# Supplementary material for: Insights on the Control of Yeast Single-Cell Growth Variability by Members of the Trehalose Phosphate Synthase (TPS) Complex
Source: Front Cell Dev Biol. 2021 Jan 28;9:607628. doi: 10.3389/fcell.2021.607628 (PMC7876269; doi:10.3389/fcell.2021.607628)
Supplement: Supplementary file 2 [file Data_Sheet_1.ZIP]

Archive with 429 entries (426 files):
- final_code/
- final_code/.DS_Store
- __MACOSX/final_code/._.DS_Store
- final_code/analysis.py
- __MACOSX/final_code/._analysis.py
- final_code/output/
- final_code/input_datasets/
- final_code/input_datasets/Ntd-TSL1_SortedCells5_control_t2.csv
- __MACOSX/final_code/input_datasets/._Ntd-TSL1_SortedCells5_control_t2.csv
- final_code/input_datasets/Ntd-TSL1_SortedCells1_minus_t3.csv
- __MACOSX/final_code/input_datasets/._Ntd-TSL1_SortedCells1_minus_t3.csv
- final_code/input_datasets/overexpression1_Ntd_TSL1_t1.csv
- __MACOSX/final_code/input_datasets/._overexpression1_Ntd_TSL1_t1.csv
- final_code/input_datasets/overexpression3_pTDH3_Ntd_TSL1_t3.csv
- __MACOSX/final_code/input_datasets/._overexpression3_pTDH3_Ntd_TSL1_t3.csv
- final_code/input_datasets/Ntd-TSL1_SortedCells2_control_t1.csv
- __MACOSX/final_code/input_datasets/._Ntd-TSL1_SortedCells2_control_t1.csv
- final_code/input_datasets/BY4741_2_Ntd_TSL1_t2.csv
- __MACOSX/final_code/input_datasets/._BY4741_2_Ntd_TSL1_t2.csv
- final_code/input_datasets/overexpression1_pTDH3_Ntd_TSL1_t4.csv
- __MACOSX/final_code/input_datasets/._overexpression1_pTDH3_Ntd_TSL1_t4.csv
- final_code/input_datasets/BY4741_2_t1.csv
- __MACOSX/final_code/input_datasets/._BY4741_2_t1.csv
- final_code/input_datasets/overexpression1_Delta_TSL1_t3.csv
- __MACOSX/final_code/input_datasets/._overexpression1_Delta_TSL1_t3.csv
- final_code/input_datasets/Ntd-TPS1_SortedCells3_plus_t4.csv
- __MACOSX/final_code/input_datasets/._Ntd-TPS1_SortedCells3_plus_t4.csv
- final_code/input_datasets/Ntd-TSL1_SortedCells3_control_t5.csv
- __MACOSX/final_code/input_datasets/._Ntd-TSL1_SortedCells3_control_t5.csv
- final_code/input_datasets/Ntd-TSL1_SortedCells3_control_t4.csv
- __MACOSX/final_code/input_datasets/._Ntd-TSL1_SortedCells3_control_t4.csv
- final_code/input_datasets/Ntd-TSL1_SortedCells3_plus_t1.csv
- __MACOSX/final_code/input_datasets/._Ntd-TSL1_SortedCells3_plus_t1.csv
- final_code/input_datasets/Ntd-TPS1_SortedCells3_plus_t5.csv
- __MACOSX/final_code/input_datasets/._Ntd-TPS1_SortedCells3_plus_t5.csv
- final_code/input_datasets/overexpression1_Delta_TSL1_t2.csv
- __MACOSX/final_code/input_datasets/._overexpression1_Delta_TSL1_t2.csv
- final_code/input_datasets/overexpression1_pTDH3_Ntd_TSL1_t5.csv
- __MACOSX/final_code/input_datasets/._overexpression1_pTDH3_Ntd_TSL1_t5.csv
- final_code/input_datasets/BY4741_2_Ntd_TSL1_t3.csv
- __MACOSX/final_code/input_datasets/._BY4741_2_Ntd_TSL1_t3.csv
- final_code/input_datasets/overexpression3_pTDH3_Ntd_TSL1_t2.csv
- __MACOSX/final_code/input_datasets/._overexpression3_pTDH3_Ntd_TSL1_t2.csv
- final_code/input_datasets/Ntd-TSL1_SortedCells1_minus_t2.csv
- __MACOSX/final_code/input_datasets/._Ntd-TSL1_SortedCells1_minus_t2.csv
- final_code/input_datasets/Ntd-TSL1_SortedCells5_control_t3.csv
- __MACOSX/final_code/input_datasets/._Ntd-TSL1_SortedCells5_control_t3.csv
- final_code/input_datasets/Ntd-TSL1_SortedCells5_control_t1.csv
- __MACOSX/final_code/input_datasets/._Ntd-TSL1_SortedCells5_control_t1.csv
- final_code/input_datasets/overexpression1_Ntd_TSL1_t2.csv
- __MACOSX/final_code/input_datasets/._overexpression1_Ntd_TSL1_t2.csv
- final_code/input_datasets/Ntd-TSL1_SortedCells2_control_t2.csv
- __MACOSX/final_code/input_datasets/._Ntd-TSL1_SortedCells2_control_t2.csv
- final_code/input_datasets/BY4741_2_Ntd_TSL1_t1.csv
- __MACOSX/final_code/input_datasets/._BY4741_2_Ntd_TSL1_t1.csv
- final_code/input_datasets/Ntd-TSL1_SortedCells4_control_t5.csv
- __MACOSX/final_code/input_datasets/._Ntd-TSL1_SortedCells4_control_t5.csv
- final_code/input_datasets/BY4741_2_t2.csv
- __MACOSX/final_code/input_datasets/._BY4741_2_t2.csv
- final_code/input_datasets/Ntd-TSL1_SortedCells3_plus_t3.csv
- __MACOSX/final_code/input_datasets/._Ntd-TSL1_SortedCells3_plus_t3.csv
- final_code/input_datasets/Ntd-TSL1_SortedCells3_plus_t2.csv
- __MACOSX/final_code/input_datasets/._Ntd-TSL1_SortedCells3_plus_t2.csv
- final_code/input_datasets/overexpression1_Delta_TSL1_t1.csv
- __MACOSX/final_code/input_datasets/._overexpression1_Delta_TSL1_t1.csv
- final_code/input_datasets/BY4741_2_t3.csv
- __MACOSX/final_code/input_datasets/._BY4741_2_t3.csv
- final_code/input_datasets/Ntd-TSL1_SortedCells4_control_t4.csv
- __MACOSX/final_code/input_datasets/._Ntd-TSL1_SortedCells4_control_t4.csv
- final_code/input_datasets/Ntd-TSL1_SortedCells2_control_t3.csv
- __MACOSX/final_code/input_datasets/._Ntd-TSL1_SortedCells2_control_t3.csv
- final_code/input_datasets/overexpression1_Ntd_TSL1_t3.csv
- __MACOSX/final_code/input_datasets/._overexpression1_Ntd_TSL1_t3.csv
- final_code/input_datasets/overexpression3_pTDH3_Ntd_TSL1_t1.csv
- __MACOSX/final_code/input_datasets/._overexpression3_pTDH3_Ntd_TSL1_t1.csv
- final_code/input_datasets/Ntd-TSL1_SortedCells1_minus_t1.csv
- __MACOSX/final_code/input_datasets/._Ntd-TSL1_SortedCells1_minus_t1.csv
- final_code/input_datasets/Ntd-TSL1_SortedCells5_control_t4.csv
- __MACOSX/final_code/input_datasets/._Ntd-TSL1_SortedCells5_control_t4.csv
- final_code/input_datasets/Ntd-TSL1_SortedCells1_minus_t5.csv
- __MACOSX/final_code/input_datasets/._Ntd-TSL1_SortedCells1_minus_t5.csv
- final_code/input_datasets/overexpression3_pTDH3_Ntd_TSL1_t5.csv
- __MACOSX/final_code/input_datasets/._overexpression3_pTDH3_Ntd_TSL1_t5.csv
- final_code/input_datasets/BY4741_2_Ntd_TSL1_t4.csv
- __MACOSX/final_code/input_datasets/._BY4741_2_Ntd_TSL1_t4.csv
- final_code/input_datasets/overexpression1_pTDH3_Ntd_TSL1_t2.csv
- __MACOSX/final_code/input_datasets/._overexpression1_pTDH3_Ntd_TSL1_t2.csv
- final_code/input_datasets/overexpression1_Delta_TSL1_t5.csv
- __MACOSX/final_code/input_datasets/._overexpression1_Delta_TSL1_t5.csv
- final_code/input_datasets/.DS_Store
- __MACOSX/final_code/input_datasets/._.DS_Store
- final_code/input_datasets/Ntd-TPS1_SortedCells3_plus_t2.csv
- __MACOSX/final_code/input_datasets/._Ntd-TPS1_SortedCells3_plus_t2.csv
- final_code/input_datasets/Ntd-TSL1_SortedCells3_control_t3.csv
- __MACOSX/final_code/input_datasets/._Ntd-TSL1_SortedCells3_control_t3.csv
- final_code/input_datasets/Ntd-TSL1_SortedCells3_control_t2.csv
- __MACOSX/final_code/input_datasets/._Ntd-TSL1_SortedCells3_control_t2.csv
- final_code/input_datasets/Ntd-TPS1_SortedCells3_plus_t3.csv
- __MACOSX/final_code/input_datasets/._Ntd-TPS1_SortedCells3_plus_t3.csv
- final_code/input_datasets/overexpression1_Delta_TSL1_t4.csv
- __MACOSX/final_code/input_datasets/._overexpression1_Delta_TSL1_t4.csv
- final_code/input_datasets/Ntd-TSL1_SortedCells4_control_t1.csv
- __MACOSX/final_code/input_datasets/._Ntd-TSL1_SortedCells4_control_t1.csv
- final_code/input_datasets/overexpression1_pTDH3_Ntd_TSL1_t3.csv
- __MACOSX/final_code/input_datasets/._overexpression1_pTDH3_Ntd_TSL1_t3.csv
- final_code/input_datasets/BY4741_2_Ntd_TSL1_t5.csv
- __MACOSX/final_code/input_datasets/._BY4741_2_Ntd_TSL1_t5.csv
- final_code/input_datasets/overexpression3_pTDH3_Ntd_TSL1_t4.csv
- __MACOSX/final_code/input_datasets/._overexpression3_pTDH3_Ntd_TSL1_t4.csv
- final_code/input_datasets/Ntd-TSL1_SortedCells1_minus_t4.csv
- __MACOSX/final_code/input_datasets/._Ntd-TSL1_SortedCells1_minus_t4.csv
- final_code/input_datasets/Ntd-TSL1_SortedCells5_control_t5.csv
- __MACOSX/final_code/input_datasets/._Ntd-TSL1_SortedCells5_control_t5.csv
- final_code/input_datasets/overexpression1_Ntd_TSL1_t4.csv
- __MACOSX/final_code/input_datasets/._overexpression1_Ntd_TSL1_t4.csv
- final_code/input_datasets/Ntd-TSL1_SortedCells2_control_t4.csv
- __MACOSX/final_code/input_datasets/._Ntd-TSL1_SortedCells2_control_t4.csv
- final_code/input_datasets/overexpression1_pTDH3_Ntd_TSL1_t1.csv
- __MACOSX/final_code/input_datasets/._overexpression1_pTDH3_Ntd_TSL1_t1.csv
- final_code/input_datasets/BY4741_2_t4.csv
- __MACOSX/final_code/input_datasets/._BY4741_2_t4.csv
- final_code/input_datasets/Ntd-TSL1_SortedCells4_control_t3.csv
- __MACOSX/final_code/input_datasets/._Ntd-TSL1_SortedCells4_control_t3.csv
- final_code/input_datasets/Ntd-TPS1_SortedCells3_plus_t1.csv
- __MACOSX/final_code/input_datasets/._Ntd-TPS1_SortedCells3_plus_t1.csv
- final_code/input_datasets/Ntd-TSL1_SortedCells3_plus_t5.csv
- __MACOSX/final_code/input_datasets/._Ntd-TSL1_SortedCells3_plus_t5.csv
- final_code/input_datasets/Ntd-TSL1_SortedCells3_control_t1.csv
- __MACOSX/final_code/input_datasets/._Ntd-TSL1_SortedCells3_control_t1.csv
- final_code/input_datasets/Ntd-TSL1_SortedCells3_plus_t4.csv
- __MACOSX/final_code/input_datasets/._Ntd-TSL1_SortedCells3_plus_t4.csv
- final_code/input_datasets/Ntd-TSL1_SortedCells4_control_t2.csv
- __MACOSX/final_code/input_datasets/._Ntd-TSL1_SortedCells4_control_t2.csv
- final_code/input_datasets/BY4741_2_t5.csv
- __MACOSX/final_code/input_datasets/._BY4741_2_t5.csv
- final_code/input_datasets/Ntd-TSL1_SortedCells2_control_t5.csv
- __MACOSX/final_code/input_datasets/._Ntd-TSL1_SortedCells2_control_t5.csv
- final_code/input_datasets/overexpression1_Ntd_TSL1_t5.csv
- __MACOSX/final_code/input_datasets/._overexpression1_Ntd_TSL1_t5.csv
- final_code/input_datasets/Ntd-TSL1_SortedCells5_plus_t1.csv
- __MACOSX/final_code/input_datasets/._Ntd-TSL1_SortedCells5_plus_t1.csv
- final_code/input_datasets/overexpression3_Delta_TSL1_t3.csv
- __MACOSX/final_code/input_datasets/._overexpression3_Delta_TSL1_t3.csv
- final_code/input_datasets/overexpression2_Delta_TSL1_t5.csv
- __MACOSX/final_code/input_datasets/._overexpression2_Delta_TSL1_t5.csv
- final_code/input_datasets/BY4741_3_Ntd_TSL1_t4.csv
- __MACOSX/final_code/input_datasets/._BY4741_3_Ntd_TSL1_t4.csv
- final_code/input_datasets/BY4741_3_Ntd_TSL1_t5.csv
- __MACOSX/final_code/input_datasets/._BY4741_3_Ntd_TSL1_t5.csv
- final_code/input_datasets/BY4741_1_Ntd_TPS1_t1.csv
- __MACOSX/final_code/input_datasets/._BY4741_1_Ntd_TPS1_t1.csv
- final_code/input_datasets/overexpression3_Delta_TSL1_t2.csv
- __MACOSX/final_code/input_datasets/._overexpression3_Delta_TSL1_t2.csv
- final_code/input_datasets/overexpression2_Delta_TSL1_t4.csv
- __MACOSX/final_code/input_datasets/._overexpression2_Delta_TSL1_t4.csv
- final_code/input_datasets/Ntd-TSL1_SortedCells1_control_t1.csv
- __MACOSX/final_code/input_datasets/._Ntd-TSL1_SortedCells1_control_t1.csv
- final_code/input_datasets/Ntd-TSL1_SortedCells1_control_t3.csv
- __MACOSX/final_code/input_datasets/._Ntd-TSL1_SortedCells1_control_t3.csv
- final_code/input_datasets/Ntd-TSL1_SortedCells5_plus_t2.csv
- __MACOSX/final_code/input_datasets/._Ntd-TSL1_SortedCells5_plus_t2.csv
- final_code/input_datasets/BY4741_1_Ntd_TPS1_t3.csv
- __MACOSX/final_code/input_datasets/._BY4741_1_Ntd_TPS1_t3.csv
- final_code/input_datasets/Ntd-TPS1_SortedCells1_minus_t4.csv
- __MACOSX/final_code/input_datasets/._Ntd-TPS1_SortedCells1_minus_t4.csv
- final_code/input_datasets/Ntd-TPS1_SortedCells1_minus_t5.csv
- __MACOSX/final_code/input_datasets/._Ntd-TPS1_SortedCells1_minus_t5.csv
- final_code/input_datasets/BY4741_1_Ntd_TPS1_t2.csv
- __MACOSX/final_code/input_datasets/._BY4741_1_Ntd_TPS1_t2.csv
- final_code/input_datasets/overexpression3_Delta_TSL1_t1.csv
- __MACOSX/final_code/input_datasets/._overexpression3_Delta_TSL1_t1.csv
- final_code/input_datasets/Ntd-TSL1_SortedCells5_plus_t3.csv
- __MACOSX/final_code/input_datasets/._Ntd-TSL1_SortedCells5_plus_t3.csv
- final_code/input_datasets/Ntd-TSL1_SortedCells1_control_t2.csv
- __MACOSX/final_code/input_datasets/._Ntd-TSL1_SortedCells1_control_t2.csv
- final_code/input_datasets/overexpression3_Delta_TSL1_t5.csv
- __MACOSX/final_code/input_datasets/._overexpression3_Delta_TSL1_t5.csv
- final_code/input_datasets/overexpression2_Delta_TSL1_t3.csv
- __MACOSX/final_code/input_datasets/._overexpression2_Delta_TSL1_t3.csv
- final_code/input_datasets/BY4741_3_Ntd_TSL1_t2.csv
- __MACOSX/final_code/input_datasets/._BY4741_3_Ntd_TSL1_t2.csv
- final_code/input_datasets/Ntd-TPS1_SortedCells1_minus_t1.csv
- __MACOSX/final_code/input_datasets/._Ntd-TPS1_SortedCells1_minus_t1.csv
- final_code/input_datasets/BY4741_3_Ntd_TSL1_t3.csv
- __MACOSX/final_code/input_datasets/._BY4741_3_Ntd_TSL1_t3.csv
- final_code/input_datasets/overexpression3_Delta_TSL1_t4.csv
- __MACOSX/final_code/input_datasets/._overexpression3_Delta_TSL1_t4.csv
- final_code/input_datasets/overexpression2_Delta_TSL1_t2.csv
- __MACOSX/final_code/input_datasets/._overexpression2_Delta_TSL1_t2.csv
- final_code/input_datasets/Ntd-TSL1_SortedCells1_control_t5.csv
- __MACOSX/final_code/input_datasets/._Ntd-TSL1_SortedCells1_control_t5.csv
- final_code/input_datasets/Ntd-TSL1_SortedCells5_plus_t4.csv
- __MACOSX/final_code/input_datasets/._Ntd-TSL1_SortedCells5_plus_t4.csv
- final_code/input_datasets/BY4741_1_Ntd_TPS1_t5.csv
- __MACOSX/final_code/input_datasets/._BY4741_1_Ntd_TPS1_t5.csv
- final_code/input_datasets/Ntd-TPS1_SortedCells1_minus_t2.csv
- __MACOSX/final_code/input_datasets/._Ntd-TPS1_SortedCells1_minus_t2.csv
- final_code/input_datasets/BY4741_3_Ntd_TSL1_t1.csv
- __MACOSX/final_code/input_datasets/._BY4741_3_Ntd_TSL1_t1.csv
- final_code/input_datasets/Ntd-TPS1_SortedCells1_minus_t3.csv
- __MACOSX/final_code/input_datasets/._Ntd-TPS1_SortedCells1_minus_t3.csv
- final_code/input_datasets/BY4741_1_Ntd_TPS1_t4.csv
- __MACOSX/final_code/input_datasets/._BY4741_1_Ntd_TPS1_t4.csv
- final_code/input_datasets/overexpression2_Delta_TSL1_t1.csv
- __MACOSX/final_code/input_datasets/._overexpression2_Delta_TSL1_t1.csv
- final_code/input_datasets/Ntd-TSL1_SortedCells5_plus_t5.csv
- __MACOSX/final_code/input_datasets/._Ntd-TSL1_SortedCells5_plus_t5.csv
- final_code/input_datasets/Ntd-TSL1_SortedCells1_control_t4.csv
- __MACOSX/final_code/input_datasets/._Ntd-TSL1_SortedCells1_control_t4.csv
- final_code/input_datasets/BY4741_3_t3.csv
- __MACOSX/final_code/input_datasets/._BY4741_3_t3.csv
- final_code/input_datasets/Ntd-TPS1_SortedCells1_control_t3.csv
- __MACOSX/final_code/input_datasets/._Ntd-TPS1_SortedCells1_control_t3.csv
- final_code/input_datasets/Ntd-TPS1_SortedCells3_minus_t1.csv
- __MACOSX/final_code/input_datasets/._Ntd-TPS1_SortedCells3_minus_t1.csv
- final_code/input_datasets/BY4741_3_Ntd_TPS1_t1.csv
- __MACOSX/final_code/input_datasets/._BY4741_3_Ntd_TPS1_t1.csv
- final_code/input_datasets/BY4741_1_Ntd_TSL1_t5.csv
- __MACOSX/final_code/input_datasets/._BY4741_1_Ntd_TSL1_t5.csv
- final_code/input_datasets/Ntd-TSL1_SortedCells2_plus_t4.csv
- __MACOSX/final_code/input_datasets/._Ntd-TSL1_SortedCells2_plus_t4.csv
- final_code/input_datasets/overexpression2_pTDH3_Ntd_TSL1_t1.csv
- __MACOSX/final_code/input_datasets/._overexpression2_pTDH3_Ntd_TSL1_t1.csv
- final_code/input_datasets/Ntd-TSL1_SortedCells2_plus_t5.csv
- __MACOSX/final_code/input_datasets/._Ntd-TSL1_SortedCells2_plus_t5.csv
- final_code/input_datasets/Ntd-TPS1_SortedCells2_plus_t1.csv
- __MACOSX/final_code/input_datasets/._Ntd-TPS1_SortedCells2_plus_t1.csv
- final_code/input_datasets/BY4741_1_Ntd_TSL1_t4.csv
- __MACOSX/final_code/input_datasets/._BY4741_1_Ntd_TSL1_t4.csv
- final_code/input_datasets/BY4741_3_t2.csv
- __MACOSX/final_code/input_datasets/._BY4741_3_t2.csv
- final_code/input_datasets/Ntd-TPS1_SortedCells1_control_t2.csv
- __MACOSX/final_code/input_datasets/._Ntd-TPS1_SortedCells1_control_t2.csv
- final_code/input_datasets/Ntd-TPS1_SortedCells3_minus_t2.csv
- __MACOSX/final_code/input_datasets/._Ntd-TPS1_SortedCells3_minus_t2.csv
- final_code/input_datasets/BY4741_3_Ntd_TPS1_t2.csv
- __MACOSX/final_code/input_datasets/._BY4741_3_Ntd_TPS1_t2.csv
- final_code/input_datasets/overexpression2_Ntd_TSL1_t5.csv
- __MACOSX/final_code/input_datasets/._overexpression2_Ntd_TSL1_t5.csv
- final_code/input_datasets/Ntd-TPS1_SortedCells2_plus_t3.csv
- __MACOSX/final_code/input_datasets/._Ntd-TPS1_SortedCells2_plus_t3.csv
- final_code/input_datasets/Ntd-TPS1_SortedCells2_minus_t5.csv
- __MACOSX/final_code/input_datasets/._Ntd-TPS1_SortedCells2_minus_t5.csv
- final_code/input_datasets/BY4741_1_t5.csv
- __MACOSX/final_code/input_datasets/._BY4741_1_t5.csv
- final_code/input_datasets/overexpression2_pTDH3_Ntd_TSL1_t3.csv
- __MACOSX/final_code/input_datasets/._overexpression2_pTDH3_Ntd_TSL1_t3.csv
- final_code/input_datasets/overexpression2_pTDH3_Ntd_TSL1_t2.csv
- __MACOSX/final_code/input_datasets/._overexpression2_pTDH3_Ntd_TSL1_t2.csv
- final_code/input_datasets/BY4741_1_t4.csv
- __MACOSX/final_code/input_datasets/._BY4741_1_t4.csv
- final_code/input_datasets/Ntd-TPS1_SortedCells2_minus_t4.csv
- __MACOSX/final_code/input_datasets/._Ntd-TPS1_SortedCells2_minus_t4.csv
- final_code/input_datasets/Ntd-TPS1_SortedCells2_plus_t2.csv
- __MACOSX/final_code/input_datasets/._Ntd-TPS1_SortedCells2_plus_t2.csv
- final_code/input_datasets/overexpression2_Ntd_TSL1_t4.csv
- __MACOSX/final_code/input_datasets/._overexpression2_Ntd_TSL1_t4.csv
- final_code/input_datasets/BY4741_3_Ntd_TPS1_t3.csv
- __MACOSX/final_code/input_datasets/._BY4741_3_Ntd_TPS1_t3.csv
- final_code/input_datasets/Ntd-TPS1_SortedCells1_control_t1.csv
- __MACOSX/final_code/input_datasets/._Ntd-TPS1_SortedCells1_control_t1.csv
- final_code/input_datasets/BY4741_3_t1.csv
- __MACOSX/final_code/input_datasets/._BY4741_3_t1.csv
- final_code/input_datasets/Ntd-TPS1_SortedCells3_minus_t3.csv
- __MACOSX/final_code/input_datasets/._Ntd-TPS1_SortedCells3_minus_t3.csv
- final_code/input_datasets/BY4741_3_t5.csv
- __MACOSX/final_code/input_datasets/._BY4741_3_t5.csv
- final_code/input_datasets/Ntd-TPS1_SortedCells1_control_t5.csv
- __MACOSX/final_code/input_datasets/._Ntd-TPS1_SortedCells1_control_t5.csv
- final_code/input_datasets/BY4741_1_Ntd_TSL1_t3.csv
- __MACOSX/final_code/input_datasets/._BY4741_1_Ntd_TSL1_t3.csv
- final_code/input_datasets/Ntd-TSL1_SortedCells2_plus_t2.csv
- __MACOSX/final_code/input_datasets/._Ntd-TSL1_SortedCells2_plus_t2.csv
- final_code/input_datasets/BY4741_1_t1.csv
- __MACOSX/final_code/input_datasets/._BY4741_1_t1.csv
- final_code/input_datasets/Ntd-TPS1_SortedCells2_minus_t1.csv
- __MACOSX/final_code/input_datasets/._Ntd-TPS1_SortedCells2_minus_t1.csv
- final_code/input_datasets/Ntd-TSL1_SortedCells2_plus_t3.csv
- __MACOSX/final_code/input_datasets/._Ntd-TSL1_SortedCells2_plus_t3.csv
- final_code/input_datasets/BY4741_1_Ntd_TSL1_t2.csv
- __MACOSX/final_code/input_datasets/._BY4741_1_Ntd_TSL1_t2.csv
- final_code/input_datasets/BY4741_3_t4.csv
- __MACOSX/final_code/input_datasets/._BY4741_3_t4.csv
- final_code/input_datasets/Ntd-TPS1_SortedCells1_control_t4.csv
- __MACOSX/final_code/input_datasets/._Ntd-TPS1_SortedCells1_control_t4.csv
- final_code/input_datasets/overexpression2_Ntd_TSL1_t1.csv
- __MACOSX/final_code/input_datasets/._overexpression2_Ntd_TSL1_t1.csv
- final_code/input_datasets/overexpression2_Ntd_TSL1_t3.csv
- __MACOSX/final_code/input_datasets/._overexpression2_Ntd_TSL1_t3.csv
- final_code/input_datasets/BY4741_3_Ntd_TPS1_t4.csv
- __MACOSX/final_code/input_datasets/._BY4741_3_Ntd_TPS1_t4.csv
- final_code/input_datasets/Ntd-TPS1_SortedCells3_minus_t4.csv
- __MACOSX/final_code/input_datasets/._Ntd-TPS1_SortedCells3_minus_t4.csv
- final_code/input_datasets/Ntd-TPS1_SortedCells2_plus_t5.csv
- __MACOSX/final_code/input_datasets/._Ntd-TPS1_SortedCells2_plus_t5.csv
- final_code/input_datasets/Ntd-TSL1_SortedCells2_plus_t1.csv
- __MACOSX/final_code/input_datasets/._Ntd-TSL1_SortedCells2_plus_t1.csv
- final_code/input_datasets/Ntd-TPS1_SortedCells2_minus_t3.csv
- __MACOSX/final_code/input_datasets/._Ntd-TPS1_SortedCells2_minus_t3.csv
- final_code/input_datasets/overexpression2_pTDH3_Ntd_TSL1_t5.csv
[truncated: 129 more entries]
