# Supplementary material for: Insights on the Control of Yeast Single-Cell Growth Variability by Members of the Trehalose Phosphate Synthase (TPS) Complex
Source: Front Cell Dev Biol. 2021 Jan 28;9:607628. doi: 10.3389/fcell.2021.607628 (PMC7876269; doi:10.3389/fcell.2021.607628)
Supplement: Supplementary file 2 [file Data_Sheet_1.ZIP › final_code/analysis.py]

import csv
import numpy as np
from operator import itemgetter
import sys
import scipy.optimize
import time
import matplotlib.pyplot as plt
from sklearn.cluster import KMeans

start_time = time.time()


def alignment(t5_x,t5_y,t1_x,t1_y):


    def get_cost(t5_x,t5_y,t1_x,t1_y,param = [0,0], get_matches = False):
        cost = 0


        for i in range(len(t5_x)):
            dists = np.zeros(len(t1_x))

            for j in range(len(t1_x)):

                dist = np.sqrt( (t5_x[i] - t1_x[j] + param[0]) ** 2 + (t5_y[i] - t1_y[j] + param[1]) ** 2 )

                dists[j] = dist

            cost = cost + np.min(dists)

        if get_matches:
            return([cost,matches])

        else:
            return(cost)


    param_init = [0,0]
    cost_init = get_cost(t5_x,t5_y,t1_x,t1_y, param=param_init)


    paraset = []
    likelihoodset = []
    priors = []

    paraset.append(param_init)
    likelihoodset.append(cost_init)
    priors.append(param_init)


    ## brute force params
    all_pos_params = []

    # #default
    for i in range(-40,40,5):
        for j in range(-40,40,5):
            all_pos_params.append([i,j])


    # #far apart
    # for i in range(-100,100,5):
    #     for j in range(-100,100,5):
    #         all_pos_params.append([i,j])

    # # really far apart
    # for i in range(-200,200,5):
    #     for j in range(-200,200,5):
    #         all_pos_params.append([i,j])


    for i in range(len(all_pos_params)):

            # brute force param
            param_test = all_pos_params[i]
            priors.append(param_test)
            costtest = get_cost(t5_x,t5_y,t1_x,t1_y, param=param_test);


            if costtest < likelihoodset[len(likelihoodset)-1]:

                    likelihoodset.append(costtest)
                    paraset.append(param_test)

            else:
                    likelihoodset.append(likelihoodset[len(likelihoodset)-1])
                    paraset.append(paraset[len(paraset)-1])


    # print(likelihoodset[np.argmin(likelihoodset)])
    print()
    print("alignment vector:")
    print(paraset[np.argmin(likelihoodset)])

    return(paraset[np.argmin(likelihoodset)])


files = ["overexpression1_Ntd_TSL1","overexpression1_pTDH3_Ntd_TSL1", "overexpression1_Delta_TSL1", \
        "overexpression2_Ntd_TSL1","overexpression2_pTDH3_Ntd_TSL1", "overexpression2_Delta_TSL1", \
        "overexpression3_Ntd_TSL1","overexpression3_pTDH3_Ntd_TSL1", "overexpression3_Delta_TSL1", \
        "BY4741_1", "BY4741_1_Ntd_TSL1", "BY4741_1_Ntd_TPS1", \
        "BY4741_2", "BY4741_2_Ntd_TSL1", "BY4741_2_Ntd_TPS1", \
        "BY4741_3", "BY4741_3_Ntd_TSL1", "BY4741_3_Ntd_TPS1" \
        "Ntd-TSL1_SortedCells1_control", "Ntd-TSL1_SortedCells1_minus", "Ntd-TSL1_SortedCells1_plus", \
        "Ntd-TSL1_SortedCells2_control", "Ntd-TSL1_SortedCells2_minus", "Ntd-TSL1_SortedCells2_plus", \
        "Ntd-TSL1_SortedCells3_control", "Ntd-TSL1_SortedCells3_minus", "Ntd-TSL1_SortedCells3_plus", \
        "Ntd-TSL1_SortedCells4_control", "Ntd-TSL1_SortedCells4_minus", "Ntd-TSL1_SortedCells4_plus", \
        "Ntd-TSL1_SortedCells5_control", "Ntd-TSL1_SortedCells5_minus", "Ntd-TSL1_SortedCells5_plus"]

test = ["BY4741_2"]


do_alignment = True
cluster_breakup_correction = True
visualize = False


# regular threshold
distance_threshold = 25

# relaxed threshold for spaced out datasets
# distance_threshold = 33


for filename in test:

    if visualize:
        fig, ax = plt.subplots()

    print()
    print()
    print("filename:")
    print(filename)
    print()

    data = []
    with open("input_datasets/" + filename + "_t1.csv") as tsvfile:
        spamreader = csv.reader(tsvfile, delimiter=',', quotechar='|')
        for row in spamreader:
            x = ', '.join(row)
            x = x.split(',')

            tmp = []
            for item in x:
                try:
                    tmp.append(float(item))
                except:
                    tmp.append(str(item))
            data.append(tmp)

    current_t = np.array(data[1:])


    data = []
    with open("input_datasets/" + filename + "_t2.csv") as tsvfile:
        spamreader = csv.reader(tsvfile, delimiter=',', quotechar='|')
        for row in spamreader:
            x = ', '.join(row)
            x = x.split(',')

            tmp = []
            for item in x:
                try:
                    tmp.append(float(item))
                except:
                    tmp.append(str(item))
            data.append(tmp)

    print("input csv column labels:")
    print(data[0])
    next_t = np.array(data[1:])

    # current_t, next_t column labels should be:
    # ['\ufeffId', ' Area (µm²)', ' Centre X Position (µm)', ' Centre Y Position (µm)']

    if do_alignment:

            print()
            print("aligning t1 and t2...")
            al_set = alignment(next_t[:,2],next_t[:,3],current_t[:,2],current_t[:,3])

            print()
            if al_set[0]!=0 or  al_set[1]!=0:
                    print("applying alignment...")

                    next_t[:,2] = next_t[:,2] + al_set[0]
                    next_t[:,3] = next_t[:,3] + al_set[1]

                    print("alignment check:")
                    alignment(next_t[:,2],next_t[:,3],current_t[:,2],current_t[:,3])

            print()
            print()


    print("t1 rows:")
    print(current_t.shape[0])


    matches = []

    for i in range(next_t.shape[0]):

        dists = np.zeros(current_t.shape[0])

        for j in range(current_t.shape[0]):

            dist = np.sqrt( (next_t[i,2] - current_t[j,2]) ** 2 + (next_t[i,3] - current_t[j,3]) ** 2 )

            dists[j] = dist

        matches.append([next_t[i,0],current_t[np.argmin(dists),0], next_t[i,1], current_t[np.argmin(dists),1],dists.min(),next_t[i,2],next_t[i,3],current_t[np.argmin(dists),2],current_t[np.argmin(dists),3]] )
        # matches columns:
        # next_t ID, current_t ID, next_t area, current_t area, distance, next_t X, next_t Y, current_t X, current_t Y

    matches = sorted(matches, key=itemgetter(0), reverse=False)


    if cluster_breakup_correction:
        duplicate_count = 0
        checked = []
        keep_matches = []

        for row in matches:
             duplicate_found = False

             duplicate_x = []
             duplicate_y = []

             for row2 in matches:
                     if row[1] == row2[1]:

                             duplicate_found = True

                             if row[1] == row2[1] and row[0] != row2[0] and row[1] not in checked:

                                     duplicate_count = duplicate_count + 1

                                     # add area of match
                                     row[2] = row[2] + row2[2]

                                     duplicate_x.append(row2[5])
                                     duplicate_y.append(row2[6])


             duplicate_x.append(row[5])
             duplicate_y.append(row[6])

             if len(duplicate_x) >=2:

                     x = duplicate_x
                     y = duplicate_y


                     X = np.array(list(zip(x, y))).reshape(len(x), 2)
                     K = 1
                     kmeans_model = KMeans(n_clusters=K).fit(X)
                     centers = np.array(kmeans_model.cluster_centers_)

                     row[5] = centers[0,0]
                     row[6] = centers[0,1]

                     if visualize:
                             plt.scatter(centers[:,0], centers[:,1], marker="$20$", color='r')


             if row[1] not in checked:
                     keep_matches.append(row)

             checked.append(row[1])

        if visualize:
            ax.scatter(current_t[:,2],current_t[:,3], marker= '$1$')


        print("cluster breakup duplicates:")
        print(duplicate_count)

        matches = keep_matches

        new_next_t = []

        for row in matches:
            new_next_t.append([row[0], row[2] , row[5], row[6]])
        next_t = np.array(new_next_t)


    print("t1-t2 matches:")
    print(len(matches))
    print()


    data = []
    for row in matches:
        if row[4]<=distance_threshold:
            data.append(row)


    data = np.array(data)


    to_write = data


    t1_t2 = []
    for i in range(len(to_write)):
        t1_t2.append([to_write[i][0],to_write[i][1], to_write[i][2],to_write[i][3],to_write[i][4], np.log(to_write[i][2]/to_write[i][3])/2,to_write[i][5],to_write[i][6],to_write[i][7],to_write[i][8]])


###################################################
# t2_t3


    # data = []
    # with open("input_datasets/" + filename + "_t2.csv") as tsvfile:
    #     spamreader = csv.reader(tsvfile, delimiter=',', quotechar='|')
    #     for row in spamreader:
    #         x = ', '.join(row)
    #         x = x.split(',')
    #
    #         tmp = []
    #         for item in x:
    #             try:
    #                 tmp.append(float(item))
    #             except:
    #                 tmp.append(str(item))
    #         data.append(tmp)
    #
    # # print(data[0])
    # current_t = np.array(data[1:])
    # # print(current_t.shape)

    current_t = next_t


    data = []
    with open("input_datasets/" + filename + "_t3.csv") as tsvfile:
        spamreader = csv.reader(tsvfile, delimiter=',', quotechar='|')
        for row in spamreader:
            x = ', '.join(row)
            x = x.split(',')

            tmp = []
            for item in x:
                try:
                    tmp.append(float(item))
                except:
                    tmp.append(str(item))
            data.append(tmp)

    next_t = np.array(data[1:])

    if do_alignment:

            print()
            print("aligning t2 and t3...")
            al_set = alignment(next_t[:,2],next_t[:,3],current_t[:,2],current_t[:,3])

            print()
            if al_set[0]!=0 or  al_set[1]!=0:
                    print("applying alignment...")

                    next_t[:,2] = next_t[:,2] + al_set[0]
                    next_t[:,3] = next_t[:,3] + al_set[1]

                    print("alignment check:")
                    alignment(next_t[:,2],next_t[:,3],current_t[:,2],current_t[:,3])


            print()
            print()


    print("t2 rows:")
    print(current_t.shape[0])


    matches = []

    for i in range(next_t.shape[0]):

        dists = np.zeros(current_t.shape[0])

        for j in range(current_t.shape[0]):

            dist = np.sqrt( (next_t[i,2] - current_t[j,2]) ** 2 + (next_t[i,3] - current_t[j,3]) ** 2 )

            dists[j] = dist

        matches.append([next_t[i,0],current_t[np.argmin(dists),0], next_t[i,1], current_t[np.argmin(dists),1],dists.min(),next_t[i,2],next_t[i,3],current_t[np.argmin(dists),2],current_t[np.argmin(dists),3]] )
        # next_t ID, current_t ID, next_t area, current_t area, distance, next_t X, next_t Y, current_t X, current_t Y

    matches = sorted(matches, key=itemgetter(0), reverse=False)


    if cluster_breakup_correction:
        duplicate_count = 0
        checked = []
        keep_matches = []

        for row in matches:
             duplicate_found = False

             duplicate_x = []
             duplicate_y = []

             for row2 in matches:
                     if row[1] == row2[1]:

                             duplicate_found = True

                             if row[1] == row2[1] and row[0] != row2[0] and row[1] not in checked:

                                     duplicate_count = duplicate_count + 1

                                     # add area of match
                                     row[2] = row[2] + row2[2]


                                     duplicate_x.append(row2[5])
                                     duplicate_y.append(row2[6])


             duplicate_x.append(row[5])
             duplicate_y.append(row[6])

             if len(duplicate_x) >=2:


                     x = duplicate_x
                     y = duplicate_y


                     X = np.array(list(zip(x, y))).reshape(len(x), 2)
                     K = 1
                     kmeans_model = KMeans(n_clusters=K).fit(X)
                     centers = np.array(kmeans_model.cluster_centers_)

                     row[5] = centers[0,0]
                     row[6] = centers[0,1]

                     if visualize:
                             plt.scatter(centers[:,0], centers[:,1], marker="$30$", color='r')


             if row[1] not in checked:
                     keep_matches.append(row)

             checked.append(row[1])

        if visualize:
            ax.scatter(current_t[:,2],current_t[:,3], marker= '$2$')


        print("cluster breakup duplicates:")
        print(duplicate_count)

        matches = keep_matches


        new_next_t = []

        for row in matches:
            new_next_t.append([row[0], row[2] , row[5], row[6]])
        next_t = np.array(new_next_t)


    print("t2-t3 matches:")
    print(len(matches))
    print()
    data = []
    for row in matches:
        if row[4]<=distance_threshold:
            data.append(row)


    data = np.array(data)


    to_write = data


    t2_t3 = []
    for i in range(len(to_write)):
        t2_t3.append([to_write[i][0],to_write[i][1], to_write[i][2],to_write[i][3],to_write[i][4], np.log(to_write[i][2]/to_write[i][3])/2,to_write[i][5],to_write[i][6],to_write[i][7],to_write[i][8]])


###################################################
# t3_t4


    # data = []
    # with open("input_datasets/" + filename + "_t3.csv") as tsvfile:
    #     spamreader = csv.reader(tsvfile, delimiter=',', quotechar='|')
    #     for row in spamreader:
    #         x = ', '.join(row)
    #         x = x.split(',')
    #
    #         tmp = []
    #         for item in x:
    #             try:
    #                 tmp.append(float(item))
    #             except:
    #                 tmp.append(str(item))
    #         data.append(tmp)
    #
    # # print(data[0])
    # current_t = np.array(data[1:])
    # # print(current_t.shape)
    current_t = next_t


    data = []
    with open("input_datasets/" + filename + "_t4.csv") as tsvfile:
        spamreader = csv.reader(tsvfile, delimiter=',', quotechar='|')
        for row in spamreader:
            x = ', '.join(row)
            x = x.split(',')

            tmp = []
            for item in x:
                try:
                    tmp.append(float(item))
                except:
                    tmp.append(str(item))
            data.append(tmp)

    next_t = np.array(data[1:])


    if do_alignment:

            print()
            print("aligning t3 and t4...")
            al_set = alignment(next_t[:,2],next_t[:,3],current_t[:,2],current_t[:,3])

            print()
            if al_set[0]!=0 or  al_set[1]!=0:
                    print("applying alignment...")

                    next_t[:,2] = next_t[:,2] + al_set[0]
                    next_t[:,3] = next_t[:,3] + al_set[1]

                    print("alignment check:")
                    alignment(next_t[:,2],next_t[:,3],current_t[:,2],current_t[:,3])


            print()
            print()


    print("t3 rows:")
    print(current_t.shape[0])


    matches = []

    for i in range(next_t.shape[0]):

        dists = np.zeros(current_t.shape[0])

        for j in range(current_t.shape[0]):

            dist = np.sqrt( (next_t[i,2] - current_t[j,2]) ** 2 + (next_t[i,3] - current_t[j,3]) ** 2 )

            dists[j] = dist

        matches.append([next_t[i,0],current_t[np.argmin(dists),0], next_t[i,1], current_t[np.argmin(dists),1],dists.min(),next_t[i,2],next_t[i,3],current_t[np.argmin(dists),2],current_t[np.argmin(dists),3]] )
        # next_t ID, current_t ID, next_t area, current_t area, distance, next_t X, next_t Y, current_t X, current_t Y

    matches = sorted(matches, key=itemgetter(0), reverse=False)


    if cluster_breakup_correction:
        duplicate_count = 0
        checked = []
        keep_matches = []

        for row in matches:
             duplicate_found = False

             duplicate_x = []
             duplicate_y = []

             for row2 in matches:
                     if row[1] == row2[1]:

                             duplicate_found = True

                             if row[1] == row2[1] and row[0] != row2[0] and row[1] not in checked:

                                     duplicate_count = duplicate_count + 1

                                     # add area of match
                                     row[2] = row[2] + row2[2]


                                     duplicate_x.append(row2[5])
                                     duplicate_y.append(row2[6])


             duplicate_x.append(row[5])
             duplicate_y.append(row[6])

             if len(duplicate_x) >=2:


                     x = duplicate_x
                     y = duplicate_y


                     X = np.array(list(zip(x, y))).reshape(len(x), 2)
                     K = 1
                     kmeans_model = KMeans(n_clusters=K).fit(X)
                     centers = np.array(kmeans_model.cluster_centers_)

                     row[5] = centers[0,0]
                     row[6] = centers[0,1]

                     if visualize:
                             plt.scatter(centers[:,0], centers[:,1], marker="$30$", color='r')


             if row[1] not in checked:
                     keep_matches.append(row)

             checked.append(row[1])

        if visualize:
            ax.scatter(current_t[:,2],current_t[:,3], marker= '$3$')


        print("cluster breakup duplicates:")
        print(duplicate_count)

        matches = keep_matches


        new_next_t = []

        for row in matches:
            new_next_t.append([row[0], row[2] , row[5], row[6]])
        next_t = np.array(new_next_t)


    print("t3-t4 matches:")
    print(len(matches))
    print()
    data = []
    for row in matches:
        if row[4]<=distance_threshold:
            data.append(row)


    data = np.array(data)


    to_write = data


    t3_t4 = []
    for i in range(len(to_write)):
        t3_t4.append([to_write[i][0],to_write[i][1], to_write[i][2],to_write[i][3],to_write[i][4], np.log(to_write[i][2]/to_write[i][3])/2,to_write[i][5],to_write[i][6],to_write[i][7],to_write[i][8]])


###################################################
# t4_t5


    # data = []
    # with open("input_datasets/" + filename + "_t4.csv") as tsvfile:
    #     spamreader = csv.reader(tsvfile, delimiter=',', quotechar='|')
    #     for row in spamreader:
    #         x = ', '.join(row)
    #         x = x.split(',')
    #
    #         tmp = []
    #         for item in x:
    #             try:
    #                 tmp.append(float(item))
    #             except:
    #                 tmp.append(str(item))
    #         data.append(tmp)
    #
    # # print(data[0])
    # current_t = np.array(data[1:])
    # # print(current_t.shape)
    current_t = next_t


    data = []
    with open("input_datasets/" + filename + "_t5.csv") as tsvfile:
        spamreader = csv.reader(tsvfile, delimiter=',', quotechar='|')
        for row in spamreader:
            x = ', '.join(row)
            x = x.split(',')

            tmp = []
            for item in x:
                try:
                    tmp.append(float(item))
                except:
                    tmp.append(str(item))
            data.append(tmp)

    next_t = np.array(data[1:])


    if do_alignment:

            print()
            print("aligning t4 and t5...")
            al_set = alignment(next_t[:,2],next_t[:,3],current_t[:,2],current_t[:,3])

            print()
            if al_set[0]!=0 or  al_set[1]!=0:
                    print("applying alignment...")

                    next_t[:,2] = next_t[:,2] + al_set[0]
                    next_t[:,3] = next_t[:,3] + al_set[1]

                    print("alignment check:")
                    alignment(next_t[:,2],next_t[:,3],current_t[:,2],current_t[:,3])


            print()
            print()


    matches = []

    for i in range(next_t.shape[0]):

        dists = np.zeros(current_t.shape[0])

        for j in range(current_t.shape[0]):

            dist = np.sqrt( (next_t[i,2] - current_t[j,2]) ** 2 + (next_t[i,3] - current_t[j,3]) ** 2 )

            dists[j] = dist

        matches.append([next_t[i,0],current_t[np.argmin(dists),0], next_t[i,1], current_t[np.argmin(dists),1],dists.min(),next_t[i,2],next_t[i,3],current_t[np.argmin(dists),2],current_t[np.argmin(dists),3]] )
        # next_t ID, current_t ID, next_t area, current_t area, distance, next_t X, next_t Y, current_t X, current_t Y

    matches = sorted(matches, key=itemgetter(0), reverse=False)


    if cluster_breakup_correction:
        duplicate_count = 0
        checked = []
        keep_matches = []

        for row in matches:
             duplicate_found = False

             duplicate_x = []
             duplicate_y = []

             for row2 in matches:
                     if row[1] == row2[1]:

                             duplicate_found = True

                             if row[1] == row2[1] and row[0] != row2[0] and row[1] not in checked:

                                     duplicate_count = duplicate_count + 1

                                     # add area of match
                                     row[2] = row[2] + row2[2]


                                     duplicate_x.append(row2[5])
                                     duplicate_y.append(row2[6])


             duplicate_x.append(row[5])
             duplicate_y.append(row[6])

             if len(duplicate_x) >=2:


                     x = duplicate_x
                     y = duplicate_y


                     X = np.array(list(zip(x, y))).reshape(len(x), 2)
                     K = 1
                     kmeans_model = KMeans(n_clusters=K).fit(X)
                     centers = np.array(kmeans_model.cluster_centers_)

                     row[5] = centers[0,0]
                     row[6] = centers[0,1]

                     if visualize:
                             plt.scatter(centers[:,0], centers[:,1], marker="$50$", color='r')


             if row[1] not in checked:
                     keep_matches.append(row)

             checked.append(row[1])


        if visualize:
            ax.scatter(current_t[:,2],current_t[:,3], marker= '$4$')
            ax.scatter(next_t[:,2],next_t[:,3], marker= '$5$')
            plt.show()

            sys.exit()


        print("cluster breakup duplicates:")
        print(duplicate_count)

        matches = keep_matches


        new_next_t = []

        for row in matches:
            new_next_t.append([row[0], row[2] , row[5], row[6]])
        next_t = np.array(new_next_t)


    print("t4 rows:")
    print(current_t.shape[0])


    print()
    print("t5 rows:")
    print(next_t.shape[0])


    print("t4-t5 matches:")
    print(len(matches))
    print()
    data = []
    for row in matches:
        if row[4]<=distance_threshold:
            data.append(row)


    data = np.array(data)


    to_write = data


    t4_t5 = []
    for i in range(len(to_write)):
        t4_t5.append([to_write[i][0],to_write[i][1], to_write[i][2],to_write[i][3],to_write[i][4], np.log(to_write[i][2]/to_write[i][3])/2,to_write[i][5],to_write[i][6],to_write[i][7],to_write[i][8]])


    full_results = []

    areas = []

    growth_rates = []

    ## original
    for i in range(len(t1_t2)):

        for j in range(len(t2_t3)):

            if int(t1_t2[i][0]) == int(t2_t3[j][1]):

                for k in range(len(t3_t4)):
                    if int(t2_t3[j][0]) == int(t3_t4[k][1]):

                        for l in range(len(t4_t5)):

                            if int(t1_t2[i][0]) == int(t2_t3[j][1]) and int(t2_t3[j][0]) == int(t3_t4[k][1]) and int(t3_t4[k][0]) == int(t4_t5[l][1]):

                                X0 = t1_t2[i][3]
                                X2 = t2_t3[j][3]
                                X4 = t3_t4[k][3]
                                X6 = t4_t5[l][3]
                                X8 = t4_t5[l][2]

                                areas.append(list([t1_t2[i][3]]) + list([t2_t3[j][3]]) + list([t3_t4[k][3]]) + list([t4_t5[l][3]])+list([t4_t5[l][2]]) )
                                growth_rates.append(list([t1_t2[i][5]]) + list([t2_t3[j][5]]) + list([t3_t4[k][5]]) + list([t4_t5[l][5]]) )


    print("writing area output...")
    print(len(areas))

    with open("output/FIXED_AREAS_" + filename + ".csv", "w") as record_file:

        # for t5
        record_file.write("t1_area, t2_area, t3_area, t4_area, t5_area\n")
        for i in range(len(areas)):
            for j in range(len(areas[i])-1):
                record_file.write(str(areas[i][j]) + ",")
            record_file.write(str(areas[i][len(areas[i])-1]))
            record_file.write("\n")


    print("writing growth rate output...")
    print(len(growth_rates))

    with open("output/FIXED_GROWTH_RATES_" + filename + ".csv", "w") as record_file:

        record_file.write("t1_t2 growth rate [ ln(t2_area/t1_area)/2], t2_t3 growth rate [ ln(t3_area/t2_area)/2], t3_t4 growth rate [ ln(t4_area/t3_area)/2], t4_t5 growth rate [ ln(t5_area/t4_area)/2]\n")
        for i in range(len(growth_rates)):
            for j in range(len(growth_rates[i])-1):
                record_file.write(str(growth_rates[i][j]) + ",")
            record_file.write(str(growth_rates[i][len(growth_rates[i])-1]))
            record_file.write("\n")


# sys.exit()
end_time = time.time()
print(end_time - start_time)
