# Supplementary material for: Insights on the Control of Yeast Single-Cell Growth Variability by Members of the Trehalose Phosphate Synthase (TPS) Complex
Source: Front Cell Dev Biol. 2021 Jan 28;9:607628. doi: 10.3389/fcell.2021.607628 (PMC7876269; doi:10.3389/fcell.2021.607628)
Supplement: Supplementary file 2 [file Data_Sheet_1.ZIP › final_code/input_datasets/Ntd-TSL1_SortedCells5_control_t2.csv]

Id	Area (µm²)	Centre X Position (µm)	Centre Y Position (µm)
7373	75.22	10284.318	35369.059
15514	74.36	13231.914	34820.074
4658	74.24	9358.779	38282.5
14629	72.67	12963.522	34103.594
2055	72.54	8575.993	39686.688
12641	70.03	12120.201	38893.758
15298	68.86	13325.751	37501.734
15246	68.71	13176.878	38399.738
9653	68.65	11207.199	34495.188
1662	67.81	8340.336	35193.121
7427	67.48	10294.146	34565.957
5427	67.08	9685.896	35600.754
11075	66.89	11755.238	34457.887
10518	65.97	11586.946	38389.691
16571	65.66	13713.472	36129.684
372	65.64	7974.227	35796.09
10356	65.43	11274.273	39468.559
5611	64.28	9554.26	37380.555
6991	64.01	10068.708	39716.691
3387	63.9	8981.434	37542.484
6838	63.86	9926.423	38028.52
1100	62.96	8075.628	36567.48
7429	62.94	10315.415	34569.109
2752	62.52	8835.106	34349.738
13194	62.41	12321.296	34003.746
17928	62.37	14195.71	34332.68
1867	62.14	8372.552	37454.004
18835	62.04	14436.774	36951.016
4524	61.29	9443.846	39877.188
18972	61.24	14484.994	35140.129
8596	61.18	10767.029	33503.469
18803	60.83	14469.744	37368.094
3431	60.34	9027.217	37043.977
18675	60.34	14597.227	39089.547
11617	60.07	11855.885	38630.121
19097	60.03	14426.877	33822.379
17301	60.01	13900.108	37677.172
3674	59.65	8872.488	34479.824
13104	59.42	12353.782	34944.531
16828	59.25	13747.459	33740.43
4044	59.23	9124.991	34769
5063	59.23	9490.401	34106.668
5908	59.15	9844.703	38905.723
16274	58.82	13562.951	39852.941
15496	58.8	13151.141	35010.094
13834	58.8	12550.283	38756.316
15799	58.52	13381.383	34245.078
6973	58.46	9957.569	39478.258
7962	58.06	10353.391	37956.027
2819	57.79	8735.223	34828.629
7021	57.54	10236.455	39994.348
16825	57.29	13614.134	33726.273
11926	56.85	11966.709	34912.402
561	56.64	7707.949	37338.277
8539	55.93	10598.135	34136.168
12010	55.72	12047.575	33830.309
1297	55.72	8135.604	34550.988
3174	55.55	8658.66	39220.586
7808	55.13	10353.46	36084.078
17508	54.94	14129.141	39303.793
16166	54.9	13491.354	38385.301
10692	54.84	11425.252	36130.207
15245	54.57	13168.43	38399.5
5443	54	9525.536	35754.48
4883	53.9	9403.147	35672.031
10252	53.9	11215.441	38200.691
5798	53.69	9634.874	39719.094
10461	53.69	11521.466	38993.953
3117	53.67	8708.52	38379.148
18808	53.29	14629.011	37438.117
7261	53.27	10243.64	36771.98
11048	53.17	11683.923	34190.008
11692	52.89	11920.582	37972.652
13894	52.81	12535.213	39448.906
5126	52.52	9447.09	33408.199
8656	52.5	10833.313	33097.48
9482	52.39	11169.576	36236.438
1566	52.37	8206.259	34074.82
6807	52.35	9983.056	37705.563
18498	52.35	14241.47	38248.938
10018	52.25	11234.701	35424.82
17471	52.2	13862.774	39932.59
5596	52.14	9666.111	37232.781
16248	50.82	13565.752	39555.883
6310	50.66	9836.6	34412.727
14799	50.55	12928.035	36103.094
257	50.47	7970.464	34754.184
3607	50.43	9047.569	35092.492
17506	50.32	14197.982	39270.293
3306	50.28	8855.532	39054.375
3568	50.22	8953.857	35695.477
5884	50.2	9747.81	39186.844
6227	50.13	9723.677	35377.66
9467	50.09	11011.34	36692.441
17524	50.09	14117.075	39190.203
3301	49.92	8886.464	38978.953
2120	49.82	8453.668	38703.941
14350	49.55	12770.057	35185.426
7436	49.48	10183.879	34314.512
14266	49.32	12839.566	36152.926
7500	49.3	10318.828	33575.258
14653	49.3	12930.141	34370.793
18724	49.27	14562.757	38151.836
13906	49.21	12598.985	39641.98
11079	49.21	11820.774	34493.613
14466	49.17	12709.262	33942.957
5764	49.11	9545.209	39308.969
17804	48.92	14122.483	35486.965
15909	48.75	13481.741	35390.449
15142	48.69	13139.265	39851.465
10329	48.58	11418.167	39080.02
17731	48.54	14132.933	36058.422
11293	48.27	11770.355	36830.406
3364	48.15	8853.124	37833.719
3293	48.06	8934.883	39149.277
10409	48.04	11571.629	39685.594
14579	47.94	13085.864	33533.023
10456	47.92	11618.27	38952.77
7097	47.81	10226.075	38729.539
1730	47.79	8286.778	35887.641
2465	47.75	8630.272	34717.215
1621	47.66	8286.659	34711.195
276	47.56	7667.275	34890.805
11493	47.39	11637.866	39237.422
9560	47.37	11161.896	35513.348
7348	47.27	10208.78	35589.488
11265	47.22	11699.381	36479.133
18601	47.2	14280	39863.594
16615	47.2	13580.797	35656.66
9019	47.18	10949.843	38086.848
17445	47.14	13878.27	39673.434
14045	47.04	12733.133	38538.273
10549	47.01	11617.284	37843.668
9761	46.97	11178.161	33333.547
5028	46.93	9489.079	34443.09
16646	46.79	13777.006	35300.141
3654	46.79	8894.225	34903.113
16873	46.78	13773.153	33186.32
9227	46.68	11174.581	39399.395
11603	46.6	12014.988	39056.68
2000	46.56	8305.053	39538.512
15357	46.47	13163.623	36660.105
16647	46.47	13775.58	35314.453
1588	46.45	8392.625	34355.086
11800	46.43	12026.817	36267.719
6822	46.41	9928.84	37853.262
7233	46.39	10268.345	37041.344
12621	46.39	12271.708	38691.172
15444	46.35	13150.72	35727.816
3623	46.3	8993.189	35210.43
2221	46.3	8618.528	37428.121
85	46.16	7725.336	33577.496
17962	46.09	14204.891	33915.652
14318	46.05	12873.053	35693.41
15131	45.93	12923.99	40012.07
4820	45.89	9281.109	36173.711
15124	45.89	12967.85	39933.809
6438	45.88	10120.499	33103.102
798	45.86	7691.999	39095.934
14940	45.84	13008.964	37753.668
15524	45.78	13346.356	34898.887
5846	45.76	9783.876	39979.941
5030	45.72	9439.338	34147.926
12696	45.7	12246.207	39602.379
16236	45.55	13375.607	39484.691
177	45.4	7904.925	34143.32
16958	45.34	13866.587	33871.914
4626	45.26	9366.931	38487.184
7819	45.19	10411.367	36229.012
17816	45.19	13996.781	35263.152
9559	45.19	11201.059	35482.219
14641	45.13	12949.819	34230.063
3473	45.07	9022.695	36597.688
13940	45.07	12713.598	39852.441
17265	45.03	13947.665	37130.125
9340	44.97	11055.248	38279.973
3266	44.94	8894.391	39506.328
12011	44.88	11908.625	33876.16
4715	44.84	9435.012	37581.809
3470	44.78	8887.959	36829.598
15249	44.78	13296.114	38148.547
16340	44.76	13768.743	39154.156
18852	44.75	14615.978	36542.871
17688	44.75	14191.747	36850.695
2438	44.67	8439.609	34774.031
9697	44.67	11168.223	33870.086
11454	44.63	11808.346	38745.406
16503	44.61	13716.542	36965.891
11227	44.59	11824.555	36163.391
7450	44.59	10300.746	34218.277
8805	44.59	10870.809	34974.02
1493	44.57	8378.279	33182.742
17763	44.57	14150.677	35838.07
17544	44.57	14163.99	38891.516
13798	44.53	12655.409	38287.922
17497	44.46	14076.897	39452.223
14007	44.42	12900.67	39050.211
8064	44.4	10480.041	39196.313
15343	44.38	13163.964	36838.289
19091	44.36	14606.175	34094.898
19093	44.32	14590.397	34106.723
17959	44.29	14051.965	33881.727
6993	44.23	9957.351	39726.305
1949	44.21	8366.819	38692.895
11954	44.21	12009.046	34553.887
2569	44.17	8556.218	33522.961
4632	44.17	9276.957	38566.668
16753	44.15	13773.744	34333.254
14295	44.11	12911.088	35765.645
2209	44.09	8504.283	37588.758
6350	44.09	9843.188	33817.105
5407	44.07	9695.047	35401.387
6213	44.06	9754.179	35549.266
17128	44.02	13929.582	35839.094
15174	43.98	13151.881	39534.254
9463	43.98	11024.788	36653.527
2794	43.92	8816.513	34602.512
6965	43.9	10095.055	39425.508
4267	43.86	9101.308	37076.906
3707	43.83	8909.975	34212.27
18817	43.79	14611.854	37229.109
13123	43.77	12481.534	34780.695
4028	43.67	9154.169	34699.184
16527	43.63	13662.762	36380.93
18660	43.61	14484.839	39205.23
16541	43.61	13663.642	36459.871
1106	43.6	8052.456	36630.844
10587	43.6	11561.676	37597.574
15632	43.56	13345.06	33665.805
12406	43.5	12142.444	36182.512
18944	43.48	14475.295	35414.027
9409	43.48	11012.554	37205.039
10843	43.48	11565.223	34585.391
18129	43.42	14372.386	34234.727
11555	43.39	12057.041	39985.078
16815	43.35	13583.693	33661.008
17829	43.33	14119.444	35396.676
15059	43.33	12991.359	39074.277
10219	43.29	11348.337	37795.512
11577	43.23	11976.076	39289.172
8951	43.23	10932.277	37061.848
4266	43.23	9256.315	37070.617
10550	43.21	11504.556	37860.316
7466	43.17	10189.502	34104.559
8878	43.17	10790.682	36173.012
13888	43.16	12576.536	39398.926
9298	43.14	11017.582	38748.777
10570	42.96	11485.923	37804.313
19012	42.93	14633.015	34915.359
4214	42.93	9200.117	36532.598
14602	42.91	13064.58	33818.078
17850	42.83	14124.314	34944.953
12314	42.73	12218.055	35305.68
13706	42.71	12566.646	37106.176
17655	42.71	14191.972	37339.172
15917	42.7	13429.999	35495.395
9605	42.68	11012.168	34971.109
12534	42.62	12217.421	37603.641
14496	42.62	12735.757	33617.555
11765	42.6	12050.691	36759.629
4395	42.6	9093.603	38729.113
9533	42.6	11067.494	35767.672
7726	42.54	10498.812	35239.566
11103	42.52	11821.922	34777.27
10617	42.5	11491.611	37028.031
17293	42.5	13888.571	37541.555
5647	42.41	9601.222	37886.242
15532	42.41	13142.236	34636.059
17312	42.37	13818.839	37781.336
6970	42.35	10088.83	39458.613
16468	42.35	13766.737	37396.477
10393	42.29	11607.9	39835.5
17150	42.29	13815.579	36078.563
11656	42.29	11998.579	38198.691
13084	42.27	12448.44	35341.867
18680	42.27	14634.153	38839.23
4229	42.25	9104.89	36685.168
17521	42.25	14124.588	39134.195
18108	42.22	14339.114	33948.785
9775	42.2	11130.142	33205.426
6394	42.2	9855.886	33446.113
13324	42.18	12684.55	33207.898
16910	42.18	13871.373	33296.027
12602	42.18	12218.747	38479.773
12066	42.14	11926.583	33438.359
15605	42.14	13287.594	34063.363
1932	42.08	8334.629	38451.746
15191	42.04	13167.832	39420.313
7717	42.03	10485.129	35161.777
19159	42.03	14560.737	33389.043
10162	41.99	11229.563	37191.406
12176	41.99	12102.471	33773.543
8187	41.99	10721.963	38971
11594	41.97	12027.305	39206.348
12752	41.95	12481.163	39320
7685	41.95	10404.06	34705.48
5557	41.95	9677.757	36892.301
10174	41.93	11303.33	37370.555
11533	41.91	11832.158	39744.137
18821	41.91	14639.645	37315.723
3787	41.89	8916.62	33387.324
17836	41.85	14187.456	35139.766
14327	41.81	12901.065	35457.531
5916	41.78	9806.384	38646.625
4646	41.74	9363.508	38325.883
10884	41.74	11487.696	34109.797
1262	41.74	8115.757	34808.063
15714	41.74	13425.583	33258.711
2493	41.72	8444.514	34335.473
16719	41.7	13747.883	34687.406
16317	41.66	13681.481	39589.645
12429	41.66	12253.616	36521.867
2401	41.64	8469.742	35318.406
3547	41.62	8934.553	35834.203
8007	41.62	10518.272	38420.828
3076	41.62	8640.667	37822.871
7795	41.6	10479.58	35935.742
4540	41.58	9296.09	39681.449
14195	41.58	12827.796	36544.176
4197	41.58	9157.83	36336.129
13264	41.57	12491.352	33440.43
4679	41.57	9375.428	37893.98
8681	41.53	10972.635	33597.285
18307	41.51	14300.667	35986
12643	41.51	12088.838	38897.543
18493	41.49	14388.433	38149.629
17416	41.49	13995.814	39106.887
10206	41.49	11349.635	37696.703
1657	41.45	8327.781	35145.387
9808	41.43	11405.135	33027.297
19096	41.43	14456.861	33809.051
11045	41.41	11642	34164.188
1179	41.41	8010.757	35853.484
5803	41.39	9540.598	39803.871
4717	41.39	9390.151	37595.555
4704	41.37	9319.671	37797.898
17060	41.37	13810.785	35151.074
5792	41.34	9584.473	39606.289
802	41.34	7682.891	39142.68
5676	41.32	9678.004	38252.855
5725	41.32	9629.955	38758.848
17507	41.32	14184.315	39296.801
83	41.3	7978.576	33566.746
18404	41.3	14322.069	36992.715
11217	41.28	11669.483	36027.137
2526	41.26	8567.826	34068.832
1831	41.26	8372.618	37003
9077	41.26	10948.872	38851.742
981	41.24	8199.523	38532.539
2310	41.22	8629.018	36523.93
4615	41.22	9329.453	38701.234
15652	41.16	13233.142	33603.73
16234	41.14	13468.654	39475.934
14604	41.12	13126.666	33851.07
1861	41.12	8357.915	37399.523
762	41.11	7677.838	38857.156
10786	41.09	11539.05	35028.895
8106	41.09	10447.812	39911.27
17310	41.07	13906.474	37756.375
3410	41.05	9022.05	37459.508
3683	41.05	8944.478	34564.004
15352	41.05	13302.235	36596.117
10534	41.05	11636.236	38278.016
18703	41.03	14488.79	38554.523
8388	41.03	10763.227	36273.645
18116	41.01	14417.561	34103.035
4912	40.99	9291.296	35323.914
14686	40.99	12947.48	34840.453
13606	40.97	12642.422	36120.793
14756	40.95	13049.208	35574.102
19140	40.95	14523.306	33595.809
13967	40.93	12901.234	39497.617
18550	40.91	14339.151	38912.504
16216	40.91	13451.131	39096.664
13271	40.89	12487.037	33186.559
18590	40.88	14419.112	39613.941
18228	40.88	14221.121	35278.32
912	40.88	8168.499	39477.34
12672	40.86	12089.939	39323.648
16302	40.86	13706.055	39643.297
17709	40.86	14167.201	36404.039
639	40.84	7799.608	37941.41
16091	40.84	13551.067	37344.336
17632	40.84	14114.687	37820.41
2566	40.82	8602.331	33503.645
18551	40.8	14282.163	38921.633
7154	40.8	10305.617	38054.309
14886	40.78	13129.21	37117.559
10254	40.78	11298.502	38215.348
18101	40.74	14264.415	33918.555
3138	40.74	8638.886	38660.176
643	40.72	7693.328	37968.586
9034	40.7	10783.151	38287.539
7929	40.7	10406.346	37459.613
4586	40.7	9450.87	38962.219
17496	40.68	14095.611	39750.066
9852	40.68	11360.372	33615.176
17800	40.68	14099.854	35453.383
10106	40.67	11413.399	36575.102
680	40.67	7796.966	38241.926
16565	40.67	13769.634	36083.348
6060	40.65	9810.856	37096.645
12669	40.65	12078.552	39260.66
4948	40.63	9404.804	34952.898
15676	40.63	13274.665	33254.656
3581	40.61	8950.847	35510.258
6205	40.59	9895.689	35421.688
12721	40.59	12427.604	39861.563
14199	40.55	12754.346	36567.766
2934	40.53	8800.153	35878.129
9567	40.53	10996.529	35557.512
17929	40.53	14134.141	34365.758
5499	40.53	9535.173	36224.309
18033	40.51	14230.486	33080.578
469	40.45	7784.794	36507.648
2992	40.45	8688.622	36695.773
16185	40.44	13458.28	38621.484
5712	40.42	9613.773	38594.047
17315	40.42	13975.232	37809.406
15585	40.42	13178.916	34228.098
14523	40.42	12882.681	33249.48
14261	40.42	12721.77	36100.105
6237	40.4	9904.758	35142.621
18442	40.4	14384.241	37466.711
11424	40.38	11814.079	38434.137
19052	40.38	14601.962	34379.473
18524	40.38	14217.767	38548.035
2519	40.36	8615.169	33981.914
5118	40.36	9350.345	33324.988
4901	40.36	9314.845	35540.629
8351	40.34	10711.442	37015.473
17314	40.32	13969.926	37792.664
15531	40.3	13300.319	34625.836
1511	40.26	8369.731	33352.617
15375	40.26	13239.435	36242.82
10458	40.24	11497.831	38969.668
5871	40.24	9769.316	39575.484
8227	40.24	10628.721	38555.762
1914	40.22	8281.103	38191.738
621	40.21	7842.411	37796.578
4504	40.17	9243.45	39871.23
14455	40.15	12834.919	34104.898
14819	40.15	12976.312	36382.723
10354	40.11	11361.924	39460.613
16671	40.09	13762.884	35190.047
9633	40.09	11106.265	34883.973
4078	40.07	9085.502	34975.008
3012	40.07	8801.411	37048.621
18657	40.05	14565.449	39166.637
13137	40.05	12446.9	34646.773
18823	40.05	14549.992	37026.543
14659	40.03	12941.25	34486.391
10819	40.03	11492.51	34684.105
8571	40.03	10660.909	33823.305
18819	40.01	14627.275	37257.563
17748	39.99	14146.066	35955.066
16015	39.99	13433.502	36459.785
16618	39.98	13718.063	35682.617
11058	39.98	11785.828	34354.391
17058	39.98	13963.807	35126.805
9911	39.96	11401.201	34135.223
4485	39.96	9218.381	39643.008
5316	39.96	9631.173	34103.156
10780	39.94	11431.51	34991.258
4495	39.94	9124.65	39823.941
12766	39.94	12315.034	39184.121
17429	39.92	13926.326	39313.48
9314	39.92	11111.883	38566.16
16516	39.9	13687.755	36803.234
18673	39.9	14633.945	39043.57
18679	39.9	14624.741	38821.859
11499	39.9	11793.819	39333.391
14344	39.9	12891.428	35401.992
3361	39.9	8942.954	38096.328
17526	39.9	14017.821	39269.441
8680	39.88	10892.024	33558.539
17125	39.86	13938.262	35825.934
16320	39.86	13607.636	39285.168
734	39.84	7788.497	38710.328
4970	39.84	9469.641	34848.527
14674	39.8	12925.889	34645.156
15225	39.8	13322.873	38924.172
18439	39.78	14308.451	37426.445
3481	39.78	8869.236	36685.336
5888	39.76	9711.236	39228.133
14434	39.75	12745.948	34178.52
18993	39.71	14634.099	34791.797
19084	39.71	14579.007	34026.734
11983	39.69	12038.835	34209.406
3127	39.69	8648.995	38547.199
14331	39.67	12820.767	35512.051
11328	39.67	11816.971	37199.453
8541	39.65	10674.187	34142.641
9074	39.65	10990.987	38787.34
5361	39.65	9493.706	34723.992
8883	39.63	10881.915	36253.34
17253	39.61	13929.136	36994.121
1013	39.61	8182.423	38004.363
13955	39.59	12874.706	39596.309
5912	39.59	9782.505	38943.719
4621	39.59	9489.137	38745.023
4942	39.57	9374.955	35230.617
1091	39.57	8020.205	36821.039
13094	39.53	12323.365	35177.914
11030	39.52	11651.745	34024.086
15130	39.5	13133.149	40009.512
4520	39.5	9398.802	39848.828
17450	39.46	13845.57	39722.313
12185	39.46	12159.434	33864.727
11581	39.46	12044.169	39364.672
9692	39.44	11068.124	33819.789
10770	39.42	11627.161	35190.82
4953	39.42	9477.708	35044.086
15222	39.42	13303.48	38873.301
6618	39.42	10116.118	35420.063
9558	39.4	11181.468	35452.781
11823	39.4	11965.075	35925.074
3630	39.4	8870.171	34966.742
19072	39.4	14602.363	34251.766
12389	39.38	12229.926	36050.055
7008	39.38	10121.283	39976.652
2174	39.36	8629.424	38076.746
17469	39.36	13910.927	39916.367
18861	39.34	14625.461	36638.145
18620	39.34	14531.037	39941.148
11177	39.32	11848.82	35531.539
6127	39.31	9819.248	36227.336
12926	39.31	12299.772	37007.055
19167	39.31	14532.481	33166.523
16833	39.29	13661.852	33780.262
17485	39.27	14196.27	39898.77
1693	39.27	8347.756	35541.309
18222	39.27	14400.694	35249.344
13064	39.27	12309.933	35619.391
5942	39.27	9773.529	38597.863
11388	39.27	11652.972	37934.746
11681	39.27	11918.71	37838.434
5795	39.27	9629.582	39661.484
15359	39.27	13265.994	36681.59
17436	39.23	13858.201	39488.516
16284	39.23	13432.213	40005.746
15105	39.21	13098.938	39695.664
2754	39.21	8847.585	34384.336
16607	39.21	13744.163	35581.258
15522	39.21	13148.318	34869.902
13643	39.21	12564.543	36527.004
16623	39.21	13761.807	35711.445
6930	39.21	10079.934	39039.047
15968	39.21	13430.645	36046.379
16378	39.19	13606.994	38767.984
3997	39.15	9094.372	34466.055
11323	39.15	11827.23	37143.211
14560	39.13	13072.497	33232.898
10864	39.13	11539.307	34179.352
12438	39.11	12233.2	36662.285
10825	39.11	11558.863	34730.375
13577	39.11	12515.862	35783.031
5464	39.11	9615.164	35939.863
7977	39.08	10405.155	38135.051
12682	39.06	12278.193	39401.414
11757	39.04	11988.51	36907.238
8122	39.04	10682.029	39817.266
5108	39.04	9373.296	33569.84
18828	39.04	14467.535	37087.645
15378	39.04	13340.849	36276.215
14463	39.04	12919.72	33887.801
8560	39.02	10749.377	34016.023
13974	39.02	12900.112	39575.922
6639	39.02	10116.877	35690.152
14770	39	13131.058	35749.598
12375	39	12175.416	35919.035
10821	39	11541.563	34708.48
15241	39	13209.121	38325.945
17452	38.98	13796.514	39736.699
1737	38.98	8280.736	35977.113
16785	38.96	13622.34	33991.496
15631	38.94	13204.767	33653.254
6667	38.94	10064.181	36032.602
6214	38.94	9866.85	35559.844
15045	38.94	12932.994	38873.375
18020	38.92	14140.635	33026.172
17602	38.92	14172.995	38226.738
19095	38.92	14428.867	33807.563
1089	38.9	8092.583	36758.754
9693	38.88	11196.379	33819.277
14264	38.88	12901.134	36142.684
10065	38.88	11420.695	36029.734
15855	38.88	13556.656	34908.531
17710	38.88	14020.234	36403.707
1901	38.86	8327.146	37950.09
15326	38.86	13335.491	36899.66
4158	38.85	9180.348	35871.895
10370	38.85	11371.979	39689.141
16696	38.83	13691.794	34780.789
18046	38.83	14369.896	33261.98
13455	38.83	12614.065	34508.48
12342	38.83	12152.272	35579.84
12180	38.81	12190.432	33787.195
2422	38.81	8441.256	34963.633
442	38.75	7691.27	36346.516
6317	38.75	9833.125	34445.336
7175	38.75	10152.545	37959.016
6107	38.73	9887.426	36689.641
9359	38.73	11201.811	37862.414
15103	38.73	12946.388	39661.371
13602	38.71	12507.764	36046.5
1697	38.71	8385.834	35586.836
18478	38.71	14224.585	37999.59
18035	38.71	14319.438	33107.57
7928	38.71	10357.333	37458.422
18609	38.69	14407.039	39993.488
17220	38.69	13969.133	36675.43
12749	38.67	12345.997	39287.586
6881	38.67	9986.871	38580.117
3708	38.65	9052.224	34210.836
845	38.65	7983.051	39563.176
12700	38.65	12159.403	39673.988
9216	38.63	11000.096	39502.852
5325	38.63	9636.546	34178.922
2045	38.63	8481.93	39916.02
6630	38.6	10063.491	35584.715
9660	38.6	11175.145	34296.371
5613	38.6	9501.112	37415.813
15092	38.58	12964.342	39437.879
10526	38.56	11471.796	38147.379
10654	38.54	11527.998	36583.055
5079	38.54	9404.461	33887.262
5313	38.5	9618.233	34091.707
13765	38.5	12614.473	37772.449
867	38.48	7694.309	39795.824
10816	38.48	11477.961	34658.375
12434	38.44	12266.065	36585.316
17467	38.44	13971.904	39899.277
19069	38.44	14519.78	34220.766
6951	38.44	10097.521	39251.574
19094	38.44	14522.144	34116.824
18336	38.42	14414.799	36344.711
15067	38.42	12967.622	39222.02
9532	38.42	11160.944	35758.055
18371	38.4	14312.514	36734.195
12570	38.4	12268.814	38168.621
10205	38.4	11350.535	37681.988
16266	38.4	13372.676	39769.125
9293	38.4	11170.617	38681.645
9673	38.39	11203.824	34192.773
3260	38.39	9052.768	39734.68
16040	38.37	13546.542	36813.359
11433	38.37	11821.814	38513.777
12301	38.37	12084.599	35180.645
3743	38.37	9001.052	33904.906
3110	38.37	8833.289	38301.973
9043	38.35	10809.039	38413.566
4637	38.35	9459.238	38599.059
8304	38.33	10634.315	37454.012
9954	38.33	11367.793	34660.949
14691	38.33	12956.268	34901.465
13934	38.31	12717.772	39773.316
16556	38.29	13614.838	36277.48
8373	38.29	10619.472	36416.293
10037	38.27	11291.078	35636.172
15036	38.27	12996.299	38669.676
4136	38.27	9125.029	35711.32
13968	38.27	12786.447	39499.445
12979	38.27	12457.791	36469.27
4992	38.27	9285.182	34679.496
7707	38.25	10399.875	35039.777
5012	38.25	9363.682	34547.785
16267	38.25	13442.522	39769.309
15796	38.25	13521.074	34224.008
9021	38.25	10991.937	38102.895
17425	38.25	13924.627	39281.637
16723	38.23	13754.038	34709.078
10722	38.23	11609.475	35824.355
12551	38.23	12075.851	37898.316
3055	38.21	8636.329	37611.93
16171	38.21	13480.466	38465.477
107	38.21	7655.97	33722.402
15280	38.21	13194.825	37792.781
12840	38.19	12466.091	38130.609
8538	38.19	10722.55	34127.668
7006	38.19	10113.908	39951.758
17476	38.19	13935.685	39987.711
7939	38.18	10484.34	37590.637
11466	38.18	11732.525	38892.656
10801	38.16	11560.65	34818.785
17226	38.16	13913.969	36765.305
16241	38.16	13357.569	39534.836
13795	38.16	12664.295	38224.344
14885	38.14	13092.284	37115.691
17461	38.14	13896.747	39806.836
5994	38.14	9821.487	37963.152
18786	38.12	14591.436	37531.488
16299	38.12	13575.713	40010.336
3762	38.12	8881.722	33790.531
6478	38.1	9954.19	33717.375
7485	38.1	10292.777	33765.68
8801	38.1	10879.552	34952.828
16645	38.1	13691.75	35293.438
7379	38.1	10248.674	35184.109
16335	38.1	13681.181	39426.145
16277	38.1	13402.588	39887.273
11676	38.08	12029.914	38100.23
10897	38.08	11624.999	33657.355
18935	38.08	14563.037	35663.332
15232	38.08	13156.496	38749.277
6790	38.06	10098.86	37473.547
14454	38.06	12911.531	34097.117
19073	38.06	14633.632	34260.527
1424	38.06	8046.216	33374.121
15365	38.04	13247.647	36417.5
15798	38.04	13408.514	34237.516
15350	38.04	13185.432	36589.34
2621	38.02	8539.281	33049.121
14230	38.02	12816.304	36232.68
14709	38.02	12986.67	35078.891
12936	38.02	12295.925	36775.258
15498	38	13284.481	35029.387
13781	38	12596.3	38046.441
5921	37.98	9898.268	38698.402
13246	37.98	12347.798	33595.953
1081	37.98	8041.065	36998.461
5251	37.96	9614.044	33422.863
5309	37.96	9564.072	34014.98
2298	37.95	8539.206	36397.598
17406	37.95	13946.134	38995.969
19102	37.95	14598.275	33855.477
2137	37.93	8557.826	38619.094
18658	37.93	14499.356	39166.715
15453	37.91	13184.47	35466.297
8531	37.91	10731.745	34392.711
18849	37.91	14492.08	36813.172
3577	37.91	8910.564	35476.246
252	37.91	7907.193	34716.27
10666	37.89	11600.77	36391.723
11232	37.89	11777.518	36236.813
15074	37.89	13044.15	39320.699
11911	37.89	11921.587	34985.695
6011	37.89	9822.368	37821.836
3452	37.89	9005.928	36987.211
16437	37.89	13766.669	37522.563
1356	37.87	8108.185	33858.102
15952	37.85	13526.83	35911.602
1269	37.85	8154.199	34915.551
14956	37.83	12942.846	37891.434
8042	37.83	10539.729	38848.004
5859	37.81	9718.619	39728.883
16181	37.81	13372.806	38567.051
7068	37.81	10207.403	39006.063
5968	37.79	9917.758	38279.008
779	37.79	7790.858	39003.457
15462	37.77	13247	35536.816
11165	37.77	11818.984	35403.313
10419	37.75	11493.964	39440.277
16223	37.75	13497.262	39267.723
14838	37.75	13081.197	36597.48
1073	37.75	8126.91	37077.621
8174	37.73	10697.454	39406.93
15447	37.73	13262.427	35446.336
9342	37.73	11132.326	38299.598
10721	37.73	11620.663	35806.797
9508	37.73	11195.507	36147.461
3631	37.73	8983.68	34967.922
6829	37.73	10002.166	37902.973
16339	37.72	13756.439	39149.324
18978	37.72	14572.852	35240.047
4068	37.72	9228.293	34887.984
18834	37.72	14630.987	36886.023
5648	37.72	9704.116	37922.367
6593	37.72	10055.73	35063.332
12324	37.7	12260.38	35392.586
17309	37.68	13850.535	37738.438
8182	37.68	10565.786	39253.27
15093	37.68	13044.625	39440.461
12564	37.68	12086.101	38062.238
2324	37.66	8439.244	36326.035
5302	37.66	9561.163	33910.457
2809	37.64	8726.891	34722.395
16872	37.64	13599.263	33176.648
5267	37.64	9684.634	33626.063
18568	37.64	14249.663	39215.598
17004	37.64	13834.05	34528.547
1217	37.64	8021.283	35298.957
7823	37.64	10541.965	36270.672
2533	37.64	8625.777	33828.469
8756	37.62	10782.747	34476.844
4819	37.62	9465.312	36153.238
13384	37.62	12539.409	33886.664
285	37.6	7972.217	34938.941
12386	37.6	12245.701	36003.352
18395	37.6	14309.177	36903.164
15098	37.6	13017.672	39603.355
14785	37.58	13095.85	35979.402
1051	37.56	8171.972	37435.125
4807	37.56	9432.733	36288.531
1383	37.56	8200.787	33740.273
10697	37.54	11513.556	35951.316
10490	37.54	11508.646	38749.641
6333	37.52	9742.386	34272.008
10733	37.5	11634.782	35676.695
10422	37.49	11565.278	39493.473
5357	37.47	9542.715	34689.5
3671	37.47	9015.609	34457.242
18058	37.47	14364.037	33458.305
18554	37.47	14355.176	38964.395
17616	37.47	14089.659	38118.57
1225	37.45	8116.7	35097.871
8722	37.45	10972.166	34023.438
15140	37.45	13198.847	39846.066
389	37.43	7680.608	35958
16922	37.43	13947.808	33435.41
6112	37.43	9828.983	36410.094
15530	37.43	13316.109	34924.484
7946	37.43	10547.407	37708.684
18515	37.43	14356.386	38454.395
6084	37.41	9853.463	36778.496
8630	37.41	10707.118	33306.68
6710	37.41	9978.131	36623.156
17582	37.41	14160.261	38368.297
6164	37.39	9868.713	35743.602
13802	37.39	12706.106	38328.203
13951	37.39	12919.333	39982.285
17886	37.39	14183.519	34901.844
8399	37.39	10705.482	36151.035
5708	37.37	9679.118	38584.477
5010	37.37	9299.875	34538.465
7442	37.37	10187.071	34131.676
2532	37.35	8533.777	34111.621
18188	37.35	14216.106	34907.68
5087	37.35	9344.42	33650.18
654	37.33	7666.229	38054.23
1274	37.33	8168.411	34679.18
18616	37.33	14559.276	39860.043
10043	37.33	11373.72	35682.762
13065	37.33	12465.91	35629.344
10624	37.33	11579.276	37099.512
13492	37.31	12658.137	34931.539
8955	37.31	10927.979	37154.773
8070	37.31	10557.872	39378.754
15922	37.31	13395.392	35520.836
13930	37.29	12751.966	39754.086
3417	37.29	9054.235	37245.828
585	37.29	7761.239	37543.715
2514	37.29	8600.571	34225.289
17437	37.29	13868.324	39536.785
12463	37.27	12275.487	36850.648
18725	37.27	14622.695	38159.805
4096	37.26	9209.594	35244.586
1037	37.24	8199.919	37545.855
13916	37.24	12637.243	39792.98
15295	37.24	13288.178	37447.434
13024	37.24	12382.342	36195.133
15678	37.22	13257.5	33281.406
1700	37.22	8340.084	35609.563
3129	37.22	8713.922	38575.176
6485	37.22	10122.57	33774.164
11150	37.22	11710.152	35241.328
17893	37.2	14103.937	34659.305
8751	37.2	10813.405	34431.879
7852	37.2	10357.69	36533.34
10379	37.2	11229.947	39867.992
6687	37.2	10109.308	36263.199
14809	37.18	13053.158	36200.801
3348	37.18	8876.05	38193.578
8164	37.18	10709.604	39544.867
9515	37.18	11104.905	35932.109
2253	37.18	8612.632	37162.57
17332	37.18	13936.567	38041.113
17716	37.18	14155.444	36520.227
15587	37.16	13307.607	34247.477
950	37.16	8093.593	39084.699
10685	37.16	11569.609	36337.391
16326	37.16	13738.29	39342.828
16350	37.16	13589.985	38958.074
895	37.16	8083.309	39974.371
10462	37.16	11509.319	39001.078
7532	37.14	10171.236	33209.137
17065	37.14	13792.271	35194.016
2445	37.14	8615.218	34834.555
13170	37.14	12408.941	34312.879
9674	37.14	11137.674	34222.742
13495	37.14	12641.616	34960.563
6433	37.12	9767.284	33141.234
6044	37.12	9741.057	37471.043
8907	37.12	10814.021	36602.527
15430	37.12	13311.178	35582.934
4729	37.1	9309.885	37470.859
2959	37.1	8819.591	36158.656
8675	37.1	10907.616	33508.777
9679	37.1	11035.452	34037.48
5129	37.1	9492.981	33425.344
4074	37.1	9275.672	34948.859
15504	37.1	13287.819	34769.848
18785	37.1	14599.896	37524.324
9011	37.1	10790.865	37935.238
6747	37.08	9937.3	37005.184
13839	37.08	12676.091	38775.48
13691	37.08	12586.237	36968.168
8271	37.08	10596.886	37692.813
9345	37.08	11109.546	38016.027
13913	37.08	12549.338	39742.305
15413	37.06	13286.901	35981.781
4977	37.06	9465.686	34914.203
4077	37.06	9064.928	34966.031
8510	37.06	10569.245	34721.961
3609	37.04	9045.943	35118.367
14837	37.04	12930.276	36596.844
18792	37.04	14504.561	37591.16
7542	37.04	10320.632	33278.051
3533	37.04	8991.155	36035.824
18953	37.04	14483.032	35544.586
11036	37.04	11788.454	34081.215
18756	37.03	14449.645	38138.652
2513	37.03	8546.337	34218.395
12462	37.03	12227.472	36845.332
3830	37.03	9237.706	33076.48
16818	37.03	13730.218	33682.078
2508	37.03	8625.975	34168.246
17142	37.01	13877.417	36001.758
13558	37.01	12536.217	35578.066
14193	37.01	12881.697	36836.379
15277	37.01	13234.669	37693.148
8239	36.99	10764.075	38155.289
15998	36.99	13440.731	36298.156
16967	36.99	13960.01	34042.98
9993	36.99	11403.352	35049.699
15042	36.97	12993.383	38842.945
14398	36.97	12899.218	34454.762
14227	36.97	12850.689	36488.02
10358	36.97	11290.825	39487.051
10867	36.95	11599.614	34188.254
1292	36.95	8146.233	34501.527
3309	36.95	8997.122	38831.566
14015	36.95	12799.207	38838.742
5223	36.95	9680.237	33169.77
3600	36.93	9029.597	35356.492
18449	36.93	14236.369	37600.359
1505	36.93	8262.366	33318.324
7566	36.93	10501.36	33115.762
11890	36.91	11855.631	35403.578
10423	36.91	11549.399	39495.23
11276	36.91	11720.047	36595.836
17719	36.91	14204.278	36238.207
9042	36.91	10783.307	38405.512
13332	36.89	12699.789	33313.766
8914	36.89	10950.332	36646.773
4187	36.89	9150.28	36214.652
12740	36.87	12451.109	39751.578
10551	36.87	11606.327	37867.262
2687	36.87	8831.799	33710.664
18473	36.87	14282.488	37882.633
1775	36.85	8305.512	36278.516
9228	36.85	11185.731	39400.617
813	36.85	7976.657	39222.234
16101	36.85	13565.552	37539.363
11393	36.85	11825.69	37987.66
18800	36.83	14599.875	37348.629
4691	36.83	9290.071	37663.344
9443	36.83	10999.042	36978.754
16926	36.83	13834.792	33498.82
15046	36.82	12990.676	38892.211
14603	36.82	13127.51	33835.27
12846	36.82	12413.834	37885.02
15215	36.8	13312.622	39103.094
6835	36.8	9984.275	37947.598
14119	36.8	12869.834	37650.184
6281	36.8	9845.439	34644.266
15099	36.8	12929.63	39608.543
17153	36.78	13830.475	36122.785
2903	36.76	8843.956	35604.965
3171	36.76	8782.197	39189.84
10827	36.76	11463.37	34464.574
12888	36.76	12480.107	37414.477
16036	36.74	13408.633	36777.645
14476	36.74	12891.639	33716.379
12071	36.74	12020.328	33176.438
7156	36.74	10315.893	38066.508
13848	36.74	12497.434	38888.809
17598	36.72	14122.335	38212.957
16379	36.72	13587.315	38477.461
14126	36.72	12734.293	37408.363
9358	36.72	11111.341	37843.625
17540	36.72	14011.624	38815.438
12805	36.72	12289.788	38621.555
15289	36.7	13156.632	37630.586
6320	36.7	9893.775	34147.668
3877	36.7	9247.427	33459.973
18321	36.68	14275.365	36159.301
6272	36.68	9838.986	34859.215
1083	36.68	8045.076	36707.934
13486	36.68	12513.959	34821.531
4324	36.68	9252.739	37959.473
2300	36.68	8569.372	36421.395
16201	36.68	13483.331	38856.953
7205	36.68	10206.694	37657.5
17103	36.68	13959.29	35647.906
8755	36.68	10945.327	34466.754
3201	36.68	8844.912	39696.816
14541	36.66	12817.83	33114.031
6976	36.66	10073.138	39493.336
12262	36.66	12152.669	34788.754
14710	36.66	12937.155	35083.262
3932	36.66	9261.148	33973.797
4487	36.66	9195.828	39705.203
14426	36.64	12736.433	34374.859
14311	36.64	12851.221	35630.684
7984	36.64	10381.543	38224.484
8614	36.64	10766.088	33330.965
1765	36.62	8352.24	36201.352
2656	36.62	8796.999	33312.5
6699	36.62	10061.122	36443.402
17037	36.6	13987.418	34874.625
16081	36.6	13464.67	37233.051
8192	36.6	10721.452	39067.953
6749	36.6	10041.071	37009.941
17391	36.6	13988.281	38814.07
7519	36.6	10197.246	33415.148
16442	36.6	13659.517	37600.699
5247	36.59	9685.82	33411.191
6831	36.59	9950.271	37927.594
3614	36.59	9031.561	35151.672
3093	36.59	8708.69	38036.957
1373	36.59	8089.881	33688.078
2723	36.59	8803.047	34006.457
6003	36.59	9897.174	37667.984
3669	36.59	9020.356	34768.191
9616	36.59	11185.81	34791.43
13794	36.59	12685.772	38221.688
8216	36.59	10678.462	38757.469
7212	36.59	10239.079	37437.813
11882	36.59	12002.29	35291.066
12413	36.57	12176.86	36281.309
9733	36.55	11138.455	33502.078
16977	36.55	13861.064	34137.66
822	36.55	7671.147	39317.027
17550	36.55	14172.967	38641.051
8711	36.53	10837.266	33901.148
18234	36.53	14334.275	35334.172
16428	36.53	13736.055	37730.059
11268	36.53	11774.767	36519.898
17189	36.51	13943.998	36387.262
18369	36.51	14233.304	36729.934
77	36.51	7752.548	33522.078
14279	36.51	12908.523	35938.633
17650	36.51	14030.026	37251.73
307	36.49	7729.679	35171.371
2299	36.49	8630.401	36399.52
4848	36.49	9386.552	35778.309
9968	36.47	11322.678	34801.551
11836	36.47	11878.788	35774.367
16408	36.47	13628.494	38004.656
2847	36.47	8825.429	35038.742
17367	36.47	13876.972	38420.066
12156	36.45	12276.127	33623.438
14714	36.45	13057.291	35135.945
8867	36.45	10804.768	36005.91
5166	36.45	9443.989	33278.906
17449	36.45	13908.339	39714.77
1053	36.45	8137.55	37449.742
13361	36.45	12629.785	33731.445
10268	36.43	11315.827	38422.559
1885	36.43	8322.669	37758.348
18517	36.41	14370.446	38469.145
640	36.41	7944.059	37959.406
11107	36.41	11706.313	34801.641
11951	36.41	12019.048	34523.684
10512	36.41	11622.331	38327.801
16679	36.39	13607.687	34951.16
16895	36.39	13954.353	33113.172
12027	36.37	11886.177	33651.332
17276	36.37	13907.965	37286.637
1769	36.37	8214.344	36232.129
17645	36.37	14206.231	37471.746
2115	36.37	8607.547	38689.566
5874	36.36	9885.035	39348.355
17851	36.36	14142.366	34947.828
11448	36.36	11796.71	38707.148
18765	36.36	14629.71	37872.379
10798	36.36	11601.131	34793.109
18468	36.36	14321.807	37821.504
18721	36.36	14514.841	38441
10858	36.36	11482.971	34130.59
16439	36.36	13763.933	37573.215
8870	36.34	10860.482	36030.82
1437	36.34	8059.993	33461.297
4897	36.32	9344.404	35467.195
16998	36.32	13895.479	34466.055
12062	36.32	12029.584	33414.906
2714	36.32	8699.199	33953.016
16161	36.3	13410.026	38316.887
1272	36.3	8126.846	34650.742
11205	36.3	11650.246	35917.762
15866	36.3	13558.809	35046.195
11968	36.28	11886.285	34417.73
2190	36.28	8567.82	37708.727
10777	36.28	11583.785	34952.273
15887	36.28	13382.707	35230.348
18627	36.26	14636.216	39675.422
18300	36.26	14297.423	35936.898
15821	36.26	13414.519	34443.234
7401	36.26	10346.119	34818.492
7041	36.26	10263.239	39332.977
7470	36.26	10276.588	33814.855
3942	36.24	9158.075	34050.316
16536	36.24	13606.067	36435.008
14029	36.24	12766.25	38651.34
14471	36.24	12772.426	33675.461
817	36.22	7881.098	39250.215
18443	36.22	14243.611	37482.461
15104	36.2	13136.582	39696.145
3270	36.2	8940.235	39569.094
3182	36.2	8679.2	39367.914
16371	36.18	13670.992	38642.039
16411	36.18	13594.511	38057.328
10735	36.18	11621.874	35691.07
2046	36.16	8541.351	39966.672
10720	36.16	11586.276	35805.844
11663	36.16	11858.256	38257.805
17654	36.14	14113.151	37328.371
10218	36.14	11339.165	37790.301
2010	36.14	8266.608	39689.188
13225	36.14	12472.956	33952.73
1144	36.13	7996.108	36140.27
16237	36.13	13553.823	39493.945
6953	36.13	10018.006	39292.797
2960	36.13	8681.91	36169.066
4285	36.13	9127.844	37449.738
17519	36.13	14165.942	39432.281
5082	36.13	9480.816	33909.164
9470	36.13	11068.97	36384.211
11277	36.13	11783.544	36627.238
18073	36.11	14245.561	33647.414
18280	36.11	14306.392	35726.875
6430	36.11	9892.554	33117.172
11735	36.11	12017.708	37484.043
11639	36.11	12051.742	38520.305
3959	36.11	9149.582	34170.414
3819	36.11	8921.437	33132.957
4226	36.11	9256.685	36658.855
11818	36.09	12002.763	36162.254
17760	36.09	14071.119	35776.285
16348	36.09	13630.137	39268.234
2682	36.09	8838.716	33642.414
17841	36.09	14008.323	35208.016
12269	36.09	12128.671	34818.875
13748	36.09	12636.025	37605.629
13988	36.07	12850.55	39126.41
14816	36.07	13091.402	36375.707
18617	36.05	14577.93	39873.484
15663	36.05	13234.298	33430.973
3462	36.05	8982.267	36732.934
3095	36.05	8830.545	38088.531
15716	36.05	13537.759	33272.527
5311	36.05	9680.445	34069.902
15377	36.05	13197.443	36264.41
7204	36.05	10311.74	37628.305
16156	36.05	13497.1	38224.742
18602	36.03	14358.686	39868.043
10566	36.03	11537.813	37784.555
13203	36.03	12287.095	34067.316
14774	36.03	13016.839	35839.496
5896	36.01	9857.142	38965.172
11469	36.01	11673.475	38924.137
15164	36.01	13313.192	39700.828
18924	36.01	14460.287	35885.047
6265	36.01	9751.589	35075.027
4348	36.01	9140.86	38325.453
14469	36.01	12718.851	33656.754
4786	35.99	9311.49	36576.82
952	35.99	8172.024	39105.496
415	35.99	7942.767	36161.578
4523	35.99	9298.329	39871.77
15155	35.99	13156.592	40011.316
14006	35.97	12721.762	39047.613
2799	35.97	8658.123	34624.785
7323	35.97	10245.912	35946.93
2648	35.97	8847.822	33219.98
505	35.95	7757.793	36806.813
5008	35.95	9296.379	34526.074
3318	35.95	8858.573	38727.152
2699	35.95	8745.471	33800.414
11252	35.95	11660.891	36408.617
4289	35.95	9070.257	37474.043
8919	35.93	10888.899	36700.477
15570	35.93	13250.739	34408.051
9912	35.93	11212.321	34158.625
17762	35.93	14051.379	35831.941
16337	35.93	13780.632	39138.547
3374	35.93	8880.919	37667.629
4449	35.93	9256.367	39287.617
6342	35.91	9904.018	34039.707
241	35.91	7645.724	34615.859
8697	35.9	10981.523	33742.93
14034	35.9	12844.019	38731.074
14341	35.9	12771.401	35348.668
1049	35.9	8155.639	37392.406
17511	35.88	14028.608	39344.059
14147	35.88	12899.359	37281.066
394	35.88	7870.462	35991.809
12439	35.88	12159.565	36664.051
16425	35.86	13598.097	37678.762
12237	35.86	12280.807	34454
3373	35.86	9000.638	37667.516
6926	35.86	10094.455	39002.988
3094	35.86	8657.173	38057.672
3859	35.86	9266.849	33366.063
13338	35.86	12630.404	33368.199
9603	35.84	11126.493	34955.586
12603	35.84	12255.465	38495.641
11966	35.84	11929.018	34391.727
7249	35.84	10203.462	36951.453
315	35.82	7960.746	35233.473
2613	35.82	8431.723	33290.805
8249	35.8	10567.901	38278.797
4418	35.8	9207.106	38925.332
9067	35.8	10988.47	38678.457
7374	35.8	10182.245	35408.453
12814	35.78	12445.5	38414.02
4079	35.78	9193.748	34977.359
7634	35.78	10382.842	34035.617
18008	35.78	14210.961	33467.844
402	35.76	7680.817	36084.258
12331	35.76	12122.58	35461.125
15168	35.76	13261.132	39459.102
18702	35.74	14544.827	38544.492
13561	35.74	12559.687	35656.668
11175	35.74	11676.408	35527.586
4507	35.74	9262.558	39909.672
15685	35.72	13255.319	33043.414
18460	35.72	14397.368	37754.473
15354	35.72	13274.648	36620.395
15908	35.72	13505.785	35375.375
17155	35.72	13884.353	36143.16
16975	35.72	13785.658	34094.242
852	35.72	7654.099	39604.609
15418	35.7	13341.723	35757.277
3633	35.7	8988.366	34977.691
15196	35.7	13340.222	39165.398
17342	35.7	13825.791	38175.504
17564	35.7	14044.663	38784.172
15892	35.7	13479.298	35242.465
13651	35.7	12504.248	36572.754
5449	35.68	9516.507	35815.207
9280	35.67	11012.674	38897.504
15674	35.67	13212.965	33241.086
18444	35.67	14424.81	37485.539
5100	35.67	9489.655	33491.16
6455	35.67	10047.246	33308.93
125	35.67	7705.254	33889.441
7083	35.67	10251.286	38834.242
1772	35.65	8313.902	36249.266
8527	35.65	10710.035	34345.949
8953	35.65	10842.75	37116.043
8366	35.65	10739.468	36637.074
14085	35.65	12835.972	37873.133
18558	35.65	14374.078	39008.195
11496	35.63	11832.461	39294.023
16296	35.63	13707.388	39972.777
6242	35.63	9718.979	35185.254
15588	35.63	13233.167	34249.297
3856	35.63	9229.972	33333.449
3836	35.63	9237.157	33146.105
16125	35.61	13543.216	37891.625
18425	35.61	14403.057	37307.957
2040	35.61	8449.467	39854.547
18805	35.61	14574.167	37386.125
6942	35.61	10008.805	39126.703
16771	35.61	13714.887	34205.199
17196	35.59	13894.253	36450.34
8572	35.59	10693.409	33830.137
3970	35.57	9097.478	34271.02
10761	35.57	11618.601	35353.82
7075	35.57	10333.998	39060.078
7342	35.57	10254.929	35836.652
3688	35.55	9012.399	34313.629
12947	35.55	12301.7	36550.926
3943	35.55	9237.334	34051.961
14830	35.55	13120.489	36498.453
3665	35.55	9030.549	34677.074
15642	35.55	13352.738	33492.293
3037	35.55	8653.646	37426.402
17053	35.53	13990.259	35042.395
3208	35.53	8685.249	39815.348
13040	35.53	12404.545	36037.844
14355	35.53	12918.942	35226.168
17311	35.53	13884.45	37767.539
13085	35.51	12295.971	35345.055
1904	35.51	8233.331	38056.539
4944	35.51	9438.609	35242.086
10404	35.51	11576.524	39611.789
4724	35.51	9301.243	37362.77
1304	35.51	8152.525	34327.711
4967	35.49	9478.995	34829.129
18940	35.47	14452.843	35690.348
4260	35.47	9208.071	36989.359
18752	35.47	14525.869	38101.48
1202	35.47	8097.309	35549.246
6538	35.47	10077.781	34392.852
11204	35.47	11657.234	35898.105
265	35.47	7688.189	34790.488
7238	35.47	10216.735	37106.379
15819	35.47	13355.9	34430.68
3879	35.46	9272.676	33470.742
12296	35.46	12142.354	35141.508
19070	35.46	14599.543	34227.066
18015	35.46	14141.264	33233.98
5591	35.46	9582.546	37181.586
14140	35.46	12828.864	37216.949
18628	35.44	14611.609	39675.855
16290	35.44	13738.17	39915.879
18302	35.44	14394.009	35953.391
16916	35.44	13869.461	33420.887
5450	35.44	9504.646	35840.477
6511	35.44	10135.141	34143.055
15120	35.44	12995.516	39876.547
17799	35.44	14154.263	35450.422
7525	35.42	10193.826	33482.355
13766	35.42	12704.281	37848.879
12285	35.42	12099.478	35021.965
3823	35.42	9215.935	33009.141
650	35.42	7930.075	38023.961
14646	35.42	12996.128	34319.191
638	35.42	7746.276	37938.641
941	35.42	8196.775	39249.098
15536	35.42	13237.632	34667.031
4410	35.42	9205.558	38850.574
18920	35.42	14525.192	35842.941
14667	35.42	13112.283	34572.258
9837	35.4	11244.674	33444.801
7104	35.4	10350.089	38493.223
10992	35.4	11752.495	33480.289
9168	35.4	10918.207	39897.801
12765	35.4	12324.464	39179.605
3796	35.4	8991.095	33198.84
7551	35.4	10286.49	33116.227
6110	35.38	9916.054	36397.668
7679	35.38	10410.136	34628.824
18643	35.38	14586.023	39279.125
9943	35.36	11209.695	34534.48
3986	35.36	9231.878	34401.234
17185	35.36	13981.862	36359.871
7877	35.36	10464.998	36758.926
17383	35.34	13918.952	38756.063
2553	35.34	8529.798	33676.371
9341	35.34	11159.719	38282.379
8067	35.34	10451.897	39227.512
6954	35.34	10032.295	39295.055
17423	35.34	13821.021	39255.172
14237	35.34	12822.435	36285.395
6847	35.34	9927.565	38120.105
18930	35.34	14498.016	35614.844
15627	35.32	13279.298	33951.148
16821	35.32	13770.166	33702.625
5920	35.32	9713.231	38693.852
18562	35.32	14395.607	39085.676
12829	35.32	12358.036	38234.465
933	35.32	8039.417	39151.238
5685	35.3	9572.53	38374.852
15476	35.3	13248.974	35370.535
19058	35.28	14615.341	34430.707
17489	35.28	14138.524	39971.762
15979	35.28	13371.987	36112.57
8342	35.28	10670.078	36930.953
10688	35.28	11535.948	36086.762
7544	35.26	10284.95	33047.785
1987	35.26	8265.98	39410.754
3693	35.26	8949.368	34370.168
18962	35.26	14479.286	35345.758
11586	35.26	12051.071	39112.586
8961	35.24	10938.922	37209.48
3349	35.24	8982.489	38194.117
480	35.24	7794.698	36569.887
4389	35.24	9166.429	38677.047
10748	35.24	11624.516	35505.105
16373	35.24	13753.954	38649.27
2918	35.24	8791.04	35765.41
6616	35.24	10061.042	35407.316
940	35.24	8010.904	39238.133
18947	35.23	14452.293	35465.98
6696	35.23	9959.257	36400.281
18469	35.23	14256.535	37830.93
5620	35.23	9600.785	37532.301
6326	35.21	9897.489	34210.188
16972	35.21	13915.865	34066.301
12754	35.21	12486.477	39371.645
8225	35.21	10668.177	38509.055
9399	35.21	11148.757	37643.863
17522	35.21	14110.596	39149.555
1131	35.21	8191.449	36277.227
15456	35.21	13325.881	35489.57
920	35.19	8125.093	39278.777
10032	35.19	11357.582	35550.531
5761	35.19	9692.853	39298.59
3835	35.19	9132.171	33140.605
10332	35.19	11377.912	39146.426
12703	35.19	12140.933	39722.355
2902	35.19	8751.479	35599.996
4934	35.19	9422.479	35116.023
18614	35.19	14630.542	39842.313
8503	35.19	10694.485	34884.066
14400	35.19	12844.677	34455.559
10478	35.19	11622.82	38847.121
8363	35.17	10753.494	36569.824
10694	35.17	11604.034	35914.68
7520	35.17	10299.475	33431.508
1187	35.17	8173.702	35658.977
11102	35.17	11688.093	34768.285
2140	35.15	8421.063	38312.371
4323	35.15	9116.465	37946.852
12722	35.15	12356.295	39882.09
5117	35.15	9406.921	33640.063
11255	35.15	11814.061	36415.938
18818	35.15	14518.303	37248.23
13569	35.13	12669.608	35694.543
10667	35.13	11619.497	36416.422
17140	35.13	13792.772	35977.98
16955	35.13	13905.525	33840.336
17646	35.13	14147.719	37206.945
8262	35.13	10632.089	37878.18
8985	35.13	10805.157	37567.762
907	35.11	8101.764	39691.488
259	35.11	7960.229	34764.414
3582	35.11	9025.241	35509.281
7821	35.11	10546.538	36261.566
11219	35.11	11810.434	36054.879
2685	35.11	8721.142	33667.539
11449	35.11	11643.385	38716.207
17548	35.11	14145.263	38921.605
4730	35.11	9361.713	37470.711
5822	35.11	9598.179	39990.754
18121	35.11	14314.612	34178.125
11887	35.11	11992.308	35356.934
16283	35.11	13542.368	39979.551
3122	35.11	8647.694	38458.09
7069	35.09	10176.56	39016.223
4179	35.09	9258.32	36101.887
5741	35.09	9516.126	38986.352
17617	35.09	14120.215	38135.957
4588	35.09	9413.962	38971.816
4312	35.09	9218.224	37754.012
14145	35.09	12852.029	37266.816
5982	35.09	9860.145	38106.629
7096	35.09	10340.427	38701.996
10601	35.07	11636.697	37470.074
11898	35.07	11978.357	35177.316
14973	35.07	12978.784	38127.895
11896	35.07	11978.494	35155.809
3720	35.07	8898.248	34027.941
4556	35.07	9325.951	39482.922
10616	35.07	11465.168	37019.934
19088	35.07	14504.219	34038.875
13500	35.07	12694.122	35008.785
3414	35.05	8914.983	37234.012
11973	35.05	11868.336	34157.242
13009	35.03	12489.768	36349.875
14207	35.03	12847.092	36669.547
9208	35.03	11114.086	39715.547
11553	35.01	12027.058	39931.91
3276	35.01	8851.168	39353.469
3821	35.01	8927.948	33144.98
12367	35.01	12226.77	35835.508
1473	35.01	8200.385	33091.441
1927	35.01	8256.435	38422.652
15382	35.01	13275.805	36341.547
11060	35.01	11776.189	34372.477
9339	35.01	11166.838	38271.699
15162	35	13195.223	39692.414
15747	35	13555.364	33634.289
10429	35	11527.504	39568.676
12291	35	12157.283	35078.18
18006	35	14143.431	33450.277
12330	35	12075.508	35459.801
625	35	7661.855	37838.828
14535	35	12744.899	33083
7231	34.98	10206.714	37328.59
16530	34.98	13628.051	36390.148
595	34.96	7704.256	37583.543
5804	34.96	9600.798	39817.5
16477	34.96	13766.287	37269.891
12779	34.96	12374.01	39075.816
13910	34.96	12686.104	39700.234
4140	34.96	9270.756	35733.988
16765	34.96	13628.011	34141.965
18381	34.96	14385.533	36835.645
8628	34.94	10738.31	33270.949
6834	34.94	10131.016	37946.66
16391	34.94	13596.334	38618.148
5753	34.94	9521.567	39163.789
16257	34.92	13513.185	39649.484
8261	34.92	10606.143	37867.344
1127	34.92	8154.05	36246.969
16333	34.92	13721.522	39414.371
18854	34.92	14450.406	36554.988
10139	34.9	11356.332	36910.414
10778	34.9	11621.079	34970.547
8528	34.9	10765.318	34366.297
12392	34.9	12193.596	36056.398
14952	34.88	12945.83	37802.008
4217	34.88	9138.276	36564.375
552	34.88	7649.75	37255.891
16569	34.88	13760.482	36120.441
7366	34.88	10285.176	35274.414
13585	34.88	12704.669	35895.617
9328	34.88	11190.672	38148.59
1868	34.88	8413.816	37487.199
16285	34.88	13610.796	39800.266
4186	34.88	9210.33	36177.879
5569	34.88	9587.935	36959.988
3507	34.88	9000.467	36079.5
6680	34.88	9952.027	36192.445
945	34.86	8025.833	39048.535
3128	34.86	8780.94	38569.762
17145	34.86	13843.931	36016.484
8397	34.86	10711.35	36083.098
19033	34.86	14490.073	34459.523
5074	34.86	9445.314	33878.59
15179	34.86	13186.093	39585.785
4742	34.84	9368.002	37293.898
10803	34.84	11450.724	34876.863
1314	34.84	7995.906	34409.207
16158	34.84	13516.518	38257.406
8222	34.84	10572.122	38786.914
19064	34.84	14513.172	34188.145
4913	34.84	9408.561	35326.566
2889	34.84	8642.2	35502.699
14313	34.84	12790.918	35652.273
14228	34.82	12891.858	36499.141
11604	34.82	11894.897	39058.277
13062	34.82	12432.305	35598.055
8646	34.82	10615.012	33155.367
3722	34.82	8850.353	34071.781
7092	34.82	10272.184	38924.574
17942	34.82	14161.951	34270.594
7571	34.82	10528.038	33186.754
4943	34.8	9458.659	35232.719
9305	34.8	11054.124	38477.367
12166	34.8	12252.315	33681.977
16050	34.8	13547.488	36964.152
12175	34.78	12263.873	33768.527
4763	34.78	9344.307	36903.91
3544	34.78	9041.778	35783.586
11520	34.78	11814.733	39553.91
15607	34.78	13230.742	34073.445
3478	34.78	8929.441	36646.914
2065	34.77	8471.304	39498.656
8686	34.77	10905.277	33634.848
9117	34.77	10939.931	39379.348
13828	34.77	12599.319	38692.098
2475	34.77	8550.268	34495.164
2691	34.75	8716.441	33720.805
7122	34.75	10211.694	38409.762
18327	34.75	14319.641	36277.34
8233	34.75	10614.276	38373.336
8101	34.73	10415.911	39849.73
17451	34.73	13878.11	39731.801
4669	34.73	9460.511	38096.402
6203	34.71	9912.307	35724.027
2361	34.71	8576.385	35826.531
16199	34.71	13378.907	38834.09
14762	34.69	13105.162	35629.902
10944	34.69	11631.07	33018.215
17694	34.69	14111.158	36597.559
6898	34.69	9994.963	38735.336
10019	34.69	11376.622	35450.367
11956	34.69	12058.864	34568.891
11885	34.69	11933.268	35343.836
15049	34.67	13071.069	38917.648
15907	34.67	13430.484	35367.977
16271	34.67	13404.069	39815.453
18316	34.67	14413.818	36042.457
15774	34.67	13500.72	33929.063
363	34.67	7849.289	35701.164
13814	34.67	12632.455	38480.473
16717	34.67	13743.05	34662.852
12759	34.65	12437.191	39418.281
12431	34.65	12272.722	36530.477
13526	34.65	12544.698	35302.211
9811	34.65	11257.871	33050.41
13881	34.65	12563.855	39326.391
11446	34.65	11814.642	38669.285
2375	34.65	8521.154	35644.793
5653	34.65	9507.416	37946.367
12656	34.65	12214.245	39092.949
9220	34.65	11166.402	39566.363
18427	34.65	14424.562	37338.984
14108	34.63	12741.518	37538.258
7259	34.63	10294.079	36741.895
18208	34.63	14368.953	35168.207
16641	34.63	13651.855	35256.445
7049	34.63	10244.225	39404.586
13991	34.63	12859.98	39156.496
5068	34.63	9416.633	33842.168
16718	34.63	13657.702	34686.254
7700	34.63	10384.416	34941.016
9202	34.61	11028.85	39679.031
6192	34.61	9888.258	35627.219
13920	34.61	12601.173	39858.375
14618	34.61	12939.181	34032.855
19133	34.61	14600.953	33794.469
7909	34.61	10552.721	37191.199
649	34.61	7891.26	38014.922
8730	34.61	10991.254	34117.203
8163	34.61	10617.807	39526.344
15445	34.61	13222.056	35732.664
17474	34.61	13872.94	39951.965
18749	34.61	14465.354	38070.715
13524	34.61	12578.262	35279.262
1359	34.61	8186.029	33875.227
18945	34.61	14487.599	35430.484
13306	34.59	12673.976	33030.938
15953	34.59	13511.588	35931.875
3017	34.59	8698.196	37152.504
19075	34.59	14520.199	34264.84
18653	34.59	14452.813	39137.496
3555	34.59	9061.174	35870.813
12914	34.59	12447.55	36864.027
7856	34.59	10479.141	36566.676
1291	34.59	8082.594	34476.348
1164	34.57	8058.589	36010.625
9336	34.57	11102.94	38251.066
3448	34.57	9054.063	36933.488
327	34.57	7655.779	35352.063
18642	34.57	14462.458	39275.148
10455	34.57	11461.71	39269.605
13177	34.57	12399.916	34365.109
6547	34.55	10037.43	34528.02
11727	34.55	11904.17	37424.477
4027	34.55	9263.428	34688.633
15899	34.55	13428.318	35311.934
14494	34.55	12756.812	33615.645
9742	34.55	11139.07	33523.207
13286	34.55	12383.08	33323.02
1153	34.55	8154.143	35915.086
2624	34.55	8622.856	33076.094
7568	34.55	10472.223	33124.754
14185	34.55	12911.485	36772.832
7121	34.54	10248.957	38402.902
14948	34.54	13104.312	37777.82
12021	34.54	12039.037	33933.047
18929	34.54	14572.183	35613.797
17062	34.54	13857.942	35179.695
10485	34.54	11576.209	38667.68
18346	34.54	14344.323	36496.184
13784	34.54	12670.522	38089.551
5608	34.54	9553.099	37345.816
16979	34.52	13842.223	34157.516
18611	34.52	14546.404	39797.949
13633	34.52	12597.532	36396.891
7403	34.52	10193.007	34847.59
12217	34.52	12162.604	34229.039
19134	34.52	14539.605	33506.621
13969	34.52	12880.943	39533.277
18205	34.52	14314.389	35085.121
19009	34.52	14500.741	34882.133
5228	34.52	9675.13	33266.809
4809	34.5	9470.179	36326.883
4318	34.5	9223.22	37829.668
11705	34.5	11903.165	37802.402
16300	34.5	13653.104	40013.543
15823	34.5	13562.637	34474.793
17673	34.5	14078.15	36906.949
18625	34.5	14507.85	39600.156
16183	34.5	13515.744	38568.066
2660	34.48	8802.373	33332.348
10308	34.48	11212.061	38883.41
4971	34.48	9351.667	34863.984
14601	34.48	13134.805	33790.555
8759	34.48	10892.495	34506.359
7277	34.48	10287.716	36631.164
14906	34.48	13015.196	37351.559
16879	34.46	13782.286	33275.695
8598	34.46	10628.496	33525.887
9002	34.46	10905.551	37850.836
16132	34.46	13506.171	37949.875
13943	34.46	12721.323	39888.184
1441	34.46	8172.057	33190.762
10223	34.46	11394.555	37862.027
7144	34.46	10144.591	38292.957
14562	34.46	12972.016	33262.055
1172	34.46	8022.021	36036.336
6846	34.44	10003.896	38106.484
14945	34.44	13114.308	37762.57
15139	34.44	13300.118	39831.105
832	34.44	7989.925	39362.441
357	34.44	7713.394	35660.398
9430	34.44	11008.133	37116.398
17721	34.44	14065.62	36258.992
8226	34.44	10627.416	38517.414
11985	34.44	12045.462	34228.684
15711	34.44	13408.779	33162.566
18528	34.42	14260.998	38570.195
5340	34.42	9629.364	34478.008
7978	34.42	10355.687	38135.375
5789	34.42	9643.194	39546.855
3786	34.4	8963.161	33352.699
9514	34.4	11163.54	35902.594
7307	34.4	10182.364	36079.5
10663	34.4	11611.129	36648.18
18592	34.4	14282.085	39621.852
5358	34.4	9593.261	34703.168
11809	34.38	11956.907	36056.348
11810	34.38	11859.076	36060.512
14442	34.38	12896.588	34279.23
12276	34.38	12160.353	34888.625
14929	34.38	13017.188	37670.738
10335	34.36	11249.892	39192.137
678	34.36	7933.924	38240.004
12112	34.36	12164.332	33118.625
396	34.36	7802.782	35995.996
13760	34.36	12600.134	37757.016
4416	34.36	9169.179	38906.191
17653	34.36	14091.308	37307.402
18810	34.36	14453.554	37461.816
14757	34.36	13081.452	35575.762
8205	34.36	10738.167	38914.316
2672	34.34	8841.538	33502.645
5860	34.34	9748.395	39736.926
1993	34.34	8269.462	39486.602
5259	34.34	9538.826	33555.07
2643	34.34	8705.265	33155.395
5935	34.34	9743.723	38514.266
16117	34.32	13434.171	37792.461
9354	34.32	11100.358	38108.422
6344	34.32	9731.828	34056.57
12563	34.32	12103.05	38058.137
759	34.32	7717.698	38831.137
11850	34.32	12055.711	35593.133
9763	34.31	11097.324	33343.477
10244	34.31	11220.314	38126.094
13546	34.31	12623.194	35460.184
61	34.31	7647.358	33430.625
14160	34.31	12710.181	37145.176
2620	34.31	8530.936	33029.48
13695	34.31	12681.491	36989.141
9459	34.29	11006.059	36577.344
17354	34.29	13805.783	38352.113
5726	34.29	9512.683	38758.645
6300	34.29	9813.212	34476.793
17333	34.29	13949.269	38060.367
14474	34.29	12865.991	33704.398
3206	34.29	8668.726	39810.328
18634	34.29	14454.336	39732.914
14803	34.29	13018.246	36156.125
5765	34.29	9645.754	39315.563
1903	34.27	8275.728	37980.141
15731	34.27	13372.159	33485.535
9311	34.27	11024.949	38536.855
2742	34.27	8714.223	34170.977
13469	34.27	12524.384	34571.91
6727	34.27	10097.861	36825.281
5805	34.27	9661.053	39841.867
11777	34.27	11898.322	36593.465
15385	34.25	13187.259	36065.332
9397	34.25	11055.922	37632.656
15182	34.25	13213.101	39284.207
7371	34.25	10347.544	35344.875
14532	34.25	12836.206	33064.191
13857	34.25	12664.462	38980.637
7189	34.25	10156.02	37776.629
5236	34.25	9542.463	33343.305
1158	34.25	8172.825	35959.125
3666	34.25	9033.652	34691.879
3726	34.23	9033.532	34115.105
11	34.23	7981.638	33072.438
16855	34.23	13612.199	33629.684
2069	34.23	8625.563	39550.152
16467	34.23	13649.705	37389.688
3487	34.23	8902.915	36427.73
10503	34.23	11568.229	38540.727
6988	34.23	10008.074	39678.605
7363	34.23	10340.491	35542.188
10545	34.23	11446.807	38124.234
18982	34.23	14590.118	34970.594
4633	34.23	9342.03	38571.465
2062	34.23	8435.191	39745.613
19037	34.23	14547.102	34493.957
6648	34.21	10016.82	35776.328
16113	34.19	13445.956	37665.555
15079	34.19	13036.783	39350.27
9671	34.19	11175.195	34127.004
15518	34.19	13315.839	34849.777
18603	34.19	14424.534	39887.059
16729	34.19	13688.407	34763.465
16612	34.19	13672.67	35608.23
10940	34.17	11582.364	33304.801
15364	34.17	13351.634	36386.332
1705	34.17	8366.508	35654.004
14905	34.17	13092.025	37339.91
928	34.17	8030.208	39394.934
15287	34.17	13260.769	37581.172
1491	34.15	8393.542	33133.715
14916	34.15	13078.527	37519.289
15988	34.15	13511.012	36208.555
11962	34.15	11968.01	34300.992
1962	34.15	8243.221	38911.457
6190	34.15	9726.18	35593.188
13551	34.15	12670.814	35492.641
8872	34.15	10830.6	36071.336
2604	34.15	8623.81	33207.438
13446	34.15	12512.633	34424.895
2473	34.15	8419.897	34477.875
18505	34.13	14364.384	38355.168
11450	34.13	11703.786	38717.957
3059	34.13	8763.59	37698.246
13045	34.13	12313.288	35761.273
796	34.13	7726.21	39085.945
13001	34.13	12487.802	36272.113
7773	34.13	10472.276	35749.52
6903	34.13	9973.746	38790.82
15285	34.13	13330.118	37567.547
15254	34.13	13260.923	38220.805
2014	34.11	8342.944	39736.949
18445	34.11	14299.667	37523.121
15047	34.11	13110.479	38911.016
13912	34.11	12576.856	39725.063
17152	34.11	13909.229	36114.633
14381	34.11	12856.178	34858.563
1015	34.1	8071.881	38079.883
17904	34.1	14005.372	34741.84
3503	34.1	8871.079	36372.691
17245	34.1	13901.746	36920.594
3927	34.1	9088.449	33910.832
7065	34.1	10225.823	38966.512
90	34.1	7786.244	33600.332
14848	34.1	12992.122	36678.738
767	34.1	7650.213	38889.637
9651	34.08	11148.116	34467.129
15361	34.08	13141.561	36695.27
13926	34.08	12533.798	39975.43
5748	34.08	9551.434	39093.895
16259	34.06	13361.995	39663.691
3534	34.06	9055.818	36040.777
10888	34.06	11511.855	33838.352
13615	34.06	12602.013	36185.84
16249	34.04	13492.837	39563.609
8178	34.04	10573.32	39113.703
13185	34.04	12320.129	34163.359
17274	34.04	13900.004	37267.93
2148	34.04	8568.506	38406.504
8453	34.04	10644.363	35570.605
4051	34.04	9092.423	34816.738
6683	34.04	9984.28	36234.691
7126	34.04	10195.144	38462.586
8495	34.02	10707.369	34814.988
9352	34.02	11150.902	38091.008
4698	34.02	9340.9	37737.855
17002	34.02	13913.538	34504.664
19184	34.02	14460.52	33043.508
16913	34	13839.057	33341.824
849	34	7869.037	39585.891
16293	34	13709.777	39934.309
11478	34	11646.477	39059.773
4808	34	9309.216	36327.43
4721	34	9315.734	37644.469
9321	34	11061.118	38367.793
5291	34	9704.691	33827.883
13850	34	12697.815	38924.652
9120	34	10830.221	39398.621
2449	34	8539.496	34872.898
15818	33.98	13381.708	34421.398
13692	33.98	12571.404	36981.203
16123	33.98	13518.402	37857.945
10995	33.98	11706.458	33501.184
18397	33.98	14406.767	36922.777
14303	33.98	12899.773	35866.316
6507	33.98	9925.631	34073.41
11888	33.98	12065.1	35372.73
11220	33.98	11831.675	36059.723
16388	33.98	13628.267	38589.227
6240	33.98	9779.862	35156.676
10388	33.98	11533.526	39795.621
16202	33.96	13357.124	38866.57
9589	33.96	11020.258	35180.809
6999	33.96	9982.4	39873.73
391	33.96	7917.737	35967.395
2551	33.96	8440.323	33645.09
18839	33.96	14592.646	36965.82
12728	33.96	12288.981	40000.926
14480	33.94	12843.75	33792.172
4827	33.94	9404.467	35952.723
9036	33.94	10848.232	38325.887
16082	33.94	13468.573	37270.57
15282	33.94	13305.344	37807.367
16616	33.94	13676.183	35656.391
7933	33.94	10416.882	37521.699
15058	33.94	12962.351	39068.48
16193	33.92	13470.308	38732.816
2416	33.92	8630.557	35234.586
11174	33.92	11808.94	35517.715
5169	33.92	9388.589	33302.055
2015	33.92	8206.141	39746.668
917	33.92	8064.012	39567.766
14301	33.92	12886.121	35850.246
873	33.92	7712.673	39882.207
2574	33.92	8616.959	33566.715
12763	33.92	12437.53	39124.855
3748	33.92	9021.887	33660.691
4562	33.92	9344.915	39551.266
14676	33.9	13086.216	34709.039
6231	33.9	9849.363	35117.801
9145	33.9	10888.126	39680.805
18052	33.9	14414.923	33366.414
1629	33.9	8219.652	34843.543
203	33.9	7864.184	34331.277
702	33.9	7957.649	38411.156
19117	33.88	14628.113	33662.129
17083	33.88	13993.416	35406.02
7456	33.88	10302	34016.527
11902	33.88	12012.886	35221.566
18541	33.88	14414.858	38801.219
18822	33.88	14444.09	37332.137
7439	33.88	10167.126	34386.168
1873	33.87	8385.175	37524.48
1129	33.87	8082.45	36253.367
13979	33.87	12819.496	39302.746
11792	33.87	11978.272	36463.715
15779	33.87	13435.25	34084.441
10426	33.87	11603.556	39530.766
12604	33.87	12151.746	38544.508
15003	33.87	12964.799	38398.016
10513	33.85	11512.813	38333.145
18067	33.85	14348.076	33577.652
8499	33.85	10655.842	34852.18
10328	33.85	11362.491	39079.375
13868	33.85	12533.846	39144.211
865	33.85	7945.323	39784.063
4306	33.85	9202.402	37631.832
2436	33.83	8566.676	35082.648
5452	33.83	9562.447	35855.711
1970	33.83	8368.79	38994.77
10470	33.83	11438.119	39082.332
19127	33.83	14591.526	33751.109
2283	33.83	8483.073	36545.348
18677	33.83	14587.91	39103.836
2337	33.83	8558.348	36120.766
15789	33.83	13536.986	34177.352
9162	33.81	10950.401	39822.348
1325	33.81	8190.506	34194.926
4305	33.81	9269.132	37617
8010	33.81	10412.101	38502.973
17435	33.81	13854.771	39454.648
660	33.79	7823.145	38089.168
1248	33.79	8053.25	34975.836
5701	33.79	9687.388	38499.227
14472	33.79	12900.33	33696.871
15564	33.79	13151.123	34351.691
9312	33.79	11088.394	38549.211
6839	33.79	10121.814	38026.824
176	33.79	7760.383	34135.074
14574	33.77	12993.529	33483.375
1547	33.77	8404.122	33760.914
9801	33.77	11339.768	33001.492
11878	33.77	12056.659	35252.801
11573	33.77	12032.856	39527.711
15759	33.77	13416.656	33740.117
15513	33.75	13320.379	34816.516
3812	33.75	9028.656	33061.645
16398	33.75	13769.374	38408.336
13977	33.75	12755.157	39297.34
881	33.75	7658.514	39991.457
14932	33.75	12927.012	37679.324
744	33.75	7944.008	38755.836
12067	33.73	11983.811	33449.375
5657	33.73	9534.459	38018.273
10420	33.73	11633.05	39471.449
3415	33.73	8878.711	37241.504
14631	33.73	13006.633	34127.379
11677	33.73	11911.899	38105.395
3034	33.73	8816.362	37373.129
9941	33.73	11264.907	34478.664
884	33.71	7667.749	39999.594
16255	33.71	13354.946	39637.73
2142	33.71	8480.38	38331.793
14057	33.71	12723.954	38385.34
11311	33.71	11796.405	37036.176
2074	33.69	8534.67	39284.809
11158	33.69	11804.928	35300.598
15145	33.69	13181.833	39918.289
8344	33.69	10644.186	36941.227
6998	33.69	10085.388	39817.004
2662	33.69	8651.409	33406.512
14058	33.69	12736.183	38415.809
15334	33.67	13204.408	36991.586
18319	33.67	14258.393	36070.949
4539	33.67	9449.253	39649.93
16824	33.67	13668.943	33719.188
13108	33.67	12477.002	34961.469
8507	33.67	10748.978	34710.801
13033	33.67	12392.998	35949.137
17442	33.67	13985.39	39627.273
7153	33.67	10203.075	38052.926
12844	33.67	12471.595	37853.449
9635	33.67	11078.961	34898.664
4647	33.65	9463.041	38344.375
4718	33.65	9452.915	37612.305
16381	33.65	13629.246	38501.254
18563	33.65	14219.831	39093.324
13061	33.65	12372.407	35588.043
15244	33.65	13280.531	38383.039
11563	33.65	11920.012	39691.141
[truncated: 9,315 more rows]
