# Supplementary material for: Insights on the Control of Yeast Single-Cell Growth Variability by Members of the Trehalose Phosphate Synthase (TPS) Complex
Source: Front Cell Dev Biol. 2021 Jan 28;9:607628. doi: 10.3389/fcell.2021.607628 (PMC7876269; doi:10.3389/fcell.2021.607628)
Supplement: Supplementary file 2 [file Data_Sheet_1.ZIP › final_code/input_datasets/Ntd-TSL1_SortedCells1_minus_t3.csv]

Id	Area (µm²)	Centre X Position (µm)	Centre Y Position (µm)
7858	172.4	14569.324	39166.293
5764	171.88	12640.221	36814.199
6587	146.81	13489.557	33319.969
2449	122.23	9971.447	33850.207
7832	120.39	14367.78	39865.18
4116	112.84	11588.689	38379.266
3383	112.15	10700.601	34515.434
5068	111.94	11899.248	34113.465
962	108.42	8627.144	34411.746
6294	108.32	13042.599	38641.117
2414	105.7	9904.442	33106.629
6354	100.99	13233.721	39423.246
5961	100.32	12733.155	37234.246
234	99.55	7738.079	37723.305
7967	98.88	14551.765	36193.68
7179	97.52	13933.137	36470.285
1210	96.58	8746.292	38989.52
1551	95.2	9254.121	34134.234
7980	94.95	14562.87	35638.863
5543	94.95	12487.445	34961.328
1605	92.81	9186.448	36650.168
8054	91.95	14567.103	33313.977
5274	91.79	12085.225	38184.398
4023	91.35	11267.833	37673.012
1552	91.14	9233.1	34156.859
6394	90.53	13219.676	38240.293
151	90.41	7883.023	35801.926
3689	89.78	11001.008	39952.305
6067	89.21	12819.231	34244.371
1977	87.71	9567.432	33098.051
6365	87.52	13348.87	38635.965
4853	87.37	11986.527	39957.883
8044	87.29	14428.149	33561.625
4148	85.97	11543.839	37637.211
5558	85.22	12458.592	34447.852
3062	85.09	10749.422	39499.668
3091	84.13	10617.504	38606.176
5830	83.38	12505.204	38657.965
5858	83.38	12681.419	39713.457
1065	83.33	8737.004	34582.457
6912	83.19	13624.036	36581.824
7881	82.92	14599.236	38445.328
974	82.83	8512.213	33765.387
424	82.48	8146.608	37903.996
431	82.43	8153.229	37517.246
6839	82.2	13776.398	39279.262
5667	82.08	12592.493	34886.113
5944	81.87	12878.826	37403.711
4981	81.81	11988.299	35635.891
4991	81.74	12051.053	35483.199
4162	81.74	11545.498	37166.168
6734	81.58	13482.651	37515.926
4724	81.45	11759.205	36065.016
1471	80.01	8915.94	34345.723
7794	79.9	14223.367	38829.395
5454	79.82	12443.567	36427.641
5813	79.46	12517.591	38327.281
5901	79.11	12881.983	38632.121
6108	78.73	13023.221	33143.281
3596	78.61	10924.991	37187.473
7055	78.56	13928.11	33528.191
7893	78.42	14634.667	38047.203
6844	78.31	13774.578	39323.711
2719	78.23	10194.755	36742.453
2087	78.23	9650.779	36194.27
3836	78.1	11019.932	34369.496
3674	78.02	10964.429	39867.457
2627	77.85	10317.461	39803.52
2744	77.75	10296.883	36091.531
1276	77.45	9043.958	39128.184
2437	77.45	10129.864	33579.477
3916	77.33	11290.979	34531.363
3770	77.1	11124.312	36823.613
7596	77.02	14420.594	33058.402
6302	77.02	12935.107	38786.742
8009	77	14441.452	34816.945
2843	77	10239.01	33154.746
2262	76.83	9844.773	38557.621
4046	76.43	11392.424	38438.105
3735	76.39	11178.998	38026.578
3637	76.33	10801.858	38241.641
5267	75.74	12244.913	37827.73
1914	75.61	9311.288	34348.109
4321	75.55	11762.754	33943.402
5381	75.47	12480.991	38639.879
5735	75.43	12610.622	36236.938
3337	75.34	10751.67	35958.871
6783	75.28	13439.377	39258.664
7930	75.24	14603.748	37053.754
616	74.88	8218.006	34346.32
1461	74.82	8904.784	34455.406
3799	74.74	11110.842	35689.742
4245	74.65	11455.973	34290.445
6695	74.53	13368.549	36382.055
3380	74.21	10613.928	34771.152
179	74.21	7938.601	36413.563
1419	74.02	8939.411	35852.48
5843	74.02	12542.696	39077.938
2827	74.02	10187.775	33573.027
3452	73.98	10923.784	33227.957
3693	73.98	11168.112	39608.801
2319	73.98	9867.287	36839.699
7775	73.73	14292.586	38141.18
3352	73.58	10722.752	35613.504
3311	73.46	10763.311	36725.465
6853	73.42	13618.482	38683.633
3081	73.42	10726.436	38668.074
2945	73.42	10526.067	36458.547
7473	73.35	14123.218	34945.445
2712	73.15	10345.84	36915.609
5260	73.04	12175.658	37639.016
2969	73	10517.682	37371.805
1525	72.98	9244.89	33168.719
7798	72.66	14224.795	38881.699
3769	72.43	11016.335	36821.664
5257	72.41	12147.123	37541.438
4995	72.37	11940.048	35262.043
2474	72.14	9989.901	34798.293
7125	72.02	13896.848	35160.828
4193	72.02	11493.261	35907.887
7912	72.01	14453.306	37402.762
8036	71.99	14626.038	33955.453
1857	71.95	9314.156	36030.898
4895	71.93	11999.119	38148.59
2185	71.76	9572.027	39542.137
6249	71.66	13048.568	37360.391
6181	71.64	13136.918	35334.16
3559	71.58	10945.373	36041.461
6850	71.51	13735.105	38954.355
2822	71.45	10243.395	33739.375
4867	71.35	12045.629	39153.848
4256	71.26	11424.241	34063.469
737	71.26	8373.78	37231.344
5772	70.91	12658.619	37010.195
1568	70.72	9259.867	34866.813
4941	70.7	11968.622	36917.762
6111	70.47	13106.945	33318.508
3286	70.45	10737.859	37385.238
2111	70.3	9685.018	36974.688
3080	70.2	10599.409	38898.801
410	70.17	8202.271	38253.059
5767	70.11	12518.115	36868.891
2227	70.01	9802.837	39558.68
1180	69.99	8702.106	38111.563
5414	69.94	12448.192	37543.746
6678	69.94	13546.484	35583.609
1850	69.9	9333.228	36125.613
2853	69.88	10529.829	33378.012
2505	69.63	10120.329	35876.898
560	69.57	8104.692	33042.063
4055	69.55	11299.46	38681.398
7462	69.53	14072.573	35350.855
7675	69.5	14340.402	35035.031
3016	69.46	10428.672	38708.691
7546	69.36	14153.455	33675.441
571	69.34	8352.479	33193.719
1910	69.32	9456.988	34320.645
6368	69.19	13322.211	38701.867
6272	69.17	12953.681	38049.32
5670	69.17	12562.119	34902.125
2922	69.15	10460.54	35589.039
6991	69.15	13624.782	33875.188
7715	69.02	14314.957	36474.238
5907	69	12883.68	38406.469
5631	68.98	12556.761	33547.715
2205	68.94	9729.842	39805.816
1204	68.94	8666.971	38851.957
5137	68.94	12085.465	33898.066
6733	68.88	13453.289	37515.914
3632	68.84	10984.322	38115.285
240	68.83	7677.029	37834.223
6694	68.73	13489.343	36312.504
4227	68.71	11583.288	34987.973
5591	68.71	12298.444	33329.625
5601	68.69	12290.07	33478.809
5886	68.69	12775.967	39151.453
4793	68.42	11682.915	38099.883
3665	68.42	10965.825	39554.742
1984	68.37	9649.858	33457.125
2545	68.31	10065.102	36865.734
6356	68.27	13274.861	39214.449
1637	68.25	9111.102	37592.727
3800	68.19	11085.973	35470.434
6410	68.02	13177.626	37662.348
4883	67.87	11987.792	38493.422
862	67.83	8481.831	37201.293
2720	67.83	10242.779	36772.789
5770	67.68	12598.842	36965.094
6714	67.64	13536.685	36974.883
3499	67.64	10844.192	34308.973
2341	67.6	9911.321	35847.383
5	67.58	7829.482	33046.758
4967	67.52	12055.085	36007.27
3767	67.5	11171.988	36724.754
4789	67.45	11661.832	37979.352
241	67.45	7732.675	37835.867
1868	67.43	9286.039	35491.07
3669	67.35	10925.914	39702.547
7873	67.33	14427.815	38754.836
7340	67.29	14140.287	39178.336
7252	67.27	13973.489	39100.176
3063	67.2	10728.456	39580.285
7248	67.16	13892.114	39005.148
354	67.16	8186.429	39895.633
7708	67.16	14383.995	36152.867
7688	67.14	14228.063	35459.703
459	67.12	8149.6	36824.219
7561	67.1	13997.891	33570.855
668	66.89	8416.041	35599.059
1012	66.87	8822.55	33483.625
5860	66.87	12658.512	39782.871
6922	66.85	13610.849	36267.453
5423	66.79	12463.686	37406.48
1692	66.74	9124.586	39467.996
5374	66.72	12448.781	38865.078
1220	66.72	8828.95	39237.594
5578	66.68	12472.448	33698.902
5975	66.68	12842.68	36874.438
2380	66.66	9752.288	34150.34
3834	66.62	11199.673	34504.098
5429	66.55	12447.247	37227.039
7761	66.53	14335.689	37791.117
5317	66.51	12080.268	39563.109
2792	66.49	10289.922	34901.422
8004	66.49	14604.328	35029.805
4888	66.45	12046.699	38568.316
1629	66.39	9184.03	37178.395
1582	66.37	9170.645	35237.52
7806	66.3	14303.31	39048.305
2021	66.26	9661.847	34515.387
7368	66.26	14006.14	38304.309
3316	66.09	10607.379	36396.258
7535	66.09	14138.61	33876.453
7674	66.05	14274.205	35022.043
1990	66.01	9670.232	33726.434
3410	66.01	10755.901	33853.676
6736	65.99	13426.569	37580.781
6221	65.97	13040.541	36510.148
7880	65.95	14524.565	38420.285
7163	65.95	13953.204	35816.781
3993	65.91	11402.853	36627.617
3786	65.89	11031.617	36168.199
6199	65.88	12934.981	35870.902
5687	65.76	12514.472	35136.168
2899	65.74	10362.231	34687.848
1832	65.72	9429.281	36613
73	65.65	7933.613	34346.559
7373	65.65	14168.959	38122.215
5706	65.65	12582.678	35487.324
6468	65.63	13314.85	35763.344
4922	65.63	11913.334	37563.133
6803	65.49	13433.073	39897.285
6517	65.47	13351.341	34499.223
109	65.45	7946.587	34683.539
4225	65.4	11568.36	34967.492
2452	65.38	10120.784	33974.875
4861	65.32	12000.767	39350.379
5912	65.3	12845.585	38225.457
6582	65.26	13486.093	33102.309
3894	65.26	11317.843	33694.211
6898	65.26	13778.402	36861.828
544	65.24	8173.047	33328.922
476	65.22	8087.28	36187.598
7488	65.22	14197.117	34788.516
1685	65.17	9243.366	39244.668
3823	65.05	11008.222	35012.863
2401	65.01	9720.366	33540.473
5390	65.01	12339.228	38408.277
6032	64.99	12872.644	35140.102
6021	64.99	12891.524	35470.934
591	64.98	8202.835	33695.734
5221	64.96	12258.311	36827.641
7346	64.94	14173.956	39066.527
1726	64.94	9474.871	39294.781
6259	64.92	13027.992	37596.148
1911	64.92	9487.692	34326.328
1118	64.92	8721.049	36163.27
7165	64.9	13888.541	35874.078
4835	64.9	11729.886	39430.344
5647	64.88	12598.199	34101.188
3345	64.88	10723.949	36041.828
976	64.84	8624.232	33625.613
1454	64.8	9015.368	34845.82
143	64.78	7784.656	35668.664
4153	64.75	11635.139	37213.18
1014	64.73	8721.052	33574.391
7429	64.71	14147.605	36289.648
7034	64.67	13994.263	33121.715
6214	64.67	13084.183	36357.172
386	64.67	8189.247	38980.859
1114	64.63	8845.899	36087.363
800	64.61	8374.995	39507.574
5437	64.52	12425.259	36873.133
7662	64.5	14313.814	34725.344
3324	64.5	10585.291	36246.832
7430	64.48	14173.808	36323.234
6043	64.48	12899.742	35036.488
6779	64.48	13560.317	38917.051
3905	64.46	11296.792	34221.527
639	64.46	8242.132	34998.508
5984	64.44	12826.943	36481.898
4127	64.44	11636.291	38194.762
3773	64.42	11017.776	36410.207
1379	64.4	8863.914	36553.324
233	64.4	7934.498	37689.516
1228	64.4	8813.691	39377.906
3398	64.4	10570.303	34180.805
7898	64.34	14563.879	37916.133
2329	64.3	9832.975	36366.137
522	64.29	8147.905	34491.523
6156	64.23	13030.107	34521.445
928	64.21	8550.822	35480.941
2481	64.19	10127.972	35084.434
1119	64.17	8823.774	36231.207
840	64.17	8629.587	38743.211
500	64.06	8105.721	35344.934
7239	64.06	13984.362	38687.223
6115	63.98	12939.1	33393.422
302	63.98	7684.089	38920.27
837	63.96	8540.602	38641.934
596	63.94	8310.82	33811.078
1619	63.92	9122.509	37008.945
4230	63.92	11609.932	35025.711
5986	63.9	12738.625	36239.977
716	63.86	8362.413	36539.184
7169	63.83	13846.116	35999.652
7701	63.81	14332.609	35882.914
2117	63.77	9526.253	37128.988
960	63.71	8580.389	34304.797
6598	63.69	13395.087	33590.316
7789	63.63	14399.322	38503.895
978	63.63	8583.543	33330.414
665	63.6	8323.854	35438.551
7238	63.6	13971.325	38645.457
4094	63.54	11561.591	39529.645
86	63.52	7824.298	34431.461
7442	63.5	14209.31	35767.109
1701	63.5	9077.675	39822.945
1958	63.46	9365.232	33207.805
7457	63.46	14209.459	35560.895
4890	63.44	12001.881	38580.277
2354	63.44	9805.149	35176.16
1402	63.42	8997.441	36061.246
5870	63.42	12905.039	39655.406
848	63.39	8619.818	38045.254
396	63.35	8142.582	38774.352
6184	63.35	13137.316	35425.988
5183	63.35	12147.178	35608.086
3819	63.33	11078.563	35207.578
643	63.27	8310.467	35182.656
7305	63.23	14184.401	39830.422
3765	63.21	11147.772	36713.887
1398	63.21	8987.88	36346.203
316	63.19	7973.329	39187.707
5227	63.17	12089.639	36960.684
1536	63.16	9172.704	33438.008
627	63.16	8379.421	34507.352
6614	63.14	13371.165	34020.801
7249	63.08	13800.423	39030.883
2673	63.08	10170.815	38471.633
4258	63.04	11482.06	34086.59
2812	63.02	10134.579	34039.84
4872	63.02	12057.954	38862.191
288	63.02	7713.028	38608.902
2603	62.96	10113.092	39102.203
5119	62.93	12209.839	33413.43
3373	62.87	10655.679	34797.93
2528	62.81	10082.831	36319.207
1566	62.81	9268.242	34772.453
5666	62.77	12585.764	34867.914
7984	62.77	14491.779	35690.781
7699	62.73	14328.121	35845.902
2457	62.73	9930.629	34210.578
1663	62.71	9229.546	38435.219
7064	62.68	13794.658	33671.965
6510	62.68	13343.99	34884.297
6330	62.68	13032.865	39904.973
7650	62.68	14230.266	34127.145
1537	62.66	9245.549	33444.988
339	62.62	7670.942	39686.566
7890	62.62	14468.298	38297.863
6941	62.6	13591.048	35821.969
6920	62.58	13765.743	36224.113
4102	62.52	11482.79	39142.676
5076	62.52	11897.433	33702.289
3818	62.5	11015.393	35204.086
7365	62.5	14011.289	38408.699
6426	62.48	13290.626	36726.613
7281	62.43	13933.148	39641.926
215	62.41	7922.933	37211.527
872	62.39	8553.669	37106.102
3750	62.35	11159.754	37675.813
3795	62.35	11108.383	35795.395
911	62.33	8593.749	35796.34
5900	62.33	12716.851	38933.781
7566	62.29	14044.151	33348.043
5451	62.29	12447.829	36681.297
4289	62.27	11470.501	33101.059
1662	62.27	9065.464	38420.762
5505	62.25	12401.851	35899.234
4842	62.24	11844.975	39759.645
6680	62.24	13378.024	35730.723
3797	62.24	11193.54	35577.535
3967	62.22	11230.457	36156.375
7446	62.2	14158.492	35833.227
7384	62.14	14149.639	37578.777
2190	62.1	9568.207	39837.949
5067	62.1	12032.94	34091.344
3999	62.1	11326.056	36779.387
4935	62.08	11924.176	37026.148
2302	62.08	9853.232	37291.094
2678	62.06	10207.777	38373.398
6296	62.03	12988.543	38661.199
377	62.01	8149.873	39421.484
4701	62.01	11719.387	35580.965
6203	62.01	13102.629	35957.324
746	61.99	8289.944	37571.941
3883	61.97	11355.764	33327.715
986	61.95	8586.028	33211.824
865	61.95	8627.361	37306.16
2660	61.93	10239.853	38962.742
7814	61.91	14320.457	39237.945
2348	61.89	9855.325	35262.855
7298	61.89	13959.166	39934.414
6617	61.83	13547.2	34177.629
6561	61.83	13214.201	33353.594
2597	61.83	9972.117	38798.023
5875	61.81	12812.659	39440.547
814	61.8	8627.95	39919.121
1987	61.78	9571.932	33536.363
4801	61.76	11816.457	38407.84
4159	61.76	11565.687	37082.602
6949	61.74	13704.375	35660.594
368	61.64	8124.853	39278.289
6483	61.64	13328.204	35552.684
5982	61.64	12857.809	36440.695
1856	61.6	9378.73	35972.355
6398	61.58	13330.017	38135.16
1076	61.58	8844.635	34910.855
1744	61.58	9402.875	38873.523
5965	61.57	12817.396	37054.133
6306	61.55	12997.061	38886.988
2039	61.51	9507.652	35053.094
1203	61.47	8642.364	38844.465
6940	61.47	13751.275	35803.703
4745	61.47	11707.159	36642.863
10	61.45	7799.986	33114.41
5216	61.43	12088.487	36594.574
1717	61.41	9367.737	39985.16
4009	61.41	11355.556	37161.297
4715	61.32	11644.144	35963.566
820	61.32	8596.511	39501.547
5094	61.3	12062.262	33207.848
447	61.3	8153.176	37309.438
5259	61.3	12103.24	37630.543
5914	61.3	12823.453	38292.727
3299	61.28	10628.407	36879.633
1638	61.28	9095.779	37684.602
3051	61.24	10465.301	39862.641
156	61.18	7676.526	35886.883
5815	61.16	12626.936	38418.84
1217	61.14	8673.376	39146.91
3418	61.12	10579.005	33763.289
7525	61.12	14099.421	34037.063
6087	61.12	12885.653	33561.77
362	61.09	8189.061	39480.156
6148	61.09	13116.729	34375.547
3430	61.09	10664.24	33174.934
3992	61.09	11213.625	36614.742
5048	61.03	12049.552	34231.441
5385	61.01	12368.776	38747.172
2610	61.01	10085.628	39484.422
3015	60.99	10516.109	38685.637
726	60.99	8271.069	36903.934
3070	60.97	10758.533	39426.496
5313	60.93	12170.19	39228.785
3775	60.91	11091.129	36527.887
353	60.91	8175.945	39832.203
6846	60.91	13608.678	39407.063
7204	60.89	13828.158	37389.465
6930	60.86	13616.864	36213.809
5620	60.86	12652.006	33251.141
5433	60.82	12474.701	37043.605
2064	60.8	9570.308	35727.973
238	60.78	7874.345	37782.223
6088	60.76	12743.4	33565.191
1648	60.76	9089.455	38074.953
5781	60.68	12621.362	37309.34
555	60.68	8105.628	33023.543
5701	60.68	12694.342	35373.086
4948	60.67	11877.459	36546.879
4736	60.67	11832.032	36344.73
6474	60.67	13310.219	35657.598
2090	60.65	9518.063	36248.871
7759	60.61	14310.312	37636.047
4104	60.57	11520.292	39167.254
4093	60.57	11604.992	39504.227
2037	60.57	9669.111	35025.113
6389	60.57	13342.333	38453.875
3423	60.53	10623.487	33553.961
6190	60.53	12942.817	35509.313
4877	60.51	12057.006	38643.254
2194	60.51	9679.593	39934.078
7679	60.47	14351.353	35111.863
2841	60.47	10293.809	33142.109
7483	60.47	14172.001	35065.141
6364	60.45	13295.105	38862.199
5717	60.45	12677.596	35773.766
6921	60.44	13762.715	36260.121
3482	60.44	10806.71	33930.863
4061	60.44	11346.723	39049.699
2523	60.42	9982.609	36255.551
3783	60.4	11096.017	36077.773
2395	60.4	9897.573	33658.875
2010	60.4	9563.662	34220.664
3379	60.38	10642.633	34646.855
5353	60.38	12337.164	39318.578
7739	60.38	14255.67	36850.453
4685	60.36	11783.817	35060.121
7427	60.36	14155.325	36260.648
7438	60.36	14202.586	36200.348
884	60.34	8617.676	36766.926
1455	60.3	9002.593	34873.711
6068	60.28	12828.873	33989.207
1509	60.28	9010.286	33342.902
5525	60.28	12280.866	35351.043
7946	60.28	14437.996	36405.02
702	60.22	8417.542	36234.801
6977	60.22	13774.775	34633.711
3572	60.22	10902.287	36469.758
6995	60.21	13576.8	33698.469
4944	60.19	12053.605	36741.227
3759	60.17	11188.268	37103.59
4706	60.17	11849.383	35682.523
2674	60.17	10313.452	38497.008
1408	60.15	9040.924	36200.016
3874	60.15	11347.201	33054.273
1116	60.13	8781.975	36103.148
5339	60.11	12414.776	39612.512
6065	60.11	12830.656	34309.563
948	60.11	8442.352	34896.184
6277	60.07	12958.637	38291.289
2492	60.03	10032.683	35441.492
4197	60.03	11530.964	36001.391
5674	60.01	12707.058	34942.105
6768	59.98	13452.64	38420.297
1003	59.96	8702.05	33257.051
2624	59.96	9993.682	40000.098
5865	59.94	12835.69	39784.52
2963	59.94	10349.419	37178.426
7410	59.9	14115.184	36542.609
5876	59.9	12891.221	39459.637
2033	59.88	9627.59	34905.898
5934	59.88	12768.076	37808.883
3563	59.88	10883.849	36232.098
369	59.84	8191.063	39282.652
4942	59.82	12009.121	36920.738
2032	59.78	9675.114	34878.09
6057	59.78	12741.264	34700.66
5852	59.73	12659.491	39466.52
6529	59.71	13287.797	33855.914
5222	59.69	12164.009	36859.531
7406	59.67	14062.257	36990.301
1626	59.67	9109.023	37133.645
6077	59.67	12756.04	33676.844
729	59.65	8258.687	36999.68
6257	59.63	13013.146	37569.371
3039	59.61	10438.219	39425.367
7434	59.59	14119.431	36094.27
1202	59.59	8682.359	38830.34
952	59.55	8502.296	34660.023
213	59.55	7871.551	37165.742
3540	59.55	10882.364	35591.238
6761	59.53	13537.818	38208.867
3054	59.5	10694.091	39825.859
7652	59.46	14340.561	34193.055
1152	59.44	8772.056	37329.82
1232	59.44	8636.062	39553.523
6172	59.4	13077.969	35007.285
1904	59.38	9293.086	34499.887
7518	59.36	14016.615	34174.051
6250	59.34	13012.28	37410.477
5365	59.32	12470.717	39243.43
7004	59.32	13683.179	33459.695
1237	59.29	8845.544	39621.84
2216	59.27	9911.569	39663.297
4870	59.25	11885.134	39089.281
3709	59.23	11087.627	39417.395
2338	59.21	9892.283	36039.469
3761	59.21	11053.336	37154.625
6359	59.15	13295.475	38952.844
1793	59.13	9316.557	37885.238
5101	59.13	11852.073	33039.875
1223	59.13	8695.471	39290.168
5021	59.11	11993.019	34696.84
1377	59.08	8976.437	36788.48
2400	59.06	9782.75	33528.25
7810	59.06	14408.404	39144.191
3936	59.06	11418.102	35273.965
7547	59.02	14159.883	33729.566
5688	59	12555.019	35142.379
2934	59	10471.131	36067.621
588	59	8400.521	33650.895
970	58.98	8584.405	34092.094
4669	58.96	11824.822	34615.531
2390	58.94	9902.789	33899.301
7919	58.94	14544.088	37449.051
5316	58.92	12234.739	39493.27
5098	58.9	11994.742	33275.309
7231	58.88	13869.24	38289.094
5872	58.88	12875.438	39684.754
2642	58.86	10333.856	39464.707
3431	58.85	10698.969	33175.934
2151	58.83	9698.572	38198.887
6421	58.79	13139.252	36867.941
6129	58.79	13068.942	33678.73
6414	58.77	13258.49	37491.547
5027	58.75	11888.874	34466.98
7010	58.73	13674.314	33279.508
1969	58.71	9464.7	33057.523
6175	58.71	12981.549	35133.414
1588	58.69	9106.095	35423.473
6281	58.67	12979.588	38440.113
2907	58.67	10389.759	35146.73
284	58.65	7871.229	38575.859
5099	58.65	12053.882	33289.406
3826	58.62	11182.173	34852.813
4862	58.62	11893.64	39355.086
4668	58.6	11685.85	34593.555
2287	58.58	9730.746	37770.695
385	58.56	8022.791	38971.527
4854	58.56	11991.035	39599.371
3934	58.56	11374.423	35222.109
7245	58.54	13871.036	38843.027
7091	58.54	13914.006	34048.809
7746	58.54	14327.002	37100.293
6519	58.54	13322.994	34384.961
24	58.52	7810.632	33299.762
6895	58.5	13745.255	37054.379
6387	58.48	13306.145	38441.684
619	58.46	8292.332	34384.355
5125	58.44	12261.201	33636.109
2799	58.42	10176.835	34457.172
4012	58.4	11299.71	37301.559
5996	58.4	12845.392	36207.48
5282	58.39	12266.735	38410.094
3354	58.37	10769.203	35617.273
7781	58.37	14283.01	38261.102
7791	58.35	14398.376	38571.086
5382	58.33	12443.417	38672.707
4273	58.31	11533.501	33634.777
3768	58.31	11152.439	36801.316
218	58.31	7732.17	37290.813
5201	58.31	12194.003	36126.949
2345	58.29	9783.59	35438.184
7433	58.29	14151.296	36361.184
879	58.27	8603.256	36908.297
6958	58.23	13694.598	35302.672
847	58.23	8480.174	37995.688
3756	58.23	11148.363	37319.961
6516	58.23	13255.29	34456.234
2735	58.21	10145.418	36453.977
6126	58.17	12955.116	33621.785
5167	58.17	12252.505	34866.91
5186	58.17	12213.877	35716.848
5908	58.16	12820.22	38157.398
3571	58.16	10979.112	36415.023
5024	58.14	12028.075	34458.223
2998	58.14	10395.24	38387.93
2501	58.14	10059.336	35678.996
1800	58.08	9450.977	37782.602
1863	58.08	9456.11	35634.086
5421	58.08	12310.607	37642.285
938	58.06	8505.044	34959.266
412	58.06	8197.291	38298.715
1736	58.06	9442.904	39226.695
1278	58.04	8953.535	39196.473
5004	57.98	12033.763	35147.117
2168	57.98	9618.351	38817.891
4663	57.98	11716.585	34251.332
2465	57.96	9952.881	34464.777
3694	57.96	11006.844	39635.563
4056	57.85	11404.843	38728.473
7807	57.85	14238.051	39059.352
3829	57.83	11009.441	34672.684
944	57.81	8591.915	34829.98
4923	57.79	11941.041	37574.652
3047	57.79	10426.797	39711.828
3758	57.77	11185.657	37080.023
6233	57.77	12952.698	36935.789
6648	57.75	13502.749	35083.82
3776	57.75	11129.094	36233.441
1801	57.73	9439.51	37796.473
6047	57.73	12810.528	35064.719
7817	57.72	14250.839	39315.098
5681	57.72	12686.812	35029.27
999	57.72	8723.783	33161.32
762	57.7	8225.207	38143.156
2804	57.66	10330.417	34578.949
6772	57.66	13499.385	38610.453
6484	57.64	13250.581	35255.223
963	57.64	8451.75	34154.992
6192	57.62	13039.752	35554.52
3343	57.58	10576.214	36031.855
2738	57.58	10171.308	36513.004
3691	57.56	11160.711	39976.012
7955	57.52	14561.861	36323.441
6189	57.52	13049.547	35506.945
2751	57.5	10316.83	35761.168
4825	57.5	11642.733	39196.902
5541	57.5	12456.755	35251.086
5759	57.49	12690.577	36705.816
3794	57.45	11144.776	35777.813
6131	57.45	13129.357	33764.977
4850	57.45	12030.806	39803.148
7748	57.45	14234.379	37266.195
5671	57.43	12517.237	34908.441
1368	57.41	8914.806	36910.973
6986	57.41	13629.172	33973.543
7216	57.37	13788.478	37788.391
1526	57.35	9157.616	33176.867
1642	57.35	9256.071	37855.469
4693	57.35	11752.38	35194.793
3878	57.33	11361.181	33186.43
3277	57.31	10574.502	37531.43
514	57.31	8170.605	34861.855
8049	57.31	14465.415	33443.074
7892	57.27	14535.991	37996.176
7254	57.27	13987.9	39131.852
6732	57.26	13372.814	37512.301
7358	57.26	14004.756	38584.453
2268	57.24	9818.688	38435.094
4704	57.24	11678.973	35661.66
950	57.22	8452.08	34642.328
7716	57.22	14286.446	36487.004
3360	57.2	10729.731	35562.609
721	57.2	8280.368	36785.172
3538	57.2	10829.217	35468.094
3636	57.18	10909.039	38239.227
3079	57.18	10726.872	38851.82
2482	57.18	10013.49	35085.477
538	57.16	8122.938	33712.93
1140	57.14	8836.556	36966.926
3376	57.14	10777.291	34620.047
2830	57.14	10263.783	33338.953
5584	57.14	12467.482	33530.871
1353	57.1	8938.837	37490
3671	57.1	10927.095	39830.539
6696	57.1	13446.801	36433.98
2777	57.08	10310.342	35100.348
5607	57.06	12322.95	33323.594
6283	57.06	12944.199	38480.094
2093	57.04	9669.747	36353.898
2662	57.04	10195.707	39033.098
6909	57.04	13590.541	36563.926
479	57.03	8149.857	35908.559
4191	57.03	11475.354	35897.305
2912	57.01	10501.547	35242.934
2385	57.01	9859.204	34011.824
2909	57.01	10405.4	35214.172
7195	56.97	13939.943	36986
5375	56.95	12428.497	38877.547
6754	56.95	13498.658	37932.719
878	56.95	8564.55	36888.977
1345	56.95	8883.591	37532.793
7012	56.93	13671.657	33309.027
2847	56.93	10465.402	33229.266
6381	56.93	13203.983	38343.078
2060	56.93	9577.331	35544.203
7416	56.91	14111.674	36696.379
4689	56.91	11674.906	35130.727
4908	56.91	11939.873	38128.672
6705	56.87	13473.256	36799.508
1121	56.85	8654.759	36328.07
3787	56.85	11175.89	36204.176
5354	56.85	12317.022	39347.566
6608	56.85	13371.339	33865.609
298	56.81	7744.557	38846.238
4173	56.81	11623.133	36556.695
4664	56.8	11842.877	34266.207
1093	56.8	8812.013	35395.211
2125	56.8	9633.767	37418.746
5705	56.8	12703.817	35459.023
7979	56.76	14488.2	35890.852
1893	56.76	9449.336	34809.066
7411	56.74	14106.503	36549.5
3025	56.74	10542.583	39020.855
3622	56.74	10784.774	37860.512
144	56.7	7737.903	35682.469
6594	56.7	13412.709	33524.879
6135	56.68	13132.198	33900.191
2394	56.62	9841.227	33658.102
5669	56.62	12539.066	34900.633
3650	56.62	10974.058	38938.605
7090	56.6	13967.548	34043.742
5906	56.58	12811.561	38556.828
7905	56.58	14605.946	37680.348
5564	56.58	12287.177	34090.898
411	56.55	8063.882	38282.805
2689	56.53	10187.311	37684.945
4006	56.51	11419.134	36956.469
8020	56.49	14610.449	34127.781
3395	56.47	10638.756	34440.973
5372	56.47	12288.11	38824.488
1136	56.47	8729.39	36803.734
7718	56.47	14305.692	36515.313
7116	56.47	13904.267	34991.992
4082	56.45	11616.505	39856.438
7503	56.43	14041.23	34750.637
2885	56.43	10457.499	34246.371
1971	56.43	9460.953	33102.102
7366	56.41	14112.532	38192.223
2355	56.41	9875.677	35179.438
2976	56.39	10419.233	37685.766
4260	56.37	11594.646	34090.758
4811	56.37	11691.683	38695.488
5829	56.37	12562.8	38604.164
3652	56.36	10807.201	39056.145
1741	56.34	9320.727	39055.711
5676	56.34	12538.754	34987.07
6842	56.32	13677.502	39306.629
6766	56.32	13452.97	38374.039
3503	56.28	10958.326	34388.164
3852	56.28	11005.642	33659.211
7185	56.28	13967.021	36746.43
3844	56.28	11207.251	34023.809
929	56.28	8513.688	35483.555
5804	56.26	12550.778	38089.402
5628	56.24	12666.147	33529.32
7826	56.24	14388.998	39712.348
2281	56.24	9888.315	38128.902
1307	56.24	8869.018	38185.113
4108	56.24	11546.329	39072.746
2161	56.24	9555.131	38577.992
7927	56.22	14595.703	37034.781
7464	56.2	14082.768	35382.414
6554	56.18	13180.42	33526.133
1634	56.18	9113.312	37436.105
7821	56.18	14217.975	39394.992
127	56.18	7750.103	35058.176
4859	56.16	11971.089	39287.242
1880	56.16	9326.578	35164.391
1465	56.16	9058.613	34514.941
1174	56.14	8784.49	38017.316
5233	56.14	12189.021	37090.117
5960	56.13	12712.086	37228.824
7778	56.13	14336.036	38212.793
7704	56.13	14388.151	35982.953
4868	56.13	12030.164	39156.914
4192	56.11	11568.048	35906.301
2881	56.11	10428.06	34012.066
2463	56.07	10090.528	34450.488
4244	56.03	11624.416	34608.473
7544	56.01	14089.285	33965.113
1405	56.01	8995.111	36099.055
1221	55.99	8723.52	39262.797
6805	55.95	13362.107	39972.133
6757	55.95	13562.384	38035.184
7008	55.95	13725.214	33237.453
6201	55.95	13014.371	35891.246
4680	55.93	11732.438	34971.5
1058	55.91	8841.893	34493.891
2002	55.9	9671.706	34044.066
5180	55.9	12167.198	35501.938
7922	55.9	14460.342	37232.199
2473	55.9	9933.026	34775.82
4707	55.88	11778.724	35682.543
3265	55.88	10700.298	37828.66
1399	55.88	8931.876	36369.695
5095	55.88	11863.887	33212.219
5559	55.86	12377.24	34165.957
985	55.86	8612.805	33199.152
6878	55.86	13627.967	37737.902
3314	55.82	10774.886	36602.035
1928	55.82	9467.127	34122.379
7003	55.82	13725.009	33388.398
4259	55.8	11420.245	34087.57
5682	55.78	12630.032	35033.516
3340	55.76	10722.937	35984.32
3092	55.72	10710.922	38374.719
6339	55.72	13138.055	39620.449
2695	55.72	10226.475	37347.43
2585	55.72	9926.063	38274.098
5005	55.7	11876.909	35200.996
1108	55.7	8829.471	35854.691
2790	55.67	10143.178	34816.691
6832	55.67	13644.754	39517.965
3276	55.67	10688.444	37816.008
2612	55.65	10053.625	39537.07
6759	55.63	13566.236	38141.051
319	55.63	7853.909	39251.117
3965	55.63	11376.488	36073.363
2279	55.63	9840.788	38036.848
987	55.61	8599.984	33211.727
4703	55.61	11764.626	35648.836
3350	55.61	10685.673	35579.586
853	55.61	8433.032	37912.691
7117	55.59	13893.424	34996.719
300	55.53	7837.161	38859.844
5549	55.53	12311.8	34919.691
864	55.51	8525.675	37255.02
6431	55.51	13212.765	36778.41
736	55.51	8416.948	37135.188
7177	55.45	13786.336	36296.289
7277	55.45	13922.123	39514.625
326	55.44	7893.242	39431.051
357	55.42	8194.668	39978.055
6241	55.42	13125.585	37183.934
493	55.42	8079.724	35492.289
1478	55.4	8909.075	34160.363
2411	55.4	9893.699	33268.387
3988	55.38	11382.021	36478.047
7884	55.38	14474.949	38197.531
5371	55.36	12410.096	38817.309
1647	55.36	9137.591	38056.066
2630	55.36	10332.16	39858.938
2967	55.36	10514.295	37344.035
5763	55.36	12564.373	36802.707
3790	55.36	10993.861	35961.98
2308	55.32	9795.036	37131.211
5721	55.32	12529.868	35861.641
1670	55.3	9231.999	38967.809
7906	55.3	14629.89	37749.332
3453	55.28	10826.266	33288.324
8047	55.26	14474.492	33376.828
336	55.26	7809.037	39637.527
483	55.26	8112.446	35785.625
1459	55.26	8927.421	34735.293
189	55.24	7925.157	36597.691
3968	55.22	11272.093	36217.094
7670	55.22	14361.579	34951.668
4950	55.22	11869.127	36584.684
3438	55.21	10569.514	33048.594
7933	55.21	14452.679	37070.078
1303	55.19	8978.751	38385.711
3930	55.19	11238.78	35011.703
6390	55.19	13307.351	38463.676
3424	55.19	10618.189	33596.734
4120	55.19	11627.501	38154.289
2142	55.17	9656.311	37959.605
3651	55.15	10909.948	39051.059
7380	55.13	14109.384	37532.445
1106	55.13	8821.942	35795.457
7484	55.13	14184.693	35073.109
5974	55.13	12828.369	37165.484
4726	55.13	11719.871	36078.172
2634	55.11	10148.582	39955.863
2105	55.11	9581.781	36630.969
1887	55.09	9463.685	35089.105
2803	55.09	10273.782	34552.676
1615	55.09	9250.994	36875.809
887	55.07	8579.015	36836.844
1591	55.07	9270.727	35680.18
5123	55.07	12165.449	33549.652
3283	55.05	10627.087	37584.07
3712	55.03	11188.779	39019.902
7139	55.03	13934.945	35330.277
1975	55.03	9572.618	33015.168
3569	55.03	10904.451	36366.523
1403	55.03	8945.813	36069.574
2476	55.01	9938.903	34831.73
6350	55.01	13186.442	39289.672
5836	55.01	12522.462	38912.156
7604	55.01	14310.4	33148.164
155	55.01	7823.447	35879.086
4086	55	11588.378	39953.953
4268	55	11572.14	33490.98
6223	55	12984.762	36571.293
4137	54.96	11575.252	37700.902
5818	54.94	12550.368	38494.523
2797	54.94	10142.576	34751.074
7685	54.94	14225.694	35327.625
6643	54.94	13554.658	34999.816
3607	54.92	10855.863	37334.82
537	54.92	8156.847	33944.156
5904	54.88	12812.745	38492.195
6434	54.88	13263.564	36587.211
2775	54.88	10216.735	35344.168
3642	54.84	10953.818	38459.363
2835	54.84	10348.974	33475.848
3615	54.84	10859.417	37696.141
1422	54.82	8998.103	35613.152
3753	54.82	11043.457	37646.961
3560	54.8	10992.337	36103.324
3921	54.8	11220.451	34708.711
607	54.78	8231.086	33974.164
3417	54.78	10674.033	33734.934
5341	54.78	12296.774	39674.414
2921	54.75	10536.822	35488.699
3839	54.75	11040.598	34204.051
2663	54.75	10315.362	39039.965
5710	54.75	12513.7	35589.762
7237	54.73	13841.956	38563.426
7724	54.71	14229.511	36653.754
5881	54.71	12843.96	39424.832
3088	54.71	10743.284	38558.391
860	54.69	8521.276	37642.168
5527	54.69	12378.842	35126.398
7885	54.67	14620.174	38240.301
6303	54.65	13109.939	38807.598
4184	54.63	11506.029	36120.492
5262	54.61	12085.048	37707.047
2756	54.61	10154.201	35853.605
5726	54.61	12688.306	35988.879
2490	54.61	10069.826	35401.77
7506	54.59	14205.038	34497.813
6579	54.54	13442.267	33012.973
7251	54.54	13946.033	39095.305
2761	54.52	10317.713	35638.09
3532	54.48	10892.527	35268.586
6321	54.46	12960.137	39514.008
7849	54.46	14578.158	39569.047
3433	54.44	10633.738	33231.621
1305	54.44	9010.263	38444.32
6167	54.42	12978.276	34953.32
947	54.4	8562.994	34878.5
468	54.4	8023.833	36238.855
7362	54.36	14177.866	38341.32
4720	54.36	11776.415	36025.859
7193	54.36	13958.587	36902.023
264	54.34	7941.406	37986.578
1787	54.32	9454.236	38125.48
5863	54.32	12507.966	40004.027
4279	54.31	11459.173	33193.848
5738	54.29	12540.589	36267.887
7426	54.29	14002.599	36259.645
597	54.29	8363.483	33831.633
6966	54.27	13653.966	35004.043
2814	54.27	10333.487	34125.176
2383	54.27	9756.986	34245.297
2285	54.25	9900.071	37681.949
2676	54.23	10299.678	38316.684
915	54.23	8526.078	35841.777
4683	54.21	11661.104	35051.48
5346	54.21	12467.83	39472.793
552	54.19	8082.907	33306.762
2975	54.19	10469.936	37633.371
7913	54.19	14555.32	37400.594
6913	54.15	13633.874	36597.77
4198	54.15	11604.623	36014.684
4024	54.13	11230.785	37750.855
2666	54.13	10314.826	39101.023
4687	54.13	11804.234	35106.457
7350	54.11	14057.142	38874.828
7818	54.11	14253.289	39352.086
5703	54.11	12513.188	35407.602
2315	54.11	9865.501	36962.844
1153	54.08	8816.828	37336.438
4933	54.06	11873.285	37302.137
383	54.06	8126.067	39229.5
6338	54.04	13287.864	39961.754
578	54.04	8329.996	33434.293
4122	54.02	11445.495	38231.242
3729	54	11172.464	38185.758
7790	54	14246.418	38548.043
1476	53.96	9013.188	34127.023
2113	53.94	9691.658	37080.934
1940	53.92	9281.496	33705.773
1417	53.88	8963.136	35792.969
3537	53.88	10959.803	35452.066
432	53.88	8201.096	37518.391
1094	53.86	8759.784	35396.113
2331	53.86	9847.685	36168
6017	53.83	12893.88	35413.605
4147	53.81	11624.44	37627.031
5148	53.81	12212.064	34464.051
6121	53.79	13026.99	33549.875
1620	53.79	9153.809	37022.406
6248	53.79	13129.175	37342.867
7387	53.79	14140.253	37368.086
4902	53.77	11900.002	38286.508
2641	53.75	10302.028	39727.754
5266	53.75	12217.695	37806.121
6760	53.73	13498.831	38197.168
3703	53.73	11163.151	39556.727
2211	53.73	9774.841	39950.059
6078	53.71	12772.896	33676.496
5345	53.69	12438.149	39469.551
6728	53.67	13423.325	37404.609
7959	53.65	14455.14	36107.34
2050	53.64	9662.421	35233.832
4891	53.64	12027.842	38589.496
5015	53.64	12017.659	34638.145
6942	53.64	13769.689	35831.359
518	53.64	8200.54	34749.422
7212	53.64	13849.637	37671.633
54	53.62	7877.664	34067.801
6165	53.62	13108.5	34920.715
3670	53.62	10827.559	39732.18
3562	53.6	10882.609	36162.832
120	53.58	7886.868	34905.164
3441	53.58	10644.734	33142.453
2434	53.58	10025.279	33562.535
3705	53.56	11166.6	39589.059
836	53.56	8613.057	38853.508
5548	53.54	12470.524	34914.285
7337	53.54	14207.449	39124.574
3771	53.52	11156.058	36564.398
5766	53.5	12627.437	36846.715
6918	53.5	13684.969	36502.512
434	53.5	8080.733	37537.414
3429	53.48	10616.433	33407.547
7811	53.46	14282.928	39168.164
6113	53.44	13087.417	33371.188
6179	53.44	13030.113	35245.844
3574	53.42	10789.446	36484.754
6228	53.42	13047.63	36732.141
3544	53.42	10864.855	35730.043
2994	53.41	10530.525	38194.875
4936	53.41	11880.556	37054.949
3408	53.39	10631.439	33835.535
426	53.39	8048.951	37941.785
6114	53.39	13042.47	33372.605
6358	53.37	13201.72	38950.266
3658	53.37	10952.677	39261.254
1230	53.37	8777.566	39490.41
5219	53.37	12128.86	36773.863
3400	53.35	10746.376	34018.566
3052	53.35	10497.177	39990.41
3262	53.35	10588.358	38078.18
3305	53.35	10647.995	36906.129
5547	53.31	12406.57	34865.227
1898	53.31	9456.376	34706.621
407	53.31	8028.513	38181.094
2100	53.29	9601.84	36496.547
1060	53.29	8845.625	34510.625
222	53.29	7677.635	37411.117
7580	53.27	14035.072	33245.367
6788	53.27	13390.163	39346.996
3312	53.27	10595.085	36780.836
6344	53.27	13348.009	39465.262
7570	53.25	14186.565	33428.004
7978	53.25	14466.257	35876.813
6030	53.21	12763.788	35093.527
3926	53.21	11337.587	34897.266
1161	53.19	8788.395	37546.074
4253	53.19	11549.237	34007.199
2057	53.18	9629.962	35491.91
793	53.18	8292.104	39186.074
634	53.16	8390.116	34769.047
1187	53.16	8787.896	38432.266
4780	53.14	11830.754	37756.734
5206	53.14	12069.59	36249.469
2795	53.14	10299.484	34685.711
2596	53.12	10127.72	38758.594
5849	53.12	12569.857	39276.09
8003	53.12	14628.652	35013.879
686	53.1	8372.49	35771.695
1513	53.1	8880.268	33175.23
3309	53.1	10645.143	36699.645
7750	53.1	14299.853	37348.172
4760	53.08	11780.459	36966.496
3458	53.08	10820.286	33408.176
473	53.06	8104.13	36130.461
7962	53.06	14531.497	36127.91
2525	53.06	10044.788	36306.16
7665	53.02	14404.157	34830.172
799	53.02	8206.12	39437.027
2024	53	9550.282	34666.352
2519	53	10057.81	36130.891
2183	52.98	9648.353	39509.777
1680	52.96	9176.045	39139.039
3093	52.96	10658.598	38376.117
529	52.96	8035.902	34324.973
3003	52.95	10359.823	38410.992
108	52.95	7738.757	34682.145
2639	52.95	10262.721	39660.551
2984	52.93	10554.491	37868.883
1635	52.93	9145.848	37441.691
4796	52.91	11804.84	38113.07
2172	52.91	9602.921	38912.543
4063	52.91	11256.118	39132.855
7769	52.89	14349.064	37941.172
6097	52.89	12839.079	33013.617
7253	52.89	13874.04	39125.5
6973	52.87	13759.431	34823.109
211	52.87	7973.199	37055.867
1000	52.83	8778.624	33200.492
2511	52.79	10045.603	36016.473
5029	52.79	11947.906	34507.699
5228	52.79	12129.053	36976.992
388	52.79	8155.078	39025.953
6719	52.79	13382.599	37124.336
5431	52.77	12334.161	37025.949
7782	52.77	14238.842	38286.391
46	52.75	7843.847	33739.016
1948	52.75	9408.544	33431.172
4676	52.75	11850.804	34803.188
3280	52.75	10626.406	37559.977
2672	52.73	10313.848	38707.945
2253	52.72	9770.019	38873.855
2875	52.7	10385.662	33779.848
4695	52.7	11686.361	35281.512
3573	52.7	10985.22	36470.563
901	52.68	8487.315	36528.012
1139	52.68	8778.475	36860.625
4774	52.68	11811.256	37591.367
3843	52.68	11003.561	33986.836
5231	52.66	12227.589	37066.691
1212	52.64	8728.035	39088.969
2589	52.64	10025.431	38614.359
1867	52.62	9489.162	35490.227
4748	52.58	11787.939	36736.207
6830	52.58	13652.943	39494.609
3962	52.58	11281.962	36053.031
2791	52.56	10145.752	34886.559
752	52.56	8337.193	37822.695
2657	52.56	10190.612	39214.625
6787	52.54	13406.505	39313.297
331	52.54	7853.995	39491.691
7763	52.54	14324.207	37827.277
1086	52.52	8696.035	35179.309
3583	52.52	10898.366	36844.52
2618	52.52	9988.7	39724.391
228	52.5	7734.437	37549.91
2937	52.49	10550.837	36260.672
644	52.49	8376.115	35220.801
6716	52.49	13451.756	37038.504
6085	52.49	12867.266	33549.383
4776	52.47	11813.798	37691.387
5380	52.47	12289.611	38930.656
620	52.45	8231.352	34397.426
4802	52.43	11809.857	38428.012
2637	52.43	10238.979	39608.887
5697	52.41	12538.562	35340.555
5264	52.41	12167.765	37765.824
7077	52.41	13932.169	33870.16
3903	52.41	11362.265	34079.266
4271	52.41	11569.326	33570.18
3386	52.39	10614.216	34308.145
6293	52.39	13136.222	38622.332
5444	52.39	12462.62	36960.832
2730	52.37	10331.225	36387.781
7123	52.37	13808.077	35131.473
358	52.35	7991.052	39630.496
3580	52.35	10832.832	36676.246
2854	52.33	10560.145	33394.945
5378	52.33	12451.871	38910.02
640	52.33	8304.914	35038.258
4963	52.31	12003.08	36192.512
883	52.31	8424.265	36744.363
2779	52.31	10317.812	35115.68
7776	52.29	14343.651	38168.008
3388	52.29	10651.66	34324
7119	52.29	13900.629	35031.031
3796	52.26	11137.001	35829.863
3897	52.26	11349.262	33833.859
1742	52.26	9380.412	39070.355
2132	52.24	9609.729	37686.285
4112	52.24	11550.93	38630.688
1190	52.24	8668.143	38508
6348	52.24	13161.626	39286.527
6055	52.24	12874.468	34638.254
2022	52.22	9543.888	34556.762
3858	52.22	11198.371	33535.988
6730	52.22	13478.64	37424.633
351	52.2	7976.978	39995.863
3724	52.2	11138.506	38408.566
3020	52.18	10457.714	38993.773
4828	52.18	11708.547	39225.949
2880	52.18	10509.078	33998.559
7770	52.18	14255.024	38045.043
1441	52.16	8906.34	35407.121
1831	52.16	9439.813	36563.008
5134	52.16	12263.773	33832.57
4187	52.14	11580.061	36155.051
741	52.14	8219.081	37407.391
6691	52.14	13522.471	36021.824
416	52.14	8177.886	38023.723
406	52.12	8197.108	38176.621
5002	52.12	11993.028	35116.848
693	52.12	8384.606	36056.352
3656	52.1	10906.669	39151.855
4160	52.08	11526.832	37138.398
5335	52.08	12327.014	39991.379
5718	52.06	12526.653	35780.285
4070	52.06	11229.434	39422.18
147	52.06	7854.722	35737.473
6502	52.05	13238.449	35061.301
5909	52.05	12847.207	38169.426
7352	52.05	14171.064	38899.051
1665	52.03	9227.866	38622.953
1905	52.03	9477.528	34521
5892	51.99	12747.512	38799.48
475	51.97	8109.364	36155.953
1995	51.97	9570.375	33829.262
5157	51.97	12102.56	34647.945
1538	51.97	9272.909	33460.035
153	51.95	7923.303	35832.973
5596	51.93	12291.118	33380.848
1011	51.93	8755.184	33470.059
667	51.91	8364.535	35514.867
6881	51.91	13770.47	37793.422
6689	51.91	13381.002	35952.348
6845	51.91	13567.639	39396.926
3902	51.89	11307.027	34019.984
478	51.89	8009.684	35900.297
7758	51.89	14350.889	37634.902
367	51.89	8156.521	39574.98
550	51.89	8147.217	33224.277
5510	51.89	12331.568	36051.074
5812	51.87	12552.589	38295.848
6725	51.83	13500.775	37343.828
2793	51.83	10149.387	34907.184
6813	51.83	13675.113	39955.645
7681	51.83	14312.66	35162.148
2786	51.83	10170.915	35059.57
486	51.83	7999.911	35869.469
7851	51.83	14442.054	39315.871
5999	51.82	12782.739	35909.863
5323	51.82	12272.082	39782.73
7173	51.8	13953.885	36059.738
7684	51.8	14349.684	35269.816
1780	51.8	9436.326	38067.035
3266	51.78	10641.434	37849.594
5069	51.78	11933.592	34117.563
5599	51.78	12313.052	33457.461
4239	51.78	11600.711	34766.141
474	51.76	8152.199	36141.527
6399	51.74	13181.583	37864.809
1234	51.74	8828.342	39575.938
2563	51.74	9932.08	37412.113
3542	51.72	10968.613	35649.301
7121	51.72	13954.972	35090.809
734	51.72	8215.462	37036.777
3481	51.7	10957.259	33901.289
4931	51.7	11908.538	37288.746
1613	51.7	9209.523	36846.094
6244	51.7	12996.226	37243.605
4752	51.68	11772.487	36828.301
2807	51.68	10342.855	34446.707
2164	51.68	9569.54	38672.246
282	51.68	7984.346	38564.852
5426	51.66	12367.635	37484.828
1460	51.66	9008.525	34742.805
1858	51.66	9308.933	35765.371
530	51.64	8039.557	34354.625
261	51.64	7917.12	37951.461
3939	51.64	11321.356	35539.043
6325	51.64	13093.265	39854.527
3520	51.62	10895.823	34969.984
6718	51.6	13470.032	37091.117
778	51.6	8310.838	38791.438
4783	51.6	11847.046	37815.027
1005	51.59	8665.344	33297.91
7869	51.59	14612.358	38649.547
4762	51.59	11761.526	37069.141
135	51.59	7985.657	35343.863
4206	51.59	11603.923	35484.371
4020	51.57	11414.053	37502.277
7202	51.57	13933.486	37356.359
2134	51.55	9547.746	37772.469
2462	51.53	10074.939	34448.449
1546	51.51	9264.686	33767.488
219	51.49	7690.56	37321.852
1590	51.49	9136.125	35546.199
6475	51.49	13139.12	35664.551
1746	51.47	9483.682	38925.773
3320	51.47	10710.539	36447.777
6441	51.47	13142.204	36604.105
6915	51.45	13602.068	36389.074
6860	51.45	13730.609	38317.355
328	51.45	7698.134	39439.961
1664	51.45	9249.447	38588.82
6040	51.43	12717.747	34966.559
4174	51.43	11510.238	36575.176
7369	51.41	14100.156	38307.695
3937	51.41	11353.789	35322.367
5523	51.37	12415.453	35342.863
7695	51.36	14348.444	35672.617
5833	51.36	12675.09	38832.543
8016	51.36	14608.293	34299.813
267	51.36	7875.783	38096.57
4665	51.34	11735.561	34298.242
7460	51.34	14125.777	35293.496
5297	51.34	12136.519	38935.848
4167	51.34	11626.397	36714.164
291	51.34	7691.861	38691.98
3861	51.34	11049.158	33593.844
3046	51.32	10387.881	39671.129
3524	51.3	10931.025	35104.105
2977	51.3	10353.899	37729.281
5540	51.28	12493.734	35239.199
2011	51.28	9607.525	34236.332
5438	51.28	12395.415	36913.746
6494	51.26	13298.378	35239.512
6125	51.24	13070.236	33621.012
2424	51.24	10061.501	33348.922
981	51.24	8464.477	33369.699
6867	51.22	13602.746	38042.914
7448	51.22	14146.422	35879.523
1918	51.2	9424.827	34130.367
5507	51.18	12404.961	36011.734
7074	51.18	13838.775	33777.063
2326	51.18	9799.701	36478.93
3556	51.16	10989.642	35986.875
5891	51.16	12743.968	39066.371
7732	51.16	14396.619	36732.34
6560	51.13	13296.28	33341.027
6334	51.13	13176.489	39891.148
2817	51.13	10143.406	33866.246
399	51.13	8042.43	38627.238
7841	51.11	14631.258	39908.211
5658	51.11	12676.16	34685.52
334	51.11	7962.97	39568.063
2758	51.11	10311.267	35598.207
1117	51.09	8677.952	36129.195
6487	51.09	13335.614	35385.84
2484	51.07	9928.842	35308.508
4089	51.07	11429.026	39641.621
5506	51.07	12380.967	36000.094
8032	51.05	14457.23	33809.992
6774	50.99	13482.431	38697.984
6340	50.99	13180.486	39685.73
6452	50.99	13202.196	36245.086
335	50.99	7754.098	39631.539
3075	50.97	10627.967	39036.781
540	50.97	8142.286	33548.871
5707	50.97	12560.167	35523.629
3056	50.95	10605.67	39939.219
3700	50.95	11098.1	39710.973
5182	50.93	12212.603	35595.402
6299	50.93	13045.629	38688.09
4924	50.93	11869.428	37609.363
1906	50.93	9424.224	34535.406
4952	50.93	11854.356	36537.031
1415	50.91	8880.64	35767.059
239	50.91	7748.816	37809.914
5648	50.91	12527.944	34149.789
38	50.91	7685.909	33613.219
5258	50.9	12211.518	37573.785
1167	50.9	8768.271	37652.289
2997	50.88	10356.579	38320.086
1902	50.88	9310.344	34467.176
7949	50.86	14438.849	36507.605
1915	50.86	9292.508	34367.125
4914	50.86	11917.9	37717.621
5732	50.84	12679.828	36209.531
2938	50.84	10453.053	36287.469
5014	50.82	11859.343	34617.184
761	50.8	8347.317	38125.258
1160	50.8	8757.368	37525.68
3082	50.8	10652.386	38727.441
6362	50.78	13287.905	38851.629
4027	50.76	11410.234	37862.293
8052	50.76	14460.817	33211.797
437	50.74	8024.669	37602.016
7550	50.74	14030.78	33754.293
5081	50.72	12020.341	33522.605
7573	50.72	14054.881	33175.668
755	50.72	8238.253	37880.566
831	50.72	8596.884	38952.387
6926	50.72	13567.612	36105.113
5278	50.7	12129.427	38312.414
394	50.7	8017.054	38756.371
4927	50.7	12025.732	37491.133
1622	50.7	9146.889	37111.984
1639	50.69	9123.992	37698.254
4021	50.69	11421.991	37519.051
2191	50.69	9553.972	39915.883
2103	50.67	9654.075	36585.703
1286	50.67	8924.041	38665.727
6031	50.67	12755.367	35126.398
6038	50.67	12832.433	34934.492
6101	50.67	12861.765	33106.402
3586	50.67	10861.686	36887.074
7197	50.65	13868.382	37082.223
4904	50.65	11960.194	38078.633
5604	50.63	12358.736	33248.633
3963	50.61	11308.797	36055.004
7787	50.61	14401.782	38413.645
7971	50.59	14458.275	35941.609
494	50.59	8126.165	35525.652
7938	50.57	14502.037	36818.027
3686	50.57	11067.286	39822.738
6858	50.57	13597.244	38583.098
6116	50.57	13057.133	33394.863
7753	50.57	14216.614	37414.238
6740	50.55	13453.767	37648.984
2876	50.55	10468.008	33815.137
2772	50.55	10241.272	35536.887
2544	50.53	10096.97	36856.117
7299	50.53	13992.894	39934.355
3960	50.51	11249.682	36001.609
2418	50.51	10123.407	33119.617
111	50.49	7972.712	34695.055
5868	50.49	12775.142	39911.883
6096	50.49	12878.068	33218.871
875	50.49	8543.796	37162.008
2160	50.49	9545.259	38521.316
1774	50.46	9316.347	38300.969
6917	50.46	13767.618	36413.41
1603	50.46	9112.305	36571.703
6110	50.46	13040.768	33312.703
4013	50.44	11253.474	37302
2743	50.44	10271.242	36065.086
1675	50.44	9144.222	39078.105
6227	50.44	13043.009	36715.465
6837	50.42	13667.682	39274.82
6130	50.42	13116.479	33718.637
4943	50.4	11887.841	36981.406
1172	50.34	8706.977	37838.723
6278	50.34	13122.92	38368.5
7812	50.34	14280.273	39197.676
6707	50.32	13427.521	36865.375
4141	50.32	11620.334	37822.063
5513	50.32	12385.641	35605.609
2163	50.3	9595.285	38600.117
4860	50.3	11854.101	39287.051
7180	50.3	13899.283	36534.543
7489	50.28	14075.589	34817.016
1946	50.26	9324.504	33411.324
2910	50.26	10541.413	35212.93
851	50.24	8507.81	38136.602
3522	50.24	10862.334	35048.762
4101	50.24	11619.168	39112.527
2966	50.24	10544.473	37325.43
7144	50.23	13850.378	35394.824
5899	50.23	12923.611	38918.898
2770	50.23	10182.899	35496.277
3944	50.21	11279.386	35629.055
2661	50.21	10159.352	39007.094
829	50.21	8556.689	39240.949
5683	50.19	12625.564	35056.879
374	50.17	8143.906	39378.055
448	50.17	8123.599	37335.836
5685	50.17	12592.084	35073.664
6642	50.15	13434.287	34984.117
1218	50.15	8670.684	39205.508
7312	50.15	14031.898	39633.063
1604	50.15	9095.809	36620.531
6855	50.15	13596.102	38485.391
5740	50.15	12622.839	36284.832
6962	50.13	13719.959	35180.934
5925	50.11	12908.824	37940.648
4810	50.11	11781.271	38613.738
7659	50.11	14234.354	34534.066
7966	50.09	14546.513	36184.637
4709	50.09	11692.082	35805.133
7774	50.09	14272.538	38131.363
2564	50.07	10078.723	37518.715
5913	50.07	12792.294	38284.316
7234	50.05	13969.555	38382.422
733	50.05	8345.509	37026.516
199	50.05	7968.847	36828.277
7302	50.05	13811.713	39979.738
5329	50.03	12263.354	39911.781
6042	50.01	12752.755	35025.051
5911	50	12773.536	38183.539
6741	50	13471.771	37653.773
6755	49.98	13436.068	37937.801
292	49.98	7848.275	38695.043
3264	49.98	10575.823	38142.516
3617	49.98	10796.822	37771.16
3634	49.98	10950.381	38193.34
6828	49.98	13707.184	39735.129
6994	49.96	13661.797	33957.551
3679	49.96	10967.046	39968.879
7203	49.94	13870.253	37376.324
6987	49.94	13762.164	33999.77
4681	49.94	11767.995	34981.844
7579	49.94	14175.604	33238.199
7897	49.94	14574.471	37907.457
4702	49.92	11704.54	35596.09
5684	49.92	12516.924	35067.363
2696	49.92	10205.495	37439.688
505	49.9	8190.251	35151.27
3478	49.9	10946.554	33796.027
2708	49.9	10161.187	37150.934
6402	49.9	13170.666	37918.508
3501	49.9	10853.051	34334.906
8050	49.88	14491.516	33473.156
167	49.88	7903.657	36083.121
1343	49.86	8867.533	37782.277
666	49.86	8269.103	35492.133
2336	49.86	9865.884	35979.984
5867	49.86	12874.888	39900.891
4326	49.86	11648.099	34210.207
6499	49.86	13261.838	34992.719
7741	49.84	14278.284	36945.293
4692	49.84	11663.131	35188.008
2136	49.84	9538.861	37857.227
2749	49.82	10276.685	35988.262
1835	49.82	9431.415	36667.32
7833	49.8	14386.741	39883.246
4813	49.78	11664.254	38727.508
7482	49.78	14208.67	35045.297
6280	49.78	13133.705	38402.98
1569	49.78	9206.44	34917.883
2030	49.77	9627.433	34808.559
701	49.77	8249.203	36233.043
2135	49.77	9628.578	37825.742
1371	49.75	8965.286	36743.402
6194	49.75	13056.877	35636.691
5110	49.73	12170.311	33123.41
5131	49.73	12243.829	33705.898
5187	49.73	12096.556	35718.789
7734	49.71	14251.862	36779.098
5651	49.71	12624.918	34327.445
2950	49.71	10381.982	36788.809
2349	49.71	9764.224	35378.344
2377	49.69	9804.637	34426.527
2852	49.67	10450.226	33364.27
3043	49.65	10511.214	39584.609
5391	49.65	12367.72	38443.07
4949	49.65	11959.76	36564.523
6178	49.65	12968.754	35210.477
5192	49.65	12160.257	35779.816
3723	49.65	11098.168	38342.742
3289	49.61	10676.613	37195.887
414	49.61	8161.972	38014.289
5314	49.59	12195.001	39314.664
7470	49.59	14193.065	35154.332
203	49.59	7934.46	36903.617
3868	49.57	11067.115	33176.363
7190	49.57	13794.889	36798.984
4832	49.57	11750.877	39283.855
4820	49.55	11755.911	38923.234
5571	49.54	12408.806	33865.621
4679	49.54	11751.441	34881.531
1843	49.5	9454.019	36319.27
3991	49.5	11357.617	36598.359
3362	49.5	10702.754	35320.621
7456	49.48	14074.667	35548.477
5835	49.48	12632.555	38886.652
821	49.48	8446.365	39547.52
4298	49.48	11820.926	33194.82
3599	49.46	10837.472	37268.988
615	49.46	8244.637	34331.945
2323	49.44	9883.242	36399.973
988	49.44	8479.225	33233.637
6071	49.44	12746.227	33887.766
3842	49.4	11022.072	33983.477
6758	49.4	13425.268	38109.984
4314	49.38	11764.351	33843.738
5834	49.38	12617.021	38837.816
312	49.38	7683.562	39074.977
6369	49.36	13155.401	38716.945
2760	49.36	10284.3	35623.066
8055	49.34	14567.809	33002.785
3725	49.33	11162.829	38408.566
5491	49.33	12364.294	36064.664
3328	49.33	10761.954	36126.391
2373	49.29	9725.46	34449.621
484	49.29	8195.304	35832.652
6457	49.29	13293.86	36140.586
2942	49.27	10355.951	36390.844
1606	49.25	9079.548	36663.648
317	49.25	7673.883	39223.82
6900	49.25	13644.045	36885.984
1458	49.23	9008.954	34655.09
5091	49.23	11942.5	33463.648
7217	49.21	13816.782	37836.777
1436	49.21	8865.332	35314.07
6619	49.19	13568.038	34218.465
1727	49.19	9393.075	39312.523
8023	49.19	14479.245	34249.887
4005	49.17	11353.319	36933.039
6765	49.17	13479.299	38310.305
96	49.17	7665.642	34540.254
5141	49.17	12170.112	34004.324
6374	49.17	13345.944	38524.852
2784	49.15	10345.483	34965.965
2933	49.15	10561.527	36003.535
6268	49.15	12936.525	37874.191
7161	49.15	13834.775	35797.414
2335	49.13	9839.845	35941.965
2246	49.13	9773.699	38951.867
4758	49.13	11806.269	36918.191
7054	49.13	13974.683	33480.023
5043	49.11	12039.261	34210.902
5010	49.11	11921.899	35015.688
2386	49.11	9772.726	34044.141
2609	49.1	10103.3	39426.539
4792	49.1	11771.344	38087.324
7242	49.1	13945.605	38768.297
1715	49.08	9324.786	39944.672
6143	49.08	12943.577	34058.727
3313	49.08	10620.838	36843.684
6929	49.08	13722.259	36194.598
7303	49.04	14057.286	39759.211
2162	49.04	9537.451	38594.145
2766	49.04	10272.417	35470.695
7963	49.04	14541.281	36140.43
2460	49.04	9944.656	34315.555
5691	49	12564.33	35176.641
1710	49	9441.563	39772.758
1523	49	9229.976	33104.176
6103	49	13046.978	33050.816
6141	48.98	12925.84	34028.91
5164	48.94	12110.355	34746.309
2626	48.94	10253.277	39783.887
7475	48.94	14004.017	34971.301
5592	48.94	12385.667	33347.965
1268	48.92	8920.308	39282.895
6847	48.9	13762.436	39130.563
7856	48.9	14435.317	39395.262
7868	48.9	14427.677	38943.781
7834	48.88	14245.267	39898.648
6776	48.88	13516.428	38773.199
1833	48.88	9369.619	36613.27
2425	48.88	10099.834	33359.637
5033	48.88	11853.729	34149.699
7527	48.88	14065.169	34076.738
1424	48.87	8957.22	35419.895
2739	48.85	10244.002	36539.695
4077	48.85	11306.394	39846.176
5379	48.85	12443.766	38915.043
1826	48.83	9351.443	36995.938
3893	48.83	11294.53	33669.82
420	48.81	8011.356	38110.309
4969	48.81	11972.939	36019.234
5263	48.81	12248.214	37726.816
7537	48.79	14003.796	33898.113
1191	48.79	8807.335	38517.227
7756	48.79	14234.661	37557.746
2441	48.73	9988.016	33595.258
951	48.73	8581.418	34649.926
4974	48.71	11892.045	35836.961
231	48.71	7689.542	37612.758
7822	48.71	14337.868	39401.773
1007	48.71	8813.806	33331.715
6419	48.71	13217.327	37057.305
373	48.71	8135.81	39329.957
6064	48.67	12860.214	34604.262
7011	48.67	13647.533	33297.902
977	48.65	8468.398	33634.605
967	48.65	8558.911	34275.336
909	48.65	8515.548	35753.09
7896	48.65	14462.395	37845.066
4893	48.65	12032.221	38316.07
4840	48.64	11781.569	39616.871
2736	48.64	10143.453	36468.203
5644	48.62	12634.781	34050.715
2228	48.62	9831.334	39321.949
7241	48.62	13796.903	38745.5
4857	48.6	11996.506	39489.48
758	48.6	8362.22	37976.473
975	48.56	8485.553	33560.18
6200	48.56	12972.109	35878.203
4179	48.56	11573.751	36252.551
590	48.56	8254.329	33669.148
3990	48.54	11400.213	36522.508
4107	48.54	11511.512	39221.59
4806	48.54	11657.679	38509.871
7400	48.54	14068.219	37166.391
3419	48.52	10662.601	33771.199
5803	48.52	12574.139	37960.887
2796	48.5	10323.217	34716.723
5878	48.5	12898.3	39553.047
3752	48.5	11132.259	37622.355
4975	48.5	11933.744	35849
5509	48.5	12284.482	36038.059
401	48.48	8071.178	38167.27
1825	48.48	9488.439	36986.047
2918	48.48	10360.639	35435.93
186	48.46	7719.163	36549.727
841	48.46	8503.394	38627.984
6864	48.46	13690.744	38277.879
6217	48.46	13006.306	36423.988
278	48.46	7799.529	38394.977
7476	48.44	14163.823	34983.34
1186	48.44	8729.82	38423.66
1397	48.44	9005.479	36333.578
7840	48.44	14567.637	39907.77
2254	48.41	9798.052	38892.332
636	48.41	8246.989	34813.363
1107	48.39	8660.411	35838
3500	48.39	10906.651	34313.125
6669	48.37	13379.645	35491.242
7045	48.37	13803.484	33277.797
1573	48.37	9229.014	35033.938
1067	48.35	8791.615	34614.203
5692	48.33	12536.07	35183.73
1418	48.33	8877.488	35804.953
1782	48.33	9289.635	38109.234
816	48.33	8503.561	39717.988
3856	48.31	11205.799	33717.605
4	48.31	7928.138	33042.379
5590	48.29	12453.153	33641.336
7039	48.29	13846.534	33229.055
2445	48.29	9976.414	33760.066
6567	48.27	13320.684	33250.078
2300	48.27	9912.523	37262.281
6739	48.27	13566.272	37631.52
6411	48.27	13335.396	37348.426
3608	48.27	10918.962	37349.129
3040	48.25	10540.274	39437.254
581	48.25	8392.364	33478.52
2052	48.23	9527.907	35285.027
6371	48.23	13234.151	38776.207
7297	48.23	13865.462	39917.258
2629	48.23	10295.007	39858.227
3329	48.23	10642.601	36196.336
1446	48.21	9027.308	34948.895
2059	48.19	9601.419	35533.297
4876	48.19	11900.551	38928.801
378	48.19	8111.071	39423.172
7164	48.19	13889.891	35817.238
2877	48.18	10552.607	33821.254
6448	48.14	13154.03	36377.762
2291	48.14	9769.388	37624.91
5630	48.12	12602.35	33535.5
1414	48.12	9013.529	36043.273
1748	48.1	9282.047	38936.496
945	48.08	8552.705	34853.117
1077	48.08	8717.188	34937.684
6562	48.08	13235.663	33399.988
3335	48.06	10674.924	35912.414
182	48.06	7826.206	36522.723
8033	48.04	14566.818	33887.711
5521	48.02	12308.766	35562.047
1164	48.02	8663.244	37588.777
5159	48.02	12268.424	34653.652
5643	48	12533.206	34040.23
5209	48	12210.746	36302.18
442	47.98	8005.402	37476.691
2350	47.98	9721.174	35402.105
2889	47.98	10464.862	34334.629
3778	47.97	11156.251	36313.766
5787	47.95	12670.57	37416.816
5013	47.95	11946.716	34805.051
521	47.93	8059.775	34486.301
6422	47.93	13207.793	36870.676
1015	47.91	8657.18	33616.301
738	47.91	8253.815	37250.957
7079	47.89	13929.856	33881.766
5851	47.87	12508.854	39443.16
705	47.85	8365.544	36348.949
867	47.85	8573.775	37308.059
5896	47.85	12831.092	38860.555
2906	47.83	10436.682	35013.641
2469	47.83	9998.155	34574.574
1865	47.83	9472.27	35431.809
2110	47.83	9514.85	36965.074
212	47.83	7834.962	37090.922
617	47.81	8245.098	34345.324
1171	47.81	8650.212	37803.973
4222	47.79	11545.482	34955.219
3014	47.79	10553.455	38618.344
5118	47.79	12163.424	33337.68
7395	47.75	14014.145	37266.227
2148	47.74	9575.263	38141.531
4906	47.74	11916.895	38089.047
1386	47.74	8876.33	36404.605
2131	47.72	9521.171	37607.461
1242	47.72	8750.108	39799.641
3701	47.72	11152.351	39502.742
593	47.72	8370.104	33710.328
465	47.72	8002.221	36415.828
492	47.72	8173.797	35471.094
1233	47.7	8720.061	39573.926
3612	47.7	10852.683	37609.203
481	47.7	8160.562	35930.883
630	47.68	8271.352	34592.977
6639	47.66	13560.554	34934.789
3323	47.66	10613.209	36234.078
3543	47.66	10920.174	35676.684
308	47.66	7820.144	39010.594
2097	47.66	9494.986	36437.16
371	47.64	8038.255	39315.359
6028	47.64	12805.83	35342.969
5807	47.62	12513.436	38239.059
445	47.62	8070.036	37218.105
1149	47.6	8806.29	37252.66
4913	47.6	11998.189	37704.738
6357	47.6	13144.506	39255.563
5517	47.58	12327.553	35469.473
5882	47.58	12732.125	39115.789
4798	47.56	11712.325	38365.496
5640	47.56	12588.63	33927.227
3371	47.54	10678.518	35089.023
4129	47.54	11512.162	37886.117
6879	47.54	13731.33	37760.016
1807	47.54	9353.329	37599.945
318	47.52	7803.293	39248.328
3067	47.51	10692.776	39290.613
1193	47.51	8711.55	38570.902
956	47.51	8489.282	34537.461
5348	47.49	12378.415	39489.027
7211	47.47	13856.489	37660.402
2368	47.47	9811.887	34873.574
1390	47.47	8857.52	36443.902
3754	47.45	11112.828	37197.063
1331	47.45	8897.406	37855.102
303	47.45	7908.867	38918.684
1420	47.45	8877.38	35855.938
513	47.43	8048.015	34810.895
226	47.43	7642.051	37512.262
7804	47.41	14398.147	38957.699
9	47.41	7654.692	33093.141
5675	47.41	12674.174	34970.711
6437	47.39	13197.027	36590.336
7899	47.39	14492.719	37942.34
2389	47.39	9795.148	33893.57
8051	47.39	14533.944	33162.539
2261	47.39	9799.233	38528.73
4885	47.37	11988.115	38511.402
1062	47.37	8823.223	34521.965
1944	47.35	9287.061	33571.773
5286	47.35	12233.419	38540.488
3667	47.35	10825.607	39629.672
6662	47.33	13369.243	35403.148
5642	47.33	12511.346	34032.234
7926	47.33	14454.574	37329.316
7270	47.31	13900.513	39339.254
178	47.29	7703.855	36386.508
5165	47.28	12254.198	34747.363
2859	47.28	10368.126	33516.469
1004	47.28	8633.992	33276.051
1765	47.26	9368.221	38575.184
6604	47.26	13422.656	33712.32
5204	47.26	12111.438	36187.102
7236	47.24	13945.924	38430.301
7339	47.24	14206.135	39174.23
4001	47.24	11377.499	36807.355
7735	47.24	14249.813	36788.645
3296	47.22	10573.255	37056.383
692	47.22	8382.025	36037.773
1479	47.22	8903.218	34208.387
6970	47.22	13731.709	35043.879
4818	47.22	11816.536	38889.613
6727	47.2	13360.782	37389.543
4728	47.2	11749.048	36165.523
5352	47.2	12299.036	39305.148
3987	47.2	11261.316	36417.402
2569	47.18	10074.862	37764.285
6274	47.18	12977.944	38131.781
5845	47.18	12505.064	39139.605
1938	47.16	9418.468	33668.957
3037	47.16	10509.88	39379.348
7687	47.16	14267.069	35350.773
5589	47.16	12469.585	33570.598
3507	47.16	10933.879	34582.738
4299	47.16	11711.803	33198.938
237	47.16	7929.575	37773.41
3732	47.14	11197.041	38246.941
1267	47.14	8921.714	39525.656
1945	47.12	9307.334	33611.453
5136	47.12	12119.853	33882.121
6524	47.12	13242.018	34003.559
7136	47.1	13877.456	35265.566
5668	47.1	12507.055	34893.316
5463	47.08	12309.935	36268.457
6019	47.06	12801.883	35436.617
2737	47.06	10171.149	36483.043
1599	47.06	9221.829	36280.738
1612	47.05	9106.918	36804.691
262	47.05	7839.783	37952.129
6621	47.03	13445.929	34249.781
2433	47.03	9983.255	33553.555
7472	47.03	14045.346	35241.137
7729	47.03	14409.657	36729.105
790	47.01	8329.459	39152.254
6644	47.01	13511.6	35019.941
7589	47.01	14219.739	33003.496
7733	47.01	14343.924	36751.703
1696	46.99	9080.207	39590.641
281	46.99	7766.227	38557.246
3493	46.99	10883.899	34188.336
1562	46.99	9233.635	34633.516
2904	46.99	10437.211	34954.578
3869	46.97	11178.026	33004.598
899	46.97	8516.715	36425.391
2717	46.97	10344.921	36725.434
4003	46.95	11357.29	36891.352
7440	46.95	14043.395	35929.098
1246	46.95	8897.475	39763.902
6231	46.93	12960.543	36863.617
5976	46.93	12781.986	36741.406
2066	46.93	9612.631	35768.156
5153	46.93	12239.458	34563.664
5411	46.91	12299.276	37744.758
1808	46.91	9312.786	37624.949
5330	46.91	12205.582	39937.789
2550	46.89	10064.864	37042.406
449	46.89	8077.634	37340.398
3862	46.89	11008.098	33630.762
5170	46.87	12228.244	35041.555
6626	46.87	13442.791	34390.313
1457	46.85	8931.262	34925.535
6700	46.85	13517.621	36580.543
2317	46.83	9863.211	36707.531
1433	46.82	8876.586	35263.91
6360	46.82	13155.603	39025.441
7428	46.82	14004.347	36277.016
1500	46.82	8881.146	33621.113
7156	46.82	13856.451	35717.145
525	46.82	8194.85	34528.523
7850	46.82	14639.601	39310.758
5985	46.82	12764.831	36507.617
204	46.8	7856.706	36904.805
528	46.8	8099.438	34601.633
3381	46.8	10590.273	34449.664
5724	46.8	12533.326	35967.332
5135	46.8	12253.353	33837.348
6456	46.78	13159.267	36057.797
3969	46.78	11232.273	36266.27
2684	46.76	10288.706	38053.141
[truncated: 3,403 more rows]
