# Supplementary material for: Insights on the Control of Yeast Single-Cell Growth Variability by Members of the Trehalose Phosphate Synthase (TPS) Complex
Source: Front Cell Dev Biol. 2021 Jan 28;9:607628. doi: 10.3389/fcell.2021.607628 (PMC7876269; doi:10.3389/fcell.2021.607628)
Supplement: Supplementary file 2 [file Data_Sheet_1.ZIP › final_code/input_datasets/overexpression1_Ntd_TSL1_t1.csv]

Id	Area (µm²)	Centre X Position (µm)	Centre Y Position (µm)
20941	72.55	13711.208	37069.098
17035	69.37	12558.343	34444.938
281	66.71	7953.134	34877.477
13456	62.81	11478.84	38425.789
6357	61.52	9381.909	35343.422
20639	60.09	13759.853	39620.852
23724	58.61	14302.775	38494.695
14215	58.36	11721.273	35199.867
6367	58.28	9453.271	35121.984
14455	57.33	11795.558	37288.258
23888	56.85	14568.409	38642.262
14948	55.74	12003.819	37043.719
7449	55.62	9835.239	37921.109
10939	55.45	10701.289	37077.77
3421	55.2	8465.341	37483.605
12928	55.05	11370.85	35841.172
7326	54.42	9814.043	39412.355
2204	54.13	8049.572	35740.207
5831	53.57	9218.796	39099.91
22053	53.55	13908.075	36678.223
10353	53.55	10507.976	37195.859
14957	52.81	11941.934	37165.332
4107	52.73	8845.026	36227.539
2920	52.73	8362.737	36972.73
3933	52.02	8840.658	33826.512
18830	51.79	12957.834	36428.703
15046	51.64	12042.838	36118.523
9589	51.29	10298.816	36512.234
5365	51.22	9151.096	34628.988
3658	51.16	8566.829	35327.863
8724	51.04	10111.069	36163.555
10089	50.95	10563.357	34905.484
22352	50.93	13907.78	39656.121
11711	50.85	10919.543	36725.191
18855	50.85	13115.117	36638.789
20662	50.78	13695.015	39320.301
7483	50.45	9877.28	37566.652
16802	49.93	12471.05	33516.578
17944	49.93	12762.714	37177.5
6496	49.9	9410.306	33465.07
4903	49.67	9022.407	36559.684
5205	49.59	8877.888	33422.914
3977	49.57	8737.574	34482.477
4288	49.47	8837.115	37855.184
17830	49.44	12754.506	38604.809
16444	49.21	12464.844	36139.656
22038	49.15	13801.89	36503.145
21864	49.01	13961.135	35242.305
9475	48.96	10309.167	37405.477
7875	48.77	9805.691	35651.484
23007	48.67	14202.903	33828.68
23945	48.63	14535.509	38088.414
23700	48.59	14272.535	38085.824
4757	48.25	8966.285	37952.598
19608	48.25	13291.33	34672.277
5254	47.98	9084.366	33193.555
15814	47.9	12135.332	36246.988
3600	47.9	8625.24	35978.133
19857	47.83	13562.669	33139.625
9479	47.44	10157.794	37445.816
5871	47.35	9248.893	39381.141
14000	47.31	11648.96	33067.613
11813	47.23	10923.512	37893.996
17955	47.16	12817.966	36951.609
14232	47.06	11693.939	35316.539
2639	46.81	8406.453	34078.055
7493	46.62	9875.925	37351.301
11648	46.62	10918.713	35952.055
18059	46.52	12898.06	35917.207
11258	46.51	10600.26	33740.938
21573	46.37	13955.873	33105.691
2517	46.33	8102.019	33507.066
8967	46.28	10125.683	37941.969
13739	46.18	11550.63	35821.238
23921	46.14	14629.457	38418.484
4618	46.14	9026.438	38930.008
11226	46.06	10758.44	34036.539
13930	45.95	11605.772	33496.207
4584	45.89	8878.519	39171.023
10922	45.8	10653.637	37064.559
20110	45.76	13550.42	35029.234
17504	45.62	12561.979	37140.344
11740	45.62	10821.861	37045.016
9085	45.62	10127.779	39053.391
1201	45.62	7986.217	38305.816
11322	45.45	10687.207	33003.711
12546	45.38	11019.11	33913.066
5185	45.32	8955.968	33790.633
16385	45.32	12479.315	36549.207
24137	45.32	14638.003	35609.215
12788	45.32	11396.163	34720.047
7589	45.28	9847.972	36739.5
8440	45.26	10100.935	33492.355
21191	45.16	13574.515	35406.598
12471	45.16	11117.418	34468.281
16188	45.15	12473.32	39222.141
17093	45.07	12643.753	34762.504
7076	45.05	9660.964	37895.508
6811	44.9	9659.415	35984.109
2422	44.84	8085.614	34686.57
4281	44.82	8781.331	37793.617
8491	44.76	10056.139	33851.266
14039	44.72	11695.236	33523.047
9248	44.63	10224.88	39667.316
11342	44.57	10871.104	33011.207
5822	44.57	9156.551	38933.73
10296	44.55	10508.691	36703.039
6446	44.55	9467.253	34061.777
23442	44.55	14215.579	35867.926
22144	44.46	13949.684	37329.527
19960	44.42	13541.977	33820.836
18534	44.4	12933.85	34542.023
6767	44.4	9499.101	35646.375
18642	44.36	13077.779	35295.301
12608	44.23	11092.802	33281.871
15852	44.21	12260.634	36719.02
19395	44.19	13321.113	36241.336
15447	44.17	12253.988	33247.781
20871	44.15	13763.889	37667.844
15055	44.13	12018.754	35895.148
23163	44.13	14301.337	33930.891
14631	44.13	11657.191	39393.871
16796	44.09	12401.257	33785.383
19947	44.03	13502.908	33722.906
23109	44.02	14239.944	33228.203
5374	43.98	9205.591	34696.922
3014	43.96	8390.729	38246.188
15655	43.96	12276.221	35218.559
15733	43.94	12203.298	35698.18
11197	43.94	10577.816	34413.957
22554	43.86	14180.559	37376.164
13346	43.8	11479.291	39842.559
19839	43.71	13175.096	33087.445
24118	43.69	14481.987	35773.781
23112	43.63	14421.302	33262.789
20590	43.59	13547.678	39551.008
9314	43.56	10311.864	39065.09
10319	43.56	10547.373	36855.207
17358	43.54	12677.014	36107.742
22328	43.52	13819.323	39223.492
5313	43.52	9213.806	33777.188
21106	43.48	13754.15	35821.012
6722	43.46	9682.073	35040.754
14723	43.46	12038.75	39639.246
15386	43.38	12042.494	33220.266
23940	43.38	14549.748	38066.785
643	43.36	7673.189	36420.41
6463	43.34	9353.634	33700.113
4515	43.34	8676.092	39786.234
69	43.34	7768.165	33833.523
17968	43.33	12768.519	36765.426
19316	43.29	13309.776	37007.723
23802	43.27	14409.62	39720.805
12076	43.27	11109.838	38954.547
9838	43.25	10280.663	34095.313
15680	43.23	12223.915	35443.816
3850	43.17	8560.457	33046.113
24448	43.17	14579.269	33949.359
9359	43.13	10138.305	38563.609
16332	43.1	12476.926	37128.953
1419	43.06	7704.078	38930.586
21995	43.06	13973.431	36169.609
7447	43.06	9720.215	37906.234
11627	43	10939.811	35747.277
22671	43	14027.33	36294.613
21089	42.94	13640.912	36043.578
13685	42.85	11444.313	36373.609
19957	42.85	13401.316	33808.805
6051	42.83	9362.537	38422.301
14932	42.81	12045.997	37182.23
7276	42.79	9589.722	39992.512
3569	42.79	8548.089	36351
13148	42.77	11357.671	37833.285
2576	42.71	8381.18	33264.762
5135	42.69	8943.574	34373.012
6665	42.69	9679.513	34515.293
2513	42.67	8161.083	33488.625
19152	42.67	13269.843	38825.879
6276	42.64	9440.507	36375.32
20463	42.6	13433.107	38001.766
13017	42.6	11346.97	36552.602
20687	42.58	13586.613	39109.859
9294	42.56	10217.337	39117.461
8025	42.56	9718.647	34687.34
3006	42.56	8408.881	38175.121
7818	42.54	9867.713	35982.105
17481	42.48	12533.136	37043.813
15705	42.48	12242.388	35550.125
13379	42.44	11583.381	39313.301
16136	42.43	12441.04	39874.188
11351	42.39	10830.306	33038.672
16365	42.37	12486.186	36753.465
19440	42.31	13215.005	35756.641
19798	42.31	13218.672	33634.848
14678	42.27	11838.455	39939.73
22398	42.25	14150.487	39608.629
18975	42.25	13129.11	38095.469
5062	42.21	8856.487	35188.676
4021	42.21	8734.049	35264.301
12803	42.16	11421.763	34916.414
6280	42.16	9446.207	36099.305
23216	42.14	14243.991	34349.633
3269	42.12	8630.437	38752.117
22212	42.1	13909.738	37982.297
18346	42.08	12776.236	33454.012
5912	42.06	9222.434	39891.457
6466	41.99	9440.462	33725.242
967	41.99	7899.804	37736.102
23872	41.97	14564.62	39060.563
7479	41.97	9915.201	37534.355
11236	41.95	10709.624	33849.305
15097	41.95	12055.765	35589.723
17848	41.95	12841.761	38176.867
15245	41.89	12002.759	34470.711
19846	41.87	13539.72	33020.203
22653	41.87	14197.513	36421.277
20641	41.81	13694.727	39624.055
21977	41.79	13986.014	36005.484
15750	41.79	12252.963	35755.27
8449	41.77	10122.311	33558.352
17760	41.76	12914.922	39659.961
7140	41.76	9701.016	38757.043
19499	41.74	13337.809	35336.906
22181	41.74	13915.032	37643.555
18532	41.74	13004.782	34536.094
21997	41.72	13994.533	36181.691
22921	41.72	14170.777	34755.016
3139	41.72	8415.863	39572.234
4046	41.7	8829.791	35558.719
19298	41.7	13152.654	37153.293
6994	41.68	9691.429	37167.641
15102	41.66	11958.392	35631.895
15123	41.62	11959.032	35536.82
24068	41.62	14464.559	36508.691
23049	41.6	14187.024	33175.738
22069	41.6	13985.341	36811.063
5926	41.6	9296.057	39759.762
21953	41.58	13909.654	35958.195
4319	41.58	8741.479	38228.395
7834	41.58	9876.383	35762.957
19855	41.56	13483.715	33132.539
23308	41.56	14313.928	35222.133
20200	41.54	13522.107	35675.195
3251	41.53	8594.682	38891.254
16663	41.51	12283.337	34840.914
13873	41.49	11561.238	33994.613
5480	41.47	9152.215	35517.879
12197	41.47	11071.355	37802.773
11456	41.47	10939.823	34110.762
23158	41.45	14361.231	33853.789
12895	41.41	11381.174	35634.512
5278	41.41	9104.879	33354.598
21185	41.41	13683.1	35349.105
12363	41.39	11175.387	35768.797
19253	41.39	13145.318	37537.352
11256	41.37	10693.296	33698.664
360	41.37	7886.724	35116.051
17645	41.35	12674.542	38587.699
11030	41.33	10742.367	36216.652
21802	41.31	13844.428	34943.293
9234	41.3	10289.561	39876.809
6579	41.3	9702.673	33473.184
10593	41.3	10395.763	39714.137
8824	41.3	10022.676	36943.766
19271	41.28	13211.01	37422.078
18528	41.28	13001.903	34491.141
4845	41.22	9060.162	37299.348
23055	41.2	14171.859	33208.273
3905	41.2	8740.325	33484.465
21630	41.16	13956.822	33587.156
5242	41.12	9097.697	33017.441
20994	41.12	13643.262	36741.254
11828	41.12	10978.753	38006.008
22319	41.1	13864.571	39128.91
9208	41.08	10017.535	39855.414
10256	41.07	10359.443	36278.031
9692	41.07	10289.465	35440.531
22307	41.05	13812.919	38957.504
3140	41.01	8244.773	39587.234
22318	40.99	13943.84	39103.109
22401	40.97	14104.054	39639.875
13747	40.97	11615.109	35890.746
9301	40.95	10312.642	39209.969
13220	40.95	11408.157	38591.438
9042	40.95	10111.119	38739.207
17463	40.95	12617.687	36774.426
10350	40.93	10420.542	37140.293
7899	40.91	9854.642	35469.988
2016	40.89	8197.269	37784.457
12585	40.89	11153.119	33339.504
3669	40.87	8592.887	35223.074
6060	40.85	9460.102	38247.09
6187	40.85	9455.731	37304.801
4701	40.85	8967.625	38280.105
10246	40.85	10559.167	36186.867
6162	40.84	9345.888	37414.242
17959	40.84	12757.614	37019.613
455	40.82	7940.038	35528.633
6978	40.78	9496.629	37056.051
3647	40.78	8433.207	35451.664
15746	40.78	12084.238	35737.098
16119	40.76	12263.724	39968.746
17510	40.76	12526.579	37176.586
6293	40.68	9308.521	35908.492
23819	40.66	14413.349	39953.773
23274	40.64	14364.642	34995.16
20077	40.61	13538.503	34696.004
18565	40.57	13002.34	34776.711
12158	40.55	11179.029	38208.734
4900	40.55	8940.066	36845.797
15292	40.51	12003.129	34143.867
17733	40.49	12654.236	39766.938
19140	40.49	13235.32	39253.723
5046	40.49	8943.638	35402.129
8610	40.47	10074.867	35207.609
7450	40.43	9803.82	37942.039
2282	40.41	8008.055	35673.402
5390	40.4	9148.173	34862.27
7089	40.4	9637.991	38008.699
20609	40.34	13556.964	39971.438
22895	40.34	14118.932	34880.902
14023	40.32	11766.625	33266.523
1135	40.3	7864.082	38131.879
14267	40.28	11786.84	35544.895
11124	40.28	10628.73	35200.719
11361	40.28	10839.544	33144.441
3687	40.26	8452.876	35070.641
22024	40.24	13957.107	36391.664
16533	40.24	12478.058	35673.352
6727	40.24	9609.903	35124.461
10632	40.24	10589.73	39606.805
17058	40.2	12637.114	34600.598
19386	40.18	13263.908	36487
18765	40.18	12998.331	35895.223
14582	40.17	11698.93	38930.215
19670	40.17	13242.742	34353.195
3330	40.13	8535.758	37855.402
10661	40.11	10760.604	39572.078
19144	40.07	13172.84	39012.023
16593	40.05	12413.756	35326.723
4064	40.03	8639.185	35676.379
17142	40.03	12558.614	34943.23
13592	40.03	11480.432	37061.848
5904	40.01	9236.31	39788.496
11676	40.01	10945.667	36307.371
23096	40.01	14384.039	33095.047
4310	39.99	8688.847	38172.59
55	39.99	7904.213	33718.738
5700	39.99	9089.281	37837.91
16401	39.99	12397.22	36376.961
1895	39.97	8083.578	39266.18
16760	39.97	12483.198	34098.027
18567	39.97	13024.483	34804.184
23245	39.97	14409.987	34640.691
24460	39.95	14517.775	33723.023
15894	39.95	12079.635	37111.008
11898	39.92	10845.4	38739.77
9557	39.9	10178.804	36550.488
9455	39.88	10261.354	37626.438
19840	39.88	13318.257	33115.633
23665	39.88	14241.081	37736.258
6378	39.86	9460.148	35182.293
10255	39.86	10465.649	36274.352
417	39.84	7664.62	35342.094
15975	39.84	12220.797	37998.773
14720	39.82	11900.308	39616.137
5895	39.82	9242.403	39643.125
17909	39.8	12886.403	37381.57
7445	39.8	9756.285	37897.105
17553	39.78	12616.84	37556.238
7470	39.76	9913.286	37782.887
5349	39.76	9084.62	34292.391
3242	39.76	8455.436	39030.133
19397	39.76	13239.076	36283.34
17798	39.74	12918.221	39020.809
14698	39.74	11987.647	39926.363
8719	39.71	10020.44	36125.344
15974	39.69	12079.76	37980.641
2570	39.69	8292.226	33058.02
23836	39.67	14528.224	39647.531
19305	39.67	13332.481	36898.988
8965	39.67	10119.541	37933.594
4110	39.63	8809.04	36266.406
14826	39.61	11854.568	38355.848
22483	39.57	14002.594	37994.074
23507	39.57	14422.139	36393.484
2716	39.57	8384.116	35156.879
3148	39.57	8232.265	39682.137
5766	39.53	9184.735	38385.902
16671	39.53	12448.876	34872.008
14728	39.53	11860.591	39666.344
2582	39.51	8256.137	33302.105
24475	39.51	14454.558	33553.852
22572	39.5	14038.749	37267.656
2802	39.5	8211.381	36081.348
18926	39.48	13107.407	37476.184
5440	39.48	9238.775	35247.637
11887	39.46	10900.511	38626.949
21876	39.44	13900.005	35370.219
21946	39.44	13849.911	35909.289
131	39.44	7970.42	34269.18
2425	39.44	8193.046	34707.844
777	39.44	7780.125	36984.91
5056	39.42	9053.553	35139.535
5218	39.42	8889.798	33199.289
13622	39.4	11573.252	36797.82
10727	39.38	10566.887	38605.813
11570	39.38	10936.001	35478
18584	39.36	12968.166	34961.902
6723	39.36	9626.618	35050.793
21609	39.36	13798.185	33519.488
11731	39.36	10944.169	36929.766
1806	39.36	8115.605	39997.961
21024	39.34	13598.376	36434.219
7421	39.34	9876.716	38222.824
4265	39.32	8798.589	37593.734
13822	39.32	11513.304	34767.813
19096	39.32	12973.72	39980.527
9069	39.3	10091.83	38938.133
4161	39.28	8653.545	36691.816
13885	39.28	11582.898	34100.656
13844	39.28	11441.006	34417.367
6540	39.23	9557.553	33066.895
18382	39.17	13058.197	33012.277
495	39.15	7980.507	35711.504
13236	39.11	11279.943	38812.969
13365	39.09	11591.824	39432.461
23046	39.07	14036.907	33440.711
4887	39.05	8927.734	36715.93
22656	39.05	14019.658	36458.512
15510	39.04	12091.425	33909.199
20649	39.04	13760.583	39679.359
15753	39.02	12158.998	35761.039
7558	38.98	9877.038	36865.125
14530	38.96	11744.054	37978.027
11864	38.96	10824.904	38467.461
19315	38.94	13312.037	36999.18
21904	38.94	13799.965	35628.547
886	38.92	7810.278	37431.152
1456	38.92	7842.659	39023.555
17735	38.88	12513.887	39860.766
2418	38.86	8001.985	34659.176
6432	38.84	9307.594	34165.09
5901	38.84	9109.579	39761.078
1982	38.82	8087.376	38228.203
19267	38.81	13276.638	37370.586
15548	38.81	12251.731	34349.465
8974	38.77	10102.952	37999.711
14064	38.77	11637.664	33805.613
8290	38.77	9732.931	33198.098
6022	38.73	9293.849	38632.555
2975	38.73	8261.356	37719.531
2710	38.71	8306.502	35047.301
19830	38.71	13182.478	33267.902
5489	38.71	9122.52	35656.484
11934	38.69	10846.572	39165.863
4658	38.69	9022.22	38505.164
8684	38.67	9943.017	35749.828
19636	38.67	13139.941	34485.91
11272	38.67	10638.863	33548.828
10835	38.65	10592.807	37819.125
23915	38.63	14495.955	38325.484
4965	38.61	8955.229	35916.207
14174	38.59	11819.934	34794.434
6707	38.58	9496.393	34912.191
16599	38.56	12305.153	35370.273
16175	38.54	12385.522	39428.301
15582	38.54	12267.61	34632.145
6622	38.52	9504.726	34042.434
24449	38.5	14499.771	33949.977
3617	38.5	8508.501	35867.496
7365	38.5	9863.313	38904.793
22390	38.48	14192.246	39924.613
10920	38.44	10588.02	37061.117
21	38.42	7929.663	33273.137
16704	38.4	12417.901	34576.578
13949	38.4	11497.45	33366.203
22597	38.36	14139.245	37097.992
9584	38.36	10282.501	36456.223
23258	38.36	14295.717	34767.801
20544	38.36	13548.933	39042.008
12285	38.33	11206.21	36674.273
6097	38.27	9435.911	37917.625
1813	38.27	8130.332	39630.695
17638	38.25	12618.328	38512.453
12362	38.25	11167.37	35759.684
11928	38.25	10925.336	39048.063
15106	38.25	11864.911	35694.078
17571	38.25	12633.398	37814.293
6361	38.25	9358.523	35384.621
11047	38.23	10769.926	35778.93
7848	38.21	9851.344	35837.316
6026	38.19	9476.9	38666.773
22386	38.19	14209.644	39897.535
19198	38.19	13144.716	38175.91
4443	38.17	8667.623	39092.52
6169	38.15	9400.927	37470.738
9542	38.15	10183.926	36714.734
19110	38.12	13332.275	39840.391
20676	38.12	13578.554	39243.477
11026	38.1	10768.298	36079.902
22448	38.1	14078.001	38729.281
6748	38.1	9634.458	35384.961
3668	38.08	8607.391	35212.707
5411	38.06	9160.853	34987.645
12583	38.06	11120.51	33334.488
6490	38.02	9316.168	33370.707
18078	38	12714.376	36036.84
21162	38	13719.573	35501.496
11143	38	10601.417	34824.629
20847	38	13643.018	37829.02
5559	37.98	9079.36	36460.477
19584	37.96	13284.844	34873.023
10585	37.94	10456.622	39637.563
12746	37.92	11267.764	34340.992
5950	37.92	9478.366	39443.16
6497	37.91	9457.552	33472.73
17282	37.89	12646.813	35871.027
2144	37.87	8086.388	36618.191
3974	37.87	8799.686	34455.926
19450	37.87	13179.414	35848.254
7111	37.85	9545.582	38328.586
23932	37.83	14615.722	38239.496
8962	37.83	9938.149	37895.625
16392	37.83	12350.121	36615.703
5333	37.81	9140.607	34078.77
6108	37.81	9287.823	37706.352
19171	37.79	13256.981	38515.242
14929	37.79	12032.713	37481.188
12142	37.77	11198.628	38588.563
3825	37.75	8627.966	33202.457
22995	37.75	14008.058	34026.973
22673	37.75	14116.765	36326.48
13907	37.73	11585.595	33938.609
13159	37.73	11345.613	37971.992
655	37.71	7653.585	36459.539
76	37.71	7775.437	33918.359
14342	37.69	11699.246	36197.594
16325	37.69	12339.059	37323.539
10092	37.68	10377.538	34939.121
22434	37.68	14030.892	39079.699
19008	37.68	13117.599	38515.898
1947	37.64	8191.785	38753.598
18213	37.64	12724.209	34841.395
5310	37.62	9256.424	33709.371
19108	37.62	13191.526	39807.926
20693	37.62	13639.086	38850.297
20684	37.62	13755.9	38990.844
12274	37.6	11176.779	36561.773
10538	37.6	10527.378	39110.883
8928	37.6	10007.324	37544.316
3824	37.6	8577.901	33182.527
15936	37.58	12103.745	37566.93
8269	37.58	9842.523	33338.008
9043	37.58	10013.462	38755.148
24187	37.58	14486.451	35347.227
18208	37.56	12793.136	35056.508
16984	37.54	12670.262	34115.547
11521	37.54	10992.135	34824.563
8320	37.52	9778.69	33132.094
2953	37.52	8310.968	37479.594
4468	37.52	8678.126	39376.238
1994	37.5	8125.873	38074.07
22034	37.5	13889.334	36468.074
5178	37.48	8866.165	33666.309
17862	37.48	12802.962	38016.285
8894	37.46	10057.94	37369.82
6053	37.46	9417.296	38462.863
3603	37.46	8606.499	36016.77
13912	37.46	11587.008	33647.633
23970	37.46	14447.573	37816.652
9307	37.46	10325.969	39251.945
15342	37.45	12008.085	33728.027
20205	37.45	13375.509	35746.109
16826	37.45	12355.693	33429.234
10243	37.45	10532.266	36156.605
14894	37.43	11975.533	37554.77
11076	37.43	10678.572	35671.23
8966	37.41	10072.123	37938.094
15812	37.39	12149.471	36224.586
11989	37.39	10906.356	39709.668
20279	37.39	13453.466	36392.391
5551	37.37	9264.743	36348.332
9917	37.37	10199.448	33283.805
22633	37.35	14033.435	36560.703
14037	37.35	11813.633	33471.773
19682	37.35	13308.975	34151.664
9498	37.35	10169.155	37271.008
14328	37.33	11777.929	36137.598
12615	37.29	11121.415	33132.645
11131	37.29	10724.86	35003.031
12943	37.29	11272.926	35979.836
20919	37.29	13669.201	37491.105
12043	37.27	11037.602	39541.965
3318	37.27	8555.717	38076.445
10953	37.25	10677.928	36862.84
10988	37.25	10642.342	36566.117
13073	37.22	11399.869	37049.691
13271	37.22	11302.884	39295.719
23878	37.2	14638.648	38851.527
24307	37.2	14619.027	34822.844
23607	37.2	14405.145	37323.008
14283	37.2	11768.565	35680.383
11295	37.18	10711.768	33389.441
20280	37.18	13496.659	36400.297
6029	37.18	9460.542	38765.215
15277	37.16	11994.982	34360.012
23035	37.16	14182.382	33537.875
23005	37.14	14147.608	33816.336
23726	37.14	14318.191	38536.258
22634	37.14	14188.223	36582.066
6360	37.14	9462.845	35375.16
6671	37.12	9640.045	34561.551
6908	37.1	9662.644	36470.781
10574	37.1	10495.088	39416.238
10612	37.08	10610.928	39810.762
14995	37.08	11894.484	36663.098
1787	37.04	8101.377	39801.938
22304	37.04	13980.978	38900.246
15437	37.04	12188.076	33111.93
23827	37.04	14475.164	39871.16
22368	37.04	13787.845	39902.5
22236	37.01	13815.234	38317.039
18739	37.01	13108.059	35750.539
18487	37.01	13025.763	34142.832
13445	36.99	11446.515	38592.996
4202	36.99	8710.15	37016.625
7391	36.97	9757.442	38574.785
18960	36.97	13124.548	37952.438
5910	36.95	9135.22	39850.848
17923	36.95	12833.456	37302.543
17973	36.91	12883.468	36826.637
12861	36.91	11274.636	35365.02
23348	36.91	14268.467	35328.371
22187	36.89	13835.393	37680.742
21183	36.87	13737.142	35338.098
18902	36.87	13074.297	37171.059
2420	36.87	8106.355	34665.402
10340	36.87	10441.867	37016.113
19291	36.85	13188.976	37079.102
21637	36.85	13805.7	33679.535
11083	36.83	10752.54	35437.66
11409	36.83	10940.88	33493.066
13819	36.81	11493.089	34725.363
13312	36.78	11391.961	39636.512
18929	36.78	13014.946	37517.855
22324	36.78	13800.188	39176.41
11647	36.76	10915.277	35924.109
2991	36.76	8347.878	37880.594
12110	36.74	11003.536	38878.086
12741	36.74	11381.94	34283.691
12477	36.74	11196.247	34518.512
124	36.74	7675.794	34230.07
12198	36.72	10995.599	37801.391
21047	36.72	13698.894	36082.781
12420	36.72	11172.429	35191.031
14369	36.72	11852.693	36388.914
11867	36.7	10863.306	38487
3022	36.7	8340.139	38385.52
13472	36.7	11519.698	38294.785
14041	36.7	11754.149	33543.219
10257	36.68	10492.664	36279.586
23017	36.66	14146.546	33961.305
6185	36.66	9370.788	37283.063
17815	36.66	12908.334	38680.484
9902	36.64	10207.278	33211.723
13316	36.64	11378.814	39671.805
9530	36.62	10275.575	36942.898
24387	36.6	14617.215	34293.879
6123	36.58	9452.567	37517.688
16655	36.56	12316.892	35027.156
737	36.56	7796.683	36794.863
4282	36.56	8672.475	37811.816
14421	36.56	11802.461	36964.797
23118	36.55	14346.759	33402.449
5501	36.53	9145.066	35777.086
20060	36.53	13428.374	34474.898
18815	36.49	13047.141	36201.734
12633	36.47	11335.117	33236.523
5147	36.45	8867.5	34216.008
10212	36.45	10395.25	35834.309
9603	36.43	10225.283	36369.898
11753	36.41	10781.006	37150.355
12219	36.41	11101.763	37348.039
16852	36.41	12542.209	33002.293
16642	36.39	12328.656	34951.457
8	36.39	7881.063	33079.141
15151	36.37	11875.426	35377.629
42	36.37	7791.237	33541.465
18790	36.37	12972.006	36012.512
23023	36.37	14042.039	33694.375
12777	36.33	11358.36	34585.543
7322	36.3	9864.195	39387.832
15137	36.28	12041.059	35302.496
15211	36.28	11996.84	34859.227
3821	36.26	8493.095	33173.859
9547	36.26	10154.52	36796.145
5153	36.26	8943.938	34274.164
17226	36.24	12647.794	35605.941
16630	36.24	12385.496	35215.855
10012	36.2	10497.802	33861.074
24047	36.2	14470.887	36543.258
2520	36.2	8041.934	33549.273
9587	36.2	10305.63	36486.316
7334	36.2	9811.223	39223.355
9437	36.2	10321.615	37681.309
16376	36.18	12489.735	36786.285
12522	36.18	11059.277	34277.277
12873	36.18	11263.617	35419.805
3149	36.18	8284.14	39682.125
10181	36.16	10555.309	35528.102
10476	36.16	10494.186	38420.902
4168	36.14	8680.559	36767.316
4798	36.12	8850.245	37558.379
10093	36.12	10552.022	34945.332
3241	36.1	8587.66	39001.348
2711	36.1	8381.022	35059.738
18042	36.09	12746.087	36124.223
23236	36.09	14246.288	34563.648
14841	36.07	11984.36	38224.02
19847	36.07	13450.508	33024.238
2871	36.05	8291.076	36500.766
6643	36.05	9519.68	34248.746
20606	36.05	13387.966	39907.176
13454	36.03	11441.286	38412.715
15441	36.03	12145.45	33150.453
11633	36.01	10907.822	35798.469
14053	35.99	11784.581	33728.211
20663	35.99	13606.472	39361.934
13630	35.99	11503.232	36562.648
16672	35.99	12458.465	34904.285
11374	35.97	10989.15	33236.875
3601	35.97	8614.713	36003.598
6064	35.95	9407.525	37987.074
10035	35.95	10491.679	34183.234
2606	35.93	8292.482	33517.281
2125	35.93	7992.047	36791.949
17392	35.93	12665.903	36201.355
4298	35.93	8786.675	37992.262
4234	35.91	8785.759	37370.176
19250	35.91	13150.383	37506.609
13405	35.89	11582.625	39024.086
23937	35.89	14625.734	38039.27
2647	35.89	8235.438	34176.504
23259	35.86	14313.423	34802.578
20518	35.86	13471.141	38765.676
13876	35.86	11529.516	34027.016
11770	35.86	10869.932	37317.051
11148	35.86	10727.756	34860.355
23706	35.86	14367.714	38144.047
22218	35.84	13884.798	38083.441
16678	35.84	12283.057	34609.234
22357	35.84	13883.944	39680.508
21556	35.82	13745.58	33109.242
17170	35.82	12500.9	35205.73
16720	35.82	12324.418	34337.539
22358	35.8	13908.578	39688.402
14063	35.8	11678.834	33798.848
8998	35.78	9989.518	38319.113
5531	35.74	9108.11	36097.695
21892	35.74	13814.994	35503.863
10359	35.74	10369.666	37258.043
13358	35.72	11459.494	39625.203
5236	35.72	8966.397	33066.664
318	35.72	7872.038	35002.977
8723	35.72	10062.495	36162.102
13899	35.7	11575.582	33833.031
14034	35.7	11835.619	33422.844
4231	35.7	8634.857	37297.996
24477	35.7	14587.768	33560.59
4772	35.66	8876.07	37767.992
12498	35.66	11001.231	34411.219
4591	35.65	9014.63	38976.824
2607	35.65	8270.682	33548.574
10907	35.63	10606.852	37055.039
12913	35.63	11305.251	35752.648
2160	35.63	8131.396	36433.645
6402	35.61	9398.448	34630.758
3367	35.59	8544.677	37796.035
15743	35.59	12237.579	35733.156
3212	35.55	8523.852	39327.773
10711	35.53	10675.014	38744.133
4380	35.53	8759.086	38652.609
20694	35.51	13619.033	38870.367
10844	35.51	10690.536	37618.469
23870	35.51	14510.16	38999.996
8301	35.49	9883.748	33005.797
5542	35.49	9105.737	36192.539
10322	35.49	10533.386	36877.469
11739	35.47	10876.212	37011.395
10752	35.47	10596.698	38428.066
4664	35.45	8996.841	38534.633
9577	35.45	10315.704	36398.461
4897	35.43	8963.692	36812.391
3619	35.43	8524.519	35578.441
3952	35.43	8695.181	34053.02
19345	35.42	13190.011	36568.035
4040	35.42	8638.061	35490.898
14036	35.42	11743.351	33456.07
21025	35.42	13621.582	36434.34
22555	35.42	14095.094	37378.688
20536	35.4	13537.671	38984.574
3698	35.4	8468.225	34839.559
580	35.4	7959.372	36087.566
15951	35.38	12148.132	37770.617
11413	35.38	10826.621	33523.727
21633	35.36	13868.084	33627.68
3527	35.36	8570.544	36543.5
7543	35.36	9782.245	37035.895
5168	35.34	9027.968	33833.359
18935	35.34	12983.064	37616.719
5927	35.34	9290.845	39837.172
16035	35.34	12192.477	38769.035
12550	35.34	11079.131	33648.625
23958	35.32	14609.452	37908.223
17361	35.3	12566.833	36117.051
13708	35.3	11504.999	36209.281
16739	35.28	12330.005	34194.223
13720	35.28	11533.303	35941.43
12391	35.28	11195.962	35502.406
343	35.24	7979.648	35072.371
888	35.24	7901.439	37439.688
8816	35.24	9986.149	36914.328
17981	35.22	12713.443	36558.438
7331	35.2	9802.958	39156.684
13262	35.2	11391.6	39103.305
13165	35.2	11219.216	37981.957
22845	35.2	14175.652	35194.18
21243	35.2	13781.115	35019.457
21393	35.19	13643.634	34108.609
19309	35.19	13334.191	36934.266
9428	35.17	10276.46	37913.297
4047	35.17	8814.205	35564.805
3615	35.17	8631.802	35850.547
3877	35.15	8679.623	33099.793
16554	35.15	12358.065	35438.129
13758	35.13	11587.675	35720.426
19193	35.11	13343.477	38432.746
20046	35.11	13398.483	34377.34
5405	35.09	9139.26	34931.27
5290	35.09	9079.683	33439.184
17796	35.09	12733.617	39254.945
21766	35.07	13867.955	34692.008
23705	35.07	14218.583	38122.73
13745	35.07	11427.989	35861.492
11631	35.05	10942.972	35775.852
12789	35.05	11322.252	34732.613
10416	35.03	10359.7	37794.297
19641	35.03	13230.181	34509.328
3040	35.01	8343.184	38490.281
9076	35.01	9933.579	39018.227
13093	34.99	11298.001	37416.629
14345	34.99	11801.667	36220.273
10845	34.97	10721.332	37639.129
22487	34.97	14120.313	38045.094
8959	34.97	9983.101	37859.867
6562	34.97	9581.23	33293.105
15592	34.96	12277.196	34761.137
21133	34.96	13658.192	35637.457
10001	34.96	10484.834	33730.207
3741	34.94	8458.241	34189.789
7019	34.94	9535.677	37455.645
11643	34.94	10856.455	35857.848
5138	34.92	8869.781	34392.535
24134	34.92	14601.863	35593.004
14834	34.9	11926.655	38456.176
15612	34.9	12194.781	34889.336
18575	34.9	13052.475	34852.199
9822	34.9	10226.517	34183.879
2124	34.88	8105.133	36774.332
15816	34.86	12162.108	36248.742
23090	34.86	14350.143	33020.102
7459	34.84	9885.652	37688.527
6160	34.84	9394.599	37383.559
7624	34.84	9755.98	36548.043
3322	34.84	8484.329	37824.578
10387	34.82	10417.426	37527.313
13349	34.82	11591.164	39947.465
23020	34.82	14101.782	33657.703
4391	34.8	8796.397	38699.109
16675	34.8	12322.047	34920.203
867	34.8	7889.87	37348.047
3120	34.8	8219.754	39436.969
20278	34.8	13412.661	36378.816
17258	34.8	12549.105	35751.258
12953	34.8	11355.942	36036.488
10337	34.78	10430.77	37006.059
18878	34.76	13036.762	36859.852
11738	34.76	10806.024	36965.258
2652	34.74	8405.74	34224.531
4316	34.74	8636.651	38203.566
9700	34.74	10279.825	35501.461
150	34.74	7675.765	34376.883
22868	34.74	14129.083	35010.031
8743	34.74	10040.355	36346.262
19615	34.73	13184.93	34710.633
14960	34.73	12004.1	36904.406
11404	34.73	10966.38	33454.371
7255	34.71	9513.292	39711.602
17883	34.71	12879.882	37693.234
14675	34.71	11742.161	39915.02
8849	34.71	10079.303	37120.82
19273	34.69	13293.142	37501.695
3575	34.69	8568.025	36375.293
14498	34.67	11842.346	37665.246
58	34.67	7711.944	33751.117
3503	34.67	8598.264	37008.34
18822	34.65	13132.661	36318.777
11707	34.63	10793.963	36662.449
19314	34.61	13238.731	37000.004
6382	34.61	9327.809	34976.152
14650	34.59	11784.399	39688.754
10420	34.59	10490.422	37881.297
12440	34.57	11026.982	34831.586
1012	34.57	7984.384	37869.863
9362	34.55	10135.599	38607.273
9415	34.55	10189.97	38053.184
14099	34.55	11680.507	34145.535
24465	34.53	14588.911	33785.297
8726	34.53	10099.118	36233.316
16249	34.52	12385.335	38429.422
1142	34.52	7731.971	38143.797
17096	34.52	12510.397	34787.715
10840	34.52	10755.199	37578.035
3308	34.5	8482.243	38293.156
7778	34.48	9818.782	36109.77
3880	34.48	8812.035	33136.879
7784	34.46	9742.3	36150.676
4175	34.46	8661.051	36843.59
15084	34.46	12024.583	35789.734
18408	34.46	13082.349	33310.777
6664	34.44	9608.528	34494.676
5971	34.44	9471.554	39419.133
1648	34.44	7819.649	39617.531
3903	34.42	8686.579	33457.344
19145	34.42	13272.756	39014.332
18355	34.42	12729.002	33256.316
7814	34.4	9804.351	35943.258
17556	34.4	12653.088	37565.832
7105	34.4	9570.26	38226.625
20673	34.4	13769.196	39150.609
16086	34.38	12182.528	39471.52
18802	34.38	13047.646	36089.664
10770	34.38	10751.753	38258.875
23506	34.38	14319.433	36388.992
3949	34.36	8691.817	34017.445
5622	34.36	9165.485	37066.621
4986	34.36	8911.581	35865.027
6054	34.34	9425.725	38148.965
24122	34.34	14565.819	35825.023
5184	34.34	9011.201	33786.059
2684	34.34	8313.118	34693.406
15955	34.34	12273.127	37792.617
10842	34.32	10729.482	37589.754
17984	34.32	12827.703	36559.148
16199	34.3	12472.241	39059.715
3995	34.3	8642.507	34740.625
7300	34.29	9853.599	39746.844
12957	34.29	11270.244	36102.281
12918	34.29	11306.608	35823.043
4592	34.29	9004.235	38976.648
23747	34.29	14353.375	38826.547
11424	34.29	10807.711	33626.961
23131	34.29	14251.22	33546.336
5587	34.29	9262.113	36652.914
8486	34.27	10106.118	33782.195
23450	34.27	14335.7	35940.477
16807	34.27	12339.993	33523.844
11144	34.27	10723.381	34847.914
23289	34.25	14302.913	35147.344
12496	34.25	11080.255	34359.711
798	34.25	7882.673	37102.52
9456	34.25	10162.436	37631.371
3201	34.25	8531.459	39497.078
20644	34.21	13569.233	39633.891
14685	34.21	12035.736	39772.465
4583	34.21	9029.98	39169.684
12551	34.19	11153.614	33663.258
15186	34.19	11875.334	34776.32
15361	34.19	12029.652	33559.996
19832	34.19	13332.714	33318.5
17272	34.17	12498.72	35836.848
6454	34.17	9418.981	34107.43
4813	34.17	8961.893	37383.414
20613	34.17	13620.567	39772.07
11649	34.15	10795.222	35968.906
2561	34.15	8101.125	33132.555
20872	34.15	13649.471	37669.992
14374	34.15	11830.141	36427.152
632	34.15	7921.9	36378.746
15825	34.11	12156.488	36278.105
14025	34.11	11816.314	33271.012
14204	34.11	11697.329	35072.207
12298	34.09	11171.258	36463.273
19078	34.09	13093.259	39529.301
15431	34.07	12140.037	33030.727
3187	34.07	8465.074	39983.617
21332	34.07	13700.147	34335.348
16413	34.07	12379.676	36503.605
18898	34.06	13112.507	37137.699
23519	34.06	14354.235	36616.016
19889	34.06	13532.556	33341
9231	34.04	10165.452	39829.457
11189	34.04	10762.535	34331.801
17568	34.04	12690.831	37762.227
5940	34.02	9388.843	39607.027
19163	34.02	13207.54	38920.77
6476	34	9399.482	33493.039
14026	34	11734.424	33277.262
144	33.98	7781.879	34338.504
10440	33.98	10489.736	38069.043
15827	33.98	12269.098	36307.289
8316	33.98	9711.476	33106.02
7964	33.96	9740.148	34932.289
13408	33.96	11578.184	38858.887
12863	33.96	11331.879	35370.293
9023	33.96	9924.382	38549.875
22538	33.94	14111.779	37639.672
19381	33.94	13220.299	36415.766
15398	33.94	11993.152	33284.316
13663	33.94	11625.117	36472.875
3792	33.94	8561.837	33780.656
7103	33.94	9547.193	38185.922
7348	33.94	9760.956	38999.199
9050	33.92	10094.651	38796.078
15318	33.92	11895.242	33852.766
20229	33.92	13442.721	35966.367
7299	33.9	9713.693	39725.113
19453	33.9	13244.232	35886.434
2675	33.88	8354.987	34562.277
8987	33.86	9970.835	38098.93
159	33.84	7868.23	34405.816
10810	33.84	10585.61	37965.777
15284	33.84	12031.369	34400.922
15666	33.83	12105.03	35302.457
10763	33.81	10649.625	38184.863
9445	33.81	10313.882	37822.41
23742	33.77	14360.925	38782.043
9502	33.77	10260.856	37304.609
11121	33.77	10589.182	35186.125
13474	33.75	11520.871	38304.703
11993	33.75	10857.092	39773.273
15835	33.73	12087.186	36453.766
14117	33.73	11657.374	34207.902
23976	33.71	14437.28	37574.457
24043	33.71	14563.773	36753.93
17535	33.69	12615.929	37344.121
6502	33.69	9390.134	33179.871
24369	33.67	14453.437	34465.969
2181	33.67	8014.267	36115.316
16659	33.67	12363.546	35079.844
20983	33.65	13619.093	36975.613
15861	33.65	12214.656	36794.523
720	33.63	7958.928	36729.313
12105	33.63	11136.511	38850.48
9825	33.63	10203.387	34203.223
10641	33.63	10764.621	39698.09
19257	33.61	13222.005	37566.309
9970	33.6	10520.906	33305.945
23523	33.6	14279.687	36635.293
22123	33.58	13950.383	37152.734
17458	33.58	12610.688	36746.148
17446	33.56	12615.627	36641.645
15043	33.54	11856.657	36080.07
12527	33.54	11155.091	34002.527
18260	33.54	12771.255	34439.219
20099	33.54	13408.602	34892.703
5712	33.52	9182.852	37973.012
7478	33.5	9900.782	37531.742
4146	33.5	8747.77	36556.91
2668	33.5	8401.985	34490.613
16843	33.5	12360.366	33053.672
24097	33.46	14504.278	36196.066
12307	33.46	11035.793	36306.305
12432	33.46	11198.651	35057.223
23098	33.44	14240.091	33112.418
11891	33.44	10962.405	38675.742
17644	33.44	12564.49	38579.492
3220	33.42	8524.077	39422.543
8960	33.42	10085.951	37863.945
10070	33.42	10354.325	34686
16432	33.4	12296.668	36354.605
12245	33.4	11139.575	36874.598
3382	33.38	8562.949	37541.117
10779	33.38	10650.381	38042.672
12389	33.38	11022.296	35492.672
17511	33.38	12580.61	37188.703
23792	33.37	14365.476	39586.527
4309	33.37	8768.726	38172.262
20072	33.35	13434.608	34644.211
8390	33.35	10042.057	33285.43
2651	33.35	8229.841	34224.023
13679	33.35	11554.695	36319.023
14325	33.35	11778.735	36108.215
13235	33.35	11299.044	38778.961
17910	33.35	12739.296	37399.422
23818	33.33	14253.545	39937.605
6913	33.33	9563.551	36494.004
3556	33.33	8566.842	36481.254
7045	33.31	9639.578	37674.227
12316	33.27	11097.951	36358.008
20410	33.27	13479.993	37389.805
15910	33.25	12109.508	37282.563
9503	33.25	10200.882	37315.406
19838	33.23	13215.927	33068.645
446	33.23	7824.296	35506.605
12478	33.21	11067.612	34533.219
15350	33.21	11949.067	33773.285
11686	33.21	10832.352	36422.133
7529	33.19	9733.063	37239.711
21873	33.19	13829.76	35321.879
14967	33.19	11989.297	37014.699
6011	33.19	9419.11	38832.168
20566	33.19	13369.39	39331.406
7420	33.19	9882.164	38214.355
6438	33.19	9344.89	34265.863
15575	33.19	12155.172	34576.746
8084	33.17	9837.953	34404.102
4099	33.17	8716.834	36111.527
15061	33.17	11919.283	35929.156
22601	33.17	14175.694	37152.234
16039	33.16	12246.353	38831.754
5280	33.16	9166.498	33360.129
14559	33.16	11723.145	38632.23
12181	33.16	11187.181	38090.441
20326	33.14	13541.011	36795.535
2554	33.14	8157.954	33261.574
8975	33.12	10092.75	38035.934
7934	33.12	9758.252	35393.742
16661	33.1	12318.476	34799.352
17990	33.08	12742.028	36612.156
3550	33.08	8563.344	36383.961
13355	33.06	11425.561	39610.223
11862	33.06	10919.59	38413.293
5191	33.06	9042.283	33529.422
6894	33.04	9687.714	36377.176
7090	33.04	9507.633	38032.012
20658	33.04	13731.859	39563.844
20674	33.02	13620.144	39199.164
2473	33.02	8006.186	34199.172
19173	33	13251.562	38527.852
12739	33	11261.58	34276.637
20577	32.98	13366.242	39406.125
22309	32.98	13994.924	38999.531
4445	32.98	8802.318	39134.48
7821	32.98	9735.299	35999.871
3637	32.98	8453.172	35672.426
14653	32.98	11837.967	39734.551
9009	32.96	9945.891	38415.43
12792	32.96	11318.022	34770.27
18976	32.96	12938.62	38111.066
5508	32.94	9224.861	35824.184
2287	32.94	8016.943	35687.152
1269	32.93	7857.104	38515.164
5316	32.93	9154.354	33809.961
14276	32.93	11694.399	35610.91
16141	32.93	12437.979	39951.078
16419	32.91	12296.9	36248.863
16710	32.89	12284.769	34290.969
2106	32.89	8032.496	36933.313
20381	32.89	13509.738	37145.871
1426	32.89	7654.392	38948.398
13049	32.87	11259.572	36789.504
595	32.85	7784.168	36180.988
5520	32.85	9069.119	35921.563
4314	32.83	8659.916	38195.258
18763	32.83	12945.694	35889.328
4952	32.83	8981.347	36325.5
7444	32.83	9884.498	37895.254
6238	32.83	9374.921	36610.695
4340	32.81	8702.207	38404.551
2750	32.81	8402.491	35665
4719	32.81	8963.876	38065.078
22547	32.79	14114.824	37348.746
11634	32.79	10904.331	35828.758
23906	32.79	14593.629	38509.547
18433	32.79	13065.811	33569.383
12106	32.79	11048.234	38861.875
16288	32.79	12436.136	37792.867
23773	32.79	14242.13	39363.852
5790	32.77	9240.47	38674.289
17648	32.77	12646.804	38628.477
22407	32.77	14095.853	39520.211
3892	32.75	8742.304	33286.766
5142	32.75	9025.971	34141.5
22019	32.71	13927.899	36366.359
10226	32.71	10453.543	36029.391
21051	32.7	13569.528	36123.094
11842	32.7	10985.213	38159.238
22663	32.7	14006.146	36531.652
3280	32.7	8570.203	38534.926
5828	32.68	9088.795	39049.777
10285	32.68	10466.709	36550
21143	32.68	13741.351	35412.684
18164	32.66	12922.578	35317.266
19383	32.66	13229.948	36453.391
15599	32.62	12204.648	34854.66
13923	32.62	11481.152	33759.848
4403	32.62	8665.485	38752.727
9171	32.6	10031.129	39620.09
6989	32.58	9546.206	37129.684
11392	32.58	10805.847	33389.672
413	32.58	7823.247	35315.391
2141	32.58	8083.46	36607.191
7119	32.56	9617.943	38410.613
23831	32.56	14483.769	39975.781
23833	32.56	14456.125	40004.285
4555	32.54	8951.778	39612.406
9199	32.54	10031.278	39809.523
9253	32.54	10247.296	39690.684
23898	32.54	14626.133	38784.68
9196	32.54	9990.234	39763.641
16260	32.54	12295.363	38260.895
1763	32.54	7800.507	39952.379
4718	32.52	8885.919	38048.707
17461	32.5	12560.087	36759.57
2687	32.5	8367.782	34741.523
12981	32.5	11409.552	36312.695
19112	32.5	13232.848	39963.898
14303	32.48	11796.983	35955.41
22638	32.48	14172.147	36625.398
24111	32.48	14440.807	36022.359
995	32.48	7721.913	37808.605
8303	32.48	9900.949	33025.797
23817	32.48	14337.526	39929.086
24002	32.48	14474.558	37451.598
10531	32.45	10406.592	38975.293
21096	32.43	13672.869	35756.973
16668	32.43	12381.063	34866.301
14223	32.43	11702.516	35258.539
3294	32.41	8554.539	38412.348
21575	32.41	13850.256	33160.375
1812	32.41	8027.299	39612.305
12302	32.39	11137.795	36509.492
19824	32.39	13312.208	33186.094
17725	32.39	12549.589	39673.098
3873	32.39	8702.814	33034.855
9321	32.37	10196.07	38832.531
20900	32.35	13759.917	37356.504
23085	32.35	14159.942	33162.355
24337	32.33	14610.304	34646.648
20089	32.31	13372.187	34832.496
3376	32.31	8458.295	37520.863
14315	32.31	11664.098	36027.332
21278	32.31	13759.964	34638.105
1894	32.31	8131.646	39263.172
6527	32.29	9325.711	33075.453
10860	32.29	10641.443	37186.875
13859	32.29	11544.748	34247.91
12756	32.29	11393.48	34389.262
1134	32.27	7784.319	38131.77
10667	32.25	10685.725	39123.113
18272	32.24	12715.987	34190.305
8779	32.24	9961.882	36692.113
14560	32.22	11812.84	38640.496
3370	32.22	8554.284	37809.09
3818	32.22	8540.388	33444.496
15584	32.2	12243.974	34681.406
19698	32.2	13351.305	34238.234
3051	32.2	8321.839	38638.285
8208	32.18	9815.922	33681.039
4575	32.18	8896.984	39316.406
9433	32.18	10279.091	37975.355
16460	32.16	12423.595	35912.711
4573	32.16	8995.836	39284.324
4453	32.14	8768.052	39263.328
16346	32.12	12475.272	36925.473
17149	32.12	12503.433	35046.422
22534	32.12	14144.089	37605.891
4972	32.12	8949.7	35965.34
21455	32.1	13723.801	33575.996
12796	32.1	11305.414	34813.742
5086	32.1	8968.863	35014.398
3017	32.1	8205.002	38329.805
3922	32.08	8747.735	33637.879
12187	32.08	11171.733	37886.504
24212	32.06	14486.645	35128.07
9544	32.04	10290.673	36732.492
14539	32.04	11820.416	38182.371
3229	32.04	8482.235	39227.125
20702	32.04	13730.484	38695.926
23151	32.03	14227.204	33797.801
16306	32.03	12374.172	37412.285
13300	32.03	11235.156	39577.254
2571	32.01	8383.164	33080.234
6287	32.01	9449.237	36179.648
5387	32.01	9197.733	34839.605
3100	31.99	8342.561	39161.668
14166	31.99	11813.965	34646.566
10670	31.99	10615.57	39145.492
2424	31.99	7994.046	34696
2962	31.97	8310.396	37590.352
6434	31.97	9376.568	34246.832
21141	31.97	13633.846	35413.07
10805	31.95	10575.559	37922.473
17471	31.95	12585.352	36947.023
21765	31.95	13923.285	34647.105
4828	31.93	8964.015	37475.34
7328	31.93	9894.985	39420.199
2522	31.91	8090.876	33605.027
4382	31.91	8748.963	38655.816
20119	31.89	13509.636	35127.762
19569	31.87	13293.196	34786.262
11436	31.87	10894.816	33781.855
13249	31.87	11378.557	38943.844
12972	31.83	11387.76	36253.457
2566	31.83	8343.808	33009.363
8608	31.83	10062.041	35117.93
5696	31.81	9099.519	37822.203
21086	31.8	13754.236	35978.605
2178	31.8	8082.746	36097.859
14061	31.78	11649.566	33775.367
7881	31.78	9858.897	35703.699
22996	31.76	14098.926	34027.84
23375	31.76	14297.019	35416.203
17131	31.74	12599.221	34912.887
16465	31.74	12285	35944.633
9029	31.72	9979.68	38633.762
22823	31.72	14207.398	35392.168
3981	31.72	8759.15	34572.926
9016	31.72	10018.937	38492.797
23429	31.7	14231.645	35757.496
24037	31.7	14539.209	37009.91
20319	31.68	13414.972	36724.719
12169	31.68	11017.842	38268.859
12479	31.68	11003.611	34533.645
10078	31.68	10558.963	34766.047
11732	31.66	10839.08	36943.891
12174	31.66	11033.344	38004.57
20551	31.66	13437.409	39108.82
17528	31.66	12527.363	37304.43
20896	31.64	13675.151	37643.449
11085	31.64	10690.7	35481.43
6075	31.62	9296.227	38039.707
2924	31.62	8241.248	37018.48
11925	31.62	10845.044	38972.98
1167	31.62	7890.788	38216.914
17144	31.62	12668.059	34994.613
21048	31.62	13577.459	36112.363
1296	31.6	7935.481	38586.031
2674	31.6	8296.067	34558.332
12270	31.6	11078.236	36842.613
21042	31.6	13730.087	36287.254
2725	31.58	8321.087	35355.254
11150	31.58	10662.354	34866.254
6830	31.58	9658.584	36045.379
9744	31.57	10248.938	35051.34
10509	31.57	10363.766	38845.719
15326	31.55	11885.528	33884.152
11538	31.55	10955.98	34968.02
3626	31.55	8566.592	35612.836
23741	31.55	14310.227	38763.449
11031	31.53	10709.031	35895.324
6042	31.53	9360.536	38582.195
18756	31.53	12933.03	35840.051
13605	31.51	11466.476	36931.926
21197	31.49	13658.48	35100.445
16930	31.49	12695.45	33759.949
12801	31.49	11286.06	34901.797
17597	31.47	12697.76	37993.141
1357	31.47	7912.644	38759.387
11167	31.47	10633.946	34681.965
515	31.45	7659.024	35790.441
23949	31.43	14440.908	38136.93
3515	31.43	8611.617	36783.867
16189	31.43	12334.513	39231.516
10764	31.41	10603.825	38187.508
18617	31.41	12937.561	35178.555
5238	31.39	8941.484	33081.48
6470	31.39	9282.933	33792.504
4459	31.37	8658.759	39306.551
14998	31.37	12032.073	36391.016
7163	31.35	9511.741	38963.516
23695	31.35	14264.97	38028.434
2197	31.34	8128.197	35925.551
6098	31.34	9463.119	37931.629
23709	31.34	14412.39	38184.598
9236	31.32	10251.366	39908.664
18579	31.32	13056.453	34914.586
19869	31.3	13485.266	33239.285
14637	31.3	11730.434	39473.254
13681	31.3	11436.445	36335.836
15919	31.3	12158.915	37382.973
13083	31.3	11324.56	37187.195
24029	31.3	14617.821	36926.719
12970	31.3	11300.35	36242.535
21159	31.3	13738.858	35476.395
6896	31.3	9659.663	36377.934
4420	31.28	8693.79	38891.426
9226	31.28	10104.865	39964.168
12079	31.28	11032.285	38961.879
6755	31.28	9671.518	35470.012
782	31.28	7664.39	37009.34
14028	31.26	11667.315	33347.797
7509	31.22	9749.599	37469.359
14949	31.22	11987.333	37058.98
16265	31.22	12429.291	37869.648
23527	31.22	14396.707	36693.801
19409	31.2	13268.635	36110.801
11826	31.2	10881.177	37999.484
8317	31.18	9721.928	33105.602
5383	31.18	9210.106	34773.859
2050	31.16	8092.173	37394.477
14175	31.16	11683.187	34825.883
21459	31.16	13595.536	33581.898
1988	31.16	8202.055	37992.043
11043	31.14	10689.509	36036.859
10562	31.14	10556.261	39228.602
2656	31.14	8380.769	34299.531
20822	31.14	13619.563	38003.875
6303	31.11	9466.331	35851.27
12430	31.11	11041.811	35039.781
14890	31.09	11862.959	37545.734
23016	31.09	14019.518	33946.574
6990	31.09	9514.429	37135.668
6528	31.09	9447.479	33113.105
1756	31.07	7709.03	39936.934
5552	31.07	9071.202	36356.977
4977	31.03	9030.954	36016.395
5438	31.03	9121.166	35213.195
17211	31.03	12536.259	35513.086
12439	31.03	11099.744	34830.68
7552	31.01	9804.526	37140.813
14908	31.01	11973.604	37364.184
19803	30.99	13148.972	33326.695
8756	30.99	9999.282	36543.387
14912	30.99	12018.129	37379.355
13072	30.97	11403.7	37036.379
18431	30.95	13077.331	33513.613
19585	30.95	13243.069	34885.625
11624	30.95	10806.267	35725.859
8272	30.95	9765.764	33413.609
8994	30.93	10059.404	38221.844
7920	30.93	9917.271	35293.102
19143	30.93	13166.555	38961.211
15920	30.91	12082.442	37388.523
8888	30.91	10108.796	37329.848
8784	30.91	10026.028	36736.961
12132	30.91	11078.292	38523.754
7930	30.89	9790.537	35364.938
7668	30.88	9707.969	36626.711
11661	30.88	10830.549	36073.203
5240	30.86	8913.749	33152.258
22742	30.86	14189.758	35873.695
8968	30.86	10051.271	37948.52
19262	30.84	13155.655	37633.617
15254	30.84	12067.087	34499.234
16774	30.84	12380.699	33848.426
5251	30.84	9216.483	33159.883
3182	30.84	8424.083	39825.715
13330	30.8	11306.64	39880.609
11373	30.8	10801.604	33222.445
12107	30.8	11051.559	38874.613
10087	30.78	10364.94	34873.566
16700	30.76	12432.863	34496.195
18258	30.76	12777.062	34378.383
2024	30.76	8153.995	37818.93
9356	30.74	10195.657	38554.297
13228	30.74	11399.229	38697.008
19082	30.74	12926.068	39637.984
23029	30.74	14060.792	33487.742
10695	30.74	10611.771	38859.242
17754	30.7	12713.998	39844.09
769	30.68	7718.324	36957.246
11328	30.68	10716.656	33048.898
13603	30.68	11535.998	36873.77
4328	30.67	8823.732	38296.457
6065	30.67	9356.69	37987.641
4072	30.67	8824.392	35739.645
5896	30.67	9086.053	39677.727
9741	30.67	10208.011	35027.605
3921	30.67	8810.291	33634.219
23192	30.65	14235.764	34189.699
17533	30.65	12707.941	37337.668
14633	30.65	11847.38	39405.738
3196	30.65	8593.033	39684.832
10048	30.65	10565.429	34407.805
12769	30.65	11321.731	34543.945
5672	30.63	9174.069	37557.07
1622	30.61	7757.095	39535.703
19936	30.61	13491.033	33670.957
5716	30.57	9164.002	37991.48
13925	30.57	11535.137	33761.941
5958	30.57	9415.939	39520.441
865	30.57	7895.585	37342.504
2371	30.57	8142.161	35156.129
7133	30.57	9643.727	38588.887
22310	30.55	13856.838	39003.441
17356	30.55	12561.576	36100.223
13314	30.55	11375.794	39656.039
8540	30.55	10111.647	34362.914
10390	30.53	10438.399	37550.984
5161	30.53	8934.972	34077.426
12191	30.53	11194.121	37684.262
13955	30.51	11474.583	33436.246
359	30.49	7829.542	35114.105
11463	30.49	10942.718	34183.23
11149	30.49	10739.422	34865.191
6017	30.49	9445.69	38927.813
10777	30.49	10661.961	38028.762
2028	30.49	8105.884	37532.23
12120	30.49	11049.977	38702.813
4357	30.49	8751.163	38518.234
20297	30.47	13471.007	36594.477
21293	30.47	13682.22	34755.141
16084	30.47	12193.217	39431.816
10358	30.47	10543.218	37249.66
9653	30.47	10222.548	35624.125
10454	30.47	10383.264	38215.289
8801	30.45	10030.74	36834.617
320	30.45	7662.983	35018.695
24235	30.45	14486.709	35233.352
21638	30.44	13800.031	33688.727
14102	30.44	11667.82	34151.125
10397	30.44	10432.976	37690.379
1941	30.44	8171.803	38641.461
11761	30.42	10889.389	37228.016
15799	30.42	12111.778	36087.449
2761	30.42	8276.609	35772.629
16703	30.4	12386.373	34533.164
13608	30.38	11542.965	36960.613
23697	30.38	14378.425	38038.793
6641	30.36	9692.845	34233.785
21128	30.36	13597.091	35619.184
13019	30.34	11395.23	36560.32
3961	30.34	8656.084	34290.254
9237	30.32	10251.578	39940.121
9412	30.32	10307.817	38046.352
24515	30.32	14577.526	33154.348
15101	30.32	11906.038	35621.523
9444	30.28	10262.85	37806.48
5523	30.26	9128.618	36019.844
20656	30.24	13689.252	39482.668
5530	30.24	9169.502	36095.051
17691	30.22	12502.262	39126.238
11214	30.22	10592.269	34242.766
15339	30.22	11889.472	33707.645
15376	30.21	11928.374	33356.258
1313	30.21	7682.506	38647.637
3476	30.21	8558.94	36922.387
3504	30.19	8426.45	37018.074
16098	30.19	12162.63	39661.609
10214	30.17	10505.125	35891.016
9188	30.17	10047.545	39713.273
15872	30.17	12202.343	36887.48
10490	30.17	10446.195	38683.691
21733	30.15	13984.728	34407.051
17024	30.15	12613.128	34403.426
20074	30.15	13388.016	34665.68
16759	30.13	12405.411	34094.82
8882	30.11	9928.609	37304.973
21463	30.11	13676.779	33611.262
10499	30.11	10494.281	38754.844
10643	30.09	10737.788	39747.348
7067	30.09	9534.227	37772.762
6251	30.09	9301.519	36520.871
1381	30.09	7859.598	38820.445
14395	30.07	11700.456	36576.258
21040	30.07	13603.833	36276.887
22716	30.07	14078.694	36000.43
13638	30.07	11434.597	36655.891
1493	30.05	7934.237	39131.848
22199	30.05	13821.367	37833.254
12224	30.05	11078.823	37430.594
11464	30.03	10974.816	34196.699
9827	30.03	10240.817	34253.301
16954	30.03	12571.727	33892.504
12404	30.03	11205.528	35382.707
3907	30.01	8789.71	33542.523
18895	30.01	13134.405	37117.5
18583	29.99	12983.018	34948.844
4707	29.99	9026.573	38013.664
14551	29.99	11721.522	38445.855
10825	29.98	10768.938	37734.145
20411	29.98	13422.792	37422.773
15879	29.98	12075.766	37001.789
11032	29.96	10664.623	35896.172
6492	29.96	9375.1	33423.5
17706	29.96	12646.421	39352.867
24098	29.94	14587.267	36200.555
3678	29.94	8600.294	35005.422
16395	29.94	12309.407	36659.598
1873	29.94	8178.886	39151.977
4590	29.94	8900.212	38959.57
20217	29.94	13509.003	35855.105
20858	29.92	13781.163	37885.828
371	29.9	7938.069	35181.672
3736	29.9	8571.701	34175.09
19886	29.88	13364.599	33328.824
14266	29.88	11749.755	35529.848
12212	29.86	11067.453	37557.535
24053	29.86	14528.521	36647.086
6031	29.86	9319.77	38781.785
7018	29.84	9645.67	37441.793
19827	29.84	13146.493	33203.266
2581	29.84	8360.688	33300.383
4594	29.82	9021.34	38985.816
16718	29.82	12489.563	34326.422
4113	29.82	8704.747	36297.32
12859	29.82	11311.819	35354.691
23986	29.82	14605.032	37592.125
12989	29.82	11221.639	36402.512
19215	29.8	13279.344	38009.422
16603	29.78	12480.954	35108.137
3941	29.78	8792.036	33945.07
5311	29.78	9178.958	33712.656
6047	29.78	9441.22	38364.367
16825	29.78	12304.463	33413.543
8174	29.76	9713.666	33868.113
3226	29.76	8586.327	39188.367
11889	29.75	10856.053	38637.281
15183	29.75	12005.359	34770.242
4802	29.75	8934.626	37593.629
4834	29.75	9026.591	37496.922
10854	29.75	10710.411	37375.27
6275	29.73	9454.051	36368.125
11478	29.71	10927.7	34342.906
5952	29.71	9383.074	39466.156
4365	29.71	8805.604	38582.043
15952	29.69	12128.924	37783.117
14991	29.69	11946.263	36620.965
5521	29.69	9225.675	35929.191
7684	29.67	9887.246	36678.145
15241	29.65	11855.906	34758.215
17908	29.63	12874.18	37360.43
23988	29.61	14535.588	37620.09
20250	29.59	13550.917	36037.438
15210	29.57	12034.018	34850.863
6843	29.57	9583.784	36104.965
21386	29.57	13692.197	34015.309
21957	29.57	13898.45	35969.207
17624	29.57	12538.778	38263.852
6469	29.55	9363.734	33791.48
11089	29.55	10645.815	35514.449
17631	29.55	12667.183	38429.328
9843	29.52	10150.459	33828.43
22630	29.52	14185.067	36838.34
7320	29.52	9714.203	39372.816
14634	29.5	11698.595	39418.02
22308	29.5	13950.855	38975.688
11480	29.5	10930.455	34369.957
22107	29.48	13879.501	37039.574
23031	29.48	14032.493	33517.453
9336	29.44	10290.524	38699.438
14097	29.44	11728.773	34117.531
1049	29.44	7865.707	37979.02
3801	29.44	8501.411	33560.773
14641	29.42	11829.537	39568.297
23107	29.42	14277.667	33217.305
17824	29.42	12715.545	38484.844
15691	29.4	12125.014	35495.641
13795	29.4	11568.701	35048.266
13938	29.4	11552.228	33588.828
10586	29.38	10503.78	39650.902
15857	29.36	12093.501	36775.199
9354	29.36	10283.796	38521.684
13999	29.34	11757.262	33025.68
219	29.34	7678.768	34627.746
7541	29.34	9888.949	37027.367
19945	29.34	13433.219	33715.766
10687	29.34	10677.866	39099.777
7176	29.32	9693.171	39143.016
2767	29.32	8236.974	35837.211
19679	29.32	13151.701	34428.438
13289	29.32	11399.46	39497.496
18296	29.31	12834.83	33844.047
17438	29.31	12611.281	36565.879
7801	29.31	9835.06	36209.563
15174	29.29	11899.402	34933.297
2108	29.29	8114.183	36969.254
12795	29.29	11358.914	34806.285
11733	29.27	10797.405	36953.461
13692	29.27	11569.323	36105.387
3839	29.27	8628.812	33293.691
8207	29.27	9784.413	33679.645
14001	29.25	11673.958	33069.332
15317	29.25	12006.627	33847.172
11895	29.23	10922.431	38718.531
24344	29.21	14580.387	34672.758
24514	29.21	14548.99	33148.336
16302	29.21	12430.484	37360.965
3901	29.19	8718.774	33448.168
4758	29.19	8974.93	37974.715
2894	29.17	8229.646	36670.891
563	29.15	7807.003	35974.172
7256	29.15	9706.243	39736.828
18901	29.15	13136.085	37166.574
9273	29.15	10203.757	39353.293
1193	29.13	7878.449	38289.656
13881	29.11	11491.906	34067.629
6368	29.11	9429.047	35121.688
15579	29.09	12164.052	34607.047
3555	29.09	8473.494	36474.715
3841	29.08	8490.794	33300.656
18782	29.06	12936.651	35987.824
17801	29.06	12791.28	39063.141
4025	29.06	8725.66	35342.426
16040	29.06	12271.312	38861.719
11084	29.04	10602.21	35442.82
16835	29.02	12412.595	33248.637
20750	29.02	13723.856	38390.633
21724	29	13860.377	34267.184
14695	29	11962.344	39859.957
15059	29	11881.96	35918.316
9230	29	10209.793	39826.289
8133	29	9876.565	34009.313
11962	29	10884.207	39506.984
11916	28.98	10898.598	38906.367
20876	28.96	13743.795	37760.84
10346	28.92	10471.031	37099.285
6762	28.92	9520.884	35534.727
16877	28.92	12665.519	33237.742
23561	28.92	14317.07	36954.781
11913	28.88	10938.869	38877.895
22747	28.88	14168.545	35586.742
778	28.88	7933.394	36985.703
12351	28.86	10997.829	36035.336
20669	28.86	13724.86	39110.238
21712	28.86	13845.855	34199.453
1081	28.85	7883.668	38042.102
15248	28.85	12020.805	34480.523
20506	28.85	13426.368	38654.195
17518	28.85	12505.042	37243.512
4484	28.83	8656.287	39504.578
8617	28.83	10105.193	35309.379
1991	28.83	8102	38036.367
3475	28.81	8480.268	36922.113
4432	28.81	8748.852	39020.633
14030	28.81	11781.069	33355.129
8941	28.77	10062.417	37681.984
8243	28.75	9845.295	33545.668
7333	28.75	9786.305	39222.688
19887	28.75	13543.418	33329.27
7870	28.75	9820.839	35616.305
22672	28.73	14089.22	36316.871
12831	28.71	11335.855	35180.527
7330	28.71	9803.261	39139.633
10654	28.69	10726.117	39472.477
3432	28.69	8419.767	37207.609
15833	28.67	12105.965	36423.027
4307	28.63	8661.736	38159.633
10315	28.62	10457.606	36821.566
11001	28.6	10650.758	36694.145
18466	28.58	13030.662	33906.367
16777	28.58	12406.913	33872.594
13611	28.56	11499.413	36983.785
18475	28.56	13027.412	34042.176
13884	28.56	11630.257	34094.738
8210	28.54	9860.758	33704.594
6203	28.52	9387.334	36864.613
20936	28.52	13718.142	37041.125
9968	28.5	10480.786	33290.957
19103	28.5	13336.186	39762.051
13935	28.48	11510.751	33565.066
4059	28.48	8672.214	35650.105
14507	28.48	11792.168	37767.699
3807	28.48	8605.328	33339.473
1580	28.48	7825.061	39423.465
4992	28.48	9060.127	35632.738
23014	28.46	14175.781	33938.043
439	28.46	7676.213	35440.125
10050	28.44	10415.663	34423.984
14111	28.44	11693.453	34180.152
20024	28.44	13562.122	34184.758
8300	28.42	9856.704	33274.227
15420	28.42	11911.685	33137.887
10962	28.42	10684.501	36966.402
101	28.41	7910.095	34071.742
6996	28.41	9536.171	37205.48
11824	28.39	10898.749	37970.688
6772	28.39	9655.796	35686.121
13956	28.39	11581.281	33471.855
2764	28.37	8261.244	35802.707
9859	28.37	10289.662	33695.563
1557	28.37	7961	39351.742
3121	28.37	8396.601	39453.723
17759	28.35	12751.899	39634.016
11499	28.35	10807.315	34501.922
18814	28.35	12942.07	36191.695
16584	28.33	12475.361	35250.59
1929	28.31	8128.949	38811.902
11022	28.31	10729.693	36369.238
4797	28.29	8985.376	37554.383
5253	28.29	9134.425	33187.551
14192	28.29	11705.204	34979.559
8571	28.27	9955.933	34773.484
10309	28.27	10374.997	36783.461
5899	28.23	9113.711	39737.191
18229	28.21	12914.966	34743.859
22118	28.21	13894.645	37139.078
1170	28.21	7865.663	38239.297
22383	28.21	14028.899	39795.711
16258	28.21	12319.307	38209.379
17817	28.18	12784.209	38718.078
23153	28.18	14286.134	33817.855
17581	28.16	12585.453	37898.379
10595	28.16	10482.215	39742.945
16212	28.16	12479.834	38946.738
10049	28.14	10415.103	34412.766
7135	28.14	9687.598	38642.406
20209	28.12	13514.376	35792.191
6193	28.1	9397.841	37077.961
11881	28.06	10978.788	38569.934
4873	28.06	8964.063	37158.84
15038	28.06	11966.77	36056.641
20924	28.06	13712.041	37219.5
10452	28.04	10484.179	38178.387
17610	28.04	12523.668	38155.645
2161	28.04	8174.402	36436.141
4094	28.04	8746.433	36071.703
17151	28.04	12539.448	35075.539
5941	28.02	9328.378	39629.129
19673	28.02	13337.577	34366.117
12791	28.02	11290.206	34759.625
14341	28.02	11812.127	36195.746
6264	28.02	9341.888	36297.105
1670	27.98	7909.938	39682.379
10979	27.98	10680.029	36827.383
23907	27.96	14488.382	38524.164
15313	27.96	11870.526	34115.977
20314	27.96	13402.461	36707.066
11122	27.95	10777.657	35189.289
51	27.93	7908.618	33649.098
13951	27.93	11435.287	33386.176
19237	27.93	13216.407	37715.332
1804	27.93	8040.406	39977.91
8589	27.93	10020.543	34929.188
6269	27.93	9383.304	36314.621
5881	27.93	9210.682	39488.336
10193	27.91	10453.058	35649.488
12329	27.91	11063.165	36199.277
6383	27.91	9419.671	35001.078
15532	27.91	12139.9	34180.547
12718	27.89	11271.349	34074.359
4773	27.89	8986.744	37774.824
20884	27.85	13780.588	37538.234
12384	27.85	11101.441	35704.793
11808	27.83	10790.799	37840.02
5829	27.83	9222.13	39073.395
23582	27.79	14407.303	37082.391
6800	27.79	9579.429	35929.242
18996	27.77	12946.699	38343.152
13026	27.77	11411.43	36634.84
5550	27.77	9092.777	36343.281
19727	27.77	13190.669	33805.023
21195	27.75	13669.42	35093.629
15454	27.73	12210.181	33388.504
19045	27.73	12960.404	39082.566
4560	27.72	8939.428	39743.625
7290	27.72	9844.493	39959.66
17322	27.7	12628.501	36025.539
19429	27.7	13263.162	35901.258
17969	27.68	12733.747	36778.164
13041	27.68	11406.412	36759.242
7556	27.68	9723.085	37166.973
17595	27.68	12499.538	37955.586
22439	27.66	14182.207	38817.109
3396	27.64	8506.396	37627.945
7384	27.64	9891.829	38762.484
5564	27.62	9080.625	36482.492
102	27.62	7715.408	34078.754
9320	27.62	10145.873	38830.41
261	27.62	7727.028	34800.047
16331	27.6	12435.844	37089.688
19172	27.6	13191.872	38523.176
11652	27.6	10790.525	35975.109
7406	27.58	9721.959	38373.965
1559	27.56	7974.103	39369.902
6324	27.56	9430.188	35426.426
16081	27.56	12096.109	39400.98
6435	27.54	9308.244	34249.809
10204	27.54	10554.541	35780.508
11987	27.54	10836.472	39665.438
2601	27.52	8355.409	33466.707
12406	27.52	11099.869	35397.676
22886	27.52	14080.641	34833.789
659	27.52	7737.842	36470.605
18340	27.5	12753.802	33406.578
13335	27.5	11530.552	39756.438
2908	27.49	8312.465	36810.879
639	27.49	7664.291	36400.098
21124	27.49	13575.807	35585.699
11331	27.47	10566.962	33079.613
21007	27.47	13620.564	36815.563
10037	27.47	10494.435	34246.777
13381	27.45	11458.648	39359.41
5456	27.45	9228.683	35380.559
6995	27.43	9621.582	37198.453
16149	27.43	12304.513	39616.129
2635	27.43	8290.091	34032.309
20653	27.43	13760.519	39452.289
11917	27.39	10953.613	38910.258
8318	27.39	9806.772	33110.121
12438	27.39	11119.046	34819.773
5609	27.37	9238.848	36825.145
5666	27.35	9230.386	37496.039
1976	27.33	7999.655	38199.008
15336	27.33	11861.999	33649.914
11908	27.33	10824.567	38840.473
3730	27.33	8539.725	34422.281
12584	27.31	11183.015	33335.969
16564	27.27	12413.971	35480.711
21379	27.27	13735.429	33974.227
2676	27.26	8407.522	34566.609
19720	27.26	13236.616	34071.203
5213	27.26	9003.31	33164.543
3699	27.26	8483.417	34878.863
11517	27.24	10788.756	34752.547
7327	27.22	9917.171	39412.172
23761	27.2	14284.387	39070.285
2659	27.2	8332.939	34335.047
24011	27.18	14474.624	37277.691
8770	27.16	10002.492	36652.281
4485	27.16	8792.395	39507.434
2082	27.14	8037.392	37338.621
12323	27.14	11076.414	36106.629
14398	27.12	11753.853	36702.359
10475	27.1	10389.655	38406.035
3613	27.1	8521.704	35838.676
15834	27.1	12124.032	36438.688
15669	27.1	12109.94	35323.938
8020	27.08	9810.825	34629.172
20332	27.08	13433.173	36809.848
24199	27.08	14531.886	35410.32
7480	27.05	9840.504	37538.875
3168	27.05	8352.828	39926.277
394	27.03	7779.963	35227.188
22325	27.03	13996.697	39191.629
12273	27.03	11136.498	36561.203
5154	27.01	8995.66	34281.852
14162	27.01	11801.173	34632.789
3289	27.01	8618.869	38622.469
17772	27.01	12736.008	39557.426
9402	26.99	10344.006	38301.789
8217	26.99	9766.802	33718.223
20904	26.99	13670.4	37382.07
9090	26.99	10111.437	39112.699
24447	26.97	14440.407	33942.887
21182	26.97	13758.548	35327.402
11461	26.95	10948.627	34172.324
2737	26.93	8395.616	35503.309
3395	26.91	8625.39	37621.145
22832	26.91	14075.084	35111.938
23212	26.89	14292.418	34337.859
6061	26.89	9360.414	38261.711
17704	26.87	12574.845	39333.523
14898	26.87	11976.673	37631.879
2888	26.87	8300.754	36623.617
11576	26.87	10792.264	35556.508
7504	26.85	9757.687	37426.215
16335	26.82	12431.754	37161.715
2482	26.82	8008.863	34020.609
3141	26.8	8283.918	39593.258
11175	26.8	10595.19	34753.602
11196	26.78	10762.697	34405.656
23137	26.78	14306.284	33644.723
791	26.76	7847.471	37066.773
7923	26.76	9864.102	35302.027
8387	26.76	9987.76	33262.695
5412	26.76	9273.852	35014.008
21479	26.74	13578.928	33413.488
1612	26.74	7803.819	39502.629
6133	26.72	9327.024	37598.137
17827	26.72	12804.456	38543.938
18507	26.72	13041.039	34334.492
17514	26.72	12661.158	37203.801
784	26.72	7897.388	37018.809
15208	26.72	11937.924	34844.957
18354	26.7	12787.954	33170.418
22659	26.68	14117.389	36499.449
6581	26.68	9564.602	33487.199
1891	26.68	8053.591	39253.633
18862	26.66	12943.102	36713.184
3861	26.66	8586.973	33109.719
9532	26.62	10233.551	37009.844
16893	26.62	12655.394	33349.523
23755	26.6	14338.757	38887.121
7291	26.6	9763.531	39992.938
10352	26.6	10491.622	37187.367
11250	26.59	10613.967	33931.387
22302	26.59	13805.01	38890.492
6192	26.59	9294.25	37063.762
4937	26.57	8902.337	36218.066
12126	26.57	10997.814	38482.34
7799	26.57	9775.466	36201.359
9086	26.57	9963.319	39095.578
20630	26.57	13631.139	39946.586
5173	26.55	8877.084	33885.539
23558	26.55	14223.852	36949.52
8119	26.53	9707.447	34257.957
24136	26.51	14510.449	35607.719
2148	26.51	8196.9	36652.109
11305	26.51	10665.182	33436.16
13038	26.49	11325.842	36704.344
15467	26.49	12256.061	33555.859
11425	26.47	10851.727	33638.824
10274	26.47	10448.749	36464.121
20665	26.45	13627.903	39375.461
5762	26.45	9195.512	38303.07
[truncated: 1,898 more rows]
