# Supplementary material for: Insights on the Control of Yeast Single-Cell Growth Variability by Members of the Trehalose Phosphate Synthase (TPS) Complex
Source: Front Cell Dev Biol. 2021 Jan 28;9:607628. doi: 10.3389/fcell.2021.607628 (PMC7876269; doi:10.3389/fcell.2021.607628)
Supplement: Supplementary file 2 [file Data_Sheet_1.ZIP › final_code/input_datasets/overexpression3_pTDH3_Ntd_TSL1_t3.csv]

Id	Area (µm²)	Centre X Position (µm)	Centre Y Position (µm)
24206	453.49	10990.674	37845.57
34789	424.11	12391.062	34739.695
30726	400.89	11911.057	37708.305
33963	391.8	12428.825	37811.102
23061	379.69	10924.678	37623.406
32728	375.46	12240.289	37591.273
22998	374.06	10962.264	37428.559
32495	371.88	12253.148	36794.246
33427	361.09	12421.7	39692.602
45438	359.67	13922.785	33119.906
34322	357.26	12276.974	36622.281
27550	351.72	11594.876	37906.961
50485	351.02	14471.789	39930.578
33424	339.73	12462.295	39670.285
23515	331.07	10890.284	39150.93
30846	325.67	12003.625	37368.551
22954	312.09	10975.227	37278.492
43868	309.54	13691.985	39365.824
42997	308.07	13556.186	37185.105
26922	307.32	11378.222	39460.219
31004	306.94	11840.334	36988.434
40755	305.79	13337.059	38207.258
43078	299.79	13451.989	37491.094
14844	299.14	9806.927	35234.223
35677	294.76	12660.419	35812.363
37208	292.8	12893.141	38378.109
35612	291.16	12492.011	35610.773
14232	290.31	9854.773	37361.457
33710	289.3	12440.538	38399.594
24538	289.18	11046.843	37160.078
1244	286.27	7764.435	37609.27
19611	280.74	10392.622	36986.262
50003	280.37	14285.947	38186.254
8047	279.72	8877.949	37505.973
19882	279.51	10511.655	37963.965
50184	279.41	14284.455	38963.043
30762	279.01	11975.565	37823.406
29938	278.11	11799.89	38427.133
17149	277.42	10282.092	38991.191
49843	277.25	14257.337	37681.297
37849	276.77	12710.292	36129.758
24700	275.7	10988.744	36265.152
7224	275.68	8815.896	38786.727
1800	274.47	7941.596	39716.125
21126	274.34	10755.631	36706.406
24576	272.79	11015.454	36956.047
29856	271.22	11766.178	38124.367
47550	270.09	13906.66	37882.242
39724	268	13032.638	37897.621
39823	267.25	13021.852	38144.125
49236	265.76	14272.74	35436.363
39586	265.3	13002.609	37466.293
49907	264.88	14224.559	37856.641
17426	264.19	10268.23	37722.672
47397	262.58	14012.647	38488.016
19458	262.06	10460.856	36503.762
50360	261.81	14343.55	39749.086
31993	261.24	12151.031	34308.938
30697	260.57	11913.854	37934.992
27723	259.53	11585.49	37423.973
24320	258.09	11184.324	37808.711
28315	256.89	11623.251	34908.629
46154	256.77	13983.448	36479.824
23147	256.03	10898.829	37838.652
21434	255.7	10625.192	35605.297
18440	255.62	10235.214	33923.074
35966	255.3	12524.271	36837.289
32821	251.77	12068.166	37835.785
37614	249.88	12705.486	37177.195
43208	248.52	13472.758	37898.047
29607	247.96	11734.954	37431.934
13416	247.43	9675.719	38608.219
46429	246.66	13895.888	37504.066
36196	246.31	12621.333	37641.191
34083	246.12	12437.375	37469.035
17598	245.91	10341.957	37027.133
19498	245.87	10474.162	36610.555
20613	244.97	10741.111	38339.809
44212	244.92	13601.925	37861.27
32169	244.76	12271.822	35276.691
34015	244.69	12355.562	37599.141
50377	244.4	14396.881	39825.297
35707	244.36	12635.577	35901.211
19649	243.86	10420.963	37134.469
52152	243.65	14523.72	33280.363
26906	243.59	11367.736	39406.258
5219	243.19	8503.677	37107.297
46635	242.85	13894.653	38156.578
32699	242.77	12207.807	37541.023
37325	241.93	12816.516	37864.652
36000	241.7	12545.204	37012.453
14477	241.66	9827.829	36406.289
43721	241.51	13440.421	39963.746
40462	240.95	13193.995	39279.664
22465	240.47	10813.23	35560.719
19409	240.28	10470.529	36341.172
24352	239.4	11193.025	37578.824
13280	239.02	9590.869	38047.586
12862	237.83	9620.675	36524.672
22341	237.35	10910.994	34833.441
51189	237.29	14527.015	37497.531
40830	236.83	13333.174	38128.531
36207	236.74	12580.849	37662.801
2012	236.3	8030.542	39226.191
26365	235.64	11315.481	37466.332
20258	235.55	10758.034	39778.148
14433	235.15	9907.692	36549.184
94	235.11	7905.245	33275.555
12754	235.11	9618.399	36116.859
47608	235.11	14187.063	37785.656
29846	234.5	11715.919	38076.137
38530	234.42	12723.314	33231.785
50289	234.15	14243.419	39438.664
21890	233.71	10690.352	33611.988
30844	233.33	12040.705	37358.715
23022	233.08	10944.105	37508.703
29199	232.64	11801.125	35832.277
27557	232.6	11490.483	37925.719
8102	232.56	8965.935	37095.434
22792	232.54	10925.654	36769.906
15830	232.48	9918.535	35161.465
34110	232.47	12424.89	37215.422
18302	230.95	10337.777	34520.672
21831	230.89	10715.604	33925.184
43119	230.89	13426.875	37614.453
33487	230.72	12420.791	39596.016
24564	229.84	11102.653	36903.66
48076	228.12	14140.952	36036.387
33405	227.91	12475.852	40009.105
44494	227.85	13775.182	37179.699
50948	227.79	14607.768	38304.684
37716	226.89	12867.908	36593.102
43027	226.66	13451.039	37329.656
7648	226.62	8951.858	39238.387
30779	226.49	12002.881	37537.715
50388	225.51	14305.953	39886.457
20725	225.49	10636.893	38091.887
21257	224.61	10710.917	36504.156
50585	224.53	14628.012	39472.473
5054	224.38	8516.919	37525.422
16308	224.32	10055.565	36869.992
17333	224.25	10224.02	38025.574
17356	224.04	10189.479	38094.758
14943	223.4	9916.713	34748.824
46194	223.27	13914.266	36639.152
12383	223.17	9497.427	34586.59
22724	223.04	10945.482	36516.371
19913	222.37	10412.258	38094.195
34045	222.29	12465.371	37363.895
10497	222.1	9438.721	39629.832
1587	221.89	7929.04	38887.191
29167	221.64	11673.426	35650.395
34082	220.32	12364.629	37461.383
32717	220.23	12240.592	37581.602
33922	220.21	12284.616	37700.164
41433	219.73	13332.203	35618.285
30050	219.5	11667.794	39263.238
33695	219.29	12459.52	38334.094
19374	219.13	10469.396	36232.84
27661	219.02	11466.929	37567.613
17418	218.83	10243.495	37687.168
16913	217.95	9999.433	39739.352
50353	217.35	14327.618	39720.816
29633	216.49	11725.767	37477.973
9717	216.45	9192.236	36647.469
21185	216.11	10701.518	36559.09
1418	216.03	7793.388	38116.203
24269	215.99	11046.927	37687.656
21237	215.3	10580.938	36416.66
37017	215.17	12897.395	39372.027
34025	215.11	12356.577	37633.445
17666	214.75	10323.242	36928.941
29849	214.71	11808.959	38099.977
11887	214.59	9414.93	33961.207
38598	214.33	12959.83	33098.355
23834	214.1	11011.67	39564.82
29884	214.06	11656.981	38219.559
19096	213.87	10369.808	35157.332
21371	213.75	10724.607	35972.172
19595	213.54	10440.265	36937.422
49833	213.31	14289.589	37629.449
42920	213.18	13443.49	36901.27
25388	213.14	11156.696	33015.512
44039	213.12	13752.105	38479.547
37733	212.85	12915.936	36669.777
14512	212.66	9784.278	36220.555
16324	212.64	10099.293	36928.66
37227	212.56	12893.679	38466.078
8394	212.03	9037.823	35453.781
27695	211.87	11510.099	37650.672
32743	211.59	12177.643	37645.27
23717	211.51	11191.573	39797.883
22624	209.79	10797.056	36207.594
18211	209.75	10152.567	35076.68
32860	209	12195.369	37934.172
40845	208.83	13258.975	37865.742
15625	208.67	9992.346	34221.34
7556	208.56	9029.833	39714.473
21209	208.48	10734.55	36635.953
28337	208.39	11554.766	34678.82
28077	207.97	11563.467	36041.391
22767	207.72	10772.153	36681.738
24125	207.64	11085.604	38212.516
16616	207.45	10065.22	38072.102
3125	207.14	8156.218	33263.891
26884	206.91	11393.18	39317.047
20621	206.84	10757.74	38367.684
29736	206.72	11686.567	37789.047
41082	206.53	13286.59	37078.273
21869	206.13	10758.41	33790.809
26632	205.84	11265.325	38168.41
10930	205.82	9277.474	37809.18
11101	205.72	9460.869	36890.758
17086	205.69	10307.663	39292.52
22872	205.48	10862.808	37033.07
5057	205.42	8601.063	37539.027
39499	205.21	13124.945	37232.359
44358	205.13	13568.224	37628.453
20923	205.09	10741.1	37364.41
50277	204.94	14395.264	39364.773
41767	204.69	13303.879	34610.461
32919	204.44	12139.446	38106.844
21879	204.35	10762.874	33509.695
47600	204.19	14005.129	37751.574
49765	204.08	14396.521	37423.398
18168	203.92	10163.542	35186.078
26466	203.79	11371.936	37731.332
26373	203.77	11209.869	37507.59
36545	203.71	12609.148	38630.664
21272	203.39	10599.045	36251.238
666	203.31	7751.909	35189.57
22784	203.2	10950.737	36736.086
40589	202.64	13295.729	39063.301
22982	202.58	10823.147	37377.527
36349	202.58	12622.138	37994.707
36180	202.43	12650.257	37596.715
15457	202.43	10104.89	33582.891
27085	201.99	11480.041	39838.398
14558	201.68	9814.898	36358.316
25667	201.3	11381.604	34136.18
32994	201.22	12073.512	38293.629
41392	201.13	13291.272	35786.441
4274	201.03	8385.837	38136.035
3981	200.96	8233.835	37066.586
1233	200.5	7932.917	37580.117
43487	200.07	13428.028	39065.242
20651	199.84	10635.301	38470.711
16344	198.98	10031.832	36999.105
24512	198.45	11042.418	37060.641
170	198.02	7814.622	33469.027
34203	198.02	12466.307	36869.992
22276	197.99	10881.805	34516.496
24583	197.83	11191.376	36972.887
5557	197.83	8490.003	35380.316
47900	197.28	14109.636	36428.914
39667	197.22	13065.37	37705.457
18067	197.12	10168.023	35459.758
21283	196.99	10764.093	36324.164
6828	196.59	8760.659	36925.242
40516	196.59	13225.311	39148.441
46566	196.43	13875.614	37932.277
1214	196.36	7779.079	37523.223
40793	195.96	13338.372	38022.594
39897	195.86	13022.585	38392.293
33844	195.82	12388.741	37835.152
27226	195.71	11591.503	39349.656
40967	195.52	13328.52	37649.094
20389	195.48	10689.948	39146.938
19939	195.4	10415.188	38218.609
22485	195.34	10841.091	35692.383
21331	195.21	10747.802	36175.676
23182	194.84	10975.828	37934.676
46107	194.81	13972.748	36296.969
11585	194.79	9441.257	35123.516
32610	194.31	12249.44	37319.527
7877	193.6	8990.499	38070.949
24078	193.58	11159.141	38325.074
33976	193.27	12347.096	37517.242
5174	192.89	8449.066	37246.875
21348	192.89	10668.741	36212.41
20532	192.64	10642.086	38701.227
37436	192.6	12814.028	37538.047
22926	192.55	10943.979	37202.172
23944	192.2	10985.289	39047.969
44740	192.16	13740.242	35952.883
33938	191.86	12333.933	37740.461
46014	191.72	13820.32	35973.645
33350	191.53	12421.882	39830.82
29661	191.51	11692.774	37561.449
27610	191.34	11445.703	37727.824
22939	191.11	10791.197	37251.973
11196	191.03	9311.966	36622.066
16574	190.9	9954.586	37885.777
29918	190.9	11756.72	38358.195
18763	190.76	10410.428	33657.73
23736	190.71	11136.768	39882.348
10851	190.61	9437.11	37830.738
1306	190.57	7890.557	37761.855
20702	190.55	10686.596	38023.711
3606	190.53	8217.644	34945.531
40146	190.32	13029.389	39356.383
40186	190.29	13021.478	39505.305
42000	190.08	13221.242	33066.539
29296	189.96	11836.013	36235.332
42735	189.92	13467.079	36258.238
40789	189.86	13181.128	38012.992
27541	189.81	11585.669	37858.16
50756	189.73	14580.125	38808.105
12097	189.69	9496.75	33289.664
30266	189.67	12047.064	39877.832
21148	189.48	10676.079	36768.297
29489	189.46	11824.593	37097.469
9949	189.23	9196.862	37733.57
16681	189.02	9932.635	38301.047
44208	188.93	13564.169	37839.813
5489	188.89	8430.107	35721.676
32446	188.77	12139.894	36601.016
36246	188.64	12597.605	37741.828
39600	188.62	13033.044	37496.707
14306	188.47	9797.744	37045.98
14260	188.45	9703.563	37466.938
31206	188.35	11894.514	35754.84
17832	188.2	10313.357	36531.094
44073	187.99	13584.3	38626.262
40897	187.97	13284.717	37706.164
16019	187.87	9970.185	35868.879
3155	187.81	8072.479	33023.777
49951	187.6	14346.156	38003.012
47796	187.43	14199.786	36878.246
9916	187.22	9241.338	37561.289
24413	186.9	11071.153	37417.535
43572	186.84	13367.102	39430.5
49177	186.74	14368.15	35193.391
43876	186.3	13669.282	39406.926
48013	186.03	14124.024	36147.063
46951	185.98	13887.308	39574.762
4156	185.69	8406.447	37689.059
39290	185.57	12999.525	36353.676
46191	185.23	13882.48	36624.809
40193	185.17	13084.265	39531.137
32957	185.15	12163.852	38218.664
29221	185.08	11632.797	35958.152
36270	184.94	12545.268	37795.871
3072	184.67	8084.398	33378.461
4976	184.67	8445.833	37915.328
27491	184.54	11618.011	38068.484
24541	184.42	11006.702	37156.996
20	184.37	7906.457	33070.66
38867	184.06	13118.841	34590.09
22817	184.02	10985.13	36850.727
41524	183.93	13333.879	35385.531
32450	183.64	12141.196	36619.023
29838	183.43	11647.226	38064.902
7826	183.43	8952.575	38195.629
32266	183.35	12187.407	35755.133
44226	183.22	13630.166	37902.438
26340	183.16	11406.049	37350.863
12455	183.1	9523.05	34865.145
33806	182.85	12466.754	38061.305
12783	182.76	9529.959	36217.711
46147	182.66	13795.971	36468.094
6140	182.24	8717.56	33321.891
40280	182.16	12972.418	39872.547
27084	182.11	11420.335	39837.117
36250	182.09	12526.549	37749.887
35684	182.07	12585.328	35826.066
31990	182.03	12218.382	34284.934
12854	181.82	9692.922	36493.867
32209	181.76	12150.428	35495.422
14968	181.74	9754.873	34581.273
36941	181.32	12851.211	39717.328
32659	181.07	12195.928	37451.656
2285	180.8	7991.493	37513.398
47048	180.69	13928.302	39978.156
36089	180.52	12581.117	37353.211
28111	180.48	11576.448	35869.359
40329	180.48	13318.221	39799.199
16543	180.42	10119.295	37772.773
9285	180.15	9137.75	34680.441
44532	179.88	13737.441	37005.848
5126	179.73	8549.114	37396.395
35913	179.65	12540.069	36618.789
19554	179.39	10484.127	36781.691
24230	179.21	11004.199	37897.063
21408	179.16	10684.257	35801.531
39037	179.06	13119.203	35324.473
19172	178.95	10544.2	35492.289
35888	178.91	12501.857	36504.492
34386	178.81	12313.282	36228.113
8683	178.64	9033.716	33980.355
34069	178.62	12275.746	37435.938
20573	178.49	10570.756	38507.309
5112	178.24	8622.65	37358.688
35963	178.01	12677.21	36820.711
750	177.61	7654.165	35537.676
9920	177.49	9092.641	37585.73
3594	177.41	8390.36	34848.816
20630	177.32	10729.084	38407.387
1387	177.28	7901.679	38021.707
31436	177.13	11882.595	34500.828
24170	177.11	11103.602	38046.652
6987	177.07	8784.453	37609.18
599	176.95	7846.418	34966.902
9332	176.92	9077.013	34898.719
14364	176.86	9854.581	36926.211
32378	176.84	12169.501	36310.992
4952	176.59	8579.242	38122.574
30819	176.59	11966.715	37608.809
28586	176.47	11532.102	33457.344
32455	176.46	12199.006	36633.176
26717	176.15	11243.278	38498.469
46079	176.09	13826.526	36157.938
27467	176.09	11556.241	37998.789
39716	176.03	13103.73	37867.211
24281	176.02	11150.271	37716.445
29480	175.86	11711.778	37074.305
48574	175.82	14029.568	33785.039
22573	175.79	10889.914	36006.969
1056	175.77	7839.163	37053.113
26036	175.67	11398.556	36250.129
24357	175.48	11006.055	37593.238
30535	175.46	12034.69	38323.914
27480	175.34	11562.135	38038.512
45254	175.23	13662.89	33697.094
18504	175.15	10240.434	33550.469
37601	175.13	12770.342	37110.367
40251	175	13120.229	39717.945
17485	174.77	10301.635	37616.652
14397	174.75	9882.443	36748.777
12884	174.67	9516.457	36598.793
38097	174.6	12827.006	35205.512
23337	174.58	10875.879	38425.148
23445	174.5	10817.433	38831.055
10958	173.95	9347.675	37590.777
24546	173.93	11106.667	37167.566
33493	173.93	12466.111	39676.523
19110	173.89	10418.274	35221.586
17607	173.75	10187.369	37052.449
39743	173.62	13072.856	37917.504
9917	173.51	9076.112	37566.484
39884	173.37	12945.809	38329.934
3003	173.33	8149.593	33722.297
6194	172.97	8808.822	33589.887
17740	172.97	10190.575	36579.125
45816	172.87	13829.387	35087.094
4098	172.87	8359.771	37490.676
32394	172.84	12178.037	36380.539
14816	172.8	9886.453	35102.926
13352	172.68	9513.45	38324.184
19632	172.64	10467.695	37055.328
8815	172.45	8916.387	33360.969
13714	172.36	9807.041	39858.887
25300	172.24	11191.096	33631.16
21205	172.05	10660.684	36609.512
19551	171.9	10410.752	36774.305
31963	171.74	12178.36	34136.813
37426	171.74	12724.579	37813.609
13551	171.71	9666.747	39305.051
32751	171.48	12228.783	37659.723
31746	171.48	12137.322	33047.566
1270	171.44	7731.051	37679.492
17869	171.25	10173.182	36348.051
1527	171.11	7698.55	38638.961
16178	171	10079.226	36425.871
14359	170.9	9731.642	36912.309
3602	170.59	8402.599	34913.688
19808	170.46	10393.721	37660.586
39657	170.38	13055.953	37656.367
27333	170.33	11533.369	38649.453
15756	170.29	9972.96	34857.059
8046	170.27	8985.815	37500.691
23887	170.08	11036.852	39148.457
30246	169.85	11963.628	39789.574
23696	169.67	10833.597	39923.699
37394	169.6	12836.999	37745.32
21294	169.58	10667.018	36368.184
41339	169.39	13221.834	36183.316
29790	169.39	11685.714	37915.781
30909	169.37	11858.77	37223.621
19888	169.37	10538.307	37974.246
12674	169.31	9601.627	35772.18
47362	169.31	14069.983	38646.07
1167	169.31	7651.951	37407.703
35837	169.29	12577.567	36317.023
27672	169.14	11493.157	37598.715
32732	169.12	12213.512	37610.289
7611	169.12	8947.684	39389.238
20747	169.08	10629.397	37832.949
28820	169.06	11700.011	33952.098
30884	169.02	12016.759	37481.043
11139	168.87	9318.703	36718.898
6669	168.83	8632.267	36148.566
44138	168.81	13770.343	38210.898
30436	168.77	11851.769	38994.758
10985	168.74	9358.203	37381.57
24343	168.68	11003.592	37548.383
42795	168.66	13447.736	36445.289
9826	168.54	9086.321	37194.184
19967	168.49	10469.907	38321.977
40867	168.47	13152.814	37946.668
10111	168.41	9201.09	38456.91
34010	168.22	12390.007	37587.379
44241	168.18	13578.7	37935.293
44788	168.18	13758.831	35825.262
3254	168.18	8393.727	33326.973
19413	168.16	10532.474	36352.391
33324	168.16	12073	40001.18
16421	168.05	10107.805	37278.117
1442	167.97	7664.895	38198.125
51050	167.95	14422.418	37696.871
24420	167.87	11133.522	37426.676
43298	167.61	13412.657	38223.398
22625	167.59	10853.206	36208.531
47217	167.59	14047.671	39301.223
4275	167.4	8338.726	38140.711
40814	167.38	13196.436	38085.488
36693	167.36	12554.031	39370.297
7894	167.26	9016.127	37828.617
40891	167.2	13135.249	37695.66
35839	167.18	12492.097	36323.949
26606	167.17	11241.797	38070.633
52013	167.13	14497.197	33883.863
8041	167.05	8911.476	37489.379
24419	166.99	10990.162	37428.637
14514	166.94	9807.075	36232.449
33184	166.82	12081.012	39434.949
47133	166.74	14130.553	39607.266
33290	166.71	12131.963	39885.762
2315	166.67	8052.059	37609.957
49686	166.4	14380.935	37103.988
15589	166.36	10090.456	34099.313
4965	166.34	8481.301	37879.852
17196	166.13	10176.479	38651.609
22860	166.05	10838.959	36996.449
33933	166.02	12475.692	37721.352
12960	166.02	9535.09	36856.223
28525	165.96	11613.065	33496.043
36717	165.9	12616.036	39511.863
665	165.71	7861.825	35188.18
45713	165.59	13953.851	34623.703
32593	165.35	12127.17	37270.445
32702	165.17	12098.802	37547.672
48791	165.06	14415.075	33280.855
47610	164.94	14147.938	37790.148
7425	164.92	8729.829	39792.035
21501	164.85	10671.529	35267.785
36392	164.77	12558.566	38087.434
46408	164.73	13970.579	37433.984
2303	164.73	8140.912	37576.031
46706	164.66	13915.718	38447.023
46530	164.56	13894.1	37805.945
16224	164.45	10119.554	36557.656
26446	164.43	11406.608	37678.523
48149	164.23	14083.519	35669.793
1308	164.2	7705.023	37768.094
49984	164.1	14262.238	38133.855
35938	164.06	12577.967	36697.289
26605	163.91	11329.808	38073.668
11001	163.87	9468.95	37423.695
22122	163.3	10963.322	33738.164
32908	163.2	12120.649	38077.832
27382	163.1	11481.464	38582.895
32001	163.07	12249.788	34349.02
14521	162.93	9755.177	36251.445
30573	162.91	11925.398	38180.129
43704	162.87	13521.377	39870.715
40290	162.72	13124.43	39921.289
2348	162.7	8198.658	37417.34
20816	162.57	10766.731	37696.879
43283	162.49	13533.26	38178.832
49493	162.47	14343.515	36449.957
8977	162.47	9266.31	33335.215
43007	162.43	13516.313	37249.332
21966	162.38	10634.881	33133.621
28072	162.34	11480.875	36037.977
33043	162.34	12134.889	38524.207
41213	162.28	13135.365	36577.52
43061	162.26	13362.667	37428.895
17659	162.24	10161.743	36900.352
5062	162.22	8492.083	37556.258
48757	162.17	14367.491	33150.703
37317	162.07	12786.791	37830.449
36761	162.07	12418.771	39683.625
20693	162.05	10738.663	37995.895
50268	162.05	14327.485	39320.348
51596	162.03	14604.93	35640.891
32798	162.03	12249.818	37760.117
42340	162.03	13503.415	34581.34
9730	161.61	9140.459	36702.91
23411	161.36	10904.249	38689.652
36884	161.34	12823.205	39896.051
2275	161.3	8060.337	37814.223
35399	161.25	12550.892	34491.938
37639	161.15	12879.385	36927.746
25699	161.11	11375.781	34269.711
2276	160.88	8003.006	37816.57
44223	160.81	13613.187	37880.863
5178	160.69	8430.331	37263.695
15573	160.69	10027.037	34048.867
7417	160.6	8686.146	39747.164
36279	160.56	12644.626	37814.996
50443	160.56	14625.031	39787.965
37210	160.54	12781.238	38404.492
11996	160.21	9476.661	33231.59
27348	160.15	11491.016	38722.332
10060	160.15	9079.172	38219.273
45384	160.12	13756.016	33076.063
9360	160.12	9123.182	35015.215
27426	160.1	11444.787	38170.301
5330	160	8465.209	36428.508
50496	159.96	14490.517	39975.203
32528	159.89	12101.752	36978.105
35698	159.89	12646.662	35856.805
36702	159.89	12524.289	39433.777
32374	159.66	12258.996	36309.242
33320	159.6	12247.487	39990.168
38178	159.58	12738.155	34871.375
49089	159.54	14320.437	34825.961
9898	159.47	9271.523	37482.695
21200	159.43	10748.653	36597.73
18292	159.31	10234.679	34466.68
29232	159.31	11714.254	35988.277
28686	159.27	11836.023	33189.547
26330	159.25	11232.418	37311.969
12673	159.2	9504.3	35767.504
43593	159.2	13465.362	39519.594
12353	159.2	9657.688	34455.898
15755	159.18	9926.677	34854.676
49178	159.12	14385.945	35197.395
46249	159.04	13805.103	36922.723
26468	158.97	11352.397	37731.871
464	158.97	7762.401	34422.801
46182	158.95	13867.479	36581.07
22830	158.93	10823.284	36891.492
43058	158.91	13481.86	37423.641
15650	158.85	10066.836	34400.871
30001	158.81	11705.827	38823.688
33987	158.51	12423.083	37535.711
35986	158.41	12542.795	36952.441
36020	158.32	12579.939	37087.512
10525	158.22	9484.2	39747.961
42586	158.2	13488.21	35625.715
6540	158.18	8774.014	35356.934
13959	158.09	9707.128	38717.801
20901	158.03	10640.331	37600.828
26679	158.03	11253.891	38354.434
40286	157.99	13007.274	39903.316
34317	157.99	12273.378	36600.527
39302	157.93	12996.607	36376.777
4112	157.88	8382.476	37549.773
40315	157.88	12946.573	39992.961
39061	157.84	12978.453	35450.355
28007	157.82	11482.596	36377.953
38360	157.76	12748.759	34002.504
36733	157.72	12530.927	39554.457
33971	157.65	12485.286	37511.094
30268	157.36	11872.529	39888.207
12890	157.34	9658.861	36602.473
50951	157.32	14530.169	38009.27
22866	157.3	10915.597	37014.172
16715	157.28	9985.756	38523.523
35003	157.22	12407.457	33635.535
47437	157.19	14122.461	38387.305
12762	156.96	9690.391	36128.215
29743	156.9	11648.73	37803.984
2861	156.88	8193.119	34547.656
6008	156.78	8578.059	33225.773
51723	156.65	14466.448	35239.57
15603	156.65	9962.732	34151.195
21158	156.63	10630.348	36822.23
11077	156.59	9432.341	37130.199
50138	156.52	14287.108	38789.805
47906	156.36	14185.405	36447.73
16445	156.32	10095.715	37384.035
4219	156.21	8408.304	37904.004
12501	156.15	9506.493	35059.551
49696	156.09	14220.518	37176.781
28040	156.06	11563.372	35910.113
50315	155.96	14347.687	39538.395
24434	155.96	11101.844	37457.102
27634	155.94	11460.718	37797.32
28767	155.9	11701.322	33707.258
30785	155.85	11958.455	37542.66
46246	155.83	13903.919	36910.551
43230	155.79	13496.676	38002.664
33696	155.67	12328.791	38333.586
15789	155.52	10108.043	34964.988
2833	155.5	8182.308	34710.309
26516	155.37	11334.625	37842.137
18150	155.35	10264.645	35099.965
12838	155.16	9520.734	36421.363
33540	155.06	12342.659	39154.191
46649	155	13846.334	38205.836
22687	154.93	10804.692	36403.426
27567	154.89	11428.092	37937.344
41049	154.87	13220.193	37282.188
50410	154.73	14330.798	39940.438
30292	154.71	11866.306	39998.91
40456	154.7	13165.381	39581.875
34589	154.6	12374.765	35693.41
30725	154.49	12042.443	37690.852
18721	154.45	10493.874	33498.895
51433	154.43	14555.555	36532.691
22423	154.43	10963.65	35271.504
9428	154.35	9070.285	35286.941
14807	154.35	9883.702	35394.512
12294	154.33	9553.713	34185.738
19812	154.29	10484.115	37689.051
50019	154.22	14215.026	38252.344
19702	154.12	10421.16	37280.543
1467	154.1	7870.091	38378.02
27805	153.93	11473.08	37059.152
40225	153.87	13097.148	39624.113
36092	153.87	12510.192	37383.602
3163	153.83	8024.154	33083.949
36514	153.81	12680.253	38521.41
36252	153.72	12686.599	37753.621
41168	153.6	13319.97	36755.16
49252	153.6	14383.944	35465.691
25269	153.57	11003.37	33792.473
43546	153.53	13500.882	39326.063
13151	153.53	9595.248	37525.805
37658	153.51	12709.623	36987.223
31476	153.49	11948.026	34296.613
5147	153.45	8609.166	37464.785
17195	153.41	10243.397	38640.391
15529	153.39	10080.249	33845.445
40203	153.34	12967.147	39573.52
21465	153.3	10651.713	35431.059
7388	153.2	8631.7	39556.441
20024	153.2	10555.757	38592.559
39447	153.18	13107.219	36999.938
1203	153.14	7838.859	37490.383
1773	153.09	7716.044	39607.078
45352	153.09	13578.63	33283.059
33216	153.05	12245.34	39585.773
42966	152.99	13546.596	37071.703
30123	152.97	11846.095	39595.387
2516	152.91	8045.082	36662.336
11570	152.88	9375.708	35388.27
23805	152.86	11081.602	39739.453
40956	152.76	13324.915	37611.16
47443	152.68	14035.09	38398.852
9353	152.67	9260.897	34986.074
42889	152.65	13383.824	36814.508
46751	152.63	13801.48	38662.324
11104	152.57	9436.937	36891.027
23414	152.47	10793.222	38720.234
42858	152.47	13543.745	36666.477
18552	152.44	10172.338	33412.766
12899	152.38	9638.665	36631.281
19016	152.36	10435.082	34759.777
18775	152.34	10369.577	33726.961
32054	152.28	12248.548	34681.043
21277	152.26	10737.39	36289.891
40801	152.11	13325.557	38039.605
33886	152.03	12336.275	37936.586
44324	151.98	13686.214	37529.52
1163	151.96	7775.975	37401.664
5293	151.94	8616.203	36551.23
33900	151.94	12384.499	37958.855
2216	151.88	8050.574	37868.414
5653	151.84	8434.074	34640.773
44266	151.84	13723.134	37694.324
15737	151.8	9931.725	34768.387
12925	151.71	9542.671	36735.508
30809	151.69	12000.696	37593.789
50562	151.65	14517.656	39745.629
7777	151.63	9000.932	38565.395
29791	151.61	11748.68	37918.391
36807	151.61	12637.477	39887.242
10268	151.59	9189.345	39239.691
42906	151.48	13530.166	36862.738
26469	151.44	11254.945	37736.813
20745	151.42	10664.222	37834.363
36293	151.4	12521.274	37847.438
48114	151.38	14195.27	35852.254
11756	151.32	9288.278	34582.262
14701	151.25	9886.932	35654.516
834	151.25	7720.258	36013.289
16076	151.23	10022.205	36090.902
50482	151.19	14594.339	39908.832
24242	150.98	11009.093	37934.648
20562	150.96	10558.097	38795.02
9894	150.92	9082.234	37461.043
36334	150.92	12580.072	37939.281
19581	150.88	10467.636	36885.945
25112	150.86	10998.831	34348.355
12478	150.67	9545.3	34971.328
12002	150.67	9465.094	33247.703
17743	150.56	10266.097	36587.492
49924	150.54	14320.859	37912.43
34170	150.5	12442.041	37087.094
20480	150.5	10592.499	38860.043
20606	150.33	10692.56	38315.766
3317	150.23	8290.682	33528.824
1058	150.21	7717.011	37063.496
45471	150.18	13955.797	33244.02
43132	150.14	13490.853	37643.047
41545	150.14	13237.521	35134.289
37321	150.12	12862.959	37842.152
32383	150.06	12264.685	36342.762
30605	149.91	11858.177	38300.699
27755	149.77	11486.86	37205.32
1529	149.68	7968.138	38656.676
37728	149.64	12912.771	36633.738
31021	149.64	11903.164	36717.824
19261	149.56	10408.925	35848.555
36953	149.54	12729.274	39449.141
44404	149.52	13567.055	37443.734
47461	149.49	14161.456	38160.973
29810	149.41	11646.465	37976.906
19183	149.41	10382.412	35552.109
31307	149.35	11903.129	35334.234
19467	149.35	10489.965	36523.527
36273	149.33	12616.177	37796.195
41146	149.29	13136.914	36983.762
14420	149.27	9892.793	36835.52
36352	149.24	12590.682	38004.219
5661	149.22	8608.986	34705.34
24991	149.2	11010.533	35045.723
32432	149.14	12179.378	36541.133
10998	149.12	9455.647	37416.738
5871	149.08	8599.003	33656.316
44526	149.08	13700.564	36982.211
28515	149.06	11503.393	33729.266
24890	149.06	11196.594	35451.094
22403	148.99	10865.878	35181.594
48073	148.99	14116.537	36023.883
51613	148.99	14509.779	35424.805
37319	148.97	12740.163	37841.234
31720	148.55	12031.645	33103.617
402	148.55	7722.363	34162.898
19672	148.55	10540.818	37201.738
8048	148.47	8843.588	37506.551
1255	148.37	7800.189	37636.477
24440	148.3	11079.548	37469.824
42724	148.24	13461.579	36218.68
36330	148.16	12495.332	37942.563
27664	148.14	11499.378	37572.371
21262	148.05	10645.17	36516.73
8026	148.05	9051.028	37399.566
38599	148.03	13025.329	33098.813
27620	147.97	11596.134	37753.133
19549	147.9	10508.995	36766.09
41472	147.84	13145.004	35457.621
16964	147.82	10007.155	39990.012
928	147.82	7788.973	36514.773
4933	147.8	8473.468	38005.09
23199	147.76	10852.765	37970.566
8658	147.74	8963.569	34176.289
36425	147.72	12623.569	38190.316
1257	147.72	7792.569	37651.113
13378	147.69	9608.061	38453.086
36101	147.67	12573.208	37408.238
16030	147.67	9996.63	35904.613
34456	147.61	12276.866	36202.648
43853	147.51	13752.633	39307.375
34724	147.47	12436.036	34967.813
41292	147.46	13300.516	36338.98
25520	147.44	11247.785	33422.211
23443	147.42	10970.375	38828.051
27091	147.4	11507.855	39880.5
38819	147.38	13099.131	34322.621
33787	147.32	12371.123	38017.703
15217	147.19	9784.337	33333.23
38549	147.17	12743.609	33021.668
4198	147.15	8251.49	37833.465
43607	147.09	13538.92	39562.223
44103	147.09	13699.861	38406.625
24762	147.05	11161.591	36204.16
30175	147.01	11742.268	39767.742
18230	146.88	10346.119	34819.273
33814	146.88	12365.388	38088.043
30823	146.82	11903.605	37616.816
4010	146.77	8397.088	37180.402
34551	146.75	12305.529	35869.516
7896	146.73	8940.531	37840.535
19849	146.69	10418.942	37811.934
19712	146.61	10490.042	37316.137
40423	146.59	13312.487	39750.242
51264	146.57	14625.345	37117.164
40540	146.57	13189.173	39240.406
15659	146.54	10081.54	34440.203
5626	146.38	8570.998	34834.754
29847	146.38	11774.395	38089.473
29901	146.38	11846.197	38282.188
35658	146.13	12615.008	35735.102
46499	146.06	13881.052	37714.578
25153	146.06	11080.983	34248.242
46940	146.06	13787.575	39533.004
17711	146.04	10334.034	36788.805
19259	146.02	10369.063	35834.891
11368	146	9400.913	36208.773
34119	145.98	12451.725	37254.102
4942	145.96	8514.22	38076.379
16431	145.94	10014.746	37329.031
39690	145.79	12962.742	37778.184
7663	145.75	8849.02	39021.715
28883	145.71	11664.142	34308.469
14555	145.64	9894.229	36351.047
16763	145.62	10049.653	38762.156
3398	145.6	8388.175	33864.938
25631	145.6	11266.208	33956.59
43534	145.6	13465.628	39256.137
26905	145.54	11247.046	39400.668
16034	145.52	10056.991	35923.168
13156	145.46	9647.863	37566.488
45594	145.44	13870.454	33964.676
17810	145.39	10248.603	36474.777
10856	145.35	9406.832	37857.434
38111	145.27	12904.914	35226.668
48584	145.27	14040.618	33551.445
47474	145.25	14168.291	38190.953
30775	145.23	11884.64	37523.887
4	145.21	7667.031	33014.012
51800	145.19	14573.695	34707.352
48947	145.04	14322.191	34081.922
9286	145.02	9176.166	34682.652
11950	144.91	9373.918	33327.762
30091	144.89	11827.661	39448.648
27506	144.89	11590.136	38101.977
19798	144.85	10431.255	37634.305
36069	144.85	12591.826	37281.426
18197	144.85	10287.651	35018.633
7164	144.81	8796.118	38462.172
25060	144.79	11083.063	34763.387
14095	144.72	9748.835	38034.805
42014	144.7	13318.76	33133.117
28424	144.68	11572.486	34130.895
24306	144.64	11106.277	37777.996
42646	144.6	13513.798	35866.148
36195	144.6	12560.219	37635.203
9841	144.56	9222.444	37269.688
17704	144.56	10313.52	36751.602
47509	144.56	14139.434	38038.094
13444	144.52	9554.403	38714.711
21478	144.47	10627.432	35503.563
26194	144.45	11288.856	36779.273
19781	144.45	10392.716	37588.176
14727	144.43	9810.731	35439.926
33200	144.43	12106.464	39490.719
6886	144.39	8679.285	37268.133
34262	144.37	12372.762	36755.676
5819	144.35	8500.551	34066.801
16600	144.33	10032.221	38007.117
5716	144.31	8551.19	34582.008
46099	144.31	13843.108	36241.617
32711	144.31	12133.759	37561.781
47265	144.18	14043.238	39163.438
36752	144.18	12522.722	39631.105
16410	144.16	10078.763	37246.992
40797	144.16	13146.015	38033.254
20764	144.08	10731.716	37874.777
10910	144.03	9321.57	37714.785
21034	144.03	10743.151	37070.895
22331	144.01	10969.801	34795.004
8499	143.93	8915.032	34959.969
50248	143.91	14293.779	39224.102
26720	143.91	11406.774	38505.59
41900	143.89	13260.728	33796.262
42377	143.87	13508.672	34773.773
26317	143.85	11341.203	37275.41
50204	143.83	14307.868	39031.363
44414	143.83	13620.404	37481.465
17019	143.83	10309.617	39937.172
51691	143.82	14612.475	35119.176
23817	143.8	11102.595	39469.43
36247	143.78	12666.667	37740.508
34237	143.72	12399.218	36991.359
37827	143.7	12823.715	36369.199
50130	143.68	14314.186	38757.18
17799	143.62	10157.78	36439.223
34120	143.49	12326.791	37258.227
28821	143.43	11736.739	33966.074
15194	143.41	9868.335	33546.352
47402	143.41	14041.267	38511.199
21692	143.39	10603.311	34537.258
49890	143.32	14310.86	37790.973
44992	143.32	13632.546	35055.285
24374	143.22	11106.583	37619.344
48755	143.09	14339.155	33140.512
20308	143.07	10565.361	40000.531
39756	143.03	12999.932	37972.34
44237	143.01	13727.217	37926.875
44296	142.99	13727.278	37771.473
30926	142.97	11876.234	37289.98
49693	142.92	14369.718	37166.965
40366	142.9	13210.936	39982.258
13981	142.82	9892.369	38506.059
2864	142.78	8161.581	34591.094
20734	142.78	10735.397	38115.84
40990	142.78	13291.091	37412.898
33479	142.74	12433.693	39552.254
24987	142.67	11142.443	35012.914
36215	142.61	12632.99	37672.434
8844	142.61	9045.418	33467.402
6020	142.61	8608.972	33270.504
19824	142.61	10410.237	37732.633
10035	142.57	9117.916	38140.09
48035	142.55	14039.323	36204.77
36376	142.53	12668.166	38050.211
18617	142.53	10338.359	33131.543
6647	142.51	8686.863	35982.914
15684	142.49	10029.621	34535.859
3238	142.47	8260.397	33283.305
30946	142.44	11959.897	37067.473
12988	142.44	9695.98	36955.98
24552	142.4	11115.853	37184.566
38485	142.38	12837.492	33346.891
24673	142.34	11046.743	36700.719
51243	142.34	14552.592	37024.543
6159	142.32	8797.518	33461.934
46028	142.19	13990.832	35987.676
19789	142.13	10414.98	37607.906
27855	142.11	11492.419	36944.594
16702	142.11	10083.325	38431.281
1740	142.09	7809.956	39464.844
1424	142.03	7955.015	38139.664
26633	142.03	11364.869	38165.453
29680	141.98	11757.534	37612.301
47189	141.9	14173.024	39499.438
3212	141.88	8295.004	33168.75
24252	141.86	11188.563	37954.707
26434	141.73	11304.772	37647.211
40228	141.73	13072.111	39634.977
43073	141.67	13432.903	37470.355
19813	141.59	10546.981	37686.344
14266	141.56	9789.566	37497.066
36529	141.48	12693.859	38564.852
43263	141.48	13543.571	38097.555
23276	141.46	10978.517	38205.949
40454	141.44	13342.174	39571.391
45651	141.44	13847.714	34340.059
30103	141.36	11743.624	39511.117
24290	141.36	11081.371	37739.031
41692	141.34	13198.259	34661.539
30993	141.31	11999.994	36928.141
12635	141.21	9683.198	35548.195
20486	141.13	10757.925	38874.063
38603	141.13	13005.301	33120.82
50119	141.08	14380.709	38708.723
44027	141.04	13586.918	38753.184
22791	141.04	10793.617	36758.91
42317	141.02	13515.47	34518.301
21686	141.02	10629.425	34489.984
18081	141.02	10223.203	35508.719
8878	140.92	8936.353	33298.746
20007	140.92	10375.76	38478.941
50818	140.9	14461.517	38751.941
35460	140.89	12570.654	34841.262
30225	140.85	11792.907	39983.867
1978	140.85	8142.366	39342.797
49910	140.85	14289.877	37860.648
12373	140.77	9593.391	34547.219
30663	140.75	11952.903	37834.789
18117	140.75	10212.871	35278.242
40021	140.71	13015.748	38901.129
27935	140.69	11549.59	36395.316
19796	140.66	10348.723	37627.52
49255	140.66	14343.424	35484.977
28088	140.62	11625.651	35762.543
8826	140.6	8844.355	33405.23
19407	140.56	10408.535	36342.629
35695	140.56	12622.316	35850.59
30648	140.46	11847.491	38097.641
49413	140.44	14371.113	36046.688
23203	140.44	10802.756	37975.031
42960	140.43	13515.887	37046.305
33660	140.43	12472.007	38503.426
45969	140.39	13983.037	35809.559
43564	140.39	13541.79	39401.129
23412	140.31	10876.534	38692.914
5249	140.31	8415.168	36970.766
3327	140.29	8337.429	33594.836
31009	140.29	11988.737	37009.977
26625	140.25	11272.058	38140.691
10714	140.25	9410.397	38702.246
16081	140.18	10068.484	36110.238
44749	140.12	13706.351	36009.141
44660	140.06	13773.178	36273.207
37830	140.06	12753.611	36372.809
49639	140.06	14287.142	36918.031
37975	139.97	12714.162	35729.84
36146	139.85	12562.554	37535.41
4323	139.83	8330.45	38481.055
10533	139.79	9281.473	39454.727
37519	139.58	12818.418	37457.16
28246	139.54	11576.677	35199.344
5486	139.53	8550.229	35692.52
2376	139.47	7986.681	37201.691
24338	139.45	11073.276	37535.375
20539	139.43	10616.658	38724.676
27851	139.37	11615.569	36923.297
17402	139.35	10282.966	37949.301
15170	139.14	9797.448	33762.348
42752	139.1	13563.036	36320.766
28120	139.08	11555.615	35590.727
23573	139.05	10925.225	39350.711
17621	139.05	10340.36	37087.16
44011	138.93	13745.823	38676.32
49629	138.89	14208.742	36837.402
20173	138.85	10461.428	39566.547
4062	138.85	8224.896	37376.051
8200	138.84	8904.574	36616.508
49817	138.84	14291.729	37579.754
19411	138.84	10387.579	36349.922
47918	138.84	14128.004	36493.074
30817	138.8	12034.307	37604.016
30644	138.64	11958.775	38085.363
37925	138.62	12843.775	35844.961
32673	138.57	12195.766	37487.793
50510	138.57	14519.102	39600.93
25328	138.55	11193.309	33404.766
37133	138.41	12871.662	38937.629
36731	138.39	12672.874	39541.078
29949	138.26	11639.219	38494.813
41260	138.2	13211.679	36475.914
13298	138.18	9570.065	38096.91
10503	138.13	9320.218	39653.996
1391	138.07	7752.363	38026.961
39788	137.95	12980.999	38062.48
11565	137.9	9342.381	35356.449
12993	137.82	9695.24	36973.988
22249	137.78	10978.827	34379.219
31175	137.76	12008.63	36164.598
21202	137.71	10628.379	36611.211
5066	137.69	8588.622	37577.828
27569	137.65	11524.654	37945.824
43441	137.61	13409.711	38877.801
26936	137.61	11318.288	39554.621
43604	137.61	13438.3	39558.203
25284	137.51	11073.406	33545.316
49864	137.51	14251.996	37731.504
32615	137.51	12098.894	37337.5
51182	137.49	14447.072	37473.188
17632	137.49	10261.325	37130.504
13091	137.42	9603.082	37313.938
19385	137.32	10357.803	36263.844
15168	137.32	9832.425	33755.152
32033	137.26	12113.298	34583.305
14175	137.25	9743.881	37757.293
46288	137.09	13898.644	37081.902
4150	137.07	8312.939	37658.383
5198	137.07	8600.239	37327.117
31019	137.03	11946.004	36714.512
42728	137	13407.701	36228.164
25475	136.98	11210.937	33204.355
30661	136.92	11860.329	38144.168
49871	136.88	14327.8	37749.109
44672	136.88	13689.595	36313.836
19822	136.82	10429.406	37731.336
32901	136.82	12149.18	38053.203
27987	136.79	11561.046	36271.863
26384	136.75	11283.896	37525.645
20616	136.67	10661.625	38351.281
47114	136.63	13902.877	39977.531
35087	136.56	12339.792	33048.773
28345	136.54	11619.408	34709.043
14304	136.48	9843.837	37027.016
26804	136.46	11412.933	38911.641
1885	136.44	8162.294	39815.453
32864	136.44	12254.225	37941.309
37630	136.42	12801.679	36905.43
49504	136.35	14283.011	36479.875
46551	136.31	13907.402	37873.43
4114	136.29	8408.803	37546.41
46377	136.25	13947.923	37334.52
17431	136.23	10326.022	37741.781
8189	136.19	8904.443	36584.32
19279	136.17	10393.988	35918.512
12975	136.12	9595.94	36911.5
24764	136.08	11185.902	36217.332
37230	136.06	12757.415	38150.555
47320	136.04	14187.79	39063.941
41131	135.92	13340.851	36934.523
14616	135.92	9814.682	35950.152
33492	135.9	12456.945	39660.453
33539	135.85	12434.173	39150.355
32922	135.81	12254.471	38117.457
45990	135.81	13906.863	35906.984
33106	135.81	12182.706	38963.848
14662	135.81	9845.413	35802.039
27775	135.79	11478.825	37276.738
6693	135.79	8835.119	36246.875
22431	135.77	10936.119	35342.137
24389	135.71	11147.322	37352.648
36278	135.71	12581.061	37812.93
30117	135.71	11812.032	39560.586
23673	135.71	10813.764	39805.414
33959	135.69	12333.694	37790.188
41850	135.69	13315.755	33834.527
23295	135.66	10906.995	38281.766
3941	135.64	8367.4	36856.211
40844	135.64	13221.635	37857.188
20478	135.58	10709.43	38852.621
26215	135.54	11214.828	36861.422
25776	135.54	11328.287	34679.676
47964	135.46	14092.207	36307.566
29123	135.37	11720.259	35479.801
24674	135.37	10991.291	36389.461
26889	135.37	11230.639	39347.961
36203	135.37	12509.464	37651.969
24201	135.29	11068.862	38149.297
50930	135.27	14548.059	38237.223
41387	135.27	13152.101	35755.086
5910	135.27	8587.447	33789.531
27098	135.23	11492.974	39899.477
19846	135.16	10529.31	37797.516
17003	135.16	10249.703	39880.469
20101	135.08	10441.241	39020.781
24225	135	11111.159	37876.547
51177	134.95	14591.139	37443.941
33094	134.91	12192.177	38861.777
29740	134.91	11836.11	37792.605
30765	134.87	12055.544	37507.508
32875	134.87	12242.044	37978.613
29707	134.85	11804.477	37711.152
50954	134.77	14605.669	38034.523
4157	134.76	8249.716	37684.473
17528	134.76	10283.391	37417.668
38967	134.74	12923.697	35029.363
9000	134.7	9261.303	33402.352
23272	134.68	10899.193	38192.816
39293	134.66	13070.153	36367.176
49637	134.64	14365.637	36913.285
33654	134.64	12441.968	38787.27
43347	134.6	13549.776	38452.73
18435	134.58	10207.741	33893.586
37121	134.56	12831.511	38885.055
44691	134.54	13742.393	36067.949
22569	134.53	10799.198	35999.332
46699	134.51	13952.872	38421.617
20984	134.47	10573.301	37224.723
20052	134.45	10366.237	38744.996
14651	134.45	9816.07	35766.43
47820	134.35	14009.337	36714.57
36978	134.33	12859.938	39555.324
37809	134.31	12825.243	36314.32
36218	134.24	12666.107	37677.465
3387	134.22	8207.255	33816.504
41032	134.18	13160.061	37237.398
2525	134.1	7967.878	36682.508
46800	134.07	13783.264	38901.27
27020	134.07	11360.999	39850.887
29546	134.01	11814.968	37264.492
47672	133.99	14023.087	37667.117
42637	133.97	13499.929	35833.23
29814	133.95	11795.211	37991.313
43693	133.95	13533.656	39832.613
26447	133.93	11265.447	37680.328
51259	133.93	14533.583	37098.805
24778	133.89	11155.403	35967.715
30454	133.86	12056.174	39083.074
3527	133.86	8394.135	34464.137
19247	133.82	10505.235	35809.398
40813	133.82	13323.457	38079.195
7460	133.8	8773.007	39963.074
29819	133.8	11681.68	38000.004
11523	133.74	9487.077	35526.422
23043	133.74	10956.385	37573.188
21087	133.72	10679.977	36921.328
1602	133.72	7893.676	38940.309
30481	133.68	12019.252	38681.277
23237	133.68	10902.225	38054.594
46199	133.66	13854.238	36695.285
47068	133.64	14120.605	39776.676
49788	133.61	14326.157	37492.273
46965	133.59	13855.548	39652.77
46365	133.57	13925.111	37303.496
23142	133.57	10935.754	37823.051
33352	133.57	12397.964	39838.602
13002	133.55	9559.263	37020.863
47239	133.53	14133.666	39408.262
14532	133.51	9899.401	36282.027
36331	133.49	12531.334	37937.77
41233	133.43	13330.582	36384.613
36038	133.41	12500.083	37171.332
29911	133.41	11841.44	38319.914
2758	133.38	8061.942	34938.82
18431	133.36	10292.565	33883.043
15459	133.36	10089.711	33598.766
39389	133.32	12929.756	36773.973
22127	133.32	10869.681	33761.695
27407	133.24	11554.022	38379.762
33518	133.17	12472.12	39372.941
44412	133.15	13767.742	37474.887
40016	133.09	13047.818	38868.84
34288	133.09	12369.756	36865.316
32925	133.09	12107.232	38117.559
4197	133.07	8211.046	37819.652
50916	133.05	14557.261	38177.672
26538	133.03	11381.918	37900.391
27424	133.01	11626.005	38160.973
10924	133.01	9416.659	37785.203
5311	132.99	8540.998	36652.676
8099	132.97	9044.092	37066.578
49650	132.9	14389.196	36947.734
37495	132.9	12705.54	37357.77
36637	132.88	12497.775	39171.332
21270	132.86	10760.007	36247.285
20090	132.84	10544.396	38944.52
39283	132.84	13060.689	36333.156
9626	132.8	9106.242	36216.523
21311	132.78	10748.084	36085.078
19496	132.76	10448.064	36599.742
26196	132.74	11332.837	36785.363
26803	132.72	11347.973	38910.289
10087	132.72	9073.314	38336.473
46465	132.71	13970.811	37600.906
33027	132.71	12255.873	38419.477
4766	132.65	8439.834	39200.535
21571	132.59	10558.766	35222.656
9885	132.51	9064.383	37428.266
52054	132.51	14538.763	33719.938
44719	132.48	13645.121	36205.734
8008	132.48	8978.303	37350.414
48109	132.48	14064.733	35828.57
51339	132.46	14500.627	36810.875
29857	132.46	11839.599	38121.09
34146	132.4	12405.243	37344.711
23842	132.4	11081.053	39281.91
39276	132.38	13012.405	36286.594
41326	132.38	13141.811	36140.008
50658	132.36	14612.509	39364.055
5228	132.34	8475.994	37133.473
46081	132.34	13856.199	36161.867
44126	132.34	13583.249	38175.027
20081	132.3	10490.11	38890.023
26485	132.27	11407.433	37769.043
45093	132.25	13771.599	34495.293
23016	132.25	10825.24	37488.773
37428	132.25	12743.853	37507.715
20888	132.21	10707.46	37562.223
1034	132.19	7880.197	36974.27
33658	132.19	12449.415	38487.512
46398	132.17	13818.495	37408.289
21407	132.15	10721.057	35786.766
46451	132.15	13934.303	37580.008
32264	132.11	12167.754	35752.438
7620	132.09	8881.84	39117.512
37399	132.07	12731.809	37752.313
8419	132.05	8909.2	35576.625
23133	132.04	10931.049	37799.695
18016	132	10240.326	35589.898
37988	131.98	12916.848	35441.715
6843	131.92	8802.199	37076.184
29679	131.9	11816.138	37607.922
40179	131.86	13039.34	39483.84
44574	131.86	13628.848	36575.215
36755	131.84	12672.75	39655.723
37462	131.81	12802.575	37602.434
2037	131.75	7998.804	39049.602
15473	131.71	10029.007	33645.297
20828	131.65	10719.797	37746.059
43218	131.63	13465.141	37919.648
30719	131.61	11994.49	37670.633
32356	131.58	12193.878	36205.945
39947	131.58	13060.606	38599.969
31684	131.58	11993.72	33275.133
34149	131.54	12292.889	37025.723
31176	131.5	11938.625	36164.172
12387	131.46	9626.854	34586.988
40998	131.46	13279.814	37450.051
48131	131.46	14050.459	35590.43
11446	131.44	9299.535	35892.84
19447	131.4	10445.82	36467.188
37965	131.38	12800.76	35659.234
7581	131.36	9026.889	39538.246
38855	131.36	13034.335	34529.027
28444	131.36	11515.755	34241.73
27372	131.35	11550.508	38532.723
23467	131.35	10880.852	38942.613
20945	131.31	10680.46	37430.625
9982	131.31	9065.743	37860.242
7187	131.29	8662.54	38616.652
14820	131.23	9858.119	35138.16
47448	131.21	14165.725	38430.668
27481	131.21	11588.174	38038.316
47087	131.21	14071	39849.801
51057	131.19	14509.064	37709.59
32899	131.19	12068.213	38037.336
49798	131.17	14319.778	37527.254
50812	131.17	14552.491	38724.957
41645	131.14	13222.711	34810.832
28755	131.06	11692.366	33652.758
3773	131.06	8329.655	35892.031
44636	131.02	13720.942	36493.707
42231	131.02	13438.989	34092.559
33951	131	12303.657	37767.152
43557	130.98	13467.347	39371.227
40261	130.98	12958.425	39797.926
16264	130.96	10045.277	36712.215
14565	130.94	9857.807	36068.84
5026	130.85	8494.595	37753.699
19478	130.81	10451.94	36545.609
15954	130.81	9971.003	35675.133
36032	130.75	12540.676	37142.91
51123	130.75	14452.491	37603.117
13090	130.75	9531.38	37313.5
33465	130.75	12353.74	39494.813
14893	130.68	9885.122	34851.996
33729	130.68	12438.832	38153.016
51651	130.62	14606.242	35549.254
50188	130.6	14361.025	38978.195
43986	130.58	13570.854	38917.109
43581	130.56	13554.476	39468.516
50941	130.54	14584.38	38283.102
51092	130.54	14595.487	37509.836
851	130.52	7749.947	36102.41
14889	130.5	9731.522	34824.059
9158	130.46	9076.042	34011.387
15165	130.45	9887.194	33750.957
42495	130.39	13466.138	35270.828
43307	130.37	13457.932	38252.477
19490	130.35	10412.066	36584.648
43886	130.31	13664.548	39429.922
34095	130.31	12332.43	37493.02
47673	130.29	14007.928	37665.777
25223	130.23	11064.789	33943.559
23348	130.23	10795.594	38439.977
15871	130.23	10037.557	35332.734
37311	130.16	12772.853	38134.512
41345	130.16	13265.796	36222.234
23905	130.12	11178.56	39212.973
13062	130.1	9673.036	37214.563
29913	130	11714.928	38323.141
32814	129.99	12154.548	37810.898
46852	129.99	13792.044	39145.727
4455	129.93	8365.842	39322.352
11747	129.91	9449.109	34540.301
17680	129.91	10341.343	36980.496
19313	129.89	10523.57	36051.699
31077	129.85	12009.75	36646.68
12423	129.76	9507.575	34726.43
12940	129.72	9688.226	36802.254
12111	129.68	9557.721	33347.813
28549	129.62	11428.213	33603.98
41474	129.6	13234.534	35478.695
34725	129.6	12331.717	34971.504
17191	129.6	10148.94	38933.094
24443	129.56	11026.483	37480.875
12592	129.56	9607.198	35353.793
16433	129.53	9942.121	37347.512
35772	129.51	12503.653	36099.016
17548	129.49	10326.919	37484.316
32564	129.49	12155.922	37142.34
5437	129.47	8563.505	35763.781
36152	129.47	12502.016	37551.441
18813	129.47	10554.791	33880.938
16384	129.39	10061.359	37139.262
38590	129.35	13024.857	33053.992
36597	129.32	12617.723	38905.121
27078	129.24	11570.92	39811.371
28219	129.24	11489.161	35114.398
1526	129.2	7891.947	38629.586
30867	129.16	12005.693	37442.586
11981	129.14	9426.524	33484.094
18020	129.14	10152.887	35598.379
21197	129.1	10695.825	36584.867
37257	129.09	12816.731	38280.234
15030	129.07	9769.412	34199.066
50124	128.99	14310.8	38732.156
33389	128.97	12456.382	39937.73
25551	128.97	11272.171	33569.188
29751	128.93	11729.699	37818.164
44705	128.89	13654.923	36136.445
656	128.8	7944.929	35180.109
2349	128.76	8151.245	37420.039
17864	128.76	10299.405	36334.711
37345	128.7	12882.109	37922.328
25198	128.7	11171.484	33838.707
23575	128.7	10852.142	39351.395
36987	128.7	12826.567	39587.031
4194	128.66	8274.424	37806.363
48608	128.63	14004.01	33397.508
33204	128.63	12259.25	39530.516
26472	128.57	11223.603	37740.809
2488	128.51	8071.658	36859.66
25756	128.51	11268.883	34544.656
40853	128.51	13277.943	37882.129
3699	128.49	8406.603	35418.938
46887	128.47	13803.141	39319.59
8323	128.43	8881.984	35988.828
32261	128.42	12216.579	35745.91
39987	128.4	12988.9	38772.008
14028	128.34	9708.344	38423.992
35691	128.32	12552.057	35839.977
39259	128.26	13115.67	36245.344
17332	128.22	10239.155	38019.031
30825	128.19	11896.747	37625.449
26353	128.19	11232.463	37407.949
11146	128.17	9353.015	36738.402
34606	128.15	12383.678	35453.391
44982	128.13	13744.321	35009.613
9240	128.11	9150.009	34438.57
51167	128.01	14530.057	37405.211
24376	127.99	11039.36	37627.508
19296	127.99	10401.449	35981.934
288	127.97	7819.123	33798.719
32736	127.92	12256.006	37617.113
16914	127.92	10090.548	39753.734
48289	127.9	14087.367	34985.289
37441	127.88	12735.172	37549.371
26483	127.86	11388.029	37766.836
15943	127.84	9921.775	35609.371
19978	127.82	10358.084	38348.523
20628	127.8	10708.998	38401.602
24982	127.76	11161.61	34978.848
40253	127.74	13059.398	39729.18
33310	127.74	12095.981	39949.926
1626	127.73	7728.335	39036.691
45672	127.67	13804.92	34412.281
24263	127.63	11080.006	37668.762
45583	127.61	13846.625	33921.215
7356	127.59	8745.166	39372.34
46639	127.55	13930.442	38170.074
17376	127.53	10211.005	37869.449
47697	127.51	14168.865	37413.563
37280	127.48	12914.85	38033.383
20682	127.42	10754.207	38284.207
46967	127.42	13962.249	39672.801
5139	127.4	8437.431	37428.109
29863	127.4	11839.888	38152.707
29148	127.3	11828.579	35581
15083	127.27	9754.777	34057.578
17716	127.25	10134.112	36803.039
37182	127.23	12819.788	38566.82
21535	127.23	10659.434	35108.07
27923	127.23	11539.369	36664.496
36934	127.23	12862.449	39673.621
1111	127.21	7972.841	37242.82
41321	127.21	13297.387	36120.863
4540	127.19	8384.2	39728.473
2404	127.17	8024.893	37305.883
32754	127.17	12197.254	37666.465
19696	127.17	10349.329	37262.055
46622	127.15	13788.413	38084.293
38057	127.15	12722.209	35402.008
26743	127.15	11372.489	38621.668
33847	127.15	12430.252	37837.848
26783	127.11	11214.831	38792.254
12471	127.06	9577.422	34934.602
27562	127.04	11553.771	37931.648
24523	127.04	11119.341	37104.836
11164	127.02	9448.137	36813.406
23434	127.02	10954.004	38796.992
5995	126.92	8508.91	33483.238
15957	126.92	10086.816	35683.957
31835	126.92	12260.36	33476.68
4761	126.92	8612.213	39182.152
32338	126.88	12120.606	36112.578
11409	126.86	9486.902	36035.836
862	126.84	7781.131	36167.902
51089	126.84	14558.369	37811.496
47429	126.83	14062.084	38344.426
30757	126.81	11846.308	37807.172
47225	126.79	14170.277	39342.125
18023	126.79	10208.458	35611.965
43173	126.71	13532.726	37774.113
43521	126.71	13376.927	39218.574
18839	126.71	10394.303	33965.352
1040	126.69	7656.354	36992.723
33328	126.69	12360.756	39757.754
17829	126.69	10195.161	36523.504
33670	126.65	12292.292	38547.617
5006	126.65	8505.472	37716.906
36942	126.63	12735.152	39719.668
22738	126.6	10894.684	36557.848
23045	126.6	10896.214	37581.832
6108	126.54	8664.188	33201.711
46789	126.52	13881.183	38829.219
26341	126.52	11343.901	37349.523
4466	126.5	8230.462	39381.684
10250	126.48	9079.958	39154.594
25402	126.44	11149.824	33090.426
7061	126.4	8765.242	37904.477
4886	126.38	8573.37	38611.328
9257	126.37	9111.418	34511.535
47671	126.33	14151.349	37662.977
20770	126.33	10650.709	37894.254
45932	126.33	13910.586	35669.102
25989	126.29	11345.751	35993.18
30637	126.27	11937.377	38042.727
18682	126.25	10544.881	33286.973
45475	126.25	13793.092	33267.27
40357	126.25	13264.852	39929.219
38164	126.21	12846.365	34774.539
41355	126.17	13259.343	35927.273
25288	126.15	11199.667	33553.52
25936	126.15	11239.424	35723.852
507	126.14	7704.624	34655.07
31311	126.08	11864.671	35376.82
43563	126.06	13415.898	39401.828
32129	126.04	12184.995	35082.758
10068	126.04	9147.394	38258.262
22740	126.02	10826.937	36579.137
33162	126	12270.49	39352.98
15199	125.96	9798.842	33565.074
4408	125.94	8400.242	39056.098
17263	125.94	10218.828	38383.461
27920	125.92	11488.394	36650.801
44351	125.92	13700.653	37617.145
26551	125.91	11301.012	37920.438
9923	125.85	9076.702	37589.438
44044	125.81	13610.026	38501.035
39445	125.81	13018.49	36997.871
51825	125.79	14608.855	34523.633
38703	125.71	13121.363	33681.895
28559	125.71	11526.648	33348.309
50573	125.71	14569.892	39435.699
37402	125.7	12813.544	37771.934
10278	125.7	9074.842	39285.605
47164	125.68	14085.974	39719.648
11191	125.66	9309.441	36573.445
3211	125.66	8346.261	33166.129
5188	125.66	8553.124	37293.141
45632	125.64	13813.921	34239.031
28846	125.64	11718.811	34118.297
19204	125.58	10433.746	35630.133
16990	125.52	10270.13	39819.137
12509	125.52	9544.204	35087.391
19654	125.5	10367.376	37145.391
16734	125.48	10077.256	38639.484
46763	125.47	13785.172	38709.707
17888	125.47	10199.312	36067.188
4065	125.47	8281.56	37380.422
27422	125.41	11507.518	38455.195
37151	125.41	12813.098	38721.074
9831	125.39	9135.86	37221.691
30711	125.35	11962.383	37974.117
49869	125.35	14356.802	37742.098
35797	125.35	12520.065	36149.105
21951	125.31	10652.408	33020.801
18337	125.31	10340.061	34388.777
29774	125.29	11790.389	37880.988
29448	125.29	11829.44	36957.77
37098	125.29	12756.888	39091.094
27494	125.29	11578.3	38072.934
7013	125.29	8684.622	37717.188
4630	125.27	8615.246	39963.59
39391	125.25	13134.549	36778.188
7982	125.25	8849.285	37577.875
1226	125.22	7766.192	37552.895
22915	125.22	10830.947	37164.191
31038	125.14	11953.56	36810.277
15475	125.14	9937.706	33650.652
48457	125.14	14074.715	34148.152
26901	125.12	11323.915	39368.719
47842	125.1	14137.113	36815.453
14999	125.06	9819.459	34406.285
22477	125.04	10829.171	35638.695
38454	125.04	12891.552	33559.023
36167	125.02	12531.564	37582.344
23507	125.02	10910.301	39115.68
29837	125.02	11729.961	38056.559
2965	125.02	8133.563	33900.664
37909	124.97	12745.436	35769.793
18646	124.97	10445.986	33072.535
14814	124.97	9895.545	35412.047
1474	124.97	7698.88	38414.574
10688	124.95	9330.59	38880.91
7599	124.89	8946.004	39310.527
46556	124.87	13908.563	37888.488
37015	124.87	12831.482	39366.512
17950	124.87	10228.64	35995.031
38278	124.83	12813.68	34360.508
10574	124.79	9320.575	39317.281
24336	124.78	11193.11	37535.77
8368	124.78	9037.486	35600.203
27737	124.72	11468.107	37461.297
9861	124.64	9152.925	37330.945
19194	124.62	10503.294	35590.012
44190	124.62	13766.806	38089.336
43893	124.62	13622.863	39154.375
38166	124.58	12723.693	34792.027
42057	124.58	13395.496	33181.352
16444	124.55	10123.954	37377.953
11009	124.49	9458.573	37488.199
8545	124.49	8958.532	34907.883
21363	124.47	10589.557	35943.016
33902	124.47	12473.289	37960.395
37106	124.45	12899.233	38821.754
2402	124.41	8134.689	37299.738
22838	124.41	10845.685	36946.359
10302	124.37	9135.567	39397.82
10220	124.34	9168.528	38978.449
50854	124.32	14527.179	38580.055
15497	124.3	10086.487	33734.023
5185	124.28	8443.019	37275.086
32618	124.28	12069.425	37355.133
47055	124.24	13860.763	39996.164
24249	124.24	11024.908	37948.305
20657	124.22	10628.864	38156.711
40524	124.2	13343.149	39187.289
9279	124.18	9070.637	34645.523
8023	124.18	9013.241	37391.844
4097	124.18	8336.411	37482.367
43203	124.16	13394.349	37875.863
11227	124.16	9377.457	36408.477
27846	124.14	11590.464	36892.832
37048	124.07	12823.792	39174.402
48241	124.05	14015.087	35409.02
8489	124.03	9044.402	35211.813
8517	124.03	8915.372	34789.637
27210	123.95	11545.828	39588.016
16536	123.91	10125.952	37746.977
48456	123.88	14109.079	34140.152
2381	123.82	8058.744	37214.676
47400	123.82	14148.912	38503.242
24241	123.8	11100.42	37933.43
12738	123.76	9508.165	36065.207
32621	123.74	12229.412	37357.715
14048	123.72	9909.144	38206.297
30866	123.72	12040.653	37435.949
41165	123.72	13302.112	36744.813
9224	123.68	9259.307	34351.086
23109	123.66	10856.173	37734.781
5544	123.65	8536.116	35330.355
48408	123.65	14020.154	34538.961
16655	123.63	10087.486	38191.637
27637	123.61	11421.446	37811.656
7921	123.59	8938.714	37973.902
33241	123.59	12214.933	39668.934
29778	123.55	11741.778	37894.758
7351	123.55	8780.211	39362.945
12357	123.49	9526.671	34481.398
18516	123.45	10296.05	33619.391
4186	123.43	8407.449	37780.578
36323	123.42	12670.89	37918.438
38163	123.32	12754.804	34777.07
42688	123.3	13441.961	36069.48
37574	123.3	12732.415	37341.246
37467	123.24	12776.891	37609.047
40686	123.22	13274.078	38529.406
14066	123.13	9916.379	38256.59
8642	123.11	9052.201	34365.078
950	123.11	7662.623	36630.566
12082	123.11	9686.058	33219.363
22638	123.07	10969.859	36242.613
44641	123.05	13592.564	36511.332
4069	123.03	8277.381	37400.039
8313	122.99	9012.079	35919.703
18410	122.98	10342.882	33814.242
36789	122.88	12571.478	39803.977
51311	122.88	14461.552	36724.961
31536	122.88	11953.711	33993.969
26326	122.88	11364.733	37297.973
29506	122.88	11753.806	37158.605
46664	122.84	13834.195	38274.063
15117	122.84	9886.84	33838.914
41054	122.8	13161.725	37293.598
39015	122.78	13048.845	35209.914
7071	122.69	8818.851	37952.141
39656	122.69	13016.295	37650.641
26486	122.67	11242.273	37774.16
44009	122.63	13622.89	38671.055
29893	122.61	11794.322	38258.836
31228	122.61	12005.345	35834.961
10504	122.61	9471.111	39656.566
32503	122.61	12261.912	36851.234
44319	122.55	13671.734	37510.926
40865	122.53	13342.366	37933.324
28106	122.5	11526.243	35837.262
19353	122.46	10464.096	36152.16
29133	122.44	11844.603	35518.168
34445	122.44	12359.326	36150.559
51294	122.42	14611.927	36982.453
23886	122.4	11007.951	39145.813
11705	122.4	9383.738	34630
22630	122.38	10831.338	36216.309
8448	122.38	9035.062	35366.992
13077	122.36	9653.015	37272.281
49782	122.36	14332.516	37478.738
20990	122.36	10603.943	37248.508
43269	122.29	13374.002	38112.488
27856	122.25	11430.899	36944.602
44032	122.25	13697.54	38770.488
8269	122.23	8856.199	36263.297
22901	122.23	10880.396	37116.281
3728	122.21	8319.391	35657.375
42928	122.19	13549.076	36925.59
21093	122.15	10614.343	36928.449
11252	122.13	9473.706	36463.598
21193	122.11	10616.914	36577.285
25844	122.09	11348.791	35132.273
29388	122.06	11728.869	36668.664
42313	122.06	13427.282	34488.668
42346	122.06	13442.455	34613.039
25305	122.06	11024.275	33645.676
20183	122.02	10554.591	39635.445
3227	122	8214.95	33236.031
20605	122	10642.963	38310.758
37429	122	12870.222	37509.82
10685	122	9461.107	38872.852
37143	122	12809.988	38688.402
43561	121.98	13518.773	39392.973
49157	121.98	14409.198	35060.797
1475	121.98	7816.563	38416.188
1445	121.96	7857.802	38210.16
24804	121.92	11132.081	35758.023
42893	121.83	13362.077	36827.863
25339	121.81	10988.948	33459.98
4541	121.79	8201.753	39734.027
34814	121.77	12417.215	34586.902
36299	121.77	12565.782	37866.91
40874	121.75	13291.759	37966.664
42022	121.75	13226.953	33161.719
35090	121.75	12456.796	33065.949
33677	121.71	12369.61	38574.707
27430	121.71	11523.701	38181.723
23129	121.67	10909.127	37787.234
7078	121.6	8648.768	37997.258
14732	121.58	9849.852	35469.066
36940	121.56	12760.162	39705.324
50544	121.56	14594.65	39700.168
30965	121.56	11996.969	37134.199
12668	121.5	9650.775	35727.41
34753	121.5	12295.677	34784.434
29754	121.5	11711.229	37823.117
7495	121.46	8866.368	39828.695
2246	121.44	8023.947	37690.137
2930	121.42	8201.661	34285.195
33423	121.42	12422.451	39657.402
6948	121.37	8737.841	37495.426
1652	121.37	7944.367	39123.551
7103	121.37	8806.454	38097.988
36370	121.35	12643.707	38038.027
40066	121.33	13051.864	39069.996
48279	121.27	14193.072	34938.613
19667	121.25	10525.412	37178.875
46242	121.23	13946.287	36894.406
29160	121.19	11677.522	35619.238
51419	121.19	14585.398	36489.492
20594	121.17	10721.312	38585.402
40731	121.14	13142.496	38464.215
39400	121.1	12963.096	36800.145
27413	121.08	11535.493	38394.406
9537	121.08	9259.219	35777.332
11453	121.04	9330.905	35589.633
21159	121	10661.423	36819.449
37448	120.98	12866.532	37561.695
44290	120.98	13777.702	37760.484
1439	120.98	7907.289	38181.176
37637	120.96	12782.384	36925.309
13397	120.94	9667.611	38530.348
24164	120.91	11006.924	38031.352
5252	120.89	8511.953	36980.246
27247	120.87	11532.904	39120.473
20742	120.87	10562.894	38140.879
354	120.85	7869.681	34015.48
9531	120.85	9100.348	35727.285
13732	120.85	9832.112	39968.68
18366	120.83	10196.769	34270.215
41538	120.79	13160.645	35110.719
21451	120.77	10753.216	35659.426
33804	120.75	12330.726	38060.703
49476	120.75	14233.198	36343.801
40828	120.75	13184.932	38117.66
11729	120.73	9394.655	34748.309
33515	120.71	12293.861	39367.594
20919	120.62	10640.992	37653.211
8780	120.6	8904.533	33545.984
6148	120.58	8702.966	33371.879
40393	120.54	13346.618	39630.133
36981	120.47	12910.505	39567.316
23719	120.45	11049.423	39797.504
42638	120.43	13369.398	35833.797
17848	120.43	10235.033	36266.051
30675	120.41	11947.818	37863.543
28843	120.41	11833.909	34079.855
13516	120.39	9494.654	39092.008
30283	120.39	11859.581	39978.57
15361	120.37	10118.372	33178.793
8320	120.35	8883.776	35971.645
41740	120.35	13178.699	34513.883
40918	120.33	13169.354	37792.117
18073	120.33	10291.695	35485.074
23576	120.31	10788.679	39349.82
46080	120.31	13883.996	36160.293
37743	120.29	12751.391	36394.789
14085	120.29	9897.346	37994.289
46712	120.27	13976.978	38465.355
27720	120.27	11519.245	37410.086
21425	120.27	10712.763	35881.074
34783	120.24	12375.777	34637.719
32563	120.22	12261.966	37133.469
24297	120.22	11098.106	37751.922
19807	120.22	10501.497	37653.773
20953	120.18	10656.848	37459.477
4407	120.16	8255.378	39052.605
16140	120.1	10120.127	36300.527
17874	120.04	10286.177	36352.242
16055	120.03	10034.499	36003.656
8191	120.01	8961.727	36600
19651	119.97	10464.815	37133.789
32865	119.97	12155.922	37947.473
32271	119.97	12160.756	35777.023
18983	119.95	10547.098	34611.516
10867	119.91	9447.828	37886.352
24185	119.89	11021.29	38088.215
25044	119.87	11177.776	34694.219
15958	119.83	10127.167	35689.188
5002	119.8	8557.663	37700.051
49364	119.8	14268.146	35885.555
19512	119.78	10460.13	36659.457
19741	119.78	10432.616	37420.711
6224	119.78	8752.544	33765.539
16164	119.74	10020.274	36371.453
46266	119.74	13950.504	36997.605
37108	119.72	12846.264	38824.941
47958	119.72	14127.074	36286.445
36025	119.7	12600.943	37102.23
32916	119.68	12207.447	38093.949
33812	119.66	12405.392	38076.891
34173	119.6	12387.846	37098.121
5365	119.6	8454.262	36333.625
22412	119.55	10835.559	35214.203
51066	119.55	14542.092	37737.254
30853	119.51	12003.939	37392.27
19823	119.51	10452.171	37732.793
37485	119.51	12875.832	37651.828
8614	119.51	8968.269	34581.012
8025	119.49	8882.866	37396.883
32872	119.45	12255.25	37969.938
26290	119.35	11230.331	37167.293
40268	119.34	13016.332	39835.746
13830	119.32	9777.984	39357.746
29706	119.32	11834.235	37708.398
27161	119.32	11558.605	39677.805
4668	119.32	8526.388	39756.348
42608	119.28	13481.186	35719.809
17782	119.26	10186.264	36392.902
24441	119.26	11101.677	37476.555
21404	119.26	10603.721	35763.863
6985	119.26	8714.772	37600.59
32800	119.24	12147.92	37773.762
11694	119.24	9283.683	34909.098
40345	119.22	13272.996	39870.055
31241	119.2	12006.43	35613.043
10089	119.2	9089.181	38341.191
36276	119.2	12602.485	37811.102
1691	119.16	7799.298	39259.063
614	119.14	7698.823	35020.793
43783	119.14	13752.091	39615.5
27781	119.12	11614.819	37314.074
14942	119.12	9745.631	34735.133
35051	119.11	12435.496	33209.031
46503	119.09	13843.171	37722.152
7821	119.09	8921.575	38167.141
34066	119.07	12417.909	37427.453
66	119.07	7702.089	33206.531
36563	119.05	12628.072	38721.098
47425	119.05	14196.672	38323.473
11465	118.99	9292.215	35632.934
15523	118.97	10080.327	33819.184
37752	118.93	12790.457	36415.703
41658	118.93	13198.865	34835.5
22592	118.91	10893.999	36074.012
47486	118.91	14134.642	38260.668
26151	118.9	11282.94	36598.719
37585	118.88	12818.001	37054.309
35668	118.88	12683.993	35761.594
32768	118.88	12208.779	37696.469
18892	118.84	10415.689	34118.258
5482	118.84	8525.567	35681.563
9003	118.84	9066.495	33412.313
12954	118.8	9624.551	36840.238
43163	118.8	13371.179	37746.652
37453	118.76	12795.891	37579.43
39017	118.74	13079.795	35220.797
43337	118.74	13524.646	38421.461
22885	118.68	10967.681	37068.531
17536	118.68	10148.343	37445.535
1022	118.67	7698.043	36938.742
2621	118.63	8168.711	35755.375
12572	118.61	9557.692	35292.313
48758	118.61	14307.261	33148.996
18578	118.57	10341.634	33277.328
29412	118.53	11808.805	36812.344
30960	118.49	12030.807	37119.602
14546	118.49	9786.793	36311.906
40805	118.47	13293.597	38058.297
29517	118.47	11826.571	37173.262
51240	118.47	14631.052	37337.828
47593	118.45	14183.482	37731.496
47216	118.44	14095.99	39294.293
790	118.38	7696.315	35754.594
23986	118.34	11006.078	38933.285
45825	118.34	13995.37	35132.422
49665	118.32	14406.53	37026.262
18398	118.32	10265.669	34070.555
37000	118.3	12808.814	39303.496
50381	118.28	14328.552	39845.891
41898	118.28	13257.063	33783.383
37515	118.22	12879.029	37441.867
6279	118.21	8641.48	34157.09
26395	118.19	11242.954	37545.711
17723	118.13	10315.686	36817.434
[truncated: 34,512 more rows]
