# Supplementary material for: Insights on the Control of Yeast Single-Cell Growth Variability by Members of the Trehalose Phosphate Synthase (TPS) Complex
Source: Front Cell Dev Biol. 2021 Jan 28;9:607628. doi: 10.3389/fcell.2021.607628 (PMC7876269; doi:10.3389/fcell.2021.607628)
Supplement: Supplementary file 2 [file Data_Sheet_1.ZIP › final_code/input_datasets/Ntd-TSL1_SortedCells2_control_t1.csv]

Id	Area (µm²)	Centre X Position (µm)	Centre Y Position (µm)
12666	140.66	14476.656	39958.82
6897	139.8	11392.577	34883.848
3627	132.86	9695.644	39582.035
12750	124.09	14436.462	37509.469
9552	123.86	12830.335	39160.336
11964	122.75	13846.078	39601.242
10560	120.08	13276.087	33861.055
9438	117.19	12664.073	37985.906
11494	114.8	13686.249	33514.613
12276	113.72	14111.863	34012.441
5431	112.46	10442.595	38463.102
9405	111.71	12615.484	36918.012
3552	111	9517.927	37966.535
6243	108.87	10892.599	37443.969
11055	106.57	13615.618	39850.125
11884	103.82	13823.314	37701.988
10022	103.16	13015.008	34993.289
5591	102.44	10654.106	37829.637
9742	102.07	12794.539	35884.371
2719	101.75	9094.527	36873.133
12415	101.11	14413.437	34645.852
2317	97.88	9054.338	35696.254
5391	96.94	10435.447	37574.402
9767	96.52	12733.675	35178.633
12697	94.58	14630.865	39027.211
7982	92.7	12048.821	37944.871
10948	90.75	13438.044	37632.98
8478	90.73	12177.734	34802.23
8503	90.36	12080.912	35422.281
5016	89.43	10194.534	34614.648
9663	88.85	12920.667	37025
7028	87.76	11396.982	37105.141
8885	86.92	12461.645	37193.254
10583	86.72	13250.623	33621.949
3764	86.09	9895.072	37068.848
3544	85.98	9581.725	37734.48
1025	85.88	8272.082	34463.156
2037	85.71	8697.688	39421.949
11995	85.54	14113.875	39890.125
10727	84.79	13499.422	34400.672
9218	84.52	12524.372	33923.508
7986	84.44	11999.98	37695.246
12730	83.96	14617.47	38065.824
9842	83.33	12757.57	33767.375
10980	83.27	13501.951	38101.801
10044	83.03	13081.801	35559.313
12085	82.93	14102.009	38114.293
1952	82.8	8758.573	37333.656
8469	81.82	12182.635	34706.938
12182	81.42	13995.278	35969.297
10691	81.22	13457.236	33648.148
7335	80.78	11493.004	35877.914
9202	80.07	12695.235	33620.453
11482	80.07	13677.512	33876.035
11471	79.98	13652.418	34003.461
12862	79.56	14608.998	35934.664
9815	79.52	12724.758	34249.09
4441	79.39	10018.861	35613.734
10209	79.37	13087.473	39621.871
3126	79.25	9349.575	34650.363
44	79	7935.935	33512.672
1118	78.91	8408.588	35552.188
6250	78.77	10923.223	37771.027
10742	78.5	13353.909	34712.867
5715	78.2	10757.994	36332.684
10180	78.02	12978.65	38674.348
12230	77.97	14064.194	34785.742
8363	77.87	12179.285	33077.941
12176	77.6	14033.914	36153.848
10825	77.58	13558.926	36316.41
5131	77.33	10368.453	33252.059
7792	77.32	11660.242	37730.34
2607	77.18	9176.528	35003.711
12184	77.09	14209.8	36010.574
559	76.97	8197.728	39337.16
12760	76.91	14600.686	37370.016
6818	76.86	11399.831	33619.113
6317	76.51	10870.62	39516.215
8713	76.01	12224.21	39719
11538	75.59	13765.773	33137.867
10922	75.36	13512.937	37010.379
4250	75.15	9965.334	33033.805
11695	74.98	13831.325	35251.852
4757	74.79	10242.493	39428.656
12698	74.75	14631.765	39056.297
6763	74.67	11354.044	33075.488
719	73.92	8019.085	35302.051
1588	73.87	8622.302	34962.297
8733	73.85	12469.945	39822.473
10344	73.79	13248.483	37279.781
1458	73.77	8600.265	36553.938
8738	73.33	12465.6	40001.934
4916	73.18	10322.393	36578.668
10532	72.97	13330.949	34413.098
6577	72.93	11051.911	35424.348
10336	72.76	13210.027	37500.707
8611	72.7	12067.87	37479.281
7794	72.6	11680.738	37766.605
5796	72.53	10606.469	35153.875
9976	72.45	13018.461	33998.535
5547	72.08	10656.152	39062.496
5343	72.07	10417.755	36543.117
12921	71.93	14485.911	34561.023
4463	71.84	9919.006	36094.578
3837	71.84	9708.657	36519.066
2806	71.76	9271.929	38308.547
10150	71.66	13086.059	37783.77
5930	71.53	10768.998	33074.715
4821	71.32	10327.307	38091.168
11029	71.24	13395.692	39550.215
6268	71.2	10954.143	38272.344
5079	71.13	10196.874	33694.469
3177	70.53	9488.208	34277.59
11278	70.25	13751.127	36565.605
7135	70.25	11365.35	40001.387
2330	69.88	8918.765	35407.996
565	69.86	8160.852	39200.637
8686	69.52	12238.399	38942.516
1307	69.48	8333.305	39863.77
9258	69.4	12624.757	34578.98
12421	69.38	14250.471	34816.012
12549	69.25	14336.354	37490.207
5628	68.88	10573.181	37071.281
8821	68.56	12472.01	38169.941
12913	68.48	14589.002	34668.441
575	68.39	8043.041	38935.613
5592	68.21	10723.031	37836.941
6339	68	11122.848	39854.336
9502	67.81	12590.735	39425.078
10726	67.56	13529.933	34393.148
3755	67.56	9901.194	37457.988
12550	67.49	14304.305	37515.375
8928	67.39	12493.906	36390.555
9658	67.37	12919.404	37240.945
5661	67.2	10661.659	36397.34
5834	67.06	10614.801	34749.375
6939	67.01	11359.919	35527.676
12906	66.7	14541.426	34845.637
1151	66.59	8352.11	36017.73
3666	66.36	9871.572	39089.203
12095	66.36	14144.083	37707.043
11160	66.32	13709.118	38506.797
7873	66.32	11669.551	39822.813
5811	66.05	10753.758	35014.734
1242	65.95	8332.89	38081.777
9572	65.91	12905.329	38630.441
11001	65.9	13420.952	38689.059
5807	65.9	10587.352	34957.555
8714	65.86	12191.637	39750.445
7605	65.72	11638.429	34793.555
1183	65.68	8408.79	36660.035
5606	65.61	10653.106	37554.863
4903	65.57	10247.584	36807.203
406	65.49	7817.571	37879.43
722	65.47	8114.866	35355.668
12671	65.42	14529.518	39643.492
5935	65.42	10567.724	33151.508
10090	65.4	12985.355	36580.129
1836	65.26	8645.856	35090.965
10910	65.22	13525.702	36788.371
6653	65.15	11182.902	34053.164
12851	65.15	14549.834	36176.906
10547	64.96	13193.42	34093.652
11220	64.94	13764.565	37512.871
2175	64.8	9057.239	37957.285
3086	64.63	9489.959	35147.219
1495	64.57	8447.507	36105.82
9657	64.55	12902.405	37221.516
7960	64.52	11910.274	38426.199
6883	64.5	11312.082	34550.621
6228	64.48	10914.124	37276.531
9374	64.44	12682.076	36273.891
6950	64.44	11381.609	35741.367
935	64.31	8052.421	33317.273
970	64.25	8346.281	33408.441
12952	64.19	14486.376	33747.902
10076	64.15	12929.409	36215.148
4278	64.11	10131.096	33621.406
637	64.02	8014.742	37227.637
6427	64	11127.278	37684.512
10050	63.98	13116.8	35670.883
3900	63.96	9785.35	35300.289
4326	63.88	10046.545	34315.527
451	63.86	7694.983	38799.457
6209	63.81	10823.377	37090.355
3373	63.69	9683.524	34678.176
8972	63.69	12318.74	35652.504
1289	63.69	8320.669	39474.516
3235	63.65	9462.804	33179.082
2981	63.6	9429.485	36556.484
7473	63.58	11512.645	33261.859
12800	63.52	14592.561	36948.66
10976	63.39	13423.425	38073.105
12119	63.39	14184.766	37462.684
5974	63.29	10822.255	33315.703
2114	63.29	9037.375	38809.617
12089	63.25	14159.374	37858.988
474	63.17	7818.321	39322.539
11136	63.08	13748.091	38996
5640	63	10578.833	36910.594
3665	62.94	9807.864	39045.816
8578	62.93	12136.729	36613.77
4439	62.87	10100.9	35565.574
11965	62.85	13956.515	39632.281
1993	62.85	8698.246	38409.742
5633	62.77	10606.727	36866.734
7447	62.62	11585.931	33643.902
9081	62.62	12455.571	34016.539
5072	62.58	10313.677	33934.906
9644	62.5	12849.341	37704.367
9173	62.5	12500.201	33097.746
8213	62.48	11960.69	34703.527
10164	62.48	13025.063	38089.996
9520	62.47	12552.486	39814.207
10176	62.45	13103.027	38464.676
10175	62.41	13082.74	38431.68
10272	62.31	13299.48	39264.586
12394	62.25	14235.511	34096.586
8644	62.2	12078.042	38291.777
9529	62.16	12740.633	39812.824
9908	62.12	13018.526	33263.074
10245	62.08	13153.852	39506.43
12288	62.01	14124.274	33654.98
5410	61.93	10384.905	38102.41
10101	61.91	12981.813	36801.234
7886	61.91	11964.135	39943.789
601	61.83	8201.665	37836.09
4887	61.55	10217.34	36880.113
5919	61.43	10692.831	33217.098
3174	61.39	9415.774	34160.527
6730	61.35	11101.212	33436.594
9512	61.32	12677.806	39673.172
9929	61.32	13085.56	33487.66
12638	61.32	14256.739	39539.414
5390	61.28	10556.906	37521.152
8648	61.28	12229.311	38320.406
8963	61.26	12465.181	35795.148
7815	61.14	11794.837	38358.074
9467	61.11	12586.567	38672.875
12157	61.09	14116.656	36417.547
2842	61.03	9097.196	39367
4345	61.03	10007.768	34667.996
2768	61.03	9258.593	37768.895
4664	60.89	10180.016	39798.883
5412	60.89	10533.876	38138.891
11231	60.86	13775.833	37208.195
9653	60.84	12801.074	37622.801
3362	60.8	9514.353	34512.461
10219	60.76	13104.069	39702.379
11534	60.72	13731.318	33081.121
10665	60.61	13416.694	33227.879
11703	60.55	13908.253	35420.871
8038	60.45	11863.988	37338.723
4321	60.42	10083.805	34244.086
4252	60.36	10121.464	33060.285
7497	60.34	11783.088	33075.684
6411	60.32	11067.98	38356.832
635	60.2	8151.759	37208.887
10201	60.19	12935.94	39343.961
5002	60.17	10159.62	34999.738
12973	60.13	14464.094	33271.277
10778	59.96	13481.401	35277.184
3163	59.84	9473.057	34378.688
8732	59.82	12439.442	39813.695
8906	59.71	12329.276	37160.035
12637	59.61	14401.18	39538.805
12152	59.51	14126.578	36580.57
10995	59.5	13478.217	38577.336
4985	59.44	10217.775	35099.246
12664	59.42	14627.333	39943.707
5920	59.38	10568.321	33232.82
7685	59.38	11651.101	35731.035
9054	59.34	12400.945	34506.012
6416	59.23	11029.382	38302.305
11488	59.21	13672.87	33905.938
6650	59.17	11056.083	33999.27
11215	59.07	13752.135	37796.699
9839	59.02	12884.981	33673.395
6251	58.94	10845.006	37777.059
2779	58.9	9228.245	38026.293
5551	58.9	10740.191	38805.383
9694	58.88	12828.918	36219.906
2099	58.88	8989.213	39212.902
7900	58.84	11894.384	39298.715
5436	58.83	10545.393	38586.723
3096	58.79	9404.654	35199.012
6085	58.77	10989.113	34818.023
9763	58.77	12877.657	35096.926
9499	58.77	12575.584	39338.145
5477	58.65	10449.002	39243.879
12432	58.6	14341.706	35113.449
9388	58.54	12550.155	36578.551
9527	58.54	12903.946	39762.016
8148	58.52	12052.673	35874.035
3461	58.46	9565.574	36386.109
10540	58.46	13152.449	34195.629
12868	58.46	14534.451	35852.922
9750	58.42	12781.294	35701.719
6390	58.4	11122.907	38918.82
12941	58.23	14604.581	34090.605
4919	58.17	10293.631	36429.074
12742	58.17	14625.019	37921.527
4586	58.12	10041.396	38032.148
9943	58.1	12981.599	33710.109
12065	58.08	14200.539	38232.602
8493	58.08	12123.638	35093.172
4772	58.08	10150.891	38962.824
8905	58.06	12431.358	37149.535
4873	58.04	10345.034	37304.711
2130	58	8887.068	38780.883
9805	57.96	12722.253	34597.242
3576	57.89	9552.026	38222.703
10542	57.79	13312.481	34215.438
4442	57.75	10129.714	35615.945
9440	57.66	12557.532	38060.77
12300	57.54	14016.566	33490.629
4459	57.48	9952.58	36037.996
11811	57.45	13990.873	36694.43
192	57.43	7981.745	35543.57
7568	57.43	11671.791	34138.121
9666	57.35	12805.751	37138.867
9573	57.35	12912.036	38640.758
7073	57.33	11367.232	38475.137
564	57.33	8092.837	39138.5
691	57.31	8081.462	36005.047
2930	57.27	9275.618	37625.258
11716	57.18	13982.802	35756.059
10242	57.16	13231.908	39705.273
3231	57.12	9405.461	33432.063
5346	57.12	10388.55	36656.289
7475	57.08	11547.368	33298.465
5936	56.95	10894.99	33023.543
11059	56.93	13580.841	39623.293
6049	56.87	10990.923	34109.023
10251	56.85	13249.683	39590.41
4227	56.77	9767.958	33606.031
8260	56.77	11899.139	34072.441
12905	56.74	14442.997	34828.801
10659	56.66	13392.585	33136.07
4626	56.62	10015.446	39289.457
11536	56.45	13751.673	33116.883
9710	56.37	12731.867	36066.41
4941	56.33	10192.172	35973.559
10163	56.31	13047.384	37982.695
7223	56.3	11510.53	37533.91
10456	56.3	13282.835	35289.066
2171	56.24	9010.203	37885.855
7866	56.2	11651.234	39588.641
10627	56.1	13305.996	33284.469
3397	56.07	9524.711	35142.586
8517	56.05	12130.847	35570.961
2510	56.05	9226.614	33382.598
6885	56.05	11282.654	34669.016
4779	55.89	10235.778	38793.285
6290	55.87	10821.037	38860.129
2489	55.86	9064.603	33065.516
10926	55.8	13407.906	37063.809
2065	55.8	9044.696	39934.969
5630	55.78	10653.608	37158.953
10230	55.76	13324.06	39786.578
7366	55.72	11602.249	35075.453
12616	55.7	14257.508	38463.559
6205	55.66	10933.993	37041.332
3705	55.61	9879.607	38411.063
12627	55.55	14310.104	39277.93
7730	55.49	11752.239	36233.277
8789	55.45	12430.369	39099.563
5218	55.4	10549.783	34561.223
7852	55.38	11842.221	39081.609
7985	55.36	11953.389	37663.055
7888	55.34	11920.334	39635.121
1692	55.32	8734.449	33099.012
5045	55.3	10150.505	34387.063
12138	55.3	14005.006	36993.148
4512	55.28	10074.215	36694.074
5874	55.2	10727.616	33817.164
10814	55.18	13564.772	36008.098
8520	55.15	12179.196	35600.605
6492	55.11	11153.84	36826.727
9819	55.11	12723.555	34040.59
10386	55.09	13218.448	36428.273
7860	55.01	11837.624	39264.672
10950	54.97	13472.95	37645.887
978	54.88	8337.728	33503.18
9393	54.86	12525.744	36677.379
3744	54.78	9875.855	37672.402
9460	54.78	12558.965	38519.359
145	54.76	7664.888	34738.469
6287	54.74	10809.218	38737.512
8625	54.74	12142.475	37909.59
12033	54.69	14084.492	39024.402
10909	54.63	13538.525	36781.883
7144	54.55	11453.146	39724.809
11580	54.44	13959.44	33411.82
12706	54.42	14635.708	38690.672
2946	54.4	9302.405	37227.563
8178	54.38	12036.819	35386.871
1373	54.3	8457.384	38495.559
11648	54.25	13849.011	34293.336
7553	54.23	11834.246	33805.008
6450	54.21	11074.575	37365.461
6776	54.17	11211.657	33211.336
3492	54.07	9514.012	36629.246
11495	54.03	13746.672	33535.926
5041	54.02	10176.005	34288.992
3486	53.98	9497.826	36553.813
5327	53.96	10546.377	36211.402
4253	53.92	10083.29	33176.129
9844	53.9	12793.433	33778.793
3613	53.88	9577.322	39088.52
3898	53.82	9841.897	35278.52
5969	53.8	10945.281	33278.617
10300	53.69	13170.836	38379.145
9084	53.56	12403.79	34109.371
10967	53.54	13408.097	37898.66
9528	53.54	12713.528	39764.242
7421	53.52	11530.423	34064.66
8825	53.48	12420.04	38253.414
331	53.48	7733.913	37369.484
3602	53.46	9518.498	38814.766
1624	53.42	8440.1	34592.504
5911	53.4	10776.79	33481.199
7376	53.36	11534.612	34650.672
332	53.31	7715.649	37384.617
4628	53.29	10085.734	39381.449
7091	53.29	11330.929	39075.891
11164	53.27	13777.888	38564.867
5459	53.25	10449.336	39035.449
8087	53.23	11967.26	36267.078
5482	53.13	10555.639	39382.344
481	53.13	7753.408	39496.648
4587	53.12	10077.491	38168.371
12622	53.1	14322.943	39034.477
8904	53.02	12318.234	37147.203
12776	53.02	14581.44	37233.563
10768	53	13438.917	35088.973
1329	52.94	8519.683	39650.906
10762	52.87	13449.075	34891.445
7909	52.81	11936.696	39229.402
6391	52.79	11114.926	38640.629
7920	52.75	12058.257	39077.203
2421	52.75	9054.576	33910.531
1343	52.69	8521.029	39123.004
1939	52.66	8845.988	37096.102
9461	52.62	12533.753	38558.762
5647	52.6	10657.618	36926.051
10049	52.6	13118.366	35648.84
12485	52.58	14396.293	36220.879
8844	52.54	12320.985	37357.211
5215	52.5	10411.748	34535.484
12937	52.43	14625.553	33983.473
8184	52.43	11959.818	35137.027
4823	52.41	10135.267	38128.898
5514	52.35	10734.269	39758.262
9136	52.33	12386.2	33211.961
4486	52.31	10045.233	36322.879
980	52.18	8219.346	33544.27
6685	52.14	11192.627	33328.941
4590	52.1	9922.455	38250.387
3899	52.04	9861.635	35291.355
11898	51.97	13969.985	38099.395
12106	51.95	14132.408	37352.203
11550	51.95	13873.466	33243.117
5483	51.87	10481.976	39384.988
1871	51.81	8835.724	35814.816
1988	51.66	8777.03	38263.633
2967	51.62	9484.181	36984.309
8967	51.62	12416.581	35853.184
9317	51.62	12621.804	35391.027
6333	51.62	10886.325	40005.379
9971	51.6	12951.719	33922.215
9577	51.52	12890.537	38785.371
11690	51.51	13990.817	35008.766
10033	51.49	13127.232	35090.176
3030	51.47	9400.198	35932.531
12865	51.45	14522.371	35783.871
12749	51.43	14529.961	37808.746
6774	51.41	11327.962	33162.168
5456	51.35	10369.335	39022.063
7381	51.31	11502.706	34704.5
2897	51.31	9413.737	38756.125
5020	51.29	10176.641	34659.98
10729	51.26	13406.115	34432.707
8415	51.14	12273.952	33936.277
9410	51.05	12515.077	37080.98
1421	51.05	8556.399	37343.93
9143	51.01	12386.392	33259.344
1257	51.01	8417.007	38398.258
7120	51.01	11213.181	39468.348
5540	51.01	10657.371	39215.594
12538	50.99	14376.352	37200.898
8670	50.97	12203.049	38766.664
3326	50.91	9654.672	34057.324
2420	50.76	8946.162	33905.379
11992	50.76	14137.341	39886.031
8297	50.66	11964.262	33496.301
11702	50.62	13811.265	35371.148
467	50.62	7701.208	39206.441
1592	50.55	8533.824	34844.16
5083	50.53	10191.999	33775.836
7462	50.51	11521.111	33471.906
8396	50.49	12200.003	33637.145
6567	50.45	11121.655	35769.492
2450	50.37	9032.065	33418.691
6829	50.36	11421.127	33765.387
9010	50.32	12477.816	35094.605
1998	50.24	8823.08	38510.832
7391	50.24	11499.927	34301.578
4894	50.22	10282.537	36975.148
9921	50.11	12981.715	33444.672
7141	50.09	11506.802	40001.73
7969	50.07	12008.458	38287.566
907	50.05	8003.724	33612.566
11452	50.03	13762.846	34585.172
1527	50.01	8473.023	35666.211
692	50.01	8147.543	36008.145
671	49.97	8015.987	36476.516
10327	49.93	13194.779	37527.629
9087	49.92	12377.004	33820.313
11442	49.9	13762.6	34711.988
8522	49.9	12085.707	35659.664
1324	49.86	8630.589	39963.34
2116	49.82	8872.223	38863.551
600	49.78	8132.348	37833.813
1436	49.7	8436.863	37489.363
8488	49.7	12151.915	35050.387
10369	49.67	13254.637	36975.707
7365	49.65	11501.591	35070.566
12098	49.63	14142.229	37757.211
9541	49.61	12912.659	39458.891
11732	49.59	13951.159	36139.012
8629	49.59	12225.62	38055.168
11606	49.55	13803.268	33730.902
8389	49.53	12156.506	33525.977
12002	49.53	14113.399	39649.113
2191	49.49	8881.036	37771.703
8114	49.47	11925.06	36156.117
7894	49.4	11923.378	39485.441
1586	49.4	8510.234	35250.645
1985	49.38	8699.403	38096.871
7587	49.32	11809.495	34449.184
6612	49.32	11105.544	34613.352
2066	49.32	9009.464	39946.961
11387	49.3	13637.894	35837.434
8439	49.3	12128.773	34276.199
5471	49.28	10495.822	39133.805
3707	49.26	9781.865	38165.719
5875	49.26	10774.051	33828.348
10199	49.24	13093.24	39233.156
3289	49.21	9608.308	33560.137
5798	49.21	10577.764	35156.727
3752	49.11	9733.707	37390.195
10382	49.11	13329.086	36662.457
8383	49.11	12276.034	33399.34
12341	49.05	14324.908	33079.082
6258	49.05	10895.712	38013.094
10233	49.03	13243.179	39838.332
6592	49.01	11045.85	35385.965
11682	48.94	13956.989	34892.285
11956	48.9	13843.824	39476.465
1742	48.77	8833.721	33437.98
8236	48.77	11875.196	34127.242
5577	48.75	10724.476	38432.215
3215	48.73	9461.068	33533.039
10069	48.65	12933.53	35998.363
7535	48.63	11673.801	33538.156
3176	48.63	9477.516	34244.949
2034	48.59	8682.816	39361.039
11792	48.57	13928.561	36579.98
8507	48.57	12190.64	35504.926
11311	48.54	13587.557	36662.684
235	48.54	7888.334	36268.977
4294	48.44	9938.777	33906.309
9938	48.42	12996.086	33664.434
6593	48.38	11136.585	35403.012
8621	48.38	12188.861	37727.625
11445	48.27	13662.343	34728.164
5607	48.25	10642.665	37572.594
219	48.23	7827.64	35942.469
9104	48.23	12413.653	33785.789
9664	48.23	12793.471	37092.449
3428	48.19	9576.125	35816.563
3609	48.08	9640.447	38937.074
1275	48.06	8323.94	38914.113
5571	48.06	10653.81	38561.148
10805	48.06	13425.663	35900.098
1990	48.04	8818.816	38355.277
7217	47.96	11529.622	37973.742
12677	47.94	14617.367	39394.441
11121	47.9	13741.313	39502.086
6020	47.9	10800.185	33675.371
5774	47.86	10688.351	35503.82
1541	47.81	8447.158	35469.941
657	47.77	8002.687	36716.254
8400	47.77	12073.918	33725.023
2759	47.73	9200.583	37562.77
10276	47.73	13327.445	39023.672
1753	47.73	8645.136	33820.188
3611	47.67	9539.736	38975.523
11628	47.65	13796.946	34045.551
2877	47.54	9347.239	39243.273
7649	47.52	11794.533	35261.5
7983	47.52	12013.255	37977.773
9537	47.48	12801.138	39446.055
12329	47.44	14106.98	33297.789
7262	47.39	11515.698	37312.586
8958	47.39	12409.384	35998.41
3087	47.35	9484.155	35153.055
7187	47.33	11463.211	38532.113
12115	47.33	14037.092	37422.703
7397	47.27	11475.692	34417.047
2881	47.19	9346.825	38952.512
10971	47.19	13481.681	37991.098
5779	47.14	10668.655	35537.941
11242	47.1	13765.077	36966.246
1623	47.08	8624.324	34559.59
1679	47.08	8617.317	33194.133
3220	47.06	9428.444	33603.141
12714	47.04	14442.644	38519.699
11706	47.04	13817.724	35514.754
12726	47.02	14571.529	38259.465
3497	47.02	9620.793	36786.488
6059	47.02	10927.014	34353.797
2312	47	8871.83	35882.375
6392	46.98	11100.252	38687.449
5478	46.95	10549.048	39285.273
7808	46.93	11799.377	38244.086
3589	46.93	9573.15	38604.555
469	46.91	7756.688	39241.535
12144	46.89	14092.126	36852.742
6479	46.87	11106.704	37138.473
8730	46.85	12072.496	40008.992
10374	46.83	13297.125	36713.992
12568	46.83	14368.825	38025.125
10470	46.75	13313.039	34948.215
5603	46.73	10753.946	37799.488
11939	46.73	13953.167	39181.371
12746	46.7	14528.822	37731.457
2073	46.7	8951.927	39721.828
7621	46.68	11696.288	34911.055
10034	46.6	12966.992	35100.887
12101	46.6	14173.565	37508.684
1983	46.5	8690.137	38092.273
7770	46.45	11802.834	36888.008
11950	46.43	13814.328	39350.672
2735	46.43	9072.515	37043.883
2352	46.41	8982.889	34632.148
5621	46.37	10582.42	37237.426
1965	46.37	8800.299	37587.68
12492	46.35	14319.013	36557.535
9804	46.35	12925.123	34597.195
12900	46.33	14456.234	35053.215
10467	46.26	13142.235	34940.977
7194	46.26	11566.793	38311.043
1880	46.24	8828.773	36016.906
7813	46.18	11719.789	38281.148
4251	46.16	10032.279	33058.852
10004	46.14	13137.789	34581.586
2071	46.1	9016.836	39668.484
10103	46.08	13093.308	36884.824
10026	46.06	13047.6	35028.27
2785	45.95	9245.378	38118.488
10772	45.93	13465.199	35208.367
1667	45.91	8487.277	33517.133
5892	45.89	10585.469	33335.828
12766	45.89	14465.491	37486.313
9851	45.83	12921.797	33580.773
10715	45.83	13522.218	34121.617
8927	45.81	12495.508	36686.434
6941	45.81	11270.253	35540.922
11385	45.78	13641.457	35789.27
8246	45.74	12010.952	34242.637
7172	45.64	11460.287	38716.254
11191	45.64	13610.617	38210.152
12160	45.64	14074.946	36497.102
10285	45.62	13259.403	38879.156
7935	45.6	12067.441	38722.992
2103	45.58	9039.935	38979.656
4070	45.53	9724.319	35171.887
10244	45.49	13344.45	39458.195
3433	45.49	9602.458	35876.797
3768	45.49	9753.398	36906.715
10984	45.47	13468.93	38252.238
10065	45.45	12966.182	35896.176
10391	45.41	13242.09	36495.426
12738	45.35	14511.446	37886.809
3696	45.35	9818.528	38325.871
9008	45.32	12295.9	35399.254
8639	45.18	12151.913	38220.395
5922	45.18	10689.405	33317.789
8744	45.18	12399.924	39289.133
7248	45.14	11629.049	37194.285
11047	45.07	13520.38	39949.887
8834	45.01	12399.139	37701.164
7143	44.95	11599.645	39686.367
1995	44.95	8677.252	38438.684
8832	44.89	12424.89	37984.012
12626	44.88	14290.616	39223.004
498	44.88	7948.992	39921.453
9397	44.84	12692.003	36811.402
255	44.72	7775.287	36352.602
8603	44.72	12134.705	37419.563
7044	44.68	11289.578	37480.246
9843	44.66	12900.568	33771.586
1270	44.66	8244.88	38733.313
10152	44.65	13092.714	37791.566
12207	44.63	14105.122	35573
11399	44.61	13639.444	35558.879
5819	44.55	10710.967	34819.102
10906	44.55	13446.335	36655.965
9593	44.51	12725.798	38345.211
9867	44.45	12848.775	33349.148
2856	44.43	9182.067	39930.254
11270	44.42	13604.791	36855.535
10821	44.42	13434.608	36240.531
176	44.42	7917.842	35142.859
1054	44.4	8320.04	34810.441
9142	44.38	12454.675	33251.703
7036	44.38	11274.882	37289.961
11699	44.28	13920.293	35311.664
8654	44.22	12132.965	38525.781
711	44.21	8158.644	35572.305
6321	44.15	10925.277	39707.313
11232	44.13	13569.168	37221.676
10326	44.11	13160.71	37796.492
2549	44.05	9144.713	33572.594
7862	44.05	11714.332	39378.922
7203	44.05	11601.115	38301.516
11646	44.03	13793.831	34237.195
9123	43.98	12343.162	33397.246
8295	43.94	12007.287	33484.602
2868	43.94	9374.69	39545.617
12798	43.92	14512.326	36932.852
2106	43.92	8939.458	38995.969
11393	43.88	13652.904	35692.664
7212	43.88	11445.239	38088.969
10722	43.86	13501.879	34372.844
11810	43.84	13846.036	36691.328
10924	43.84	13544.57	37034.434
8910	43.73	12454.944	36941.902
7681	43.69	11728.656	35684.535
4691	43.65	10223.904	39460.445
3812	43.61	9868.151	36606.141
7748	43.57	11772.361	36651.781
2248	43.55	8984.606	36954.301
10089	43.5	13071.26	36540.262
10297	43.5	13161.917	38582.305
5284	43.5	10442.22	35425.078
9978	43.4	13081.69	34032.695
8177	43.4	12054.18	35360.621
2968	43.36	9397.46	36984.699
7353	43.32	11589.916	35301.715
10818	43.3	13426.492	36148.051
11687	43.25	13852.372	34955.117
10914	43.19	13372.468	36808.223
2780	43.17	9135.168	38032.898
11821	43.09	13895.283	36872.879
7975	43.09	11903.225	38070.656
12090	43.06	14149.704	37959.367
5187	43.04	10516.199	33966.914
7051	43.04	11402.822	37745.023
9155	43.04	12484.448	33092.422
643	42.98	8179.771	37049.488
11122	42.96	13604.585	39543.922
5460	42.92	10485.625	39043.766
6429	42.88	11103.056	37684.535
1811	42.88	8657.88	34584.305
7084	42.86	11294.224	38850.27
6201	42.84	10809.989	36941.656
7394	42.81	11564.558	34321.324
1085	42.81	8212.555	35253.32
10041	42.73	13029.794	35498.344
395	42.73	7860.521	37773.453
6240	42.73	10885.936	37434.195
4354	42.71	10106.449	34837.188
1133	42.69	8316.44	35726.746
12636	42.69	14377.437	39537.914
12036	42.69	14042.32	39091.668
5753	42.67	10627.936	35872.57
2036	42.67	8728.408	39393.605
8492	42.67	12209.329	35087.32
11161	42.65	13696.081	38522.738
9041	42.65	12345.757	34669.18
499	42.63	7903.971	39956.57
3457	42.61	9562.066	36211.395
43	42.6	7645.229	33496.535
253	42.56	7792.101	36331.141
11896	42.54	13976.671	38031.16
9530	42.52	12865.345	39951.484
5032	42.52	10260.844	34522.867
6316	42.5	10918.696	39513.719
587	42.5	8078.936	38616.715
2156	42.48	9015.756	38305.414
7300	42.44	11517.427	36254.586
11808	42.42	13808.515	36677.914
10928	42.42	13501.549	37217.879
4164	42.38	9743.816	34279.867
9456	42.33	12526.689	38444.969
8047	42.33	11894.712	37144.719
10694	42.31	13419.834	33821.035
12403	42.29	14396.39	34339.199
9649	42.27	12755.874	37774.508
8359	42.23	11950.199	33152.078
8712	42.21	12108.023	39694.91
9679	42.17	12886.774	36817.707
3581	42.12	9671.544	38350.598
2567	42.12	9102.413	34099.504
1263	42.1	8285.764	38500.559
11182	42.04	13640.546	38428.074
11548	42	13790.026	33200.805
8617	41.98	12225.277	37569.914
2613	41.94	9123.22	35068.824
6101	41.91	10916.734	34934.871
8564	41.89	12260.606	36254.398
12939	41.75	14526.887	34032.664
11724	41.75	13988.296	35946.879
5923	41.75	10581.123	33320.969
3408	41.71	9501.957	35228.34
10273	41.69	13267.388	38975.484
11217	41.68	13581.043	37810.898
9812	41.68	12818.812	34145.027
4146	41.6	9891.435	34391.484
1936	41.46	8639.749	37045.809
2440	41.46	8926.307	33355.996
1254	41.45	8210.635	38284.777
3131	41.43	9297.431	34729.238
5347	41.41	10352.704	36674.137
2014	41.39	8845.388	38753.359
4504	41.35	10016.504	36615.41
2101	41.35	9044.871	38963.695
7772	41.31	11804.899	37052.801
12885	41.25	14620.579	35258.813
10942	41.24	13547.87	37588.957
5158	41.24	10558.969	33734.914
12226	41.2	14067.836	35058.535
4676	41.2	10209.314	39606.258
8952	41.14	12435.944	36154.449
9178	41.06	12632.542	33189.617
3747	41.06	9808.709	37344.617
2876	41.04	9361.621	39162.785
9389	41.01	12536.352	36621.637
8577	41.01	12214.506	36598.797
5845	41.01	10718.788	34309.883
5067	40.97	10177.718	34081.543
953	40.97	8349.521	33001.645
9944	40.97	12936.458	33732.645
9371	40.95	12614.286	36234.859
2329	40.91	8894.787	35393.961
4968	40.85	10262.333	35428.477
9705	40.83	12744.919	36344.777
1250	40.81	8283.547	38190.996
12142	40.78	14029.255	36806.629
7800	40.78	11658.178	38046.234
9671	40.74	12841.814	36941.266
4474	40.72	10100.596	36213.98
9224	40.7	12592.976	33985.055
8740	40.7	12448.128	39690.301
7594	40.7	11787.465	34663.063
302	40.68	7988.834	36933.039
12536	40.64	14325.293	37192.109
1837	40.64	8782.634	35124.293
5274	40.6	10469.685	35236.016
6073	40.6	10966.654	34489.105
8624	40.58	12109.779	37905.395
11328	40.55	13589.214	36400.703
3095	40.53	9280.64	35182.074
10949	40.51	13560.313	37636.863
4502	40.49	9989.194	36612
7902	40.47	12004.324	39301.641
5553	40.47	10652	38830.148
10808	40.43	13376.16	35986.961
1094	40.43	8256.219	35345.547
8505	40.43	12167.564	35438.285
2192	40.41	8934.098	37773.043
8816	40.3	12399.29	38311.863
6459	40.3	11120.456	37438.289
10524	40.3	13205.951	34332.238
5200	40.26	10500.747	34214.523
12486	40.26	14359.143	36287
3542	40.2	9612.933	37660.836
636	40.16	8120.866	37221.641
65	40.16	7806.909	33941.031
6842	40.14	11372.138	33914.809
7302	40.1	11517.754	36266.754
4263	40.1	10123.42	33304.203
12715	40.07	14443.56	38561.773
1984	40.03	8645.208	38094.633
1341	39.95	8530.503	39408.785
11686	39.93	13827.046	34926.219
1411	39.87	8461.904	37841.145
6370	39.86	11144.89	39349.461
12349	39.86	14333.441	33254.484
12680	39.82	14502.775	39189.535
7657	39.78	11838.893	35337.883
2622	39.78	9263.84	35278.758
12552	39.76	14370.288	37583.633
5415	39.76	10469.378	38319.324
4646	39.74	9949.835	39669.969
10135	39.68	13005.611	37380.605
7968	39.63	12007.093	38182.625
7432	39.63	11618.527	33940.688
5461	39.59	10393.916	39047.969
7656	39.57	11770.107	35325.551
693	39.57	8050.359	35738.965
7500	39.55	11750.67	33103.949
4505	39.51	10013.519	36624.047
11502	39.51	13620.838	33337.027
5152	39.45	10505.637	33617.879
7221	39.43	11533.316	37744.543
2539	39.43	9099.54	33555.152
7628	39.41	11782.887	35057.578
3538	39.41	9657.129	37480.023
12186	39.36	14040.489	36030.473
12220	39.34	14192.926	34960.094
10752	39.34	13443.29	34768.602
12188	39.34	14012.173	35891.035
6639	39.32	11020.057	34397.121
11212	39.3	13570.76	37705.332
6927	39.3	11400.83	35364.141
7776	39.24	11750.475	37154.594
9157	39.22	12452.882	33097.035
11870	39.2	13824.367	37405.859
1407	39.09	8508.377	38057.832
7608	39.09	11706.835	34864.734
3664	39.01	9820.958	39254.145
3077	39.01	9443.562	35372.93
2737	38.99	9150.308	37100.676
3579	38.95	9637.167	38341.039
8380	38.95	12201.013	33340.883
2992	38.94	9355.37	36435.391
4543	38.92	9981.975	37084.145
3640	38.9	9503.833	39974.227
1395	38.86	8461.259	38442.117
7263	38.84	11554.987	37315.816
9194	38.78	12512.936	33483.82
1196	38.78	8390.816	36837.254
12386	38.76	14244.317	33978.32
3385	38.74	9656.917	34862.973
7562	38.71	11662.848	33920.055
6221	38.69	10858.684	37214.711
8948	38.65	12305.597	36324.879
9768	38.65	12818.9	35218.32
8649	38.63	12078.524	38334.316
8736	38.63	12374.973	39947.434
9216	38.61	12607.183	33885.246
6005	38.55	10928.599	33574.711
9917	38.53	12964.41	33400.121
2244	38.49	9043.956	36897.734
7970	38.49	12007.927	38301.844
8653	38.48	12232.828	38508.832
10494	38.48	13232.949	34653.469
8470	38.46	12131.585	34719.887
572	38.46	8198.306	38854.883
1055	38.38	8340.263	34862.559
7080	38.34	11308.106	38639.43
9415	38.28	12693.581	37182.16
9379	38.27	12642.91	36401.324
12891	38.23	14494.802	35211.344
1713	38.21	8666.468	33231.633
12559	38.15	14380.376	37897.648
6294	38.13	10893.678	38962.816
2815	38.11	9216.69	38436.922
4910	38.11	10340.576	36839.988
220	38.09	7975.9	36003.598
50	38.07	7880.468	33586.258
12161	38.04	14059.789	36530.602
10664	38	13373.655	33190.625
7076	37.9	11368.152	38567.867
1279	37.9	8281.746	39174.711
440	37.88	7835.736	38541.469
5273	37.86	10406.48	35229.141
10035	37.84	12970.924	35154.461
10243	37.82	13251.699	39727.191
10988	37.77	13493.35	38302.594
2724	37.77	9225.671	36985.523
10717	37.73	13396.561	34121.551
2739	37.69	9089.88	37175.777
4544	37.65	9982.767	37107.984
8513	37.65	12130.429	35534.066
10266	37.61	13242.88	39141.066
2482	37.56	8883.983	33142.477
1969	37.48	8722.955	37772.996
11666	37.48	13966.481	34666.324
11876	37.46	13899.518	37605.219
3695	37.44	9801.659	38316.688
3325	37.44	9641.819	34016.324
9533	37.42	12835.561	39724.699
10496	37.36	13333.734	34690.34
2858	37.33	9265.946	39995.41
9266	37.33	12607.744	34783.387
1996	37.29	8671.741	38461.633
7668	37.27	11687.12	35512.734
5531	37.27	10656.996	39327.781
8274	37.25	11944.576	33941.391
9471	37.19	12514.761	38854.473
12620	37.13	14374.642	38838.68
2865	37.13	9444.792	39733.266
3663	37.12	9713.997	39245.387
6475	37.1	11181.42	37066.973
1745	37.08	8837.556	33571.719
1368	37.06	8602.635	38943.227
10410	37.02	13244.09	36368
3310	37	9541.764	33833.945
9203	36.98	12652.93	33620.789
8476	36.96	12113.784	34785.211
10277	36.92	13347.331	39027.391
7648	36.87	11651.451	35225.285
4827	36.85	10345.633	37861.141
6351	36.79	11166.082	39678.496
4644	36.77	9974.698	39552.789
5605	36.77	10645.278	37508.254
576	36.75	8002.316	38666.406
7752	36.73	11844.056	36730.547
3763	36.73	9899.957	37036.246
12137	36.69	14178.63	36979.879
2296	36.69	8930.421	36135.586
670	36.66	8109.765	36396.031
5355	36.64	10358.023	36996.301
8567	36.64	12226.698	36412.457
5282	36.6	10406.56	35399.652
7569	36.58	11733.612	34138.188
5267	36.56	10385.132	35094.207
10819	36.56	13547.573	36209.527
5781	36.54	10667.298	35366.625
12156	36.54	14097.851	36406.754
1347	36.52	8527.635	39200.613
12635	36.46	14215.912	39448.277
366	36.44	7747.911	37647.203
8315	36.44	11966.482	33419.156
10770	36.41	13408.826	35142.68
6376	36.41	10998.696	39270.137
7079	36.39	11260.119	38599.078
3427	36.37	9530.477	35812.988
4608	36.33	10122.844	38836.176
12219	36.33	14067.211	34944.563
5870	36.31	10621.056	34100.543
9012	36.31	12361.084	35135.477
11899	36.29	13824.995	38133.887
8632	36.27	12089.902	38110.875
1405	36.23	8563.868	37998.316
12135	36.21	14053.943	36916.867
11822	36.21	13940.721	36905.68
2855	36.2	9250.746	39913.508
4604	36.16	10059.022	38688.586
2962	36.16	9414.288	36894.23
6162	36.16	10984.926	36106.344
3239	36.1	9450.278	33221.031
10198	36.1	12936.06	39184.734
9177	36.08	12617.811	33186.836
2835	36.06	9159.545	39109.211
1751	35.98	8660.011	33773.137
3731	35.98	9772.149	37831.086
1286	35.95	8217.855	39304.832
10414	35.95	13308.296	36142.832
1823	35.87	8818.607	34717.656
3631	35.87	9652.119	39734.633
1003	35.85	8318.579	34097.785
577	35.85	8057.038	38674.496
6456	35.83	11128.169	37422.578
12724	35.77	14487.355	38153.977
6440	35.75	11127.613	37797.82
9361	35.74	12498.1	35933.898
11498	35.68	13602.648	33578.816
10816	35.64	13428.03	36097.891
4768	35.62	10203.882	39238.078
11688	35.62	13953.941	34999.898
6125	35.62	10852.85	35264.594
8487	35.58	12113.516	35021.246
8229	35.56	11952.892	34577.02
10037	35.56	13135.886	35207.809
5881	35.54	10769.915	33734.605
10787	35.52	13384.732	35410.961
3372	35.52	9639.787	34619.309
7197	35.52	11571.584	38380.922
12040	35.49	14037.619	38940.016
9503	35.49	12665.733	39476.293
7919	35.45	11880.865	39061.68
12189	35.45	14086.717	35578.801
3732	35.43	9878.509	37838.445
6116	35.39	10985.007	35155.391
12102	35.37	14147.283	37529.617
6912	35.35	11234.23	35091.672
9274	35.33	12641.839	34899.543
12270	35.3	14184.957	34189.465
2020	35.3	8744.73	38883.488
10779	35.28	13402	35301.117
1889	35.14	8702.986	36195.309
6373	35.1	11132.831	39164.785
1533	35.1	8487.657	35706.359
5878	35.08	10764.834	33837.324
556	35.07	8010.386	39270.434
9252	34.99	12701.648	34524.379
9850	34.99	12728.89	33573.672
7271	34.95	11544.841	36912.055
1882	34.91	8811.449	36100.277
12744	34.91	14558.28	37665.285
6882	34.91	11282.61	34519.121
7145	34.89	11560.51	39728.809
9888	34.89	12761.607	33087.297
8005	34.89	11980.939	37375.934
1625	34.87	8540.535	34591.863
2556	34.87	9229.106	33761.516
5342	34.84	10493.823	36493.715
3603	34.84	9557.405	38821.207
4773	34.8	10189.206	38979.793
10454	34.78	13332.763	35566.02
222	34.76	7884.753	36044.512
230	34.76	7865.925	36140.887
2621	34.74	9077.018	35258.723
5499	34.7	10445.844	39524.637
6090	34.66	10904.883	34888.594
8508	34.62	12173.151	35509.555
917	34.62	7997.242	33400.672
5968	34.53	10839.759	33272.414
8447	34.51	12150.52	34498.887
7582	34.41	11772.915	34341.746
7931	34.41	11884.762	38680.055
3534	34.41	9608.84	37365.516
3588	34.39	9589.38	38594.758
7728	34.39	11786.883	36197.324
3496	34.38	9602.736	36776.648
12407	34.3	14278.776	34474.516
7962	34.3	11945.923	38431.207
2043	34.26	8796.86	39643.234
7981	34.26	11957.81	37934.156
4893	34.15	10195.382	36963.738
10807	34.15	13549.451	35954.469
9984	34.13	13126.443	34200.496
10224	34.03	13001.82	39883.285
6547	34.01	11188.481	36015.984
9271	33.97	12556.483	34865.098
7014	33.78	11275.209	36835.984
10568	33.7	13282.195	33767.105
1253	33.7	8248.308	38217.809
10400	33.69	13144.253	36260.551
4596	33.67	10087.839	38409.766
11827	33.59	13868.225	37076.27
3341	33.59	9573.501	34264.031
10239	33.51	13276.728	39597.375
9703	33.49	12732.067	36312.715
4909	33.47	10324.786	36832.605
6434	33.44	11015.115	37734.012
5885	33.4	10685.982	33523.949
12262	33.38	14143.732	34342.016
4312	33.34	10031.119	34201.07
6649	33.3	11202.486	33977
3443	33.28	9677.196	35980.254
12419	33.24	14267.148	34759.535
2370	33.21	9044.787	34577.094
8891	33.01	12369.456	37284.086
12275	33.01	14122.777	34285.277
11025	32.98	13489.887	39448.691
7240	32.94	11523.33	37425.109
12619	32.9	14384.799	38826.984
6455	32.82	11089.62	37421.801
12848	32.82	14458.481	36112.602
5403	32.78	10473.188	37879.23
7472	32.78	11604.062	33244.98
5570	32.78	10604.054	38487.09
8099	32.77	11888.061	36129.695
5120	32.71	10450.085	33064.91
3612	32.67	9681.006	39045.543
5555	32.63	10657.363	38898.828
1450	32.59	8488.001	37017.133
3261	32.57	9669.178	33094.379
11824	32.55	13947.961	37046.551
4488	32.54	10109.324	36437.742
2970	32.54	9433.934	37005.109
10692	32.5	13536.152	33663.059
5829	32.48	10742.5	34892.516
6284	32.46	10946.846	38688.637
6319	32.46	10861.382	39542.848
8954	32.38	12368.495	36188.41
6315	32.38	10846.018	39474.313
10318	32.27	13307.827	38129.984
9633	32.23	12903.354	37922.508
491	32.19	7648.381	39609.727
1262	32.17	8283.911	38481.387
513	32.15	8023.304	39829.07
8569	32.1	12122.423	36444.676
6419	32.1	11080.497	38034.926
2645	31.98	9191.888	35758.027
11222	31.96	13741.567	37542.594
1631	31.92	8472.872	34430.441
1120	31.92	8282.536	35576.578
1491	31.85	8625.018	36318.836
2698	31.85	9164.453	36552.613
6403	31.85	11166.454	38537.824
12422	31.62	14253.773	34848.895
2104	31.6	8895.374	38979.988
1215	31.6	8311.249	37424.863
5109	31.58	10269.81	33252.043
3769	31.58	9875.004	36916.996
2872	31.52	9470.677	39418.727
6489	31.5	11068.236	36709.477
1336	31.5	8590.134	39570.41
6923	31.48	11356.714	35339.246
4874	31.46	10209.86	37331.098
2259	31.44	8913.922	36574.629
927	31.37	8141.565	33191.965
9942	31.33	13114.283	33700.355
500	31.23	7784.961	39998.277
6651	31.23	11034.865	34015.363
9411	31.21	12501.172	37114.902
2824	31.18	9104.434	38655.586
10331	31.12	13194.922	37618.805
9189	31.06	12510.723	33376.719
5371	31.04	10491.598	37249.32
9015	30.93	12363.924	35222.063
10815	30.93	13459.62	36047.406
6227	30.91	10941.426	37274.285
2102	30.91	9058.809	38973.688
9880	30.83	12791.145	33321.625
7867	30.81	11647.905	39624.516
6621	30.72	11160.752	34737.203
12091	30.66	14115.203	37981.496
7085	30.64	11229.872	38904.508
10981	30.62	13364.844	38208.941
1852	30.6	8818.476	35476.367
9019	30.52	12465.347	35239.012
4272	30.45	10073.941	33574.188
9781	30.37	12793.037	34806.516
7222	30.24	11455.457	37801.566
6350	30.22	11068.699	39631.848
4563	30.2	10064.791	37427.078
12466	30.16	14214.076	35735.246
2697	30.1	9265.932	36503.184
3023	30.1	9278.975	36207.77
7293	30.03	11619.095	36401.148
4917	30.03	10206.551	36642.41
6157	29.91	10794.223	35845.535
10533	29.78	13248.06	34422.059
2665	29.78	9166.835	36047.816
8453	29.74	12071.692	34546.16
971	29.7	8238.975	33413.293
11137	29.68	13573.787	38996.035
8912	29.58	12357.421	37012.523
12183	29.58	14095.912	35999.988
9935	29.51	12992.939	33594.949
8877	29.49	12390.538	37455.293
2589	29.45	9104.971	34593.336
596	29.39	8029.265	38236.219
309	29.26	7711.317	37042.859
1672	29.18	8445.417	33601.801
8015	29.01	11889.318	37447.406
5610	28.9	10712.957	37612.871
1037	28.86	8394.218	34576.301
7859	28.86	11766.797	39240.641
5856	28.82	10679.999	34167.129
2784	28.8	9144.644	38117.715
6731	28.78	11028.17	33478.23
6408	28.72	11104.886	38580.656
11015	28.67	13407.693	39189.824
1417	28.67	8590.453	37789.273
4539	28.67	9964.816	36967.566
5529	28.59	10633.154	39322.352
2788	28.59	9102.166	38231.008
7166	28.59	11541.944	39028.844
10319	28.57	13165.754	37835.887
9364	28.57	12672.77	36026.363
2033	28.57	8672.459	39352.891
6304	28.51	10862.489	39093.93
8345	28.36	12003.78	33097.434
4672	28.32	10157.933	39945.078
6811	28.21	11243.862	33460.238
8408	28.13	12258.514	33867.516
2135	28.11	8936.887	38306.141
497	28.09	7829.131	39916.887
6092	28.09	10891.643	34891.988
6232	27.82	10846.291	37285.402
12218	27.76	14006.23	34936.219
3253	27.57	9349.916	33073.258
9170	27.53	12578.566	33083.277
541	27.5	8033.992	39522.816
1300	27.34	8409.916	39689.688
11019	27.17	13378.155	39299.039
8474	27.11	12155.689	34744.105
5446	27.04	10390.961	38730.711
1910	26.77	8847.967	36631.152
5750	26.71	10769.877	35777.41
7184	26.65	11597.996	38482.988
12248	26.6	14173.234	34465.238
10385	26.46	13187.654	36397.063
7049	26.42	11413.166	37605.633
9112	26.39	12372.974	33554.867
8949	26.37	12376.416	36096.109
9887	26.33	12899.204	33042.055
5832	26.23	10639.358	34664.109
2188	26.12	8932.906	37748.82
5575	26.08	10761.6	38373.027
1447	26.06	8622.551	37094.484
9618	26.04	12829.432	37831.555
8887	26.02	12400.503	37216.035
2488	25.96	9278.015	33048.922
2783	25.93	9163.302	38102.551
1211	25.89	8382.955	37376.727
11384	25.85	13617.957	35783.867
10302	25.83	13185.717	38180.313
8058	25.75	11869.892	36780.578
7188	25.73	11508.181	38545.734
6060	25.56	10868.6	34353.559
11437	25.5	13574.797	34901.555
5023	25.37	10257.688	34758.621
6641	25.37	11203.676	34408.121
12727	25.1	14585.104	38290.664
5886	25.08	10770.49	33530.367
490	24.97	7688.999	39587.387
6378	24.93	11018.407	39020.074
8593	24.68	12278.597	37317.68
10370	24.68	13178.845	36984.332
872	24.58	7993.358	34073.16
1277	24.58	8386.411	39099.355
12847	24.53	14614.077	36098.426
3608	24.37	9552.052	38934.043
223	24.2	7984.322	36059.695
10169	23.95	13058.14	38256.871
3940	23.8	9814.8	35100.633
352	23.74	7820.733	37527.43
2583	23.63	9145.191	34477.789
9124	23.38	12441.971	33397.555
8209	23.36	11862.452	34883.133
7564	23.26	11846.136	34013.078
12818	23.2	14611.413	36607.637
1330	23.19	8481.166	39680.523
7315	23.19	11458.838	35900.18
1454	23.15	8545.728	36536.699
7418	23.09	11432.427	34242.305
9431	23.09	12603.512	37743.07
11028	22.73	13405.372	39544.426
444	22.57	7836.648	38630.043
1248	22.42	8419.358	38172.883
12663	22.38	14487.366	39919.539
10435	22.13	13201.86	35746.605
8063	21.75	11857.929	36840.145
9494	21.19	12577.569	39195.652
10720	21.1	13410.981	34276.273
12376	20.77	14224.515	33700.879
10918	20.62	13553.375	36950.789
7783	20.52	11759.805	37285.164
2862	20.45	9291.668	39906.051
10250	20.37	13165.038	39578.57
10803	20.04	13533.858	35849.996
6660	19.93	11115.599	33830.074
8305	19.79	11950.762	33332.523
8042	19.08	11887.329	37091.02
3064	18.97	9354.103	35535.109
3767	18.89	9822.29	36882.324
12927	18.84	14602.644	34355.758
11411	18.82	13764.234	35230.09
9040	18.76	12296.34	34647.031
8722	18.64	12266.223	39965.051
8335	18.49	11854.921	33016.555
178	18.28	7781.258	35189.664
12561	18.18	14227.32	37976.68
9594	18.11	12814.194	38351.137
602	17.97	8087.284	37839.707
8734	17.93	12348.502	39857.57
9682	17.88	12860.522	36625.883
4279	17.82	10124.156	33676.543
10681	17.67	13415.531	33518.59
2290	17.67	8973.982	36321.578
5604	17.63	10661.822	37820.516
701	17.57	8152.43	35692.34
8835	17.55	12395.815	37707.328
8662	17.34	12266.829	38612.012
7030	17.32	11388.354	37108.773
7092	17.19	11376.706	39086.313
9582	16.73	12738.113	38533.266
8818	16.67	12447.367	38372.18
10956	16.61	13417.158	37738.641
11269	16.57	13601.519	36829.672
7337	16.56	11492.365	35884.758
3051	16.5	9370.47	35626.738
10306	16.38	13287.967	38200.746
2563	16.34	9132.54	33983.82
11975	16.33	13812.752	39822.039
2821	16.1	9149.746	38621.719
7726	16.08	11734.134	36182.539
5568	15.94	10684.296	38781.348
7735	15.87	11823.023	36294.191
375	15.79	7930.561	37696.984
448	15.64	7839.555	38722.113
1942	15.6	8684.846	37147.133
9462	15.44	12618.388	38575.301
8707	15.16	12260.563	39460.031
3847	14.91	9758.367	36367.715
2485	14.43	9033.114	33157.121
2062	14.35	8884.092	39863.219
654	14.14	8042.222	36972.5
228	14.12	7782.443	36121.141
2127	13.89	9004.785	38667.164
6466	13.47	11171.052	37217.699
3619	13.36	9520.697	39508.941
7801	13.14	11817.253	38066.301
2957	13.01	9378.21	37122.324
12470	12.74	14235.388	35820.27
