# Supplementary material for: Insights on the Control of Yeast Single-Cell Growth Variability by Members of the Trehalose Phosphate Synthase (TPS) Complex
Source: Front Cell Dev Biol. 2021 Jan 28;9:607628. doi: 10.3389/fcell.2021.607628 (PMC7876269; doi:10.3389/fcell.2021.607628)
Supplement: Supplementary file 2 [file Data_Sheet_1.ZIP › final_code/input_datasets/BY4741_2_Ntd_TSL1_t2.csv]

Id	Area (µm²)	Centre X Position (µm)	Centre Y Position (µm)
12629	273.64	12925.384	40289.313
7611	260.52	10804.321	39279.516
14657	248.61	13986.214	40217.82
7524	246.33	10906.655	38204.008
9171	243.34	11622.27	35494.051
7352	230.3	10820.134	35806.09
7736	230.2	11062.86	40028.777
4493	226.62	9671.464	36232.844
883	211.66	8062.032	38936.301
3788	210.94	9446.599	40285.977
10560	205.59	12269.988	37300.441
10753	202.8	12237.316	39792.137
15422	198.62	14415.793	36889.824
8775	198.45	11312.05	39879.586
7455	197.64	10949.996	37189.125
16180	197.34	14519.202	33746.422
8689	197.11	11377.839	38624.32
8391	194.39	11351.66	34932.598
13962	192.01	13620.943	35886.293
6476	190.79	10542.894	38000.539
2230	190.79	8577.46	34979.797
13388	185.35	13509.607	37372.074
2983	181.82	8841.31	37795.766
5002	181.27	9852.6	37798.445
2599	179.95	8770.135	37874.07
6543	178.86	10542.821	38654.484
13346	178.47	13498.467	36650.793
10639	177.42	12263.687	38454.195
8787	177.11	11394.757	40047.492
4044	174.91	9314.329	36790.621
3617	174.53	9109.652	38511.59
13673	174.45	13766.828	39823.039
11052	173.69	12456.804	37091.227
5490	173.21	10069.989	36631.922
9864	172.17	11865.295	40045.551
4980	171.29	9737.401	38187.777
14184	170.51	13784.022	34479.563
10240	170.45	12051.749	34712.914
3811	170.31	9368.917	40179.406
12761	170.26	13151.391	39032.426
9688	169.11	11724.877	38941.695
3642	167.75	9226.646	38833.84
15011	164.86	14185.051	35806.363
4046	161.58	9339.634	36827.563
15407	161.49	14365.587	36673.77
11677	160.59	12506.577	39787.445
14143	158.65	13952.744	33784.266
1838	157.98	8556.413	39708.234
11810	157.94	12837.875	39061.605
4889	157.71	9722.306	39150.84
3672	157.56	9238.263	39167.672
3037	157.52	8924.649	36825.734
11019	157.21	12456.676	37408.188
3084	157.18	8964.575	35974.191
11565	157.02	12563.004	38343.594
1216	156.95	8191.418	33739.941
2425	156.76	8687.205	35019.219
4751	155.95	9698.211	40069.285
884	155.57	8041.901	38954.758
8652	155.2	11406.649	38153.523
7092	155.11	10684.992	35237.02
10875	153.21	12288.159	39605.285
3369	153.15	9268.403	34766.473
6624	153.15	10514.245	39794.211
9990	153.02	12039.052	38250.98
930	152.89	8060.292	38041.242
15717	151.51	14606.415	39824.207
796	151.49	8125.655	39824.898
7231	151.11	10824.072	33864.469
7689	150.49	10913.397	40310.543
14068	150.38	13746.206	34191.168
9755	150.26	11823.362	39811.137
11978	149.8	12720.307	36985.895
3018	149.65	8972.359	37095.008
6773	149.54	10637.033	39190.625
10796	148.86	12063.046	40471.094
11065	148.33	12439.541	36919.566
711	148.23	7787.875	40275.715
5633	147.14	10094.66	38818.957
13524	146.57	13507.511	39100.168
1566	146.15	8211.477	38267.395
1831	146.01	8532.868	39945.254
7075	145.65	10750.354	35323.605
15209	145.13	14220.136	33770.234
1280	144.29	8240.08	34267.801
4842	144.25	9879.307	39662.93
6550	143.94	10378.981	38750.91
15370	143.77	14226.63	36152.789
4924	142.79	9867.082	38638.934
5830	142.6	10289.43	39504.586
13516	142.43	13513.984	38995.098
14055	142.26	13689.307	34625.273
14449	142.03	13791.129	38156.887
8110	141.4	11147.131	36381.672
6007	140.84	10328.604	36499.074
8456	140.67	11210.197	35643.969
13437	139.08	13433.88	37915.941
14645	138.96	14074.302	40527.066
10638	137.87	12237.658	38449.551
3891	137.22	9398.023	38846.367
10815	136.99	12413.274	40191.461
3975	136.91	9319.564	37961.965
2621	136.9	8728.897	38205.164
3458	136.86	9222.622	36084.246
6321	136.84	10368.922	35621.414
15856	136.44	14582.912	37882.633
5668	136.42	10067.378	39429.438
12643	136.32	13132.759	40334.887
12617	136.26	12969.66	40125.352
2124	136.13	8589.541	35962.84
3283	135.61	9250.808	33687.984
15599	135.55	14399.603	39080.68
6578	134.81	10496.68	39175.141
15857	134.62	14516.344	37889.551
11720	134.27	12562.059	40502.027
11790	134.18	12809.148	39380.129
9867	134.06	11863.422	40080.117
9549	133.97	11649.542	37084.875
3654	133.47	9199.805	39025.301
14714	133.41	14176.3	39618.266
9907	133.33	11897.996	39633.617
13298	133.2	13386.694	35976.5
4563	133.16	9499.754	37404.641
730	132.99	7972.459	40430.73
8710	132.95	11251.89	38836.887
827	132.84	8109.601	39570.129
15747	132.74	14459.507	39565.852
10961	132.66	12359.877	38389.836
6023	132.62	10247.97	36185.742
12194	132.62	12995.309	33839.047
6475	132.45	10433.149	37973.008
13694	132.26	13774.164	39493.125
4830	132.2	9817.782	39798.641
3049	132.15	8904.208	36659.863
3352	131.9	9130.74	34602.824
11568	131.69	12689.337	38385.492
11130	131.57	12303.246	36366.375
7534	131.15	10808.864	38297.801
6610	131.11	10436.075	39626.402
14550	131.07	13899.148	39526.023
11646	130.29	12595.71	39429.469
6296	130.19	10367.336	35321.402
10940	129.83	12448.072	38548.902
5533	129.71	10092.124	37222.508
16095	129.68	14540.249	35109.387
9938	129.62	12059.085	39078.73
12474	129.6	13004.45	38027.805
11485	129.37	12591.845	37159.871
3434	128.83	9252.905	35782.316
5896	128.18	10307.665	38352.195
10897	128.07	12421.082	39250.813
4914	127.95	9717.549	38807.957
9418	127.47	11688.023	35124.637
3174	127.28	8894.819	35135.074
14397	127.15	13915.202	37390.547
5419	127.15	10056.74	35653.574
8645	126.61	11348.103	38119.551
9775	126.59	11809.936	40046.445
10541	126.57	12087.66	37040.988
7797	126.4	11187.422	39347.469
8658	126.36	11243.702	38190.133
1571	126.34	8331.019	38327.664
15645	125.9	14302.519	40071.617
11529	125.77	12629.272	37749.512
6304	125.75	10387.169	35465.008
11336	125.69	12555.507	34826.098
4106	125.65	9288.587	35834.375
4925	125.17	9827.377	38642.297
4775	125.08	9500.404	40373.824
9503	124.98	11830.525	36412.711
332	124.91	7821.142	36448.723
9117	124.83	11428.524	36520.539
8499	124.71	11328.101	36209.016
3799	124.35	9319.58	40470.477
11285	124.18	12634.647	33690.566
12749	124.12	13259.615	39201.66
14559	123.64	13787.856	39624.754
15177	123.58	14068.888	33827.441
7533	123.58	10852.225	38281.617
13308	123.51	13439.777	36154.746
4813	123.37	9725.969	40210.152
14387	122.9	13956.435	37221.828
1949	122.63	8619.786	38603.332
13956	122.57	13738.948	35812.566
4713	122.53	9636.008	39487.824
14835	122.45	14074.089	38096.969
4945	122.3	9719.282	38194.871
11363	122.24	12699.956	35403.242
2859	122.15	8847.831	39533.055
5577	121.82	9925.205	37858.641
10673	121.75	12241.863	38745.813
1429	121.46	8371.982	36500.891
11807	121.46	12909.164	38998.402
7870	121.42	11009.01	38786.766
3430	121.21	9178.235	35718.047
108	121.15	7917.015	34416.164
9672	121.1	11719.363	38758.145
5800	121.02	10315.223	40017.754
7683	120.98	10795.549	40232.938
2961	120.87	8867.634	38124.531
3984	120.85	9417.947	37735.672
1565	120.64	8241.48	38250.566
4884	120.42	9743.689	39069.801
265	120.31	7711.313	35736.762
14839	120.16	14026.317	38169.895
13657	120.14	13668.255	40183.105
7606	120.04	10956.255	39220.426
10501	120	12077.785	36444.73
5884	119.95	10213.016	38702.969
8747	119.95	11354.68	39452.055
7068	119.93	10757.749	35577.121
14123	119.89	13618.177	33656.043
11445	119.83	12604.902	36679.156
14635	119.79	14017.832	40418.949
11753	119.74	12864.636	39976.715
1513	119.62	8368.933	37710.266
5485	119.41	10127.377	36538.105
10438	119.2	12070.483	35591.93
12512	119.1	13018.979	38657.375
15811	118.97	14451.71	38827.176
8077	118.91	11171.755	36605.855
366	118.89	7663.747	36797.363
11487	118.85	12495.177	37205.863
2188	118.8	8571.861	35194.766
11160	118.51	12374.651	35824
2445	118.49	8721.219	35372.137
11183	118.39	12332.071	35574.207
12117	118.32	12804.272	34390.578
4490	118.15	9566.762	36207.922
3680	118.13	9148.415	39236.316
7051	118.05	10659.25	35699.52
9462	117.97	11634.365	35883.805
12585	117.94	13071.7	39684.688
12493	117.86	13045.139	38501.16
1268	117.8	8405.886	34092.785
12768	117.44	13205.3	39125.395
6575	117.38	10353.829	39073.758
9235	117.32	11598.627	34756.863
12991	116.9	13143.908	35401.316
14664	116.79	14081.859	40038.633
11682	116.75	12518.311	39855.891
4077	116.75	9438.468	36321.977
15919	116.65	14459.46	37152.305
1291	116.25	8349.911	34400.699
7799	116.17	11037.831	39401.898
6669	116.15	10516.256	40514.617
1893	116.12	8573.82	39298.516
6905	116.04	10694.749	37235.824
5086	115.92	9913.78	36295.453
13335	115.92	13415.219	36507.457
10992	115.87	12484.627	37906.27
12862	115.46	13268.332	37627.648
5909	115.45	10315.739	38261.176
7998	115.18	10997.782	37944.148
7789	115.16	11118.026	39618.422
13029	115.14	13230.589	34962.844
14159	115.14	13840.389	34135.258
6058	115.1	10303.843	35728.531
7574	115.04	10789.876	38831.063
9438	115	11719.722	35523.5
1130	115	8183.055	35233.559
12721	115	13321.722	39547.023
14028	114.99	13606.891	34958.734
285	114.99	7967.6	35897.699
5043	114.87	9868.73	36955.98
14156	114.87	13982.467	34012.324
464	114.6	7654.532	37906.02
8908	114.51	11524.522	39430.039
3875	114.41	9465.818	39248.309
6744	114.37	10758.969	39784.301
14062	114.16	13712.557	34434.789
3707	114.16	9092.438	39617.508
10278	113.8	12024.112	34089.844
6877	113.68	10662.077	37974.566
8043	113.47	11038.964	37130.199
2623	113.47	8778.226	38244.09
14040	113.42	13689.751	34811.734
14783	113.36	14051.772	38982.43
6680	113.28	10711.757	40457.23
16089	113.19	14471.958	35028.883
3751	113.03	9161.642	40131.742
14155	112.96	13983.4	33989.859
14522	112.92	13869.482	39188.086
8383	112.9	11238.744	34855.164
9859	112.9	12058.417	40005.984
9512	112.75	11710.368	36563.629
14250	112.59	13985.655	35261.973
9467	112.55	11646.206	35943.293
12969	112.46	13310.118	35707.848
9151	112.42	11443.165	35862.633
11515	112.4	12690.448	37566.891
5711	112.36	9943.475	39953.504
9144	112.34	11459.941	36055.367
2845	112.34	8858.451	39931.074
4963	112.32	9851.051	38042.051
2977	112.29	8863.278	38021.234
9459	112.19	11701.015	35864.516
4812	112.17	9748.75	40186.762
2662	112.17	8738.47	38651.844
12779	112.11	13313.606	38913.289
6653	112.09	10483.668	40237.289
3902	112.09	9380.022	38987.27
3215	112.02	8992.051	34398.109
8548	111.88	11417.596	36902.551
15953	111.69	14519.628	36602.566
16099	111.42	14561.144	34871.773
2596	111.37	8790.147	37820.629
5933	111.33	10185.616	38012.797
4676	111.23	9630.916	38927.633
11755	111.21	12904.888	39997.426
6703	111.16	10667.811	40026.992
14480	111.1	13949.398	38783.41
2114	111.1	8571.145	36153.867
13665	110.91	13727.309	40008.926
3053	110.91	8998.448	36491.59
5255	110.68	9716.389	34224.684
15074	110.49	14059.209	34994.195
6620	110.39	10472.335	39767.504
11068	110.39	12473.869	36947.434
3729	110.29	9263.244	39909.852
13537	110.12	13562.63	39252.672
14570	110.1	13820.193	39795.277
13008	110.1	13243.938	35071.809
7224	110.08	10781.99	33784.02
8220	110.03	11031.658	34674.965
2891	110.01	8907.59	39299.875
2444	110.01	8823.546	35369.727
203	109.91	7799.908	35289.844
7549	109.83	10863.564	38437.598
12722	109.74	13174.312	39547.207
15878	109.72	14627.095	37856.363
10831	109.7	12383.789	40064.223
1963	109.51	8540.507	38234.168
11035	109.49	12378.669	37257.289
1958	109.43	8441.735	38507.258
2824	109.32	8929.324	39987.898
3228	109.3	8884.687	34270.203
5704	109.2	10123.119	39809.203
5796	109.2	10318.884	39965.324
13305	109.05	13546.739	36135.363
9107	109.01	11633.203	36596.148
7034	109.01	10698.035	35840.617
14470	108.93	13978.051	38664.527
8545	108.88	11296.26	36880.125
2228	108.88	8443.22	34955.645
14851	108.84	14003.824	38021.023
11081	108.8	12379.925	36816.016
1135	108.76	8137.423	34990.648
12542	108.76	13020.954	39045.707
1485	108.67	8283.663	37169.176
9376	108.65	11807.487	34490.555
4244	108.38	9287.826	34259.969
5213	108.38	9733.724	34768.453
3334	108.36	9143.563	34388.945
6736	108.32	10749.652	39685.891
2204	108.28	8484.792	35018.758
14954	108.26	14030.492	36469.855
11620	108.19	12562.323	38975.406
8126	108.11	11190.48	35960.492
9684	107.98	11637.492	38875.496
13550	107.98	13452.89	39450.043
5687	107.9	10039.693	39633.805
5816	107.48	10243.686	39858.227
12263	107.38	13077.509	35091.254
4915	107.27	9918.004	38816.574
2133	107.27	8429.56	35838.367
3659	107.13	9123.08	39052.699
12773	107.1	13326.837	38840.172
6403	107.02	10550.149	36873.625
6479	106.98	10395.254	38022.629
7816	106.88	11166.878	39154.867
13965	106.85	13583.319	35933.613
9016	106.81	11458.763	38105.535
9227	106.71	11605.837	34961.656
6127	106.69	10282.531	34550.258
8074	106.64	11076.389	36903
8503	106.6	11250.658	36245.906
9463	106.52	11800.66	35893.629
14689	106.43	14206.784	39935.047
879	106.35	8082.268	38917.801
10868	106.31	12409.613	39514.93
26	106.21	7843.167	33761.348
5795	106.14	10285.77	39962.563
11887	106.08	12726.666	38081.863
13821	106.08	13632.341	37893.953
11925	106.02	12825.462	37387.594
5685	105.98	9943.674	39621.352
11624	105.98	12645.047	39003.313
537	105.95	7891.514	38751.867
4874	105.95	9855.598	39251.902
3368	105.87	9218.721	34761.215
21	105.77	7817.999	33720.621
15094	105.64	14091.77	34926.969
8341	105.62	11226.174	34116.895
1753	105.54	8206.693	40254.578
9826	105.28	12011.403	40453.945
14992	105.22	14141.586	36215.402
10754	105.18	12061.7	39793.551
4378	105.18	9699.563	34621.855
3286	105.14	9209.015	33717.711
8257	105.08	11071.891	34174.809
8861	104.95	11608.22	40266.938
13473	104.8	13352.801	38599.285
12787	104.78	13153.951	38673.063
10586	104.74	12235.648	37704.559
15066	104.74	14081.078	35258.906
9062	104.74	11549.041	37490.516
15091	104.72	14109.217	34911.09
3027	104.72	9040.019	37030.617
2968	104.64	8974.596	37912.762
2186	104.62	8560.785	35176.113
15666	104.61	14342.86	40397.09
13048	104.59	13265.278	34570.172
10507	104.59	12118.364	36577.734
12221	104.53	13024.489	34502.211
4395	104.51	9572.458	34859.668
13216	104.45	13471.472	34691.723
9797	104.41	11806.443	40312.984
9701	104.38	11701.383	39138.754
15936	104.32	14627.852	36987.523
14014	104.3	13703.222	35122.898
14891	104.18	14094.411	37332.199
8469	104.17	11237.016	35820.113
4386	104.13	9655.11	34761.262
12368	104.07	12940.386	36825.113
10530	104.03	12239.196	36869.371
8717	103.99	11405.006	38940.379
598	103.76	7875.986	39341.57
5941	103.72	10209.16	37813.035
3469	103.67	9109.037	36260.641
295	103.63	7967.875	35984.516
5576	103.61	10006.477	37831.566
7343	103.61	10955.407	35652.176
1758	103.51	8246.29	40319.668
12260	103.4	13003.986	35022.555
144	103.3	7967.583	34840.988
16200	103.21	14589.644	33662.703
4131	103.17	9458.022	35496.219
6762	103.15	10748.006	39386.938
1598	103.05	8344.552	38722.707
10518	102.98	12151.423	36731.824
4031	102.79	9446.145	36977.004
1986	102.75	8606.568	37914.973
8112	102.73	11016.829	36385.438
8519	102.69	11264.04	36508.211
10738	102.65	12198.884	39622.117
12555	102.58	12968.076	39229.742
5375	102.54	10110.919	34988.887
3233	102.54	8956.209	34051.664
63	102.48	7949.599	34075.762
13971	102.48	13635.331	35678.941
5433	102.46	10023.722	35786.227
14595	102.46	13825.497	40171.629
11506	102.42	12656.551	37430.523
12537	102.36	13052.912	38971.809
15346	102.25	14300.228	35837.793
15270	102.25	14257.928	34802.898
4065	102.21	9444.524	36480.688
6247	102.15	10409.727	34596.305
7757	101.96	11123.028	39884.824
3149	101.92	9019.773	35156.48
6329	101.92	10371.045	35736.477
14411	101.91	13787.013	37749.457
8216	101.91	11045.212	34928.879
3913	101.89	9426.327	38804.711
4050	101.83	9453.238	36865.613
10830	101.81	12471.636	40036.219
12259	101.5	13121.559	35020.254
9594	101.5	11826.586	37748.594
6589	101.46	10373.989	39347.031
15668	101.45	14397.458	40469.199
13623	101.37	13424.309	40367
6375	101.25	10509.786	36355.438
16127	101.22	14567.499	34495.492
9716	101.1	11780.193	39287.766
14097	101.04	13576.079	33918.453
6988	101.02	10717.699	36524.789
3951	101.01	9321.75	38268.254
12595	101.01	13127.549	39802.898
7341	101.01	10829.561	35644.629
2446	100.99	8651.517	35380.32
16063	100.95	14573.028	35335.211
13544	100.91	13499.163	39380.688
8448	100.89	11271.656	35576.617
7753	100.87	11054.256	39861.41
11976	100.76	12919.416	36935.754
2703	100.66	8712.448	39265.523
4860	100.64	9891.702	39416.531
4162	100.64	9381.626	35253
14132	100.6	13864.06	33605.836
10079	100.51	11902.304	36910.941
10086	100.49	11906.931	37042.563
3289	100.43	9161.889	33739.27
5887	100.41	10326.097	38776.313
3619	100.39	9210.857	38548.527
192	100.37	7975.177	35196.336
2661	100.35	8799.96	38644.574
5050	100.35	9882.717	37027.504
4095	100.2	9473.739	36257.727
1626	100.18	8230.339	38998.125
1222	99.95	8006.973	33569.203
11539	99.91	12550.916	37818.352
14080	99.89	13578.128	34298.82
13421	99.89	13560.399	37742.551
3294	99.89	9083.079	33809.785
8936	99.89	11486.955	39088.605
14946	99.74	14117.852	36721.434
15089	99.7	14064.399	34878.586
12052	99.63	12801.79	35468.93
15968	99.63	14595.401	36422.855
5465	99.61	9959.711	36255.969
15799	99.51	14431.475	38701.238
9964	99.49	12021.183	38802.137
3605	99.45	9203.496	38421.328
5458	99.36	10129.563	36086.098
15434	99.34	14210.102	36968.168
4593	99.3	9652.91	37872.875
9480	99.24	11800.953	36165.27
2185	99.2	8584.662	35159.508
9476	99.01	11739.535	36120.313
6277	98.94	10348.761	35063.563
1690	98.9	8202.6	39761.316
10114	98.9	12056.451	36443.93
448	98.8	7947.914	37684.512
12371	98.78	13047.529	36870.117
11161	98.71	12281.054	35826.383
13778	98.71	13694.829	38579.051
1384	98.69	8207.219	35748.484
14476	98.69	13983.657	38735.156
9880	98.69	11930.97	39908.98
15241	98.65	14320.146	34178.234
1872	98.63	8611.799	39464.938
2650	98.52	8844.714	38496.211
9597	98.48	11656.863	37805.156
9112	98.42	11533.265	36734.93
10769	98.38	12194.326	40026.063
7040	98.21	10680.506	35886.43
7955	98.17	11106.301	38255.258
3530	98.11	9071.871	37291.125
6994	98.06	10744.761	36261.887
15879	98.06	14624.398	37562.691
12615	98.04	13017.17	40079.32
3855	98	9456.303	39604.824
11462	97.98	12507.022	36838.801
6913	97.98	10672.796	37305.34
13484	97.98	13421.836	38669.984
13546	97.83	13436.016	39393.012
1975	97.79	8443.814	38121.762
16170	97.73	14621.415	33921.969
14514	97.71	13892.132	39113.422
9100	97.58	11589.134	36848.023
8964	97.46	11580.854	38586.535
14748	97.44	14178.948	39001.305
4121	97.39	9441.099	35685.07
4809	97.37	9889.206	40125.801
11279	97.33	12533.66	33631.223
4211	97.29	9382.599	34553.398
1261	97.27	8391.387	34007.34
3092	97.25	8957.701	35788.246
14768	97.21	14083.507	38862.832
8558	97.19	11307.656	36995.43
15542	97.12	14352.597	38649.891
8739	97.1	11260.627	39307.738
12527	97.08	13132.381	38823.699
13204	97.06	13428.147	34559.215
3574	97.04	9110.832	38015.441
2333	97	8560.123	33674.402
11722	96.85	12608.101	40523.641
6292	96.81	10453.211	35270.367
16179	96.81	14438.393	33728.77
9552	96.56	11771.59	37145.242
7067	96.5	10636.337	35555.402
8086	96.29	11025.782	36726.637
9374	96.27	11637.854	34469.91
6507	96.2	10402.247	38282.641
5256	96.16	9776.829	34225.887
4478	96.14	9538.009	36102.414
12678	96.06	13189.125	40023.238
13970	95.95	13734.187	35673.012
1604	95.89	8325.042	38783.375
3504	95.87	9073.481	36804.855
6701	95.82	10573.658	40018.008
3413	95.78	9152.355	35429.359
10557	95.78	12097.987	37273.535
10092	95.76	12029.26	36764.215
15631	95.76	14418.533	39770.625
8442	95.76	11212.782	35488.973
1310	95.64	8365.157	34723.176
4510	95.6	9508.515	36421.352
15790	95.55	14448.695	38916.578
2826	95.49	8847.924	40028.211
3181	95.49	9007.974	34891.324
10051	95.43	11921.507	37259.438
13016	95.34	13207.881	34833.543
13644	95.26	13770.56	40418.219
6935	95.24	10698.866	36933.547
7016	95.22	10714.518	36261.402
14606	95.13	13843.876	40263.785
15530	95.05	14373.851	38509.516
7645	95.03	10802.367	39745.965
9093	94.99	11623.159	36789.844
3152	94.99	8919.495	35164.617
3881	94.95	9355.471	39072.793
13811	94.93	13760.734	38117.27
7742	94.92	11054.723	40087.516
13869	94.9	13777.594	37320.234
5900	94.82	10325.91	38414.289
14997	94.76	14117.201	35966.07
10670	94.76	12101.33	38682.973
8396	94.74	11341.153	35011.602
2453	94.74	8745.277	35548.832
16168	94.74	14478.049	33877.926
3816	94.7	9308.148	40218.789
8589	94.69	11409.861	37400.156
12842	94.63	13262.958	37986.777
13894	94.61	13659.002	36827.695
11481	94.59	12561.338	37055.008
10700	94.57	12274.61	39124.34
3912	94.51	9354.71	38787.281
1948	94.51	8493.178	38601.262
2643	94.49	8724.638	38407.516
5610	94.49	9999.169	38386.531
663	94.46	7663.988	39842.664
7559	94.44	10863.763	38587.652
13960	94.36	13583.376	35836.785
12931	94.32	13319.898	36440.828
9243	94.32	11587.98	34803.91
11930	94.07	12917.591	37423.023
15166	94.07	14197.854	34008.996
244	94.07	7976.225	35582.887
1061	93.98	8011.042	35815.93
6064	93.98	10339.928	35770.516
13069	93.88	13139.936	34476.832
11991	93.86	12798.812	36786.813
5186	93.84	9810.434	35291.609
15625	93.75	14341.619	39616.125
10220	93.67	11948.209	35120.93
7153	93.65	10771.693	34200.301
9077	93.63	11630.088	37223.563
13389	93.59	13356.37	37394.734
12454	93.57	12960.327	37736.793
5482	93.56	10063.027	36497.77
2892	93.52	9046.561	39027.324
14301	93.5	13972.903	35968.199
2556	93.5	8842.285	37054.879
2874	93.48	9039.5	39473.406
3391	93.44	9108.381	35109.633
12901	93.42	13318.356	36944.891
9988	93.4	12022.966	38219.336
12677	93.38	13335.541	40018.848
7113	93.36	10654.075	34872.313
14852	93.36	14034.21	38031.27
5393	93.36	10087.715	35318.098
10348	93.34	12105.675	34054
583	93.33	7762.925	39254.395
1048	93.33	8089.222	36217.5
8727	93.33	11380.877	39061.996
10127	93.29	11966.035	36405.133
12489	93.27	13034.464	38443.301
9416	93.23	11675.831	35116.727
9848	93.17	11989.635	40231.602
6645	93.17	10526.145	40078.039
14761	93.15	14096.362	39113.301
16074	93.15	14459.252	35141.77
9699	93.1	11765.915	39126.324
16001	93.02	14437.575	35981.926
10737	92.98	12272.584	39615.477
14647	92.98	14202.395	40530.438
633	92.96	7707.88	39650.621
12955	92.94	13208.422	36028.516
14683	92.9	14104.492	39870.973
286	92.9	7729.7	35909.242
5436	92.9	10121.142	35817.051
6899	92.83	10639.036	37462.422
11601	92.73	12551.205	38731.727
15431	92.71	14270.878	36963.68
1201	92.69	8139.966	34309.922
5019	92.66	9859.015	37462.48
13098	92.66	13336.569	33936.398
2674	92.6	8717.279	38800.508
9791	92.6	11659.003	40240.035
15996	92.56	14518.973	36217.738
1942	92.52	8603.514	38556.672
6431	92.43	10548.568	37211.719
991	92.39	8039.164	36992.652
5370	92.39	10093.53	34907.34
9746	92.27	11757.415	39698.617
4501	92.18	9703.145	36365.246
2140	92.16	8579.25	35633.367
6548	92.14	10445.582	38729.422
10797	92.14	12159.028	40490.277
9064	92.12	11612.424	37522.777
14799	92.08	14047.257	38801.926
10246	92.06	11925.28	34790.574
4076	92.04	9388.171	36286.668
4710	92.04	9547.822	39430.816
10515	92	12198.898	36659.164
12421	91.98	13086.928	37487.68
5371	91.97	9920.07	34921.613
9097	91.93	11546.145	36826.215
4516	91.85	9674.047	36582.688
2587	91.77	8645.404	37721.301
13580	91.76	13487.921	39899.551
3082	91.68	8872.738	36258.125
16113	91.68	14518.336	34960.859
13771	91.62	13642.594	38820.84
12783	91.6	13166.387	38922.469
15829	91.56	14437.453	38457.445
6185	91.53	10364.091	33603.324
3815	91.53	9388.675	40212.914
12495	91.51	13130.362	38519.063
5803	91.49	10145.802	40049.594
15467	91.31	14294.279	37633.945
1190	91.24	8175.289	34435.035
3844	91.2	9396.092	39661.367
15196	91.16	14220.195	33596.797
4701	91.14	9505.766	39294.379
10036	91.14	11962	37662.504
6943	91.12	10647.212	36983.434
16182	91.1	14583.151	33766.527
15550	91.08	14244.992	38695.934
6324	91.05	10486.219	35633.063
5068	91.05	9768.627	36629.566
4677	91.05	9681.732	38938.715
10128	91.05	11984.467	36413.137
9536	91.01	11760.628	36859.719
13966	91.01	13701.361	35621.008
13147	90.97	13479.844	33678.922
3224	90.93	8959.033	34189.398
3653	90.91	9189.485	39007.738
8549	90.84	11245.495	36931.223
11610	90.82	12669.241	38830.699
7344	90.78	10960.28	35659.52
10923	90.74	12283.83	38975.52
2358	90.72	8745.039	33996
2391	90.66	8636.868	34495.27
4726	90.64	9610.517	39727.793
13347	90.57	13399.187	36651.105
4302	90.57	9518.435	33550.652
12917	90.49	13283.025	36849.57
14106	90.47	13739.193	33692.52
3494	90.43	9079.578	36689.168
8146	90.4	11190.652	35892.949
1649	90.32	8262.918	39294.477
11348	90.28	12660.528	35080.934
13072	90.28	13241.404	34196.148
15986	90.26	14620.297	36103.145
9968	90.18	12018.934	38553.949
5587	90.17	10084.752	37986.902
7406	90.17	10776.949	36522.566
13078	90.17	13190.177	34290.625
4743	90.15	9643.423	39959.547
13948	90.11	13756.145	36052.199
4952	90.09	9835.554	38261.402
8902	90.07	11593.219	39366.305
7579	90.01	10988.382	38923.961
2841	89.95	8922.542	39855.242
15932	89.94	14464.341	36956.621
11159	89.9	12476.153	35810.477
6546	89.9	10388.022	38696.059
2685	89.82	8693.727	38980.027
3657	89.82	9182.176	39036.473
6601	89.82	10550.008	39483.945
7212	89.82	10936.698	33647.438
873	89.8	8046.569	38894.793
14209	89.8	13981.642	34820.109
4850	89.78	9884.46	39538.379
12539	89.71	12978.961	38995.91
9803	89.69	11836.176	40355.02
2864	89.69	9044.204	39627.363
6164	89.67	10164.46	33861.535
8007	89.65	11126.881	37811.941
4022	89.65	9483.364	37138.336
6460	89.57	10461.404	37845.523
4206	89.55	9481.414	34512.523
3658	89.55	9215.893	39046.246
4976	89.55	9816.149	38115.438
7722	89.48	11090.968	40237.316
8280	89.46	11192.477	33925.305
963	89.46	7995.029	37660.344
3947	89.44	9308.145	38249.09
4216	89.44	9412.224	34576.402
16144	89.42	14632.31	34229.605
8695	89.4	11233.837	38707.953
14791	89.38	14173.98	38702.23
1284	89.28	8252.43	34310.859
2951	89.25	8881.299	38307.594
6266	89.23	10371.347	34855.52
12499	89.21	12945.619	38546.512
16160	89.15	14461.027	34127.699
7334	89.11	10966.264	35571.066
14755	89.09	14021.687	39062.723
11403	89.07	12579.358	35934.426
15800	89.07	14498.258	38700.012
10667	89.05	12204.837	38667.684
11963	89.05	12793.861	37117.547
8157	89.04	11180.178	35734.133
320	89.02	7678.095	36267.984
2544	88.98	8798.523	36717.621
7280	88.96	10916.085	34747.168
10534	88.96	12169.287	36914.039
695	88.92	7942.751	40156.602
14717	88.92	14186.51	39320.023
7766	88.84	11135.63	39677.188
15374	88.82	14411.266	36218.195
5222	88.81	9871.054	34577.328
12737	88.81	13189.426	39402.438
2406	88.79	8642.787	34755.715
7225	88.79	10805.785	33789.895
559	88.77	7906.495	38967.391
1926	88.75	8624.671	38974.004
15805	88.73	14606.907	38749.336
13324	88.73	13359.278	36346.586
8179	88.71	11080.727	35141.738
6265	88.67	10349.052	34842.27
9685	88.58	11720.655	38885.578
14526	88.56	13974.874	39243.348
10873	88.52	12455.556	39570.797
927	88.52	8169.034	38302.133
12872	88.44	13254.014	37462.355
12796	88.42	13283.203	38809.219
7758	88.4	11025.746	39914.656
14379	88.37	13955.837	37070.207
13153	88.35	13447.616	33764.184
14430	88.35	13798.172	37989.016
7239	88.33	10931.481	34096.148
4247	88.27	9423.285	34305.945
3502	88.25	9087.812	36777.215
4215	88.25	9449.518	34575.844
2938	88.21	8943.089	38475.473
2416	88.15	8835.509	34921.074
15158	88.14	14100.435	33941.898
5551	88.08	10011.377	37383.031
9572	88.08	11660.547	37459.887
11984	88.02	12767.595	37029.422
8199	88	11111.935	35040.734
1623	88	8311.927	38964.047
1483	87.98	8324.539	37158.633
9023	87.96	11586.285	38171.523
11053	87.92	12467.868	37128.703
15782	87.92	14629.201	39131.613
1390	87.92	8246.137	35864.43
6289	87.77	10511.216	35227.563
9396	87.75	11715.019	34736.516
2281	87.75	8418.042	34281.77
684	87.73	7880.284	40084.777
15101	87.71	14051.805	34667.445
6931	87.68	10685.762	37173.688
10280	87.66	12058.764	34119.734
2224	87.6	8425.885	34895.438
14015	87.6	13576.829	35119.766
6438	87.6	10425.275	37329.988
1333	87.58	8392.177	34934.164
12708	87.52	13234.747	39724.574
12217	87.5	13114.775	34351.434
14310	87.45	13937.64	36055.809
8782	87.45	11361.611	40000.375
13572	87.43	13423.948	39779.988
13422	87.43	13416.117	37741.828
5671	87.41	9969.34	39435.922
11003	87.33	12359.968	37779.539
10171	87.31	11905.288	35647.848
3421	87.27	9086.41	35562.793
6836	87.24	10690.088	38437.797
12314	87.24	13011.457	35739.238
9183	87.22	11522.252	35307.004
918	87.12	8052.917	38443.836
9903	87.08	11869.921	39591.668
7681	87.04	10864.787	40193.219
7855	87.01	11002.877	38955.066
9641	87.01	11844.205	38309.215
15559	87.01	14301.526	38746.375
5756	86.99	9931.286	40341.898
13812	86.97	13572.751	38129.547
11948	86.97	12889.749	37278.773
1953	86.95	8576.118	38421.363
5104	86.95	9836.691	36180.188
11631	86.91	12600.627	39172.359
4550	86.89	9490.07	37162.645
3572	86.87	9177.026	38008.586
4826	86.83	9790.619	40070.859
10272	86.79	12006.043	34292.691
493	86.78	7801.132	38196.871
9854	86.76	11958.689	39957.301
5380	86.76	9958.225	35071.563
14625	86.74	13833.647	40481.063
14395	86.74	13850.638	37345.699
4643	86.74	9577.298	38522.023
2922	86.74	8995.865	38765.855
8178	86.7	11179.006	35454.336
665	86.7	7952.464	39855.379
13457	86.68	13479.079	38447.945
10459	86.62	12233.431	35940.676
8321	86.58	11396.05	33648.477
14034	86.58	13767.84	34710.043
139	86.56	7795.875	34758.387
11889	86.55	12810.578	37869.574
6136	86.55	10175.921	34371.723
8261	86.41	11194.877	34235.855
3873	86.39	9452.148	39197.82
275	86.37	7657.11	35843.977
6506	86.35	10546.048	38246.676
15757	86.34	14532.488	39376.875
8699	86.34	11247.057	38745.715
14756	86.32	14189.85	39068.508
9681	86.26	11654.814	38850.309
9707	86.26	11668.619	39195.215
557	86.22	7791.422	38939.762
15749	86.2	14600.559	39608.336
15576	86.12	14255.171	38894.492
5273	86.05	9720.74	34096.32
12732	86.03	13207.065	39337.652
11679	86.03	12576.185	39834.688
10568	86.01	12231.935	37439.316
3022	86.01	9034.555	37180.816
9944	85.99	11999.392	39129.375
15598	85.88	14276.617	39072.281
4463	85.88	9701.921	35946.691
3689	85.84	9063.354	39356.879
1809	85.8	8586.999	39964.957
6570	85.8	10456.474	39025.934
1805	85.78	8459.089	40203.719
15276	85.76	14355.466	34870.227
15024	85.74	14185.93	35636.535
6250	85.74	10363.136	34613.027
14614	85.66	13809.081	40353.23
10055	85.63	12043.801	37289.098
9359	85.63	11802.516	34273.242
3192	85.57	9050.49	34720.66
11635	85.53	12681.185	39222.871
2903	85.53	9038.421	38858.59
2197	85.51	8581.758	35248.512
3633	85.51	9072.363	38726.805
14746	85.49	14086.645	39296.906
8302	85.49	11193.144	33614.207
13717	85.49	13740.226	39437.191
2592	85.49	8809.553	37749.059
9506	85.44	11799.457	36452.457
15319	85.44	14371.691	35387.426
11840	85.44	12891.373	38687.688
525	85.42	7960.876	38515.105
345	85.38	7665.328	36573.262
13687	85.36	13635.712	39690.258
5871	85.34	10153.788	38870.398
15111	85.34	14193.872	34749.145
10054	85.32	11920.436	37283.289
6261	85.3	10456.522	34791.434
2847	85.22	9027.638	39653.324
9158	85.21	11501.017	35657.563
12845	85.21	13173.148	37713.914
717	85.19	7794.39	40319.156
99	85.15	7677.882	34348.5
5498	85.13	10082.809	36733.23
12800	85.13	13181.254	38578.805
6937	85.13	10767.858	36949.23
9596	85.05	11643.38	37765.141
6351	85.05	10360.724	36002.906
6552	85.03	10465.35	38758.371
6768	84.98	10679.917	39451.543
13837	84.96	13620.507	37719.348
5541	84.94	9994.994	37276.602
2789	84.94	8828.729	40409.293
11634	84.92	12509.659	39220.602
13071	84.9	13331.602	34175.629
12411	84.88	12942.6	37385.984
5416	84.84	10045.386	35609.813
594	84.8	7857.045	39322.242
1468	84.78	8409.322	37010.461
14444	84.76	13854.808	38115.027
10070	84.76	12016.848	37146.895
10945	84.71	12466.442	38565.004
9433	84.71	11839.745	35417.973
6482	84.71	10396.516	38050.961
14968	84.71	14181.587	36309.77
12666	84.69	13197.619	40202.211
8131	84.69	11022.526	36015.738
3999	84.69	9340.908	37623.813
2813	84.69	8910.855	40137.941
7714	84.67	11188.228	40120.613
4021	84.63	9424.991	37383.172
11589	84.61	12505.038	38619.328
4242	84.59	9414.553	34237.879
5196	84.5	9720.187	35105.414
8656	84.48	11380.492	38185.254
12748	84.4	13201.759	39190.184
5856	84.38	10231.967	39244.512
15927	84.38	14511.057	36937.598
13128	84.34	13350.834	33531.199
12659	84.32	13327.026	40504.18
2395	84.21	8634.338	34587.613
15040	84.19	14123.049	35584.758
11822	84.13	12884.331	38878.574
4658	84.13	9653.259	38676.391
9776	84.13	11835.229	40057
3219	84.11	8908.194	34455.668
11415	84.11	12620.024	36232.973
14975	84.09	14152.558	36351.301
3863	84.09	9310.361	39354.129
243	84.09	7947.562	35560.227
414	84.08	7927.422	37417.844
16010	84.06	14592.91	35819.242
12531	84.06	12923.828	38875.348
15180	84.06	14117.513	33536.855
6219	84.06	10348.396	34197.109
3523	84.04	9226.666	37162.695
8837	84.02	11495.382	40401.395
5616	84.02	10047.041	38479.223
1968	83.94	8492.168	38041.957
2420	83.92	8840.874	34943.871
8172	83.9	11133.298	35362.73
15358	83.88	14296.982	35947.59
7968	83.85	11150.687	38334.719
15546	83.85	14350.054	38684.633
12153	83.85	12718.317	33998.246
2159	83.83	8515.38	35557.258
9869	83.81	12056.12	40109.102
9007	83.81	11484.426	38056.539
16052	83.79	14611.782	35485.227
4576	83.79	9589.033	37704.93
13921	83.77	13712.447	36365.828
14012	83.77	13722.886	35012.625
5611	83.65	10110.774	38436.563
13083	83.65	13269.911	34020.715
11446	83.63	12649.703	36691.637
11656	83.63	12535.423	39549.094
14344	83.63	13967.978	36549.426
7798	83.63	11150.525	39357.586
6374	83.62	10396.241	36355.66
11352	83.5	12653.36	35160.59
3055	83.5	8999.389	36524.766
6850	83.48	10760.717	38341.293
10499	83.48	12126.055	36430.453
11721	83.4	12582.265	40509.824
7623	83.4	10901.147	39460.648
7970	83.35	11024.6	38030.754
15748	83.33	14472.586	39572.285
10958	83.33	12293.2	38658.023
3853	83.27	9286.656	39516.484
1560	83.25	8298.091	38216.27
13741	83.25	13566.713	39115.238
4552	83.21	9542.794	37177.914
14046	83.16	13608.73	34528.723
7674	83.16	10861.637	40098.043
7420	83.12	10989.572	36686.238
12850	83.12	13340.984	37774.473
4689	83.1	9572.521	39110.91
14264	83.08	13833.636	35407.387
10311	83.06	11861.502	33687.953
11525	83.02	12591.69	37682.641
8776	83.02	11374.451	39882.656
10565	83.02	12119.958	37407.316
15988	82.96	14591.187	36136.055
390	82.95	7665.404	37066.578
2765	82.93	8735.348	40137.457
12970	82.91	13263.692	35747.66
3009	82.89	8927.699	37543.531
7835	82.89	11057.235	39001.621
12468	82.87	13057.35	37965.426
3678	82.85	9108.822	39197.023
4041	82.81	9480.45	36759.676
7805	82.81	11166.241	39427.887
11094	82.79	12305.439	36593.07
3782	82.77	9253.924	40498.484
4606	82.75	9595.854	38021.156
4365	82.73	9696.338	34553.824
15079	82.7	14185.096	35020.719
5721	82.7	9929.059	40091.625
2830	82.68	9037.418	40054.652
11266	82.64	12468.163	33660.648
16159	82.62	14534.69	34120.098
10230	82.62	11880.652	34911.762
11186	82.6	12465.784	35297.242
8847	82.58	11581.068	40535.559
3206	82.56	8995.079	34630.609
15798	82.56	14608.122	38694.055
60	82.52	7767.8	34066.16
14003	82.49	13606.46	35449.043
14384	82.47	13868.306	37143.199
8849	82.47	11613.509	40133.121
6178	82.45	10333.13	33612.402
12364	82.45	13053.104	36800.684
6985	82.43	10601.825	36504.578
8594	82.37	11312.635	37478.469
14029	82.37	13726.795	34959.813
14908	82.35	14195.928	37169.398
15217	82.35	14392.396	33951.91
427	82.35	7713.63	37483.559
3110	82.33	8953.669	35735.238
6921	82.31	10762.945	37364.375
4767	82.29	9694.379	40265.105
9583	82.26	11703.951	37622.773
12047	82.26	12798.608	35657.98
10750	82.16	12083.06	39753.578
12745	82.16	13137.838	39176.23
2882	82.16	8992.564	39190.805
8500	82.14	11364.826	36220.004
15754	82.14	14495.423	39343.168
13806	82.12	13669.138	38085.73
1175	82.1	8037.889	34596.363
5923	82.08	10197.749	37915.563
2379	82.08	8842.993	34299.168
8221	82.06	11006.58	34676.977
7384	82.03	10990.752	36239.207
1111	82.03	8019.537	35372.766
5947	82.01	10180.438	37625.539
4069	81.99	9455.839	36547.953
16195	81.97	14590.064	33613.988
9164	81.97	11445.175	35721.672
13571	81.95	13441.324	39776.09
1358	81.95	8316.964	35382.27
15402	81.89	14217.619	36595.508
1132	81.87	8169.671	35274.691
9895	81.83	11918.716	39767.133
5177	81.82	9726.586	35168.109
9292	81.66	11626.911	33738.316
15638	81.62	14361.506	39884.93
16022	81.59	14519.681	35897.555
2686	81.55	8671.576	39006.367
6892	81.55	10627.785	37614.352
11452	81.55	12531.383	36811.516
1428	81.51	8235.677	36486.535
8061	81.49	11105.094	37018.172
7333	81.45	10899.717	35567.504
2101	81.43	8557.496	36279.113
3196	81.41	9003.364	34791.84
9525	81.37	11786.378	36802.801
2737	81.36	8811.244	39644.086
10413	81.36	12179.582	35181.215
14197	81.36	13873.101	34648.176
11522	81.34	12647.299	37616.113
5978	81.34	10310.833	37051.195
6609	81.34	10397.007	39600.609
7562	81.3	10979.498	38641.223
1551	81.3	8215.345	38096.117
5864	81.26	10143.176	39075.227
8305	81.26	11006.158	33648.383
8132	81.26	11136.939	36023.289
4632	81.24	9524.567	38324.176
6225	81.22	10523.124	34234.051
4405	81.18	9667.945	34987.719
14417	81.16	13826.368	37873.609
6562	81.16	10407.349	38907.305
9096	81.15	11462.802	36823.688
12170	81.13	12781.649	33618.496
14390	81.13	13981.227	37287.914
2823	81.11	8962.293	40266.531
10366	81.11	12141.633	34246.219
4619	81.09	9681.661	38115.652
5374	81.07	10037.734	34974.613
3124	81.07	9046.976	35517.629
14684	81.05	14166.03	39880.137
151	81.05	7684.488	34897.172
7990	81.05	11132.127	38169.742
15348	81.05	14264.651	35868.258
13278	81.03	13423.49	35666.82
10158	81.01	12033.897	35794.734
12132	81.01	12872.397	34083.195
13264	80.97	13530.493	35466.93
5438	80.97	10131.156	35837.652
11271	80.97	12688.744	33530.66
11264	80.95	12479.213	33637.07
12203	80.95	12973.718	34004.434
15395	80.92	14243.378	36522.055
10777	80.86	12079.776	40153.074
365	80.84	7739.348	36784.73
12699	80.84	13188.851	39644.57
3393	80.84	9227.605	35139.66
13882	80.82	13702.082	37218.121
4588	80.82	9656.507	37817.383
12963	80.8	13180.777	35912.98
147	80.8	7872.417	34861.336
5997	80.78	10228.645	36676.383
13152	80.74	13360.167	33760.734
2457	80.72	8821.039	35585.738
2579	80.7	8789.326	37589.477
3522	80.69	9079.621	37157.23
5653	80.65	10005.533	39219.957
3998	80.65	9296.018	37611.355
1694	80.59	8341.823	39784.465
2474	80.57	8649.799	35817.102
12912	80.57	13173.234	36776.961
10583	80.57	12240.677	37685.395
5361	80.53	9995.898	34766.715
6747	80.49	10641.166	39510.18
13979	80.47	13619.543	35745.863
6510	80.47	10349.399	38348.613
6180	80.47	10294.836	33685.012
14811	80.46	14108.449	38654.902
9484	80.44	11653.255	36209.613
15093	80.42	14193.195	34915.113
2235	80.42	8595.162	34696.402
11514	80.42	12522.668	37526.473
13277	80.4	13472.365	35651.363
12418	80.36	12951.493	37443.488
12158	80.36	12897.956	33760.102
2312	80.36	8580.977	33961.742
15639	80.34	14345.781	39884.809
5661	80.32	10019.483	39309.156
195	80.3	7805.57	35230.813
14032	80.3	13581.02	34672.531
15566	80.26	14319.947	38858.184
8660	80.26	11404.889	38198.32
10697	80.24	12265.988	39081.352
11129	80.24	12360.076	36359.754
11431	80.17	12515.358	36476.457
3344	80.15	9249.71	34509.809
9313	80.13	11818.085	33656.438
1099	80.11	8154.732	35575.266
14749	80.07	14166.575	39015.863
6381	80.03	10445.747	36466.063
12683	80	13290.909	39816.867
11534	79.96	12643.051	37771.414
12336	79.96	12953.844	36444.238
3671	79.94	9091.657	39145.145
3342	79.88	9073.103	34495.941
7443	79.88	10805.246	36998.281
4379	79.88	9530.375	34627.906
4601	79.8	9618.066	37940.496
13631	79.8	13405.528	40481.055
13014	79.77	13177.187	34827.781
6342	79.77	10378.712	35901.797
9687	79.75	11777.286	38928.719
3639	79.69	9106.862	38769.469
6152	79.69	10213.319	34321.129
1849	79.63	8454.848	39595.371
12139	79.57	12921.171	33879.637
2965	79.52	9058.541	37868.738
1108	79.5	8128.204	35338.977
5074	79.48	9855.399	36698.215
7383	79.48	10928.264	36231.188
11785	79.46	12862.817	39624.457
15049	79.46	14155.182	35366.91
14174	79.44	13793.677	34318.215
13512	79.36	13529.592	38960.641
15965	79.34	14548.968	36723.332
15328	79.33	14219.722	35470.039
6385	79.33	10524.304	36506.133
12304	79.31	12942.421	35609.688
190	79.31	7825.673	35171.18
10664	79.29	12116.488	38655.574
3514	79.27	9172.144	37000.813
6997	79.25	10600.242	36318.367
5585	79.21	10019.757	37973.465
12156	79.19	12854.578	33716.961
11928	79.17	12773.764	37405.145
11929	79.17	12806.182	37408.121
8457	79.13	11393.414	35672.535
4210	79.12	9313.917	34547.57
8909	79.12	11442.97	39439.109
15538	79.06	14276.123	38628.379
4612	79.02	9539.075	38047.297
13369	78.98	13489.307	37037.977
8407	78.96	11293.615	35060.262
7721	78.94	11118.977	40231.355
4544	78.9	9666.859	37058.109
2867	78.83	8921.392	39392.492
468	78.81	7844.013	37955.707
13509	78.75	13355.725	38895.953
7746	78.75	11155.739	39809.098
8732	78.75	11392.324	39132.879
2219	78.75	8465.505	34857.465
2628	78.71	8656.169	38271.957
5364	78.71	9946.313	34810.93
1369	78.67	8276.146	35541.156
15486	78.67	14259.975	37840.91
2194	78.66	8573.382	35234.793
5211	78.66	9885.032	34701.109
11838	78.66	12801.675	38680.922
15161	78.64	14066.784	33959.809
11773	78.62	12743.801	39708.262
4163	78.62	9306.16	35261.777
13559	78.6	13390.025	39586.844
10735	78.6	12214.675	39578.352
15421	78.56	14226.629	36880.883
10701	78.54	12263.753	39136.813
6267	78.52	10428.329	34895.391
11602	78.52	12559.462	38749.758
5283	78.52	9708.079	33705.137
15532	78.52	14389.653	38532.258
12390	78.5	13051.439	37097.828
9444	78.48	11835.732	35631.73
938	78.48	8008.864	38142.176
3454	78.48	9153.154	36018.328
2054	78.48	8609.324	37191.453
14654	78.48	14196.675	40196.832
15710	78.46	14480.978	40081.984
6995	78.44	10760.413	36268.188
9498	78.41	11844.249	36382.309
2797	78.35	8891.5	40288.184
13248	78.33	13541.264	35147.273
14580	78.29	13991.103	39926.273
10574	78.27	12139.094	37486.129
3442	78.25	9065.227	35890.715
8151	78.25	11139.742	35625.723
11110	78.23	12302.281	36738.059
6615	78.21	10456.92	39698.496
5817	78.21	10277.986	39871.234
177	78.2	7945.533	35085.551
6563	78.18	10442.536	38912.121
8766	78.16	11315.55	39773.813
15886	78.12	14426.255	37698.539
12563	78.1	13004.432	39349.004
10125	78.1	12004.896	36370.266
9200	78.1	11562.245	35263.332
2292	78.08	8630.283	34037.211
6274	78.04	10363.907	34993.355
14252	78.02	13781.244	35259.68
13582	78.02	13366.222	39925.121
5239	78	9906.635	34397.898
7872	78	11090.541	38805.363
1231	78	8297.907	33533.375
3513	77.99	9180.244	36990.266
7748	77.99	11120.835	39823.293
1810	77.97	8495.468	39974.004
783	77.91	8011.311	40258.523
12366	77.91	13062.304	36816.578
752	77.87	8066.806	40418.371
4910	77.83	9898.306	38772.926
3230	77.81	9025.673	34310.121
953	77.81	8115.386	37759.223
9979	77.81	11899.053	38369.656
12051	77.77	12918.147	35467.809
11364	77.77	12652.897	35416.684
14069	77.76	13565.387	34188.266
16009	77.76	14607.368	35793.848
13835	77.76	13740.083	37714.539
14355	77.74	13808.719	36768.004
10732	77.72	12094.387	39541.535
6754	77.72	10698.054	39612.898
5735	77.68	9946.591	40250.691
9992	77.68	11866.02	38272.102
2672	77.66	8722.995	38781.109
3789	77.64	9477.049	40283.383
3810	77.62	9366.569	40162.379
3692	77.62	9164.095	39399.336
5727	77.58	9957.197	40170.883
6086	77.58	10344.884	35229.055
10175	77.56	12007.597	35690.973
13104	77.54	13255.819	33711.902
10211	77.54	12052.852	35176.914
15416	77.53	14423.153	36832.203
2083	77.47	8433.058	36810.754
3807	77.47	9365.064	40136.426
10351	77.47	12214.527	34089.258
461	77.45	7967.871	37864.621
4929	77.43	9826.552	38666.367
14391	77.41	13934.249	37296.859
14326	77.41	13966.949	36344.672
15082	77.35	14085.357	35042.574
12813	77.33	13243.029	38459.086
1740	77.33	8260.503	40158.551
15320	77.31	14333.346	35388.875
14434	77.28	13882.003	38018.004
14019	77.26	13613.806	34851.734
3756	77.26	9243.982	40249.121
11816	77.24	12771.09	38849.113
9003	77.24	11472.017	38314.945
1552	77.24	8260.566	38121.055
8238	77.22	11153.059	34599.941
9155	77.22	11448.742	35934.48
9297	77.18	11608.605	33783.133
12287	77.14	13123.197	35416.902
1946	77.12	8428.628	38593.328
15134	77.08	14104.415	34210.258
6763	77.08	10774.199	39410.199
13935	77.07	13576.954	36202.477
5592	77.07	10011.294	38038.711
7201	77.07	10736.971	33668.527
2126	77.03	8560.49	35994.484
12432	77.03	12962.448	37522.641
8337	76.99	11255.891	34075.617
5279	76.99	9725.676	33964.035
11006	76.97	12411.281	37568.965
3837	76.93	9441.035	39879.367
128	76.91	7808.84	34669.492
10161	76.91	11865.511	35824.289
2286	76.91	8520.242	34315.012
9437	76.89	11670.029	35508.668
12034	76.89	12823.69	36212.938
9654	76.87	11771.612	38534.145
13122	76.87	13267.894	33641.766
12798	76.87	13244.779	38520.742
12604	76.86	13019.316	39920.301
9919	76.86	12015.112	39170.305
4037	76.84	9284.259	37036.652
1743	76.82	8254.354	40208.379
1557	76.82	8319.447	38186.488
12447	76.82	13091.66	37674.645
13941	76.82	13580.963	35957.516
7326	76.8	10951.666	35516.5
14921	76.8	14042.867	36750.84
14362	76.76	13823.296	36831.531
1575	76.76	8295.764	38423.227
9176	76.76	11568.408	35526.766
4559	76.72	9507.299	37337.926
3744	76.72	9121.734	40053.387
6349	76.7	10367.741	35964.684
13330	76.68	13356.991	36457.031
5529	76.68	9994.077	37176.254
668	76.66	7734.361	39874.758
7994	76.64	11142.183	37903.629
10032	76.64	11956.258	37626.078
14922	76.63	13995.905	36757.316
4805	76.61	9729.16	40488.59
4962	76.59	9900.091	38029.93
5691	76.57	10042.14	39664.832
6559	76.53	10548.851	38847.594
2347	76.51	8771.251	33752.02
7457	76.51	10840.571	37197.656
16177	76.51	14593.882	33715.645
3050	76.49	8886.143	36684.941
1624	76.49	8387.948	38976.301
3551	76.49	9274.963	37705.102
10007	76.49	12013.862	38137.547
15031	76.49	14055.64	35525.156
6588	76.47	10393.414	39322.52
9543	76.47	11765.431	36963.875
14726	76.45	14160.953	39427.68
1625	76.41	8329.357	38993.125
5138	76.41	9828.987	35645.363
2854	76.4	9058.552	39756.48
11114	76.38	12370.285	36455.164
430	76.38	7710.069	37504.781
9853	76.36	12050.325	40240
15789	76.36	14584.498	38883.227
1200	76.36	8086.966	34236.473
13505	76.32	13452.427	38867.043
10835	76.3	12348.589	39800.902
10185	76.3	11881.62	35765.594
11026	76.28	12285.361	37445.531
1907	76.28	8565.042	39097.734
15332	76.26	14239.4	35507.004
8533	76.26	11386.845	36706.922
4028	76.24	9351.799	37219.906
1645	76.24	8297.351	39239.871
7600	76.22	10968.764	39181.93
4993	76.2	9783.878	37711.047
655	76.2	7643.822	39801.82
8685	76.18	11254.463	38562.277
14623	76.15	13924.38	40461.469
6714	76.15	10771.884	40112.707
9913	76.13	11865.232	39345.027
2916	76.13	8981.142	38705.793
7471	76.11	10834.108	37439.492
11965	76.09	12727.641	37160.414
13390	76.05	13547.085	37402.563
7314	76.01	10835.025	35390.633
12610	75.99	13037.839	40004.684
8212	75.97	10993.172	34912.215
11703	75.96	12571.886	40259.113
3894	75.88	9337.123	38905.512
9760	75.86	11645.947	39844.949
1760	75.86	8400.664	40325.91
5930	75.86	10319.558	37964.887
3360	75.86	9269.093	34692.371
2061	75.84	8623.226	36922.242
8419	75.84	11416.93	35143.598
3036	75.78	8938.727	36814.27
3077	75.76	9051.182	36132.469
5828	75.76	10179.998	39777.473
11543	75.76	12570.805	37917.898
14740	75.74	14043.527	39235.219
3163	75.73	8972.62	35011.953
14859	75.71	14173.272	37756.066
10966	75.69	12488.277	38438.305
8618	75.67	11330.901	37876.32
10803	75.65	12334.602	40390.609
12954	75.63	13349.032	36023.801
11707	75.63	12683.971	40319.152
12879	75.55	13250.372	37234.391
2550	75.51	8647.263	36957.875
12547	75.51	13102.055	39119.77
4781	75.51	9654.495	40429.094
4339	75.51	9698.779	34174.223
9379	75.5	11802.303	34527.359
11645	75.5	12579.305	39409.887
10646	75.46	12239.944	38512.598
1082	75.46	8095.979	35706.613
12129	75.46	12758.66	34050.07
12392	75.44	13021.041	37101.785
8372	75.42	11341.85	34653.402
7036	75.42	10658.929	35855.688
3529	75.36	9066.462	37270.875
5540	75.36	10095.49	37268.895
9632	75.36	11650.443	38252.328
9725	75.36	11841.743	39428.18
8296	75.34	11132.064	33541.297
14886	75.34	14110.038	37288.129
3209	75.34	9002.276	34335.297
11756	75.34	12759.815	40001.313
9618	75.32	11736.913	38149.344
15981	75.3	14443.644	36314.387
917	75.28	8160.608	38430.484
6815	75.28	10734.51	38521.734
3403	75.25	9184.236	35260.105
6689	75.23	10756.891	40157.254
1338	75.23	8352.396	34998.785
7586	75.21	10797.935	39031.547
13709	75.21	13776.482	39633.977
15204	75.17	14368.825	33700.527
8946	75.15	11492.776	38908.535
14205	75.15	13903.299	34756.441
15200	75.15	14250.064	33635.992
10356	75.13	12100.356	34144.301
14255	75.13	13952.089	35296.863
14165	75.13	13874.455	34191.746
11253	75.11	12462.456	33728.473
10343	75.09	12091.004	33941.82
11137	75.07	12404.52	36135.305
9781	75.05	11656.485	40127.773
11189	75.05	12431.512	35377.977
8124	75.05	11099.332	36259.152
11269	75.04	12374.073	33685.906
14686	75.04	14132.168	39901.352
2222	75	8511.225	34887.922
7684	74.96	10950.073	40245.867
3425	74.96	9129.998	35634.746
3834	74.96	9290.988	39796.328
15027	74.96	14106.369	35687.941
14490	74.96	13854.165	38872.645
11837	74.96	12891.288	38670.949
15263	74.94	14233.311	34725.879
1546	74.92	8260.335	38062.477
14937	74.92	14150.407	36602.309
11853	74.9	12853.73	38549.449
2782	74.88	8819.982	40343.648
12657	74.88	13150.225	40472.77
7676	74.88	10989.854	40130.883
10858	74.88	12428.839	39751.406
11805	74.88	12865.31	39271.73
15767	74.86	14604.708	38997.047
10900	74.84	12463.678	39284.551
16091	74.84	14425.725	35060.863
3311	74.81	9064.989	34056.414
12417	74.79	12934.018	37443.52
7632	74.77	10890.214	39557.984
10871	74.73	12420.07	39553.367
13187	74.69	13505.973	34287.055
2724	74.69	8827.573	39477.648
5172	74.67	9872.174	35139.379
3987	74.67	9472.64	37765.598
11653	74.65	12548.713	39516.031
13633	74.65	13388.462	40524.957
4359	74.63	9654.638	34465.813
2161	74.63	8544.035	35559.281
1313	74.63	8300.364	34773.203
4564	74.63	9517.965	37409.453
6958	74.6	10589.076	36766.063
6930	74.56	10640.827	37130.746
8649	74.54	11249.232	38137.117
4418	74.52	9502.664	35197.164
5920	74.52	10149.845	38110.297
1691	74.48	8270.924	39774.316
3889	74.48	9465.837	39118.742
12403	74.46	13136.382	37253.047
8829	74.46	11441.687	40301.324
13164	74.46	13522.65	34044.191
8294	74.46	11076.939	33841.746
9764	74.44	11693.626	39872.547
15173	74.44	14129.89	33770.41
96	74.42	7732.36	34295.621
14321	74.4	13926.068	36245.848
13583	74.4	13503.496	39938.324
11076	74.4	12432.116	36759.371
5853	74.4	10204.88	39191.176
8770	74.38	11359.562	39826.012
1023	74.38	8186.022	36273.199
12086	74.37	12815.436	34991.656
13479	74.37	13529.174	38633.203
16112	74.35	14617.042	34954.656
939	74.35	8027.17	38157.234
3777	74.31	9100.998	40436.254
1979	74.31	8597.365	38180.684
6639	74.29	10532.459	40022.809
13931	74.29	13734.647	36129.438
5681	74.27	9928.509	39603.941
2870	74.23	9021.788	39442.355
13208	74.21	13513.42	34571.523
6062	74.21	10181.702	35766.465
9763	74.21	11836.422	39870.078
11370	74.15	12507.799	35480.672
12467	74.15	12946.519	37964.633
3661	74.14	9167.918	39059.043
14609	74.14	13838.95	40301.57
8730	74.14	11214.333	39103.855
1784	74.12	8501.462	40337.496
16061	74.12	14613.076	35617.496
3985	74.1	9400.698	37738.375
12522	74.1	13072.238	38731.422
15001	74.08	14134.835	35998.926
10838	74.06	12481.088	39825.484
13743	74.04	13756.004	39129.781
13805	74.02	13732.109	38069.527
11138	74	12363.352	36140.211
15292	73.94	14361.626	35107.688
15897	73.92	14505.421	37257.828
6142	73.91	10215.322	34180.438
15615	73.91	14319.776	39362.23
10383	73.89	12139.537	34530.215
14565	73.83	13839.758	39729.785
14369	73.83	13956.193	36934.68
7124	73.81	10688.919	34730.148
8675	73.81	11210.517	38340.73
4626	73.79	9632.968	38283.832
3712	73.79	9198.437	39728.371
4241	73.79	9286.402	34234.566
254	73.79	7807.958	35666.813
13617	73.77	13385.506	40329.66
11117	73.73	12351.94	36484.277
12083	73.73	12890.265	35254.215
9976	73.71	12018.486	38637.277
7078	73.71	10615.923	35345.422
11550	73.7	12560.594	37966.031
13701	73.68	13729.359	39565.586
1457	73.68	8402.431	36858.691
2135	73.68	8577.257	35861.035
13131	73.68	13452.699	33580.133
826	73.66	8113.595	39522.246
1547	73.64	8284.712	38075.574
5066	73.64	9841.398	36602.402
2123	73.62	8578.399	35944.316
14531	73.6	13916.068	39306.277
4699	73.6	9675.194	39219.211
1266	73.58	8342.098	34045.117
4117	73.56	9381.254	35621.637
8109	73.54	11091.738	36376.469
961	73.54	8004.865	37586.414
12770	73.52	13340.225	39145.84
4196	73.5	9487.845	34727.125
5513	73.48	10048.383	36916.879
13395	73.48	13370.556	37474.82
5091	73.43	9787.624	36326.344
11603	73.43	12604.217	38752.605
824	73.41	8174.917	39494.84
9353	73.41	11744.251	34201.656
4720	73.41	9674.748	39588.074
7989	73.39	11161.145	38162.098
10916	73.37	12341.261	38896.176
5291	73.35	9755.761	33823.078
13107	73.35	13238.271	33744.531
3359	73.33	9237.888	34689.645
12518	73.33	12965.427	38716.332
7565	73.33	10907.73	38677.754
4861	73.31	9781.792	39439.5
15904	73.31	14621.031	37347.68
3843	73.27	9339.168	39659.07
4489	73.27	9583.655	36202.383
10662	73.27	12132.554	38618.566
16126	73.25	14431.929	34804.254
3065	73.25	8996.749	36322.438
1922	73.25	8589.335	38916.398
12611	73.24	13112.65	40026.086
14571	73.2	13862.221	39805.5
6369	73.2	10430.289	36296.797
14358	73.18	13903.11	36801.738
6230	73.16	10421.238	34314.641
9661	73.16	11707.581	38602.602
16072	73.16	14515.062	35446.336
4783	73.14	9540.443	40491.094
9157	73.14	11523.31	35645.344
12211	73.12	13080.919	34117.281
3298	73.1	9253.783	33930.73
10452	73.1	12073.512	35873.891
1848	73.1	8477.083	39556.445
14776	73.1	14031.731	38902.641
13688	73.08	13733.264	39695.66
7346	73.08	10789.594	35678.285
6973	73.08	10633.402	36601.93
1592	73.06	8217.337	38636.23
12715	73.01	13255.064	39788.852
5826	72.97	10334.653	39727.535
8114	72.97	11197.509	36124.258
8213	72.95	11169.889	34916.133
9914	72.93	11984.752	39409.293
8312	72.91	11340.224	33554.828
2626	72.91	8648.707	38257.121
4256	72.91	9354.525	34127.586
3496	72.91	9266.066	36710.074
15655	72.89	14366.315	40258.988
847	72.89	8072.678	39162.664
2794	72.87	8833.951	40508.051
15957	72.87	14449.841	36641.879
4755	72.85	9697.825	40162.289
3239	72.83	8924.391	34094.898
6611	72.83	10462.63	39634.508
14234	72.81	13909.758	35114.426
10640	72.81	12260.313	38467.477
15822	72.81	14494.663	38614.758
14733	72.79	14168.057	39163.586
7982	72.79	11060.551	38110.484
2883	72.78	8889.682	39207.766
13884	72.76	13626.602	36930.379
6544	72.76	10450.184	38685.422
12967	72.76	13299.801	35693.695
9788	72.74	11825.065	40213.57
7214	72.74	10904.526	33650.832
6583	72.72	10467.001	39263.984
11527	72.7	12588.815	37725.711
14834	72.68	14097.479	38082.145
4192	72.66	9373.808	34687.711
4026	72.64	9318.175	37191.363
3243	72.64	8964.044	34124.051
15230	72.62	14290.54	34067.059
15289	72.62	14265.815	35052.875
103	72.58	7911.577	34395.266
12131	72.58	12859.786	34081.203
3308	72.58	9064.581	34029.914
11299	72.57	12622.996	33808.879
6780	72.57	10572.136	39291.391
9320	72.57	11837.715	33724.988
14982	72.57	14113.292	36109.66
3846	72.55	9297.97	39668.766
7200	72.55	10710.185	33662.285
14493	72.53	13903.731	38884.117
9991	72.53	11982.168	38255.496
15850	72.53	14620.385	38137.43
7093	72.51	10763.899	35239.898
11245	72.51	12420.843	34038.672
7707	72.49	11122.578	40448.617
3801	72.47	9467.853	40489.199
11710	72.47	12538.931	40362.508
5542	72.47	10062.475	37278.723
3447	72.47	9206.807	35938.316
10965	72.45	12419.1	38431.18
9866	72.45	11937.202	40070.008
10030	72.43	12011.772	37603.883
12752	72.43	13323.923	39233.906
14732	72.43	14010.52	39466.035
11575	72.41	12682.757	38452.152
2848	72.41	8934.252	39660.172
82	72.39	7738.94	34199.371
6577	72.39	10377.809	39159.719
4931	72.37	9895.501	38375.012
2396	72.37	8802.527	34589.449
12465	72.35	13062.919	37912.484
2257	72.34	8598.754	34604.391
12575	72.32	12983.229	39612.34
13194	72.32	13392.961	34408.574
13472	72.32	13402.084	38588.641
8373	72.3	11373.503	34653.426
10134	72.3	12045.527	36142.145
4622	72.3	9679.058	38176.852
299	72.3	7708.37	36050.59
3727	72.26	9195.201	39897.531
4306	72.26	9639.533	33587.941
12831	72.24	13161.873	37877.445
70	72.22	7928.878	34131.785
3874	72.22	9339.532	39215.105
6040	72.22	10225.36	35811.336
12966	72.18	13175.371	35656.156
11803	72.16	12718.279	39240.633
76	72.16	7695.6	34169.016
7613	72.14	10847.782	39291.793
14204	72.14	13957.1	34740.043
11972	72.12	12721.083	36903.957
8914	72.11	11449.617	39184.352
14536	72.09	13935.893	39346.109
14525	72.09	13909.688	39210.676
11695	72.07	12509.55	40170.637
2075	72.07	8441.561	37061.152
12642	72.05	13344.382	40288.039
8687	72.05	11309.259	38583.254
678	72.01	7972.189	40032.473
6092	71.99	10175.952	35292.406
9787	71.97	11697.865	40206.426
4652	71.97	9658.581	38631
10505	71.93	12071.636	36550.941
8184	71.93	10992.464	35194.172
7194	71.91	10624.763	33537.375
726	71.91	7689.334	40400
4098	71.89	9445.368	35951.926
8881	71.89	11434.075	39705.078
9315	71.89	11848.275	33668.547
12104	71.88	12856.09	34690.813
6598	71.86	10532.031	39445.148
3532	71.86	9105.227	37338.633
10355	71.84	12066.569	34133.016
12535	71.82	13050.472	38923.68
14038	71.8	13587.039	34801.047
10520	71.78	12193.184	36745.813
9407	71.78	11782.268	34930.066
5165	71.76	9765.998	35411.547
12552	71.74	13048.886	39201.859
9305	71.7	11581.753	33640.77
8247	71.68	11152.386	34350.574
6819	71.68	10671.888	38555.82
3353	71.67	9229.584	34601.469
8779	71.67	11213.335	39910.93
627	71.67	7848.462	39615.969
346	71.67	7878.957	36585.652
9074	71.65	11485.293	37176.586
13745	71.65	13577.649	39142.047
8011	71.65	11176.683	37565.469
3451	71.61	9132.526	36010.027
11907	71.61	12907.848	37730.883
11078	71.61	12388.393	36780.301
4694	71.61	9508.883	39196.492
1193	71.59	8171.38	34481.527
4096	71.59	9307.899	35947.207
15759	71.57	14622.206	39442.586
9922	71.55	11928.569	39231.305
16088	71.55	14633.012	35019.477
3414	71.55	9173.815	35432.066
12972	71.55	13247.167	35768.82
9373	71.53	11782.177	34453.094
10953	71.51	12406.583	38606.449
3812	71.51	9483.928	40191.543
13085	71.51	13333.06	34063.359
5558	71.49	10049.62	37428.152
11257	71.49	12392.946	33527.754
1736	71.47	8216.771	40097.172
11733	71.47	12901.107	40427.695
12089	71.47	12849.432	35032.195
12484	71.44	13074.952	38370.617
8232	71.44	11030.443	34796.453
15806	71.44	14487.837	38754.129
12020	71.44	12904.141	36271.148
13486	71.42	13491.407	38677.039
6341	71.42	10366.949	35894.438
9734	71.4	11800.119	39603.406
506	71.4	7690.424	38306.379
6077	71.38	10187.485	35393.109
16189	71.36	14583.881	33829.035
11072	71.36	12467.679	37021.938
936	71.36	8117.424	38134.973
4527	71.34	9680.886	36782.035
15052	71.34	14162.005	35433.527
4248	71.34	9334.357	34305.184
40	71.32	7663.218	33887.836
10439	71.3	12081.822	35611.246
9801	71.3	11814.981	40343.984
13615	71.28	13543.652	40299.598
14406	71.26	13857.046	37685.223
7659	71.22	10987.109	39948.477
3406	71.19	9091.44	35286.066
8515	71.17	11208.706	36427.867
5789	71.17	10137.377	40188.961
3340	71.15	9264.939	34429.258
4407	71.15	9667.471	35059.641
2856	71.13	9057.286	39779.371
13982	71.13	13739.735	35766.527
6242	71.13	10452.371	34474.813
9477	71.11	11841.373	36132.395
4858	71.11	9867.201	39377.324
3769	71.11	9200.158	40369.566
8522	71.11	11229.859	36551.781
2206	71.09	8622.208	35024.781
12974	71.09	13262.366	35465.992
12680	71.05	13326.141	40048.336
5654	71.05	10119.591	39235.203
11505	71.05	12677.204	37425.492
14272	71.05	13853.994	35512.813
3589	71.01	9233.976	38218.543
2801	70.99	8962.479	40395.988
2208	70.99	8632.214	35038.41
6722	70.99	10610.305	39871.895
4562	70.96	9642.661	37376.27
5852	70.96	10195.441	39177.535
6557	70.96	10352.348	38828.719
7671	70.94	10951.663	40083.945
6008	70.92	10199.861	36515.359
6432	70.9	10507.731	37222.91
3638	70.9	9260.788	38765.863
7018	70.88	10758.492	35963.051
4387	70.86	9537.933	34775.598
5082	70.86	9806.527	36503.508
12895	70.8	13327.064	37151.641
4849	70.8	9794.888	39513.117
1677	70.8	8398.751	39599.414
15151	70.78	14069.114	33859.746
9214	70.78	11453.724	35057.953
1903	70.76	8442.611	39052.281
10976	70.75	12337.174	38248.523
13489	70.73	13384.752	38701.746
8949	70.71	11507.456	38925.109
1576	70.71	8376.552	38428.125
10133	70.71	11926.789	36139.293
11037	70.71	12465.492	37271.629
5814	70.69	10343.405	39853.121
6204	70.69	10414.467	33919.855
8164	70.69	11082.994	35547.113
3223	70.67	9044.681	34178.199
2454	70.67	8736.531	35548.605
11404	70.65	12540.764	35951.348
12171	70.63	12806.429	33626.105
6029	70.63	10215.798	35942.883
12225	70.63	13072.062	34582.414
11897	70.61	12772.319	37920.594
5575	70.59	9990.644	37818.32
8385	70.59	11338.395	34877.461
837	70.57	8153.699	39344.734
9090	70.55	11494.375	36765.98
14149	70.55	13952.109	33896.313
7307	70.55	10884.137	35291.652
9179	70.54	11604.509	35566.215
14779	70.52	14035.127	38941.855
3645	70.52	9115.489	38865.055
8044	70.52	11064.053	37165.148
8683	70.5	11417.928	38501.742
13307	70.48	13499.296	36145.512
4852	70.48	9872.788	39572.813
10475	70.46	12104.488	36144.488
10637	70.46	12174.481	38446.602
6516	70.44	10529.833	38408.008
1220	70.4	8028.354	33825.625
14535	70.4	13916.234	39337.465
9973	70.4	11938.989	38618.895
981	70.4	8160.529	37211.539
10469	70.4	12073.168	36042.594
15480	70.38	14363.136	37776.004
10143	70.36	11855.524	35951.652
13977	70.34	13599.002	35737.148
6574	70.29	10479.222	39073.551
8840	70.29	11581.604	40423.27
13522	70.27	13445.945	39052.602
14952	70.27	14175.978	36451.09
10862	70.25	12465.443	39775.379
7432	70.25	10782.273	36800.895
6805	70.23	10658.322	38977.66
1455	70.23	8337.306	36829.621
3238	70.21	9055.338	34073.332
10444	70.21	12133.114	35681.055
4013	70.19	9416.195	37240.723
9957	70.17	11960.271	38724.066
9496	70.15	11843.062	36367.656
10340	70.15	12089.9	33859.613
2615	70.13	8656.036	38099.59
4498	70.13	9611.561	36325.043
8482	70.13	11212.582	36001.77
12631	70.11	13056.748	40294.855
14509	70.11	13896.662	39079.984
10799	70.11	12150.246	40518.707
3499	70.11	9185.307	36746.031
7879	70.09	11125.368	38543.098
8153	70.08	11119.558	35654.348
15780	70.08	14504.371	39121.27
15160	70.06	14210.522	33954.156
15605	70.06	14403.355	39185.625
831	70.06	8112.849	39628.77
13605	70.04	13510.48	40226.02
2259	70.04	8533.683	34611.723
12323	70.04	13098.792	36052.289
11688	70.04	12631.395	40025.309
5991	70.04	10294.365	36597.508
11152	70.04	12429.232	36081.574
9196	70	11606.738	35207.191
1217	70	8032.731	33753.285
12514	69.98	13053.464	38680.332
11922	69.98	12918.45	37670.309
11911	69.98	12857.613	37833.852
6016	69.94	10187.413	36319.484
15430	69.94	14348.688	36933.758
13266	69.94	13440.486	35516.367
716	69.92	7935.253	40314.375
7348	69.92	10934.442	35707.207
15587	69.92	14279.129	38940.078
12822	69.88	13202.76	38038.871
8830	69.88	11635.529	40305.902
5937	69.86	10293.355	37767.07
13691	69.85	13746.729	39780.777
5902	69.85	10317.325	38445.461
3146	69.85	8857.956	35136.059
15148	69.85	14033.546	34056.098
4696	69.83	9605.915	39204.168
10522	69.83	12087.546	36784.953
3842	69.83	9353.874	39941.309
15300	69.83	14247.202	35168.125
4730	69.81	9651.528	39767.254
14505	69.81	13900.028	39011.688
11436	69.81	12680.867	36555.656
5999	69.81	10296.508	36693.105
1982	69.79	8628.785	37882.223
4541	69.79	9570.406	36979.137
10896	69.77	12283.985	39207.309
11187	69.75	12285.195	35305.281
5412	69.75	9928.103	35577.18
6161	69.75	10299.118	34146.625
15371	69.73	14292.129	36168.051
8992	69.71	11464.917	38233.875
15442	69.71	14392.825	37103.074
773	69.69	8199.425	40205.652
12293	69.69	12960.716	35538.215
7607	69.67	10781.718	39239.133
4973	69.63	9782.896	38086.063
7961	69.63	11055.085	38293.887
16181	69.63	14576.425	33744.563
3673	69.62	9139.085	39167.152
10806	69.62	12482.512	40413.539
11661	69.62	12581.857	39587.184
6976	69.6	10653.789	36605.535
6283	69.6	10560.677	35102.129
14392	69.6	13938.06	37311.887
12681	69.58	13239.939	40090.289
14386	69.52	13935.408	37176.047
6191	69.52	10466.297	33703.633
11577	69.52	12688.407	38491.488
7079	69.52	10730.411	35354.711
10168	69.5	11856.955	35929.398
6052	69.5	10304.676	35926.816
[truncated: 12,387 more rows]
