# Supplementary material for: Insights on the Control of Yeast Single-Cell Growth Variability by Members of the Trehalose Phosphate Synthase (TPS) Complex
Source: Front Cell Dev Biol. 2021 Jan 28;9:607628. doi: 10.3389/fcell.2021.607628 (PMC7876269; doi:10.3389/fcell.2021.607628)
Supplement: Supplementary file 2 [file Data_Sheet_1.ZIP › final_code/input_datasets/overexpression1_pTDH3_Ntd_TSL1_t4.csv]

Id	Area (µm²)	Centre X Position (µm)	Centre Y Position (µm)
32755	528.46	14610.663	35963.195
21708	361.36	13341.449	35828.5
31260	358.58	14207.364	39763.336
28310	355.96	14035.888	37477.441
31559	355.04	14578.726	39525.637
23417	351.69	13525.534	39533.125
30692	347.51	14398.295	37854.285
31575	317.05	14616.288	39572.715
28483	303.11	14182.142	36948.012
23790	300.6	13565.738	39610.176
23300	293.22	13429.489	39362.02
2570	292.34	8830.861	35077.273
13142	286.08	11316.528	38642.625
24040	284.97	13582.009	39395.488
27162	284.62	13839.159	39601.059
26677	278.3	13965.519	37649.156
33036	278.3	14478.398	35704.488
21182	276.15	13289.803	39431.344
28881	273.72	14022.885	35873.848
11164	266.46	10977.089	38428.125
33178	264.68	14548.696	35302.633
27709	264.16	14191.865	38343.02
27313	261.63	13875.817	39888.563
27716	257.59	14121.104	38363.027
28052	255.79	14136.331	37720.375
1588	246.92	8403.319	37458.977
19608	244.99	13112.094	35504.547
24048	243.95	13569.275	39414.141
30101	243.07	14419.145	36100.441
27218	242.61	13853.582	39677.621
19491	242.52	13023.015	35141.984
32888	240.22	14471.947	35834.707
32864	240.06	14510.03	35803.453
32851	238.55	14506.639	35782.719
21506	236.39	13325.468	37124.055
10387	236.27	10920.622	38493.785
21036	235.64	13313.092	39489.383
28885	234.49	13994.632	35881.527
4774	229.16	9603.403	35024.188
30892	228.91	14302.882	38382.699
31149	227.4	14100.391	39541.434
13184	226.16	11475.521	38774.445
14944	225.26	11993.202	35443.035
20228	223.82	13017.374	39229.449
30516	223.8	14392.309	37508.059
22624	223.07	13555.186	35736.703
22540	222.52	13433.073	35605.348
28990	222.25	14091.5	35428.43
26638	222	13982.052	37546.336
18525	221.67	12916.032	39109.539
27480	221.42	14196.925	39623.203
27914	221.39	14139.189	38128.063
31995	220.75	14516.641	38405.383
32950	219.91	14624.003	35580.496
27589	218.63	14197.178	39566.543
15979	215.12	12247.941	39523.488
11092	214.32	11186.12	38600.133
23895	212.38	13691.166	39471.984
13269	212.36	11543.411	38198.234
29752	212.29	14292.526	35517.711
22564	211.67	13469.016	35645.008
10998	211.21	11173.498	38764.543
23317	211.21	13405.981	39384.129
26151	211	13865.073	35844.699
21176	210.98	13155.685	39422.68
17660	210.87	12528.655	38997.152
28082	210.76	14029.751	37778.375
32908	210.62	14465.7	35860.07
14397	210.26	11798.231	39412.434
29723	209.93	14381.907	35463.465
29987	209.2	14328.151	35872.324
30799	207.82	14272.178	38188.234
23389	207.42	13521.08	39493.375
20370	206.56	12965.003	39456.488
12402	206.27	11345.531	38465.742
919	205.89	8151.214	35979.598
23477	205.18	13548.557	39637.535
30645	204.87	14399.009	37845.191
32777	204.74	14593.828	35994.305
16232	203.8	12462.398	39312.563
13183	203.71	11572.079	38768.691
4978	201.79	9615.79	37979.094
14934	201.22	11964.964	35420.867
23427	200.76	13550.208	39550.695
16718	200.49	12427.233	35512.301
5102	200.45	9674.148	38719.98
21887	200.37	13339.829	35465.098
20424	200.2	13091.924	39516.398
31245	199.82	14308.486	39729
18394	199.57	12744.873	39378.184
20548	198.34	13013.927	39680.047
31285	198.23	14296.989	39814.754
19638	196.56	13044.922	35571.5
23032	196.22	13440.218	37584.078
15913	195.7	12257.249	39348.668
25590	195.62	13922.49	33143.055
8099	195.45	10524.297	39007.258
29287	195.41	13995.041	34533.82
20251	195.01	13062.527	39289.398
27502	193.96	14150.34	39682.035
26150	193.69	13805.486	35830.578
14794	193.57	12032.461	38181.102
22751	193.57	13532.424	35957.066
27161	192.96	13864.366	39589.617
6440	192.88	9951.405	38396.723
21046	192.44	13288.777	39495.988
15011	191.79	12029.079	35335.184
31606	191.62	14593.908	39329.027
29981	191.33	14243.711	35850.176
27165	191.08	13901.44	39591.676
31655	190.83	14624.82	39385.801
29909	190.62	14277.492	35764.258
23646	190.39	13531.055	39895.574
33140	189.93	14505.347	35547.926
20560	189.82	13082.445	39690.91
10381	188.94	10900.799	38473.449
12564	188.94	11387.83	38783.625
12058	188.65	11378.377	35431.574
21756	187.88	13219.628	35596.199
16269	187.84	12480.744	39418.406
27357	187.71	14024.641	39767.098
28317	187.1	14053.307	37475.859
9052	186.71	10641.822	38233.629
13094	186.64	11597.924	38842.441
12995	186.41	11599.352	38966.469
21717	186.24	13186.294	35837.102
11061	185.76	11065.094	38543.5
23800	185.24	13576.332	39621.863
29755	185.03	14337.673	35522.332
31011	184.65	14320.943	38579.43
19452	184.47	12952.996	34904.195
5437	184.42	9804.753	38322.773
24289	184.24	13662.58	37602.262
20558	183.97	13024.311	39688.859
28832	183.63	14174.695	35806.953
20396	183.23	12978.702	39481.699
30368	182.88	14375.259	37067.199
21761	182.71	13199.574	35605.578
6474	182.19	10054.614	38563.906
26743	181.85	13862.29	37737.539
24604	181.33	13576.708	35935.727
23654	181.1	13444.858	39907.254
10336	180.95	10945.212	38358.898
27138	180.89	13922.018	39547.375
33053	180.47	14589.886	35726.195
11758	180.41	11098.236	33619.691
19289	180.39	12995.159	33321.934
7563	180.14	10465.2	34726.996
28658	180.01	14049.309	36077.648
19650	178.88	13013.759	35594.68
21093	178.55	13152.528	39566.078
20535	177.81	13087.865	39662.621
20935	176.96	13325.775	39670.305
15467	176.35	12113.994	35527.805
18838	175.87	12862.902	35629.258
30639	175.83	14276.729	37831.668
20134	175.81	13051.741	38472.766
24017	175.7	13578.959	39346.016
10868	175.26	11036.326	38796.074
32884	174.8	14441.237	35821.039
23446	174.38	13374.471	39589.723
13645	174.34	11546.43	34438.801
13243	174.21	11510.394	38621.441
29904	173.48	14407.16	35752.223
14893	173.19	12049.603	35583.758
21694	173.17	13342.485	35780.215
20590	173.13	13083.488	39753.262
11968	172.9	11398.958	35008.691
4108	172.88	9479.206	38380.184
13119	172.73	11502.315	38916.402
5460	172.6	9765.507	38195.805
1475	172.5	8402.468	36162.445
13193	172.33	11430.249	38790.199
28264	172.27	14182.623	37374.805
29865	172.1	14277.372	35683.117
21038	171.56	13139.683	39491.414
843	171.41	8138.639	37305.336
10477	171.35	10970.454	38723.953
6137	170.6	9941.74	34890.051
24453	170.58	13652.003	36897.414
17086	170.32	12687.867	33486.988
21723	170.05	13297.287	35844.336
15916	169.86	12226	39352.164
32626	169.82	14606.963	36058.164
27062	169.82	13853.253	39465.586
10126	169.65	10927.538	37835.816
16940	169.51	12475.762	34752.484
18864	169.49	12808.565	35689.391
30054	169.49	14320.023	35992.836
16687	169.49	12434.021	35425.508
20980	169.03	13334.39	39729.926
20461	168.84	12951.27	39560.199
32959	168.8	14595.243	35600.695
8027	168.65	10376.702	38630.063
20645	168.63	13034.709	39930.484
23846	168.46	13767.611	39700.816
24344	168.23	13632.214	37439.707
12278	168.17	11298.347	38164.406
1821	168.13	8610.812	39520.715
24795	168.08	13604.025	35700.504
9017	167.98	10762.4	38438.305
27359	167.71	14039.322	39765.066
18890	167.52	12800.155	35421.641
9599	167.27	10618.237	33889.355
22415	167	13398.407	35230.52
26164	166.85	13821.512	35858.059
17784	166.66	12635.003	39270.875
32095	166.39	14444.29	38012.102
22476	166.39	13420.711	35459.914
26941	166.29	13973.996	38205.414
24171	166.14	13648.701	38096.676
29670	166.04	14284.506	35268.313
24570	165.85	13708.115	36106.938
12706	165.74	11369.996	39091.641
24726	165.6	13644.08	35887.219
14645	164.68	11864.256	39193.105
16701	164.53	12481.694	35465.906
18586	164.3	12783.071	38377.785
32268	163.9	14500.61	37582.668
18740	163.84	12884.014	36197.777
30720	163.75	14231.682	38020.191
10538	163.48	10928.634	38809.93
26332	163.32	13946.392	36261.984
20447	162.98	12922.929	39542.82
3758	162.64	9134.21	38062.664
30540	162.35	14397.56	37608.715
6790	162.29	10259.517	38896.648
21409	162.18	13248.844	37629.777
14703	161.52	11879.801	39108.938
29794	161.43	14325.59	35594.191
23627	161.33	13544.306	39860.113
30338	160.83	14393.17	36982.445
27877	160.13	14195.902	38082.703
27816	160.11	14022.858	38299.285
15945	159.91	12154.385	39401.203
4979	159.61	9595.473	37970.258
29867	159.42	14244.919	35685.379
16344	159.36	12466.456	39236.375
13656	159.15	11606.092	34052.758
32002	158.96	14339.048	38417.324
20486	158.84	12961.598	39602.367
16721	158.38	12281.059	35520.406
27820	158.32	14197.867	38314.434
29715	158.29	14381.888	35439.926
18920	157.98	12740.244	35494.648
27783	157.94	14167.992	38218.031
18963	157.81	12826.593	35566.82
13622	157.77	11629.212	34313.414
4835	157.62	9524.306	36184.879
26294	157.6	13977.628	36184.621
5852	157.52	9892.863	34376.957
21519	157.44	13303.991	36870.551
15435	157.39	12249.14	35427.863
32540	157.27	14482.701	36396.438
28334	157.27	14044.647	37504.102
26256	156.77	13884.81	36045.516
32664	156.64	14448.969	36107.848
20927	156.51	13262.095	39664.551
31890	156.45	14536.77	38787.629
21866	156.41	13332.538	35425.633
23856	156.29	13622.504	39708.887
5491	156.2	9908.458	38005.668
18114	156.03	12730.365	39895.781
27953	155.64	14011.3	37875.09
22504	155.59	13371.033	35521.258
26611	155.51	13954.11	37476.527
32333	155.24	14579.588	37484.535
3214	155.18	8881.677	34828.402
32996	155.05	14442.986	35651.434
27584	155.03	14155.676	39553.305
32948	154.93	14598.279	35582.289
30895	154.74	14336.249	38389.574
33043	154.65	14555.934	35719.352
26688	154.57	13987.122	37665.035
5416	154.07	9723.705	38541.496
20563	153.98	13124.104	39709.348
19012	153.82	12760.513	35369.629
27765	153.8	14160.204	38173.316
31126	153.46	14300.678	39488.953
22950	153.31	13402.744	37270.313
953	153.21	8020.858	35725.543
25718	153.1	13791.996	33858.07
26405	153.04	13878.017	36886.453
23426	153.04	13458.446	39546.035
22939	152.96	13373.089	37250.387
28532	152.9	14014.739	36805.008
10469	152.67	10917.602	38706.973
27582	152.6	14114.291	39547.125
8909	152.39	10753.306	38754.602
28675	152.19	14173.38	36128.191
6882	151.87	10199.926	38413.906
14815	151.87	11919.035	38276.309
31392	151.64	14541.66	39881.516
8982	151.47	10773.134	38314.023
24541	151.28	13698.836	36289.68
29712	151.16	14395.898	35413.867
18491	151.1	12706.845	39267.262
3195	151.01	8824.357	35078.258
22769	150.43	13511.205	36042.461
20025	150.41	12996.631	37891.848
5031	150.38	9546.029	38217.563
5070	150.36	9607.376	38594.293
15010	149.95	11903.923	35326.996
5408	149.92	9835.903	38477.152
24952	149.88	13686.434	35205.098
12895	149.72	11490.008	39531.289
1006	149.67	8156.337	34974.359
30313	149.63	14338.991	36884.816
22940	149.61	13472.822	37251.84
21427	149.49	13218.177	37369.535
8046	149.34	10383.081	38724.141
23158	149.23	13542.493	38059.129
21999	148.82	13318.627	35173.383
26074	148.79	13910.068	35720.355
18361	148.79	12794.01	39343.961
24765	148.73	13588.946	35643.492
17865	148.67	12696.084	39425.504
2448	148.48	8708.82	34070.242
24323	148.15	13767.559	37391.074
27421	147.87	14203.214	39906.992
19586	147.83	12989.171	35476.348
15697	147.79	12098.358	38905.664
23704	147.75	13653.782	39781.379
21441	147.69	13329.082	37396.926
26817	147.58	13954.06	37837.828
17365	147.39	12696.943	35551.535
7357	147.37	10148.94	33169.41
17916	147.25	12650.533	39539.48
932	147.2	8184.325	35755.387
24825	147.14	13740.523	35435.309
22593	147.14	13497.712	35690.168
6626	147.14	10049.579	39953.316
27862	146.93	14064.627	38055.078
10179	146.83	10936.502	37930.363
32349	146.75	14630.72	37219.723
15993	146.75	12259.017	39563.551
9734	146.24	10940.43	34156.637
1540	146.1	8258.979	36818.715
31537	146.03	14543.368	39475.547
19278	145.85	13075.215	33213.547
32678	145.78	14578.867	36128.32
4350	145.53	9378.458	35621.352
20904	145.51	13196.096	39647.988
7351	145.26	10198.266	33340.738
28609	145.18	14195.166	36245.844
26719	145.05	13960.644	37703.453
31279	144.86	14208.014	39802.344
4587	144.67	9478.857	33387.172
7250	144.61	10235.491	34586.563
18809	144.57	12856.282	35585.723
28337	144.57	14172.504	37191.973
21366	144.42	13319.55	37764.914
20476	144.4	13134.461	39582.156
17198	144.4	12620.683	34971.848
16783	144.36	12382.348	35319.449
29677	144.34	14273.279	35286.68
2049	144.3	8426.388	36632.852
20768	144.15	13259.591	39888.313
10455	143.98	10821.394	38672.477
7227	143.71	10335.332	34725.332
33221	143.67	14512.232	35418.578
24063	143.36	13778.612	39141.273
19055	143.27	12749.074	35230.113
26748	143.17	13975.015	37742.547
29996	143.11	14418.971	35886.172
7418	143	10442.07	33313.027
20614	142.94	13130.649	39788.656
27606	142.9	14112.683	39308.727
6838	142.9	10161.193	38774.625
33121	142.81	14444.868	35514.848
16337	142.58	12338.168	39220.137
31318	142.56	14329.558	39899.559
28540	142.41	14064.286	36822.191
20269	142.1	13009.328	39316.938
13651	141.85	11514.99	34211.773
4583	141.83	9425.08	33355.094
23561	141.7	13366.232	39728.656
11189	141.62	11166.03	38153.535
15233	141.49	12046.466	33111.617
17357	141.37	12677.58	35535.391
27455	141.16	14024.727	39970.441
28205	141.14	14130.719	37621.871
15905	140.97	12227.256	39323.348
23519	140.95	13398.582	39685.645
24317	140.91	13745.184	37367.828
22250	140.87	13407.893	33659.043
23946	140.76	13584.335	39534.176
26052	140.72	13844.133	35686.141
31867	140.7	14494.483	38755.277
33433	140.57	14625.781	33731.367
9129	140.53	10663.595	38122.789
33188	140.51	14585.267	35328.156
13551	140.47	11608.776	34955.973
22509	140.2	13512.087	35533.535
33065	140.18	14514.276	35780.453
27473	140.01	14033.882	39603.453
20314	140.01	13000.838	39377.949
2097	139.99	8428.518	35458.68
29734	139.97	14356.311	35485.223
9522	139.9	10577.582	34528.121
17985	139.67	12651.063	39702.125
27888	139.61	14139.242	38096.848
23455	139.46	13404.584	39606.777
7923	139.42	10510.445	38075.961
27114	139.34	13905.567	39514.789
30630	139.28	14305.548	37814.906
24739	139.28	13580.271	35588.625
30891	139.19	14346.767	38379.5
32659	139.03	14603.579	36104.332
26452	138.94	13895.636	37005.012
27881	138.94	14098.023	38082.191
11060	138.92	11091.482	38538.004
24237	138.73	13695.036	37753.594
26531	138.38	13969.756	37286.41
7617	138.36	10378.93	35105.859
16360	138.17	12469.057	39259.273
11087	138.17	11066.729	38587.988
21689	138.15	13322.986	35769.125
26086	138.13	13868.392	35733.129
30446	138.04	14219.453	37301.574
30749	137.94	14295.243	38071.18
7968	137.92	10380.623	38288.422
22703	137.92	13543.384	35843.043
1045	137.9	8149.806	34648.848
14595	137.89	12004.864	39336.488
33195	137.87	14420.015	35357.297
13538	137.85	11593.767	35209.148
30024	137.83	14354.696	35966.699
16060	137.81	12111.418	39944.781
28978	137.81	14151.795	35734.48
20660	137.73	13037.904	39974.383
10269	137.46	10971.302	38172.328
2834	137.41	8741.456	39565.133
11830	137.37	11379.767	33678.359
27751	137.33	14017.882	38154.594
10982	137.31	11070.149	38746.039
26342	137.25	13914.207	36301.145
28066	137.2	14136.794	37743.988
20302	137.18	12935.45	39358.488
21020	136.85	13175.723	39466.285
30156	136.77	14232.046	36194.551
12608	136.6	11305.825	38860.91
15457	136.58	12063.106	35492.461
27338	136.53	13912.151	39966.449
27139	136.47	13846.152	39546.965
10080	136.47	10898.075	37675.516
22688	136.45	13364.751	35820.895
15396	136.43	12254.333	35292.465
17862	136.37	12574.491	39422.797
7922	136.28	10380.132	38071.16
21416	136.24	13311.549	37647.586
13076	136.18	11422.232	38811.715
22964	136.08	13518.019	37310.09
27593	136.05	14158.519	39572.563
16224	136.05	12481.39	39294.992
21682	135.95	13181.525	35758.07
13960	135.89	11716.528	35373.953
32580	135.72	14541.878	36240.98
10151	135.45	10857.642	37887.391
26232	135.45	13863.53	35992.035
10872	135.4	11021.883	38803.617
13299	135.38	11435.631	38029.711
27266	135.36	13960.281	39765.207
21212	135.3	13294.44	39245.105
30865	135.07	14328.652	38325.246
17598	135.05	12496.036	38701.754
30218	134.9	14235.067	36409.648
21688	134.78	13161.342	35768.738
28861	134.67	13994.422	35854.93
12168	134.49	11347.995	37713.445
21544	134.42	13322.68	36969.195
21937	134.38	13193.03	35572.219
14305	134.36	11686.807	39040.445
10114	134.34	10778.15	37796.285
27107	134.3	13837.483	39509.504
30284	134.26	14370.359	36775.512
29945	134.21	14281.042	35806.93
31927	134.11	14610.055	38561.758
29053	134	14064.14	35549.688
24334	134	13609.87	37419.336
32746	133.92	14548.635	35933.914
17816	133.81	12669.094	39327.848
10470	133.81	10805.497	38704.902
24857	133.61	13737.157	35515.441
11685	133.61	11082.006	34321.227
23951	133.54	13710.598	39538.063
32979	133.42	14477.404	35622.461
11231	133.4	11060.702	38250.859
26617	133.31	13982.686	37492.461
30833	133.31	14402.408	38272.395
26632	133.29	13893.057	37526.199
9949	133.27	10909.759	36190.539
6448	133.15	10117.467	38423.242
29861	133.13	14314.869	35673.199
31498	133.1	14433.314	39707.203
28059	133.06	14106.21	37735.957
27895	132.92	14000.156	38102.465
3109	132.85	8973.922	36064.844
27340	132.75	13926.331	39980.887
17774	132.52	12647.734	39257.352
21810	132.33	13320.892	35678.309
28851	132.33	14081.909	35837.063
24758	132.2	13730.887	35628.613
22678	132.12	13492.213	35802.813
28191	132.12	14111.364	37600.477
22837	132	13517.571	36355.688
20410	132	13051.244	39494.785
23181	131.93	13444.993	38341.621
22616	131.74	13463.251	35713.027
31823	131.66	14591.258	38922.887
32077	131.66	14435.42	38280.496
22147	131.6	13241.58	33817.98
29863	131.47	14222.313	35678.215
15951	131.41	12169.583	39415.363
31647	131.41	14509.813	39379.648
25027	131.31	13764.754	34699.961
8858	131.3	10728.121	38822.996
17743	131.28	12595.243	39209.969
13953	131.22	11680.935	35348.785
33335	131.2	14555.319	34709.73
28621	131.14	14019.505	36260.246
24693	131.12	13740.376	35791.246
10143	131.1	10910.969	37877.965
20311	130.93	13055.057	39370.57
28577	130.78	14196.591	36702.617
11057	130.68	11148.898	38530.875
31475	130.68	14454.442	39647.672
21909	130.57	13231.542	35527.125
3920	130.51	9131.458	39625.426
2211	130.45	8463.806	34535.012
29309	130.22	14165.246	34035.508
26619	130.22	13924.983	37505.461
5818	130.22	9873.92	34454.988
28796	130.13	14163.999	35747.352
11243	130.09	11187.969	38274.723
29900	130.07	14325.678	35743.629
32788	129.99	14565.821	36015.313
18210	129.95	12896.505	39741.234
32750	129.8	14424.238	35941.895
12653	129.69	11355.569	38970.941
6363	129.46	10072.514	37837.758
28219	129.34	14145.437	37638.758
30847	129.25	14298.826	38296.766
24554	129.07	13603.63	36062.566
16157	129.04	12314.317	39729.598
1891	128.65	8579.63	38327.891
1262	128.54	8220.624	34424.074
23677	128.52	13364.98	39958.699
27804	128.44	14200.4	38257.266
32108	128.44	14493.773	38056.977
11235	128.4	11200.868	38255.992
25987	128.4	13912.324	35559.938
30017	128.4	14373.423	35946.172
4769	128.38	9599.557	35018.07
17064	128.15	12663.21	33115.336
23581	128.12	13474.242	39752.445
21736	128.08	13157.327	35869.008
19749	128.06	13126.62	35751.922
16274	128.02	12355.759	39436.313
30884	127.89	14131.514	38364.094
30467	127.85	14209.083	37367.977
12390	127.77	11231.821	38436.574
31619	127.75	14503.238	39342.711
18130	127.75	12910.904	39957.988
23445	127.75	13521.914	39583.98
9071	127.69	10747.873	38301.125
31261	127.69	14419.596	39763.184
26240	127.64	13977.284	36010.664
2813	127.37	8739.367	39259.137
22169	127.23	13292.315	33781.051
16770	127.22	12475.071	35266.824
21319	127.18	13249.534	37859.578
12299	127.16	11330.095	38215.387
27052	127.12	13894.473	39430.262
2586	127	8771.172	35140.285
6713	127	10147.071	39371.477
19765	126.97	13088.994	35805.566
24644	126.91	13770.623	36036.52
20248	126.89	12953.345	39278.395
26193	126.87	13956.578	35913.43
29501	126.79	14337.201	34547.879
23428	126.64	13384	39549.129
30301	126.56	14295.439	36848.992
13191	126.53	11456.707	38785.113
20818	126.49	13269.936	39961.723
18836	126.43	12809.698	35626.914
21497	126.28	13329.087	37079.34
23795	126.2	13761.194	39610.422
24843	126.09	13632.82	35466.848
11163	126.03	11206.003	38418.777
31374	125.89	14430.255	39844.492
28788	125.86	14049.852	36059.285
12512	125.86	11290.078	38694.984
17742	125.84	12648.094	39206.383
28269	125.82	14107.577	37386.156
26060	125.8	13990.602	35699.922
12691	125.78	11348.399	39055.387
12542	125.74	11395.934	38744.266
30474	125.74	14247.211	37379.547
32023	125.68	14490.355	38159.66
31321	125.64	14237.49	39919.008
324	125.61	7835.591	36534.246
23543	125.51	13516.699	39707.781
30883	125.41	14111.356	38362.66
28363	125.41	14183.211	37263.406
27564	125.38	14080.279	39508.727
1428	125.36	8310.918	35616.914
7803	125.32	10506.06	37468.098
28789	125.28	14201.526	36144.828
30585	125.24	14343.191	37705.535
26371	125.17	13959.487	36530.938
26165	125.17	13921.091	35854.652
10899	125.15	11060.855	38860.617
19082	125.13	12859.577	35065.141
2291	125.11	8609.774	33683.309
31288	125.11	14337.961	39819.801
28686	125.09	14160.471	36151.32
24061	125.05	13569.339	39436.543
30278	125.05	14316.649	36760.063
7198	124.88	10285.185	34796.824
11817	124.86	11324.361	33384.84
14871	124.84	11937.506	36120.195
13466	124.82	11426.536	35281.219
20126	124.78	13029.277	38447.969
11683	124.74	11176.845	34296.766
22432	124.71	13418.647	35297.969
12270	124.69	11360.574	38137.477
28238	124.67	14005.422	37665.145
28678	124.63	14126.492	36132.602
30002	124.61	14332.763	35900.703
23401	124.59	13425.777	39512.051
23220	124.51	13505.721	39139.531
10901	124.42	11049.051	38865.246
515	124.42	7820.149	38107.441
16620	124.36	12317.058	35576.539
17828	124.21	12679.004	39358.129
29045	124.13	14026.329	35537.566
26095	124.09	13952.826	35744.051
28825	124.09	14141.528	35783.691
20716	124.04	13275.292	39830.633
16121	124.04	12346.134	39988.191
27170	123.96	13923.083	39596.738
19326	123.96	12999.456	33792.23
28971	123.92	14122.897	35721.699
26479	123.92	13974.852	37074.352
18145	123.88	12856.078	39601.758
5982	123.82	10069.156	33313.254
21134	123.81	13332.843	39336.18
31521	123.75	14569.02	39441.879
5765	123.73	9731.279	34828.191
18895	123.71	12732.224	35443.059
23160	123.59	13377.162	38069.125
17438	123.52	12495.718	35862.457
26179	123.52	13780.256	35878.109
14852	123.4	12036.24	36949.387
30333	123.37	14266.076	36971.77
30513	123.37	14325.761	37501.336
3153	123.33	9009.206	35120.105
14650	123.25	12008.021	39199.316
29072	123.23	14166.66	35300.852
2945	123.15	8917.995	38358.254
22588	123.14	13379.792	35673.191
12320	123.1	11281.691	38261.605
27210	123.1	13836.064	39655.113
11534	123.08	11096.019	35571.293
32347	123	14471.159	37215.605
13017	122.96	11539.97	39006.867
11464	122.96	11099.41	35828.469
18839	122.92	12748.691	35627.621
27462	122.87	14089.166	39985.387
17576	122.73	12496.829	38628.047
24444	122.68	13775.463	37157.984
33059	122.62	14490.504	35732.051
2033	122.54	8452.311	36828.699
11328	122.52	11088.886	37709.477
17337	122.35	12672.38	35503.469
10662	122.33	10959.181	39481.203
9072	122.27	10728.797	38304.695
29789	122.23	14396.109	35586.777
27048	122.16	13965.911	39416.289
16207	122.14	12412.758	39539.098
16441	122.14	12311.669	38889.668
33226	122.06	14571.845	35094.445
27847	122.04	14044.427	38034.07
14721	122.02	12018.92	38885.563
12638	121.99	11372.834	38927.242
10621	121.93	10816.405	39245.035
21097	121.93	13187.836	39571.223
28019	121.89	13992.358	37683.141
27976	121.81	14056.237	37915.094
10205	121.81	10822.806	38010.355
8947	121.79	10642.739	38528.262
28014	121.79	14132.444	37675.938
28026	121.79	14043.412	37691.738
12550	121.78	11207.366	38755.039
32474	121.78	14480.865	36728.922
24806	121.76	13769.105	35727.203
1171	121.76	8185.275	33060.934
5666	121.72	9870.332	35472.668
29577	121.66	14227.646	34937.363
30081	121.62	14302.245	36059.609
13354	121.62	11446.479	37535.93
21254	121.6	13331.423	38361.781
28189	121.6	14142.987	37601.199
21425	121.41	13294.869	37349.879
33016	121.41	14517.893	35679.203
33106	121.37	14482.677	35488.594
18724	121.37	12881.096	36277.664
27545	121.35	14178.477	39473.137
911	121.32	7991.652	36137.48
27912	121.3	14192.952	38120.301
15420	121.18	12246.526	35362.727
29893	121.18	14352.739	35728.609
11127	121.16	11071.535	38333.105
16187	121.16	12467.825	39473.168
27217	121.14	13833.661	39667.602
10949	121.07	11089.891	38672.488
11713	121.07	11125.932	34283.059
20758	121.07	13216.186	39880.875
26500	120.99	13802.042	37167.246
18359	120.91	12750.604	39341.055
30990	120.89	14260.406	38551.027
13765	120.87	11765.549	33512.391
19630	120.86	13097.22	35548.645
17948	120.84	12665.074	39613.484
13983	120.82	11802.92	35448.313
26788	120.82	13954.238	37788.473
28504	120.76	14080.45	37011.977
20322	120.76	13072.158	39394.047
24141	120.66	13700.043	38249.758
4637	120.64	9500.773	33875.922
12540	120.63	11290.889	38741.609
22417	120.63	13530.84	35237.273
11462	120.61	11197.456	35816.328
5965	120.55	10097.378	33199.875
26441	120.45	13821.624	36967.023
12597	120.42	11339.633	38827.164
24405	120.4	13673.131	37320.914
31192	120.36	14304.771	39621.969
30582	120.32	14388.436	37695.984
4119	120.32	9443.705	38182.285
6255	120.24	10099.27	36528.926
14579	120.13	11934.104	39525.52
30153	120.11	14352.901	36186.773
30616	120.07	14415.068	37776.625
7925	120.05	10530.131	38076.387
23371	119.97	13484.133	39467.141
29839	119.96	14409.73	35648.852
20430	119.82	13069.72	39523.32
28028	119.8	14133.366	37688.719
7855	119.74	10492.183	37783.012
22701	119.74	13379.791	35840.691
32875	119.74	14469.643	35812.863
16736	119.71	12324.627	35532.453
30349	119.67	14238.868	37006.871
26955	119.67	13975.053	38235.832
24895	119.48	13639.995	35332.914
19483	119.38	13105.127	35120.059
25023	119.34	13760.348	34666.473
31539	119.28	14470.204	39478.613
18040	119.17	12690.451	39923.02
3960	119.15	9401.752	39760.574
27948	119.13	14041.796	37864.797
15026	119.11	12048.779	35375.457
18905	119.07	12843.022	35460.219
22647	119.05	13519.207	35754.297
20080	119.04	13030.814	38252.297
11948	118.94	11301.845	34855.758
29108	118.92	14189.795	35407.641
16134	118.92	12342.75	39618.621
7241	118.86	10286.12	34768.629
24738	118.84	13597.517	35584.445
21407	118.71	13244.64	37609.434
29669	118.69	14384.9	35261.625
29980	118.69	14295.625	35846.043
27291	118.65	13829.442	39820.367
13433	118.61	11475.426	35684.07
23774	118.6	13737.187	39960.688
27509	118.58	14001.845	39690.09
20966	118.56	13214.452	39709.867
28819	118.46	14069.349	35775.91
10270	118.31	10857.903	38177.355
14326	118.27	11816.074	39106.934
6660	118.23	10274.149	39974.91
7170	118.19	10133.733	35360.172
2806	118.17	8744.668	39118.93
11131	118.02	11201.239	38339.461
10236	118	10825.205	38087.957
23356	118	13491.145	39449.59
28355	117.85	14085.065	37239.59
10698	117.79	10822.656	39786.91
17000	117.73	12476.216	33887.035
27579	117.73	14093.106	39539.949
2036	117.73	8498.421	36840.031
28115	117.69	14200.23	37808.313
28380	117.68	14020.987	37326.375
7916	117.66	10559.275	38057.68
28585	117.66	14036.341	36430.371
6899	117.62	10173.865	38197.531
967	117.6	8179.745	35284.242
20349	117.6	12957.656	39432.875
20443	117.5	13018.913	39531.844
15536	117.45	12252.243	35906.363
21071	117.43	13345.028	39542.156
14015	117.39	11811.874	35592.102
17032	117.37	12425.121	33369.121
4752	117.29	9676.901	34895.441
26224	117.27	13979.262	35976.445
14899	117.27	11907.463	35597.84
23476	117.25	13507.473	39632.734
26212	117.2	13971.078	35957.18
5779	117.2	9805.481	34926.098
5443	117.2	9744.136	38391.016
26163	117.16	13971.127	35851.125
20832	117.12	13338.69	40003.234
15249	117.1	12189.348	33187.18
30641	117.06	14420.323	37827.906
27682	116.99	14094.597	38505.184
7102	116.93	10231.545	36340.613
20086	116.91	12974.138	38291.027
20149	116.85	12932.901	38558.371
27242	116.83	13991.358	39711.996
28928	116.83	14127.762	35639.547
1116	116.81	8075.176	34099.66
26585	116.79	13874.3	37410.254
27113	116.76	13870.32	39513.887
21949	116.7	13313.569	35282.941
24589	116.7	13743.588	36209.629
25990	116.64	13819.281	35559.566
25109	116.58	13689.194	33813.801
3263	116.55	8869.866	34595.27
24822	116.53	13677.704	35425.949
11040	116.43	11197.683	38501.727
29253	116.43	13992.941	34540.117
6506	116.39	9988.711	38726.469
6070	116.35	10075.381	34447.832
24703	116.32	13767.102	35822.516
7480	116.32	10540.114	34170.613
3196	116.24	8838.438	35076.484
17846	116.18	12618.609	39392.957
17042	116.14	12319.02	33199.203
24114	116.09	13682.563	38339.453
26721	116.07	13900.906	37709.23
552	116.07	7893.993	38436.32
29151	116.05	14163.526	34980.887
18338	116.01	12714.86	39309.91
5867	115.95	9724.174	34148.305
26792	115.95	13937.784	37798.441
21944	115.93	13222.708	35575.461
9516	115.91	10661.734	34762.094
22447	115.89	13355.988	35360.352
29093	115.72	14064.646	35378.887
26812	115.7	13782.852	37825.773
33272	115.68	14595.913	34948.688
4236	115.55	9478.927	37610.285
24057	115.49	13718.663	39425.531
30778	115.49	14291.035	38139.246
14164	115.47	11672.883	38137.176
18859	115.45	12917.841	35675.117
1741	115.42	8282.582	39212.426
9569	115.4	10574.347	34134.516
27005	115.38	13899.694	38708.449
5324	115.36	9781.608	39141.332
964	115.36	8001.54	35273.098
1877	115.34	8611.226	38509.48
28922	115.3	14120.268	35625.883
25031	115.28	13653.768	34752.355
10807	115.24	11071.374	39435.188
12556	115.24	11226.55	38763.07
21804	115.17	13170.018	35664.699
30138	115.17	14303.461	36161.867
32974	115.09	14487.19	35614.262
13695	115.07	11631.591	33524.266
28792	115.03	14117.391	35742.391
29739	115.01	14380.148	35499.289
11590	115.01	11198.771	35239.824
26583	114.99	13984.063	37408.039
32776	114.97	14447.389	35988.258
11005	114.94	11127.267	38778.094
32604	114.94	14464.432	36313.883
29944	114.92	14411.172	35805.34
33376	114.86	14434.353	34366.867
1818	114.84	8562.702	39458.324
1602	114.84	8224.251	37685.441
10088	114.84	10982.572	37691.609
13864	114.76	11639.252	34724.766
28921	114.76	14138.693	35618.215
11405	114.73	11115.133	36871.891
27782	114.67	14147.51	38217.008
31057	114.65	14367.792	39169.656
24571	114.65	13672.417	36108.668
14252	114.61	11838.031	38805.492
21992	114.59	13347.825	35148.164
7343	114.57	10286.713	33602.82
3330	114.55	9016.116	33505.328
31089	114.53	14384.879	39405.441
11539	114.51	11084.018	35261.758
8649	114.5	10719.699	39377.438
27311	114.48	13841.874	39881.523
9224	114.44	10707.552	37759.941
12936	114.42	11589.388	39405.949
6305	114.38	9960.941	37459.238
28377	114.36	14073.818	37298.012
1131	114.34	8134.053	33922.336
31728	114.34	14609.658	38983.547
20930	114.29	13221.909	39661.488
1796	114.27	8458.409	39784.27
23131	114.25	13545.739	37936.363
17241	114.23	12594.268	35201.23
23909	114.23	13756.475	39488.406
26154	114.21	13946.023	35842.492
31804	114.17	14599.259	38874.305
31689	114.17	14503.703	39433.395
18612	114.15	12728.906	38210.484
9257	114.09	10652.333	37577.008
16564	114.09	12483.979	36830.785
13350	114.09	11442.081	37798.574
12716	114.04	11293.857	39120.113
32189	114	14451.72	37934.844
16586	113.98	12300.983	36146.211
26860	113.96	13983.996	37926.43
9139	113.92	10679.427	37846.754
32523	113.88	14612.881	36667.234
8278	113.86	10710.109	39724.434
13902	113.79	11746.56	35163.563
4741	113.73	9658.158	34870.789
10839	113.73	11092.122	39239.43
6522	113.65	10099.974	38824.367
2537	113.61	8717.713	34959.234
31434	113.58	14554.893	39960.453
6785	113.58	10289.226	38856.246
6056	113.58	9977.888	34316.711
30128	113.54	14363.66	36142.363
20426	113.54	13136.203	39513.766
19160	113.52	12815.01	34163.715
12478	113.52	11317.412	38648.992
33177	113.5	14618.713	35296.137
13890	113.5	11682.827	35141.109
8869	113.46	10762.252	38901.559
23592	113.46	13454.287	39778.641
7812	113.44	10361.237	37524.27
6690	113.35	10270.12	39439.965
5475	113.33	9885.179	38247.266
24036	113.29	13622.255	39382.215
27799	113.29	14207.212	38245.957
11289	113.29	11145.03	38145.809
27243	113.23	13820.541	39721.629
11501	113.17	11056.594	35422.91
7234	113.15	10283.894	34746.16
12046	113.14	11227.258	35366.875
8923	113.14	10652.286	38478.953
32703	113.1	14455.595	36192.48
10005	113.1	10883.309	36896.516
33117	113	14628.837	35504.449
27817	113	14086.479	38300.445
15596	113	12220.154	37356.336
22538	112.98	13492.833	35596.965
1862	112.96	8444.012	38816.344
13247	112.96	11516.439	38345.012
13131	112.94	11531.335	38941.063
10880	112.91	11159.686	38816.512
28228	112.89	14128.207	37649.879
16244	112.87	12319.999	39352.906
7121	112.81	10261.972	35910.352
17571	112.81	12514.873	38601.203
30014	112.81	14317.86	35939.113
26434	112.77	13942.831	36954.246
1816	112.73	8500.378	39698.277
24823	112.71	13773.203	35430.941
4145	112.71	9347.36	38038.219
6484	112.68	9986.35	38603.316
32749	112.68	14576.437	35937.895
10861	112.62	10991.366	39055.348
13323	112.6	11471.146	37868.785
15948	112.56	12236.642	39409.879
31580	112.54	14457.819	39575.949
13591	112.5	11593.586	34923.664
1721	112.48	8253.9	39031.633
22050	112.48	13178.942	34934.672
13464	112.47	11592.181	35276.402
32596	112.47	14473.281	36295.215
18233	112.43	12761.516	39463.242
20290	112.43	13121.139	39350.688
23676	112.41	13377.895	39956.535
25047	112.41	13771.052	34577.625
16920	112.41	12488.662	34910.102
27750	112.41	14030.519	38150.715
32547	112.37	14635.363	36408.668
9249	112.37	10576.859	37516.332
31639	112.35	14487.293	39371.906
4103	112.31	9452.613	38340.043
9621	112.24	10727.036	33721.109
24782	112.18	13603.205	35674.996
8857	112.16	10652.323	38815.609
26618	112.14	13893.054	37501.227
26444	112.12	13953.477	36974.914
26630	112.12	13937.652	37522.156
2350	112.12	8819.335	33061.836
19506	112.08	13125.446	35171.43
2907	112.08	9029.134	39271.094
29353	112.04	14074.851	33786.699
27721	112.02	14193.571	38378.07
338	112.02	7736.851	36568.184
26459	112.01	13987.556	37025.898
28076	112.01	14101.279	37760.977
2679	111.95	8756.607	36800.055
31609	111.93	14453.456	39336.145
15094	111.91	11860.995	34613.723
2520	111.91	8778.564	34881.211
23892	111.89	13741.184	39454.98
31919	111.89	14581.113	38530.219
24042	111.81	13645.696	39395.008
31228	111.81	14418.717	39701.293
22071	111.76	13302.866	34474.977
30644	111.76	14257.679	37835.199
10877	111.7	11088.641	38808.645
6751	111.66	10137.196	39252.566
30640	111.56	14247.631	37826.777
20238	111.51	12950.499	39253.367
13062	111.51	11596.848	39108.984
29926	111.49	14393.104	35785.051
15461	111.47	12189.509	35494.719
27393	111.47	14204.103	39833.32
18716	111.45	12722.568	36505.316
31161	111.39	14320.089	39570.586
27802	111.39	14186.69	38256.328
12474	111.35	11311.701	38635.844
13722	111.35	11536.601	33006.672
31170	111.32	14313.499	39592.785
7906	111.28	10543.158	38005.402
9922	111.28	10824.42	35800.441
20483	111.26	13038.161	39597.613
65	111.2	7690.642	33615.559
23823	111.18	13753.785	39659.984
31467	111.16	14526.269	39628.961
20422	111.14	13078.501	39512.027
32910	111.12	14608.48	35861.152
7300	111.12	10163.287	33915.254
12404	111.09	11223.985	38471.844
26778	111.05	13862.269	37784.852
8260	110.97	10659.742	39597.215
18283	110.95	12892.831	39547.703
23900	110.93	13675.413	39476.004
11987	110.91	11273.555	35133.934
13164	110.88	11492.787	38711.461
20361	110.86	13059.534	39444.629
31714	110.8	14507.862	39254.199
13270	110.8	11634.747	38195
23963	110.78	13768.903	39564.777
28714	110.7	14048.409	35917.293
16681	110.68	12323.231	35699.992
29768	110.65	14412.39	35554.008
27825	110.65	14176.22	37992.121
10858	110.65	11079.885	39015.52
20942	110.63	13308.871	39676.801
23613	110.63	13425.674	39828.031
20405	110.63	13031.882	39485.098
10850	110.63	11188.019	38966.484
5735	110.57	9739.721	35025.988
5319	110.53	9705.1	39425.43
20702	110.51	13348.058	39815.738
3847	110.51	9125.543	38977.363
10271	110.49	10832.201	38175.391
15092	110.49	11972.522	34876.773
31725	110.45	14563.802	38976.953
3286	110.42	9027.703	34264.672
3044	110.38	8844.415	37392.707
15899	110.38	12157.027	39314.332
29403	110.38	14255.525	33333.43
21862	110.34	13307.908	35419.363
802	110.34	8115.89	37754.195
9110	110.3	10760.265	38072.09
20744	110.22	13226.451	39866.629
26076	110.22	13803.773	35718.281
25493	110.2	13717.143	33085.559
26470	110.2	13974.434	37051.555
29647	110.07	14231.715	35184.102
13297	110.03	11581.995	38009.246
786	110.03	8147.632	37937.859
2469	109.97	8717.472	34377.047
15055	109.96	11976.073	35121.484
1308	109.94	8317.446	34764.367
1789	109.86	8217.891	39930.785
1507	109.84	8228.197	36404.668
21574	109.84	13341.854	36856.664
28088	109.84	14067.847	37776.559
24016	109.84	13693.9	39339.504
33060	109.82	14440.016	35732.344
10122	109.82	10826.987	37816.145
10866	109.82	11152.825	39073.383
14436	109.8	11674.825	39553.719
700	109.76	8144.652	38977.879
30447	109.75	14373.551	37302.23
27886	109.75	14045.637	38096.223
6537	109.67	10111.659	38936.148
30537	109.67	14372.228	37592.508
19668	109.63	13002.118	35626.809
33235	109.59	14468.994	35132.652
12985	109.59	11569.968	39247.309
31380	109.57	14584.492	39858.098
18569	109.55	12918.271	38575.566
4207	109.53	9444.846	37954.355
26203	109.53	13925.984	35941.18
17457	109.52	12598.326	36033.414
22911	109.5	13518.707	37126.355
14840	109.48	12063.345	37766.09
32437	109.38	14496.076	36906.168
20674	109.38	12950.088	40003.207
22106	109.36	13138.988	34428.031
11315	109.36	11202.585	37966.367
23245	109.3	13544.675	39259.531
3458	109.29	9152.213	34544.438
10638	109.29	10975.873	39323.598
20061	109.29	13061.767	38151.719
658	109.27	7882.867	39982.117
26442	109.23	13877.5	36969.684
25119	109.23	13749.034	33857.27
29527	109.21	14418.017	34706.793
18699	109.17	12907.049	36719.43
32694	109.15	14517.689	36177.949
27998	109.09	14162.027	37981.484
19413	109.09	13133.936	34566.219
27104	109.06	13889.304	39502.313
2895	109.06	8901.383	39419.469
33231	109.04	14556.575	35115.719
20990	109.02	13308.145	39741.758
5763	109	9777.308	34816.902
29818	109	14387.181	35619.305
12969	109	11472.846	39218.648
33149	108.98	14597.749	35560.656
30916	108.9	14253.802	38418.82
28682	108.9	14150.122	36138.633
6115	108.9	10116.024	34716.922
13981	108.88	11823.344	35436.484
6040	108.86	10084.62	34199.973
27853	108.84	14180.229	38038.914
2951	108.83	9011.198	38174.852
33452	108.83	14605.324	33325.73
26355	108.81	13849.537	36439.965
9564	108.81	10656.217	34410.863
5534	108.79	9614.795	37971.117
12207	108.77	11419.302	37973.004
22770	108.71	13477.488	36041.594
9900	108.69	10815.519	35567.922
737	108.65	8121.958	38477.289
3795	108.65	9232.717	38390.898
29950	108.6	14356.113	35810.34
3395	108.58	9206.829	33710.246
6465	108.52	9977.884	38492.414
27261	108.52	13786.329	39753.172
9090	108.46	10751.874	38044.16
31901	108.46	14630.791	38471.797
2133	108.44	8550.923	35182.664
24347	108.44	13570.053	37438.176
20374	108.42	13083.156	39457.43
21488	108.4	13173.63	37325.438
20076	108.4	13088.012	38235.676
30150	108.35	14276.127	36178.152
7008	108.35	10218.83	37623.555
21647	108.33	13159.455	35926.715
6332	108.27	10110.658	37658.633
9493	108.27	10692.813	34643.707
2533	108.27	8675.287	34946.453
13913	108.25	11794.974	35198.992
23252	108.23	13436.625	39273.789
20854	108.21	13212.445	39606.805
11023	108.21	11034.737	38490.363
9247	108.17	10691.305	37828.852
6836	108.16	10252.922	38758.988
10194	108.1	10946.467	37982.195
23902	108.08	13633.64	39474.348
16137	108.06	12461.253	39633.445
29277	108	14081.849	34372.754
10026	108	10949.223	37180.77
1396	107.98	8322.542	35336.805
2933	107.98	8962.923	38567.359
26642	107.93	13939.806	37551.238
13028	107.91	11425.457	39029.449
9439	107.91	10638.161	34934.387
32933	107.91	14332.83	35880.828
3513	107.89	9209.966	34942.777
1184	107.89	8364.864	33300.367
30111	107.87	14247.84	36107.055
23955	107.87	13739.2	39547.379
19050	107.85	12884.866	35215.531
10934	107.81	11034.483	38639.387
3467	107.73	9118.654	34629.645
32904	107.71	14485.434	35848.441
6050	107.7	10032.283	34260.73
30231	107.7	14415.996	36458.754
24093	107.68	13671.107	38700.566
29050	107.68	14123.738	35540.473
30245	107.68	14233.933	36535.816
7718	107.68	10385.069	36801.957
6804	107.64	10240.636	38637.039
4952	107.62	9544.798	37782.742
20418	107.62	12979.186	39506.871
17454	107.56	12706.175	36005.688
7277	107.54	10221.596	34269.766
4078	107.47	9459.056	38485.605
12325	107.43	11219.884	38277.102
20390	107.43	13019.613	39472.313
28523	107.41	14095.949	36785.32
24072	107.39	13633.916	39251.941
32204	107.39	14487.439	37967.516
19985	107.39	12999.926	37699.188
26198	107.39	13876.414	35927.262
26287	107.37	13986.622	36147.598
19870	107.37	13134.297	36460.43
28685	107.37	14134.347	36150.379
23280	107.37	13483.2	39321.141
18236	107.37	12780.837	39470.875
28351	107.37	14096.541	37229.813
12100	107.35	11225.196	35868.52
8897	107.35	10604.914	38703.809
15424	107.33	12220.838	35385.445
26162	107.33	13839.481	35852.59
26745	107.31	13966.254	37734.77
30794	107.31	14304.497	38171.164
26004	107.25	13838.93	35584.949
298	107.22	7813.124	36323.766
6821	107.2	10231.085	38706.633
21496	107.18	13253.173	37080.824
13185	107.16	11548.291	38773
33071	107.14	14435.604	35420.426
23363	107.14	13519.724	39455.289
11786	107.14	11186.948	33055.535
1282	107.1	8413.166	34627.043
33095	107.08	14556.505	35469.063
26454	107.06	13793.071	37013.668
28895	107.06	14189.737	35894.762
159	107.04	7789.422	34754.594
25101	107.02	13576.071	33975.602
26600	107.01	13983.037	37439.086
31411	106.95	14518.456	39914.492
942	106.95	8144.954	35981.758
32259	106.95	14622.768	37562.691
24929	106.93	13756.311	35402.461
15336	106.93	12254.514	34409.488
16776	106.91	12408.175	35286.145
8201	106.81	10530.586	39594.824
12342	106.8	11350.593	38322.871
29563	106.78	14382.778	34879.957
21747	106.7	13191.77	35891.141
13619	106.7	11498.536	34586.141
6594	106.64	10054.277	39537.613
32730	106.64	14634.905	35920.191
10207	106.64	10840.786	38018.34
10073	106.62	10978.113	37629.516
7765	106.6	10547.715	37206.078
14096	106.6	11648.888	36333.863
1016	106.58	8189.178	34773.242
12075	106.57	11308.842	35523.023
22585	106.57	13482.17	35671.141
956	106.55	8136.769	35481.957
25468	106.53	13734.121	33283.984
24900	106.51	13671.424	35338.934
32649	106.47	14513.532	36092.348
31592	106.47	14594.897	39285.543
22666	106.37	13488.072	35778.605
4475	106.37	9270.553	34887.27
11096	106.28	11055.582	38601.516
9882	106.22	10822.154	35449.137
30477	106.2	14348.734	37382.578
15394	106.12	12209.176	35282.555
28511	106.12	14166.123	36707.789
32877	106.12	14427.925	35811.59
18245	106.09	12729.772	39479.324
28184	106.07	14154.641	37595.535
33389	106.05	14582.911	34402.355
7869	106.01	10449.738	37844.262
28476	105.99	14208.281	36895.258
1506	105.99	8244.406	36406.617
22895	105.99	13502.442	37042.73
14835	105.91	12041.688	37903.324
27207	105.89	13878.95	39647.672
27718	105.88	14182.524	38365.641
26582	105.86	13940.433	37401.82
5386	105.8	9819.346	38943.367
23961	105.78	13730.903	39554.426
30851	105.78	14221.539	38306.176
33268	105.76	14615.841	34939.246
29491	105.72	14357.497	34455.477
21659	105.72	13153.433	35975.195
22512	105.7	13477.914	35538.852
21091	105.7	13333.248	39563.715
10914	105.7	11090.344	38900.094
9241	105.66	10682.848	37806.754
7795	105.66	10533.968	37439.066
28538	105.66	14014.201	36820.121
3811	105.65	9087.642	38624.133
32323	105.65	14607.478	37449.211
21390	105.55	13153.573	37537.516
24388	105.45	13711.461	37244.391
10478	105.45	10881.199	38730.27
29551	105.43	14271.573	34822.063
27119	105.42	13859.833	39518.754
9759	105.42	10952.441	34266.648
22644	105.4	13359.225	35752.188
20179	105.38	12933.696	38841.457
31593	105.38	14439.026	39286.82
33057	105.28	14533.052	35730.086
12102	105.28	11414.957	35910.086
14152	105.26	11661.307	38070.84
4567	105.26	9382.636	33580.406
23482	105.24	13430.393	39638.309
12567	105.24	11410.465	38781.84
23506	105.21	13389.893	39671.203
11814	105.21	11247.957	33336.086
23714	105.19	13608.182	39807.859
29931	105.17	14339.061	35789.672
26652	105.15	13823.211	37592.016
6733	105.13	10307.89	39161.23
16303	105.05	12431.712	39150.559
13227	105.05	11609.998	38585.238
1306	105.05	8363.074	34755.82
14839	105.03	12007.604	37750.188
22749	104.99	13558.719	35940.992
30007	104.99	14297.441	35922.781
990	104.98	8091.134	35237.422
24335	104.96	13710.064	37416.102
24999	104.94	13597.06	34863.363
16214	104.94	12468.513	39552.34
6966	104.92	10154.184	37670.07
28907	104.92	14068.443	35601.781
21880	104.86	13311.086	35453.477
26670	104.82	13979.752	37629.219
31024	104.76	14399.622	38654.793
11244	104.73	11076.115	38273.645
28938	104.71	14161.615	35652.664
23117	104.71	13473.358	37883.023
3332	104.71	8964.983	33512.734
20492	104.71	13005.915	39608.285
17794	104.65	12654.369	39287.055
33182	104.65	14573.271	35300.609
13271	104.65	11610.338	38198.773
19925	104.63	13122.381	37139.934
7285	104.61	10338.822	34029.109
9705	104.59	10794.021	33645.879
31433	104.57	14570.988	39950.672
5502	104.57	9858.511	38080.012
7901	104.57	10460.519	37994.102
30514	104.53	14234.907	37499.906
2515	104.52	8658.063	34764.426
20662	104.52	12964.323	39977.516
10188	104.44	10980.656	37970.313
25045	104.38	13615.183	34568.824
32662	104.36	14422.152	36109.277
31417	104.32	14438.419	39924.988
19864	104.32	13115.446	36412.965
14704	104.29	12047.13	39110.586
13452	104.27	11567.418	35503.871
29635	104.25	14403.47	35123.711
6630	104.17	9999.539	40004.715
6895	104.17	10146.556	38464.93
3243	104.13	8916.532	34750.477
23924	104.13	13589.037	39504.406
32927	104.13	14567.195	35877.355
22058	104.09	13220.85	34635.656
5074	104.09	9653.679	38607.113
21329	104.09	13344.192	37901.809
29726	104.07	14239.677	35469.535
29169	104.04	14093.604	35058.895
27285	103.96	13797.526	39815.551
15529	103.94	12250.232	35838.875
17388	103.94	12692.499	35621.617
14385	103.92	11769.883	39349.27
31013	103.9	14299.622	38580.758
4142	103.86	9488.009	38029.473
28747	103.85	14018.992	35972.387
3397	103.85	9155.476	33715.191
28233	103.83	13953.663	37655.387
28602	103.83	14031.05	36229.984
8946	103.83	10772.63	38526.922
30107	103.81	14285.158	36099.047
27279	103.77	13964.768	39795.656
31138	103.75	14293.284	39515.484
7719	103.71	10359.484	36809.102
12101	103.65	11311.082	35903.352
33223	103.63	14591.033	35414.766
27430	103.63	14075.906	39921.957
23597	103.62	13410.96	39794.012
23349	103.62	13538.409	39428.867
18399	103.6	12845.636	39380.039
31215	103.6	14412.537	39661.398
25166	103.6	13644.143	33558.57
25898	103.6	13870.665	35214.531
13598	103.58	11443.375	34689.113
30971	103.56	14352.825	38516.813
27800	103.56	14038.881	38251.641
6399	103.52	10023.106	38181.199
501	103.5	7916.412	38033.77
17486	103.5	12500.098	36596.375
28436	103.48	14179.412	37101.395
8114	103.46	10448.007	39059.563
18380	103.44	12835.446	39364.746
20024	103.44	12941.996	37879.777
18206	103.44	12843.132	39719.266
21936	103.44	13143.737	35566.957
14610	103.42	11940.105	39370.441
10481	103.42	10844.976	38734.703
18199	103.39	12712.604	39707.887
31946	103.35	14607.547	38583.805
12749	103.31	11262.108	39309.473
7217	103.27	10151.169	34637.199
33004	103.27	14452.737	35669.797
9501	103.23	10758.306	34677.168
22267	103.23	13402.215	33850.879
19998	103.21	13089.796	37744.328
21160	103.17	13335.105	39384.336
16095	103.14	12398.129	39849.504
19425	103.1	13107.376	34692.488
7187	103.08	10274.751	34977.781
19696	103.08	13123.036	35671.473
33146	103.06	14617.874	35554.992
33361	103.06	14608.611	34530.719
4173	103.02	9481.798	37845.16
24377	103.02	13682.462	37209.816
10098	103	10854.293	37744.461
23837	103	13746.026	39689.598
3529	103	9244.489	34994.328
18452	102.98	12805.122	39187.328
2573	102.94	8801.291	35091.324
10544	102.94	10794.525	38902.238
1736	102.91	8262.963	39202.012
8292	102.87	10768.817	39517.934
25721	102.85	13805.92	33877.625
30888	102.83	14269.141	38368.605
32105	102.81	14486.823	38045.289
32216	102.77	14597.371	37692.352
28576	102.77	14140.943	36700.734
14354	102.73	11814.232	39215.188
1533	102.73	8313.815	36753.57
31758	102.71	14625.745	39103.07
25011	102.7	13728.502	34615.574
121	102.7	7861.456	34342.609
4532	102.66	9331.341	33871.531
416	102.64	7681.792	37092.359
9214	102.64	10755.973	37736.191
33171	102.64	14567.919	35282.672
8110	102.62	10556.144	39037.254
5100	102.62	9665.06	38718.691
10700	102.6	10805.315	39792.113
12959	102.58	11612.647	39176.863
12040	102.56	11323.786	35316.684
27892	102.56	14104.078	38099.02
5603	102.54	9858.354	37457.633
596	102.47	7648.641	39023.883
3199	102.47	8946.384	34775.398
12990	102.47	11593.618	39266.066
31077	102.45	14328.274	39370.16
33191	102.45	14538.122	35336
28068	102.45	14050.278	37747.168
33103	102.45	14443.983	35482.734
13664	102.41	11520.788	34100.637
7280	102.35	10279.077	34289.688
27777	102.35	14187.14	38199.313
3922	102.31	9229.213	39624.336
4725	102.29	9510.72	34755.051
14860	102.29	12035.498	36290.984
16331	102.27	12484.175	39208.672
1164	102.26	7993.694	33449.227
14632	102.26	12053.795	39155.934
15520	102.2	12247.862	35738.914
17943	102.2	12689.804	39597.602
17367	102.18	12568.16	35556.387
30550	102.18	14254.182	37637.227
423	102.18	7883.226	37171.434
24024	102.18	13605.736	39353.711
18972	102.12	12838.32	35577.398
21730	102.1	13205.794	35855.371
27793	102.1	14114.614	38237.375
27807	102.1	14141.011	38263.91
14059	102.1	11811.966	35915.836
24785	102.1	13666.501	35683.09
16891	102.08	12492.272	35036.422
1041	102.06	8129.109	34632.52
32650	102.06	14630.299	36092.227
27068	102.06	13904.967	39461.586
29934	102.04	14258.501	35795.035
1639	102.03	8329.382	37974.355
13937	102.03	11672.781	35297.164
22465	101.99	13375.256	35435.105
3791	101.97	9106.869	38375.34
32855	101.97	14478.221	35785.219
1056	101.97	8105.051	34471
13201	101.95	11489.107	38498.449
28253	101.93	14190.784	37364.41
9492	101.93	10767.957	34640.27
29347	101.93	14072.636	33743.91
18461	101.91	12760.524	39208.816
7248	101.89	10309.81	34498.273
10566	101.89	10903.88	38967.297
16533	101.89	12357.312	37361.363
15465	101.87	12222.9	35516.723
20515	101.87	13060.964	39628.566
21926	101.87	13277.454	35558.227
14761	101.83	11935.728	38686.855
16237	101.81	12470.639	39335.863
23102	101.78	13553.498	37845.813
24595	101.74	13740.563	35905.32
32497	101.72	14600.28	36861.969
30756	101.7	14193.387	38089.906
23825	101.68	13590.407	39666.469
8971	101.68	10581.95	38604.664
22140	101.62	13269.179	34037.633
247	101.58	7719.678	35700.477
31659	101.57	14579.419	39386.926
17312	101.53	12584.754	35450.555
6584	101.49	10086.339	39435.523
10417	101.49	10792.677	38575.961
8904	101.47	10677.78	38732.16
5828	101.47	9873.333	34558.91
15319	101.45	12278.514	34180.258
13401	101.43	11601.005	35784.949
20414	101.41	13112.468	39498.605
30886	101.39	14355.885	38366.133
26694	101.37	13872.418	37674.426
21849	101.37	13226.669	35717.906
21518	101.37	13281.641	36866.234
9010	101.34	10753.611	38409.305
8654	101.26	10748.348	39378.156
32261	101.26	14427.884	37565.859
1734	101.26	8311.983	39180.469
19490	101.24	12976.91	35132.711
18027	101.24	12690.161	39837.703
5527	101.22	9892.277	37883.875
17783	101.2	12670.421	39263.793
29321	101.18	14193.478	33842.977
30701	101.18	14305.103	37948.816
16357	101.16	12448.754	39253.934
10081	101.12	10826.668	37672.164
29970	101.12	14420.14	35835.789
20495	101.11	12926.816	39609.719
27128	101.11	13908.508	39531.84
32226	101.09	14626.966	37741.645
22649	100.93	13494.396	35757.227
9628	100.93	10723.437	33531.316
15915	100.91	12126.564	39349.035
21187	100.9	13190.968	39112.66
5992	100.9	10005.522	33378.113
31801	100.88	14615.271	38862.566
32798	100.86	14622.311	36033.992
29034	100.86	14081.578	35520.414
14527	100.84	12009.686	39886.563
25935	100.82	13989.433	35411.027
23693	100.8	13366.681	40003.379
1905	100.8	8548.054	38238.277
24840	100.8	13605.274	35462.145
15486	100.8	12262.026	35586.375
21674	100.78	13331.841	35745.176
5485	100.76	9616.07	37987.52
10042	100.76	10978.306	37401.539
24771	100.76	13741.613	35654.23
19711	100.74	13004.391	35697.555
26692	100.72	13941.891	37668.699
32020	100.67	14576.792	38464.734
22520	100.65	13528.256	35552.145
3234	100.63	8986.599	34629.121
16901	100.61	12492.272	34782.203
21251	100.59	13181.343	38624.961
24445	100.57	13631.575	37154.934
27931	100.53	14113.245	37831.797
24977	100.51	13734.415	35054.047
13694	100.45	11557.195	33489.137
9861	100.45	10820.938	35228.156
28431	100.45	14020.263	37089.656
3687	100.44	9221.943	37573.719
29571	100.44	14264.007	34914.98
13138	100.44	11605.745	38971.313
24649	100.42	13693.852	36042.336
23469	100.42	13481.788	39624.156
3399	100.42	9105.088	33740.91
17726	100.4	12502.209	39175.293
19262	100.38	13041.298	33027.477
28552	100.38	14065.916	36851.547
16656	100.32	12293.927	35625.84
4088	100.3	9434.584	38551.16
22145	100.28	13302.044	34063.566
15373	100.28	12261.153	35115.238
24979	100.26	13688.291	35075.887
31376	100.24	14526.56	39843.074
31799	100.24	14600.566	38863.34
10161	100.24	10857.138	37903.449
31440	100.24	14525.651	39977.367
20998	100.21	13322.174	39750.898
29328	100.19	14175.603	33886.691
28927	100.17	14165.577	35634.695
22640	100.13	13472.268	35745.238
1870	100.13	8624.596	38650.699
31763	100.13	14580.468	38793.031
4421	100.13	9387.676	34994.324
18252	100.11	12879.419	39489.066
8244	100.07	10594.474	39808.465
8213	100.07	10408.876	39729.086
26604	100.07	13788.367	37460.105
17575	100.07	12618.216	38628.297
20387	100.01	13124.449	39468.215
28677	99.96	14205.759	36127.066
517	99.94	7837.091	38140.371
10013	99.94	10961.782	36956.406
19853	99.92	13051.473	36339.039
29804	99.9	14236.36	35604.563
29920	99.9	14385.802	35772.309
30147	99.86	14320.109	36172.945
6485	99.84	10084.469	38614.73
31716	99.82	14533.193	39263
17887	99.82	12516.621	39473.617
28736	99.8	14022.89	35953.73
9726	99.78	10912.626	34050.352
23163	99.76	13377.361	38112.113
22674	99.71	13546.779	35790.914
5931	99.69	9896.255	33037.082
6206	99.69	10088.242	35731.766
6416	99.63	10093.641	38295.82
20552	99.63	12964.3	39681.055
32467	99.63	14466.657	37015.637
29413	99.61	14283.593	33484.199
8146	99.61	10457.631	39221.859
2970	99.59	8990.623	38055.535
10152	99.59	10792.079	37891.238
27708	99.59	14171.414	38334.574
14812	99.57	11864.438	38234.406
5392	99.57	9761.673	38707.301
8008	99.53	10421.159	38473.035
24697	99.53	13722.547	35798.07
7836	99.52	10410.845	37664.41
26701	99.52	13967.664	37684.801
7909	99.48	10533.665	38034.035
9509	99.48	10670.642	34718.77
28741	99.48	14104.185	35965.305
20203	99.46	12932.393	39098.965
26808	99.46	13955.944	37817.465
15282	99.4	12078.667	33806.355
31033	99.4	14368.222	38829.129
13697	99.4	11629.7	33549.953
21750	99.4	13251.356	35581.457
114	99.38	7965.15	34261.43
16282	99.38	12408.319	39120.527
30798	99.38	14224.438	38175.949
31573	99.36	14636.399	39562.531
18425	99.36	12770.062	39412.953
10517	99.34	10921.678	38809.711
7463	99.32	10387.987	33859.793
7028	99.31	10265.944	37467.801
18800	99.31	12898.276	35873.922
1159	99.29	8148.58	33384.387
21343	99.25	13347.284	37682.984
890	99.23	8000.498	36633.336
7374	99.21	10289.607	33013.574
2723	99.21	8828.482	37624.316
17418	99.17	12569.888	35781.961
19924	99.15	12948.886	37122.172
11844	99.15	11404.282	33952.285
23422	99.13	13486.414	39542.621
14505	99.09	11833.919	39915.84
14395	99.09	11815.883	39406.039
9211	99.06	10728.049	37731.926
7734	99.02	10506.916	36907.809
8303	99	10721.036	39573.289
10738	99	11049.021	39907.766
12292	98.98	11314.703	38196.262
7623	98.9	10368.133	35208.66
32967	98.9	14623.431	35607.336
21613	98.9	13330.034	36059.227
20319	98.88	13074.423	39380.906
13319	98.86	11423.88	38122.125
30023	98.86	14415.155	35964.879
11674	98.86	11020.153	34547.348
26787	98.85	13919.972	37791.941
16887	98.81	12364.379	35014.656
16542	98.79	12285.12	37284.535
31070	98.75	14371.941	39330.477
28197	98.75	14067.96	37607.855
9295	98.69	10561.693	37198.852
7035	98.69	10298.678	37501.152
7661	98.69	10446.033	35528.602
6067	98.67	10031.124	34407.652
22500	98.65	13449.834	35511.039
12739	98.62	11210.135	39223.492
18092	98.62	12882.205	39853.695
26799	98.62	13991.493	37806.711
31531	98.6	14599.809	39463.059
16512	98.6	12426.036	38225.137
31708	98.56	14560.784	39214.898
18344	98.56	12751.072	39314.895
17492	98.56	12670.257	36808.027
32111	98.52	14632.533	38060.496
24510	98.52	13607.098	36424.828
30780	98.5	14232.646	38143.676
11256	98.5	11178.141	37987.852
27507	98.48	14209.073	39686.566
31353	98.48	14497.083	39783.238
32427	98.42	14529.078	37179.316
29435	98.42	14372.606	33836.879
3504	98.42	9199.375	34878.398
27806	98.37	14086.109	38264.219
18827	98.35	12812.76	35611.785
5809	98.33	9901.38	34742.043
25846	98.33	13815.349	34978.352
30795	98.31	14325.409	38172.461
9274	98.27	10607.823	37663.395
5623	98.25	9917.211	37148.063
6373	98.23	10006.312	37985.848
21170	98.23	13209.01	39410.992
2851	98.21	8863.436	39796.672
20357	98.21	13014.895	39444.438
16150	98.19	12314.994	39698.828
30005	98.16	14242.993	35918.387
12313	98.08	11362.007	38240.305
32737	98.08	14621.842	35931.172
31955	98.04	14492.688	38598.379
18993	98.02	12854.386	35319.855
24204	98.02	13670.33	37900.543
25486	97.98	13748.677	33063.203
14370	97.96	11697.599	39268.355
260	97.96	7862.284	35911.109
4185	97.94	9455.84	37867.508
11631	97.93	11185.259	34810.867
20570	97.91	13082.983	39713.414
31630	97.87	14556.973	39364.172
21200	97.85	13178.759	39185.496
28343	97.85	14151.353	37208.969
984	97.83	8133.667	35207.238
31697	97.83	14570.421	39135.914
32234	97.81	14564.587	37803.117
30455	97.77	14407.26	37327.652
17728	97.77	12582.72	39181.313
31501	97.75	14584.756	39715.777
15157	97.73	12052.399	34060.551
27646	97.72	14113.095	39411.438
9012	97.7	10732.338	38414.555
13015	97.68	11506.568	38995.41
31931	97.66	14551.822	38564.5
15493	97.64	12248.406	35591.906
16724	97.64	12482.625	35515.809
17407	97.62	12559.379	35719.203
24847	97.62	13661.767	35477.395
15036	97.6	12026.332	35390.828
8846	97.6	10588.688	39088.316
30974	97.56	14387.182	38523.406
33383	97.56	14506.139	34384.148
10048	97.56	10943.549	37427.613
30392	97.56	14358.514	37129.133
21442	97.56	13269.087	37398.453
11715	97.54	11154.388	34030.477
2879	97.54	8917.982	39484.902
31873	97.5	14531.507	38767.109
13154	97.5	11548.704	38659.305
10111	97.5	10991.135	37787.285
18865	97.5	12849.704	35687.258
18830	97.5	12854.614	35617.262
4283	97.49	9321.099	36432.527
828	97.49	8010.474	37380.555
29696	97.45	14406.705	35337.855
27439	97.45	14182.709	39936.023
19958	97.43	12988.629	37522.129
5487	97.43	9861.05	37992.574
1092	97.43	8181.376	34244.344
32308	97.41	14586.891	37398.117
30236	97.41	14397.722	36484.91
21841	97.39	13240.373	35709.832
4343	97.37	9434.281	35784.707
10190	97.37	10969.752	37977.637
12213	97.37	11350.294	37984.734
7675	97.35	10391.772	35746.074
14763	97.33	11851.567	38748.691
13475	97.33	11584.782	35299.434
30736	97.33	14317.869	38046.031
33281	97.31	14464.941	35040.059
28440	97.31	14141.499	37110.254
15769	97.29	12098.217	39143.879
10905	97.26	11081.738	38878.641
18288	97.24	12767.597	39552.832
1122	97.24	8163.911	33817.902
30114	97.22	14233.307	36116.027
20095	97.18	13058.869	38347.285
21751	97.16	13339.087	35580.203
29303	97.16	14186.493	33975.266
4544	97.14	9298.113	33969.176
20235	97.1	13061.88	39244.148
12408	97.08	11333.885	38481.051
15176	97.01	12034.543	33753.242
12129	96.99	11392.895	36214.887
10778	96.99	11166.899	39575.188
26737	96.97	13886.435	37730.051
27258	96.97	13945.251	39745.789
31808	96.97	14588.03	38882.105
28841	96.95	14182.957	35822.668
30371	96.95	14360.144	37071.563
28018	96.93	14147.713	37678.512
1314	96.93	8396.087	34784.301
8847	96.93	10576.268	39101.715
2158	96.91	8525.932	35022.488
3092	96.87	9057.631	36731.027
5914	96.87	9804.296	33346.109
27986	96.85	14160.04	37953.141
5539	96.85	9853.024	37984.84
29736	96.83	14239.242	35493.641
23254	96.81	13520.22	39275.676
13322	96.81	11498.425	37859.707
18756	96.8	12888.559	35984.535
32042	96.8	14592.111	38201.363
10789	96.8	11018.311	39337.781
29540	96.8	14287.055	34794.297
17902	96.8	12705.301	39519.625
32824	96.78	14630.426	35753.012
26901	96.78	13970.108	38084.547
4057	96.78	9283.576	38901.398
30819	96.76	14228.885	38231.586
14253	96.74	11643.879	38803.895
3833	96.7	9270.739	38801.621
26764	96.7	13988.497	37761.285
28915	96.66	14001.091	35610.98
24225	96.66	13778.162	37691.332
23361	96.64	13548.399	39452.578
14641	96.64	11950.665	39183.855
3295	96.62	8865.107	34083.902
15127	96.57	11853.438	34325.016
16726	96.55	12442.673	35521.52
11934	96.53	11343.2	34722.445
582	96.53	7894.488	38795.828
21452	96.51	13222.678	37449.441
29988	96.49	14386.978	35869.566
30860	96.49	14421.877	38317.863
16482	96.47	12407.702	38751.813
21923	96.45	13201.721	35550.16
32383	96.43	14621.179	37056.234
5747	96.43	9916.159	35107.262
2782	96.43	8645.597	38808.512
31546	96.43	14529.802	39491.676
29122	96.43	14127.526	35164.328
31693	96.43	14580.802	39114.402
27122	96.36	13813.874	39523.855
8873	96.34	10596.448	38925.633
28976	96.32	14070.867	35729.031
12384	96.32	11221.75	38424.465
9188	96.32	10722.722	37961.234
411	96.32	7851.92	37070.602
24740	96.3	13756.884	35586.629
24832	96.28	13696.612	35448.277
14546	96.28	12039.407	39704.277
24229	96.26	13771.413	37728.336
17006	96.24	12327.766	33947.801
32532	96.24	14631.852	36681.371
13874	96.22	11696.698	34923.707
20427	96.18	12960.411	39517.68
13287	96.14	11451.885	38256.137
13892	96.13	11803.919	35143.934
21130	96.13	13161.199	39323.059
13682	96.13	11556.179	33710.238
18732	96.11	12872.092	36089.008
5552	96.11	9915.515	37713.66
29953	96.11	14301.477	35814.457
3178	96.09	8996.908	34969.723
19206	96.09	12899.129	33892.707
25825	96.07	13940.199	34798.934
32344	96.05	14626.793	37205.867
26270	96.03	13845.013	36068.371
17338	96.01	12564.268	35501.781
29966	96.01	14287.199	35829.793
18863	96.01	12889.159	35682.656
12413	95.97	11361.739	38496.027
6453	95.95	10042.865	38433.148
23849	95.95	13748.964	39700.727
7856	95.95	10511.966	37787.516
2223	95.93	8427.177	34597.855
6235	95.93	10056.175	36112.152
14733	95.93	11910.81	38922.016
10099	95.91	10782.227	37744.223
32985	95.91	14584.707	35631.219
32345	95.9	14598.716	37214.781
12047	95.9	11387.204	35380.863
4024	95.88	9452.694	39220.449
30558	95.88	14342.204	37654.195
32575	95.86	14491.81	36226.164
21929	95.86	13191.055	35560.223
3748	95.86	9250.999	38025.711
17821	95.86	12462.427	39343.152
29593	95.82	14347.67	34985.82
17190	95.8	12612.813	34909.121
20886	95.8	13216.492	39636.016
7722	95.76	10377.823	36826.922
14856	95.76	11950.879	36221.586
30941	95.76	14381.038	38459.973
21293	95.76	13164.17	38003.02
17362	95.74	12506.989	35542.078
33465	95.74	14556.629	33300.094
31147	95.72	14411.691	39536.242
15679	95.7	12160.941	38782.348
10763	95.68	11046.044	39448.527
32373	95.67	14428.128	37027.145
18508	95.65	12800.817	39052.023
9605	95.65	10640.126	33953.113
24074	95.65	13706.501	39252.848
2910	95.63	8911.542	38965.613
22698	95.61	13338.887	35838.902
18054	95.61	12865.017	39771.773
18912	95.59	12738.723	35468.77
4681	95.59	9513.437	34530.426
29908	95.57	14330.881	35756.254
5423	95.55	9762.576	38592.875
26726	95.55	13814.168	37711.91
16171	95.55	12395.995	39444.305
18828	95.53	12788.88	35610.734
29788	95.51	14363.342	35585.348
24827	95.51	13609.294	35438.359
16838	95.49	12387.512	35134.723
6864	95.47	10344.719	38606.047
12720	95.45	11288.988	39136.094
8098	95.45	10496.06	38998.094
23192	95.45	13413.1	38527.176
9826	95.45	10984.617	34881.598
14202	95.44	11708.928	38378.113
21355	95.44	13170.515	37742.746
10945	95.42	11189.45	38655.887
28461	95.42	14046.609	37156.816
16858	95.4	12447.828	35242.742
6688	95.38	10227.63	39438.66
12803	95.38	11343.498	39707.668
31123	95.38	14321.151	39475.457
20183	95.36	13091.329	38882.938
27492	95.34	14087.685	39660.941
24944	95.32	13683.419	35141.48
32679	95.32	14611.35	36128.871
11904	95.3	11253.228	34423.109
16843	95.28	12446.743	35171.297
27572	95.26	14192.931	39528.453
14315	95.26	11810.217	39084.691
28021	95.26	14091.8	37679.719
13067	95.26	11601.605	38789.645
18207	95.24	12824.769	39722.609
8222	95.22	10492.667	39867.488
14783	95.21	12008.181	38326.785
29232	95.17	14172.541	34767.164
13899	95.17	11640.624	35156.902
29833	95.15	14381.774	35637.609
14375	95.15	11658.018	39294.004
4444	95.11	9423.227	35043.184
10664	95.11	10944.211	39481.848
28702	95.07	14068.208	36207.945
9146	95.07	10733.137	37866.961
11873	95.05	11335.565	34105.234
26107	95.05	13886.17	35768.129
23232	95.03	13451.985	39206.488
26905	95.03	13982.981	38095.621
29817	95.01	14280.104	35618.766
16977	95.01	12411.369	34254.477
13288	94.99	11474.642	38268.086
19597	94.99	12923.394	35490.805
24975	94.98	13637.853	35032
4706	94.96	9701.18	34666.863
26827	94.96	13974.902	37850.586
15489	94.96	12236.108	35585.793
16856	94.94	12337.219	35240.063
20478	94.94	13043.967	39585.656
11708	94.92	11042.134	34246.125
15709	94.92	12091.669	38978.656
8831	94.9	10601.011	39019.566
3382	94.88	9092.155	33599.926
4464	94.88	9282.451	34853.441
23173	94.84	13542.138	38186.313
1333	94.84	8372.892	34826.898
12303	94.82	11352.667	38222.484
16342	94.82	12489.279	39225.578
20978	94.82	13192.232	39725.23
28125	94.78	14040.689	37818.785
2929	94.77	8986.588	38696.668
3825	94.75	9125.896	38745.23
3312	94.75	9052.486	33914.398
27253	94.73	13791.432	39738.254
12327	94.73	11279.164	38282.754
3801	94.71	9114.316	38443.191
22743	94.71	13563.563	35925.246
7262	94.69	10336.787	34372.363
9713	94.69	10791.115	33770.703
14367	94.67	11637.918	39251.797
4017	94.63	9350.531	39166.102
12220	94.63	11279.055	38000.48
10857	94.63	11144.186	39015.293
21325	94.61	13267.155	37873.711
28477	94.61	14180.39	36898.086
9303	94.61	10757.286	37284.598
25134	94.59	13722.956	33910.688
11357	94.59	11079.884	37806.105
26742	94.59	13992.428	37733.348
2544	94.57	8800.605	34988.82
13414	94.55	11494.534	35602.324
29313	94.52	14056.157	34083.824
2925	94.52	9051.697	38674.469
10564	94.52	10790.272	38960.395
31494	94.52	14631.563	39683.98
4515	94.48	9480.292	34153.645
954	94.46	8182.627	35416.66
25982	94.46	13898.838	35547.98
11401	94.46	11096.138	37147.859
9467	94.44	10616.012	34874.906
11032	94.44	11149.566	38494.578
21011	94.44	13180.038	39448.039
[truncated: 27,073 more rows]
