# Supplementary material for: Insights on the Control of Yeast Single-Cell Growth Variability by Members of the Trehalose Phosphate Synthase (TPS) Complex
Source: Front Cell Dev Biol. 2021 Jan 28;9:607628. doi: 10.3389/fcell.2021.607628 (PMC7876269; doi:10.3389/fcell.2021.607628)
Supplement: Supplementary file 2 [file Data_Sheet_1.ZIP › final_code/input_datasets/BY4741_2_t1.csv]

Id	Area (µm²)	Centre X Position (µm)	Centre Y Position (µm)
14198	152.13	12833.166	38893.344
16652	119.1	13691.279	39392.66
12698	118.6	12126.79	38868.117
11479	117.63	11718.9	39431.93
14382	108.78	12876.16	37197.121
10130	106.79	11269.768	37919.363
14541	106.14	12849.647	35366.891
2095	105.01	8491.471	39493.098
3478	104.22	9032.152	37732.207
3700	103.15	8952.804	34667.031
2159	102.94	8594.007	38979.941
7087	101.27	10329.231	38316.016
6802	100.41	10036.264	39773.117
7713	99.81	10521.668	36300.832
14097	99.12	12904.879	39990.008
3481	98.13	9001.324	37787.43
13278	96.39	12410.634	36045.57
6328	96.06	10010.368	34928.145
11057	94.87	11677.185	34789.754
5813	92.73	9731.675	38217.125
9721	92.19	11137.593	34623.707
12665	90.87	12200.13	38436.863
11677	88.57	11951.136	39056.453
6926	88.36	10283.46	39807.352
8967	88.21	10840.287	36728.746
11575	86.67	11894.009	40508.613
16858	86.62	13644.351	37386.789
1609	86.62	8373.471	35879.586
8342	86.46	10757.693	38220.754
11868	86.41	11885.773	36910.133
10564	86.33	11612.559	37962.336
3697	86.33	8866.387	34930.824
9620	86.08	11021.056	35978.281
13377	85.54	12310.358	35040.43
16106	85.1	13427.688	36762.832
9195	84.91	10832.185	39528.313
12660	84.68	12237.209	38373.617
12000	84.36	11935.52	35667.059
17906	84.18	14201.652	38221.684
4226	84.17	9240.975	38107.238
16911	84.17	13632.359	36756.73
10051	83.94	11291.999	36940.93
7513	83.8	10493.132	33614.609
17771	83.51	14108.775	39943.664
10531	83.42	11501.605	38225.211
17921	83.07	14083.42	38342
7187	82.67	10233.413	37345.313
12573	82.65	12143.647	37491.707
15319	82.54	13235.223	39739.563
11209	82.5	11747.646	36403.578
5771	82.06	9857.891	38514.871
6734	81.6	10112.771	39104.656
9733	81.58	11122.048	34050.805
14988	81.31	12936.836	37905.996
8048	81.23	10382.338	39675.902
2302	80.85	8480.581	37123.523
12953	80.81	12296.435	39611.352
5914	80.74	9906.382	37464.84
9731	80.33	11055.734	34038.395
539	79.74	7874.918	37946.008
19029	79.38	14490.636	38410.047
17995	79.28	14013.043	37497.844
17990	78.36	14168.627	37416.359
610	78	7717.285	38419.871
14808	77.96	12968.716	36286.508
17382	77.67	13971.748	37500.594
13981	77.61	12689.244	39869.051
6516	77.44	9935.976	36965.258
17084	77.21	13725.096	33724.926
16662	77.14	13768.678	39183.16
7572	77.14	10509.287	34386.215
3379	77	8863.378	38776.605
16346	76.87	13372.649	38761.504
9051	76.73	10880.171	37950.57
84	76.5	7697.306	34308.906
9251	76.48	10980.786	40394.871
4219	76.39	9264.167	38049.871
19102	76.39	14556.151	37748.656
7349	76.37	10253.38	35543.621
4019	76.29	9099.822	36327.48
17348	75.85	13989.061	37276.766
8850	75.83	10932.098	34905.422
5726	75.68	9897.095	39035.66
11892	75.62	12050.957	36879.41
16689	75.49	13685.811	39073.836
702	75.33	7966.616	39055.813
2936	75.26	8757.446	37448.883
6160	75.22	9774.888	34739.16
13670	75.14	12605.828	36537.465
4826	74.88	9414.217	36502.035
17979	74.84	14004.392	37583.816
18511	74.78	14397.988	37243.316
13530	74.72	12624.362	34599.797
6671	74.59	9934.811	38471.324
16663	74.55	13685.354	39202.109
16975	74.47	13734.393	36202.043
17085	74.32	13654.7	33744.809
10899	74.15	11506.482	33945.887
11363	74.11	11650.839	38062.883
8058	74.03	10543.588	39796.152
2891	73.94	8724.118	36993.523
17589	73.94	13829.959	39595.855
4137	73.75	9184.602	37324.32
15272	73.63	13146.029	40173.477
11299	73.5	11761.987	37397.648
18993	72.96	14575.818	38707.609
15166	72.9	12966.253	39838.586
3079	72.88	8761.091	38999.797
7750	72.88	10492.047	36594.871
16840	72.86	13760.111	37867.727
9711	72.56	11155.217	34508.297
5977	72.5	9869.359	36981.512
5724	72.5	9881.615	39029.457
3181	72.33	8705.832	40234.328
16169	72.08	13387.457	37308.766
10227	71.96	11372.285	39003.996
7882	71.77	10557.705	37883.727
16237	71.75	13491.683	37748.461
11987	71.62	11885.861	35898.926
5685	71.58	9792.529	39547.969
2465	71.5	8611.228	35137.977
1735	71.48	8274.136	37311.895
1025	71.37	8096.875	39306.758
12430	71.33	12177.623	36057.52
12976	71.27	12489.336	39176.277
6171	71.27	9910.316	34587.008
3712	71.25	8885.538	34725.355
1051	71.14	8052.663	38967.555
18719	70.95	14217.625	39454.629
8281	70.74	10682.304	39140.164
14926	70.74	12978.484	37378.41
2086	70.66	8439.262	39706.328
2034	70.64	8460.882	40130.074
13275	70.58	12336.608	36038.215
19211	70.58	14509.872	36854.73
2118	70.53	8521.746	39396.352
18075	70.53	14034.057	36503.871
9685	70.39	11050.823	34998.637
16894	70.32	13727.406	37181.871
15379	70.2	13145.826	39102.047
543	70.16	7952.54	37957.613
10543	70.09	11438.051	38327.086
8751	70.03	10912.875	33833.191
15177	69.97	13103.792	39951.703
19260	69.8	14602.339	36143.855
12990	69.78	12360.937	39046.52
6909	69.76	10324.738	39984.359
769	69.7	7854.548	39552.93
4578	69.32	9281.241	39228.141
16776	69.3	13644.251	38265.797
9659	69.13	11139.079	35599.395
9076	68.99	10783.987	38224.309
12178	68.9	11984.963	33994.016
19036	68.82	14591.019	38448.766
6589	68.75	9993.859	37627.82
2151	68.73	8559.022	38872.43
9738	68.71	11073.201	34082.051
11708	68.65	11908.182	38740.363
12329	68.57	12275.133	35092.043
6654	68.55	10057.984	38274.641
12471	68.48	12135.255	36414.398
2706	68.38	8786.018	34663.254
8238	68.32	10750.561	39357.141
11374	68.17	11791.99	38227.781
4892	68.09	9478.47	35593.898
18418	68.06	14260.986	36526.82
15044	68.02	13028.347	38475.344
14914	68	12976.988	37252.902
12239	67.65	12222.756	33928.605
17816	67.6	14162.018	39187.176
17282	67.58	13889.069	36709.828
4948	67.54	9296.353	34343.863
4579	67.54	9323.917	39233.602
10943	67.5	11418.381	33674.125
11964	67.42	12050.234	36043.676
14273	67.4	12771.229	38313.938
9653	67.4	11081.628	35544.313
19330	67.27	14541.985	35329.512
12560	67.23	12262.985	37392.832
11307	67.06	11702.447	37505.426
8277	66.91	10723.805	39082.078
13918	66.89	12641.369	39175.012
17717	66.85	14140.509	40204.32
2445	66.83	8420.228	35530.27
10028	66.77	11237.436	36665.625
9122	66.77	10802.878	38865.332
5938	66.77	9889.345	37314.527
16978	66.75	13720.78	35959.016
2139	66.73	8529.104	39020.813
14765	66.68	12983.058	35889.746
6454	66.66	10105.217	36399.656
17875	66.64	14132.243	38526.289
7939	66.62	10370.202	38418.035
17743	66.56	14015.097	40042.531
19184	66.54	14438.951	36918.465
7714	66.52	10560.487	36301.277
17893	66.45	14191.408	38398.352
13808	66.41	12533.1	38123.176
18532	66.39	14409.199	37456.367
4788	66.35	9400.882	36907.93
18487	66.29	14340.307	37081.113
595	66.22	7965.744	38292.219
3074	66.1	8694.318	38930.633
16791	66.03	13775.48	38073.004
14200	65.97	12770.058	38901.391
3527	65.95	8913.057	37339.055
12737	65.85	12270.945	39261.727
468	65.76	7980.491	37578.066
10546	65.74	11430.909	38081.527
10730	65.72	11574.707	36240.578
7840	65.59	10404.55	37471.113
11389	65.51	11777.657	38427.883
13162	65.45	12483.131	37206.891
8695	65.36	10760.354	33858.047
10246	65.26	11369.886	39195.613
1143	65.26	8013.832	37945.367
1498	65.16	8276.812	34323.211
18310	65.14	14361.359	34985.438
3090	65.05	8712.783	39071.051
13056	65.03	12440.312	38192.48
12061	65.03	12063.52	35212.313
13623	65.01	12493.25	36045.363
8839	65.01	10819.529	34646.223
15381	64.93	13163.795	39108.305
14499	64.86	12845.588	35807.254
8431	64.84	10563.846	37425.809
17984	64.76	14165.255	37676.957
4721	64.76	9322.393	37843.59
17106	64.7	13986.863	33920.375
1837	64.68	8374.699	38508.09
2643	64.68	8763.505	33806.816
5709	64.67	9759.142	39183.742
16429	64.65	13444.119	39477.457
13708	64.61	12698.461	36964.508
2088	64.59	8418.285	39713.434
12566	64.57	12084.543	37462.699
16366	64.55	13544.228	38918.73
3914	64.53	9190.787	34712.441
13126	64.51	12367.044	37667.945
6036	64.46	9795.196	36369.988
18392	64.38	14325.785	36229.902
6745	64.38	10094.191	39222.727
14189	64.36	12733.788	39026.352
15179	64.34	12930.789	39964.902
13638	64.24	12699.547	36208.773
1700	64.01	8284.674	36898.629
5855	63.96	9918.624	37874.59
15091	63.96	13055.37	38958.914
15034	63.94	13001.341	38389.227
5944	63.9	9887.508	37375.402
15420	63.86	13261.661	38371.008
9970	63.78	11209.728	35852.551
8977	63.71	10818.976	37071.637
11732	63.69	11932.838	38659.043
17355	63.67	13932.277	37306.816
5592	63.67	9522.742	40310.039
7423	63.54	10327.193	34700.926
3607	63.5	8934.489	36402.773
10806	63.42	11483.036	35176.16
4273	63.42	9117.724	38548.508
6092	63.38	9910.106	35466.121
7265	63.38	10308.106	36461.453
19067	63.34	14565.594	38075.879
12310	63.34	12258.565	34942.789
14170	63.23	12779.333	39464.512
9704	63.23	11151.418	34707.188
12764	63.19	12188.48	39489.262
3873	63.13	9095.852	34011.34
7600	63.08	10512.128	34615.688
2264	63.08	8539.974	37613.762
15239	63.04	13293.075	40344.48
11014	63.02	11807.211	34463.848
19147	62.92	14554.234	37526.004
5916	62.67	9916.942	37466.461
13164	62.56	12453.929	36904.934
13737	62.48	12671.033	37328.172
12429	62.48	12211.273	36046.113
19312	62.42	14427.283	35728.703
2368	62.41	8435.79	36284.191
1846	62.37	8233.273	38592.938
3135	62.29	8757.636	39742.156
18166	62.23	14085.601	35205.648
18741	62.23	14268.792	39799.789
14192	62.23	12738.119	39126.055
16698	62.16	13569.816	39108.734
10428	62.14	11453.129	39512.73
18378	62.12	14277.298	36098.984
16330	62.08	13400.971	38650.484
359	62.02	7690.44	36741.914
7628	61.98	10429.665	34858.727
3222	61.79	8930.293	40527.387
14351	61.77	12871.236	37492.301
6806	61.75	9984.416	39792.168
18643	61.72	14309.939	38643.777
980	61.7	8159.991	39503.426
8784	61.68	10961.214	34164.559
12769	61.64	12147.05	39550.68
19262	61.64	14595.13	36171.086
17846	61.6	14209.837	39080.91
6505	61.58	9981.579	36875.566
15424	61.58	13331.743	38397.914
17681	61.58	14100.508	40300.855
5775	61.56	9896.565	38558.531
17860	61.52	14017.891	38779.469
18887	61.52	14634.864	39651.84
9975	61.47	11277.199	35921.973
11281	61.45	11666.907	37188.266
11614	61.43	11881.88	39892.941
3407	61.43	8889.833	38433.828
1936	61.37	8317.877	39624.094
7293	61.31	10329.494	36167.297
14549	61.24	12745.127	35452.988
11433	61.22	11754.942	38964.711
1356	61.2	8126.668	34696.328
2099	61.2	8503.564	39502.277
7268	61.2	10246.982	36482.625
19205	61.16	14606.06	36811.289
11112	61.12	11644.608	35441.254
5743	61.06	9908.609	38876.926
348	61.06	7660.037	36655.578
15165	61.05	13127.639	39835.07
16198	60.8	13550.256	37411.555
18656	60.78	14335.032	38777.945
3044	60.76	8816.116	38562.359
4230	60.7	9260.789	38146.043
4900	60.66	9468.754	35348.074
3597	60.66	8885.806	36265.559
16238	60.61	13551.122	37766.094
16691	60.59	13744.255	39082.367
14100	60.57	12901.75	40010.699
4902	60.55	9345.561	35163.125
3142	60.55	8844.871	39828.809
13197	60.45	12486.354	36605.098
15528	60.41	13142.054	37489.457
3087	60.41	8667.103	39051.84
15051	60.3	13134.392	38585.719
8990	60.28	10957.875	37253.336
9120	60.26	10837.839	38828.215
17992	60.26	14044.481	37473.543
16913	60.18	13755.214	36766.301
11434	60.11	11774.275	38969.797
5361	60.05	9650.576	37742
7337	60.05	10134.878	35685.078
3559	60.05	8870.291	36799.211
408	59.99	7889.129	37076.457
17774	59.97	14021.436	39645.711
13843	59.97	12595.98	38477.488
4758	59.95	9324.725	37521.188
6449	59.92	10014.86	36322.273
3583	59.88	8938.761	36694.199
12324	59.86	12091.27	35017.91
7437	59.86	10132.026	34496.512
15202	59.82	12948.567	40237.504
12767	59.76	12106.261	39534.152
3716	59.7	8922.377	34750.57
4744	59.59	9395.2	37692.492
3971	59.57	9102.343	35688.813
3184	59.55	8684.405	40254.594
10194	59.53	11417.564	38656.164
5073	59.51	9694.262	34105.434
12336	59.49	12089.476	35121.797
18828	59.49	14509.459	40423.012
5347	59.46	9698.858	37622.34
17884	59.4	13995.159	38652.77
6609	59.4	10116.056	37837.914
1681	59.36	8410.149	36715.223
5086	59.34	9660.404	34235.234
18869	59.32	14633.47	40107.336
16146	59.26	13532.177	37102.113
12077	59.25	12014.682	35119.301
13684	59.23	12619.019	36637.414
14471	59.23	12847.455	36159.207
17575	59.15	13974.743	39440.723
17656	59.07	13822.95	40244.387
4724	59.03	9327.887	37552.773
7090	59.03	10201.561	38327.66
7990	59	10352.4	38919.227
12198	58.98	12043.874	33556.402
9097	58.96	10948.001	38449.012
1191	58.96	8134.544	37288.836
9125	58.94	10798.092	38873.215
4632	58.86	9483.79	38736.703
15417	58.79	13288.2	38645.301
14994	58.67	13078.389	37956.473
12296	58.65	12185.987	34747.047
17907	58.65	14163.596	38229.895
871	58.57	7705.455	40341.98
13249	58.54	12433.363	36145.031
11324	58.48	11705.11	37670.668
2436	58.42	8531.808	35460.094
15045	58.36	13063.279	38477.371
14895	58.27	13136.643	37113.492
15655	58.23	13271.83	36218.508
2256	58.23	8588.629	37852.809
6836	58.21	10057.78	40169.148
7136	58.21	10206.822	37749.57
7307	58.19	10294.299	36011.777
1690	58.19	8350.271	36826.598
12766	58.17	12079.973	39525.238
18812	58.17	14255.129	40523.988
8450	58.15	10718.082	37302.488
16864	58.11	13631.365	37459.121
10588	58.11	11611.095	37852.68
15072	58.11	12964.63	38822.023
9556	58.08	11174.266	37072.398
10226	58.08	11404.066	38989.902
3170	58.06	8755.097	40107.992
16520	58.02	13372.849	40354.379
15309	58	13327.807	39935.027
16750	57.9	13616.035	38597.93
4546	57.89	9290.108	39557.016
3084	57.81	8759.843	39028.633
7474	57.79	10331.417	33868.102
5476	57.77	9589.675	38904.527
7476	57.71	10187.843	33883.941
19045	57.64	14604.699	38213.852
3821	57.58	8954.99	33615.109
12407	57.58	12228.671	35787.762
12102	57.52	11976.872	34755.836
9756	57.5	11004.984	33926.379
12442	57.46	12122.28	36129.766
11586	57.41	11927.201	40221.27
7461	57.41	10224.846	34020.262
4951	57.37	9460.237	34371.004
16909	57.37	13708.497	36751.566
4500	57.35	9475.889	40276.703
8750	57.31	10911.869	33819
11729	57.29	11958.399	38603.117
802	57.29	7954.986	39800.355
3465	57.25	8955.468	37985.383
11820	57.23	12036.838	37683.102
18608	57.2	14338.532	38289.078
4784	57.18	9427.491	37175.836
16096	57.16	13532.071	36681.586
6576	57.1	10131.971	37562.957
5969	57.1	9736.108	36941.863
5332	57.04	9675.369	37431.629
11382	57.04	11780.517	38332.07
234	57	7872.897	35747.227
15506	56.97	13326.523	37635.52
1108	56.97	8191.045	38221.613
1741	56.95	8271.816	37393.863
2033	56.93	8619.887	40122.82
8660	56.93	10593.69	34634.906
15437	56.83	13270.176	38490.598
844	56.83	7682.597	40113.016
4298	56.81	9245.861	38799.938
14140	56.75	12742.136	39715.086
11296	56.7	11753.579	37349.922
4749	56.7	9346.769	37420.711
10122	56.66	11259.029	37786.438
4827	56.66	9484.43	36513.586
10038	56.62	11293.55	36792.121
9594	56.6	11085.521	36298.867
2897	56.56	8683.95	37073.09
5985	56.54	9852.33	37005.926
23	56.51	7727.973	33751.52
13214	56.47	12299.211	36459.844
3000	56.45	8803.171	38070.066
12081	56.45	11940.786	34874.211
6006	56.43	9757.902	36593.664
6314	56.35	10118.025	34659.391
13404	56.31	12321.207	34443.027
5762	56.3	9887.766	38729.598
16377	56.3	13455.114	39011.984
16319	56.3	13510.628	38575.43
19335	56.26	14499.783	35409.957
3283	56.24	8927.199	39795.598
9066	56.18	10835.642	38148.035
5502	56.18	9677.276	39215.012
7317	56.16	10338.162	36089.43
12095	56.12	12063.912	34673.914
6532	56.12	10064.815	37209.027
10084	56.12	11410.68	37481.051
11159	56.1	11653.891	35902.762
8046	56.1	10457.174	39628.527
4917	56.07	9352.83	34830.094
7016	56.07	10213.576	38912.109
16255	56.03	13539.594	37982.598
6768	56.01	9986.42	39415.855
13567	55.95	12626.381	35469.215
12661	55.93	12125.197	38390.363
708	55.93	7923.886	39140.254
8807	55.93	10835.743	34414.563
5927	55.87	9825.507	37260.289
2680	55.85	8786.147	34167.238
12041	55.85	11927.898	35354.203
17929	55.84	14205.486	38137.004
5955	55.74	9770.529	37117.402
5967	55.74	9908.48	36913.395
16292	55.7	13428.162	38346.203
562	55.7	7714.974	38072.066
18237	55.66	14064.123	33618.16
1156	55.57	8109.123	37807.094
8397	55.55	10757.598	37724.438
12974	55.53	12312.775	39155.934
14133	55.51	12760.758	39954.121
1867	55.49	8414.748	38830.922
17373	55.45	13787.808	37435.195
6443	55.41	10014.722	36260.91
12681	55.39	12131.033	38624.215
6430	55.34	10121.02	36124.117
6659	55.32	10102.32	38327.297
6995	55.32	10170.643	39268.254
5296	55.3	9517.868	37104.836
4223	55.28	9090.142	38066.645
5511	55.24	9579.406	39321.844
144	55.24	7909.515	34761.074
4873	55.24	9366.861	35885.746
1133	55.22	8165.5	38161.891
10689	55.22	11595.323	36434.699
19364	55.17	14428.725	34691.125
15187	55.17	13099.621	40074.988
16955	55.17	13771.346	36334.719
18495	55.13	14372.982	37118.707
5973	55.13	9764.463	36969.688
6180	55.07	9709.776	34389.652
178	55.05	7665.304	35098.914
9276	55.01	11059.228	40495.719
3242	54.9	9049.915	39976.195
5441	54.86	9629.759	38581.176
239	54.86	7712.722	35800.48
9875	54.84	11310.34	34883.766
253	54.84	7675.688	35911.145
1812	54.8	8254.843	38235.473
6004	54.78	9767.396	36586.34
17197	54.72	13828.338	35777.672
7925	54.69	10430.213	38311.719
17499	54.67	13858.347	38647.789
11810	54.63	12047.644	37575.113
2143	54.63	8598.174	39076.34
4313	54.59	9081.029	38992.402
6664	54.55	10088.205	38365.094
9682	54.51	11142.65	34977.266
4575	54.49	9319.695	39200.234
11549	54.49	11806.771	40358.027
12085	54.48	12065.325	34944.371
2538	54.46	8625.631	34406.641
11688	54.46	11903.391	38887.477
2009	54.46	8475.506	40316.496
8998	54.46	10973.681	37422.176
3482	54.44	8936.427	37790.91
7991	54.44	10422.03	38926.539
8561	54.38	10769.362	35916.43
7032	54.3	10303.922	38765.988
7430	54.28	10345.55	34765.871
18965	54.26	14484.128	39046.863
4501	54.25	9490.931	39969.406
12969	54.25	12460.594	39410.246
8119	54.25	10489.416	40326.836
10821	54.25	11424.77	35041.734
13222	54.25	12303.696	36527.723
17678	54.23	13978.232	40522.926
15087	54.17	13127.327	38941.848
4294	54.17	9266.785	38747.504
4712	54.15	9288.374	37730.945
17487	54.15	13903.62	38500.512
17090	54.13	13585.02	33824
17454	54.11	13836.948	38093.043
7341	54.11	10262.296	35486.004
36	54.07	7797.197	33872.035
2322	54.07	8473.534	37002.145
17375	54.05	13980.064	37462.867
919	54.03	8049.251	40480.645
9258	54.02	10779.536	40477.875
11489	53.9	11794.657	39520.523
10970	53.84	11792.341	33939.066
17943	53.84	14123.741	37939.461
18094	53.82	14194.616	36400.141
3361	53.81	8975.199	38895.703
10882	53.75	11561.821	34285.555
11616	53.71	11993.676	39907.613
10800	53.65	11494.592	35152.07
10725	53.65	11572.919	36186.773
1955	53.63	8350.439	39833.633
8009	53.63	10394.28	39126.484
13271	53.63	12402.404	36013.414
12311	53.5	12169.838	34944.73
2487	53.5	8621.612	35086.246
3925	53.5	9183.908	34874.773
12033	53.5	11860.538	35587.895
1396	53.48	8011.314	34098.121
17549	53.44	13966.45	39233.121
1084	53.44	8151.918	38636.664
16793	53.44	13587.111	38086.297
9985	53.44	11289.789	36057.766
12638	53.38	12271.521	38156.668
1458	53.38	8369.628	33855.359
15846	53.36	13207.985	34815.516
13645	53.31	12684.869	36245.223
11928	53.29	12027.504	36569.086
636	53.27	7767.976	38591.133
13844	53.27	12648.763	38480.941
5490	53.23	9510.444	39061.246
12716	53.19	12134.259	39015.316
5645	53.15	9835.815	40236
8319	53.12	10602.118	38609.258
7657	53.1	10543.8	35326.938
16629	53.08	13589.917	39690.926
2896	53.06	8672.693	37038.492
6910	53.04	10163.611	39989.5
1642	53.02	8330.824	36276.73
16616	52.98	13741.518	39868.012
11957	52.96	11948.167	35983.367
11895	52.94	11976.683	36894.09
17175	52.92	13826.153	35507.742
17313	52.9	13948.655	36966.965
2456	52.9	8475.354	35390.945
5733	52.89	9898.333	39103.988
14810	52.87	12992.278	36293.781
18803	52.85	14385.818	40450.207
5183	52.85	9495.925	35788.668
9887	52.83	11408.548	34977.926
4710	52.83	9352.387	37708.422
15235	52.83	13227.316	40299.949
9170	52.81	10917.34	39305.063
3486	52.75	8992.185	37822.305
5903	52.73	9795.13	37685.207
13257	52.69	12428.546	36258.344
17935	52.68	14021.752	37905.906
17503	52.64	13908.657	38679.895
9681	52.62	11001.33	34975.008
12441	52.6	12269.428	36129.715
17720	52.56	14199.234	40211.121
17395	52.56	13949.456	37564.043
8696	52.54	10610.027	33863.289
10773	52.54	11523.735	35521.188
4814	52.54	9384.88	36631.789
18444	52.48	14362.501	36742.262
2287	52.48	8555.509	37284.211
9488	52.46	11115.772	37990.281
3554	52.45	8856.742	36788.469
15154	52.45	13064.479	39726.668
13601	52.41	12633.749	35800.473
11451	52.39	11710.438	39200.172
8785	52.39	10803.513	34179.332
15933	52.37	13455.263	34011.387
17667	52.33	13948.645	40403.676
4482	52.33	9461.15	40135.559
3227	52.33	8976.181	40170.992
16326	52.31	13545.968	38623.066
9413	52.29	11077.574	38781.945
4220	52.27	9166.825	38058.805
4722	52.25	9349.296	37854.023
10849	52.25	11517.322	34738.109
6055	52.23	9863.403	36036.266
6714	52.16	10072.334	38861.77
4460	52.14	9078.93	40524.824
7382	52.1	10303.806	35264.5
5694	52.08	9830.808	39613.105
9144	52.02	10827.252	39099.289
18947	52.02	14631.011	39251.254
11735	52.02	12014.074	38358.852
6163	52	9754.049	34766.277
13250	51.99	12472.818	36145.711
10336	51.97	11321.578	40296.02
6859	51.95	9922.693	40481.254
12011	51.93	11961.783	35734.5
9703	51.93	11201.86	34701.547
19185	51.91	14549.655	36923.984
1050	51.87	8166.06	38951.758
11956	51.85	12065.783	35982.293
4265	51.85	9168.383	38489.824
12132	51.83	11990.647	34465.566
14640	51.81	13049.158	33968.223
954	51.79	8069.752	39893.328
18769	51.77	14349.689	40119.621
15451	51.68	13277.42	38276.715
14715	51.62	13067.02	35262.008
67	51.62	7653.178	34170.887
2833	51.58	8775.873	36351.781
12267	51.56	12228.676	34316.855
7793	51.53	10417.1	37003.246
18508	51.51	14232.385	37198.309
5593	51.51	9508.847	40312.824
10473	51.49	11524.171	38837.773
2323	51.49	8516.054	37016.297
12904	51.49	12372.051	40031.84
3487	51.47	8925.951	37825.559
17298	51.43	13986.86	36851.188
10395	51.43	11580.81	40054.332
14749	51.43	13118.817	35720.906
10893	51.37	11533.406	33849.566
4506	51.37	9307.603	40091.754
8970	51.35	10865.22	36853.227
8883	51.28	10821.604	35464.563
7220	51.28	10280.74	37020.848
13232	51.26	12404.272	36323.625
2134	51.24	8571.264	39295.863
1501	51.2	8359.665	34358.039
17527	51.2	13984.652	39008.332
7601	51.18	10475.014	34633.996
11536	51.18	11751.273	40165.66
16248	51.16	13421.546	37868.988
9107	51.16	10958.813	38610.402
8698	51.14	10572.401	33880.313
18865	51.14	14481.719	40041.121
2523	51.1	8560.027	34586.836
18091	51.09	14171.95	36380.34
4116	51.07	9269.695	37091.238
1628	51.05	8304.465	36155.094
1933	51.05	8340.32	39610.621
12720	51.05	12235.157	39036.145
6633	51.05	9953.747	38069.727
11911	51.05	11914.753	36701.914
7638	51.05	10546.675	35044.27
495	51.03	7905.196	37730.535
6403	51.03	10095.026	35792.547
19078	51.03	14552.62	38115.344
16960	51.01	13770.77	36371.16
16783	51.01	13667.92	38032.102
16154	51.01	13538.317	37163.957
1880	50.99	8387.774	38929.563
18087	50.99	14190.536	36328.754
3162	50.95	8722.758	40022.328
4344	50.93	9138.663	39252.801
8393	50.91	10725.803	37719.078
15520	50.91	13278.793	37431.055
198	50.89	7884.734	35289.949
4540	50.87	9390.894	39519.535
16515	50.82	13383.974	40288.988
10595	50.82	11568.593	37645.188
16088	50.8	13355.124	36627.621
943	50.8	8178.326	40079.852
9670	50.76	11060.741	35435.664
10334	50.76	11340.526	40268.039
1028	50.74	8189.393	39029.188
18321	50.72	14404.53	35160.039
532	50.72	7772.376	37891.066
10519	50.64	11444.342	38401.926
2881	50.64	8700.897	36863.586
17047	50.61	13648.587	35290.625
6715	50.61	10132.223	38868.59
18238	50.59	14184.172	33631.941
3985	50.59	9171.638	35983.508
78	50.57	7668.028	34246.328
6432	50.57	10050.153	36166.375
10304	50.51	11367.955	39891.043
11682	50.51	11893.413	38854.262
12111	50.51	11869.38	34563.734
6266	50.49	10063.132	33874.891
15476	50.49	13173.959	37892.219
16508	50.47	13395.801	40252.453
12096	50.47	11922.821	34687.23
5928	50.47	9753.925	37259.688
7028	50.45	10264.525	38716.496
2545	50.43	8485.644	34226.93
15294	50.41	13150.311	39807.094
8075	50.4	10527.713	39927.797
15902	50.4	13347.768	33651.559
16941	50.4	13709.403	36472.379
11599	50.38	11919.55	40098.176
4141	50.38	9214.332	37345.656
18351	50.36	14309.001	35694.613
16875	50.34	13717.466	37261.148
8194	50.34	10722.281	39927.168
19212	50.34	14530.804	36857.848
9696	50.34	11056.425	34964.145
11767	50.34	12011.992	38062.879
6718	50.32	10127.417	38892.391
7124	50.32	10192.686	37955.695
14431	50.32	12803.443	36722.242
13592	50.32	12508.908	35708.086
14060	50.3	12885.981	40498.617
15493	50.3	13151.765	37789.77
9268	50.28	11054.692	40338.324
15426	50.28	13319.071	38413.227
6996	50.28	10251.735	39271.988
16940	50.26	13576.542	36464.492
18910	50.26	14624.084	39569.949
12180	50.24	12003.703	34007.898
10134	50.24	11221.108	37961
8597	50.24	10593.722	35215.066
7033	50.24	10158.112	38780.938
5522	50.22	9582.886	39495.992
7899	50.18	10379.947	38091.863
7745	50.18	10386.042	36581.504
10302	50.15	11221.662	39845.078
2054	50.11	8446.606	39957.398
2389	50.11	8538.864	36215.773
10949	50.07	11661.061	33595.266
2580	50.07	8516.449	34003.371
14547	50.05	12732.654	35420.836
6009	50.03	9779.573	36618.941
9482	50.03	11180.893	37906.094
1100	50.01	8014.014	38471.297
3595	50.01	8937.793	36579.023
15363	50.01	13144.811	39243.383
11210	50.01	11785.398	36429.359
10321	49.99	11400.22	40102.516
8138	49.99	10440.938	40473.961
10415	49.97	11518.269	39950.484
7125	49.96	10161.047	37963.344
13219	49.96	12299.031	36490.699
1809	49.96	8417.585	38202.543
1948	49.94	8321.808	39797.797
9274	49.92	11122.33	40416.313
6861	49.9	9990.097	40511.719
18704	49.88	14304.983	39319.668
18726	49.88	14386.54	39576.895
1079	49.88	8057.151	38598.953
13990	49.84	12605.671	39985.477
10731	49.84	11492.193	35940.102
8110	49.84	10377.88	40224.961
3411	49.82	8872.19	38468.18
11270	49.8	11662.67	37075.379
10698	49.78	11563.42	36546.285
6501	49.74	10053.858	36816.695
3493	49.74	9062.152	37859.738
10944	49.74	11807.712	33529.211
932	49.73	8189.97	40223.824
9462	49.71	11102.649	38049.031
9255	49.69	10808.038	40441.531
6389	49.69	10039.184	35670.785
9434	49.67	11073.297	38456.273
5434	49.67	9602.317	38521.629
958	49.63	8172.952	39907.219
3468	49.61	9045.2	38005.152
16595	49.59	13663.202	40012.199
1245	49.57	8164.564	36589.688
12183	49.55	11915.735	33742.559
3473	49.55	9047.777	37707.273
7906	49.55	10535.497	38143.535
19332	49.53	14442.254	35348.379
2059	49.51	8571.746	40044.238
12082	49.51	11943.307	34886.344
9697	49.51	11049.608	34968.133
4489	49.51	9383.834	40189.922
418	49.5	7678.893	37161.297
15582	49.5	13166.354	36978.367
17952	49.48	14188.193	37988.523
2358	49.46	8513.425	36442.988
18829	49.46	14428.252	40429.512
6042	49.44	9708.759	36098.363
2853	49.44	8732.213	36569.094
13932	49.44	12503.113	39296.305
19220	49.38	14574.478	36658.543
13087	49.36	12386.742	37911.238
4366	49.36	9146.826	39493.137
3687	49.34	9003.213	35117.645
6966	49.32	10134.024	39592.621
6615	49.28	10008.533	37888.543
15952	49.27	13544.698	34473.836
14099	49.25	12762.719	40000.914
18650	49.23	14273.738	38701.195
7562	49.23	10541.989	34347.434
749	49.23	7893.343	39394.281
17596	49.23	13957.477	39628.242
3889	49.21	9093.179	34227.809
11777	49.21	12063.793	38164.398
13853	49.21	12495.562	38601.332
9136	49.19	10860.872	38985.398
18830	49.17	14629.611	40435.379
12022	49.17	11855.119	35458.566
2017	49.17	8533.462	40375.43
13272	49.17	12283.521	36015.512
1174	49.15	8176.288	37386.109
18626	49.09	14249.845	38503.637
706	49.07	7904.914	39109.777
3354	49.07	8912.672	39142.141
11759	49.07	11873.183	38330.27
10829	49.07	11548.493	34813.91
2971	49.05	8785.025	37853.273
8835	49.04	10853.74	34610.156
204	49.04	7828	35373.051
11419	49	11735.176	38822.723
12023	48.96	11940.929	35465.422
104	48.96	7871.491	34476.035
8921	48.92	10930.002	36037.531
12843	48.88	12235.548	40461.242
17374	48.86	13991.114	37439.207
15452	48.86	13344.697	38276.043
19126	48.86	14476.954	37627.758
17470	48.86	13902.691	38221.668
776	48.84	7697.768	39614.078
15287	48.82	13307.277	40017.012
13744	48.82	12598.467	37421.863
1201	48.82	8010.566	37383.074
12972	48.81	12337.208	39446.438
8508	48.81	10568.706	36566.18
1742	48.81	8288.376	37397.625
15965	48.79	13541.15	34606.57
15946	48.79	13495.294	34342.762
13196	48.79	12448.849	36599.219
17817	48.77	14206.585	39229.293
16414	48.77	13424.445	39386.148
2596	48.75	8564.433	33580.172
872	48.73	7792.674	40340.566
10015	48.73	11371.082	36400.57
11800	48.69	12043.95	37806.324
19227	48.69	14496.099	36446.711
787	48.69	7912.842	39692.359
15050	48.67	12933.918	38578.488
18517	48.63	14291.685	37298.992
16742	48.63	13772.995	38536.609
13043	48.61	12409.267	38660.938
18967	48.6	14574.294	39087.98
9350	48.6	11073.347	39154.121
19418	48.6	14602.899	33721.254
10916	48.54	11526.377	33781.039
2640	48.5	8696.894	33767.539
5740	48.5	9765.548	39145.117
8878	48.48	10844.455	35311.977
12897	48.46	12479.258	39964.059
19432	48.42	14550.907	33648.605
9358	48.42	11154.291	39201.277
135	48.4	7894.072	34682.617
13118	48.37	12403.484	37835.629
11529	48.37	11823.112	40102.785
18411	48.37	14355.727	36465.262
16431	48.35	13475.554	39510.16
16737	48.35	13737.879	38820.254
9328	48.35	11118.549	39481.277
11774	48.33	11959.563	38147.641
4443	48.31	9203.709	40312.219
18403	48.31	14326.337	36327.961
7983	48.27	10514.158	38876.313
5848	48.27	9712.376	38147.668
18546	48.25	14373.937	37595.832
4636	48.25	9314.643	38759.012
7715	48.23	10538.577	36316.203
8545	48.17	10747.17	35953.813
1926	48.15	8320.41	39513.961
13518	48.15	12704.024	34309.012
14278	48.14	12854.17	38035.742
2215	48.12	8551.576	38091.359
3743	48.06	8990.369	34608.656
7798	48.06	10435.198	37043.98
8941	48.04	10813.101	36304.711
6338	48.04	10075.743	35034.23
4526	48.04	9488.814	39728.633
19005	48.04	14437.591	38816.133
16017	48.04	13540.658	35645.547
10812	48.02	11570.795	35235.023
128	48	7766.508	34641.688
8088	48	10471.665	40067.633
5664	48	9881.997	39894.844
10070	47.96	11325.218	37355.863
7811	47.96	10557.922	37202.316
15977	47.96	13353.842	34733.57
5480	47.96	9679.34	38944.953
10331	47.96	11351.672	40222.734
11137	47.94	11800.276	35618.598
7695	47.94	10537.685	35853.461
16227	47.92	13525.753	37626.059
10388	47.91	11551.613	40247.043
18700	47.91	14278.309	39291.047
4060	47.91	9076.697	36651.461
2400	47.87	8520.396	36007.57
5068	47.87	9512.234	34059.297
17638	47.87	13838.919	40075.086
4976	47.83	9414.345	34016.02
18183	47.83	14160.577	34896.984
5371	47.83	9538.918	37850.777
2870	47.83	8640.764	36732.559
11523	47.81	11722.664	40029.148
17665	47.81	13814.62	40369.324
15841	47.79	13218.056	35032.887
7303	47.79	10262.23	35946.086
19317	47.77	14432.139	35470.855
7099	47.77	10252.531	38079.879
573	47.73	7888.349	38167.449
7837	47.73	10373.652	37431.66
14350	47.71	12906.317	37485.16
18538	47.69	14396.064	37502.637
16710	47.69	13760.125	38891.5
11211	47.68	11726.721	36442.703
7545	47.64	10426.705	34078.703
4517	47.64	9302.501	39920.184
10059	47.62	11415.442	37118.305
196	47.62	7762.972	35276.371
6047	47.6	9753.051	36189.289
18734	47.6	14369.441	39716.664
9936	47.6	11420.353	35483.941
10103	47.58	11264.487	37640.41
14477	47.58	12845.787	36217.305
3989	47.56	9170.739	36047.609
5111	47.5	9609.84	34722.703
18245	47.48	14401.212	33622.066
7753	47.48	10520.041	36611.652
18901	47.46	14539.424	39773.117
14490	47.46	12920.094	36007.816
12692	47.46	12096.436	38696.34
7249	47.46	10160.219	36608.754
7273	47.46	10258.236	36572.289
18720	47.41	14230.042	39454.949
44	47.39	7943.026	33974.773
6204	47.37	9918.251	34091.871
11233	47.37	11674.147	36709.309
5264	47.35	9497.044	36753.043
4285	47.35	9211.896	38660.348
8788	47.35	10863.372	34241.82
6945	47.35	10338.025	39693.488
4928	47.33	9383.059	34716.438
1496	47.33	8252.77	34270.164
12625	47.33	12103.007	38038.402
18385	47.31	14361.379	36157.746
8563	47.31	10621.549	35622.98
10957	47.29	11847.052	33748.293
1198	47.27	8137.432	37375.27
15956	47.27	13482.577	34523.484
10244	47.27	11321.45	39183.645
13276	47.27	12313.436	36039.875
1772	47.25	8417.388	37748.395
3793	47.25	8934.176	33978.398
13971	47.24	12604.357	39778.352
4156	47.2	9087.23	37427.969
19180	47.18	14558.226	37180.109
6287	47.16	10093.184	34194.969
1968	47.16	8227.362	39997.531
377	47.16	7725.748	36873.594
6359	47.16	10096.865	35342.172
17473	47.16	13807.775	38314.086
16889	47.16	13750.874	37114.305
4982	47.16	9325.072	34110.629
13060	47.14	12483.547	38243.465
1765	47.12	8347.648	37647.641
14304	47.12	12911.851	37915.148
8572	47.12	10651.263	35747.723
11367	47.12	11823.318	38107.688
15834	47.1	13213.199	35390.145
3832	47.08	9274.386	33565.027
5354	47.08	9531.593	37675.043
7021	47.06	10225.869	38953.141
14968	47.06	13031.925	37722.055
18285	47.04	14266.875	34405.898
4516	47.04	9310.172	39919.125
9021	47.02	10896.852	37627.41
4372	47.02	9179.728	39540.539
13385	47.02	12415.825	34856.934
7076	47.01	10178.614	38237.668
17397	47.01	13806.065	37589.34
3857	46.99	9077.687	33797.137
16533	46.95	13564.496	40444.313
5995	46.95	9760.804	36784.77
17933	46.95	14135.725	37896.672
15664	46.95	13266.758	36022.191
4020	46.93	9192.262	36338.734
4771	46.93	9330.383	37353.82
2141	46.91	8518.362	39045.824
11836	46.91	12044.272	37512.07
7977	46.91	10458.892	38829.16
564	46.89	7916.081	38096.852
19366	46.85	14434.669	34795.625
9040	46.83	10924.182	37862.895
13301	46.83	12312.747	35928.371
13365	46.83	12354.037	35438.203
18440	46.83	14232.782	36731.43
5042	46.81	9588.026	33732.086
7494	46.81	10193.466	33813.184
9324	46.81	11047.186	39788.988
17837	46.78	14044.094	38870.203
5276	46.78	9530.99	36902.859
8053	46.76	10382.613	39767.57
9421	46.76	11104.447	38826.816
7641	46.74	10461.7	35129.094
12223	46.72	12224.563	33742.789
1860	46.72	8322.566	38744.723
11286	46.7	11724.758	37229.105
18448	46.7	14381.56	36783.801
3842	46.68	9159.323	33644.633
11122	46.66	11844.468	35539.379
2639	46.64	8723.64	33753.473
2947	46.62	8679.642	37584.73
3981	46.6	9218.739	35908.91
10642	46.6	11589.084	37141.871
17	46.6	7915.304	33709.559
11887	46.58	11909.299	36797.809
6962	46.56	10184.495	39549.27
15262	46.56	13264.172	40120.703
7498	46.55	10314.732	33570.164
9788	46.55	11363.947	33589.535
12463	46.51	12263.704	36285.078
2568	46.51	8535.507	33885.555
15317	46.51	13338.961	39710.242
7512	46.49	10437.322	33604.543
12577	46.49	12228.763	37531.988
16499	46.47	13431.517	40170.066
15418	46.47	13303.638	38644.824
13917	46.45	12518.154	39170.531
14104	46.45	12784.571	40022.594
10723	46.45	11452.022	36164.883
10910	46.43	11565.761	33754.523
16562	46.41	13601.495	40444.941
16557	46.41	13716.146	40377.148
15250	46.41	13242.009	40425.16
16919	46.39	13760.956	36828.176
9376	46.37	11144.45	39063.035
2991	46.37	8779.295	37997
15364	46.37	13343.07	39265.211
10387	46.37	11636.454	40220.395
15229	46.35	13105.342	40497.625
15369	46.33	13345.139	39307.094
8455	46.3	10694.713	37084.996
6250	46.3	9942.76	33695.156
11295	46.28	11684.287	37343.363
16126	46.26	13416.524	36927.266
4692	46.2	9362.192	38128.879
9432	46.2	11042.547	38427.387
6423	46.18	9922.27	36054.449
14092	46.18	12883.605	39960.66
9829	46.16	11237.346	34098.406
542	46.16	7693.192	37948.293
18522	46.14	14313.627	37395.445
5351	46.14	9561.548	37647.48
5679	46.12	9902.045	39789.828
1095	46.12	8189.966	38418.797
12536	46.11	12194.212	37108.715
17845	46.07	14114.432	38982.211
15472	46.05	13274.35	38159.891
1017	46.03	8103.868	39228.758
10431	46.01	11574.163	39541.043
13170	46.01	12455.836	36929.125
9745	45.99	11199.589	33862.898
16744	45.99	13700.23	38540.273
4300	45.99	9261.375	38834.98
14199	45.99	12856.686	38894.547
12979	45.97	12296.695	39212.629
11329	45.97	11766.465	37754.18
13848	45.97	12652.255	38528.98
4271	45.97	9102.956	38537.723
16256	45.97	13465.251	37985.938
15411	45.95	13320.11	38583.246
4685	45.93	9446.099	38067.074
17968	45.93	13997.165	37795.074
14172	45.91	12824.802	39468.098
11373	45.91	11834.288	38209.633
1082	45.89	8174.536	38627.137
3760	45.89	9011.959	34484.281
5681	45.88	9884.991	39482.902
2265	45.86	8524.195	37616.105
5626	45.86	9749.873	40504.387
5229	45.86	9560.758	36337.102
11481	45.84	11803.177	39460.023
16273	45.84	13473.514	38212.34
2515	45.82	8576.214	34738.379
7921	45.8	10535.359	38284.367
12768	45.78	12118.292	39545.543
1259	45.78	8153.543	36474.766
18748	45.76	14341.451	39850.965
5494	45.76	9548.93	39103.66
2521	45.74	8571.646	34562.555
3782	45.74	8857.612	33852.215
157	45.74	7777.021	34874.141
3485	45.72	9037.778	37808.328
16667	45.7	13719.374	39223.352
18951	45.7	14458.266	39275.137
15009	45.68	13000.983	38120.016
9148	45.68	10918.434	39143.68
11817	45.66	11907.788	37663.367
9772	45.65	11135.545	33794.523
11607	45.65	11871.859	39835.816
2369	45.63	8549.44	36284.348
7587	45.63	10461.934	34471.953
16428	45.63	13377.371	39474.246
5862	45.61	9902.136	37919.789
5189	45.61	9612.082	35895.152
9247	45.61	10955.241	40313.629
10413	45.59	11471.279	39919.934
12917	45.57	12443.329	39811.508
1131	45.57	8098.898	38146.148
4378	45.57	9068.286	39577.109
5821	45.57	9713.809	38273.277
20	45.55	7730.503	33724.188
5277	45.55	9573.002	36921.398
18395	45.55	14330.634	36262.617
15208	45.53	12964.629	40281.816
14239	45.51	12866.382	38355.211
18376	45.51	14240.84	36078.719
13920	45.47	12545.41	39178.293
6442	45.45	9975.471	36259.453
6113	45.45	9774.501	35164.535
8981	45.45	10860.184	37174.402
17449	45.43	13885.475	38054.293
18108	45.42	14000.067	36220.609
3009	45.42	8839.946	38173.516
17699	45.42	14121.677	40447.426
18925	45.42	14477.886	39365.809
210	45.42	7861.801	35497.875
13186	45.42	12404.593	36827.27
4459	45.42	9090.692	40505.199
18518	45.42	14246.441	37337.863
16731	45.4	13688.029	38750.461
9183	45.4	10911.308	39398.867
16546	45.38	13722.659	40288.516
9401	45.38	11184.39	38733.941
5356	45.38	9568.967	37705.277
3474	45.36	8975.735	37707.969
18343	45.36	14364.981	35576.949
18163	45.32	14172.511	35136.422
9427	45.32	11095.138	38591.43
7392	45.3	10272.451	35083.887
5360	45.3	9513.245	37726.602
9961	45.3	11295.874	35738.828
13522	45.26	12632.113	34407.492
7003	45.26	10314.329	39034.348
3555	45.24	8994.196	36786.578
15207	45.24	13079.926	40279.031
13787	45.24	12698.789	37914.992
8539	45.22	10737.742	36208.699
11468	45.2	11645.895	39373.434
8313	45.2	10627.704	38562.727
7048	45.2	10292.77	38604.543
2846	45.2	8785.886	36519.871
15367	45.2	13159.351	39283.223
15355	45.19	13307.857	39166.285
972	45.19	8135.332	39728.785
12451	45.19	12143.055	36208.652
3155	45.17	8766.445	39942.652
3204	45.17	8708.87	40533.914
14616	45.17	12892.281	33827.672
7332	45.15	10328.708	35637.48
14723	45.13	13114.141	35470.523
17354	45.11	13851.27	37297.504
10816	45.09	11589.921	35284.734
11700	45.09	11972.861	38677.504
8575	45.09	10627.57	35768.055
18571	45.05	14214.263	37882.672
343	45.05	7914.197	36624.648
13190	45.05	12332.077	36871.926
10144	45.03	11210.164	38050.328
3429	45.03	8980.182	38294.906
19393	45.01	14630.249	34087.434
5391	45.01	9585.713	38021.848
1710	44.99	8341.274	37047.824
8968	44.99	10909.476	36735.84
16259	44.99	13508.207	38028.816
14662	44.97	13033.19	34277.602
8913	44.97	10854.027	35884.195
13360	44.97	12301.651	35352.801
16976	44.96	13620.131	36228.516
16617	44.94	13765.801	39873.367
4030	44.94	9097.354	36401.336
2180	44.92	8472.881	38583.563
6551	44.92	10057.857	37354.793
6594	44.9	10082.297	37700.145
5420	44.9	9639.28	38411.609
11169	44.88	11785.857	36004.742
18090	44.88	14052.204	36370.895
17195	44.88	13866.463	35760.656
4433	44.88	9276.419	40109.098
6641	44.86	10122.408	38170.902
2729	44.86	8765.893	34867.781
6253	44.86	10023.817	33747.746
199	44.84	7868.391	35317.84
17635	44.84	13911.379	40059.949
8923	44.84	10972.527	36070.633
10780	44.82	11527.741	35575.102
1312	44.82	8061.068	35491.602
8704	44.82	10767.234	33934.641
5018	44.8	9424.826	33555.293
15244	44.8	13295.212	40379.48
2707	44.8	8810.589	34681.223
17828	44.8	14151.825	39082.16
14241	44.78	12812.567	38371.094
12229	44.78	12104.958	33850.207
865	44.76	7682.14	40275.031
11306	44.76	11740.674	37488.539
19286	44.75	14453.95	36082.328
2709	44.75	8764.154	34691.5
5498	44.75	9683.31	39189.48
13864	44.73	12562.194	38662.73
10318	44.73	11241.782	40015.168
9904	44.73	11358.072	35141.852
6240	44.73	10112.88	33568.438
10980	44.71	11795.623	34142.484
13661	44.71	12617.379	36421.602
11338	44.71	11659.042	37890.281
7860	44.71	10519.758	37646.402
3806	44.69	8964.28	33794.012
4691	44.67	9286.101	38111.441
11079	44.67	11835.502	35040.809
5323	44.65	9671.596	37331.152
7722	44.65	10389.871	36413.344
13419	44.65	12371.997	34297.5
18548	44.63	14338.395	37615.52
6165	44.63	9879.338	34789.27
17654	44.61	13842.55	40225.43
5455	44.59	9578.213	38673.676
14072	44.57	12899.69	40166.309
14764	44.55	13104.411	35870.957
8173	44.55	10670.176	40241.031
9180	44.53	10836.146	39389.559
5000	44.53	9340.659	34000.371
17543	44.52	13828.396	39191.887
8333	44.52	10725.714	38415.723
13581	44.52	12580.685	35650
2685	44.52	8737.38	34258.164
8419	44.52	10597.077	37611.262
9538	44.52	11017.562	37471.379
1870	44.52	8350.879	38860.816
5212	44.5	9535.44	36135.465
16704	44.5	13666.448	39149.645
13142	44.48	12492.584	37236.461
19097	44.46	14609.804	37711.145
12975	44.46	12418.07	39168.797
16598	44.44	13629.1	40047.34
10421	44.44	11596.23	39671.117
1357	44.44	8190.237	34706.465
13237	44.44	12461.575	36345.063
11748	44.44	12025.034	38197.484
3863	44.42	9065.081	33886.137
13545	44.42	12498.306	34862.156
14197	44.42	12868.654	38862.352
11768	44.42	11914.479	38062.797
12606	44.42	12217.03	37841.57
4211	44.4	9073.848	37899.727
8945	44.4	10842.002	36344.422
11681	44.38	11945.842	39143.414
19201	44.38	14632.296	36788.344
12107	44.36	12001.353	34800.688
6207	44.36	9792.68	34133.828
17329	44.34	13953.466	37147.031
13712	44.34	12506.77	37009.711
6736	44.34	10102.665	39137.164
2946	44.34	8638.988	37572.07
18516	44.34	14265.217	37279.363
5801	44.32	9843.536	38438.199
6045	44.32	9827.956	36139.84
11446	44.3	11761.317	39127.184
16907	44.3	13605.627	37044.934
14492	44.3	12840.885	36022.426
4087	44.29	9173.926	36896.234
13424	44.27	12457.647	34019.484
1970	44.27	8393.471	40025.227
11995	44.25	11979.003	35636.813
19235	44.25	14609.472	36539.961
14865	44.25	13079.545	36883.215
18316	44.25	14357.318	35055.684
17001	44.23	13718.432	35870.031
5135	44.23	9615.746	34985.602
7143	44.23	10197.81	37792.859
498	44.21	7813.151	37740.355
11160	44.21	11734.064	35903.27
15612	44.21	13154.054	36641.504
13157	44.19	12317.185	37169.785
10504	44.19	11467.443	38608.059
17249	44.19	13842.259	36381.574
5486	44.19	9693.653	39008.027
6001	44.19	9895.904	36850.895
6597	44.17	9930.608	37726.398
8306	44.15	10602.095	38821.355
8653	44.15	10590.817	34574.473
5233	44.15	9655.645	36422.77
3427	44.15	9006.842	38284.543
14246	44.15	12915.502	38418.789
12569	44.13	12090.505	37483.063
6723	44.11	10042.782	38953.988
6057	44.11	9730.601	36041.578
17558	44.11	13817.841	39287.816
6220	44.09	9885.775	34006.672
19218	44.09	14572.624	36635.738
482	44.07	7950.998	37646.898
5281	44.07	9610.805	36989.5
3229	44.07	8885.397	40204.719
14824	44.06	13096.566	36476.676
13984	44.06	12688.903	39925.41
13347	44.06	12302.972	35549.563
6623	44.06	9944.444	37967.004
15588	44.06	13151.31	37034.422
2406	44.06	8614.977	36043.484
7536	44.06	10525.548	33952.473
18763	44.04	14245.846	40077.363
11300	44.04	11847.622	37422.113
5345	44.04	9520.406	37607.723
9715	44.02	11203.208	34570.465
4120	44	9074.641	37134.789
7326	44	10291.619	35910.441
8182	43.98	10710.582	40036.73
8626	43.98	10655.837	34653.063
13342	43.98	12303.422	35466.063
14555	43.96	12864.606	35170.355
9910	43.96	11221.595	35177.898
886	43.94	7794.146	40420.18
14905	43.92	13034.61	37195.895
9041	43.92	10866.963	37863.676
17009	43.9	13640.91	35932.238
16926	43.9	13567.897	36661.012
1705	43.9	8381.747	36958.902
371	43.88	7879.142	36827.262
8482	43.88	10728.272	36837.82
12318	43.86	12164.503	34982.387
17782	43.86	14013.359	39702.902
17437	43.86	13911.541	37933.508
4529	43.84	9319.538	39743.801
12091	43.83	11981.447	34971.355
7627	43.83	10402.054	34856.313
7759	43.83	10494.401	36692.879
15325	43.83	13183.405	39480.254
3248	43.81	8880.891	40071.574
617	43.79	7703.96	38457.824
13649	43.79	12706.473	36290.797
12332	43.77	12224.351	35104.391
18100	43.77	14188.588	36153.934
2209	43.77	8455.39	38031.328
14951	43.77	12967.006	37602.098
17070	43.77	13620.925	34274.254
19291	43.77	14575.334	35844.242
8821	43.77	10905.916	34506.727
9311	43.77	11063.775	39935.152
13878	43.75	12645.327	38848.988
4960	43.75	9395.406	34455.27
17928	43.71	14003.961	38115.746
6847	43.71	10112.298	40334.758
12125	43.69	11869.005	34422.5
1474	43.69	8269.088	34034.965
18670	43.67	14398.29	38943.684
18373	43.67	14386.706	36047.707
4307	43.65	9225.211	38956.922
11424	43.65	11791.97	38888.625
7563	43.65	10422.028	34358.664
1613	43.63	8338.835	35931.5
4118	43.63	9108.592	37110.188
5820	43.61	9730.365	38257.789
12210	43.61	12130.733	33580.594
5915	43.6	9746.595	37465.793
18445	43.6	14340.53	36756.188
14019	43.58	12706.438	40318.512
16890	43.58	13601.287	37126.188
4449	43.56	9234.37	40402.563
17611	43.54	13788.835	39802.664
12189	43.52	12065.543	33806.715
12646	43.52	12258.387	38237.008
10238	43.52	11248.84	39121.281
5519	43.5	9679.063	39471.227
15303	43.5	13209.061	39900.617
6458	43.5	9994.596	36422.539
5181	43.5	9688.491	35730.461
16757	43.5	13648.94	38372.535
1471	43.48	8289.71	34004.027
16846	43.48	13675.968	37584.527
452	43.48	7831.098	37464.539
19217	43.46	14531.056	36626.219
115	43.46	7805.276	34556.672
2950	43.44	8746.771	37639.531
294	43.44	7874.011	36184.73
13486	43.44	12536.755	33907.121
13421	43.44	12360.326	34318.387
7918	43.42	10482.277	38261.52
15445	43.4	13189.621	38218.766
13631	43.39	12587.822	36093.887
4401	43.39	9128.473	39833.348
9355	43.37	11129.92	39170.848
11257	43.37	11765.613	36939.195
17413	43.37	13974.383	37755.957
9299	43.37	11130.67	40074.422
8385	43.35	10571.684	37981.191
4963	43.35	9474.435	34177.668
17599	43.33	13802.418	39653.477
5760	43.33	9739.836	38712.438
17553	43.33	13986.536	39255.422
16276	43.31	13505.352	38239.848
10045	43.31	11386.245	36880.027
11317	43.31	11661.837	37602.754
1345	43.31	8048.178	34852.008
1908	43.29	8261.134	39240.738
14500	43.29	12922.356	35809.125
18944	43.29	14489.935	39220.344
13083	43.27	12463.497	38179.469
1261	43.27	8153.364	36491.402
1397	43.23	8101.455	34115.543
1421	43.23	8033.738	33549.941
7453	43.23	10294.752	34402.031
16217	43.23	13480.136	37532.434
5268	43.21	9630.096	36778.234
4287	43.21	9140.857	38662.734
16041	43.21	13548.528	36043.5
10536	43.21	11558.345	38301.805
5054	43.21	9580.473	33819.973
8384	43.19	10704.348	37980.66
10524	43.19	11575.453	38449.605
7339	43.19	10194.068	35459.73
1480	43.16	8330.02	34077.277
16327	43.16	13554.168	38632.641
11026	43.16	11758.04	34534.773
4086	43.16	9227.715	36889.547
17155	43.14	13804.825	35264.566
3613	43.14	8872.488	36156.215
19131	43.14	14524.813	37664.949
5236	43.12	9561.793	36457.305
1770	43.12	8327.42	37724.012
6663	43.12	9992.771	38346.758
9017	43.12	10928.007	37598.293
14345	43.12	12908.457	37393.109
5238	43.1	9621.175	36458.656
15635	43.1	13151.295	36318.156
11415	43.08	11840.874	38773.746
4148	43.08	9063.419	37394.199
16636	43.08	13594.868	39786.332
19283	43.06	14600.244	36068.211
18455	43.06	14352.841	36813.785
5829	43.06	9912.504	38319.039
1833	43.04	8248.692	38479.707
5430	43.02	9632.246	38494.031
15560	43.02	13350.069	37082.352
1991	43.02	8347.221	40264.875
7020	42.98	10322.272	38952.805
17694	42.98	14017.482	40423.781
18761	42.98	14216.646	40014.723
18158	42.98	14189.802	35380.406
898	42.96	7758.542	40515.855
16225	42.96	13431.731	37584.844
14854	42.96	12963.562	36803
4978	42.94	9485.259	34036.313
737	42.94	7645.321	39324.129
3370	42.94	8900.73	38671.586
10091	42.93	11278.826	37524.734
9882	42.91	11260.167	34947.078
5439	42.91	9532.907	38544.27
9084	42.91	10919.61	38299.453
6158	42.91	9889.107	34727.359
15463	42.91	13251.418	38063.145
9518	42.91	11184.825	37623.035
14217	42.89	12913.276	38758.086
19216	42.89	14594.312	36596.992
18336	42.89	14390.247	35481.531
16842	42.87	13635.144	37567.281
1819	42.87	8288.728	38325.328
1659	42.87	8313.868	36485.922
10692	42.87	11585.452	36473.57
14451	42.87	12738.688	36549.129
8460	42.85	10657.422	37149.461
15839	42.85	13288.571	34984.395
4803	42.83	9320.589	36749.965
12571	42.83	12179.851	37483.047
9295	42.83	11066	39990.219
5673	42.83	9837.487	39682.395
18920	42.83	14633.05	39623.512
2128	42.81	8556.582	39224.457
18551	42.81	14313.133	37658.398
12316	42.81	12202.809	34966.566
18009	42.81	14061.67	37319.309
13526	42.79	12589.144	34495.191
10902	42.79	11540.766	33960.781
11613	42.79	11901.242	39887.488
8017	42.79	10438.175	39278.301
3658	42.79	8913.765	35305.219
10019	42.79	11238.196	36472.012
3232	42.77	8975.217	40235.711
17279	42.77	13956.538	36662.09
16381	42.77	13445.938	39031.742
768	42.77	7792.408	39545.688
6920	42.75	10253.38	40077.055
18427	42.75	14382.164	36608.141
10012	42.75	11221.716	36337.547
10221	42.75	11411.102	38946.125
17567	42.75	13973.413	39375.355
8834	42.75	10914.468	34604.184
12962	42.73	12404.985	39346.973
6565	42.73	9927.944	37465.531
5948	42.73	9794.248	37080.691
5770	42.73	9921.396	38816.133
3461	42.73	9042.332	37941.691
18494	42.71	14391.92	37114.012
4431	42.71	9139.743	40092.773
15259	42.71	13257.415	40514.191
14174	42.7	12911.083	39176.707
10825	42.68	11624.48	35102.93
10506	42.68	11571.263	38635.172
3538	42.68	9028.814	37182.348
16008	42.66	13565.596	35500.648
8624	42.66	10641.879	34939.457
13169	42.66	12429.28	36925.797
19076	42.66	14463.653	38111.105
6252	42.66	10092.338	33740.098
10204	42.66	11245.156	38800.961
9079	42.64	10904.483	38268.77
14341	42.64	12842.251	37656.367
10269	42.64	11219.43	39388.359
2676	42.64	8715.067	34100.23
12126	42.62	12035.034	34423.863
1027	42.62	8004.682	39003.07
14267	42.62	12755.817	38271.66
10312	42.62	11281.75	39952.977
18008	42.6	14040.179	37295.852
689	42.6	7879.537	38947.18
3721	42.58	8849.738	34762.008
4176	42.58	9264.154	37588.523
10307	42.58	11365.937	39899.234
8576	42.58	10687.263	35774.836
1280	42.58	8149.133	36156.68
9790	42.58	11372.818	33595.086
13473	42.56	12504.632	33606.52
13201	42.56	12459.435	36652.113
5742	42.56	9846.881	38859.867
8844	42.54	10909.063	34690.551
17805	42.54	14111.843	39353.879
12822	42.54	12264.501	40197.16
1281	42.52	8004.252	36173.301
17447	42.52	13994.369	38017.813
626	42.5	7756.974	38505.504
8123	42.5	10407.593	40353.051
1160	42.5	8175.744	37834.82
4332	42.5	9189.301	39110.398
13706	42.5	12659.133	36916.543
1355	42.48	8070.838	34689.848
12017	42.48	11938.184	35750.016
12857	42.47	12471.83	40350.441
12349	42.47	12090.703	35268.461
4268	42.47	9250.926	38497.91
2281	42.45	8552.7	37497.664
3495	42.45	9033.158	37557.277
17693	42.45	14129.285	40394.531
5505	42.45	9550.227	39253.41
497	42.43	7690.798	37740.961
15281	42.43	13166.795	40240.785
986	42.43	8024.146	39549.813
14786	42.41	13058.145	36109.383
5263	42.41	9662.725	36752.043
5307	42.41	9653.186	37211.855
6708	42.41	10037.19	38792.945
1525	42.39	8319.972	34632.781
19391	42.39	14622.076	34065.793
1879	42.39	8236.32	38917.336
6541	42.39	9998.922	37273.434
18877	42.39	14596.583	39855.789
5369	42.37	9556.912	37840.816
2560	42.37	8566.813	34105.902
642	42.35	7889.42	38659.762
9360	42.35	11023.352	39272.297
648	42.35	7805.539	38699.961
3916	42.33	9101.112	34765.063
13977	42.33	12514.33	39841.152
10325	42.33	11297.79	40142.453
395	42.33	7858.532	37008.848
3895	42.31	9129.474	34373.453
7570	42.31	10527.909	34377.531
2355	42.31	8574.59	36698.336
3591	42.31	8865.432	36530.32
9558	42.31	11198.078	37086.484
13282	42.29	12422.053	35784.676
2832	42.29	8647.442	36324.199
17405	42.29	13982.133	37716.27
9010	42.29	10991.135	37545.324
3096	42.29	8713.621	39120.137
2122	42.29	8596.839	39173.816
13806	42.27	12635.548	38119.82
7497	42.27	10162.862	33565.621
10619	42.27	11630.586	37285.613
10697	42.27	11440.122	36524.977
13351	42.27	12300.261	35582.84
17898	42.25	14089.01	38428.492
16745	42.25	13698.038	38553.996
12702	42.25	12267.448	38883.223
2727	42.24	8810.724	34842.801
13546	42.24	12541.948	34869.516
3450	42.24	8921.275	37870.984
2395	42.24	8509.223	35970.477
5041	42.24	9574.803	33725.844
12927	42.22	12286.635	39899.695
9165	42.22	10893.19	39270.563
2041	42.22	8533.089	40176.707
18446	42.22	14274.187	36764.949
10726	42.2	11630.063	36188.266
4236	42.2	9277.396	38214.906
18038	42.2	14016.079	37060.406
8350	42.2	10776.078	38277.227
4053	42.2	9086.883	36593.621
14367	42.18	12823.519	37082.465
14163	42.18	12917.033	39348.297
15624	42.16	13159.289	36535.41
17107	42.16	13856.241	33924.539
15401	42.14	13167.871	38696.809
13206	42.14	12306.869	36721.402
5258	42.14	9629.67	36706.824
12730	42.12	12120.008	39105.734
8953	42.12	10895.898	36471.805
3588	42.12	8996.746	36479.93
19414	42.12	14582.554	33704.438
13497	42.12	12664.234	34026.285
14580	42.1	12851.313	34552.867
15359	42.1	13305.423	39207.871
2116	42.1	8476.759	39386.555
13398	42.1	12339.153	34336
3459	42.1	8981.92	37941.281
12802	42.08	12103.649	39897.281
6569	42.08	10024.289	37501.383
6808	42.06	10050.293	39835.547
17859	42.06	14178.543	38776.289
7259	42.06	10246.45	36718.219
11512	42.04	11837.282	39825.027
5824	42.04	9804.646	38286.301
15394	42.04	13246.439	38937.707
1420	42.04	8011.402	33527.98
15581	42.03	13239.336	36968.367
13571	42.03	12621.652	35530.273
18819	42.03	14458.586	40358.754
10845	42.03	11632.684	34651.258
7583	42.01	10503.679	34441.277
16127	42.01	13437.791	36929.898
17799	42.01	13998.896	39596.508
18712	41.99	14399.849	39379.016
19334	41.99	14480.47	35372.445
6608	41.99	9937.108	37837.367
17194	41.99	13834.232	35742.805
8259	41.99	10631.97	39201.004
11738	41.99	12020.875	38410.688
3708	41.97	8912.676	34705.707
10591	41.95	11603.038	37573.742
585	41.95	7970.134	38234.805
14380	41.95	12896.453	37190.266
3153	41.95	8650.326	39932.551
10027	41.95	11333.203	36644.008
8810	41.95	10960.828	34448.156
18243	41.95	14398.116	33601.414
12583	41.93	12123.615	37625.758
10408	41.93	11441.971	39831.625
17379	41.93	13912.897	37478.195
5379	41.93	9706.147	37883.863
4737	41.91	9358.276	37650.059
17046	41.91	13637.089	35289.434
4622	41.91	9409.541	38976.594
17784	41.91	14159.467	39716.422
11351	41.89	11814.466	37972.738
10534	41.89	11586.969	38257.516
2977	41.89	8845.898	37893.266
17793	41.89	14064.764	39776.035
18691	41.87	14382.075	39200.32
10807	41.87	11622.222	35179.457
14748	41.87	12992.573	35719.113
16733	41.87	13722.495	38777.758
18574	41.87	14326.888	37903.91
1475	41.85	8210.657	34036.793
14494	41.85	12851.24	36031.797
18842	41.85	14537.233	40128.879
7093	41.83	10329.726	38337.387
18756	41.83	14262.537	39887.828
4455	41.83	9211.112	40472.285
3059	41.81	8771.615	38655.465
18270	41.8	14347.714	33854.043
258	41.8	7806.983	35936.734
10900	41.8	11617.233	33948.059
3833	41.78	9227.166	33580.898
8033	41.78	10509.696	39504.305
1369	41.78	8021.361	34637.93
5442	41.76	9615.722	38580.742
4284	41.76	9263.872	38649.953
9399	41.76	10995.077	38706.355
13735	41.74	12647.609	37318.723
9671	41.72	11013.408	35443.23
5298	41.72	9536.802	37160.98
1376	41.72	8170.666	34169.699
13599	41.7	12618.88	35757.539
15909	41.7	13480.845	33542.426
1715	41.7	8263.146	37127.938
5460	41.7	9610.126	38730.367
14943	41.68	13084.648	37516.223
9023	41.68	10834.883	37637.602
5210	41.68	9629.032	36105.895
17918	41.68	14071.264	38332.23
12621	41.68	12247.233	37989.063
4734	41.68	9448.153	37625.391
5860	41.68	9789.612	37885.348
3579	41.68	9060.078	36662.039
12872	41.66	12299.612	40522.168
4569	41.64	9355.495	39461.375
725	41.64	7823.356	39228.613
16362	41.64	13400.157	38873.324
13538	41.64	12549.517	34773.492
13109	41.64	12306.71	37767.156
19120	41.64	14619.127	37598.449
18952	41.62	14487.337	39280.414
3732	41.6	8913.979	34497.469
10741	41.6	11472.204	36071.727
3125	41.6	8819.651	39563.559
9899	41.6	11245.409	35082.441
11407	41.58	11784.829	38676.121
11040	41.58	11665.97	34648.992
10332	41.58	11385.087	40229.234
16529	41.58	13529.228	40410.227
6846	41.58	9924.051	40323.645
1538	41.57	8407.835	34935.422
13898	41.57	12676.972	39039.152
10947	41.57	11658.664	33534.031
12836	41.57	12161.86	40340.203
17690	41.57	14147.027	40359.707
12346	41.57	12136.16	35229.996
16965	41.55	13756.955	36125.664
3056	41.55	8662.899	38640.586
6450	41.55	9947.741	36335.426
14428	41.55	12758.929	36691.227
4191	41.55	9151.669	37730.066
10875	41.53	11468.852	34206.898
3119	41.51	8700.54	39464.793
922	41.51	8203.3	40504.602
7644	41.51	10524.971	35214.629
6577	41.51	9946.726	37564.773
5748	41.51	9853.296	38920.887
12666	41.51	12098.667	38449.66
18367	41.49	14406.661	35953.109
19057	41.49	14574.544	38326.816
19069	41.49	14564.338	38086.488
7614	41.47	10409.8	34723.277
3189	41.47	8817.841	40279.938
14815	41.47	13042.965	36347.32
17273	41.47	13897.046	36640.984
11101	41.47	11651.441	35330.48
8984	41.45	10943.193	37209.59
10636	41.45	11582.642	37079.734
2775	41.43	8652.859	35547.066
7779	41.43	10364.104	36859.695
361	41.43	7830.602	36761.059
443	41.43	7926.143	37334.195
11387	41.43	11782.79	38399.07
6522	41.43	10048.089	37046.695
4888	41.41	9476.267	35513.434
7267	41.41	10172.1	36480.371
17988	41.41	14145.01	37396.02
17113	41.41	13990.468	34078.34
6088	41.41	9840.962	35728.492
14338	41.41	12751.44	37634.152
14094	41.41	12896.918	39973.367
9372	41.39	11065.33	39039.625
2032	41.39	8437.298	40532.43
333	41.39	7951.216	36522.777
17716	41.37	14156.36	40190.895
889	41.37	7790.23	40432.766
14048	41.37	12922.647	40357.32
2171	41.35	8576.632	38822.359
15461	41.35	13206.708	38057.301
6242	41.34	10111.953	33586.484
8928	41.34	10904.144	36185.336
330	41.34	7912.46	36482.129
12026	41.34	11867.418	35526.223
6922	41.34	10313.256	40103.375
16389	41.34	13430.201	39127.578
4977	41.34	9383.724	34026.188
5857	41.32	9762.045	37874.594
7915	41.32	10525.123	38220.113
17108	41.32	13810.793	33923.266
9216	41.32	10981.426	39850.449
5941	41.32	9899.888	37350.742
17400	41.32	13845.898	37627.305
5667	41.32	9841.628	39920.305
8554	41.32	10606.732	35786.371
13619	41.32	12640.469	36003.41
3897	41.32	9228.485	34405.68
11507	41.3	11788.89	39731.414
11550	41.3	11740.643	40398.969
10648	41.3	11547.202	37220.516
4563	41.3	9484.489	39415.488
1916	41.28	8332.081	39373.148
17939	41.28	14011.999	37913.742
16743	41.28	13606.977	38536.816
3543	41.28	8945.133	36919.063
9535	41.26	11023.498	37437.703
2269	41.26	8483.785	37675.848
6151	41.26	9814.188	34661.633
8661	41.24	10733.874	34646.93
11808	41.24	11912.728	37556.789
13256	41.24	12383.08	36237.707
17618	41.24	13806.974	39902.707
3924	41.24	9212.029	34868.613
4150	41.24	9266.355	37406.141
13790	41.22	12645.607	37921.086
13639	41.22	12540.903	36208.832
15953	41.2	13426.074	34481.504
5120	41.2	9700.632	34797.227
12062	41.2	11918.592	35219.457
16692	41.18	13732.845	39084.516
2559	41.18	8507.348	34100.344
11409	41.18	11690.717	38687.336
6906	41.18	10276.682	39957.691
19219	41.18	14516.752	36653.313
5500	41.18	9537.472	39205.676
19150	41.18	14487.824	37253.207
7116	41.18	10178.727	37901.422
17363	41.16	13870.732	37343.391
13783	41.16	12708.49	37880.039
17882	41.16	14184.778	38638.16
10834	41.16	11444.953	34872.285
13936	41.16	12589.926	39321.117
15237	41.14	13171.689	40306.375
9719	41.14	11170.546	34606.098
7923	41.14	10482.45	38305.516
3101	41.14	8749.003	39226.758
13895	41.14	12658.733	39017.648
17657	41.12	13877.131	40244.695
14899	41.12	13098.886	37141.898
2804	41.12	8672.697	36005.137
1794	41.12	8362.223	37995.516
13885	41.12	12527.631	38893.465
2113	41.12	8543.333	39351.293
2234	41.11	8466.35	37936.758
15464	41.11	13322.812	38104.223
14381	41.09	12827.288	37197.285
15638	41.07	13158.945	36343.145
5632	41.07	9714.671	40120.98
11383	41.07	11745.334	38338.297
16433	41.07	13386.023	39532.199
15313	41.07	13277.723	39676.059
14310	41.05	12715.174	37942.297
9110	41.03	10956.344	38672.977
19174	41.03	14449.192	37143.348
8162	41.03	10757.239	40122.688
5611	41.03	9734.281	40320.273
6837	41.03	10081.62	40170.98
17904	41.01	14088.793	38506.023
14724	41.01	13127.652	35496.285
3729	41.01	9043.388	34804.887
6997	41.01	10138.696	39273.262
12422	41.01	12262.25	35996.715
11397	41.01	11792.893	38548.309
15193	41.01	13082.279	40148.336
2365	41.01	8443.169	36534.793
8331	40.99	10741.922	38409.762
2863	40.99	8636.101	36701.844
7178	40.99	10140.924	37267.406
12850	40.99	12127.154	40515.113
1263	40.99	8202.869	36499.781
6712	40.99	10121.695	38852.539
17061	40.99	13669.67	34335.359
828	40.97	7897.556	39993.063
11076	40.97	11673.366	35024.211
7465	40.95	10173.958	34058.773
13796	40.95	12656.777	38022.805
4435	40.95	9122.079	40117.23
9736	40.95	11193.581	34076.77
15042	40.93	12941.626	38458.613
2335	40.93	8469.671	36842.875
7597	40.93	10498.233	34568.43
9412	40.91	11153.862	38769.809
5407	40.91	9503.324	38255.125
7441	40.91	10323.956	34502.641
7504	40.89	10149.501	33644.836
15666	40.89	13307.025	36051.313
18699	40.89	14288.762	39272.254
11145	40.89	11663.426	35720.73
12100	40.89	11906.019	34731.91
11503	40.89	11758.962	39667.496
6750	40.88	9954.975	39284.422
12545	40.88	12157.323	37225.543
15153	40.88	12989.269	39726.535
13755	40.88	12674.163	37521.387
14235	40.88	12758.818	38630.891
11951	40.88	11966.25	36252.645
16630	40.86	13734.187	39700.422
18999	40.86	14497.791	38778.434
4311	40.84	9246.184	38969.234
9470	40.84	11081.925	38149.785
14263	40.82	12798.453	38245.816
8016	40.82	10457.883	39228.695
1332	40.82	8020.548	35163.773
12931	40.82	12329.217	39925.363
4610	40.82	9409.587	39113.715
5619	40.82	9788.373	40436.594
7586	40.8	10473.212	34468.633
6819	40.8	10133.515	40000.859
7068	40.8	10347.814	38459.719
129	40.8	7943.705	34648.617
12613	40.8	12157.345	37910.09
17880	40.78	14152.246	38611.332
11047	40.78	11695.554	34728.148
2711	40.76	8642.465	34712.113
15257	40.76	13269.311	40483.008
11626	40.76	12006.826	39639.645
1698	40.76	8295.605	36886.547
11805	40.74	11890.037	37867.535
11750	40.74	11877.402	38235.895
3955	40.74	9183.978	35432.426
646	40.72	7825.401	38691.008
10414	40.72	11545.998	39928.539
12727	40.7	12248.479	39082.93
5588	40.7	9645.348	40284.063
2439	40.7	8591.991	35471.758
8278	40.68	10663.403	39081.664
891	40.68	7655.295	40439.902
10682	40.68	11505.202	36615.586
2272	40.67	8430.521	37390.258
11555	40.67	11654.856	40501.566
2085	40.67	8516.806	39697.004
1116	40.67	8197.001	38292.188
51	40.67	7862.139	34029.848
3256	40.67	9056.672	39842.375
12199	40.67	11997.391	33566.004
18771	40.65	14410.66	40128.746
10274	40.65	11370.454	39417.867
14359	40.65	12909.253	37309.867
3230	40.65	8981.79	40222.199
18140	40.65	14017.803	35699.48
11266	40.65	11764.993	37057.949
406	40.63	7682.44	37062.969
9765	40.63	11120.707	33958.898
14102	40.63	12832.45	40013.512
14066	40.63	12782.339	40139.133
4807	40.61	9316.588	36854.219
4177	40.61	9089.745	37602.977
3935	40.61	9174.461	34988.27
11398	40.59	11651.411	38551.754
9082	40.59	10942.524	38272.961
3571	40.59	8899.788	36591.535
9903	40.59	11235.131	35140.727
18470	40.55	14404.522	36936.387
5496	40.55	9579.996	39165.914
2866	40.53	8663.255	36708.145
8394	40.53	10565.331	37720.648
8641	40.53	10717.94	34810.859
17471	40.49	13889.956	38267.207
5023	40.49	9454.504	33660.449
[truncated: 13,902 more rows]
