# Supplementary material for: Insights on the Control of Yeast Single-Cell Growth Variability by Members of the Trehalose Phosphate Synthase (TPS) Complex
Source: Front Cell Dev Biol. 2021 Jan 28;9:607628. doi: 10.3389/fcell.2021.607628 (PMC7876269; doi:10.3389/fcell.2021.607628)
Supplement: Supplementary file 2 [file Data_Sheet_1.ZIP › final_code/input_datasets/overexpression1_Delta_TSL1_t3.csv]

Id	Area (µm²)	Centre X Position (µm)	Centre Y Position (µm)
20753	583.98	11473	34190.145
17545	534.98	10847.679	35209.863
25151	453.19	12148.258	36910.238
16510	446.04	10552.718	37104.633
34591	443.72	13843.067	36986.516
25731	437.75	12472.422	38349.199
30318	430.43	13247.144	37699.395
79	411.83	7920.796	33426.043
30537	405.72	13319.412	36684.344
28643	390.15	12899.291	33923.457
13617	387.85	10095.903	37363.969
30253	384.49	13328.436	38264.191
19281	372.96	11402.859	34075.859
12220	371.01	9816.486	38469.988
15496	368.96	10407.134	35767.91
14106	365.89	10289.458	39328.539
12844	365.17	9830.345	34129.102
23540	361.68	12227.393	33258.301
37280	358.08	14372.773	37960.219
35098	357.81	13920.961	39737.695
19575	353.71	11245.811	35829.059
17291	352.83	10959.583	33669.746
8687	350.49	8937.594	36790.988
33125	348.77	13757.663	36609.59
23139	347.54	12211.951	33221.238
29972	347.5	12967.038	39882.992
34763	347.03	13805.661	37928.016
27600	343.85	12587.689	39954.621
10822	341.07	9458.183	34216.797
16138	340.19	10721.341	39826.457
15550	337.41	10384.405	36132.648
8653	335.23	9034.233	37065.164
15132	335.23	10464.979	33517.043
25043	329.33	12211.905	36038.883
32711	328.92	13727.601	38879.109
10863	328.25	9445.975	33864.434
10312	326.45	9474.07	38396.336
22093	326.01	12004.102	38248.637
30089	324.63	13340.562	39324.285
17513	323.54	10915.717	35031.191
35461	323.45	14045.673	37730.371
4854	323.16	8623.684	39868.711
22723	321.89	12031.859	34180.848
28355	321.55	12887.752	35728.313
36598	320.28	14220.82	34385.68
2406	314	8392.751	34308.066
21877	313.02	11679.241	39577.066
17865	312.64	10979.384	37256.277
8665	312.22	8915.421	36874.012
17638	312.12	10813.086	35724.316
25090	310.65	12148.52	36394.406
2580	310.17	8199.813	35789.863
24789	308.85	12181.554	34633.332
14497	308.62	10329.753	37195.039
11158	306.3	9599.709	34299.723
1148	305.29	7851.459	38943.031
27508	304.88	12631.565	39277.719
26232	302.51	12395.309	34879.531
27605	302.07	12484.547	39973.016
26277	301.22	12282.985	34483.805
26602	300.59	12699.656	33164.691
9555	300.29	9102.97	36329.605
586	298.89	7936.03	36014.934
15967	295.63	10359.942	39195.266
21458	295.32	11747.653	35769
12702	295.04	9886.807	35085.945
2182	294.44	8152.125	33645.168
28710	293.31	12742.968	33441.996
13761	291.53	10063.825	38600.238
21997	289.64	11908.071	39737.508
15173	288.7	10356.034	33710.145
14477	286.05	10277.172	37050.625
5012	285.88	8460.641	38507.688
17779	284.42	10977.935	36554.258
1670	281.72	8144.637	37351.344
27399	281.67	12486.48	38234.23
8237	280.31	8810.159	39454.863
28068	280.17	12878.765	37037.934
22468	279.58	11998.733	35597.609
15164	278.89	10426.105	33669.16
20996	277.47	11663.849	33164.34
16581	277.15	10736.278	36592.02
9918	277.07	9169.482	39014.152
16247	277.01	10749.939	39411.094
10798	276.84	9373.051	34310.34
16164	276.15	10733.529	39993.938
7041	275.5	8560.337	34206.84
10425	275.27	9377.315	37466.332
26523	274.73	12340.686	33205.684
32753	274.5	13662.961	38781.176
37462	274.37	14355.104	38904.098
26513	274.33	12428.244	33490.582
13371	274.18	10105.628	35528.367
35480	274.1	14195.874	37560.43
12090	273.7	9848.021	39078.273
31307	272.18	13447.354	33439.656
8555	272.13	9027.335	38077.852
22637	271.92	12043.647	34660.895
12023	271.63	9796.685	39317.965
35122	271.61	13977.175	39957.758
21629	270.9	11817.664	37043.984
13369	270.86	9823.729	35442.453
8609	270.31	8843.356	37543.16
9819	270.12	9163.956	38365.414
35314	269.29	14154.696	38722.367
33060	268.79	13724.528	36970.805
26168	268.77	12467.827	35111.648
11175	268.76	9644.468	34381.719
7178	268.66	8550.468	33155.191
35577	268.37	14186.599	37145.953
28173	268.24	12912.033	36409.293
20532	267.2	11435.831	35611.301
12508	267.09	9911.374	36364.773
1612	266.5	8088.485	38096.391
13407	266.3	10094.643	35934.609
2215	265.84	8128.471	33233.148
32361	265.42	13355.981	38904.035
13216	265.4	10126.603	34563.676
2765	264.14	8277.724	37224.703
6821	264.1	8453.494	36092.297
1329	263.97	7731.811	39736.684
31136	263.26	13180.589	33633.191
16875	262.68	10565.698	35048.891
12410	262.66	9763.637	36967.406
11336	262.66	9662.55	35747.109
23821	262.38	12246.446	33333.68
37419	262.03	14377.736	38701.875
10742	261.76	9272.546	34929.836
20699	261.38	11540.388	34474.363
22640	260.77	11984.956	34682.324
1706	259.75	8179.874	37344.031
31996	259.68	13390.259	36848.141
32761	258.79	13670.088	38496.91
16439	258.64	10669.305	37541.273
2180	258.62	8171.682	33620.449
13518	258.3	10025.881	36800.18
8859	258.16	8968.96	35128.617
2693	258.05	8387.801	36687.027
1439	257.59	8192.151	39299.387
15330	257.07	10425.745	34766.09
9128	256.88	9163.327	33064.016
7031	256.78	8422.55	34146.273
10613	256.76	9269.79	35843.461
14988	256.71	10322.338	33595.367
13965	256.63	9973.586	39749.883
1470	255.98	8150.333	39253.191
17014	255.88	10635.608	34076.055
2179	254.89	8093.043	33612.586
16962	253.97	10760.535	34600.656
25693	253.78	12371.895	38670.199
10949	253.78	9440.967	33181.141
24790	252.68	12215.415	34642.227
37143	252.57	14343.503	37147.648
32693	252.49	13768.846	39051.805
7252	252.32	8690.973	33632.695
32145	252.22	13546.248	37654.895
12173	251.32	9887.571	38534.434
10634	250.92	9399.24	35665.969
32825	250.23	13615.166	38246.426
35490	250.02	14006.634	37662.973
15356	250	10345.9	34890.273
18744	249.98	11192.656	35113.828
25427	249.64	12254.197	39400.125
20235	249.08	11531.599	37839.301
36295	247.49	13986.087	33240.738
30986	247.19	13151.708	34393.73
35620	247.05	14040.065	36751.004
10539	246.75	9403.313	36686.137
14512	246.53	10252.559	36969.688
35049	245.83	13829.626	39452.824
957	245.77	7909.572	37802.352
27740	244.72	12718.748	39154.563
33815	244.35	13687.078	33134.941
1824	244.24	8091.001	36368.879
13577	244.22	10130.33	37162.898
35422	244.03	14024.681	38073.836
24738	243.64	12104.899	34369.777
17405	243.09	10918.772	34423.773
26839	242.74	12696.373	34634.09
9693	242.32	9221.623	37452.102
5080	242.32	8619.828	38056.566
21919	241.78	11636.111	39810.016
29293	241.5	12979.321	35903.059
7665	241.34	8751.025	36658.98
22858	239.96	12022.346	33600.441
16910	239.79	10642.843	34902.574
37589	239.77	14364.908	39461.844
14508	239.2	10167.587	36959.07
156	239.04	7692.285	33881.852
27776	238.49	12828.875	39084.844
4867	238.45	8492.61	39948.227
35376	238.22	14191.589	38164.863
20498	238.13	11490.445	35943.746
12795	236.75	9904.443	34165.484
22114	236.73	11920.229	38046.785
16881	236.73	10602.481	35059.832
24947	236.5	12063.782	35490.379
16216	236.44	10717.886	39595.289
17140	235.96	10696.774	33241.543
21995	235.92	12026.768	39721.551
21495	235.5	11821.312	36027.406
29577	235.33	12937.104	37493.938
33334	234.6	13699.729	35547.305
13347	234.58	9990.71	35346.906
28613	234.33	12743.365	34001.398
17056	233.62	10571.849	33679.293
1508	233.6	8046.35	38819.531
20386	233.55	11427.522	36736.695
11625	233.45	9540.942	38132.539
33177	233.16	13753.885	36316.465
14836	232.78	10154.085	34764.77
1910	232.61	7898.283	35736.094
12941	232.53	9859.876	33469.523
33841	232.19	13829.075	33125.09
8971	231.54	9031.023	34194.559
1535	231.5	8147.783	38704.125
2609	231.15	8123.369	35913.77
22572	230.62	11984.225	35201.348
11596	230.6	9667.198	37943.254
2029	230.37	8188.944	34930.574
33533	230.29	13762.981	34399.547
17707	229.72	10802.025	36107.121
22113	229.51	12009.419	38049.902
18152	229.18	10920.656	39852.855
32294	228.74	13501.711	38512.781
12153	228.66	9756.957	38756.73
32617	227.51	13614.987	39540.148
25045	227.38	12081.389	36047.555
25344	227.24	12168.295	38157.348
13022	227.23	10128.13	33260.449
31966	227.17	13551.603	36743.551
22412	226.79	12047.859	36113.066
25818	226.15	12352.586	38150.309
9831	226.04	9057.878	38452.395
14715	225.98	10307.066	35490.652
26920	225.88	12561.2	35050.105
29007	225.83	13016.863	34309.926
21683	225.56	11733.164	37523.266
13570	225.56	10006.932	37089.781
7109	225.46	8474.86	33562.68
10575	225.44	9471.77	36132.285
35596	225.44	13990.855	36931.07
29299	224.95	13074.082	35912.68
32986	224.87	13760.827	37241.102
36266	224.68	14085.636	33374.984
34955	224.64	13922.159	38969.93
21737	224.37	11838.185	37850.324
13204	224.26	10110.346	34469.227
14166	224.16	10313.172	39279.309
4639	223.99	8291.334	38431.824
12555	223.93	9832.337	35991.027
10123	223.87	9352.561	39540.148
461	223.62	7976.567	35350.719
1490	223.34	8174.85	39051
21898	223.28	11683.423	39689.621
12892	223.28	9786.335	33508.043
10418	223.24	9412.789	37422.535
10943	223.22	9377.244	33465.117
9293	223.2	9244.411	34245.625
33619	223.07	13736.904	33838.781
15223	222.38	10395.412	34033.824
13527	222.11	10051.372	36871.113
23118	222.05	12143.701	33040.398
27293	222.02	12599.295	37494.176
11985	221.96	9847.748	39736.98
9804	221.71	9147.995	38280.664
12169	221.67	9805.853	38522.605
2597	221.57	8389.437	35958.66
484	221.54	7667.475	35499.277
13876	221.19	9924.462	39155.945
37428	221.08	14358.569	38748.969
21623	220.79	11833.36	36992.188
26449	220.5	12464.726	33495.258
1089	220.41	7976.898	38670.695
14665	220.37	10262.558	35803.52
19155	220.14	11337.49	33350.637
7380	219.87	8713.7	34554.367
10354	219.51	9466.811	38052.391
36951	219.18	14304.047	36087.023
12772	219.08	9840.327	34324.68
9045	219.01	8950.472	33764.805
37933	218.97	14595.514	39073.641
1743	218.43	8146.052	36707.055
38820	218.26	14537.204	34586.449
30518	218.18	13340.696	36621.211
29763	218.15	13005.486	38545.719
6847	218.13	8433.96	35985.336
33201	217.97	13459.96	36135.219
16798	217.86	10750.694	35520.09
25229	217.36	12201.721	37408.734
11147	216.96	9668.03	34196.109
1980	216.94	8156.161	34991.828
32290	216.94	13559.946	38467.41
13716	216.94	10055.148	38263.473
18706	216.71	11029.161	35524.051
2622	216.71	8404.891	36127.195
36484	216.61	14248.629	33781.266
37295	216.1	14393.914	38029.191
32787	215.85	13750.054	38622.41
14530	215.44	10245.387	36809.801
4592	215.33	8308.618	38053.516
27449	215.23	12677.469	38674.172
14798	214.68	10320.948	34826.492
2283	214.39	8279.145	33468.309
37439	214.12	14408.324	38788.355
35537	214.1	14127.435	37272.469
1459	213.99	8082.402	39153.816
10835	213.7	9471.563	34013.895
10629	213.61	9479.125	35644.707
9850	213.32	9192.052	38567.191
32580	213.32	13632.854	39629.383
26173	213.3	12416.661	35124.027
5941	213.2	8603.322	37262.375
17038	213.05	10759.655	33870.801
18916	212.59	11095.278	33991.531
25156	212.46	12090.175	36931.094
12098	211.79	9767.771	39094.273
30138	211.06	13321.276	39029.066
31974	210.96	13558.418	36813.82
10915	210.92	9380.554	33576.328
13237	210.83	10011.313	34640.629
33579	210.83	13761.5	33972.715
35748	210.79	14167.535	36081.379
82	210.79	7834.645	33436.973
19947	210.66	11364.706	39655.973
27610	210.64	12666.757	39975.996
13450	210.52	10001.652	36335.625
14583	210.48	10281.442	36282.105
11780	210.43	9535.348	38994.875
7726	210.31	8837.526	37064.195
39010	210.29	14632.508	33487.023
4914	210.1	8575.404	39591.426
19833	210.06	11393.87	38174.84
20015	209.85	11536.155	39795.547
5148	209.66	8464.227	37622.648
31275	209.53	13510.321	33256.863
26321	209.32	12409.464	34140.504
9263	209.22	9176.343	34038.301
20932	209.2	11577.028	33209.703
20601	209.09	11493.796	35384.832
18748	209.09	10997.619	35129.785
4842	209.07	8532.015	39767.359
6799	208.76	8493.517	36519.613
30922	208.47	13244.003	34648.926
9367	208.41	9167.594	34796.285
38216	208.4	14610.068	37820.914
10592	208.24	9390.754	35942.68
34816	208.13	13892.189	38264.66
4790	207.92	8297.578	39483.352
11317	207.88	9532.223	35640.566
34644	207.71	13850.384	37377.379
12801	207.71	9867.985	34204.246
15459	207.69	10505.786	35526.184
38200	207.63	14452.959	37739.336
38994	207.63	14471.587	33403.309
9874	207.34	9221.555	38717.309
15763	207.3	10543.527	37440.797
10521	207.21	9419.546	36543.285
21025	207.19	11680.322	33319.785
13432	207.17	10059.915	36167.535
12187	207.17	9876.101	38604.848
18897	207.13	11172.127	34216.746
10593	206.92	9466.464	35961.629
4910	206.6	8571.926	39569.328
20852	206.42	11582.949	33710.273
19969	206.42	11299.307	39778.246
5015	206.27	8496.97	38521.914
18400	206.23	11017.72	37353.285
7266	206.21	8698.079	33718.277
26373	205.75	12392.319	34082.828
313	205.6	7741.888	34674.59
29960	205.52	12996.038	39788.961
1684	205.5	8186.101	37482.965
30842	205.5	13339.618	35174.723
14482	205.29	10166.848	37086.277
35774	205.08	14048.812	35956.816
12649	205.04	9867.908	35392.891
29671	204.95	12974.868	38071.648
16669	204.37	10707.206	36077.539
38516	203.97	14587.064	35942.504
35375	203.97	14113.717	38159.703
22148	203.97	11918.941	37950.508
16302	203.68	10618.401	39110.512
27366	203.59	12542.926	37958.836
18355	203.55	11100.837	38183.504
8938	203.47	8928.476	34721.016
12165	203.2	9745.652	38490.539
20588	203.17	11451.35	35310.09
21263	203.15	11731.321	34614.902
29067	203.11	12927.507	34672.805
27916	202.92	12899.83	37998.059
800	202.63	7710.489	37122.383
10083	202.61	9462.712	39957.645
30079	202.25	13261.437	39514.105
29385	202.15	13094.499	36325.266
14861	202.11	10262.338	34314.262
11910	202	9594.626	39948.734
15787	201.94	10511.559	37608.211
32827	201.88	13690.112	38256.629
14800	201.79	10141.622	34844.887
16563	201.75	10604.409	36793.84
1584	201.54	8178.13	38172.043
22054	201.4	11906.331	38834.973
8551	201.23	8897.935	38058.277
24962	201.21	12269.281	35524.754
9050	201.02	9013.813	33807.973
2257	200.98	8295.339	33183.844
11340	200.96	9674.221	35814.527
26063	200.75	12369.879	36043.66
11199	200.73	9657.188	34596.43
26090	200.64	12440.96	35621.336
10104	200.56	9376.353	39693.641
30945	200.54	13145.187	34748.414
29542	200.52	13069.047	37201.324
8628	200.5	9044.229	37383.367
20248	200.14	11526.078	37938.996
35289	199.99	14183.283	38886.102
14324	199.85	10200.369	38265.648
9934	199.7	9192.417	39123.496
29203	199.58	13069.992	35367.996
16330	199.58	10624.444	38656.703
29909	199.45	12952.53	39494.469
2214	199.43	8172.995	33222.59
18749	199.35	11109.393	35171.125
22531	199.22	12028.585	35259.844
38554	199.2	14526.37	35792.449
7038	199.18	8584.508	34178.023
29724	199.11	13128.759	38328.785
18818	198.99	11162.436	34684.711
8363	198.91	8972.65	39477.727
2326	198.89	8395.615	33759.609
16958	198.86	10680.916	34571.832
10968	198.59	9363.163	33007.266
37920	198.59	14452.847	39028.719
33677	198.49	13747.899	33786.453
21999	198.26	12041.322	39756.234
30678	198.11	13144.815	35756.984
34390	198.05	13924.316	35818.445
30153	198.01	13283.886	38887.047
12760	198.01	9886.245	34581.648
34962	197.99	13969.021	38998.609
10192	197.9	9472.341	38997.816
19561	197.8	11310.938	35775.316
28784	197.76	13086.437	33021.988
14883	197.71	10298.864	34421.57
37941	197.69	14555.683	39102.5
26111	197.52	12410.713	35701.883
29505	197.52	13043.676	37044.078
32891	197.44	13654.224	37938.949
11756	197.34	9545.115	38826.785
38354	197.06	14579.964	36920.977
30274	196.84	13273.69	38100.93
38566	196.75	14588.236	35853.223
9716	196.71	9214.32	37634.434
22510	196.48	12031.861	35498.07
13318	196.44	9951.297	35205.219
26012	196.42	12434.135	36330.148
8435	196.31	8999.599	38840.496
11221	196.27	9580.412	34784.957
6789	196.27	8579.048	36474.527
34191	196.02	13854.947	34681.902
38333	195.96	14509.111	37134.738
21212	195.94	11841.495	34245.844
34712	195.94	13812.346	37721.875
19638	195.89	11244.25	36269.629
20618	195.5	11454.811	35177.496
17213	195.25	10945.514	33198.152
35233	195.14	14014.6	39171.672
209	195.04	7854.476	34131.969
12550	195.01	9832.747	35954.52
37983	194.95	14558.664	38934.262
14543	194.89	10261.247	36602.492
2276	194.57	8298.025	33361.324
38382	194.57	14577.415	36844.527
12411	194.43	9813.754	36963.688
2514	194.28	8378.168	35203.059
36056	194.16	14131.646	34377.016
12100	194.14	9704.205	39103.68
12799	193.8	9814.302	34193.598
33485	193.76	13647.058	34556.977
11406	193.61	9677.238	36314.508
12878	193.59	9858.954	33742.859
28521	193.55	12917.518	34480.961
11314	193.53	9627.365	35610.43
33132	193.4	13592.327	36634.441
980	193.34	7665.309	37934.219
5126	193.24	8582.002	37768.527
26331	193.13	12346.968	34191.051
2149	193.05	8088.056	33911.816
26791	193.01	12512.903	34293.289
30711	192.9	13319.366	35620.797
8990	192.84	8944.969	33991.273
38585	192.52	14460.92	35635.773
17033	192.5	10654.423	33859.125
22212	192.27	11955.429	37385.492
19211	192.27	11319.594	33689.328
30850	192.02	13132.691	35228.398
18	191.96	7694.56	33121.598
15254	191.65	10526.592	34226.102
16994	191.58	10678.117	34227.656
29465	191.58	13106.173	36863.766
17224	191.46	10776.032	33264.617
24643	191.27	12251.993	33959.754
14624	191.21	10140.707	36217.723
30371	191.16	13236.283	37696.043
27358	191.12	12494.893	37934.066
10110	191.08	9306.132	39453.648
2554	190.94	8225.32	35533.832
1420	190.87	8009.889	39452.227
28397	190.58	12768.835	35287.809
26364	190.49	12351.459	34038.074
7072	190.47	8509.575	33824.543
7411	190.37	8691.947	34836.727
12533	189.97	9881.883	36178.066
1582	189.93	8154.557	38167.305
9338	189.93	9135.803	34594.203
13401	189.85	10112.104	35839.332
36688	189.72	14334.857	34817.016
10664	189.58	9453.9	35282.953
35517	189.51	14072.328	37502.949
15833	189.49	10370.491	37959.988
26357	189.45	12384.084	34000.84
26893	189.37	12495.453	34922.773
4798	189.37	8386.574	39533.605
25839	189.34	12437.422	37945.797
4889	189.22	8537.261	39692.988
35798	189.2	14191.895	35774.535
8803	189.09	8894.427	35804.746
4768	189.05	8229.459	39287.742
7598	188.86	8716.07	36224.555
10296	188.8	9365.074	38634.262
35530	188.65	14033.89	37226.965
1570	188.59	8013.326	38358.305
12081	188.53	9812.62	39048.762
14721	188.36	10234.642	35529.16
3744	188.3	8321.873	37362.559
19038	188.3	11170.098	33417.078
10732	188.21	9435.69	34836.191
4714	187.88	8361.46	38995.484
7339	187.82	8771.563	34221.371
15672	187.44	10353.463	36996.043
37594	187.29	14298.809	39478.309
12092	187.19	9898.196	39084.383
1976	187.17	8165.645	34949.469
12694	186.9	9851.86	35031.848
35373	186.83	14166.688	38463.34
1804	186.73	8109.272	36536.637
20201	186.62	11585.774	38222.004
11682	186.42	9664.881	38461.957
26059	186.4	12360.58	36015.961
5580	186.4	8494.163	37370.539
3428	186.39	8267.642	37286.652
31165	186.39	13332.418	33208.609
26700	186.25	12617.782	33772.344
37302	186.12	14260.841	38105.32
20307	186.12	11422.079	37662.695
14167	185.85	10296.722	39327.504
26223	185.73	12442.958	34792.055
16091	185.7	10505.377	39839.191
15656	185.64	10356.566	36830.773
35464	185.6	14144.284	37734.305
20593	185.52	11458.05	35335.816
20761	185.31	11439.49	34228.883
24890	185.29	12063.951	35236.125
18782	185.27	11062.926	35073.129
10439	185.2	9343.38	37216.297
31410	185.1	13411.163	33835.352
14149	185.04	10206.067	39198.242
25308	184.85	12106.496	37949.961
29773	184.8	13075.18	38576.547
7267	184.76	8677.726	33751.402
769	184.6	7731.894	36937.777
27252	184.59	12540.153	37169.797
2117	184.36	8136.231	33991.516
17814	184.28	10776.053	36821.613
13420	183.9	10045.209	36044.691
15358	183.86	10374.184	34928.609
32997	183.84	13696.811	37316.18
358	183.84	7974.583	34913.781
16016	183.59	10352.562	39499.656
7103	183.55	8624.451	33523.926
31891	183.55	13361.377	36370.727
20394	183.49	11623.44	36832.801
27871	183.47	12859.335	38366.871
962	183.42	7815.504	37812.309
27516	183.42	12639.673	39330.281
37359	183.4	14371.062	38354.098
18545	183.38	11098.393	36408.043
25078	183.34	12264.373	36292.613
35200	183.26	14141.314	39585.207
8894	183.24	9043.735	35011.078
32240	183.22	13337.379	38264.641
26530	183.07	12288.022	33246.234
13279	182.98	9959.899	34967.637
8960	182.88	9026.353	34378.902
16921	182.67	10653.703	34648.863
14537	182.63	10323.306	36865.145
26538	182.61	12317.67	33320.668
10422	182.5	9334.34	37438.859
38705	182.38	14468.86	34967.023
18731	182.11	11198.254	35354.195
6782	182.09	8620.701	36438.215
32642	182.06	13759.931	39347.41
34654	181.9	13916.121	37448.809
21718	181.88	11816.962	37708.934
19874	181.88	11208.857	38820.121
12780	181.6	9899.645	34407.871
34975	181.56	13802.33	39105.746
25898	181.41	12350.037	37470.949
2199	181.27	8194.182	33449.121
17947	181.23	10803.658	38287.645
7378	181	8664.008	34548.793
28423	180.98	12737.937	35148.344
14024	180.75	10132.984	39922.285
22486	180.58	12041.174	35685.129
32264	180.58	13506.02	38323.457
22070	180.5	12020.455	38359.617
2063	180.49	8120.445	34581.016
19550	180.49	11360.242	35740.961
30372	180.29	13257.013	37702.598
32992	179.76	13720.81	37293.949
11579	179.59	9697.695	37853.125
7098	179.55	8548.021	33773.852
32410	179.43	13538.183	39229.348
9461	179.41	9121.567	35548.191
15424	179.32	10553.554	35284.387
12964	179.2	9731.247	33316.84
15939	179.07	10471.912	39014.031
13185	178.9	10001.858	34394.164
9064	178.7	8845.277	33591.137
21171	178.67	11659.649	34112.438
25553	178.65	12296.059	39938.992
325	178.49	7757.394	34747.23
25775	178.46	12351.79	38267.121
30866	178.42	13140.649	35001.668
12745	178.36	9713.762	34476.176
13952	178.28	9946.485	39678.09
12340	178.21	9860.241	37440.809
14919	178.17	10150.762	34023.996
6717	178.07	8610.516	36881.824
33769	177.98	13778.61	33238.152
8695	177.96	8962.871	36850.43
1513	177.92	8169.135	38862.773
13606	177.78	9933.3	37290.688
26543	177.75	12456.324	33026.859
9371	177.75	9116.508	34812.879
30931	177.63	13313.53	34672.469
2446	177.59	8386.807	34653.031
20814	177.55	11494.363	34118.559
11142	177.48	9621.802	34174.426
34551	177.46	13955.472	36774.758
32075	177.46	13515.013	37281.441
30748	177.23	13313.096	35460.734
10757	177.02	9448.125	34668.398
32057	177.02	13477.75	37206.934
35526	177	14168.371	37218.758
16446	176.88	10644.704	37647.953
31518	176.77	13383.48	34351.172
8790	176.71	8979.237	36014.797
36527	176.69	14228.575	34052.258
20714	176.69	11609.61	34582.43
38576	176.6	14610.948	35899.34
15872	176.58	10376.008	38458.078
18022	176.58	10907.103	39047.535
16917	176.46	10710.881	34623.41
33659	176.42	13681.637	33667.012
23069	176.33	11892.279	33277.277
10669	176.25	9455.951	35334.172
19985	176.21	11337.2	39912.148
13277	176.12	10116.405	34946.238
3739	176.04	8203.527	37361.234
1444	175.96	8197.284	39362.027
14319	175.95	10183.43	38199.988
9402	175.85	9166.075	34960.383
13051	175.74	9989.434	33504.711
32824	175.7	13575.74	38236.5
20023	175.7	11501.604	39833.168
21627	175.66	11834.446	37031.648
25207	175.62	12274.881	37277.309
32070	175.56	13352.602	37266.477
9275	175.54	9165.307	34120.223
35982	175.52	14105.524	34840.531
15353	175.51	10546.233	34872.039
38715	175.45	14515.023	35022.145
30665	175.43	13132.939	35990.313
6725	175.29	8622.113	36940.141
20583	175.24	11543.346	35262.941
20289	175.12	11544.03	37525.469
8757	175.12	8982.133	36066.898
1015	175.08	7811.806	38193.699
22862	175.06	11952.787	33639.383
1516	175.05	8161.409	38908.953
31501	175.01	13526.501	34205.82
8349	174.95	8893.001	39677.82
34632	174.89	13829.661	37291.934
27754	174.68	12822.412	39233.754
13	174.64	7862.705	33062.461
25858	174.64	12363.333	37796.207
13121	174.59	9939.583	33871.211
36566	174.55	14307.961	34229.551
20487	174.51	11626.344	36212.434
9062	174.45	8946.218	33560.07
36152	174.43	14115.722	33840.617
37604	174.41	14213.441	39514.602
35787	174.41	14031.831	36046.988
11566	174.34	9530.662	37711.73
14769	174.34	10151.247	35154.023
13321	174.32	10122.959	35208.086
27676	174.3	12888.913	39698.309
9675	174.24	9150.098	37285.816
26207	174.13	12441.1	35025.836
6959	174.13	8611.022	34846.48
14454	174.13	10295.948	37193.559
25526	173.9	12118.751	39965.922
20820	173.82	11469.783	33844.711
33881	173.8	13988.73	33278.66
14140	173.65	10224.016	39159.344
28559	173.63	12783.387	34353.188
7234	173.53	8650.326	33465.578
10788	173.42	9425.47	34602.016
22184	173.38	11924.392	37529.137
19559	173.28	11324.481	35767.137
578	173.26	7680.063	35976.242
15595	173.09	10558.402	36380.332
28205	173.05	12722.081	36263.32
34795	173	13802.408	38166.414
17376	173	10773.605	34201.434
19337	172.98	11316.673	34452.172
38363	172.9	14463.584	37010.824
30565	172.88	13150.439	36465.383
1997	172.67	8013.593	34787.02
12749	172.67	9875	34500.445
38436	172.65	14511.198	36515.746
5921	172.52	8522.451	37431.254
31161	172.36	13300.752	33478.309
15883	172.34	10417.314	38586.609
18989	172.31	11091.221	33751.863
17904	172.29	10815.306	37683.305
21625	172.21	11704.194	37010.465
37775	172.13	14612.155	39745.184
18996	172.11	11198.706	33519.789
26058	172	12375.968	36013.09
20886	171.98	11453.226	33543.738
22059	171.96	11918.264	38782.434
22136	171.87	11852.177	37878.73
9211	171.85	9257.418	33619.84
28108	171.83	12849.295	36997.676
14059	171.77	10236.357	39661.914
38900	171.75	14592.177	34062.727
11422	171.73	9671.583	36448.063
32464	171.65	13549.283	39670.516
4609	171.48	8270.597	38122.523
36034	171.44	14138.631	34530.715
28146	171.43	12892.759	36860.953
32322	171.39	13476.972	38671.781
17556	171.37	10802.25	35243.547
37087	171.33	14390.482	36839.621
2747	171.27	8310.012	37070.516
10482	171.25	9442.454	36873.969
37943	171.25	14529.71	39110.449
38595	171.23	14544.646	35682.754
13814	171.18	9987.113	38842.91
37517	171.16	14371.376	39137.246
15693	171.16	10369.764	37098.176
14472	171.12	10222.293	37322.551
22125	171.04	11981.386	38136.965
16230	171	10750.862	39327.738
31070	170.97	13215.276	33926.422
28489	170.95	12872.807	34909.18
10831	170.93	9392.442	33983.465
26083	170.93	12447.628	35590.215
2640	170.75	8380.543	36216.008
18258	170.75	11045.347	39314.781
9970	170.66	9185.972	39344.422
25245	170.47	12269.478	37557.957
4728	170.33	8364.36	39067.137
12278	170.31	9804.897	37687.609
32515	170.16	13655.725	39760.895
37762	170.1	14613.9	39701.27
12872	170.06	9869.659	33717.148
7524	169.95	8762.618	35698.102
7181	169.95	8840.04	33025.461
37099	169.8	14350.187	36893.898
1384	169.76	8178.199	39910.074
27363	169.76	12581.159	37946.066
25865	169.74	12466.439	37524.922
38873	169.74	14629.027	34229.805
34577	169.74	13919.746	36876.52
17394	169.7	10781.453	34327.414
29341	169.68	12972.41	36118.691
37405	169.68	14219.065	38617.895
36658	169.47	14324.111	34606.105
35044	169.45	13824.738	39417.133
26413	169.45	12396.798	33658.113
21730	169.3	11785.237	37787.359
24829	169.22	12250.958	34824.785
31214	169.11	13306.547	33144.313
19660	169.09	11312.131	36448.109
35351	169.09	14178.147	38325
14086	169.07	10290.305	39449.895
29895	169.05	12980.554	39383.563
11168	169.03	9622.467	34357.051
34409	168.97	13852.404	35931.453
25663	168.95	12418.978	39237.398
7729	168.93	8774.888	37106.5
11833	168.93	9593.65	39428.676
3968	168.86	8321.248	37409.863
29967	168.86	12917.471	39835.215
8055	168.74	8709.765	38024.148
14111	168.72	10150.541	39348.445
20900	168.7	11559.448	33631.598
30129	168.65	13156.522	39270.441
34391	168.57	13810.537	35824.93
33166	168.4	13629.427	36245.758
27749	168.32	12712.064	39193.602
12836	168.19	9858.046	34053.863
24783	168.13	12228.143	34545.789
2408	168.03	8217.458	34424.832
26618	168.03	12680.813	33213.789
16346	168.02	10729.462	38745.914
2247	168	8400.746	33070.082
3592	167.98	8213.037	37319.695
12166	167.92	9894.771	38486.617
19064	167.9	11138.328	33221.488
30064	167.75	13143.749	39747.617
36347	167.67	14206.912	33009.047
21302	167.54	11788.365	34872.027
328	167.54	7774.196	34769.57
5649	167.5	8438.26	37374.262
20707	167.46	11577.804	34547.172
493	167.46	7661.625	35557.855
35310	167.46	14108.291	38669.664
20625	167.4	11524.745	35219.641
1933	167.38	8162.539	35292.824
4644	167.38	8333.087	38489.984
37974	167.38	14600.142	38883.68
7925	167.33	8775.55	37410.598
14340	167.31	10249.735	38003.066
8530	167.15	8991.742	38210.816
11557	167.15	9610.708	37636.164
983	167.06	7877.877	37992.324
30428	167.06	13297.731	37085.563
9446	167.04	9101.174	35372.176
6718	166.83	8496.825	36888.758
37448	166.83	14242.011	38820.98
12744	166.77	9819.715	34463.547
15051	166.66	10290.949	33047.02
12682	166.54	9758.45	34988.594
11551	166.54	9686.874	37553.441
35728	166.44	14143.343	36325.395
35544	166.39	14162.789	37308.633
35135	166.37	14153.99	39830.129
12965	166.31	9768.863	33047.43
20299	166.1	11418.94	37582.305
9979	165.89	9216.357	39404.492
20676	165.85	11543.109	34689.871
5000	165.83	8496.371	38664.453
9568	165.81	9200.689	36418.395
19228	165.79	11309.624	33792.348
35775	165.75	14115.286	35961.969
12543	165.7	9908.799	35913.313
12400	165.64	9905.827	36894.371
17913	165.62	10910.687	37952.84
10663	165.6	9349.727	35273.938
8933	165.58	9055.529	34685.293
11302	165.51	9528.987	35527.586
18370	165.47	11192.427	38068.281
15233	165.43	10359.51	34068.93
33545	165.39	13711.669	34154.313
36094	165.37	14067.288	34265.777
7904	165.33	8697.148	37352.777
30037	165.3	13325.985	39964.195
16739	165.3	10627.037	35819.512
18224	165.3	11128.754	39438.691
2527	165.24	8391.653	35343.77
26359	165.22	12443.059	33997.699
36411	165.2	14379.822	33337.34
37401	165.16	14400.467	38595.527
1445	165.1	8121.869	39370.258
30177	165.08	13314.218	38733.566
38965	164.99	14513.249	33566.141
35232	164.87	14202.988	39176.063
27977	164.78	12775.05	37711.953
30838	164.7	13205.948	35150.836
4766	164.68	8331.324	39268.789
21819	164.62	11733.905	39076.16
16309	164.59	10729.482	38844.246
32395	164.55	13462.974	39146.016
10022	164.47	9110.065	39703.199
14916	164.43	10200.162	34009.609
14601	164.38	10314.803	36099.504
30446	164.32	13325.152	36878.602
16869	164.32	10708.076	35029
10353	164.26	9425.888	38022.27
16174	164.24	10593.218	39614.652
30849	164.24	13257.359	35225.23
4993	164.18	8554.196	38942.156
14448	164.11	10322.321	37486.031
34562	164.05	13838.315	36790.504
6935	164.03	8588.85	35231.332
17554	163.95	10785.635	35227.129
2681	163.8	8316.925	36561.949
26475	163.76	12348.177	33331.293
7470	163.74	8840.831	35204.336
35466	163.72	14161.322	37761.73
26189	163.69	12431.926	35251.398
9965	163.55	9231.803	39309.09
18477	163.55	11028.743	36966.141
34200	163.51	13976.684	34743.785
19080	163.49	11131.02	33291.652
11723	163.49	9690.542	38663.605
14881	163.46	10137.858	34410.664
1954	163.46	7985.315	35110.703
153	163.46	7789.355	33854.23
15219	163.36	10419.084	34012.777
8607	163.21	8952.124	37520.828
21090	163.11	11787.972	33670.727
13659	163.09	10069.272	37837.285
17595	163.09	10789.644	35448.59
13178	163.07	10116.473	34296.551
16351	162.98	10669.997	38775.148
11259	162.94	9636.667	35209.895
12198	162.75	9829.034	38323.516
675	162.75	7797.412	36406.168
27712	162.71	12853.807	39278.145
1884	162.69	8181.445	35886.051
29453	162.61	12961.335	36785.383
5145	162.58	8519.19	37602.484
24857	162.52	12245.772	34999.426
32952	162.46	13737.787	37378.887
22472	162.44	11885.22	35624.383
16533	162.42	10761.289	36928.668
14663	162.36	10185.7	35794.91
37869	162.29	14459.454	39128.586
34854	162.25	13899.823	38505.313
27482	162.21	12682.355	39071.871
33252	162.21	13571.745	35823.18
19934	161.98	11351.169	39553.813
17756	161.96	10930.644	36405.637
38783	161.9	14460.514	34704.449
7307	161.87	8775.509	33962.039
32678	161.69	13779.982	38969.41
30101	161.64	13237.121	39418.5
21952	161.62	12049.617	39779.199
8130	161.6	8763.052	38667.348
9605	161.58	9229.794	36761.059
1440	161.54	8120.598	39301.504
15683	161.52	10377.948	37056.031
2598	161.52	8288.496	35959.684
12459	161.44	9762.876	36640.594
10054	161.41	9219.849	40007.238
14294	161.41	10275.119	38411.516
2157	161.37	8011.461	33672.168
11226	161.33	9528.449	34830.215
14202	161.29	10287.082	38807.246
34526	161.2	13808.301	36662.398
34281	161.18	13812.376	35222.84
37178	161.16	14329.825	37317.066
12823	161.12	9894.58	33980.055
12170	161.06	9910.119	38519.52
15792	161.04	10444.808	37643.348
22867	161.02	11986.366	33328.211
1797	161	8111.991	36466.371
28998	160.99	13029.846	34249.586
28689	160.93	12867.094	33577.176
25372	160.91	12242.937	38356.691
16515	160.76	10726.484	37124.301
24987	160.74	12227.282	35670.785
32054	160.53	13557.059	37178.277
1574	160.51	8142.584	38404.781
26896	160.49	12571.108	34943.758
30141	160.39	13251.486	39051.402
4622	160.39	8224.12	38284.398
10717	160.26	9381.639	34778.426
29068	160.24	13087.417	34682.852
2336	160.24	8283.441	33831.383
18799	160.24	11059.501	34915.309
29533	160.12	13046.006	37147.73
31961	160.12	13467.669	36715.605
22693	160.07	12037.664	34299.895
28179	160.07	12760.925	36425.109
5006	160.05	8608.658	38764.738
13063	160.05	9925.378	33547.039
13307	160.03	9934.745	35118.5
34769	159.97	13911.259	37948.512
29751	159.95	13026.007	38463.652
34888	159.93	13855.542	38648.34
13911	159.91	9994.101	39384.723
4572	159.78	8334.355	37884.875
16692	159.74	10769.255	36200.246
32247	159.68	13318.487	38263.34
10719	159.68	9291.643	34797.961
18450	159.63	11143.917	37096.023
21746	159.51	11823.938	37906.754
21321	159.51	11821.604	35005.57
4553	159.45	8212.175	37646.5
23136	159.45	12126.058	33184.871
19455	159.41	11376.377	35215.598
8940	159.4	8988.102	34741.719
35433	159.38	14204.924	38136.508
13101	159.38	10109.67	33780.188
32412	159.38	13538.175	39257.168
36136	159.32	14181.162	34104.777
22829	159.3	12037.437	33710.625
12988	159.3	10035.331	33072.207
2267	159.24	8349.441	33261.855
33928	159.22	13836.585	33534.453
26217	159.22	12467.178	35105.148
29421	159.18	13033.767	36540.766
20041	159.18	11621.371	39985.004
17776	159.17	10825.164	36543.684
29291	159.13	13007.421	35874.781
21165	159.11	11767.455	34097.262
29872	159.05	12960.64	39217.184
33858	159.01	13844.327	33202.121
820	158.99	7945.528	37220.461
15278	158.97	10390.516	34422.723
8670	158.97	9035.29	36903.449
32750	158.92	13692.014	38749.512
14282	158.9	10323.928	38586.414
33629	158.82	13769.954	33879.27
1990	158.8	8185.194	35057.012
12509	158.59	9788.174	36363.742
37628	158.55	14275.079	39708.48
18064	158.51	10940.196	39331.758
4902	158.48	8623.932	39473.371
38495	158.46	14591.894	36159.145
30106	158.46	13246.921	39119.645
28859	158.46	13051.902	33435.895
8906	158.42	9022.091	34807.23
16156	158.38	10641.439	39934.465
9791	158.34	9201.16	38159.277
29406	158.32	13099.797	36462.461
2259	158.17	8402.656	33201.727
10447	158.15	9308.261	37286.961
2634	158.13	8358.442	36192.074
8285	158.11	8697.807	39826.332
2127	158.07	8039.354	34065.297
31371	158.07	13429.411	33680.945
7490	158.05	8717.306	35422
18401	158.04	11054.732	37355.5
14465	158.02	10331.873	37286
31542	157.96	13555.822	34502.055
11520	157.96	9602.57	37252.668
22457	157.94	11920.338	35817.645
4864	157.84	8539.296	39930.676
815	157.73	7878.423	37201.445
16590	157.73	10742.035	36620.848
29801	157.67	12959.991	38706.094
21256	157.65	11839.176	34572.598
12594	157.56	9750.454	35426.633
10232	157.44	9480.892	38892.922
13966	157.35	9998.729	39755.27
13658	157.35	9942.256	37833.887
36337	157.27	14035.849	33105.809
14503	157.25	10283.839	36886.176
31917	157.23	13548.649	36506.363
16453	157.17	10776.732	37668.785
886	157.1	7668.531	37521.656
26064	157.06	12441.225	36049.613
30312	157	13275.204	37978.145
28585	156.96	12885.411	34161.961
38027	156.94	14424.486	38493.672
13579	156.94	9936.391	37160.094
9065	156.9	9043.42	33602.273
24927	156.9	12242.351	35428.473
2350	156.87	8413.023	33935.813
15359	156.83	10445.446	34952.379
8305	156.81	8873.544	39776.711
14104	156.75	10297.281	39299.863
9084	156.75	9042.408	33406.199
25404	156.73	12273.812	39140.605
38172	156.73	14437.539	37944.348
17387	156.66	10938.934	34294.621
29199	156.66	13061.094	35353.941
37925	156.6	14467.61	39038.277
1966	156.58	8146.801	35160.793
4680	156.5	8316.885	38765.199
20460	156.5	11425.506	36065.887
34631	156.48	13917.101	37283.992
4576	156.46	8385.262	37932.063
31830	156.46	13551.256	35992.914
9593	156.45	9146.091	36645.078
392	156.45	7687.681	35031.715
14168	156.37	10278.314	39330.613
9629	156.37	9184.328	36957.98
33714	156.23	13694.405	33589.973
26490	156.22	12294.919	33376.91
16731	156.22	10770.545	35783.258
24754	156.18	12262.697	34402.699
8756	156.04	8859.476	36066.613
34832	155.93	13844.883	38367.547
1725	155.93	8181.481	36899.07
16237	155.89	10725.97	39357.523
33242	155.87	13637.984	35780.602
18363	155.79	11125.766	38279.367
14629	155.77	10271.723	35941.32
22206	155.77	12025.726	37366.668
11383	155.64	9652.518	36044.578
35474	155.64	14167.787	37509.5
31421	155.6	13560.26	33858.863
22707	155.56	12008.83	34387.238
21511	155.49	11750.269	36132.012
16708	155.47	10647.715	35954.902
37616	155.45	14338.392	39588.879
24414	155.41	12138.471	33428.996
16045	155.37	10375.806	39614.859
33605	155.37	13768.375	34080.176
12359	155.35	9915.54	37270.145
14801	155.35	10240.777	34853.578
9532	155.32	9256.925	36071.281
30604	155.26	13153.624	36302.133
2749	155.24	8220.993	37080.895
12734	155.2	9790.055	34734.621
9801	155.07	9222.124	38260.852
20310	155.01	11477.824	37372.313
36268	154.95	14186.604	33404.906
33080	154.91	13571.227	36725.004
25265	154.87	12204.557	37672.43
28201	154.84	12914.7	36244.367
1756	154.82	8003.991	36813.988
4739	154.8	8348.727	39135.867
16159	154.76	10590.654	39944.453
28833	154.55	13099.253	33320.191
38719	154.49	14632.986	35067.305
9608	154.47	9222.029	36790.805
20646	154.45	11466.075	35092.82
17335	154.38	10873.962	33965.785
25336	154.34	12274.941	38122.152
1182	154.34	7658.699	39129.484
1300	154.3	7968.339	39593.02
25009	154.26	12249.794	35800.23
6920	154.24	8551.174	35145.738
15630	154.24	10393.287	36652.195
29894	154.22	12939.363	39388.203
33606	154.2	13684.27	34085.398
2113	154.2	8186.409	34280.168
823	154.17	7787.895	37234.629
10524	154.11	9292.643	36601.27
21535	154.09	11731.26	36270.813
16920	154.07	10767.948	34634.422
30583	154.07	13272.617	36532.816
33384	154.05	13729.39	35204.238
9228	154.03	9270.987	33714.969
19717	153.99	11408.536	36934.352
37412	153.88	14279.56	38639.926
4958	153.86	8435.811	38962.23
20286	153.82	11613.957	37506.035
9477	153.8	9076.897	35654.172
2396	153.8	8383.819	34309.863
9103	153.78	8995.213	33270.258
34978	153.76	13863.82	39117.73
12189	153.71	9854.438	38602.754
8917	153.59	8869.427	34872.121
22627	153.59	11875.269	34905.387
11244	153.48	9544.925	35033.535
13312	153.44	10043.348	35160.93
15368	153.4	10348.544	35021.277
28328	153.36	12757.406	35580.777
21139	153.36	11799.308	33951.613
2220	153.21	8061.861	33282.152
9125	153.15	9124.813	33046.559
26494	153.09	12473.164	33385.449
13797	153.07	9922.119	38756.848
18981	153.05	11191.528	33716.422
27981	153.05	12757.511	37731.406
36769	153.04	14219.534	35322.168
19883	152.92	11361.613	38919.5
11152	152.92	9612.802	34246.668
25692	152.92	12448.048	38655.684
25180	152.92	12226.327	37135.996
13098	152.92	10046.439	33773.344
9613	152.9	9185.733	36827.414
29697	152.88	13047.034	38124.34
38260	152.86	14631.612	37386.652
16671	152.82	10755.167	36083.383
16747	152.77	10701.917	35852.035
8870	152.67	9057.851	35173.762
33649	152.67	13666.948	33940.309
22885	152.58	12031.122	33370.879
20844	152.52	11570.896	33682.207
34742	152.5	13881.054	37870.742
2648	152.46	8386.888	36316.035
27507	152.44	12578.409	39277.148
38195	152.42	14420.574	37720.367
38490	152.35	14621.475	36144.805
21773	152.29	11650.843	38136.965
27760	152.27	12770.808	38972.492
8499	152.23	8858.149	38370.508
14520	152.19	10286.997	37013.371
12521	152.19	9868.138	36118.789
12464	152.17	9726.412	36671.707
2542	152.1	8344.079	35445.277
29433	152.06	12938.614	36654.371
21298	152.06	11644.783	34845.281
25872	152.04	12375.271	37569.129
24800	152.02	12164.489	34683.934
36423	152	14390.293	33426.707
14358	152	10215.012	38144.195
9157	151.94	9212.474	33342.359
37678	151.91	14287.705	39966.797
27309	151.89	12536.219	37611.238
29702	151.87	13078.196	38160.652
15633	151.87	10437.341	36660.301
13087	151.83	10021.71	33696.281
18241	151.83	11148.488	39532.34
28551	151.81	12831.828	34295.406
11869	151.77	9691.62	39695.953
17691	151.71	10986.65	36015.078
9286	151.66	9095.173	34210.879
28691	151.64	12831.782	33588.211
38728	151.62	14569.844	34790.148
32950	151.56	13775.297	37366.773
8683	151.52	8938.934	36733.309
14832	151.48	10147.097	34743.52
19786	151.46	11232.077	37470.844
29973	151.43	13042.423	39874.398
1175	151.37	7973.608	39095.586
8682	151.35	8859.049	36728.242
8974	151.33	8897.805	34209.668
37197	151.31	14356.733	37443.004
26202	151.31	12283.557	35018.621
29198	151.29	13034.858	35350.023
8563	151.27	8859.937	38124.238
8497	151.22	8982.925	38371.988
18703	151.22	11128.79	35511.363
35674	151.18	14003.867	36658.512
34684	151.12	13809.938	37592.398
15072	151.08	10460.318	33057.148
5034	151.02	8561.403	38316.199
18926	151.02	11034.461	34036.117
27859	150.97	12802.961	38600.863
10874	150.93	9450.877	33941.551
3658	150.85	8334.026	37335.141
1850	150.79	8129.947	35914
12560	150.74	9788.644	36055.039
33720	150.74	13666.507	33601.762
32912	150.74	13621.336	37519.738
27097	150.64	12690.714	35981.148
38450	150.62	14566.405	36270.809
2509	150.62	8217.497	35131.449
32435	150.56	13448.559	39405.645
18674	150.55	11017.272	35661.785
5926	150.53	8452.416	37481.043
10857	150.51	9418.459	33817.512
33910	150.41	13955.632	33409.699
2538	150.37	8378.877	35404.379
8941	150.33	9040.602	34752.148
13695	150.3	9935.032	38105.211
16520	150.18	10590.324	37158.508
28826	150.16	13000.357	33282.262
7966	150.14	8823.277	37610.883
11423	150.12	9635.191	36453.855
30679	150.09	13167.264	35767.332
9552	150.01	9168.533	36291.961
6838	150.01	8436.626	36206.887
10098	149.99	9309.426	39644.965
15628	149.89	10456.158	36634.137
33441	149.86	13626.097	34712.852
18321	149.82	11155.053	38660.91
26526	149.8	12374.26	33219.715
16948	149.8	10634.516	34517.977
28080	149.76	12899.51	37096.113
25184	149.63	12160.408	37139.563
38505	149.63	14625.72	36189.621
10672	149.61	9289.009	35339.648
24941	149.57	12129.82	35472.961
35334	149.55	14175.215	38514.891
730	149.51	7907.649	36692.648
8664	149.51	9050.028	37182.914
14424	149.4	10236.281	37345.5
14740	149.32	10140.868	35370.926
11464	149.3	9649.032	36816.496
6950	149.28	8578.86	35073.824
9292	149.28	9166.234	34240.246
5147	149.19	8598.164	37614.836
34511	149.17	13834.994	36575.332
21708	149.13	11695.025	37659.098
417	149.07	7896.93	35152.941
7300	149.01	8680.739	33900.324
9380	148.94	9186.71	34852.793
12149	148.8	9705.346	38744.672
33944	148.8	13903.843	33611.344
8374	148.74	8917.308	39324.516
14245	148.73	10140.975	38704.047
1757	148.67	8121.745	36831.648
29001	148.65	12992.184	34265.789
9055	148.63	8890.84	33495.094
30463	148.61	13347.817	36990.242
2557	148.55	8411.82	35541.547
4793	148.5	8209.947	39506.648
26160	148.48	12337.825	35359.668
19900	148.48	11241.168	39194.008
19052	148.4	11105.004	33166.613
26394	148.34	12475.342	33859.164
31207	148.34	13256.195	33078.285
32323	148.34	13454.125	38680.301
10799	148.32	9455.719	34310.336
37456	148.27	14271.525	38863.184
20301	148.27	11582.028	37625.313
9155	148.25	9086.897	33321.957
17097	148.21	10695.14	33597.266
2495	148.15	8244.344	35016.891
11769	148.13	9642.419	38921.633
29248	148.11	12919.599	35687.375
31548	148.11	13529.851	34527.625
21705	148.09	11695.03	37635.184
12597	148.04	9830.814	35446.438
8692	148.02	8929.518	36818.074
14739	147.98	10329.864	35363.844
18775	147.94	11160.935	35007.941
15536	147.92	10414.965	36018.445
850	147.88	7806.007	37363.387
36371	147.86	14319.985	33118.27
8292	147.86	8700.922	39860.086
981	147.84	7645.329	37940.977
29514	147.83	13126.559	37081.215
26470	147.79	12343.995	33618.68
15624	147.75	10349.654	36592.047
16839	147.75	10750.408	35180.316
24908	147.69	12096.576	35343.961
30584	147.69	13165.247	36536.113
7171	147.65	8591.417	33087.176
14323	147.61	10231.016	38252.453
17920	147.56	10929.628	38019.117
12323	147.5	9845.011	37620.035
1125	147.5	7980.238	38867.348
13817	147.46	10080.676	38848.508
6960	147.46	8416.496	34848.68
7190	147.42	8713.566	33075.941
17095	147.27	10742.688	33594.824
11973	147.23	9739.585	39672.301
763	147.23	7976.799	36920.711
26847	147.17	12551.568	34652.535
28386	147.17	12751.734	35548.246
1464	147.15	8126.204	39205.027
14788	147.12	10318.268	35019.449
17297	147.1	10930.461	33675.652
32820	147.04	13704.329	38203.102
29531	147.02	13076.118	37144.977
14178	147	10321.27	39001.578
9264	146.94	9154.289	34068.125
4560	146.91	8206.987	37762.398
32702	146.89	13667.142	38819.32
7491	146.87	8830.113	35439.578
11102	146.85	9559.977	33901.313
16211	146.85	10657.142	39540.262
1932	146.83	8147.622	35281.695
21902	146.81	11647.147	39734.223
18851	146.77	11199.122	34555.684
7703	146.73	8648.78	36935.211
21295	146.71	11799.373	34828.82
1805	146.71	8032.769	36540.711
13704	146.66	10111.272	38173.168
14853	146.64	10176.296	34602.871
9562	146.62	9173.599	36370.43
30134	146.6	13168.429	38970.672
26548	146.6	12423.146	33062.992
34739	146.56	13833.971	37850.293
11133	146.56	9684.192	34119.316
2091	146.56	8169.932	34441.035
30398	146.56	13194.238	37219.27
26367	146.52	12469.685	34070.387
9017	146.5	8991.218	33837.848
14948	146.48	10277.395	33952.797
25394	146.43	12241.453	38933.66
12364	146.43	9778.214	37294.133
6724	146.43	8443.206	36934.703
28020	146.41	12838.403	37647.406
12205	146.39	9770.911	38397.832
12868	146.33	9859.82	33668.391
1511	146.25	8190.109	38831.332
38688	146.24	14432.647	35214.645
623	146.2	7901.449	36115.953
34576	146.2	13793.654	36869.762
26537	146.2	12291.865	33316.926
32605	146.16	13645.196	39439.984
18884	146.14	11173.453	34137.086
19089	146.12	11023.557	33075.723
25501	146.08	12108.75	39870.305
20941	146.06	11582.199	33314.789
38863	146.04	14550.599	34152.426
20388	145.99	11630.935	36768.145
21888	145.91	11820.952	39623.348
16019	145.89	10506.048	39509.176
38005	145.87	14508.309	38679.652
19780	145.79	11277.492	37427.633
15442	145.74	10369.501	35375.273
10708	145.74	9451.716	34989.02
32034	145.7	13396.687	37054.516
20117	145.7	11469.249	39380.598
8215	145.68	8748.264	39315.379
2667	145.64	8319.592	36503.566
13758	145.62	10119.813	38593.98
8411	145.62	9029.703	38993.176
34387	145.6	13932.902	35794.258
13680	145.6	10086.892	38007.652
5100	145.56	8496.997	37864.832
32663	145.56	13567.785	39143.348
27274	145.53	12673.65	37367.336
8098	145.51	8777.784	38415.027
37837	145.49	14597.573	39324.457
9581	145.47	9073.548	36542.477
31022	145.45	13343.146	34027.258
19793	145.41	11353.724	37532.715
28351	145.39	12737.057	35663.852
28708	145.39	12793.713	33425.934
25678	145.37	12416.691	38826.703
9235	145.37	9207.059	33830.742
30343	145.37	13297.445	37513.676
1586	145.32	8180.166	38215.07
868	145.32	7933.979	37448.633
30946	145.28	13328.168	34766.41
31396	145.28	13512.998	33792.395
12548	145.26	9811.477	35945.816
30074	145.24	13340.428	39481.488
33761	145.2	13731.27	33187.023
28048	145.14	12912.258	37224.086
4933	145.1	8422.394	39410
20747	145.05	11481.883	34442.559
9528	145.03	9201.401	36025.434
9365	144.97	9238.988	34789.84
426	144.95	7659.486	35206.441
15301	144.93	10488.139	34603.816
22757	144.91	12034.494	33978.434
32668	144.8	13714.713	39203.93
11449	144.76	9638.535	36660.664
10420	144.72	9363.634	37425.148
2152	144.63	8001.263	33946.578
9745	144.61	9253.739	37821.707
26835	144.61	12625.397	34581.266
33395	144.55	13760.123	35037.07
16246	144.55	10607.339	39408.164
18249	144.47	11027.498	39590.008
10632	144.43	9277.55	35660.316
8847	144.42	8922.555	35353.121
17624	144.4	10822.043	35625.059
2301	144.38	8397.808	33589.539
27543	144.34	12540.286	39512.012
18732	144.34	11033.606	35354.293
13576	144.32	9978.229	37148.008
7465	144.28	8742.81	35160.398
12345	144.24	9828.055	37498.613
22127	144.13	11874.938	38143.48
17218	144.11	10784.328	33222.961
34616	144.01	13864.448	37216.992
34078	144.01	13943.431	34122.773
12333	144.01	9812.425	37396.379
10830	143.99	9353.739	33982.156
12628	143.99	9704.765	35258.648
12677	143.99	9794.629	34952.68
17188	143.97	10928.7	33035.137
34117	143.97	13919.083	34257.203
20908	143.92	11613.764	33374.41
20536	143.88	11416.773	35637.289
28046	143.88	12784.8	37194.172
23617	143.82	12085.732	33281.559
6825	143.8	8527.949	36108.629
16067	143.76	10411.367	39718.719
28363	143.76	12917.874	35432.406
13845	143.76	9995.982	39034.945
11109	143.73	9549.778	33953.43
8662	143.71	9053.073	37140.648
9674	143.67	9124.114	37279.891
31525	143.65	13428.44	34386.383
17174	143.63	10611.385	33076.234
28435	143.63	12756.473	34938.84
17384	143.61	10813.211	34240.301
1702	143.57	8155.661	37306.523
8278	143.53	8636.578	39738.895
33409	143.5	13774.835	34798.754
33055	143.46	13567.414	36952.805
24766	143.44	12250.008	34471.43
2590	143.34	8247.552	35907.027
37122	143.34	14344.813	37029.375
3427	143.29	8352.334	37284.652
35812	143.29	14182.619	35817.371
20227	143.23	11614.883	38095.055
22582	143.21	12050.08	35252.98
8669	143.17	9027.133	36890.82
19264	143.13	11306.873	33955.891
5109	143.11	8547.516	37936.461
11470	143.11	9659.64	36858.547
4668	143.09	8405.786	38704.586
11940	143.07	9724.651	39930.73
20616	143.06	11566.172	35121.391
38090	143.04	14525.412	38227.66
1314	143.04	7849.953	39633.273
1045	142.96	7756.876	38408.652
661	142.96	7907.27	36334.266
11052	142.88	9547.724	33427.285
35324	142.88	14093.759	38773.805
13120	142.86	9964.94	33864.27
19301	142.81	11213.407	34201.965
4564	142.81	8224.89	37796.84
33477	142.79	13751.4	34506.012
9557	142.77	9085.065	36335.574
558	142.75	7901.37	35862.852
2111	142.75	7999.128	34274.078
6831	142.75	8463.404	36155.914
21475	142.67	11663.815	35886.371
14730	142.67	10193.162	35577.828
2663	142.65	8339.997	36467
34399	142.63	13985.903	35840.469
1897	142.6	8129.868	35689.879
16616	142.58	10645.399	36442.445
17292	142.56	10821.17	33666.605
11129	142.56	9494.738	34085.273
18688	142.52	10992.113	35735.539
22121	142.52	11964.061	38077.281
23066	142.5	12050.7	33246.055
1077	142.5	7792.838	38612.477
22589	142.44	12042.272	34989.461
34725	142.44	13865.022	37766.191
26329	142.42	12356.214	34175.066
9728	142.38	9195.849	37697.457
18458	142.38	11060.505	37176.129
11556	142.33	9652.098	37633.617
23965	142.31	12214.422	33415.363
19704	142.27	11392.817	36857.344
29539	142.25	13072.763	37171.266
34735	142.21	13811.898	37826.746
16484	142.19	10622.943	37252.309
33670	142.19	13706.979	33715.375
27033	142.17	12534.71	35617.461
10466	142.15	9460.821	37069.879
10910	142.12	9325.082	33554.25
10982	142.06	9371.891	33109.09
26479	142.04	12305.893	33337.559
9830	142.04	9204.445	38442.512
27936	142.02	12894.785	38114.867
16155	141.98	10744.538	39911.613
12324	141.96	9790.662	37627.121
38184	141.96	14509.039	37985.949
29856	141.94	13005.083	39130.625
32798	141.93	13592.791	38374.688
9112	141.91	8930.898	33047.578
23056	141.89	11881.991	33202.754
16745	141.68	10776.745	35835.508
2394	141.66	8210.816	34304.102
412	141.64	7922.947	35121.285
10741	141.64	9395.414	34920.16
35453	141.62	14131.77	37948.195
11377	141.6	9547.456	35997.816
12545	141.56	9879.258	35927.023
33796	141.56	13722.443	33039.434
8391	141.48	9010.109	39164.785
29714	141.48	13060.732	38279.977
10485	141.48	9482.492	36879.211
13700	141.45	9990.033	38128.332
9154	141.43	9227.246	33319.938
4900	141.41	8474.583	39463.777
1978	141.41	8196.225	34962.977
25674	141.39	12383.91	39038.809
32390	141.37	13461.523	39110.668
16981	141.29	10766.927	34135.926
22180	141.29	12056.224	37518.953
13030	141.22	10038.344	33308.223
9656	141.22	9262.392	37185.719
25053	141.22	12129.652	36112.922
32514	141.22	13683.383	39756.109
16782	141.18	10606.172	35456.473
29916	141.14	12953.848	39542.359
17710	141.04	10901.983	36109.496
20479	141.04	11604.685	36169.105
130	141.04	7772.64	33705.816
33041	141.01	13653.019	37175.402
11593	141.01	9578.786	37899.238
7538	140.97	8801.512	35780.063
10365	140.95	9447.806	37875.59
27444	140.95	12671.206	38675.086
36388	140.91	14336.873	33201.676
22606	140.87	12056.727	35074.145
38147	140.87	14542.183	38141.883
18384	140.83	11095.658	37773.238
12063	140.81	9848.532	39270.715
30182	140.79	13238.668	38787.715
13602	140.78	9956.436	37268.18
29229	140.7	13061.328	35526.938
37411	140.64	14213.75	38638.094
8262	140.62	8673.412	39610.672
33613	140.62	13628.339	33811.793
9195	140.58	9260.895	33553.789
37327	140.53	14213.601	38242.352
11251	140.53	9521.151	35075.586
16677	140.51	10631.587	36123.773
22463	140.47	11851.8	35863.34
8928	140.43	8999.968	34645.801
16143	140.35	10759.985	39833.68
21324	140.32	11832.237	35019.379
6822	140.3	8564.79	36088.047
8794	140.28	8996.349	35741.227
16722	140.24	10601.906	36034.473
30830	140.22	13189.791	35114.598
26073	140.22	12335.548	35810.297
18607	140.16	11157.67	36204.176
11525	140.16	9630.456	37334.121
36135	140.12	14157.498	34098.824
22306	140.05	11961.56	37019.965
2173	140.01	8128.065	33538.137
2699	139.95	8208.29	36714.695
24767	139.91	12111.094	34480.855
37814	139.89	14612.127	39575.91
10930	139.74	9397.98	33367.328
12830	139.74	9837.132	34006.426
30481	139.66	13272.382	36758.895
14094	139.65	10325.792	39556.305
25440	139.65	12094.614	39478.184
4973	139.63	8545.664	39074.285
36807	139.61	14371.108	35462.129
32899	139.61	13756.539	37783.801
37641	139.59	14320.332	39807.141
36567	139.59	14225.005	34228.711
26219	139.57	12484.798	34775.535
16047	139.57	10551.62	39626.516
10776	139.55	9432.389	34499.285
35702	139.55	14086.113	36515.578
2781	139.55	8314.87	37239.992
12120	139.51	9812.597	38906.48
16357	139.51	10633.29	38493.617
30209	139.45	13286.92	38610.672
29191	139.4	13060.677	35320.27
16427	139.38	10681.323	37728.863
20614	139.3	11578.114	35096.258
16762	139.28	10743.634	35622.84
9455	139.24	9205.011	35461.137
12412	139.24	9876.28	36976.586
14859	139.24	10181.735	34309.031
26410	139.21	12346.5	34030.672
36893	139.19	14349.141	35852.324
38191	139.19	14507.328	37692.094
20529	139.17	11609.554	35876.023
12471	139.15	9900.557	36429.305
14405	139.13	10237.353	37537.746
3737	139.11	8356.913	37358.637
12125	139.11	9890.011	38931.621
8431	139.09	8867.264	38823.664
14634	139.07	10224.15	35959.441
33817	139.03	13748.636	33138.227
14644	138.98	10266.653	36004.785
35496	138.94	14064.926	37345.641
22277	138.9	11944.455	37108.145
17829	138.9	10891.121	36930.59
979	138.88	7774.252	37929.695
9609	138.88	9189.93	36805.734
36512	138.86	14298.374	33935.676
434	138.82	7672.78	35250.137
16206	138.8	10736.449	39494.703
8560	138.8	8953.98	38114.164
33891	138.8	13897.439	33354.984
14696	138.76	10136.235	35693.219
2047	138.75	8083.689	34769.168
14242	138.73	10307.293	38676.547
100	138.73	7890.088	33541.27
29402	138.71	12983	36430.641
37753	138.67	14609.103	39633.613
17059	138.65	10695.353	33687.453
13151	138.63	10014.675	34119.051
18042	138.63	10905.645	39191.941
29484	138.61	13098.423	36959.684
22035	138.59	11931.743	39406.039
2066	138.57	8108.014	34605.895
11051	138.57	9520.638	33418.863
10174	138.53	9365.236	39210.813
19462	138.53	11216.983	35263.023
16485	138.52	10652.871	37258.145
14711	138.52	10142.983	35473.574
36080	138.52	14144.191	34189.184
2010	138.44	8189.086	34859.355
15005	138.44	10189.537	33358.953
35399	138.42	14194.593	38284.16
8944	138.4	8950.119	34454.848
15279	138.4	10415.846	34425.328
36495	138.4	14335.536	33853.734
19207	138.34	11317.789	33640.246
32232	138.34	13556.054	38191.219
4749	138.25	8399.638	39178.988
7482	138.25	8725.648	35356.633
18419	138.23	11045.09	37222.379
1515	138.21	8020.668	38901.93
29164	138.19	13054.809	35173.191
1751	138.19	7992.422	36782.961
13013	138.13	10123.394	33208.82
15120	138.11	10417.048	33410.719
17393	138.11	10945.406	34325.078
30149	138.09	13305.957	38831.238
12746	138.09	9744.629	34475.199
8582	138.09	8893.151	37947
14255	138.07	10275.391	38751.477
20943	138.04	11420.723	33022.063
2284	138	8237.174	33473.805
35199	137.98	14017.579	39577.832
6865	137.98	8461.887	35879.684
18776	137.96	11070.863	35010.902
20912	137.94	11473.248	33404.328
13127	137.94	9997.255	33951.633
2000	137.94	8015.992	34815.008
6691	137.86	8533.268	37083.641
1864	137.86	8029.346	36030.055
1988	137.84	8092.196	35042.07
38081	137.83	14440.066	38159.324
33104	137.75	13571.69	36831.543
4898	137.75	8611.255	39444.07
9203	137.71	9271.856	33591.59
13247	137.67	10038.113	34773.273
15865	137.67	10370.802	38417.484
15500	137.62	10466.798	35793.301
12402	137.58	9899.212	36912.961
10703	137.54	9362.71	34956.477
14303	137.52	10160.917	38453.008
26716	137.52	12495.523	33859.898
12365	137.5	9821.483	37294.688
2170	137.5	8117.562	33528.652
17856	137.5	10927.668	37201.309
2482	137.5	8311.565	34930.586
21239	137.44	11751.45	34475.598
10952	137.42	9369.01	33184.094
16195	137.4	10682.697	39438.43
4617	137.39	8407.964	38236.352
16736	137.35	10595.173	35812.477
2308	137.35	8207.097	33644.625
9550	137.33	9113.909	36289.98
10730	137.29	9402.952	34837.121
8915	137.29	8993.217	34863.852
14895	137.25	10260.698	34189.219
31554	137.19	13406.338	34566.754
19805	137.16	11221.089	37673.336
20139	137.06	11628.957	39174.098
13299	137	10110.985	35066.672
8307	137	8865.369	39796.754
27622	136.94	12890.663	39772.406
6684	136.93	8575.1	37043.438
13463	136.91	10032.83	36434.102
36603	136.91	14365.076	34412.723
226	136.89	7883.977	34218.793
19443	136.89	11297.636	35092.434
16023	136.89	10474.513	39525.723
4849	136.87	8468.771	39803.605
32376	136.85	13557.936	38980.707
14420	136.85	10335.321	37648.613
7405	136.81	8680.425	34736.512
12568	136.79	9875.411	35787.363
1622	136.79	8146.747	37910.793
4925	136.77	8630.404	39349.586
20735	136.75	11590.903	34395.051
11328	136.66	9639.427	35728.996
31613	136.66	13456.53	34838.441
21001	136.62	11641.299	33205.426
11584	136.6	9694.829	37878.047
1809	136.58	8166.666	36269.043
17522	136.52	10816.455	35090.941
22226	136.5	11977.157	37458.047
12607	136.47	9857.076	35509.445
8102	136.47	8634.417	38460.512
34344	136.43	13961.569	35552.871
7221	136.41	8840.231	33347.023
14539	136.37	10322.692	36554.328
10953	136.31	9335.145	33186.922
7203	136.24	8790.029	33179.996
13851	136.24	10031.556	39055.121
35842	136.22	14049.904	35731.488
12478	136.2	9818.465	36482.102
21603	136.18	11655.525	36843.219
18764	136.18	11077.209	34951.027
11599	136.16	9508.819	37968.691
30020	136.14	13201.656	39886.145
14923	136.1	10143.116	34070.008
12547	136.06	9775.253	35942.949
14782	136.06	10170.507	34945.004
36019	136.03	14148.369	34746.758
18861	136.01	11129.63	34312.602
26831	136.01	12694.61	34541.457
29357	135.99	13072.976	36200.605
32213	135.89	13399.162	38068.484
37520	135.87	14252.569	39147.895
36391	135.87	14317.354	33223.168
1512	135.85	8002.762	38841.188
36489	135.83	14252.5	33803.898
14654	135.81	10207.128	36042.957
2004	135.81	8003.672	34841.402
14386	135.81	10340.52	37688.008
10115	135.76	9459.909	39475.73
25042	135.74	12264.702	36020.664
6898	135.72	8597.974	35273.883
15530	135.72	10455.58	35965.238
36785	135.7	14388.903	35373.16
9178	135.7	9064.908	33456.984
26414	135.66	12429.14	33658.922
13504	135.66	9998.012	36731.738
11598	135.64	9665.386	37962.328
13269	135.64	10042.921	34912.266
33027	135.6	13575.362	37085.664
16755	135.57	10668.669	35891.406
36251	135.53	14015.618	33621.094
38466	135.51	14599.156	36068.496
2378	135.51	8224.886	34144.141
25198	135.47	12255.056	37204.941
2003	135.47	8129.356	34836.074
7578	135.45	8646.922	36009.668
11016	135.43	9490.572	33229.973
37210	135.41	14418.034	37506.758
22555	135.39	11962.213	35354.605
12342	135.35	9829.724	37471.793
38427	135.32	14533.905	36444.203
29878	135.3	13057.075	39271.063
15225	135.3	10460.262	34045.578
6101	135.28	8599.331	37305.863
26524	135.22	12474.287	33216.391
32546	135.2	13771.879	39878.098
5142	135.2	8615.65	37538.734
11785	135.2	9680.563	39054.938
24774	135.18	12206.719	34523.113
15610	135.18	10360.698	36458.922
35279	135.18	14164.436	38819.98
7728	135.18	8662.571	37091.492
17921	135.16	10980.07	38071.004
19485	135.14	11310.065	35417.621
28491	135.11	12764.562	34920.68
12791	135.07	9910.248	34137.285
6828	135.05	8528.166	36130.223
21270	134.95	11635.419	34693.703
35706	134.95	14014.85	36535.141
26983	134.95	12501.013	35416.77
16295	134.93	10685.885	39064.816
33289	134.91	13651.547	35682.691
12733	134.91	9873.078	34727.004
10135	134.91	9371.159	39318.086
20209	134.89	11472.585	38267.695
13691	134.88	9925	38064.316
15857	134.84	10485.527	38326.113
27111	134.84	12522.733	36051.414
5982	134.84	8448.952	37284.344
2165	134.82	8198.075	33771.637
6694	134.82	8464.254	37098.445
25001	134.78	12167.904	35778.84
32498	134.68	13374.17	39935.363
16937	134.68	10560.388	34768.555
12475	134.68	9798.459	36475.715
10969	134.67	9388.219	33007.508
12539	134.65	9723.275	36207.176
27333	134.63	12609.337	37807.41
28345	134.59	12909.314	35638.563
19649	134.59	11249.984	36353.055
22668	134.57	12005.212	34502.09
24596	134.57	12170.372	33665.258
16940	134.55	10773.969	34454.895
11803	134.53	9612.22	39161.523
16085	134.53	10497.997	39799.477
17389	134.47	10959.116	34309.848
15717	134.45	10333.652	37204.445
543	134.44	7979.378	35788.551
25536	134.44	12471.372	39791.125
2617	134.42	8210.647	36044.184
3834	134.42	8347.406	37385.168
21421	134.42	11752.27	35564.273
15	134.4	7937.52	33078.613
16054	134.38	10348.023	39654.949
26402	134.36	12327.055	33900.113
26986	134.3	12515.941	35429.531
37282	134.28	14326.577	37968.199
26266	134.26	12393.126	34749.129
27839	134.24	12826.525	38487.219
38733	134.24	14627.425	34814.453
30497	134.21	13275.395	36835.516
36705	134.17	14229.185	34889.465
15995	134.15	10413.714	39387.141
32286	134.13	13355.415	38446.906
29346	134.13	12995.326	36141.602
18316	134.09	11025.935	38935.863
32504	134.07	13532.151	39954.844
33352	134.07	13667.374	35353.277
14090	134.07	10133.007	39519.922
14008	134.05	10232.474	39782.191
22280	134.03	12060.103	37126.883
6903	134.01	8565.724	35321.723
7519	133.98	8643.064	35657.488
4681	133.94	8407.177	38771.02
32739	133.92	13593.37	38709.406
18263	133.86	11063.928	39391.301
1745	133.84	8124.693	36722.727
7017	133.82	8476.502	34346.703
6851	133.82	8598.969	36022.543
9254	133.76	9234.415	33947.469
35547	133.75	14076.534	37321.363
12487	133.73	9752.434	36230.691
10547	133.71	9449.663	36488.285
29481	133.69	13025.109	36953.855
26531	133.69	12342.29	33263.613
36239	133.69	14119.579	33574.758
38282	133.67	14579.24	37498.703
25816	133.65	12467.692	38142.453
19846	133.63	11362.901	38380.633
31143	133.59	13212.526	33650.277
14928	133.57	10272.706	33812.965
16126	133.57	10347.768	39984.605
9411	133.53	9256.092	35062.996
27011	133.52	12602.88	35553.242
9027	133.5	9024.319	33937.031
2279	133.46	8359.914	33437.715
14941	133.4	10320.549	33912.852
18418	133.34	11007.172	37203.02
28956	133.29	13054.322	33975.359
15171	133.29	10532.14	33692.922
25584	133.29	12439.688	39746.543
32454	133.29	13416.512	39612.543
37056	133.23	14389.093	36720.691
9159	133.23	9251.316	33345.738
20094	133.23	11487.029	39515.27
8986	133.21	8989.981	34282.148
36350	133.21	14256.904	33021.785
12953	133.19	9828.178	33226.48
16922	133.17	10674.67	34653.996
9800	133.15	9120.634	38263.301
28713	133.13	12711.257	33452.871
17348	133.11	10934.403	34015.246
8829	133.11	8889.466	35481.637
11	133.08	7691.754	33060.516
17651	133.08	10829.65	35787.707
20190	133.08	11581.875	38150.91
25398	133.06	12106.849	39008.262
16475	133.06	10732.059	37208.133
16297	132.98	10580.705	39071.262
22635	132.98	12018.924	34639.313
9282	132.96	9066.269	34147.465
12741	132.94	9886.57	34773.266
15811	132.94	10500.157	37786.313
12219	132.88	9783.168	38465.063
20806	132.86	11527.891	34081.664
24646	132.86	12186.737	34010.742
11996	132.85	9717.05	39450.398
11765	132.81	9554.179	38892.199
31299	132.79	13389.933	33417.047
37669	132.75	14351.527	39921.617
1080	132.75	7647.7	38625.059
770	132.73	7793.746	36942.805
13669	132.73	10110.905	37923.008
32153	132.71	13523.312	37706.66
8616	132.69	9011.391	37605.871
18154	132.67	10866.293	39880.094
264	132.67	7954.842	34406.164
36491	132.65	14369.453	33816.426
2121	132.63	8122.23	34019.531
9544	132.6	9111.911	36195.359
19441	132.58	11371.243	35080.262
1093	132.58	7733.748	38700.684
18183	132.56	11148.676	39871.383
32976	132.56	13777.546	37520.059
21770	132.56	11831.96	38125.871
32342	132.54	13526.516	38777.984
27583	132.52	12622.12	39794.402
27602	132.5	12613.809	39953.238
19213	132.5	11357.09	33700.758
18745	132.48	11073.497	35114.566
31334	132.48	13452.811	33518.41
27207	132.44	12529.34	36874.406
401	132.42	7845.882	35082.367
1426	132.42	8159.108	39538.617
24630	132.37	12220.078	33878.891
13597	132.35	9920.281	37251.617
14908	132.27	10262.478	34271.727
20871	132.23	11418.609	33793.375
4732	132.23	8325.879	39091.352
7546	132.23	8670.765	35841.125
10314	132.17	9284.086	38399.738
8795	132.16	8860.319	35745.574
34135	132.14	13847.903	34348.594
37235	132.12	14325.277	37634.145
8785	132.12	9000.85	35981.129
9976	132.12	9122.138	39395.703
253	132.12	7710.655	34341.711
21956	132.1	12025.504	39797.094
533	132.06	7904.416	35739.113
27687	132.06	12889.629	39441.434
9463	132.04	9267.529	35575.871
13233	132.04	10086.686	34613.559
17605	132.04	10881.933	35524.613
7504	132.02	8786.614	35568.09
13308	132.02	10063.627	35124.984
4690	132.02	8336.83	38836.906
28928	132.02	13087.133	33819.336
22523	132	11875.762	35539.23
37930	131.98	14625.915	39048.992
37173	131.96	14346.429	37283.07
1185	131.96	7906.233	39140.797
12530	131.96	9856.932	36151.086
20823	131.91	11582.494	33845.672
9391	131.81	9190.717	34902.313
14574	131.77	10316.784	36219.344
7153	131.77	8537.947	33183.457
28943	131.73	13131.799	33892.629
30495	131.72	13159.641	36835.949
26008	131.72	12281.134	36288.738
14280	131.7	10340.819	38568.633
17074	131.66	10682.974	33794.48
12768	131.66	9878.615	34312.875
33267	131.64	13705.706	35617.406
17013	131.62	10586.591	34070.277
25226	131.58	12222.379	37390.891
16986	131.56	10723.25	34181.23
[truncated: 26,129 more rows]
