# Supplementary material for: Insights on the Control of Yeast Single-Cell Growth Variability by Members of the Trehalose Phosphate Synthase (TPS) Complex
Source: Front Cell Dev Biol. 2021 Jan 28;9:607628. doi: 10.3389/fcell.2021.607628 (PMC7876269; doi:10.3389/fcell.2021.607628)
Supplement: Supplementary file 2 [file Data_Sheet_1.ZIP › final_code/input_datasets/Ntd-TPS1_SortedCells3_plus_t4.csv]

Id	Area (µm²)	Centre X Position (µm)	Centre Y Position (µm)
3776	447.46	10109.501	38430.203
4429	440.34	10504.988	38870.832
8590	402.29	13508.563	35685.801
8545	384.07	13413.285	34365.852
10066	371.85	14317.972	33516.414
9429	355.7	13755.067	33516.602
3259	354.16	9622.822	39361.344
1108	348.71	8240.804	36286.207
7668	347.1	12714.034	37235.375
9883	345.39	14150.872	36979.066
9809	342.48	14136.749	38671.813
7774	341.35	12807.573	35327.852
9977	341.27	13883.958	34901.445
8457	336.67	13147.419	33859.93
5747	336.18	11598.481	37690.426
3508	334.3	9706.187	34807.496
4545	329.15	10573.672	38958.52
3394	326.18	9905.406	37412.973
7295	324.32	12315.742	33138.781
7521	319.83	12664.845	39147.469
5181	318.55	11162.116	38662.98
5884	311.16	11523.494	34161.613
7312	309.01	12488.84	33642.844
7458	308.72	12513.552	37462.902
7020	307.78	12314.479	39369.746
9476	306.35	13900.147	33663.273
749	304.74	7755.64	39713.723
6935	304.34	12170.696	38606.105
10558	304.11	14627.119	35258.539
6280	304.01	11704.928	39099.293
2158	303.76	8975.909	38022.68
3342	303.32	9742.912	38736.492
10588	302.52	14544.112	34160.789
4802	302.17	10704.414	33273.387
10490	299.24	14545.887	36919.781
2932	294.7	9454.248	33960.98
2351	292.63	9245.819	33256.438
1105	290.04	8197.335	36161.434
4492	289.53	10664.913	39974.797
9754	289.3	14196.598	39818.457
5913	288.97	11440.81	33528.121
3562	288.44	9907.037	33504.176
4537	287.71	10726.294	39111.785
5126	284.95	11113.541	39901.316
3495	284.13	9725.202	35139.785
4472	284.05	10476.574	39923.492
8613	284.01	13367.344	36253.59
8603	283.91	13558.036	36070.68
5983	282.15	11648.278	34016.277
10583	281.63	14606.53	34381.332
3880	279.6	10237.491	39117.527
4095	279.22	10221.003	33246.574
5971	278.49	11826.877	33540.094
5802	277.13	11577.529	36296.43
9623	275.62	13780.046	36895
5054	275.52	10843.131	38164.199
3593	272.86	10055.515	33149.289
1192	271.85	8295.803	37789.063
3070	271.63	9679.349	35778.598
6536	271.48	11942.63	37367.012
8374	269.53	13313.968	35788.871
2616	268.22	9203.466	39711.152
2045	264.68	8660.053	38757.254
3726	263.61	10014.298	36785.039
8663	263.11	13417.186	37488.852
5897	262.71	11559.156	33925.414
3304	262	9729.952	39676.91
8582	261.67	13416.912	35562.266
10385	260.91	14615.564	39545.98
2369	259.72	9077.95	33467.039
10183	259.34	14407.752	36266.797
4784	258.59	10702.449	33198.289
2353	258.51	9204.937	33300.688
8695	258.24	13426.852	38521.895
4393	257.8	10393.392	38029.043
7692	257.63	12896.575	36714.34
2903	256.54	9441.041	34319.16
2086	256.04	8627.867	39863.844
7616	253.49	12890.425	38478.246
9458	253.45	13864.05	33275.676
6780	253.15	12078.607	34512.207
9784	251.6	14195.422	39329.867
9366	250.31	13760.713	35014.219
8380	250.04	13288.731	35595.891
6792	249.91	12092.74	34727.195
9558	249.7	13927.078	35522.184
2127	249.32	9044.874	39014.969
4289	248.7	10385.851	35357.73
5813	248.63	11615.6	36022.969
8530	248.22	13444.165	34087.16
7417	246.81	12519.624	36358.211
7386	246.5	12693.452	35432.84
5381	245.27	11163.211	33652.086
6514	244.72	12058.795	38105.105
793	244.55	8116.45	39221.605
5210	244.53	11149.912	38078.93
10264	243.82	14233.151	37883.16
6108	243.4	11830.921	37848.191
10286	242.86	14356.791	38270.578
5708	242.53	11546.824	38953.867
7369	241.61	12583.07	35143.738
9311	240.43	13576.762	36228.754
1740	239.01	8591.223	34822.152
3535	238.42	9718.227	34179.723
7039	238.09	12488.218	38973.688
180	237.9	7957.95	36971.188
8225	237.9	13139.048	39033.125
3288	237.67	9606.098	39990.813
1106	236.71	8208.468	36229.645
1720	235.56	8491.047	35314.141
10313	235.01	14367.404	38895.465
687	234.47	7802.669	38474.004
8478	233.76	13344.136	33359.875
4058	233.43	10163.686	34198.828
8652	232.57	13501.809	37350.73
6649	232.48	11929.602	34686.813
4668	231.27	10760.222	35843.41
6266	231.23	11805.191	38768.602
3835	229.99	9964.03	39917.371
2433	228.76	9120.187	35342.793
9813	228.72	14168.266	38737.898
6916	228.19	12109.241	38078.309
7395	227.71	12675.95	35647.629
57	227.44	7970.032	34462.414
1663	226.73	8471.438	36794.414
2664	226.61	9429.568	39022.727
5504	226.44	11278.169	35536.445
9821	226.25	14004.742	38558.902
10504	225.81	14606.296	36681.41
3926	225.79	10299.237	37749.902
10433	225.62	14562.251	38324.031
3544	225.58	9833.727	33879.949
3129	225.48	9576.974	37444
5544	225.45	11399.451	36748.867
1660	225.1	8418.142	37020.473
9419	224.56	13771.858	33850.27
3921	224.24	10300.188	37861.52
5580	224.03	11332.066	38164.355
4527	223.89	10580.04	39203.332
5892	223.63	11570.764	34076.742
7890	223.36	13111.753	33617.98
4456	223.01	10504.835	39691.227
8518	222.94	13547.72	33798.711
2281	222.04	9034.412	34661.125
1837	221.65	8821.479	33989.277
6533	219.79	11878.049	37604.492
8816	219.53	13662.854	38337.719
1271	219.47	8433.434	39778.691
4020	219.45	10252.341	35408.688
2103	219.37	8928.826	39467.473
2825	219.3	9358.339	36396.016
5905	218.47	11592.903	33682.18
9303	218.22	13769.961	36686.301
7205	218.2	12462.645	35295.883
9831	218.18	14090.749	38427.641
5492	218.07	11288.107	35189.879
7627	217.71	12775.454	38194.957
8138	216.96	12950.824	39285.016
6885	216.81	12123.949	36893.188
10122	216.67	14383.54	34569.191
1852	216.58	8688.462	34864.285
9312	216.31	13648.587	36243.41
1864	215.77	8820.706	35163.141
8588	215.68	13435.305	35625.367
8867	215.62	13734.866	37294.609
6582	215.6	12048.126	36121.859
6772	215.46	12108.855	34384.449
3573	215	9778.757	33180.605
6520	214.62	11887.503	37957.324
724	214.43	7978.458	39146.316
6047	214.3	11830.411	35925.504
6586	213.82	11881.72	36224.414
7608	213.82	12852.955	38632.672
973	213.78	8189.115	34337.781
10020	213.63	14156.247	33911.078
9375	213.55	13648.14	34889.223
9386	213.28	13613.674	34499.078
5104	213.05	10886.761	39520.133
8466	212.95	13154.715	33675.465
10604	212.74	14609.501	33931.969
4509	212.65	10768.954	39542.027
9645	212.32	13848.431	37526.652
10344	211.31	14410.725	39563.289
9603	211.31	13986.22	36399.387
1806	211.29	8800.79	33023.793
8673	211.1	13541.565	37678.836
4990	210.85	10785.982	36412.355
6328	210.75	12021.911	39566.086
7106	210.58	12324.469	37443.762
107	210.45	7847.036	35545.828
176	210.1	7747.099	36894.824
6671	210.1	12012.091	34242.648
3082	210.04	9598.767	36167.578
5950	209.85	11765.442	33146.836
7723	209.54	12903.58	36252.883
9293	208.57	13776.176	36771.914
10622	208.15	14588.749	33088.762
9810	208.07	14197.111	38671.297
2846	207.8	9464.843	36056.961
4868	207.8	10872.917	33386.879
9642	207.74	13988.661	37444.109
9781	207.72	14116.749	39297.672
7802	207.65	12902.003	34512.066
10113	207.55	14250.774	34448.445
3974	207.34	10256.265	36345.891
5954	207.25	11698.684	33228.91
6859	207.23	12216.971	36326.754
8365	207.21	13324.062	36180.844
9367	207	13752.678	35051.844
9956	206.48	14086.56	35373.242
7567	206.42	12855.192	39707.504
3402	206.33	9898.944	37300.973
8497	206.15	13516.722	33073.934
10039	206.12	14162.046	33206.676
10310	205.96	14289.267	38722.734
8861	205.87	13695.91	37423.762
4047	205.85	10154.282	34769.676
4005	205.85	10340.79	35527.887
7633	205.85	12774.84	38011.68
2182	205.77	8957.277	37505.141
8775	205.64	13723.451	39286.23
9499	205.6	13789.906	34112.773
3805	205.54	10080.824	39329.625
10470	205.45	14511.432	37210.297
8115	205.43	13046.129	38747.453
2663	205.31	9464.807	39018.316
5229	205.2	11080.784	37495.816
5109	205.04	10854.141	39630.719
8439	205.02	13256.05	34337.184
9661	204.74	13980.001	37937.035
6303	204.54	11742.408	39689.305
9973	204.43	14122.933	34794.684
7923	204.12	13098.879	34344.66
7872	204.09	13033.867	33106.727
4004	203.95	10168.588	35510
10421	203.87	14500.716	38700.297
10247	203.57	14375.259	37306.648
2409	203.51	9170.791	34626.816
4242	203.4	10529.8	34178.492
6495	203.4	11934.298	38541.496
8104	203.34	12921.53	38457.453
10362	203.28	14423.433	39951.422
6310	203.01	11834.412	39945.512
7979	202.99	12932.793	35760.563
1964	202.92	8744.138	37563.715
2988	202.76	9667.637	33760
873	202.74	8163.101	36755.352
4532	202.15	10708.146	39003.012
2159	202.13	9034.43	38035.996
5981	202.02	11632.11	33977.348
9435	202.02	13605.541	33388.121
6539	201.94	11970.253	37228.242
6669	201.92	11865.029	34218.633
5712	201.9	11624.072	38761.98
7432	201.86	12691.077	36904.691
10061	201.82	14316.423	33450.301
7143	201.73	12423.723	36789.105
3624	201.69	10058.184	34066.234
2905	201.67	9359.962	34328.484
1910	201.5	8656.585	36406.695
7097	201.4	12407.798	37533.996
8605	201.35	13357.232	36083.313
9595	201.15	13918.862	36248.73
6982	201.06	12092.06	39722.773
8345	201.04	13294.409	36418.34
5901	201.02	11592.039	33655.227
10105	200.98	14266.181	34380.988
2423	200.94	9184.04	34954.988
9488	200.94	13793.32	33917.098
5683	200.92	11460.566	39164.516
3388	200.79	9875.215	37506.855
2219	200.75	8951.022	36495.844
9512	200.67	13780.993	34348.238
10456	200.46	14504.584	37985.797
4116	200.43	10392.744	33066.434
7058	200.04	12403.797	38738.395
3441	200.04	9910.433	36097.168
10403	199.81	14497.612	39240.027
3627	199.77	10095.48	34111.891
6687	199.72	11870.707	33691.445
5583	199.35	11399.009	38264.156
7829	199.31	12882.537	34109.066
8056	199.31	12961.431	37336.633
9769	198.99	14034.239	39757.203
8643	198.7	13562.725	37200.793
6008	198.32	11676.498	34868.91
2571	198.3	9256.159	38677.387
5810	198.13	11425.323	35923.871
8123	198.07	12961.095	38956.355
3915	197.95	10192.56	38078.066
8222	197.84	13168.29	38996.813
10004	197.65	14184.574	34270.047
2218	197.55	8989.189	36487.906
6515	197.46	12017.15	38124.23
9665	197.46	13904.076	37993.145
4034	197.38	10322.19	35030.738
7019	197.38	12361.05	39346.094
8341	197.34	13291.328	36693.621
8473	197.3	13336.878	33500.672
7837	197.25	12774.403	33723.688
9847	197.17	14146.656	37695.27
3116	197.15	9628.788	37135.492
5958	197.04	11800.764	33295.246
8348	197.04	13340.778	36534.434
10022	196.94	14191.113	33660.938
7949	196.9	13113.524	34950.43
4886	196.88	10935.592	33679.355
3890	196.88	10277.313	38781.887
8146	196.84	13088.289	39544.379
9342	196.84	13673.423	35604.234
5247	196.67	11141.552	37126.59
729	196.59	7745.645	39267.781
1827	196.38	8756.769	33585.879
5701	196.38	11560.834	38838.742
5608	196.19	11382.99	38886.879
9686	196.04	13822.993	38414.027
2927	195.77	9469.562	33909.801
227	195.73	7942.031	37601.453
5248	195.66	11178.194	36899.07
8212	195.58	13182.667	39181.914
10015	195.52	14088.592	34121.184
4188	195.46	10508.895	33931.965
695	195.44	7830.659	38693.449
963	195.31	8107.655	34828.762
3808	195.31	9960.837	39381.563
5705	195.2	11492.991	38888.895
10573	195.16	14621.595	34683.117
3423	195.12	9904.833	36665.344
5654	194.99	11512.039	39905
4731	194.93	10679.535	34468.57
8784	194.93	13710.616	39190.723
4911	194.83	10794.373	34353.109
8349	194.83	13288.143	36225.344
2081	194.81	8760.41	39756.516
9541	194.81	13961.968	35124.563
4571	194.64	10567.288	38166.207
2261	194.56	9028.943	35364.664
4052	194.54	10195.124	34577.555
7180	194.33	12299.862	36005.5
7063	194.31	12473.22	38555.551
7496	194.24	12620.22	38414.273
6358	194.18	12049.637	38914.754
3563	193.95	9745.955	33508.133
9739	193.82	13877.827	39808.621
2620	193.8	9091.637	39792.297
1147	193.51	8393.186	37528.668
5514	193.45	11270.849	35813.742
5241	193.36	11045.901	37319.711
4098	193.24	10214.026	33314.879
3146	193.13	9660.25	38243.129
990	193.05	8161.399	33541.488
7052	192.82	12284.264	38655.051
7792	192.8	12804.946	34890.656
7920	192.74	12994.311	34163.441
10360	192.63	14306.136	39898.559
884	192.51	8190.689	36631.695
4357	192.49	10514.844	37376.242
6009	192.36	11845.186	34872.449
10161	192.21	14346.766	35661.051
10006	192.15	14188.561	33993.219
10106	191.92	14234.909	34393.5
6547	191.82	11918.174	37067.902
9549	191.71	13812.48	35289.969
7883	191.5	13083.804	33524.32
3113	191.48	9535.995	37019.664
8266	191.4	13198.707	38041.129
4401	191.36	10375.387	38105.707
5873	191.35	11463.469	34605.242
5253	191.31	11053.721	36811.559
5943	191.31	11507.678	33101.891
2850	191.23	9347.828	35593.277
6715	191.23	12001.582	33051.914
6739	191.15	12089.385	33468.402
2857	191.15	9405.473	35297.191
8871	191.06	13712.088	37027.637
9317	191	13595.59	36381.262
2904	190.87	9334.933	34328.348
129	190.85	7745.543	35917.914
4461	190.67	10553.626	39713.992
9987	190.64	14091.702	34771.297
6010	190.6	11799.309	34898.723
2407	190.54	9239.844	34578.191
5103	190.52	10952.508	39501.141
10299	190.48	14332.844	38465.297
2650	190.44	9416.133	39583.059
8718	190.25	13467.531	39057.68
7178	190.18	12336.717	35944.555
9384	189.87	13590.663	34476.664
1024	189.76	8409.317	33580.523
6711	189.41	12003.194	33239.598
5225	189.39	11166.347	37808.168
9996	189.35	14165.732	34142.859
7823	189.07	12709.343	33997.98
4071	188.76	10259.676	34072.602
10353	188.74	14382.025	39627.117
1308	188.51	8510.596	39206.367
6686	188.43	12017.527	33670.348
5058	188.32	10845.434	38345.996
3719	188.24	10102.479	36513.059
1661	188.24	8454.237	36707.254
5224	188.03	11075.305	37758.68
3409	187.97	9765.821	36872.891
4767	187.92	10744.089	33600.73
2443	187.9	9142.597	35527.102
5371	187.84	11121.127	34016.512
10154	187.71	14417.078	35465.426
10063	187.67	14388.78	33476.199
8551	187.59	13518.314	34444.063
9328	187.51	13728.874	35991.754
5070	187.48	10804.987	38707.719
2975	187.32	9697.62	33522.297
10380	187.32	14422.243	39634.125
739	187.26	7725.878	39567.02
7873	187.25	13097.694	33124.109
111	187.15	7811.332	35612.809
2010	187.03	8634.869	37974.148
7735	187.03	12716.161	36063.492
9492	186.98	13989.491	33971.988
2838	186.92	9443.792	36104.563
9710	186.9	13827.095	39124.09
274	186.88	7894.754	38200.684
10472	186.8	14470.876	37031.539
9753	186.54	14083.691	39800.867
4742	186.48	10770.14	34366.91
4383	186.48	10492.464	37957.43
3829	186.42	10123.358	39665.953
5001	186.4	10935.725	36640.133
2445	186.35	9247.976	35558.301
5603	186.33	11220.811	38806.832
2603	186.25	9244.504	39307.16
2800	186.21	9482.548	37201.008
6472	186.19	11983.288	38501.141
2252	186.19	8875.014	35441.922
3099	186.17	9703.105	36712.875
7476	186.17	12499.762	38112.32
9561	186.15	13891.459	35623.844
2354	185.9	9063.19	33294.801
4719	185.89	10672.802	34902.406
6993	185.79	12418.319	39826.426
4505	185.77	10766.481	39478.574
5355	185.73	11202.54	34601.555
5763	185.71	11587.39	37450.422
3792	185.66	10082.477	38943.098
7832	185.64	12731.003	33882.492
2606	185.64	9269.626	39462.039
1011	185.6	8212.413	33080.086
846	185.44	8127.362	37536.512
2965	185.25	9528.23	33240.457
3461	185.23	9840.861	35771.547
7228	185.2	12438.175	34802.707
8384	185.2	13265.982	35649.055
10323	185.16	14338.523	39127.578
9905	185.08	14029.115	36222.309
2913	185.08	9377.984	34204.332
8566	185.04	13555.382	35105.398
6074	185	11767.765	36671.465
1658	184.93	8616.244	36961.895
2401	184.83	9121.716	34533.547
6352	184.68	12051.912	38843.043
8527	184.6	13474.59	34032.684
10521	184.6	14467.446	36328.098
9388	184.45	13600.742	34527.402
6292	184.43	11824.761	39357.262
2070	184.31	8709.017	39388.707
2494	184.22	9265.134	36861.695
5715	184.22	11545.289	38782.465
9611	184.08	13984.146	36512.781
2870	183.95	9359.348	35158.137
2187	183.93	9039.935	37341.828
8433	183.82	13178.657	34761.422
5133	183.74	11023.333	40006.43
45	183.74	7883.728	34152.738
9289	183.68	13740.162	36960.277
7360	183.62	12529.013	34906.035
4746	183.55	10635.097	34203.457
8239	183.53	13327.79	38704.059
2944	183.49	9463.812	33558.648
7665	183.47	12884.008	37201.137
7561	183.45	12815.578	39980.781
5822	183.41	11480.724	35606.637
6285	183.38	11736.315	39256.391
6657	183.32	12040.803	34608.27
5063	183.26	10898.34	38486.586
8199	183.24	13154.433	39636.496
1193	183.24	8243.569	37798.105
7478	183.22	12578.369	38137.645
7721	183.15	12810.468	36240.344
4427	183.13	10398.437	38779.855
6770	183.11	12270.659	34352.84
3929	183.05	10299.273	37801.43
5022	183.01	10905.882	37203.648
1070	182.76	8303.436	35113.969
5923	182.55	11632.332	33403.477
2674	182.51	9388.334	39095.43
1037	182.49	8210.504	33918.043
2343	182.49	9163.394	33130.613
4638	182.46	10681.34	36401.828
5629	182.42	11282.594	39323.738
5362	182.42	11187.991	34420.219
8846	182.34	13719.773	37716.293
1257	182.3	8300.676	39565.871
5314	182.23	11085.951	35123.758
1761	182.23	8593.543	34325.531
10549	182.15	14466.955	35282.707
10377	182.11	14573.985	39604.18
6564	182.11	11863.946	36563.93
35	182.11	7666.682	33949.211
5933	182.09	11417.254	33257.352
5288	181.96	10994.843	35914.09
7595	181.77	12883.339	39210.398
10461	181.77	14569.824	37809.102
2612	181.61	9223.387	39618.176
3842	181.61	10169.549	39825.707
5834	181.52	11605.705	35535.727
1940	181.44	8645.376	37259.027
3545	181.44	9912.722	33881.613
6660	181.42	12033.465	34342.625
8181	181.4	12925.915	39778.426
4021	181.4	10252.13	35102.578
5129	181.31	11094.091	39951.547
6741	181.31	12084.542	33544.012
5519	181.17	11378.613	35968.793
7596	181.13	12801.293	38954.488
3903	180.94	10336.401	38421.254
6318	180.92	11972.13	39840.828
10258	180.79	14279.8	37690.777
9698	180.77	13886.064	38798.77
7176	180.73	12315.549	36136.656
5997	180.66	11781.245	34418.48
1782	180.62	8442.77	33692.434
1255	180.48	8292.889	39497.68
7992	180.43	13026.875	36059.566
10540	180.41	14537.176	35775.402
5513	180.29	11328.571	35791.82
10413	180.2	14535.403	39098.988
7311	180.1	12697.584	33602.289
10011	180.08	14179.022	34048.773
5729	179.98	11564.834	38269.105
5768	179.97	11490.257	37046.086
3486	179.93	9842.972	35328.168
7973	179.79	12936.55	35593.82
10603	179.75	14438.075	33927.398
5877	179.62	11605.812	34330.309
3541	179.58	9731.163	34115.789
8859	179.47	13602.262	37396.48
182	179.41	7931.775	37013.164
8184	179.41	12959.172	39868.195
6076	179.24	11810.225	36769.887
6704	179.22	12046.57	33387.781
3886	179.2	10242.482	38677.574
1095	179.08	8375.302	35930.523
6747	179.01	12121.854	33757.059
10316	178.97	14399.88	38967.668
4882	178.95	10788.84	33623.152
1003	178.93	8154.578	33013.965
3942	178.93	10294.37	37272.961
9824	178.89	14077.879	38318.063
4514	178.89	10718.215	39346.555
9689	178.87	13940.767	38463.52
6565	178.87	11947.697	36573.434
8602	178.74	13438.336	36024.355
6105	178.7	11755.713	37803.285
8261	178.7	13218.271	38174.867
5335	178.62	11082.686	34850.852
4394	178.59	10348.008	38035.609
1184	178.36	8306.273	37712.34
9509	178.36	13936.225	34308.465
8083	178.22	12961.966	37970.34
3349	178.16	9807.896	38517.035
6663	178.13	11941.212	34399.129
7473	178.13	12669.354	37944.422
8039	178.11	13068.369	36842.621
9756	178.05	14154.341	39832.242
9291	178.05	13655.962	36745.266
8352	178.01	13318.997	36271.102
5980	177.97	11685.274	33961.309
8845	177.95	13658.196	37713.809
10546	177.93	14469.237	35527.879
1231	177.88	8252.562	38958.82
8481	177.78	13171.706	33430.449
9518	177.76	13961.972	34441.285
4648	177.69	10754.626	36111.602
2039	177.69	8791.647	38709.719
3322	177.61	9857.52	39273.328
4973	177.59	10780.366	35826.246
3351	177.57	9742.158	38568.566
4749	177.51	10670.246	34036.977
3368	177.51	9897.512	38244.055
7431	177.48	12603.946	36840.305
8224	177.44	13276.582	39029.113
2203	177.34	8845.772	36737.113
5438	177.28	11384.769	33974.137
172	177.21	7954.652	36870.484
7335	177.19	12664.891	34139.891
3984	177.11	10138.372	36058.137
7223	177.09	12484.899	35019.707
7433	177.05	12654.672	36943.281
8486	177	13228.505	33199.191
9779	177	14148.158	39295.703
5849	176.92	11593.576	35227.906
5511	176.9	11343.107	35785.422
2884	176.9	9346.583	34844.965
4491	176.8	10750.413	39955.535
5690	176.75	11578.489	38961.074
10118	176.73	14282.004	34499.543
10293	176.63	14346.49	38414.98
6544	176.57	11851.397	37033.559
10052	176.56	14294.92	33133.273
9845	176.52	14148.804	37894.875
7344	176.46	12702.733	34506.332
6077	176.42	11845.069	36797.449
9547	176.42	13971.979	35245.027
868	176.38	7999.558	37005.578
2038	176.36	8639.191	38690.328
8568	176.34	13405.27	35254.527
3467	176.33	9910.573	35856.66
1215	176.33	8251.459	38429.477
4067	176.31	10295.197	33991.637
2641	176.27	9359.168	39626.422
9588	176.23	13952.831	36156.793
7430	176.17	12677.323	36826.324
1693	176.15	8516.822	36299.332
265	176.13	7834.372	38124.363
7092	176.12	12486.57	37694.07
8847	176.08	13736.891	37740.449
7869	176	12955.508	33022.246
3042	175.98	9644.473	35154.988
9578	175.94	13824.192	36014.543
5707	175.94	11550.956	38924.266
7342	175.87	12633.586	34470.621
8410	175.85	13153.979	35221.281
7926	175.83	13007.293	34523.352
9377	175.81	13652.823	34638.074
2536	175.79	9208.528	38160.828
9426	175.77	13740.349	33946.625
3712	175.48	10065.705	36205.105
2801	175.44	9454.512	37237.875
3827	175.37	9962.524	39623.625
7332	175.35	12683.901	34033.719
6097	175.35	11654.745	37691.531
10093	175.25	14321.065	34096.949
8724	175.25	13550.078	39221.66
8344	175.21	13226.951	36408.109
959	175.18	8150.63	35062.563
3799	175.16	9956.153	39153.266
10304	175.08	14258.222	38626.008
5069	174.95	10887.654	38685.43
8077	174.85	13055.717	37840.047
10498	174.79	14563.927	36818.234
1030	174.75	8409.191	33745.586
7571	174.75	12896.422	39570.125
2895	174.66	9438.293	34492.547
10463	174.64	14545.744	37536.238
834	174.62	8085.912	37906.934
7109	174.52	12314.636	37187.188
8129	174.49	13053.198	39075.066
951	174.39	8091.53	35141.996
1219	174.28	8320.163	38521.313
835	174.2	7999.436	37933.129
7955	174.18	13070.927	35117.617
7922	174.14	13077.325	34259.66
5167	174.03	11122.048	39254.656
4190	174.01	10503.548	33984.227
10496	173.99	14483.81	36739.996
8672	173.97	13505.676	37604.824
5748	173.93	11532.533	37701.551
4257	173.85	10455.71	34504.914
1920	173.72	8667.399	36678.711
8626	173.64	13407.682	36695.145
4033	173.64	10166.702	35001.383
7297	173.62	12545.667	33105.605
1012	173.61	8205.838	33107.094
5356	173.61	11119.455	34603.363
9788	173.59	14043.571	39114.195
5363	173.59	11111.917	34441.934
10482	173.51	14630.336	37170.238
6093	173.45	11707.267	37535.004
1684	173.43	8564.729	36421.414
3687	173.41	10058.926	35558.781
1770	173.41	8456.9	34019.355
4755	173.38	10564.652	33934.891
7618	173.28	12865.973	38578.93
2192	173.24	9019.226	37160.848
8347	173.18	13298.011	36513.805
7698	173.13	12821.356	36781.883
4909	173.05	10855.068	34352.68
10361	173.03	14316.31	39941.246
4100	172.97	10237.362	33022.234
8125	172.93	13089.407	38959.258
1272	172.88	8576.767	39795.852
99	172.84	7656.366	35387.625
8070	172.82	13072.328	37608.406
7457	172.72	12656.399	37440.848
8200	172.67	13172.913	39662.871
6498	172.63	11858.076	38335.66
5097	172.59	10818.934	39348.426
10371	172.51	14474.478	39816.16
5245	172.48	11055.295	37055.594
6510	172.46	11858.236	38268.215
4519	172.38	10602.524	39432.063
814	172.23	8070.497	38575
184	172.15	7773.97	37038.949
4922	172.13	10956.626	34775.387
2862	172.11	9474.873	35335.637
9801	172.11	13992.949	39101.215
1194	172.11	8348.385	37799.363
5087	172.05	10970.135	39143.359
831	172.03	8070.834	38060.465
5422	172.02	11294.765	33638.293
8176	172.02	12959.623	39685.117
711	171.98	7760.126	38848.98
5298	171.98	11003.585	35432.828
4593	171.88	10692.438	37575.84
8139	171.79	13117.261	39287.09
3506	171.75	9831.96	34787.469
5119	171.71	10878.212	39857.883
3540	171.69	9823.745	34067.262
3465	171.63	9913.641	35814.547
3575	171.54	9873.147	33197.273
4734	171.48	10591.648	34494.543
7337	171.48	12559.589	34280.102
8615	171.33	13447.455	36362.566
3038	171.31	9583.648	35069.531
8586	171.27	13481.928	35587.68
7855	171.25	12759.903	33418.039
1027	171.23	8328.266	33741.176
6616	171.23	11871.945	35266.133
9510	171.21	13802.562	34318.758
1779	171.19	8471.948	33927.242
4178	171.13	10490.95	33736.449
5622	171.08	11411.897	39224.66
2622	171.08	9254.671	39851.313
4422	170.96	10488.95	38587.941
6602	170.92	12036.965	35625.977
3711	170.79	9949.25	36193.723
8230	170.75	13225.345	38815.094
8640	170.75	13490.849	37133.129
3807	170.71	9951.721	39349.195
6013	170.69	11772.89	35018.078
3247	170.69	9657.831	39229.887
4587	170.62	10634.582	37895.934
9539	170.58	13811.703	35077.055
5617	170.52	11246.99	39077.688
10383	170.5	14531.449	39489.211
7901	170.46	13020.978	33947.523
1721	170.46	8571.994	35358.453
197	170.37	7975.864	37153.848
7172	170.37	12401.023	36093.738
1311	170.35	8521.027	38971.531
1773	170.25	8571.32	34106.371
9705	170.23	13921.171	39055.262
7667	170.2	12908.531	37224.309
236	170.18	7779.964	37806.367
8080	170.14	13072.028	37895.941
2253	170.02	8854.384	35457.203
4714	170.02	10624.847	34875.828
3050	169.98	9512.815	35390.879
4899	169.98	10839.078	33999.957
3965	169.98	10330.427	36582.199
7064	169.97	12437.706	38566.09
2168	169.95	8985.33	37987.363
9389	169.89	13637.047	34533.691
3112	169.87	9674.98	36983.309
4252	169.83	10410.422	34424.02
5382	169.77	10989.09	33655.992
7983	169.75	12981.425	35869.926
4698	169.72	10679.912	35015.863
10532	169.68	14448.408	35990.336
4168	169.66	10385.862	33464.824
757	169.58	7755.283	39898.602
7718	169.58	12778.819	36438.27
7835	169.52	12847.241	33961.168
1025	169.37	8380.673	33598.992
4622	169.37	10602.108	37005.16
9614	169.37	13921.183	36645.469
6284	169.35	11777.309	39246.996
7763	169.33	12868.793	35475.91
7840	169.31	12818.011	33802.039
716	169.31	7666.504	38968.586
2982	169.29	9670.968	33686.512
83	169.28	7863.984	35016.207
5829	169.26	11444.372	35431.934
3000	169.2	9509.454	34211.277
9535	169.18	13885.107	34909.031
8666	169.18	13478.175	37513.809
1787	169.16	8561.429	33488.586
9986	169.1	14069.296	34758.047
1875	168.93	8643.373	35584.449
5862	168.85	11597.166	35068.727
1050	168.84	8289.836	34203.016
7652	168.84	12861.945	37813.578
4462	168.8	10516.61	39720.883
2680	168.78	9479.907	38891.008
10014	168.74	14026.415	34100.297
8084	168.72	12949.334	37985.313
4433	168.72	10545.87	39012.512
10330	168.68	14214.496	39293.844
7679	168.61	12728.334	36914.523
7467	168.55	12492.46	37786.223
1997	168.53	8750.603	37843.059
7401	168.39	12565.753	35835.605
8606	168.39	13427.21	36096.066
5570	168.38	11387.073	37925.77
5128	168.16	11015.079	39928.223
7363	168.16	12562.997	34961.398
10056	168.13	14344.167	33282.27
8465	168.13	13184.66	33670.672
3350	168.13	9858.569	38556.41
10337	168.09	14334.359	39387.121
6554	168.05	11989.42	37175.168
10375	168.03	14442.034	39946.461
8364	168.03	13149.057	36165.223
9514	168.01	13882.251	34398.086
3373	167.99	9748.384	38047.637
7656	167.97	12809.329	37541.438
725	167.93	7666.144	39158.332
6957	167.78	12156.492	39140.863
5267	167.76	11120.653	36538.156
7927	167.74	13060.735	34565.117
7854	167.74	12899.79	33383
8660	167.7	13536.286	37421.887
1126	167.63	8228.465	36859.125
1745	167.59	8452.108	34644.645
5414	167.57	11243.638	33339.594
4319	167.55	10513.142	36181.813
5028	167.53	10922.532	37337.652
178	167.47	7879.885	36918.254
8211	167.42	13347.275	39165.57
8135	167.36	12964.771	39249.648
8406	167.34	13251.189	35117.148
6946	167.28	12066.239	38737.664
7513	167.25	12612.305	38839.555
9385	167.13	13771.832	34475.359
4328	167.13	10346.833	36529.09
7218	167.11	12452.732	35238.043
2906	167	9471.189	34389.262
6963	167	12100.14	39176.18
7948	166.98	12934.567	34925.348
2324	166.98	8901.24	33388.633
7838	166.96	12730.447	33731.797
9644	166.92	13836.728	37480.77
5161	166.9	11153.626	39122.332
8500	166.86	13364.437	33217.508
7845	166.84	12867.971	33544.531
10474	166.82	14635.569	37091.961
9584	166.77	13830.058	36105.359
9877	166.69	14089.981	36897.098
9528	166.65	13941.911	34730.707
830	166.63	8183.507	38012.441
7740	166.59	12854.05	36001.379
5223	166.57	11097.763	37983.375
7364	166.52	12538.846	34970.027
2280	166.52	8988.956	34648.891
2977	166.52	9555.629	33653.875
1043	166.5	8371.556	34000.781
2574	166.42	9143.294	38769.773
4884	166.4	10851.117	33641.922
707	166.34	7947.378	38813.141
4485	166.34	10631.871	39867.746
7391	166.29	12650.988	35547.309
6647	166.29	11896.608	34635.871
6345	166.27	11987.39	38974.879
7858	166.25	12835.263	33216.051
7519	166.23	12696.363	39036.805
7091	166.13	12392.803	37680.23
9946	166.13	14202.253	35546.512
6896	166.13	12083.647	37288.758
1206	165.96	8342.707	38169.609
7542	165.96	12558.728	39663.055
2636	165.94	9458.022	39906.375
6662	165.88	12008.694	34383.766
5460	165.87	11379.503	34623.594
10308	165.81	14398.842	38702.105
9368	165.75	13641.714	35081.035
6042	165.64	11668.391	35800.762
7853	165.58	12781.45	33380.301
6080	165.56	11716.679	36975.543
4250	165.5	10381.593	34280.223
106	165.5	7874.702	35531.109
8133	165.46	13061.442	39197.539
10160	165.44	14398.067	35624.613
5652	165.41	11587.029	39831.227
10024	165.35	14185.212	33737.648
7713	165.29	12769.03	36400.305
8475	165.27	13299.624	33557.262
10087	165.21	14377.177	33998.496
10530	165.18	14561.257	35951.633
9711	165.16	13851.711	39127.262
8700	165.12	13494.607	38614.469
4479	165.12	10709.105	39768.688
4307	165	10541.805	35844.699
8120	164.97	12958.236	38821.621
1750	164.95	8496.881	34710.551
8053	164.93	12967.164	37171.973
7211	164.93	12284.283	35157.984
2487	164.89	9160.396	36679.164
8081	164.85	13120.693	37954.063
2001	164.81	8731.49	37885.523
10219	164.77	14272.045	36851.316
20	164.72	7830.846	33436.301
5330	164.72	11092.504	35057.184
9817	164.7	14063.507	38474.074
7834	164.64	12720.314	33942.871
2142	164.62	8906.475	38518.086
7603	164.6	12867.022	38875.426
9907	164.6	14124.267	36247.313
6603	164.51	12036.096	35653.93
10551	164.41	14467.9	35400.527
3607	164.39	10034.385	33634.629
999	164.16	8112.101	33189.574
9800	164.14	14195.386	39097.512
5350	164.14	11104.657	34507.523
2004	164.1	8797.36	37896.023
1017	164.03	8324.482	33294.293
1615	164.03	8567.896	37369.039
9306	163.99	13565.578	36410.254
8770	163.97	13712.412	39736.699
4440	163.95	10491.262	39230.09
3707	163.87	9994.65	36043.609
3151	163.87	9595.444	38374.051
3375	163.85	9736.226	38101.797
1879	163.84	8812.224	35633.938
6643	163.82	11947.298	34850.125
9570	163.68	13808.667	35834.734
8553	163.62	13392.441	34531.461
3589	163.59	10124.76	33019.418
2339	163.51	9233.654	33010.426
3831	163.43	10002.515	39748.234
3993	163.38	10339.886	35582.809
5720	163.32	11607.789	38390.879
930	163.3	8161.671	35730.504
15	163.24	7765.616	33374.844
9302	163.22	13770.106	36615.754
6776	163.2	12179.793	34436.609
4391	163.18	10380.168	38005.125
5666	163.16	11615.735	39668.363
3678	163.16	10088.783	35337.453
7118	163.15	12429.422	37037.199
1045	163.13	8396.3	34065.914
719	163.11	7948.786	39018.977
2428	163.11	9263.986	35148.828
9462	163.07	13805.535	33334.344
4183	163.03	10483.93	33857.07
2532	163.03	9269.734	38079.328
4011	162.99	10329.027	35328.715
1868	162.97	8780.826	35243.352
981	162.95	8105.362	34050.012
8747	162.93	13445.589	39847.074
7613	162.9	12793.27	38721.105
66	162.86	7868.807	34619.395
7070	162.84	12382.972	38449.77
10223	162.82	14332.916	36892.516
6828	162.7	12215.659	35499.973
2289	162.69	9028.394	34328.586
7068	162.61	12458.763	38430.742
8592	162.55	13351.983	35693.098
8621	162.55	13557.545	36611.461
5668	162.55	11535.69	39702.258
9631	162.49	13951.311	37153.434
2824	162.49	9442.615	36691.98
1730	162.49	8480.28	35235.668
3836	162.47	9983.599	39938.965
5623	162.47	11254.965	39228.184
1040	162.42	8306.935	33973.723
7321	162.32	12623.179	33720.242
6344	162.24	11937.022	38962.195
6012	162.13	11825.409	34928.832
9459	162.13	13807.203	33297.313
9716	162.09	13921.698	39363.605
4474	162.09	10433.812	39924.859
1937	162.07	8784.416	37133.195
9406	162.02	13687.822	34238.738
886	162	8123.039	36654.973
1074	161.94	8331.025	35138.141
7714	161.9	12859.444	36404.902
6152	161.88	11654.402	38510.781
8067	161.8	13031.006	37539.949
4908	161.71	10898.692	34336.027
5597	161.71	11344.103	38688.316
8	161.71	7924.842	33141.742
2228	161.67	8973.155	36176.828
6588	161.63	11966.64	35948.117
2666	161.61	9440.351	39063.566
1865	161.59	8701.845	35220.094
1259	161.48	8364.297	39698.98
1861	161.4	8770.626	35086.004
9360	161.36	13660.055	35152.371
9589	161.36	13863.415	36185.754
4453	161.36	10530.938	39643.445
4555	161.13	10693.938	38512.332
4040	161.11	10192.005	34890.902
4603	161.1	10769.941	37455.852
5996	161.1	11715.51	34413.828
8330	161.1	13250.182	36824.996
7390	161.1	12517.443	35516.18
8564	161.04	13353.697	34973.809
7261	160.98	12311.718	34035.934
9606	160.96	13895.654	36415.461
8127	160.92	13018.041	39015.73
1813	160.87	8832.431	33274.535
4707	160.85	10679.766	34821.93
7504	160.83	12698.314	38555.5
2359	160.79	9269.166	33387.609
10097	160.79	14233.661	34232.324
7147	160.77	12484.622	36584.922
1656	160.75	8497.792	36947.703
8455	160.73	13324.082	33831.457
3768	160.67	9994.885	38178.555
10625	160.65	14632.728	33148.191
2278	160.64	9031.507	34625.32
7121	160.64	12277.306	37071.938
1758	160.62	8541.962	34519.469
3525	160.46	9873.016	34569.313
4758	160.41	10746.751	33702.977
4733	160.41	10617.124	34467.891
6721	160.37	12069.649	33105.773
9341	160.35	13644.785	35849.617
10287	160.35	14383.869	38297.422
7168	160.31	12333.949	36065.051
5721	160.31	11422.927	38398.504
10147	160.31	14346.749	35314.199
3325	160.29	9867.633	38955.965
2455	160.29	9118.217	35820.602
10152	160.29	14252.802	35436.355
8704	160.08	13430.09	38639.633
4287	160.06	10536.697	35298.504
3853	160.02	10287.262	39693.117
9878	160	14167.214	36902.77
6709	160	11901.384	33196.629
44	159.87	7885.626	34125.883
997	159.75	8127.667	33482.527
5889	159.75	11518.71	34274.68
6964	159.72	12257.487	39181.465
8679	159.72	13403.276	37836.027
6823	159.7	12269.872	35421.137
10228	159.68	14413.499	36966.484
10412	159.66	14437.316	39039.188
6748	159.62	12185.446	33793.699
2594	159.6	9264.524	39109.277
5505	159.45	11347.442	35584.012
199	159.43	7877.938	37232.551
4726	159.41	10744.183	34734.566
4335	159.39	10441.991	36795.375
7258	159.37	12479.173	34274.27
1802	159.35	8479.005	33067.375
4091	159.33	10265.165	33397.617
3318	159.33	9848.608	39199.465
9909	159.29	14128.441	36296.758
2793	159.2	9425.363	37509.383
2032	159.2	8820.818	38583.008
7732	159.18	12903.98	36320.168
4426	159.14	10520.366	38761.855
3285	159.12	9577.717	39905.238
7445	159.1	12631.455	37182.059
2831	159.1	9386.308	36539.426
8274	159.06	13201.768	37884.563
3150	158.99	9649.477	38364.188
5311	158.95	11014.267	35326.586
8290	158.93	13140.225	37534.254
9442	158.91	13609.132	33230.594
2123	158.89	9004.627	38958.484
10227	158.87	14287.934	36955.668
7076	158.87	12408.512	38242.879
1696	158.85	8601.63	36118.125
2435	158.83	9094.331	35350.754
1315	158.82	8457.588	39063.164
6691	158.78	11914.823	33493.504
3632	158.74	9917.659	34263.773
2244	158.7	8968.665	35837.383
2976	158.62	9674.704	33525.254
3552	158.62	9888.514	33964.18
1943	158.61	8691.897	37339.809
6966	158.57	12174.246	39224.32
6719	158.57	12153.876	33040.824
8734	158.55	13536.872	39355.59
7122	158.51	12413.424	37109.781
7487	158.49	12510.204	38308.535
2299	158.49	8941.489	34435.559
1051	158.47	8373.073	34211.887
10417	158.47	14489.544	38858.594
3629	158.45	9941.922	34135.438
798	158.45	8128.021	39048.488
7599	158.43	12799.121	38999.133
7783	158.43	12782.695	34982.457
5433	158.39	11280.09	33885.695
9522	158.38	13911.709	34606.516
5286	158.34	11008.956	36209.594
4062	158.28	10134.757	34287.328
9591	158.24	13979.796	36204.066
4752	158.22	10605.25	33876.773
9730	158.15	13917.577	39616.809
2193	158.11	8996.409	37171.016
696	158.11	7865.197	38689.699
10202	158.05	14281.818	36451.531
6633	158.03	12030.236	35033.262
90	158.03	7748.726	35098.211
1783	158.01	8425.046	33733.484
7755	157.93	12742.109	35689.379
4302	157.9	10358.026	35805.07
7283	157.86	12418.893	33398.156
9326	157.82	13677.483	35959.367
5024	157.82	10793.91	37269.188
5068	157.8	10795.411	38627.754
2221	157.76	9058.811	36261.777
8028	157.74	13044.679	36737.023
7580	157.74	12898.823	39375.531
9700	157.72	13886.679	38925.324
1169	157.69	8296.805	37654.277
10598	157.65	14608.802	34130.547
3858	157.65	10245.351	39493.684
5082	157.57	10968.484	38922.559
8050	157.57	13061.678	37036.551
1033	157.55	8223.286	33865.781
7398	157.55	12604.403	35748.496
2587	157.55	9141.968	39050.641
763	157.53	7936.913	39943.289
9859	157.53	14005.54	37408.477
10060	157.51	14266.969	33432.32
3029	157.47	9685.071	34948.938
1799	157.47	8449.671	33482.863
5154	157.46	11187.195	39372.383
10158	157.46	14231.277	35538.016
4852	157.44	10904.614	33024.117
10467	157.34	14423.013	37432.289
4314	157.24	10543.887	36040.09
5174	157.17	11136.498	39063.199
9324	157.17	13663.888	35911.191
2910	157.17	9473.794	34421.855
3876	157.17	10334.574	38977.023
5754	157.15	11446.877	37533.977
2416	157.15	9117.838	34821.852
8565	157.11	13438.04	34976.301
9354	157.05	13643.78	35319.18
1334	157.01	8596.892	38617.465
8511	157	13407.788	33666.438
9714	156.94	13901.576	39146.176
10615	156.92	14431.752	33391.152
10129	156.9	14213.507	34835.473
5938	156.88	11537.986	33011.16
13	156.79	7942.751	33369.801
2615	156.75	9134.295	39704.84
10114	156.67	14213.805	34450.016
10138	156.61	14393.669	35089.27
2069	156.61	8650.022	39370.949
1898	156.57	8633.727	36132.965
2209	156.56	9056.705	36600.988
3606	156.5	10066.631	33614.141
4768	156.48	10582.278	33612.77
2986	156.42	9587.45	33734.074
7624	156.42	12744.548	38358.676
10488	156.4	14570.767	36905.402
4457	156.38	10546.566	39690.324
6655	156.36	12046.202	34479.801
6132	156.36	11642.536	38400.805
8102	156.36	13087.234	38427.727
5564	156.33	11410.666	37727.574
4558	156.29	10647.399	38322.879
5125	156.29	11098.63	39843.273
2373	156.29	9139.639	33578.516
7038	156.27	12422.211	39276.824
7516	156.23	12546.131	38944.738
3078	156.19	9650.353	36028.227
2653	156.17	9484.274	39328.488
4855	156.17	10817.289	33069.984
7160	156.15	12286.783	36472.344
7841	156.1	12852.168	33486.57
3391	156.1	9797.607	37572.766
7644	156.06	12798.855	37900.27
7554	156.06	12721.33	39771.406
4694	156	10581.052	34949.238
7816	155.98	12818.85	34133.078
5520	155.92	11290.995	35988.184
270	155.87	7663.971	38175.332
2190	155.87	9050.164	37096.23
4464	155.83	10361.435	39770.715
4359	155.79	10510.667	37420.238
81	155.77	7979.578	34951.391
10514	155.69	14583.376	36227.137
5027	155.69	10789.502	37319.813
228	155.69	7863.605	37642.531
6746	155.67	12198.816	33719.262
268	155.62	7871.592	38136.969
4764	155.6	10644.116	33576.531
1826	155.6	8829.193	33578.906
1877	155.56	8628.741	35616.645
10462	155.5	14478.834	37518.754
3272	155.48	9675.058	39569.609
1603	155.42	8414.349	37757.055
4696	155.41	10705.398	34982.125
888	155.37	8113.867	36693.609
4480	155.35	10563.661	39779.566
8631	155.35	13426.328	36946.184
4701	155.29	10613.341	35066.012
851	155.29	8192.598	37353.203
9866	155.23	14200.798	37312.098
6297	155.23	11843.876	39575.727
10553	155.2	14529.042	35140.066
9672	155.18	13937.033	38171.016
3746	155.16	9939.64	37435.996
5257	155.12	11081.378	36656.457
10221	155.1	14383.312	36881.277
5606	155.08	11267.709	38842.887
5484	155.06	11331.099	35077.152
5322	155.04	11027.589	35252.215
5187	155	11078	38477.305
2575	155	9060.371	38793.277
7029	155	12288.012	39169.488
1209	154.93	8404.94	38285.531
9940	154.93	14025.788	35657.938
8661	154.91	13466.356	37441.723
4043	154.87	10260.264	34622.063
10153	154.83	14323.312	35461.813
2843	154.79	9416.821	35997.535
7987	154.75	13118.981	35984.785
4270	154.74	10371.912	34802.984
6986	154.7	12151.999	39908.754
6562	154.7	11998.72	36743.668
4610	154.68	10751.479	37068.293
9490	154.64	13847.475	33943.887
5543	154.62	11412.261	36681.543
4181	154.62	10435.217	33783.02
9812	154.51	14115.485	38714.836
3780	154.47	9989.61	38597.898
7489	154.47	12658.909	38317.57
4751	154.45	10759.51	33856
742	154.45	7794.18	39611.285
4191	154.45	10531.724	33987.82
8578	154.41	13459.728	35437.449
9726	154.41	13961.25	39549.008
5252	154.37	11115.16	36804.359
5292	154.37	11034.002	35769.738
3071	154.37	9617.935	35788.996
7796	154.31	12759.59	34699.016
1220	154.28	8397.681	38529.547
8242	154.26	13256.384	38789.652
977	154.22	8053.566	34244.957
9953	154.16	14194.048	35338.949
212	154.14	7689.378	37443.797
2328	154.12	8883.305	33180.355
7641	154.1	12872.816	37864.559
3485	154.1	9775.799	35302.98
194	154.1	7968.287	37120.117
8538	154.06	13486.815	34291.195
4878	154.06	10974.461	33542.793
3422	154.06	9762.639	36663.035
1737	153.97	8584.822	35078.027
1655	153.91	8534.98	36939.285
5985	153.87	11812.707	34112.055
8467	153.78	13340.758	33692.086
10333	153.76	14272.617	39356.852
9294	153.66	13598.437	36792.715
2041	153.64	8758.644	38719.859
9369	153.64	13658.197	34780.266
6019	153.62	11753.033	35224.93
1858	153.6	8813.976	35044.07
5130	153.53	11186.933	39952.906
10053	153.51	14223.154	33138.664
7260	153.49	12467.068	34029.426
2746	153.49	9446.853	38343.43
1091	153.36	8330.422	35827.086
988	153.26	8008.71	33701.207
10	153.26	7848.152	33161.766
6912	153.24	12236.098	37858.449
10512	153.24	14573.004	36479.27
862	153.22	8067.387	37335.664
5628	153.2	11343.024	39288.07
7124	153.16	12449.494	37167.27
171	153.15	7673.028	36845.727
6893	153.11	12156.106	37236.633
5208	153.09	11016.095	38291.609
7131	153.09	12463	36935.609
2259	153.09	8966.502	35282.734
9634	153.07	13908.953	37245.563
6618	153.03	11981.215	35304.688
6269	153.03	11646.514	38794.031
1841	153.01	8795.704	34149.551
3280	152.99	9539.229	39751.523
5479	152.84	11217.872	34967.441
6713	152.82	12029.184	33303.59
135	152.8	7649.922	36068.371
1666	152.8	8614.2	36804.262
1321	152.8	8520.843	38867.84
4001	152.78	10252.891	35454.348
3231	152.7	9603.006	38962.656
5510	152.7	11204.886	35772.84
5699	152.69	11597.267	39107.266
3603	152.67	10081.431	33566.043
5386	152.67	11003.207	33783.176
6862	152.65	12136.221	36388.547
8185	152.63	13037.159	39891.012
2805	152.61	9419.072	37163.051
5817	152.59	11442.363	35817.668
7974	152.55	12955.623	35593.379
6778	152.55	12183.368	34479.316
4320	152.55	10346.798	36224.148
7107	152.51	12476.516	37476.32
6502	152.47	12023.01	38452.309
4413	152.47	10510.876	38395.852
5375	152.47	11131.445	33812.445
1780	152.47	8507.672	33942.484
10177	152.46	14321.067	36077.926
9793	152.44	14189.637	38953.676
7206	152.4	12289.227	35294.391
1938	152.4	8630.778	37199.184
9685	152.4	13935.706	38408.414
3088	152.38	9594.978	36254.449
7280	152.34	12442.783	33353.172
5916	152.32	11625.567	33541.043
6924	152.32	12200.354	38458.578
3531	152.3	9791.094	34330.375
4080	152.28	10233.065	33696.801
5475	152.23	11381.854	34842.645
3615	152.21	10048.296	33947.957
5169	152.21	11081.845	39266.762
1705	152.11	8424.136	36052.469
1653	152.07	8521.777	37169.391
2160	152.03	9013.556	38034.668
5760	152	11437.932	37358.977
5240	151.96	11001.376	37277.941
6678	151.9	11855.757	34030.668
3734	151.84	9986.183	37017.637
10561	151.82	14595.977	34997.277
4644	151.8	10563.44	36252.074
5302	151.75	11156.526	35512.387
2994	151.75	9664.019	33957.324
158	151.73	7752.022	36460.172
1046	151.69	8217.546	34090.504
9532	151.69	13884.901	34892.313
7812	151.69	12817.383	34316.527
10444	151.67	14442.24	38291.121
7061	151.63	12466.343	38511.27
255	151.61	7848.726	38011.043
2985	151.57	9626.18	33721.742
10541	151.54	14590.964	35818.523
4966	151.52	10872.674	35703.176
10459	151.52	14569.793	37753.445
10291	151.5	14212.573	38401.012
4985	151.48	10940.075	36057.234
1874	151.44	8680.23	35424.879
10016	151.4	14157.767	33829.344
7329	151.38	12632.185	33918.797
7053	151.34	12353.858	38678.098
4690	151.34	10634.741	35179.797
3521	151.33	9855.479	34458.961
4902	151.31	10799.21	34088.398
914	151.31	8096.334	35965.457
6672	151.25	11923.597	34248.441
1335	151.23	8566.85	38321.867
10378	151.19	14485.546	39613.777
7660	151.19	12771.82	37350.66
1771	151.11	8428.271	34053.797
4883	151.11	10802.177	33636.199
3020	151.08	9575.967	34780.246
1987	151.02	8817.815	37681.059
1216	151	8363.372	38426.59
4621	150.98	10753.03	36999.59
6131	150.96	11632.101	38352.234
3996	150.92	10150.641	35724.172
1869	150.9	8726.033	35281.66
7720	150.88	12827.569	36481.137
5732	150.85	11519.365	38013.469
7249	150.85	12299.418	34354.098
5896	150.81	11453.792	33885.941
80	150.77	7684.548	34950.035
5349	150.75	11019.075	34493.375
7115	150.73	12298.331	37278.602
9338	150.71	13594.482	35778.09
6627	150.71	11887.752	35197.949
10117	150.67	14216.647	34499.227
8119	150.6	13063.254	38813.84
9432	150.58	13749.877	33649.77
110	150.54	7648.815	35610.859
2370	150.54	9070.793	33511.176
9865	150.52	14082.275	37197.238
901	150.48	8149.391	36357.777
8817	150.46	13603.535	38343.074
4030	150.41	10205.169	34992.508
10386	150.41	14548.219	39550.676
7077	150.41	12460.55	38273.594
10302	150.35	14364.007	38537.816
9654	150.31	13806.449	37750.785
7267	150.29	12475.284	33959.289
6512	150.27	11934.208	38005.633
7272	150.27	12404.534	33758.66
5937	150.25	11588.967	33008.816
7200	150.25	12315.293	35473.527
1931	150.23	8832.618	36934.254
7632	150.21	12868.265	38009.699
5928	150.21	11443.19	33482.746
2508	150.19	9178.704	37258.508
6363	150.16	12008.378	38764.883
4896	150.08	10899.576	33926.879
2136	150.02	9016.526	38700.305
4667	150	10637.147	35834.492
4550	149.97	10708.65	38713.988
2876	149.93	9473.108	35250.5
7080	149.85	12475.814	38052.609
4331	149.85	10446.018	36719.984
5975	149.83	11700.967	33742.977
4693	149.77	10706.676	35211.406
2089	149.77	8916.556	39769.559
8300	149.74	13203.321	37444.453
5186	149.74	11178.179	38768.254
2380	149.7	9245.647	33765.422
10116	149.68	14299.221	34483.488
10241	149.64	14287.695	37197.5
8760	149.64	13617.641	39933.047
5688	149.62	11516.511	39240.953
5833	149.62	11440.462	35508.93
4548	149.56	10648.341	38673.363
2456	149.52	9260.343	36062.219
9713	149.45	13961.648	39130.691
6316	149.45	12028.431	39836.844
148	149.43	7942.06	36290.773
7893	149.43	13135.121	33665.98
2129	149.39	9018.408	39068.563
10058	149.37	14227.28	33363.477
9107	149.35	13612.599	37076.43
3546	149.33	9720.295	33891.633
6811	149.33	12212.531	35166.766
3802	149.31	10113.381	39215.625
10126	149.28	14412.095	34699.598
8491	149.22	13202.317	33319.641
2506	149.18	9237.181	37157.199
7420	149.08	12607.539	36467.887
961	149.08	8105.339	34799.891
10143	149.06	14263.165	35226.578
1093	149.03	8329.088	35857.949
5385	149.03	11004.416	33720.973
6015	148.97	11666.487	35043.945
10212	148.93	14319.499	36668.832
2577	148.93	9163.445	38821.094
8637	148.93	13473.213	37059.664
1907	148.91	8767.138	36348.406
6517	148.91	11988.792	37828.063
7870	148.87	13012.721	33067.992
4262	148.83	10432.847	34646.441
5809	148.82	11623.825	35922.34
2285	148.82	8961.503	34772.91
6702	148.82	11951.384	33354.246
6342	148.76	11981.942	39254.086
4917	148.74	10853.914	34579.863
8781	148.72	13734.583	39391.23
9374	148.72	13706.2	34879.195
6126	148.7	11765.625	38269.676
3986	148.68	10269.283	35742.816
7418	148.66	12565.811	36416.398
4101	148.64	10158.703	33055.137
9526	148.62	13970.281	34665.566
4729	148.57	10738.88	34754.965
10136	148.55	14289.507	35009.813
5733	148.55	11430.815	38018.922
272	148.53	7971.336	38188.625
5227	148.51	11064.429	37557.828
7113	148.51	12485.986	37244.492
7786	148.47	12738.403	35093.555
9764	148.47	14094.892	39637.41
5172	148.45	11053.445	38984.379
3072	148.45	9557.499	35802.098
9950	148.39	14125.786	35290.938
9895	148.37	14006.993	36593.281
5723	148.37	11458.605	38171.949
2421	148.37	9220.359	34922.203
33	148.34	7829.037	33936.906
7202	148.34	12329.255	35526.066
8625	148.32	13398.288	36674.246
3426	148.26	9794.189	36415.504
5700	148.24	11457.719	38802.848
4810	148.24	10709.491	33029.027
10272	148.22	14212.624	37976.355
3577	148.22	9702.33	33237.863
4299	148.16	10536.165	35645.223
4310	148.16	10509.781	35960.91
8506	148.15	13479.479	33458.398
159	148.15	7774.893	36461.672
776	148.07	8026.614	39918.246
4531	148.05	10581.268	38963.371
7089	148.03	12299.757	37970.078
4027	148.01	10132.062	34956.973
10556	148.01	14452.965	35197.816
6818	147.97	12118.106	35318.68
9612	147.97	13941.659	36581.313
1801	147.93	8543.192	33038.461
5010	147.92	10796.821	36919.41
9920	147.9	14047.762	35961.18
6685	147.9	11966.694	33960.52
1722	147.84	8474.521	35383.633
5819	147.84	11607.978	35869.34
1788	147.76	8418.12	33525.531
762	147.74	7874.488	39932.977
2344	147.72	9173.554	33153.676
8510	147.69	13383.326	33521.98
4546	147.61	10761.33	38652.133
4389	147.59	10483.291	37995.098
5895	147.57	11533.961	33883.695
7232	147.55	12326.316	34844.344
8203	147.55	13256.872	39318.965
5987	147.55	11789.864	34205.934
2535	147.55	9162.239	38129.164
9945	147.53	14155.144	35492.305
7502	147.53	12575.658	38539.668
1952	147.47	8668.693	37506.59
7754	147.46	12849.657	35685.746
1853	147.4	8814.507	34886.605
5398	147.4	11265.998	33060.535
9791	147.36	14101.629	39180.91
3338	147.36	9750.697	38633.629
2338	147.34	8868.909	33107.656
10222	147.3	14225.613	36879.93
2336	147.3	8930.604	33045.836
4735	147.28	10597.912	34517.688
3660	147.28	10107.98	34992.277
7671	147.26	12705.614	37029.566
5579	147.26	11382.09	38153.145
1829	147.24	8705.368	33681.504
2406	147.23	9161.187	34570.512
10009	147.23	13991.498	34012.848
2177	147.21	8996.025	37582.699
8757	147.07	13597.245	39848.902
6959	147.05	12106.635	39149.184
166	147.05	7774.734	36788.5
3319	147.01	9878.155	39254.164
8052	146.98	12949.805	37146.504
682	146.98	7981.441	38360.453
3321	146.96	9746.794	39269.848
1876	146.96	8823.057	35599.883
2415	146.92	9066.792	34751.883
10591	146.9	14567.711	34224.969
3677	146.9	10115.327	35321.625
5627	146.88	11287.233	39258.277
6052	146.88	11680.214	36053.211
6759	146.86	12162.271	34059.809
3679	146.84	9995.948	35359.379
4172	146.82	10521.393	33576.512
8496	146.75	13427.07	33052.297
3232	146.73	9558.74	38965.355
910	146.69	8119.274	35908.836
2371	146.55	9248.984	33520.609
4316	146.54	10357.137	36094.621
10437	146.54	14597.462	38338.258
1144	146.54	8221.13	37526.156
6061	146.54	11785.863	36278.09
10357	146.52	14378.655	39706.367
6925	146.48	12219.568	38459.887
9659	146.46	13852.266	37901.035
929	146.46	8004.372	35675.613
3598	146.44	9947.318	33272.199
5400	146.4	11210.862	33083.059
5806	146.4	11592.798	36061.629
2382	146.38	9090.731	33824.672
7179	146.34	12279.973	35979.574
7555	146.34	12838.358	39814.293
1103	146.33	8349.315	36060.469
3830	146.33	9982.153	39698.332
9609	146.29	13849.784	36478.551
7719	146.27	12720.91	36447.672
2059	146.23	8777.293	39132.754
163	146.21	7833.165	36605.926
9579	146.21	13854.232	36018.324
9838	146.15	14005.664	38231.461
6883	146.13	12112.245	36848.516
686	146.13	7879.193	38440.949
4686	146.13	10615.011	35127.551
7543	146.11	12674.663	39677.395
9604	146.11	13877.905	36400.699
7402	146.08	12511.62	35890.148
2194	146.06	8883.174	37176.781
2402	146.02	9086.452	34533.609
9777	145.98	14044.122	39571.508
9382	145.9	13619.883	34757.488
781	145.9	8193.536	39723.133
7354	145.9	12623.431	34826.035
9355	145.87	13743.446	35338.199
7664	145.85	12766.683	37488.637
4343	145.83	10534.964	36978.949
3086	145.81	9666.183	36241.008
224	145.81	7688.413	37585.313
7940	145.79	13056.488	34800.496
5151	145.77	11039.936	39335.617
2316	145.77	8878.425	33696.207
5660	145.75	11519.342	40002.328
10181	145.67	14243.824	36226.859
878	145.64	8000.127	36831.121
3493	145.64	9791.715	35126.625
10341	145.64	14243.676	39421.953
1732	145.6	8421.379	34953.316
10121	145.58	14354.392	34556.785
6728	145.54	12165.427	33345.078
7776	145.52	12856.296	35383.734
1859	145.52	8837.715	35050.898
238	145.5	7725.377	37815.297
6967	145.48	12105.253	39239.258
9706	145.48	13840.897	39073.379
8220	145.48	13148.809	39264.441
9752	145.46	14143.318	39785.551
5417	145.46	11311.48	33434.656
7643	145.42	12706.949	37871.254
6694	145.42	11963.863	33523.996
7195	145.41	12375.783	35665.977
9399	145.39	13566.918	34398.293
6096	145.35	11793.169	37664.078
5289	145.35	11140.755	35997.156
5636	145.35	11357.466	39560.52
233	145.33	7693.688	37723.77
10486	145.33	14477.792	36887.707
971	145.27	8104.247	34464.863
2310	145.25	9042.989	33865.414
1789	145.23	8431.749	33546.016
188	145.21	7677.575	37105.469
4541	145.21	10729.732	38827.902
9896	145.21	14150.322	36594.867
2425	145.21	9158.685	35004.273
863	145.18	8185.213	37033.004
8591	145.18	13556.749	35682.367
3770	145.16	10032.461	38230.48
6665	145.14	12055.205	34166.906
9703	145.14	13948.134	39006.84
9932	145.1	14072.791	35892.07
4964	145.1	10938.981	35631.82
2340	145.1	9264.174	33090.973
5961	145.08	11657.012	33320.609
3255	145.06	9523.201	39348.27
989	145.06	8175.322	33795.699
2941	145.06	9387.393	33791.457
10425	145.04	14544.042	38472.535
5425	145.04	11348.385	33835.828
5031	145	10960.457	37453.641
5991	144.98	11676.821	34259.539
64	144.98	7848.825	34604.734
7130	144.85	12289.51	36922.422
6744	144.83	12278.597	33610.723
6918	144.83	12247.946	38210.438
2961	144.77	9525.62	33114.508
3111	144.72	9656.359	36981.684
1387	144.72	8582.111	37845.359
8869	144.72	13722.732	37335.98
6654	144.7	12026.629	34735.078
6915	144.7	12200.477	38071.883
2109	144.68	9043.398	39293.336
4079	144.68	10140.919	33675.207
4501	144.68	10657.721	39726.668
6722	144.66	12249.104	33111.02
7394	144.64	12501.287	35582.5
1480	144.62	8551.336	37881.496
8627	144.6	13506.272	36746.941
7389	144.6	12603.842	35499.422
4933	144.56	10804.281	34905.457
10182	144.54	14410.727	36234.039
6094	144.52	11646.344	37562.914
5213	144.52	11195.604	37844.715
7933	144.51	13037.469	34686.004
1800	144.49	8469.316	33007.609
4788	144.43	10762.653	33208.391
8355	144.43	13176.797	36344.449
6701	144.41	11998.237	33344.395
2727	144.35	9441.174	38786.848
4723	144.35	10586.839	34645.336
3114	144.33	9611.29	37063.281
9517	144.31	13874.463	34430.863
2449	144.28	9118.762	35718.152
5003	144.22	10830.846	36735.797
9470	144.22	13820.383	33459.883
3367	144.2	9836.871	38218.211
5852	144.2	11426.436	35244.527
2016	144.16	8643.008	38155.754
8680	144.14	13387.641	37868.727
9820	144.14	14069.811	38534.785
3896	144.12	10308.507	38585.281
5621	144.12	11403.115	39194.535
6642	144.1	11853.773	34843.914
1237	144.08	8277.229	39102.906
7088	144.08	12283.085	37945.512
9576	144.08	13864.527	35939.27
3634	144.06	10068.684	34289.332
4892	144.05	10979.265	33778.469
4590	143.99	10619.007	37818.137
2379	143.97	9130.14	33761.977
2185	143.97	8999.138	37255.41
6551	143.95	12021.537	37120.621
8069	143.93	12979.667	37584.797
100	143.93	7785.354	35409.84
1067	143.89	8328.68	34962.344
872	143.89	8079.604	36746.285
2238	143.87	8845.12	36045.914
4643	143.85	10710.043	36534.145
4165	143.83	10478.673	33270.391
3358	143.83	9809.818	38361.281
8725	143.82	13536.277	39225.605
4240	143.82	10515.405	34080.996
7148	143.8	12383.435	36584.336
1128	143.78	8380.889	36913.625
3604	143.78	9938.654	33580.32
1731	143.76	8613.696	34939.227
936	143.76	8112.363	35565.305
9565	143.76	13843.076	35733.223
2966	143.74	9499.898	33261.039
49	143.74	7876.804	34275.703
1032	143.72	8344.553	33813.148
120	143.72	7718.48	35750.176
965	143.7	8130.25	34839.5
4260	143.68	10483.225	34572.68
6848	143.68	12135.256	35974.5
3	143.64	7837.022	33085.859
9735	143.64	13904.369	39696.258
8712	143.62	13405.857	38793.383
3297	143.62	9781.249	39974.406
12	143.62	7782.382	33341.656
161	143.6	7832.935	36579.016
5529	143.6	11278.617	36208.27
10605	143.6	14593.643	33940.34
6629	143.6	11999.64	35236.91
1122	143.53	8314.542	36784.863
5192	143.49	10993.84	38593.777
7055	143.47	12369.035	38688.797
6844	143.47	12179.605	35949.27
3504	143.45	9755.837	35054.73
9475	143.45	13881.495	33650.891
8442	143.45	13237.475	34384.57
4592	143.45	10772.426	37528.391
263	143.45	7910.991	38091.887
2399	143.41	9088.003	34412.879
2250	143.41	9057.888	35643.344
8771	143.37	13777.953	39478.902
10076	143.37	14267.387	33736.656
5147	143.34	11005.883	39567.059
4382	143.32	10427.134	37952.945
1905	143.32	8787.074	36335.922
2114	143.26	8950.731	39133.871
5865	143.26	11522.224	34901.711
165	143.24	7880.029	36770.828
5799	143.18	11584.831	36234.453
8343	143.16	13275.784	36404.609
3565	143.13	9852.033	33567.465
9702	143.13	13799.888	38979.938
1300	143.11	8620.288	39386.121
3638	143.09	9948.269	34504.199
6637	143.07	11996.807	35048.273
10334	143.01	14299.526	39359.719
5586	142.99	11414.346	38353.227
5086	142.97	10911.178	39120.395
3567	142.95	9804.478	33384.98
10098	142.93	14330.38	34250.535
9292	142.93	13615.261	36764.051
4256	142.9	10492.09	34497.914
1757	142.9	8585.928	34515.508
7454	142.86	12629.141	37424.328
4615	142.86	10696.141	37132.508
5374	142.84	11090.256	34035.938
9658	142.84	13934.024	37891.676
193	142.82	7821.718	37115.82
5094	142.82	10801.888	39234.566
9585	142.82	13991.38	36112.086
1301	142.78	8434.727	39403.426
9704	142.76	13969.504	39035.66
9683	142.72	13937.282	38389.234
7799	142.7	12860.659	34460.57
1141	142.67	8369.115	37472.305
9802	142.67	14162.313	38810.047
10057	142.65	14379.971	33308.074
7738	142.65	12912.042	36180.406
5397	142.61	11198.348	33069.172
4085	142.61	10299.341	33552.504
7592	142.55	12892.831	39153.531
4658	142.49	10716.629	36213.027
6816	142.47	12237.118	35207.313
1022	142.4	8239.052	33479.609
8048	142.4	13131.645	36998.652
6346	142.38	12040.627	39035.484
7472	142.36	12573.127	37924.707
4399	142.32	10488	38080.043
6809	142.32	12080.777	35166.555
2848	142.32	9369.583	35848.727
5007	142.28	10848.871	36905.777
3355	142.28	9831.89	38331.543
9586	142.24	13836.973	36119.02
8097	142.24	12957.404	38309.594
4015	142.21	10277.179	35348.008
10612	142.21	14528.926	33549.164
3334	142.21	9880.117	38932.617
6777	142.19	12146.807	34443.379
9594	142.19	13945.882	36227.461
6698	142.15	11976.902	33601.973
10592	142.11	14628.599	34277.336
4322	142.09	10537.288	36266.313
5354	142.09	11160.973	34593.266
244	142.09	7691.622	37896.254
10159	142.07	14379.519	35540.961
9962	142.05	14116.578	35236.762
5649	142.05	11244.697	39963.867
6938	142.05	12241.726	38627.574
10282	142.03	14235.612	38215.551
2530	142.01	9113.489	38001.215
3045	142.01	9508.788	35218.211
3566	141.96	9775.212	33607.914
8151	141.96	12947.208	39586.965
4312	141.96	10479.277	36016.832
1333	141.9	8589.37	38589.379
9966	141.88	14014.356	35003.641
4460	141.86	10449.897	39713.277
9424	141.82	13660.29	33907.039
10355	141.8	14309.234	39690.691
10124	141.78	14409.941	34655.953
8777	141.77	13731.449	39308.195
6033	141.75	11790.322	35520.359
2422	141.73	9195.351	34925.781
5040	141.69	10838.549	37774.102
5457	141.69	11314.613	34605.223
792	141.67	8168.837	39148.238
2971	141.65	9656.135	33387.66
8558	141.65	13411.402	34726.488
5378	141.65	11003.418	33959.684
2078	141.63	8696.737	39690.355
3105	141.61	9703.336	36843.73
9984	141.57	14197.299	34702.23
219	141.57	7811.867	37541.543
5038	141.52	10851.1	37608.996
5088	141.5	10855.435	39148.977
1942	141.44	8798.653	37278.047
2002	141.42	8829.436	37884.938
2807	141.4	9419.228	36898.664
40	141.4	7915.586	34009.684
3412	141.38	9910.097	36946.063
9531	141.38	13866.527	34804.105
9948	141.36	14008.946	35274.324
14	141.32	7720	33373.336
10189	141.32	14299.375	36336.723
2297	141.32	8862.004	34369.105
7842	141.31	12817.868	33492.375
5184	141.29	11102.423	38725.891
9640	141.27	13817.144	37420.516
771	141.23	8004.311	39792.898
8716	141.21	13507.711	39035.121
2420	141.19	9253.672	34909.445
4039	141.15	10267.785	34853.629
2029	141.15	8768.942	38506.133
1323	141.15	8454.591	38890.285
1328	141.13	8569.176	38722.719
7396	141.1	12680.36	35695.121
5076	141.06	10929.504	38793.77
10336	141.04	14373.401	39371.602
4249	141	10417.787	34254.285
9285	140.98	13676.605	37156.996
10263	140.96	14367.491	37810.676
794	140.92	8177.686	39270.73
883	140.92	8198.244	36615.871
3397	140.9	9806.966	37453.996
6820	140.9	12153.214	35330.449
3502	140.9	9820.575	35023.852
1089	140.88	8281.682	35753.43
727	140.88	7736.968	39197.641
5516	140.87	11405.614	35846.156
6752	140.83	12081.764	33910.93
6045	140.79	11689.06	35874.875
7262	140.71	12300.179	34106.57
2970	140.71	9549.418	33369.023
8351	140.67	13254.038	36260.941
4286	140.64	10525.739	35185.727
2368	140.62	9165.468	33442.863
8689	140.6	13552.75	38050.461
9982	140.56	14056.344	34697.207
3680	140.56	9986.382	35396.07
8788	140.41	13673.018	38988.699
6996	140.41	12391.952	39941.609
4411	140.39	10456.926	38375.617
4663	140.39	10565.173	35995.742
10125	140.37	14335.415	34657.262
1839	140.33	8834.716	34073.203
8685	140.33	13372.337	37961.938
7533	140.29	12590.252	39490.012
9613	140.27	13882.678	36593.945
9652	140.21	13877.925	37656.887
54	140.19	7668.396	34375.371
8232	140.18	13343.902	38824.668
2931	140.18	9481.387	33946.07
2245	140.18	8898.291	35843.945
6800	140.16	12110.383	34977.598
2597	140.16	9086.268	39148.934
8508	140.16	13426.051	33473.766
4187	140.14	10360.611	33919.754
2138	140.14	8878.735	38713.387
6337	140.14	12060.177	39424.57
8092	140.14	12956.489	38125.965
7804	140.12	12854.1	34575.977
6869	140.08	12138.816	36489.355
697	140.08	7697.94	38687.465
5105	140.06	10833.542	39521.078
5680	140.04	11580.974	39428.02
3635	139.96	9972.126	34309.445
142	139.93	7718.47	36212.371
5875	139.91	11512.438	34294.5
2528	139.89	9252.992	37888.695
4378	139.89	10461.191	37793.73
780	139.87	8104.167	39720.094
7241	139.87	12389.86	34508.668
2465	139.85	9125.22	36278.133
2605	139.85	9264.565	39388.379
7945	139.85	12923.952	34850.793
5389	139.83	11111.426	33325.762
4972	139.77	10779.292	35800.512
3946	139.77	10210.37	37333.852
7549	139.77	12637.481	39877.156
5650	139.77	11343.775	39972.938
9742	139.75	13946.206	39926.449
7451	139.75	12634.561	37277.852
6608	139.75	11924.761	35432.91
7152	139.73	12297.785	36635.5
4177	139.72	10354.821	33705.344
1756	139.7	8611.212	34488.57
10250	139.68	14398.576	37375.285
10619	139.68	14438.706	33277.633
2859	139.66	9365.226	35317.359
2806	139.66	9474.795	36875.836
1115	139.6	8230.258	36503.813
10249	139.58	14402.852	37358.988
6273	139.58	11813.246	38900.387
3323	139.58	9734.252	39281.602
5814	139.58	11566.721	35752.617
5550	139.56	11308.411	36905.629
10582	139.56	14546.844	34310.957
4475	139.54	10520.817	39953.098
4465	139.51	10390.529	39772.465
8688	139.51	13355.611	38029.473
6857	139.47	12084.109	36173.207
5869	139.41	11573.251	34754.02
9551	139.41	13880.757	35391.473
939	139.39	8196.461	35258.684
7005	139.39	12339.787	39703.137
4706	139.35	10612.299	34812.852
6847	139.33	12070.932	35964.27
9486	139.33	13786.53	33823.684
1151	139.29	8235.659	37560.152
4273	139.29	10396.844	34856.898
10032	139.26	14061.952	33386.609
5812	139.24	11560.482	35977.055
4419	139.22	10420.218	38503.938
10614	139.2	14603.484	33592.652
3557	139.16	9841.061	33721.602
6866	139.16	12233.139	36459.988
4511	139.12	10665.906	39572.281
9839	139.1	14004.63	38025.605
4736	139.1	10682.916	34542.969
795	139.08	8068.663	38960.316
3900	139.06	10275.669	38619.516
6724	139.03	12165.947	33149.141
8596	139.01	13442.154	35768.953
4595	138.95	10641.289	37610.66
4875	138.95	10900.556	33451.52
6882	138.93	12079.383	36835.066
2608	138.85	9149.283	39498.461
7001	138.85	12438.277	39643.145
9796	138.85	14159.599	38993.707
7619	138.82	12725.529	38312.809
2319	138.8	9057.349	33798.426
10173	138.78	14272.321	35923.715
7229	138.78	12409.151	34820.617
5459	138.78	11334.042	34622.523
9481	138.76	13809.275	33728.879
3637	138.74	9976.6	34463.277
10003	138.72	13995.115	34267.168
6353	138.72	12001.238	38848.277
1057	138.68	8268.375	34570.379
2381	138.66	9165.849	33813.469
3560	138.66	9842.231	33794.781
10214	138.6	14254.991	36724.238
4804	138.59	10594.322	33301.926
5632	138.59	11337.539	39446.895
4342	138.57	10535.729	36961.855
2424	138.51	9234.205	34954.047
5214	138.49	11116.26	37863.922
877	138.43	8115.167	36816.949
4982	138.39	10813.834	36044.48
3972	138.37	10226.724	36413.078
5535	138.37	11317.976	36375.371
10458	138.36	14588.925	37740.375
870	138.34	8022.103	36704.52
8832	138.34	13635.072	38144.504
6668	138.32	11995.839	34196.102
3134	138.26	9508.909	37579.668
8786	138.24	13755.436	39227.66
7490	138.22	12509.335	38332.645
3784	138.22	9948.999	38738.086
4769	138.2	10666.071	33648.77
4904	138.18	10816.994	34153.109
7924	138.18	13006.146	34419.641
10244	138.18	14299.662	37288.188
2267	138.14	8935.856	34966.598
1944	138.14	8712.861	37350.293
7939	138.14	12950.998	34798.781
2779	138.13	9449.801	38259.645
5924	138.07	11452.021	33408.879
5066	138.01	10884.461	38616.691
1803	138.01	8477.287	33105.512
4747	137.99	10706.448	34215.238
7428	137.99	12605.274	36744.469
2643	137.97	9465.219	39677.172
9538	137.93	13861.018	35020.375
10481	137.93	14472.591	37159.234
5470	137.93	11326.159	34829.051
8492	137.91	13227.996	33034.359
[truncated: 4,378 more rows]
