# Supplementary material for: Insights on the Control of Yeast Single-Cell Growth Variability by Members of the Trehalose Phosphate Synthase (TPS) Complex
Source: Front Cell Dev Biol. 2021 Jan 28;9:607628. doi: 10.3389/fcell.2021.607628 (PMC7876269; doi:10.3389/fcell.2021.607628)
Supplement: Supplementary file 2 [file Data_Sheet_1.ZIP › final_code/input_datasets/Ntd-TSL1_SortedCells3_control_t5.csv]

Id	Area (µm²)	Centre X Position (µm)	Centre Y Position (µm)
1028	304.75	8338.886	33292.895
925	291.91	8041.671	34750.887
6533	289.71	10555.045	33991.559
11303	280.86	13432.393	38221.594
8944	273.91	12154.378	34784.398
12762	270.25	14396.347	34094.371
10144	266.95	12909.562	33896.883
10119	262.72	12902.997	34508.59
9356	258.58	12460.251	36752.441
4061	255.63	9617.121	34684.922
10836	252.61	13279.975	36143.398
12396	252.24	14158.977	36596.789
5902	249.45	10476.602	34543.863
7452	248.93	11405.587	35095.402
3395	247.7	9449.031	38548.059
6233	247.36	10536.061	39559.91
1589	245.54	8470.565	38139.875
1882	242.84	8529.457	33362.09
8229	240.94	11674.039	35238.563
277	240.69	7957.127	35578.992
5907	237.01	10346.433	34623.273
3532	236.78	9406.145	37114.352
13452	235.4	14493.05	37384.531
2507	234.98	8933.031	38399.984
9989	234.52	12717.408	36332.809
5182	234.39	10036.153	36784.59
3287	234.01	9262.226	39442.344
6318	232.32	10570.315	38407.066
4438	229.26	9630.758	38505.914
9466	228.55	12470.247	34473.129
5579	227.68	10335.411	35055.402
12163	224.54	13823.517	38853.324
2842	223.66	9009.921	33317.73
2974	222.95	9204.127	35133.844
6709	221.65	10792.7	35572.746
9092	219.81	12152.571	37765.305
3093	219.6	9239.53	36755.848
10731	218.7	13247.71	38780.262
13526	218.2	14454.962	36246.797
12040	216.36	13777.444	36416.992
12198	215.29	13896.066	39549.301
8870	213.8	11900.926	33101.102
5929	213.36	10508.718	35066.59
524	212.05	7652.703	38502.895
7492	211.92	11340.737	35785.547
2691	211.19	9057.155	35977.328
3868	211.17	9422.187	34570.508
8972	210.21	12146.577	35465.469
7994	210.1	11583.509	35342.988
1732	209.03	8466.947	35880.895
55	208.91	7931.44	33649.555
12012	208.82	13853.179	35987.199
2027	207.61	8758.662	34345.215
3023	206.61	9127.545	35873.406
7588	203.55	11261.534	37598.09
330	203.18	7720.791	36177.988
5283	202.04	10027.007	39016.473
8661	200.98	12055.982	37338
4025	200.06	9514.454	34578.719
3055	199.58	9226.191	36286.449
12330	198.45	14150.766	37762.82
12665	197.34	14171.339	33529.074
10768	195.5	13182.32	37959.852
433	195.02	7725.453	37324.156
10653	194.64	13007.532	39744.598
8227	192.96	11797.975	35209.887
9220	192.92	12432.716	39453.105
12677	192.25	14055.907	33427.5
10505	192.25	13006.164	37101.051
1119	192.21	8394.3	35185.313
11484	191.75	13741.173	37143.914
8197	191.69	11796.459	34422.449
7792	191.5	11460.955	38421.277
1105	191.37	8326.881	34881.336
11362	190.16	13475.017	39974.91
808	189.1	8056.437	36472.105
6238	187.63	10384.694	39723.422
11967	186.81	13947.156	35281.117
7305	186.21	11010.599	34111.438
503	185.98	7700.57	38243.293
10300	184.26	13054.723	34768.828
13577	183.8	14616.987	35303.742
12918	183.66	14360.574	36330.086
10530	183.59	13073.28	37507.977
11649	183.03	13772.206	34418.438
3213	182.55	9262.978	38095.27
1255	182.15	8216.869	36180.316
902	181.94	8199.974	35074.184
10232	181.62	12989.569	33385.969
8038	180.96	11622.504	33841.406
11287	180.6	13554.978	37675.398
11213	180.01	13412.212	36208.734
10594	179.62	13016.725	38727.664
9415	179.22	12404.76	35445.801
483	177.99	7834.479	38007.109
130	177.31	7699.421	34728.879
9859	177.27	12836.187	39310.328
9872	177.13	12896.088	39223.289
10671	177.02	13157.694	39775.965
1112	176.31	8364.371	35045.711
8874	176.27	11972.652	33151.707
6239	176.04	10443.103	39736.258
10115	175.91	12891.016	34637.793
9477	175.58	12404.147	34157.043
8987	175.56	12119.474	35754.586
2710	175.49	9025.44	35421.629
580	175.27	7668.163	39176.137
10813	175.24	13294.113	36616.652
4804	175.14	9898.331	35661.547
5476	174.72	10272.955	36939.703
7170	174.72	11193.58	35444.27
10011	174.62	12755.643	35748.078
3394	173.93	9369.057	38529.738
12056	173.44	13861.29	36852.52
7381	172.71	11366.283	33491.758
5533	172.59	10321.606	35952.063
5594	172.59	10345.134	34899.078
12669	171.94	14166.417	33570.676
2844	171.19	9044.376	33017.602
951	170.93	8121.928	34201.395
8588	170.39	11890.325	38800.297
13423	169.74	14521.769	38035.227
9700	169.62	12673.409	36908.852
4178	169.47	9691.612	35885.891
12237	169.32	14001.255	39664.93
12900	169.2	14391.861	35894.516
12098	169.16	13836.265	37382.922
13540	168.95	14597.599	36198.621
8185	168.82	11797.361	34098.457
4685	168.82	9888.73	37294.375
8659	168.03	11897.228	37294.699
10532	167.65	12948.127	37539.363
7322	167.65	11122.568	33716.211
4148	167.23	9566.17	35404.59
9670	167.17	12505.85	36178.512
2804	167.17	9022.025	33951.734
4721	167.11	9882.456	36871.996
7908	166.98	11420.505	36317.414
8383	166.94	11805.293	36688.855
9223	166.9	12404.551	39542.051
7391	166.67	11256.664	33894.754
8731	166.65	11881.028	35792.695
7858	166.58	11533.441	37315.313
5348	166.42	10329.203	39488.168
7164	166.37	11203.897	35614.246
9860	166.37	12889.487	39350.137
3965	166.23	9698.921	33069.434
702	166.14	8101.019	39195.879
9312	165.7	12489.091	37746.316
12111	165.43	13899.404	37757.254
8072	165.31	11791.993	33074.906
9790	164.95	12695.176	39406.961
7299	164.87	11175.441	33990.574
13625	164.6	14564.544	34535.766
9627	164.36	12514.222	35218.359
11339	164.15	13504.179	39183.969
9431	164.07	12448.752	35195.34
9483	163.86	12479.586	33985.164
9108	163.8	12145.84	38159.598
6160	163.78	10517.786	37943.254
6368	163.78	10733.371	37337.43
6584	163.74	10812.419	33185.73
13600	163.67	14548.393	35238.402
7751	163.61	11534.044	39155.758
4406	163.61	9518.041	38093.125
10126	163.3	12920.455	34143.645
12228	162.86	14049.151	39769.07
1610	162.59	8460.669	37554.41
12109	162.52	13984.634	37659.07
7778	162.5	11566.797	38556.516
880	162.48	8023.641	35136.277
7791	161.65	11600.159	38405.555
13463	161.65	14601.906	37231.426
621	161.5	7787.527	39716.043
7084	161.35	11075.112	36733.074
8225	161.2	11781.827	35122.523
5789	161.16	10357.747	33497.766
1795	161.08	8544.771	34352.742
3648	160.83	9467.198	36097.879
12277	160.79	14204.014	39014.488
9365	160.24	12470.333	36391.188
10901	159.97	13320.279	35195.941
12655	159.89	14101.292	33899.629
6325	159.87	10575.455	38267.824
9582	159.82	12546.278	33949.457
3006	159.74	9104.337	35759.48
314	159.66	7685.846	35985.234
12030	159.3	13850.121	36156.484
529	159.24	7681.675	38557.82
6308	159.22	10559.052	38482.902
8644	159.18	12020.519	37628.461
9057	159.16	12108.718	37106.488
10820	159.16	13347.052	36442.613
6110	159.03	10540.602	36800.707
10246	158.97	13116.715	33623.453
6806	158.9	10968.526	37364.965
10178	158.88	12908.65	33494.07
10837	158.82	13331.224	36132.012
11067	158.82	13527.391	33899.645
3392	158.76	9473.48	38764.184
12954	158.72	14387.553	36871.953
9430	158.42	12370.158	35188.973
7027	158.34	11151.424	38146.117
313	157.92	7836.874	35944.422
2124	157.9	8713.103	36222.516
9710	157.88	12547.69	37242.906
6289	157.67	10673.544	39016.762
7781	157.61	11547.028	38316.91
2254	157.52	8819.113	38613.523
10871	157.48	13321.49	35733.797
9903	157.44	12915.051	38320.473
1497	157.21	8574.541	39177.598
573	157.19	7830.155	39044.898
11980	156.92	13961.739	35416.141
3163	156.87	9111.843	37132.598
13614	156.87	14518.516	34776.879
7086	156.83	11103.964	36749.473
9671	156.77	12493.844	36261.609
5193	156.58	9919.087	36991.434
12201	156.58	13877.42	39603.375
1424	156.54	8365.141	39172.477
11786	156.5	13905.951	33583.387
10769	156.46	13343.749	37975.129
5201	156.46	10002.262	37073.27
5302	156.44	10103.893	39559.98
8673	156.33	12052.435	36970.867
1445	156.23	8234.369	39483.574
5462	155.83	10207.894	37060.246
9033	155.77	12098.773	36813.789
9863	155.45	12916.062	39363.402
415	155.45	7671.658	37172.648
8593	155.41	11960.569	38855.648
1342	155.3	8393.727	37405.461
820	155.26	8190.828	36370.242
10307	155.26	12924.457	35180.754
1474	155.07	8414.641	39616.199
12221	154.99	13810.479	39925.137
10615	154.76	13013.917	39128.977
12775	154.57	14213.685	34534.012
9224	154.43	12347.429	39548.816
2745	154.39	8924.849	35093.703
8737	154.38	12034.914	35439.035
9703	154.32	12556.256	37010.703
13669	154.26	14630.695	33542.172
7147	154.16	11193.642	36209.969
7808	154.07	11440.642	38071.23
11790	154.05	13871.97	33639.242
363	153.94	7721.852	36555.367
9950	153.78	12875.364	37255.34
11056	153.65	13488.741	33767.895
10774	153.65	13177.199	37810.328
3956	153.34	9459.962	33090.664
4895	153.26	9913.291	34279.746
3742	153.25	9311.608	35086.363
7894	153.19	11587.675	36455.133
8672	153.11	12044.269	36943.969
6939	153.09	10996.365	39804.625
11256	153.03	13387.756	37121.746
6255	153.03	10678.825	39906.641
1029	152.94	8252.082	33319.457
1109	152.92	8331.396	35021.191
3297	152.86	9066.568	39600.969
10490	152.84	13042.224	36797.859
11964	152.79	13853.091	35224.563
4323	152.73	9527.407	36801.305
1092	152.69	8341.728	34623.57
4910	152.46	9735.283	33648.711
6576	152.44	10696.781	33101.117
6342	152.25	10720.832	37726.691
2131	152.21	8694.687	36373.566
5127	151.98	9963.265	35526.734
9628	151.77	12606.283	35236.117
7704	151.5	11415.594	39800.734
9074	151.5	12076.62	37439.805
7582	151.43	11287.872	37472.625
11330	151.37	13490.757	38904.816
1590	151.35	8625.422	37840.172
1350	151.18	8279.26	37521.176
3343	151.12	9346.031	39339.043
2683	151	8851.846	36179.113
6305	150.91	10610.372	38735.047
12785	150.81	14368.943	34773.016
8543	150.62	11870.967	39671.957
9135	150.58	12215.509	38771.461
5284	150.51	9989.707	39033.848
6708	150.35	10902.349	35536.305
13045	150.33	14386.084	38963.395
7523	150.22	11282.007	36823.422
11180	150.22	13526.585	35681.348
1900	150.2	8588.299	33163.039
872	150.07	8008.436	35320.02
409	149.95	7664.307	37063.18
6550	149.82	10731.8	33952.539
9261	149.82	12434.463	38715.754
1302	149.78	8409.453	36813.531
9465	149.72	12277.895	34771.543
5173	149.63	9993.664	36670.156
7261	149.61	11004.465	34680.129
12100	149.61	13780.561	37428.871
4853	149.59	9728.12	34625.801
5122	149.57	10020.527	35441.688
12963	149.51	14286.613	36995.441
7816	149.49	11629.291	37969.832
6780	149.47	10875.63	36839
4727	149.4	9908.8	36908.57
3537	149.38	9287.719	36863.199
2731	149.3	9016.98	34934.859
11529	149.22	13742.924	35780.027
4621	149.11	9802.504	38316.66
4900	148.95	9787.864	34084.527
12636	148.86	14186.975	34107.715
410	148.76	7699.086	37063.809
9124	148.72	12254.842	38446.965
3048	148.69	9273.572	36149.473
12129	148.55	13825.229	38009.301
2741	148.51	8973.535	35018.531
993	148.49	8141.425	33364.387
8369	148.44	11740.207	36410.652
12304	148.38	14009.929	38230.727
7103	148.02	10994.286	36658.211
11814	147.98	13961.267	34108.039
9049	147.88	12222.238	36925.594
8777	147.81	11954.93	34080.105
8360	147.79	11747.907	36303.762
5174	147.58	9960.893	36682.566
12686	147.46	14082.525	33193.379
8545	147.35	11955.791	39741.461
9372	147.29	12405.268	36493.594
11182	147.23	13415.249	35761.551
7660	147.17	11375.409	38869.641
3374	147.15	9275.903	39071.715
10763	147.12	13330.2	37918.473
1645	147.02	8515.664	36951.352
5783	147	10513.138	33299.922
8495	146.92	11742.383	39472.906
3331	146.87	9306.108	39683.027
8527	146.87	11908.201	39841.027
8691	146.85	11875.1	36487.207
7631	146.85	11313.848	38532.742
4357	146.75	9529.237	37242.656
7405	146.75	11221.066	34189.699
9077	146.69	12097.346	37540.68
10089	146.66	12726.233	35153.332
1115	146.62	8340.226	35126.293
11955	146.48	13900.161	35102.293
5341	146.35	10187.766	39670.461
10630	146.31	12944.798	39433.922
8067	146.29	11543.674	33109.43
4675	146.25	9716.939	37498.852
12138	146.22	13988.921	38163.93
9302	146.22	12290.136	38139.156
8206	146.16	11692.827	34653.938
11340	146.14	13381.367	39270.133
8509	145.95	11704.668	39742.273
10056	145.93	12729.155	35311.699
11299	145.87	13528.019	38139.473
9075	145.81	12218.106	37454.289
11393	145.79	13752.206	39229.152
13681	145.72	14494.063	33192.512
8899	145.6	12276.536	33457.664
13622	145.51	14557.624	34757.984
2459	145.43	9039.686	38860.016
8553	145.35	11947.11	39273.41
1794	145.32	8619.657	34334.074
9476	145.16	12425.931	34143.109
398	145.16	7829.142	36962.305
4922	145.14	9768.925	33500.637
9971	145.01	12915.245	36793.043
2924	144.99	9163.189	34104.961
177	144.97	7808.197	35210.977
7787	144.97	11588.827	38368.383
5421	144.95	10134.139	37918.719
341	144.95	7759.445	36277.371
8234	144.84	11733.103	35356.324
2244	144.78	8833.292	38426.496
9796	144.66	12614.159	39641.258
8367	144.53	11713.196	36388.781
11045	144.47	13477.313	33457.781
4167	144.41	9554.342	35720.699
11428	144.34	13572.262	38387.34
11093	144.2	13531.329	34266.563
9379	144.11	12282.533	36315.203
9529	144.09	12483.656	33259.668
6378	144.07	10775.783	36889.074
13446	144.03	14561.088	37578.641
11931	143.92	13886.274	34521.637
5350	143.88	10200.491	39506.414
286	143.8	7948.972	35639.086
9923	143.78	12839.797	37687.543
3269	143.69	9223.081	39027.375
593	143.59	7736.332	39300.332
8990	143.4	12132.384	35790.738
776	143.34	8092.174	37204.125
13014	143.27	14417.755	38475.852
6060	143.27	10405.431	35668.188
5399	143.23	10142.331	38568.012
12991	143.19	14219.576	37896.16
11687	143.15	13756.707	33861.184
11332	143.04	13456.951	38944.91
13623	142.82	14468.87	34490.074
9066	142.79	12242.877	37251.824
9962	142.77	12800.147	36931.426
740	142.75	8116.791	38187.945
7398	142.58	11209.592	34048.512
4551	142.42	9793.908	39463.664
5930	142.42	10356.141	35094.527
1886	142.38	8523.756	33423.969
7397	142.27	11289.754	34041.551
764	142.19	8044.018	37512.957
2516	142.12	9002.941	38157.465
9579	142.1	12550.154	33867.363
12101	142.06	13812.469	37431.199
8635	142.02	12059.643	37920.664
2444	142.02	8955.767	39099.371
7661	141.83	11302.458	38869.945
8226	141.83	11773.116	35179.121
6094	141.77	10535.785	36372.73
389	141.73	7792.901	36832.594
2528	141.68	8906.97	38251.266
9212	141.66	12487.896	39637.52
7897	141.64	11541.377	36471.691
7215	141.62	11090.854	35305.668
6237	141.62	10380.84	39665.949
6223	141.56	10356.561	39154.125
9205	141.56	12472.458	39953.609
9649	141.52	12642.202	35828.633
2610	141.52	8981.429	36886.867
11292	141.46	13527.985	37916.168
2845	141.29	8941.501	33067.457
4608	141.23	9754.305	38690.711
5120	141.14	9942.502	35405.977
2087	140.99	8694.715	35489.719
994	140.95	8117.962	33371.391
11789	140.95	13950.712	33622.125
5455	140.91	10278.807	37483.246
9792	140.83	12668.45	39497.406
10576	140.78	13107.37	38566.781
10702	140.72	13193.258	39367.176
1673	140.68	8459.411	36668.523
533	140.62	7940.838	38606.789
6836	140.6	10959.648	38027.949
9019	140.58	12121.902	36452.211
5626	140.49	10208.497	34281.285
9512	140.47	12473.072	33609.926
3977	140.45	9518.053	33404.035
12418	140.35	14009.835	36517.961
375	140.32	7667.461	36670.305
1783	140.24	8504.696	34887.703
9055	140.24	12159.478	37054.047
4672	140.14	9784.648	37429.395
5574	140.07	10257.894	35243.457
6465	140.07	10723.626	35383.824
8660	140.07	11865.355	37309.203
10311	140.05	12945.038	35229.539
2058	140.03	8842.478	35019.238
12664	140.03	14088.524	33489.77
8478	140.03	11658.348	39022.867
2226	140.03	8777.699	37989.656
13410	139.89	14452.108	38429.098
8834	139.87	11964.683	33416.254
5371	139.82	10289.76	39248.172
11801	139.78	13864.644	33806.203
3200	139.78	9187.928	37961.277
2212	139.78	8765.202	37457.609
12756	139.76	14375.104	33913.07
7031	139.68	11182.135	37949.734
9956	139.66	12799.846	37089.105
5129	139.59	9917.651	35629.109
10865	139.51	13195.922	35694.492
11063	139.51	13387.891	33885.043
7909	139.51	11545.799	36313.941
2068	139.42	8821.671	35092.074
8408	139.42	11773.862	37320.82
6912	139.38	10958.181	39586.926
7101	139.28	11166.258	36614.051
7462	139.24	11355.433	35332.836
2155	139.15	8768.125	36865.195
3416	139.07	9486.063	38283.023
5044	139.07	10026.793	34087.313
7591	139.01	11351.512	37682.02
14	138.99	7650.771	33134.008
8733	138.86	12004.471	35642.332
8456	138.8	11807.298	38368.785
5271	138.78	9937.632	38882.203
13573	138.73	14470.276	35488.016
6919	138.71	10847.97	39690.074
10022	138.63	12766.638	35626.965
783	138.55	7990.007	37181.223
11468	138.55	13673.826	37187.215
13593	138.51	14600.141	35172.934
4847	138.5	9714.199	34826.008
11298	138.34	13507.724	38025.922
2837	138.32	8847.154	33291.914
6414	138.21	10735.683	36176.813
13598	138.17	14568.108	35226.895
9290	138.15	12320.37	38211.508
2204	138.15	8687.466	37354.109
8508	138.13	11731.865	39734.613
6338	138.11	10683.577	37899.605
11459	138.07	13763.805	37635.875
2429	138	9044.941	39222.023
12233	138	14183.722	39984.109
13698	137.9	14469.31	33052.129
8653	137.9	11854.868	37481.348
6913	137.88	10811.955	39590.559
13415	137.88	14631.821	38178.387
11233	137.83	13446.886	36579.242
11590	137.79	13596.291	34952.852
5463	137.75	10289.291	37068.5
5187	137.73	10086.256	36906.422
8688	137.71	12035.691	36401.93
9687	137.69	12525.568	36617.387
12279	137.67	14069.117	38804.531
2552	137.6	9010.543	37862.496
7662	137.58	11281.837	38882.785
2967	137.56	9056.942	35070.719
2972	137.5	9193.443	35106.297
1385	137.5	8410.563	38370.352
8003	137.46	11617.901	35143.738
12449	137.38	14004.216	35935.996
535	137.33	7774.686	38672.852
1481	137.33	8475.64	39528.832
5286	137.25	10105.667	39103.066
6515	137.17	10765.376	34387.688
5358	137.14	10249.582	39316.762
9118	137.1	12124.622	38368.371
812	137.1	8107.841	36250.285
6401	137.04	10672.778	36219.871
9221	137.04	12279.834	39529.117
12035	137.04	13940.184	36315.258
11167	136.94	13474.606	35366.121
5635	136.89	10339.651	34099.566
12344	136.83	14044.128	37398.73
1800	136.83	8554.428	34241.289
12207	136.77	13831.356	39680.117
9387	136.75	12314.891	35754.359
6946	136.73	11108.975	39942.438
12984	136.64	14417.96	37694.203
13560	136.64	14595.416	35824.773
9147	136.62	12109.247	39086.559
10693	136.62	13148.526	39498.871
2814	136.56	8934.396	33569.508
7679	136.52	11218.21	39383.332
7109	136.5	11140.213	36688.742
8745	136.39	12012.232	35193.512
6911	136.33	10910.21	39467.602
6079	136.29	10501.344	36063.543
8078	136.24	11778.413	33173.207
6359	136.22	10632.703	37449.652
11456	136.18	13761.785	37590.043
6715	136.16	10928.881	35759.234
1026	136.12	8253.149	33286.902
7146	135.97	11121.901	36204.672
3360	135.95	9409.046	39212.57
7426	135.89	11335.467	34556.074
11403	135.83	13642.281	39085.938
12679	135.83	14017.21	33450.176
7782	135.83	11568.169	38344.133
4788	135.76	9912.039	35957.348
12594	135.7	14134.808	34581.754
7321	135.66	11071.238	33686.098
12064	135.62	13947.217	37102.449
9270	135.58	12302.088	38350.672
222	135.51	7881.382	35341.691
949	135.49	8141.163	34187.523
7575	135.49	11404.229	37379.813
6998	135.39	11070.367	38341.496
12359	135.37	14169.32	37286.402
11696	135.37	13638.358	33716.98
12585	135.35	14113.917	34633.984
7298	135.26	11125.673	33990.059
7891	135.24	11571.714	36426.191
10188	135.24	12766.026	33347.621
3948	135.16	9453.771	33270.402
6851	135.14	10861.736	38264.902
5857	135.05	10556.979	33785.707
7889	134.95	11528.652	36403.066
11352	134.95	13364.254	39653.941
12105	134.93	13930.599	37525.809
6159	134.89	10355.462	37881.777
6119	134.88	10494.536	36965.223
12346	134.88	14160.002	37418.469
13700	134.86	14442.344	33079.66
1158	134.76	8336.593	35837.195
9256	134.68	12321.376	38910.934
2976	134.68	9118.111	35151.113
618	134.66	7713.729	39640.988
6992	134.65	11115.864	38719.758
6686	134.63	10834.29	34953.07
11269	134.61	13430.881	37350.496
7726	134.59	11530.751	39653.863
4888	134.57	9907.208	34209.555
429	134.55	7950.065	37291.883
13466	134.55	14474.247	37255.438
2179	134.55	8831.301	37109.402
4054	134.53	9588.444	34678.828
10947	134.51	13266.905	34414.004
11797	134.49	13986.663	33778.051
759	134.45	8086.511	37775.02
5375	134.43	10310.523	39028.707
12426	134.4	14204.455	36288.652
10816	134.38	13283.319	36665.535
13403	134.3	14441.94	38582.512
5057	134.24	10095.131	34405.891
9595	134.17	12541.374	34334.113
587	134.15	7649.345	39226.473
4874	134.11	9749.268	34525.605
359	134.07	7842.845	36478.16
13449	134.01	14447.174	37638.27
539	134.01	7949.107	38730.379
12507	133.99	14161.214	35478.859
5185	133.96	10111.283	36801.004
11930	133.96	13790.646	34468.754
12574	133.96	14166.069	35023.512
5890	133.9	10453.12	34360.02
1780	133.88	8618.525	34840.48
9532	133.84	12393.736	33023.445
1159	133.78	8244.813	35852.215
11509	133.73	13574.186	36466.777
9225	133.67	12389.254	39557.848
2938	133.67	9120.844	34393.941
427	133.63	7762.855	37279.023
10708	133.61	13153.532	39183.859
550	133.59	7933.633	38847.859
11152	133.55	13524.215	35180.066
12196	133.53	13982.979	39511.676
5334	133.53	10205.314	40002.805
1043	133.53	8314.85	33562.543
6413	133.53	10685.971	36149.684
10636	133.44	12920.197	39502.004
12623	133.44	14031.355	34250.102
7800	133.4	11551.475	38231.691
9621	133.36	12589.073	35147.477
6254	133.36	10697.712	39895.152
12050	133.34	13943.704	36681.941
11280	133.34	13416.282	37556.02
6116	133.34	10472.184	36898.262
2838	133.32	9014.931	33292.121
13058	133.29	14363.691	39500.113
6231	133.17	10386.725	39474.977
4146	133.15	9629.124	35372.383
835	133.09	8193.039	35998.223
5913	133.02	10437.568	34774.254
4110	132.98	9548.439	34816.52
7065	132.98	11003.046	37328.148
7096	132.92	11023.239	36557.781
10109	132.9	12888.543	34811.121
5903	132.88	10498.321	34549.727
2973	132.88	9072.31	35124.602
10753	132.86	13236.195	38298.957
7570	132.84	11355.507	37299.488
11504	132.83	13672.811	36623.758
10812	132.83	13156.987	36606.094
10236	132.79	13107.966	33481.273
10524	132.73	13011.776	37301.93
12173	132.71	13908.711	38976.309
13042	132.63	14335.314	38887.984
13499	132.61	14613.22	36623.355
8484	132.61	11729.804	39199.59
12968	132.61	14413.329	37107.922
10959	132.58	13271.529	34093.141
5033	132.58	10117.074	33860.184
1069	132.54	8270.554	34110.129
7583	132.52	11402.299	37502.336
6916	132.46	10938.101	39677.648
1560	132.44	8416.497	38608.137
13450	132.4	14628.801	37355.824
13378	132.38	14565.471	39029.977
10647	132.38	12975.627	39617.84
1153	132.37	8265.598	35760.387
7015	132.19	11039.544	38222.195
9305	132.17	12407.454	37892.852
13702	132.14	14528.1	33132.98
574	132.12	7790.026	39059.941
1330	132.12	8378.373	37296.648
8045	132.1	11585.381	33758.711
13085	132.1	14449.845	39985.023
7393	132.08	11214.542	33921.027
12045	132.08	13819.281	36478.23
2896	132	9255.958	33844.898
39	131.85	7796.87	33514.629
5339	131.83	10202.271	39640.723
4907	131.75	9703.949	33935.133
12432	131.64	14086.068	36063.297
12031	131.58	13913.077	36157.555
1027	131.5	8395.768	33283.539
10878	131.47	13236.08	35536.996
12297	131.47	14139.328	38411.09
3900	131.39	9318.418	33909.684
4126	131.35	9655.398	35139.898
35	131.31	7862.74	33454.609
10006	131.27	12708.164	35947.871
9195	131.25	12152.68	40009.367
6710	131.24	10802.36	35606.367
10660	131.22	13018.373	39880.645
4589	131.2	9849.162	38971.34
10741	131.18	13254.4	38376.27
5485	131.16	10265.985	36551.785
7483	131.08	11318.697	35555.227
12603	131.08	14002.589	34337.637
5320	131.06	10057.346	39769.523
9588	131.04	12600.817	34141.984
7028	131.04	11097.383	37851.816
6164	131.01	10493.648	37996.105
1492	130.97	8589.69	39409.73
388	130.95	7979.174	36824.074
6059	130.91	10437.648	35630.484
9376	130.89	12468.683	36239.957
3959	130.83	9375.37	33137.281
8464	130.78	11681.241	38650.605
2182	130.72	8670.644	37132.773
6266	130.7	10659.778	39462.734
403	130.7	7828.91	36983.004
114	130.64	7811.804	34551.203
13445	130.6	14522.748	37570.414
12363	130.51	14209.532	37360.465
2545	130.47	8918.806	38130.855
2367	130.43	8747.156	39547.246
6053	130.41	10562.347	35525.52
5278	130.41	10100.649	38911.141
5622	130.39	10318.624	34161.707
726	130.35	8072.593	38537.367
919	130.35	8091.368	34632.383
6722	130.35	10796.668	35985.008
7863	130.2	11439.897	37109.219
447	130.2	7788.889	37493.527
10314	130.16	12978.511	35267.738
12979	130.12	14328.218	37572.02
3708	130.07	9423.521	35614.375
3562	129.93	9283.178	36943.93
11341	129.91	13412.685	39286.813
5042	129.86	9982.239	34026.457
7998	129.84	11480.127	35095.34
9651	129.84	12536.845	35868.609
2672	129.8	8949.711	36097.703
6402	129.78	10752.765	36264.625
12127	129.74	13952.224	37990.695
22	129.7	7908.125	33244.293
2808	129.7	8955.563	33755.988
11307	129.7	13485.15	38347.543
7952	129.68	11550.247	36013
2116	129.68	8784.621	36000.703
13379	129.65	14494.389	39044.965
13422	129.65	14437.627	37996.953
1093	129.63	8247.567	34629.387
8018	129.63	11591.525	34460.758
1039	129.61	8200.757	33460.816
6092	129.59	10554.205	36349.566
13543	129.51	14605.535	35920.648
11118	129.49	13527.026	34674.332
6389	129.43	10763.449	36840.43
5349	129.43	10289.728	39500.68
2099	129.36	8785.115	35623.059
5409	129.32	10233.491	38457.668
3244	129.32	9200.471	38498.988
8975	129.26	12074.206	35506.336
8062	129.22	11554.865	33323.863
8081	129.19	11826.687	33296.227
8096	129.15	11683.134	33315.574
4506	129.15	9576.528	40001.746
12042	129.07	13796.845	36466.531
4545	128.99	9889.657	39669.125
8852	128.96	11914.178	33202.57
1004	128.96	8155.058	33068.043
3914	128.96	9444.239	33683.258
12915	128.94	14272.485	36295.691
3251	128.94	9157.135	38618.68
6393	128.94	10667.595	36649.254
788	128.92	8008.35	37001.48
5274	128.92	10094.736	38890.691
2803	128.88	8917.714	33935.867
12047	128.88	13781.26	36639.844
8697	128.86	12052.168	36274.473
9569	128.86	12646.77	33692.488
12592	128.84	14003.152	34518.996
5222	128.8	10126.428	37561.949
11157	128.8	13351.763	35209.566
825	128.78	8149.478	36142.016
4488	128.75	9686.786	39610.031
5621	128.73	10144.728	34151.941
3867	128.63	9321.779	34565.973
734	128.57	8032.908	38450.547
1655	128.5	8420.831	36836.219
4393	128.48	9633.552	37837.68
9428	128.48	12294.119	35147.625
12170	128.46	13951.28	38939.387
10507	128.4	13108.55	37160.465
9385	128.3	12422.104	36215.426
4145	128.21	9499.059	35360.805
3706	128.21	9359.591	35591.449
12768	128.13	14257.059	34325.785
3645	128.13	9289.313	36505.219
5449	128.11	10276.051	37373.996
3295	128.02	9183.25	39576.172
107	128.02	7709.235	34375.879
9650	128	12517.101	35866.09
10284	128	12936.424	34272.348
5322	127.96	10021.712	39848.723
7806	127.96	11603.333	38049.395
1166	127.9	8301.492	35942.742
149	127.86	7730.91	34891.145
3158	127.86	9181.888	37071.254
7441	127.86	11232.644	34893.867
13115	127.83	14563.386	39250.102
650	127.83	7992.666	39794.645
13651	127.73	14592.771	33926.801
3372	127.67	9330.564	39027.492
7209	127.67	11041.314	35279.652
11585	127.65	13565.418	35179.793
13660	127.63	14631.794	33751.879
10857	127.62	13234.56	36046.473
10998	127.56	13345.627	33309.922
8563	127.52	11916.39	39201.434
7893	127.39	11449.836	36444.742
6658	127.37	10799.932	34260.984
13680	127.35	14583.886	33182.645
4550	127.35	9862.068	39454.371
9665	127.35	12507.217	36020.52
13620	127.33	14556.968	34691.98
4492	127.31	9528.039	39671.805
12214	127.29	13893.259	39815.43
12342	127.23	14167.552	37375.594
1782	127.17	8434.323	34867.121
1114	127.16	8287.277	35119.844
6513	127.16	10739.814	34370.906
10845	127.16	13326.42	35901.52
6045	127.14	10498.108	35438.047
1738	127.14	8541.117	35599.727
7041	127.14	10996.135	37805.758
1100	127.1	8303.599	34784.844
531	127.06	7768.53	38577.367
12738	127.04	14281.922	33535.758
4403	126.98	9600.357	38016.926
12305	126.98	14064.227	38251.227
5616	126.96	10269.851	34373.121
2113	126.96	8734.135	35918.383
5266	126.93	9953.352	38765.266
3696	126.91	9286.132	35845.953
1614	126.89	8420.436	37657.453
12114	126.85	13886.453	37798.563
10027	126.83	12722.481	35673.387
8791	126.79	11890.233	33782.879
164	126.75	7755.837	35068.613
12881	126.73	14381.381	35467.324
12805	126.71	14282.344	35195.969
5569	126.7	10168.007	35170.668
10620	126.66	13021.548	39213.145
9874	126.64	12827.314	38987.492
1036	126.62	8307.149	33413.156
1607	126.6	8508.919	37816.051
8776	126.49	12044.909	34032.34
3040	126.45	9238.981	35991.617
406	126.43	7672.179	37000.727
6339	126.43	10648.425	37916.836
4914	126.43	9886.524	33699.176
9093	126.33	12236.727	37773.742
5774	126.26	10457.687	33110.48
2553	126.26	8936.131	37868.898
6296	126.22	10593.653	38905.227
21	126.2	7923.818	33241.578
6753	126.2	10947.669	36564.613
9199	126.16	12298.203	39838.145
10727	126.14	13220.424	38703.488
1344	126.14	8232.723	37432.816
7338	126.14	11205.427	33173.492
9020	126.12	12204.167	36505.227
442	126.08	7907.597	37435.656
7271	126.08	11049.89	34589.789
12124	126.06	13866.558	37928.559
9620	126.04	12697.178	35127.402
10243	126.03	13124.874	33535.746
10707	125.99	13296.97	39182.016
1137	125.97	8372.944	35451.598
12685	125.93	14060.296	33171.141
12379	125.89	14144.767	36893.84
30	125.87	7669.937	33412.633
11809	125.85	13873.848	33936.27
715	125.83	8114.918	38849.445
6188	125.57	10543.718	38616.461
1906	125.55	8674.462	33086.645
522	125.55	7854.114	38436.137
10690	125.53	13204.676	39439.969
12546	125.51	14181.426	35211.625
8648	125.49	12009.931	37407.121
3336	125.47	9327.055	39525.836
11029	125.45	13510.863	33193.355
12152	125.45	13844.319	38478.031
3855	125.43	9293.797	34770.234
10554	125.43	13055.583	38158.496
5282	125.43	9963.852	39015.18
7713	125.41	11391.135	39955.926
9605	125.37	12511.456	34439.898
2354	125.35	8677.91	39311.504
6379	125.35	10654	36895.094
13674	125.3	14455.882	33356.906
4483	125.28	9599.435	39532.277
11730	125.28	13720.818	33269.703
5793	125.24	10399.837	33554.871
2015	125.22	8802.282	34084.031
3241	125.2	9069.169	38487.332
11273	125.2	13488.769	37454.926
3178	125.2	9273.458	37446.227
1812	125.18	8466.108	33924.078
10775	125.18	13299.618	37522.895
8679	125.18	12023.73	36768.797
1460	125.16	8270.106	39881.734
3953	125.12	9374.177	33020.949
10854	125.09	13286.63	36007.035
10645	125.03	13116.718	39614.164
4917	125.01	9711.276	33730.66
385	124.97	7723.889	36764.922
383	124.95	7943.758	36729.191
5468	124.93	10321.24	37151.793
4461	124.93	9639.811	39139.313
2440	124.9	8863.746	39011.078
10553	124.9	13135.519	38070.965
5405	124.9	10239.459	38336.176
818	124.86	8129.61	36327.641
2661	124.86	8855.721	36471.293
9686	124.8	12504.856	36552.285
2749	124.8	8977.107	34863.172
7094	124.78	11051.579	36824.074
6668	124.76	10903.792	34570.926
2207	124.72	8779.027	37373.102
2404	124.7	9050.4	39614.508
414	124.59	7703.706	37168.047
7327	124.59	11101.108	33581.797
9460	124.55	12455.848	34632.766
9473	124.53	12313.835	34338.613
9470	124.49	12394.296	34578.676
1436	124.47	8411.614	39355.098
3397	124.45	9467.924	38570.496
5493	124.4	10320.012	36670.398
1434	124.4	8367.207	39324.574
8738	124.4	11977.053	35472.375
9127	124.38	12187.672	38510.945
1299	124.38	8263.274	36745.113
9139	124.36	12148.844	38921.309
2730	124.36	8950.366	35232.324
8415	124.34	11766.48	37433.023
2	124.34	7806.3	33021.543
6366	124.3	10580.785	37236.367
8042	124.28	11567.503	33950.355
8071	124.21	11799.815	33023.484
786	124.19	8089.235	36965.301
6741	124.13	10878.253	36294.555
13392	124.13	14430.4	38654.32
7079	124.11	11023.287	36937.133
11102	124.11	13374.342	34408.191
7506	124.09	11278.215	36362.633
10296	124.09	12974.163	34591.32
9762	124.07	12638.332	38532.035
3991	124.01	9574.086	33615.344
5511	123.92	10305.337	36330.828
1852	123.9	8564.433	33576.262
13033	123.9	14223.502	38789.086
5177	123.88	10111.415	36693.496
8924	123.88	12155.435	34159.059
2720	123.86	8940.374	35286.82
24	123.82	7760.864	33259.254
2073	123.78	8693.094	35253.313
12988	123.76	14312.786	37772.898
11074	123.75	13492.263	34046.191
6852	123.71	10940.454	38304.766
10976	123.71	13327.547	33537.109
10808	123.69	13169.42	36824.227
12147	123.67	13944.694	38405.438
2571	123.65	8854.053	37603.703
13021	123.65	14282.879	38598.973
9413	123.65	12288.016	35693.855
4916	123.63	9848.66	33726.004
5264	123.59	10053.436	38703.527
147	123.55	7713.246	34870.129
2034	123.55	8673.191	34413.391
12004	123.46	13989.755	35909.398
7005	123.34	11104.115	38429.293
3001	123.31	9074.547	35622.234
10945	123.29	13282.066	34355.52
417	123.19	7683.359	37181.129
8237	123.17	11759.633	35382.711
5121	123.15	9977.941	35431.898
8898	123.11	12252.37	33446.441
3656	123.09	9284.244	35910.355
3221	123.06	9195.063	38206.848
9292	123.06	12285.981	38239.719
4473	122.94	9543.79	39401.578
1406	122.9	8411.429	38740.578
8699	122.88	11926.763	36342.395
6928	122.83	10968.573	39862.84
12185	122.81	13985.538	39238.18
2827	122.79	8851.814	33420.301
7258	122.79	11043.365	34674.816
3214	122.71	9237.212	38142.977
400	122.69	7695.203	36979.375
12579	122.65	14197.503	35085.613
75	122.6	7662.649	33902.965
12210	122.6	13802.175	39720.664
1106	122.56	8297.02	34900.32
11130	122.56	13478.79	34815.797
9203	122.56	12437.282	39912.063
7829	122.5	11630.087	37611.727
3972	122.48	9566.198	33314.07
8705	122.46	12046.231	36184.797
5932	122.46	10494.166	35139.414
11976	122.46	13967.215	35369.102
604	122.44	7859.885	39418.57
4649	122.44	9856.281	37831.332
10275	122.44	13062.699	34179.27
13456	122.44	14613.595	37192.961
6329	122.4	10756.47	38010.641
4417	122.37	9611.32	38363.363
4022	122.35	9554.839	34503.859
5499	122.33	10166.863	36485.375
3307	122.33	9208.951	39838.328
8968	122.29	12094.869	35383.445
2870	122.25	9204.461	33432.438
6596	122.23	10935.478	33472.004
12151	122.23	13871.549	38447.922
6109	122.21	10376.542	36732.09
8463	122.17	11782.622	38623.422
7136	122.16	11138.763	36102.445
4434	122.14	9502.737	38430.215
9170	122.1	12279.174	39609.191
9782	122.1	12498.604	39271.137
1731	122.08	8514.119	35870.207
3433	122.06	9431.559	37907.383
6152	122.02	10434.102	37687.871
11963	121.96	13899.079	35206.801
8993	121.95	12109.435	35835.539
8502	121.95	11758.41	39610.207
1781	121.95	8553.805	34861.207
2214	121.93	8673.867	37548.852
9564	121.89	12497.269	33553.48
10773	121.85	13310.096	37776.617
6270	121.83	10536.358	39552.832
12002	121.75	13848.819	35860.477
9392	121.73	12395.17	35611.277
9817	121.73	12693.837	39939.344
7942	121.7	11440.112	35986.207
10723	121.7	13288.591	38815.258
654	121.66	8059.113	39871.297
2668	121.62	8945.373	36315.633
6623	121.62	10928.423	33755.883
12062	121.58	13854.249	37053.035
7166	121.56	11001.694	35629.156
9755	121.54	12541.339	38466.703
9100	121.54	12188.16	37939.488
13016	121.52	14390.615	38532.316
5488	121.52	10149.062	36614.297
6867	121.5	10924.079	38496.145
6267	121.49	10648.029	39501.168
1006	121.49	8194.128	33139.023
5444	121.47	10264.116	37660.07
1832	121.47	8503.999	33702.637
9211	121.45	12314.277	39613.09
6608	121.39	10788.324	33549.23
6196	121.33	10556.814	38772.113
6967	121.33	11144.163	39276.836
9771	121.26	12495.454	38764.637
6167	121.24	10529.536	38120.715
13494	121.24	14546.344	36818.605
4	121.24	7715.103	33060.465
6323	121.24	10583.575	38215.504
7757	121.16	11420.247	39024.535
10736	121.14	13305.14	38788.715
3633	121.1	9317	36585.047
1329	121.04	8412.707	37281.586
8671	121.01	11971.56	36915.512
12588	121.01	14117.144	34453.34
13043	120.99	14331.181	38904.625
3361	120.97	9398.706	39250.781
4803	120.91	9841.454	35636.273
12428	120.91	14043.878	36312.262
9187	120.85	12120.432	39764.066
4496	120.83	9607.437	39750.527
8888	120.81	12249.182	33355.727
7646	120.81	11417.26	38591.906
13504	120.81	14486.837	36679.277
4695	120.76	9742.016	37048.613
9523	120.7	12460.956	33464.223
8916	120.66	12103.969	34051.875
8988	120.66	12140.084	35758.293
8448	120.57	11636.875	38294.969
7218	120.53	11079.467	35362.027
10666	120.51	12920.64	39934.93
2071	120.51	8788.728	35228.133
8193	120.51	11751.684	34336.961
7823	120.47	11542.179	37537.777
10504	120.47	12960.32	37068.285
9308	120.45	12357.026	37670.285
12119	120.43	13965.756	37917.406
11073	120.41	13392.16	34037.434
12752	120.41	14347.249	33889.281
9964	120.39	12753.865	36957.23
2391	120.34	9027.182	39820.641
4846	120.28	9763.71	34814.867
7050	120.28	10999.534	37355.559
10956	120.26	13329.272	34002.113
13668	120.24	14552.221	33538.336
8475	120.24	11657.244	38946.266
9583	120.22	12554.953	33976.91
1322	120.2	8246.686	37176.426
3722	120.16	9465.757	35289.195
1753	120.16	8443.441	35535.445
4495	120.07	9572.688	39724.293
12271	120.07	14140.716	39173.754
5860	120.05	10454.516	33933.352
8980	120.01	12157.297	35634.234
10814	119.95	13238.525	36643.504
534	119.93	7734.928	38617.156
2249	119.93	8682.215	38555.535
12131	119.9	13805.38	38038.43
1023	119.88	8342.94	33226.656
1334	119.86	8394.59	37332.102
3969	119.86	9674.839	33169.727
6322	119.84	10770.704	38157.211
6242	119.84	10469.743	39868.586
3945	119.82	9349.268	33205.82
4447	119.76	9623.956	38766.895
1136	119.76	8353.229	35411.348
6331	119.74	10739.86	38063.254
1097	119.72	8254.525	34713.48
9955	119.72	12761.156	37088.738
9769	119.72	12558.006	38655.938
8872	119.67	11879.694	33108.391
12883	119.65	14322.023	35499.938
4784	119.63	9724.665	36189.496
10442	119.61	13090.316	35809.313
8057	119.59	11545.261	33183.988
4866	119.59	9721.81	34464.734
4489	119.57	9603.751	39621.711
10464	119.57	13026.073	36275.348
1734	119.55	8424.776	35893.91
5515	119.55	10238.944	36128.406
10746	119.53	13145.287	38153.461
1811	119.53	8430.282	33890.137
10895	119.47	13293.611	35122.133
816	119.47	8063.299	36289.313
11655	119.45	13588.081	34169.762
2817	119.44	9022.629	33619.699
11383	119.42	13743.56	39540.855
9834	119.4	12786.806	39959.215
13414	119.4	14450.789	38169.188
10635	119.34	12979.566	39491.902
11689	119.3	13670.775	33933.012
9010	119.26	12271.694	36284.715
10132	119.26	12920.376	34215.758
13532	119.22	14595.67	36328.961
4627	119.19	9746.606	38469.828
7659	119.17	11366.505	38832.613
4358	119.15	9500.062	37259.289
7940	119.13	11629.647	35969.699
9704	119.13	12633.19	37035.23
323	119.11	7657.478	36107.559
6390	119.05	10667.747	36597.035
8953	119.03	12069.145	35108.875
6648	118.98	10826.976	34081.824
13672	118.94	14590.926	33636.605
9266	118.88	12377.165	38782.246
6350	118.82	10684.545	37528.645
6751	118.82	10834.928	36515.68
10069	118.82	12807.704	35366.422
5782	118.8	10352.799	33285.41
9680	118.75	12571.295	36486.129
7648	118.73	11378.346	38621.855
3667	118.73	9306.473	36049.109
10712	118.69	13259.429	39052.648
2951	118.67	9227.542	34841.508
1017	118.67	8382.365	33136.664
1889	118.65	8617.063	33199.52
11557	118.63	13644.293	35527.563
629	118.61	7808.407	39779.574
342	118.59	7825.482	36275.746
6804	118.57	10817.242	37311.352
10817	118.55	13325.193	36400.652
11981	118.55	13924.323	35419.094
5628	118.54	10308.919	34287.246
5481	118.5	10224.595	36725.996
5332	118.5	10284.234	39953.691
13433	118.5	14535.499	37665.18
6156	118.44	10452.21	37792.32
5100	118.42	10031.32	35110.102
6583	118.4	10949.043	33138.043
8561	118.36	11986.041	39182.168
3044	118.34	9203.949	36046.145
5254	118.34	9959.415	38436.09
9701	118.27	12570.211	36945.484
12136	118.17	13803.335	38131.23
6463	118.17	10559.893	35365.73
12456	118.15	14179.558	36027.191
98	118.11	7647.747	34128.188
7759	118.09	11593.541	39038.391
2761	118.08	9032.819	34519.008
10116	118.02	12724.802	34640.41
9785	118	12607.362	39320.867
5796	118	10425.391	33612.176
6991	117.96	11006.862	38697.516
4634	117.96	9879.435	38296.922
4433	117.94	9653.081	38430.859
7040	117.94	11125.265	37795.078
2022	117.94	8668.413	34328.789
7542	117.92	11226.039	36987.691
4821	117.92	9831.661	35128.785
1055	117.92	8287.426	33817.684
9585	117.88	12659.035	34037.531
2564	117.85	8877.179	37809.27
9596	117.81	12501.427	34350.563
12703	117.81	14133.709	33139.926
2848	117.79	8892.85	33082.977
445	117.75	7759.8	37447.789
3091	117.73	9176.46	36723.035
756	117.64	8109.92	37718.563
4884	117.64	9873.883	34327.191
13632	117.62	14626.59	34157.699
530	117.62	7678.02	38575.387
13670	117.62	14624.481	33589.855
631	117.58	7788.107	39845.754
13588	117.52	14445.662	35367.254
11390	117.52	13657.937	39118.441
12958	117.5	14260.365	36902.66
10634	117.5	12975.587	39471.844
4586	117.5	9806.676	39215.617
3314	117.48	9077.845	39916.324
6272	117.42	10534.282	39568.258
12226	117.42	13985.263	40009.672
2328	117.42	8804.627	39012.93
3322	117.42	9414.158	39795.945
384	117.42	7790.06	36749.594
518	117.41	7758.434	38377.555
9692	117.37	12616.539	36656.133
5459	117.37	10148.066	37284.121
8247	117.37	11806.848	35594.93
11301	117.31	13407.953	38162.23
921	117.31	8173.457	34696.969
10494	117.23	13026.937	36845.02
8772	117.23	12055.322	34241.047
10128	117.21	12709.678	34178.922
2788	117.21	8912.699	34231.43
6376	117.21	10744.141	37138.82
5634	117.21	10204.183	34094.852
5391	117.16	10268.21	38778.207
6470	117.14	10559.982	35157.008
12453	117.12	14140.783	35999.742
12733	117.1	14297.129	33460.809
13075	117.06	14290.914	39909.754
4414	117.06	9682.769	38294.926
8504	117.06	11785.188	39677.359
6662	117.04	10809.599	34462.258
11414	117.02	13709.531	38747.457
6738	116.96	10857.848	36282.355
9688	116.93	12601.49	36626.18
12301	116.91	14138.023	38152.484
12806	116.89	14224.248	35226.188
6825	116.87	10838.216	37799.691
13007	116.85	14389.7	38367.836
11982	116.85	13864.124	35426.727
8239	116.85	11669.826	35397.141
5280	116.85	10119.945	38929.875
5037	116.83	10073.506	33935.297
2054	116.79	8753.347	34983.398
1276	116.77	8237.171	36232.313
10486	116.77	12966.702	36668.16
9589	116.75	12566.156	34149.477
7451	116.72	11305.122	35089.699
11986	116.7	13835.101	35504.117
5149	116.7	9949.521	35998.047
3451	116.7	9361.343	37269.781
103	116.7	7815.798	34279.176
8496	116.7	11700.879	39480.766
3978	116.68	9647.995	33404.156
3239	116.68	9058.284	38440.305
2694	116.66	8949.619	36019.195
8583	116.64	11954.633	39075.902
6033	116.56	10513.562	35367.262
4017	116.52	9631.243	34261.699
12400	116.5	14021.898	36652.438
8882	116.49	12145.282	33240.777
8909	116.49	12187.654	33780.152
2728	116.47	9052.435	35150.254
751	116.45	8165.306	37878.277
8407	116.45	11679.836	37317.141
10135	116.41	12875.752	34275.02
942	116.39	8066.356	34426.98
13649	116.37	14455.196	33908.82
4930	116.35	9723.629	33360.484
10883	116.33	13266.352	35310.617
1892	116.31	8543.368	33024.25
4208	116.26	9527.91	36539.199
5071	116.14	10045.315	34558.785
11616	116.12	13675.414	34472.199
3653	116.12	9367.496	36197.836
589	116.1	7670.872	39242.723
13401	116.1	14429.174	38533.059
10286	116.08	13134.783	34285.801
4943	116.08	9728.204	33328.07
721	116.06	8095.837	38684.527
6241	116.06	10426.348	39863.48
10084	116.06	12842.355	35100.453
4777	116.05	9746.403	36271.266
2703	116.03	9032.889	35649.617
4837	116.01	9706.831	35064.195
12983	115.99	14398.417	37653.039
4381	115.97	9573.209	37630.09
8713	115.97	11898.89	35963.039
156	115.95	7846.463	34992.055
9773	115.95	12606.05	38876.188
5032	115.93	9919.613	33827.496
2953	115.91	9074.006	34842.813
6788	115.91	10914.624	36972.867
12731	115.85	14237.418	33420.391
5360	115.82	10173.923	39376.156
2856	115.8	9083.02	33209.773
8964	115.74	12189.951	35329.402
733	115.7	8171.59	38397.125
1072	115.7	8365.343	34166.102
8959	115.68	12066.217	35256.758
1146	115.68	8384.549	35577.609
9188	115.66	12234.824	39798.57
7274	115.62	11021.878	34303.648
7310	115.6	11203.545	33834.922
230	115.6	7953.017	35371.922
1574	115.59	8590.226	38226.184
10295	115.59	13078.751	34585.598
4562	115.59	9888.011	39301.996
11225	115.59	13450.095	36417.77
8516	115.57	11674.698	39949.754
4615	115.57	9819.396	38542.57
2719	115.55	8968.724	35496.949
9761	115.55	12700.884	38530.023
1638	115.55	8474.251	37154.586
12622	115.51	14063.201	34242.586
4555	115.51	9893.543	39500.246
6093	115.47	10549.514	36362.855
9423	115.45	12302.107	35357.773
1062	115.45	8311.031	33924.086
12326	115.43	14056.528	37920.969
6805	115.41	10853.18	37348.559
13667	115.41	14524.133	33512.77
1591	115.39	8427.996	37843.359
9756	115.37	12664.756	38474.934
6029	115.36	10376.501	35353.168
10045	115.34	12842.268	35449.031
6688	115.3	10893.679	34995.992
9332	115.28	12341.84	37385.652
8613	115.28	11855.605	38456.078
12273	115.26	14153.089	39260.746
10676	115.26	13337.163	39823.691
511	115.26	7681.614	38345.887
4797	115.2	9888.338	35800.488
5529	115.16	10289.459	36206.922
4557	115.16	9750.459	39536.652
1407	115.16	8234.326	38876.172
91	115.14	7653.67	34068.055
652	115.14	8192.39	39866.457
8690	115.11	11986.671	36426.887
2005	115.11	8675.517	33893.188
10946	115.09	13285.837	34404.109
9103	115.09	12149.654	37965.691
724	115.07	8065.643	38474.5
2067	115.05	8787.109	35038.457
8585	114.99	11877.619	39099.316
2590	114.95	8861.406	37239.711
516	114.95	7784.425	38372.957
11357	114.93	13538.666	39716.93
4810	114.91	9849.48	35472.09
5786	114.9	10399.643	33390.867
3442	114.88	9433.312	37564.82
63	114.88	7675.46	33757.016
7171	114.88	11093.468	35447.535
9021	114.88	12116.177	36536.605
5558	114.84	10306.26	35571.176
3219	114.82	9212.709	38190.094
2106	114.82	8780.511	35713.27
6384	114.72	10597.373	36998.961
2894	114.72	9269.653	33795.012
9728	114.72	12659.762	37786
5378	114.72	10294.538	38843.754
7971	114.72	11599.653	35761.734
8580	114.69	12021.627	39034.68
2402	114.63	9060.871	40007.566
4449	114.63	9548.559	38826.801
7216	114.61	10991.901	35312.395
8790	114.59	12021.221	33724.047
10985	114.57	13190.356	33433.906
12714	114.57	14314.383	33105.77
6056	114.57	10476.384	35588.07
1502	114.57	8448.761	39248.43
1059	114.55	8399.527	33880.719
12364	114.53	14187.143	37038.66
11760	114.53	13911.173	33213.305
9949	114.53	12774.688	37239.543
12779	114.53	14374.543	34650.23
4664	114.51	9737.09	37590.434
5227	114.49	10094.644	37651.602
4160	114.47	9665.609	35661.906
9280	114.47	12347.918	38446.047
3302	114.46	9224.254	39737.598
8467	114.42	11735.885	38755.633
10681	114.42	13301.279	39942.684
13615	114.38	14487.153	34792.922
11492	114.38	13667.916	36704.695
9052	114.38	12264.064	36960.645
10487	114.36	13102.975	36683.039
380	114.34	7906.768	36713.605
10696	114.32	13320.055	39562.094
10437	114.32	12995.194	35650.117
6299	114.3	10632.274	38636.742
855	114.28	8086.28	35618.063
10844	114.28	13305.813	35900.613
2658	114.28	8969.835	36423.023
12614	114.26	14187.798	34412.051
4155	114.26	9578.128	35493.102
6181	114.26	10465.848	38506.902
4669	114.24	9812.62	37628.18
5103	114.24	10055.995	35133.184
5160	114.21	10115.794	36132.605
2962	114.19	9179.317	34988.414
9449	114.19	12348.305	35084.941
3401	114.17	9353.845	38613.371
8172	114.15	11662.158	33680.465
8787	114.13	11960.666	33904.012
9739	114.13	12561.27	37961.113
4471	114.11	9517.121	39340.914
4892	114.11	9837.933	34233.457
36	114.09	7770.117	33477.281
12670	114.07	14065.534	33600.93
1793	114.05	8607.852	34312.527
155	114.05	7728.612	34981.156
11191	114.01	13526.29	35899.301
12376	114.01	14026.356	36870.836
4898	114.01	9821.13	34045.98
12970	114.01	14335.877	37299.844
11198	113.98	13367.744	36021.781
436	113.98	7977.383	37333.367
11478	113.98	13624.046	37042.754
11331	113.96	13420.235	38911.941
6744	113.94	10976.829	36397.664
6779	113.92	10923.169	36818.828
7681	113.92	11258.631	39389.504
2040	113.92	8701.599	34726.73
10498	113.92	13034.714	36878.57
5005	113.86	10032.226	33215.16
11061	113.84	13357.176	33849.461
12910	113.75	14234.627	36124.367
1426	113.71	8310.143	39182.176
9876	113.71	12788.471	39073.063
8600	113.65	11997.321	38484.695
3047	113.61	9146.36	36095.301
3273	113.61	9210.755	39122.855
6697	113.61	10897.325	35303
11053	113.61	13523.417	33721.242
965	113.55	8159.428	33655.207
7680	113.55	11392.195	39382.785
12265	113.54	14175.274	39373.734
8760	113.48	11868.14	34572.754
10205	113.48	12707.64	33063.789
9507	113.46	12440.196	33966.645
4502	113.38	9620.819	39848.023
3624	113.33	9409.707	36828.668
12975	113.33	14385.116	37418.02
7758	113.33	11417.928	39037.207
8942	113.31	12129.047	34745.223
10535	113.29	13055.535	37574.445
10991	113.27	13301.452	33192.91
3981	113.21	9521.57	33515.797
6874	113.19	10891.11	38625.141
8663	113.19	11894.853	37031.723
11177	113.17	13560.725	35636.98
9116	113.15	12262.137	38332.039
719	113.13	8202.342	38661.578
1725	113.13	8563.733	36014.656
5397	113.13	10196.583	38557.734
6901	113.1	10783.638	39282.926
4164	113.1	9568.573	35699.754
4818	113.08	9792.139	35325.207
9364	113.08	12285.42	36669.352
5436	113.08	10259.842	37555.297
10999	113.06	13277.009	33319.219
1916	113.04	8828.64	33470.984
1444	113	8347.525	39469.316
620	113	7983.244	39697.273
1384	113	8333.384	38362.949
4791	112.98	9784.489	36002.105
2424	112.98	8900.661	39280.051
2166	112.96	8777.279	36950.672
1472	112.96	8442.351	39610.836
10134	112.94	12788.015	34260.656
5204	112.94	9954.088	37138.152
9172	112.9	12118.235	39622.438
12137	112.9	13971.848	38139.238
5300	112.87	10100.939	39523.32
1339	112.81	8350.011	37396.055
5492	112.75	10305.795	36654.707
10756	112.73	13155.972	38084.59
1564	112.73	8487.326	38342.145
7786	112.71	11616.764	38350.324
1952	112.65	8844.539	33677.602
4448	112.65	9547.552	38783.457
3740	112.64	9458.577	35045.262
8637	112.64	11926.074	37723.234
11792	112.64	13902.212	33700.707
4640	112.62	9801.66	38028.789
6640	112.62	10825.826	33985.914
6944	112.62	11199.646	39915.043
12506	112.6	14014.691	35447.77
5249	112.58	10001.902	38173.098
1566	112.54	8441.52	38345.813
8867	112.54	12050.417	33063.297
4638	112.52	9711.944	38009.324
3258	112.48	9059.672	38716.371
753	112.46	8136.649	37914.117
423	112.46	7832.114	37238.715
8712	112.46	11875.302	35912.805
6180	112.46	10546.954	38458.566
10951	112.42	13271.521	34165.336
7059	112.39	11122.743	37469.477
6636	112.33	10938.005	33941.813
3208	112.33	9199.267	38045.383
6794	112.29	10869.606	37251.363
11087	112.29	13381.395	34167.324
5627	112.25	10275.718	34284.902
5328	112.23	10227.808	39810.836
6432	112.23	10718.939	35683.254
1323	112.19	8309.275	37191.074
9581	112.18	12638.099	33930.156
8813	112.16	11964.686	33357.801
9168	112.14	12195.396	39550.074
1007	112.14	8048.343	33151.262
2532	112.12	8918.036	38007.688
4459	112.1	9630.89	39114.738
3371	112.1	9274.064	38988.203
804	112.1	8151.568	36667.941
1750	112.04	8417.885	35513.414
2699	112.04	8971.504	35858.953
10827	112.02	13235.532	36307.23
11722	112	13737.468	33434.766
7265	111.96	11023.807	34516.977
8515	111.95	11737.997	39906.305
353	111.95	7683.309	36415.656
8756	111.95	11900.795	34753.977
801	111.93	8129.148	36622.113
1478	111.93	8541.475	39678.852
6412	111.89	10764.005	36134.934
7004	111.89	11030.703	38421.309
750	111.87	8041.819	37861.574
10801	111.83	13151.899	36876.766
4754	111.79	9804.868	36826.543
9518	111.79	12424.523	33410.473
4344	111.77	9690.324	37040.164
7130	111.75	11051.964	36511.898
11732	111.72	13665.533	33322.766
12288	111.72	14031.14	38558.867
9073	111.72	12204.219	37410.605
6670	111.68	10905.308	34665.594
3234	111.66	9263.195	38338.641
9088	111.66	12212.99	37734.801
3710	111.66	9465.606	35660.293
3043	111.64	9240.816	36045.18
12133	111.6	13892.452	38050.238
6374	111.56	10691.632	37134.273
6162	111.56	10349.866	37944.945
12090	111.47	13987.902	37327.453
6434	111.45	10728.495	35697.992
5474	111.45	10132.61	36895.836
11522	111.43	13776.666	36196.957
11419	111.41	13609.815	38581.031
131	111.35	7714.58	34727.973
5102	111.33	10069.935	35117.395
7925	111.31	11443.814	36108.941
11487	111.24	13687.002	36905.609
6198	111.24	10558.755	38839.703
13658	111.22	14443.726	33712.598
3530	111.2	9335.245	37097.434
3947	111.18	9342.953	33226.23
12244	111.18	14142.074	39491.867
9375	111.16	12284.951	36536.293
11129	111.12	13463	34802.246
7160	111.1	11130.731	35813.535
12630	111.08	14139.084	34013.441
12905	111.08	14303.385	36031.219
11036	111.06	13478.196	33308.594
7396	111.06	11252.947	34031.555
6210	111.05	10428.536	38920.039
6669	111.05	10937.716	34587.379
96	111.05	7885.913	34113.414
9301	111.05	12397.852	38072.566
12128	111.05	13891.135	38006.52
9218	111.03	12393.021	39743.723
6420	111.03	10636.255	35959.988
13001	110.99	14269.693	38106.297
12725	110.97	14373.355	33289.68
12150	110.93	13898.321	38419.508
5356	110.93	10191.995	39288.754
6104	110.93	10379.85	36633.559
1558	110.91	8552.42	38564.266
623	110.85	7972.88	39731.715
6731	110.85	10799.107	36121.629
10312	110.82	12977.702	35231.719
2940	110.82	9103.689	34426.383
9779	110.8	12630.315	38995.375
2084	110.78	8723.83	35443.992
12957	110.76	14338.69	36897.023
273	110.76	7970.653	35496.016
12732	110.74	14304.408	33421.684
13464	110.7	14584.393	37231.762
791	110.66	8059.104	36748.84
5178	110.66	9947.346	36701.465
5095	110.64	10045.343	34997.957
5530	110.62	10136.373	35930.969
3987	110.62	9602.949	33588.977
12508	110.6	14004.503	35535.523
5418	110.55	10289.57	38106.473
2401	110.53	9019.399	39989.316
2049	110.53	8676.901	34928.371
175	110.51	7960.026	35195.105
11037	110.45	13435.652	33312.297
6955	110.43	11039.408	39450.617
707	110.43	8139.398	38953.594
4619	110.41	9821.993	38581.336
10819	110.41	13255.08	36434.762
10777	110.39	13187.866	37560.113
13425	110.38	14486.231	38083.922
10179	110.38	12896.337	33511.781
2887	110.36	9235.406	33657.344
5386	110.36	10136.642	38723.313
3654	110.36	9385.739	36203.035
2422	110.34	8997.885	39533.07
11370	110.28	13673.558	39923.508
10652	110.28	12971.563	39731.926
223	110.28	7760.433	35343.832
8482	110.28	11702.269	39106.902
13569	110.26	14611.032	35423.465
4890	110.16	9748.867	34218.676
3271	110.16	9132.298	39101.113
10894	110.16	13245.579	35107.363
324	110.15	7690.473	36112.254
12676	110.09	14142.537	33421.613
6605	110.05	10843.907	33536.258
6246	110.03	10533.478	39918.906
3236	110.01	9134.581	38352.723
1156	109.97	8329.134	35814.996
11204	109.93	13466.589	36073
5123	109.9	10104.378	35457.332
1586	109.9	8435.899	38085.434
11567	109.88	13620.072	35299.176
6481	109.86	10597.04	34980.328
7865	109.82	11614.351	36904.156
6138	109.82	10449.108	37411.703
10474	109.82	12992.565	36434.527
11518	109.8	13760.448	36150.762
13065	109.8	14362.109	39739.031
12912	109.76	14226.575	36194.754
775	109.7	8075.151	37198.527
4705	109.69	9775.51	37081.316
73	109.69	7763.626	33888.551
11094	109.67	13380.408	34295.219
5318	109.65	10118.759	39724.727
4724	109.63	9768.099	36884.988
7309	109.57	11060.577	33823.078
8483	109.55	11646.253	39191.07
2707	109.49	8869.413	35691.898
3284	109.46	9188.638	39365.723
5467	109.44	10155.956	37115.32
770	109.42	8117.972	37344.301
9768	109.4	12634.004	38633.73
7176	109.4	11030.21	35471.574
9978	109.38	12709.14	36434.648
4629	109.36	9741.8	38159.625
10136	109.36	12882.849	34015.691
4833	109.34	9712.887	34964.883
4816	109.24	9794.562	35304.359
5340	109.19	10308.718	39654.496
12069	109.19	13899.739	37120.547
1765	109.17	8472.714	35396.957
13109	109.17	14427.554	39170.691
9094	109.15	12138.067	37792.457
2086	109.15	8649.781	35481.602
1777	109.11	8614.614	34783.797
2771	109.07	9010.421	34296.777
4452	109.03	9682.907	38861.156
5408	109.02	10254.331	38385.289
3003	109	9261.631	35653.945
11365	108.98	13650.305	39778.895
1412	108.94	8339.801	38988.176
11193	108.94	13490.822	35923.656
1457	108.92	8211.212	39841.195
997	108.88	8016.805	33424.574
9536	108.88	12339.205	33057.836
8784	108.86	12041.271	33848.398
12285	108.84	14029.657	38732.965
11315	108.84	13510.153	38634.605
5004	108.82	10120.132	33213.832
3170	108.82	9117.137	37272.051
4628	108.79	9886.446	38151.719
6112	108.77	10387.653	36829.684
2076	108.77	8783.209	35343.828
6661	108.75	10919.137	34427.641
7394	108.73	11354.281	33975.32
12801	108.71	14420.611	35136.789
1353	108.69	8279.668	37758.301
2021	108.69	8790.316	34279.258
3167	108.67	9144.862	37246.953
4670	108.65	9796.587	37414.125
12200	108.65	13801.585	39592.406
6207	108.65	10467.254	38898.402
2048	108.61	8670.694	34910.887
12190	108.61	13972.099	39366.133
12385	108.57	14002.141	36976.063
2792	108.54	8852.651	33979.254
285	108.52	7733.109	35626.406
10418	108.48	13069.92	35499.102
6333	108.46	10644.308	38107.895
11679	108.44	13679.71	34101.172
6282	108.44	10610.281	39208.832
6102	108.38	10382.232	36578.246
1423	108.36	8324.759	39162.734
6746	108.36	10883.497	36405.723
281	108.36	7881.836	35596.566
7843	108.34	11449.189	37200.422
128	108.33	7820.003	34710.199
9117	108.27	12234.891	38351.492
3036	108.27	9198.377	35969.563
7400	108.23	11256.31	34063.438
6313	108.21	10604.839	38311.215
5791	108.21	10530.839	33531.164
6046	108.21	10535.104	35445.168
11654	108.17	13608.556	34153.844
9725	108.15	12530.109	37617.352
8906	108.15	12220.577	33662.266
319	108.15	7935.437	36021.172
6494	108.13	10745.919	34922.172
4771	108.13	9843.177	36696.813
7997	108.13	11619.026	35396.375
7836	108.1	11432.936	37393.859
13551	108.1	14559.528	35991.402
8538	108.04	11868.538	39596.445
7165	108.04	11145.433	35619.492
11653	108.02	13671.241	34149.668
4868	107.98	9895.054	34483.043
7315	107.96	11065.039	33959.438
8742	107.96	11872.919	35350.816
10586	107.96	12962.773	38670.848
4913	107.87	9805.291	33673.289
7983	107.85	11450.371	35643.754
11150	107.85	13429.21	35097.93
2578	107.85	8891.044	37352.449
1593	107.83	8458.2	37848.117
5498	107.81	10232.204	36456.449
10187	107.75	12887.13	33344.688
13086	107.73	14616.42	39645.895
9776	107.73	12693.443	38958.961
10863	107.73	13220.703	35638.563
4625	107.69	9746.874	38414.535
1035	107.69	8282.578	33412.645
57	107.67	7799.271	33699.453
11265	107.67	13509.511	37272.832
6747	107.64	10946.467	36418.121
12403	107.62	14103.599	36692.039
556	107.6	7691.405	38893.289
11386	107.56	13613.762	39344.688
7313	107.5	11175.255	33903.488
1070	107.5	8392.696	34144.238
3876	107.5	9314.646	34166.328
12726	107.46	14342.286	33292.531
1551	107.46	8468.875	38754.895
7336	107.44	11066.394	33460.734
12046	107.44	13849.63	36499.184
1813	107.41	8541.664	33940.895
7066	107.39	11033.416	37346.203
1772	107.35	8445.322	35016.484
1123	107.35	8303.391	35267.809
13062	107.35	14402.302	39615.789
6922	107.35	10953.33	39735.402
4129	107.35	9501.771	35163.027
9240	107.33	12341.024	39183.313
10852	107.33	13269.044	35959.363
116	107.29	7857.799	34564.129
10140	107.27	12887.918	34092.277
7324	107.25	11032.572	33727.641
4904	107.25	9875.759	33911.133
897	107.25	8048.034	35001.051
12063	107.21	13842.464	37093.219
8681	107.2	11946.424	36798.371
3651	107.2	9288.518	36154.09
11521	107.18	13611.805	36187.926
4673	107.18	9908.897	37452.355
6169	107.18	10519.538	38152.863
3912	107.14	9344.897	33682.426
6823	107.1	10894.116	37773.613
4622	107.1	9821.568	38377.168
6258	107.04	10676.223	39935.891
3268	107.04	9073.382	38996.734
2847	107.02	8927.296	33077.859
12160	107.02	13857.354	38794.176
13685	107	14612.614	33225.137
3663	106.98	9342.989	36038.18
2028	106.98	8693.128	34354.723
6597	106.97	10802.333	33502.039
4203	106.91	9513.561	36494.895
7389	106.91	11418.595	33827.391
4505	106.89	9694.851	39945.434
905	106.85	8090.974	34840.129
8900	106.83	12207.516	33457.066
7788	106.81	11463.032	38378.199
309	106.81	7929.313	35905.398
6690	106.79	10836.475	35142.09
8207	106.77	11726.926	34664.113
10186	106.75	12718.154	33334.324
7616	106.72	11418.227	38299.074
2467	106.72	8929.922	38902.453
4606	106.7	9839.169	38682.805
3164	106.7	9236.648	37156.211
6479	106.7	10568.488	34955.566
9241	106.68	12401.633	39209.816
13079	106.64	14498.698	39803.332
160	106.62	7686.202	35029.09
2900	106.6	9149.927	33903.809
1550	106.6	8441.677	38752.113
12394	106.58	14113.366	36850.516
5051	106.54	9923.167	34304.699
13645	106.54	14449.06	34128.355
5292	106.54	10034.221	39326.02
3254	106.49	9128.812	38694.605
9540	106.49	12356.289	33099.039
1141	106.47	8292.677	35509.457
9676	106.47	12579.829	36407.703
1433	106.47	8396.23	39281.172
8412	106.43	11728.902	37408.688
4163	106.41	9527.13	35682.199
12878	106.41	14403.008	35448.746
7060	106.39	11202.512	37472.297
1479	106.39	8510.626	39693.426
3750	106.37	9389.994	34795.238
11114	106.37	13508.018	34562.113
11353	106.37	13434.163	39652.387
11609	106.35	13622.083	34637.836
6714	106.33	10782.696	35739.336
12966	106.31	14319.259	37081.016
120	106.31	7691.587	34615.984
9001	106.28	12151.608	36100.41
3533	106.28	9374.972	37162.547
12796	106.28	14312.679	35004.98
3709	106.24	9404.535	35622.816
5370	106.24	10241.713	39236.004
6815	106.22	10987.894	37635.426
12071	106.22	13855.812	37133.953
8692	106.2	11997.585	36536.527
4687	106.2	9735.341	37022.902
6796	106.14	10955.09	37269.281
7072	106.14	11057.96	37081.219
11680	106.1	13727.122	34107.609
7329	106.1	11067.368	33600.375
6618	106.1	10885.18	33612.234
7627	106.05	11297.802	38495.27
5920	106.03	10361.902	34859.684
13098	106.01	14427.636	39301.715
4710	106.01	9812.425	37107.676
6354	105.99	10717.034	37368.164
3899	105.95	9397.323	33883.953
8554	105.91	12029.859	39376.707
6843	105.91	10776.729	38094.5
13686	105.82	14576.384	33268.688
13653	105.8	14560.921	33957.898
4187	105.8	9698.911	36173.836
7266	105.78	11105.02	34528.332
7809	105.74	11518.462	38125.676
11719	105.74	13741.551	33370.469
5369	105.74	10278.036	39217.793
2047	105.68	8731.455	34896.129
6268	105.68	10765.984	39536.191
5263	105.64	10089.701	38685.387
1838	105.62	8526.148	33724.883
11001	105.62	13267.817	33025.363
13084	105.61	14568.435	39969.098
5544	105.61	10143.88	35778.844
3253	105.53	9090.364	38691.07
11216	105.51	13527.146	36242.336
7771	105.49	11457.821	38731.313
11528	105.49	13700.472	35770.977
1373	105.47	8338.153	38132.102
11246	105.47	13534.079	36927.238
6341	105.45	10685.043	37983.094
457	105.45	7803.301	37652.469
4762	105.45	9860.006	36655.629
5918	105.43	10383.472	34853.387
6438	105.43	10711.51	35416.91
7538	105.41	11380.342	36909.59
9504	105.41	12304.42	33879.73
8519	105.41	11751.628	39998.152
4389	105.39	9506.807	37752
8547	105.38	11993.117	39488.578
12734	105.38	14227.28	33462.336
9214	105.34	12368.334	39665.809
29	105.34	7760.12	33405.512
167	105.34	7721.273	35083.344
12884	105.32	14314.109	35518.926
9388	105.3	12464.464	35789.32
5325	105.28	9979.228	39907.258
478	105.24	7653.141	37948.441
8077	105.24	11824.666	33158.176
12903	105.24	14416.63	35955.18
7316	105.2	11138.736	33961.523
7133	105.2	11036.109	36291.629
7599	105.16	11365.697	37794.078
9571	105.13	12577.879	33737.852
5451	105.13	10199.025	37408.809
2104	105.11	8682.079	35682.59
8180	105.03	11819.074	33936.715
8608	105.01	11877.522	38600.121
11734	105.01	13703.917	33015.707
3650	104.99	9344.404	36150.855
13034	104.99	14246.307	38823.027
9750	104.99	12558.854	38401.766
2031	104.93	8634.101	34395.313
497	104.93	7985.032	38190.777
4671	104.92	9755.399	37420.477
9314	104.9	12468.18	37769.023
10830	104.9	13200.024	36338.469
1077	104.9	8326.227	34215.477
930	104.88	8129.424	34579.125
11957	104.88	13941.628	35132.926
3215	104.86	9217.352	38156.23
10537	104.84	12985.162	37680.992
13575	104.82	14575.768	35263.133
6694	104.8	10967.985	35264.031
10293	104.78	12932.791	34537.652
6120	104.76	10529.691	36974.031
4075	104.76	9664.432	34752.164
4599	104.74	9897.182	38822.707
13469	104.72	14629.408	37281.289
3002	104.7	9263.869	35633.461
1098	104.67	8240.408	34746.957
7150	104.67	11075.643	35911.633
6361	104.67	10703.664	37448.797
11735	104.65	13635.265	33062.969
9264	104.65	12398.704	38757.285
421	104.65	7722.362	37224.125
1850	104.63	8545.708	33562.961
9462	104.63	12281.819	34686.289
344	104.63	7981.21	36344.375
7902	104.59	11491.264	36239.328
9852	104.57	12843.372	39555.961
5310	104.57	10011.082	39692.215
2386	104.55	8775.908	39984.844
3675	104.55	9474.944	35781.953
7491	104.55	11238.34	35712.887
2863	104.51	9119.918	33323.715
434	104.49	7643.42	37328.73
2884	104.48	9258.784	33615.527
11728	104.46	13567.329	33223.031
2535	104.44	8989.41	38027.227
2228	104.4	8782.155	38063.188
1333	104.38	8227.207	37325.348
11663	104.36	13640.604	34286.695
13082	104.32	14486.579	39889.965
7595	104.3	11283.539	37733.402
6336	104.3	10666.045	37847.637
7996	104.28	11613.848	35356.246
7647	104.28	11290.976	38612.281
2251	104.26	8641.995	38580.141
11095	104.21	13496.055	34300.508
6970	104.19	11169.984	39334.469
1408	104.15	8255.304	38907.094
11602	104.13	13738.05	34809.125
271	104.13	7826.085	35478.883
3157	104.11	9080.149	37055.559
1642	104.11	8442.762	36918.91
13089	104.09	14467.634	39710.406
4443	104.05	9510.724	38674.148
11270	104.05	13375.121	37367.328
9317	104.05	12292.018	37522.543
1435	104.05	8326.638	39345.305
1621	104	8524.628	37464.82
9698	103.98	12578.227	36899.887
12880	103.98	14254.004	35456.621
8243	103.96	11791.677	35498.805
4581	103.94	9863.165	39383.543
12750	103.9	14288.37	33802.461
153	103.86	7657.462	34954.207
3242	103.84	9150.839	38488.043
2501	103.82	8941.762	38586.07
3058	103.8	9155.917	36306.234
4180	103.8	9564.853	36015.051
12007	103.79	13908.917	35930.859
12746	103.79	14314.129	33661.77
6195	103.77	10399.318	38737.375
9652	103.77	12555.392	35872.598
4644	103.77	9866.968	38094.504
6976	103.77	11135.347	39412.363
8460	103.75	11772.294	38485.43
10679	103.75	13296.817	39905.688
5010	103.73	9945.362	33339.441
7085	103.73	11044.664	36735.172
1461	103.67	8342.325	39887.902
6504	103.61	10724.177	34574.895
3352	103.61	9476.44	39434.348
13535	103.52	14567.652	36374.594
7486	103.52	11377.593	35618.563
662	103.52	8035.514	39971.199
[truncated: 3,633 more rows]
