# Supplementary material for: Insights on the Control of Yeast Single-Cell Growth Variability by Members of the Trehalose Phosphate Synthase (TPS) Complex
Source: Front Cell Dev Biol. 2021 Jan 28;9:607628. doi: 10.3389/fcell.2021.607628 (PMC7876269; doi:10.3389/fcell.2021.607628)
Supplement: Supplementary file 2 [file Data_Sheet_1.ZIP › final_code/input_datasets/Ntd-TSL1_SortedCells3_control_t4.csv]

Id	Area (µm²)	Centre X Position (µm)	Centre Y Position (µm)
16088	174.84	13429.655	38224.539
18204	174.48	14396.541	34095.004
14350	165.99	12901.741	34509.613
10484	159.79	11404.932	35095.32
8875	156.97	10570.144	38406.313
4442	153.08	9448.764	38547.371
13189	151.61	12458.027	36752.57
17673	151.4	14156.45	36597.078
16401	151.25	13775.417	36417.969
11552	148.1	11671.702	35238.672
3661	148.03	9008.677	33317.75
641	147.95	7650.433	38501.84
12981	146.49	12431.287	39453.504
5474	144.69	9513.116	34579.262
1992	143.1	8471.634	38140.793
4300	142.24	9258.176	39441.805
7887	142.07	10331.288	35058.414
17387	141.82	13894.762	39550.402
4607	140.9	9406.901	37117.191
1578	140.79	8216.306	36182.688
5957	140.46	9628.068	38506.012
12432	139.2	11900.417	33101.871
518	138.87	7725.813	37325.227
1403	138.62	8326.016	34882.68
17325	138.3	13823.299	38853.688
12135	138.14	12056.394	37336.957
17582	137.74	14149.738	37763.949
16177	137.53	13473.105	39975.59
8230	135.27	10557.307	33994.129
14168	134.6	12718.536	36334.371
4202	131.46	9261.729	38094.699
19139	130.56	14615.855	35303.766
2540	129.96	8758.154	34346.109
7796	129.87	10319.56	35951.254
15201	129.77	13246.885	38781.945
347	129.2	7902.559	35856.102
18083	129.1	14054.84	33426.516
3967	127.24	9225.887	36286.395
1422	127.17	8393.996	35186.207
1305	127.01	8334.511	33296.035
1171	126.19	8035.216	34755.078
16788	124.85	13905.548	33583.492
11353	121.88	11790.591	33075.023
10405	120.08	11256.376	33896.027
5910	119.89	9515.126	38093.652
10545	119.89	11339.03	35787.063
5626	119.26	9564.386	35405.223
2154	118.85	8430.225	36046.32
1517	117.97	8249.962	36016.285
12437	117.42	11972.058	33151.438
7737	117.38	10151.196	36612.145
6511	116.25	9726.111	34624.871
11482	115.64	11795.968	34098.098
1306	115.6	8253.48	33318.984
18973	115.16	14600.544	37232.262
15252	114.77	13181.315	37958.063
1132	114.7	8200.033	35074.707
4232	114.33	9129.568	38347.125
627	114.09	7679.932	38350.875
3457	113.64	9056.909	35977.879
11785	112.61	11830.004	37530.012
19136	112.27	14575.81	35259.109
16620	112.07	13771.879	34419.129
7712	111.5	10272.262	36938.672
7435	110.94	10026.898	39017.531
8572	110.6	10538.894	36800.602
9241	110.39	10811.861	33186.488
12546	110.27	12150.44	34780.773
18588	110.2	14385.01	38962.809
13384	109.85	12405.721	34156.48
10933	109.83	11565.651	38556.93
18057	109.74	14169.766	33529.789
15957	109.41	13411.746	36208.094
13290	109.39	12349.797	35429.633
8831	109.07	10672.283	39016.77
1100	108.95	8007.736	35321.555
8662	108.61	10516.872	37942.809
10954	108.57	11460.036	38420.199
17228	108.53	13834.898	37381.633
3512	108.38	8923.877	35094.984
478	108.19	7828.681	36964.105
19198	108.05	14556.764	34759.105
7323	108.03	10001.627	37073.66
1409	107.97	8330.245	35022.527
15111	107.9	13155.244	39776.363
10390	107.84	11366.066	33490.82
7529	107.78	10327.6	39487.805
6347	107.44	9881.285	36871.672
15329	106.69	13292.596	36616.648
15078	106.61	12973.425	39616.719
16062	105.96	13554.012	37676.469
12031	105.94	11889.017	38801.402
490	105.91	7661.528	37062.844
7987	105.7	10346.189	33964.273
590	105.6	7831.717	38007.844
10901	105.58	11534.112	39157.664
3229	105.41	8906.551	38251.129
2874	105.2	8818.597	38615.34
4762	105.04	9467.655	36098.336
6444	104.62	9897.794	35662.359
11732	104.51	11803.536	36689.617
13316	104.32	12370.884	35191.172
13721	104.09	12555.49	37010.52
2689	104.03	8712.347	36221.293
6526	103.66	9894.192	34482.703
5664	103.47	9690.224	35886.457
499	103.4	7670.139	37174.457
18538	103.13	14416.277	38476.27
12725	102.96	12109.167	37107.355
17173	102.69	13860.034	36854.039
19185	102.55	14517.381	34777.324
13537	102.5	12706.437	34182.309
2020	102	8460.233	37553.855
10472	101.85	11231.583	34893.992
12712	101.81	12221.711	36925.113
9376	101.77	10833.043	34953.457
960	101.65	8091.011	37204.512
6022	101.65	9525.874	39672.352
19158	101.52	14598.821	35173.074
17952	101.46	14209.128	34536.227
5380	101.42	9697.015	33069.465
6606	101.31	9767.433	33500.176
5142	101.21	9310.133	35089.422
1795	101.06	8364.943	39172.531
17134	101.02	13847.917	36156.574
3484	100.91	9026.542	35421.504
13736	100.87	12545.903	37242.82
10314	100.81	11122.898	33716.402
10285	100.52	11174.555	33989.746
11715	100.5	11738.861	36410.523
19272	100.49	14630.186	33542.902
14392	100.43	12903.9	33900.113
11980	100.41	11944.092	39274.664
11094	100.33	11587.018	36455.457
14981	100.24	13105.8	38567.336
19284	100.12	14493	33192.281
5851	100.03	9528.802	37243.016
13291	99.97	12403.114	35444.832
7905	99.93	10343.378	34898.707
12243	99.85	11879.812	35791.695
3445	99.78	8850.921	36178.668
10293	99.76	11008.83	34109.219
10065	99.74	11192.074	36207.621
18451	99.72	14387.479	36872.43
6092	99.6	9790.301	39463.828
12544	99.58	12277.086	34770.656
10097	99.28	11201.351	35613.316
3147	99.2	9038.133	38861.938
8851	98.76	10608.539	38734.797
9561	98.7	10967.696	37365.133
2264	98.53	8542.675	34353.238
11901	98.51	11742.159	39472.492
17040	98.4	13853.345	35227.316
15415	98.32	13319.503	35733.449
1383	98.3	8340.225	34623.813
10416	98.26	11209.47	34050.023
16144	98.21	13503.744	39182.766
13209	98.19	12468.547	36391.77
13984	98.19	12787.462	39076.055
18961	98.13	14497.824	37384.973
13860	98.11	12694.584	39406.973
6360	98.05	9917.53	36993.266
325	98.05	7947.055	35638.977
17398	98.01	13828.133	39679.934
6353	97.98	9907.928	36908.449
13870	97.98	12613.135	39641.824
8303	97.92	10498.274	34549.484
8550	97.86	10534.922	36373.492
8494	97.8	10403.309	35668.148
18502	97.78	14416.338	37695.641
6175	97.77	9753.479	38690.645
13317	97.71	12447.943	35196.934
14051	97.59	12838.758	37688.59
13863	97.55	12667.718	39498.641
733	97.44	7735.522	39300.758
18296	97.42	14396.359	35313.199
358	97.29	7836.372	35943.688
4363	97.25	9305.266	39683.73
10004	97.19	11136.765	36689.641
7549	97.09	10248.089	39317.746
1525	96.64	8265.238	36023.773
11545	96.6	11778.682	35123.813
1463	96.56	8382.778	35577.559
15085	96.54	13005.148	39744.527
8121	96.46	10512.553	33299.488
15719	96.33	13488.122	33768.363
6589	96.21	9734.265	33648.113
16683	96.21	13637.401	33716.289
10800	96.19	11345.462	39295.301
18916	96.16	14521.465	38034.152
17382	96.12	13981.573	39511.648
16483	96.1	13643.124	35527.703
15061	96.06	12944.826	39436.953
14198	95.98	12755.693	35751.039
1697	95.98	8276.983	37521.773
11922	95.87	11729.552	39736.051
10567	95.87	11418.991	36318.066
4127	95.83	9110.114	37134.645
1107	95.81	8021.271	35136.098
18039	95.77	14101.616	33900.344
5574	95.73	9653.485	35139.484
10105	95.72	11191.686	35445.02
974	95.66	7988.172	37181.539
9715	95.64	10909.211	39467.625
12618	95.33	12131.312	35792.211
10694	95.31	11350.287	37682.934
12723	95.29	12159.948	37054.926
1303	95.08	8251.348	33285.035
10979	95.01	11438.018	38070.813
3521	95.01	9015.733	34934.09
1267	94.91	8200.294	33462.609
12751	94.76	12218.268	37454.184
17439	94.7	14002.034	39664.703
6575	94.49	9786.977	34085.699
8492	94.45	10479.692	35606.633
7677	94.37	10275.992	37374.66
14108	94.36	12874.453	37256.93
13252	94.32	12313.685	35754.453
8132	94.26	10359.042	33497.406
1831	94.26	8413.544	39616.48
14370	94.24	12918.92	34145.004
18246	94.2	14366.542	34772.754
13602	94.2	12514.422	35216.859
868	94.18	8097.901	39195.48
12543	94.11	12128.781	34745.016
16343	94.09	13672.726	37190.051
12155	94.09	12051.965	36971.691
4340	94.05	9077.74	39916.199
16145	93.97	13381.466	39269.793
18093	93.86	14080.476	33193.145
10953	93.84	11598.476	38405.855
12120	93.82	11852.212	37482.961
7693	93.8	10288.259	37070.379
17045	93.69	13945.767	35283.785
10803	93.61	11216.105	39384.93
13965	93.57	12889.588	39351.715
15459	93.55	13319.215	35196.488
8914	93.49	10719.921	37727.113
1878	93.49	8472.777	39529.465
18066	93.47	14163.911	33569.449
12860	93.46	12146.715	38921.84
8667	93.44	10492.63	37994.102
17609	93.38	14159.238	37419.852
13665	93.32	12505.571	36181.035
13452	93.3	12392.654	33024.586
14915	93.3	13072.212	37509.109
11923	93.26	11702.222	39742.84
5623	93.26	9497.271	35361.809
4425	93.21	9411.398	38808.602
12986	93.15	12403.349	39542.059
382	93.11	7720.211	36180.898
6300	93.11	9888.196	37295.184
8759	93.05	10440.452	39739.734
18367	93	14390.997	35894.32
19307	93	14467.081	33053.16
6502	93	9713.799	34823.688
10595	92.9	11280.585	36823.719
7302	92.88	10034.39	36786.473
7423	92.82	9935.268	38883.594
8951	92.8	10732.568	37338.836
12275	92.67	12010.395	35194.547
12345	92.63	11888.895	33782.5
18085	92.63	14016.606	33450.133
5419	92.63	9573.153	33616.137
12834	92.61	12252.743	38447.641
15338	92.59	13346.808	36441.172
781	92.59	7807.595	39780.777
15429	92.59	13234.224	35536.785
13648	92.56	12707.897	35947.305
4280	92.46	9131.233	39101.785
10498	92.42	11354.182	35333.785
2374	92.33	8588.709	33164.586
15253	92.29	13342.847	37975.707
4314	92.29	9065.027	39600.395
16823	92.25	13959.348	34108.066
12249	92.21	12002.275	35644.035
7216	92.19	9961.474	35526.816
13968	92.06	12914.518	39365.762
10830	92.04	11414.063	39800.359
18507	92.04	14312.62	37772.516
16986	92	13790.425	34468.266
14240	91.94	12841.847	35449.273
13533	91.94	12536.182	34082.949
18906	91.94	14450.394	38169.785
18894	91.9	14440.924	38583.391
17572	91.83	14055.188	37920.59
5624	91.83	9626.569	35371.293
2840	91.81	8777.71	37988.813
12183	91.73	12035.454	36403.148
10313	91.73	11069.319	33683.988
13524	91.67	12544.636	33950.039
19167	91.64	14546.923	35239.594
491	91.64	7697.146	37064.098
16134	91.52	13488.749	38904.305
15237	91.43	13154.345	38084.699
9964	91.37	11101.721	36749.152
8348	91.35	10354.641	35095.355
8753	91.33	10378.729	39665.508
8961	91.29	10775.664	36891.809
17501	91.12	14066.48	38804.523
1072	91.04	8087.066	35617.434
15775	90.98	13380.205	34295.676
19082	90.97	14593.386	36198.746
18907	90.93	14630.268	38178.754
19206	90.91	14563.945	34536.316
481	90.89	7693.934	36980.301
10422	90.89	11220.017	34189.391
16449	90.81	13742.251	35779.98
17414	90.79	13809.809	39926.707
7752	90.79	10165.202	36485.836
2403	90.77	8844.49	33291.789
709	90.74	7787.132	39059.727
6442	90.58	9915.264	35629.422
16791	90.54	13872.128	33639.719
75	90.52	7764.654	33781.332
13120	90.51	12488.079	37747.461
17499	90.49	14201.977	39015.191
13391	90.47	12479.692	33985.785
12989	90.43	12387.893	39558.617
8136	90.39	10400.926	33555.656
11713	90.35	11712.521	36387
13669	90.33	12494.123	36265.094
9886	90.31	11181.526	37950.199
12734	90.26	12242.27	37251.699
17060	90.26	13961.937	35415.859
9755	90.24	10997.574	39806.008
16325	90.22	13760.698	37590.703
7427	90.2	10099.688	38911.527
11343	90.18	11541.5	33110.098
16070	90.14	13526.944	37915.672
4846	90.14	9361.024	35590.016
14344	90.12	12889.749	34638.344
16801	90.1	13984.572	33779.008
540	90.1	7789.355	37494.32
2816	90.08	8764.124	37456.941
2345	90.03	8563.902	33576.191
6004	90.01	9541.83	39404.281
2803	89.99	8685.509	37350.48
18950	89.93	14558.897	37579.566
11304	89.87	11621.307	33839.184
1260	89.87	8140.313	33362.238
18056	89.85	14087.681	33489.691
6195	89.85	9801.561	38316.734
3777	89.78	9101.352	34424.375
13945	89.78	12919.988	39502.551
2591	89.76	8842.619	35018.84
17607	89.76	14043.186	37397.434
9419	89.76	10901.574	35539.102
14628	89.74	12973.782	34590.648
1416	89.62	8286.532	35120.172
4389	89.62	9280.277	39158.676
14483	89.59	12945.28	33069.402
6566	89.53	9913.592	34280.355
16338	89.49	13778.377	37429.188
7597	89.47	10141.925	38567.273
15910	89.38	13525.426	35681.629
11562	89.36	11731.67	35355.648
12089	89.36	12057.375	37921.949
3762	89.32	9163.166	34104.738
8886	89.26	10571.649	38268.438
18581	89.26	14333.302	38888.066
13431	89.22	12472.602	33609.738
7460	89.22	10101.659	39560.348
10937	89.2	11545.461	38317.402
13086	89.16	12317.383	38212.988
6500	89.15	9763.405	34815.477
15812	89.15	13525.889	34674.539
12975	89.13	12486.825	39638.836
17935	89.13	14111.844	34634.32
3613	89.11	8916.645	33936.441
14917	89.11	12949.052	37539.789
10749	89.11	11312.897	38533.57
12682	89.03	12099.111	36814.664
7959	88.92	10143.263	34151.672
16136	88.92	13455.819	38944.855
7206	88.92	9976.216	35432.027
16015	88.88	13384.829	37121.859
6585	88.88	9703.029	33935.602
12587	88.82	12094.09	35383.066
9018	88.82	10735.93	36175.824
14378	88.8	12874.533	34275.191
11767	88.8	11771.46	37320.543
3667	88.76	8940.355	33067.203
16795	88.69	13983.39	33734.738
17922	88.69	14164.244	35023.938
2377	88.67	8616.357	33197.207
15158	88.67	13296.57	39183.453
1477	88.63	8242.91	35852.594
615	88.61	7698.711	38242.996
11968	88.57	11869.981	39672.535
17843	88.57	14015.621	35298.848
11246	88.51	11615.144	35143.758
18474	88.49	14411.073	37109.293
15450	88.49	13245.781	35109.094
11902	88.49	11700.584	39482.387
7679	88.46	10197.393	37410.199
15	88.44	7649.832	33134.262
7684	88.42	10276.883	37484.969
2363	88.42	8531.767	33356.129
5641	88.4	9665.534	35661.043
15327	88.32	13156.216	36606.102
4438	88.32	9473.298	38762.281
18012	88.25	14185.726	34108.887
14270	88.21	12805.478	35367.035
1993	88.11	8622.364	37840.461
10154	88.11	11089.406	35305.793
2802	88.11	8669.385	37349.219
5467	88.09	9553.837	34504.215
9987	88.07	11023.95	36556.227
3957	88.05	9273.038	36147.41
14134	88.05	12752.417	36959.875
1261	88.02	8116.271	33371.59
15567	87.88	13269.869	34093.777
3283	87.86	8852.961	37602.477
2578	87.84	8675.57	34928.332
13603	87.84	12605.776	35234.816
14119	87.84	12797.321	37089.148
318	87.77	7881.324	35595.078
15246	87.77	13329.478	37919.211
512	87.75	7730.269	37283.375
15698	87.73	13475.584	33459.043
16222	87.69	13752.365	39229.051
7438	87.65	10104.695	39104.203
14132	87.63	12799.747	36933.125
14647	87.63	12943.445	35231.129
12753	87.58	12094.663	37540.016
10681	87.54	11400.55	37502.063
8409	87.54	10368.208	35241.238
19110	87.42	14593.359	35824.633
15043	87.42	13013.667	39129.449
11374	87.4	11682.05	33315.25
13031	87.38	12319.959	38911.125
1894	87.36	8573.375	39179.527
2626	87.33	8693.193	35488.059
11850	87.29	11680.325	38651.09
4441	87.27	9370.748	38530.609
3822	87.25	9116.941	35152.164
14453	87.21	12765.323	33347.84
8493	87.21	10436.053	35630.125
12869	87.19	12107.785	39087.289
16081	87.1	13526.767	38141.09
13821	87.1	12557.136	38656.641
1302	87.08	8395.061	33284.32
14837	87.06	13027.14	36276.164
10320	87.02	11098.831	33582.719
8962	87	10651.694	36893.266
2773	87	8830.529	37111.102
3538	86.94	9056.746	35071.609
8906	86.94	10683.059	37899.719
9990	86.9	11165.151	36614.16
18958	86.9	14627.116	37357.125
18901	86.85	14448.971	38430.531
16628	86.83	13587.676	34169.594
9255	86.83	10933.699	33471.215
10778	86.81	11279.363	38881.398
1170	86.77	8043.884	34743.805
1822	86.71	8232.586	39484.648
10965	86.67	11548.633	38230.121
10223	86.67	11041.919	34674.137
7308	86.66	10086.995	36906.934
18465	86.64	14286.981	36997.07
15077	86.6	13115.616	39615.414
9959	86.58	11073.202	36723.816
17710	86.56	14204.132	36289.969
220	86.52	7805.171	35209.965
8579	86.52	10469.202	36899.789
16053	86.5	13414.059	37556.105
3535	86.5	8971.56	35019.059
1639	86.48	8408.443	36812.117
14633	86.46	13055.664	34769.188
1690	86.46	8390.952	37406.863
1352	86.46	8271.647	34111.137
308	86.44	7825.154	35479.125
12190	86.43	12048.533	36274.578
12257	86.41	12033.262	35438.453
3619	86.39	8954.259	33755.867
2370	86.33	8523.274	33425.563
13383	86.29	12424.945	34144.426
18341	86.27	14379.436	35467.625
460	86.25	7720.966	36764.898
16667	86.23	13754.466	33861.438
11872	86.18	11658.252	39023.176
5650	86.16	9553.813	35720.254
10671	86.1	11401.078	37379.949
13289	86.08	12362.502	35423.691
10088	86.04	11129.41	35813.793
3200	86.04	8927.86	38402.551
14255	86.04	12729.322	35312.824
715	86.02	7666.481	39176.551
17300	85.99	13943.579	38406.242
3725	85.99	9254.782	33846.629
511	85.99	7762.207	37278.867
15729	85.93	13384.395	33884.992
17304	85.93	13842.602	38477.863
17249	85.91	13900.886	37756.828
13632	85.89	12641.252	35828.707
4416	85.89	9276.281	39069.934
7634	85.89	10133.672	37919.043
17678	85.83	14019.561	36652.102
4752	85.81	9287.421	36506.836
3818	85.81	9071.517	35125.551
9134	85.77	10737.992	34371.563
9611	85.77	10959.125	38028.969
15159	85.77	13152.415	39184.219
11885	85.76	11728.886	39200.363
6754	85.74	10025.104	34088.27
914	85.74	8116.307	38187.906
7355	85.74	10126.781	37561.77
15332	85.72	13281.611	36666.832
6268	85.7	9785.313	37430.766
12772	85.66	12128.88	37745.934
3210	85.6	9003.228	38155.973
9980	85.6	11050.264	36824.281
18149	85.54	14236.87	33421.535
9932	85.53	11004.703	37329.469
7867	85.51	10254.404	35244.004
19260	85.49	14631.075	33751.07
11970	85.45	11952.246	39741.676
2650	85.45	8782.714	35622.285
1488	85.45	8299.635	35942.508
13223	85.37	12467.222	36240.48
11013	85.33	11629.379	37612.203
7948	85.3	10268.455	34373.797
1632	85.22	8261.471	36744.758
722	85.16	7646.586	39226.992
2698	85.14	8692.053	36375.496
17185	85.14	13946.939	37103.547
13521	85.12	12550.112	33867.363
13006	85.03	12339.586	39184.945
1686	85.03	8349.326	37396.098
7488	85.03	10056.239	39769.258
11948	85.03	11905.836	39840.035
365	84.99	7934.057	36021.766
17288	84.93	13987.616	38164.195
11707	84.91	11745.857	36304.441
1743	84.89	8411.126	38371.887
15774	84.86	13529.375	34265.973
9863	84.78	11037.352	38222.824
19152	84.78	14444.545	35367.52
14540	84.76	13117.611	33625.223
8763	84.74	10468.968	39868.047
15410	84.72	13193.296	35693.633
8750	84.66	10535.468	39552.688
11565	84.63	11757.852	35382.824
1207	84.63	8140.162	34188.961
3011	84.59	8677.455	39311.137
1450	84.59	8372.304	35452.996
2423	84.57	8762.701	33595.246
17167	84.57	13941.998	36680.645
2243	84.57	8617.574	34841.512
15443	84.55	13156.956	35330.598
8526	84.51	10501.036	36062.777
770	84.49	7710.438	39640.996
16805	84.47	13863.838	33804.703
13449	84.41	12482.126	33258.227
8110	84.41	10457.059	33111.563
5273	84.36	9320.685	34566.543
8687	84.34	10558.389	38480.707
1759	84.32	8415.859	38610.191
10786	84.3	11418.702	39038.32
17538	84.28	14009.031	38232.008
2677	84.28	8782.026	35999.832
7512	84.15	10199.156	39640.922
9472	84.15	10946.905	36566.348
17240	84.13	13928.711	37526.777
13523	84.13	12636.715	33930.977
3434	84.07	8948.655	36097.469
14536	84.05	13124.892	33536.402
1014	84.05	8106.295	36250.98
2161	84.05	8513.456	35869.531
17028	84.03	13939.9	35133.219
9998	83.99	10993.617	36658.867
1311	83.95	8305.169	33413.398
11368	83.92	11825.675	33295.195
937	83.86	8083.84	37774.367
8803	83.82	10646.846	39501.141
1310	83.76	8281.915	33412.277
9016	83.74	10684.85	36150.43
423	83.72	7693.179	36488.883
7612	83.71	10233.671	38457.23
1341	83.65	8310.988	33925.035
8924	83.63	10683.351	37528.402
15394	83.61	13234.963	36046.402
12108	83.61	12019.991	37629.777
13217	83.57	12404.832	36494.289
9630	83.57	10860.622	38266.457
10776	83.57	11375.378	38869.266
16045	83.55	13488.035	37455.645
2263	83.55	8616.407	34335.695
15382	83.5	13325.772	35902.152
11829	83.48	11636.158	38293.863
10409	83.46	11213.217	33920.961
5806	83.44	9526.753	36800.969
14886	83.44	13106.532	37161.164
11847	83.42	11782.243	38625.098
9765	83.42	11108.492	39943.41
16790	83.42	13949.89	33622.836
8319	83.34	10437.116	34775.094
15918	83.34	13415.672	35759.957
908	83.34	8032.393	38451.285
17339	83.32	13908.689	38979.281
5373	83.27	9374.139	33136.383
16576	83.25	13759.034	34571.086
5371	83.19	9458.297	33090.059
10802	83.19	11391.275	39383.496
14289	83.17	12726.168	35152.59
16626	83.15	13670.449	34149.324
18400	83.11	14354.287	36329.281
12510	83.09	12196.703	34150.734
10940	83.09	11567.968	38341.973
8879	83.05	10769.733	38157.707
9878	83.04	11151.344	38146.738
8748	83.04	10387.832	39475.496
16276	83.02	13570.663	38389.059
9227	82.96	10696.178	33102.406
15736	82.9	13526.393	33903.051
18494	82.86	14326.981	37573.059
6601	82.86	9711.121	33731.625
7508	82.86	10204.963	40002.711
18953	82.81	14447.724	37639.273
17433	82.81	14182.379	39985.09
7	82.81	7651.861	33081.633
4253	82.79	9127.65	38694.938
17599	82.77	14208.437	37361.73
3086	82.75	9019.305	39989.762
10415	82.75	11287.542	34041.98
929	82.73	8164.381	37879.297
6013	82.71	9598.67	39530.996
1392	82.63	8252.772	34716.125
17303	82.63	13870.395	38449.859
19202	82.59	14467.251	34490.672
15888	82.59	13472.782	35366.266
1989	82.59	8433.481	38085.176
10946	82.59	11587.193	38367.695
18283	82.46	14231.311	35247.375
8756	82.44	10382.64	39724.617
2599	82.44	8820.752	35094.891
9827	82.42	11113.907	38719.32
16358	82.4	13739.184	37149.66
18862	82.4	14563.193	39029.992
1423	82.38	8335.802	35193.844
12472	82.36	12251.705	33446.984
5884	82.36	9553.883	37728.406
10679	82.35	11289.004	37472.832
4489	82.35	9430.834	37907.898
1158	82.31	8091.73	34633.461
8782	82.27	10677.712	39905.477
13508	82.27	12644.34	33692.078
195	82.23	7845.188	34991.668
12196	82.23	11925.261	36343.535
16162	82.19	13362.248	39652.641
11090	82.17	11571.887	36426.828
17402	82.17	13800.91	39721.004
17968	82.14	14002.699	34338.656
17245	82.08	13985.215	37660.504
11040	82.06	11532.898	37315.457
17985	82.06	14186.725	34413.977
16327	82.06	13762.987	37636.18
8947	82.04	10579.472	37237.523
3731	82	9148.389	33901.715
5968	81.98	9621.867	38767.82
2548	81.98	8672.094	34414.727
7793	81.98	10134.143	35930.492
8940	81.96	10632.407	37450.617
7731	81.96	10263.492	36551.809
3953	81.94	9239.636	36045.379
4414	81.92	9328.377	39030.574
1872	81.92	8539.483	39678.215
10777	81.92	11300.299	38869.5
16079	81.89	13508.16	38025.844
11547	81.85	11772.763	35180.285
11092	81.85	11448.829	36445.973
465	81.81	7788.609	36831.352
4118	81.79	9078.891	37055.641
7412	81.79	10088.484	38685.941
15868	81.77	13522.073	35179.738
19283	81.75	14583.618	33183.281
13801	81.75	12663.283	38476.285
7966	81.73	10205.102	34278.352
14903	81.71	13010.655	37302.141
9527	81.71	10877.072	36838.336
11358	81.71	11823.217	33159.113
14654	81.69	12977.788	35267.5
11262	81.69	11591.47	34461.523
7768	81.68	10304.553	36330.656
12954	81.66	12296.502	39834.652
4335	81.6	9206.507	39838.875
9351	81.6	10902.374	34570.859
15139	81.58	13147.347	39500.18
9727	81.54	10846.109	39690.559
941	81.54	8042.279	37513.363
12473	81.5	12274.468	33457.344
2862	81.48	8832.48	38426.645
15552	81.48	13266.295	34416.348
12154	81.48	12044.407	36945.012
7977	81.46	10203.271	34095.41
5363	81.46	9451.877	33270.055
3698	81.43	9202.805	33433.43
16095	81.43	13484.392	38348.172
634	81.43	7924.18	38394.238
7265	81.43	10115.269	36132.438
12394	81.39	11963.746	33416.637
5472	81.37	9506.712	34563.301
7172	81.33	10131.412	35027.352
16827	81.31	13800.99	34174.691
12851	81.29	12214.625	38773.43
4401	81.25	9405.652	39212.523
17337	81.23	13950.751	38941.32
6186	81.23	9817.598	38540.645
8119	81.18	10352.644	33285.551
1418	81.18	8339.671	35124.973
429	81.16	7718.772	36555.859
1413	81.14	8360.132	35043.59
8486	81.12	10562.262	35525.473
12965	81.1	12472.575	39955.66
807	81.1	7992.174	39794.457
4185	81.1	9187.546	37964.066
7414	81.06	10051.238	38704.672
16991	81.06	13884.061	34523.09
4109	81.04	9264.907	37004.094
9135	81.04	10766.045	34388.254
3123	81.04	9044.128	39222.313
11110	81.04	11543.954	36312.09
3819	81.02	9203.184	35128.266
6097	81.02	9891.297	39500.984
7530	80.99	10288.622	39500.789
12435	80.97	11878.448	33109.406
16393	80.93	13671.946	36624.957
12133	80.93	11863.733	37309.43
11048	80.91	11437.764	37109.938
9427	80.91	10927.396	35759.441
16817	80.91	13873.05	33935.18
18394	80.89	14270.265	36296.121
9271	80.87	10786.687	33547.906
2244	80.87	8553.232	34863.539
15066	80.85	12973.103	39471.672
13315	80.79	12294.328	35148.738
9693	80.79	10790.433	39240.316
8352	80.78	10559.287	35156.387
15747	80.78	13491.983	34045.391
15022	80.78	12954.83	38791.852
6200	80.76	9745.737	38415.324
4369	80.76	9326.323	39529.34
18192	80.74	14373.889	33915.063
15154	80.72	13191.45	39367.898
7298	80.7	9946.558	36701.215
14874	80.7	13032.881	36878.043
7692	80.7	10207.31	37061.691
9426	80.7	10782.377	35740.348
652	80.68	7735.705	38618.363
10064	80.66	11120.41	36204.621
7968	80.66	10307.924	34287.906
17518	80.64	14029.694	38558.926
15319	80.62	13168.689	36823.855
7683	80.6	10145.309	37473.156
513	80.58	7946.25	37291.695
9423	80.55	10801.169	35606.078
3670	80.53	8891.394	33084.254
8139	80.49	10425.349	33612.762
7505	80.49	10282.872	39954.074
6742	80.47	10072.551	33935.164
7562	80.47	10291.19	39248.266
4378	80.45	9343.755	39338.098
3792	80.43	9072.961	34842.777
6739	80.43	10116.194	33861.145
19023	80.43	14612.215	36623.488
4469	80.39	9487.659	38284.805
11494	80.37	11750.21	34336.488
651	80.33	7939.98	38607.223
13463	80.28	12705.65	33063.953
14438	80.24	12907.303	33493.051
3338	80.24	8980.77	36886.754
7962	80.24	10316.021	34161.426
13978	80.22	12900.841	39222.016
14154	80.22	12709.644	36434.875
13825	80.2	12494.953	38764.57
6600	80.18	9846.565	33726.828
18528	80.16	14388.136	38367.543
13594	80.14	12587.361	35146.992
7908	80.09	10341.452	34624.523
6212	80.01	9878.114	38295.867
2189	79.97	8416.446	35514.313
18544	79.97	14388.569	38531.711
17600	79.97	14165.95	37374.555
11774	79.95	11764.925	37432.758
9433	79.95	10795.72	35985.598
18863	79.93	14492.896	39046.234
12113	79.86	12009.308	37404.402
11568	79.82	11669.188	35397.246
12110	79.8	12002.73	37352.504
4664	79.78	9284.071	36944.734
7437	79.76	9987.267	39035.094
9385	79.74	10835.033	35143.898
7253	79.74	9948.721	35999.238
15050	79.74	13021.687	39211.43
14530	79.68	13108.371	33480.914
7689	79.68	10146.81	37284.242
324	79.65	7733.811	35626.18
14640	79.65	12924.965	35182.945
10265	79.63	10994.986	34434.512
12577	79.61	12065.34	35256.961
5150	79.61	9387.773	34795.023
2534	79.59	8668.927	34330.453
15452	79.57	13292.347	35123.086
17994	79.57	14062.422	34241.805
2132	79.55	8468.79	36158.27
410	79.55	7683.02	36416.383
13535	79.47	12566.081	34149.57
665	79.47	7949.951	38732.391
15094	79.43	13018.058	39881.309
17287	79.4	13969.399	38139.238
15591	79.38	13326.748	33538.813
9289	79.38	10925.783	33755.969
8802	79.36	10658.449	39463.336
7491	79.3	10022.049	39849.488
12939	79.26	12234.817	39798.504
8738	79.24	10356.448	39152.895
17279	79.24	13889.872	38007.145
10148	79.22	11040.404	35279.727
3645	79.22	8850.813	33419.656
12623	79.22	12107.559	35835.977
6260	79.2	9811.224	37628.145
8548	79.2	10549.596	36362.859
4205	79.2	9216.317	38157.602
451	79.19	7906.755	36713.211
9719	79.17	10810.915	39589.578
3131	79.17	8862.258	39010.953
2409	79.17	8827.493	33469.84
1210	79.17	8116.464	34203.824
12952	79.15	12149.779	40012.348
8134	79.15	10529.824	33532.18
2017	79.09	8507.589	37816.914
15987	79.09	13443.975	36581.313
5892	79.05	9633.874	37838.656
15367	79.05	13328.923	36130.641
16423	79.03	13758.793	36151.086
6622	79.03	9722.476	33360.633
18915	79.01	14435.896	37997.605
15867	78.99	13564.963	35177.156
11088	78.97	11528.906	36403.414
12456	78.9	12248.433	33355.184
10299	78.86	11202.501	33835.027
16665	78.84	13676.926	33839.883
9110	78.78	10745.441	34922.434
17817	78.78	14160.917	35479.898
3501	78.78	8940.06	35286.961
10052	78.78	11138.661	36103.305
2065	78.74	8515.038	36951.563
13534	78.74	12600.224	34142.316
10687	78.73	11255.285	37596.949
18531	78.69	14247.921	38380.32
13039	78.69	12432.118	38716.16
18188	78.69	14345.736	33888.543
7398	78.67	10116.207	38272.883
2673	78.65	8734.071	35918.547
8966	78.65	10777.144	36978.332
16055	78.61	13478.387	37601.813
15461	78.61	13350.937	35209.23
2779	78.59	8668.579	37131.516
2870	78.59	8641.297	38580.18
483	78.55	7829.036	36984.828
43	78.53	7862.182	33455.992
3135	78.53	8954.192	39098.668
18338	78.53	14238.814	35451.316
50	78.51	7795.745	33515.512
15204	78.51	13304.43	38790.18
14440	78.51	12896.469	33512.902
11313	78.46	11584.691	33758.5
9898	78.44	10995.585	37805.809
1641	78.44	8417.698	36835.496
7701	78.4	10319.21	37152.402
3629	78.38	8934.194	33570.242
3036	78.38	8746.707	39547.715
1101	78.36	8142.465	35353.84
5581	78.32	9501.442	35163.742
10973	78.29	11603.499	38049.801
498	78.29	7702.621	37169.004
6151	78.27	9849.169	38972.688
4494	78.27	9400.246	37962.375
2520	78.27	8802.066	34083.672
17410	78.23	13971.371	39872.813
7636	78.21	10347.254	37944.188
9000	78.19	10671.499	36218.211
16721	78.19	13566.28	33222.977
17281	78.15	13804.455	38038.227
10568	78.15	11277.384	36362.555
18977	78.13	14471.868	37256.703
17260	78.13	13964.814	37917.277
14106	78.13	12772.702	37240.566
3089	78.13	9049.472	39615.43
1022	78.11	8127.381	36328.227
5637	78.09	9576.702	35492.539
2057	78.09	8481.096	37179.789
18127	78.07	14314.186	33106.215
6083	78.06	9888.061	39669.379
8699	78.04	10540.946	38615.715
16209	78.04	13742.144	39542.379
18512	78.04	14218.792	37897.234
17135	78.02	13912.047	36157.809
1678	78	8226.635	37324.172
13243	78	12421.789	36215.789
9849	77.96	11103.797	38430.469
11097	77.92	11540.467	36471.254
17954	77.92	14133.031	34580.234
3408	77.92	8968.817	36423.121
7978	77.9	10340.468	34100.559
6464	77.9	9792.256	35325.508
15185	77.88	13289.561	38815.41
19028	77.86	14484.466	36680.371
18005	77.86	14138.345	34013.41
649	77.83	7769.54	38579.047
6040	77.81	9577.508	40003.516
18508	77.81	14225.445	37787.02
1224	77.79	8159.026	33655.902
15258	77.79	13174.658	37812.625
194	77.77	7727.479	34981.715
5904	77.75	9599.064	38017.926
12649	77.75	12269.881	36284.199
16037	77.73	13429.325	37350.609
3270	77.71	8876.057	37808.82
7659	77.71	10258.261	37555.184
6422	77.71	9910.394	35958.324
1164	77.69	8172.43	34697.766
14943	77.67	13135.527	38070.074
86	77.65	7662.317	33901.02
5930	77.65	9682.037	38295.16
17996	77.63	14029.534	34252
3498	77.61	8969.22	35497.676
12258	77.6	11976.072	35472.523
155	77.6	7692.306	34616.227
10106	77.6	11091.983	35446.434
11359	77.58	11775.963	33174.648
2574	77.58	8730.891	34896.438
19311	77.56	14438.156	33081.313
8473	77.54	10349.912	35429.473
10765	77.54	11377.17	38623.066
14968	77.54	13011.478	38448.133
18150	77.52	14304.086	33421.84
2596	77.5	8785.485	35039.152
9256	77.5	10802.312	33502.16
14141	77.5	12914.318	36792.492
2273	77.48	8552.834	34243.844
13774	77.44	12560.369	37962.113
6416	77.42	9723.111	36190.281
8982	77.42	10666.396	36647.293
17491	77.42	14151.189	39259.734
2807	77.4	8778.554	37371.34
18111	77.38	14133.078	33139.508
10483	77.38	11304.505	35089.555
17714	77.37	14041.897	36313.305
12794	77.37	12186.618	37937.711
18278	77.35	14280.37	35196.074
508	77.33	7830.623	37239.238
3595	77.31	8910.813	34231.781
5315	77.31	9318.667	33908.785
18091	77.29	14058.545	33171.055
2266	77.27	8631.713	34395.648
11005	77.25	11541.452	37538.469
1032	77.21	8147.134	36141.426
19278	77.21	14455.569	33357.66
10099	77.21	11000.078	35629.926
6738	77.21	9920.558	33827.422
442	77.19	7666.254	36668.344
8562	77.15	10376.279	36630.988
17746	77.15	14006.47	35935.781
17153	77.15	13796.232	36466.066
2381	77.14	8542.756	33023.449
814	77.14	8191.167	39867.449
9321	77.12	10824.584	34081.973
13981	77.12	12828.014	38988.238
12660	77.12	12121.404	36452.848
17141	77.12	13938.763	36316.664
13800	77.1	12541.522	38468.969
18892	77.1	14427.87	38533.492
7531	77.08	10199.408	39507.16
15233	77.04	13235.805	38299.336
18610	77.04	14362.672	39502.5
13903	77.02	12691.778	39940.852
19293	77	14575.715	33268.219
17622	77	14169.705	37285.359
6533	76.96	9749.946	34525.559
8866	76.96	10603.855	38311.828
8710	76.96	10556.092	38770.727
887	76.93	8113.208	38850.164
14012	76.89	12911.249	38323.367
4150	76.87	9271.29	37446.875
12824	76.77	12125.298	38367.926
13677	76.77	12576.787	36408.992
896	76.75	8063.224	38474.859
372	76.75	7687.97	36112.289
12904	76.73	12193.046	39550.578
1008	76.73	8058.706	36475.742
1651	76.71	8308.443	36962.395
9730	76.71	10833.2	39722.5
16396	76.68	13777.826	36641.344
17156	76.68	13817.384	36479.438
1742	76.66	8331.76	38362.68
7429	76.64	10119.348	38929.441
6751	76.62	9980.812	34025.512
7295	76.62	9958.156	36684.793
9082	76.62	10722.647	35385.375
16404	76.62	13573.548	36467.117
9026	76.6	10635.418	35959.23
26	76.56	7906.161	33245.539
1299	76.56	8342.335	33226.746
13116	76.54	12353.691	37670.957
11498	76.52	11795.748	34421.449
12961	76.52	12436.144	39913.07
5398	76.52	9519.828	33405.797
5439	76.52	9581.15	33876.27
8491	76.5	10475.101	35588.328
16716	76.5	13736.073	33435.625
17267	76.5	13864.647	37929.359
7304	76.5	10110.456	36801.402
13722	76.5	12631.941	37037.859
5478	76.48	9699.746	34592.094
7741	76.47	10302.973	36653.855
6380	76.47	9868.976	36597.469
15195	76.45	13218.281	38703.398
506	76.45	7721.056	37223.445
10704	76.43	11362.067	37793.672
14377	76.43	12786.437	34262.402
4614	76.43	9289.311	36863.664
19217	76.41	14447.176	34128.93
464	76.41	7977.484	36822.883
12066	76.41	11854.341	38455.508
535	76.41	7758.81	37448.867
16028	76.39	13508.436	37274.371
8646	76.37	10451.814	37792.523
9951	76.37	11020.346	36936.887
12306	76.33	11868.253	34572.566
422	76.33	7843.103	36477.102
13963	76.33	12836.816	39312.953
18380	76.31	14329.409	36091.844
187	76.31	7729.373	34891.891
4848	76.25	9422.679	35613.5
37	76.24	7759.55	33404.773
7470	76.24	10010.438	39692.406
11459	76.22	11659.824	33679.645
12983	76.22	12280.02	39530.754
18949	76.2	14523.007	37569.305
11235	76.2	11586.059	35342.02
9840	76.18	11068.189	38341.727
10232	76.18	11023.814	34517.992
16675	76.16	13670.57	33934.637
17699	76.16	14007.86	36520.398
933	76.14	8109.745	37717.922
8781	76.1	10695.966	39895.742
13716	76.08	12568.856	36945.055
19246	76.06	14559.13	33957.539
14449	76.02	12718.468	33334.672
18456	76.02	14258.451	36902.984
10228	76.01	11005.289	34681.117
28	75.99	7760.714	33258.555
9167	75.99	10670.406	34064.004
3656	75.95	9012.445	33292.621
1692	75.95	8231.544	37431.625
6779	75.95	10092.787	34404.625
148	75.95	7810.598	34552.449
15330	75.89	13239.681	36645.043
5552	75.87	9546.466	34816.129
5414	75.87	9601.767	33588.727
999	75.83	8147.707	36670.961
8298	75.81	10470.756	34545.609
17719	75.81	14083.113	36063.953
2845	75.79	8763.193	38115.074
13635	75.78	12514.908	35867.137
7577	75.76	10292.834	38842.309
8347	75.76	10509.142	35074.219
1386	75.76	8248.64	34629.813
19012	75.76	14544.466	36819.207
2605	75.72	8692.327	35254.48
774	75.7	7787.498	39717.289
4764	75.7	9343.229	36150.379
986	75.7	8058.071	36748.156
17253	75.7	13885.611	37798.484
13924	75.7	12785.099	39960.184
1972	75.68	8562.366	38255.121
18344	75.68	14321.326	35501.477
17065	75.66	13931.143	35491.07
4402	75.66	9395.932	39250.699
7607	75.64	10238.615	38336.059
8896	75.64	10774.913	38095.184
12414	75.62	11912.013	33202.84
3166	75.62	9057.79	38716.18
12343	75.6	12019.526	33725.18
4827	75.58	9285.438	35846.215
11030	75.58	11512.296	37215.758
16793	75.58	13900.736	33701.035
17753	75.55	14139.066	35997.949
19133	75.55	14468.456	35487.559
11911	75.53	11756.655	39611.934
6595	75.53	9885.564	33700.328
5397	75.51	9645.97	33404.102
14649	75.45	12977.754	35232.242
487	75.45	7671.397	37000.535
17758	75.41	14176.498	36027.449
453	75.39	7942.317	36728.465
15978	75.39	13447.968	36416.051
10247	75.39	11021.214	34303.629
1337	75.37	8399.571	33881.691
13690	75.37	12522.578	36617.973
1447	75.37	8352.487	35411.598
17098	75.37	13988.099	35909.988
5367	75.37	9373.66	33020.586
1328	75.35	8228.546	33686.117
4609	75.34	9372.207	37164.469
654	75.32	7774.676	38673.77
13231	75.32	12280.813	36312.84
204	75.32	7753.705	35069.336
18550	75.32	14282.027	38598.574
13071	75.3	12346.892	38445.973
16167	75.28	13536.027	39715.742
9775	75.28	11038.42	39451.621
17447	75.28	14141.082	39492.168
15335	75.26	13324.507	36401.551
8670	75.26	10530.048	38121.387
17539	75.24	14062.531	38251.93
9526	75.22	10922.714	36819.777
15257	75.22	13308.045	37776.512
11338	75.2	11554.013	33323.352
18248	75.18	14300.213	34775.84
4735	75.18	9407.395	36827.805
8845	75.18	10630.174	38639.191
1315	75.16	8313.581	33563.008
3034	75.14	8750.397	39490.613
16526	75.14	13594.139	34953.086
18634	75.11	14231.261	39915.762
5522	75.11	9663.197	34753.238
13368	75.09	12465.302	34478.555
2093	75.09	8608.543	36692.488
6144	75.09	9804.493	39216.348
18070	75.05	14063.644	33599.629
7569	75.05	10309.665	39029.047
15726	75.03	13357.408	33849.398
5948	74.99	9502.861	38430.91
12784	74.99	12235.285	37772.449
14520	74.97	12991.916	33381.668
17035	74.97	13897.844	35207.262
19255	74.91	14444.719	33712.613
7670	74.89	10264.37	37660.273
166	74.88	7712.821	34730.684
8222	74.84	10556.123	33784.781
787	74.84	7785.76	39847.258
16496	74.84	13619.121	35299.359
18237	74.8	14371.057	34650.598
13107	74.78	12285.268	38142.23
3202	74.78	9056.3	38440.828
5852	74.76	9497.778	37258.945
13807	74.76	12699.54	38529.367
8639	74.72	10433.281	37689.688
15607	74.72	13300.921	33195.309
17350	74.7	13857.721	39093.801
400	74.7	7979.384	36345.41
11993	74.7	11913.528	39204.965
7514	74.68	10185.446	39669.141
16146	74.68	13412.737	39287.512
18151	74.66	14296.626	33461.613
15565	74.66	13328.361	34001.887
1849	74.63	8267.691	39882.691
9049	74.61	10751.074	35680.41
8346	74.61	10506.878	35057.945
14947	74.59	13054.74	38159.012
4136	74.59	9144.516	37247.836
11195	74.59	11597.428	35760.555
2661	74.57	8681.045	35683.363
13969	74.55	12713.943	39369.977
3580	74.55	8883.34	34360.066
12743	74.55	12203.534	37411.168
10787	74.53	11226.538	39043.523
13546	74.53	12500.049	34350.645
16749	74.53	13792.266	33051.332
16725	74.51	13721.151	33270.195
1970	74.51	8588.217	38227.598
9339	74.51	10918.956	34428.609
4249	74.51	9158.114	38618.973
12782	74.49	12156.395	37763.051
8547	74.49	10556.442	36350.246
8719	74.49	10467.143	38898.5
10398	74.49	11208.581	33714.785
1798	74.47	8310.191	39181.32
815	74.47	8054.91	39870.844
2734	74.47	8768.338	36865.469
3721	74.45	9268.11	33792.035
15806	74.45	13507.725	34560.855
18480	74.45	14334.804	37299.738
1787	74.43	8204.881	39054.691
18216	74.42	14256.395	34324.402
19275	74.42	14591.493	33637.48
18688	74.4	14562.266	39248.426
12598	74.38	12074.617	35506.098
3633	74.36	9022.058	33619.301
7779	74.32	10237.18	36128.301
6028	74.32	9606.87	39751.039
13848	74.32	12499.4	39272.457
6100	74.3	9746.387	39536.996
7589	74.28	10267.091	38779.809
6319	74.28	9739.682	37048.363
15337	74.28	13254.435	36435.863
3255	74.24	9009.501	37860.691
4231	74.22	9261.685	38339.215
4444	74.19	9465.37	38570.402
15390	74.19	13285.086	36007.512
4120	74.19	9178.045	37071.148
646	74.17	7678.591	38558.836
10239	74.15	11050.39	34591.453
14867	74.13	13043.492	36799.652
9175	74.13	10730.058	33951.926
9718	74.13	10957.458	39586.48
9631	74.09	10939.324	38304.133
3704	74.09	9130.79	33490.691
317	74.09	7956.496	35587.293
18623	74.05	14362.089	39740.316
16256	74.05	13708.686	38747.742
7348	74.05	10095.341	37428.238
957	74.05	8073.043	37197.355
1810	74.05	8363.147	39323.828
13359	74.03	12454.163	34633.039
17512	74.03	14029.531	38734.051
13593	73.99	12695.51	35128.922
9469	73.99	10834.711	36515.641
17181	73.98	13852.489	37052.688
3516	73.98	9051.037	35150.363
9882	73.98	11096.977	37850.832
9392	73.98	10895.302	35304.023
7250	73.96	9951.871	35967.602
13501	73.96	12494.546	33554.629
681	73.96	7930.992	38847.523
14173	73.96	12840.635	36362.594
1471	73.94	8266.633	35761.711
3943	73.94	9197.599	35969.219
4014	73.92	9174.855	36723.977
8730	73.92	10547.277	38969.289
17884	73.9	14179.416	35211.711
10641	73.9	11388.495	37080.609
19057	73.9	14453.571	36242.316
9553	73.9	10868.872	37251.898
17061	73.9	13922.727	35420.82
9723	73.9	10936.098	39676.461
6797	73.86	10091.572	34584.852
10535	73.86	11375.047	35619.348
6404	73.84	9747.198	36272.004
9126	73.82	10723.279	34574.578
13372	73.82	12394.093	34578.598
10993	73.82	11626.018	37970.645
10843	73.8	11390.129	39956.043
11022	73.8	11431.967	37393.648
19196	73.78	14555.747	34691.039
3949	73.78	9237.471	35990.828
991	73.76	8093.625	36841.504
4241	73.73	9066.725	38487.078
15168	73.73	13258.252	39053.289
17280	73.73	13827.5	38009.121
6321	73.69	9724.97	37051.41
11468	73.69	11693.861	33853.27
2733	73.69	8845.22	36846.68
10321	73.69	11065.934	33600.035
10980	73.65	11516.402	38125.715
18570	73.65	14223.749	38793.191
10809	73.65	11302.102	39485.68
8891	73.61	10755.282	38010.402
14804	73.61	13089.809	35806.672
9545	73.59	10913.363	36972.977
11766	73.59	11678.854	37317.004
18386	73.55	14234.936	36123.086
4016	73.55	9092.595	36736.664
2609	73.53	8781.609	35343.48
253	73.53	7759.919	35344.355
779	73.53	7793.691	39767.344
3414	73.52	8853.813	36470.934
38	73.5	7667.928	33411.246
545	73.44	7788.98	37526.516
10662	73.42	11354.97	37299.258
8568	73.4	10374.757	36731.348
11772	73.38	11727.702	37409.656
8474	73.38	10497.433	35437.836
79	73.38	7925.412	33804.848
14884	73.38	12961.733	37067.297
19142	73.29	14588.026	35327.793
14589	73.29	13060.371	34178.473
15681	73.27	13475.384	33310.227
2625	73.27	8649.594	35480.934
3520	73.27	8948.768	35231.434
6490	73.23	9706.525	35065.16
8461	73.23	10558.523	35364.855
12137	73.21	11893.691	37032.27
1899	73.21	8448.003	39249.129
19244	73.21	14591.553	33925.344
6434	73.21	9885.973	35802.824
4834	73.19	9398.922	35868.523
13114	73.19	12490.397	37950.531
10893	73.17	11536.233	39571.855
4347	73.17	9349.287	39769.758
13975	73.17	12772.709	39176.715
12327	73.17	12044.752	34033.488
7292	73.17	9991.509	36668.547
1659	73.15	8398.443	37039.191
6036	73.15	9620.156	39847.754
11856	73.15	11735.528	38755.637
12208	73.15	12045.17	36185.457
1474	73.13	8327.942	35814.012
14452	73.09	12886.527	33345.23
8018	73.09	10258.16	33748.223
12029	73.09	11876.77	39100.906
3669	73.09	8926.881	33077.695
8976	73.09	10762.084	36840.242
12329	73.06	11952.432	34082.316
1644	73.06	8294.932	36920.699
5645	73.04	9525.805	35681.957
12666	73.04	12201.896	36504.625
11029	73.02	11447.374	37199.57
2262	73.02	8606.03	34313.422
10574	73	11370.944	36560.488
11917	73	11785.146	39677.891
978	72.98	8088.821	36965.605
3311	72.98	8861.188	37239.699
17406	72.96	13892.512	39816.445
13262	72.94	12483.968	35574.477
12027	72.94	11955.018	39075.285
3928	72.94	9122.096	35867.797
11782	72.94	11697.411	37473.363
2366	72.92	8525.123	33370.234
11351	72.92	11799.045	33024.508
12321	72.92	12054.985	34241.398
14374	72.92	12918.586	34215.387
11582	72.92	11803.984	35596.379
12153	72.9	11970.304	36917.344
13840	72.88	12628.122	38995.914
16681	72.85	13625.041	33673.617
396	72.85	7823.989	36276.906
6470	72.83	9830.651	35128.379
219	72.81	7960.036	35197.16
11963	72.81	11867.571	39597.59
13526	72.79	12553.097	33976.129
3894	72.77	9260.773	35653.5
6330	72.75	9772.966	37082.488
15939	72.73	13366.202	36023.016
3257	72.71	8936.622	37869.563
14998	72.71	13092.519	38682.762
17056	72.69	13966.27	35368.512
6699	72.67	10033.508	33215.617
8689	72.65	10464.698	38508.031
17026	72.65	13900.343	35104.117
607	72.65	7983.271	38191.297
15067	72.65	12982.449	39492.945
3775	72.63	9119.296	34396.598
17951	72.63	14001.831	34519.73
10383	72.63	11346.599	33379.063
3432	72.62	8924.721	36070.813
12614	72.62	12122.864	35752.957
8351	72.6	10492.8	35138.906
9306	72.58	10936.125	33941.961
10334	72.58	11205.944	33175.555
17359	72.56	13984.714	39238.742
16627	72.56	13607.769	34153.961
13597	72.54	12646.352	35186.453
1674	72.54	8411.633	37281.043
14003	72.52	12716.086	38702.152
17642	72.52	14144.197	36894.344
5061	72.52	9337.768	35336.453
13139	72.5	12324.005	37371.984
521	72.5	7977.801	37332.938
8712	72.48	10559.712	38841.27
18245	72.44	14287.559	34764.648
17656	72.4	14210.878	36972.008
12715	72.4	12264.012	36960.684
6401	72.4	9810.209	36242.945
1019	72.4	8060.731	36292.152
13253	72.4	12462.572	35790.074
6218	72.39	9710.979	38010.398
18526	72.37	14323.092	38328.301
4213	72.37	9193.956	38208.789
15145	72.35	13318.881	39562.41
15133	72.35	13203.675	39440.77
3970	72.35	9153.817	36306.195
1663	72.35	8246.389	37174.961
12450	72.31	12143.828	33241.07
9558	72.31	10816.814	37311.313
18184	72.31	14288.088	33802.543
9699	72.27	10782.795	39282.641
3483	72.27	8932.103	35734.508
44	72.27	7768.819	33477.379
3426	72.23	8944.555	36314.824
184	72.21	7712.131	34869.047
1399	72.16	8303.342	34784.27
12454	72.16	12159.146	33329.672
11051	72.14	11612.661	36903.859
5288	72.14	9361.364	34163.109
254	72.12	7878.538	35345.156
6426	72.12	9782.445	36003.348
16713	72.1	13741.46	33368.836
7500	72.1	10224.632	39810.453
9380	72.1	10892.567	34995.281
397	72.08	7759.978	36279.59
892	72.06	8201.34	38662.484
11310	72.06	11566.053	33951.957
639	72.06	7852.769	38439.496
10530	72.04	11317.086	35554.859
1781	72.02	8339.217	38987.402
17665	72.02	14139.866	36808.578
3073	71.98	9026.093	39820.184
10069	71.96	11074.845	35910.902
1263	71.89	8198.198	33381.789
115	71.89	7653.156	34068.066
7551	71.89	10171.451	39377.156
13390	71.85	12439.538	33967.172
8296	71.85	10480.578	34538.715
17528	71.83	14138.148	38410.488
15621	71.83	13345.096	33310.559
1099	71.83	8025.315	35309.117
8278	71.81	10456.839	34360.098
14384	71.79	12886.637	34092.004
2316	71.79	8525.019	33724.156
2394	71.79	8672.95	33086.602
13304	71.79	12301.549	35358.898
19242	71.77	14454.654	33908.613
73	71.77	7676.805	33756.184
15528	71.75	13277.683	34464.809
9002	71.73	10753.752	36263.754
122	71.73	7884.65	34113.602
8228	71.7	10451.909	33933.496
13438	71.7	12423.942	33408.805
4209	71.68	9212.071	38191.234
16111	71.68	13508.451	38634.301
9560	71.68	10852.587	37349.094
6002	71.68	9514.901	39341.758
13221	71.68	12283.44	36536.797
4243	71.68	9197.476	38497.926
12797	71.66	12147.693	37966.441
979	71.64	8004.84	37001.922
11237	71.64	11612.317	35355.262
137	71.64	7707.067	34376.563
13060	71.62	12303.145	38351.406
5140	71.62	9456.385	35045.828
10907	71.62	11591.282	39037.566
9144	71.62	10651.547	34144.473
10764	71.62	11287.117	38614.84
11932	71.62	11673.008	39948.766
1772	71.62	8230.444	38875.492
8815	71.62	10715.417	39364.258
8574	71.6	10387.456	36829.801
2236	71.6	8552.582	35086.863
8762	71.6	10424.296	39864.012
16212	71.58	13611.641	39345.285
18652	71.58	14614.945	39647.152
14120	71.58	12760.296	37088.199
5934	71.56	9610.277	38364.602
7392	71.56	10001.132	38174.098
13355	71.54	12469.559	34610.223
12567	71.54	12069.133	35109.391
1995	71.54	8425.857	37844.422
9555	71.52	10955.318	37269.117
14035	71.52	12809.191	38089.711
3892	71.52	9074.694	35623.246
18572	71.52	14243.213	38823.863
6886	71.5	10045.839	34998.016
8881	71.5	10580.331	38219.988
1279	71.5	8192.761	33138.598
7800	71.49	10347.823	35982.27
2	71.49	7803.684	33021.516
1277	71.49	8154.103	33069.359
8582	71.49	10495.698	36965.855
130	71.47	7847.998	34208.121
15963	71.47	13526.187	36241.723
17190	71.47	13855.125	37133.516
7791	71.45	10288.446	36207.125
3065	71.45	8775.308	39986.668
13681	71.45	12570.117	36486.188
9945	71.43	11143.455	37166.035
7742	71.43	10318.052	36673.66
17476	71.43	14172.484	39372.637
9295	71.43	10847.801	33855.148
5314	71.41	9395.833	33885.191
11503	71.41	11756.117	34504.852
18920	71.39	14597.419	38089.855
6383	71.37	9858.826	36656.566
12937	71.37	12119.513	39761.762
1811	71.35	8327.429	39343.801
2238	71.35	8613.653	34784.609
19270	71.33	14552.009	33538.52
1677	71.33	8377.997	37298.734
3589	71.31	9041.055	34142.586
2172	71.31	8540.064	35601.59
2169	71.31	8425.338	35895.445
9015	71.31	10762.308	36134.465
16637	71.29	13637.285	34285.215
8666	71.27	10360.183	37987.523
150	71.26	7857.3	34565.57
8993	71.22	10620.184	36458.52
17967	71.22	14107.009	34326.852
11578	71.2	11683.451	35567.559
5947	71.2	9652.263	38430.594
6795	71.2	10044.463	34558.535
12074	71.2	11881.669	38055.492
18888	71.2	14492.22	38771.625
15358	71.18	13198.544	36338.523
11868	71.16	11656.513	38947.738
13712	71.16	12577.513	36900.922
18689	71.14	14488.252	38953.977
18932	71.12	14534.941	37665.387
4274	71.12	9225.077	39028.813
12337	71.12	12040.141	33849.645
9452	71.12	10858.223	36282.488
993	71.12	8131.976	36553.645
18594	71.12	14307.802	39142.262
12185	71.1	11986.618	36427.43
13831	71.1	12605.683	38876.449
12217	71.1	11899.682	35962.637
843	71.1	8025.762	39445.574
3568	71.08	9029.855	34518.453
15863	71.06	13428.877	35097.883
5331	71.06	9445.996	33684.188
9145	71.01	10608.408	34147.719
14793	71.01	12994.406	35650.504
7446	70.99	10032.236	39327.211
7401	70.99	9958.751	38436.41
19220	70.99	14626.206	34158.184
4168	70.99	9177.175	37666.586
7204	70.99	9941.306	35406.168
2576	70.93	8668.659	34911.738
11513	70.91	11726.347	34665.5
8956	70.91	10690.897	37132.527
10098	70.91	11144.451	35620.195
1048	70.89	8191.743	35997.367
5385	70.87	9672.237	33169.211
15677	70.85	13455.202	33294.348
13161	70.83	12322.185	37233.633
1846	70.81	8211.174	39866.742
8978	70.81	10666.899	36596.844
125	70.81	7646.608	34128.32
9461	70.81	10975.72	36397.617
2402	70.8	8819.095	33287.605
371	70.8	7654.725	36107.621
15588	70.8	13174.819	33785.965
13420	70.8	12303.716	33879.477
8901	70.78	10666.166	37847.68
7561	70.78	10240.229	39235.965
7456	70.78	10101.231	39527.48
17302	70.78	13896.966	38419.445
13378	70.78	12311.992	34338.523
9848	70.76	11030.103	38422.898
4536	70.76	9484.814	37033.871
13436	70.76	12284.676	33388.77
6570	70.74	9818.702	34046.633
10109	70.72	11030.347	35472.441
5456	70.7	9628.846	34260.887
15776	70.7	13496.524	34300.957
948	70.7	8116.749	37344.441
14034	70.64	12771.362	38015.664
530	70.62	7905.251	37435.172
17441	70.6	14012.968	39716.754
4506	70.6	9430.317	37567.324
8958	70.6	10742.477	37139.715
4019	70.57	9243.782	36759.516
8822	70.57	10608.93	39209.512
5975	70.57	9564.272	38857.41
17062	70.53	13862.434	35426.383
10945	70.53	11616.781	38350.5
14870	70.53	13026.011	36846.156
1322	70.51	8384.147	33611.863
17432	70.49	14023.71	39976.172
310	70.49	7971.432	35495.742
9355	70.47	10905.547	34664.98
13756	70.45	12555.807	37667.43
2061	70.45	8441.938	36919.105
8931	70.45	10715.731	37367.664
199	70.43	7684.89	35028.746
3232	70.43	9033.998	38000.113
17533	70.43	14135.983	38153.066
2292	70.41	8466.026	33925.52
1304	70.41	8345.757	33289.953
6682	70.39	10011.284	33060.293
1011	70.37	8198.433	36515.852
7560	70.36	10277.285	39218.621
12977	70.36	12366.881	39667.191
9352	70.36	10935.145	34587.977
15263	70.34	13294.198	37554.785
2977	70.32	8802.01	39013.309
528	70.32	7724.646	37403.563
9107	70.32	10684.397	34901.035
7498	70.32	10190.207	39780.074
18161	70.32	14281.285	33534.621
6366	70.3	9815.247	36713.828
16084	70.28	13405.292	38160.934
8452	70.26	10374.986	35353.238
18177	70.24	14315.853	33663.172
8326	70.22	10503.675	34851.883
10804	70.22	11256.797	39389.383
13309	70.22	12456.588	35409.816
19312	70.2	14526.519	33133.82
3460	70.2	8948.444	36019.273
16139	70.2	13454.003	39059.352
8472	70.18	10511.994	35366.348
4604	70.18	9334.576	37096.633
7648	70.16	10174.147	37763.926
1729	70.16	8335.913	38132.738
6026	70.16	9571.262	39724.117
7297	70.16	10109.072	36693.004
13693	70.14	12599.494	36627.531
14532	70.13	12994.176	33485.18
8114	70.13	10440.287	33220.824
9592	70.11	10838.368	37799.504
2250	70.09	8503.459	34891.543
327	70.09	7664.699	35664.234
19274	70.09	14622.661	33590.285
3727	70.09	9170.313	33888.816
12783	70.09	12146.201	37770.672
12750	70.05	12073.828	37440.777
18488	70.05	14398.779	37419.414
5969	70.05	9548.086	38784.805
16269	70.05	13575.966	38604.184
2603	70.05	8786.825	35227.453
18471	70.03	14318.915	37082.375
13717	70.03	12672.507	36947.477
7593	70.03	10294.238	38514.508
1354	70.01	8390.766	34144.004
10157	69.99	11078.761	35363.77
8751	69.97	10532.924	39563.711
13265	69.97	12394.084	35609.344
18966	69.97	14612.244	37195.773
14351	69.97	12780.341	34504.98
15076	69.95	13086.541	39605.172
1490	69.95	8370.079	35953.613
6018	69.93	9682.03	39610.238
6229	69.93	9854.418	37829.816
648	69.91	7677.597	38577.035
342	69.91	7707.935	35805.035
16567	69.91	13674.428	34473.379
13559	69.91	12510.745	34441.016
15261	69.88	13298.009	37523.344
10107	69.88	11150.973	35448.93
14332	69.82	12888.715	34810.648
1769	69.82	8411.152	38741.398
1873	69.8	8508.663	39692.508
1179	69.8	8126.232	34579.449
6038	69.8	9694.292	39944.039
638	69.78	7962.133	38431.586
12511	69.78	12154.711	34159.762
12341	69.78	11959.579	33905.773
1794	69.78	8322.857	39163.617
12028	69.76	12026.577	39082.738
17639	69.74	14024.531	36871.648
1867	69.74	8440.972	39610.352
5502	69.68	9587.89	34678.277
15713	69.68	13523.975	33722.473
9745	69.68	10845.31	39999.883
6224	69.67	9865.832	38094.66
5647	69.67	9567.318	35699.629
6559	69.67	9907.18	34209.672
14863	69.65	13100.723	36686.703
8839	69.65	10591.106	38903.617
18976	69.65	14495.047	37251.824
15215	69.63	13254.553	38376.512
4741	69.63	9314.144	36586.109
2507	69.63	8673.909	33894.371
2880	69.63	8772.283	38687.012
9662	69.63	10888.968	38624.539
7417	69.61	9953.264	38762.754
6551	69.61	9872.577	34328.527
8328	69.61	10360.315	34859.754
4768	69.61	9384.659	36202.559
1015	69.61	8166.504	36250.992
13111	69.61	12407.106	37892.59
3691	69.59	9117.826	33325.383
18438	69.59	14355.327	36576
9240	69.59	10947.932	33138.254
4349	69.59	9412.926	39796.684
10666	69.57	11342.074	37356.68
15114	69.55	13336.537	39824.719
6181	69.53	9745.874	38472.316
1291	69.53	8381.62	33138.445
16552	69.53	13622.012	34637.836
11892	69.51	11694.589	39264.344
2867	69.51	8678.427	38555.438
9421	69.47	10791.726	35569.211
9739	69.47	10969.011	39863.453
11839	69.45	11771.108	38486.125
14923	69.45	12983.976	37681.156
6484	69.45	9711.275	34964.848
8722	69.44	10427.825	38919.266
3151	69.44	8929.184	38902.379
16007	69.44	13532.864	36928.309
4867	69.44	9466.917	35291.098
13042	69.44	12398.436	38756.789
1996	69.42	8456.027	37847.652
10925	69.42	11456.196	38731.563
12382	69.42	11963.844	33357.906
3235	69.42	8988.199	38025.402
12483	69.42	12219.903	33662.832
1141	69.4	8030.008	34841.887
893	69.4	8095.337	38683.605
16102	69.4	13471.662	38441.313
6621	69.38	9727.497	33327.906
7465	69.38	9968.409	39666.336
16217	69.38	13657.463	39119.453
1807	69.36	8395.33	39280.738
12806	69.36	12147.156	38160.602
772	69.36	7982.037	39696.957
14621	69.34	12932.193	34537.961
7687	69.34	10156.078	37205.086
10399	69.32	11339.332	33731.406
2200	69.32	8442.453	35537.441
11937	69.3	11749.85	39998.438
18448	69.3	14217.99	36828.078
8125	69.28	10398.868	33392.5
16161	69.26	13431.388	39650.211
14845	69.24	12992.254	36435.219
7710	69.24	10346.723	36912.152
9118	69.21	10651.613	34503.559
15549	69.21	13280.745	34355.973
14284	69.19	12843.793	35101.039
5389	69.19	9565.79	33315.852
10309	69.17	11136.83	33961.992
1243	69.15	8094.884	33581.242
10623	69.15	11222.982	36986.715
10151	69.13	11137.869	35300.512
1820	69.13	8346.701	39468.629
12667	69.11	12114.187	36535.508
9340	69.09	10808.577	34461.707
2067	69.09	8529.872	36962.227
18583	69.07	14330.416	38904.5
9912	69.07	11030.963	37344.461
9454	69.07	10876.525	36295.836
15905	69.05	13560.451	35637.02
3360	69.05	8888.944	36778.598
546	69.05	7892.657	37533.816
6821	69.05	10094.539	34931.641
10775	69.03	11365.973	38832.762
13049	69.03	12376.231	38782.031
4450	69.03	9353.332	38612.676
3087	69.03	9059.14	40009.949
10306	69.01	11176.093	33902.598
16267	69.01	13608.948	38579.68
7353	69.01	10130.245	37481.523
17408	69.01	13968.161	39827.813
8928	69.01	10564.478	37606.852
8476	68.98	10534.622	35445.891
5375	68.92	9409.366	33162.195
1356	68.92	8361.611	34167.43
5699	68.9	9527.111	36540.234
15605	68.9	13275.466	33450.086
3471	68.88	8970.256	35857.43
14765	68.88	13069.486	35499.234
10450	68.86	11335.456	34555.816
9060	68.86	10740.751	35457.203
721	68.84	7956.479	39219.762
12584	68.84	12189.353	35329.742
7367	68.8	10090.493	37649.297
10298	68.8	11058.259	33823.949
11870	68.78	11669.099	38976.559
3981	68.78	9249.096	36491.258
16135	68.78	13418.035	38910.77
14345	68.78	12724.569	34640.703
1018	68.77	8025.789	36287.148
14466	68.75	12711.039	33278.316
16366	68.75	13685.718	36907.781
696	68.75	7643.176	38958.707
2512	68.73	8727.064	33927.469
14223	68.73	12720.197	35672.52
13658	68.73	12503.887	36021.117
2291	68.71	8428.916	33890
2245	68.71	8432.871	34865.383
11065	68.69	11592.952	36792.063
705	68.69	7803.329	39043.488
15947	68.65	13465.379	36073.016
10038	68.65	11051.676	36512.352
3649	68.65	9009.516	33482.52
725	68.65	7668.65	39242.539
3710	68.63	9258.014	33615.609
1943	68.63	8439.545	38753
18152	68.63	14226.571	33462.172
11134	68.63	11442.2	36109.16
631	68.63	7781.253	38373.508
10966	68.61	11574.048	38241.242
12166	68.61	12022.451	36769.66
1333	68.59	8286.349	33817.809
7181	68.59	10053.077	35133.316
13802	68.57	12518.593	38508.277
10273	68.57	11036.051	34211.203
19247	68.57	14490.234	33966.621
15822	68.55	13496.621	34707.203
7582	68.55	10280.224	38918.242
12057	68.55	12040.577	38498.105
2737	68.52	8803.164	36893.879
15318	68.52	13328.124	36793.516
18633	68.5	14289.899	39911.008
12488	68.5	12186.486	33779.598
10329	68.46	11064.747	33461.813
8661	68.46	10561.355	37936.961
874	68.46	8135.825	38953.176
3954	68.44	9201.316	36048.785
18670	68.44	14428.15	39301.863
14219	68.44	12764.623	35626.906
1266	68.42	8014.944	33425.922
930	68.42	8170.047	37894.809
1336	68.42	8383.015	33867.965
1595	68.4	8235.699	36234.594
5275	68.38	9416.921	34571.215
501	68.38	7683.436	37179.496
6561	68.36	9747.853	34219.598
315	68.36	7959.744	35574.594
15053	68.36	12968.983	39293.957
17000	68.34	13993.399	34670.266
1791	68.34	8246.666	39105.887
11332	68.34	11544.893	33185.258
313	68.34	7767.771	35572.91
9654	68.34	10924.215	38496.543
1457	68.34	8292.651	35509.426
13458	68.34	12356.937	33098.922
12301	68.34	11899.45	34754.82
11213	68.32	11448.082	35643.469
2404	68.32	8719.599	33436.375
17945	68.31	14115.883	34453.273
12974	68.31	12313.647	39615.18
15445	68.31	13221.728	35335.504
3114	68.29	8899.257	39279.051
13219	68.29	12441.186	36524.844
10745	68.27	11297.797	38495.012
5962	68.27	9509.465	38676.5
132	68.27	7814.38	34278.859
9035	68.23	10755.991	35813.508
14600	68.23	12934.652	34272.598
985	68.21	8089.184	36736.293
14862	68.21	12964.124	36668.137
750	68.19	7857.908	39421.598
14992	68.19	12961.485	38668.895
7210	68.19	10113.146	35469.063
9722	68.17	10808.683	39673.637
2819	68.15	8672.26	37547.215
4240	68.15	9150.145	38486.766
17815	68.15	14014.51	35448.957
351	68.15	7927.936	35906.414
2186	68.15	8458.962	35460.973
12055	68.11	11995.626	38486.43
13687	68.09	12505.374	36551.371
3309	68.08	9056.639	37229.59
11548	68.06	11796.241	35204.473
19186	68.02	14487.169	34791.43
12636	68	12150.605	36098.09
1843	67.98	8210.613	39841.117
12615	67.94	12139.933	35756.441
8911	67.94	10683.838	37984.016
10315	67.94	11182.174	33718.211
4783	67.94	9306.846	36049.391
17524	67.94	14051.453	38329.145
15121	67.92	13300.509	39942.676
8116	67.92	10416.122	33229.309
3012	67.92	8823.912	39318.484
18340	67.9	14251.709	35456.145
3681	67.9	9081.816	33210.391
15135	67.88	13295.611	39441.762
14222	67.88	12886.561	35658.383
17916	67.86	14080.436	35339.594
5449	67.85	9677.086	34143.57
6191	67.85	9821.182	38582.051
18919	67.83	14485.545	38084.563
17818	67.81	14002.834	35536.199
8709	67.81	10398.286	38738.629
1428	67.79	8300.892	35267.813
17389	67.79	13857.955	39587.387
10330	67.79	11199.11	33468.434
9826	67.77	11004.874	38698.059
3765	67.77	9145.911	34125.078
12216	67.75	11873.052	35911.809
12451	67.73	12238.082	33249.605
12504	67.73	12102.155	34053.723
2533	67.73	8786.35	34279.926
14603	67.73	13132.695	34286.617
5386	67.71	9654.854	33174.277
12740	67.69	12183.627	37362.613
2055	67.69	8473.195	37155.051
18618	67.69	14400.021	39617.508
835	67.69	8130.061	39714.348
378	67.67	7685.142	36156.152
157	67.65	7796.088	34650.004
11170	67.65	11440.905	35986.105
18500	67.64	14397.363	37654.277
17112	67.62	13848.11	35989.73
2841	67.62	8780.948	38063
3767	67.62	9197.323	34176.633
1220	67.6	8135.468	33911.27
1197	67.6	8065.507	34425.984
8806	67.6	10746.023	39544.527
17096	67.58	13848.735	35861.766
3598	67.56	8850.731	33975.543
9293	67.5	10884.324	33803.273
9617	67.5	10890.882	38092.094
11877	67.5	11701.072	39108.051
1397	67.48	8239.734	34749.266
12605	67.48	12157.183	35635.176
4770	67.46	9282.044	35906.723
2585	67.46	8752.63	34983.102
14879	67.46	12995.904	36981.453
8908	67.46	10646.865	37918.297
163	67.44	7819.503	34711.281
6799	67.44	10026.259	34603.734
9057	67.44	10709.96	35417.277
8584	67.44	10528.865	36974.008
4294	67.42	9187.308	39366.574
1681	67.42	8392.38	37333.492
15379	67.42	13237.761	36200.168
13362	67.41	12282.057	34686.656
9798	67.41	11135.173	39412.383
7258	67.39	9933.241	36097.375
13701	67.37	12615.34	36655.094
15945	67.37	13467.037	36049.195
6770	67.37	10124.202	34310.66
3873	67.37	9166.133	35447.516
6336	67.37	9766.576	37142.012
5835	67.35	9688.588	37040.387
6351	67.33	9766.561	36884.688
11168	67.33	11628.955	35970.141
2380	67.33	8538.28	33300.016
776	67.33	7937.63	39738.672
5405	67.33	9522.308	33517.246
9913	67.31	10996.722	37354.09
11931	67.29	11734.755	39906.055
12822	67.29	12261.222	38333.605
4850	67.27	9403.741	35623.953
12838	67.27	12187.143	38510.961
207	67.25	7720.147	35083.988
928	67.25	8040.463	37862.105
1670	67.25	8369.307	37244.492
8779	67.23	10719.969	39785.078
15833	67.23	13480.066	34814.555
608	67.21	7809.794	38208.957
13435	67.19	12374.29	33382.586
5807	67.19	9681.786	36812.625
18178	67.19	14304.215	33675.422
7937	67.19	10349.252	34616.609
1948	67.18	8427.381	38536.207
6376	67.18	9803.096	36827.324
9393	67.16	10991.678	35312.352
18360	67.16	14399.261	35798.051
13367	67.14	12470.636	34469.098
4852	67.14	9465.58	35658.813
17320	67.14	13858.319	38793.457
18274	67.14	14420.73	35139.773
17527	67.12	14090.837	38385.113
6023	67.12	9566.259	39673.457
13759	67.12	12657.906	37788.992
1404	67.1	8294.936	34903.781
18487	67.06	14383.258	37418.375
4130	67.06	9236.193	37157.41
10393	67.04	11407.453	33525.953
5697	67.04	9588.923	36519.328
17420	67.04	13984.497	40010.008
6462	67.02	9793.351	35304.566
13943	67.02	12739.089	39489.691
18656	67	14466.866	39712.391
16579	67	13645.272	34308.246
4272	67	9273.254	38987.699
17682	66.98	14103.214	36691.891
18664	66.98	14618.539	39468.098
10866	66.96	11529.26	39652.055
11240	66.95	11618.195	35397.191
17313	66.95	13933.767	38597.727
6302	66.95	9733.497	37022.879
15136	66.93	13152.489	39444.059
15383	66.93	13304.944	35901.598
15388	66.91	13267.485	35960.285
13287	66.91	12285.964	35693.215
6107	66.89	9885.708	39303.578
9711	66.89	10941.553	39375.676
4520	66.87	9360.784	37268.719
19104	66.87	14593.573	36033.285
7602	66.85	10304.717	38621.703
452	66.85	7851.539	36713.781
2211	66.83	8553.229	35322.098
10881	66.81	11496.787	39463.375
8117	66.81	10439.589	33245.73
1128	66.79	8147.613	35034.16
12094	66.77	11924.859	37724.039
12833	66.77	12234.166	38428.523
13442	66.77	12295.839	33446.504
17092	66.75	13828.297	35827.145
12276	66.75	12065.819	35194.66
1682	66.75	8378.706	37340.855
9731	66.75	10951.069	39732.98
2309	66.73	8503.076	33704.961
9334	66.72	10799.714	34259.051
16760	66.72	13909.316	33214.621
10271	66.7	11061.003	34192.867
13089	66.7	12283.744	38240.855
19058	66.7	14454.913	36252.398
6091	66.7	9860.391	39457.18
6580	66.7	9878.369	33910.461
1461	66.68	8320.869	35546.09
5878	66.64	9572.218	37630.844
18051	66.64	14099.743	33731.906
12061	66.62	11875.996	38599.715
6301	66.6	9725.604	37337.227
6269	66.6	9907.056	37452.867
17069	66.6	13801.709	35509.152
18122	66.58	14299.042	33079.422
16826	66.58	13809.924	34162.754
18346	66.56	14311.915	35519.16
14533	66.56	13028.371	33501.207
4767	66.56	9370.055	36198.234
[truncated: 3,554 more rows]
