# Supplementary material for: Insights on the Control of Yeast Single-Cell Growth Variability by Members of the Trehalose Phosphate Synthase (TPS) Complex
Source: Front Cell Dev Biol. 2021 Jan 28;9:607628. doi: 10.3389/fcell.2021.607628 (PMC7876269; doi:10.3389/fcell.2021.607628)
Supplement: Supplementary file 2 [file Data_Sheet_1.ZIP › final_code/input_datasets/Ntd-TSL1_SortedCells3_plus_t1.csv]

Id	Area (µm²)	Centre X Position (µm)	Centre Y Position (µm)
3869	47.85	9024.833	39545.352
5402	45.09	9354.236	37259.84
2409	43.66	8455.445	38323.5
5897	43.37	9489.362	33961.555
21660	43.31	12757.956	36893.141
9407	43.2	10172.444	34459.508
26525	42.79	13882.42	34045.023
15049	42.22	11485.598	36787.738
21986	41.19	12893.491	34530.391
11456	40.53	10608.861	33551.723
3862	39.79	8944.077	39463.383
26405	39.67	13954.095	33212.563
9924	39.04	10516.765	34908.129
2009	39	8355.622	36026.383
433	38.12	7973.303	35949.965
20222	37.41	12284.762	33117.273
4301	37.37	8964.484	35190.07
28069	36.34	14041.506	35472.707
487	36.11	7757.071	36270.809
23203	35.76	13014.602	39774.426
19659	35.04	12299.759	35416.824
19663	34.96	12352.756	35424.91
21135	33.68	12662.747	38083.145
10233	32.78	10407.717	36711.395
16864	32.58	11754.987	39483.309
28636	32.53	14234.589	33211.32
12288	32.39	10880.194	37337.469
21630	31.93	12831.039	37281.676
7139	31.4	9710.133	38913.012
23586	31.21	13147.321	35911.102
28705	30.65	14341.98	33554.07
4342	30.63	9061.229	34646.766
5021	30.57	9145.994	37103.844
2942	30.44	8498.231	33986.242
2455	30.4	8560.381	37936.406
8147	30.32	10003.881	34231.203
25794	30.27	13781.839	36067.773
2371	30.25	8469.635	39056.949
26337	30.19	13710.98	33154.008
26444	30.13	13803.653	33419.324
24575	30.11	13561.672	35537.371
15166	30.06	11530.094	35743.883
7142	29.96	9761.118	38933.125
28356	29.96	14076.127	33846.219
884	29.88	7728.415	38836.188
23242	29.69	13168.069	39180.77
12647	29.6	10884.78	39900.742
27729	29.58	14075.916	37714.391
23222	29.54	13150.973	39681.133
2304	29.54	8318.245	39454.617
15215	29.46	11613.618	35415.125
1098	29.42	8077.025	38548.934
9121	29.42	10314.619	36608.758
29754	29.31	14502.101	39452.355
10377	29.21	10395.01	37849.516
9717	29.1	10532.043	33415.461
2334	29.08	8455.025	39913.484
27576	28.94	13987.045	39710
5252	28.89	9406.048	39566.684
28669	28.85	14327.93	33320.918
25707	28.83	13593.055	36663.543
18363	28.81	12275.707	34307.352
12814	28.77	11022.546	37586.27
12618	28.7	10953.423	39438.961
10729	28.64	10741.137	37386.086
17323	28.56	11997.347	36563.086
13130	28.54	11022.393	35377.098
17188	28.52	11978.241	37520.188
3839	28.5	8768.226	39742.57
17032	28.48	12062.836	39283.105
20933	28.47	12640.792	36403.52
1760	28.43	8263.12	33856.016
29103	28.43	14366.878	35872.473
3327	28.33	8646.998	35044.086
28547	28.29	14203.829	33058.676
5146	28.25	9266.322	38608.105
9257	28.24	10208.447	35275.844
25404	28.22	13681.554	39618.262
24110	28.18	13275.8	33127.207
5443	28.14	9366.47	36974.168
6496	28.14	9511.164	36145.996
5667	28.08	9390.257	35568.105
30638	28.06	14627.185	33716.895
16194	28.04	11772.383	34852.598
13303	27.97	11018.857	34403.547
13702	27.91	11339.4	33068.578
25261	27.83	13379.82	39150.121
22022	27.81	12859.086	34425.395
3603	27.81	8725.849	37350.805
10612	27.81	10602.646	38686.211
27613	27.8	14156.267	39697.23
9833	27.8	10378.672	34349.242
29637	27.78	14381.92	39350.559
11985	27.74	10940.952	35515.164
28918	27.74	14425.009	34731.699
951	27.74	7701.592	39506.816
21596	27.74	12850.734	37768.688
16077	27.72	11689.256	34110.059
30526	27.7	14456.927	34105.047
27340	27.7	13965.645	37220.52
1590	27.66	8121.734	33894.754
11963	27.64	10784.09	35363.824
18262	27.58	12256.812	33924.613
14617	27.57	11240.69	38163.68
8870	27.57	10299.242	38665.535
5984	27.57	9477.766	33619.93
15162	27.53	11587.872	36039.625
21390	27.49	12748.27	39623.281
3989	27.49	9033.72	37829.816
22996	27.49	12984.214	37178.824
9544	27.47	10255.224	33886.746
10218	27.47	10477.806	36522.078
23517	27.45	13190.131	36667.68
6680	27.45	9543.768	37961
7627	27.43	9900.266	35096.961
16436	27.41	11683.478	36158.676
3654	27.41	8816.08	37868.34
6857	27.39	9729.103	39426.184
29933	27.39	14607.202	37901.832
8977	27.37	10274.809	37779.941
7711	27.37	9849.234	34699.746
1628	27.37	8150.443	33328.383
3995	27.34	8948.047	37865.883
22409	27.34	12952.002	33708.645
14981	27.34	11443.972	37392.176
19097	27.34	12197.169	39552.797
24356	27.32	13559.631	34109.445
12402	27.3	10901.023	38200.16
10396	27.28	10436.669	38022.488
17204	27.28	11962.582	37342.328
6673	27.26	9657.526	37863.629
14283	27.26	11297.463	35633.48
19571	27.26	12311.626	36157.977
5241	27.22	9452.081	39658.949
2401	27.2	8469.624	38562.598
13300	27.2	11021.043	34389.395
17139	27.16	11888.041	38001.016
15308	27.16	11626.702	35070.758
30493	27.16	14519.503	34234.449
2583	27.11	8441.48	37172.32
30094	27.09	14445.149	36513.922
7558	27.09	9853.823	35712.352
12963	27.09	11208.905	36451.055
28065	27.05	14123.623	35422.484
4366	27.05	9054.402	34578.262
18743	27.05	12126.555	36501.734
28054	27.05	14063.053	35659.156
22570	27.03	12926.403	34746.566
30357	27.01	14448.649	34915.09
13938	27.01	11399.154	33888.863
21576	26.97	12886.389	37956.926
18471	26.97	12251.941	34937.227
30389	26.95	14434.209	34746.07
24494	26.95	13422.097	34986.758
2946	26.91	8569.925	34031.523
18800	26.91	12121.724	36851.039
7705	26.91	9856.832	34656
17471	26.89	11903.795	35790.699
18727	26.89	12272.798	36366.34
9944	26.88	10481.942	35058.121
4390	26.86	8999.986	34272.398
19254	26.86	12296.497	39569.438
2847	26.86	8474.157	34632.965
11075	26.86	10597.817	35708.078
16726	26.86	11710.182	38522.949
24498	26.86	13387.248	35003.047
30686	26.84	14639.9	33394.984
4507	26.84	8885.506	33180.41
15035	26.84	11523.455	37012.84
6321	26.84	9655.078	35142.313
19677	26.82	12297.156	35520.598
1012	26.82	7993.25	39624.875
17390	26.8	11980.836	36528.762
11193	26.8	10750.804	34848.523
20438	26.78	12611.147	33884.285
4712	26.76	9256.575	34743.227
15888	26.74	11802.962	33242.797
22090	26.74	12901.924	33865.195
10151	26.72	10540.596	36043.504
8360	26.72	9940.556	35509.125
22963	26.65	13094.022	36950.449
6517	26.63	9518.359	36312.797
22490	26.63	13136.494	34380.539
23086	26.61	12935.058	38187.648
8926	26.61	10302.423	38300.277
14295	26.59	11385.464	35729.453
22053	26.59	12918.511	33978.363
18594	26.59	12207.6	35623.902
14855	26.57	11470.854	38698.66
12842	26.57	11173.821	37486.555
5288	26.55	9317.383	38505.223
20375	26.55	12520.562	33552.707
29768	26.55	14576.734	39337.625
1526	26.55	8135.889	34490.914
5477	26.53	9449.323	36715.242
2819	26.51	8524.276	35249.574
16249	26.51	11737.088	35214.668
18746	26.51	12278.946	36527.301
5056	26.49	9222.271	37495.734
3941	26.47	8900.442	38546.762
8827	26.45	10174.601	39495.703
10079	26.45	10383.697	35512.434
23694	26.44	13187.797	35447.98
30540	26.44	14628.287	33865.949
2497	26.42	8514.139	37575.711
17354	26.42	11915.304	36670.262
16598	26.4	11689.881	37180.426
5179	26.4	9265.753	39026.785
9706	26.36	10562.829	33306.023
21087	26.36	12591.777	37525.266
30536	26.36	14518.957	33832.004
1301	26.36	8053.838	36234.824
23739	26.34	13310.908	35398.047
7248	26.34	9793.314	37751.066
30478	26.32	14627.949	34137.289
5661	26.3	9332.489	35507.699
12661	26.3	11012.787	39811.758
23039	26.3	13086.675	37484.008
23845	26.28	13323.12	34660.156
27184	26.28	13917.956	36531.055
21532	26.28	12736.111	38209.531
11574	26.28	10973.208	33092.848
5284	26.28	9405.708	38725.191
12471	26.28	10871.412	38821.211
20481	26.26	12511.254	34118.641
3462	26.26	8651.045	36365.605
29770	26.22	14493.801	39356.941
22117	26.22	12909.707	33725.145
15158	26.22	11574.637	35998.785
22418	26.21	13074.393	33826.48
15135	26.21	11577.308	36133.547
10573	26.21	10571.444	39526.883
15218	26.21	11482.399	35451.402
16862	26.19	11714.927	39439.813
892	26.17	7753.288	38908.016
6275	26.17	9566.907	34792.641
6312	26.17	9705.339	35058.602
26904	26.15	13910.331	34940.578
2587	26.15	8576.037	36933.852
17818	26.15	11958.186	33484.828
17038	26.15	12025.82	39429.922
18475	26.15	12123.612	34967.234
14971	26.13	11548.093	37633.102
137	26.13	7792.432	34359.434
19584	26.11	12303.121	35922.633
7245	26.11	9849.643	37732.59
21990	26.11	12850.345	34556.969
16278	26.09	11826.9	35384.887
18527	26.07	12144.651	35249.789
25350	26.07	13523.432	39773.563
9571	26.05	10321.36	33517.641
4911	26.05	9153.539	36115.508
20109	26.05	12489.334	33571.395
9431	26.03	10190.543	34514.328
22166	26.01	12781.413	33394.074
28148	26.01	14197.892	34899.438
27605	25.99	14062.303	39631.414
17903	25.99	12031.31	33394.195
21804	25.99	12745.789	36021.012
14392	25.99	11291.15	36353.117
7704	25.99	9718.227	34652.27
25917	25.98	13738.923	35707.5
18691	25.96	12105.189	36002.051
7199	25.96	9762.374	38164.887
6762	25.96	9593.424	38887.105
9561	25.94	10338.809	33753.602
12645	25.94	10953.693	39887.543
7675	25.94	9847.508	35016.355
16006	25.94	11822.455	33702.457
1039	25.92	8197.846	39303.469
2746	25.92	8564.524	35599.867
17238	25.92	12063.686	37082.285
14471	25.92	11345.15	37040.637
16699	25.92	11720.789	38289.781
20668	25.9	12547.992	35046.301
12999	25.9	11116.798	36314.527
10643	25.88	10727.088	38433.176
8361	25.88	9931.565	35511.5
21433	25.88	12785.829	39725.133
2247	25.88	8292.742	38602.469
18005	25.86	12048.711	33140.223
21456	25.86	12893.857	39146.266
14435	25.84	11330.405	36712.992
22405	25.84	12953.063	33661.441
19235	25.84	12404.288	39974.168
19368	25.82	12427.433	37710.07
21849	25.82	12874.349	35629.566
3713	25.82	8828.843	38201.5
13832	25.8	11301.224	33582.375
18435	25.8	12278.009	34745.844
23001	25.8	13124.521	37193.859
1307	25.8	8108.177	36250.074
5332	25.78	9426.56	38088.359
4369	25.76	8966.919	34304.996
13793	25.76	11353.866	33459.07
20536	25.76	12656.252	34303.309
30295	25.76	14486.516	34935.535
19419	25.76	12492.512	37419.727
3745	25.76	8846.206	38565.355
22631	25.75	12970.591	35092.281
26010	25.75	13702.589	34627.285
16863	25.75	11697.077	39449.699
7174	25.75	9786.925	38748.625
26951	25.75	13805.891	35118.414
19472	25.75	12411.753	36782.34
30282	25.75	14472.706	35154.789
28773	25.73	14373.469	33915.77
20094	25.71	12440.41	33788.199
9922	25.71	10561.171	34891.563
20408	25.71	12646.812	33764.965
27579	25.71	13976.375	39759.309
8800	25.71	10306.293	39783.734
3842	25.71	8715.236	39836.297
21699	25.69	12916.934	36569.633
1324	25.67	8070.061	36366.043
23204	25.67	13129.876	39801.867
29105	25.65	14382.886	35899.063
3388	25.65	8832.064	35849.563
16771	25.63	11798.359	38724.789
20485	25.63	12644.55	34149.055
6672	25.61	9592.159	37856.688
10012	25.61	10496.576	35408.426
23112	25.61	13008.803	38287.145
4549	25.61	9143.181	33001.23
18410	25.59	12167.19	34607.215
7994	25.59	10130.273	33629.844
17041	25.59	11924.294	39156.414
24903	25.57	13435.925	37200.039
10199	25.57	10547.773	36359.359
6240	25.57	9601.127	34442.379
25637	25.57	13720.58	36894.059
12646	25.55	10837.796	39887.727
3954	25.55	9039.825	38449.348
7435	25.55	9734.35	36107.109
6726	25.55	9620.826	38420.816
22048	25.55	12811.737	34245.848
26079	25.55	13782.264	34588.434
10556	25.55	10747.846	39781.227
16946	25.55	11922.303	39949.426
3845	25.52	9062.223	39757.824
8601	25.52	9960.596	37542.484
830	25.52	7642.505	38334.609
19337	25.52	12308.679	38268.547
5001	25.52	9169.725	36932.723
20187	25.5	12335.689	33280.395
20863	25.5	12571.684	36047.734
2565	25.5	8605.401	37299.242
10536	25.48	10502.668	39700.93
27502	25.48	13808.547	38637.773
333	25.48	7700.697	35551.422
2276	25.46	8405.794	39056.063
27194	25.46	13820.635	36613.297
26749	25.46	13866.782	34503.914
27580	25.44	13960.712	39794.105
12837	25.44	11072.415	37476.121
3642	25.44	8742.814	37602.473
25952	25.44	13703.458	35344.875
10855	25.42	10716.81	36951.762
21376	25.42	12874.749	39786.547
13253	25.42	11206.591	34468.219
12738	25.42	11152.874	38544.676
29615	25.4	14372.43	38970.254
2589	25.4	8585.618	37000.457
3741	25.4	8654.148	38504.793
4009	25.4	8935.918	37679.273
23460	25.4	13274.73	36908.449
21920	25.4	12749.358	34962.453
28012	25.38	14205.46	35907.727
24938	25.36	13487.483	37367.836
26280	25.36	13579.938	33280.023
25369	25.36	13363.239	40013.879
23854	25.36	13279.472	34715.719
17052	25.36	11862.834	39101.871
23000	25.34	13110.78	37193.246
9898	25.34	10405.353	34749.039
24564	25.34	13361.472	35497.242
1673	25.34	8277.981	33249.922
7182	25.34	9746.963	38551.324
603	25.32	7709.812	36812.719
16658	25.32	11656.337	37805.449
43	25.32	7710.998	33543.207
23468	25.3	13159.162	36964.145
12813	25.3	11194.735	37551.52
18513	25.3	12108.529	35193.551
17099	25.3	12046.11	38734.469
30348	25.3	14491.972	34856.629
11932	25.3	10807.88	35130.531
29261	25.3	14316.899	36807.523
30712	25.29	14441.145	33260.539
3920	25.29	8993.658	38740.785
3883	25.29	8868.701	39262.82
5242	25.29	9312.151	39688.367
6850	25.29	9827.448	39528.172
21756	25.27	12912.308	36327.238
28567	25.27	14089.754	33100.164
28047	25.27	14161.408	35864.617
25185	25.27	13488.638	37820.367
13193	25.27	11057.587	34778.906
23193	25.25	12945.557	39572.863
20789	25.25	12620.056	35665.063
5806	25.25	9291.01	34189.133
7914	25.23	9860.82	33132.648
16522	25.23	11748.835	36776.738
4030	25.23	9044.1	37593.07
1976	25.23	8220.721	35771.035
14239	25.23	11402.397	35287.992
12042	25.23	10801.773	35921.074
18745	25.21	12144.808	36524.336
28067	25.21	14013.649	35443.051
573	25.19	7941.656	36743.371
3740	25.19	8813.167	38489.832
12684	25.19	11144.804	39581.48
12803	25.19	11072.878	37678.555
7449	25.19	9782.58	36010.887
27552	25.19	13857.78	39477.59
14880	25.19	11568.932	38597.039
8819	25.19	10308.461	39699.098
5557	25.17	9399.516	36108.859
14799	25.17	11625.047	39507.305
4645	25.17	9235.986	34127.523
12615	25.17	10978.143	39381.836
885	25.17	7810.38	38836.957
9979	25.17	10394.577	35310.277
13527	25.15	11162.449	33683.18
16336	25.15	11644.913	35621.512
21761	25.15	12791.772	36065.309
22100	25.15	12896.425	33927.551
23214	25.13	13311.88	39779
29774	25.13	14478.2	39133.168
20703	25.13	12499.483	35201.047
18901	25.13	12086.596	37632.848
18504	25.13	12264.661	35137.613
105	25.11	7717.347	34087.617
4177	25.11	8975.385	36055.848
3594	25.11	8710.272	37139.066
3770	25.11	8747.785	38762.367
11832	25.11	10955.992	34455.68
24499	25.11	13511.583	35019.473
278	25.11	7942.42	35201.77
11224	25.11	10614.589	34730.426
8295	25.09	9998.095	35062.559
8356	25.09	10049.544	35484.23
6847	25.09	9768.525	39473.836
23518	25.08	13269.026	36672.086
10275	25.08	10542.01	37000.332
16124	25.08	11722.964	34402.824
8406	25.08	10011.964	35741.52
5525	25.08	9393.062	36423.762
19619	25.06	12300.226	35757.055
23373	25.06	13319.969	38032.281
3428	25.06	8716.656	36109.691
7177	25.04	9825.664	38467.426
14341	25.04	11225.91	36024.91
10378	25.04	10515.47	37854.707
17102	25.04	12015.49	38783.531
21052	25.04	12629.677	37158.855
26355	25.02	13989.532	33115.523
28709	25.02	14316.652	33569.434
22667	25.02	13134.849	35393.027
24567	25.02	13452.573	35511.484
19483	25.02	12349.922	36849.793
5655	25.02	9407.739	35468.328
13882	25.02	11421.637	33710.043
21550	25	12906.282	38131.578
8178	24.98	10098.687	34500.195
14003	24.98	11210.606	34085.695
29672	24.98	14268.333	39648.934
4197	24.98	8909.844	35896.27
25234	24.98	13386.965	38453.602
27373	24.98	13962.027	37432.113
19077	24.98	12281.191	39435.512
24912	24.96	13372.551	37221.711
1650	24.94	8164.467	33068.898
28637	24.94	14380.125	33215.426
6285	24.92	9535.37	34877.738
1180	24.92	8099.775	37776.488
8645	24.92	10003.745	38054.895
7576	24.92	9814.808	35488.047
10530	24.92	10466.095	39582.934
25449	24.9	13767.582	39521.715
14219	24.9	11379.161	35149.316
10620	24.88	10626.723	38765.996
1049	24.88	8119.674	39178.742
17847	24.88	12060.381	33561.129
16692	24.88	11701.243	38134.52
29703	24.86	14285.323	39843.074
12423	24.86	10918.336	38429.16
17716	24.86	11869.17	34247.766
5133	24.86	9120.772	38426.91
23079	24.86	13032.213	38069.68
20333	24.85	12626.325	33322.676
14299	24.85	11387.391	35757.441
24714	24.83	13403.95	36193.945
19745	24.83	12349.931	34785.691
22829	24.83	13097.68	36390.836
28686	24.81	14313.718	33468.031
6304	24.81	9654.532	35025.672
28405	24.81	14000.971	33746.609
6746	24.79	9641.642	38592.051
17760	24.79	11912.836	33920.648
20637	24.79	12578.01	34871.445
24546	24.79	13414.421	35269.813
24430	24.79	13463.176	34593.621
2337	24.79	8440.333	39622.676
15327	24.79	11540.795	34877.191
3520	24.79	8709.194	36781.148
6219	24.77	9561.932	34291.172
563	24.77	7916.1	36679
1055	24.77	8067.64	38988.328
16394	24.77	11676.671	35925.188
23210	24.77	12988.387	39957.164
26299	24.77	13628.099	33040.305
7328	24.77	9724.171	36955.406
28191	24.77	14209.372	34455.672
11693	24.77	10889.336	33984.816
4239	24.75	9027.929	35578.121
10299	24.75	10380.571	37126.828
22602	24.75	12946.163	34922.668
6549	24.75	9497.032	36620.805
19930	24.75	12403.552	34168.746
29905	24.75	14615.896	38290.152
21229	24.73	12500.102	38823.672
19338	24.73	12333.878	38305.008
17098	24.73	11858.197	38732.355
78	24.71	7789.376	33833.324
29947	24.71	14547.917	37788.695
23413	24.69	13143.902	37773.793
25583	24.69	13627.519	37714.832
8276	24.69	10076.638	34947.531
29786	24.69	14493.418	39047.531
28044	24.69	14202.259	35824.496
13679	24.69	11203.254	33058.406
6478	24.67	9575.571	35995.762
10656	24.67	10693.073	38193.281
8931	24.67	10327.341	37987.238
5342	24.67	9461.351	37910.188
28081	24.67	14009.422	35366.07
13379	24.65	11162.03	34280.738
393	24.65	7975.274	35736.797
8238	24.63	10078.741	34806.754
29893	24.63	14625.383	38175.105
3877	24.62	9028.866	39174.109
4399	24.62	8982.226	34123.598
21230	24.62	12637.945	38833.012
12690	24.62	11056.254	39307.973
25542	24.62	13702.715	38288.746
1425	24.62	8142.417	35321.922
10647	24.6	10605.557	38459.648
20216	24.6	12348.133	33083.379
2046	24.58	8393.709	36553.934
25887	24.58	13611.539	35853.598
8621	24.58	9934.298	37783.73
16418	24.58	11664.827	36094.086
19915	24.58	12424.707	34414.43
15	24.58	7952.771	33257.57
5678	24.58	9454.497	35281
17003	24.58	11949.258	39513.016
26179	24.58	13659.677	33940.922
23777	24.56	13240.868	34983.355
15594	24.56	11493.081	33703.004
29748	24.56	14582.384	39736.051
4993	24.56	9107.019	36872.762
29472	24.56	14302.114	38030.316
1057	24.54	8057.048	39062.379
924	24.54	7851.379	39169.297
2707	24.54	8588.314	35905.094
8364	24.54	9980.579	35518.883
17227	24.52	11914.704	37326.098
3172	24.52	8845.095	33521.387
24189	24.52	13500.395	33138.254
931	24.52	7753.426	39272.832
10704	24.52	10691.181	37506.555
483	24.5	7727.202	36252.465
26997	24.5	13809.883	35542.609
25446	24.5	13587.881	39507.188
2932	24.48	8460.957	34175.41
9574	24.48	10232.8	33531.293
12476	24.48	10814.462	38882.441
80	24.48	7714.111	33851.773
17574	24.48	11958.926	34790.563
3829	24.46	8813.29	39287.547
14906	24.46	11430.211	38237.688
30473	24.46	14583.126	34442.359
8809	24.46	10170.035	39937.965
16001	24.44	11722.81	33651.129
22754	24.44	12988.645	35864.352
25620	24.44	13585.534	37307.793
11213	24.44	10669.331	34632.594
29104	24.44	14298.783	35880.777
2436	24.44	8521.805	38023.441
12313	24.44	10893.878	37501.305
21048	24.42	12597.718	37127.539
8952	24.42	10301.027	37830.129
18013	24.42	12169.692	33027.582
29633	24.42	14376.839	39294.977
955	24.42	7905.264	39545.383
10965	24.42	10726.689	36163.406
21533	24.4	12716.231	38222.695
15743	24.4	11560.74	33196.473
10267	24.4	10462.603	36974.539
21629	24.4	12749.238	37279.422
18881	24.4	12206.12	37461.34
1164	24.4	8045.193	37977.285
7693	24.39	9731.652	34915.832
12189	24.39	10847.742	36805.113
1217	24.39	8049.082	37315.41
12955	24.39	11022.427	36404.691
22498	24.39	12932.566	34392.535
8203	24.39	9948.025	34633.008
22167	24.37	12861.024	33403.238
8164	24.37	10113.361	34393.27
13778	24.37	11266.193	33417.512
4548	24.37	8874.725	33157.148
10516	24.35	10500.306	39482.273
9798	24.35	10490.41	34189.238
27717	24.35	14133.475	37865.988
16905	24.35	12061.768	39795.461
22406	24.33	12940.079	33682.535
20317	24.33	12698.274	33232.32
23081	24.33	12978.361	38161.332
4638	24.33	9082.736	34068.531
5800	24.31	9336.477	34433.34
25740	24.31	13772.578	36455.121
14763	24.31	11407.12	39918.453
15130	24.31	11517.492	36068.434
29038	24.31	14320.433	35560.891
28529	24.31	14203.508	33286.535
3904	24.29	8945.894	39077.219
14974	24.29	11540.858	37344.145
14951	24.29	11474.333	37765.215
2588	24.29	8449.979	36939.969
10268	24.27	10486.72	36984.617
10485	24.27	10433.854	39028.887
19450	24.27	12305.63	37131.781
10668	24.27	10571.142	38040.426
5228	24.27	9195.893	39801.258
568	24.27	7821.904	36707.879
25192	24.27	13356.573	37934.277
14282	24.27	11330.896	35614.473
17613	24.25	12023.15	34687.543
5204	24.25	9239.985	39443.391
11868	24.25	10845.376	34658.355
1527	24.25	8193.887	34489.004
5326	24.25	9375.908	38038.586
12739	24.25	11206.693	38551.02
29807	24.23	14602.66	38635.488
19756	24.23	12296.437	34854.93
12720	24.23	10994.288	38856.172
29593	24.23	14287.671	38611.793
24122	24.21	13538.583	33006.469
29715	24.21	14595.398	39880.691
7361	24.21	9733.874	36816.758
949	24.21	7906.517	39499.406
7463	24.21	9844.937	35754.836
21919	24.21	12913.182	34950.645
12917	24.21	11172.308	36708
953	24.21	7893.079	39521.145
8310	24.19	10089.909	35163.516
14792	24.19	11434.592	39703.574
819	24.19	7666.021	38285.773
4561	24.19	9241.356	33252.387
25587	24.19	13640.754	37751.766
6462	24.19	9616.648	35835.078
4609	24.19	9070.92	33722.23
27624	24.19	14112.189	39478.043
6854	24.17	9812.861	39284.328
2579	24.17	8617.6	37093.715
3942	24.17	9026.435	38559.926
1575	24.17	8124.689	34002.848
19540	24.17	12379.598	36326.348
20406	24.16	12693.796	33749.488
9680	24.16	10376.774	33091.977
17511	24.16	11879.663	35485.906
27640	24.14	14013.192	39068.656
27953	24.14	14127.575	36229.035
10722	24.14	10588.58	37622.602
4343	24.14	9053.145	34647.805
21958	24.14	12788.009	34635.328
18590	24.14	12233.683	35592.297
6570	24.14	9694.142	36794.371
3835	24.14	8847.873	39611.961
4569	24.12	9069.516	33273.719
13595	24.12	11091.447	33568.648
17089	24.12	12035.914	38932.398
1314	24.12	8102.257	36315.371
22668	24.12	13023.679	35411.055
17763	24.12	12064.29	33944.641
2373	24.1	8444.477	39095.09
5416	24.1	9364.652	37039.59
20238	24.1	12617.34	33008.199
5611	24.1	9354.077	35605.164
8777	24.1	10045.946	39619.375
14397	24.08	11329.104	36420.273
3826	24.08	8759.423	39240.738
2798	24.08	8556.113	35098.02
24843	24.08	13500.75	36712.719
11359	24.06	10662.712	34272.617
21445	24.06	12814.283	39560.465
1967	24.06	8220.822	35614.254
9122	24.06	10205.022	36623.836
3849	24.06	8884.013	39828.184
21663	24.06	12766.41	36937.297
9646	24.04	10144.315	33019.863
12737	24.04	11108.954	38523.367
19615	24.04	12311.281	36031.992
5362	24.04	9385.462	37776.848
25530	24.04	13647.409	38395.672
987	24.02	7962.064	39861.438
4949	24.02	9178.228	36442.996
11399	24.02	10571.509	34072.191
6701	24.02	9628.345	38218.543
7464	24.02	9889.863	35755.234
22289	24.02	13085.53	33348.426
2333	24	8447.207	39814.652
19133	24	12099.145	39795.09
7442	24	9910.404	35907.52
4555	24	9087.547	33086.16
20439	23.98	12621.136	33886.379
4494	23.98	8898.949	33455.383
13108	23.98	11164.476	35495.195
11	23.96	7681.337	33163.512
3899	23.96	9030.02	39020.613
30708	23.96	14578.717	33215.508
3575	23.96	8828.772	36992.254
2903	23.96	8427.114	34321.055
30042	23.96	14429.524	36820.484
6191	23.96	9535.84	34192.836
16823	23.96	11842.098	39290.059
19302	23.96	12410.969	38772.824
25533	23.94	13724.87	38445.254
5250	23.94	9465.955	39503.219
21218	23.94	12705.186	38586.906
913	23.93	7835.461	39068.266
19242	23.93	12432.588	39733.402
30482	23.93	14546.723	34171.195
10896	23.93	10730.859	36431.855
23748	23.93	13146.137	35175.211
30644	23.93	14544.376	33771.965
16184	23.93	11761.811	34798.648
25611	23.91	13656.668	37360.48
29763	23.91	14492.979	39551.398
15713	23.91	11577.15	33409.441
20908	23.91	12513.123	36290.863
1834	23.91	8229.298	34641.492
14012	23.91	11267.395	34118.203
1436	23.91	7996.424	35369.137
23678	23.91	13301.88	35726.828
2262	23.89	8374.917	38786.23
2973	23.89	8602.35	33486.957
29731	23.89	14616.237	39639.156
22584	23.89	12952.343	34768.32
26577	23.89	13885.583	34347.141
2292	23.89	8324.102	39292.645
24332	23.89	13509.117	34006.188
16690	23.89	11723.4	38095.781
9068	23.89	10147.989	36985.059
7331	23.89	9798.748	36971.492
9314	23.89	10239.359	34964.113
859	23.87	7729.341	38546.211
28293	23.87	14075.612	34188.703
15313	23.87	11631.062	34783.648
28609	23.87	14249.047	33123.434
26554	23.87	13992.286	34209.484
24337	23.85	13456.101	34025.086
28635	23.85	14392.684	33205.656
7389	23.85	9829.805	36665.754
3030	23.85	8590.194	33123.996
3831	23.85	8814.913	39392.215
20762	23.85	12644.3	35464.105
10522	23.85	10532.915	39540.77
4042	23.83	8906.585	37406.348
41	23.83	7947.654	33503.508
5015	23.83	9225.364	37059.586
3051	23.83	8814.671	33220.539
19276	23.83	12300.777	39212.227
4841	23.81	9234.596	35765.57
2228	23.81	8406.664	38451.691
15129	23.81	11591.841	36066.395
6463	23.81	9697.431	35837.887
6382	23.81	9594.287	35416.547
16084	23.81	11840.415	34172.199
24360	23.81	13443.981	34157.508
29709	23.81	14434.402	39760.547
4191	23.81	8909.424	36140.602
2139	23.79	8403.279	37392.633
878	23.79	7674.881	38800.719
9556	23.79	10328.352	33681.621
7871	23.79	9911.059	33633.238
27676	23.79	14110.814	38384.758
17950	23.77	11962.88	33234.699
26860	23.77	13864.018	34794.141
23451	23.77	13273.531	36860.824
12210	23.77	10874.193	36962.965
27551	23.77	13992.637	39430.719
7219	23.77	9796.379	38080.516
10524	23.77	10454.497	39557.078
22646	23.75	13001.957	35197.242
11893	23.75	10802.542	34814.98
22240	23.75	12890.822	33145.789
23445	23.75	13152.668	37115.199
6780	23.75	9701	39140.973
5370	23.75	9286.444	37611.422
1430	23.75	8130.46	35347.863
915	23.73	7653.389	39104.141
2982	23.73	8420.651	33324.184
6812	23.73	9494.531	39783.102
23068	23.73	13003.97	37881.297
30247	23.73	14566.108	35322.336
9065	23.73	10299.962	36962.742
23246	23.73	13328.964	38976.066
10468	23.72	10353.077	38828.598
22245	23.72	13055.653	33018.914
4600	23.72	9272.23	33535.711
3857	23.72	8895.612	39649.82
8824	23.72	10279.832	39735.363
17306	23.72	12026.774	36776.973
5787	23.72	9350.525	34333.895
1380	23.7	8102.943	35839.086
24068	23.7	13239.986	33189.859
13490	23.7	11002.365	33908.785
17469	23.7	12001.105	35775.809
20695	23.7	12648.264	35178.609
27978	23.7	14043.272	36332.855
19428	23.7	12383.024	37204.063
27849	23.68	14131.034	36906.426
29436	23.68	14392.444	37799.695
29752	23.68	14552.281	39442.277
7277	23.68	9916.292	37236.199
2279	23.68	8379.656	39071.508
15302	23.68	11524.348	35004.316
4170	23.68	8858.342	36340.59
24483	23.66	13451.504	34945.855
6473	23.66	9659.952	35961.711
5334	23.66	9407.503	38097.066
279	23.66	7904.95	35205.953
8153	23.64	9932.663	34268.715
5297	23.64	9418.849	38378.176
5099	23.64	9079.471	37994.246
17336	23.64	11872.918	36634.293
4861	23.64	9146.412	35855.887
12815	23.64	11202.905	37610.773
16228	23.64	11666.053	35077.055
5222	23.64	9199.476	39743.93
10261	23.62	10453.084	36907.367
21736	23.62	12761.49	36489.766
26479	23.62	13939.604	33619.668
26278	23.62	13766.4	33270.84
15099	23.62	11614.163	36241.125
16131	23.62	11844.077	34469.703
17639	23.62	11945.382	34544.359
20524	23.6	12671.877	34277.508
29771	23.6	14506.614	39385.695
1552	23.6	8168.416	34128.086
5260	23.6	9294.191	39125.066
3794	23.6	8759.41	38932.504
7203	23.6	9808.862	38300.496
29490	23.58	14258.977	38188.23
25233	23.58	13478.007	38426.863
9737	23.58	10432.007	33669.359
28487	23.58	14048.019	33385.508
22969	23.58	12970.115	36989.59
23414	23.58	13308.809	37796.035
3863	23.58	9006.91	39462.398
330	23.58	7897.162	35530.199
24304	23.58	13465.503	33921.801
15779	23.56	11636.479	33072.219
2146	23.56	8397.842	37482.578
6761	23.56	9513.162	38773.262
12349	23.56	10912.787	37768.16
30362	23.56	14577.009	34642.328
5987	23.56	9414.843	33328.445
5298	23.56	9473.557	38390.957
16517	23.56	11653.625	36738.785
19304	23.56	12457.429	38484.902
21777	23.54	12838.236	35900.07
2953	23.54	8497.302	33807.352
28811	23.54	14338.299	34188.672
1655	23.54	8042.02	33111.906
15605	23.54	11548.529	33730.68
716	23.54	7918.086	37601.914
21444	23.54	12730.614	39548.199
2886	23.54	8489.393	34747.996
17399	23.54	11886.237	36275.953
25424	23.54	13739.485	39750.309
7978	23.52	10005.686	33362.051
15528	23.52	11444.754	34030.465
22685	23.5	13130.718	35601.953
30670	23.5	14620.83	33551.375
110	23.5	7896.204	34106.891
30098	23.5	14599.04	36221.844
7480	23.5	9884.188	35873.328
17691	23.5	11961.833	34382.984
18905	23.49	12106.632	37742.426
26910	23.49	13925.554	34978.031
21656	23.49	12763.384	37154.152
28495	23.49	14055.939	33467.59
12911	23.49	11114.227	37014.18
20096	23.49	12305.182	33495.344
14285	23.47	11401.15	35634.715
16865	23.47	11699.579	39506.516
6557	23.47	9682.003	36677.207
11458	23.47	10742.988	33575.813
9596	23.47	10172.744	33383.16
17196	23.47	11856.899	37569.844
3910	23.47	8893.531	38813.141
9048	23.47	10304.307	37108.188
28374	23.45	14100.429	33906.152
29372	23.45	14227.868	37282.656
21298	23.45	12528.574	39184.461
13962	23.45	11273.667	33956.699
27602	23.45	14090.589	39597
858	23.45	7866.928	38532.793
23023	23.43	13082.554	37410.781
10601	23.43	10610.389	38806
663	23.43	7663.697	37199.746
8801	23.43	10173.276	39791.586
112	23.43	7757.565	34117.844
7784	23.43	9811.835	34065.797
6725	23.43	9534.544	38416.457
7619	23.43	9900.11	35365.945
23289	23.41	13226.485	38644.27
26887	23.41	13791.253	34859.516
24939	23.41	13396.961	37387.027
8858	23.41	10164.175	39007.535
4010	23.41	9016.982	37691.594
2560	23.41	8621.247	37257.988
14902	23.39	11450.046	38174.41
4280	23.39	8933.842	35318.941
22455	23.39	13060.492	34074.309
92	23.39	7899.041	33992.316
22927	23.39	12972.617	36638.152
2404	23.39	8452.856	38580.543
6154	23.39	9684.768	33855.945
1003	23.39	8158.174	39860.547
988	23.39	7657.235	39861.223
27625	23.37	14172.938	39500.949
10581	23.37	10620.484	39421.512
8712	23.37	10000.463	38689.004
7386	23.37	9845.304	36627.477
9183	23.37	10202.245	35918.605
3218	23.35	8756.603	34134.621
21717	23.35	12834.371	36694.555
15069	23.35	11427.174	36662.5
21379	23.35	12713.857	39848.801
22994	23.35	12970.04	37170.066
27183	23.35	13946.53	36500.414
10677	23.33	10778.965	37836.188
1071	23.33	8092.4	38644.625
8643	23.33	9995.071	38044.363
6760	23.33	9706.962	38756.641
2038	23.33	8275.663	36446.441
5213	23.33	9266.845	39571.496
4045	23.31	8998.932	37442.613
14234	23.31	11223.418	35276.832
20787	23.31	12698.394	35641.875
4419	23.31	8938.746	33780.16
4068	23.31	8865.8	37077.215
22052	23.31	12786.721	33977.48
4715	23.31	9213.852	34766.129
12708	23.31	11198.734	39246.793
3425	23.31	8845.206	36093.508
21088	23.29	12599.986	37535.27
2011	23.29	8300.189	36106.879
27064	23.29	13981.281	35903.805
3374	23.29	8694.224	35710.633
1807	23.29	8332.925	34316.855
28252	23.27	14144.163	34316.484
23624	23.27	13254.117	35855.508
2332	23.26	8545.088	39790.895
16505	23.26	11653.19	36614.996
23882	23.26	13258.171	34592.914
2493	23.26	8463.9	37538.348
5095	23.26	9187.21	37871.242
3457	23.24	8837.791	36324.379
6787	23.24	9687.673	39324.793
11870	23.24	10874.659	34670.734
25708	23.24	13582.365	36672.531
799	23.24	7746.086	38240.586
21868	23.22	12769.637	35438.695
14302	23.22	11418.917	35820.707
18968	23.22	12255.344	38235.012
3734	23.22	8793.47	38393.324
3540	23.22	8700.791	36841.813
11416	23.22	10711.729	33876.336
15229	23.22	11491.286	35536.227
4146	23.22	9039.424	36490.488
124	23.22	7715.581	34219.527
6721	23.22	9496.367	38364.379
9136	23.22	10206.338	36437.004
16640	23.22	11665.072	37620.992
17211	23.2	12004.446	37392.609
14843	23.2	11444.094	38841.754
11184	23.2	10619.755	34800.473
9346	23.2	10161.713	34843.617
23741	23.2	13211.292	35110.227
25366	23.2	13500.724	39912.367
10472	23.2	10538.866	38860.707
18560	23.2	12174.05	35421.586
28823	23.2	14281.73	34249.355
29017	23.2	14294.931	35473.484
15217	23.2	11498.287	35450.012
1025	23.2	8159.037	39494.078
706	23.18	7774.244	37543.824
14678	23.18	11264.049	38745.605
18561	23.18	12096.683	35425.066
27347	23.18	13961.185	37249.531
3596	23.18	8737.212	37234.195
13657	23.16	11173.931	33180.938
1292	23.16	8172.729	36487.539
30765	23.16	14519.208	33069.762
3517	23.16	8768.812	36711.711
5155	23.16	9198.657	38722.352
9231	23.16	10136.843	35445.648
28919	23.16	14357.039	34756.867
3589	23.16	8684.978	37093.148
16417	23.16	11752.635	36079.973
23170	23.16	13126.365	39013.852
6032	23.14	9344.523	33098.328
19137	23.14	12187.067	39871.832
17472	23.14	12029.675	35801.484
28706	23.14	14369.018	33560.711
1341	23.14	8100.05	36192.449
23669	23.14	13159.832	35685.871
20024	23.14	12484.64	33654.293
8652	23.14	9952.935	38098.563
2353	23.14	8456.362	39386.406
20323	23.14	12612.131	33251.676
1323	23.14	8162.962	36359.301
23822	23.14	13333.699	34919.141
28197	23.14	14110.677	34572.598
13905	23.12	11302.034	33751.195
29489	23.12	14247.557	38188.66
27462	23.12	13880.824	38068.566
6831	23.12	9860.592	39847.605
18111	23.12	12079.775	33293.23
7198	23.12	9806.763	38157.676
14571	23.12	11328.548	37918.684
29779	23.1	14585.922	38973.609
24460	23.1	13417.672	34789.465
21907	23.1	12758.006	35122.301
17919	23.1	11978.661	33456.215
16049	23.1	11668.154	33924.004
21904	23.1	12899.248	35104.965
21811	23.1	12897.411	35789.984
4386	23.08	9008.692	34213.824
14517	23.08	11270.504	37555.379
14498	23.08	11315.843	37360.457
30713	23.08	14517.945	33291.25
19069	23.08	12107.969	39258.813
4388	23.08	8924.055	34236.609
30041	23.08	14562.11	36770.309
30085	23.08	14435.333	36436.434
8459	23.06	10077.362	36064.004
15892	23.06	11811.314	33249.91
24553	23.06	13449.677	35369.695
16884	23.06	11703.711	39722.523
1586	23.06	8013.104	34122.734
9776	23.06	10466.045	34028.297
8527	23.06	10076.499	36825.984
25618	23.04	13579.771	37285.039
21715	23.04	12807.978	36667.391
9882	23.04	10529.405	34635.32
2302	23.04	8324.444	39443.934
12788	23.04	11164.261	38117.41
12120	23.03	10936.709	36480.59
9000	23.03	10185.024	37564.41
26287	23.03	13689.812	33301.523
20981	23.03	12534.349	36679.727
25951	23.03	13702.267	35335.293
8817	23.01	10218.079	39639.262
11573	23.01	10809.86	33091.641
19272	23.01	12468.16	39135.109
27848	23.01	14181.049	36887.156
3892	23.01	8948.07	38981.516
12483	23.01	10868.493	38907.785
23349	23.01	13318.646	38384.5
13769	22.99	11237.136	33363.324
29944	22.99	14542.566	37662.855
12321	22.97	10831.081	37607.961
23883	22.97	13335.838	34600.641
12498	22.97	10825.764	39209.23
10566	22.97	10644.166	39622.023
14683	22.97	11398.773	38819.664
4695	22.97	9107.785	34600.43
2291	22.97	8353.079	39291.152
29623	22.95	14387.387	39098.191
7829	22.95	9821.828	33676.344
30125	22.95	14436.356	35976.656
2837	22.95	8451.144	34820.699
17132	22.95	12049.358	38195.59
6040	22.95	9408.335	33160.41
22448	22.95	13136.523	33973.371
24176	22.95	13505.481	33063.934
13650	22.93	11074.335	33456.977
27923	22.93	14210.286	36442.152
7815	22.93	9752.115	33889.93
26238	22.93	13719.111	33426.023
9391	22.93	10322.753	34681.977
17718	22.93	12023.235	34253.84
12828	22.93	11177.589	37444.414
8	22.93	7921.147	33111.801
28048	22.93	14049.749	35876.387
25560	22.91	13640.651	38140.59
27461	22.91	13816.14	38033.129
4812	22.91	9209.483	35563.941
1627	22.91	8118.687	33627.512
18150	22.91	12206.087	33401.934
9342	22.91	10337.294	34804.266
21129	22.91	12696.987	37995.531
2327	22.91	8288.942	39904.309
7373	22.91	9837.727	36565.52
23165	22.89	13083.972	38853.477
29048	22.89	14390.06	35621.816
3523	22.89	8637.917	36786.652
25527	22.89	13616.504	38353.695
11542	22.89	10733.606	33057.691
14794	22.89	11583.121	39431.457
6255	22.89	9653.728	34552.93
25999	22.89	13725.899	34804.047
19445	22.89	12493.387	37075.93
28361	22.89	14027.261	33872.297
11569	22.89	10980.342	33077.988
9545	22.87	10266.187	33903.527
27965	22.87	14075.312	36262.73
17030	22.87	11896.92	39275.664
11966	22.87	10822.038	35394.961
4845	22.87	9123.537	35798.008
11930	22.87	10830.596	35113.875
5162	22.87	9207.113	38800.73
29630	22.87	14300.725	39259.219
23253	22.87	13305.634	39086.297
29720	22.87	14528.715	39616.805
784	22.87	7694.946	38146.648
21043	22.87	12589.183	37110.426
21595	22.87	12794.514	37748.348
6023	22.87	9362.823	33309.566
21111	22.85	12563.137	37881.223
7302	22.85	9861.629	37102.125
28903	22.85	14410.699	34558.859
9500	22.85	10326.196	34232.758
11218	22.85	10711.572	34658.422
21451	22.85	12882.455	39392.426
2145	22.85	8234.728	37475.133
4670	22.85	9078.047	34371.328
21033	22.83	12520.582	36965.309
5205	22.83	9095.762	39491.324
7623	22.83	9739.617	35391.094
24937	22.83	13524.641	37329.832
17230	22.83	11893.797	37054.941
22466	22.83	13068.262	34163.586
29134	22.83	14254.919	36129.707
4097	22.81	9039.824	36758.621
4190	22.81	8968.033	36129.82
15219	22.81	11488.908	35474.469
20297	22.81	12658.872	33154.59
26197	22.81	13693.31	33752.52
19240	22.81	12484.971	39672.836
22220	22.81	12733.944	33046.355
7918	22.81	9951.044	33000.219
25650	22.81	13587.573	36981.066
15909	22.81	11764.745	33296.973
3913	22.8	8957.756	38643.93
5437	22.8	9298.095	36909.109
23050	22.8	13066.695	37656.98
19159	22.8	12166.609	39934.504
5312	22.8	9345.365	38223.195
21467	22.8	12897.282	39073.16
27423	22.8	13997.676	37740.91
21476	22.8	12733.446	38720.313
1743	22.78	8409.75	33604.602
9264	22.78	10211.163	35305.723
16057	22.78	11804.157	33961.484
29632	22.78	14358.075	39292.367
16556	22.78	11823.145	36866.527
8022	22.78	10068.015	33725.984
23192	22.78	12941.048	39566.66
7825	22.78	9889.419	33655.77
1258	22.78	8033.526	36839.027
10782	22.78	10737.19	37238.871
10303	22.78	10501.66	37150.566
4276	22.76	8931.791	35288.441
2670	22.76	8592.172	36471.422
562	22.76	7675.956	36670.602
7890	22.76	9709.91	33479.523
9651	22.74	10300.827	33059.926
8797	22.74	10001.78	39954.105
8363	22.72	10081.958	35516.246
26008	22.72	13652.631	34904.855
1511	22.72	8033.284	34655.813
198	22.72	7663.512	34837.629
30017	22.72	14577.479	36937.566
26418	22.7	13978.122	33277.902
115	22.7	7672.989	34131.352
16980	22.7	12065.026	39643.984
5543	22.7	9345.176	36278.688
29579	22.7	14411.464	38432.117
17043	22.7	11883.545	39178.195
15324	22.7	11494.4	34868.621
30099	22.7	14577.815	36228.387
11222	22.7	10648.078	34717.57
11404	22.68	10627.62	34122.934
5238	22.68	9477.534	39975.246
8449	22.68	10124.212	35947.395
1757	22.68	8225.427	33711.473
11262	22.68	10710.883	34293.516
14066	22.68	11386.665	34379.453
21961	22.68	12723.657	34661.074
921	22.68	7862.482	39127.578
23738	22.68	13314.324	35388.52
2675	22.68	8425.946	36511.383
18386	22.68	12215.444	34414.93
17189	22.68	12036.327	37520.184
16467	22.68	11747.815	36288.262
1560	22.68	8177.364	34238.293
13371	22.68	11052.564	34238.699
5080	22.66	9074.694	37715.762
8244	22.66	10058.199	34839.602
27651	22.66	14028.743	38886.316
28111	22.66	14047.271	34971.004
27836	22.66	14161.476	37058.73
22269	22.66	13011.668	33193.98
3209	22.64	8759.463	33968.078
1448	22.64	8048.932	35158.441
3639	22.64	8683.089	37595.344
17206	22.64	11910.101	37369.539
27577	22.64	13895.098	39722.02
21377	22.64	12883.94	39817.242
1116	22.64	8117.007	38461.141
8428	22.62	9952.583	35830.906
11545	22.62	10619.613	33100.715
22096	22.62	12827.898	33916.523
10655	22.62	10630.753	38183.863
29018	22.62	14304.469	35479.723
17288	22.62	11979.372	37010.258
29410	22.62	14415.515	37604.176
15561	22.62	11566.415	33876.098
21740	22.62	12803.095	36537.055
23509	22.62	13227.49	36599.258
16200	22.62	11804.503	34880.973
23481	22.6	13284.766	36743.625
5296	22.6	9443.375	38368.93
20554	22.6	12684.854	34458.051
26464	22.6	13905.883	33561.199
17109	22.6	11977.267	38498.484
2306	22.6	8403.746	39482.504
3183	22.6	8789.824	33663.527
27850	22.6	14155.934	36908.266
18394	22.6	12152.099	34499.879
10147	22.58	10415.07	35996.016
14867	22.58	11541.982	38469.688
11584	22.58	10983.525	33181.938
12887	22.58	11050.315	37128.867
12328	22.58	10853.454	37671.422
26426	22.58	13995.261	33301.914
4908	22.58	9076.314	36102.852
24073	22.58	13176.328	33227.309
5139	22.58	9267.872	38466.84
20140	22.58	12494.745	33391.211
15119	22.58	11611.52	36334.332
5902	22.57	9485.356	33723.461
6788	22.57	9628.832	39334.426
7231	22.57	9747.173	37918.883
28685	22.57	14286.592	33465.473
17882	22.57	11886.275	33353.898
2572	22.57	8441.32	37040.176
18635	22.57	12178.731	35812.953
19968	22.57	12448.592	34042.191
10370	22.55	10381.208	37794.902
4659	22.55	9245.448	34260.656
12410	22.55	10830.583	38298.188
19869	22.55	12378.554	34575.254
23443	22.55	13212.016	37069.566
3775	22.55	8746.663	38798.289
17779	22.53	12064.622	33689.512
21973	22.53	12877.767	34456.695
30652	22.53	14616.297	33514.762
21646	22.53	12753.248	37091.133
8272	22.53	9938.154	34925.633
12954	22.53	11148.354	36401.41
8559	22.53	10016.459	37078.109
18607	22.53	12082.975	35671.367
18711	22.53	12213.735	36203.438
29895	22.53	14528.271	38215.891
19295	22.53	12415.782	38687.848
21191	22.51	12563.948	38264.441
10197	22.51	10560.665	36346.719
23929	22.51	13214.915	34233.336
3916	22.51	8905.34	38679.285
6504	22.51	9653.013	36206.816
539	22.49	7836.653	36527.023
8831	22.49	10280.484	39574.633
16504	22.49	11659.493	36607.055
30009	22.49	14500.005	36920.215
8815	22.49	10249.571	39592.391
23124	22.47	12949.446	38352.527
201	22.47	7686.622	34874.074
13845	22.47	11422.74	33594.863
4648	22.47	9072.911	34152.801
10412	22.47	10371.245	38286.859
20578	22.47	12651.38	34575.508
3390	22.47	8727.145	35884.914
11065	22.47	10750.424	35641.715
17711	22.47	12019.466	34163.82
11067	22.45	10737.568	35657.43
5277	22.45	9389.533	38903.773
735	22.45	7807.516	37795.219
23564	22.45	13335.145	36092.77
23238	22.45	13300.914	39123.855
20523	22.45	12607.559	34275.586
21738	22.45	12881.709	36513.176
21684	22.45	12844.839	36853.113
28166	22.43	14182.428	34662.648
5143	22.43	9069.406	38576.246
14394	22.43	11399.913	36387.398
18253	22.43	12236.254	33895.727
1007	22.43	8117.984	39920.773
14568	22.43	11352.36	37878.496
29723	22.43	14547.307	39627.758
6785	22.43	9553.044	39255.523
12835	22.43	11171.896	37474.566
25393	22.43	13614.956	39927.105
28045	22.43	14018.612	35824.961
4557	22.41	9257.023	33111.664
28845	22.41	14268.068	34277.352
5753	22.41	9391.394	34881.324
12981	22.39	11056.46	36501.262
29825	22.39	14502.032	38712.031
29201	22.39	14399.761	36493.363
6597	22.39	9656.613	37068.102
11986	22.39	10991.646	35516.289
22741	22.39	13128.526	35825.828
15775	22.39	11531.088	33039.156
24684	22.39	13564.325	36031.977
3802	22.39	8843.467	39060.176
194	22.37	7739.279	34744.699
6314	22.37	9572.006	35073.863
19421	22.37	12423.397	37442.297
12860	22.37	11184.379	37277.504
1649	22.37	8101.339	33054.445
9145	22.37	10221.203	36535.035
1964	22.37	8257.856	35512.465
5349	22.37	9468.815	37665.352
30106	22.37	14509.184	36347.855
5016	22.37	9213.866	37059.531
91	22.37	7857.494	33993.34
5330	22.37	9391.138	38081.473
29010	22.37	14338.693	35441.324
8654	22.37	9947.086	38145.355
1058	22.37	8034.244	39075.824
6833	22.35	9883.775	39938.949
172	22.35	7961.609	34562.078
26440	22.35	13844.674	33399.91
12200	22.35	10828.371	36853.867
14927	22.35	11437.515	37889.516
15103	22.35	11603.591	36266.758
5075	22.35	9092.253	37642.648
3944	22.35	8862.479	38622.301
24431	22.34	13359.758	34595.223
24363	22.34	13517.761	34184.77
20482	22.34	12709.869	34127.254
3002	22.34	8546.245	33424.016
2500	22.34	8570.38	37598.617
10220	22.34	10366.596	36591.074
19036	22.34	12205.713	38960.551
21081	22.34	12654.767	37434.957
14421	22.32	11345.726	36577.633
12083	22.32	10815.037	36195.969
29781	22.32	14580.65	39000.027
19106	22.32	12113.602	39627.605
27537	22.32	13806.036	39224.492
16616	22.32	11743.977	37356.895
18817	22.32	12087.24	36924.953
8517	22.32	10017.257	36676.137
29829	22.3	14603.518	38741.805
718	22.3	7941.166	37602.891
3881	22.3	8950.139	39252.164
12105	22.3	10791.859	36336.496
3181	22.3	8823.919	33639.367
3779	22.3	8798.338	38841.68
19640	22.3	12345.942	35632.688
7469	22.3	9764.223	35783.645
9827	22.3	10436.036	34320.777
15321	22.3	11532.11	34852.285
4359	22.3	9029.67	34488.598
933	22.3	7703.939	39288.793
10661	22.3	10758.841	38270.723
12442	22.28	10919.807	38643.766
30524	22.28	14441.043	34099.859
5730	22.28	9399.887	34982.762
21031	22.28	12631.085	36954.855
25953	22.28	13754.321	35347.879
20717	22.28	12639.826	35332.211
24861	22.28	13565.326	36825.883
9715	22.28	10519.261	33387.918
16802	22.28	11712.961	39009.578
26946	22.26	13981.6	35086.957
19055	22.26	12150.997	39179.438
22823	22.26	12999.008	36347.758
23841	22.26	13305.084	34635.664
29977	22.26	14480.221	37457
11997	22.26	10967.174	35637.348
15840	22.26	11752.271	33055.336
27530	22.26	13938.299	39071.941
27810	22.26	14153.22	37232.371
6153	22.26	9650.513	33846.621
2124	22.26	8248.229	37281.313
2374	22.26	8539.197	38798.906
9580	22.26	10147.369	33606.016
8182	22.24	10126.206	34533.484
12064	22.24	10842.172	36088.273
11030	22.24	10700.393	35914.477
25973	22.24	13595.776	35135.066
4371	22.24	8991.209	34319.512
11096	22.22	10733.502	35565.133
27391	22.22	13897.234	37579.367
27526	22.22	13920.192	38994.508
18849	22.22	12210.65	37080.031
14832	22.22	11600	38966.109
5082	22.22	9140.587	37735.004
12290	22.22	10814.94	37346.742
11082	22.22	10570.097	35451.746
16914	22.22	11922.866	39806.652
14859	22.2	11598.267	38757.012
22642	22.2	13126.962	35177.438
7145	22.2	9790.509	38628.27
5775	22.2	9421.353	34491.664
10208	22.2	10475.253	36442.277
5769	22.2	9452.328	34737.688
109	22.2	7712.959	34103.535
17185	22.18	12003.788	37779.922
20447	22.18	12580.017	33922.891
10500	22.18	10491.022	39220.477
25998	22.18	13569.567	34788.535
14756	22.18	11392.51	39712.91
13707	22.18	11355.74	33163.98
2814	22.18	8517.714	35190.469
8723	22.18	9939.355	38838.344
10637	22.18	10742.872	38346.18
1602	22.18	8040.012	33690.434
19394	22.18	12461.531	37631.785
2974	22.18	8442.663	33526.59
1281	22.18	8127.736	36383.781
21234	22.18	12664.852	38875.168
26089	22.16	13730.656	34327.637
21192	22.16	12523.107	38282.629
15141	22.16	11511.212	36177.762
26324	22.16	13763.58	33128.82
22806	22.16	13070.644	36184.875
8512	22.16	10014.582	36644.105
20507	22.14	12692.34	34212.02
948	22.14	7830.943	39472.789
17170	22.14	11857.605	37683.949
29200	22.14	14239.392	36488.824
24894	22.14	13528.399	37146.199
19241	22.14	12358.441	39698.332
13115	22.14	11192.512	35570.578
2857	22.14	8495.074	34688.414
6258	22.13	9524.354	34576.676
20537	22.13	12706.116	34309.629
27381	22.13	13890.758	37522.813
7980	22.13	10095.609	33418.137
15403	22.13	11442.383	34465.68
26207	22.13	13668.83	33577.324
13015	22.13	11052.494	36091.328
29843	22.13	14448.279	38473.805
5415	22.13	9403.402	37031.176
22070	22.13	12769.041	33818.816
4088	22.13	9062.181	36976.688
894	22.13	7925.746	38939.656
24260	22.13	13378.629	33627.242
9815	22.13	10467.329	34277.434
14761	22.13	11319.325	39832.023
17952	22.13	11925.093	33238.453
6014	22.11	9346.478	33224.938
28716	22.11	14417.255	33600.676
24399	22.11	13364.893	34464.492
12475	22.11	10818.88	38848.91
28592	22.11	14423.951	33042.449
21848	22.11	12915.7	35624.465
19895	22.11	12386.396	34298.719
23701	22.11	13223.375	35493.289
21953	22.11	12858.286	34619.621
14972	22.11	11619.321	37652.719
17465	22.11	12003.788	36017.738
10363	22.09	10549.666	37757.926
15359	22.09	11503.577	34684.637
30100	22.09	14433.053	36229.484
2925	22.09	8598.83	34138.621
28638	22.09	14415.379	33216.285
27352	22.09	13871.428	37314.266
23927	22.09	13181.31	34197.008
6536	22.09	9495.23	36537.766
9530	22.09	10176.288	34079.496
29990	22.09	14580.609	37083.152
27847	22.07	14062.518	36877.863
21459	22.07	12850.956	39262.332
21071	22.07	12547.13	37312.789
25976	22.07	13725.607	35219.449
13286	22.07	11044.9	34301.52
9118	22.07	10340.959	36554.684
16641	22.07	11829.038	37653.832
876	22.07	7664.174	38749.051
17592	22.07	12002.852	34904.332
11102	22.05	10622.133	35279.492
14398	22.05	11243.845	36423.559
15636	22.05	11469.572	33541.148
4856	22.05	9108.041	35834.008
18438	22.05	12266.22	34757.848
16099	22.05	11710.477	34265.258
8722	22.05	10007.051	38830.18
23347	22.05	13164.689	38372.578
25960	22.03	13704.788	35410.52
5317	22.03	9473.406	38288.055
2605	22.03	8488.364	36716.383
17913	22.03	12033.173	33442.656
20390	22.03	12658.529	33675.77
22816	22.03	13045.371	36285.699
15760	22.03	11447.995	33295.223
28341	22.03	14133.035	33807.621
25408	22.03	13748.244	39643.289
19560	22.03	12378.633	36082.348
13885	22.03	11420.812	33717.586
1051	22.03	8019.227	39202.469
4032	22.03	8911.177	37636.805
22601	22.01	12986.044	34886.488
11570	22.01	10899.686	33081.383
7431	22.01	9841.703	36059.238
17569	22.01	11862.834	35073.832
27556	22.01	13837.32	39539.27
11346	22.01	10685.984	34255.449
9041	22.01	10241.245	37043.23
23561	22.01	13153.978	36370.047
8594	22.01	10125.953	37468.59
27598	22.01	14181.904	39986.184
7417	22.01	9823.842	36332.645
18694	22.01	12196.197	36030.336
9763	22.01	10512.505	33928.895
1395	22.01	8199.43	35668.137
10113	22.01	10500.482	35734.328
18583	21.99	12096.855	35521.449
29776	21.99	14637.05	39261.711
22419	21.99	12930.091	33830.574
14827	21.99	11438.025	39160.328
12411	21.99	10961.66	38298.035
3271	21.97	8756.569	34718.074
7691	21.97	9893.144	34900.449
15221	21.97	11598.325	35494.07
24593	21.97	13537.748	35617.887
18958	21.97	12155.972	38086.637
5061	21.97	9199.847	37551.938
1661	21.97	8420.04	33042.574
2328	21.97	8370.631	39950.934
12103	21.97	10896.387	36332.953
6593	21.95	9648.723	37023.164
16092	21.95	11801.467	34226.383
8387	21.95	10026.686	35685.707
5054	21.95	9129.294	37474.344
24520	21.95	13506.85	35137.16
18186	21.95	12173.769	33541.145
3302	21.95	8724.793	34899.914
24111	21.95	13282.636	33141.523
8814	21.95	10338.689	39976.496
1333	21.95	8025.871	36136.758
17460	21.95	12018.264	35969.578
4824	21.95	9210.069	35654.215
20721	21.95	12593.761	35346.766
10159	21.93	10489.591	36076.711
6558	21.93	9669.201	36689.57
28790	21.93	14410.98	34004.223
18064	21.93	12277.513	33154.746
13764	21.93	11333.699	33340.539
29780	21.93	14513.569	38989.574
22977	21.93	13084.131	37045.73
21571	21.93	12817.508	37882.227
9826	21.93	10429.778	34302.383
1868	21.93	8398.661	34787.176
20624	21.93	12604.767	34754.504
5049	21.93	9103.534	37411.516
617	21.93	7642.853	36883.773
10433	21.93	10398.927	38481.57
22613	21.93	13075.97	35020.551
3193	21.93	8734.901	33868.27
26137	21.91	13758.714	34285.809
1356	21.91	8076.1	35927.094
26093	21.91	13741.824	34382.156
9991	21.91	10431.547	35373.543
25412	21.91	13573.428	39662.617
5380	21.91	9393.887	37481.328
18637	21.91	12103.498	35815.078
6508	21.91	9705.46	36234.465
26005	21.91	13656.84	34886.789
25525	21.91	13701.944	38337.027
9679	21.91	10546.139	33085.57
5264	21.91	9466.117	38969.586
25488	21.91	13679.862	39188.895
20780	21.9	12697.846	35589.625
6600	21.9	9694.111	37086.832
22401	21.9	13080.432	33615.414
20023	21.9	12476.539	33648.57
19442	21.9	12389.41	37027.965
7550	21.9	9770.787	35631.332
25331	21.9	13361.092	39744.539
27988	21.9	14159.28	36060.156
29434	21.9	14249.767	37764.336
1391	21.9	8070.95	35580.063
21235	21.9	12548.885	38884.879
7539	21.88	9735.207	35605.512
23252	21.88	13257.692	39065.238
14328	21.88	11326.81	35935.098
12692	21.88	11146.03	39323.262
5307	21.88	9387.988	38168.313
24072	21.88	13176.085	33219.762
15073	21.88	11554.503	36388.379
21679	21.88	12741.605	36768.898
21976	21.88	12825.546	34468.578
15753	21.86	11473.644	33250.203
21760	21.86	12893.515	36057.457
8359	21.86	10104.122	35500.504
30768	21.86	14559.328	33097.688
2926	21.86	8520.363	34139.758
8771	21.86	10056.272	39448.641
24826	21.86	13441.834	36607.598
3872	21.86	8984.738	39392.441
26185	21.86	13668.598	33660.965
3026	21.86	8502.679	33034.305
23234	21.86	13282.764	39299.27
5578	21.86	9457.244	35965.602
22123	21.84	12841.592	33483.672
21310	21.84	12616.576	39413.434
3703	21.84	8718.431	38147.004
11073	21.84	10681.052	35687.641
10462	21.84	10465.354	38637.156
5992	21.84	9319.099	33334.711
2682	21.84	8625.898	36536.402
11962	21.84	10921.614	35354.426
15846	21.84	11853.1	33085.348
1779	21.84	8290.342	34034.164
815	21.84	7721.891	38278.906
27817	21.82	14205.037	37333.344
20857	21.82	12681.894	36017.512
6070	21.82	9545.721	33169.852
3645	21.82	8689.924	37629.422
15619	21.82	11615.285	33781.281
12497	21.82	10960.09	39125.578
8756	21.82	9982.073	39206.945
18750	21.82	12099.311	36553.969
145	21.82	7829.992	34404.023
5175	21.82	9237.763	38974.984
22686	21.82	13071.279	35623.391
14966	21.82	11560.095	37587.305
16137	21.82	11688.219	34489.602
5343	21.82	9371.981	37918.43
9050	21.82	10299.285	37127.691
14758	21.82	11356.274	39749.246
13135	21.82	11010.943	35408.797
18266	21.8	12097.39	33935.563
24366	21.8	13387.489	34252.254
11904	21.8	10846.356	34876.668
12631	21.8	10810.899	39699.73
14093	21.8	11400.456	34434.188
28634	21.8	14298.191	33195.316
8776	21.8	9949.176	39585.43
27531	21.8	13855.985	39164.234
21368	21.8	12638.053	39859.703
18602	21.8	12143.665	35652.016
21781	21.78	12802.455	35937.148
27008	21.78	13813.678	35600.438
23959	21.78	13320.504	33886.273
12666	21.78	11108.887	39960.133
11694	21.78	10958.246	33989.945
29708	21.78	14316.247	39960.742
27566	21.78	13914.988	39601.086
7692	21.78	9819.015	34910.656
4673	21.78	9202.807	34386.41
7143	21.78	9896.276	38932.77
27473	21.78	13910.452	38088.152
27449	21.78	13788.31	37883.902
11582	21.76	10796.337	33162.254
1110	21.76	8020.07	38362.938
6387	21.76	9595.415	35431.984
28304	21.76	14180.865	34246.723
24880	21.76	13455.909	36964.746
13652	21.76	11160.952	33463.523
15531	21.76	11432.888	34061.332
28020	21.76	14069.274	35923.156
5214	21.76	9206.368	39574.563
17048	21.76	11998.759	39036.27
320	21.76	7687.902	35461.156
18283	21.76	12189.184	34060.895
16818	21.76	11774.24	39249.781
27387	21.76	13992.287	37547.656
6151	21.76	9585.082	33836
6862	21.76	9715.143	39263.988
18921	21.76	12180.659	37870.652
11381	21.76	10570.969	34002.723
10203	21.76	10526.694	36419.605
2976	21.74	8559.182	33565.852
21242	21.74	12550.27	38922.504
20633	21.74	12603.501	34794.609
26153	21.74	13633.593	34039.551
23352	21.74	13187.105	38179.051
13076	21.74	11069.859	35767.059
1531	21.74	8060.917	34512.23
10529	21.74	10515.433	39581.152
26534	21.72	13793.983	34108.395
21809	21.72	12821.369	35751.609
23073	21.72	13118.895	37914.613
9633	21.72	10253.589	33277.766
3391	21.72	8793.403	35890.809
20706	21.72	12559.033	35214.238
27187	21.72	13959.092	36546.168
27603	21.7	14200.792	39614.145
24664	21.7	13444.489	35929.547
25940	21.7	13621.992	35535.68
2300	21.7	8304.984	39391.203
21489	21.7	12884.715	38395.242
16406	21.7	11652.965	36014.047
20461	21.7	12517.522	34004.52
16085	21.68	11724.713	34179.539
791	21.68	7974.012	38220.199
2999	21.68	8590.621	33387.359
6166	21.68	9532.361	34002.699
11008	21.68	10703.701	36198.547
24897	21.68	13534.462	37168.676
1880	21.68	8348.404	34911.125
13812	21.68	11315.47	33506.656
10707	21.68	10750.216	37515.66
20111	21.68	12337.301	33573.77
118	21.68	7715.797	34145.438
20433	21.68	12629.939	33829.555
28970	21.68	14301.63	35130.07
920	21.68	7693.515	39121.852
12318	21.68	10953.368	37587.117
29797	21.68	14471.044	38791.422
20626	21.68	12581.913	34763.762
2838	21.67	8473.156	34834.195
29411	21.67	14386.636	37626.789
26200	21.67	13764.576	33486.379
23220	21.67	13267.267	39993.07
12085	21.67	10952.439	36224.809
30771	21.67	14488.507	33124.488
7210	21.67	9890.886	38015.684
9880	21.67	10380.654	34603.895
7271	21.67	9745.019	37493.016
4937	21.65	9110.468	36338.211
833	21.65	7791.043	38346.328
23233	21.65	13195.881	39586.672
9490	21.65	10209.467	34441.504
17518	21.65	11993.791	35273.879
21885	21.65	12726.622	35282.035
25520	21.65	13663.996	38492.047
18967	21.65	12207.534	38222.063
2307	21.65	8338.23	39486.336
27229	21.65	13808.888	36723.715
19504	21.65	12384.163	36694.867
5553	21.65	9465.7	36085.492
3332	21.65	8702.804	35152.703
20582	21.63	12691.964	34590.949
28060	21.63	14128.677	35697.766
19255	21.63	12453.402	39273.375
13179	21.63	11185.892	35028.949
19109	21.63	12234.973	39647.84
2786	21.63	8481.663	35316.855
7360	21.63	9862.97	36806.578
19431	21.63	12457.798	37232.77
25395	21.63	13762.227	39976.129
29693	21.63	14282.702	39747.723
10429	21.63	10557.675	38426.922
27667	21.63	14039.92	38535.773
29466	21.63	14359.563	37950.023
14984	21.63	11573.466	37408.723
24907	21.63	13552.502	37209.242
28676	21.63	14314.411	33420.207
21648	21.63	12913.667	37110.18
30086	21.63	14641.249	36444.809
14874	21.61	11564.425	38516.941
1321	21.61	8055.769	36332.039
4033	21.61	9007.764	37651.23
17302	21.61	11919.237	36714.129
18392	21.59	12221.264	34485.965
12215	21.59	10818.936	37047.477
30464	21.59	14562.106	34391.383
17855	21.59	11916.518	33596.617
22169	21.59	12917.044	33433.48
23538	21.59	13205.752	36467.516
12330	21.59	10793.742	37689.07
6464	21.59	9548.524	35846.133
30682	21.59	14567.73	33353.164
27420	21.59	13887.912	37727.816
8211	21.59	10132.132	34706.914
30477	21.59	14428.674	34129.332
470	21.57	7813.794	36187.738
7433	21.57	9756.777	36080.738
3617	21.57	8772.9	37472.996
19590	21.57	12418.482	35949.102
8889	21.57	10171.954	38768.977
3861	21.57	8863.755	39725.969
16642	21.57	11637.469	37684.914
97	21.57	7983.185	34028.84
3330	21.57	8739.5	35127.297
26891	21.57	13917.349	34882.313
3466	21.57	8815.549	36382.258
3820	21.55	8747.188	39226.363
25200	21.55	13503.791	38052.723
896	21.55	7755.202	38958.871
3013	21.55	8626.282	33265.852
19934	21.55	12310.202	34209.199
6442	21.55	9644.536	35726.02
13960	21.55	11269.863	33947.09
21965	21.55	12850.946	34685.719
16617	21.55	11648.196	37370.496
6380	21.55	9682.555	35413.402
30281	21.55	14512.664	35152.793
10464	21.55	10533.655	38644.781
17699	21.55	11985.111	34425.777
23353	21.53	13310.864	38229.445
554	21.53	7923.658	36617.465
25496	21.53	13729.287	38974.156
16767	21.53	11766.718	38718.844
20389	21.53	12639.53	33664.844
280	21.53	7900.953	35218.629
6538	21.53	9543.852	36547.016
10140	21.53	10473.363	35983.879
10594	21.53	10615.387	39033.805
18660	21.53	12136.041	35894.852
11696	21.53	10842.974	34015.738
21354	21.53	12640.195	39804.758
21016	21.53	12528.331	36864.813
18752	21.51	12237.654	36568.73
14999	21.51	11603.846	37242.969
24378	21.51	13464.861	34267.98
6079	21.51	9516.714	33268.246
6036	21.51	9473.212	33149.547
846	21.51	7706.004	38447.531
13143	21.51	11081.505	35160.461
29001	21.51	14409.337	35302.438
3975	21.51	9027.237	38048.539
1151	21.51	8089.236	37840.199
5165	21.51	9100.704	38831.164
23057	21.51	12986.412	37801.164
30262	21.51	14469.945	35346.801
19675	21.51	12319.997	35484.895
204	21.51	7973.633	34896.609
19425	21.51	12370.721	37487.434
4297	21.51	9054.469	35154.086
14841	21.49	11634.364	38821.641
27922	21.49	14141.576	36440.707
25318	21.49	13364.432	39732.16
24364	21.49	13453.117	34222.527
21139	21.49	12578.185	38101.383
27062	21.49	13898.446	35857.848
966	21.49	7973.221	39693.316
4277	21.49	8865.066	35301.672
16996	21.49	12038.154	39458.461
30364	21.49	14560.964	34662.559
8925	21.49	10266.776	38296.734
22908	21.47	12976.14	36529.645
8770	21.47	9949.028	39381.273
23166	21.47	13080.298	38871.066
9628	21.47	10196.245	33208.918
23890	21.47	13222.266	34319.313
3024	21.47	8466.758	33032.273
6186	21.47	9610.164	34109.434
25994	21.47	13618.807	35048.02
11850	21.47	10785.814	34512.16
12235	21.47	10994.328	37157.578
14160	21.47	11349.092	34726.227
10362	21.47	10514.632	37714.785
20484	21.47	12671.774	34143.375
6500	21.47	9540.354	36164.168
2287	21.47	8362.896	39188.988
16396	21.47	11792.538	35985.559
24646	21.47	13496.134	35811.676
2826	21.47	8583.994	35019.273
28345	21.45	14064.586	33816.488
13083	21.45	11104.627	35886.105
2778	21.45	8629.353	35510.727
10	21.45	7643.409	33160.895
10561	21.45	10691.838	39922.523
26412	21.45	13947.96	33250.969
22079	21.45	12823.883	33829.805
17698	21.45	12012.543	34424.332
20378	21.45	12563.431	33583.965
3432	21.45	8781.143	36126.945
10463	21.44	10484.287	38637.949
23467	21.44	13189.557	36958.059
25479	21.44	13761.637	39121.426
6778	21.44	9548.659	39128.047
27269	21.44	13837.955	36874.445
7276	21.44	9864.531	37213.367
28399	21.44	14041.919	33672.309
19308	21.44	12301.705	38497.434
19353	21.44	12413.101	37840.035
7233	21.44	9879.949	37964.547
23878	21.44	13197.099	34552.277
3236	21.44	8656.119	34364.992
13242	21.44	11170.354	34705.258
14903	21.42	11605.482	38191.953
6684	21.42	9635.217	38038.242
10478	21.42	10387.972	38907.527
18241	21.42	12236.199	33819.988
15955	21.42	11820.693	33447.773
16622	21.42	11838.594	37410.004
15097	21.42	11515.251	36240.398
8492	21.42	10065.585	36434.984
9774	21.42	10495.353	34006.895
24818	21.42	13366.416	36564.926
13908	21.42	11422.653	33751.52
23555	21.42	13167.35	36296.84
26535	21.42	13893.611	34116.066
430	21.42	7983.962	35885.008
28159	21.42	14012.893	34621.84
25970	21.42	13693.421	35115.516
25489	21.4	13780.458	39226.848
10089	21.4	10410.252	35566.344
18747	21.4	12268.504	36531.402
9978	21.4	10498.458	35306.93
14831	21.4	11629.359	38961.203
205	21.4	7861.831	34906.133
17737	21.4	11903.113	34060.934
19340	21.4	12462.432	37993.516
103	21.4	7851.591	34075.602
21647	21.4	12738.742	37107.223
5697	21.4	9367.674	35099.777
13067	21.4	11008.43	35984.273
20761	21.4	12643.784	35453.746
21867	21.4	12899.181	35428.566
17544	21.4	11872.299	35165.051
1328	21.4	8071.348	36086.031
4395	21.4	8967.654	34005.816
28938	21.38	14406.201	34874.785
23426	21.38	13345.871	37572.395
13257	21.38	11061.503	34500.051
21103	21.38	12695.109	37793.238
14371	21.38	11240.431	36295.145
15211	21.38	11433.288	35699.254
21053	21.38	12631.289	37165.664
5318	21.38	9300.828	38288.715
3606	21.38	8749.524	37398.129
5481	21.38	9483.745	36760.41
15091	21.38	11587.302	36511.09
10507	21.38	10544.254	39310.691
3498	21.38	8674.205	36599.387
1738	21.38	8225.902	33577.258
4317	21.36	8904.034	35011.816
8347	21.36	9944.648	35374.688
16795	21.36	11801.849	38810.414
30323	21.36	14590.017	35019.395
8593	21.36	10119.067	37441.984
3879	21.36	8920.626	39226.891
425	21.36	7676.612	35848.98
15325	21.36	11552.726	34871.926
22107	21.36	12822.984	33665.77
3400	21.36	8781.984	35967.809
10640	21.36	10664.813	38377.711
25184	21.36	13433.173	37810.879
13082	21.36	11181.963	35871.938
139	21.34	7911.193	34382.234
1609	21.34	8157.897	33752.309
8267	21.34	10084.884	34906.344
12334	21.34	10946.132	37739.035
28522	21.34	14081.731	33241.055
14861	21.34	11576.581	38761.387
5966	21.34	9458.198	33591.453
6146	21.34	9586.525	33765.273
2350	21.34	8609.324	39279.168
5895	21.34	9423.293	33930.996
14953	21.34	11422.926	37780.184
11138	21.34	10746.952	35154.734
27151	21.34	13954.162	36317.602
18142	21.34	12253.585	33362.355
24750	21.32	13425.336	36339.613
27532	21.32	13806.449	39171.816
10861	21.32	10737.616	36765.238
20901	21.32	12549.676	36255.992
10117	21.32	10514.005	35753.281
21800	21.32	12742.881	35993.988
21029	21.32	12586.03	36929.793
12013	21.32	10873.691	35738.414
6674	21.32	9680.607	37864.992
24180	21.3	13357.509	33068.391
5306	21.3	9413.408	38160.484
8853	21.3	10228.773	39203.383
6158	21.3	9636.688	33911.66
10354	21.3	10415.237	37604.324
29230	21.3	14388.16	36633.168
2896	21.3	8600.294	34534.109
10190	21.3	10532.535	36278.711
12177	21.3	10781.18	36732.848
13180	21.3	11127.647	35033.984
1420	21.3	8161.387	35297.125
21972	21.3	12808.707	34450.363
18911	21.3	12080.897	37808.121
27343	21.28	13879.177	37234.684
22210	21.28	12890.089	33314.121
14284	21.28	11418.256	35632.91
4219	21.28	8964.961	35743.313
13026	21.28	11187.951	36173.336
12700	21.28	11051.644	39151.219
[truncated: 2,878 more rows]
