# Supplementary material for: Insights on the Control of Yeast Single-Cell Growth Variability by Members of the Trehalose Phosphate Synthase (TPS) Complex
Source: Front Cell Dev Biol. 2021 Jan 28;9:607628. doi: 10.3389/fcell.2021.607628 (PMC7876269; doi:10.3389/fcell.2021.607628)
Supplement: Supplementary file 2 [file Data_Sheet_1.ZIP › final_code/input_datasets/Ntd-TPS1_SortedCells3_plus_t5.csv]

Id	Area (µm²)	Centre X Position (µm)	Centre Y Position (µm)
4873	952.46	10510.032	38872.313
2366	852.04	9181.13	33142.91
4066	808.8	10115.925	38437.32
11067	808.53	13901.665	33662.594
4826	803.34	10393.967	38022.379
4018	781.81	9916.188	37410.32
10167	771.25	13418.462	34367.434
11018	762.75	13762.364	33523.398
3948	761.94	10108.18	35334.938
3149	732.5	9471.307	33959.102
10217	703.44	13517.351	35691.113
5478	689.01	10776.593	35837.688
12386	687.71	14611.106	33936.395
6371	683.9	11567.878	38959.461
3055	666.94	9351.651	34333.57
9938	665.01	13292.786	36416.273
6712	656.1	11821.422	34595.586
2151	649.16	9033.902	38041.34
8904	641.96	12518.58	37466.453
3830	640.81	9779.776	33188.148
9633	637.55	12961.399	37983.566
3470	625.18	9629.624	39365.305
10467	623.84	13733.983	39297.023
3765	612.23	9713.359	34812.43
11569	608.82	14155.492	36983.594
5315	602.46	10712.695	33276.867
8294	600.66	12175.815	38608.441
4660	599.09	10540.113	34188.664
2185	598.9	9016.689	37169.547
1736	594.32	8423.083	33743.121
9069	593.84	12887.323	39203.5
5000	591.29	10581.611	38962.887
11775	590.06	14324.744	33516.895
9513	589.3	12950.184	35597.516
4781	589.09	10539.518	36977.336
9807	587.65	13232.242	38826.031
6600	586.98	11561.869	33928.832
8326	585.2	12265.572	39176.445
10416	585.1	13550.298	39227.656
11319	583.47	13943.454	38403.324
4837	583.19	10396.705	38030.027
5760	582.32	11167.64	38667.383
11219	581.06	13894.039	36412.191
3785	580.26	9804.946	34328.176
10068	579.93	13152.371	33862.941
8653	579.6	12293.808	34357.086
3819	576.96	9691.726	33528.031
8729	575.22	12496.914	33645.988
11479	573.44	14147.524	38673.363
8710	573.38	12323.63	33142.453
4701	573.19	10388.179	35072.32
6587	571.69	11527.969	34164.043
6677	569.43	11835.105	33544.813
3276	567.96	9674.285	36986.332
5232	565.68	10600.892	34509.688
3561	562.71	9749.841	38738.992
11199	560.2	13837.248	36114.711
12369	559.87	14551.575	34165.051
8791	559.53	12556.795	34970.91
8179	558.67	12063.572	36121.355
972	554.47	8246.736	36291.879
10308	550.08	13425.172	37493.664
10245	545.12	13375.704	36258.512
12362	544.18	14611.297	34384.773
5600	543.86	10852.067	38167.852
9788	542.36	13190.374	39183.434
4439	540.35	10265.246	33396.324
11132	531.75	13891.176	34904.43
9441	530.52	13117.518	34154.426
8988	529.6	12674.112	39151.516
8695	526.21	12421.498	33395.887
3850	526.17	10061.436	33153.832
2014	525.04	8667.628	38760.762
2374	523.97	9253.025	33259.09
9276	522.96	12816.103	35332.695
10893	522.52	13563.034	36075.832
1753	522.15	8565.297	33478.941
5795	521.33	11154.451	38081.938
11712	521.16	14002.087	34262.199
5287	520.83	10708.824	33204.133
6108	519.93	11341.072	35086.668
4004	518.84	10025.684	36789.527
6617	517.92	11448.358	33532.156
7000	517.76	11712.517	39103.547
2150	516.84	8983.122	38025.785
6125	515.73	11283.948	35539.457
5754	514.18	11141.633	39076.484
2245	513.82	8973.323	35847.719
11963	513.45	14407.66	37369.398
6423	512.99	11604.411	37695.398
5223	511.58	10747.896	34748.441
5059	510.7	10634.941	37825.27
7968	510.06	11874.208	34233.648
4445	509.14	10228.097	33249.426
3231	507.84	9684.341	35781.84
8605	507.42	12305.297	35290.332
2682	507.42	9209.663	39715.742
1997	506.56	8680.751	38293.477
826	506.06	8125.213	34054.527
9971	504.87	13320.056	35790.047
3538	504.56	9743.954	39281.988
967	503.82	8205.493	36164.68
6080	501.15	11321.833	34598.93
10290	498.68	13504.063	37352.195
5811	498.61	11169.18	37818.609
4941	496.38	10675.014	39980.426
9368	494.03	12868.606	33546.449
11505	493.49	14073.972	38471.727
3799	492.94	9839.82	33883.645
7811	491.14	11948.598	37372.703
5699	491	11120.133	39906.211
3863	490.73	9917.125	33508.133
3790	486.5	9722.795	34180.402
10152	485.68	13450.258	34092.871
716	485.48	8172.088	36765.613
2012	484.85	8759.425	38717.906
12127	484.68	14624.994	39546.914
1609	484.2	8474.188	36796.773
11529	483.07	14187.976	37368.895
2358	481.56	8928.98	33045.535
6689	481.56	11652.743	34021.41
11728	479.83	14162.074	33915.152
11249	477.86	13786.524	36898.648
186	477.19	7769.493	36465.219
10377	477.17	13432.813	38520.879
4198	475.06	10246.042	39120.539
2859	473.57	9428.218	37508.77
8296	473.3	12244.631	38633.172
5368	473.07	10878.22	33392.18
12038	471.75	14375.855	38895.281
9944	470.43	13264.843	36259.043
132	469.68	7896.986	35623.766
10947	468.86	13768.485	35016.746
11982	467.76	14241.342	37886.777
12291	466.14	14415.181	36269.949
3518	465.33	9737.763	39681.66
2057	464.91	8747.26	39718.5
9150	464.91	12722.308	37240.207
1830	464.85	8700.871	35227.266
1828	460.04	8828.78	35166.266
4990	459.53	10733.482	39115.852
10111	459.09	13523.457	33076.68
1688	458.36	8594.443	34825.527
790	457.34	8079.125	35351.203
4916	456.77	10486.233	39925.141
2081	456.63	8936.62	39470.566
1070	455.89	8304.165	37791.773
11047	454.26	13868.72	33276.422
12089	453.47	14203.195	39821.098
2401	451.67	9244.082	33528.961
11837	450.39	14390.956	34567.922
4736	447.78	10431.058	35819.633
12244	447.59	14549.681	36922.387
2369	447.32	9148.256	33191.063
8798	445.71	12588.514	35150.387
9181	445.62	12902.969	36715.891
11121	445.04	13913.329	34608.633
12289	443.99	14607.2	36250.668
10083	443.84	13343.619	33502.465
9093	443.68	12898.454	38480.465
10207	442.8	13424.272	35564.73
11143	442.27	13968.468	35131.438
2376	440.25	9069.274	33298.969
12011	439.07	14362.495	38272.68
1663	438.72	8495.423	35317.867
11715	437.5	14193.145	34000.164
8089	437.32	12117.603	34389.719
68	436.08	7976.485	34466.027
4899	434.12	10513.47	39693.57
1901	432.36	8665.445	37121.867
3054	432.02	9449.394	34320.176
3012	431.98	9411.485	35300.988
97	431.81	7791.161	35045.176
12351	431.81	14627.359	34683.957
1930	431.21	8751.198	37566.832
8109	429.79	12099.154	34728.344
10380	429.62	13503.265	38614.297
6004	429.09	11169.39	33658.047
9979	428.38	13295.179	35598.734
9451	428.32	13067.924	34568.098
6843	428.13	11838.083	37851.051
12178	427.5	14569.156	38326.344
10194	427.4	13414.912	35259.672
12272	426.33	14615.385	36682.207
2064	424.76	8635.292	39868.965
6504	421.82	11623.81	36025.191
6984	421.56	11815.287	38774.305
1336	421.17	8567.93	38725.609
9109	420.87	12786.211	38198.531
4353	420.79	10259	35411.461
10901	420.1	13676.131	35917.77
8889	419.83	12635.209	37182.012
9417	419.56	13118.707	33620.043
11878	419.14	14354.699	35667.344
8487	418.76	12414.911	37537.867
2431	418.24	9090.172	34534.391
2747	417.84	9471.105	39021.285
503	415.58	7836.037	38696.813
10632	414.99	13740.312	37299.664
4305	411.23	10262.495	36351.352
8169	408.63	12075.879	35974.402
3590	408.61	9905.927	38248.539
6650	408.49	11513.366	33104.828
8580	407.28	12343.844	35945.102
5358	406.86	10919.068	33169.883
9472	406.59	12936.262	34855.578
7739	406.36	11940.629	38543.848
8819	405.35	12699.584	35435.973
2291	405.23	9040.778	34664.512
11117	405.1	13968.075	34446.129
209	404.18	7966.547	36975.313
9397	403.15	13040.434	33110.402
12020	402.97	14224.025	38448.133
3090	401.4	9466.931	33562.488
11486	401.35	14177.335	38740.406
7825	400.87	11861.868	37072.777
6112	399.99	11295.556	35192.438
11504	399.62	14098.366	38433.289
3569	399.41	9812.995	38520.43
8249	399.41	12115.458	38083.039
6081	398.51	11212.387	34605.871
1841	397.97	8648.531	35588.309
4522	397.95	10497.771	33741.207
10508	397.95	13669.725	38342.414
609	397.92	8125.165	39222.828
8915	397.59	12500.551	37790.977
7785	397.49	12024.676	38129.414
8861	397.36	12496.231	36590.492
7806	396.21	11886.308	37606.344
11443	396.17	14122.132	39303.43
5701	396.1	11023.273	39933.152
1795	395.77	8828.378	33991.195
853	395.35	8161.89	33019.277
8853	395.14	12525.48	36362.48
4106	395.02	10088.05	39332.094
816	393.91	8194.184	34342.453
11372	393.66	13927.281	39366.094
12144	392.74	14505.829	39240.301
4373	392.51	10327.465	35032.691
1878	392.11	8663.749	36411.098
6133	391.67	11341.397	35790.488
11096	391.42	13798.308	34115.602
11875	391.21	14209.554	35549.93
11828	390.87	14257.947	34452.734
10887	390.41	13655.338	36248.961
4984	390.33	10715.92	39008.973
4138	390.08	9971.5	39921.273
11830	390.04	14296.057	34490.805
2443	389.66	9176.578	34629.664
42	389.56	7672.084	33951.047
6490	389.35	11585.382	36300.602
2677	389.3	9231.302	39621.215
7791	388.41	11892.499	37961.336
10225	388.2	13449.419	35777.238
7962	388.03	11946.153	34396.773
5113	386.12	10621.349	36698.469
5499	385.79	10791.459	36415.527
3141	385.73	9674.658	33765.02
4397	385.62	10199.806	34583.039
12313	385.62	14450.548	36022.758
6582	385.56	11608.809	34333.785
1647	385.46	8434.675	36060.047
8212	385.06	12132.571	36895.66
11534	384.68	14011.215	37414.055
8788	384.53	12538.569	34907.684
10406	384.01	13472.241	39061.559
1720	382.88	8462.899	34022.395
8607	382.4	12470.105	35300.449
607	382.32	7988.452	39150.273
6661	381.44	11703.05	33231.457
4344	381.44	10099.393	35341.496
12093	381.21	14312.934	39901.039
8251	381.12	12066.265	38106.223
9066	380.43	12901.479	39156.813
9869	380.18	13277.278	37828.719
8827	379.49	12683.672	35649.156
2176	379.35	8963.46	37508.305
8020	379.33	12009.612	33245.793
8493	378.76	12333.917	37447.738
2748	378.18	9437.017	39024.094
10137	377.88	13552.504	33802.492
11016	377.74	13745.768	33949.227
9205	377.67	12865.393	36407.574
11320	377.65	13827.744	38418.652
12060	377.61	14202.773	39332.367
12225	377.44	14518.645	37211.594
9701	377.28	12955.154	39290.289
2214	376.73	8959.021	36500.266
494	375.75	7811.13	38478.578
3887	375.67	10064.09	34069.43
2307	375.54	8947.535	34443.195
1845	375.48	8740.66	35637.973
1980	375.35	8737.762	37892.398
11086	375.12	13799.302	33921.367
6770	375.06	11836.281	35930.117
5133	374.7	10764.208	36114.238
6688	374.51	11637.98	33979.258
262	374.49	7864.729	37648.656
130	373.82	7817.311	35615.559
1112	373.78	8259.472	38962.969
10170	373.34	13525.703	34448.117
9375	372.86	12906.751	33385.32
4335	372.86	10174.479	35511.98
6726	372.23	11629.979	35024.012
9357	372.13	12782.637	33727.148
6271	371.67	11263.907	39232.145
11959	371.65	14384.337	37310.395
1073	370.92	8248.207	37802.863
9147	370.64	12890.968	37205.352
10618	369.7	13609.685	37401.266
6425	369.51	11537.196	37702.059
6399	369.31	11570.974	38271.008
9801	369.2	13144.88	39035.48
11975	369.18	14280.643	37695.586
11686	368.91	14073.858	34763.488
5820	368.74	11088.07	37500.895
4883	368.64	10499.212	39234.645
7996	368.49	11920.498	33498.426
6804	368.34	11818.215	36773.195
836	368.01	8168.621	33544.492
9042	367.92	12862.846	39711.484
2640	367.88	9053.034	39019.934
11713	367.84	14191.153	34273.328
1763	367.69	8808.929	33026.457
3637	367.57	9771.78	36877.148
11521	367.46	14154.336	37701.543
6298	367.15	11371.961	39885.496
877	366.71	8385.817	33604.23
12328	366.36	14472.012	35285.898
4241	366.25	10305.896	37864.648
9689	366.23	13059.702	39082.137
7423	366.08	11991.793	38506.191
11636	365.9	14034.456	35660.387
9791	365.71	13154.132	39265.523
2719	364.85	9278.17	39462.934
7742	364.75	11863.913	38337.508
6139	364.2	11278.056	35817.668
3075	364.01	9474.932	33914.758
9572	363.51	13050.75	36740.266
5261	363.32	10572.306	33938.949
4676	363.32	10462.671	34506.676
2996	362.93	9474.797	36059.984
4795	362.74	10522.994	37380.695
10214	362.69	13442.598	35628.289
7826	362.69	11926.966	37071.43
228	362.67	7650.927	37222.824
2059	362.63	8768.917	39760.941
261	362.63	7951.147	37603.129
9941	362.51	13303.399	36517.805
3041	362.13	9391.402	34934.203
9047	361.94	12902.138	39576.117
673	361.92	8092.962	37909.039
2397	361.88	9085.593	33471.684
9961	361.75	13328.605	36184.34
6714	361.61	11756.312	34643.039
6061	361.59	11391.316	33977.371
11480	361.48	14203.696	38675.324
10949	361.31	13648.433	35084.598
9943	361.12	13294.874	36229.555
9096	360.77	12874.807	38583.086
9673	360.67	13053.398	38751.07
2474	360.39	9128.021	35345.906
7891	360.18	12043.875	35658.285
9225	360.16	12912.867	36324.234
6593	359.95	11576.953	34082.039
8145	359.95	12221.904	35502.957
5031	359.72	10574.895	38171.695
9746	359.66	12931.708	39783.938
10385	359.62	13433.82	38644.563
5659	359.39	10959.124	39500.922
11414	359.2	14090.015	39804.621
4369	358.99	10174.679	35003.824
8926	358.95	12678.755	37947.055
5374	358.89	10980.964	33544.93
9336	358.8	12717.293	34003.266
11193	358.62	13860.86	36020.199
11108	358.55	13809.188	34322.066
3250	358.51	9671.395	36245.105
2485	358.39	9147.176	35529.453
12410	358.28	14596.303	33091.328
336	358.11	7978.614	38194.039
11354	357.82	13929.466	39059.719
3046	357.26	9443.661	34493.758
11127	357.25	13947.748	34733.641
5843	357.15	11150.334	37131.387
10317	357.13	13548.676	37680.453
7989	357.02	12023.357	33673.004
9681	356.9	12966.905	38961.203
9214	356.88	12818.451	36245.102
5727	356.8	11045.209	39339.395
9228	356.71	12721.599	36068.855
11735	356.57	14192.734	33742.438
2181	356.52	9046.202	37344.98
4840	356.08	10381.759	38109.832
11732	355.92	14197.539	33664.262
2159	355.71	8992.569	37990.293
2213	355.58	8995.486	36493.039
3817	355.46	9749.038	33508.953
5836	355.43	11051.909	37323.531
6802	355.25	11773.935	36673.773
11747	355.14	14165.259	33211.484
5934	355.1	11032.658	35256.691
902	354.66	8224.109	34095.723
3038	354.64	9352.658	34850.004
124	354.62	7881.683	35535.793
6225	354.56	11406.295	38267.496
6608	354.51	11598.135	33685.125
6604	354.43	11599.626	33661.176
552	354.01	7732.836	39573.297
2970	353.99	9364.639	36400.156
860	353.97	8219.055	33082.691
10921	353.45	13679.65	35605.301
8536	353.39	12432.132	36791.559
4449	353.38	10219.792	33315.613
11730	353.38	13993.341	33975.742
4205	353.32	10248.944	38682.617
5988	353.32	11125.873	34019.781
7947	353.15	11934.567	34690.906
891	353.11	8219.739	33921.137
3996	353.01	10108.299	36516.91
5229	352.8	10686.017	34472.938
12214	352.69	14552.253	37540.465
10948	352.63	13758.007	35053.629
11935	352.53	14342.476	36898.977
12113	352.48	14579.772	39605.969
10047	352.46	13259.852	34342.242
11587	352.4	13991.839	36403.453
9311	352.4	12910.265	34517.27
11658	352.36	14121.722	35240.352
10971	352.07	13619.623	34502.637
2010	351.84	8798.009	38713.77
8449	351.69	12481.213	38558.648
4163	351.4	10131.292	39671.137
12032	351.02	14296.052	38724.301
6367	350.52	11498.341	38889.242
6550	350.25	11600.233	35231.91
7068	350.21	12029.653	39569.316
10438	350.18	13450.438	39849.691
3002	350	9351.952	35594.816
2380	349.91	9212.836	33309.473
12208	349.85	14575.784	37757.453
11497	349.81	14085.982	38319.367
9655	349.6	12930.381	38458.566
11723	349.6	14094.073	34125.441
3305	349.26	9582.626	37449.816
9071	349.24	12805.385	38956.117
11024	349.18	13609.592	33391.094
11565	349.01	14174.144	36907.496
12021	348.95	14341.978	38467.695
1138	348.68	8299.419	39498.457
8929	348.53	12507.515	38116.129
10969	348.51	13599.106	34480.129
10602	348.51	13725.902	37720.219
6638	348.07	11423.534	33261.941
4512	347.74	10391.016	33467.27
2458	347.49	9228.607	34924.219
521	347.48	7764.95	38851.824
11166	347.3	13898.818	35624.906
3630	347.26	9904.687	37304.84
6363	347.21	11566.73	38842.895
3240	347.21	9658.269	36033.766
6721	347.19	11806.254	34901.051
11807	347.07	14325.372	34098.793
11491	347.07	14013.503	38558.867
4877	347.05	10553.558	39015.098
4417	347	10264.582	34076.844
204	346.86	7754.374	36898.875
1602	346.5	8625.001	36968.574
5410	346.29	10798.273	34355.504
9920	346.25	13255.203	36825.809
3868	346.17	10043.024	33637.691
6015	346.15	11076.452	33426.164
6386	345.92	11614.483	38393.332
6305	345.83	11594.776	39833.48
6320	345.75	11623.81	39674.422
8985	345.64	12700.032	39039.461
6500	345.56	11429.967	35926.57
5970	345.46	11124.182	34605.348
4939	345.33	10759.453	39958.152
3330	345.29	9666.79	38247.262
5385	345.25	10943.796	33681.781
5530	344.95	10941.753	36644.68
9295	344.89	12718.395	34826.688
3570	344.7	9867.433	38560.48
10237	344.64	13363.871	36085.523
4822	344.54	10501.458	37961.32
8022	344.47	12037.211	33308.57
11234	344.43	13778.549	36687.234
9626	344.22	13061.708	37843.129
7954	344.2	12047.092	34612.336
6307	344.14	11520.043	39908.258
1314	344.08	8517.622	39210.844
4253	344.08	10304.506	37804.934
5844	344.07	11184.533	36899.902
8024	343.8	12008.407	33056.078
5705	343.76	11096.238	39959.438
6340	343.64	11466.624	39167.414
12026	343.55	14266.078	38631.902
868	343.47	8330.936	33296.508
10975	343.3	13645.559	34537.348
9233	343.26	12862.748	36004.945
9934	342.95	13298.74	36699.016
8613	342.95	12292.491	35162.219
8406	342.86	12323.824	39380.516
3740	342.84	9853.776	35330.98
9945	342.72	13324.973	36276.262
11297	341.98	13987.12	37941.16
1519	341.84	8421.934	37762.867
9367	341.67	12821.696	33497.441
9098	341.67	12860.382	38635.27
10235	341.5	13445.357	36025.984
5005	341.44	10711.952	38688.129
9056	341.31	12906.911	39380.148
2255	341.13	8880.091	35446.551
2753	341.11	9395.413	39098.164
12202	341	14513.871	37986.852
9680	340.85	13095.801	38963.895
54	340.81	7889.423	34157.211
4393	340.81	10163.356	34773.012
10077	340.79	13161.636	33680.664
9476	340.69	12939.642	34928.879
3463	340.58	9541.754	39350.414
3177	340.44	9582.179	34786.414
806	340.41	8112.815	34834.195
8356	340.21	12100.367	39725.887
2487	339.98	9252.945	35560.949
7990	339.74	11876.872	33694.953
4881	339.47	10506.851	39201.148
11419	339.41	14161.482	39836.762
10119	339.35	13350.547	33362.891
793	339.35	8098.974	35145.68
11192	339.16	13829.349	36018.043
8032	339.06	12075.689	33111.242
5115	338.95	10687.191	36405.762
7097	338.91	12055.756	38918.609
4091	338.7	10088.275	38947.184
8437	338.66	12290.528	38658.66
3946	338.55	10115.812	35329.305
9937	338.51	13233.906	36410.004
6093	338.28	11332.494	34833.758
12227	338.24	14477.732	37033.898
2455	338.05	9215.559	34851.305
2441	337.97	9243.755	34583.508
19	337.74	7772.493	33379.547
3025	337.7	9366.299	35162.039
10299	337.7	13543.495	37427.727
4536	337.65	10508.119	33988.586
1910	337.57	8652.905	37262.77
7945	337.42	11901.71	34637.273
3876	337.38	9920.539	33883.188
11326	337.3	13947.786	38468.195
5859	337.09	11086.099	36660.031
11652	336.94	14091.87	35376.672
11362	336.8	13832.859	39127.684
9425	336.67	13027.578	33953.133
2983	336.31	9450.089	36107.957
4107	336.21	9958.241	39352.227
4172	336.19	10251.947	39497.785
8327	336.19	12107.57	39182.543
12163	335.69	14507.051	38702.059
8738	335.64	12630.246	33722.953
4979	335.64	10586.394	39204.484
7078	335.58	11989.686	39197.863
6871	335.52	11652.47	38447.035
4725	335.27	10349.065	35530.152
2958	335.23	9271.05	36864.289
9618	335.1	13081.116	37612.242
2624	335.06	9263.097	38678.824
8383	334.79	12441.947	39650.836
9034	334.75	12821.537	39984.305
2725	334.7	9423.944	39589.246
11111	334.64	13787.69	34351.547
6442	334.6	11593.324	37453.773
8033	334.49	12256.084	33115.641
4150	334.29	10175.778	39827
4994	334.18	10738.601	38830.289
8572	334.05	12407.513	36096.316
2475	333.99	9100.787	35355.219
10885	333.89	13582.857	36230.316
6598	333.84	11461.786	33887.68
1976	333.66	8758.534	37847.52
11519	333.51	14157.473	37899.992
8450	333.43	12442.359	38569.727
11441	333.34	14154.043	39300.531
8059	333.32	12207.844	33723.711
10649	333.26	13718.113	37032.199
241	333.16	7695.59	37447.887
8186	333.11	12222.686	36329.277
614	333.01	8137.246	39051.945
6776	332.95	11687.303	36054.965
2363	332.84	9239.72	33013.66
11822	332.7	14242.785	34397.695
9515	332.7	12937.965	35764.055
8893	332.69	12494.606	37249.441
10255	332.69	13349.727	36535.727
5397	332.67	10848.361	34002.102
8627	332.59	12412.327	34826.477
9211	332.49	12830.526	36486.059
8386	332.47	12348.059	39707.516
8824	332.47	12657.953	35551.953
4249	332.36	10308.115	37753.848
11649	331.92	14200.292	35341.773
9186	331.69	12831.132	36785.594
8017	331.67	11910.087	33200.008
5925	331.52	11094.048	35124.746
4740	331.25	10549.71	35848.195
7897	331.21	11927.355	35436.316
8011	331.15	12055.147	33391.531
8444	331.13	12410.267	38745.332
11716	330.92	13999.189	34018.027
6377	330.79	11551.108	38785.008
4672	330.71	10416.71	34427.395
8626	330.64	12443.308	34805.293
11305	330.5	13944.3	38171.133
219	330.44	7683.42	37107.777
12236	330.44	14597.538	37127.078
7041	330.44	11840.215	39948.496
1693	330.39	8457.606	34650.859
4164	330.29	10293.635	39695.246
3064	330.1	9384.775	34206.848
6687	330.1	11692.252	33963.836
4871	330.06	10527.348	38762.723
10091	330.02	13179.727	33432.531
8753	329.98	12688.428	34038.391
8468	329.91	12467.932	38276.238
12319	329.89	14601.053	35821.133
4714	329.87	10391.711	35362.363
927	329.75	8337.72	35140.207
8540	329.72	12386.086	36588.973
1275	329.72	8585.314	39799.07
8903	329.56	12662.688	37442.633
539	329.14	7757.104	39271.262
3482	329.01	9682.793	39574.254
2690	328.85	9100.462	39794.289
5060	328.68	10699.298	37579.422
7890	328.51	12043.403	35629.781
5603	328.34	10855.588	38349.176
11048	328.32	13811.202	33301.863
3988	328.2	9916.727	36102.059
1101	328.01	8406.128	38535.012
10892	327.84	13601.439	36384.523
4354	327.67	10259.715	35104.375
5962	327.63	11026.141	34497.938
9099	327.23	12737.087	38313.188
3712	327	9847.063	35774.313
9693	326.94	13068.735	39199.469
2749	326.77	9446.641	39068.609
11773	326.52	14392.693	33480.969
12242	326.52	14578.036	36908.188
5675	326.5	10864.072	39634.066
1636	326.5	8610.232	36122.805
7822	326.44	11861.856	37038.746
7817	326.38	11978.187	37232.539
12082	326.36	14387.588	39627.949
4534	326.19	10516.367	33937.895
2681	326.13	9142.289	39709.414
6346	326.06	11523.623	39244.797
1342	326.04	8604.397	38622.785
12114	325.92	14490.859	39618.203
4210	325.87	10283.768	38784.223
3454	325.85	9666.93	39232.141
6211	325.73	11391.997	37930.195
7969	325.64	12017.393	34247.254
9116	325.62	12783.434	38017.34
2668	325.5	9253.302	39311.293
8583	325.46	12306.074	36009.984
8971	325.25	12619.929	38845.105
8512	325.16	12283.781	37076.109
6221	325.06	11340.665	38167.215
6644	325	11543.017	33014.352
7952	325	12052.043	34484.332
9410	324.79	13091.627	33525.992
1950	324.79	8823.495	37687.031
11112	324.75	13889.864	34400.957
11211	324.75	13922.535	36251.414
9446	324.62	13105.61	34348.203
2067	324.56	8921.85	39772.727
3832	324.51	9879.143	33200.563
11956	324.49	14300.093	37296.043
1093	324.41	8372.206	38429.32
12067	324.24	14342.119	39388.285
6560	324.22	11548.114	35010.957
2288	324.18	9036.777	34628.066
12018	324.16	14355.978	38418.949
11641	324.14	13987.748	35493.199
12322	324.08	14422.106	35468.516
9796	324.03	13177.055	38999.41
1317	323.93	8528.876	38974.895
9630	323.8	13077.261	37897.426
10096	323.74	13234.642	33201.824
9371	323.74	12707.565	33605.883
11452	323.66	14049.243	39117.285
8684	323.64	12410.311	33761.555
7004	323.59	11783.378	39250.047
11300	323.57	13910.508	37995.508
11141	323.55	13816.202	35080.152
4763	322.97	10354.593	36531.465
2976	322.97	9390.874	36542.641
1745	322.95	8413.928	33584.598
3651	322.92	9709.694	36851.883
2187	322.92	8889.843	37182.414
5658	322.92	10774.979	39482.574
1886	322.82	8677.27	36684.652
11891	322.72	14328.183	36081.566
5606	322.67	10906.814	38490.316
11228	322.61	13946.857	36583.016
12052	322.49	14346.009	39129.586
10904	322.4	13735.936	35994.195
7780	322.38	11862.862	38274.852
8034	322.32	12169.63	33152.34
12324	322.28	14475.698	35530.297
6256	322.13	11321.566	38993.238
10192	322	13360.191	34977.23
6531	322	11613.911	35540.578
10078	321.98	13346.262	33693.922
11759	321.79	14227.409	33141.973
9215	321.73	12911.304	36256.66
5408	321.71	10906.347	34338.652
10269	321.52	13433.627	36949.09
3016	321.48	9481.694	35337.238
207	321.31	7886.352	36922.09
1052	321.19	8313.255	37715.852
11940	321.1	14294.822	36957.027
11872	321.1	14236.16	35538.23
8484	321	12432.945	37730.805
11721	320.98	14032.982	34102.309
3210	320.9	9523.066	35392.746
535	320.88	7672.391	39161.145
9135	320.81	12775.043	37829.102
307	320.81	7878.646	38141.109
8363	320.73	12158.472	39911.199
9343	320.67	12888.926	34114.191
9445	320.64	13085.442	34263.313
685	320.64	8134.384	37539.348
1021	320.56	8230.589	37529.406
9534	320.41	13032.865	36063.84
3795	320.14	9831.375	34072.188
4866	320.06	10495.858	38590.859
6150	320.04	11297.407	35993.898
4318	320	10145.595	36062.379
1696	319.97	8502.172	34712.57
115	319.91	7664.25	35392.453
200	319.89	7679.897	36847.926
6670	319.87	11637.15	33408.828
2290	319.85	8995.522	34651.109
4268	319.51	10300.47	37277.645
3761	319.49	9763.644	35061.379
759	319.47	8063.534	35969.551
12059	319.26	14222.289	39295.652
6089	319.16	11314.604	34736.594
7849	319.16	11867.656	36566.484
576	319.12	7943.502	39947.809
9874	319.1	13145.112	37535.977
5207	318.95	10702.736	34884.184
8322	318.89	12163.872	39145.59
8052	318.89	12089.664	33546.77
12332	318.85	14475.289	35402.004
6983	318.78	11630.722	38765.996
2550	318.74	9024.901	37166.469
9380	318.64	12840.205	33217.391
4103	318.55	10119.032	39216.18
3796	318.47	9737.969	34119.801
2806	318.36	9455.645	38348.676
8823	318.18	12525.339	35520.996
8457	318.11	12390.984	38451.227
3922	318.07	10063.53	34917.934
3766	318.03	9868.603	34814.309
3867	318.03	10073.479	33617.551
5394	317.99	10907.609	33930.965
11854	317.93	14400.858	35092.617
2462	317.86	9192.016	34958.699
12013	317.86	14391.124	38300.703
8713	317.76	12550.423	33111.895
2707	317.61	9464.36	39909.613
5250	317.57	10678.339	34040.344
5468	317.51	10946.643	35637.148
9167	317	12736.017	36918.152
2938	316.96	9459.529	37242.723
11745	316.96	14038.731	33473.625
968	316.77	8216.865	36233.543
2202	316.56	8932.378	36600.953
7005	316.48	11741.344	39260.895
10114	316.44	13371.609	33220.695
10630	316.33	13568.073	37205.871
5206	316.25	10632.847	34879.203
5422	316.25	10964.752	34778.363
8050	316.21	12096.058	33472.719
10475	316.15	13719.785	39192.527
9817	316.02	13336.022	38707.426
201	316.02	7958.779	36875.664
8982	316.02	12496.399	38977.348
9604	315.96	12970.207	37339.324
8482	315.73	12399.323	37684.094
6692	315.64	11820.45	34115
4234	315.6	10200.623	38080.988
6723	315.6	11833.461	34931.57
9362	315.52	12823.037	33806.523
12169	315.52	14548.86	38475.895
1710	315.48	8601.375	34330.477
10865	315.46	13661.347	36749.688
10191	315.42	13446.982	34980.672
12042	315.39	14406.362	38973.258
6701	315.35	11800.225	34359.723
6238	315.31	11175.086	38661.945
2692	315.21	9262.863	39853.977
6254	315.19	11388.234	38890.133
334	315.1	7669.503	38177.93
8399	315.06	12430.752	39279.488
9839	315	13225.837	38175.891
3282	314.98	9635.089	37139.66
12385	314.97	14443.182	33929.777
2544	314.58	9058.334	37097.539
11363	314.54	13858.258	39131.973
10	314.26	7931.129	33145.777
4755	314.2	10522.2	36187.336
1607	314.18	8461.316	36711.109
575	313.93	7882.099	39936.914
8226	313.74	12090.612	37291.844
4343	313.74	10335.48	35333.004
1045	313.72	8301.994	37655.852
12132	313.53	14419.469	39566.875
6039	313.51	11316.476	33440.23
10462	313.47	13720.929	39740.551
2461	313.47	9238.985	34957.117
12116	313.39	14430.714	39637.836
12254	313.3	14490.16	36744.066
8872	313.3	12697.898	36908.887
12380	313.15	14616.37	34132.695
7032	313.05	11749.292	39691.191
6599	312.93	11543.083	33886.793
748	312.82	8156.22	36362.648
9377	312.8	12766.522	33419.309
5912	312.8	11162.704	35515.664
1782	312.59	8832.976	33582.273
6509	312.55	11446.61	35820.813
926	312.53	8309.281	35117.203
778	312.4	8168.837	35733.754
11758	312.28	14300.864	33135.039
9125	312.28	12714.175	37872.383
11868	312.21	14329.592	35462.563
6704	312.17	11787.939	34420.547
8879	312.05	12534.173	36958.816
9310	312.05	12709.805	34509.383
1100	312.01	8328.994	38525.051
2197	311.86	8854.493	36741.355
9442	311.86	12998.679	34167.324
4319	311.8	10275.793	35745.832
11981	311.78	14374.134	37815.492
11153	311.69	13819.984	35293.945
10995	311.44	13692.559	34241.148
7876	311.29	11970.721	35951.039
11033	311.27	13616.795	33234.098
11382	311.13	13968.638	39552.551
11466	311.08	14165.934	38997.617
6044	310.98	11300.471	33643.48
11051	310.87	13813.29	33336.504
4454	310.65	10241.396	33026.66
8307	310.65	12074.458	38739.762
2051	310.65	8817.144	39659.324
5923	310.6	11196.842	35485.309
1986	310.31	8641.575	37978.117
7956	310.31	12039.736	34345.883
24	310.29	7835.869	33441.293
11564	310.19	14098.459	36897.945
8375	310.19	12425.045	39830.379
3589	310.02	9843.162	38220.652
8865	310.02	12611.255	36747.84
10015	309.87	13256.919	35120.027
5977	309.79	11195.248	34424.629
10316	309.75	13514.257	37608.832
3821	309.72	9856.643	33569.941
10040	309.6	13185.458	34766.207
11799	309.56	14383.921	34000.156
3991	309.43	10072.521	36208.398
12030	309.37	14405.718	38704.16
6612	309.28	11606.967	33771.953
10627	309.16	13585.409	37486.758
12338	309.01	14461.165	35197.883
2027	308.97	8781.333	39026.094
2001	308.89	8775.96	38512.84
1758	308.89	8548.715	33043.316
277	308.64	7700.174	37900.203
894	308.45	8314.557	33977.863
213	308.36	7938.356	37020.938
7970	308.32	11928.426	34253.578
1723	308.18	8576.122	34108.273
11107	308.05	13941.112	34312.305
1705	308.01	8619.336	34487.324
5079	307.93	10757.348	37072.855
12158	307.88	14495.771	38861.281
6438	307.88	11444.756	37362.512
11718	307.84	14186.083	34052.391
5791	307.78	11022.388	38294.59
11364	307.76	13968.957	39132.359
9010	307.74	12509.415	39605.641
2969	307.59	9449.41	36696.055
6182	307.53	11225.353	37035.383
10603	307.51	13745.352	37742.648
8030	307.49	12159.612	33047.047
11789	307.42	14273.54	33739.109
4538	307.36	10540.292	33991.887
6174	307.3	11405.57	36751.484
159	307.26	7653.765	36072.031
3507	307.19	9717.468	39823.504
7835	307.19	11996.177	37177.77
2125	307.13	9023.528	38705.238
3093	307.07	9276.085	33388.652
11095	307.05	13964.558	34064.094
898	307.03	8377.979	34004.332
9648	307	12964.954	38312.375
2178	307	9005.233	37258.133
1721	306.71	8434.637	34057.59
4333	306.67	10258.939	35458.102
11662	306.48	14018.394	35006.293
5210	306.46	10679.512	34903.273
9322	306.44	12821.997	34318.012
1094	306.25	8257.598	38433.664
2993	305.9	9422.684	36002.305
12318	305.88	14542.901	35777.762
8038	305.87	12167.835	33349.785
4410	305.87	10302.843	33993.246
3866	305.73	9944.577	33584.34
4926	305.67	10717.781	39772.172
11704	305.42	14172.241	34147.949
3512	305.33	9790.43	39980.129
11405	305.31	13892.088	39964.879
9393	305.25	12960.169	33025.441
11687	305.08	14097.864	34775.539
10914	305.04	13601.612	35781.836
8215	305	12227.268	36950.941
5895	305	11002.665	35919.148
6147	305	11385.77	35971.203
3067	304.95	9365.381	34332.016
9395	304.91	13018.624	33070.629
9398	304.91	13105.172	33126.785
3888	304.89	10100.866	34115.879
11876	304.89	14405.034	35627.383
7086	304.79	11994.934	38978.566
5470	304.74	10882.836	35707.977
2532	304.62	9166.643	36683.945
5192	304.52	10619.104	35067.434
3189	304.43	9690.979	34951.008
9676	304.41	12964.02	38823.41
2265	304.29	9034.436	35369.227
9338	304.26	12862.408	34021.773
3658	304.2	9912.026	36670.707
65	304.2	7675.806	34379.465
9149	304.12	12914.69	37227.117
11408	304.06	14043.371	39762.414
8136	303.87	12122.413	35321.414
7840	303.87	12017.358	37000.949
3199	303.85	9593.088	35072.543
802	303.74	8157.616	35067.18
6287	303.7	11365.322	39563.441
6084	303.68	11384.16	34627.762
10110	303.43	13433.231	33058.273
7850	303.39	11954.108	36574.813
8243	303.28	12242.409	37863.504
6825	303.26	11711.527	37536.871
337	302.93	7901.086	38205.957
654	302.93	8191.563	38015.805
9519	302.92	12989.806	35871.254
560	302.88	7768.706	39721.84
1344	302.84	8571.885	38325.074
11881	302.78	14229.925	35814.609
9090	302.78	12801.506	38724.367
611	302.67	8075.963	38962.09
9773	302.61	13158.446	39639.941
8957	302.59	12562.098	38496.125
5738	302.4	11160.088	39125.168
4367	302.3	10210.678	34995.797
9508	302.28	12943.552	35596.898
10146	302.19	13480.026	34033.637
18	302.17	7728.919	33379.02
901	301.94	8403.7	34068.727
6132	301.94	11209.085	35776.727
2502	301.9	9267.479	36067.031
6694	301.8	11797.138	34207.285
9280	301.77	12864.342	35387.387
6002	301.71	11011.95	33963.27
2246	301.71	8902.891	35851.121
3990	301.65	9959.007	36197.668
3657	301.65	9770.343	36669.059
9843	301.61	13205.655	38043.324
8522	301.61	12473.173	36939.152
998	301.59	8383.647	36917.977
3763	301.38	9837.049	34789.516
6527	301.36	11548.073	35465.02
6868	301.34	11651.946	38406.332
9600	301.33	12972.305	37175.41
4025	301.33	9949.748	37441.137
8508	301.29	12436.925	37041.465
4127	301.17	9968.59	39627.02
490	301.15	7886.282	38444.992
561	301.13	7757.165	39717.48
9709	301.08	13094.827	39547.227
923	300.96	8335.479	34966.211
9304	300.94	12765.566	34702.199
3056	300.81	9476.302	34392.504
2711	300.81	9363.923	39626.977
6657	300.71	11770.915	33150.313
5565	300.64	10929.227	37343.945
8943	300.64	12668.424	38319.453
3203	300.62	9648.779	35158.867
7787	300.62	11994.343	37831.254
133	300.62	7654.538	35616.32
6564	300.58	11604.221	35073.309
11558	300.54	14014.31	37186.281
10815	300.29	13682.766	37161.688
845	300.29	8118.481	33194.176
10209	300.19	13489.357	35589.801
1307	300.14	8442.247	39408.152
167	300.12	7723.36	36215.383
333	300.06	7947.841	38173.102
10938	300	13561.698	35110.707
1984	299.96	8690.221	37933.039
11163	299.96	13938.019	35525.211
8324	299.89	12112.227	39151.898
6515	299.85	11488.45	35609.996
715	299.77	8087.686	36746.941
5998	299.72	11135.172	33816.227
216	299.7	7780.576	37042.465
8760	299.62	12565.635	34284.438
6750	299.58	11796.715	35521.355
5766	299.52	11185.455	38770.266
5004	299.52	10768.885	38656.117
554	299.37	7800.631	39612.789
527	299.35	7671.415	38973.516
9594	299.35	13070.54	37041.504
5333	299.26	10770.377	33123.258
11483	299.22	14123.873	38717.551
10961	299.1	13658.738	34642.5
6102	299.1	11223.477	34972.777
9134	299.05	12868.028	37817.758
1760	298.99	8481.752	33107.773
863	298.97	8210.413	33108.613
5901	298.97	11040.133	35770.977
9348	298.93	12738.339	33885.16
3313	298.89	9502.839	37492.668
10239	298.87	13434.62	36100.453
12219	298.83	14430.425	37436.344
11582	298.83	14014.686	36596.363
9418	298.78	12996.737	33643.711
3003	298.74	9475.138	35607.652
7082	298.72	11990.794	39257.813
8521	298.7	12297.28	36925.707
11235	298.7	13897.394	36690.363
12409	298.64	14510.551	33031.516
1674	298.64	8486.938	35240.824
3278	298.55	9542.127	37024.809
6053	298.55	11284.943	33888.465
2019	298.34	8648.939	38832.559
1865	298.26	8641.306	36138.223
9081	298.18	12874.176	38879.223
9960	298.18	13155.102	36169.645
11083	298.13	13778.34	33852.371
2362	298.11	8874.322	33113.832
1817	297.99	8819.917	34890.813
2581	297.99	9170.608	38133.145
4821	297.99	10434.258	37956.941
9095	297.97	12708.205	38558.684
4752	297.93	10363.585	36097.438
8513	297.78	12419.241	37115.34
7961	297.7	12013.208	34386.461
925	297.57	8388.439	35112.309
2045	297.44	8716.133	39392.359
7015	297.4	11833.412	39364.344
5349	297.4	10912.122	33027.961
4194	297.38	10342.03	38980.23
5199	297.36	10686.819	34825.602
10018	297.17	13160.689	35223.809
2822	297.15	9305.72	38421.934
11645	297.01	14016.178	35280.723
2256	297	8863.341	35462.465
10472	296.9	13742.316	39393.277
10426	296.9	13542.465	39358.711
884	296.86	8227.923	33869.746
8378	296.59	12400.041	39944.5
4132	296.57	10009.087	39750.832
5963	296.4	11110.886	34510.191
5892	296.36	11015.247	36212.504
5944	296.34	11090.788	34853.914
5276	296.29	10751.172	33604.305
2009	296.13	8645.768	38694.465
7909	295.96	11986.494	35305.734
11768	295.94	14272.689	33434.137
8942	295.92	12516.487	38310.773
4110	295.85	9968.902	39386.945
6703	295.67	11722.771	34418.613
11205	295.65	13986.025	36207.43
1601	295.58	8506.7	36952.781
9142	295.52	12777.003	37353.688
12105	295.44	14483.021	39821.723
10264	295.37	13415.412	36698.766
2042	295.27	8753.384	39336.781
2005	295.23	8829.001	38586.844
11123	295.21	13974.873	34669.285
6577	295.21	11467.514	34610.574
12246	295.21	14503.119	36940.828
5409	295.16	10861.74	34353.77
4675	295.14	10497.651	34500.164
6525	295.12	11449.745	35434.848
1825	295.06	8776.677	35090.305
12397	295.06	14535.252	33554.953
5909	294.98	11009.792	35436.676
4140	294.89	9990.867	39943.684
11861	294.87	14354.004	35314.871
295	294.85	7916.564	38099.031
11517	294.73	14081.746	38101.676
9307	294.37	12866.123	34464.676
4710	294.26	10530.665	35189.664
10103	294.24	13207.805	33324.809
8946	294.22	12514.455	38337.359
10076	294.2	13191.157	33673.574
1141	294.18	8307.342	39569.941
12100	294.16	14542.79	39785.129
10128	294.08	13388.712	33525.828
3550	293.97	9885.183	38937.738
7831	293.93	12027.408	37124.18
5380	293.91	10857.883	33645.262
1707	293.89	8547.265	34521.949
1437	293.8	8555.593	37888.809
7939	293.8	11953.431	34853.492
10820	293.7	13746.884	36963.348
8619	293.62	12458.14	35239.586
6806	293.6	11722.969	36978.938
4770	293.49	10450.558	36799.73
4969	293.47	10728.393	39351.188
12064	293.39	14309.098	39362.535
6432	293.32	11453.694	37539.484
819	293.28	8057.309	34248.539
4897	293.28	10539.201	39648.391
10622	293.2	13698.718	37426.762
9359	293.13	12734.792	33735.305
1664	293.05	8577.856	35361.668
6684	293.03	11706.41	33744.488
1597	292.99	8525.965	37175.371
6233	292.97	11295.832	38494.566
5053	292.95	10640.687	37897.453
11852	292.93	14294.425	35010.699
2261	292.88	8972.01	35285.852
1087	292.76	8349.037	38172.555
11934	292.63	14232.121	36885.18
6047	292.53	11354.56	33844.09
8597	292.46	12274.778	35422.492
6126	292.42	11352.14	35588.816
10130	292.4	13414.281	33669.105
3542	292.34	9875.244	38959.797
5610	292.3	10804.239	38632.914
12087	292.28	14387.144	39710.301
6530	292.28	11446.76	35513.719
5847	292.28	11120.975	36809.242
2108	292.26	9011.795	38963.004
996	292.09	8236.538	36863.16
3635	292.03	9784.588	37082.273
5120	292	10714.459	36537.953
4839	292	10537.216	38087.422
4922	291.98	10527.215	39957.012
3777	291.92	9862.091	34461.289
3129	291.92	9560.951	33657.953
5198	291.88	10617.691	34816.148
6841	291.82	11764.416	37807.117
5835	291.82	11008.75	37281.863
9776	291.63	13179.643	39665.102
9697	291.54	12972.426	39255.023
3975	291.5	9918.874	35858.641
11571	291.5	14058.545	37002.023
2578	291.48	9120.601	38006.066
8812	291.46	12661.367	35344.641
4179	291.36	10143.28	39347.406
2411	291.36	9252.929	33767.863
5810	291.31	11082.393	37760.906
2169	291.23	8905.369	37585.805
4517	291.21	10526.805	33579.887
9715	291.19	12953.21	39591.027
10085	291.15	13304.622	33560.898
91	291.15	7852.889	34926.949
3497	291.1	9584.616	39909.484
957	291.08	8382.827	35934.578
12308	290.98	14567.606	35955.672
12024	290.6	14371.163	38539.746
11263	290.42	13917.899	37249.641
2512	290.23	9132.789	36281.727
6698	290.23	11682.595	34262.254
6783	290.21	11702.827	36159.203
11741	290.14	14069.015	33391.559
5539	290.12	10857.22	36908.656
11208	290.08	13951.417	36228.434
2322	290.04	9044.723	33871.629
1090	290.02	8409.125	38290.914
9060	290.02	12819.235	39415.867
12361	289.96	14553.363	34315.277
3738	289.83	9781.795	35306.527
7905	289.77	11876.509	35271.621
8665	289.77	12318.764	34039.469
10251	289.77	13454.122	36367.738
298	289.58	7840.043	38128.566
8832	289.56	12611.57	35753.801
1742	289.49	8617.031	33766.629
6405	289.49	11523.488	38016.246
8578	289.45	12321.95	36140.199
706	289.28	7984.77	37159.164
4089	289.28	9998.832	38930.973
5181	289.2	10714.508	35216.945
5378	289.16	10809.926	33639.961
4233	289.1	10224.874	38065.398
4734	289.06	10363.764	35809.648
4917	288.99	10434.802	39928.164
11151	288.91	13978.251	35248.059
12241	288.74	14483.413	36891.613
5746	288.7	11088.424	39268.855
632	288.68	8076.884	38579.68
5585	288.64	10846.455	37776.5
8756	288.62	12670.504	34144.473
5764	288.55	11112.493	38730.121
5614	288.55	10812.348	38708.875
9029	288.43	12843.714	39816.484
9781	288.32	13260.84	39322.941
8902	288.26	12636.37	37426.371
1783	288.05	8762.86	33589.691
8074	287.86	12170.418	34064.488
11603	287.65	14135.118	36298.18
833	287.63	8013.116	33702.293
3594	287.59	9753.511	38053.043
8568	287.55	12398.641	36066.398
5560	287.3	10802.373	37274.133
1143	287.23	8371.592	39701.938
4402	287.07	10167.376	34200.613
6428	287	11513.456	37750.777
531	286.96	7955.776	39022.789
10447	286.94	13602.979	39853.223
12342	286.9	14601.563	35002.273
10917	286.75	13650.657	35854.211
8495	286.71	12446.107	37496.84
4904	286.71	10521.859	39724.449
2400	286.69	9075.661	33513.457
5006	286.69	10654.499	38678.797
6831	286.67	11796.935	37666.965
3501	286.67	9613.275	39993.465
905	286.65	8296.591	34204.559
4455	286.61	10167.897	33059.887
1831	286.61	8788.293	35250.52
8491	286.38	12417.782	37646.027
2440	286.38	9169.369	34574.848
5816	286.32	11070.173	37562.988
7050	286.29	11980.527	39844.828
5744	286.27	11128.364	39256.535
7784	286.27	11936.502	38036.355
51	286.25	7890.807	34130.66
11838	286.23	14343.316	34659.098
5940	286.23	11099.275	35061.469
3937	286.17	9995.217	35209.895
11929	286.1	14302.011	36803.594
10280	286.04	13497.906	37136.188
6503	286.02	11564.416	35978.141
11224	285.98	13854.247	36482.445
4950	285.94	10665.966	39727.957
703	285.81	8191.9	37036.527
10974	285.77	13608.408	34532.246
2846	285.69	9275.842	38084.793
9449	285.67	13013.681	34524.43
9104	285.62	12737.36	38333.723
4863	285.58	10427.477	38506.055
9486	285.54	13079.892	35121.742
3877	285.54	10052.522	33952.527
4928	285.52	10572.28	39782.277
1105	285.48	8220.112	38722.77
3024	285.39	9270.524	35153.879
8403	285.35	12367.376	39347.77
8330	285.33	12180.135	39228.188
11989	285.25	14220.165	37981.203
3748	285.21	9799.285	35132.777
6264	285.19	11142.376	39086.445
2341	285.19	8906.394	33392.035
708	285.18	8005.82	37010.133
10070	285.14	13244.98	33866.797
6742	285.08	11677	35410.668
5094	285.06	10609.427	37008.059
9204	285.04	12775.639	36404.039
1563	284.95	8574.576	37373.086
6022	284.89	11272.729	33065.031
10161	284.79	13490.336	34294.168
6588	284.64	11557.273	34186.133
518	284.62	7954.444	38817.688
3939	284.58	9986.9	35280.301
842	284.49	8135.367	33485.617
7845	284.47	11852.018	36800.262
11953	284.43	14292.386	37203.148
4688	284.33	10378.207	34807.707
4281	284.26	10215.029	36934.969
8585	284.24	12481.476	36061.93
1385	284.22	8589.7	37847.297
10998	284.18	13564.539	33987.668
11827	284.12	14220.492	34450.836
6552	284.06	11432.016	35248.633
4756	283.99	10354.88	36227.871
5476	283.82	10785.772	35805.281
9527	283.8	13124.18	35987.773
4766	283.78	10454.242	36723.313
7966	283.76	12001.195	34198.68
798	283.7	7986.29	34958.496
3806	283.57	9894.664	33967.641
10818	283.53	13677.833	36880.16
5185	283.45	10714.449	34984.047
5142	283.43	10723.629	36218.219
6572	283.3	11579.985	34757.117
9376	283.2	12790.935	33385.098
2043	283.18	8658.064	39373.379
9366	283.14	12858.255	33490.563
5174	283.11	10624.883	35131.91
11811	282.9	14238.887	34235.316
6344	282.88	11416.602	39227.039
4074	282.8	9997.801	38601.008
2296	282.74	9035.573	34332.133
1734	282.65	8447.983	33695.457
5543	282.57	10940.038	36963.051
4832	282.51	10492.656	38054.746
4226	282.46	10318.35	38160.398
3897	282.44	10076.849	34292.402
835	282.38	8182.565	33800.305
12098	282.38	14349.441	39986.18
5921	282.26	11021.036	35330.137
12015	282.23	14285.976	38339.063
603	282.21	8111.478	39497.828
6829	282.19	11654.559	37565.039
9949	282.13	13183.128	36347.246
1347	282.07	8567.552	38409.695
10940	281.75	13666.09	35155.66
10311	281.73	13485.574	37515.313
674	281.71	8007.61	37935.773
11412	281.69	14149.015	39788.168
993	281.69	8321.215	36789.648
11089	281.67	13853.687	33947.617
4272	281.59	10214.651	37337.395
1725	281.57	8592.719	33817.426
1843	281.48	8634.499	35618.758
4099	281.19	9963.275	39157.184
5277	281.17	10587.947	33615.641
92	281.15	7688.42	34954.566
5246	281.13	10643.232	34206.805
6252	280.96	11275.674	38844.238
11515	280.96	14012.873	38029.543
5492	280.94	10945.52	36061.98
520	280.9	7688.354	38833.711
8784	280.87	12630.727	34829.973
11202	280.69	13871.427	36189.742
12066	280.65	14380.669	39371.301
12373	280.5	14575.021	34227.211
8854	280.46	12572.341	36420.824
8188	280.44	12142.065	36390.266
4667	280.29	10387.731	34282.566
9466	280.19	12955.853	34802.332
11232	280.14	13927.512	36648.129
545	280.12	7913.191	39335.711
9553	280	12955.345	36190.645
4254	279.96	10251.785	37814.512
1898	279.89	8739.917	36958.672
1914	279.87	8699.687	37342.676
6767	279.79	11695.517	35877.301
11646	279.7	14131.794	35292.453
224	279.7	7975.755	37126.191
11896	279.7	14416.357	36235.871
11926	279.7	14260.398	36724.551
11171	279.49	13835.842	35692.715
538	279.45	7741.965	39203.184
2630	279.41	9067.387	38796.621
229	279.26	7883.878	37236.531
12206	279.26	14595.639	37742.699
1274	279.24	8440.323	39784.402
10599	279.2	13686.317	37970.496
5418	279.2	10860.525	34582.73
2414	279.12	9097.662	33829.012
11840	279.06	14417.363	34701.52
6095	279.06	11387.45	34844.023
12288	279.03	14590.848	36233.094
4933	279.01	10639.54	39870.172
5384	278.99	10821.477	33678.52
11553	278.83	14070.197	37073.684
6009	278.83	11010.77	33784.078
11269	278.82	13824.934	37422.535
7047	278.78	12034.607	39837.051
2145	278.72	9020.359	38303.375
8117	278.66	12116.686	34979.836
5051	278.62	10734.044	37889.988
4785	278.6	10370.449	37069.906
1676	278.49	8618.905	34941.773
7938	278.39	11860.5	34845.707
4830	278.28	10352.291	38042.223
289	278.26	7855.964	38015.535
3644	278.22	9707.722	36717.395
11391	278.16	13911.025	39698.684
4524	278.13	10441.036	33788.863
3135	278.01	9631.304	33724.402
3232	278.01	9627.251	35791.945
2662	277.93	9093.82	39152.574
8165	277.76	12184.505	35954.031
10219	277.74	13358.401	35697.172
9252	277.72	12856.285	35688.109
5704	277.7	11192.37	39957.586
5541	277.68	10802.826	36923.863
729	277.67	8129.802	36657.094
8009	277.65	11956.22	33357.379
6866	277.24	11637.625	38356.336
3825	277.21	9812.615	33387.512
983	277.21	8238.04	36508.383
10509	277.17	13609.157	38346.867
5798	277.15	11124.15	37865.969
8496	277.13	12319.913	37191.125
9617	277.11	12986.002	37585.41
3812	277.05	9847.058	33724.926
12095	277.03	14323.515	39944.016
4447	276.98	10158.204	33262.195
11858	276.98	14269.201	35230.277
12335	276.92	14534.37	35143.172
2454	276.8	9124.027	34825.902
5839	276.77	11059.973	37060.855
11346	276.77	13890.636	38928.547
8092	276.75	12185.38	34439.691
883	276.71	8351.274	33818.066
5763	276.63	10996.296	38724.672
6787	276.59	11794.677	36282.535
4222	276.54	10230.623	38318.059
3597	276.4	9742.801	38104.973
10075	276.38	13138.935	33672.125
96	276.25	7868.227	35022.105
7070	276.21	11850.845	39580.363
10066	276.08	13329.586	33833.57
5272	276.06	10650.128	33577.672
2272	276.04	8942.267	34971.355
10710	276.04	13620.32	37077.875
7942	276.02	11853.322	34875.754
2971	275.88	9295.697	36406.27
6668	275.81	11661.363	33323.574
4810	275.79	10509.558	37734.578
11073	275.75	13888.985	33654.727
1074	275.71	8355.665	37802.457
1656	275.6	8571.114	35674.805
2714	275.58	9469.524	39680.211
6495	275.56	11598.714	36064.391
10203	275.46	13466.221	35440.992
4757	275.39	10544.542	36270.891
1632	275.23	8522.044	36302.609
1600	275.18	8542.727	36944.621
6705	275.12	11644.762	34456.578
3120	275.12	9532.725	33244.027
11866	275.1	14259.668	35438.184
9157	275.1	12712.641	37034.445
5872	275.08	11127.802	36541.383
6355	275.04	11605.637	39110.496
5061	275.04	10645.264	37616.063
11754	274.98	14297.102	33073.688
3049	274.95	9428.321	34565.594
7922	274.83	11896.243	35200.863
8715	274.79	12637.396	33173.254
1807	274.77	8754.671	34627.426
10601	274.75	13662.959	37716.168
608	274.68	8176.41	39153.547
2453	274.64	9073.057	34754.496
8769	274.54	12638.65	34474.441
656	274.52	8076.455	38063.203
6179	274.47	11313.979	36911.938
2498	274.47	9123.266	35825.371
31	274.45	7666.617	33585.727
2583	274.39	9216.012	38166.234
5222	274.37	10631.14	34738.441
1842	274.37	8829.165	35602.645
6385	274.35	11421.569	38357.613
906	274.31	8379.332	34216.738
6242	274.29	11351.93	38691.117
4443	274.26	10175.165	33217.766
8520	274.24	12362.508	36918.035
3833	274.24	9707.95	33242.543
6005	274.08	10994.957	33658.871
270	274.05	7732.63	37818.492
4424	274.03	10146.916	33678.52
9105	274.03	12750.152	38358.781
3536	273.97	9887.368	39257.832
5182	273.95	10590.628	34951.965
5608	273.93	10891.037	38618.922
8062	273.87	12192.539	33795.672
2553	273.83	9003.845	37173.492
750	273.76	8049.219	36082.645
4294	273.49	10336.669	36584.352
12155	273.45	14543.166	39101.27
3101	273.41	9473.433	33304.453
10106	273.39	13193.175	33063.047
12407	273.28	14443.017	33281.441
1568	273.24	8471.901	37444.129
11931	273.18	14279.618	36854.641
3060	273.14	9479.305	34425.855
3078	273.09	9464.823	33938.402
804	273.05	8112.161	34803.113
12400	273.01	14436.583	33394.301
4007	273.01	9916.909	36950.82
6263	273.01	11253.303	39081.848
9502	272.99	13102.389	35489.609
2424	272.86	9246.604	34336.09
4038	272.84	9961.32	37706.652
8313	272.82	12060.781	38847.184
2947	272.8	9479.926	36880.664
10187	272.7	13514.96	34848.16
2426	272.61	9145.918	34368.383
8138	272.53	12160.528	35335.797
10063	272.15	13329.554	34111.379
3032	272.11	9478.398	35254.945
11009	272.07	13575.246	33856.004
4872	272.07	10404.665	38784.348
5568	272.01	10777.512	37460.352
11156	271.78	13885.836	35395.504
9065	271.77	12796.827	39134.371
3615	271.71	9806.366	37577.813
4815	271.69	10468.303	37797.84
268	271.65	7784.452	37810.625
1669	271.65	8522.421	35123.867
1822	271.61	8821.149	35046.23
1756	271.52	8456.167	33487.395
1630	271.5	8481.679	36238.18
1780	271.42	8755.207	33491.328
2508	271.42	9270.239	36246.668
11286	271.4	13887.119	37792.816
11217	271.36	13876.507	36367.547
11438	271.36	14051.457	39574.375
2127	271.31	8885.42	38717.371
8210	271.23	12119.13	36851.145
3152	271.19	9669.308	33962.191
5354	271.11	10818.792	33089.883
7864	271.08	11977.803	36334.207
11895	271.04	14250.638	36230.617
1012	271	8378.299	37321.297
4327	270.96	10157.042	35728.066
1979	270.96	8836.611	37888.777
3132	270.96	9677.971	33690.852
2652	270.94	9148.968	39054.559
3533	270.86	9853.859	39204.195
11766	270.85	14231.36	33365.961
8693	270.81	12448.969	33357.766
2758	270.77	9335.829	38858.141
11547	270.73	14090.353	37201.453
4908	270.69	10368.759	39776.977
4508	270.58	10483.964	33275.297
9289	270.58	12790.195	34985.938
202	270.58	7831.138	36877.355
1075	270.5	8222.838	37865.977
8447	270.5	12474.709	38514.488
11021	270.37	13755.117	33653.559
2410	270.31	9135.278	33765.887
3815	270.29	9845.71	33798.699
34	270.23	7964.152	33687.801
6157	270.19	11284.813	36212.801
8749	270.19	12640.155	33922.09
3864	270.16	10089.277	33570.016
3159	270.14	9647.973	34261.031
10266	270.12	13512.384	36750.02
760	270.12	8102.573	35968.539
9598	270.1	12954.996	37150.199
10105	270	13234.397	33037.445
5979	269.98	11118.261	34444.379
9509	269.95	12961.742	35598.426
2201	269.89	8858.887	36812.348
8471	269.89	12482.83	38057.133
11469	269.43	14167.163	38812.105
223	269.35	7826.658	37120.305
195	269.33	7780.933	36792.602
7793	269.08	11896.744	37691.301
6274	269.05	11295.467	39261.883
2978	269.01	9432.961	36234.621
2275	269.01	8844.963	35054.375
573	268.99	7968.083	39919.828
5806	268.97	11105.75	37983.215
3425	268.91	9609.733	38966.477
5377	268.85	10795.933	33628.168
12110	268.83	14451.578	39949.742
11285	268.78	13812.729	37753.324
4797	268.74	10517.674	37424.32
8596	268.74	12381.639	35665.191
10332	268.72	13364.22	38033.984
2402	268.66	9147.112	33582.266
11903	268.6	14305.869	36338.504
12237	268.53	14479.789	37161.422
2457	268.45	9261.229	34915.086
11885	268.37	14277.694	35925.695
11427	268.26	14100.651	39639.316
610	268.22	8185.551	39275.539
47	268.18	7920.664	34013.777
3121	268.18	9505.098	33262.449
8253	268.07	12256.182	38214.059
1799	268.05	8802.775	34152.328
11831	267.99	14224.679	34502.641
9126	267.97	12804.28	37902.996
4520	267.95	10363.115	33705.77
3539	267.9	9864.184	39278.07
8874	267.9	12662.701	36946.172
6664	267.9	11806.006	33295.414
9260	267.82	12875.153	35479.539
8412	267.82	12293.304	39174.027
4026	267.74	10069.558	37485.457
1655	267.72	8605.576	35589.348
6452	267.65	11495.806	37049.156
1620	267.59	8570.834	36426.543
11912	267.53	14289.855	36453.609
7950	267.51	12035.221	34740.695
1684	267.51	8556.948	34787.813
11173	267.51	13849.482	35735.695
9978	267.42	13273.278	35593.969
5949	267.4	11194.254	34913.711
5626	267.26	10977.038	38926.363
1677	267.13	8426.902	34956.309
8095	267.09	12078.417	34505.254
1730	266.88	8478.821	33932.371
5169	266.88	10640.962	35557.012
257	266.86	7695.958	37590.055
5412	266.84	10776.959	34369.754
6584	266.78	11429.097	34348.438
9306	266.78	12859.176	34713.184
8742	266.73	12534.544	33823.594
125	266.69	7852.515	35549.496
144	266.67	7701.423	35791.066
9438	266.61	13114.967	34107.34
9750	266.59	12963.706	39869.793
10172	266.57	13397.985	34535.773
6535	266.38	11482.627	35328.332
10932	266.36	13650.755	35323.887
10958	266.32	13714.731	34880.238
1915	266.25	8721.601	37354.652
5007	266.19	10717.012	38715.551
5254	266.17	10767.258	33860.867
189	266.15	7839.275	36582.32
689	266.09	8002.038	37626.664
11271	266.06	13843.553	37485.98
7048	266.02	11892.092	39842.875
11165	265.98	13976.321	35606.547
6837	265.94	11800.289	37771.867
1058	265.92	8389.885	37752.285
4859	265.79	10343.69	38427.277
5749	265.79	11058.968	38987.922
4838	265.77	10494.19	38083.57
8633	265.77	12412.627	34886.695
678	265.75	8099.477	37977.125
731	265.75	8122.715	36696.602
2945	265.6	9427.108	37168.023
5972	265.54	11100.57	34339.027
5235	265.5	10690.85	34544.988
4751	265.48	10550.905	36043.328
1757	265.42	8476.445	33009.152
5227	265.39	10622.24	34469.148
3126	265.19	9659.41	33392.363
4261	265.14	10226.133	37377.805
808	265.12	8136.638	34843.336
3848	265.08	10059.714	33061.105
9587	265	13030.529	36877.496
782	265	8093.904	35563.27
9347	265	12863.912	33879.375
817	265	8085.495	34412.168
2551	264.89	9246.541	37160.359
929	264.87	8218.354	35136.953
9354	264.87	12853.852	33966.051
8502	264.77	12436.735	37258.613
5698	264.75	11106.525	39845.887
8868	264.72	12683.843	36830.297
10057	264.72	13285.303	34188.328
2555	264.68	9187.735	37261.957
1894	264.58	8839.153	36937.441
8476	264.54	12358.783	37851.992
3015	264.41	9370.844	35322.039
4678	264.39	10489.917	34575.602
2520	264.37	9101.475	36466.605
4159	264.35	10239.354	40004.449
4229	264.31	10296.339	38240.102
2420	264.31	9080.984	34184.688
9674	264.26	12969.732	38803.18
7843	264.24	12004.388	36748.695
5265	264.24	10754.291	33707.719
9028	264.22	12729.028	39775.203
2321	264.2	8937.206	33843.426
2631	264.18	9173.379	38801.328
505	264.06	7704.584	38692.328
3251	263.99	9601.49	36258.152
4661	263.93	10369.16	34221.625
3781	263.93	9881.043	34571.398
3923	263.93	9956.194	34974.766
8246	263.93	12210.635	38074.285
11892	263.83	14400.8	36084.289
5975	263.82	11145.91	34408.938
6486	263.8	11591.109	36237.586
2031	263.78	8783.645	39136.938
6384	263.74	11489.382	38544.438
3913	263.66	9948.864	34748.695
4909	263.62	10397.867	39776.078
8932	263.55	12586.568	38141.219
11260	263.49	13957.735	37157.504
5084	263.41	10739.078	37132.641
3661	263.36	9802.999	36420.469
2794	263.11	9449.715	38790.516
1331	262.93	8526.056	38871.27
10967	262.93	13627.405	34760.496
17	262.9	7948.109	33373.922
4123	262.8	9997.801	39611.484
11619	262.76	14054.361	35963.219
6369	262.65	11560.036	38930.707
999	262.63	8303.049	36933.008
584	262.53	8011.609	39796.617
7088	262.53	12047.999	39038.742
11489	262.49	14007.734	38485.438
3663	262.47	9867.351	36485.074
11116	262.36	13881.771	34435.379
7988	262.26	11973.897	33964.871
8545	262.26	12306.102	36638.035
720	262.23	8120.365	36821.457
215	262.23	7739.17	37038.953
1729	262.23	8580.235	33909.41
1665	262.21	8480.472	35386.93
510	262.19	7782	38725.277
285	262.05	7900.797	37974.297
11	262.05	7853.328	33165.336
11610	261.96	13996.27	36117.953
3963	261.88	10065.149	35563.402
5245	261.73	10676.811	34152.313
2371	261.71	9210.034	33194.184
5177	261.71	10641.209	35183.602
11839	261.71	14415.573	34659.488
9615	261.63	13037.654	37543.367
3167	261.63	9593.736	34553.086
6387	261.54	11428.468	38402.859
8018	261.54	11972.82	33196.461
1611	261.4	8622.149	36808.609
8263	261.38	12206.819	38461.137
3	261.27	7843.473	33089.297
8438	261.25	12362.367	38681.617
7746	261.13	12028.392	38456.633
995	261.11	8379.96	36849.445
589	261.08	8034.742	39922.945
9254	261.06	12746.699	35692.926
6184	261.02	11225.851	37098.289
8628	261	12318.241	34829.652
6008	260.85	11009.697	33723.848
5876	260.83	11196.86	36282.613
2757	260.81	9273.416	39114.246
4744	260.71	10517.905	35965.348
8734	260.62	12612.923	33674.742
5489	260.6	10820.135	36047.617
9887	260.58	13210.301	37449.523
1874	260.37	8793.707	36338.953
2616	260.35	9178.975	38647.836
11201	260.35	13962.438	36159.949
2713	260.31	9377.981	39650.711
7103	260.29	12016.289	38766.961
2691	260.27	9221.292	39836.855
4105	260.27	10124.306	39304.949
11685	260.27	14119.888	34734.125
726	260.19	8108.668	36601.148
6162	260.14	11325.484	36378.391
6013	259.93	11116.268	33329.309
1748	259.91	8598.882	33427.137
11933	259.87	14388.836	36884.574
3872	259.87	9978.287	33705.535
5371	259.85	10907.479	33455.918
735	259.79	8026.563	36409.633
1839	259.73	8686.234	35426.965
10972	259.66	13688.485	34516.441
1121	259.62	8243.859	39130.176
797	259.49	8051.291	35226.117
2412	259.47	9062.893	33801.035
5085	259.45	10702.478	37135.406
8601	259.41	12322.423	35477.324
6627	259.27	11456.116	33414.18
6567	259.26	11527.188	34906.113
4853	259.14	10461.472	38379.172
6595	258.97	11567.527	33816.164
596	258.95	8111.963	39721.633
10112	258.93	13430.873	33113.734
11061	258.91	13826.031	33463.152
3774	258.76	9747.15	34718.438
4053	258.68	10000.71	38181.516
5897	258.66	11145.038	36001.332
5239	258.66	10725.821	34350.164
3579	258.62	9816.493	38363.395
951	258.55	8257.962	35838.504
9124	258.51	12792.39	37870.117
2332	258.47	8886.235	33700.594
5147	258.47	10573.683	36000.492
5280	258.45	10672.264	33650.777
8202	258.37	12155.979	36574.316
3820	258.36	9880.176	33553.539
8094	258.24	12189.559	34479.574
3123	258.24	9527.393	33302.344
3924	258.01	10114.816	34995.461
11355	257.99	13846.494	39075.09
8754	257.97	12586.404	34059.348
9852	257.97	13206.867	37887.832
3481	257.97	9623.787	39547.934
3881	257.82	10014.063	33971.691
2226	257.8	8979.091	36179.566
8125	257.78	12087.019	35170.77
11463	257.78	14195.992	38959.637
3052	257.76	9470.002	34293.758
7029	257.74	11702.444	39620.055
3206	257.68	9514.678	35224.668
11289	257.67	13940.275	37892.711
5437	257.59	10957.455	35035.848
4726	257.53	10345.87	35583.699
2539	257.49	9217.741	36914.898
8008	257.45	12004.374	33348.633
9631	257.42	13127.68	37956.297
9613	257.42	12931.886	37499.348
8039	257.28	12092.917	33357.828
10123	257.21	13431.337	33477.688
9255	257.15	12786.326	35704.023
1844	257.09	8818.361	35636.277
4442	257.05	10143.795	33459.742
1981	257	8803.835	37900.777
2056	256.98	8703.33	39691.668
12263	256.94	14571.238	36820.496
3051	256.9	9415.41	34610.629
265	256.9	7698.467	37727.457
5407	256.75	10821.743	34254.668
8209	256.69	12084.597	36838.832
3113	256.44	9531.258	33117.098
2303	256.42	8867.185	34373.156
5473	256.32	10964.282	35790.934
10902	256.27	13684.43	35962.168
5636	256.15	10975.1	39147.035
9699	256.09	13124.28	39289.934
567	256.09	7719.783	39898.473
3488	256.06	9571.191	39692.031
838	256.06	8040.788	33602.633
6643	256.06	11594.496	33013.727
6143	255.9	11411.561	35851.527
12017	255.88	14220.266	38403.738
1715	255.83	8501.617	34202.23
6187	255.83	11395.762	37440.828
3490	255.79	9548.482	39756.184
7948	255.79	12006.035	34706.719
958	255.75	8354.977	35959.098
5807	255.69	11148.505	37983.633
6648	255.62	11462.257	33087.625
3949	255.58	10001.663	35361.84
11182	255.54	13909.83	35858.945
4944	255.52	10703.234	39620.785
6512	255.48	11615.31	35872.859
5505	255.46	10917.867	36596.828
2342	255.46	8976.641	33485.902
3592	255.42	9730.291	38001.219
12035	255.33	14406.799	38874.738
30	255.31	7790.19	33581.52
2097	255.29	8955.293	39137.734
11620	255.21	14150.927	35993.703
2129	255.18	8912.525	38521.559
9467	255.18	13064.647	34801.664
1785	255.18	8712.833	33686.047
6301	255.1	11251.695	39967.703
1706	255.1	8592.718	34519.324
1333	255	8464.494	38892.523
4729	254.93	10543.49	35649.508
5623	254.93	10911.187	38868.164
813	254.89	8112	34469.719
8762	254.83	12591.984	34351.055
8369	254.7	12075.099	40003.09
2509	254.68	9065.457	36264.813
3890	254.64	9946.641	34140.238
11490	254.56	14076.328	38537.566
3233	254.54	9564.105	35805.801
10481	254.52	13680.225	38989.293
11836	254.49	14359.405	34559.363
705	254.39	8074.461	37140.66
2627	254.39	9150.237	38774.891
9017	254.35	12683.599	39677.457
8913	254.29	12495.252	37697.031
4381	254.27	10198.309	34893.387
8010	254.27	11881.797	33363.102
1743	254.24	8423.086	33529.586
6992	254.14	11818.183	38906.156
9300	254.12	12811.878	34899.145
965	254.06	8356.54	36063.539
11765	254.03	14387.403	33310.852
10107	254.01	13284.686	33097.848
3279	253.95	9618.103	37067.262
1770	253.89	8838.722	33279.031
1292	253.8	8480.949	39683.691
11812	253.78	14336.518	34253.176
8786	253.76	12693.417	34892.598
3087	253.74	9393.992	33796.844
3097	253.72	9346.4	33272.934
3902	253.68	9955.369	34508.227
4399	253.66	10262.311	34378.176
3328	253.6	9626.618	38163.934
3461	253.45	9492.045	39333
3000	253.32	9378.309	35851.145
12403	253.32	14427.365	33419.859
8507	253.3	12481.035	37333.957
160	253.26	7899.499	36090.215
5723	253.18	11014.847	39573.566
4798	253.09	10508.159	37501.066
10121	253.09	13484.772	33461.516
11595	253.05	14033.392	36227.543
1751	253.03	8477.24	33444.527
3822	253.01	9783.789	33611.133
2592	252.95	9166.19	38420.883
8198	252.9	12143.357	36490.199
3894	252.82	9924.027	34267.504
6483	252.59	11454.299	36527.602
11579	252.55	14092.746	36830.988
5564	252.55	10796.43	37323.078
5423	252.53	10881.628	34794.867
2170	252.45	9003.018	37586.465
6614	252.45	11447.843	33491.352
1754	252.45	8528.466	33478.223
2632	252.44	9172.619	38825.129
5799	252.28	11065.475	37878.125
12085	252.28	14318.037	39693.871
865	252.26	8350.446	33158.973
12190	252.24	14450.515	38296.434
6987	252.07	11654.153	38796.277
8731	252.07	12594.202	33651.914
4929	252.05	10657.801	39798.746
2260	252.01	8890.523	35571.207
3362	251.96	9689.923	38509.254
5020	251.94	10629.007	38357.992
11350	251.86	13955.679	39008.895
3983	251.84	10000.936	36047.605
6534	251.78	11460.795	35568.133
11960	251.69	14210.043	37314.383
5573	251.65	10780.236	37532.074
12074	251.63	14343.76	39585.758
9285	251.46	12871.778	35199.359
12128	251.25	14555.16	39554.215
8494	251.25	12481.377	37479.879
5017	251.21	10654.965	38327.133
11870	251.21	14352.071	35485.469
11724	251.19	14162.914	33832.531
11071	251.17	13813.601	33728.813
2298	251.17	8894.737	34348.781
8631	251.09	12356.225	34848.832
3102	251.09	9272.64	33097.133
8499	251.04	12348.737	37224.469
11969	250.98	14403.115	37467.852
5767	250.94	11085.465	38480.734
12111	250.86	14426.705	39955.871
2839	250.85	9455.9	38262.555
1627	250.71	8547.634	36522.656
4302	250.67	10234.384	36414.738
6592	250.65	11626.908	34047.309
985	250.54	8201.526	36620.391
11045	250.52	13897.515	33169.398
11369	250.5	13867.345	39212.82
1089	250.5	8380.757	38277.035
9241	250.39	12753.637	35775.535
6302	250.39	11351.389	39975.914
10177	250.37	13413.43	34597.063
2204	250.35	8920.174	36645.766
7978	250.35	11862.041	34032.785
2465	250.29	9165.176	35007.445
3021	250.29	9284.375	35417
8026	250.27	11902.603	33122.098
11140	250.25	13867.713	35023.645
3158	250.23	9514.935	34214.141
2493	250.23	9125.628	35721.664
6436	250.19	11434.461	37638.668
4533	250.18	10368.582	33921.246
10866	250.16	13622.083	36766.316
875	250.14	8244.77	33483.648
1690	250.12	8422.206	34865.211
5834	250.12	11169.189	37273.461
5637	250.08	10863.321	39156.375
3315	250.08	9513.323	37585.332
171	250.02	7949.122	36294.754
3751	249.96	9732.341	35148.484
8948	249.93	12689.136	38349.992
5211	249.83	10600.662	34917.281
6275	249.7	11350.035	39289.805
869	249.6	8270.026	33299.422
9840	249.56	13208.94	38182.848
11625	249.54	14113.207	36048.59
8992	249.47	12613.298	39168.945
5783	249.45	11186.229	38454.535
8582	249.41	12282.91	35982.742
8170	249.39	12140.915	35979.945
6426	249.39	11415.773	37732.504
1732	249.39	8513.182	33944.313
1805	249.35	8734.286	34591.262
941	249.31	8256.925	35462.402
9409	249.29	12940.617	33515.898
6761	249.29	11673.738	35804.625
712	249.14	8029.409	36707.125
4283	249.08	10244.256	36981.328
9391	249.03	12881.808	33138.359
6734	248.81	11791.984	35266.344
1863	248.74	8804.761	35984.453
7894	248.7	12044.293	35703
12159	248.62	14449.269	38908.664
11402	248.53	13946.269	39902.434
9667	248.51	13041.9	38703.289
11283	248.49	13883.967	37660.281
6036	248.36	11249.618	33346.16
12152	248.24	14443.866	39040.781
6262	248.22	11143.02	39066.957
294	248.22	7847.313	38093.707
2173	248.2	8868.997	37655.457
4968	248.18	10643.963	39591.098
9122	248.16	12752.914	37847.969
[truncated: 4,834 more rows]
