# Supplementary material for: Insights on the Control of Yeast Single-Cell Growth Variability by Members of the Trehalose Phosphate Synthase (TPS) Complex
Source: Front Cell Dev Biol. 2021 Jan 28;9:607628. doi: 10.3389/fcell.2021.607628 (PMC7876269; doi:10.3389/fcell.2021.607628)
Supplement: Supplementary file 2 [file Data_Sheet_1.ZIP › final_code/input_datasets/overexpression1_Delta_TSL1_t2.csv]

Id	Area (µm²)	Centre X Position (µm)	Centre Y Position (µm)
27316	190.26	13341.971	39325.715
15231	183.17	10722.926	39825.199
17853	182.27	11399.905	34079.293
25154	178.33	12634.419	39276.707
1725	172.52	8147.354	37350.789
25238	167.72	12589.348	39957.273
35337	165.42	14533.415	34588.055
11567	165.4	9850.794	39076.957
1770	165.21	8179.477	37343.152
12834	164.04	10027.081	36802.219
8219	164	9027.518	38079.852
32245	162.74	14005.889	37660.305
18051	161.61	11320.025	35770.156
14351	161.4	10467.584	33513.676
15805	158.79	10610.746	35458.355
10650	157.55	9667.966	34193.457
20020	157.35	11682.14	39579.965
6715	156.82	8454.402	36093.539
7912	156.68	8812.881	39451.504
20038	155.21	11685.601	39690.188
18060	155.11	11251.34	35827.234
16039	154.98	10568.329	33677.793
1368	154.39	7733.099	39736.785
25407	153.39	12828.937	39084.191
19297	152.83	11665.019	33165.16
10813	152.16	9661.893	35748.098
15262	152.07	10736.467	39993.035
10340	151.63	9378.866	34311.91
7125	151.55	8693.941	33633.496
6929	151.36	8559.376	34206.59
7058	150.31	8550.623	33154.387
12697	150.23	10106.778	35529.289
19795	150.06	11820.211	37045.395
13800	149.71	10252.634	36972.094
1559	149.5	8047.363	38819.691
24689	149.19	12559.56	35046.961
25753	148.74	12907.841	36407.211
7231	148.26	8714.119	34554.074
25895	147.93	12885.768	35725.324
22285	147.85	12256.574	39401.086
6997	147.74	8478.447	33562.832
29995	147.59	13724.509	36970.613
21733	147.51	12182.734	34632.855
27861	147.39	13320.103	35613.711
33966	146.86	14379.766	38701.055
4770	146.11	8533.386	39768.699
32364	144.87	14039.547	36749.859
25370	143.83	12721.812	39156.438
18393	143.41	11363.851	39652.074
8756	143.03	9160.747	33063.32
4796	142.99	8493.689	39948.039
29932	141.4	13720.973	37293.199
2254	140.98	8171.594	33620.102
22581	140.77	12353.444	38151.227
26950	139.48	12973.887	38070.859
24381	139.18	12420.203	33057.324
13766	138.97	10280.575	37051.988
18247	138.93	11288.486	37432.531
12239	138.6	9905.092	34164.961
14193	138.54	10324.996	33913.086
6713	138.35	8565.642	36083.172
10660	137.76	9600.047	34298.043
27486	137.24	13276.571	38099.113
1640	136.92	8179.501	38171.539
31567	135.15	13895.072	38263.051
31595	134.94	13862.151	38483.078
26831	134.73	13069.929	37202.586
19111	134.69	11466.878	34180.754
16158	134.22	10775.938	33265.027
17681	133.91	11167.305	33416.605
11664	133.83	9806.935	38522.34
27588	133.81	13349.74	37263.098
29662	133.37	13731.422	38874.84
34494	133.32	14556.765	39102.227
20702	132.97	11984.98	34682.043
12772	132.82	10004.644	36336.586
19556	132.65	11829.043	35023.672
19320	132.63	11678.169	33319.371
32808	132.24	14120.383	33830.949
28097	132.22	13147.93	34396.172
27972	131.86	13340.042	35171.258
27604	131.74	13299.015	37084.266
10080	131.59	9421.333	36543.539
19002	131.53	11455.951	35177.371
30051	130.58	13752.534	36610.523
12316	130.12	9788.251	33509.012
9490	129.89	9171.581	39011
26995	129.39	13129.82	38325.074
14972	129.33	10420.451	38588.332
9385	129.12	9168.331	38366.488
11655	129.12	9817.44	38474.375
12919	129.04	10104.639	37359.941
15256	128.78	10587.391	39941.215
19233	128.72	11470.749	33406.145
12743	128.58	10047.541	36042.82
4721	128.45	8390.856	39535.133
22123	128.37	12082.581	37556.367
29644	128.22	13770.164	39051.48
8961	127.86	9117.087	34811.422
17700	127.84	11138.574	33255.344
25785	127.63	12862.122	36301.016
22109	127.22	12197.9	37408.324
27518	127.09	13235.549	37693.508
10273	127.05	9382.409	34777.547
8514	126.88	8969.705	35123.27
10047	126.78	9438.864	36873.855
20556	126.52	12049.545	35685.34
25619	126.36	12838.038	37646.895
1670	126.23	8088.853	38096.047
17017	126.21	11149.442	39533.387
20122	125.96	11907.567	39736.883
9876	125.83	9365.791	38632.824
2283	125.81	8130.781	33231.594
17766	125.12	11336.227	33349.996
31357	124.98	13991.148	36935.445
31367	124.91	13850.64	36979.125
18786	124.6	11428.733	36739.328
20120	124.37	12028.582	39722.816
26803	124.24	13043.766	37049.508
20228	124.16	11920.36	38043.914
19160	124.12	11491.944	34117.949
34081	124.01	14371.704	39140.465
16489	123.95	10809.618	35721.863
1018	123.93	7814.167	38193.461
10698	123.8	9657.711	34595.945
9769	123.7	9473.31	38999.313
19618	123.36	11715.603	35515.023
33697	123.2	14344.683	37147.016
26635	123.09	13075.798	35912.934
27977	123.05	13257.773	35223.859
14179	122.88	10144.318	34067.184
10975	122.55	9603.32	37250.805
31710	122.19	13803.046	39102.434
9368	122	9146.248	38280.02
26289	121.77	13049.405	33436.809
22648	121.67	12440.207	37945.703
22406	121.52	12481.836	39975.238
34410	121.48	14453.215	39127.219
33953	121.44	14217.865	38615.336
13629	121.36	10196.431	38266.355
16816	121.19	10907.766	39047.496
12563	121.1	10109.897	34471.672
28975	120.94	13557.051	36813.191
25162	120.65	12639.78	39330.773
25927	120.56	12768.273	35286.176
1749	120.42	8188.091	37480.992
7337	120.21	8791.681	35526.633
10979	120.16	9628.755	37336.809
2692	120.1	8405.02	36125.68
32215	120.06	14148.488	37733.531
27978	120.04	13134.804	35225.766
2514	119.83	8386.127	34653.668
8188	119.79	8986.877	38199.137
9993	119.54	9336.312	37438.676
21223	119.52	12211.76	33222.676
589	119.22	7942.182	36015.398
13863	119.22	10148.772	36224.68
9647	119.12	9448.507	39919.137
12021	119.12	9832.737	35954.176
23154	118.95	12463.972	33493.895
15819	118.91	10750.037	35520.016
10334	118.83	9426.81	34601.406
7255	118.8	8692.015	34834.871
15	118.7	7695.945	33121.684
15654	118.7	10734.508	36593.121
14147	118.59	10301.575	34423.672
28060	118.41	13144.624	34749.395
15919	118.41	10710.671	34623.504
25221	118.13	12623.573	39793.328
9894	118.09	9473.272	38394.488
214	117.72	7861.717	34130.641
7428	117.7	8716.3	36226.547
11686	117.63	9878.088	38604.055
15023	117.59	10474.839	39014.031
30599	117.46	13778.421	33235.461
16101	117.32	10697.855	33242.648
35139	117.21	14460.496	35634.391
14613	116.94	10503.918	35525.965
20494	116.82	12047.401	36109.059
10097	116.75	9405.568	36684.668
33987	116.75	14411.53	38790.066
28487	116.67	13413.458	33836.488
12888	116.61	10114.23	37207.18
32120	116.59	14114.795	38157.305
14688	116.34	10382.183	36123.063
31177	116.25	13920.763	35815.277
9651	115.96	9462.857	39955.785
32436	115.88	14016.835	36529.695
4846	115.85	8576.734	39589.422
8627	115.64	9029.27	34193.801
17383	115.64	11018.179	35661.414
2122	115.6	8119.772	34579.387
27830	115.58	13145.495	35754.496
30357	115.46	13645.529	34554.855
2707	115.35	8381.298	36213.586
12357	115.35	9857.491	33470.363
25030	115.27	12586.453	37944.277
1538	115.18	8178.176	39048.266
19504	115	11727.76	34615.16
9995	114.97	9379.503	37461.426
9260	114.81	9224.782	37451.348
33491	114.74	14350.062	35849.676
27699	114.74	13318.14	36676.5
13338	114.74	10133.875	39921.895
33973	114.47	14354.934	38748.652
21564	114.45	12272.756	33815.711
17145	114.37	11194.464	38067.125
32799	114.37	14182.323	34103.84
28105	114.24	13349.51	34152.379
2270	114.2	8193.577	33449.004
982	114.16	7879.049	37992.801
24434	114.1	12704.237	33161.863
32504	114.05	14027.762	36048.93
18715	113.99	11424.593	37661.191
16421	113.78	10802.844	35241.051
8561	113.74	9023.78	34807.813
9927	113.62	9470.243	38050.992
8900	113.61	9248.593	34244.621
26559	113.55	13061.37	35353.512
31406	113.53	13917.971	37284.801
22047	113.26	12144.348	36921.777
31781	112.99	13833.389	39455.664
12194	112.48	9873.291	34501.762
8937	112.3	9138.512	34593.094
2089	112.19	8189.233	34931.859
14145	112.19	10141.127	34411.004
8331	112.05	8920.888	36879.328
19068	111.65	11539.686	34473.688
4661	111.65	8349.257	39135.355
29456	111.61	13441.258	39926.492
16029	111.56	10680.073	33900.254
11894	111.54	9815.918	36963.863
5779	111.54	8604.727	37263.086
33736	111.5	14361.669	37368.941
26119	111.29	12893.004	33924.164
10648	111.29	9622.946	34172.344
14002	111.25	10235.924	35529.516
25862	111.21	12895.823	35854.105
1500	111.21	8083.233	39154.047
12214	111.15	9840.93	34327.43
8630	111.1	8899.943	34208.707
15881	110.87	10563.106	35049.297
30173	110.83	13722.285	35636.742
26733	110.56	13034.621	36537.863
33230	110.56	14226.225	34382.293
11961	110.5	9743.414	36228.383
16677	110.46	10981.444	37258.551
33388	110.14	14220.999	35321.383
32980	110.08	14036.804	33104.98
20738	110	11947.053	34546.137
1564	109.97	8171.261	38863.906
15866	109.81	10729.2	35236.691
20545	109.6	11887.958	35625.094
31692	109.51	13925.153	38967.445
31634	109.49	13854.953	38649.316
35146	109.24	14544.59	35680.09
28578	109.22	13385.153	34351.938
32061	109.18	14116.464	38679.191
25539	109.18	12902.488	37997.379
29929	109.12	13762.16	37242.023
15886	109.1	10602.159	35060.605
30145	108.97	13639.919	35781.129
10226	108.95	9456.756	35334.816
21945	108.91	12216.85	36043.02
18980	108.8	11457.081	35335.055
19665	108.7	11751.548	35775.402
17651	108.66	11197.317	33519.465
32338	108.4	14099.075	36869.68
24545	108.28	12597.117	33922.129
12572	108.18	10127.682	34563.961
24525	108.13	12616.876	33770.609
21735	108.09	12214.469	34640.906
15252	108.09	10749.794	39910.383
12106	108.07	9865.986	35393.008
31552	108.03	13802.441	38164.078
5063	108.03	8582.282	37767.73
24669	108.01	12495.507	34921.555
13012	107.96	10054.952	38261.055
26644	107.96	13132.823	35988.063
19601	107.9	11777.425	35442.809
9241	107.86	9150.834	37283.637
12633	107.74	10112.695	35066.121
4819	107.71	8539.813	39693.18
2151	107.63	8170.772	34440.719
12231	107.57	9832.517	34129.691
31698	107.46	13973.209	38997.988
32234	107.4	14199.316	37555.262
15517	107.38	10679.558	37732.738
32656	107.3	14102.433	34781.699
26231	107.13	13087.798	33022.055
11241	107.11	9701.762	39101.676
20250	107.05	11852.672	37879.879
13403	106.96	10294.37	39450.633
9676	106.96	9378.425	39692.297
15345	106.88	10752.303	39408.695
19225	106.82	11558.66	33634.012
16970	106.81	11004.127	39919.297
26772	106.79	13105.508	36863.156
11229	106.71	9537.432	38994.91
7107	106.67	8651.271	33467.242
11697	106.6	9829.906	38322.488
27217	106.6	12964.962	39886.668
17171	106.54	11129.412	37577.984
885	106.48	7671.443	37520.914
23015	106.38	12395.185	34767.602
13430	106.31	10279.393	39329.133
8704	106.19	8846.879	33591.348
15735	106.19	10763.304	36199.527
33782	106.15	14327.058	37634.68
28029	106.15	13166.879	34896.313
28964	106.14	13467.333	36715.785
34158	105.91	14214.025	39513.48
4691	105.87	8229.115	39288.309
17684	105.81	11124.666	33441.461
29284	105.81	13456.09	38682.031
16618	105.77	10919.768	36703.605
7191	105.58	8774.502	34219.527
20632	105.56	12062.318	35490.938
20604	105.54	12028.311	35258.281
26171	105.52	12792.556	33422.969
26093	105.5	12741.937	34001.879
31320	105.48	13956.671	36775.922
1568	105.37	8162.065	38909.688
15639	105.22	10603.986	36795.129
4713	104.97	8296.916	39482.125
30528	104.95	13746.259	33788.379
29421	104.89	13552.624	39666.574
34865	104.74	14539.597	37272.254
29699	104.66	13637.091	38715.828
28613	104.62	13492.788	34574.805
1811	104.58	8143.618	36708.277
4492	104.49	8386.276	37932.984
4594	104.47	8317.67	38764.629
10151	104.39	9467.873	35960.68
29789	104.39	13690.22	38257.934
27305	104.35	13261.085	39511.848
242	104.32	7880.036	34261.551
11123	104.3	9493.734	38408.957
11665	103.97	9909.724	38520.504
17630	103.93	11189.884	33714.367
17574	103.84	11169.525	34219.191
31286	103.8	13833.401	36574.875
28263	103.74	13295.391	33477.766
14426	103.72	10417.992	34011.195
12880	103.72	9935.639	37159.844
27992	103.63	13144.284	35002.297
32963	103.34	14205.413	33007.262
11939	103.19	9762.755	36639.598
12639	103.05	9937.088	35120.117
6928	103.03	8583.779	34180.77
35331	102.97	14559.649	34534.66
34921	102.96	14579.47	36919.531
19126	102.94	11440.058	34229.387
9201	102.67	9185.611	36958.637
30416	102.65	13708.026	34152.063
18878	102.52	11601.185	36167.328
35413	102.46	14634.613	34038.895
27361	102.42	13253.185	39051.109
30181	102.36	13656.705	35689.488
28402	102.34	13378.342	33458.516
26363	102.3	13056.385	33976.422
19791	102.25	11706.594	37009.906
6848	102.23	8613.567	34845.84
15986	102.23	10678.453	34227.586
6824	102.21	8586.093	35226.613
30753	102.15	13854.477	33526.531
15954	102.13	10681.39	34569.859
9240	102.09	9125.876	37278.859
16706	102.07	10817.111	37683.941
24469	102.07	12606.061	33276.609
18334	102.06	11364.478	38921.391
12678	102.04	9987.585	35348.191
953	101.94	7915.561	37795.891
35079	101.92	14587.998	35944.383
7531	101.75	8839.415	37064.863
14812	101.73	10546.522	37109.262
15730	101.5	10667.855	36143.469
14020	101.25	10332.142	35362.641
8019	101.16	8894.729	39675.074
10416	101.16	9452.203	33940.23
30052	101.14	13763.685	36608.504
4843	101.14	8573.933	39569.574
29897	101	13776.769	37368.043
30334	100.96	13582.311	34476.754
18634	100.89	11586.36	38221.836
32803	100.62	14149.669	33816.125
24773	100.5	12606.511	35636.395
15945	100.41	10725.558	34515.074
7023	100.35	8442.536	33471.328
15647	100.35	10676.949	36556.855
24112	100.16	12464.953	33288.738
33801	100.16	14420.812	37720.766
29379	100.08	13513.1	39300.598
12260	100.06	9895.23	33979.727
27398	100.04	13316.822	38729.016
27523	100.04	13253.939	37702.715
31418	99.99	13854.277	37376.77
31431	99.95	13914.765	37450.898
19104	99.95	11483.232	34437.953
31985	99.91	14012.427	39169.324
19761	99.91	11731.708	36692.141
11657	99.91	9896.633	38484.813
24447	99.91	12675.927	33216.336
22401	99.87	12296.147	39937.555
8586	99.87	9056.754	34682.336
11895	99.58	9762.798	36965.73
34793	99.53	14608.59	37821.793
20777	99.49	12026.02	34175.438
12380	99.45	9767.111	33047.832
28131	99.41	13266.935	34016.766
23261	99.34	12433.026	33346.043
28381	99.34	13386.002	33414.117
23153	99.28	12430.06	33490.516
12617	99.26	9963.355	34964.602
12480	99.18	10045.798	33772.691
30212	98.99	13730.087	35502.215
17477	98.99	11060.759	35073.102
11004	98.91	9611.525	37635.746
1420	98.84	8178.629	39908.949
22170	98.78	12105.45	37947.684
15923	98.78	10677.168	34654.129
29615	98.76	13567.962	39141.883
29370	98.7	13540.574	39228.363
20403	98.68	11958.965	37019.828
1867	98.67	8110.863	36540.055
26400	98.63	13033.975	34247.43
34324	98.59	14613.097	39744.707
32901	98.51	14117.815	33575.152
28985	98.47	13365.226	36831.219
27615	98.4	13325.614	36876.629
4538	98.36	8224.586	38287.941
29747	98.32	13749.539	38621.387
10789	98.22	9529.842	35526.902
13771	98.21	10167.626	37087.473
11978	98.17	9789.52	36362.488
15958	98.17	10752.087	34597.488
7171	98.13	8776.504	33965.43
2225	98.11	8013.431	33671.383
12419	98.09	10122.414	33205.813
11573	98.09	9897.267	39087.48
20183	98.05	11919.267	38780.371
27740	97.98	13270.21	36534.445
28219	97.96	13304.553	33536.324
9362	97.82	9221.849	38261.625
26152	97.82	12910.857	33565.066
2654	97.75	8202.825	35836.027
3364	97.73	8269.319	37287.371
21933	97.67	12278.189	35953.988
6603	97.55	8466.075	37100.5
1562	97.53	8003.335	38841.07
11286	97.5	9592.908	39430.105
19868	97.46	11816.295	37706.328
2665	97.46	8288.551	35958.27
34467	97.44	14453.876	39024.449
154	97.36	7791.71	33855.246
32286	97.29	14036.306	37226.273
12881	97.29	10129.322	37169.781
8897	97.11	9153.352	34228.477
13111	97.04	9990.112	38841.605
27214	96.94	12970.441	39873.266
10796	96.92	9626.852	35610.832
23095	96.92	12466.416	34069.816
34995	96.88	14511.187	36513.055
20872	96.86	12038.754	33707.801
4803	96.85	8580.924	39979.793
31201	96.79	13885.952	35981.949
22975	96.75	12445.205	34791.809
21773	96.73	12251.999	34822.184
35381	96.71	14552.495	34152.887
35251	96.69	14632.016	35066.27
29754	96.65	13594.454	38373.43
16339	96.58	10780.847	34776.32
8226	96.56	8861.506	38126.137
22476	96.48	12360.941	39408.379
32770	96.46	14192.619	34262.805
34834	96.4	14631.141	37386.219
8642	96.39	8945.907	33990.637
16023	96.35	10757.838	33871.156
14126	96.29	10265.529	34310.875
25662	96.27	12885.291	37033.094
17749	96.23	11285.736	33192.613
2345	96.23	8298.093	33363.68
32794	96.17	14143.217	34047.66
32067	96.16	14153.391	38729.574
15771	96.12	10629.029	35818.703
18032	96.1	11219.284	35666.492
10183	96.08	9481.62	35644.977
12730	95.96	10092.11	35930.402
13517	95.96	10289.686	38807.098
17402	95.93	11199.579	35480.805
29228	95.75	13505.377	38323.59
26269	95.72	13097.732	33319.277
34988	95.68	14539.537	36444.09
30402	95.64	13759.193	34397.387
8701	95.6	8947.46	33558.438
19018	95.5	11471.097	35024.508
10086	95.35	9290.47	36599.16
8030	95.33	8980.381	39478.602
18050	95.33	11322.683	35747.91
13130	95.27	10107.936	38931.57
13641	95.26	10249.986	38003.605
12878	95.26	9980.41	37148.648
11774	95.22	9804.173	37688.398
7230	95.2	8663.999	34548.816
12061	95.18	9751.489	35424.965
13180	95.06	9926.184	39155.363
34086	95.04	14359.758	39165.141
35254	95.03	14617.747	35088.973
19464	94.95	11839.703	34243.254
18708	94.93	11419.768	37580.906
30084	94.85	13590.566	36248.941
32932	94.83	14187.822	33404.957
22042	94.81	12152.679	36896.664
22692	94.76	12490.181	37656.246
11558	94.7	9813.298	39046.477
7141	94.7	8676.599	33756.465
1697	94.66	8184.143	37792.559
9989	94.64	9411.931	37418.922
19498	94.64	11840.392	34570.102
16003	94.6	10640.186	34073.922
18257	94.55	11354.816	37534.68
11703	94.55	9771.38	38398.098
21624	94.53	12077.021	34226.551
24886	94.51	12618.257	36718.203
33995	94.49	14245.358	38816.5
9938	94.47	9450.783	37875.496
31932	94.45	14184.778	39448.848
34976	94.34	14453.375	36675.188
2594	94.34	8394.104	35344.527
20501	94.3	11970.887	36154.172
33730	94.2	14331.579	37316.77
336	94.2	7760.091	34749.266
8079	94.16	9030.092	38992.859
29595	94.13	13757.722	39345.73
31825	94.13	13927.052	39735.336
35219	94.11	14589.561	35187.098
21208	94.09	12146.414	33041.148
27933	94.09	13343.95	35276.828
16449	94.09	10939.554	35424.402
25664	94.09	12875.189	37041.348
14732	94.01	10358.771	36458.145
16636	93.99	10772.277	36825.969
16747	93.95	10803.871	38289.902
27324	93.95	13239.662	39415.5
1422	93.9	8019.194	39914.367
27108	93.9	13007.638	39130.125
34226	93.82	14352.502	39920
12958	93.82	10068.559	37838.512
9353	93.76	9202.563	38160.605
14482	93.76	10418.426	34425.508
7308	93.74	8842.954	35205.102
12014	93.7	9908.952	35915.355
13486	93.68	10277.377	39273.414
16933	93.59	10920.597	39850.754
1823	93.57	8002.937	36812.023
12608	93.57	10042.624	34912.641
35240	93.55	14467.41	34965.34
23064	93.53	12356.815	34175.551
32708	93.53	14148.647	34762.957
20295	93.51	11920.988	37527.715
2644	93.51	8204.7	35790.09
15719	93.44	10705.049	36080.949
31262	93.44	13806.931	36466.625
25778	93.36	12721.447	36262.863
20161	93.32	11909.392	39154.496
21589	93.26	12262.813	34019.426
17810	93.26	11320.905	33690.996
19537	93.24	11788.937	34871.609
24671	93.19	12568.737	34941.359
29395	93.17	13452.084	39406.496
35051	93.17	14621.49	36142.66
30715	93.13	13988.331	33275.246
29477	93.07	13655.701	39760.141
28290	93.07	13301.039	33032.063
29040	93.03	13558.413	37176
29536	92.98	13635.246	39626.957
1595	92.86	8155.893	38792.199
22457	92.82	12329.769	39579.262
19764	92.78	11678.892	36720.387
29867	92.69	13778.535	37516.98
13976	92.67	10278.938	35688.879
27158	92.63	12956.14	39491.234
25920	92.63	12748.313	35544.781
18198	92.61	11407.85	36933.547
30515	92.61	13705.318	33715.738
35224	92.59	14432.343	35212.063
3528	92.57	8214.083	37322.453
34378	92.57	14598.11	39324.508
12517	92.54	10011.254	34121.762
15661	92.48	10740.235	36619.141
14379	92.46	10429.543	33670.23
25502	92.32	12901.728	38370.406
9693	92.32	9459.441	39476.188
30103	92.32	13691.45	36090.516
425	92.31	7985.496	35107.773
6619	92.29	8612.724	36882.793
6723	92.29	8464.966	36154.531
9105	92.27	9255.962	36072.383
21173	92.25	11892.901	33277.734
8356	92.25	8963.582	36848.875
342	92.25	7773.08	34770.332
27215	92.21	13043.13	39874.254
17176	92.15	11055.073	37353.078
12724	92.1	10108.881	35837.004
13094	92.1	9925.752	38755.996
29632	92.08	13782.067	38968.09
22122	92.02	12269.864	37554.207
22874	92	12331.575	35644.297
21745	91.96	12162.055	34681.809
10384	91.87	9469.171	34015.93
9186	91.85	9192.78	36806.594
17008	91.81	11108.835	39457.398
10447	91.75	9382.67	33579.684
14534	91.71	10544.431	34870.281
29371	91.65	13538.238	39256.859
34010	91.65	14351.184	38897.52
30153	91.64	13572.711	35825.094
11170	91.58	9689.72	38660.602
34182	91.52	14278.131	39707.77
1478	91.52	8198.448	39361.922
31228	91.44	13987.966	36179.957
31186	91.42	13983.488	35839.164
4670	91.41	8399.653	39181.598
13411	91.39	10330.074	39555.195
29022	91.39	13393.18	37047.113
29771	91.37	13700.659	38202.914
6627	91.37	8621.838	36939.824
16868	91.35	10891.013	39405.801
30500	91.33	13663.613	33940.031
8175	91.31	9054.694	38452.137
19203	91.31	11419.181	33793.512
20534	91.29	11851.068	35863.16
23684	91.21	12334.868	33209.758
21726	91.18	12229.643	34544.016
28841	91.16	13526.174	35892.906
23584	91.14	12432.151	33182.695
29041	91.1	13480.68	37201.305
9687	91.08	9307.037	39452.527
1587	90.98	8149.966	38700.73
25581	90.96	12782.704	37669.316
14071	90.89	10321.489	34824.191
6594	90.74	8576.644	37041.496
26781	90.66	13087.184	36944.832
26782	90.62	13027.802	36954.66
9622	90.6	9221.742	40006.063
13748	90.58	10335.383	37203.773
30079	90.52	13625.741	36535.969
22562	90.45	12465.147	38353.348
11328	90.41	9585.242	39726.098
20084	90.37	12055.044	39779.715
32841	90.26	14068.997	33940.215
26123	90.18	12920.244	33952.941
17979	90.16	11373.904	35216.41
8485	90.16	8847.748	35468.73
23092	90.12	12348.691	34032.898
9843	90.12	9287.354	38738.281
18718	90.12	11478.883	37371.199
11054	90.08	9509.952	37967.563
30237	90.06	13673.233	35354.273
19960	90.03	11734.873	39076
20177	89.99	11908.67	38833.273
21332	89.95	12085.859	33279.305
35417	89.91	14563.898	34047.352
29281	89.91	13473.966	38668.434
19465	89.89	11769.954	34247.59
12634	89.87	9922.369	35076.285
30754	89.85	13935.283	33528.129
26812	89.78	12951.04	37096.641
32705	89.74	14148.309	34746.262
22951	89.72	12433.648	35250.473
19213	89.64	11451.897	33544.637
10306	89.6	9445.917	34667.895
33938	89.59	14345.482	38508.672
22331	89.47	12276.285	39645.867
977	89.39	7775.932	37929.301
15401	89.39	10730.047	38843.73
15300	89.36	10736.289	39495.371
8267	89.34	8952.906	37521.316
25155	89.26	12577.962	39275.883
32088	89.26	14082.226	38537.398
27585	89.22	13320.202	37227.379
25731	89.2	12896.039	36860.16
30002	89.2	13583.585	36989.496
13913	89.15	10271.36	35941.539
27328	89.15	13247.468	39121.426
10867	89.03	9517.301	36195.539
17175	88.99	11017.628	37350.734
14176	88.97	10150.794	34024.336
13425	88.92	10298.362	39300.145
8829	88.92	9255.29	33619.703
12244	88.9	9814.11	34190.438
22527	88.84	12376.245	38669.555
22148	88.82	12132.557	37747.07
23149	88.82	12453.22	33782.004
21221	88.74	12129.931	33185.762
22723	88.72	12349.74	37284.465
13215	88.72	9994.313	39385.461
16208	88.72	10931.072	33674.625
13274	88.72	9963.982	39751.836
24994	88.7	12697.925	37618.598
22670	88.7	12469.345	37525.402
22429	88.7	12312.808	39730.508
7303	88.69	8744.75	35157.285
6849	88.69	8418.215	34848.43
11815	88.69	9793.209	37625.578
1859	88.67	8112.357	36467.895
10808	88.65	9639.922	35727.777
15306	88.65	10659.411	39539.598
4471	88.55	8208.032	37763.781
27638	88.47	13349.862	36721.813
13946	88.47	10184.899	35794.59
30476	88.44	13708.277	33824.977
22300	88.44	12096.909	39477.957
14675	88.38	10416.774	36018.754
28609	88.32	13406.713	34565.234
15879	88.32	10711.411	35033.102
28921	88.3	13467.654	36470.754
7998	88.3	9016.566	39916.902
5757	88.28	8522.08	37432.223
27485	88.26	13269.364	38077.285
6718	88.26	8529.593	36108.691
10174	88.23	9325.799	35881.766
21955	88.19	12129.487	36111.426
18100	88.17	11374.407	36066.301
28307	88.17	13312.95	33148.969
28494	88.13	13518.27	33858.613
11855	88.07	9821.419	37294.934
15357	88.07	10656.894	39149.371
2802	88.07	8309.297	37069.863
17627	88.03	11161.848	33692.746
24946	88	12537.539	37168.281
9122	88	9170.275	36293.008
20810	87.98	12030.73	33979.289
15574	87.98	10622.42	37254.23
7526	87.96	8661.337	37009.219
34262	87.94	14615.683	39805.461
22917	87.94	12437.154	35296.527
656	87.92	7907.189	36333.227
315	87.92	7928.642	34646.852
29992	87.9	13710.407	36960.777
5633	87.86	8440.31	37372.605
2289	87.84	8062.801	33283.211
29218	87.84	13449.025	38275.809
12778	87.8	10106.801	36375.199
28086	87.73	13341.989	34340.988
8617	87.67	9025.332	34379.32
14844	87.65	10413.981	37291.773
2549	87.65	8311.324	34929.301
25364	87.59	12871.603	39126.27
14101	87.57	10146.542	34743.781
7980	87.57	8867.204	39795.965
8548	87.54	9043.597	35010.746
557	87.52	7891.452	35813.371
18029	87.52	11415.985	35634.402
28459	87.48	13476.298	33707.246
13330	87.48	10346.899	39875.074
21848	87.42	12066.732	35425.691
16476	87.4	10954.036	35617.773
10548	87.29	9687.392	33280.285
29592	87.29	13570.368	39333.652
33661	87.27	14350.838	36891.242
31949	87.27	14018.876	39576.711
16717	87.27	10909.094	37952.836
29728	87.25	13637.742	38510.16
32290	87.23	14130.703	37269.359
15665	87.19	10581.083	36640.207
22279	87.17	12122.971	39321.922
761	87.17	7976.794	36920.734
21870	87.13	12269.549	35524.613
28549	87.13	13411.995	34129.625
2805	87.1	8222.888	37081.938
33136	87.04	14247.073	33783.27
32066	87.04	14173.915	38727.484
16044	87.04	10573.021	33725.938
20293	86.98	12025.17	37521.133
35317	86.98	14524.942	34764.16
34816	86.96	14506.516	37575.328
27439	86.92	13246.062	38394.141
29043	86.92	13471.922	37211.598
368	86.87	7706.411	34854.777
25825	86.87	12897.389	36207.797
19541	86.83	11640.381	34904.785
14074	86.77	10147.842	34843.91
20575	86.75	11883.027	35461.531
27492	86.75	13159.052	38134.652
1886	86.75	8085.068	36370.527
11952	86.64	9799.601	36475.504
2261	86.64	8159.292	33644.074
29868	86.62	13621.191	37519.398
18294	86.62	11394.457	38170.164
12496	86.6	9938.939	33869.547
14289	86.6	10290.587	33046.656
16607	86.6	10979.508	36547.629
19743	86.56	11720.451	36499.934
799	86.54	7711.564	37120.625
24755	86.5	12603.119	35553.148
10429	86.48	9379.495	33754.57
10147	86.46	9438.806	35921.813
13368	86.46	10269.122	39630.32
33589	86.37	14211.073	36544.332
27710	86.37	13332.838	36379.16
29766	86.33	13751.78	38454.855
29857	86.29	13756.587	37781.953
15594	86.23	10564.022	37103.914
30794	86.21	13962.058	33789.18
19701	86.2	11746.66	36130.41
28738	86.16	13415.655	35200.371
31852	86.12	13980.312	39951.703
32798	86.12	14155.158	34093.531
35113	86.12	14520.972	35794.746
9753	86.06	9368.051	39211.695
31808	86.04	13854.402	39618.238
29709	86.04	13691.854	38748.223
17231	86.02	11173.394	36912.805
13744	86.02	10297.045	37191.305
35077	86	14509.146	35932.734
11361	85.98	9596.227	39950.297
3932	85.95	8321.494	37409.207
14888	85.89	10443.237	37645.523
18788	85.89	11631.366	36769.051
15757	85.89	10602.11	36033.637
21794	85.85	12244.13	34999.867
10853	85.83	9652.53	36045.824
70	85.81	7726.253	33418.523
24981	85.75	12601.521	37496.055
26402	85.75	12991.022	34267.355
30561	85.74	13665.019	33601.238
11195	85.7	9551.31	38822.691
32350	85.68	14064.457	36967.289
34800	85.68	14530.565	37523.352
2826	85.66	8316.046	37238.391
27309	85.62	13171.567	39593.816
11367	85.6	9632.278	39988.145
564	85.54	7900.347	35862.754
29356	85.53	13462.172	39144.953
4463	85.53	8215.112	37646.914
4963	85.53	8496.156	38521.016
12455	85.51	9924.851	33547.461
16384	85.49	10917.548	35037.297
14538	85.47	10374.586	34929.496
21205	85.45	12268.777	33022.707
18227	85.39	11256.692	37231.172
12127	85.39	9780.737	34971.871
17298	85.37	11170.791	36218.625
5754	85.35	8552.534	37417.434
30123	85.35	13675.714	35925.188
8592	85.33	8932.493	34721.934
17426	85.31	11034.446	35354.328
14173	85.28	10198.755	34009.066
28734	85.26	13515.073	35184.617
17644	85.24	11080.817	33775.133
14107	85.24	10139.625	34481.441
12192	85.24	9746.575	34473.59
25923	85.24	12827.904	35559.688
20585	85.24	12030.071	35500.461
15742	85.22	10596.867	35933.555
26693	85.2	12990.273	36310.066
31379	85.18	13789.803	37083.492
27481	85.14	13189.699	38059.027
2716	85.12	8388.518	36318.078
1817	85.12	7993.849	36781.891
25342	85.12	12852.835	39277.77
12990	85.08	9934.485	38105.488
13621	85.08	10187.932	38199.285
21836	85.03	12263.375	35357.5
35471	85.03	14633.678	33488.879
22252	85.03	12241.079	38931.617
31743	85.01	13912.961	39198.18
24484	85.01	12605.263	33332.711
10376	84.99	9354.423	33981.262
3585	84.97	8334.678	37335.098
11999	84.95	9857.746	36151.223
17723	84.91	11331.116	33008.488
28273	84.89	13179.852	33230.977
25259	84.89	12848.552	39812.543
8465	84.87	8872.787	35865.125
34573	84.85	14508.165	38677.031
14857	84.76	10461.437	37381.059
11605	84.72	9814.351	38905.93
13661	84.72	10298.045	37858.406
30755	84.68	13835.13	33536.547
13869	84.66	10280.53	36282.688
32075	84.66	14146.288	38774.512
19022	84.64	11463.029	35089.441
13350	84.64	10346.248	39984.27
19564	84.62	11790.416	35061.277
34276	84.62	14471.227	39870.84
12189	84.62	9819.391	34464.887
33590	84.59	14259.403	36547.309
26412	84.57	13093.807	34330.473
12448	84.57	9992.872	33501.641
17881	84.55	11342.032	34394.215
12577	84.53	9944.537	34593.184
11949	84.51	9901.867	36428.02
18852	84.47	11586.285	36353.559
33147	84.43	14421.747	33868.43
11578	84.41	9766.142	39094.238
30825	84.41	13784.37	33896.855
12154	84.39	9745.489	35093.137
33846	84.39	14391.419	38030.973
26276	84.38	13016.641	33354.93
2573	84.38	8210.014	35130.922
8692	84.36	9013.47	33804.84
30580	84.36	13635.746	33424.488
18475	84.34	11621.572	39982.992
1627	84.32	8144.074	38403.215
12783	84.3	10033.733	36432.664
11177	84.28	9553.641	38695.352
30083	84.28	13628.088	36246.32
35064	84.28	14625.286	36189.176
20728	84.28	11966.461	34493.16
13628	84.26	10230.187	38253.766
12580	84.24	10108.188	34605.625
18657	84.24	11608.892	38140.23
19389	84.2	11823.09	33748.785
13146	84.18	9996.783	39035.379
255	84.15	7711.597	34340.594
16551	84.13	10899.468	36109.313
24535	84.09	12493.417	33860.156
8893	84.07	9096.213	34211.852
13463	84.07	10224.953	39162.281
8663	83.97	8993.598	33838.625
12397	83.95	9962.217	33070.473
8849	83.95	9206.897	33832.785
881	83.9	7884.458	37503.301
26046	83.9	12841.393	34295.871
26153	83.9	12856.005	33566.617
24521	83.86	12665.273	33725.488
17242	83.84	11064.629	36709.484
8691	83.82	8994.681	33803.961
13553	83.82	10140.923	38706.504
17819	83.78	11313.481	33794.434
34887	83.76	14610.64	37092.621
29152	83.74	13477.492	37849.172
27963	83.74	13269.803	35119.484
32497	83.72	14119.569	35998.648
20532	83.71	11975.419	35846.719
19188	83.71	11582.121	33709.363
13916	83.69	10223.36	35958.426
12130	83.69	9759.62	34988.656
10369	83.67	9353.473	34232.555
4524	83.67	8269.536	38121.965
8572	83.65	8962.494	34894.027
8785	83.65	9212.999	33343.281
24625	83.61	12696.309	34631.242
18140	83.59	11249.519	36353.43
34474	83.57	14468.41	39040.23
27280	83.57	13271.874	39676.328
26175	83.57	12864.842	33442.852
11563	83.55	9897.779	39059.297
30563	83.53	13573.796	33621.137
19595	83.53	11657.631	35397.535
9294	83.51	9197.291	37697.039
6836	83.49	8627.431	35028.051
12786	83.49	10132.265	36457.699
9926	83.48	9424.372	38021.219
30505	83.46	13678.745	33665.734
13620	83.46	10305.877	38194.219
7619	83.44	8698.625	37349.047
621	83.4	7903.666	36116.137
25308	83.4	12890.227	39695.668
1455	83.4	8054.473	39530.574
11539	83.38	9847.582	39269.449
7459	83.36	8839.308	36521.977
33724	83.36	14347.298	37281.219
2031	83.34	8165.194	34951
2235	83.34	8199.187	33771.555
17144	83.32	11132.76	38302.477
17590	83.32	11094.395	33987.957
14442	83.32	10427.004	34084.465
33834	83.32	14326.734	37965.527
20549	83.3	11984.891	35640.773
11324	83.3	9694.217	39698.816
2321	83.25	8318.759	33108.523
8781	83.23	9227.767	33318.938
10570	83.23	9547.049	33428.352
29125	83.21	13542.984	37653.707
15775	83.21	10776.342	35836.137
33286	83.19	14314.05	34607.996
17003	83.17	11127.314	39438.949
8973	83.17	9191.484	34901.527
8323	83.15	9053.26	37141.59
20066	83.13	11662.459	39862.621
28299	83.05	13254.696	33080.84
28991	83.05	13395.09	36843.555
17190	83.02	11050.516	37230.039
10265	83	9450.223	34989.43
12976	82.98	10087.404	38007.738
22767	82.94	12449.298	36563.961
9188	82.94	9185.009	36825.871
23469	82.9	12472.212	33421.188
12978	82.88	10040.28	38015.324
32283	82.88	14170.579	37217.965
29558	82.88	13645.5	39438.07
24982	82.86	12650.775	37497.926
22356	82.84	12111.453	39870.125
29278	82.81	13516.705	38652.887
17911	82.81	11400.531	34645.82
29748	82.81	13575.035	38625.73
28270	82.77	13333.614	33206.223
567	82.73	7666.61	35869.898
25235	82.73	12614.956	39952.063
14947	82.67	10487.523	38326.938
6742	82.67	8600.662	36023.16
32221	82.67	14162.68	37762.945
16693	82.65	10865.612	37445.855
19011	82.63	11521.151	35228.57
22132	82.63	12212.562	37653.492
33536	82.61	14305.142	36084.211
17312	82.61	11130.545	36064.711
31598	82.61	13887.527	38491.742
6989	82.59	8549.679	33776.91
24617	82.58	12691.974	34540.242
2623	82.58	8228.191	35532.203
16201	82.58	10818.842	33666.035
17216	82.56	11059.155	37175.762
34082	82.54	14253.294	39145.258
6626	82.54	8444.091	36938.113
14669	82.52	10455.785	35963.504
2020	82.52	8149.472	35161.762
30316	82.5	13628.59	34710.988
27425	82.48	13287.112	38610.152
15855	82.48	10751.294	35179.141
19676	82.46	11662.963	35887.613
18738	82.46	11602.813	37246.777
14809	82.44	10369.235	37098.055
10819	82.44	9677.903	35811.207
16981	82.44	11148.258	39986.641
4867	82.4	8421.59	39409.813
25018	82.35	12543.173	37879.273
7671	82.33	8823.177	37611.602
1479	82.29	8124.355	39371.074
1195	82.25	7660.44	39128.926
28365	82.25	13464.125	33290.059
13862	82.23	10347.133	36594.961
8889	82.23	9202.088	34148.07
27648	82.23	13323.442	36784.742
2558	82.21	8244.909	35015.109
12064	82.21	9830.483	35446.699
16097	82.21	10715.795	33225.555
10893	82.19	9669.612	36448.438
17208	82.17	11143.043	37093.66
32994	82.17	14309.325	33040.172
32515	82.17	14195.461	35775.027
16117	82.15	10697.863	33026.402
12037	82.12	9875.677	35785.746
15253	82.1	10642.002	39934.465
18323	82.08	11395.805	38662.934
19589	82.08	11649.699	35360.172
9932	82.06	9433.175	38120.785
34480	82.04	14597.884	39066.359
25898	82.04	12917.379	35431.66
31476	82.04	13809.762	37723.246
33527	82.02	14373.295	35990.926
14723	81.94	10555.546	36379.949
14144	81.94	10245.141	34392.828
20261	81.94	11913.442	37950.598
24387	81.92	12324.224	33097.648
25264	81.87	12918.355	39836.734
32176	81.87	14020.338	38084.816
30437	81.85	13589.492	34253.758
25698	81.85	12850.505	37001.129
11809	81.83	9857.643	37584.469
30767	81.83	13918.027	33622.449
28972	81.81	13528.108	36779.313
27251	81.79	13271.121	39842.035
7761	81.79	8779.314	38415.063
29590	81.79	13598.645	39315.09
17596	81.79	11033.397	34033.355
26407	81.77	13012.064	34309.344
20671	81.75	12054.805	35073.957
14342	81.75	10419.426	33410.477
4830	81.73	8474.929	39463.813
10377	81.73	9395.863	33985.207
32406	81.71	14062.375	36613.734
33836	81.67	14379.808	37968.363
16005	81.66	10585.891	34074.859
22086	81.66	12254.71	37205.684
4786	81.64	8590.635	39874.844
7096	81.62	8692.953	33347.465
15006	81.62	10368.377	38920.672
13931	81.62	10177.714	36028.156
10501	81.6	9360.524	33006.176
12581	81.58	10086.873	34613.59
20597	81.56	11877.352	35537.984
26972	81.54	13076.577	38161.219
9116	81.52	9114.225	36194.434
17772	81.46	11349.601	33397.613
8149	81.45	8873.42	38604.223
30756	81.43	13963.002	33552.285
21920	81.33	12165.27	35853.875
4531	81.29	8391.817	38220.852
19774	81.2	11654.767	36844.074
24523	81.18	12648.808	33767.117
26577	81.18	13125.71	35494.387
25644	81.14	12782.86	37192.43
19426	81.12	11781.548	34013.848
20859	81.1	11928.011	33930.637
6738	81.1	8433.725	35980.926
14525	81.08	10469.893	34819.578
17890	81.06	11316.478	34450.047
13318	81.06	10234.005	39782.332
22374	80.99	12092.063	39964.848
24829	80.95	12521.219	36050.848
21894	80.95	12078.634	35673.996
9705	80.93	9296.149	39544.457
9308	80.93	9254.161	37820.34
13589	80.91	10326.854	38586.828
17086	80.89	11020.808	38917.121
19632	80.83	11754.268	35563.5
17257	80.77	11118.915	36852.539
23127	80.77	12391.509	33657.82
1974	80.72	8072.271	35419.875
33679	80.72	14346.519	37028.969
22462	80.72	12435.953	39287.953
31175	80.7	13933.41	35795.855
32551	80.7	14049.249	35728.641
1799	80.7	8097.472	36942.766
10053	80.7	9372.144	36897.805
10240	80.68	9285.167	35151.387
16303	80.64	10983.585	34460.895
561	80.64	7753.098	35836.813
30527	80.64	13704.193	33785.797
870	80.64	7933.259	37449.246
16249	80.6	10931.404	34015.059
25486	80.6	12803.398	38601.344
18149	80.6	11307.186	36450.016
16419	80.58	10784.27	35225.02
29446	80.54	13401.1	39859.012
11247	80.54	9672.003	39116.34
14028	80.51	10192.675	35391.512
32489	80.51	14049.346	35952.406
30702	80.49	13993.95	33236.609
12848	80.47	10107.071	36905.195
13770	80.45	10227.094	37081.117
11647	80.45	9759.703	38760.746
10404	80.45	9445.58	33853.375
21722	80.43	12207.918	34524.32
980	80.41	7648.258	37940.602
11825	80.39	9811.662	37396.008
17366	80.39	11158.763	35818.266
1991	80.37	8147.283	35283.215
29008	80.35	13566.304	36951.152
16452	80.32	10784.902	35448.273
9959	80.32	9457.328	37822.977
31183	80.3	13816.359	35831.176
13437	80.3	10278.018	39359.176
32358	80.24	14163.543	37009.77
19299	80.22	11643.019	33204.438
16478	80.22	10791.279	35624.77
21857	80.18	12127.396	35473.414
201	80.18	7645.257	34090.234
23181	80.18	12345.819	33326.875
25673	80.16	12899.572	37095.301
12640	80.14	10066.801	35123.137
7018	80.07	8436.303	33431.527
14962	80.05	10377.228	38458.715
29132	80.03	13524.679	37708.891
11745	80.01	9760.606	38035.18
18411	80.01	11301.186	39782.07
31632	79.99	13947.705	38640.988
24819	79.99	12686.861	35980.797
17425	79.97	11197.326	35351.254
2282	79.97	8175.818	33221.27
8638	79.93	9032.589	34273.367
34303	79.93	14613.916	39634.125
18896	79.91	11582.335	35960.691
12997	79.91	9989.89	38129.113
16580	79.91	10877.013	36312.816
27919	79.89	13301.915	35524.039
24705	79.89	12541.595	35179.508
4951	79.86	8610.05	38762.461
11228	79.86	9685.823	38982.734
31757	79.86	13791.475	39275.762
20542	79.86	11998.463	35600.086
15680	79.82	10646.431	36442.605
22106	79.78	12222.927	37389.461
15727	79.76	10633.902	36120.348
8269	79.76	8848.961	37546.633
20089	79.72	12026.936	39797.438
24577	79.72	12661.028	34237.27
34224	79.7	14312.51	39895.609
11593	79.7	9769.358	38869.539
25252	79.68	12893.166	39770.906
12155	79.66	9887.89	34773.039
11053	79.64	9662.979	37962.074
8687	79.64	8954.109	33761.266
33086	79.63	14219.034	33571.453
7934	79.63	8719.178	39620.438
26226	79.61	12823.401	33133.289
11032	79.59	9702.094	37855.219
31541	79.59	13968.723	38010.742
11128	79.57	9666.197	38461.438
8742	79.55	8933.317	33046.563
18381	79.53	11209.072	39556.68
8056	79.53	9047.459	39159.871
31920	79.53	14211.241	39683.773
16276	79.49	10812.966	34238.551
13677	79.47	10340.47	37686.871
2012	79.45	8203.679	35413.887
29935	79.43	13622.341	37308.129
8705	79.4	9044.288	33601.512
821	79.38	7754.75	37215.379
32435	79.36	14085.588	36516.73
15389	79.36	10582.239	39071.844
826	79.32	7789.463	37234.777
4782	79.3	8627.771	39859.105
9512	79.28	9081.31	39146.703
22227	79.28	12239.647	38361.008
22681	79.26	12477.275	37587.348
34600	79.26	14583.329	38525.453
8347	79.26	8859.373	36730.148
19485	79.24	11752.308	34477.398
26250	79.24	12982.052	33171.004
6992	79.24	8625.315	33524.676
18625	79.22	11583.348	38152.102
7496	79.22	8687.239	36832.395
34159	79.18	14314.852	39520.426
18337	79.18	11290.994	38987.566
22937	79.18	12464.839	35111.074
7336	79.18	8829.103	35521.246
28600	79.15	13552.426	34498.352
13895	79.15	10242.173	36128.91
23108	79.13	12346.031	33826.938
16666	79.13	10949.078	37149.691
29831	79.13	13680.995	37834.297
12902	79.09	9954.727	37266.66
29072	79.07	13371.986	37355.973
14183	79.05	10275.813	33814.066
19856	79.05	11781.302	37609.289
23085	79.03	12441.8	33995.68
6842	79.01	8610.295	35089.586
28039	79.01	13246.142	34652.527
18238	79.01	11385.642	37365.313
12841	79.01	10047.559	36868.34
15605	78.99	10590.825	37157.781
16549	78.99	10804.365	36102.605
32710	78.99	14050.198	34450.051
12366	78.97	9905.774	33207.02
26104	78.96	12919.07	34107.719
12540	78.96	10115.893	34294.48
18590	78.96	11580.438	39090.227
31625	78.92	13872.464	38605.383
30385	78.9	13609.356	34318.043
26633	78.9	12983.4	35906.758
8712	78.9	8998.809	33342.688
4801	78.9	8435.401	39975.195
35491	78.88	14445.47	33595.742
1336	78.88	7969.728	39594.402
19460	78.86	11781.085	34221.07
24482	78.86	12547.197	33329.457
34536	78.84	14602.153	38884.301
12404	78.84	10004.486	33106.734
17598	78.82	11194.774	34049.5
26384	78.8	12977.108	34105.523
32074	78.78	14095.229	38771.332
5059	78.78	8583.195	37690.406
9147	78.76	9110.303	36452.895
2607	78.74	8378.02	35404.895
32299	78.74	14185.465	37313.207
7354	78.74	8645.723	35656.664
32839	78.74	14038.049	33932.246
20647	78.73	12060.942	35208.324
27359	78.73	13323.656	39027.137
17288	78.67	11064.548	36485.813
10390	78.65	9360.227	34075.664
7527	78.65	8635.326	37010.789
19231	78.65	11576.747	33381.953
18628	78.63	11485.43	38165.91
13833	78.63	10268.196	36600.855
8042	78.61	8916.23	39322.781
31348	78.61	13796.187	36869.91
27064	78.59	12922.364	38730.445
32123	78.59	14064.793	38164.777
13790	78.59	10245.777	36879.879
25129	78.57	12590.605	39022.734
6922	78.57	8417.105	34150.629
12957	78.55	9946.092	37836.48
4903	78.55	8592.501	38985.266
28906	78.53	13422.93	36374.793
10996	78.53	9684.118	37553.262
2061	78.53	8129.8	34835.598
4881	78.5	8577.036	39190.332
20540	78.5	11993.855	35591.063
1935	78.48	8188.192	35792.32
16795	78.48	10782.283	38920.191
17280	78.46	11095.636	36407.301
16282	78.44	10959.825	34307.883
20659	78.4	12042.849	34990.422
24620	78.38	12624.571	34581.258
1825	78.38	8122.958	36834.512
35031	78.38	14563.333	36074.809
19388	78.38	11757.156	33741.273
7063	78.36	8842.225	33028.273
14761	78.34	10561.497	36687.723
12141	78.34	9846.758	35032.547
29302	78.34	13527.938	38777.977
7712	78.32	8668.122	37977.523
22868	78.32	12446.114	35613.984
10002	78.32	9351.245	37490.914
12293	78.3	9860.711	33668.629
30223	78.3	13704.25	35548.109
9108	78.3	9178.064	36111.02
267	78.28	7957.465	34405.645
2816	78.27	8274.686	37221.18
33652	78.27	14307.504	36841.039
13607	78.27	10305.028	38421.516
29942	78.25	13697.432	37324.461
19884	78.23	11845.305	37845.449
34478	78.23	14627.334	39050.301
14386	78.21	10359.74	33707.793
22854	78.21	12330.611	35809.504
13549	78.21	10309.781	38678.625
12093	78.19	9725.107	35295.922
26689	78.19	12937.936	36291.422
651	78.19	7980.721	36291.492
28838	78.17	13423.189	35875.293
18710	78.15	11584.517	37625.137
25600	78.11	12726.902	37768.414
5023	78.11	8612.335	38052.137
15786	78.11	10743.007	35622.465
17055	78.09	11124.051	39212.859
12184	78.07	9826.442	34750.539
21725	78.05	12076.653	34539.762
20421	78.04	12024.021	36813.184
31471	78.02	13911.834	37697.773
1962	78.02	8130.455	35688.047
31657	77.98	13858.165	38724.645
971	77.98	7983.608	37882.023
19560	77.98	11733.335	35054.758
8048	77.94	8977.92	39381.633
19823	77.92	11848.285	37282.801
28969	77.92	13549.313	36742.719
33572	77.92	14339.282	36390.492
20617	77.84	11877.312	35327.336
13053	77.84	10121.36	38591.094
15980	77.77	10718.889	34182.469
8163	77.75	8862.656	38370.648
15652	77.73	10714.593	36586.836
32325	77.73	14062.639	37130.172
26601	77.69	12981.695	35717.781
31568	77.69	13846.267	38281.258
17340	77.69	11103.002	35920.52
25793	77.67	12905.565	36342.133
19689	77.65	11821.451	36024.5
34507	77.65	14577.83	38813.742
2132	77.63	8085.013	34301.789
18985	77.61	11494.286	35381.137
30092	77.6	13755.721	36308.422
10641	77.6	9685.752	34121.836
18532	77.58	11488.325	39515.844
15687	77.56	10669.656	36503.039
15760	77.56	10680.986	35739.254
19859	77.52	11694.915	37635.785
6690	77.52	8600.633	36489.566
14481	77.5	10388.517	34425.02
15439	77.5	10669.476	38774.801
11751	77.5	9718.205	38082.555
2256	77.48	8138.074	33618.82
17611	77.46	11065.906	33822.305
34092	77.44	14218.124	39198.313
10172	77.4	9432.897	35864.113
14358	77.38	10415.057	33532.945
13571	77.38	10196.529	38495.055
10104	77.38	9449.995	36486.727
20760	77.38	11966.625	34375.836
14021	77.38	10141.441	35370.516
8936	77.37	9079.357	34590.594
32510	77.37	14151.803	35760.676
29844	77.37	13648.974	37939.375
21841	77.35	12197.72	35397.867
10821	77.35	9640.602	35824.746
13358	77.31	10297.4	39599.406
31012	77.31	13848.322	34783.746
11912	77.31	9872.863	36742.133
13948	77.31	10261.128	35802.816
8967	77.29	9188.423	34851.797
14105	77.29	10153.976	34757.184
25146	77.27	12585.224	39144.434
2731	77.25	8341.329	36466.461
19559	77.25	11838.424	35054.145
17564	77.23	11133.414	34141.156
13531	77.23	10265.509	38864.426
7514	77.23	8647.618	36937.266
20028	77.23	11820.212	39624.047
15845	77.19	10564.802	35363.508
13820	77.19	10240.725	36812.461
2046	77.17	8184.152	35056.473
22006	77.17	12242.77	36509.805
7920	77.14	8702.764	39512.641
26829	77.14	13073.406	37170.254
18239	77.14	11267.842	37373.809
14459	77.14	10526.427	34225.855
28400	77.12	13449.292	33442.879
1457	77.1	8158.513	39537.359
14966	77.1	10557.072	38513.73
949	77.08	7702.325	37777.277
19149	77.08	11429.274	34057.926
17236	77.08	11030.837	36965.344
26860	77.06	12938.076	37486.641
3787	77.06	8348.724	37384.105
18701	77.02	11545.076	37524.617
13373	77	10164.078	39655.922
19331	77	11795.881	33387.563
17439	76.98	11188.161	35116.109
29577	76.94	13615.078	39537.133
14114	76.94	10154.538	34553.875
27528	76.92	13187.032	37780.938
12706	76.92	10060.635	35599.762
17500	76.91	11030.109	34643.984
1949	76.91	8185.864	35886.711
33080	76.89	14271.917	33539.961
31060	76.87	13949.059	35123.496
21685	76.87	12108.225	34371.5
22136	76.87	12207.427	37669.613
2817	76.85	8285.502	37227.535
21179	76.83	12034.782	33310.863
8568	76.83	8923.017	34852.594
6961	76.83	8506.632	33831.969
1050	76.83	7754.623	38411.539
34165	76.83	14372.401	39566.559
11022	76.79	9703.696	37728.379
35310	76.79	14444.119	34720.332
13305	76.77	10087.2	39896.844
24557	76.77	12658.386	34025.246
10745	76.77	9522.118	35072.008
17562	76.75	11173.282	34137.012
30057	76.75	13596.365	36630.711
12323	76.75	9747.771	33579.941
26691	76.71	13035.141	36307.453
2044	76.69	8091.002	35043.27
27320	76.69	13299.962	39394.516
18022	76.64	11309.133	35588.129
26968	76.64	13051.141	38125.152
18995	76.64	11580.282	35093.914
32119	76.62	14163.097	38463.863
5058	76.62	8530.19	37668.852
19872	76.62	11780.232	37731.867
15334	76.6	10727.957	39354.453
5082	76.58	8515.059	37604.723
34862	76.56	14573.958	37249.027
25296	76.56	12801.543	40009.496
4588	76.52	8305.671	38712.871
6841	76.52	8581.095	35074.551
19533	76.5	11645.202	34845.008
30335	76.48	13610.22	34478.633
33930	76.46	14423.677	38490.863
8674	76.46	8990.309	33936.145
27379	76.46	13350.215	38901.422
9016	76.45	9092.387	35339.875
2630	76.45	8381.015	35619.93
31494	76.45	13787.495	37790.344
9170	76.45	9143.798	36644.719
10215	76.43	9347.274	35274.117
14456	76.39	10416.038	34203.199
25135	76.39	12680.94	39068.734
19288	76.37	11650.709	33102.723
34857	76.37	14580.899	37495.371
80	76.35	7959.985	33464.82
14208	76.35	10168.95	33703.078
14642	76.31	10443.054	35767.07
29621	76.29	13713.865	39203.398
6695	76.29	8499.325	36523.398
12351	76.25	9724.025	33416.23
21898	76.24	12259.808	35696.922
22928	76.2	12336.775	35359.121
15792	76.2	10752.202	35652.633
4590	76.2	8253.308	38729.328
35061	76.18	14423.944	36177.164
11726	76.16	9819.36	38196.027
18882	76.14	11625.766	36215.219
27088	76.12	12950.32	38993.609
12126	76.08	9796.263	34952.977
823	76.06	7947.31	37222.285
10655	76.04	9611.276	34246.617
22946	76.04	12342.824	35200.941
25412	76.02	12742.721	39105.633
21834	76.02	12094.929	35343.055
2659	76.02	8247.604	35906.336
667	76.01	7798.33	36405.203
10163	76.01	9458.912	35739.836
2627	75.99	8239.286	35597.879
18298	75.95	11416.66	38242.691
1909	75.93	8128.118	35912.832
32990	75.93	14255.588	33021.398
13372	75.91	10348.062	39654.48
14644	75.91	10415.094	35770.074
14517	75.89	10429.686	34763.871
14430	75.87	10394.872	34035.66
22066	75.83	12107.398	37081.012
969	75.83	7762.855	37868.273
25127	75.83	12672.684	38985.98
21161	75.83	11881.628	33202.207
2293	75.79	8034.514	33300.32
8899	75.79	9165.012	34241.227
16408	75.78	10851.096	35203.461
22632	75.76	12467.348	38145.469
12183	75.76	9791.606	34736.977
12753	75.74	10058.733	36162.914
9446	75.74	9226.075	38718.594
9776	75.74	9304.374	39019.145
1090	75.72	7647.321	38625.637
20701	75.72	11888.51	34680.348
8249	75.68	8896.752	37716.695
34869	75.68	14624.3	37299.668
29680	75.66	13693.817	38636.648
15690	75.66	10661.687	36521.453
17351	75.64	11151.838	36030.383
17880	75.64	11318.823	34392.203
34720	75.64	14542.556	38143.762
17712	75.6	11020.979	33075.727
1233	75.6	7686.941	39220.648
28792	75.6	13379.294	35580.328
11899	75.58	9815.105	36981.871
8717	75.56	9042.984	33402.547
15982	75.55	10772.86	34197.211
17673	75.55	11042	33375.492
1870	75.55	8168.229	36268.398
30466	75.53	13681.223	34083.184
29028	75.53	13540.126	37083.02
9809	75.49	9481.746	38891.121
17483	75.49	11201.047	34821.855
10379	75.49	9416.44	33994.246
2097	75.45	7998.378	34671.895
32736	75.45	14080.402	34366.996
30725	75.43	13894.524	33353.793
34666	75.41	14529.635	38226.793
16436	75.41	10945.557	35351.531
29303	75.41	13468.268	38792.785
27727	75.39	13331.155	36454.109
2190	75.37	8037.19	34064.934
1600	75.35	8166.611	38512.617
2125	75.35	8109.213	34602.938
419	75.35	7848.074	35083.84
17714	75.35	11153.573	33094.516
11889	75.33	9899.188	36912.793
8240	75.33	9021.289	37916.836
8884	75.32	9119.069	34112.535
23041	75.32	12321.418	34304.008
20260	75.3	11894.199	37949.711
17986	75.3	11213.693	35261.367
14152	75.26	10261.84	34186.27
21570	75.24	12236.555	33866.805
32905	75.24	14012.938	33587.578
29898	75.22	13739.828	37375.145
14799	75.22	10375.154	37055.586
17469	75.22	11158.852	35006.375
10933	75.2	9541.577	36842.176
8734	75.2	8993.512	33270.758
18380	75.18	11351.073	39555.598
31970	75.18	14019.772	39397.246
9093	75.18	9136.802	35968.504
29401	75.16	13360.549	39521.645
31407	75.16	13831.926	37289.484
33842	75.16	14244.154	38000.035
27763	75.14	13156.558	36297.395
10957	75.1	9554.917	37094.824
7440	75.1	8793.684	36332.398
8825	75.07	9112.976	33602.566
21715	75.07	12252.047	34467.488
6905	75.05	8476.943	34345.07
23125	75.05	12394.886	33960.172
7894	75.03	8749.948	39312.195
25652	75.03	12895.962	37251.512
19324	74.99	11683.981	33350.715
13444	74.99	10310.781	39392.379
15614	74.99	10759.212	36928.52
13718	74.99	10157.798	37355.379
16672	74.97	10823.661	37222.949
27110	74.97	12974.24	39141.246
18574	74.97	11628.828	39172.391
34371	74.95	14514.359	39289.34
31763	74.95	13863.678	39317.32
16542	74.93	10815.505	36072.031
16050	74.91	10621.414	33775.313
8270	74.89	9058.815	37549.34
26080	74.89	12919.933	34243.426
8960	74.89	9162.294	34797.117
20665	74.88	11865.755	35042.375
15102	74.88	10352.828	39495.996
16051	74.82	10683.133	33795.211
18638	74.82	11472.263	38267.398
15573	74.8	10695.055	37245.641
2760	74.8	8383.394	36689.449
24836	74.78	12500.915	36143.426
10561	74.78	9559.513	33391.781
9558	74.76	9267.455	39485.809
12269	74.76	9854.127	34053.199
33440	74.7	14405.923	35519.156
18185	74.7	11393.375	36856.004
35476	74.7	14562.127	33544.336
35060	74.68	14514.611	36174.711
9492	74.66	9127.896	39031.102
24402	74.66	12475.399	33215.371
16615	74.66	10860.665	36661.445
23167	74.65	12328.569	33617.059
19662	74.65	11739.671	35761.59
12255	74.61	9768.214	34264.406
10186	74.59	9394.611	35664.379
11641	74.59	9705.783	38746.996
31393	74.59	13867.749	37215.754
8099	74.55	8869.352	38823.715
8437	74.55	9001.124	35979.379
18333	74.53	11277.128	38886.332
15940	74.51	10774.553	34456.551
768	74.51	7739.433	36936.094
9136	74.51	9176.127	36368.813
32671	74.51	14106.512	34839.094
29345	74.49	13562.272	39077.18
16656	74.49	10898.246	37028.465
30351	74.47	13671.137	34521.289
33605	74.47	14335.383	36651.688
28581	74.45	13429.732	34384.465
17695	74.43	11136.412	33218.938
30348	74.43	13748.255	34504.492
22983	74.43	12400.675	34875.184
7371	74.42	8802.313	35780.949
18316	74.4	11379.057	38483.285
18269	74.4	11373.992	37703.605
14904	74.4	10503.891	37785.246
27527	74.38	13191.021	37760.426
20192	74.36	12019.348	38358.719
11057	74.34	9654.679	37986.891
26651	74.34	12929.716	36024.383
20299	74.32	12048.845	37534.613
13787	74.32	10333.001	36867.836
18981	74.32	11628.68	35344.398
58	74.32	7885.489	33363.34
8988	74.28	9255.473	35062.191
25960	74.26	12857.299	35236.156
26773	74.26	12984.103	36878.109
14055	74.22	10161.534	34947.664
28930	74.2	13547.994	36509.945
33580	74.2	14250.508	36423.332
22493	74.19	12368.267	39225.277
6600	74.17	8570.104	37082.313
15182	74.17	10505.575	39838.719
6617	74.17	8474.158	36877.543
8978	74.15	9268.875	34926.375
2610	74.15	8343.96	35443.832
30260	74.13	13770.916	35184.992
14095	74.11	10220.624	34678.98
26597	74.11	12924.999	35688.762
8797	74.11	9241.137	33419.656
32151	74.09	14194.426	38285.852
1472	74.09	8121.899	39301.773
23141	74.07	12370.374	33737.953
25967	74.05	12727.997	34974.137
35106	74.03	14530.791	35744.078
16088	74.03	10621.446	33392.336
28081	74.01	13207.232	34605.133
11956	74.01	9863.8	36483.914
13018	74.01	10032.044	38307.004
21961	73.99	12109.19	36174.434
22760	73.99	12312.91	36778.563
34786	73.97	14602.626	37784.305
34847	73.94	14595.896	37471.16
24423	73.92	12654.185	33088.969
1543	73.9	8198.68	39067.789
20576	73.88	11957.256	35461.238
15317	73.88	10633.133	39296.379
29478	73.88	13635.801	39763.477
25464	73.86	12759.791	38480.109
11921	73.86	9738.08	36822.824
13652	73.86	10308.194	38107.195
2290	73.84	8146.042	33283.813
1198	73.82	7905.745	39137.367
16881	73.8	10834.259	39543.434
17094	73.78	11129.334	38632.66
22779	73.78	12461.894	36688.715
6673	73.76	8505.138	36695.57
31078	73.73	13817.052	35221.891
10257	73.73	9278.922	34936.184
25348	73.73	12921.454	39325.023
2244	73.71	8128.78	33540.254
15088	73.71	10466.985	39426.367
15286	73.71	10730.395	39823.793
33618	73.71	14391.884	36719.066
18352	73.67	11382.474	39250.875
11439	73.67	9741.444	39672.734
12073	73.67	9856.907	35505.816
1214	73.63	7651.683	39167.863
4745	73.63	8338.64	39803.816
29010	73.61	13358.097	36965.129
25505	73.61	12849.618	38382.895
31500	73.59	13811.593	37829.285
29231	73.59	13546.096	38350.801
9	73.59	7695.159	33062.047
22207	73.57	12232.663	38184.445
10986	73.57	9534.115	37405.195
2212	73.57	8084.915	33912.098
9179	73.55	9224.42	36742.453
32044	73.55	13996.985	38887.398
26393	73.53	13083.114	34161.719
8326	73.52	9054.796	37180.691
22482	73.52	12430.807	39116.094
17626	73.48	11109.819	33679.969
21184	73.46	11943.923	33007.363
10551	73.46	9565.728	33296.914
8458	73.44	8897.77	35806.07
29163	73.44	13475.82	37939.512
25150	73.42	12669.02	39205.543
27338	73.4	13338.593	39162.91
9072	73.4	9261.469	35841.289
8353	73.4	8932.006	36816.465
24952	73.38	12517.462	37203.344
11901	73.38	9918.632	36990.504
21923	73.38	12134.767	35859.762
29350	73.36	13463.662	39109.785
2620	73.34	8318.705	35514.535
12875	73.34	10003.667	37091.402
18318	73.34	11235.966	38548.625
34853	73.32	14501.253	37481.988
31542	73.29	13873.339	38049.953
10974	73.29	9660.299	37233.117
19494	73.27	11672.521	34544.605
17164	73.25	11098.257	37770.668
11839	73.23	9827.453	37499.773
18260	73.23	11380.025	37573.758
19375	73.23	11682.988	33674.523
25388	73.23	12813.506	39232.047
22203	73.17	12175.754	38153.957
34747	73.15	14438.543	37944.289
32256	73.13	14163.157	37392.223
8706	73.13	8960.244	33618.672
32095	73.11	14136.172	38579.836
17966	73.11	11367.591	35081.152
2430	73.09	8290.273	34012.715
12643	73.09	10039.719	35161.48
7137	73.09	8702.474	33721.492
19725	73.07	11812.654	36353.859
28161	73.07	13287.235	33877.512
21808	73.07	12145.179	35114.797
862	73.04	7806.668	37419.676
22961	73.04	12282.451	35015.508
9670	73	9307.034	39645.898
35015	73	14563.401	36267.648
33902	72.98	14272.55	38321.551
18220	72.96	11290.765	37142.711
26573	72.96	13055.246	35453.996
8569	72.94	8993.594	34863.039
31526	72.94	13810.709	37933.121
25734	72.94	12738.688	36554.051
28382	72.92	13356.244	33414.176
29715	72.92	13663.138	38787.941
32202	72.92	14133.18	37946.496
22639	72.9	12365.638	37878.871
22797	72.88	12281.602	36288.758
13808	72.88	10286.421	37015.672
25800	72.88	12836.196	36091.508
11237	72.88	9598.462	39057.48
14043	72.88	10150.479	35154.043
26732	72.86	13122.583	36532.5
14668	72.84	10373.083	35929.672
9325	72.84	9109.836	37938.676
18477	72.84	11519.933	39987.285
31358	72.83	13860.874	36935.258
11835	72.83	9831.488	37471.523
26290	72.81	13125.614	33438.895
27580	72.81	13238.317	37209.891
18138	72.79	11260.725	36345.535
9040	72.79	9252.436	35601.289
18267	72.79	11310.933	37669.602
26096	72.77	12905.474	34032.383
17936	72.77	11354.355	34894.973
15893	72.77	10687.583	34786.695
1169	72.77	7771.981	39008.355
9908	72.75	9330.001	38212.867
18686	72.75	11581.572	37731.711
21975	72.75	12257.439	36287.523
7760	72.75	8806.176	38415.477
12456	72.75	10061.226	33553.559
11044	72.73	9577.265	37900.227
33209	72.73	14251.113	34234.68
21585	72.69	12186.054	34012.285
22452	72.69	12412.87	39531.047
29502	72.67	13769.042	39877.098
24720	72.67	12649.212	35319.129
29759	72.67	13774.518	38420.574
5029	72.67	8616.069	38094.402
12287	72.67	9748.188	33905.746
25890	72.63	12736.145	35663.367
106	72.63	7777.774	33591.793
7359	72.63	8637.035	35698.336
8072	72.63	9014.383	38956.172
26571	72.61	13038.863	35428.598
7188	72.61	8724.947	34173.684
16362	72.61	10793.241	34911.645
1100	72.6	7860.507	38676.715
9553	72.6	9162.857	39440.57
15173	72.6	10498.734	39802.332
16021	72.58	10653.773	33860.781
27859	72.58	13155.358	35593.492
11205	72.56	9590.625	38882.52
12797	72.56	10095.06	36558.438
19776	72.52	11789.047	36849.367
20698	72.52	12048.651	34655.449
8222	72.52	8953.876	38110.195
19060	72.52	11483.479	34756.512
12909	72.52	9936.665	37288.141
32761	72.5	14142.511	34186.086
19247	72.5	11583.23	33209.242
4533	72.5	8339.652	38239.875
35048	72.48	14495.612	36133.863
16287	72.48	10779.379	34328.258
16016	72.48	10757.603	33832.352
19339	72.48	11682.585	33437.176
29834	72.46	13724.791	37878.848
18335	72.46	11274.151	38930.641
22430	72.44	12440.5	39743.555
25871	72.42	12759.138	35578.617
13466	72.42	10140.86	39177.625
15764	72.42	10769.906	35784.91
8217	72.4	8891.697	38060.547
29131	72.4	13388.42	37704.777
9026	72.37	9205.891	35459.145
7332	72.35	8663.29	35454.258
16401	72.35	10987.908	35153.734
4714	72.35	8376.026	39481.355
8675	72.33	8967.28	33942.008
31558	72.33	13891.754	38207.961
10927	72.33	9686.79	36780.355
17541	72.29	11127.842	34312.023
15576	72.29	10651.516	37257.086
10157	72.29	9366.412	36000.563
32527	72.29	14142.129	35853.148
4532	72.29	8408.694	38236.633
34916	72.27	14552.414	36875.086
18031	72.27	11338.088	35655.027
8603	72.27	8941.711	34470.117
32295	72.27	14129.727	37289.945
12152	72.27	9882.722	35087.973
30291	72.25	13774.801	34797.816
9397	72.25	9125.477	38422.77
9882	72.23	9417.083	38330.609
18858	72.21	11542.173	36374.922
14262	72.21	10234.498	33423.824
24953	72.21	12621.3	37205.461
15909	72.21	10639.444	34901.336
14555	72.21	10445.167	35057.441
22971	72.19	12481.092	34775.559
8395	72.19	8917.623	36259.773
7301	72.19	8653.367	35147.02
33671	72.17	14365.922	36975.238
27631	72.17	13347.971	36991.855
8531	72.16	9058.545	34943.391
17817	72.16	11285.388	33764.469
152	72.16	7724.685	33834.262
19545	72.16	11758.57	34947.73
8600	72.16	8952.921	34454.934
21880	72.16	12113.144	35614.699
18329	72.12	11212.081	38826.715
31502	72.12	13833.179	37847.785
32718	72.12	14136.766	34531.488
16283	72.12	10887.949	34314.949
21595	72.12	12111.132	34055.672
30642	72.1	13628.219	33112.336
20346	72.1	12062.004	37487.09
34386	72.1	14531.238	39343.262
35022	72.08	14635.926	36311.766
21720	72.08	12147.068	34511.547
4653	72.08	8325.817	39091.434
27836	72.08	13332.632	35773.094
11214	72.04	9643.621	38918.629
31110	72.04	13820.809	35375.137
22712	72.02	12474.958	37492.078
7259	72.02	8683.134	34865.098
274	72.02	7885.856	34460.969
11850	72	9917.263	37269.711
22920	71.96	12336.26	35300.871
2685	71.96	8211.394	36041.266
32414	71.96	14146.203	36663.879
34394	71.94	14606.102	39384.41
19450	71.94	11728.917	34159.426
30259	71.93	13623.783	35182.852
27917	71.91	13172.604	35511.16
2668	71.91	8230.032	35962.172
10339	71.89	9455.23	34309.359
25027	71.89	12497.036	37926.438
13892	71.89	10181.719	36108.352
8470	71.89	8852.764	35635.527
27668	71.87	13180.238	36549.289
17064	71.87	11081.218	38986.445
26945	71.85	13065.098	38034.43
15386	71.85	10682.987	39065.496
16461	71.85	10880.381	35523.277
13160	71.83	10078.888	39092.141
27576	71.79	13270.827	37456.848
19102	71.79	11450.155	34414.605
554	71.77	7980.719	35788.832
29824	71.77	13690.81	38120.258
10237	71.77	9397.066	35119.406
33068	71.75	14385.532	33428.723
11880	71.75	9711.556	37154.098
10356	71.73	9390.679	34154.777
19562	71.73	11757.532	35057.883
12086	71.73	9850.294	35566.598
33915	71.73	14280.035	38422.688
9037	71.71	9269.862	35576.734
4837	71.71	8417.734	39503.617
28604	71.71	13530.13	34527.668
10831	71.71	9684.309	35906.398
15748	71.68	10650.256	35956.996
26236	71.66	13116.088	33064.406
17820	71.66	11285.933	33819.078
1885	71.66	8099.665	36367.707
12873	71.66	9945.178	37081.465
32463	71.64	14029.537	36365.035
28276	71.62	13231.26	33270.809
16340	71.62	10818.598	34774.707
21798	71.6	12211.051	35023.938
15113	71.58	10504.483	39529.957
30370	71.58	13572.502	34593.742
27356	71.58	13306.047	38974.387
15731	71.56	10613.195	36167.91
27510	71.56	13270.702	37965.871
18522	71.54	11586.054	39454.23
10016	71.54	9437.113	37287.242
16429	71.52	10823.725	35310.117
8448	71.52	9001.269	35741.078
23098	71.52	12390.13	34078.305
22414	71.52	12374.678	39625.176
29331	71.52	13558.656	38978.344
33515	71.52	14331.513	35934.766
24823	71.5	12636.9	36020.234
4958	71.5	8453.534	38500.656
9891	71.5	9281.011	38366.938
20057	71.5	11712.776	39821.293
25019	71.47	12695.255	37878.906
13565	71.47	10225.857	38764.809
27256	71.45	13202.632	39882.148
16732	71.45	10984.208	38103.355
81	71.43	7876.248	33470.504
21594	71.43	12233.678	34050.195
16587	71.43	10925.388	36402.992
33567	71.41	14359.38	36360.949
1759	71.37	8061.11	37254.438
31773	71.37	13937.59	39379.973
575	71.33	7759.344	35928.086
30938	71.31	13937.148	34300.676
7167	71.31	8662.12	33931.84
1643	71.31	8182.638	38213.965
12788	71.29	10082.234	36479.277
10931	71.27	9648.428	36818.98
32727	71.25	14184.838	34295.871
29714	71.25	13667.94	38776.004
10944	71.24	9497.617	37008.898
8484	71.24	9022.988	35448.48
13001	71.24	9963.082	38179.895
11719	71.22	9918.515	38159.934
11474	71.22	9891.894	39505.426
22579	71.2	12481.372	38458.641
10702	71.18	9526.027	34654.063
17639	71.16	11087.878	33750.766
9114	71.16	9129.133	36188.043
10108	71.16	9411.718	36500.117
11064	71.14	9675.04	38007.445
26486	71.12	13073.196	34907.855
10801	71.12	9500.427	35641.246
34594	71.1	14507.441	38489.469
12429	71.1	10047.738	33288.297
15777	71.1	10704.938	35853.414
5034	71.08	8611.143	38132.551
2779	71.06	8389.857	36869.605
9585	71.06	9222.589	39696.676
12179	71.06	9872.328	34724.875
15302	71.04	10734.67	39518.152
30674	71.04	13823.418	33123.816
121	71.04	7932.688	33675.637
27257	71.03	13223.726	39889.898
18253	71.03	11370.726	37486.734
10936	71.01	9691.679	36864.398
22912	70.99	12324.561	35268.309
3844	70.95	8331.741	37394.563
20478	70.95	11929.732	36293.531
27028	70.95	13007.485	38539.73
26588	70.95	13132.191	35587.602
29800	70.95	13630.334	37989.547
14014	70.93	10270.665	35283.039
32912	70.91	14012.947	33618.543
34354	70.91	14631.343	39570.09
10303	70.89	9349.171	34617.805
27514	70.89	13274.765	37978.391
33857	70.89	14270.625	38105.867
24377	70.87	12454.813	33025.438
1099	70.87	7972.039	38674.289
18266	70.87	11218.299	37670.324
15112	70.87	10470.432	39528.223
30175	70.87	13690.453	35647.57
10729	70.83	9604.984	34926.539
29004	70.83	13412.133	36899.324
29643	70.83	13646.818	39048.309
11005	70.81	9650.471	37636.48
10248	70.8	9353.54	35229.254
22843	70.8	12369.316	36046.801
24411	70.8	12552.384	33027.117
28992	70.8	13502.617	36843.461
7100	70.8	8732.809	33390.023
33926	70.8	14268.148	38475.484
[truncated: 22,024 more rows]
