# Supplementary material for: Insights on the Control of Yeast Single-Cell Growth Variability by Members of the Trehalose Phosphate Synthase (TPS) Complex
Source: Front Cell Dev Biol. 2021 Jan 28;9:607628. doi: 10.3389/fcell.2021.607628 (PMC7876269; doi:10.3389/fcell.2021.607628)
Supplement: Supplementary file 2 [file Data_Sheet_1.ZIP › final_code/input_datasets/overexpression1_pTDH3_Ntd_TSL1_t5.csv]

Id	Area (µm²)	Centre X Position (µm)	Centre Y Position (µm)
46200	867.2	14493.069	35721.883
39220	776.22	14147.494	37698.633
42842	729.63	14152.52	37687.809
38054	707.05	13852.945	39537.012
46185	657.76	14538.683	35708.859
28977	610.67	13101.749	39525.629
33246	540.58	13345.172	39734.109
43286	531.21	14211.181	38341.859
36695	522.69	13815.853	35853.063
29118	518.89	13015.819	39673.625
45969	512.74	14422.782	35793.219
23237	509.26	12462.626	39233.074
39295	506.67	14067.384	37784.387
40420	494.79	14023.565	35870.363
33056	492.48	13523.108	39489.188
29054	489.7	13073.024	39620.332
34896	480.12	13591.689	35592.113
42882	479.1	14105.717	37733.684
37163	472.13	13966.217	37055.648
38664	463.42	14191.035	39572.488
46171	462.55	14495.559	35681.215
45823	445.06	14421.477	35946.559
37485	440.22	13905.018	37710.023
26886	437.71	12868.188	35586.488
37447	437.09	13939.821	37668.203
33599	436.56	13751.49	39694.211
33220	434.87	13524.23	39707.324
33069	434.16	13456.071	39548.855
32990	434.11	13522.14	39463.066
39848	433.67	14183.172	36953.387
33911	432.61	13568.685	39430.898
28758	430.54	12882.265	39330.598
15535	425.93	11200.734	38751.867
37618	416.46	13956.11	37841.543
37459	409.95	13965.266	37672.59
33072	404.2	13545.584	39559.195
45935	403.92	14484.909	35755.855
36551	401.67	13889.032	35709.789
39521	397.65	14192.849	37376.867
44957	392.82	14630.966	38078.355
39611	391.06	14042.096	37493.59
29117	390.97	13071.855	39658.793
33549	385.93	13571.84	39622.719
29551	383.03	13276.047	39656.926
45684	381.14	14439.491	36074.496
37390	380.47	13980.577	37550.359
41664	374.05	14336.486	35515.223
45700	373.82	14582.906	36091.832
43821	369.91	14296.482	39816.434
28786	369.01	12892.52	39355.414
41724	365.35	14399.227	35590.371
45945	365.31	14585.813	35771.996
42964	363.49	14397.525	37850.313
31842	362.88	13339.361	35574.371
45859	361.31	14595.347	36002.516
40468	360.07	14082.331	35593.988
16010	358.38	10965.959	37939.832
43114	356.27	14233.527	38101.148
33235	352.63	13380.085	39733.453
42314	351.31	14259.138	36402.078
36529	351.12	13971.562	35591.453
18557	347.02	11450.594	38814.398
21863	346.96	12238.454	34342.578
17890	345.72	11377.992	38780.551
40432	344.24	13995.04	35884.043
30654	340.03	13332.356	35836.902
45288	333.36	14628.975	37217.207
31923	332.38	13456.648	35685.156
45845	331.48	14622.205	35975.387
27845	330.41	12875.789	35587.676
29020	329.8	12970.503	39581.52
28953	328.21	13062.677	39510.594
33059	325.53	13531.335	39532.668
37552	324.45	13947.327	37762.121
25557	319.68	12668.093	39621.117
29561	318.82	13315.546	39659.102
38983	317.42	14169.93	37996.41
29682	315.32	13309.954	39487.949
28529	315.2	13080.292	38467.289
33734	314.97	13727.011	39518.16
17632	313.52	11208.073	38423.594
33723	312.85	13685.909	39498.723
33763	312.19	13741.732	39555.152
40399	311.79	14159.261	35836.848
27807	311.41	13084.341	35533.719
38906	311.26	14182.431	38199.848
2870	310.6	8415.384	37461.473
26719	310.26	12902.182	35676.824
25881	309.51	12808.082	39480.711
14620	309.45	10954.856	38369.734
41560	308.96	14404.338	35299.266
22636	305.85	12257.941	39356.922
38110	305.8	13831.198	39602.676
28790	305.53	12921.759	39358.414
40332	303.15	14166.95	35764.461
44488	302.02	14622.007	38821.77
22666	302	12216.247	39400.051
17536	300.58	11285.849	38273.281
33114	299.3	13391.04	39600.621
33751	298.88	13701.832	39533.859
46081	298.42	14605.519	35584.074
25261	298.21	12653.969	39274.957
24671	297.83	12701.623	35550.168
41768	294.07	14325.337	35634.813
36699	293.46	13936.711	35850.688
23132	292.6	12481.037	39421.148
28808	291.33	12969.001	39296.949
44479	289.97	14596.963	38819.617
24443	289.23	12629.199	34981.969
32958	289.09	13525.327	39406.004
39592	288.59	14028.015	37475.16
18350	287.56	11600.889	39350.293
21236	286.79	11954.006	35589.137
33388	285.99	13365.029	39954.035
3678	283.86	8834.377	35045.73
36555	282.85	13860.444	35705.242
26017	282.1	12880.651	39319.258
30703	281.7	13220.947	35582.953
34945	281.05	13598.179	35675.465
44665	279.95	14427.557	38489.555
42806	279.44	14112.717	37609.199
46434	278.57	14422.083	35350.914
41984	278.57	14314.889	35874.449
33310	277.98	13428.079	39828.238
5497	277.92	9224.401	38391.887
42066	276.83	14357.755	35981.934
27854	276.47	13003.384	35603.23
40323	274.76	14178.248	35751.898
18888	274.36	11439.919	38040.246
24993	273.54	12620.907	38674.344
28952	272.1	12999.34	39517.129
32110	271.87	13555.982	35945.484
14354	270.74	10904.865	37867.184
44120	269.82	14433.911	39701.516
44250	269.26	14586.267	39282.137
39419	268.34	14065.266	37607.297
33242	266.81	13549.713	39732.48
15478	266.45	11189.271	38661.883
37131	265.89	13966.38	37043.516
19862	265.76	11690.532	35368.539
34794	265.64	13758.368	35766.488
32016	265.34	13424.564	35784.973
29638	264.99	13310.405	39748.273
29557	264.65	13233.305	39657.023
46302	264.03	14595.107	35502.668
42032	264.02	14336.902	35935.344
42212	263.63	14274.744	36081.57
32853	262.73	13540.797	39264.422
43630	262.46	14290.687	39503.816
40570	262.02	14133.827	35724.094
31202	261.91	13316.502	34324.117
29738	261.6	13328.248	39564.09
39078	261.24	14127.707	38107.813
32704	260.72	13539.056	38043.16
46052	260.43	14622.288	35869.48
30823	260.32	13231.752	35711.289
24558	260.16	12678.688	35369.352
45998	259.95	14479.23	35821.332
32936	259.76	13546.731	39366.656
45997	258.88	14458.308	35816.832
29768	258.84	13285.361	39656.07
41914	257.35	14270.032	35785.465
7629	257.33	9720.865	39377.016
17581	256.91	11205.931	38352.398
18728	256.75	11450.091	38782.07
27838	256.74	12841.686	35576.543
22735	256.6	12243.755	39525.336
34895	253.71	13722.439	35590.93
30068	253.4	13243.064	37867.434
23845	253.06	12366.366	35330.895
17894	253.04	11407.126	38791.395
44779	252.96	14501.518	38421.289
26797	252.83	12781.594	35485.949
18000	252.67	11355.952	38975.777
38055	252.64	13896.046	39538.246
17961	252.18	11379.314	38821.617
18376	251.91	11603.528	39131.285
38930	251.89	14202.27	38250.605
26163	251.12	12812.776	39193.383
29036	250.93	12986.453	39603.117
43622	250.72	14302.684	39484.82
41925	250.68	14313.204	35809.113
28924	250.38	13128.704	39486.234
20958	249.07	11885.464	39112.52
31963	248.1	13468.663	35726.168
29684	247.98	13261.943	39493.031
39726	246.77	14169.261	37044.832
44487	246.35	14551.699	38819.355
39105	244.94	14025.718	38153.508
38197	244.36	13827.3	39715.059
21292	244.34	12007.992	35432.539
37522	243.61	13967.441	37740.484
41599	243.59	14393.032	35416.793
37430	243.04	13981.178	37634.789
32997	242.58	13497.761	39472.715
29724	242.31	13207.637	39545.48
39269	242.14	14091.184	37745.625
43450	242.12	14259.811	38562.5
18627	242.04	11631.216	38924.535
4729	241.62	9044.156	34248.109
46340	241.07	14506.735	35549.758
15641	241.01	11091.883	38544.094
45482	240.57	14358.56	36778.531
21436	240.22	11984.897	35407.547
12702	240.05	10612.278	38462.5
23817	239.57	12443.801	35271.406
39830	238.13	14195.125	36883.215
2504	237.83	8271.919	39194.09
1919	237.27	8356.518	34753.063
45951	235.61	14474.794	35775.625
45970	235.55	14519.202	35790.215
28909	235.01	12961.114	39475.035
21624	234.95	12049.438	33748.055
29575	234.8	13214.205	39673.457
32982	234.48	13556.935	39445.754
27329	234.11	12990.986	33314.27
28873	233.84	12959.063	39450.23
38089	233.06	13904.703	39589.164
38319	232.96	13913.679	39962.516
31894	232.66	13415.024	35649.555
26656	232.5	12860.969	35599.035
44220	232.23	14615.054	39569.09
13069	232	10536.125	37447.156
43449	231.35	14302.454	38558.23
8233	230.87	9727.199	34801.535
35201	230.57	13768.011	35115.277
37473	230.53	13973.792	37697.332
40382	230.24	14078.164	35816.59
46229	230.07	14458.264	35738.168
23666	229.38	12301.516	35648.027
33162	228.73	13550.851	39649.676
39088	228.61	14182.86	38121.395
36700	227.45	13980.587	35853.832
6065	227.41	9474.683	37914.605
31816	227.14	13469.723	35550.207
43666	226.81	14144.831	39577.855
43782	226.68	14218.859	39747.316
2720	226.64	8567.1	38322.496
38982	226.6	14078.393	37996.633
41551	226.07	14283.858	35278.766
37953	225.93	13893.561	39433.398
46218	225.72	14429.582	35722.602
44146	225.17	14446.34	39826.77
39660	225.07	14077.717	37244.512
11634	224.92	10377.484	38632.367
15693	224.86	11176.906	38607.27
40470	224.84	14032.78	35594.355
12738	224.82	10642.411	38237.586
23790	224.8	12393.173	35557.875
10936	224.74	10470.62	34727.152
39770	224.55	14168.284	37090.309
33640	223.12	13642.26	39729.867
19425	222.79	11605.827	34044.77
30751	222.43	13294.141	35634.969
37754	222.27	13981.217	38108.262
33976	222.06	13667.611	38707.289
14776	222.02	10792.533	38646.695
41014	221.89	14191.664	33978.828
32998	221.89	13551.149	39470.191
44987	221.81	14600.918	38115.156
29104	221.68	12999.453	39678.402
36455	221.03	13941.707	35561.926
25878	220.74	12767.97	39462.98
14292	220.26	10778.876	37748.066
33650	220.07	13594.6	39742.477
18572	220.07	11418.361	38828.555
45948	219.99	14526.677	35767.723
39266	219.88	14015.705	37740.758
25169	219.27	12577.497	39164.004
25178	218.5	12504.158	39168.762
39429	218.4	14112.05	37615.203
6071	218.27	9447.488	37926.688
31906	218.21	13500.685	35660.98
44181	218.19	14563.632	39483.449
34908	218.12	13467.967	35615.988
43828	218	14199.882	39825.488
14328	217.92	10931.746	37833.484
34414	217.69	13775.408	37367.547
28809	217.48	13060.15	39369.004
39635	217.27	14103.468	37193.824
39210	216.1	14112.352	37671.152
42946	215.86	14318.382	37825.336
24662	215.86	12518.609	35533.469
34583	214.71	13729.226	36227.668
9276	214.71	10122.082	38424.453
33252	213.56	13290.324	39737.641
38212	213.31	13963.778	39741.246
37563	213.19	13851.486	37780.512
39151	212.96	13928.442	37893.129
9046	212.92	9951.181	37436.172
33210	212.87	13396.801	39680.484
23714	212.43	12394.616	35455.258
25440	212.08	12503.03	39515.074
30958	211.95	13207.159	35541.98
45714	211.81	14460.718	36099.555
25203	211.26	12542.642	39199.098
29151	211.2	13101.864	39740.973
42213	211.18	14307.537	36151.305
43036	211.14	14282.142	38001.68
32934	211.12	13543.782	39317.254
38911	210.97	14171.522	38218.48
35500	210.93	13575.736	33968.457
27841	210.57	13053.594	35574.301
26860	210.42	12810.192	35553.09
44368	210.42	14520.243	39436.316
39412	210.32	14140.625	37599.098
46362	210.11	14611.866	35566.246
29081	209.96	13071.093	39651.078
30959	209.86	13290.188	35545.852
14438	209.55	10852.252	38020.781
33018	209.4	13531.703	39489.629
32879	209.3	13510.893	39304.512
45696	209.23	14602.633	36082.965
23172	209.15	12450.437	39135.387
45179	209	14421.028	37585.738
12829	208.96	10632.147	38078.566
23746	208.9	12389.687	35507.492
15665	208.88	11058.164	38586.289
41622	208.58	14384.862	35465.844
39404	208.4	14092.401	37585.648
39143	208.37	14023.597	37877.91
25892	208.37	12773.036	39493.527
33628	208.23	13617.512	39721.578
6816	208.08	9683.603	34881.023
29703	208.02	13146.165	39511.969
21412	208.02	12047.198	35370.891
14355	207.92	10938.736	37869.734
43346	207.87	14375.873	38427.188
11951	207.62	10729.47	39984.477
33500	207.5	13722.343	39932.555
37291	207.39	13797.687	37389.125
21417	207.33	12025.379	35377.609
23422	207.31	12410.265	38747.555
28906	207.27	13053.001	39469.273
20649	207.1	11756.296	39739.211
17863	207.06	11218.426	38752.199
15462	207.01	10991.426	38953.871
39554	206.83	14117.678	37416.465
28890	206.74	13041.658	39456.289
46404	206.64	14542.346	35295.984
12951	206.58	10668.149	37980.98
14412	206.51	10940.093	37978.422
39213	205.84	14086.313	37677.438
12647	205.49	10643.462	38344.641
44031	205.4	14560.301	39945.238
41961	205.2	14402.252	35838.957
38936	205.17	14173.942	38251.313
41882	205.17	14279.569	35756.898
43332	204.69	14297.958	38409.98
46821	204.67	14602.148	33331.555
43306	204.61	14316.848	38367.09
26032	204.32	12905.407	39329.254
37382	204.25	13894.666	37533.254
26053	204.04	12720.585	39354.969
37374	203.94	13956.153	37520.277
29581	203.92	13334.993	39683.645
40418	203.88	14107.782	35860.254
42974	203.56	14224.149	37854.223
27315	203.5	13080.998	33218.426
34173	203.4	13736.276	37771.523
26557	203.37	12896.035	36197.453
38734	202.94	14120.064	39396.727
21237	202.52	11917.09	35589.703
37588	202.1	13963.888	37812.105
36814	202.08	13890.012	36008.629
14385	202.01	10894.438	37913.754
27931	201.68	12973.322	35698.828
46413	201.62	14496.844	35302.793
42132	201.3	14314.067	36068.82
34607	200.84	13707.507	36284.23
46048	200.76	14457.84	35862.461
29374	200.63	13217.216	39887.656
38891	200.19	14163.279	38174.84
30792	200.13	13161.629	35680.09
45867	200.11	14542.101	36002.598
40670	199.9	14124.368	35541.969
44411	198.63	14522.472	39275.207
41625	198.6	14236.007	35469.922
18748	198.56	11436.914	38499.563
17787	198.56	11410.012	38646.871
39325	198.33	14050.894	37807.59
11161	198.12	10390.81	36798.996
26794	198.1	12739.827	35473.895
45355	197.96	14587.474	37082.992
44572	197.75	14612.131	38655.328
5771	197.73	9400.08	39759.586
3267	197.71	8626.268	33834.398
45666	197.58	14497.076	36341.305
41814	197.43	14333.575	35665.688
36579	197.43	13791.392	35724.992
27902	197.37	13126.649	35657.547
33109	197.02	13529.712	39593.922
14402	196.99	10974.961	37942.148
44193	196.89	14519.634	39507.531
26849	196.76	12856.6	35540.113
3090	196.66	8533.056	34985.199
19866	196.57	11709.011	35366.551
15376	196.53	11098.92	38804.281
26000	196.43	12875.083	39293.012
17926	196.41	11340.007	38837.57
44719	196.12	14599.382	38589.414
33485	196.09	13579.556	39910.113
33538	195.82	13739.137	39603.391
29055	195.8	12944.753	39619.953
36759	195.47	13880.698	35935.277
11484	195.36	10504.21	38078.746
31802	195.34	13381.092	35518.34
24180	194.38	12423.124	33766.414
26233	194.04	12866.1	39051.43
27055	194	12867.937	35055.164
43692	193.5	14369.065	39606.332
13419	193.5	10658.969	34744.785
41866	193.46	14322.917	35746.535
39090	193.33	14041.259	38126.281
26940	193.29	12759.652	35359.734
45812	193.1	14519.323	35930.086
36439	192.87	13894.822	35544.633
4777	192.54	8993.776	33744
39396	192.47	14117.03	37574.758
22762	192.45	12110.574	39658.059
26739	192.31	12747.765	35708.895
11421	192.25	10460.038	37933.996
24469	191.81	12581.883	35073.113
38182	191.62	13768.947	39693.488
32372	191.58	13406.145	37227.125
43778	191.35	14295.855	39740.031
41735	191.11	14308.963	35599.539
28536	190.74	13054.021	38474.184
35938	190.59	13923.328	33144.277
24554	190.53	12694.19	35343.953
36267	190.51	13867.896	35065.426
40208	190.49	14133.22	35924.934
46021	190.28	14453.134	35847.648
16742	190.21	11344.194	33136.609
32766	190.05	13412.46	38532.969
41976	189.92	14401.104	35857.98
22097	189.78	12263.887	35582.859
21915	189.63	12263.757	35109.867
29034	189.61	13097.595	39599.023
12796	189.61	10765.391	38035.699
46296	189.42	14537.76	35484.363
36767	189.42	13969.558	35945.164
20524	189.38	11802.684	39411.813
32066	189.36	13490.651	35852.566
44634	189.25	14587.532	38774.23
39810	189.07	14036.112	37161.262
12971	188.46	10712.58	37725.703
15274	188.39	11075.782	39419.117
44496	188.35	14568.105	38835.801
29624	188.14	13305.915	39730.684
27465	188.06	13103.688	34403.492
42692	187.98	14223.39	37355.738
23180	187.93	12422.129	39143.715
18543	187.89	11422.721	39102.746
42811	187.5	14346.931	37622.891
2716	187.39	8626.927	38630.719
33871	187.29	13617.848	39373.645
37348	187.22	13896.784	37485.496
30622	187.14	13344.963	35779.5
45991	186.95	14550.65	35811.07
19140	186.7	11584.632	35294.207
45940	186.51	14630.233	35758.945
44205	186.34	14570.672	39529.844
8730	186.11	9968	34510.18
41315	186.03	14268.911	34695.242
8571	185.95	10059.299	33286.977
25346	185.82	12686.744	39382.434
19706	185.8	11744.848	34685.355
23819	185.49	12407.399	35276.324
22734	185.44	12273.309	39521.52
33614	185.11	13517.234	39708.98
35174	185.11	13590.927	35390.707
9967	185.03	10248.075	38433.602
40965	184.84	14194.685	34602.297
25814	184.76	12774.416	39692.906
44813	184.63	14635.192	38155.992
11439	184.63	10459.185	37991.863
29328	184.48	13322.393	39831.094
1649	184.38	8165.679	33812.012
39020	184.02	13994.662	38040.387
46417	183.94	14566.744	35307.543
26850	183.92	12726.933	35542.973
18016	183.77	11393.586	39003.383
37336	183.71	13953.32	37467.168
30329	183.67	13264.194	37070.66
39329	183.62	14021.591	37814.652
19015	183.56	11442.476	35954.586
46172	183.33	14585.338	35670.699
25799	183.29	12786.698	39657.227
43317	183.25	14229.177	38395.188
38624	183.21	14092.228	39508.688
31035	183.08	13310.449	35401.691
21394	182.98	12027.702	35336.637
21452	182.75	11976.47	35121.715
31818	182.73	13505.948	35542.984
7319	182.62	9646.183	38634.484
35598	182.37	13644.19	33418.574
35477	182.22	13762.025	33890.41
33022	182.16	13508.126	39493.891
42808	181.83	14392.086	37612.738
13716	181.76	10787.559	33641.383
29078	181.74	12932.781	39643.715
27835	181.6	12944.057	35573.992
36203	181.49	13792.267	34682.012
12918	181.34	10748.875	37937.652
38279	181.3	13990.464	39867.641
42918	181.05	14350.24	37787.762
42957	180.97	14249.3	37832.52
29875	180.68	13285.98	39426.402
24035	180.63	12481.73	34913.852
30633	180.63	13343.005	35802.836
2400	180.55	8360.912	38355.746
25679	180.51	12731.791	39819.375
17674	180.11	11345.723	38479.996
7157	180.03	9619	37978
38477	179.59	14086.837	39985.367
31871	179.55	13414.13	35608.371
4480	179.4	8975.574	36064.652
28921	179.34	13093.437	39485.484
21963	179.21	12244.628	35306.316
32957	178.9	13370.814	39404.152
9112	178.62	9926.812	37716.176
44641	178.6	14524.283	38785.391
28852	178.56	12953.701	39417.957
29385	178.23	13258.032	39889.977
29212	178.04	13005.358	39880.473
44206	177.75	14607.06	39533.895
3486	177.7	8710.674	33865.719
29988	177.7	13334.877	38359.41
30786	177.7	13309.383	35669.035
14634	177.64	10877.072	38387.473
13393	177.64	10766.875	34665.871
29122	177.47	13089.407	39694.906
29145	177.35	12978.313	39736.059
12584	177.27	10567.11	38532.801
38364	177.2	14188.47	39798.508
30384	177.04	13297.394	36898.227
30962	176.66	13183.628	35544.789
15595	176.58	11108.605	38480.301
41853	176.53	14394.97	35724.055
27947	176.41	13104.746	35716.098
46059	176.32	14468.733	35878.977
38201	176.24	13912.014	39716.637
33957	176.2	13574.141	39275.152
26079	176.11	12869.608	39374.348
44112	176.01	14437.542	39677.297
46176	175.99	14627.772	35678.336
40209	175.78	14155.424	35929.074
29700	175.72	13342.518	39508.367
30791	175.72	13027.318	35682.07
33653	175.68	13630.357	39745.82
16865	175.65	11244.395	34154.219
39454	175.63	14082.925	37637.254
28968	175.63	12919.238	39523.988
39513	175.44	14096.012	37364.605
12860	175.44	10727.675	37832.289
29543	175.32	13197.375	39645.48
16241	175.26	11095.362	35832.055
7222	175.26	9513.415	38192.559
36838	175.17	13925.167	36047
26759	175.03	12854.579	35731.5
15607	175.03	11107.898	38496.652
15617	174.88	11197.293	38509.305
40503	174.84	14169.867	35641.305
28828	174.73	13067.557	39395.5
45735	174.59	14614.239	36126.605
45291	174.59	14472.273	37212.961
39102	174.44	14146.325	38138.02
17508	174.31	11341.861	38209.422
26261	174.23	12914.546	39115.758
44899	174.08	14551.971	38301.852
38426	174.08	14204.693	39915.734
36809	174.04	13812.063	35997.555
30931	173.79	13316.426	35508.691
3956	173.75	8608.319	38131.906
13382	173.63	10697.4	34636.371
27984	173.44	13124.911	35754.48
38412	173.42	14199.379	39879.633
13000	173.33	10763.274	37784.527
32970	173.27	13476.704	39425.527
30192	173.16	13144.663	37588.355
14501	173.12	10932.961	38124.902
13277	173.1	10590.431	35163.926
43263	172.96	14233.111	38313.637
29618	172.87	13165.723	39721.262
15415	172.77	11042.931	38861.945
45285	172.68	14626.907	37193.063
22247	172.58	12266.076	37062.328
15861	172.52	10998.464	38225.953
29101	172.45	13027.938	39676.922
32860	172.43	13433.902	39275.23
10966	172.37	10504.529	34840.707
38202	172.33	13945.667	39724.367
38670	172.31	14138.62	39579.09
12867	172.2	10679.133	37843.871
33774	172.2	13586.474	39560.504
33798	171.93	13753.409	39592.852
38427	171.81	14031.191	39915.34
44638	171.72	14626.845	38780.035
29105	171.66	13082.524	39676.93
43336	171.51	14345.174	38411.277
27929	170.93	13082.6	35693.141
1531	170.91	8148.127	34651.609
16403	170.9	11032.41	35396.207
41824	170.84	14237.558	35690.949
37590	170.78	13928.392	37804.84
32191	170.78	13439.059	36159.137
40599	170.76	14090.393	35425.574
30726	170.72	13229.295	35606.09
43819	170.72	14404.665	39804.258
12717	170.7	10693.691	38166.738
8707	170.45	10083.308	34431.316
38608	170.4	14041.92	39482.5
36474	170.36	13983.989	35585.809
30907	170.36	13172.579	35464.109
40586	170.32	14067.024	35419.871
8396	170.24	9888.861	34378.762
35486	170.24	13721.265	33909.379
39439	170.21	14095.102	37624.016
35258	170.19	13730.695	35054.555
38349	170.13	14177.803	39771.039
42186	170.05	14261.569	36125.156
46290	170.03	14585.13	35475.105
34271	169.99	13758.154	37349.66
44640	169.94	14559.455	38787.52
30977	169.75	13154.06	35571.113
37251	169.75	13891.522	37329.43
30100	169.73	13169.617	37988.172
18747	169.57	11514.571	38496.508
10116	169.52	10242.265	37622.875
21369	169.52	11929.085	35270.078
28792	169.36	13004.407	39356.344
21853	169.34	12237.638	34335.367
5934	169.32	9309.361	38328.066
33622	169.31	13540.416	39707.195
34765	169.27	13630.085	36042.82
27366	169.08	13084.117	33619.297
14267	168.9	10843.004	37684.375
37978	168.75	13857.11	39473.246
5639	168.69	9259.646	39308.992
26321	168.63	12760.704	38318.105
15743	168.56	10952.842	38360.137
32656	168.42	13365.98	37903.375
28815	168.35	12995.393	39378.633
29879	168.27	13343.539	39430.238
23716	168.25	12430.164	35456.984
8307	168.16	9856.856	34692.008
40318	168	14028.877	35748.48
45850	167.68	14445.021	35983.07
33261	167.68	13471.9	39747.469
40069	167.58	14090.39	36262.367
8210	167.54	9741.441	35010.859
11309	167.54	10360.25	37517.953
43810	167.52	14316.941	39795.148
28880	167.39	13071.483	39447.816
25702	167.33	12889.502	39854.594
14576	167.33	10916.789	38268.516
12006	167.26	10749.67	39515.957
29874	167.26	13188.296	39427.063
45718	167.16	14622.994	36108.684
46407	167.14	14576.91	35294.137
43957	167.14	14521.009	39835.801
28730	167.03	12972.173	39289.973
2769	166.99	8483.622	38122.164
41183	166.97	14279.494	33706.316
38471	166.8	14025.531	39972.93
46259	166.8	14630.909	35437.398
19943	166.68	11820.17	35567.527
17225	166.66	11224.074	35873.008
7229	166.64	9636.488	38213.695
45037	166.64	14524.949	37900.379
45690	166.6	14551.089	36076.48
32031	166.59	13559.495	35803.609
36441	166.53	13917.006	35542.602
30910	166.45	13335.934	35465.547
6157	166.37	9303.99	37134.059
12732	166.24	10623.306	38207.445
44696	166.09	14557.084	38558.594
19905	166.01	11835.092	35454.738
44775	165.95	14519.699	38407.039
13544	165.9	10627.225	33871.809
31722	165.72	13362.911	35365.203
7953	165.67	9906.518	37856.422
19824	165.59	11727.793	35279.285
38998	165.57	14022.415	38012.277
37358	165.53	13908.132	37502.586
26592	165.49	12837.777	35746.629
2248	165.49	8252.674	37091.066
29691	165.42	13129.663	39500.398
27801	165.42	13118.954	35520.109
22174	165.4	12261.806	35896.426
40584	165.28	14165.52	35770.754
44445	165.21	14621.983	39036.363
13485	165.01	10654.319	34391.82
18577	164.96	11593.381	38831.141
34273	164.82	13739.743	37359.238
42170	164.77	14287.146	36111.762
44267	164.75	14628.095	39314.055
14379	164.71	10854.188	37909.598
33094	164.67	13554.841	39577.457
30124	164.61	13343.661	37754.238
28930	164.59	13033.643	39489.207
20796	164.46	11998.76	39299.695
26543	164.46	12893.185	36071.98
39147	164.44	13996.447	37882.934
40351	164.32	14087.178	35775.168
40005	164.19	14038.069	36426.656
11539	164.13	10404.324	38299.184
41301	164.11	14339.984	34568.945
46228	164.06	14437.671	35736.941
12199	164.06	10716.385	39339.961
38366	163.98	14146.313	39799.602
39459	163.98	14140.463	37639.426
26975	163.96	12782.629	35493.551
38655	163.92	14164.744	39548.91
17845	163.9	11278.721	38716.074
22600	163.79	12237.778	39300.258
35080	163.77	13739.586	35528.047
28331	163.73	13085.719	37754.07
11523	163.69	10355.887	38248.566
30598	163.65	13323.389	35757.699
25515	163.5	12664.666	39612.512
30482	163.48	13226.324	36303.121
1453	163.42	8093.931	35239.484
13374	163.39	10625.958	34616.473
24499	163.35	12593.293	35199.867
9606	163.33	10297.625	39926.578
21368	163.25	12021.944	35266.496
38529	163.23	14039.694	39659.793
39290	163.12	13937.759	37765.715
31013	163.04	13247.898	35342.086
42782	163.02	14238.31	37531.602
46370	163	14485.094	35575.391
1457	162.93	8157.704	35246.238
44000	162.93	14538.005	39890.129
42499	162.89	14406.268	36953.34
6507	162.87	9478.563	33893.008
11288	162.85	10514.261	37439.969
10090	162.81	10302.159	37516.891
36929	162.7	13922.082	36253.16
43218	162.68	14416.687	38246.934
43452	162.66	14336.383	38575.023
1344	162.66	8145.694	35981.859
40127	162.62	14161.445	36099.668
41023	162.62	14166.483	34016.344
25422	162.6	12628.758	39487.336
42867	162.52	14394.54	37704.836
18438	162.52	11586.577	39271.746
9428	162.45	10122.002	38914.234
6249	162.43	9375.141	35610.137
34405	162.41	13686.069	37327.199
42705	162.39	14227.768	37372.141
2305	162.35	8238.418	37649.789
44461	162.35	14616.708	39083.648
30531	162.31	13273.377	36159.152
13201	162.29	10652.921	35594.633
44550	162.27	14590.557	38925.637
27567	162.16	12944.629	34882.477
9386	162.12	10026.931	38778.684
4173	162.08	8968.27	39151.102
6281	162.03	9469.589	35103.488
31103	161.97	13236.399	34971.703
25850	161.57	12899.576	39749.691
18973	161.55	11455.359	37531.762
39084	161.51	14150.657	38109.238
3403	161.34	8644.336	33203.906
42733	161.34	14254.015	37417.953
36927	161.32	13946.187	36251.637
27633	161.32	13036.694	35139.484
46298	161.28	14440.366	35485.609
12930	161.26	10724.891	37946.895
1471	161.26	8152.126	34977.566
23159	161.16	12402.806	39116.141
31106	161.11	13206.894	34986.324
43071	161.03	14235.25	38042.598
25569	161.01	12652.519	39720.434
42008	160.95	14200.267	35902.688
19799	160.84	11795.178	35193.215
38150	160.8	13854.454	39650.445
7396	160.68	9593.57	39067.461
40934	160.65	14156.179	34494.957
24224	160.63	12503.224	33009.047
44326	160.59	14505.994	39385.672
46397	160.57	14568.804	35279.035
16794	160.55	11369.085	33696.832
17812	160.47	11327.525	38675.203
44211	160.47	14542.948	39540.117
40551	160.38	14103.677	35705.008
42139	160.3	14268.404	36080.703
2914	160.26	8531.808	36780.953
30199	160.09	13261.09	37610.715
29536	160.09	13225.302	39640.59
40165	160.01	14109.42	36175.676
46285	159.9	14633.352	35470.73
44622	159.86	14531.547	38765.98
33441	159.82	13618.997	39812.055
44919	159.8	14500.234	38008.02
46098	159.78	14614.817	35600.363
42406	159.75	14328.016	36754.32
23744	159.57	12414.065	35500.945
26713	159.55	12861.021	35665.023
6343	159.29	9422.697	34997.27
34916	159.25	13587.689	35627.555
26052	159.23	12833.401	39350.66
14598	159.19	10821.448	38313.156
33187	159.13	13555.013	39675.5
8127	159.06	9892.031	35469.855
42765	159.04	14319.518	37497.723
2738	158.94	8441.694	38204.93
9621	158.92	10192.612	39976.23
34807	158.88	13451.868	35774.27
21255	158.86	12035.972	35626.879
33168	158.85	13506.078	39652.242
36857	158.75	13845.777	36071.965
46318	158.73	14447.12	35518.891
32866	158.48	13454.573	39285.48
39645	158.46	14104.481	37212.863
22576	158.39	12186.934	39272.047
45839	158.33	14604.474	35960.543
22958	158.27	12457.371	39655.441
18455	158.1	11530.67	38975.055
16643	158.08	11147.867	33920.832
17962	158.06	11372.605	38888.301
30664	158	13171.297	35845.074
32072	157.98	13533.231	35856.98
11452	157.96	10533.761	38041.824
11289	157.81	10542.483	37441.98
26070	157.77	12800.749	39373.762
26781	157.73	12767.141	35452.855
14351	157.72	10865.296	37860.824
43752	157.66	14387.924	39696.125
25889	157.6	12916.166	39482.949
34004	157.6	13722.414	38366.332
3662	157.56	8802.049	34993.414
17627	157.5	11217.495	38377.621
14367	157.33	10910.985	37891.238
180	157.29	7880.458	34248.617
43311	157.16	14283.261	38384.086
15306	157.12	11008.197	39209.879
4946	157.08	9123.026	34201.402
46235	157.08	14552.969	35739.441
44628	157.06	14566.454	38767.5
23502	157.06	12288.872	37274.68
31889	157.05	13467.363	35638.863
38522	157.01	14013.888	39642.988
16266	156.95	11124.474	35601.316
14698	156.91	10920.373	38504.82
35541	156.82	13629.153	33561.328
44024	156.59	14528.8	39936.363
42792	156.59	14382.857	37567.16
16257	156.41	11107.397	35581.996
14936	156.37	10793.208	38940.727
28594	156.32	13081.704	38790.961
31966	156.3	13438.517	35730.867
8807	156.24	9947.317	34890.5
41902	156.22	14358.084	35769.789
31319	156.22	13299.848	33789.586
40621	156.18	14065.115	35465.711
15777	156.14	10997.427	38416.305
28506	156.13	13085.92	38390.086
37128	156.09	13979.102	37029.973
2520	156.07	8371.521	39368.566
39936	156.05	14008.158	36811.012
13047	155.99	10567.345	37627.969
14158	155.93	10964.62	36954.574
38698	155.86	14112.052	39338.684
7881	155.84	9793.753	38305.488
3389	155.8	8812.835	33066.656
33099	155.78	13518.696	39575.367
26028	155.7	12732.647	39328.902
38544	155.69	14147.259	39682.719
8362	155.63	9897.902	34606.23
29645	155.63	13316.931	39447.211
7740	155.49	9768.437	38683.086
24665	155.49	12682.946	35536.668
44276	155.38	14508.514	39330.965
12650	155.36	10567.128	38349.352
25212	155.19	12528.639	39223.836
37255	155.11	13982.636	37339.398
14763	155.11	10940.969	38612.238
38351	155.07	14021.695	39772.711
12439	155.01	10586.317	39083.805
38019	154.86	13905.506	39505.27
18576	154.78	11548.88	38832.176
4756	154.73	8842.299	33858.051
12760	154.71	10744.428	38274.766
30541	154.67	13164.882	35907.965
46473	154.63	14516.343	35421.336
15350	154.59	11008.626	39010.125
24913	154.57	12684.942	37667.461
45773	154.46	14463.392	36190.566
26819	154.42	12745.713	35508.645
18485	154.42	11546.257	39011.355
15734	154.4	11004.837	38338.488
30877	154.34	13332.617	35427.09
3171	154.23	8567.555	34476.938
30883	154.23	13282.557	35432.336
25377	154.19	12648.316	39414.867
17169	154.15	11227.114	35475.066
10428	154.15	10227.429	34700.273
19385	154.08	11600.073	34387.531
42089	154	14229.59	36006.793
25651	153.9	12869.935	39767.449
5322	153.9	9098.234	37543.723
40303	153.85	14080.907	36050.652
29094	153.75	13073.241	39668.73
29574	153.75	13310.964	39676.688
8844	153.65	9917.326	35069.379
46091	153.64	14557.631	35596.055
26396	153.44	12873.006	38043.754
28608	153.44	13083.752	38876.324
21641	153.35	11993.659	33614.508
38695	153.33	14099.619	39329.121
12932	153.27	10765.428	37951.145
9298	153.19	9994.778	38489.047
19234	153.1	11592.101	35207.734
19262	153	11598.808	34963.656
18491	152.96	11470.16	39018.621
12691	152.95	10759.181	38431.328
38439	152.93	14137.929	39933.492
1719	152.85	8188.191	33061.711
39230	152.72	14050.517	37692.113
21406	152.54	12030.763	35360.523
20813	152.37	11930.338	39350.531
43980	152.33	14519.016	39861.902
27385	152.26	13007.751	33799.703
23123	152.22	12462.723	39389.953
32870	152.2	13489.315	39286.246
26044	152.18	12879.306	39340.977
45141	152.05	14631.994	37515.23
9108	152.05	10060.175	37699.473
30636	151.97	13185.089	35812.266
38532	151.95	14021.138	39666.086
31201	151.93	13345.517	34302.41
37461	151.93	13876.535	37671.879
16972	151.89	11301.824	34856.863
37893	151.87	13782.307	39140.531
44363	151.83	14572.002	39425.176
42264	151.8	14406.29	36240.406
41748	151.76	14377.697	35609.102
12976	151.66	10688.94	37740.207
36602	151.62	13843.952	35743.23
12842	151.53	10700.844	38111.504
45401	151.53	14561.102	37187.004
15898	151.47	11162.973	38280.406
41999	151.28	14337.875	35890.938
30951	151.26	13075.737	35534.758
44424	151.26	14613.153	38980.266
29326	151.22	13342.53	39828.301
23313	151.14	12384.068	39083.266
13981	151.07	10767.855	35473.461
34158	150.93	13689.214	37724.098
32881	150.86	13558.142	39305.195
33167	150.86	13418.548	39657.211
6856	150.82	9662.598	35018.547
36824	150.78	13906.544	36017.613
12558	150.78	10775.34	38485.266
25755	150.76	12754.035	39971.207
13253	150.72	10650.206	35308.172
20706	150.7	12011.889	39893.84
28498	150.61	13046.672	38370.602
41662	150.59	14379.008	35513.203
33288	150.57	13440.101	39794.488
24947	150.53	12598.773	38331.195
39487	150.53	14156.148	37670.094
36807	150.51	13960.621	35991.602
39278	150.38	14062.974	37752.09
33492	150.3	13770.701	39916.27
21240	150.23	12058.605	35591.734
38211	150.17	13780.196	39736.508
31954	150.09	13422.651	35715.895
30298	150.09	13344.057	37233.215
2777	150.07	8605.275	38138.52
18807	150.05	11428.043	38335.555
45755	150	14609.85	36164.938
45395	149.96	14601.091	37177.684
29608	149.9	13214.85	39713.266
29670	149.88	13314.497	39475.34
26056	149.86	12800.044	39352.504
23619	149.86	12374.604	35588.648
40978	149.86	14083.115	34383.191
29751	149.8	13015.419	39584.129
17261	149.8	11394.132	36194.801
18732	149.78	11370.641	38781.961
40128	149.73	14143.625	36103.797
1940	149.71	8220.97	34798.035
5068	149.69	9270.472	34873.031
28463	149.65	13043.171	38249.109
29629	149.57	13193.702	39738.059
31930	149.54	13388.951	35690.254
43271	149.33	14258.795	38320.063
41801	149.33	14360.979	35663.086
37553	149.31	13895.447	37762.152
11414	149.23	10546.439	37889.813
31175	149.21	13312.949	34486.551
33544	149.17	13568.62	39609.313
17866	149.1	11394.665	38747.781
25412	149.1	12491.888	39468.063
45697	149.04	14628.613	36081.926
25403	149.02	12525.745	39452.156
2743	149	8555.416	38240.328
29082	148.92	13051.911	39650.891
3605	148.83	8666.999	34757.262
22920	148.73	12326.629	39991.355
21284	148.67	11976.98	35423.324
21180	148.64	11949.685	36221.551
6001	148.62	9377.294	38024.762
46324	148.48	14610.97	35524.68
22290	148.46	12213.228	37612.313
18087	148.44	11281.724	39135.719
45615	148.41	14546.151	36245.809
5652	148.41	9268.59	39364.813
40564	148.39	13894.849	35716.605
44383	148.37	14566.851	39137.813
15510	148.37	11193.691	38704.633
36664	148.31	13820.091	35818.137
14396	148.31	10959.651	37932.34
12340	148.23	10582.517	39437.336
7851	148.19	9896.419	38217.258
41892	148.14	14227.518	35764.141
39652	148.06	14096.439	37229.117
33287	147.98	13458.968	39793.359
20986	147.98	12033.709	38891.086
4790	147.85	8966.914	33515.805
14660	147.83	10975.698	38433.902
29745	147.79	13150.423	39572.648
818	147.77	7896.922	38438.508
19433	147.77	11599.763	34073.352
18656	147.68	11515.742	38636.375
33283	147.68	13375.058	39783.676
34406	147.64	13665.849	37329.813
30736	147.56	13314.759	35614.363
44187	147.54	14533.328	39489.754
19399	147.49	11546.172	34438.031
27860	147.45	12965.036	35605.48
40048	147.41	14070.656	36241.609
24422	147.37	12578.566	34897.266
30251	147.31	13340.062	37392.781
25121	147.24	12525.272	39058.758
43661	147.22	14326.081	39568.914
16412	147.06	11057.258	35413.113
11864	147.06	10439.566	39524.637
11010	147.03	10377.925	35097.586
37087	147.03	13889.834	36966.18
27207	146.97	12835.15	33832.691
17968	146.95	11386.548	38904.988
22918	146.87	12346.863	39986.641
20529	146.85	11784.251	39418.664
6322	146.82	9403.91	34975.703
17661	146.76	11338.215	38455.145
46310	146.7	14557.535	35509.457
39308	146.68	14107.666	37782.984
40772	146.68	14121.732	35157.883
12446	146.66	10576.485	39106.902
41287	146.6	14398.522	34517.512
30691	146.59	13149.825	35878.02
34893	146.57	13770.838	35583.18
39036	146.51	14101.657	38053.016
25296	146.49	12672.455	39320.703
32377	146.47	13500.284	37235.113
25753	146.39	12914.674	39968.063
38579	146.36	14197.015	39759.359
37403	146.34	13983.191	37587.363
18464	146.32	11590.631	38989.602
26118	146.28	12778.552	39415.789
25884	146.26	12886.643	39474.602
43134	145.99	14223.085	38136.18
30732	145.97	13202.842	35610.125
38598	145.97	14175.819	39464.215
32019	145.84	13489.018	35784.195
15271	145.8	11034.863	39410.324
30801	145.78	13293.109	35687.164
31710	145.69	13469.686	35317.203
14874	145.69	10955.756	38795.449
40067	145.63	14016.626	36257.555
7155	145.61	9594.029	37970.645
18682	145.61	11491.424	38713.777
18353	145.55	11574.498	39356.293
28497	145.47	13093.391	38366.301
4605	145.46	9007.678	35090.695
7152	145.46	9637.868	37965.281
39489	145.38	14161.847	37706.074
45357	145.28	14481.164	37085.504
30930	145.26	13248.576	35507.488
37503	145.21	13875.506	37724.219
42975	145.17	14276.471	37853.34
5449	145.11	9146.426	38064.281
6560	145	9371.71	33567.348
37712	145	13853.29	37989.191
20292	144.84	11631.551	38762.695
23283	144.8	12467.586	39026.164
31804	144.8	13524.975	35519.422
26635	144.78	12885.2	35884.41
18738	144.77	11432.22	38788.031
17481	144.75	11328.397	38174.539
27829	144.59	13030.372	35568.777
18586	144.59	11599.822	38847.105
14656	144.59	10941.45	38423.188
46110	144.5	14465.729	35616.305
30143	144.5	13141.578	37787.813
11764	144.48	10450.384	39033.926
18120	144.44	11419.734	39271.012
2788	144.4	8471.012	37940.152
43952	144.38	14577.084	39824.648
43761	144.34	14300.186	39714.664
15731	144.34	11070.027	38324.203
34748	144.33	13774.795	36016.684
43959	144.33	14639.058	39839.867
11835	144.29	10423.452	39337.371
10118	144.27	10166.37	37640.102
2337	144.27	8394.967	37803.762
16571	144.25	11159.304	34320.039
18499	144.17	11461.06	39033.445
44115	144.17	14530.197	39679.258
18647	144.11	11597.817	38949.477
32902	144.08	13381.319	39334.816
16048	144.06	11070.288	37733.07
44124	144	14584.149	39716.813
5986	143.96	9382.234	38286.195
33639	143.94	13543.713	39728.773
15836	143.92	11163.371	38181.52
25934	143.85	12782.004	39538.59
27630	143.83	13012.386	35135.574
3906	143.81	8647.684	37560.922
43428	143.81	14370.086	38541.297
15529	143.73	11183.977	38728.047
42326	143.71	14402.932	36424.43
44814	143.67	14494.763	38156.977
21087	143.65	12027.778	38165.777
4022	143.6	8800.456	39074.125
33404	143.48	13451.848	39990.484
35097	143.46	13768.062	35548.648
16698	143.46	10900.002	33224.184
36574	143.44	13924.376	35719.605
41606	143.37	14421.761	35442.266
12453	143.35	10751.083	38805.566
40939	143.25	14003.095	34522.09
18785	143.19	11616.001	38588.496
30755	143.19	13331.469	35640.742
38175	143.18	13830.867	39684.402
38848	143.08	14203.492	38397.211
20070	142.97	11656.968	36319.598
42942	142.95	14422.085	37817.035
42849	142.93	14366.415	37678.488
17295	142.93	11398.117	36896.512
17750	142.87	11350.03	38594.949
12007	142.83	10769.569	39518.273
9241	142.81	9982.057	38343.629
41026	142.66	14163.877	34038.809
15923	142.64	11199.243	37997
43434	142.6	14336.964	38551.375
2033	142.58	8327.482	35332.258
3055	142.56	8525.947	35145.043
36611	142.37	13966.503	35762.77
46046	142.37	14482.769	35861.699
24622	142.31	12509.753	35477.824
1456	142.2	8174.241	35244.004
46042	142.16	14501.949	35861.121
17378	142.12	11239.038	37984.656
33730	142.06	13763.642	39502.172
10754	142.03	10524.849	33402.559
11567	142.03	10459.034	38374.906
17779	142.01	11295.966	38629.934
37938	141.95	13964.753	39406.414
46402	141.95	14634.119	35289.152
44518	141.93	14607.971	38866.105
43551	141.89	14330.807	39363.254
32079	141.87	13554.1	35864.941
13215	141.82	10691.822	35630.07
21401	141.78	12008.75	35341.434
1214	141.78	8151.211	37267.516
38152	141.74	13876.795	39649.711
40389	141.72	14144.524	35821.836
37401	141.7	13844.217	37583.762
16393	141.7	11094.569	35366.07
16996	141.7	11413.088	35008.59
34909	141.66	13598.505	35609.141
32654	141.66	13422.483	37901.715
42509	141.43	14236.608	36971.953
2246	141.39	8331.374	37076.957
35469	141.39	13756.068	33860.316
8476	141.38	9806.007	33347.535
42832	141.38	14266.865	37656.461
44569	141.36	14500.341	38649.125
17384	141.34	11221.93	37993.691
30241	141.28	13226.11	37380.508
45553	141.28	14633.464	36401.086
41051	141.22	14191.397	33860.227
44329	141.18	14619.64	39389.445
33033	141.13	13426.516	39508.594
45504	141.07	14506.237	36582.152
39008	141.05	14186.166	38025.98
4169	141.03	8893.172	39425.563
18652	141.01	11490.615	38632.328
23665	140.9	12458.258	35644.316
43883	140.82	14306.618	39923.434
26198	140.8	12765.591	39252.195
26480	140.76	12867.536	36949.574
30948	140.74	13090.647	35532.637
21263	140.7	12037.162	35641.531
15433	140.67	11125.439	38895.145
33148	140.65	13501.985	39635.723
31942	140.65	13431.395	35697.164
17035	140.61	11228.884	35153.691
1335	140.53	8092.919	35936.777
42418	140.51	14366.419	36782.555
38147	140.49	13826.265	39642.031
19038	140.44	11603.788	35792.316
29129	140.36	12992.041	39707.57
29884	140.36	13302.418	39440.379
25250	140.3	12652.173	39262.453
17336	140.3	11416.881	37882.648
39363	140.24	14026.902	37527.93
33694	140.24	13588.319	39473.785
39276	140.24	14154.168	37747.367
14147	140.21	10882.025	36904.457
36747	140.17	13981.047	35914.012
31171	140.15	13254.859	34772.926
32967	140.09	13534.689	39417.797
30009	140.09	13153.956	38204.609
43600	140.05	14387.511	39440.461
29332	140.03	13263.987	39835.754
37224	140.01	13942.214	37268.027
20877	140	11867.428	39191.051
28878	139.96	13095.587	39448.488
30249	139.96	13279.847	37390.344
26676	139.9	12920.893	35621.238
6359	139.88	9325.802	35027.254
20409	139.86	11833.815	39107.652
33785	139.86	13754.876	39573.707
40350	139.84	14194.567	35772.395
14254	139.77	10978.883	37639.285
1110	139.77	8139.071	38221.883
2220	139.73	8377.433	36819.375
43251	139.69	14386.743	38297.465
33342	139.67	13519.666	39886.258
23384	139.67	12329.986	38937.805
1953	139.65	8370.352	34823.359
21877	139.56	12248.026	34497.703
3686	139.54	8749.827	35062.496
12979	139.5	10727.45	37740.039
30982	139.5	13278.318	35569.652
44834	139.48	14585.983	38192.016
39382	139.44	14103.083	37553.68
40073	139.38	14126.23	36271.875
11120	139.25	10444.986	35902.871
30549	139.15	13146.378	35919.094
10615	139.15	10282.928	33597.555
36284	139.13	13937.644	35114.664
16499	139.11	11087.277	34620.566
32890	139.11	13386.561	39313.988
25363	139.1	12500.304	39402.602
5026	139.08	9106.561	34731.117
39144	139.04	14166.925	37872.938
23612	139.04	12314.046	35580.145
45683	139	14614.581	36061.121
46699	138.98	14434.976	34367.703
20679	138.98	11835.911	39909.363
19607	138.96	11829.474	33747.617
17329	138.94	11264.547	37867.211
16770	138.87	11326.343	33386.801
32097	138.75	13539.751	35897.762
24354	138.73	12698.996	34222.27
41674	138.69	14339.488	35532.285
39322	138.64	14133.925	37801.746
40845	138.52	14087.15	35087.133
45955	138.52	14459.676	35775.754
1522	138.5	8132.043	34633.555
19295	138.44	11567.677	34817.332
17463	138.33	11292.71	38156.488
38287	138.29	13868.969	39881.805
45514	138.27	14497.085	36630.488
39174	138.21	14142.063	37919.078
25068	138.18	12579.43	38912.801
445	138	7810.446	36324.387
44282	137.98	14497.686	39339.625
45828	137.95	14502.672	35948.199
29877	137.91	13139.552	39427.227
32387	137.89	13408.276	37252.035
42529	137.87	14249.469	37012.309
39334	137.87	14199.778	37813.152
2692	137.83	8612.803	38493.641
1382	137.81	8032.563	35639.535
34851	137.81	13777.091	35839.398
27337	137.68	13009.971	33339.457
26942	137.62	12914.67	35360.383
33378	137.62	13372.741	39934.23
41815	137.62	14313.16	35672.02
15729	137.6	11047.14	38321.68
26351	137.6	12843.583	38415.73
37634	137.58	13851.853	37849.914
28022	137.56	13021.801	35834.32
15625	137.52	11063.852	38519.125
34297	137.45	13746.334	37415.383
41300	137.39	14277.174	34564.605
46016	137.37	14514.491	35839.27
30857	137.33	13144.362	35731.422
14213	137.12	10946.886	37431.629
9362	137.1	10001.014	38694.102
27383	137.01	13073.742	33795.344
40970	137.01	14045.864	34355.93
26953	136.99	12848.847	35378.609
40288	136.95	14112.339	36017.152
37034	136.93	13875.066	36855.738
44002	136.93	14510.773	39893.379
44928	136.89	14603.996	38023.023
20283	136.87	11766.213	38731.867
40314	136.85	14078.647	35741.371
37756	136.82	13950.135	38108.844
38690	136.76	14110.16	39312.602
39326	136.74	14096.292	37803.008
24624	136.72	12585.988	35478.781
19402	136.72	11580.591	34446.879
35367	136.7	13614.834	34575.602
11329	136.7	10467.469	37598.098
30344	136.7	13318.14	37108.148
18635	136.62	11516.397	38933.648
39996	136.62	14190.79	36700.445
11335	136.49	10415.804	37647.961
15755	136.49	10953.795	38377.648
8918	136.45	10025.865	35908.707
25474	136.43	12695.946	39550.23
44920	136.43	14611.691	38008.398
45290	136.43	14585.2	37206.273
1502	136.41	8057.763	34840.598
2181	136.38	8233.79	36415.797
38558	136.36	14019.623	39707.23
42665	136.28	14370.683	37304.5
39268	136.26	14045.778	37739.215
4434	136.24	8973.408	37291.723
29674	136.18	13150.702	39478.047
4228	136.18	8964.051	38567.793
32668	136.18	13354.35	37932.5
46149	136.18	14581.08	35649.68
5171	136.05	9190.826	35341.902
18787	136.01	11557.139	38589.543
16056	135.99	10988.91	37755.914
44441	135.99	14559.839	39015.84
38140	135.99	13985.417	39633.98
40537	135.86	14093.777	35684.531
26845	135.86	12788.155	35528.859
22546	135.82	12085.832	39219.973
32951	135.82	13531.313	39388.422
1997	135.74	8314.391	35151.914
41754	135.7	14412.513	35617.266
24980	135.67	12621.812	38630.07
1384	135.63	8042.534	35691.16
43973	135.61	14538.906	39857.637
26495	135.59	12917.905	36729.871
22682	135.57	12175.008	39413.746
45335	135.57	14452.775	37052.68
23876	135.55	12371.817	35380.555
45782	135.53	14494.316	36209.754
18800	135.51	11510.422	38616.82
32202	135.51	13558.498	36219.688
41852	135.51	14359.528	35719.352
7999	135.49	9809.459	37722.535
9278	135.47	10101.375	38424.684
44359	135.46	14554.636	39419.594
15034	135.44	10980.519	39252
40044	135.38	14157.412	36234.832
19955	135.36	11769.688	35594.609
15993	135.34	11179.184	37874.098
30673	135.34	13208.388	35856.105
34308	135.26	13641.662	37424.105
45062	135.23	14451.328	37931.605
26277	135.23	12757.695	38896.809
41151	135.23	14266.037	33327.719
6033	135.17	9459.894	38149.953
37492	135.17	13930.116	37714.867
1607	135.15	8177.993	34251.066
29095	135.05	13011.516	39667.469
34873	135.05	13768.47	35878.813
648	135.03	7757.342	37448.48
4787	135.02	9034.003	33497.41
45907	135.02	14606.589	36050.551
39674	135	14063.428	37273.602
35003	134.9	13672.576	35737.117
39390	134.88	14009.39	37563.117
43302	134.88	14341.642	38363.887
30320	134.86	13305.392	37333.93
45129	134.86	14631.307	37806.977
11240	134.86	10547.33	37205.852
6370	134.84	9422.402	35045.363
40712	134.8	14155.546	35284.871
44698	134.73	14496.507	38565.145
38262	134.63	13816.815	39840.16
33142	134.63	13397.091	39624.379
46398	134.61	14433.032	35281.984
43698	134.56	14317.443	39613.094
26465	134.54	12733.119	37119.512
29585	134.52	13271.363	39689.84
20348	134.46	11658.874	38894.441
25690	134.44	12902.644	39837.891
37858	134.38	13930.758	38400.246
21721	134.36	12082.069	33103.105
31766	134.31	13441.597	35463.301
24544	134.25	12372.853	35323.441
44393	134.21	14555.581	39191.391
23470	134.06	12369.401	38046.324
35143	134.02	13631.767	35330.719
25447	133.96	12577.331	39515.031
5871	133.94	9297	38901.266
45817	133.92	14581.651	35934.699
38750	133.92	14140.514	39427.004
21545	133.87	11859.014	34612.914
44653	133.81	14596.85	38826.098
26332	133.73	12791.242	38361.516
26707	133.71	12878.29	35652.449
39639	133.67	14143.316	37197.637
22803	133.66	12175.612	39882.887
24417	133.64	12552.483	34882.301
10129	133.6	10249.386	37369
20487	133.58	11778.791	39288.641
11124	133.5	10426.221	35907.672
20527	133.46	11670.224	39412.492
43467	133.43	14381.507	38621.848
30270	133.43	13348.293	37458.723
40338	133.41	14144.517	35760.023
43487	133.41	14370.68	38829.426
26373	133.39	12731.265	38212.746
11487	133.35	10511.625	38092.707
35370	133.33	13715.418	34597.227
19381	133.31	11615.122	34359.215
11936	133.29	10701.591	39855.789
24525	133.27	12660.751	35285.254
4413	133.23	9050.086	37224.484
40157	133.14	13998.733	36155.391
21109	133.08	11862.981	38228.18
11710	133.04	10452.934	38897.566
13221	133.04	10701.061	35661.844
27706	133.02	12950.967	35289.172
2627	133.02	8613.302	39526.645
5010	132.98	9139.501	34623.18
23140	132.97	12388.965	39417.645
17595	132.95	11359.15	38365.129
31063	132.89	13342.209	35159.566
36650	132.87	13982.942	35800.094
20808	132.87	12008.684	39334.602
26097	132.83	12806.004	39394.207
15372	132.77	11055.039	38793.766
12605	132.75	10767.424	38583.543
34884	132.72	13644.152	35892.676
33937	132.7	13615.897	39239.465
30750	132.68	13156.811	35628.809
1698	132.62	8138.613	33364.953
33742	132.62	13674.918	39521.414
9264	132.56	9945.094	38401.293
3732	132.56	8815.693	35160.047
10538	132.54	10170.92	34076.488
18844	132.54	11547.863	38194.387
40211	132.52	14174.456	35932.98
20543	132.49	11803.568	39445.863
22319	132.49	12123.158	38275.984
37463	132.41	13925.4	37674.641
31662	132.37	13400.073	35223.59
762	132.37	7822.327	38109.18
25206	132.35	12612.322	39217.113
17553	132.35	11281.865	38302.563
18380	132.33	11556.921	39139.887
11109	132.29	10405.233	35754.758
37437	132.28	13947.122	37642.078
7992	132.22	9856.767	37702.207
23445	132.22	12488.819	38381.547
40922	132.18	14091.322	34763.914
22065	132.18	12273.168	35514.125
22595	132.08	12193.026	39294.703
19807	132.08	11745.595	35227.664
16195	132.07	11175.475	36277.035
27775	132.07	12991.941	35483.484
25922	132.07	12761.531	39523.637
14947	132.03	10974.949	38965.59
41702	131.89	14319.344	35559.773
12426	131.85	10659.852	39034.785
44201	131.85	14589.42	39522.355
29770	131.84	13262.677	39661.977
26634	131.84	12897.125	35871.078
14692	131.82	10928.288	38488.258
36317	131.82	13969.922	35193.086
10187	131.8	10313.143	37083.07
10806	131.78	10358.564	34013.855
30716	131.76	13326.622	35592.871
46079	131.74	14580.849	35578.023
16468	131.74	10994.947	35054.367
38488	131.74	14056.753	40004.426
18967	131.72	11440.033	37794.676
15442	131.68	11183.937	38915.566
42556	131.68	14381.708	37053.996
3044	131.68	8429.174	35398.035
41212	131.68	14396.37	33986.23
36888	131.68	13795.111	36174.328
24242	131.64	12663.294	33127.59
23062	131.53	12467.85	39554.398
46322	131.51	14633.126	35520.5
34232	131.47	13710.417	37580.715
8249	131.45	9777.586	34824.648
43422	131.45	14245.526	38535.766
44759	131.43	14536.319	38358.563
13849	131.38	10787.013	34635.492
15868	131.36	11200.78	38236.977
7038	131.36	9617.445	37603.125
29669	131.32	13244.595	39477.16
36066	131.3	13792.84	33861.727
44537	131.3	14532.149	38898.574
35150	131.3	13616.175	35350.578
46710	131.28	14499.428	34400.566
33864	131.28	13689.667	39360.191
14262	131.28	10902.684	37668.145
36549	131.28	13838.014	35696.027
12302	131.24	10751.993	39376.758
24690	131.22	12673.931	35567.711
3264	131.01	8489.467	34079.234
13437	130.97	10582.893	34529.246
17639	130.92	11241.591	38425.609
43949	130.86	14454.528	39823.637
21909	130.84	12196.08	34968.219
30370	130.82	13302.631	36870.723
32950	130.78	13405.856	39391.883
23802	130.78	12393.071	35571.707
41181	130.76	14405.521	33699.313
18562	130.7	11420.012	38811.867
45650	130.7	14584.18	36298.102
25956	130.7	12881.51	39570.34
23745	130.69	12462.08	35504.34
44682	130.65	14549.062	38529.641
28125	130.65	13081.053	36317.305
2569	130.65	8242.754	39904.191
24072	130.63	12345.957	34472.602
27023	130.59	12831.798	34933.094
7300	130.57	9605.548	38590.223
35602	130.55	13624.102	33436.227
44295	130.53	14492.147	39354.629
26089	130.44	12845.84	39383.57
44350	130.4	14506.03	39403.875
40839	130.38	14110.831	35069.805
31222	130.38	13141.859	34429.121
24454	130.36	12493.906	35035.566
22002	130.36	12234.91	35393.984
32316	130.3	13510.212	37040.488
45151	130.3	14558.323	37530.668
32230	130.28	13539.339	36339.906
28787	130.28	13125.935	39347.523
38527	130.26	14201.46	39652.703
33573	130.23	13576.173	39654.711
43417	130.21	14385.625	38522.273
26782	130.21	12737.166	35452.316
9401	130.19	10096.009	38822.375
13759	130.17	10929.196	34160.504
43956	130.13	14438.937	39828.684
31596	130.11	13539.898	34952.633
4421	130.07	9049.369	37253.867
36530	130.07	13844.698	35677.684
29005	130.05	13004.344	39563.098
6495	130.02	9430.232	33819.707
40383	129.96	14157.138	35812.215
13523	129.96	10646.435	33974.18
38662	129.86	14164.114	39564.449
46351	129.84	14470.369	35563.508
25262	129.82	12702.423	39273.785
7440	129.82	9680.679	39309.301
38979	129.8	14196.111	38309.531
15066	129.77	10937.87	39384.52
44079	129.75	14606.093	39626.59
34524	129.71	13735.558	36716.746
9857	129.63	10235.261	38705.801
42630	129.63	14236.54	37213.465
40568	129.59	13878.276	35719.457
12500	129.57	10596.235	38640.703
34940	129.54	13716.763	35659.383
29610	129.52	13340.345	39714.156
23913	129.52	12394.867	35145.211
17103	129.48	11313.669	35306.574
38339	129.46	13785.726	40007.066
34741	129.44	13671.841	36006.742
6476	129.4	9475.37	34137.703
43619	129.4	14315.16	39474.391
29120	129.4	13017.661	39693.828
46456	129.4	14420.35	35398.754
26710	129.4	12917.95	35659.535
33613	129.38	13627.72	39703.41
12518	129.34	10698.168	38691.539
3688	129.34	8812.441	35067.152
13013	129.33	10611.729	37811.004
22656	129.31	12197.463	39375.965
29001	129.29	13064.932	39556.902
28235	129.29	13135.391	37142.109
29803	129.29	13143.522	39319.703
39074	129.29	14101.149	38100.531
9586	129.27	10254.024	39795.137
45275	129.23	14569.497	37479.422
10678	129.19	10270.273	33070.16
22753	129.13	12213.752	39595.43
39993	129.11	14174.677	36695.473
22605	129.08	12217.311	39306.039
43902	129.08	14361.524	39955.977
44724	129.04	14575.546	38594.395
3379	129.02	8662.075	33021.406
40518	128.94	14157.815	35655.391
46132	128.92	14312.502	35636.816
11221	128.92	10478.798	37099.141
4140	128.89	8875.977	39750.473
15541	128.89	11111.894	38742.465
8324	128.87	9867.257	34746.277
44258	128.79	14539.41	39293.629
39281	128.79	14132.886	37755.512
31659	128.79	13378.592	35215.406
40258	128.77	14039.371	35980.215
25249	128.75	12696.223	39259.797
8082	128.73	9842.31	36897.594
25263	128.73	12619.608	39281.66
39625	128.71	13999.276	37502.68
725	128.67	7979.317	37938.566
23783	128.66	12370.405	35544.477
14740	128.66	10786.022	38569.539
15163	128.56	10954.549	39873.113
43205	128.52	14242.913	38227.281
40562	128.52	14178.185	35712.148
12641	128.48	10772.657	38329.66
7847	128.44	9837.336	38206.867
18841	128.31	11600.618	38182.371
6683	128.25	9678.119	34166.465
34174	128.23	13681.414	37766.316
26828	128.2	12903.631	35512.578
17731	128.16	11343.757	38571.336
14366	128.1	10799.076	37886.109
1721	128.1	8176.199	33073.566
40688	128.06	14061.707	35568.207
24950	128.04	12671.489	38347.012
4206	127.98	8913.882	38928.137
26762	127.98	12799.642	35422.668
35368	127.95	13768.585	34579.969
23150	127.93	12360.201	39427.973
44953	127.93	14506.36	38066.035
4955	127.91	9153.235	34236.617
41317	127.91	14412.057	34700.762
28863	127.89	12932.375	39434.066
31801	127.87	13557.882	35516.184
28070	127.7	13107.425	36043.867
29791	127.68	13161.129	39304.492
18482	127.68	11428.985	39002.461
24453	127.68	12581.627	35028.34
27919	127.64	13104.853	35677.367
26844	127.62	12754.18	35530.398
32974	127.58	13374.611	39428.008
18537	127.54	11623.957	39088.848
36716	127.51	13956.113	35860.969
15920	127.43	11160.926	37990.09
3019	127.35	8532.249	35293.766
36969	127.33	13849.049	36423.816
40651	127.3	14041.719	35515.328
13101	127.26	10751.355	37290.09
42154	127.24	14236.76	36100.004
7424	127.2	9562.766	39229.855
29058	127.2	13108.281	39622.094
22191	127.18	12240.684	36051.5
11742	127.16	10562.642	38990.375
25491	127.16	12514.072	39574.813
28772	127.14	13114.79	39332.996
16703	127.14	11059.704	33249.117
46734	127.1	14538.155	34194.285
37515	127.08	13882.933	37734.449
29072	127.07	13120.546	39638.262
12994	127.03	10688.535	37766.027
46090	127.03	14576.69	35593.867
19580	127.01	11637.686	33523.707
6550	126.97	9384.745	33521.512
33677	126.95	13693.025	39455.559
20794	126.91	12018.987	39292.484
15140	126.87	10832.187	39777.391
30997	126.85	13315.867	35297.551
32320	126.84	13558.926	37062.785
565	126.82	7906.175	36844.457
43225	126.8	14168.827	38261.715
34823	126.8	13682.667	35794.707
19289	126.78	11473.159	35093.57
45300	126.78	14523.073	37234.031
12507	126.76	10593.743	38660.336
42389	126.76	14329.431	36700.234
13908	126.74	10780.14	34971.512
23654	126.72	12285.889	35627.23
13064	126.7	10591.237	37405.543
28928	126.7	12989.928	39488
30609	126.64	13162.17	35763.332
34888	126.64	13582.276	35897.359
45877	126.64	14555.447	36018
2614	126.62	8506.109	39700.094
16958	126.55	11342.108	34724.762
4879	126.55	9224.515	33687.879
26898	126.55	12821.821	35285.133
30540	126.55	13179.251	35901.063
29410	126.53	13205.649	39906.691
8742	126.53	10095.836	34537.742
38842	126.47	14186.751	38379.285
4048	126.47	8735.433	39257.813
29383	126.45	13281.109	39885.855
44208	126.43	14442.051	39535.434
14587	126.43	10846.365	38283.223
22794	126.41	12065.691	39844.902
41955	126.39	14261.266	35829.352
38406	126.38	14017.643	39866.086
14728	126.36	10851.858	38553.973
31769	126.28	13367.846	35464.609
18131	126.26	11262.49	39310.242
26855	126.16	12839.892	35547.996
27679	126.16	13101.196	35225.809
32535	126.13	13436.871	37583.645
37662	126.07	13927.687	37884.453
30177	126.07	13158.562	37541.297
581	126.05	7946.075	36892.07
38200	126.03	13990.99	39714.84
33762	125.99	13760.768	39544.031
31754	125.95	13501.87	35442.02
18633	125.93	11502.636	38923.789
31911	125.9	13385.512	35667.184
34805	125.9	13567.202	35767.945
19818	125.88	11814.541	35249.344
8890	125.82	10061.342	35590.246
15375	125.82	11038.637	38800.344
33192	125.74	13535.801	39675.973
45245	125.71	14481.096	37406.285
45729	125.71	14444.739	36124.27
45101	125.69	14581.827	37714.035
33526	125.67	13660.899	40003.281
7553	125.67	9715.121	39948.602
21187	125.65	12038.359	36072.59
26342	125.59	12770.105	38388.191
10702	125.57	10447.724	33194.938
24052	125.55	12410.895	34675.133
45220	125.55	14585.33	37666.574
45167	125.53	14432.317	37561.617
35336	125.51	13722.997	34694.199
17436	125.51	11326.195	38062.184
28605	125.49	12944.123	38843.117
31249	125.46	13315.977	34330.801
18157	125.44	11365.18	39423.211
38348	125.44	14039.236	39763.797
32954	125.42	13556.113	39390.941
36501	125.38	13741.776	35627.813
31967	125.36	13554.245	35730.742
485	125.36	7772.289	36529.453
20619	125.28	11790.401	39643.363
30876	125.26	13135.544	35425.234
41638	125.25	14364.695	35487.488
40184	125.23	14136.761	36213.789
20470	125.17	11641.708	39232.336
11025	125.17	10378.886	35212.453
4271	125.13	8861.525	38294.016
30354	125.13	13349.473	37154.813
23476	125.09	12283.742	37684.281
36808	125	13857.693	35993.844
31095	124.98	13180.192	34935.922
8213	124.98	9884.118	35015.906
35839	124.96	13747.832	33076.813
44286	124.92	14470.672	39344.43
37509	124.92	13909.641	37727.977
37071	124.9	13829.307	36931.277
27800	124.9	12967.902	35520.063
21501	124.88	11971.668	34878.645
27365	124.88	13027.073	33608.121
27922	124.88	13029.898	35688.887
27006	124.86	12910.56	35208.605
2087	124.84	8290.438	35642.852
40392	124.77	14182.309	35823.566
19090	124.75	11621.701	35699.547
23264	124.73	12417.431	38963.18
27730	124.71	12954.932	35368.668
25882	124.69	12729.118	39482.137
11816	124.69	10497.861	39247.652
1469	124.65	8126.571	34971.828
33021	124.59	13561.303	39490.727
33895	124.59	13592.948	39401.93
28867	124.59	13114.029	39439.133
8812	124.57	9918.982	34904.121
39289	124.57	13955.642	37760.098
18404	124.56	11590.945	39199.328
44865	124.54	14466.073	38239.852
17347	124.52	11374.9	37908.098
34567	124.5	13627.054	36411.406
38510	124.46	14049.936	39624.559
6903	124.46	9594.443	35451.406
23018	124.44	12362.517	39474.188
16039	124.34	11084.925	37711.156
7843	124.34	9764.086	38202.879
23229	124.33	12490.266	39215.633
42603	124.31	14354.976	37127.941
34775	124.29	13565.764	35741.395
22840	124.19	12085.298	40002.129
29182	124.17	13131.447	39783.297
40455	124.12	14121.993	35895.043
31800	124.12	13445.264	35513.609
38660	124.06	14146.668	39559.82
9092	124.06	10109.089	37654.102
43799	124.02	14388.888	39770.129
40321	123.98	14156.953	35746.992
41518	123.98	14231.604	35189.121
18053	123.96	11361.362	39065.734
38398	123.94	14182.768	39848.813
2913	123.9	8429.32	36758.465
29495	123.89	13215.213	39607.977
1886	123.89	8382.573	34625.891
37572	123.87	13955.179	37782.594
3700	123.83	8809.774	35090.008
21162	123.81	12052.199	37775.348
39919	123.79	14122.626	36781.246
30784	123.79	13330.58	35666.91
38204	123.79	13886.614	39723.281
14578	123.77	10809.108	38269.348
22975	123.73	12317.267	39700.914
41509	123.71	14387.176	35179.637
32179	123.69	13498.534	36104.086
40869	123.62	14012.099	34843.746
24550	123.6	12495.1	35329.84
9810	123.58	10173.399	38896.754
32813	123.52	13400.323	39171
42932	123.5	14295.883	37803.438
32892	123.46	13483.537	39319.684
39862	123.46	14049.035	36979.859
45531	123.44	14464.723	36678.051
23460	123.43	12424.992	38204.906
9309	123.35	10057.953	38538.051
7482	123.31	9504.046	39492.063
8937	123.29	10073.356	36058.332
29728	123.29	13178.531	39546.789
31294	123.25	13241.675	33954.715
7766	123.21	9839.507	38470.832
9789	123.2	10305.232	38802.172
34825	123.18	13770.001	35794.641
21403	123.18	12046.061	35348.875
34657	123.16	13698.587	36127.48
13978	123.12	10981.4	35465.797
23268	123.06	12326.956	38975.23
37316	123.02	13980.039	37412.484
25960	123	12900.127	39570.734
3849	122.98	8749.525	36781.848
38213	122.97	13980.26	39739.066
34162	122.97	13740.612	37742.539
16035	122.81	11053.613	37706.348
2007	122.81	8367.095	35208.465
35445	122.81	13755.178	34097.438
17670	122.81	11313.605	38470.367
15469	122.81	11155.615	38639.793
33840	122.79	13565.325	39323.469
43604	122.75	14296.456	39441.734
39403	122.74	14024.769	37581.699
11121	122.68	10528.418	35899.492
42973	122.68	14256.643	37852.094
35092	122.64	13462.409	35545.18
43972	122.64	14608.831	39853.602
32823	122.62	13448.009	39191.297
1322	122.62	7993.675	36134.266
22646	122.6	12145.659	39360.984
10498	122.6	10334.139	34372.848
31947	122.58	13484.094	35706.59
2090	122.54	8316.158	35679.414
19344	122.53	11564.13	34725.543
42232	122.51	14209.423	36184.523
26874	122.51	12895.006	35567.074
36157	122.51	13895.849	34321.801
20874	122.43	11931.492	39187.695
20806	122.43	11987.869	39319.691
37491	122.41	13789.376	37715.289
11168	122.41	10488.522	36827.863
3098	122.39	8515.639	35025.176
39431	122.39	13994.275	37615.16
12582	122.39	10589.586	38531.816
23565	122.39	12479.599	35960.617
29637	122.35	13282.631	39742.965
8424	122.35	9715.061	34228.375
39258	122.3	14100.875	37725.648
28759	122.3	13094.315	39316.949
44524	122.3	14552.37	38871.953
38181	122.3	13869.863	39686.359
18101	122.28	11402.168	39196.422
45095	122.24	14586.583	37683.566
28191	122.22	13102.218	36816.688
15508	122.2	11047.583	38700.664
368	122.2	7725.215	35663.43
34875	122.16	13638.467	35878.48
44659	122.14	14580.83	38470.613
29735	122.14	13247.595	39553.34
21304	122.12	11869.716	35443.953
30577	122.12	13268.973	36039.656
29397	122.1	13297.668	39901.879
14471	122.08	10962.341	38069.152
14730	122.05	10827.006	38556.18
24790	122.03	12569.488	35863.32
18708	122.01	11422.999	38756.703
45915	122.01	14429.377	36060.344
7285	122.01	9565.245	38522.609
22568	121.99	12144.858	39251.527
37206	121.95	13950.95	37218.383
12362	121.95	10569.673	39194.512
15573	121.89	11175.436	38776.691
10065	121.87	10173.278	37708.734
13669	121.82	10892.874	33220.512
8588	121.82	10033.371	33361.898
20376	121.74	11711.724	39026.574
33212	121.72	13488.644	39691.531
39399	121.7	14142.287	37577.074
41566	121.64	14383.423	35307.602
8176	121.62	9843.881	35187.066
5066	121.61	9182.542	34857.746
5937	121.57	9359.573	38334.102
3183	121.55	8455.252	34521.27
39953	121.55	14137.288	36834.375
43145	121.53	14257.316	38149.879
1849	121.49	8228.039	34399.68
46645	121.49	14554.211	34723.875
11532	121.47	10362.382	38272.723
21293	121.39	11956.87	35428.813
26914	121.36	12853.991	35311.281
9795	121.34	10277.616	38847.211
28978	121.28	13024.715	39532.875
24004	121.24	12457.189	34781.223
18109	121.2	11212.478	39216.836
44530	121.2	14589.18	38884.496
5973	121.18	9353.086	38249.789
13871	121.15	10889.734	34713.578
34992	121.11	13588.54	35721.84
10516	121.11	10222.075	34239.23
37120	121.07	13780.183	37016.445
44863	121.05	14430.742	38238.66
31630	121.03	13378.668	35162.207
33436	120.99	13603.238	39802.578
41579	120.97	14399.774	35347.645
1362	120.97	8181.409	35759.766
33868	120.95	13596.975	39363.859
40926	120.94	14168.025	34770.898
29059	120.94	12987.474	39619.098
43322	120.88	14322.126	38396.602
34788	120.88	13726.219	35753.406
27062	120.86	12919.022	35091.352
19690	120.82	11699.911	34544.816
46175	120.82	14479.349	35674.023
29696	120.8	13289.496	39503.227
43901	120.78	14341.647	39957.672
16860	120.78	11339.361	34110.684
20804	120.76	11966.947	39321.777
20782	120.71	12004.073	39531.926
21045	120.69	11979.08	38790.773
27993	120.69	13135.714	35776.391
32083	120.67	13523.186	35870.141
26722	120.67	12849.179	35681.23
2214	120.63	8263.652	36782.383
3558	120.57	8728.942	34437.344
39009	120.57	14062.387	38023.758
4999	120.57	9144.362	34541.512
14925	120.55	10798.683	38919.801
39843	120.55	14178.997	36914.945
26916	120.51	12879.406	35315.883
24273	120.48	12698.698	33510.73
46341	120.46	14613.059	35546.02
38646	120.44	14086.884	39537.844
38581	120.44	14201.036	39778.336
25248	120.4	12546.543	39258.969
31147	120.4	13185.286	34616.68
28979	120.38	13009.399	39532.059
44113	120.34	14626.575	39676.246
44633	120.32	14513.652	38773.055
44196	120.32	14572.617	39507.633
45985	120.26	14606.666	35800.859
26586	120.25	12757.013	36050.832
15503	120.15	11138.164	38698.676
19800	120.13	11740.7	35200.406
25560	120.11	12613.313	39697.34
13008	120.09	10723.945	37799.008
17919	120.09	11346.519	38822.648
685	120.05	7830.439	37735.691
37764	120.05	13842.741	38129.117
40484	120.02	14156.493	35615.512
31750	120.02	13376.04	35434.086
34717	120	13572.762	35951.523
29437	120	13219.183	39946.043
14511	119.92	10970.79	38143.996
26137	119.92	12775.872	39441.148
4471	119.92	8971	36652.441
43268	119.9	14319.807	38314.09
8408	119.88	9871.995	34450.301
24831	119.86	12507.045	36172.66
23969	119.86	12323.42	34995.117
4214	119.86	9013.885	38643.645
22998	119.84	12373.682	39441.172
46323	119.82	14504.108	35524.988
19688	119.79	11819.097	34540.676
37801	119.79	13940.01	38209.305
6796	119.77	9691.657	34798.254
39604	119.77	14055.573	37476.051
36368	119.77	13936.453	35367.621
34830	119.77	13595.954	35800.82
14431	119.73	10804.103	38003.516
40133	119.69	14005.483	36122.234
37036	119.69	13852.097	36865.176
43642	119.69	14333.885	39528.309
6304	119.69	9415.551	35219.086
39596	119.63	14014.051	37470.137
15449	119.63	11205.731	38924.695
42043	119.63	14338.051	35955.941
28401	119.61	13114.081	38028.996
35357	119.57	13644.82	34477.371
[truncated: 41,061 more rows]
