# Supplementary material for: Insights on the Control of Yeast Single-Cell Growth Variability by Members of the Trehalose Phosphate Synthase (TPS) Complex
Source: Front Cell Dev Biol. 2021 Jan 28;9:607628. doi: 10.3389/fcell.2021.607628 (PMC7876269; doi:10.3389/fcell.2021.607628)
Supplement: Supplementary file 2 [file Data_Sheet_1.ZIP › final_code/input_datasets/BY4741_2_Ntd_TSL1_t3.csv]

Id	Area (µm²)	Centre X Position (µm)	Centre Y Position (µm)
8756	382.03	11380.621	37486.531
9319	364.66	11615.166	35496.824
7787	351.69	10806.634	39280.063
14715	339.28	13985.982	40219.094
4637	321.92	9671.573	36234.535
10367	320.05	12049.892	34712.406
7699	319.93	10905.887	38206.93
10763	310.83	12260.861	38460.793
3948	309.3	9367.113	40176.707
7479	306.51	10820.036	35809.551
15529	297.45	14415.293	36890.672
3760	291.11	9102.808	38511.301
7909	285.8	11061.828	40032.066
10629	285.4	12066.765	36446.945
9564	283.83	11682.122	35124.016
15863	281.32	14462.646	39570.195
10874	280.38	12236.458	39794.629
2360	275.69	8576.837	34980.555
7471	275.51	10958.231	35657.566
8924	274.13	11312.828	39882.91
14076	273.85	13621.573	35888.723
1005	271.57	8067.993	38929.613
8839	271.11	11377.972	38626.555
16296	270.09	14514.761	33748.016
10687	269.29	12268.814	37302.316
7631	266.59	10950.538	37190.371
101	265.97	7917.974	34419.449
2585	263.31	8742.317	35548.961
13471	261.67	13493.663	36652.5
13795	258.91	13765.638	39826.527
8564	258.18	11351.556	34933.504
5144	258.16	9848.421	37798.707
11169	257.99	12456.092	37090.852
14165	255.46	13689.613	34621.648
3753	255.1	9209.807	38422.777
6680	253.1	10541.641	38656.164
3505	247.4	9265.543	34766.055
15119	247.05	14184.307	35810.809
9830	246.88	11724.236	38944.332
7220	246.67	10684.084	35239.398
8246	245.81	11107.5	37011.68
13510	245.59	13509.575	37373.84
14256	244.18	13952.78	33784.684
12740	243.97	12966.981	40129.387
3111	243.55	8840.614	37797.852
6617	238.18	10543.094	38002.035
9898	237.93	11821.925	39816.426
12753	236.96	12928.584	40296.973
5807	236.52	10068.049	39429.063
15514	236.42	14361.99	36676.215
2728	235.5	8769.48	37875.262
14295	233.93	13783.001	34481.422
11795	232.61	12505.708	39790.254
1794	232.47	8256.502	39301.543
5033	232.3	9722.543	39154.621
3786	231.92	9227.115	38835.773
5630	230.75	10070.393	36632.238
6686	229.81	10378.482	38748.293
8935	229.54	11393.299	40050.242
1007	229.52	8052.46	38955.867
11138	226.52	12455.176	37410.699
13953	225.5	13731.321	37714.594
4890	225.21	9695.319	40070.949
3661	224.54	9175.578	36999.906
9995	222.48	12053.382	40006.641
5122	221.36	9735.068	38192.621
15062	220.1	14033.042	36468.117
10000	219.77	11864.27	40046.41
15287	218.7	14071.84	33830.465
3816	218.22	9237.131	39169.168
11932	217.3	12836.819	39063.871
2026	217.17	8571.729	39294.844
10920	217.02	12063.476	40472.695
12188	216.23	12705.332	35406.586
11606	213.78	12496.911	37210.391
8802	213.57	11406.103	38157.375
12098	212.82	12719.244	36988.406
15707	212.61	14401.794	39083.973
11656	212.32	12549.995	37817.484
5954	212.13	10238.779	39859.883
3167	211.92	8922.982	36828.402
14910	209.91	13989.163	38733.629
4186	209.09	9338.588	36829.949
13176	208.05	13270.117	34573.215
6762	207.88	10511.947	39795.215
11181	206.98	12437.531	36924.047
13117	203.02	13144.211	35400.172
9695	202.34	11646.232	37090.977
7202	202.33	10748.018	35325.863
14763	202.06	14072.145	40529.91
8866	201.71	11408.45	38943.797
6758	201.48	10475.424	39766.18
2653	201.29	8775.841	36515.453
14661	201.12	13895.82	39526.641
14179	200.51	13744.457	34192.293
8271	200.35	11028.395	36730.215
11688	200.1	12562.221	38344.098
6462	199.78	10365.456	35622.434
13778	199.38	13665.56	40185.586
1056	198.69	8061.169	38043.672
10635	198.42	12120.38	36581.07
997	198.4	8042.744	38899.926
755	198.11	7786.742	40278.355
2576	197.35	8722.774	35370.84
4084	196.77	9308.979	38247.051
1345	196.43	8190.459	33742.168
10761	196.22	12235.537	38451.578
5753	195.89	10111.254	38443.52
6717	194.91	10497.663	39177.539
5970	194.87	10288.612	39504.793
6910	194.87	10635.202	39192.777
15829	194.68	14606.915	39827.574
11528	194.32	12576.656	35933.754
11839	194.15	12562.762	40503.953
11912	192.48	12808.393	39379.824
16044	192.4	14506.431	36943.332
4990	191.48	9814.913	39800.078
15976	191.2	14516.416	37889.848
6143	190.79	10326.826	36501.5
2750	190.6	8730.143	38207.152
12756	190.58	13132.467	40335.285
12523	190.58	13025.462	37105.473
13422	190.51	13385.458	35977.867
840	190.45	8125.075	39826.902
13635	190.41	13512.28	38995.863
13197	190.2	13136.862	34483.258
3311	190.2	8893.509	35138.613
13896	190.07	13689.091	38583.281
3149	190.01	8971.174	37097.293
8925	189.55	11369.779	39886.344
5067	188.69	9865.611	38641.504
15479	188.15	14228.788	36154.855
11155	187.58	12461.142	37276.965
11700	187.46	12672.26	38498.676
4243	187.4	9286.386	35837.855
5991	187.37	10198.446	39187.148
1977	187.33	8532.749	39947.852
13391	186.94	13442.966	35523.121
1405	186.87	8239.963	34269.906
2941	186.49	8910.995	40136.805
4851	186.33	9636.416	39489.586
12173	186.22	12913.016	35471.852
6073	185.83	10182.379	38017.828
13602	185.72	13424.476	38670.109
3601	185.68	9219.967	36085.852
2556	185.68	8686.246	35020.133
3798	185.55	9198.464	39027.957
1672	185.53	8213.992	38094.176
11459	185.28	12553.291	34827.66
4110	185.01	9318.557	37963.355
2046	184.63	8560.268	39105.254
11648	184.4	12628.911	37749.938
1485	184.36	8317.421	35389.566
11080	183.94	12359.08	38392.68
3577	183.71	9252.821	35786.691
1687	183.65	8211.184	38270.297
10938	182.54	12412.61	40194.531
3999	181.95	9311.539	39351.441
6615	181.83	10433.744	37974.727
6157	181.81	10244.726	36186.785
9824	181.77	11656.033	38854.844
9264	181.49	11427.825	36522.18
13658	181.47	13559.263	39256.152
3491	181.22	9129.511	34604.688
3215	181.2	8966.144	35977.379
16217	180.6	14558.027	34872.559
13556	179.74	13432.774	37917.594
2523	179.53	8636.923	34492.809
14827	178.94	14175.493	39619.922
10668	178.69	12086.012	37044.891
1259	178.65	8164.557	35279.211
13273	178.48	13478.179	33678.949
4985	178.46	9878.415	39665.891
10075	178.21	12058.013	39080.551
6438	177.64	10367.892	35325.371
6046	177.43	10313.283	38264.023
10124	177.21	12038.747	38253.738
16213	177.21	14539.738	35111.457
2086	176.43	8617.955	38604.328
8666	176.18	11328.383	36211.922
1680	176.01	8315.154	38191.652
8626	175.85	11209.423	35645.168
11299	175.09	12330.451	35575.844
12240	174.63	12802.334	34392.48
8897	174.53	11354.345	39450.137
7709	174.42	10807.343	38299.133
12708	174.42	13070.837	39684.719
15975	174.26	14582.79	37886.156
12600	174.15	13004.815	38030.348
10003	174.07	11863.966	40082.414
9775	174.03	11651.766	38250.957
3421	173.94	9249.604	33690.5
9650	173.88	11828.366	36415.055
6445	173.86	10387.15	35467.121
14644	173.58	13920.513	39309.195
5625	173.44	10127.073	36539.719
6035	173.36	10305.648	38354.766
9587	173.33	11719.721	35524.313
10694	173.25	12227.491	37438.156
7963	173.25	11186.332	39350.285
11246	173.23	12303.143	36367.938
4707	172.5	9499.273	37405.828
14792	172.29	14199.693	39821.805
3640	172.27	9264.138	36715.316
3937	172.18	9319.306	40473.195
176	172.04	7941.121	35086.703
14071	171.81	13737.749	35815.281
10045	171.58	11896.95	39635.156
7750	171.56	10788.33	38830.816
9616	171.47	11645.606	35944.543
2257	171.45	8587.248	35964.738
5027	171.45	9742.694	39073.441
14504	171.39	13914.097	37391.34
8556	171.33	11238.898	34857.629
3095	171.28	8973.885	37914.469
3160	171.09	9008.126	37056.227
9916	170.97	11808.736	40049.508
2853	170.74	8821.423	39479.48
11111	170.68	12482.5	37908.617
8032	170.49	11007.406	38791.48
12844	170.28	13322.102	39544.234
5559	170.26	10056.069	35654.348
12519	170.15	12968.362	37037.332
7195	170.11	10756.814	35578.402
14478	169.76	13951.204	36937.414
8263	169.67	11170.715	36608.637
8809	169.57	11243.419	38192.719
4621	168.96	9539.429	36101.746
4918	168.96	9499.829	40376.344
1693	168.84	8330.763	38330.973
7174	168.77	10658.323	35701.215
6192	168.61	10302.495	35731.039
4731	168.44	9652.743	37822.754
12320	168.35	12993.869	33841.301
9739	168.35	11826.399	37752.145
330	168.15	7820.731	36451.129
3849	168.12	9091.16	39619.188
9526	167.92	11800.759	34525.297
12676	167.69	12968.11	39229.316
8860	167.37	11252.512	38839.719
3958	167.12	9449.475	40278.863
9052	167.02	11523.079	39432.867
15928	166.95	14451.409	38828.051
10867	166.87	12103.814	39687.863
11929	166.83	12907.069	39001.016
11053	166.81	12397.633	38807.895
8234	166.6	11036.261	37135.055
13432	166.35	13439.339	36156.289
6811	166.32	10516.897	40518.422
14096	166.26	13778.13	35465.719
14559	165.61	13790.959	38159.199
14957	165.49	14024.938	38173.059
10953	165.47	12470.116	40037.664
6820	165.26	10710.505	40459.527
14272	165.17	13839.345	34136.742
8286	165.09	11043.286	36288.184
4765	164.97	9629.828	38287.141
11624	164.96	12656.019	37432.219
367	164.78	7662.575	36799.012
14362	164.53	13983.742	35264.301
10101	164.21	11915.572	38812.852
7095	164.17	10673.876	36897.543
8178	164.09	11163.569	38163.5
10568	164.07	12084.539	35615.93
4119	163.96	9418.252	37738.867
5670	163.96	10092.712	37224.93
9525	163.83	11807.556	34493.164
14074	163.73	13581.783	35837.559
13828	163.37	13722.954	39634.141
5825	163.37	10039.455	39635.66
5068	163.37	9826.108	38644.371
9747	163.27	11724.728	37944.563
12873	163.21	13259.057	39204.137
3088	162.83	8868.78	38128.086
15756	162.77	14301.608	40073.504
10406	162.71	12024.188	34091.934
14953	162.7	14072.009	38098.867
3572	162.41	9177.848	35720.613
14141	162.31	13606.89	34960.137
4013	162.22	9462.644	39251.207
11017	162.2	12418.338	39252.742
9611	162.08	11630.39	35885.832
4006	162.03	9375.483	39462.156
7346	161.99	10780.181	33785.523
13330	161.7	13426.201	34561.762
15826	161.7	14613.169	40112.641
6882	161.62	10757.714	39786.879
4216	161.41	9439.51	36323.539
15202	161.12	14109.014	34912.383
15997	160.95	14623.695	37566.836
10567	160.53	12070.049	35593.941
10796	160.4	12241.664	38748.551
11740	160.3	12563.507	38976.359
7304	160.19	10775.453	33973.012
7063	159.99	10695.843	36937.18
9966	159.75	12010.32	40454.508
3824	159.61	9147.341	39238.09
7965	159.38	11036.737	39403.875
428	159.15	7711.64	37512.273
8347	158.92	11079.751	35552.199
13443	158.92	13472.934	36314.539
13815	158.71	13773.852	39495.98
9059	158.63	11453.75	39189.484
56	158.6	7949.777	34077.441
11765	158.54	12595.223	39431.031
7009	158.42	10659.099	37975.547
1682	158.42	8295.978	38217.32
11632	158.23	12690.404	37568.656
3179	158.06	8903.274	36662.859
11184	157.68	12472.48	36950.699
1636	157.64	8367.587	37712.941
9502	157.58	11736.505	34230.434
4657	157.56	9689.254	36495.109
14050	157.43	13594.833	36198.973
8794	157.41	11348.106	38121.844
11154	157.41	12377.276	37263.047
1554	157.33	8371.258	36503.23
5849	157.29	9941.689	39956.887
5057	157.27	9716.395	38810.125
11568	157.18	12602.873	36679.469
9606	157.16	11699.775	35865.395
9384	157.12	11597.355	34759.539
9253	156.8	11632.374	36598.02
4813	156.49	9629.637	38931.02
11690	156.39	12688.363	38386.945
2986	156.16	8847.157	39533.566
7725	156.13	10863.328	38439.605
8187	156.11	10995.62	37947.258
3870	156.11	9261.127	39912.859
5189	155.99	9881.785	37029.02
5637	155.8	10081.13	36733.379
4051	155.46	9425.067	38808.387
1686	155.36	8239.62	38252.176
14494	155.15	13954.831	37224.563
9299	155.13	11439.563	35865.137
7863	155.03	10914.962	40313.699
16036	154.98	14458.942	37154.855
9629	154.96	11800.571	36166.035
5113	154.96	9782.161	38083.207
11276	154.88	12373.056	35826.664
13406	154.88	13403.438	35702.891
12988	154.82	13268.61	37628.828
13133	154.77	13241.695	35074.371
8569	154.77	11342.229	35011.348
6026	154.71	10325.691	38779.254
1790	154.67	8375.135	39235.047
6516	154.57	10509.714	36359.258
14085	154.52	13634.302	35682.625
9815	154.1	11718.288	38760.574
2274	153.9	8518.467	35644.563
13122	153.85	13322.393	35140.539
5842	153.83	10123.007	39811.887
15921	153.81	14488.847	38751.188
6023	153.77	10211.248	38704.875
9375	153.67	11605.521	34964.746
10990	153.62	12407.591	39517.164
4040	153.58	9378.25	38989.309
13341	153.54	13470.812	34694.102
6875	153.52	10748.459	39688.203
140	153.23	7966.535	34843.68
202	153.14	7799.763	35293.176
2828	153.08	8717.218	39266.004
14633	152.87	13869.754	39191.906
2752	152.81	8777.581	38246.922
9858	152.74	11778.796	39291.137
13154	152.7	13229.932	34964.473
2247	152.7	8570.264	36154.723
16072	152.66	14519.96	36605.453
9736	152.64	11802.805	37694.59
14233	152.58	13617.578	33658.645
14683	152.51	13820.07	39798.086
4848	152.45	9549.645	39430.477
2971	152.41	8856.902	39934.16
3472	152.31	9141.598	34389.203
262	152.22	7709.898	35739.121
15739	152.2	14414.185	39774.445
5356	151.97	9731.905	34770.906
9162	151.87	11458.384	38107.598
8399	151.8	11031.388	34678.063
13593	151.74	13350.823	38602.816
12636	151.68	13017.74	38660.035
4522	151.61	9699.446	34625.027
12968	151.55	13260.314	37988.832
1395	151.49	8404.576	34095.379
12044	151.41	12824.257	37390.199
8713	151.38	11416.773	36904.895
15175	151.38	14080.642	35261.02
4734	151.28	9651.972	37876.215
2319	151.22	8570.558	35196.414
3183	151.16	8998.717	36493.965
12397	151.09	13076.943	35094.18
461	151.05	7653.525	37908.281
773	151.05	7972.274	40434.02
3890	151.03	9161.325	40134.965
7956	151.01	11116.157	39619.449
4381	150.93	9287.39	34260.914
1416	150.92	8347.432	34402.227
13672	150.9	13452.29	39451.668
243	150.84	7975.672	35584.996
11058	150.72	12447.407	38550.891
10034	150.65	12060.235	39795.063
9843	150.61	11700.629	39141.855
12394	150.59	13003.866	35022.871
14897	150.46	14051.295	38983.863
7981	150.46	11165.672	39158.258
14245	150.28	13862.766	33606.984
15205	150.13	14089.242	34929.891
1901	150.02	8205.619	40256.555
8477	149.98	11004.742	33646.52
12911	149.98	13154.079	38676.672
12393	149.84	13121.586	35021.141
2792	149.82	8738.253	38654.414
6198	149.73	10339.269	35772.598
1609	149.69	8280.766	37171.539
12719	149.67	13126.246	39805.801
3432	149.67	9081.099	33812.66
9646	149.63	11787.265	36389.152
14582	149.59	13978.698	38666.273
12904	149.56	13313.135	38915.07
282	149.4	7967.316	35900.93
15380	149.31	14255.245	34805.535
16286	149.19	14620.887	33921.984
8435	149.1	11070.166	34176.59
2358	148.92	8443.146	34957.348
4746	148.89	9592.629	38023.098
5529	148.73	10070.782	35245.688
11800	148.66	12517.48	39857.961
12649	148.6	13131.869	38827.758
3614	148.46	9109.158	36264.555
2426	148.41	8469.997	34099.547
4634	148.39	9566.034	36209.324
14268	148.29	13983.707	33991.414
12894	148.25	13204.998	39127.5
7112	148.23	10775.282	36522.051
7857	148.21	10794.551	40234.961
14371	148.2	13813.501	35395.527
6620	148.12	10393.368	38024.125
3018	147.81	8906.598	39303.086
8723	147.62	11306.565	36998.809
13511	147.43	13356.769	37396.105
6714	147.37	10359.631	39077.27
4347	147.3	9380.249	34554.652
7038	147.2	10581.538	37251.41
2317	147.16	8560.055	35179.715
5183	147.12	9866.874	36958.84
9291	147.1	11457.203	36056.82
9660	147.07	11710.033	36565.551
4954	147.03	9746.771	40187.309
5227	147.03	9913.103	36297.832
2335	146.97	8482.796	35020.375
13459	146.78	13414.566	36511.129
2081	146.76	8603.939	38558.844
2093	146.7	8575.285	38422.113
14172	146.68	13712.62	34435.813
5823	146.66	9943.453	39621.98
10210	146.64	11900.678	36913.875
5933	146.49	10284.649	39965.496
15318	146.47	14221.403	33772.133
5409	146.3	9711.685	34052.781
10103	146.3	12016.197	38555.102
11872	146.22	12863.059	39977.309
10097	146.09	11922.678	38778.586
14591	146.01	13948.808	38785.777
5147	145.88	9741.185	37848.898
13093	145.84	13309.421	35708.852
15184	145.8	14058.308	34995.887
3953	145.8	9306.945	40220.879
4539	145.8	9571.89	34861.168
9933	145.78	11658.38	40244.953
1906	145.71	8246.812	40322.719
4203	145.71	9444.749	36481.125
13525	145.51	13367.282	37573.211
6657	145.48	10529.015	38410.281
4269	145.15	9456.941	35499.223
7235	145.13	10647.658	34826.945
8158	145.11	11150.266	38335.469
12906	145.07	13165.485	38921.668
12332	145.04	12949.84	34043.41
2973	145.02	9029.213	39652.371
2273	145	8579.304	35634.59
8612	144.82	11212.651	35490.664
11842	144.67	12606.072	40527.398
16114	144.52	14518.28	36221.141
14142	144.5	13723.024	34961.102
10016	144.48	11929.622	39912.375
11070	144.42	12328.996	38604.242
15455	144.37	14299.2	35838.508
591	144.25	7853.412	39323.773
3946	144.25	9362.569	40144.645
11600	144.1	12561.365	37056.504
5512	144.08	10094.163	34908.609
9259	144.04	11531.063	36735.895
2577	144.04	8823.158	35371.809
14518	143.92	13785.874	37750.102
4790	143.89	9662.7	38632.512
4353	143.83	9412.377	34582.27
13939	143.81	13631.739	37895.906
4087	143.73	9321.18	38270.066
8444	143.68	11195.718	34288.867
12660	143.62	13052.265	38974.125
11360	143.54	12292.525	34322.055
14753	143.48	14017.534	40421.789
9625	143.43	11738.71	36122.746
16298	143.35	14581.118	33765.707
14216	143.22	13739.574	33694.43
1381	143.1	8277.281	33907.059
13928	143.04	13759.269	38119.961
4530	143.02	9654.151	34762.922
4231	142.95	9350.824	36237.926
292	142.95	7965.563	35986.688
5395	142.91	9715.052	34225.863
14876	142.78	14095.522	39116.375
2801	142.62	8725.225	38786.406
11200	142.53	12379.3	36817.723
15995	142.47	14626.52	37857.266
10997	142.47	12286.588	39611.078
4951	142.41	9887.704	40127.578
10860	142.05	12197.885	39623.043
12801	141.91	13189.843	40024.148
15459	141.91	14356.702	35896.188
3831	141.89	9063.82	39357.016
1244	141.84	8077.996	35401.809
13539	141.66	13559.187	37744.879
8294	141.59	11015.386	36386.922
7036	141.57	10693.41	37236.938
8513	141.51	11225.716	34118.66
2952	141.34	8927.325	39989.73
6660	141.22	10472.414	38434.59
2578	141.2	8651.473	35382.016
13836	141.09	13740.155	39441.121
6469	140.96	10370.854	35739.445
14079	140.9	13582.45	35935.688
3161	140.84	8983.054	37059.426
10645	140.82	12150.65	36733.117
13786	140.82	13725.286	40010.32
13696	140.44	13424.992	39782.992
6793	140.42	10483.213	40239.008
7469	140.21	10829.053	35645.699
8637	140.19	11238.45	35821.273
11474	140.17	12660.139	35083.234
2316	140.17	8583.624	35161.324
3159	140.11	9039.394	37032.891
6420	140.09	10348.927	35065.496
5934	140.02	10317.164	39967.141
2087	139.92	8491.962	38602.684
20	139.9	7819.045	33720.879
7042	139.84	10671.877	37307.945
5058	139.84	9916.499	38819.719
12095	139.77	12917.404	36939.813
16243	139.77	14566.239	34498.191
5100	139.65	9738.033	38290.578
14862	139.61	14177.779	39004.613
7887	139.56	11189.408	40123.145
3757	139.42	9244.7	38460.316
7156	139.37	10696.718	35842
8261	139.31	11074.755	36904.719
9416	139.27	11498.942	34255.387
12617	139.25	13044.224	38501.859
6603	139.19	10558.327	37877.539
14208	139.17	13574.979	33921.668
14240	139.16	13807.449	33546.766
5154	139.1	9779.901	37711.566
9523	139.06	11637.939	34472.328
8714	139.02	11246.226	36931.938
3352	138.93	8990.798	34400.473
6729	138.93	10374.246	39349.398
7004	138.87	10675.7	37912.539
1257	138.81	8181.709	35235.281
8361	138.81	11178.533	35455.484
6543	138.71	10549.661	36875.574
15651	138.58	14352.018	38652.734
3808	138.5	9189.409	39093.672
12112	138.45	12798.856	36789.117
10744	138.39	12222.142	38266.332
13245	138.33	13349.32	33533.352
9939	138.33	11806.82	40315.32
6842	138.33	10666.486	40027.664
1509	138.27	8206.74	35751.18
7349	138.2	10868.354	33804.547
14782	138.14	14081.343	40040.805
7927	138.12	11122.053	39885.789
4673	138.06	9492.293	36804.105
9888	138.06	11757.986	39700.023
228	138.04	7943.576	35460.559
12450	137.95	13011.2	35742.117
2267	137.91	8429.132	35841.191
10216	137.83	11904.467	37045.961
6754	137.83	10560.045	39678.898
9046	137.8	11592.304	39367.254
14128	137.8	13702.84	35125.539
14915	137.72	14047.459	38804.297
15457	137.53	14262.785	35867.883
9149	137.37	11472.211	38318.805
7686	137.35	10866.36	38054.816
5938	137.22	10314.11	40019.414
11569	137.22	12649.435	36693.27
15668	137.16	14300.284	38752.906
11989	137.05	12709.307	38411.195
11877	137.05	12904.387	39999.906
6080	137.05	10207.594	37813.801
14699	137.03	13942.238	40056.316
3029	136.99	9035.391	38857.438
13703	136.86	13488.611	39902.711
12502	136.84	12939.754	36826.691
15815	136.82	14553.974	39987.594
14968	136.82	14003.362	38024.219
9004	136.78	11608.233	40269.496
2103	136.72	8539.357	38235.934
4473	136.68	9524.643	33961.535
12614	136.65	13033.547	38444.715
3285	136.57	9019.017	35159.172
9080	136.51	11484.01	39091.215
5594	136.47	10129.183	36087.789
2462	136.42	8560.088	33676.563
4189	136.38	9452.414	36867.508
7755	136.32	10988.748	38926.629
4298	136.28	9380.986	35255.84
3319	136.15	9007.346	34891.867
6740	136.13	10550.656	39483.684
16117	136.13	14437.558	35984.605
4029	136.11	9395.041	38847.797
13889	136.05	13643.478	38823.445
13745	136.05	13423.328	40367.961
6319	136.01	10294.43	33686.309
8748	135.96	11410.22	37404.09
9612	135.92	11799.871	35896.16
2328	135.92	8582.338	35250.543
2865	135.92	8816.308	39646.488
14999	135.86	14167.682	37291.598
5327	135.8	9808.925	35293.41
9238	135.73	11622.574	36791.613
488	135.67	7716.107	38182.637
13596	135.57	13400.052	38604.656
2725	135.48	8789.022	37823.762
9742	135.4	11655.563	37807.793
12898	135.36	13326.14	38841.938
1839	135.23	8201.898	39764.043
7120	135.19	10743.338	36264.285
10121	135.11	12022.467	38219.148
5106	135.06	9849.328	38043.496
3428	135.02	9160.134	33741.07
10223	135.02	12030.512	36764.316
3105	135	8866.566	38026.859
9719	134.88	11658.484	37462.004
6841	134.79	10570.787	40020.633
6388	134.71	10408.985	34598.98
14709	134.56	13823.494	40174.848
7119	134.37	10713.998	36263.563
14081	134.35	13698.821	35624.973
14719	134.27	13842.441	40265.688
3371	134.25	8956.187	34054.348
191	134.14	7974.233	35199
12567	134.08	13121.662	37621.301
5517	134.06	10111.067	34989.563
1984	134.02	8561.073	39707.992
4038	134	9417.626	38963.688
7279	133.87	10771.38	34201.363
15639	133.83	14375.811	38512.133
4258	133.83	9439.253	35687.273
14830	133.81	14185.241	39321.152
8710	133.77	11296.553	36882.07
12971	133.75	13171.709	37716.086
9734	133.7	11671.058	37680.16
14958	133.66	14184.28	37890.563
6435	133.62	10452.151	35272.965
10656	133.56	12238.043	36871.746
15002	133.54	14094.638	37333.605
15082	133.45	14092.665	36353.539
11123	133.43	12358.382	37780.938
8492	133.41	11394.609	33650.008
10712	133.39	12236.32	37706.383
10350	133.39	11946.865	35122.727
4989	133.35	9811.538	39764.137
8314	133.29	11020.391	36017.563
1435	133.18	8363.616	34724.977
6523	133.16	10445.13	36469.293
10888	133.08	12193.251	40028.449
1351	132.99	8005.562	33571.457
8019	132.93	11004.179	38956.66
9544	132.91	11713.984	34738.566
8355	132.85	11043.771	35364.926
15210	132.78	14053.366	34669.637
13079	132.7	13207.469	36029.105
5572	132.68	10024.929	35788.844
3079	132.62	8879.602	38307.625
8310	132.6	11188.075	35962.52
3288	132.59	8920.939	35168.504
11594	132.53	12701.674	37008.965
2127	132.45	8606.353	37917.586
12174	132.37	12800.788	35470.875
13026	132.36	13319.225	36948.34
2797	132.36	8718.756	38719.16
6010	132.36	10151.963	38875.617
5727	132.34	10084.173	37989.543
6259	132.26	10281.079	34552.746
15199	132.18	14064.301	34879.473
1388	132.14	8391.084	34010.039
9841	132.14	11763.979	39130.316
11277	131.95	12279.95	35830.055
16316	131.95	14588.988	33663.945
2779	131.9	8844.321	38498.699
5575	131.88	10120.997	35819.27
4969	131.88	9786.19	40070.535
9698	131.86	11771.087	37147.008
8397	131.86	11043.94	34929.922
10258	131.76	11982.2	36416.32
5003	131.72	9890.608	39418.309
8292	131.67	11149.284	36382.336
5017	131.55	9854.612	39255.375
7928	131.51	11025.65	39916.738
6298	131.46	10163.185	33863.18
7113	131.46	10716.383	36527.164
4232	131.44	9473.436	36259.398
11744	131.4	12643.875	39002.863
6552	131.34	10437.652	37026.414
12352	131.21	13023.896	34505.086
3507	131.11	9217.381	34764.254
13929	131.01	13570.78	38131.227
16105	130.96	14618.881	36105.543
7098	130.92	10746.391	36602.414
13281	130.77	13445.857	33767.051
10257	130.75	11963.898	36408.742
316	130.75	7676.452	36269.852
13764	130.71	13771.457	40421.637
15056	130.63	14117.124	36723.047
3723	130.57	9110.695	38019.867
12665	130.57	13021.009	39046.207
6646	130.55	10547.99	38248.402
6899	130.5	10745.896	39388.258
12789	130.44	13198.616	40205.633
6816	130.32	10644.988	40415.27
4645	130.21	9702.717	36367.527
1176	130.19	8088.864	36220.359
6618	130.04	10358.874	38009.125
6647	130.02	10400.354	38284.414
12845	130	13173.394	39549.926
4170	130	9446.216	36980.625
10684	129.94	12096.79	37275.855
4716	129.88	9674.928	37676.102
7735	129.88	10863.072	38589.043
15156	129.88	14152.461	35366.121
9181	129.83	11564.049	37714.961
16284	129.73	14477.614	33879.914
13199	129.64	13240.545	34198.703
15431	129.6	14357.575	35416.184
14044	129.58	13615.041	36415.113
13668	129.54	13434.646	39394.898
2626	129.42	8704.578	36115.949
1731	129.39	8341.931	38725.105
13818	129.35	13718.122	39544.625
14672	129.31	13787.014	39625.762
25	129.29	7841.59	33762.797
15915	129.25	14607.181	38699.207
4215	129.21	9387.334	36289.113
1951	129.19	8456.214	40205.711
15916	129.12	14430.673	38703.762
3356	129.1	8909.999	34456.93
15541	129.1	14209.913	36970.387
14486	129.06	13955.178	37073.313
6431	129.04	10511.018	35230.242
15655	129.02	14349.528	38685.875
5143	128.89	9827.685	37769.848
4864	128.77	9610.108	39729.863
13429	128.74	13545.631	36137.414
14190	128.68	13577.157	34300.16
11774	128.64	12534.285	39549.344
14882	128.64	14083.016	38864.094
3066	128.56	8942.991	38478.66
7221	128.52	10764.247	35239.621
7334	128.29	10935.632	33648.973
8875	128.29	11382.042	39064.051
14625	128.26	13892.455	39115.805
5878	128.05	10021.831	40297.137
2814	127.93	8693.148	38982.832
15019	127.91	14195.704	37169.242
15777	127.89	14342.753	40399.586
4955	127.85	9724.359	40212.043
12752	127.83	13059.072	40294.957
3952	127.8	9387.308	40214.711
3531	127.78	9107.624	35112.465
1303	127.74	8035.761	34599.137
13705	127.74	13366.315	39927.914
1713	127.72	8215.844	38640.137
12923	127.66	13282.714	38811.254
1261	127.57	8137.002	34992.254
14153	127.49	13688.203	34812.793
3993	127.47	9456.198	39605.785
444	127.41	7947.657	37685.867
15872	127.41	14533.451	39377.984
2487	127.39	8744.291	33998.16
5364	127.39	9869.948	34579.102
9228	127.28	11419.4	36939.738
9108	127.16	11581.725	38589.188
6685	127.07	10445.977	38732.938
8339	127.03	11198.045	35694.141
13665	127.01	13499.807	39383.383
7362	126.97	10930.655	34098.008
14906	126.95	14172.576	38704.406
1722	126.92	8226.974	38719.594
15105	126.9	14115.646	35967.59
14410	126.84	13971.252	35972.172
9196	126.78	11564.433	37420.652
13985	126.67	13776.12	37322.488
13401	126.63	13471.045	35654.648
6750	126.53	10439.86	39627.098
14804	126.53	14205.46	39937.641
14993	126.53	14166.741	37521.957
14557	126.48	13893.153	38147.07
7373	126.44	10900.528	34212.715
15539	126.42	14269.336	36965.387
8930	126.36	11362.23	40002.711
7065	126.28	10766.398	36952.23
16230	126.23	14517.968	34962.613
3676	126.19	9072.77	37293.074
7597	126.17	10988.992	36686.73
5533	126.07	10086.954	35321.23
2354	126	8424.787	34897.5
7855	125.92	10864.993	40195.266
14127	125.84	13575.827	35121.754
5819	125.79	9928.167	39607.891
11395	125.77	12530.851	33632.578
15779	125.73	14396.73	40471.922
8455	125.65	11191.875	33927.266
7123	125.61	10599.239	36319
3539	125.57	9072.888	35214.863
7936	125.48	11134.295	39678.914
3554	125.38	9150.816	35431.629
12505	125.34	13048.235	36871.488
9826	125.23	11636.268	38876.805
3638	125.17	9080.746	36691.797
12928	125.13	13181.845	38580.734
15305	125.13	14219.218	33597.254
3803	125.12	9215.328	39047.848
11385	125.02	12465.196	33661.09
11063	124.96	12465.827	38567.086
12905	124.92	13346.699	38920.102
6324	124.83	10362.031	33605.211
5396	124.73	9775.077	34227.563
14637	124.67	13975.313	39245.297
11575	124.64	12529.575	36814.594
15575	124.58	14293.324	37635.762
1464	124.48	8352.199	35001.871
11274	124.44	12475.33	35812.133
2991	124.41	9044.367	39630.66
1582	124.37	8400.71	36860.777
824	124.18	8009.955	40260.668
15944	124.1	14437.141	38458.852
11302	124.08	12466.413	35300.445
709	124	7663.327	39846.207
13205	123.95	13188.54	34292.168
9133	123.95	11505.173	38201.793
8685	123.91	11266.072	36511.156
8330	123.91	11189.639	35895.973
1955	123.79	8587.153	39966.242
1318	123.76	8174.364	34436.535
11048	123.76	12335.886	38774.637
9945	123.76	11836.028	40356.367
10475	123.74	12104.33	34056.484
11020	123.74	12463.802	39286.594
4135	123.66	9340.506	37625.457
5159	123.6	9856.586	37465.004
4839	123.49	9505.309	39296.367
10373	123.47	11924.958	34792.539
11262	123.35	12443.947	36256.27
2685	123.35	8843.375	37057.457
16107	123.35	14589.786	36138.074
11722	123.31	12549.386	38733.336
761	123.3	7793.446	40320.848
8148	123.14	11103.498	38256.68
12263	123.1	12920.511	33881.836
3000	123.05	9039.478	39474.633
134	123.03	7795.14	34760.852
10168	122.93	11959.186	37665.152
16087	122.89	14594.074	36425.039
4019	122.89	9355.212	39075.484
8362	122.78	11079.423	35144.461
2772	122.78	8724.083	38409.109
16311	122.76	14589.748	33615.824
10793	122.72	12100.539	38685.891
3981	122.68	9395.138	39663.797
4814	122.63	9681.29	38939.73
11170	122.61	12467.167	37130.371
6039	122.55	10324.338	38416.684
10183	122.55	11920.292	37260.434
12255	122.51	12873.086	34084.809
7301	122.47	10576.923	33887.41
16206	122.45	14467.712	35030.113
7462	122.41	10967.251	35572.41
8401	122.32	11004.928	34678.641
2791	122.15	8799.838	38646.902
11750	122.09	12597.872	39174.23
8439	122.07	11193.36	34237.684
9730	122.07	11704.029	37626.844
1998	122.07	8454.205	39632.898
7799	122.05	10900.338	39461.789
7704	122.05	10879.143	38265.836
11072	122.05	12403.661	38611.684
2648	122.05	8835.008	36460.453
15099	121.99	14140.424	36216.332
5755	121.95	10045.361	38481.738
10859	121.95	12270.388	39617.641
15922	121.9	14607.781	38750.887
3799	121.84	9179.356	39037.055
3485	121.84	9259.957	34529.109
271	121.84	7655.985	35846.613
14092	121.8	13618.187	35748.863
16177	121.76	14572.083	35336.617
11753	121.76	12680.614	39224.574
15429	121.71	14333.929	35389.465
3804	121.67	9122.708	39055.051
9245	121.63	11588.408	36850.602
13210	121.61	13268.733	34023.34
5793	121.51	10004.435	39222.527
12619	121.44	13130.111	38521.047
2015	121.44	8611.536	39465.797
14084	121.42	13733.722	35676.008
10823	121.42	12272.657	39126.742
5810	121.36	9969.015	39438.227
8197	121.36	11125.998	37813.891
9784	121.3	11841.195	38312.461
12007	121.28	12725.816	38084.328
9209	121.27	11610.95	37525.063
14933	121.25	14126.553	38486.367
8919	121.25	11360.837	39829.133
5718	121.23	9924.196	37860.605
14799	121.21	14165.753	39881.793
12889	121.11	13152.822	39044.754
9827	121.09	11719.013	38888.195
1330	121.09	8139.255	34311.195
2954	121.07	8846.913	40030.156
6784	121.05	10526.008	40080.258
12782	121.05	13326.448	40506.699
523	121.04	7960.938	38517.313
7194	121	10635.773	35555.613
9795	120.96	11767.579	38534.293
11387	120.94	12688.675	33531.488
2098	120.9	8439.293	38509.031
9986	120.86	11988.6	40234.27
7924	120.82	11052.516	39863.723
11558	120.81	12521.307	36519.109
16138	120.75	14518.883	35899.855
10871	120.73	12081.56	39755.453
4654	120.67	9508.878	36423.633
4659	120.59	9673.33	36584.234
12669	120.58	13101.66	39121.238
2130	120.56	8525.452	37972.559
5338	120.56	9717.998	35109.875
1758	120.52	8325.26	38785.031
12860	120.48	13188.844	39403.836
13923	120.46	13669.037	38089.023
12628	120.44	12936.476	38585.57
1045	120.44	8050.907	38446.895
1580	120.17	8336.71	36832.355
5750	120.17	9998.187	38387.266
580	120.1	7762.563	39256.73
7914	120.1	11053.68	40089.004
11631	120.08	12522.374	37526.742
3019	120	9046.099	39029.867
12356	120	13072.349	34582.895
13540	119.89	13414.903	37743.797
8161	119.83	11023.208	38034.273
10022	119.73	11958.729	39958.156
5424	119.58	9706.13	33707.383
3776	119.58	9070.351	38729.578
8618	119.56	11271.876	35578.02
556	119.54	7790.584	38940.527
9024	119.52	11633.617	39679.324
15706	119.5	14276.264	39074.508
13706	119.5	13502.369	39938.297
11205	119.46	12294.754	36860.547
10661	119.41	12167.408	36917.688
558	119.41	7906.402	38968.547
16276	119.33	14460.375	34130.387
5097	119.33	9834.235	38263.793
13472	119.29	13398.003	36653.059
7347	119.27	10805.789	33791.598
5678	119.27	9994.77	37278.496
14419	119.25	13936.913	36057.105
12283	119.18	12897.869	33762.117
4444	119.12	9517.97	33553.008
10921	119.08	12157.644	40492.617
11959	119.06	12801.54	38684.289
2918	119.06	8829.594	40411.906
11043	119.04	12282.96	38977.184
16046	119	14464.437	36959.668
12048	119	12917.85	37426.215
253	118.99	7809.203	35668.766
5513	118.97	9919.944	34923.004
7030	118.91	10637.44	37464.23
12084	118.87	12792.599	37116.93
15135	118.83	14052.464	35695.699
15350	118.79	14319.624	34179.91
11627	118.72	12600.137	37465.785
14764	118.7	14202.233	40532.328
11958	118.68	12889.17	38675.328
13056	118.68	13319.68	36442.668
6268	118.68	10175.434	34374.133
3330	118.66	9050.387	34725.078
4993	118.62	9883.214	39538.793
15870	118.56	14495.093	39345.578
283	118.56	7727.813	35911.746
3920	118.55	9253.749	40501.746
2922	118.55	8833.797	40509.195
13644	118.47	13508.181	39106.539
3361	118.43	8959.485	34193.098
4352	118.43	9449.135	34577.586
5688	118.41	10010.703	37385.055
8982	118.39	11493.51	40407.793
5677	118.37	10097.437	37270.789
12950	118.35	13202.068	38041.109
4342	118.35	9480.554	34514.762
15070	118.33	14004.504	36536.426
5716	118.24	10005.26	37831.633
11730	118.24	12669.534	38832.652
741	118.2	7941.828	40159.063
343	118.16	7664.223	36574.852
10634	118.09	12072.317	36553.375
7461	118.05	10899	35566.395
3797	118.05	9188.31	39010.277
12140	118.05	12904.157	36273.898
11813	118.05	12510.268	40172.309
9222	118.01	11628.273	37224.832
10280	118.01	11937.305	36059.93
2115	117.97	8443.103	38123.871
14948	117.95	14033.114	38034.133
14497	117.93	13979.919	37288.605
14010	117.91	13658.521	36828.789
6709	117.89	10455.424	39027.066
7361	117.86	10979.095	34083.199
389	117.76	7664.212	37071.137
3153	117.72	9034.031	37183.055
1773	117.7	8229.78	38999.938
4758	117.61	9679.768	38117.871
8201	117.59	11174.089	37566.93
3545	117.42	9088.868	35287.656
14159	117.4	13608.912	34530.148
12800	117.38	13334.026	40019.574
11658	117.32	12494.143	37851.027
6968	117.32	10689.087	38439.699
3212	117.28	8990.455	36216.473
7558	117.26	10823.33	36186.234
16312	117.26	14588.402	33632.059
12068	117.24	12889.418	37281.352
8395	117.22	11169.291	34915.371
15589	117.2	14363.195	37778.242
3533	117.19	9226.358	35142.895
6701	117.15	10406.856	38912.707
7848	117.15	10862.536	40098.809
3926	117.09	9476.456	40287.035
6936	117.05	10674.678	38875.367
6916	117.03	10569.047	39292.379
12998	117.03	13253.957	37464.504
2721	117.01	8808.761	37750.77
12266	116.99	12886.79	33891.449
15908	116.99	14447.439	38918.547
15131	116.97	14185.901	35637.5
11786	116.9	12582.873	39681.316
13225	116.9	13335.032	33938.914
13402	116.86	13423.923	35668.32
1515	116.84	8244.966	35866.551
10627	116.84	12127.195	36431.574
14839	116.82	14161.529	39430.648
2538	116.76	8642.193	34758.367
3815	116.65	9089.907	39149.734
4345	116.63	9312.787	34548.18
7163	116.59	10680.166	35888.887
6683	116.59	10387.091	38698.93
1770	116.55	8311.705	38965.566
14973	116.55	14172.643	37756.586
6690	116.53	10464.679	38760.5
6853	116.53	10772.782	40113.961
12623	116.51	12944.332	38548.605
3647	116.51	9072.521	36806.637
13753	116.51	13405.053	40483.816
11038	116.5	12460.235	38935.102
1368	116.5	8343.478	33705.09
9347	116.46	11560.207	35265.637
16166	116.46	14612.095	35486.348
4836	116.42	9673.273	39221.598
11306	116.42	12429.491	35377.223
14064	116.38	13755.998	36054.383
15440	116.36	14238.727	35506.664
1191	116.23	8010.316	35818.848
13042	116.19	13282.203	36851.598
10642	116.15	12197.548	36661.637
16002	116.09	14426.119	37700.68
2716	116.07	8644.992	37723.648
15917	116.04	14496.311	38703.504
4826	116.04	9572.806	39113.813
659	116.04	7706.392	39652.906
711	115.96	7951.739	39859.293
6983	115.96	10759.076	38342.469
6569	115.92	10546.681	37213.508
2803	115.92	8716.588	38803.344
6362	115.84	10349.583	34198.512
9252	115.84	11449.934	36598.059
13631	115.79	13531.479	38958.52
16146	115.75	14612.801	35620.391
76	115.73	7740.026	34201.293
8984	115.69	11451.915	40428.305
1792	115.67	8285.728	39272.762
9849	115.65	11668.082	39196.816
13997	115.63	13701.748	37219.957
6901	115.6	10774.466	39411.281
13140	115.5	13206.101	34834.188
1429	115.48	8372.024	34620.063
11077	115.44	12292.009	38659.879
7971	115.4	11166.036	39428.086
2339	115.38	8629.185	35039.797
4858	115.37	9673.99	39591.875
6650	115.35	10349.694	38349.781
6491	115.33	10369.608	35967.402
15722	115.33	14319.11	39365.449
14742	115.23	13832.519	40483.703
3213	115.19	8871.204	36258.516
9492	115.19	11680.9	34066.734
11556	115.17	12513.658	36479.449
16021	115.14	14619.825	37348.07
4795	115.12	9655.311	38677.832
2419	115.1	8630.545	34038.164
11708	115.1	12504.235	38621.602
5942	115.06	10143.513	40051.52
9304	115.02	11447.141	35937.348
16275	114.89	14534.735	34122.766
14315	114.89	13956.18	34744.254
11907	114.87	12861.485	39626.113
8667	114.83	11363.699	36223.047
2349	114.77	8464.601	34858.652
3077	114.7	8856.812	38261.043
4609	114.64	9701.704	35948.699
4235	114.62	9444.614	35953.93
9385	114.56	11491.8	34760.047
16023	114.56	14468.325	37359.762
3048	114.52	8994.622	38767.605
8807	114.52	11381.839	38187.684
3645	114.5	9086.901	36777.348
11754	114.45	12508.102	39222.813
3916	114.39	9099.366	40438.73
10954	114.35	12382.952	40066.066
5209	114.31	9767.667	36630.016
8845	114.31	11235.321	38709.945
12662	114.24	12978.366	38996.801
10957	114.22	12347.168	39802.32
15864	114.12	14600.372	39609.809
12349	114.08	13113.308	34353.461
2440	114.08	8580.63	33963.512
14859	114.08	14086.683	39299.258
9242	114.01	11544.24	36827.605
14798	114.01	14103.911	39873.777
288	113.99	7678.618	35955.23
4882	113.97	9642.958	39961.973
12438	113.91	12939.517	35612.398
14269	113.85	13981.91	34014.383
2548	113.81	8836.628	34921.715
6702	113.81	10442.116	38915.078
5516	113.78	10036.745	34976.227
4510	113.74	9695.352	34555.414
1553	113.6	8233.905	36488.785
5603	113.6	9960.053	36257.109
12896	113.6	13340.829	39148.242
5859	113.58	9929.098	40093.395
12103	113.57	12766.167	37033.086
1089	113.55	7994.518	37661.578
10821	113.43	12264.154	39084.602
12030	113.41	12809.882	37870.695
16075	113.41	14447.385	36642.199
1408	113.35	8250.098	34311.832
5732	113.35	10011.063	38042.559
4379	113.28	9413.549	34239.207
15081	113.26	14081.616	36335.914
2891	113.24	8734.575	40136.773
12668	113.2	13003.815	39079.219
3047	113.18	8854.529	38757.391
14871	113.11	14188.516	39071.297
1841	113.07	8267.596	39778.035
5319	113.07	9723.643	35171.219
8340	113.03	11178.407	35736.445
6004	113.03	10143.058	39078.488
8880	113.03	11392.23	39134.992
6133	113.01	10227.594	36677.859
7121	112.99	10760.257	36269.852
5004	112.99	9778.669	39439.449
12594	112.99	13056.531	37967.816
2588	112.93	8819.282	35587.348
16293	112.84	14594.199	33717.684
1875	112.84	8268.521	40072.984
12653	112.76	12923.391	38876.406
9323	112.72	11567.736	35531.215
5118	112.72	9815.015	38118.219
4694	112.72	9491.276	37165.531
1656	112.7	8358.815	37961.336
6905	112.66	10678.624	39454.598
1321	112.65	8169.617	34482.922
13198	112.65	13331.13	34177.504
13447	112.61	13358.186	36348.945
10995	112.59	12454.466	39572.613
6759	112.59	10499.102	39771.246
596	112.53	7875.19	39344.008
14373	112.51	13834.397	35409.363
3142	112.51	8926.11	37544.105
15268	112.51	14100.563	33944.32
3763	112.49	9209.907	38551.488
15503	112.45	14244.224	36522.926
15275	112.43	14196.134	34012.207
12675	112.38	13047.648	39204.223
9543	112.38	11849.068	34732.441
6623	112.34	10397.03	38054.492
14684	112.34	13862.132	39809.309
9906	112.32	11692.166	39875.488
16260	112.3	14632.511	34230.48
12533	112.28	13136.316	37254.832
5380	112.22	9904.642	34400.113
13475	112.21	13535.629	36690.121
15528	112.19	14225.887	36882.355
16127	112.17	14592.067	35822.555
10100	112.17	12020.515	38804.234
1118	112.13	8038.906	36996.613
12726	112.11	13019.853	39922.137
15278	112.07	14110.366	33741.32
14219	112.05	13732.861	33727.285
5370	112.01	9750.177	34645.242
15083	111.99	14151.788	36354.262
13492	111.96	13487.382	37041.465
14636	111.96	13909.171	39213.949
9152	111.94	11482.951	38058.254
8991	111.92	11609.918	40134.02
2061	111.92	8589.039	38919.727
54	111.9	7767.092	34069.43
13231	111.88	13254.336	33714.969
1845	111.86	8340.749	39788.383
14125	111.71	13721	35015.242
12580	111.67	12958.871	37738.258
15358	111.67	14212.684	34315.934
4894	111.61	9698.009	40165.094
4299	111.59	9305.997	35263.277
15033	111.59	13995.298	36759.832
2967	111.55	8924.979	39859.758
9741	111.52	11641.373	37767.422
226	111.42	7895.51	35453.824
7819	111.38	10802.6	39748.629
9307	111.38	11499.191	35659.363
514	111.34	7905.134	38383.625
1956	111.34	8494.935	39976.145
3721	111.32	9176.008	38010.777
3483	111.27	9249.234	34512.258
16242	111.27	14432.034	34808.285
12422	111.27	13122.722	35419
13954	111.23	13620.211	37721.777
15326	111.17	14391.085	33953.465
4208	111.13	9455.662	36549.414
1228	111.09	8154.162	35576.777
12829	111.08	13234.756	39728.547
13623	111.06	13449.743	38869.496
2260	111.06	8560.692	35997.832
10395	111.06	11897.535	34228.996
12735	111.02	13095.558	40044.645
3990	110.98	9285.22	39517.16
14502	110.96	13850.662	37346.941
14047	110.96	13733.648	36131.625
1053	110.94	8168.939	38303.93
10928	110.92	12332.278	40395.031
6371	110.9	10423.276	34315.699
14465	110.85	13809.807	36769.891
4159	110.85	9482.732	37139.68
8419	110.83	11152.531	34601.953
10141	110.83	12013.269	38138.5
11943	110.83	12883.142	38880.266
15187	110.81	14184.208	35022.18
9683	110.79	11759.743	36862.039
14540	110.67	13797.141	37989.828
12855	110.65	13206.062	39338.965
7109	110.62	10600.958	36506.094
8825	110.62	11211.226	38340.332
4328	110.6	9471.052	34698.645
15134	110.6	14106.522	35689.328
2910	110.54	8819.32	40344.988
16100	110.52	14443.146	36317.406
5666	110.5	9993.219	37178.734
11787	110.5	12665.105	39691.59
10041	110.48	11869.087	39593.012
2325	110.46	8573.264	35236.488
13087	110.46	13180.692	35915.262
11254	110.42	12361.501	36139.324
11531	110.39	12541.226	35954.797
3789	110.29	9112.898	38866.313
6777	110.25	10530.45	40023.789
11368	110.23	12373.519	33688.414
5863	110.17	10082.766	40170.355
7059	110.16	10684.062	37176.262
7069	110.14	10646.034	36986.238
2416	110.12	8521.163	34317.676
14985	110.1	14123.522	37675.801
12169	110.08	12797.485	35659.805
4742	110.08	9619.37	37943.379
8394	110.02	10991.337	34914.066
2958	110.02	9036.839	40056.992
3566	110.02	9063.461	35623.473
8720	109.94	11348.736	36958.184
10301	109.94	11903.857	35649.27
5352	109.94	9884.246	34703.727
7240	109.93	10652.43	34874.211
9507	109.93	11801.244	34274.895
15509	109.91	14217.128	36597.371
8382	109.91	11110.892	35043.164
5801	109.91	10018.127	39312.012
12372	109.89	13050.263	34738.652
14693	109.89	13991.732	39928.984
1151	109.83	8184.803	36276.332
15282	109.83	14130.153	33773.086
3185	109.83	8998.545	36525.293
7048	109.79	10761.738	37365.125
6041	109.75	10317.297	38446.512
12737	109.72	13016.426	40081.938
15467	109.68	14296.721	35950.68
14144	109.66	13580.712	34675.648
4011	109.66	9451.265	39201.352
9443	109.64	11625.887	33739.684
528	109.64	7896.437	38587.262
6570	109.6	10508.969	37224.355
5794	109.58	10117.363	39238.465
8837	109.52	11308.493	38584.773
150	109.47	7684.504	34900.188
11479	109.41	12651.857	35162.715
4523	109.29	9529.716	34629.078
12155	109.22	12822.922	36214.676
13320	109.16	13392.247	34410.379
7846	109.14	10951.295	40086.773
2195	109.12	8623.51	36924.746
2108	109.1	8491.48	38044.676
506	109.08	7942.784	38310.984
3008	109.08	8993.014	39192.277
10495	109.06	12140.881	34247.656
8926	109.04	11409.933	39907.203
3346	109.04	9001.616	34336.813
6347	109.03	10415.604	33923.242
9991	109.01	12050.486	40242.336
11896	109.01	12742.161	39711.387
6493	109.01	10360.514	36005.422
3092	108.99	9057.845	37871.52
4696	108.99	9542.922	37175.98
7549	108.97	10779.302	36021.105
8689	108.95	11230.881	36553.523
8316	108.93	11135.116	36025.332
9435	108.89	11573.389	33954.406
5683	108.87	9944.049	37326.961
8861	108.85	11337.413	38862.473
14454	108.83	13967.554	36551.684
189	108.83	7825.029	35172.586
15733	108.78	14341.165	39617.516
13859	108.74	13567.19	39118.277
3225	108.7	8958.686	35791.859
4050	108.7	9352.98	38789.406
93	108.68	7677.19	34351.727
14285	108.66	13793.056	34318.984
9982	108.66	12043.457	40196.402
2815	108.66	8670.785	39007.332
1608	108.62	8323.7	37160.816
10400	108.62	12004.652	34295.039
2930	108.62	8961.506	40395.34
1133	108.6	8197.638	36593.027
457	108.6	7967.167	37866.027
10857	108.55	12213.473	39580.59
14365	108.53	13952.996	35299.035
2289	108.51	8515.536	35559.102
14974	108.49	14109.691	37757.156
2509	108.45	8842.705	34300.266
412	108.43	7928.476	37419.73
13020	108.37	13324.911	37154.539
9965	108.34	11872.907	40448.188
2670	108.3	8797.041	36719.008
12779	108.28	13149.877	40477.824
10470	108.28	12089.641	33944.73
13037	108.26	13174.169	36777
2996	108.24	9020.486	39446.262
4089	108.22	9341.543	38337.258
6085	108.18	10179.473	37627.074
11644	108.13	12590.203	37684.383
14115	108.13	13606.082	35450.605
12976	108.09	13340.248	37775.984
10211	107.99	12034.444	36975.574
4158	107.95	9424.582	37384.234
14772	107.93	14195.987	40198.613
5463	107.88	10081.035	33947.016
2527	107.86	8634.171	34591.426
4134	107.86	9294.609	37612.27
4718	107.84	9588.529	37705.703
5864	107.76	9956.197	40173.363
10032	107.72	11917.416	39770.125
8648	107.7	11261.058	36004.855
9053	107.68	11442.283	39440.828
11542	107.67	12618.903	36235.27
4385	107.63	9422.12	34307.176
10587	107.61	12232.079	35943.355
15428	107.53	14370.668	35390.543
6425	107.51	10558.576	35105.609
10359	107.51	11879.308	34913.02
10286	107.51	12033.279	35797.172
15077	107.47	14181.128	36312.262
11490	107.45	12651.864	35417.66
15385	107.45	14354.86	34873.402
11668	107.44	12561.745	37967.707
3643	107.42	9246.716	36759.18
12281	107.42	12853.173	33718.793
90	107.42	7732.404	34297.348
2476	107.4	8771.504	33753.559
5774	107.4	10099.692	38824.617
16014	107.38	14504.338	37260.313
13280	107.36	13359.234	33761.383
14278	107.34	13873.861	34193.137
3343	107.28	8996.206	34630.293
153	107.28	7927.372	34938.379
2552	107.28	8840.547	34945.828
7964	107.26	11147.404	39357.031
15260	107.26	14067.881	33861.426
1237	107.26	8128.423	35339.457
13861	107.24	13755.953	39130.484
15217	107.19	14192.492	34752.293
10897	107.17	12078.218	40154.414
10709	107.15	12240.021	37688.566
7896	107.13	11089.537	40239.637
14161	107.11	13656.501	34547.383
5556	107.05	10045.593	35611.395
14345	107.05	13910.112	35115.965
11661	107.03	12570.647	37919.359
10005	107.03	12056.026	40110.938
11411	107.01	12597.382	33739.719
15683	107.01	14255.771	38896.551
8297	107	11196.426	36125.805
2411	106.98	8417.236	34283.332
11771	106.98	12548.273	39517.297
14122	106.96	13780.33	35261.82
1484	106.94	8371.724	35386.691
7624	106.92	10959.043	37036.48
3669	106.9	9079.005	37159.719
9663	106.88	11715.258	36584.18
3670	106.86	9225.934	37164.574
5679	106.86	10062.205	37281.246
10783	106.86	12266.97	38607.277
12550	106.84	13086.426	37488.898
6366	106.84	10522.528	34236.473
6408	106.82	10348.955	34843.355
3481	106.8	9070.88	34497.754
4167	106.8	9350.887	37221.422
7986	106.78	11125.81	39238.203
15737	106.77	14264.617	39712.797
12941	106.75	13242.908	38462.738
6755	106.65	10455.114	39699.742
12252	106.65	12757.652	34051.957
7378	106.57	10940.462	34329.445
2757	106.55	8654.713	38273.668
13236	106.54	13236.499	33746.242
6403	106.54	10455.515	34793.391
13755	106.48	13387.848	40526.699
14094	106.46	13738.329	35769.199
767	106.46	7932.074	40398.832
6465	106.46	10484.42	35634.527
4085	106.44	9368.214	38252.77
6391	106.4	10362.406	34615.406
6409	106.4	10370.567	34857.793
6566	106.4	10523.965	37174.016
6285	106.38	10211.656	34322.547
3974	106.36	9440.081	39880.633
10787	106.34	12113.373	38657.371
4703	106.27	9506.06	37340.055
15823	106.25	14480.651	40084.41
3821	106.25	9107.122	39195.449
13260	106.23	13451.323	33582.371
4684	106.23	9568.505	36981.207
2528	106.21	8802.75	34590.711
12868	106.19	13137.487	39177.719
723	106.19	7970.047	40035.852
11404	106.19	12637.38	33693.484
3367	106.17	9024.853	34310.934
925	106.13	8152.324	39349.594
12016	106.13	12772.789	37923.277
14573	106.11	13853.589	38525.707
7816	106.08	10830.921	39696.441
2624	106.04	8762.488	36102.59
6517	106.02	10395.585	36358.457
8509	106	11256.868	34077.051
7024	105.98	10625.954	37616.547
12498	105.96	13052.758	36802.41
3835	105.96	9163.427	39401.805
12046	105.87	12774.818	37407.336
11653	105.87	12641.462	37773.891
12541	105.85	12940.603	37388.895
3783	105.85	9106.51	38772.098
12806	105.83	13291.078	39818.602
14491	105.81	13867.664	37146.293
11822	105.77	12571.09	40261.836
10512	105.77	12138.654	34531.195
8752	105.75	11312.118	37480.848
13096	105.73	13245.348	35772.633
14493	105.73	13934.445	37180.07
1791	105.69	8295.984	39243.379
14681	105.67	13814.063	39758.434
4563	105.64	9501.51	35199.844
12804	105.64	13240.594	40092.805
1349	105.62	8028.841	33828.969
10440	105.6	11859.974	33689.473
15204	105.58	14192.119	34916.555
10323	105.58	11986.166	35603.105
13862	105.56	13575.658	39144.609
10700	105.56	12138.536	37488.477
7925	105.52	11188.355	39879.934
7920	105.5	11120.071	39825.016
10243	105.5	12051.882	36731.594
11144	105.48	12283.998	37447.383
15907	105.48	14584.802	38884.543
5503	105.46	9996.168	34768.633
3162	105.44	8909.862	37064.293
16228	105.44	14615.389	34954.887
12086	105.42	12726.274	37162.113
7649	105.41	10834.936	37441.613
16084	105.37	14548.081	36724.879
3928	105.35	9441.967	40291.746
2951	105.33	8961.975	40268.863
15127	105.33	14172.718	35909.125
2119	105.31	8597.431	38182.535
15290	105.31	14116.711	33538.578
3165	105.29	8937.403	36816.328
4254	105.29	9379.864	35624.434
15421	105.27	14310.758	35305.52
14058	105.27	13583.1	35958.496
14869	105.23	14018.763	39062.977
3675	105.23	9066.695	37272.613
3189	105.23	9037.734	36571.668
2190	105.19	8608.34	37193.035
13943	105.18	13627.249	37933.008
5072	105.16	9825.23	38667.883
11748	105.16	12690.009	39114.035
10542	105.16	12178.055	35183.547
3585	105.14	9064.778	35893.723
12419	105.12	12985.985	35354.223
8476	105.12	11192.072	33615.781
15881	105.06	14527.549	39294.285
7322	105.06	10709.396	33664.91
9330	105.04	11521.037	35308.188
6475	105.02	10394.164	35784.008
14228	105	13595.764	33587.844
5994	105	10235.991	39246.625
9690	105	11764.538	36964.906
11961	104.98	12890.016	38688.758
1696	104.93	8352.289	38386.367
11938	104.91	12771.449	38851.801
9201	104.91	11439.622	37472.18
3782	104.87	9255.607	38768.117
9240	104.85	11461.165	36823.09
15048	104.83	14149.375	36603.859
4128	104.83	9479.895	37832.031
8470	104.83	11129.972	33543.922
15748	104.83	14361.335	39887.473
1593	104.81	8408.332	37013.316
14554	104.79	13854.105	38115.898
730	104.77	7879.478	40086.34
10193	104.75	11956.222	37356.434
15523	104.75	14422.931	36834.941
6417	104.74	10362.804	34994.633
6976	104.72	10724.906	38216.121
2352	104.7	8510.032	34890.051
11925	104.68	12717.923	39242.781
11723	104.68	12602.482	38753.887
2134	104.64	8459.894	38016.543
14604	104.62	13903.762	38886.613
13094	104.54	13264.282	35748.66
6115	104.52	10310.224	37054.406
7998	104.49	11055.221	39004.844
15299	104.49	14009.949	33674.359
7621	104.49	10804.479	37001.449
13792	104.47	13777.133	39805.813
15801	104.45	14631.772	40121.645
10383	104.43	12041.477	34709.914
9025	104.39	11431.945	39707.754
10485	104.35	12099.566	34146.121
8726	104.35	11265.613	37061.023
15271	104.26	14066.627	33961.723
5917	104.26	10212.713	40450.066
9917	104.26	11834.157	40058.398
9699	104.24	11765.729	37209.629
9392	104.24	11586.109	34808.387
10584	104.22	12268.666	35916.898
15160	104.22	14160.077	35434.617
4708	104.18	9517.248	37410.68
5177	104.18	9832.41	37204.016
10409	104.1	11974.126	33854.293
4927	104.06	9539.19	40493.242
9121	104.06	11625.787	38431.227
1256	103.99	8105.096	35233.18
8034	103.99	11090.336	38807.199
15532	103.8	14335.622	36905.492
9647	103.8	11842.6	36383.941
6063	103.8	10196.42	37917.129
12047	103.78	12806.198	37410.508
8356	103.76	11131.983	35363.781
15480	103.74	14291.023	36169.34
12591	103.72	13061.519	37913.34
7097	103.66	10692.977	36595.09
4687	103.64	9666.405	37061.383
9586	103.64	11670.215	35508.977
8835	103.64	11254.793	38565.191
9632	103.62	11671.434	36198.059
7562	103.6	10927.704	36233
10259	103.59	12012.801	36107.527
14131	103.57	13612.714	34853.531
5726	103.55	10019.355	37975.91
5715	103.55	9989.302	37820.496
15892	103.53	14480.9	39061.59
6892	103.51	10697.445	39613.887
713	103.51	7733.223	39877.68
4671	103.51	9680.591	36783.004
1240	103.51	8020.326	35374.68
12926	103.49	13244.288	38523.184
11724	103.47	12558.027	38751.641
14863	103.47	14165.874	39018.961
10315	103.41	11879.938	35768.816
11974	103.41	12851.693	38551.789
5959	103.39	10292.77	39929.516
14801	103.38	14131.578	39904.184
6526	103.36	10523.295	36507.984
10993	103.34	12419.945	39554.816
2268	103.3	8576.642	35863.137
12203	103.26	12888.019	35257.43
4781	103.24	9575.594	38524.715
1393	103.24	8340.562	34046.852
11126	103.22	12409.149	37569.965
15138	103.2	14053.868	35527.277
9930	103.18	11825.527	40215.465
9472	103.16	11821.169	33770.758
6389	103.16	10353.264	34604.176
15109	103.13	14134.32	36002.301
13389	103.13	13531.864	35468.988
11798	103.13	12553.431	39840.195
4384	103.11	9333.523	34306.176
9042	103.11	11565.247	39618.047
13813	103.11	13746.408	39782.613
11639	103.09	12645.58	37618.211
15414	103.07	14267.577	35235.719
9313	103.05	11444.509	35724.227
15022	103.05	14113.473	37220.797
4566	103.05	9503.808	35226.195
5787	103.03	10075.182	39066.281
15983	102.99	14591.751	37985.359
10255	102.97	12003.816	36373.426
8179	102.95	11129.225	38170.316
10002	102.95	11936.797	40072.832
6197	102.93	10179.814	35769.57
9922	102.93	11656.021	40129.344
14146	102.93	13766.633	34712.266
4012	102.92	9338.037	39218.434
6950	102.88	10733.035	38524.367
13968	102.88	13771.514	37579.012
10437	102.86	11849.359	33671.328
10264	102.84	12045.262	36143.512
364	102.82	7738.477	36786.457
2365	102.82	8594.194	34699.066
12958	102.82	13162.024	37879.641
2993	102.82	8920.78	39394.152
4283	102.8	9365.636	35363.328
64	102.76	7927.868	34134.609
10314	102.74	11961.863	35759.734
3597	102.72	9153.468	36022.566
6058	102.7	10148.931	38111.578
16295	102.69	14437.976	33731.133
8412	102.59	11132.474	34493.398
4396	102.57	9397.625	34144.563
1459	102.57	8390.56	34936.078
194	102.53	7803.497	35235.113
5522	102.51	9958.957	35073.121
9582	102.47	11839.14	35418.5
1494	102.47	8275.104	35543.297
10122	102.47	11995.818	38217.855
7323	102.47	10734.627	33669.434
8811	102.46	11404.057	38202.191
5966	102.44	10332.992	39730.137
14180	102.44	13565.637	34190.117
2217	102.44	8432.258	36812.785
9450	102.42	11635.03	33816.242
10050	102.42	11984.067	39410.367
10363	102.42	11919.633	34653.07
1504	102.4	8410.696	35671.668
4761	102.38	9679.075	38178.82
1222	102.36	7994.234	35483.941
5125	102.36	9771.65	37936.898
3982	102.36	9296.522	39669.922
8273	102.32	11206.742	36431.324
15371	102.32	14232.75	34727.91
13312	102.32	13504.753	34287.613
12559	102.3	12962.126	37524.422
16057	102.28	14495.417	37057.34
4176	102.28	9283.684	37039.43
3562	102.28	9085.458	35564.535
12025	102.26	12905.232	37733.277
9673	102.24	11785.578	36805.066
10039	102.23	12036.688	39571.391
15749	102.21	14345.55	39887.695
10484	102.21	12065.896	34134.285
4770	102.21	9522.698	38324.406
1670	102.19	8259.424	38064.859
6161	102.19	10213.384	35945.188
4331	102.19	9486.774	34728.855
12803	102.17	13325.362	40049.875
7983	102.13	11097.875	39184.949
10201	102.03	12015.851	37148.574
4504	102.03	9653.882	34467.719
6749	102.02	10396.664	39601.539
10186	102.02	11919.448	37285.09
2065	102.02	8623.388	38975.488
12890	102	13209.08	39059.285
787	102	8049.671	40336.332
1359	102	8297.455	33535.926
15483	102	14410.7	36220.152
816	102	8198.433	40207.848
13683	101.98	13388.829	39589.074
3246	101.98	8953.287	35737.184
3971	101.98	9291.146	39799.34
425	101.98	7712.015	37485.156
4171	101.98	9465.115	36984.125
15866	101.96	14456.13	39623.926
14729	101.94	13808.394	40354.047
12206	101.94	12814.257	34994.223
12573	101.92	13090.584	37676.289
7159	101.9	10657.162	35858.648
1888	101.9	8259.32	40161.02
14039	101.9	13711.57	36368.125
14928	101.88	14107.703	38656.84
9902	101.88	11644.945	39847.605
4910	101.86	9694.517	40267.207
11253	101.84	12404.046	36135.898
3595	101.82	9132.547	36013.531
15436	101.82	14219.346	35471.77
3699	101.79	9274.85	37706.77
13346	101.77	13402.21	34756.816
11161	101.77	12482.67	37338.504
5506	101.75	9945.357	34813.23
9218	101.75	11483.827	37178.93
1772	101.73	8328.406	38994.875
5432	101.73	9755.26	33825.023
10114	101.73	11897.404	38371.566
9090	101.69	11492.287	38908.27
8915	101.69	11318.365	39777.738
9463	101.69	11817.219	33657.73
16125	101.67	14606.907	35796.277
11229	101.67	12369.347	36456.938
5953	101.65	10342.503	39854.785
15657	101.63	14312.306	38690.387
5555	101.56	9992.516	35599.898
12373	101.56	12978.916	34739.328
2677	101.56	8646.595	36960.332
7084	101.56	10586.702	36768.625
3980	101.54	9340.294	39660.145
3232	101.52	9056.449	35864.027
10482	101.48	12058.074	34121.137
3260	101.46	9045.493	35518.34
11373	101.46	12461.816	33729.559
9448	101.46	11607.009	33784.938
10125	101.42	11981.203	38256.688
12295	101.38	12781.642	33618.926
13700	101.36	13481.43	39869.652
16205	101.34	14632.089	35021.625
2817	101.34	8671.689	39107.051
14380	101.33	13853.85	35514.004
10790	101.33	12203.85	38670.656
996	101.33	8099.596	38891.793
12547	101.31	12950.218	37445.473
10341	101.29	12051.896	35178.684
8565	101.27	11221.054	34929.707
7232	101.27	10688.007	35081.184
13333	101.25	13512.09	34574.543
10267	101.25	11967.726	36172.004
5019	101.21	9822.233	39269.336
892	101.21	8049.896	39741.934
13530	101.19	13398.796	37622.934
10770	101.17	12240.346	38513.805
13748	101.15	13367.905	40388.977
5332	101.15	9875.959	35040.496
9771	101.13	11800.169	38214.172
11377	101.11	12392.625	33529.887
3033	101.1	9040.303	38873.652
10164	101.08	11955.816	37626.902
3334	101.08	9002.242	34793.801
8878	101.08	11214.826	39106.648
9309	101.04	11487.416	35686.078
12733	101.04	13111.992	40029.809
10417	101.04	11864.228	34005.332
12029	101	12856.777	37835.875
2746	100.96	8724.451	38143.164
11797	100.92	12574.993	39837.906
6924	100.92	10724.899	39017.824
4378	100.9	9284.783	34236.508
12500	100.9	13063.517	36817.184
1129	100.9	8013.619	36840.941
6861	100.89	10609.061	39875.641
14343	100.89	13949.345	35081.855
11212	100.87	12305.077	36595.703
6716	100.87	10376.629	39162.461
14437	100.85	13966.093	36346.172
13488	100.81	13525.528	36903.715
10111	100.79	12018.066	38639.527
6838	100.77	10687.139	39986.637
9517	100.75	11781.95	34412.836
5968	100.73	10178.761	39779.969
6172	100.71	10224.872	35814.188
15021	100.69	14095.912	37205.223
5229	100.67	9708.011	36303.504
8305	100.66	10990.08	36241.406
10260	100.66	11880.98	36115.383
13139	100.62	13176.402	34831.465
1235	100.58	8027.013	35309.191
12836	100.54	13254.554	39791.543
1043	100.48	8160.186	38433.008
9634	100.48	11653.375	36212.496
12822	100.48	13188.017	39646.746
10500	100.46	12121.669	34290.957
7741	100.46	10907.462	38680.605
9237	100.46	11609.294	36777.184
5622	100.44	10063.092	36500.043
3940	100.44	9467.562	40492.531
10923	100.41	12149.791	40522.016
4165	100.39	9317.02	37192.859
5023	100.39	9772.299	39001.844
8546	100.35	11342.159	34655.012
1891	100.35	8253.545	40210.02
5941	100.33	10194.056	40038.77
2926	100.31	8890.19	40291.184
819	100.31	8039.996	40226.543
4506	100.27	9551.509	34523.297
10187	100.23	12043.29	37289.891
11845	100.23	12742.136	40289.973
6927	100.21	10741.824	39064.848
15264	100.2	14207.576	33900.945
13254	100.2	13268.222	33642.703
128	100.18	7665.114	34721.441
15032	100.18	14042.236	36752.43
15615	100.18	14278.073	38041.32
10290	100.16	11864.02	35826.813
14316	100.16	13900.393	34758.934
5216	100.14	9854.09	36700.559
8954	100.12	11261.742	40327.367
5049	100.04	9801.619	38703.988
4947	100.02	9728.184	40490.832
4290	100	9321.314	35175.965
7774	99.98	10969.049	39184.574
5281	99.97	9827.196	35647.871
14601	99.95	13853.362	38875.359
9850	99.95	11725.761	39204.996
13788	99.95	13737.457	40036.238
13373	99.93	13540.715	35150.445
12330	99.91	12971.921	34007.777
2291	99.91	8541.749	35559.902
14867	99.83	14128.102	39057.117
6144	99.83	10200.387	36516.629
12470	99.81	12952.265	36446.566
6722	99.75	10465.746	39265.707
11826	99.75	12683.137	40320.438
14544	99.72	13881.913	38019.535
969	99.68	8072.924	39164.543
2084	99.68	8427.151	38595.504
11419	99.66	12621.926	33810.656
14998	99.66	14109.952	37290.078
5224	99.64	9806.371	36506.602
15968	99.58	14618.634	38139.402
14913	99.58	14040.98	38756.422
6274	99.58	10213.75	34182.684
3558	99.56	9218.456	35520.07
12521	99.51	13050.305	37098.797
13004	99.47	13249.334	37235.457
3542	99.47	9183.448	35261.063
10478	99.45	12213.51	34091.27
9093	99.45	11504.989	38927.785
14468	99.45	13901.401	36803.84
3180	99.43	8886.301	36687.035
14846	99.39	14168.039	39165.289
13285	99.37	13487.678	33806.664
12710	99.33	12999.447	39703.57
7222	99.33	10630.276	35262.074
8189	99.3	11191.545	37989.625
9806	99.3	11793.308	38639.734
13421	99.3	13551.463	35963.242
7316	99.26	10623.15	33539.07
16254	99.24	14574.986	34434.848
13111	99.24	13269.235	35320.961
3299	99.24	8971.575	35015.586
1872	99.22	8405.669	40057.859
15897	99.22	14505.467	39124.465
1697	99.2	8293.77	38424.473
9785	99.12	11670.348	38317.395
9593	99.12	11834.438	35633.285
10161	99.1	12010.743	37604.473
3042	99.1	8979.919	38707.223
3234	99.08	8850.405	35920.43
7454	99.07	10951.362	35518.363
13230	99.01	13304.338	33710.816
11829	98.99	12538.707	40364.414
3590	98.99	9206.459	35941.387
9554	98.97	11781.85	34931.648
4027	98.93	9465.841	39121.211
13014	98.91	13149.54	37365.121
7134	98.89	10758.853	36155.957
4033	98.89	9336.766	38906.074
12697	98.87	12982.454	39614.316
1674	98.85	8258.907	38122.719
8468	98.84	11074.901	33844.172
16188	98.84	14513.895	35448.496
2389	98.84	8534.663	34612.445
1066	98.82	8026.513	38160.004
15242	98.78	14103.879	34212.367
11225	98.78	12300.914	36740.281
8833	98.76	11418.122	38503.563
11853	98.74	12900.203	40429.469
5499	98.72	9991.535	34694.617
8849	98.72	11244.471	38749.195
5523	98.7	9927.945	35099.723
11604	98.7	12705.928	37165.297
5871	98.68	9945.361	40252.809
15766	98.68	14364.252	40261.379
344	98.68	7877.638	36588.117
12458	98.66	13097.494	36053.699
6533	98.64	10378.984	36674.625
9829	98.64	11776.57	38930.188
15641	98.62	14387.897	38534.109
15223	98.61	14150.524	34790.535
12875	98.55	13322.62	39236.211
7881	98.53	11121.353	40451.855
11245	98.47	12359.337	36362.117
15937	98.45	14493.574	38617.816
2434	98.45	8570.397	34169.543
5412	98.41	9718.87	34098.988
10824	98.41	12262.592	39139.207
14845	98.41	14007.227	39468.781
3010	98.39	8889.463	39209.305
10375	98.38	11896.418	34537.848
12777	98.38	13164.312	40453.566
13740	98.38	13383.997	40332
6558	98.36	10530.963	37062.703
1822	98.34	8398.387	39601.828
4868	98.34	9651.752	39770.102
9904	98.34	11834.361	39872.691
4188	98.3	9386.632	36850.387
14262	98.3	13951.763	33896.551
1774	98.28	8209.938	39019.121
2955	98.26	8995.172	40028.281
7918	98.26	11155.347	39812.289
9134	98.26	11516.052	38197.793
11185	98.24	12432.277	36981.512
6519	98.24	10421.846	36402.578
3908	98.22	9201.101	40372.031
11854	98.22	12820.45	40437.152
2282	98.17	8618.856	35761.633
14658	98.15	13933.45	39498.039
1329	98.15	8085.744	34238.184
15314	98.13	14414.708	33710.555
16130	98.11	14602.118	35845.516
11209	98.11	12459.946	36881.207
10685	98.11	12184.905	37278.387
7835	98.11	10986.254	39951.547
6225	98.07	10174.765	35295.402
7759	98.05	10901.643	39025.98
12278	98.03	12717.819	34001.152
6180	98.03	10335.659	35903.734
648	98.03	7848.524	39617.164
11303	98.01	12283.269	35306.57
3479	97.99	9264.695	34430.855
11195	97.99	12432.08	36761.711
8414	97.99	11187.812	34516.344
13806	97.95	13777.276	39637.563
8183	97.95	11141.093	37905.863
14529	97.9	13858.12	37911.258
16219	97.9	14619.374	34882.492
2980	97.88	9058.167	39758.355
11050	97.88	12297.841	38784.965
12041	97.86	12916.373	37671.895
10608	97.84	12220.748	36186.855
14498	97.84	13934.711	37299.379
7807	97.8	10889.628	39559.676
10854	97.8	12093.865	39542.945
14622	97.76	13866.833	39095.234
8366	97.76	10991.142	35196.43
10245	97.76	11855.713	36428.82
4327	97.74	9373.12	34690.289
4172	97.72	9354.751	37004.148
1698	97.71	8376.767	38430.344
9206	97.71	11549.532	37494.105
8974	97.69	11439.761	40303.738
11840	97.69	12581.068	40512.727
4921	97.67	9511.072	40403.512
1010	97.67	8109.59	38686.617
2109	97.65	8419.283	38054.254
15647	97.65	14274.833	38631.094
12609	97.63	13074.086	38371.301
9178	97.61	11599.288	37985.48
1497	97.59	8248.892	35601.488
3555	97.59	9173.819	35435.512
13512	97.59	13546.741	37404.359
6177	97.59	10206.653	35858.789
1204	97.57	8092.443	35634.102
13810	97.57	13732.689	39697.555
12091	97.55	12720.245	36907.016
1065	97.55	8008.374	38143.945
1881	97.53	8361.524	40087.996
[truncated: 12,466 more rows]
