# Supplementary material for: Insights on the Control of Yeast Single-Cell Growth Variability by Members of the Trehalose Phosphate Synthase (TPS) Complex
Source: Front Cell Dev Biol. 2021 Jan 28;9:607628. doi: 10.3389/fcell.2021.607628 (PMC7876269; doi:10.3389/fcell.2021.607628)
Supplement: Supplementary file 2 [file Data_Sheet_1.ZIP › final_code/input_datasets/overexpression3_pTDH3_Ntd_TSL1_t2.csv]

Id	Area (µm²)	Centre X Position (µm)	Centre Y Position (µm)
25013	204.47	10998.903	37842.086
20004	201.58	10476.849	36610.902
33869	200.03	12243.603	37587.617
14575	199.78	9857.532	37362.383
23710	199.61	10968.736	37428.242
15137	197.5	9893.673	35263.355
31737	185.32	11914.387	37936.832
44541	182.83	13559.142	37185.336
51050	182.48	14274.005	35436.887
51848	182.39	14286.997	38185.57
31894	179.67	12004.41	37368.387
30826	179.57	11716.984	38075.941
17604	179.47	10286.495	38990.066
28594	178.17	11468.812	37568.664
45294	175.99	13444.263	39961.465
36041	175.68	12391.604	34742.336
18147	173.4	10325.164	36930.945
17361	170.26	10002.24	39741.699
23894	169.99	10848.488	37861.938
19971	169.9	10463.901	36504.742
30592	168.96	11734.752	37432.008
17540	168.88	10309.918	39292.313
37516	168.59	12620.49	37640.777
16228	167.79	9921.118	35161.855
37502	166.95	12652.767	37597.148
34017	166.08	12198.57	37934.18
22550	165.78	10764.338	33509.645
13838	163.75	9669.167	39301.98
49357	163.48	14187.35	37785.141
30587	163.4	11808.723	37426.613
22095	163.4	10627.533	35604.754
27204	163.34	11317.36	37465.813
29268	162.14	11625.975	34908.926
13132	161.79	9623.645	36525.125
14782	159.92	9909.623	36548.996
25129	159.25	11184.986	37809.152
17889	159.13	10245.695	37683.953
52024	157.5	14286.943	38966.781
52122	157.06	14245.511	39438.051
25396	156.79	11017.856	36951.953
8575	156.6	9038.98	35454.395
49171	156.6	14034.828	38393.699
24275	156.35	10888.732	39151.773
36991	155.78	12659.835	35809.543
44769	154.61	13474.251	37895.539
34911	154.44	12440.297	38398.43
45630	154.07	13753.979	38480.152
25386	152.94	11103.688	36903.934
24478	151.87	11193.107	39799.113
18930	151.45	10238.308	33923.617
25489	151.37	11050.121	36694.297
1614	150.57	7931.414	38886.086
8132	149.51	8881.604	37508.813
20056	148.96	10409.728	36767.535
49350	148.92	14006.775	37751.609
28651	148.23	11588.873	37419.559
19945	147.85	10540.735	36411.621
11335	147.77	9462.592	36890.672
25365	147.18	11048.379	37163.91
21545	146.33	10742.653	37364.805
42328	145.97	13260.182	37865.516
8042	145.8	8992.219	38070.438
42263	145.7	13183.948	38011.527
23028	145.66	10913.476	34833.363
35172	145.63	12434.365	37810.785
28625	145.57	11511.826	37650.469
30866	144.8	11659.025	38219.531
21344	144.76	10638.166	38092.449
50982	144.32	14370.912	35192.695
30832	143.9	11811.041	38101.617
21894	143.4	10714.989	36506.129
51724	143.12	14251.232	37748.887
13197	142.52	9545.001	36735.316
33278	142.37	12276.601	35278.133
27795	142.35	11386.119	39464.391
23425	141.93	10946.778	36516.938
35044	141.87	12390.585	37835.473
40728	141.83	13000.195	36352.5
25072	141.79	11046.949	37688.797
25520	141.43	10992.29	36266.098
12144	141.35	9418.775	33962.484
21835	141.35	10656.132	36618.816
34532	140.99	12423.622	39830.852
34621	140.93	12425.992	39701.605
29640	140.3	11729.937	33106.816
52112	140.05	14398.444	39365.684
9216	139.78	9264.721	33499.945
47865	139.65	13914.904	36640.121
23917	139.51	10977.458	37934.172
41186	139.36	13035.076	37893.445
51640	139.09	14307.442	37492.719
33625	139.05	12256.622	36789.805
2344	139.04	8052.619	37606.371
14866	138.98	9785.075	36221.602
29061	138.9	11557.633	35585.664
27312	138.75	11229.757	37738.152
45055	138.73	13430.604	39065.219
41338	138.61	12948.877	38329.852
31050	138.48	11669.64	39262.324
48645	137.66	13888.23	39574.277
30465	137.41	11712.985	37073.07
30841	137.22	11771.208	38127.504
33574	137.1	12148.193	36612.164
51805	136.55	14348.037	38002.012
30686	136.12	11835.038	37703.969
42930	135.82	13334.572	35619.754
40957	135.76	13126.99	37231.941
14914	135.66	9816.686	36360.746
42889	135.49	13291.803	35785.98
19998	135.43	10414.864	36590.195
48108	135.38	13902.695	37509.578
37154	135.28	12493.655	36323.289
1902	135.05	7646.178	40006.707
17109	134.73	9932.736	38300.566
46092	134.63	13776.149	37177.852
37587	134.63	12548.44	37794.379
9904	134.53	9195.727	36647.383
11194	134.27	9348.653	37591.234
49962	134.23	14108.377	35266.164
38281	134.17	12853.407	39717.57
16702	134.11	10057.006	36870.023
23486	133.73	10953.565	36736.688
28998	133.21	11631.806	35957.453
45822	133.12	13630.773	37903.395
42460	132.77	13328.18	37649.148
40288	132.43	13120.77	34589.008
31268	132.37	12048.433	39877.348
52804	132.27	14613.11	38307.656
44674	132.12	13430.897	37615.016
34898	131.93	12459.895	38335.379
49548	131.85	14201.336	36877.992
35008	131.66	12468.293	38061.641
35188	131.32	12348.679	37519.215
21779	131.18	10677.711	36769.133
10107	131.03	9095.14	37586.32
25402	130.72	11192.487	36975
7361	130.68	8819.792	38789.527
41981	130.51	13226.018	39148.953
27438	130.32	11394.772	38033.27
53124	130.17	14544.606	37176.004
19607	130.11	10373.478	35159.141
18	129.69	7907.133	33069.531
10134	129.69	9198.545	37734.488
35296	129.46	12364.932	37460.426
37442	129.02	12611.719	37452.117
39187	128.35	12770.628	36515.598
51068	128.17	14386.386	35466.457
42059	128.06	13298.565	39063.016
51476	127.85	14291.328	36813.988
25156	127.5	11005.598	37548.309
37339	127.48	12581.235	37087.09
24723	127.41	10988.089	39050.051
10712	127.35	9443.839	39629.758
16422	127.33	9973.078	35867.598
18562	127.02	10171.1	35459.457
31500	127.01	12020.763	38680.898
12373	126.68	9563.054	33348.566
38810	126.49	12726.993	37812.406
30903	126.28	11758.263	38358.164
33067	125.86	12092.943	34201.539
21817	125.43	10700.756	36562.414
674	125.42	7752.474	35186.496
46002	125.15	13568.081	37442.219
28409	125.11	11555.803	38037.766
11203	124.97	9413.591	37636.16
49768	124.73	14123.427	36146.891
37320	124.61	12543.516	37013.223
23586	124.59	10970.264	37063.223
9182	124.21	9263.59	33399.074
25370	124.19	11109.892	37166.254
31601	123.58	11926.74	38180.695
31558	123.42	12037.941	38322.113
9050	123.31	8879.597	33242.672
52283	123.21	14627.064	39788.09
3654	123.14	8405.455	34910.82
21495	123.12	10637.101	37530.563
25034	123.06	11003.98	37896.395
22538	123.02	10758.529	33791.172
11232	122.16	9468.546	37425.355
41655	122.06	12967.528	39573.004
28484	121.91	11597.363	37913.465
1326	121.85	7706.122	37768.391
29291	121.83	11559.14	34678.98
45616	121.64	13587.188	38749.246
2412	121.64	7988.447	37201.383
41751	121.43	13126.188	39920.91
25368	121.41	11009.922	37157.676
35200	121.3	12424.924	37535.734
40473	121.28	13120.787	35322.305
51977	121.26	14289	38790.051
35809	121.18	12488.206	35616.184
9009	121.11	8917.728	33362.191
19705	121.07	10509.917	35590.332
5237	120.95	8610.366	37464.098
21436	120.84	10766.527	37696.789
24599	120.78	11019.905	39564.457
21178	120.74	10573.032	38506.938
34074	120.55	12142.867	38105.328
23642	120.24	10792.229	37251.066
25232	120.22	11134.069	37426.93
45466	120.22	13673.863	39406.379
34065	120.2	12121.577	38077.855
21224	120.17	10740.782	38344.391
20125	120.03	10393.838	36990.953
11080	119.92	9439.033	37829.953
41643	119.59	13087.074	39531.668
39010	119.59	12712.084	37175.109
17914	119.52	10232.614	37787.727
765	119.34	7656.116	35539.789
21912	119.27	10599.769	36249.934
47734	119.25	13857.939	36161.527
32550	119.15	11950.286	34296.891
12633	119.11	9629.08	34578.02
20185	119.09	10543.044	37201.266
35546	118.9	12281.33	36621.922
26138	118.67	11027.36	33643.973
3995	118.6	8368.967	36856.027
52614	118.12	14581.524	38809.152
33846	118	12106.584	37543.898
24194	117.89	10821.193	38828.895
31829	117.89	12005.032	37540.328
34500	117.81	12250.027	39989.586
22649	117.77	10638.048	33133.125
23521	117.66	10987.959	36850.211
37515	117.62	12561.791	37634.68
42538	117.6	13217.338	37291.539
34357	117.58	12082.811	39434.891
5042	117.56	8482.96	37879.617
39435	117.54	12810.587	35290.293
29798	117.2	11735.164	33968.598
33092	117.16	12147.877	34307.906
10103	117.14	9078.799	37565.727
41830	117.08	13212.619	39982
37281	117.02	12677.779	36821.652
35612	117.01	12314.954	36225.785
30206	116.95	11714.727	35987.191
2047	116.74	8035.435	39227.172
1260	116.55	7758.723	37607.379
27181	116.51	11409.633	37352.156
20384	116.12	10421.139	37812.344
32232	116.05	12010.606	36165.145
24973	115.95	11105.467	38047.336
17896	115.93	10267.921	37720.328
25169	115.78	11006.335	37594.027
21923	115.7	10767.123	36322.164
1679	115.42	7968.35	39125.734
39790	115.38	12750.936	34003.02
51680	115.07	14221.698	37612.898
38821	115.01	12816.755	37539.66
32506	114.96	11885.497	34499.621
20809	114.92	10509.138	39890.285
44605	114.9	13483.218	37423.066
16576	114.86	10080.389	36427.148
25077	114.82	11186.532	37698.23
14715	114.73	9856.034	36925.777
45109	114.57	13502.75	39325.785
28345	114.52	11446.396	38170.707
100	114.52	7909.355	33279.133
27290	114.52	11408.696	37677.617
28606	114.29	11495.715	37600.254
677	114.07	7863.616	35188.172
22167	114.06	10675.002	35267.621
20455	114.02	10416.255	38096.953
27530	114	11255.409	38354.73
1408	113.96	7902.179	38023.066
31448	113.9	11854.789	38997.188
29898	113.75	11724.148	34486.043
7934	113.56	9003.348	38564.945
28424	113.54	11619.004	38071.145
19039	113.5	10175.025	33415.32
33816	113.44	12197.715	37487.629
19976	113.39	10492.508	36524.063
34616	113.33	12419.658	39682.504
37714	113.31	12560.398	38087.469
33858	113.27	12135.251	37562.395
25706	113.23	11197.637	35449.398
39399	113.21	12918.763	35442.273
44791	113.12	13497.792	38004.086
47764	113.1	13976.738	36295.566
6780	113.1	8632.383	36147.004
25164	113.06	11200.632	37578.938
8198	112.79	9054.439	37398.668
35227	112.68	12358.917	37599.41
47869	112.6	13859.754	36700.508
20323	112.47	10350.456	37627.035
41634	112.26	13023.671	39503.676
28597	112.2	11501.989	37572.297
38595	112.08	12899.021	38464.637
21131	111.91	10642.616	38698.68
31772	111.76	12044.689	37691.035
37522	111.58	12510.236	37651.66
23111	111.55	10965.218	35270.281
33982	111.43	12071.585	37833.875
25226	111.32	11071.039	37419.555
4283	111.3	8411.537	37904.465
39128	111.26	12915.185	36633.977
48317	111.26	13896.279	38158.813
12013	111.24	9289.414	34581.285
53487	111.07	14511.575	35425.414
49036	111.03	14189.173	39065.113
32046	110.82	12002.195	36928.02
3448	110.8	8275.812	33871.641
40613	110.7	12921.562	35940.383
41709	110.68	13123.193	39716.793
44251	110.67	13464.901	36218.105
3381	110.65	8338.532	33595.043
37535	110.57	12668.243	37676.82
37967	110.47	12499.574	39171.91
38260	110.44	12821.27	39655.223
33954	110.4	12252.21	37760.43
32137	110.38	12010.439	36647.285
29558	110.38	11529.815	33458.543
18904	110.24	10317.774	33823.961
38070	110.01	12532.873	39554.41
47015	110.01	13760.32	33074.699
45801	110.01	13600.355	37858.441
47460	109.8	13831.54	35086.836
25821	109.65	11012.576	35045.598
1552	109.65	7702.088	38637.566
53689	109.57	14574.874	34707.977
11843	109.57	9444.372	35120.227
53031	109.48	14532.607	37496.449
27171	109.44	11236.239	37309.777
6085	109.44	8412.671	33450.75
26467	109.42	11267.483	33956.426
10027	109.4	9225.753	37269.137
33133	109.34	12115.684	34583.5
51969	109.32	14315.256	38756.605
27309	109.25	11354.446	37732.703
20428	109.13	10542.626	37974.621
18923	109.04	10209.565	33895.559
52327	108.98	14595.966	39908.879
44424	108.96	13385.069	36815.199
29412	108.94	11518.02	34240.535
13423	108.83	9598.591	37525.594
47223	108.75	13872.584	33964.82
44133	108.73	13555.496	35672.676
27404	108.58	11373.824	37946.367
51682	108.56	14292.685	37626.441
4070	108.54	8400.051	37180.328
21075	108.52	10712.444	38853.074
23537	108.44	10826.304	36893.664
20520	108.44	10537.754	38330.719
48818	108.37	14030.284	39982.531
31093	108.31	11829.453	39448.809
35329	108.1	12453.057	37253.992
42273	108.06	13146.796	38033.547
1245	107.96	7778.732	37554.77
12640	107.93	9501.128	34584.141
40019	107.93	13007.651	33121.445
29654	107.81	11836.004	33191.027
40014	107.68	13027.362	33099.762
43522	107.58	13221.657	33068.508
11610	107.56	9402.777	36208.488
34611	107.56	12459.264	39660.375
21718	107.41	10681.328	36921.027
47355	107.37	13953.529	34626.012
4261	107.27	8252.45	37833.074
33493	107.27	12262.929	36307.398
37019	107.26	12631.551	35895.57
13126	107.16	9692.913	36497.109
22505	107.08	10719.093	33919.445
15481	107.03	9720.907	34077.922
17655	106.95	10247.082	38639.809
41155	106.83	12964.43	37777.703
53300	106.83	14557.419	36533.523
18196	106.58	10335.989	36788.629
1113	106.58	7866.557	37194.168
42386	106.55	13286.45	37705.152
51694	106.55	14252.72	37681.055
29299	106.53	11621.793	34710.316
6947	106.51	8760.041	36923.863
5758	106.39	8434.933	34637.172
26796	106.37	11253.506	35796.684
21233	106.37	10763.309	38367.02
10716	106.34	9472.691	39656.086
45274	106.34	13523.567	39869.777
51329	106.32	14345.652	36448.941
51284	106.28	14226.989	36231.617
33496	106.18	12173.281	36312.926
37012	106.16	12650.071	35857.836
42997	106.16	13317.411	35263.723
52149	106.09	14348.016	39537.801
28539	106.07	11462.794	37729.762
1251	106.01	7940.514	37579.523
34153	105.99	12074.255	38288.336
31833	105.97	11962.482	37545.602
28705	105.95	11480.162	37276.984
14761	105.9	9818.855	36785.461
10084	105.9	9274.662	37483.43
25200	105.9	11148.878	37353.824
18644	105.78	10267.322	35099.449
2333	105.7	8148.998	37574.613
23800	105.7	10922.314	37622.063
23497	105.34	10931.13	36772.586
41471	105.28	13017.984	38902.906
13363	105.26	9605.825	37313.969
21996	104.99	10669.075	36209.777
31701	104.98	11953.665	37835.219
52734	104.92	14428.24	38363.023
50362	104.8	14041.678	33552.051
33783	104.63	12179.872	37406.34
40830	104.61	12931.291	36774.52
35134	104.55	12478.377	37719.566
21871	104.46	10588.989	36420
28496	104.46	11428.291	37938
2317	104.46	7996.593	37511.484
30767	104.42	11752.581	37918.207
43583	104.34	13397.491	33182.664
53018	104.32	14592.504	37443.176
45161	104.32	13466.54	39522.305
37391	104.31	12594.001	37280.895
16319	104.27	10099.494	35554.313
41679	104.21	13097.569	39623.797
5432	104.19	8467.654	36428.184
7007	104.13	8680.665	37267.266
37306	103.96	12544.097	36954.32
46195	103.94	13704.785	36657.879
34031	103.94	12244.008	37978.086
30887	103.88	11848.56	38282.078
27310	103.88	11256.898	37736.891
12681	103.88	9508.236	34724.664
21540	103.83	10643.371	37651.027
46167	103.81	13776.5	36555.566
16191	103.69	10108.772	34966.93
29797	103.65	11700.705	33953.332
39024	103.62	12804.751	36904.691
37569	103.62	12529.067	37752.246
21369	103.6	10630.035	37833.914
21830	103.56	10750.509	36596.652
35480	103.5	12372.976	36754.82
33383	103.48	12171.327	35754.219
37409	103.46	12585.685	37353.883
9150	103.23	9102.649	33279.637
32754	103.12	11916.947	33200.012
14520	103.12	9745.608	37757.77
47214	103.08	13855.405	33925.176
31822	103.02	11885.767	37524.766
44821	102.96	13545.841	38096.91
20357	102.95	10411.136	37732.895
20219	102.91	10423.06	37282.055
29015	102.87	11484.288	36034.594
24217	102.85	10881.874	38941.977
12854	102.83	9610.975	35354.461
7297	102.81	8797.946	38461.898
37649	102.72	12534.18	37938.18
19889	102.72	10470.461	36237.188
35356	102.72	12373.074	37023.211
2100	102.68	8013.839	38880.641
48863	102.56	14087.181	39719.246
39471	102.56	12724.433	35402.016
9474	102.52	9140.48	34679.121
53838	102.5	14612.89	33970.703
27776	102.47	11249.312	39400.953
4118	102.41	8227.087	37375.719
41905	102.39	13320.401	39500.113
5139	102.37	8523.549	37527.59
8880	102.35	9033.161	33978.73
37257	102.35	12579.738	36696.719
34856	102.33	12449.511	38488.238
37524	102.33	12583.167	37657.23
2011	102.31	8144.592	39343.563
21308	102.29	10738.573	37993.887
35259	102.27	12467.83	37368.219
33753	102.27	12252.857	37317.539
18321	102.24	10318.906	36529.355
49670	102.22	14187.148	36448.129
31810	102.2	11979.145	37816.992
170	102.18	7812.793	33468.266
50235	102.18	14178.43	34437.813
51760	102.14	14291.781	37859.695
25185	102.12	11107.412	37619.207
34373	102.1	12108.332	39490.934
46610	102.1	13633.133	35054.266
13428	102.03	9649.441	37566.578
52903	102.03	14425.094	37696.348
18994	101.91	10245.482	33552.359
40235	101.83	13101.54	34322.063
14305	101.83	9894.656	38505.688
21983	101.83	10742.908	36178.313
42659	101.8	13324.074	36755.02
31177	101.78	11742.464	39768.91
37478	101.76	12504.041	37550.406
39385	101.72	12715.829	35729.863
20169	101.68	10542.805	37146.535
30726	101.66	11656.785	37810.207
24581	101.64	11104.046	39469.504
37153	101.53	12580.908	36319.215
9611	101.47	9073.784	35286.777
20061	101.45	10483.261	36781.535
2522	101.45	8073.64	36859.855
27194	101.37	11234.347	37407.543
5731	101.36	8572.618	34834.406
28729	101.34	11627.275	37034.531
44219	101.3	13442.724	36070.074
19683	101.24	10547.346	35493.586
30110	101.22	11684.048	35530.785
18690	101.18	10290.493	35018.164
5766	101.09	8611.627	34706.012
34987	101.07	12373.643	38015.016
37588	101.07	12618.194	37796.559
48560	101.07	13979.093	39190.285
19893	101.07	10537.335	36255.656
15065	101.03	9889.803	35655.594
39031	100.97	12881.792	36929.449
12515	100.95	9593.332	34055.441
12698	100.93	9634.742	34806.832
30507	100.9	11747.445	37196.93
1411	100.88	7753.956	38026.746
52669	100.78	14553.2	38725.223
50225	100.78	14028.796	34401.23
35165	100.76	12334.885	37790.066
37109	100.72	12662.3	36148.672
15554	100.61	9834.075	33755.777
46564	100.61	13713.201	35194.164
46314	100.57	13656.378	36135.598
25084	100.55	11167.772	37717.559
17824	100.49	10195.926	38089.301
23578	100.47	10860.388	37036.637
31890	100.4	12039.287	37354.598
43364	100.34	13317.225	33833.211
2793	100.23	8064.343	34938.684
45098	100.21	13469.034	39256.328
35354	100.09	12407.187	37344.211
8445	100.09	8857.622	36262.574
19111	100.07	10415.75	33005.707
8278	100.01	8965.865	37100.977
28736	99.94	11474.09	37058.66
37482	99.9	12525.162	37554.652
42293	99.9	13196.432	38082.473
970	99.88	7663.458	36630.254
25816	99.86	11146.108	35009.91
37203	99.86	12501.326	36506.125
32772	99.77	11996.741	33276.035
35542	99.75	12292.81	36608.242
177	99.71	7884.786	33477.168
2326	99.67	8079.182	37543.578
13662	99.67	9609.885	38452.828
45896	99.61	13727.741	37770.496
33060	99.61	12178.555	34139.633
34187	99.55	12259.066	38418.207
36972	99.54	12616.379	35735.355
3837	99.52	8333.876	35890.867
38145	99.52	12639.763	39887.242
21321	99.44	10690.161	38027.828
37593	99.44	12582.373	37812.688
38622	99.4	12825.913	38235.617
15327	99.4	9918.887	34754.805
40495	99.38	12980.498	35452.023
25680	99.38	11106.473	35682.996
16599	99.38	10008.042	36494.742
12764	99.36	9509.829	35059.754
48768	99.31	14122.039	39776.848
39044	99.31	12874.652	36959.938
34667	99.29	12435.997	39552.352
18364	99.27	10288.215	36351.926
21823	99.21	10620.049	36576.266
4479	99.21	8401.72	39055.93
45623	99.17	13697.993	38771.227
10749	99.13	9471.104	39471.785
29032	99.13	11628.579	35764.004
25188	99.11	11040.438	37628.02
51649	99.09	14321.848	37526.594
3053	99.09	8151.208	33723.816
14711	99.08	9733.033	36911.211
29195	99.02	11577.777	35198.672
22939	99.02	10980.263	34380.176
52417	99.02	14516.601	39748.184
31104	99	11744.21	39511.254
32809	98.94	12034.19	33103.84
51778	98.94	14321.984	37916.547
18109	98.94	10262.8	37129.48
20325	98.88	10433.018	37633.5
19267	98.88	10372.502	33725.301
19004	98.86	10297.283	33615.738
30475	98.85	11823.112	37105.02
14888	98.85	9901.317	36281.945
38920	98.81	12825.911	37495.609
5816	98.79	8552.953	34581.898
27069	98.77	11330.003	36960.719
45128	98.75	13543.357	39401.371
28036	98.64	11551.278	39650.465
10736	98.56	9485.601	39748.512
33508	98.52	12266.541	36343.477
15218	98.48	9810.279	35234.641
3763	98.48	8407.95	35418.938
42336	98.44	13279.559	37882.086
20765	98.35	10557.441	39635.43
27778	98.29	11370.016	39409.023
15179	98.29	9896.516	35412.109
19691	98.29	10555.16	35513.719
35016	98.25	12365.694	38087.875
41295	98.21	13108.956	38203.699
37004	98.12	12553.543	35840.074
31667	98	11938.94	38042.668
6760	97.93	8687.778	35982.785
52943	97.87	14597.808	37510.063
12215	97.83	9374.991	33329.066
53879	97.77	14453.184	34103.949
48548	97.77	13792.953	39146.5
19675	97.75	10374.211	35436.621
52240	97.75	14394.304	39914.777
28494	97.66	11490.049	37930.957
34204	97.64	12137.85	38523.063
8810	97.64	8971.101	34581.34
44170	97.62	13502.087	35834.363
42275	97.58	13330.209	38040.52
28425	97.56	11579.95	38074.164
6022	97.54	8589.54	33788.98
11231	97.49	9457.088	37418.031
11369	97.43	9321.673	36718.457
5148	97.43	8496.162	37554.215
21832	97.41	10630.904	36611.375
21140	97.41	10617.868	38723.668
52342	97.39	14491.649	39973.973
48116	97.37	13923.632	37530.066
49785	97.33	14039.487	36199.051
38908	97.26	12820.296	37457.223
48633	97.24	13787.123	39530.605
38328	97.22	12828.448	39585.902
48180	97.2	13883.353	37711.988
48302	97.14	13788.701	38083.738
37552	97.14	12578.163	37719.871
44621	97.08	13435.019	37469.16
29743	97.05	11701.697	33705.863
27486	97.05	11267.91	38172.969
12260	97.05	9480.027	33230.07
14980	97.03	9815.188	35950.68
35309	97.01	12334.294	37493.137
7822	96.95	8851.568	39021.047
52771	96.95	14557.956	38177.996
30814	96.93	11652.424	38052.363
52830	96.91	14462.291	38091.57
13705	96.87	9680.061	38602.188
28339	96.87	11507.38	38454.434
31960	96.85	11863.315	37224.566
28787	96.83	11617.683	36923.734
19694	96.83	10384.31	35552.734
35675	96.82	12361.717	36149.07
4219	96.82	8408.761	37691.988
31859	96.76	12035.998	37603.18
33908	96.74	12230.776	37661.066
9546	96.74	9126.596	35015.332
26062	96.72	11067.929	33945.066
33886	96.68	12258.284	37617.172
35098	96.62	12475.185	37960.523
14911	96.6	9895.367	36349.801
3009	96.57	8135.2	33900.125
33762	96.55	12071.93	37355.172
46296	96.51	13744.431	36067.164
27475	96.49	11275.083	38140.457
45174	96.41	13537.96	39562.98
627	96.37	7699.858	35018.738
52936	96.36	14460.127	37796.711
33520	96.32	12179.056	36382.59
12252	96.3	9487.79	33184.609
32078	96.26	11947.337	36716.137
30932	96.24	11640.713	38495.574
10045	96.22	9155.785	37331.359
21365	96.14	10665.575	37833.637
12357	96.14	9631.109	33283.719
23564	96.13	10844.708	36997.227
31634	96.07	11858.705	38299.652
28875	96.01	11549.464	36397.867
49830	95.91	14137.339	36032.355
41775	95.86	12947.891	39993.027
13179	95.82	9684.962	36673.699
38124	95.78	12573.783	39803.809
21076	95.74	10594.877	38860.172
28781	95.72	11591.709	36894.078
30662	95.7	11818.401	37608.953
8084	95.69	8940.953	37972.031
39214	95.69	12828.96	36314.121
21567	95.67	10682.363	37430.879
22364	95.65	10605.551	34539.289
51551	95.63	14222.812	37178.68
34508	95.59	12363.335	39756.656
41719	95.57	12960.154	39798.387
41918	95.55	13343.091	39571.656
38852	95.53	12779.256	37609.367
42520	95.51	13161.932	37237.883
19538	95.46	10348.289	34820.238
48394	95.34	13918.214	38445.855
47101	95.3	13957.143	33244.34
17362	95.28	10093.248	39753.277
9187	95.24	9068.526	33412.605
19653	95.23	10376.029	35350.098
31289	95.21	11860.617	39979.332
46010	95.19	13770.512	37476.387
42821	95.17	13298.503	36121.789
40392	95.13	12925.206	35029.363
53159	95.11	14553.761	37022.941
53007	95.09	14531.54	37404.629
10069	94.98	9066.901	37428.68
2558	94.84	7969.653	36681.105
52216	94.84	14406.106	39822.043
1287	94.82	7732.885	37676.051
17904	94.8	10327.327	37743.891
612	94.73	7848.263	34966.723
12246	94.71	9428.2	33484.754
25274	94.67	11119.24	37183.625
42970	94.67	13138.539	35461.477
30598	94.65	11637.692	37441.68
11160	94.57	9420.604	37783.031
38359	94.57	12902.223	39371.945
1937	94.55	8197.193	39939.848
53920	94.54	14498.047	33884.598
21301	94.52	10756.296	38284.223
23442	94.5	10828.988	36579.656
15582	94.5	9869.876	33546.598
40756	94.5	13096.449	36437.566
37196	94.48	12700.872	36474.668
34610	94.46	12423.997	39656.332
21911	94.44	10762.124	36248.52
34117	94.42	12165.644	38218.883
40738	94.42	13124.842	36374.34
45435	94.42	13754.6	39306.672
16136	94.4	9934.577	34767.086
40834	94.34	13136.459	36779.742
20894	94.29	10568.938	39999.559
50134	94.25	14068.359	34655.707
30519	94.23	11720.042	37232.695
31120	94.23	11813.358	39559.898
26163	94.21	11193.278	33403.598
30846	94.21	11840.734	38152.613
21665	94.17	10745.13	37070.598
21272	94.13	10630.48	38157.371
33784	94.11	12070.048	37417.633
5153	94.06	8590.451	37577.008
36874	94.06	12601.47	35399.598
7777	94.04	8885.411	39115.754
37038	94	12675.033	35948.516
21790	93.96	10664.18	36820.238
46012	93.92	13622.722	37478.16
41729	93.92	13018.821	39836.246
27970	93.87	11484.646	39842.426
28098	93.87	11547.866	39588.156
31248	93.83	11965.923	39791.852
23122	93.83	10938.543	35342.262
13559	93.81	9597.815	38050.254
51070	93.81	14344.613	35484.52
47920	93.81	13804.861	36927.746
51636	93.75	14335.052	37479.816
20089	93.73	10470.835	36886.43
47055	93.71	13993.073	33074.922
12934	93.65	9602.057	35775.18
23768	93.64	10958.488	37575.492
19531	93.64	10483.503	34767.672
33955	93.54	12148.052	37772.867
39910	93.54	12840.191	33347.551
5314	93.42	8479.547	37110.602
43798	93.39	13395.321	34327.266
16351	93.39	10087.706	35683.348
27457	93.37	11333.581	38077.656
6310	93.37	8772.479	33615.031
16540	93.35	10123.274	36300.262
33932	93.31	12275.027	37714.41
19960	93.31	10448.498	36467.453
7021	93.31	8734.813	37308.363
20612	93.27	10368.663	38745.453
45885	93.23	13634.133	37744.664
35126	93.21	12282.49	37700.063
32930	93.19	12262	33476.363
23891	93.19	10982.75	37850.547
33971	93.12	12155.595	37810.723
8952	93.12	8863.505	33758
51271	93.1	14424.311	36165.906
19969	93.06	10446.041	36496.328
18246	93	10307.401	36649.152
52939	92.98	14560.666	37811.273
18256	92.98	10342.362	36687.277
51642	92.91	14328.35	37492.938
33902	92.87	12272.068	37650.766
41742	92.87	12968.982	39873.203
4842	92.85	8613.228	39181.676
52510	92.83	14614.369	39364.164
15443	92.81	9788.436	34272.652
45473	92.79	13666.309	39429.445
53107	92.79	14536.03	37099.043
6910	92.79	8776.934	36750.969
52438	92.77	14636.758	39470.852
17131	92.77	10084.505	38431.672
18918	92.62	10176.348	33879.227
13023	92.58	9615.859	36121.859
43575	92.56	13558.516	33152.188
37474	92.56	12676.77	37533.695
10912	92.56	9333.241	38880.391
3295	92.56	8263.435	33284.805
4173	92.52	8386.321	37552.117
42375	92.52	13214.673	37686.438
3436	92.52	8210.185	33816.965
1327	92.49	7891.349	37766.426
14877	92.47	9755.236	36252.531
29857	92.47	11666.73	34308.801
43039	92.45	13159.991	35111.457
3313	92.41	8393.65	33331.227
25331	92.35	11042.583	37064.059
7962	92.31	8948.268	38363.242
1276	92.26	7794.574	37651.844
6961	92.26	8803.46	37075.82
20207	92.24	10351.209	37261.566
43861	92.22	13440.697	34556.719
26542	92.16	11381.752	34269.645
27753	92.16	11393.685	39320.926
29389	92.14	11574.352	34128.539
35365	92.08	12375.296	37049.395
31815	92.06	12057.523	37508.031
45580	92.03	13573.944	38916.723
26238	91.97	11152.378	33091.113
37561	91.97	12670.504	37738.738
35381	91.97	12390.779	37097.137
2142	91.95	8066.981	38527.789
1063	91.82	7659.155	36992.465
23535	91.76	10942.576	36890.074
37889	91.68	12629.879	38722.754
16597	91.68	9945.069	36492.852
22014	91.66	10590.289	35943.328
35046	91.6	12432.039	37837.777
42153	91.59	13275.309	38528.852
34452	91.55	12214.156	39814.652
30615	91.55	11728.88	37475.469
5091	91.53	8506.511	37719.098
11309	91.53	9434.135	37126.969
26124	91.47	11201.459	33553.762
14431	91.45	9753.182	38039.523
35824	91.45	12376.65	35689.523
24049	91.41	10927.974	38337.273
35301	91.39	12433.135	37470.426
1627	91.37	7895.891	38939.832
24608	91.36	11083.274	39282.27
20167	91.36	10370.283	37145.305
43156	91.32	13198.114	34836.574
45264	91.32	13535.328	39833.973
52426	91.32	14571.184	39435.293
17801	91.28	10241.246	38019.816
52279	91.28	14452.485	39782
41799	91.22	13303.466	39840.109
30689	91.2	11803.979	37712.496
38446	91.16	12757.384	39092.137
41989	91.16	13345.384	39187.148
31220	91.16	11681.466	39966.059
1832	91.03	7941.658	39723.637
16716	90.99	10095.187	36925.758
26105	90.99	11003.794	33794.168
10717	90.97	9321.867	39655.059
19932	90.97	10551.795	36367.57
4119	90.9	8282.523	37380.797
44946	90.88	13364.196	38596.273
45960	90.86	13737.67	37632.379
37426	90.86	12576.362	37409.551
23385	90.84	10804.181	36403.148
41356	90.84	13024.969	38404.934
34081	90.84	12258.835	38120.223
18019	90.8	10327.742	37484.762
8703	90.76	9032.589	35081.184
52200	90.72	14349.82	39752.668
12002	90.65	9452.286	34538.301
19103	90.63	10340.329	33132.258
43144	90.61	13224.161	34810.57
4796	90.61	8522.287	39315.164
24196	90.59	10971.135	38830.293
39633	90.49	12810.358	34714.879
28426	90.47	11523.148	38081.078
20163	90.44	10419.731	37133.348
50000	90.36	14016.636	35408.961
46332	90.36	13647.299	36204.527
7493	90.32	8781.911	39363
16481	90.3	10070.458	36107.668
47850	90.28	13873.624	36577.504
19254	90.24	10411.401	33661.039
46466	90.24	13672.729	35430.457
53170	90.24	14463.56	36724.137
23805	90.21	10944.037	37625.563
8197	90.21	8885.313	37397.293
7055	90.21	8692.754	37447.137
51954	90.17	14381.353	38709.551
20071	90.13	10372.159	36808.391
37643	90.11	12672.6	37918.852
48055	90.09	13950.197	37334.719
13683	90.07	9670.08	38529.203
357	90.03	7871.915	34016.531
43024	90.01	13338.104	35379.762
34590	90	12469.636	40007.422
5394	90	8615.824	36550.563
38117	89.94	12701.184	39787.18
13159	89.9	9513.121	36602.313
6972	89.9	8832.567	37124.336
20314	89.86	10419.338	37607.168
26175	89.8	10990.584	33458.645
18365	89.78	10175.754	36352.238
4171	89.78	8411.615	37546.23
49867	89.75	14067.038	35829.371
17872	89.73	10287.377	37950.473
24093	89.73	10797.993	38439.66
16054	89.65	10068.026	34402.313
15553	89.63	9888.327	33751.969
15867	89.63	9939.994	33650.887
29049	89.61	11527.298	35837.441
28711	89.61	11617.114	37314.844
48989	89.59	14042.497	39216.727
8686	89.57	8916.871	34959.289
39966	89.56	12744.545	33022.02
34054	89.56	12068.217	38037.734
51668	89.56	14295.908	37581.152
51548	89.54	14321.625	37171.527
48659	89.52	13856.566	39652.234
25148	89.46	11076.169	37533.781
31873	89.46	11899.932	37627.309
19985	89.46	10452.042	36545.707
51884	89.46	14296.601	38333.164
5654	89.44	8537.443	35328.902
17656	89.4	10175.674	38650.793
18662	89.36	10163.784	35180.832
46491	89.33	13717.721	35509.73
12266	89.29	9465.68	33249.547
9428	89.27	9152.324	34438.059
43878	89.23	13443.691	34610.07
42636	89.23	13137.182	36983.641
32247	89.21	11924.811	35925.766
30394	89.19	11811.025	36811.656
34654	89.19	12355.758	39495.977
3177	89.15	8154.875	33261.352
4836	89.13	8515.61	39158.527
34899	89.11	12416.119	38337.922
28394	89.11	11553.705	37999.543
47119	89.08	13937.198	33320.34
38540	89.08	12821.594	38568.129
24654	89.06	11041.53	39152.379
24432	89.04	10815.134	39805.617
38736	89.02	12884.968	37921.465
16951	89.02	10128.388	37747.215
18801	89.02	10336.293	34524.898
2379	88.98	8152.896	37419.445
46172	88.98	13630.656	36574.57
1119	88.96	7948.724	37226.961
8381	88.94	8907.123	36617.301
10037	88.9	9067.814	37305.789
32609	88.88	11955.497	33993.207
40937	88.79	12990.709	37160.176
16478	88.77	10025.592	36092.07
45266	88.77	13545.329	39845.457
38128	88.77	12615.253	39816.504
12359	88.67	9493.877	33291.559
47468	88.67	13995.888	35132.32
53198	88.64	14502.786	36809.848
23273	88.64	10783.918	36008.832
15831	88.64	9959.23	33504.211
52796	88.62	14585.472	38285.566
30175	88.6	11799.933	35832.832
38847	88.58	12803.778	37602.52
48078	88.56	13821.687	37407.707
16158	88.56	9925.187	34858.496
23429	88.56	10873.271	36531.719
30189	88.54	11699.444	35904.742
39584	88.54	12756.376	34778.723
30717	88.52	11688.645	37783.574
47806	88.52	13932.42	36465.586
52711	88.5	14528.567	38579.871
7535	88.5	8634.788	39560.391
44869	88.48	13460.075	38252.398
19896	88.46	10359.744	36265.395
11089	88.41	9407.089	37857.969
28331	88.39	11537.334	38394.086
8076	88.35	8892.018	37924.914
51715	88.33	14253.24	37732.406
41335	88.33	12984.423	38316.324
51545	88.33	14370.421	37165.406
38571	88.31	12889.803	38387.012
10444	88.31	9082.433	39154.961
7235	88.29	8808.954	38097.809
1191	88.29	7815.32	37426.027
43048	88.27	13232.961	35143.77
25327	88.27	11012.703	37053.129
50570	88.23	14419.232	33278.633
10221	88.21	9120.995	38141.902
27563	88.21	11217.591	38447.336
24757	88.18	11053.669	38873.785
10631	88.18	9061.946	39936.852
43751	88.16	13443.621	34091.516
30497	88.14	11754.751	37161.488
3061	88.12	8102.849	33757.609
30821	88.12	11644.997	38068.461
18892	88.12	10267.212	34070.852
27369	88.06	11350.213	37860.105
37651	88.06	12581.541	37938.711
43836	88.04	13458.777	34460.645
17121	88.04	10044.832	38375.527
4704	88.02	8616.637	39963.508
20642	88.02	10490.242	38887.453
52391	87.98	14596.46	39700.273
41594	87.97	13026.881	39355.641
501	87.93	7848.877	34560.051
34274	87.91	12185.219	38964.785
34162	87.89	12114.65	38336.125
34417	87.87	12216.201	39669.09
42585	87.85	13231.964	37124.871
41682	87.83	13024.983	39631.723
5028	87.83	8582.079	38120.945
28668	87.81	11469.262	37461.301
35224	87.81	12344.043	37594.703
36069	87.81	12420.319	34588.625
33642	87.77	12263.629	36850.398
864	87.77	7752.412	36102.957
8550	87.75	9039.278	35599.766
25490	87.74	10993.321	36390.047
52561	87.72	14585.793	39257.473
19924	87.68	10469.817	36343.234
31398	87.66	12052.815	39340.613
34663	87.58	12307.423	39526.727
21213	87.58	10693.614	38313.227
1232	87.56	7785.673	37521.727
41910	87.54	13175.85	39522.363
8735	87.54	8961.491	34907.063
51873	87.52	14246.966	38295.375
23519	87.51	10804.6	36840.105
53314	87.47	14527.188	36289.965
33671	87.45	12171.826	36992.484
15092	87.45	9811.752	35437.598
34729	87.39	12437.315	39150.711
25833	87.39	11064.743	35087.398
5601	87.37	8432.25	35718.762
20164	87.28	10465.464	37132.727
39555	87.2	12864.2	35011.617
8371	87.16	8964.392	36599.469
18006	87.14	10151.364	37445.02
38573	87.1	12778.761	38401.008
3487	87.03	8262.447	34090.215
49889	86.99	14051.293	35591.48
1917	86.99	8165.697	39816.633
44390	86.95	13434.692	36664.559
27642	86.95	11216.826	38792.324
45121	86.89	13469.94	39371.461
21734	86.89	10588.497	36952.641
34071	86.89	12209.775	38094.605
33898	86.89	12180.273	37644.676
45010	86.85	13411.317	38877.477
1827	86.82	7948.923	39707.684
37532	86.82	12634.02	37671.133
2439	86.8	8027.058	37305.352
24766	86.76	11007.605	38934.246
24232	86.76	10913.541	38994.586
20845	86.74	10766.293	39779.41
39702	86.74	12816.353	34361.316
11958	86.72	9385.957	34630.145
36697	86.72	12524.703	34521.832
21264	86.7	10634.722	38466.563
23562	86.68	10978.56	36984.785
23489	86.68	10816.638	36742.859
30356	86.61	11711.494	36616.723
4537	86.61	8231.84	39382.168
13575	86.61	9570.483	38097.301
7805	86.61	8959.191	39233.641
18709	86.59	10159.279	35080.934
47995	86.49	13787.535	37159.031
51195	86.43	14270.522	35886.547
27483	86.41	11366.522	38166.133
38342	86.41	12810.626	39303.328
28369	86.36	11448.461	38244.941
18390	86.36	10310.952	36140.824
28520	86.34	11462.548	37693.48
23493	86.32	10796.506	36758.992
2552	86.32	8047.547	36659.652
25478	86.3	11116.133	36624.316
14832	86.28	9769.1	36417.789
38273	86.24	12864.57	39674.152
41683	86.22	13074.065	39636.543
17651	86.2	10149.269	38931.863
42449	86.15	13327.989	37611.539
48209	86.11	13896.279	37803.051
35966	86.05	12438.941	34967.453
32118	86.05	11878.549	36547.184
49400	86.05	13994.534	37607.508
26600	86.03	11270.302	34545.746
21446	85.97	10721.29	37746.188
24905	85.97	11021.507	38166.063
44762	85.95	13396.435	37871.996
25305	85.95	11180.374	37280.051
37472	85.93	12564.607	37533.281
16832	85.92	9942.525	37346.945
17433	85.9	10316.107	39777.539
43250	85.9	13181.732	34515.211
39851	85.88	12768.955	33712.934
42653	85.86	13304.64	36744.141
2062	85.8	8099.367	39009.484
47547	85.76	13908.065	35570.934
26838	85.74	11348.174	35993.969
44461	85.7	13440.247	36904.922
22053	85.7	10606.325	35762.488
23760	85.69	10790.753	37560.18
46277	85.67	13563.283	36320.645
38785	85.57	12734.044	37750.477
30680	85.47	11714.143	37670.395
4152	85.46	8337.587	37481.398
48105	85.42	13783.699	37491.348
26315	85.42	11214.149	33205.902
51023	85.4	14326.34	35357.961
24497	85.38	11134.825	39879.73
41464	85.34	13049.19	38869.012
11581	85.34	9384.858	36095.684
48345	85.34	13837.433	38273.766
35049	85.32	12352.679	37844.902
27961	85.28	11572.822	39810.672
30367	85.28	11847.69	36664.375
16425	85.26	9942.28	35874.051
10409	85.24	9173.506	38978.5
51489	85.23	14368.639	36912.797
50061	85.23	14089.878	34984.543
50350	85.19	14025.809	33785.336
44264	85.19	13470.505	36264.148
27393	85.17	11302.702	37919.48
33653	85.17	12199.479	36922.508
21575	85.15	10659.137	37458.426
37670	85.11	12621.664	37992.906
53201	85.11	14552.29	36818.199
48533	85.11	13905.586	39061.059
38694	85.05	12775.467	38133.828
26905	85.03	11379.4	36310.156
48661	85.02	13964.836	39672.113
40809	84.98	12969.091	36673.441
28858	84.96	11541.194	36664.602
40721	84.94	13061.126	36334.277
7108	84.92	8716.213	37600.777
33572	84.9	12136.44	36600.988
14633	84.9	9870.514	37284.508
27665	84.88	11413.707	38910.941
7706	84.84	9031.311	39711.156
21353	84.82	10737.719	38115.473
11316	84.8	9305.994	37145.063
45367	84.79	13713.691	39638.711
13129	84.73	9648.677	36501.828
18503	84.69	10207.858	35582.332
3535	84.63	8203.737	34284.16
24635	84.63	11170.771	39394.926
28410	84.61	11589.398	38036.57
6177	84.59	8658.525	33040.402
33391	84.59	12164.523	35776.375
44428	84.57	13366.668	36828.52
49129	84.57	14149.814	38502.691
51763	84.56	14267.086	37878.293
14772	84.54	9893.826	36837.527
44937	84.54	13377.724	38557
36896	84.54	12526.979	35506.93
31775	84.52	11909.944	37704.383
4150	84.48	8383.584	37477.277
43984	84.48	13498.423	35057.234
39076	84.48	12869.015	36771.387
40761	84.46	13049.781	36456.52
37629	84.44	12634.175	37886.543
2345	84.44	8161.569	37605.586
46677	84.4	13709.631	34658.785
35731	84.38	12422.684	35981.07
38061	84.36	12616.887	39518.492
48137	84.29	13993.715	37591.23
10628	84.27	9264.498	39933.363
52887	84.21	14573.447	37979.73
32824	84.21	12203.851	33004.086
43412	84.13	13258.598	33783.645
22814	84.13	10872.679	33760.164
20278	84.13	10429.23	37503.414
37344	84.11	12602.991	37102.488
28541	84.11	11443.248	37729.84
14387	84.11	9910.213	38207.703
45148	84.1	13557.039	39470.906
4963	84.08	8574.84	38610.98
27222	84.06	11242.222	37515.41
45590	84.02	13587.726	38630.109
32395	84	11914.094	35238.316
16065	83.98	9960.569	34450.797
41979	83.98	13183.385	39139.617
24990	83.98	11023.48	38090.109
49253	83.96	14142.31	38038.57
22148	83.94	10713.483	35516.777
35236	83.92	12362.708	37630.195
42180	83.92	13291.725	38369.465
51722	83.85	14329.674	37748.477
40730	83.85	13070.778	36365.734
30478	83.83	11662.093	37111.797
50480	83.81	14017.61	33127.293
22565	83.81	10690.123	33618.234
22113	83.75	10754.317	35659.801
39583	83.73	12849.052	34774.957
11391	83.73	9370.355	36800.813
4038	83.73	8237.723	37063.586
25627	83.71	11134.047	35758.637
37269	83.69	12647.587	36776.816
38356	83.64	12832.015	39366.77
41399	83.64	13062.062	38599.32
19838	83.62	10499.933	36095.508
42591	83.62	13189.962	37148.91
7645	83.58	8869.941	39827.461
14901	83.58	9788.802	36311.91
26617	83.58	11328.666	34677.516
44839	83.58	13533.849	38176.441
4847	83.56	8442.238	39199.73
27667	83.54	11348.597	38911.945
35351	83.54	12425.013	37324.496
22564	83.5	10694.744	33602.242
12772	83.48	9546.974	35087.535
24339	83.48	10791.208	39349.535
50240	83.48	14108.869	34139.906
4745	83.35	8528.868	39754.43
44255	83.33	13413.053	36228.801
44740	83.31	13473.129	37801.32
38702	83.29	12792.397	37830.203
32233	83.25	11941.676	36164.531
35237	83.25	12387.697	37629.523
7032	83.23	8655.589	37357.23
40164	83.23	13132.202	33968.199
38458	83.21	12848.061	38824.391
13608	83.21	9577.36	38249.543
13211	83.21	9690.934	36802.203
1551	83.2	7894.258	38628.238
9557	83.16	9121.732	35055.563
42270	83.14	13335.793	38024.012
34954	83.12	12342.919	38226.176
1776	83.12	7898.879	39514.855
3266	83.1	8348.646	33165.699
9712	83.04	9104.08	35727.754
21720	83.02	10723.628	36921.66
4254	83	8276.898	37806.402
18691	83	10268.221	35025.023
41279	83	13028.752	38138.172
42282	83	13296.01	38057.738
38827	82.98	12738.383	37548.879
2662	82.98	8170.916	35755.258
45573	82.98	13697.298	38872.641
16353	82.95	10129.828	35688.363
5010	82.95	8475.833	38003.293
30796	82.93	11798.693	37991.563
45629	82.93	13656.609	38472.344
12469	82.93	9512.387	33801.793
39883	82.91	12893.759	33559.973
48881	82.91	14006.499	39472.859
18138	82.91	10165.875	36895.035
45851	82.89	13622.554	37984.516
8837	82.87	9054.183	34365.922
28348	82.87	11524.302	38180.961
14064	82.85	9704.257	39664.422
49239	82.83	14109.345	38295.734
19712	82.83	10433.679	35630.332
20334	82.81	10392.25	37662.254
52673	82.79	14504.534	38750.828
27289	82.79	11267.778	37680.488
30839	82.79	11838.241	38122.039
25953	82.77	11170.387	34412.02
46406	82.75	13765.905	35827.133
17796	82.74	10335.118	38001.328
6533	82.74	8803.806	34782.066
35308	82.72	12395.197	37488.773
14280	82.7	9713.122	38716.789
34716	82.68	12480.461	39421.262
3974	82.66	8227.313	36733.008
44397	82.64	13435.835	36689.457
27028	82.6	11334.433	36783.352
46221	82.6	13580.874	36401.402
21390	82.56	10654.948	37893.5
24584	82.54	11025.152	39476.352
42570	82.54	13285.427	37074.727
17405	82.52	10004.346	39963.07
35844	82.49	12385.866	35452.566
38048	82.47	12613.074	39469.066
25582	82.45	11189.634	36215.227
10019	82.45	9136.491	37222.008
40843	82.39	12965.203	36799.191
47822	82.35	13798.225	36481.508
46241	82.33	13721.982	36494.914
25155	82.31	11103.592	37544.477
38930	82.31	12908.935	37210.848
5168	82.29	8565.357	37615.621
42793	82.29	13302.307	36337.191
28995	82.26	11521.31	35951.051
41567	82.22	13026.823	39246.395
34174	82.22	12139.519	38361.613
45218	82.2	13454.964	39690.859
46436	82.14	13685.274	35637.145
17456	82.14	10165.824	39900.152
26682	82.08	11351.396	35132.605
25104	82.08	11100.434	37750.391
42544	82.06	13240.053	37308.789
27509	82.06	11321.851	38245.551
41042	82.06	13136.843	37451.66
33922	81.99	12068.454	37689.078
17372	81.97	10114.685	39810.152
40013	81.97	12961.257	33094.781
8897	81.95	8912.225	34073.785
30733	81.91	11732.196	37821.281
41130	81.89	13065.233	37708.625
18817	81.89	10337.456	34289.68
36924	81.87	12620.079	35606.328
35096	81.87	12383.804	37958.133
19342	81.85	10396.417	33965.82
38001	81.84	12655.448	39310.926
17073	81.84	9978.035	38171.191
7548	81.76	8701.886	39661.813
968	81.74	7835.787	36615.914
18387	81.74	10309.118	36092.785
28683	81.72	11529.834	37191.426
12926	81.72	9653.693	35728.199
21198	81.66	10722.982	38585.824
42326	81.64	13222.63	37854.758
15154	81.64	9834.904	35308.773
42309	81.62	13336.196	38123.41
29824	81.61	11722.718	34117.879
4072	81.57	8335.996	37191.617
13530	81.55	9577.996	37938.688
23517	81.53	10826.586	36831.285
24874	81.51	11158.593	38330.238
13647	81.49	9696.23	38381.602
3283	81.47	8217.085	33236.867
6235	81.45	8752.592	33306.582
42572	81.43	13202.393	37084.465
25858	81.41	11068.272	34884.922
29481	81.41	11506.744	33731.648
29820	81.39	11835.253	34079.844
30720	81.39	11838.931	37790.711
39732	81.38	12759.6	34134.875
16660	81.38	10046.693	36711.379
48714	81.36	13962.071	39877.254
2308	81.36	8067.138	37811.184
44171	81.36	13367.74	35834.758
38508	81.34	12813.696	38718.68
20624	81.32	10555.117	38787.297
4478	81.32	8256.908	39052.68
3333	81.26	8408.936	33409.258
38279	81.22	12762.31	39705.727
27472	81.2	11354.875	38125.066
25216	81.18	11004.354	37391.195
6246	81.18	8705.492	33372.078
52231	81.16	14312.096	39886.16
25194	81.16	11016.292	37647.891
9679	81.16	9154.262	35558.543
35380	81.15	12445.919	37089.086
30788	81.07	11843.839	37960.309
34784	81.07	12458.255	39083.746
33973	81.05	12142.43	37820.996
27225	81.05	11298.696	37530.305
6261	81.05	8800.181	33463.406
8501	81.01	8883.749	35972.926
30766	81.01	11643.398	37913.832
9191	81.01	9190.203	33420.086
47743	80.99	13824.344	36202.434
1947	80.95	8025.217	39993.945
41415	80.92	13134.1	38685.988
41182	80.9	13047.389	37878.031
22986	80.9	10785.334	34595.777
18450	80.88	10192.108	36054.422
31876	80.86	11937.603	37632.652
11466	80.84	9380.045	36407.383
20559	80.84	10377.859	38478.43
19174	80.84	10547.853	33286.953
26359	80.84	11252.191	33420.93
41191	80.82	12966.653	37896.629
22837	80.8	10845.119	33921.391
50242	80.8	14079.25	34147.965
45957	80.76	13576.993	37626.59
40600	80.76	13013.665	35897.594
50046	80.74	14193.133	34938.871
51916	80.7	14404.116	38524.336
15269	80.69	9731.427	34824.063
23618	80.65	10833.248	37160.426
15011	80.65	9821.228	35767.465
28957	80.63	11442.935	36058.473
44466	80.63	13549.09	36925.266
35258	80.55	12280.952	37370.703
43028	80.48	13222.589	35400.762
14098	80.48	9790.048	39484.371
9619	80.48	9075.331	35318.98
51314	80.46	14258.75	36361.902
24035	80.46	10881.824	38281.645
12836	80.46	9560.163	35292.516
46710	80.44	13656.277	34768.387
11260	80.44	9333.635	37266.258
13815	80.42	9618.528	39187.613
10778	80.38	9309.645	39556.867
27128	80.38	11233.224	37167.332
16753	80.38	9957.802	37045.941
30291	80.32	11839.283	36315.246
47068	80.32	13929.485	33118.801
41349	80.3	13023.885	38387.793
17445	80.3	10328.801	39847.84
23930	80.3	10875.807	37956.172
49267	80.28	14044.756	38105.715
23863	80.26	10911.609	37786.609
39145	80.26	12844.194	36380.426
6521	80.25	8820.905	34740.879
53634	80.21	14517.815	35026.094
27326	80.19	11389.53	37765.59
51362	80.19	14312.361	36561.117
30725	80.19	11847.373	37806.043
48631	80.19	13978.9	39513.742
17440	80.09	10272.095	39817.996
50529	80.03	14311.681	33101.059
27602	80	11295.771	38622.727
4813	79.98	8527.478	39371.195
14367	79.96	9711.261	38425.305
16902	79.94	10000.444	37570.609
1650	79.92	7731.251	39037.313
18089	79.9	10192.638	37055.551
9289	79.9	9139.692	33794.797
28752	79.88	11611.511	37118.02
6479	79.88	8806.328	34548.574
37594	79.8	12642.646	37815.609
26096	79.79	11013.477	33751.066
24895	79.77	11202.575	38461.293
30922	79.75	11838.16	38432.953
27985	79.75	11496.629	39899.523
20277	79.73	10375.377	37503.719
37158	79.73	12681.397	36335.863
20002	79.73	10448.309	36599.836
41224	79.71	13111.852	37989.355
41774	79.71	13114.289	39985.887
48328	79.71	13841.954	38204.637
35048	79.69	12451.825	37839.383
53193	79.67	14535.991	36792.016
22402	79.67	10627.6	34379.617
15760	79.65	10119.568	33179.055
45480	79.65	13624.85	39154.754
43540	79.59	13320.157	33133.047
5087	79.57	8558.58	37701.684
37283	79.57	12494.233	36832.719
25426	79.56	11113.09	36741.711
49661	79.56	14016.551	36410.176
38980	79.48	12819.179	37055.891
65	79.42	7703.965	33208.566
17041	79.42	9960.671	38080.879
21614	79.38	10606.153	37249.367
16583	79.36	10097.417	36441.566
8216	79.34	9044.348	37479.965
23693	79.34	10830.581	37379.676
48943	79.34	14134.881	39409.789
47731	79.33	13978.494	36153.16
23585	79.29	10923.808	37057.852
33422	79.27	12095.913	35968.957
47712	79.27	13830.298	36075.371
53778	79.27	14570.226	34445.215
40549	79.25	13035.42	35664.355
22155	79.19	10733.031	35547.039
15653	79.13	9750.406	33477.063
21680	79.13	10624.132	37132.277
6508	79.11	8734.819	34671.016
30664	79.1	11755.781	37613.539
49181	79.08	14165.159	38431.887
30647	79.08	11690.27	37562.969
15124	79.06	9817.409	35539.793
39416	79.04	12769.775	35537.566
49973	79.02	14141.266	35326.715
53196	79.02	14522.158	36810.203
26587	79	11358.955	34475.879
20093	78.96	10549.515	36895.691
44813	78.9	13427.097	38071.938
11529	78.89	9327.81	36259
51480	78.89	14371.7	36822.836
38897	78.89	12905.911	37423.922
27307	78.87	11375.319	37723.992
7190	78.85	8764.839	37904.988
9672	78.83	9253.426	35527.07
11427	78.81	9310.917	36574.098
49471	78.81	14165.752	37182.203
37701	78.81	12673.255	38048.863
23628	78.81	10954.129	37200.973
16828	78.81	10014.815	37327.961
1081	78.77	7715.468	37059.805
16638	78.77	9928.768	36609.195
15999	78.77	9965.742	34147.879
31200	78.75	11760.535	39863.883
23329	78.73	10832.627	36215.535
50983	78.71	14389.495	35195.863
53582	78.69	14534.509	35152.395
34879	78.67	12371.754	38573.82
42753	78.66	13211.752	36478.539
5373	78.66	8560.677	36761.836
49638	78.66	14095.82	36644.398
34021	78.64	12158.605	37946.781
1934	78.64	7992.219	39919.887
35293	78.64	12465.332	37455.066
9528	78.62	9270.851	34926.016
28793	78.62	11434.395	36946.531
11873	78.6	9321.175	34946.301
17481	78.6	10161.59	39972.684
51655	78.58	14393.356	37541.133
20129	78.58	10485.596	37001.68
49227	78.58	14135.789	38259.52
8131	78.56	8984.476	37504.094
48835	78.54	14135.036	39611.223
18202	78.5	10333.666	36809.469
4526	78.48	8369.222	39323.008
45993	78.46	13581.615	37413.371
49723	78.46	14092.777	36309.57
52073	78.41	14388.561	39197.945
8154	78.41	8851.874	37577.113
34467	78.41	12137.043	39882.703
45704	78.41	13635.204	38459.68
42491	78.41	13256.03	37449.504
6127	78.33	8457.329	33302.625
48320	78.31	13932.996	38170.363
46328	78.31	13706.381	36185.727
1179	78.27	7777.368	37400.172
16432	78.25	10073.244	35907.484
34665	78.23	12444.274	39531.461
51093	78.21	14317.536	35528.801
45453	78.2	13693.553	39361.785
8257	78.18	8987.285	37336.09
29502	78.18	11572.69	33508.461
24160	78.18	10794.682	38720.16
52190	78.16	14380.551	39722.309
27981	78.12	11581.986	39885.539
25139	78.1	11156.488	37503.688
39600	78.1	12741.683	34870.57
51493	78.06	14288.183	36917.414
39169	78	12786.356	36479.219
42916	77.98	13331.521	35888.125
35299	77.97	12446.287	37466.449
37284	77.97	12531.141	36835.172
16620	77.95	10125.649	36556.609
27893	77.93	11418.98	39840.871
52676	77.93	14462.111	38754.543
34596	77.93	12419.318	39596.578
26389	77.91	11273.419	33569.309
28402	77.91	11508.928	38009.359
633	77.85	7784.08	35032.988
9750	77.83	9106.715	35941.941
1470	77.81	7766.938	38206.039
48187	77.79	13873.607	37726.746
38657	77.77	12914.247	38034.371
21855	77.74	10618.166	36696.367
25054	77.7	11027.638	37948.223
18197	77.7	10238.427	36792.672
1397	77.7	7862.379	37969.145
37983	77.68	12525.262	39223.383
27415	77.66	11417.48	37975.98
15986	77.66	10065.824	34113.375
153	77.66	7789.271	33427.934
45138	77.64	13373.348	39431.02
43261	77.62	13166.862	34555.719
28824	77.62	11532.564	36778.957
28117	77.56	11589.053	39349.234
5105	77.54	8421.082	37744.414
47569	77.51	13913.257	35670.141
5111	77.51	8494.914	37751.625
51650	77.49	14351.235	37522.34
27364	77.49	11314.176	37844.438
28046	77.49	11428.35	39677.594
23789	77.45	10782.169	37601.781
27397	77.43	11259.901	37931.32
43382	77.39	13168.544	33653.875
10253	77.37	9148.629	38255.855
10109	77.33	9081.766	37591.145
41790	77.33	13322.583	39795.734
24005	77.31	10918.478	38166.742
950	77.3	7696.926	36523.367
31871	77.26	11947.971	37622.379
11381	77.26	9433.715	36746.449
686	77.24	7742.186	35221.328
44396	77.24	13446.298	36683.188
25366	77.22	11158.541	37156.063
5238	77.22	8460.358	37466.746
38258	77.2	12765.809	39637.992
42541	77.2	13165.145	37294.836
24459	77.14	10808.042	39947.391
28287	77.12	11457.091	38567.809
41516	77.12	13053.463	39073.469
11099	77.08	9449.689	37887.465
33279	77.05	12263.546	35274.305
12734	77.05	9577.122	34934.711
38723	76.99	12888.711	37880.098
37351	76.99	12541.803	37141.551
17802	76.99	10223.213	38020.941
52000	76.97	14401.508	38880.566
25484	76.95	11002.633	36667.684
8896	76.93	8934.159	34071.805
21129	76.91	10701.042	38688.5
37592	76.91	12604.243	37811.344
34215	76.91	12225.11	38578.773
45645	76.91	13709.693	38539.871
4382	76.87	8353.556	38420.289
20320	76.87	10416.718	37624.512
42915	76.87	13341.48	35887.938
3761	76.87	8323.769	35414.855
48569	76.87	13989.861	39232.348
45187	76.85	13493.038	39588.887
35176	76.84	12396.677	37816.578
32348	76.8	11860.446	35544.957
18210	76.78	10306.786	36842.824
20119	76.66	10509.643	36973.059
37798	76.66	12503.293	38351.684
22776	76.66	10839.595	33547.543
39030	76.64	12785.441	36923.32
26269	76.64	11336.258	33046.68
27601	76.64	11376.469	38622.977
38716	76.62	12821.226	37865.188
38227	76.61	12905.856	39936.777
23669	76.61	10940.895	37306.82
50689	76.61	14351.422	33899.672
21363	76.57	10563.464	38141.473
1960	76.57	8119.568	39665.211
16329	76.55	10062.877	35575.738
41177	76.51	13092.073	37861.152
23689	76.51	10975.139	37361.984
32369	76.51	11865.513	35376.262
19266	76.49	10465.601	33713.063
48974	76.47	14174.716	39162.809
48851	76.47	14011.965	39664.813
30644	76.45	11784.158	37557.035
43184	76.45	13310.712	34610.938
38970	76.45	12734.423	37341.703
38319	76.45	12861.174	39555.254
52974	76.41	14616.486	37620.063
38153	76.41	12505.487	39910.238
45600	76.41	13625.386	38672.102
23569	76.39	10915.544	37011.773
52083	76.36	14299.956	39225.313
2374	76.34	8006.829	37392.367
25985	76.32	11082.228	34252.555
23938	76.28	10859.131	37972.496
18001	76.24	10284.419	37420.719
31999	76.24	11968.833	37065.09
46540	76.18	13675.245	35102.621
11149	76.11	9310.347	37737.926
41620	76.11	12935.326	39430.598
48933	76.09	14039.2	39356.531
24078	76.09	10876.884	38421.473
8976	76.09	8929.79	33563.16
18431	76.07	10286.792	35976.574
28856	76.07	11491.518	36652.699
27223	76.07	11286.023	37521.258
4307	76.07	8399	37977.195
53285	76.01	14588.625	36486.594
11272	76.01	9449.615	37306.531
4579	75.97	8285.303	39604.371
24678	75.95	11011.428	39230.398
44435	75.95	13496.719	36840.414
7979	75.92	9036.159	38153.145
23579	75.92	10897.491	37039.359
22133	75.88	10658.58	35448.871
13288	75.88	9631.709	37090.754
21639	75.88	10626.216	37306.227
40991	75.86	13117.201	37321.98
50976	75.86	14213.892	35170.18
53467	75.86	14501.268	35634.648
21839	75.84	10733.421	36640.91
17415	75.84	10005.642	39988.473
47659	75.76	13819.666	35975.199
23790	75.76	10806.616	37604.488
809	75.74	7699.792	35753.492
4614	75.72	8204.107	39734.426
15314	75.69	9903.064	34701.734
49380	75.69	14128.015	37558.422
33924	75.69	12210.377	37696.336
9064	75.67	8937.614	33300.227
35321	75.67	12432.981	37223.121
8746	75.65	9002.254	34637.32
34897	75.63	12330.256	38331.844
46206	75.61	13638.56	36697.656
52895	75.61	14624.011	37677.66
40455	75.59	13080.801	35221.414
12984	75.59	9682.708	35984.746
13108	75.57	9519.026	36419.648
41693	75.57	13076.522	39670.375
10422	75.57	9210.516	39045.484
23791	75.57	10925.19	37605.594
47519	75.55	13933.349	35434.336
18569	75.53	10243.793	35493.094
8178	75.51	9046.521	37345.805
46078	75.49	13669.041	37097.867
34378	75.48	12263.115	39529.816
28432	75.48	11573.211	38097.266
8099	75.48	8975.193	37719.449
45257	75.48	13361.03	39820.039
11512	75.46	9447.943	36521.18
48179	75.46	13831.595	37710.98
41188	75.46	12923.366	37892.02
49476	75.46	14170.69	37210.473
37656	75.42	12549.722	37956.281
51662	75.42	14278.77	37563.242
51810	75.4	14422.098	38026.707
41945	75.38	13152.243	39335.148
1056	75.36	7883.918	36975
30080	75.36	11767.891	35397.359
38815	75.34	12872.094	37510.52
3476	75.34	8251.454	34045.809
27296	75.3	11276.829	37697.109
25017	75.28	11031.699	37844.961
1675	75.25	7864.295	39119.332
15861	75.23	10085.905	33619.566
38870	75.15	12877.744	37651.852
41477	75.13	13066.896	38928.539
19381	75.13	10444.354	34072.371
25614	75.09	11173.066	36028.488
20643	75.07	10458.862	38891.277
12988	75.03	9610.233	35997.063
36170	75.03	12432.475	33831.32
47261	75.03	13964.6	34224.27
16301	75.03	10018.245	35465.832
28311	75	11625.164	38325.145
12731	74.98	9641.352	34925.875
21562	74.98	10689.492	37414.309
3318	74.98	8251.514	33349.855
26953	74.98	11320.46	36486.238
30277	74.96	11835.619	36236.117
38568	74.92	12892.253	38372.199
17822	74.92	10269.019	38083.441
30898	74.9	11718.289	38323.07
26106	74.88	11062.163	33800.426
37899	74.86	12672.41	38772.531
47097	74.86	13856.536	33202.777
35425	74.84	12464.624	36878.063
27214	74.84	11210.976	37503.523
44661	74.84	13482.145	37582.5
9554	74.84	9273.328	35049.48
37563	74.8	12600.306	37744.457
5199	74.8	8618.737	37357.992
2729	74.77	8184.211	35256.227
48634	74.77	13988.35	39529.602
21000	74.75	10731.437	39255.652
27291	74.73	11296.081	37684.332
51291	74.73	14306.954	36291.625
38497	74.71	12811.339	38689.809
15476	74.69	9754.334	34060.277
53707	74.67	14463.191	34478.34
11948	74.67	9285.765	34906.484
13240	74.67	9567.177	36900.574
32036	74.65	11936.444	36882.465
42781	74.63	13144.175	36288.656
43194	74.63	13182.329	34644.789
30855	74.63	11754.175	38173.785
28027	74.59	11629.515	39608.566
25308	74.59	11054.317	37282.863
16154	74.59	10015.658	34834.066
53393	74.57	14545.557	35998.094
24253	74.57	10957.259	39089.195
21386	74.57	10772.355	37870.789
11480	74.57	9313.411	36441.859
46726	74.57	13762.688	34507.871
13406	74.54	9705.919	37462.656
46366	74.48	13653.189	36011.543
33776	74.46	12155.807	37382.328
20516	74.44	10474.289	38318.391
806	74.44	7695.655	35738.457
5290	74.42	8494.341	37318.531
24539	74.42	11163.643	39626.676
27430	74.42	11242.954	38010.359
4618	74.4	8391.842	39755.664
40368	74.38	12990.799	34955.5
10505	74.36	9234.068	39410.234
45125	74.35	13519.25	39394.926
24480	74.35	11051.793	39797.707
31770	74.35	12016.355	37681.07
221	74.33	7811.243	33590.93
36781	74.33	12703.537	34994.023
1098	74.31	7723.658	37127.297
2368	74.31	8188.45	37372.344
45785	74.29	13704.917	38109.141
1503	74.29	7818.774	38416.637
42485	74.27	13197.354	37426.43
13802	74.25	9498.063	39091.93
23713	74.23	10990.603	37432.031
30430	74.23	11656.828	36945.988
8119	74.15	8873.655	37788.43
38452	74.15	12811.241	38792.734
25360	74.13	11127.922	37143.34
42311	74.13	13331.569	38135.641
8273	74.12	9045.373	37068.102
33351	74.1	12233.106	35630.086
45768	74.08	13633.823	38036.762
10602	74.08	9229.336	39826.594
44633	74.08	13450.986	37497.426
11689	74.08	9302.454	35889.539
26781	74.08	11238.932	35723.586
33802	74.04	12200.206	37454.066
18614	74.02	10211.155	35278.422
35173	74.02	12296.687	37806.969
18443	73.98	10160.077	36040.777
36997	73.96	12590.848	35824.387
41075	73.96	12985.603	37534.594
24807	73.96	11051.015	38735.898
9984	73.96	9082.158	37033.559
16811	73.94	10037.501	37249.059
45602	73.94	13746.694	38678.77
31718	73.92	12031.557	37873.484
17692	73.89	10328.93	38542.293
22231	73.89	10568.704	35186.68
286	73.85	7815.216	33800.324
38840	73.85	12796.635	37578.965
6549	73.85	8652.553	34842.352
49457	73.85	14008.549	37474.906
10232	73.85	9200.533	38165.824
44539	73.83	13484.063	37169.902
1066	73.83	7674.145	37004.656
18552	73.81	10151.025	35429.98
12005	73.81	9409.805	34544.563
3198	73.79	8114.995	33303.012
52862	73.79	14623.321	37893.344
30732	73.77	11694.023	37820.387
48443	73.75	13794.447	38680.496
19975	73.71	10546.36	36517.285
5039	73.69	8524.179	37857.816
28803	73.69	11427.454	36976.301
38532	73.67	12898.405	38520.211
44413	73.67	13510.621	36769.422
16595	73.66	10099.754	36490.813
9732	73.66	9142.424	35841.008
12707	73.64	9591.795	34841.934
33668	73.62	12181.822	36976.391
35575	73.62	12354.255	36401.512
42987	73.6	13344.279	35515.512
25488	73.58	11147.8	36684.238
41715	73.58	13035.245	39754.492
38642	73.56	12918.039	37998.461
17417	73.56	10046.091	39999.148
33374	73.54	12165.123	35713.305
8275	73.54	8968.489	37088.785
18433	73.52	10317.266	35982.109
11789	73.5	9426.58	35268.215
30828	73.48	11773.705	38088.43
40449	73.48	13027.34	35188.469
41059	73.44	13135.07	37493.797
23679	73.44	10953.219	37326.766
11135	73.35	9490.398	37689.652
2865	73.33	8182.135	34707.559
27286	73.33	11318.935	37673.656
44547	73.31	13439.554	37208.629
41932	73.31	13196.87	39281.188
46419	73.29	13736.856	35882.773
51817	73.27	14356.799	38058.676
42288	73.27	13264.025	38071.688
13644	73.27	9588.561	38358.273
40893	73.23	13077.871	36998.422
51692	73.23	14264.635	37678.488
39580	73.21	12757.613	35088.43
8044	73.18	9040.173	38072.449
42627	73.18	13349.21	36964.621
51656	73.16	14237.155	37539.629
1471	73.16	7858.937	38208.793
36693	73.12	12552.785	34492.66
818	73.12	7928.346	35817.949
37615	73.1	12547.824	37858.52
18949	73.1	10151.732	33681.992
26338	73.06	11405.527	33286.852
38996	73.04	12776.619	37106.188
6098	73.04	8453.423	33178.285
12411	73.04	9542.906	33502.293
26410	73.04	11270.774	33677.02
52557	73.02	14623.022	39250.168
13844	73.02	9530.845	39325.02
51559	73.02	14425.6	37213.324
15403	73	9720.037	34450.227
48997	72.98	14114.452	39231.309
23874	72.98	10877.569	37809.348
31717	72.98	12009.153	37871.945
9420	72.98	9181.775	34360.957
1336	72.97	7721.487	37796.449
51487	72.97	14403.246	36902.887
33232	72.95	12226.293	35066.543
16927	72.95	9952.369	37648.813
28512	72.95	11487.704	37976.219
53088	72.93	14614.588	37340.543
17106	72.91	9963.607	38293.859
33237	72.91	12187.208	35083.383
29492	72.87	11477.532	33797.832
23331	72.85	10800.964	36218.957
24028	72.85	10862.404	38257.57
42254	72.83	13223.358	38298.387
23444	72.83	10855.565	36589.375
45541	72.83	13596.677	39085.324
34835	72.83	12322.989	38728.008
18207	72.83	10318.466	36817.691
34991	72.79	12430.245	38019.426
24211	72.77	10894.858	38898.07
43477	72.76	13307.532	33179.875
46295	72.72	13564.541	36064.227
18757	72.72	10336.338	34644.621
14345	72.72	9867.037	38332.234
42718	72.72	13304.23	36692.234
38502	72.7	12771.637	38704.926
37874	72.7	12599.397	38636.754
38878	72.7	12873.344	37345.313
35861	72.68	12400.696	35547.867
29966	72.68	11712.849	34784.473
27341	72.66	11279.919	37792.73
42870	72.66	13296.651	36004.074
12137	72.64	9357.467	33913.863
10011	72.64	9073.085	37185.172
47795	72.62	13956.316	36426.238
53367	72.53	14625.145	36217.195
9281	72.51	9234.942	33752.004
44333	72.47	13389.626	36448.902
10430	72.47	9244.677	39060.563
51885	72.45	14321.436	38338.961
18234	72.45	10158.46	36588.105
25810	72.39	11162.555	34980.09
24312	72.35	10901.057	39228.293
26224	72.35	11160.692	33017.223
42335	72.33	13343.612	37879.965
34745	72.33	12399.85	39217.379
29496	72.31	11486.191	33496.527
37531	72.31	12580.778	37669.344
10035	72.31	9187.547	37297.254
40691	72.31	12968.752	36228.289
18285	72.26	10283.473	36429.82
18849	72.26	10285.833	34192.121
43514	72.26	13260.067	33041.152
17040	72.26	10062.348	38079.277
39071	72.24	12880.34	36757.488
37491	72.24	12532.936	37579.012
4292	72.22	8258.371	37947.48
22174	72.2	10694.141	35315.387
23492	72.2	10862.909	36753.223
4718	72.16	8498.275	39631.266
37541	72.14	12524.499	37690.688
26240	72.14	11140.879	33117.328
17789	72.12	10237.538	37988.035
8220	72.12	8912.709	37492.84
14167	72.1	9891.091	39137.711
21277	72.08	10681.996	38184.031
9737	72.08	9178.54	35867.496
23358	72.07	10915.119	36292.137
27562	72.07	11232.335	38446.371
35064	72.05	12373.88	37882.789
28604	72.03	11553.636	37590.434
23316	71.99	10859.654	36171.645
46669	71.99	13726.34	34933.184
13448	71.97	9554.313	37656.234
30434	71.97	11829.819	36960.559
42817	71.95	13255.893	36109.23
23702	71.95	10798.727	37401.887
42808	71.95	13252.358	36369.859
7355	71.95	8687.861	38766.379
49576	71.95	14109.177	36712.008
51460	71.93	14418.814	36784.652
45060	71.93	13411.964	39096.176
47280	71.91	13851.04	34338.258
37921	71.91	12618.328	38906.445
49745	71.91	14187.221	36065.777
52767	71.91	14452.53	38160.27
44719	71.91	13374.184	37745.164
23275	71.89	10895.562	36009.094
43573	71.87	13505.627	33145.023
34177	71.84	12065.49	38382.457
18231	71.84	10194.825	36584.848
41493	71.84	13015.787	39008.059
1125	71.82	7973.805	37240.586
5056	71.78	8444.825	37914.703
44648	71.78	13470.311	37538.82
37279	71.78	12591.944	36814.047
52815	71.76	14627.346	38050.121
38216	71.74	12711.644	39890.074
49079	71.74	14055.44	38948.148
48978	71.72	14048.043	39165.504
37725	71.7	12702.326	38112.766
22411	71.7	10713.936	34401.953
37087	71.68	12506.28	36097.469
32207	71.68	11957.312	36324.707
48264	71.66	13834.957	37975.66
14650	71.66	9842.677	37027.859
33579	71.66	12157.891	36624.262
28601	71.62	11635.275	37585.051
48153	71.62	13991.268	37635.676
11238	71.61	9453.33	37454.152
22023	71.61	10721.738	35978.219
46397	71.61	13610.536	35783.035
44787	71.61	13400.523	37992.902
25063	71.57	11062.567	37971.984
9049	71.57	8931.737	33232.609
26036	71.55	11173.308	33840.02
25403	71.55	11154.622	36982.258
42186	71.49	13333.338	38401.867
50883	71.49	14323.511	34823.793
42986	71.47	13293.945	35509.336
22129	71.47	10654.977	35434.504
9037	71.4	8852.541	33483.008
46170	71.4	13601.53	36564.844
42864	71.38	13333.516	35975.199
17985	71.34	10318.576	37378.148
49162	71.34	14064.466	38345.012
49692	71.28	14172.598	36521.258
31857	71.26	11929.74	37599.988
47812	71.24	13989.942	36471.559
4166	71.24	8311.342	37520.625
31352	71.2	12063.452	39481.586
21586	71.2	10702.027	37486.219
22976	71.18	10990.171	34551.789
20967	71.17	10593.971	39332.484
14509	71.13	9907.344	37722.777
3583	71.13	8399.909	34464.66
8187	71.11	8889.231	37365.863
21605	71.11	10708.378	37208.805
38835	71.11	12869.118	37561.109
36580	71.07	12623.658	34029.688
4869	71.05	8625.286	39008.508
33676	71.05	12110.149	37016.359
41771	71.05	13015.21	39983.078
10790	71.03	9325.7	39316.727
20412	71.03	10532.154	37938.598
38906	71.01	12716.37	37448.516
3913	71.01	8398.643	36338.641
18457	70.97	10183.655	35748.102
12141	70.95	9429.057	33941.141
13091	70.94	9590.368	36341.039
37748	70.94	12622.168	38193.363
[truncated: 33,132 more rows]
