# Supplementary material for: Insights on the Control of Yeast Single-Cell Growth Variability by Members of the Trehalose Phosphate Synthase (TPS) Complex
Source: Front Cell Dev Biol. 2021 Jan 28;9:607628. doi: 10.3389/fcell.2021.607628 (PMC7876269; doi:10.3389/fcell.2021.607628)
Supplement: Supplementary file 2 [file Data_Sheet_1.ZIP › final_code/input_datasets/Ntd-TSL1_SortedCells1_minus_t2.csv]

Id	Area (µm²)	Centre X Position (µm)	Centre Y Position (µm)
7202	85.75	13489.145	33319.656
6269	83.43	12638.633	36814.516
6028	66.18	12486.301	34959.957
8789	60.79	14561.333	35640.461
4492	60.55	11588.667	38378.574
253	58.86	7736.255	37722.238
4132	58.69	11107.79	35686.613
1299	58.21	8745.09	38990.563
4010	57.1	10999.992	39952.387
5420	56.96	12050.029	35484.211
1692	55.64	9231.642	34157.578
4383	54.36	11266.789	37673.195
6986	53.88	13218.146	38241.234
1755	53.71	9185.357	36649.391
2660	53.29	9969.951	33848.574
5407	52.5	11986.586	35635.09
4102	52.41	11122.187	36825.281
6036	52.27	12457.183	34449.125
8868	52.1	14566.98	33313.008
2151	51.75	9566.076	33097.191
8857	51.66	14428.295	33560.855
1691	50.87	9254.729	34134.91
2020	50.64	9312.429	36030.152
8679	49.46	14597.329	38443.598
8692	48.5	14633.583	38046.707
6624	48.46	12817.633	34242.746
6671	48.15	13022.492	33142.828
8449	47.98	14341.29	35033.563
4062	47.79	11177.823	38026.047
3337	47.67	10750.054	39500.77
7378	47.12	13480.041	37515.617
7711	47.06	13993.732	33121.77
1045	46.98	8511.917	33764.906
8684	46.6	14640.068	38242.184
168	46.56	7880.878	35803.863
6165	46.26	12590.67	34885.137
6957	46.16	13345.556	38635.551
6242	46.1	12608.908	36235.965
1048	45.72	8622.636	33624.371
8575	45.72	14222.233	38828.953
3948	45.72	10800.597	38241.371
3211	45.62	10524.498	36457.781
5287	45.39	12044.022	39153.758
1148	45.36	8736.876	34582.301
6887	45.11	12933.902	38785.637
3360	44.86	10616.834	38603.141
6422	44.76	12880.896	38631.953
460	44.72	8151.366	37515.527
8290	44.72	14151.549	33674.727
2961	44.67	10193.608	36742.598
3352	44.65	10598.666	38897.59
4099	44.65	11171.934	36725.855
5128	44.63	11757.987	36065.883
5730	44.55	12242.692	37829.328
3862	44.4	10943.694	36041.488
6090	44.28	12288.582	33479.141
7312	44.11	13545.981	35582.172
4169	43.96	11018.221	34368.227
3638	43.81	10751.269	35959.094
2592	43.81	9751.092	34149.895
5863	43.69	12480.134	38640.426
5305	43.4	11987.029	38494.113
7506	43.38	13773.274	39322.691
3584	43.27	10737.552	37385.457
8820	43.21	14438.936	34818.117
5508	43.02	12031.349	34091.352
6344	42.94	12503.576	38658.578
3610	42.92	10761.09	36725.691
1269	42.66	8700.418	38111.449
7579	42.35	13621.397	36581.688
2456	42.35	9843.903	38556.824
2519	42.29	9865.054	36839.543
7662	42.12	13624.166	33874.578
3237	42.06	10516.948	37371.508
3943	42.06	10983.071	38114.695
1584	42.02	8902.671	34453.898
7500	41.99	13773.237	39279.391
8094	41.95	14166.613	38121.074
3161	41.7	10361.018	34687.777
1522	41.68	8996.22	36061.703
259	41.62	7675.199	37834.973
8678	41.58	14523.652	38420.488
6512	41.58	12842.569	36873.789
4101	41.58	11015.169	36821.969
4156	41.56	11006.226	35012.754
4702	41.54	11849.661	33038.887
7624	41.45	13693.058	35301.633
1727	41.41	9169.266	35237.008
7963	41.37	13799.509	39031.27
2082	41.35	9310.195	34347.875
7333	41.33	13366.78	36381.41
7352	41.3	13535.395	36974.957
3900	41.3	10922.921	37186.445
7816	41.28	13896.218	35159.605
4590	41.26	11492.662	35907.477
8158	41.18	14171.735	36322.934
7951	41.12	13970.066	38644.992
3353	41.1	10726.557	38668.508
8352	41.1	14420.171	33058.051
3097	41.1	10292.653	33142.293
6711	41.1	13115.67	34373.82
8171	41.09	14208.328	35766.543
8157	41.05	14145.571	36289.645
3185	40.99	10459.67	35589.488
5365	40.95	11967.433	36916.57
3616	40.89	10606.766	36395.707
7452	40.86	13431.104	39897.223
2395	40.72	9729.583	39807.492
6752	40.66	13135.429	35333.016
4015	40.64	11166.371	39607.984
7862	40.61	13888.165	35874.84
861	40.59	8626.679	39919.676
7564	40.53	13777.14	36860.613
4314	40.51	11229.981	36155.949
1843	40.47	9123.221	39468.309
403	40.41	8148.611	39420.539
1202	40.41	8821.668	36230.957
1050	40.4	8582.49	33329.879
1708	40.34	9267.368	34772.887
6528	40.32	12738.042	36239.254
1780	40.3	9182.936	37178.445
5723	40.24	12175.049	37639.852
8215	40.2	14170.443	35063.82
4480	40.2	11520.003	39166.613
2080	40.19	9486.012	34325.996
7644	40.11	13773.976	34632.516
4221	40.09	11354.418	33328.633
6958	40.09	13321.367	38701.207
3985	40.09	10925.231	39703.535
2383	40.03	9565.984	39836.617
3679	40.01	10611.746	34769.777
5346	40.01	11912.986	37562.656
2914	39.96	10205.14	38372.379
2955	39.9	10344.746	36915.641
5916	39.9	12461.916	37406.395
4538	39.88	11633.626	37212.352
7197	39.82	13484.997	33101.547
5510	39.82	11899.827	34116.234
6494	39.8	12735.462	37232.176
7132	39.78	13255.967	34455.672
8204	39.71	14121.589	34943.195
3745	39.65	10921.918	33227.453
3266	39.63	10393.067	38386.172
8187	39.55	14208.43	35560.555
4498	39.53	11635.214	38194.934
7743	39.42	13793.304	33672.137
6688	39.42	12953.668	33621.941
7146	39.36	13287.324	33854.832
4623	39.34	11566.962	34967.109
572	39.27	8202.837	33695.109
3651	39.21	10721.129	35613.602
6524	39.21	12856.677	36441.578
6385	39.19	12904.072	39655.402
8136	39.17	14113.547	36541.227
5312	39.15	12046.096	38567.477
6431	39.07	12882.903	38404.68
6855	39.04	12952.817	38047.945
5424	39.02	11939.438	35261.508
2432	39.02	9877.643	39231.395
8615	39	14370.506	39867.48
4089	38.98	11183.867	37080.617
4256	38.98	11290.415	34531.805
2668	38.96	10134.189	34038.465
5875	38.92	12338.722	38407.832
8479	38.92	14330.237	35882.699
1398	38.9	9062.718	38420.27
3723	38.88	10698.265	33176.805
4348	38.84	11402.121	36628.113
504	38.81	8085.391	36187.039
3099	38.75	10236.157	33156.363
5855	38.71	12447.428	38865.02
7952	38.67	13983.058	38685.293
337	38.67	7970.994	39187.238
6648	38.63	12884.584	33562.18
704	38.63	8415.27	35600.074
7267	38.61	13553.429	35000
4629	38.6	11609.818	35024.59
8555	38.54	14293.306	38138.172
5321	38.54	11997.635	38148.805
6436	38.54	12844.7	38225.742
605	38.48	8351.961	33191.539
8793	38.48	14489.914	35690.199
8019	38.46	14182.736	39829.922
4413	38.46	11391.9	38438.391
6143	38.46	12597.792	34100.883
991	38.44	8511.408	35483.844
8697	38.44	14563.173	37915.73
7134	38.4	13350.116	34500.203
6278	38.4	12657.678	37009.801
6356	38.38	12542.247	39076.961
7734	38.35	13927.06	33527.094
8155	38.35	14153.555	36260.203
7968	38.31	13972.151	39099.457
5456	38.31	11991.63	34696.047
5928	38.31	12472.606	37043.84
593	38.29	8103.936	33041.836
5903	38.29	12447.862	37543.156
6180	38.27	12685.263	35029.051
4167	38.25	11199.194	34504.336
2908	38.23	10170.283	38471.723
5299	38.23	12056.382	38643.023
5261	38.21	11843.194	39760.34
2827	38.17	9970.36	38797.879
174	38.15	7675.357	35887.152
8287	38.15	14086.158	33964.578
1224	38.14	8835.725	36967.008
438	38.14	8195.727	38298.566
7030	38.1	13288.729	36725.883
2215	38.04	9673.557	34878.273
8192	38.04	14070.153	35350.973
6245	38.04	12539.202	36267.602
4133	38	11085.221	35468.094
6918	38	13032.337	39905.426
2013	38	9331.254	36125.344
8310	37.98	13997.304	33570.004
2303	37.98	9525.737	37129.445
4660	37.98	11422.789	34063.273
8419	37.98	14229.789	34125.246
6979	37.98	13342.088	38453.82
7083	37.96	13310.103	35656.598
4636	37.92	11624.223	34608.129
3614	37.92	10774.044	36601.242
436	37.92	8200.128	38252.332
2693	37.91	9989.341	34798.199
555	37.89	8146.253	34491.047
5087	37.89	11781.557	35059.848
6776	37.89	13100.163	35956.785
3643	37.87	10573.626	36031.172
8292	37.87	14158.69	33728.02
2221	37.85	9667.497	35025.238
5150	37.85	11706.092	36643.629
1993	37.83	9438.171	36563.258
2844	37.83	10052.958	39537.152
4421	37.81	11297.758	38681.07
1788	37.79	9110.14	37592.02
6910	37.79	13137.848	39620.469
1307	37.75	8827.624	39237.629
8713	37.75	14452.762	37402.801
4090	37.73	11187.472	37102.641
783	37.73	8373.008	37231.813
6063	37.73	12470.892	33698.133
8090	37.71	14005.119	38302.957
3801	37.7	10843.715	34308.031
1540	37.68	8937.762	35852.488
3675	37.66	10776.192	34619.527
3083	37.62	10185.941	33571.871
4662	37.62	11481.925	34085.707
1814	37.62	9228.194	38434.711
3002	37.6	10153.856	35852.867
579	37.58	8172.471	33329.367
5640	37.58	12145.627	35606.809
907	37.58	8618.417	38046.238
2650	37.56	10128.647	33580.031
2079	37.56	9456.216	34318.797
6891	37.56	12995.798	38886.637
7991	37.54	13920.994	39514.141
8495	37.54	14312.662	36473.547
701	37.52	8322.063	35438.289
1926	37.52	9491.353	38314.449
5108	37.52	11677.572	35661.078
7331	37.48	13488.371	36312.316
8220	37.48	14193.992	34789.121
4034	37.45	11085.922	39417.535
8579	37.43	14223.639	38883.574
4244	37.41	11295.674	34219.035
3653	37.41	10768.964	35617.242
7588	37.39	13760.723	36259.43
1799	37.37	9088.32	38074.988
3338	37.37	10727.702	39579.605
5687	37.33	12089.54	36960.344
3981	37.31	10964.28	39552.66
3671	37.29	10654.586	34796.266
2032	37.29	9284.492	35491.738
1396	37.27	8977.242	38385.313
2551	37.27	9853.06	35261.738
393	37.27	8123.442	39278.82
2532	37.25	9832.615	36366.68
2297	37.25	9684.055	36974.262
1789	37.24	9094.851	37684.449
4118	37.22	11031.37	36168.539
7587	37.2	13762.845	36223.949
234	37.2	7921.438	37211.527
1950	37.2	9313.34	37885.02
2061	37.14	9447.004	34809.109
4151	37.14	11015.585	35203.008
6721	37.08	13029.305	34521.555
6123	37.08	12553.394	33548.633
4477	37.06	11482.616	39143.199
26	37.04	7809.178	33299.547
385	37.02	8186.52	39480.961
2486	36.99	9730.651	37768.672
6273	36.99	12515.306	36871.004
2416	36.99	9801.972	39559.199
5435	36.97	12033.227	35146.641
6956	36.97	13294.532	38862.047
2204	36.91	9661.803	34515.293
7426	36.89	13559.419	38915.715
2374	36.87	9646.522	39509.777
8065	36.85	14172.811	39065.508
2615	36.85	9782.781	33527.73
6649	36.83	12742.931	33564.844
3285	36.81	10515.527	38685.254
5203	36.79	11681.332	38100.152
2747	36.76	9985.454	36177.441
1008	36.76	8591.134	34829.207
1058	36.74	8584.355	33211.414
7166	36.74	13179.664	33524.953
583	36.7	8086.526	33218.715
899	36.68	8628.206	38743.445
1876	36.66	9473.669	39295.02
394	36.64	8189.287	39281.676
5061	36.62	11840.531	34266.012
6169	36.6	12516.457	34908.574
4231	36.6	11318.251	33693.258
2628	36.58	9906.196	33099.355
1199	36.58	8780.506	36103.477
6526	36.58	12826.879	36481.293
4646	36.58	11454.729	34288.855
1487	36.56	8914.951	36908.234
8773	36.56	14554.194	36193.574
302	36.55	7982.634	38564.766
4100	36.51	11150.97	36801.164
6206	36.49	12691.951	35372.168
4432	36.49	11254.714	39132.168
3659	36.45	10728.387	35563.699
6211	36.45	12581.148	35488.016
413	36.39	8187.354	38982.043
7438	36.37	13566.506	39396.383
8102	36.37	14107.954	37533.039
793	36.35	8288.271	37572.785
5539	36.35	12062.149	33208.063
5276	36.32	11989.625	39599.688
4543	36.32	11564.643	37082.434
7679	36.3	13682.65	33459.082
8760	36.3	14642.069	36403.008
5683	36.28	12163.103	36860.926
7769	36.28	13966.812	34044.027
871	36.28	8632.445	39553.52
2474	36.28	9839.347	38035.91
6947	36.26	13273.697	39215.32
1276	36.26	8785.668	38432.531
6950	36.26	13294.889	38954.488
3722	36.26	10663.174	33174.301
2963	36.24	10241.404	36774.383
309	36.24	7711.104	38609.168
5366	36.22	12007.77	36921.543
7026	36.22	13137.851	36868.586
6276	36.22	12598.152	36963.48
8590	36.22	14406.794	39142.879
4733	36.22	11762.12	33943.891
1085	36.2	8820.244	33482.215
8539	36.16	14307.759	37635.43
1793	36.16	9255.72	37853.848
3987	36.14	10925.211	39829.707
5460	36.14	12025.646	34458.293
4347	36.12	11212.581	36614.332
377	36.12	8185.042	39896.371
8609	36.12	14386.607	39711.145
1947	36.12	9452.099	38125.164
7407	36.12	13535.847	38209.098
8787	36.11	14465.406	35876.07
1525	36.11	8993.782	36098.813
5716	36.09	12143.758	37542.254
2248	36.09	9568.916	35726.773
3351	36.09	10725.948	38851.305
6819	36.09	13124.456	37184.402
5867	36.05	12366.174	38745.934
5368	36.03	12052.224	36742.719
5085	36.01	11659.558	35051.828
3146	35.99	10456.502	34245.012
8131	35.99	14060.051	36988.863
6168	35.99	12560.713	34901.738
5682	35.99	12257.381	36826.547
6380	35.99	12835.988	39782.859
2031	35.99	9487.304	35489.699
2682	35.97	9952.686	34464.344
2169	35.95	9670.674	33726.984
7516	35.95	13616.041	38681.648
6789	35.95	13084.58	36357.625
6677	35.95	13042.192	33372.586
5488	35.95	12048.914	34230.898
3966	35.93	10806.375	39056.223
1173	35.93	8758.132	35394.809
6584	35.93	12871.242	35139.387
5359	35.93	11923.289	37027.254
6637	35.91	12755.589	33676.746
2910	35.91	10312.737	38495.617
3713	35.89	10576.985	33764.512
1496	35.89	8975.683	36788.266
8831	35.88	14610.603	34127.031
4087	35.88	11147.52	37321.129
525	35.84	8078.942	35491.527
6625	35.84	12829.057	33989.785
7561	35.84	13744.098	37055.09
161	35.82	7736.014	35682
923	35.8	8479.814	37201.289
5677	35.8	12086.648	36594.285
6501	35.8	12815.695	37053.973
774	35.78	8255.592	37001.211
1777	35.78	9107.006	37134.57
6343	35.78	12559.797	38603.141
6387	35.78	12874.839	39683.09
8689	35.78	14467.059	38297.941
8162	35.76	14119.685	36093.77
7866	35.76	13845.391	36000.008
7123	35.76	13342.782	34883.059
661	35.76	8379.066	34508.238
2712	35.74	10069.714	35401.617
8316	35.7	14042.905	33348.906
533	35.7	8103.597	35343.98
5183	35.68	11809.598	37591.934
2191	35.68	9562.821	34218.32
7877	35.68	13786.009	36296.863
7967	35.68	13944.36	39094.09
5588	35.68	12263.763	33832.297
2616	35.68	9720.932	33540.496
7861	35.66	13953.102	35817.73
2755	35.66	10081.53	36319.941
3025	35.66	10316.001	35114.285
7035	35.66	13213.445	36778.047
3037	35.65	10141.609	34815.316
5282	35.65	11999.474	39350.277
8586	35.65	14301.706	39047.531
7376	35.61	13372.443	37511.449
1198	35.59	8843.456	36087.453
3198	35.59	10470.842	36067.668
123	35.59	7944.29	34683.445
8012	35.59	13958.751	39933.871
6	35.57	7825.998	33045.988
1201	35.57	8721.009	36164.219
8556	35.57	14342.327	38167.125
7076	35.57	13314.049	35762.586
8517	35.55	14253.193	36850.281
8815	35.55	14604.255	35029.613
2558	35.55	9875.842	35179.574
2912	35.55	10298.111	38316.727
5294	35.53	12056.398	38863.445
3325	35.49	10462.172	39863.586
6288	35.49	12619.33	37309.355
6760	35.49	13050.6	35507.039
6332	35.47	12547.79	38495.055
412	35.47	8020.017	38971.211
8487	35.45	14384.572	36153.359
1642	35.45	9009.196	33341.906
4343	35.45	11379.278	36478.242
8642	35.43	14439.62	39315.484
6223	35.42	12676.531	35773.332
5819	35.42	12436.332	39469.859
4466	35.4	11602.767	39504.367
6511	35.38	12826.763	37164.625
7212	35.38	13411.688	33524.449
1836	35.38	9240.919	39243.688
2271	35.38	9649.643	36193.633
2557	35.34	9803.33	35175.676
5688	35.34	12127.808	36976.191
8448	35.34	14274.438	35019.617
7901	35.32	13957.405	36902.621
4589	35.32	11567.061	35905.457
6611	35.3	12872.607	34638.422
5790	35.3	12079.24	39562.363
5451	35.3	12015.837	34638.395
7800	35.28	13901.15	34991.965
5782	35.28	12169.022	39227.684
8683	35.28	14618.945	38239.262
6613	35.26	12740.009	34699.875
3645	35.26	10724.69	36042.785
6426	35.21	12811.482	38492.094
1012	35.21	8440.891	34894.973
4108	35.19	11128.205	36233.258
2597	35.19	9858.12	34011.906
7398	35.19	13496.63	37933.887
3202	35.19	10549.299	36259.676
6692	35.17	13067.555	33678.168
6596	35.15	12898.962	35036.648
2207	35.13	9549.647	34666.473
3581	35.13	10626.298	37582.285
8058	35.13	14139.531	39178.086
1303	35.13	8671.567	39148.004
4517	35.11	11574.437	37701.387
5067	35.11	11823.495	34616.055
318	35.09	7743.716	38846.668
5347	35.09	11939.552	37572.051
43	35.07	7684.116	33612.406
2516	35.07	9860.265	36706.77
8421	35.05	14339.711	34192.68
4680	35.03	11532.755	33634.805
8176	35.01	14155.762	35832.594
2842	35.01	10083.93	39483.699
4423	35.01	11403.733	38728.152
7512	35.01	13733.894	38953.766
2607	34.99	9896.301	33659.016
8137	34.98	14105.208	36548.766
1897	34.96	9399.546	38872.961
621	34.96	8399.378	33651.523
4697	34.96	11468.363	33100.258
5392	34.94	12055.599	36006.977
8462	34.94	14226.858	35458.715
8671	34.94	14427.06	38754.32
5852	34.92	12409.941	38817.145
925	34.92	8523.836	37255.648
4366	34.92	11355.079	37160.613
2997	34.88	10316.598	35761.738
3871	34.86	10902.13	36366.164
5158	34.86	11771.166	36829.063
4127	34.84	11107.293	35793.145
1190	34.84	8828.664	35853.703
1220	34.84	8728.222	36804.508
2834	34.84	10112.544	39101.41
5241	34.84	11640.984	39197.148
8595	34.82	14319.511	39238.906
7723	34.82	13802.362	33278.137
1015	34.82	8579.673	34649.652
1223	34.82	8777.271	36861.645
1994	34.8	9427.514	36612.242
91	34.8	7821.989	34430.242
8435	34.78	14310.482	34725.738
11	34.76	7798.204	33113.723
8847	34.76	14626.145	33953.926
7881	34.75	13934.95	36472.73
1401	34.75	8868.312	38185.988
4674	34.75	11571.285	33489.871
8721	34.75	14459.012	37231.977
6329	34.75	12625.795	38422.039
5830	34.75	12315.712	39347.078
1039	34.73	8584.618	34091.527
1737	34.71	9136.211	35547.141
3111	34.69	10528.265	33377.539
5813	34.69	12413.876	39612.02
5066	34.67	11684.907	34592.73
671	34.67	8388.734	34768.512
5124	34.67	11773.788	36025.5
2275	34.65	9516.777	36248.988
2666	34.65	10121.734	33973.746
2162	34.65	9572.023	33536.391
7669	34.63	13574.877	33698.273
8726	34.63	14595.515	37033.816
7589	34.63	13610.158	36267.395
6829	34.59	13011.193	37410.707
478	34.59	8152.239	37309.777
5610	34.57	12101.651	34647.992
7970	34.57	13988.355	39131.289
3707	34.55	10755.211	33854.086
7605	34.55	13591.439	35820.371
1734	34.55	9103.844	35423.516
6375	34.55	12655.491	39781.855
6540	34.55	12844.088	36207.977
8828	34.53	14607.235	34299.398
3683	34.53	10705.395	34516.93
4105	34.52	11018.219	36411.281
4705	34.52	11819.842	33194.563
1888	34.52	9441.66	39226.598
5140	34.5	11828.913	36344.984
939	34.5	8562.589	36889.723
4081	34.5	11158.554	37675.461
5244	34.5	11707.763	39226.719
5107	34.48	11763.16	35647.973
1293	34.48	8666.281	38852.262
2143	34.48	9462.699	33056.113
232	34.48	7870.425	37167.375
5619	34.46	12253.56	34746.793
5095	34.46	11751.618	35194.258
3627	34.46	10585.138	36246.895
2703	34.42	10127.099	35084.613
5288	34.42	12027.097	39155.527
2073	34.42	9291.403	34498.945
6164	34.4	12583.924	34867.422
8483	34.4	14387.613	35983.891
3086	34.4	10262.048	33339.223
2476	34.4	9887.986	38129.07
7385	34.4	13451.226	37649.113
6421	34.38	12715.055	38933.219
5988	34.38	12401.156	35897.039
8766	34.38	14455.334	36107.602
906	34.36	8478.223	37995.824
4129	34.36	11192.467	35577.371
8087	34.36	14009.09	38409.168
7670	34.36	13713.923	33756.672
5661	34.34	12192.952	36125.816
7612	34.34	13703.706	35660.262
7530	34.34	13601.271	38042.063
7418	34.34	13497.889	38610.336
7354	34.32	13450.522	37038.523
3611	34.32	10593.493	36781.789
7943	34.32	13868.719	38288.02
8718	34.32	14543.401	37448.008
8264	34.32	14098.416	34035.707
5693	34.32	12186.705	37090.598
1239	34.32	8815.121	37336.348
1291	34.3	8681.507	38830.973
7367	34.3	13421.49	37403.441
8788	34.3	14488.269	35889.801
5802	34.3	12262.2	39911.375
6430	34.29	12810.956	38556.605
4225	34.29	11218.404	33502.313
4241	34.27	11418.922	34086.68
8279	34.27	14136.658	33875.996
6622	34.27	12828.98	34307.879
2978	34.25	10143.988	36453.355
3825	34.25	10860.974	35048.449
2906	34.25	10305.299	38663.617
628	34.23	8311.009	33810.457
810	34.23	8223.376	38142.793
5280	34.23	11969.85	39286.199
1595	34.23	8912.874	34342.547
5815	34.23	12294.185	39673.813
8453	34.21	14349.67	35112.34
3730	34.21	10570.159	33048.633
79	34.19	7931.251	34346.32
7503	34.19	13676.167	39306.242
6392	34.19	12888.818	39459.863
6189	34.17	12512.701	35133.785
7837	34.17	13933.23	35392.238
1073	34.17	8722.015	33160.754
4076	34.17	11184.698	37907.797
7234	34.17	13369.347	34019.941
6859	34.15	12958.359	38291.902
1087	34.15	8717.287	33572.898
1536	34.13	8879.04	35765.828
2874	34.13	10301.191	39727.391
1523	34.13	8943.741	36069.59
260	34.11	7730.548	37836.254
1785	34.11	9112.589	37435.719
7399	34.11	13435.24	37938.535
1590	34.07	9056.959	34514.922
4239	34.07	11306.571	34018.5
3344	34.07	10757.188	39427.012
7272	34.07	13501.148	35083.617
173	34.06	7820.854	35879.145
4152	34.06	11077.222	35207.602
461	34.06	8200.057	37516.91
2083	34.06	9291.219	34366.234
8768	34.06	14530.273	36126.629
5450	34.06	11857.922	34618.594
6761	34.04	12941.367	35507.461
5860	34.04	12450.679	38910.156
4114	34.02	11095.319	36077.047
3717	34.02	10623.444	33552.855
3243	34.02	10468.49	37634.211
3048	34.02	10175.077	34455.039
3328	34	10692.985	39824.527
7928	34	13815.4	37836.297
2340	34	9696.242	38197.363
3803	34	10851.686	34333.949
7678	34	13722.855	33387.383
8845	34	14566.216	33886.824
6400	33.98	12842.681	39423.883
1577	33.98	9015.533	34845.633
5348	33.96	11868.033	37609.074
7039	33.94	13261.308	36586.996
6177	33.94	12536.224	34986.859
4191	33.94	11204.461	33717.762
1894	33.94	9319.737	39055.234
944	33.94	8422.188	36743.828
1023	33.92	8579.339	34303.875
5574	33.9	12164.413	33549.527
7115	33.9	13237.159	35060.773
7003	33.9	13177.189	37663.871
5519	33.9	11897.276	33703.383
2239	33.88	9510.521	35424.266
3174	33.88	10500.898	35242.719
8475	33.85	14325.502	35846.73
357	33.85	7989.368	39630.43
8106	33.85	14148.364	37578.371
122	33.85	7736.951	34681.086
7807	33.83	13897.811	35030.609
7907	33.83	13865.71	37082.121
1000	33.83	8503.326	34958.738
6796	33.81	13040.606	36509.898
6888	33.81	13108.847	38808.133
760	33.81	8362.211	36540.613
6689	33.81	13069.194	33622.328
6366	33.81	12657.964	39466.652
4107	33.81	11090.414	36526.488
7593	33.79	13566.353	36104.23
7914	33.79	13827.324	37391.07
7756	33.77	13932.26	33869.016
1853	33.77	9075.166	39823.691
3714	33.75	10661.902	33770.547
353	33.75	7851.82	39491.277
2234	33.75	9660.953	35234.707
5104	33.75	11717.599	35580.215
6838	33.75	13027.361	37597.102
8154	33.75	14000.356	36258.012
4579	33.75	11505.927	36120.469
1678	33.73	9171.408	33437.906
7412	33.73	13451.895	38373.879
197	33.73	7938.961	36414.902
5846	33.73	12467.893	39243.313
3104	33.71	10465.03	33228.215
1601	33.71	9011.929	34126.684
8541	33.71	14336.217	37789.305
933	33.69	8552.062	37104.82
2445	33.69	9768.545	38874.875
3648	33.69	10685.32	35578.102
61	33.69	7875.594	34068.348
2724	33.65	10058.514	35679.094
3216	33.65	10380.642	36789.258
7770	33.63	13913.036	34048.105
3599	33.63	10628.529	36880.656
7098	33.63	13334.385	35386.031
8088	33.62	14111.06	38192.027
1499	33.62	8863.79	36551.934
1160	33.6	8714.986	34936.402
3319	33.6	10424.557	39713.367
8143	33.58	14110.6	36695.262
7303	33.58	13378.121	35491.422
8361	33.58	14309.447	33148.543
7420	33.58	13481.322	38697.738
2324	33.58	9627.52	37825.266
6070	33.58	12466.708	33530.785
8616	33.58	14386.058	39882.574
1687	33.58	9264.329	33766.855
2131	33.58	9362.941	33208.648
5373	33.56	11875.211	36547.465
6821	33.56	12995.672	37244.117
4475	33.56	11617.899	39111.762
4657	33.56	11547.75	34005.934
547	33.56	8170.046	34861.926
8520	33.54	14277.299	36945.223
5464	33.54	11887.783	34467.211
1026	33.54	8629.427	34411.352
7136	33.52	13322.255	34382.914
771	33.5	8269.151	36903.992
7604	33.5	13750.334	35802.586
5722	33.5	12102.491	37630.961
2625	33.5	9892.002	33268.695
6864	33.5	13133.559	38401.539
3678	33.5	10641.982	34646.004
4603	33.5	11603.914	35484.055
5091	33.5	11673.188	35129.965
5853	33.5	12287.061	38824.172
3718	33.5	10615.921	33596.238
2858	33.48	9991.61	39999.734
6167	33.46	12537.249	34900.406
8587	33.46	14237.183	39059.859
2019	33.46	9376.182	35973.355
5543	33.46	11993.481	33277.215
7063	33.44	13292.583	36140.84
5060	33.44	11715.339	34250.926
5511	33.44	11932.474	34117.301
585	33.44	8145.753	33223.68
3682	33.42	10694.648	34512.73
6693	33.42	13116.132	33718.316
1057	33.42	8611.131	33198.434
3844	33.4	10880.771	35590.984
6938	33.4	13160.231	39286.785
6810	33.4	12951.608	36936.668
4409	33.4	11382.711	38239.426
5354	33.39	11907.925	37288.613
8732	33.39	14451.672	37070.82
3712	33.39	10674.104	33734.102
8862	33.37	14465.549	33442.953
507	33.35	8149.298	35907.898
2606	33.33	9839.9	33657.668
8558	33.33	14334.776	38213.273
7959	33.33	13871.05	38842.973
2299	33.33	9690.124	37081.402
2149	33.31	9571.512	33014.992
3917	33.31	10854.102	37335.211
3020	33.31	10215.113	35342.898
919	33.29	8519.673	37641.879
8712	33.29	14554.948	37399.688
160	33.29	7781.714	35669.004
6120	33.27	12665.117	33528.07
6771	33.27	12932.662	35868.191
4725	33.27	11763.518	33843.02
8084	33.27	14175.714	38339.855
5110	33.25	11847.063	35681.406
5375	33.25	11869.013	36583.789
7315	33.23	13377.061	35731.129
1205	33.23	8652.723	36328.813
5524	33.23	12019.281	33522.172
3091	33.23	10348.003	33474.465
5089	33.21	11802.146	35106.898
2321	33.21	9547.286	37773.48
3926	33.21	10858.954	37696.16
4594	33.21	11604.217	36014.121
8705	33.19	14606.365	37680.777
926	33.19	8626.9	37305.895
1077	33.19	8700.091	33257.488
6746	33.19	12980.171	35131.91
8216	33.17	14182.026	35071.699
135	33.17	7884.649	34905.277
990	33.17	8549.29	35481.961
2205	33.17	9543.011	34556.07
217	33.16	7966.363	36828.887
6087	33.16	12312.059	33458.113
3574	33.14	10687.706	37813.938
7405	33.14	13563.918	38141.469
7381	33.14	13423.591	37580.68
7265	33.12	13433.468	34983.457
2892	33.1	10188.65	39214.598
5932	33.1	12425.363	36874.805
1364	33.1	9039.159	39127.996
4547	33.1	11541.752	37168.301
8624	33.1	14629.531	39907.477
7048	33.1	13141.043	36603.328
6420	33.08	12921.934	38918.5
6456	33.08	12907.147	37940.301
3866	33.08	10881.663	36232.469
912	33.08	8432.228	37913.031
8237	33.06	14038.515	34749.758
7238	33.06	13545.375	34175.793
252	33.06	7931.593	37688.938
5433	33.06	11991.525	35116.188
573	33.04	8121.248	33713.398
910	33.04	8505.722	38133.684
320	33.04	7834.949	38860.711
6015	33.04	12378.76	35126.297
2865	33.04	10330.087	39859.617
2122	33.04	9407.332	33432.195
3077	33.04	10241.358	33738.098
5075	33.02	11848.625	34802.934
3986	33.02	10826.397	39732.645
2816	33.02	9924.994	38272.887
6464	33.02	12766.84	37807.254
6698	33.02	13131.764	33899.262
1518	33	8987.754	36347.965
2680	33	10090.663	34450.648
6106	32.98	12593.095	33157.695
6865	32.96	12979.399	38439.219
2674	32.94	9930.997	34210.797
3864	32.93	10991.886	36103.457
2595	32.93	9756.974	34244.105
7216	32.93	13393.65	33589.629
3835	32.93	10890.999	35267.762
1790	32.93	9122.327	37699.398
3282	32.93	10564.371	38570.5
3587	32.91	10676.492	37195.797
8055	32.87	14205.959	39124.145
5202	32.87	11770.41	38088.094
4626	32.87	11584.825	34989.852
884	32.85	8594.602	38951.898
6210	32.85	12701.647	35459.469
348	32.85	7891.12	39431.383
5234	32.85	11754.321	38923.551
7633	32.85	13651.187	35003.625
2901	32.83	10313.087	39101.578
7688	32.83	13671.675	33307.707
7871	32.83	13951.637	36059.469
1074	32.81	8776.297	33200.844
3052	32.81	10272.173	34551.754
611	32.81	8327.57	33434.594
7855	32.81	13880.8	35746.477
3051	32.79	10324.694	34533.324
5939	32.79	12461.03	36961.578
6238	32.79	12679.445	36209.805
3696	32.79	10569.487	34179.328
8178	32.79	14145.103	35878.363
1957	32.77	9451.618	37782.887
7995	32.77	13931.238	39642.059
1200	32.77	8676.187	36129.227
3575	32.77	10574.623	37530.328
2027	32.77	9454.488	35633.422
5589	32.75	12252.542	33837.367
4278	32.75	11373.655	35222.906
6191	32.75	12554.164	35142.125
6672	32.73	13021.985	33225.602
2514	32.73	9865.073	36962.313
8255	32.73	14014.106	34172.773
3848	32.73	10864.285	35729.555
5119	32.73	11642.718	35962.895
3873	32.73	10977.885	36416.047
2279	32.71	9669.068	36353.363
5332	32.71	11938.299	38126.969
3326	32.71	10495.394	39989.41
703	32.71	8363.564	35513.781
8597	32.71	14251.008	39314.152
2224	32.71	9506.158	35054.035
680	32.7	8310.152	35184.563
7195	32.7	13441.705	33013.051
4506	32.7	11620.64	37823.137
8531	32.7	14293.859	37359.203
6247	32.7	12621.401	36284.891
2897	32.7	10193.88	39033.16
6350	32.7	12521.87	38913.094
8344	32.68	14218.446	33002.855
1899	32.68	9482.652	38924.758
4453	32.68	11614.654	39856.234
6945	32.68	13236.723	39423.754
1999	32.68	9492.692	36438.473
5326	32.68	11897.601	38286.336
7539	32.66	13691.539	37671.125
3859	32.66	10988.951	35987.234
8221	32.66	14074.939	34816.332
7811	32.66	13952.906	35090.227
410	32.66	8123.724	39229.699
7400	32.66	13559.86	38035.461
8207	32.64	14160.816	34982.461
4162	32.64	11008.513	34671.469
4499	32.62	11443.596	38231.688
6172	32.62	12706.911	34942.031
6042	32.6	12376.563	34165.832
1051	32.6	8565.561	33333.156
806	32.6	8360.461	37976.742
3271	32.6	10357.909	38410.422
8772	32.58	14545.504	36182.461
3577	32.58	10625.018	37559.156
8017	32.58	14056.695	39759.098
2540	32.58	9892.868	36039.57
2398	32.58	9910.658	39933.27
207	32.58	7923.569	36598.277
5576	32.56	12258.895	33635.645
8859	32.56	14472.978	33375.941
2319	32.56	9608.817	37685.949
6981	32.56	13305.846	38464.145
6378	32.54	12506.924	40002.926
945	32.54	8615.627	36767.84
5911	32.54	12309.332	37640.738
8070	32.54	14055.711	38874.813
514	32.52	8111.055	35783.648
1310	32.52	8694.781	39290.848
151	32.52	7983.019	35343.293
5631	32.52	12280.093	35349.621
602	32.52	8207.184	33066.434
1027	32.5	8449.836	34154.73
3141	32.5	10426.998	34011.914
4234	32.49	11348.936	33832.758
2851	32.49	9986.978	39723.516
5213	32.49	11813.474	38407.102
6610	32.49	12886.452	34614.699
629	32.49	8361.848	33831.004
8561	32.47	14281.027	38260.703
3805	32.47	10957.474	34388.438
570	32.47	8154.938	33943.484
6382	32.47	12873.745	39899.891
5130	32.47	11717.639	36076.945
2867	32.45	10147.546	39956.828
1279	32.43	8666.24	38508.273
1958	32.43	9438.798	37796.164
7334	32.43	13446.07	36433.602
6825	32.41	13128.591	37341.988
433	32.41	8027.003	38180.352
7357	32.41	13380.399	37124.609
8180	32.39	14064.14	35601.074
3170	32.39	10388.279	35146.223
2357	32.39	9675.455	38727.637
4084	32.37	11041.333	37646.633
5729	32.37	12215.569	37805.434
7454	32.37	13360.867	39972.617
6773	32.37	13013.722	35892.031
5684	32.37	12071.624	36866.602
503	32.37	8108.21	36155.672
5206	32.35	11802.902	38112.336
4126	32.35	11144.586	35777.664
4496	32.35	11626.331	38154.492
2075	32.35	9422.23	34534.73
2987	32.35	10269.243	36064.883
1252	32.35	8660.646	37588.258
1816	32.35	9247.377	38588.734
8485	32.33	14395.359	36031.203
8498	32.33	14305.381	36515.719
3827	32.33	10929.361	35104.168
5388	32.33	12001.219	36191.875
882	32.33	8554.851	39240.402
7487	32.31	13652.344	39494.18
2284	32.31	9600.629	36496.23
2898	32.31	10313.916	39040.824
257	32.31	7871.228	37780.777
1313	32.31	8759.907	39336.695
1822	32.31	9231.542	38968.656
3694	32.31	10636.886	34440.273
238	32.31	7689.609	37322.027
4128	32.27	11136.184	35828.906
2405	32.27	9910.911	39664.191
3842	32.27	10827.899	35467.863
5436	32.27	11876.384	35200.078
8695	32.27	14461.237	37844.551
6433	32.27	12845.248	38168.629
3136	32.27	10466.31	33814.496
3297	32.26	10540.602	39020.641
846	32.26	8372.031	39507.766
2702	32.26	10010.914	35084.867
1315	32.24	8811.405	39377.102
3033	32.24	10170.296	35058.391
4315	32.24	11270.655	36215.457
5374	32.22	11957.92	36564.781
7366	32.22	13359.341	37389.824
2543	32.22	9912.916	35847.5
960	32.22	8542.611	36678.262
6658	32.22	12877.377	33218.25
3561	32.22	10699.844	37827.336
6264	32.2	12689.517	36704.957
3883	32.2	10831.123	36675.305
7345	32.2	13426.432	36865.664
7686	32.2	13674.721	33280.383
4188	32.2	11003.836	33659.207
2351	32.2	9594.667	38599.848
2182	32.18	9669.631	34043.688
3640	32.18	10723.083	35983.48
7324	32.18	13379.471	35951.816
5876	32.16	12366.991	38442.328
1308	32.16	8721.526	39263.766
2872	32.16	10260.368	39660.461
2021	32.16	9306.705	35765.051
442	32.16	8176.918	38023.18
8549	32.14	14348.334	37940.027
1770	32.14	9122.158	37010.363
2679	32.14	10073.311	34448.691
5283	32.14	11892.381	39355.77
4354	32.12	11325.894	36778.82
8320	32.12	14185.755	33428.195
6908	32.12	12958.799	39512.652
4050	32.12	11096.919	38342.883
6706	32.1	12942.698	34057.824
1543	32.1	8996.062	35612.473
8335	32.1	14033.675	33245.152
1786	32.1	9144.882	37442.113
282	32.1	7914.588	37951.844
6954	32.1	13286.255	38852.238
940	32.1	8599.128	36907.719
4309	32.08	11280.807	36052.332
7684	32.08	13724.28	33236.676
2982	32.08	10169.845	36511.18
8691	32.08	14534.119	37994.957
7543	32.06	13627.369	37738.32
6971	32.06	13203.331	38342.738
5820	32.06	12466.401	39473.406
2938	32.04	10225.835	37347.965
5111	32.04	11778.584	35682.262
2537	32.04	9838.398	35942.828
4563	32.03	11621.955	36557.363
3735	32.03	10645.205	33142.512
1578	32.03	9001.906	34875.18
8104	32.03	14094.03	37576
4707	32.03	11710.103	33199.059
8161	32.01	14150.558	36361.039
8562	32.01	14237.043	38285.691
4386	32.01	11230.369	37751.172
8454	32.01	14407.054	35154.184
3134	32.01	10385.044	33780.539
7949	32.01	13839.989	38563.227
1088	31.99	8656.125	33615.324
2352	31.99	9567.795	38672.449
948	31.99	8575.907	36837.48
6084	31.97	12290.561	33379.785
1016	31.97	8501.659	34659.156
8639	31.97	14577.272	39567.523
3053	31.97	10328.721	34578.313
6694	31.97	13127.372	33764.535
6875	31.97	13135.126	38622.664
5864	31.95	12442.354	38671.32
5974	31.95	12362.732	36064.297
1895	31.95	9378.717	39070.559
2118	31.93	9285.989	33571.402
2331	31.91	9654.897	37958.18
8682	31.91	14474.237	38197.672
8078	31.91	14003.272	38583.688
6325	31.91	12550.38	38295.699
6363	31.91	12569.199	39276.234
6158	31.91	12674.221	34684.652
4485	31.91	11451.074	39076.07
4177	31.89	11020.816	33983.133
3341	31.89	10692.341	39290.145
3015	31.89	10181.733	35496.348
8706	31.87	14631.001	37748.41
4103	31.87	11153.834	36565.148
3865	31.87	10881.241	36162.309
1266	31.87	8783.287	38017.84
8444	31.87	14361.087	34951.637
6582	31.87	12763.408	35092.738
6394	31.85	12897.59	39553.387
7946	31.85	13967.668	38382.297
1249	31.85	8786.987	37546.305
7521	31.85	13596.543	38582.699
1159	31.85	8843.509	34908.605
3173	31.85	10404.586	35214.719
1827	31.85	9142.174	39078.164
4588	31.85	11474.837	35897.57
4565	31.85	11509.048	36575.398
4488	31.83	11550.261	38631.434
5643	31.83	12213.275	35716.707
5583	31.83	12242.682	33705.777
3923	31.83	10851.208	37609.789
4544	31.83	11525.815	37138.328
4122	31.81	10993.978	35961.152
1664	31.81	9155.615	33176.797
5194	31.81	11845.91	37814.957
2067	31.81	9454.468	34707.191
6412	31.8	12742.927	39066.074
2358	31.8	9618	38819.086
3621	31.78	10710.515	36447.414
237	31.78	7730.017	37289.914
2794	31.78	9930.527	37412.152
8194	31.78	14081.46	35382.449
3933	31.78	10781.662	37860.348
7404	31.78	13423.707	38109.496
2714	31.76	10031.6	35439.844
6347	31.76	12672.657	38831.867
2994	31.74	10274.761	35988.438
7508	31.74	13608.071	39407.961
2980	31.74	10142.221	36468.645
1260	31.74	8647.942	37803.855
7058	31.74	13201.725	36244.715
6922	31.74	13175.857	39891.645
3181	31.72	10359.813	35436.262
4484	31.72	11544.856	39071.809
8730	31.72	14602.417	37056.145
8749	31.72	14437.919	36403.594
7520	31.7	13614.641	38580.207
502	31.7	8151.356	36140.77
6645	31.7	12866.782	33549.918
359	31.7	7806.501	39637.98
6676	31.7	13086.114	33370.934
6000	31.68	12437.646	35620.496
7094	31.68	13249.829	35254.426
2463	31.68	9818.522	38433.805
497	31.68	8022.686	36238.047
5515	31.66	12002.978	33944.621
4281	31.66	11352.505	35322.902
6345	31.66	12555.466	38724.121
6268	31.64	12565.457	36801.098
7580	31.64	13632.46	36599.109
2097	31.64	9466.782	34121.309
6763	31.62	13039.391	35555.004
8550	31.62	14253.473	38044.508
284	31.62	7941.074	37986.473
304	31.62	7868.231	38574.551
5862	31.62	12288.538	38930.398
7927	31.62	13786.933	37788.805
1011	31.62	8561.691	34877.305
5329	31.6	11959.858	38077.621
3031	31.6	10343.782	34964.902
1280	31.6	8804.813	38517.215
1995	31.6	9367.903	36613.656
6742	31.6	13076.017	35007.695
2120	31.6	9322.509	33411.707
7242	31.6	13566.454	34217.98
4215	31.58	11359.038	33185.934
5536	31.58	11941.691	33463.543
2507	31.58	9793.308	37131.324
2929	31.57	10186.663	37683.977
7985	31.57	13899.185	39338.992
1059	31.57	8597.387	33211.207
6438	31.57	12791.1	38284.473
468	31.55	8047.895	37652.285
5132	31.55	11747.946	36165.527
5919	31.55	12365.752	37486.078
2534	31.55	9845.937	36168.617
4370	31.53	11298.248	37302.594
8866	31.53	14460.659	33211.063
2603	31.53	9903.727	33900.012
5080	31.51	11749.828	34880.719
1519	31.51	8931.744	36369.781
8439	31.51	14403.598	34829.281
4593	31.49	11530.525	36002.516
6851	31.49	12936.04	37874.512
3963	31.49	10971.438	38938.254
3112	31.49	10558.546	33394.797
7078	31.49	13197.455	35811.148
6674	31.47	13103.992	33316.457
2350	31.47	9536.631	38593.594
3661	31.47	10701.241	35319.738
7628	31.47	13717.844	35180.707
3777	31.47	10945.509	33794.438
6928	31.45	13284.752	39959.91
6079	31.45	12297.481	33327.152
230	31.45	7971.587	37056.73
247	31.45	7733.014	37550.691
6193	31.43	12563.464	35176.969
2348	31.43	9545.711	38521.945
640	31.43	8230.984	33973.98
4009	31.41	11065.5	39822.484
3887	31.41	10897.355	36845.133
730	31.39	8371.094	35771.285
7716	31.39	13846.08	33229.422
4016	31.39	11006.601	39634.664
3558	31.39	10587.841	38076.512
362	31.39	7669.771	39685.688
5253	31.39	11730.963	39430.055
6803	31.39	13047.105	36732.039
7912	31.39	13931.76	37355.973
7489	31.39	13644.456	39517.414
1545	31.39	8955.715	35418.852
6186	31.39	12590.048	35074.602
5258	31.39	11779.097	39616.402
1144	31.37	8844.956	34510.512
8526	31.37	14234.666	37267.023
466	31.37	8023.675	37601.691
1847	31.37	9079.262	39590.34
3233	31.37	10543.369	37324.777
6684	31.37	13025.604	33550.773
5449	31.37	11945.131	34803.027
6679	31.36	13056.55	33394.496
6867	31.36	12944.231	38480.848
7467	31.36	13623.593	39597.746
8524	31.34	14324.052	37100.266
1014	31.34	8450.489	34640.625
8567	31.34	14400.263	38413.164
7942	31.32	13791.083	38272.613
506	31.32	8007.457	35901.055
8758	31.32	14560.121	36322.906
8834	31.3	14478.183	34248.434
3795	31.3	10882.464	34187.363
6285	31.3	12710.256	37229.176
8591	31.3	14281.387	39168.086
5621	31.28	12251.825	34868.723
2896	31.28	10157.367	39007.375
1078	31.28	8663.825	33297.285
8554	31.28	14271.799	38131.711
5989	31.26	12380.876	35999.555
7848	31.26	13908.214	35644.316
1717	31.26	9227.47	35032.566
6997	31.24	13178.902	37863.922
4307	31.24	11248.1	36001.262
3612	31.24	10618.157	36843.848
5097	31.24	11684.695	35280.203
6525	31.24	12743.336	36458.336
8698	31.22	14492.191	37941.227
765	31.22	8278.986	36782.598
8741	31.22	14500.299	36817.977
132	31.22	7709.072	34877.043
8118	31.22	14067.733	37266.5
5725	31.2	12085.392	37706.895
7107	31.2	13297.14	35238.574
1754	31.2	9094.068	36620.516
193	31.2	7672.765	36303.07
5191	31.2	11829.549	37757.301
5367	31.18	11885.755	36981.191
4179	31.18	11207.144	34022.965
5360	31.18	11880.072	37055.699
4290	31.18	11277.968	35627.484
8496	31.18	14285.012	36487.598
4110	31.18	11155.091	36313.203
977	31.16	8525.088	35841.07
5545	31.16	12009.188	33014.027
3001	31.16	10163.066	35840.996
5958	31.16	12309.275	36269.383
1763	31.16	9207.74	36846.91
1771	31.16	9153.432	37021.699
2788	31.16	10116.559	37240.824
5337	31.14	11916.091	37718.301
538	31.14	8189.568	35152.047
7606	31.14	13768.293	35829.922
7338	31.13	13515.66	36581.191
1142	31.13	8840.902	34493.121
2119	31.13	9305.999	33611.246
7227	31.13	13369.422	33864.586
5062	31.11	11732.55	34298.043
7071	31.11	13297.823	35948.074
1756	31.11	9077.786	36663.523
4210	31.11	11347.082	33054.422
2468	31.11	9772.729	38289.895
737	31.09	8380.488	36037.641
1357	31.07	8855.483	39317.848
5636	31.07	12166.851	35502.191
3348	31.07	10626.368	39037.063
3947	31.07	10907.396	38238.523
897	31.05	8419.061	38730.898
4581	31.05	11579.711	36154.973
5567	31.05	12089.074	33326.977
6754	31.03	13117.632	35387.523
5248	31.03	11789.882	39253.984
6406	31.03	12762.735	39165.965
2325	31.03	9537.125	37856.227
6626	31.01	12874.988	33996.363
7392	31.01	13437.3	37761.809
8455	31.01	14310.767	35160.977
1713	31.01	9204.925	34917.27
6093	31.01	12357.309	33247.785
2241	30.99	9628.781	35491.375
2548	30.97	9784.647	35438.477
6735	30.97	13107.619	34920.035
3265	30.95	10355.622	38318.844
5105	30.95	11702.563	35594.926
895	30.95	8539.843	38642.492
4346	30.95	11356.579	36598.707
6212	30.95	12558.699	35523.391
6940	30.93	13185.281	39289.879
356	30.93	7961.77	39567.375
7406	30.91	13498.441	38197.332
676	30.91	8241.915	34996.859
6348	30.9	12615.76	38838.137
1080	30.9	8812.568	33332.336
2	30.9	7833.579	33008.809
7414	30.88	13452.8	38421.504
5601	30.88	12209.867	34464.262
2695	30.86	9937.636	34833.414
3749	30.86	10823.991	33286.566
3359	30.86	10742.131	38559.004
3721	30.86	10614.498	33407.426
3008	30.86	10317.111	35636.523
809	30.86	8345.466	38125.238
7891	30.86	13820.196	36759.93
1323	30.86	8845.354	39623.273
750	30.84	8364.629	36349.18
3262	30.84	10527.285	38193.652
3042	30.82	10148.303	34906.406
5249	30.82	11748.73	39283.094
6207	30.8	12510.718	35406.672
311	30.8	7689.293	38690.73
575	30.78	8141.608	33549.297
4570	30.78	11572.82	36250.977
2749	30.78	9982.963	36255.063
5093	30.78	11710.708	35157.051
4380	30.76	11420.438	37519.461
5990	30.76	12403.273	36010.402
1649	30.74	8878.545	33173.363
7657	30.74	13628.276	33973.395
3363	30.72	10709.417	38373.734
6414	30.72	12746.286	38799.031
7173	30.72	13211.158	33353.695
7463	30.72	13674.113	39955.98
1817	30.72	9226.479	38623.285
892	30.72	8612.844	38852.934
1528	30.7	9040.228	36200.863
3841	30.7	10957.882	35452.512
10	30.7	7653.825	33093.766
4261	30.7	11220.238	34709.371
8190	30.68	14124.202	35294.395
6057	30.68	12407.039	33865.043
4280	30.68	11417.273	35274.262
516	30.68	8133.471	35837.723
2653	30.68	9987.5	33594.629
7411	30.67	13477.409	38309.555
8079	30.67	14098.646	38307.73
241	30.67	7674.671	37411.238
7889	30.67	13966.19	36746.598
4369	30.67	11252.79	37301.262
450	30.65	8147.278	37903.766
3783	30.65	10806.291	33928.742
3875	30.65	10982.211	36470.551
7753	30.65	13837.153	33776.074
5544	30.63	12052.864	33288.637
8471	30.63	14346.31	35671.734
747	30.63	8415.067	36232.465
3203	30.63	10451.208	36288.023
3245	30.61	10353.254	37728.938
6035	30.61	12311.056	34920.008
5861	30.61	12442.765	38914.844
3055	30.61	10329.312	34288.789
1320	30.57	8826.773	39576.211
2648	30.57	10023.827	33560.953
6215	30.57	12514.577	35588.664
3235	30.57	10511.976	37343.16
802	30.55	8237.865	37879.922
8844	30.55	14456.699	33809.836
1317	30.55	8774.597	39490.168
2029	30.53	9470.799	35430.793
8817	30.53	14450.672	35087.543
7810	30.53	13992.262	35064.789
7687	30.51	13645.862	33297.004
7596	30.51	13721.532	36194.102
6695	30.51	13002.925	33774.832
1539	30.51	8876.065	35805.016
2418	30.49	9829.771	39321.891
1339	30.49	8964.25	39862.254
6183	30.49	12628.213	35032.766
4448	30.49	11304.799	39845.766
1469	30.47	8935.931	37489.313
3972	30.47	10952.123	39261.168
5809	30.47	12326.162	39991.43
6606	30.47	12796.392	34878.391
4739	30.47	11646.78	34210.039
6627	30.47	12924.195	34028.188
6750	30.45	13031.207	35245.309
6562	30.45	12873.902	35647.504
3058	30.45	10332.972	34127.914
3726	30.45	10633.02	33231.957
7733	30.45	13973.162	33479.016
3023	30.44	10309.217	35101.41
2071	30.44	9308.844	34466.883
868	30.42	8597.461	39503.738
7833	30.42	13934.705	35330.168
2921	30.42	10287.572	38052.551
7727	30.42	13796.22	33315.367
4391	30.4	11407.935	37862.258
8614	30.4	14360.805	39863.242
3310	30.4	10434.431	39426.313
8569	30.4	14399.097	38505.445
2110	30.4	9417.756	33669.379
8451	30.4	14413.387	35073.27
2489	30.36	9768.585	37623.074
2238	30.36	9585.616	35334.238
1538	30.36	8961.922	35792.59
677	30.34	8303.421	35039.02
1399	30.34	9008.488	38444.852
7326	30.34	13521.406	36020.375
6944	30.32	13227.476	39420.121
4092	30.32	11054.733	37155.027
3903	30.32	10836.037	37270.402
8592	30.32	14280.325	39197.801
74	30.3	7737.348	34286.844
3140	30.3	10507.748	33997.23
488	30.3	8149.556	36822.785
7544	30.3	13730.182	37760.52
3291	30.28	10455.595	38994.699
4174	30.28	11039.436	34203.832
7954	30.28	13795.433	38745.379
6390	30.26	12808.079	39439.355
5467	30.26	11908.659	34540.563
258	30.26	7746.421	37809.656
6879	30.24	12987.782	38660.945
415	30.24	8153.513	39025.699
338	30.24	7671.34	39224.18
4056	30.24	11171.72	38186.77
2386	30.24	9676.868	39934.391
527	30.24	8100.254	35254.141
936	30.22	8542.54	37161.547
6432	30.22	12819.625	38158.188
4198	30.22	11046.716	33593.992
5186	30.22	11812.047	37691.633
6673	30.21	13039.535	33311.625
6755	30.21	13136.779	35424.473
5606	30.21	12238.177	34563.172
782	30.21	8415.438	37134.992
6570	30.21	12889.568	35469.07
3017	30.19	10240.459	35535.484
5509	30.19	11895.839	34108.621
2312	30.19	9632.511	37419.387
2841	30.19	10102.044	39426.113
2875	30.19	10331.229	39466.043
2210	30.19	9538.37	34724.352
2988	30.17	10297.764	36088.449
1444	30.17	8896.251	37854.684
8013	30.17	13990.89	39933.738
1900	30.17	9413.009	38936.898
8603	30.15	14216.793	39395.52
427	30.15	8040.225	38627.457
6996	30.15	13327.304	38136.152
1773	30.15	9144.946	37111.223
1348	30.15	8862.066	39718.82
5269	30.15	12030.347	39803.863
3314	30.13	10509.591	39585.527
4493	30.13	11492.332	38424.324
7982	30.11	13962.72	39285.402
8121	30.11	14178.734	37116.566
860	30.11	8439.452	39879.133
8016	30.11	13811.248	39980.172
5137	30.09	11654.268	36189.07
5857	30.09	12427.1	38876.141
4268	30.07	11337.625	34896.328
3560	30.05	10575.39	38142.605
1553	30.05	8938.37	35545.441
4025	30.05	11160.658	39556.426
3686	30.05	10613.782	34308.719
2192	30.03	9605.835	34235.363
7576	30.03	13588.742	36564.449
6565	30.01	12894.081	35414.105
6078	30.01	12320.552	33323.309
8185	30	14057.384	35486.098
8604	30	14336.63	39402.184
8752	30	14438.754	36508.039
421	30	8015.325	38756.738
6856	29.98	12976.737	38130.84
3204	29.98	10480.71	36322.563
312	29.98	7845.548	38695.023
6166	29.96	12504.878	34893.711
6025	29.96	12454.229	35250.293
3754	29.94	10818.244	33407.777
1680	29.94	9272.427	33458.684
6802	29.94	13041.96	36714.219
3354	29.92	10651.523	38727.023
3637	29.92	10700.417	35958.164
2692	29.92	9933.002	34776.789
143	29.9	7747.355	35058.688
2741	29.9	10134.6	36051.047
245	29.9	7639.746	37511.953
298	29.9	7798.391	38394.754
3891	29.9	10861.248	36886.652
6977	29.9	13304.704	38442.82
5165	29.9	11777.646	36965.598
6373	29.88	12554.842	39711.813
2574	29.88	9810.954	34873.555
7758	29.88	13928.991	33880.199
6949	29.88	13201.401	38950.289
2860	29.88	10251.33	39782.988
1020	29.86	8487.113	34536.57
2907	29.86	10313.41	38706.844
7027	29.86	13205.983	36870.59
3846	29.86	10967.442	35649.977
2801	29.86	10074.654	37764.191
2243	29.86	9600.604	35532.73
8543	29.86	14323.838	37827.719
681	29.84	8374.356	35219.625
5738	29.84	12260.076	38185.199
1766	29.84	9248.688	36873.695
1165	29.84	8692.81	35178.898
2054	29.84	9462.165	35087.816
1580	29.84	8929.589	34924.629
5214	29.84	11807.845	38427.387
5796	29.82	12271.355	39781.746
2227	29.82	9631.196	35073.758
1481	29.82	8912.869	37170.484
1830	29.82	9175.411	39138.688
4027	29.82	11164.345	39588.82
1333	29.82	8895.887	39765.117
281	29.8	7837.794	37951.566
4200	29.8	11006.978	33630.457
8864	29.8	14489.225	33471.84
8571	29.8	14395.373	38570.719
590	29.8	8104.877	33024.895
6772	29.8	12971.407	35878.367
4361	29.78	11351.844	36933.215
2074	29.78	9477.392	34521.344
1189	29.78	8658.783	35838.352
2580	29.77	9725.265	34448.172
1301	29.77	8726.322	39089.793
8725	29.77	14452.908	37328.301
788	29.77	8217.021	37407.137
6064	29.77	12441.095	33705.496
8177	29.77	14176.403	35857.309
2640	29.77	10061.178	33348.301
4483	29.77	11509.808	39221.387
1762	29.75	9106.811	36803.895
4457	29.75	11587.753	39953.813
963	29.75	8484.849	36527.953
3918	29.75	10917.043	37349.137
1013	29.75	8464.908	34617.262
6882	29.73	13043.981	38688.367
6224	29.73	12526.379	35779.41
5356	29.73	11872.128	37302.215
1738	29.73	9270.829	35680.809
1564	29.71	8904.411	35406.723
376	29.69	8177.809	39831.828
554	29.69	8057.486	34486.32
3608	29.69	10644.908	36698.383
8266	29.67	14063.499	34074.797
6663	29.67	12862.035	33106.406
2289	29.65	9579.444	36630.668
2361	29.65	9600.506	38912.293
6961	29.65	13232.569	38776.855
4539	29.63	11559.464	37229.309
3603	29.63	10647.699	36905.742
7897	29.63	13794.854	36800.133
6861	29.61	13122.219	38368.438
5665	29.61	12111.439	36187.453
3149	29.59	10468.118	34305.586
6798	29.59	12983.794	36572.09
780	29.59	8213.042	37037.309
7904	29.59	13939.764	36984.313
5660	29.57	12206.249	36105.102
7785	29.57	13961.377	34654.5
6185	29.57	12516.051	35067.012
196	29.57	7701.88	36386.703
6737	29.55	12978.309	34952.773
6592	29.55	12717.744	34965.387
4312	29.55	11375.832	36074.254
4686	29.55	11457.649	33194.086
1248	29.55	8754.813	37525.898
171	29.54	7921.632	35834.289
1105	29.54	8708.045	34113.555
1826	29.54	9210.089	39050.313
1459	29.54	8884.492	37533.324
4051	29.54	11162.008	38408.395
858	29.54	8558.744	39841.012
2523	29.52	9882.843	36399.195
560	29.52	8097.789	34601.297
405	29.5	8109.832	39422.875
453	29.5	8046.256	37942.293
4091	29.5	11167.573	37144.559
3970	29.5	10903.411	39150.66
3068	29.5	10142.915	33865.926
6959	29.5	13154.522	38716.805
406	29.48	8204.729	39437.367
8814	29.48	14628.309	35013.625
6546	29.48	12781.13	35909.633
3330	29.48	10604.523	39938.223
287	29.48	7874.749	38097.152
4240	29.46	11362.434	34079.602
1197	29.46	8718.245	36084.758
221	29.46	7931.527	36904.156
6315	29.44	12550.456	38089.492
3012	29.44	10271.828	35469.914
6439	29.42	12825.364	38292.816
2086	29.42	9423.959	34130.641
2145	29.42	9458.426	33101.789
1292	29.4	8639.945	38845.406
2045	29.4	9326.801	35163.859
7462	29.38	13638.155	39948.395
1605	29.38	8906.636	34159.887
1823	29.38	9153	39020.934
186	29.34	7902.351	36082.844
215	29.34	7845.03	36755.82
423	29.32	8142.821	38777.355
2705	29.32	9927.939	35308.43
6939	29.32	13169.155	39287.645
1188	29.32	8820.999	35796.332
501	29.32	8102.523	36128.941
8696	29.32	14573.425	37908.109
479	29.31	8121.734	37335.309
3562	29.31	10639.496	37849.773
4362	29.31	11417.682	36957.668
2745	29.31	10058.467	36131.004
6250	29.31	12524.388	36379.742
7364	29.29	13497.879	37342.98
7518	29.29	13594.312	38484.859
7640	29.27	13758.316	34823.613
2564	29.27	9732.355	34952.121
399	29.27	8142.625	39377.961
587	29.27	8081.623	33306.09
738	29.23	8384.36	36057.809
8533	29.21	14215.395	37413.859
1375	29.21	8922.158	38664.871
5116	29.21	11658.757	35920.512
8513	29.19	14249.308	36788.988
340	29.19	7850.833	39252.023
5696	29.19	12136.066	37239.266
1326	29.17	8782.542	39681.055
517	29.17	7996.86	35869.754
7913	29.17	13868.997	37376.754
3253	29.15	10554.798	37869.48
4001	29.15	10912.622	40011.023
654	29.15	8229.984	34396.902
2213	29.13	9627.893	34807.797
4723	29.13	11801.748	33704.23
563	29.13	8038.272	34353.168
8557	29.11	14319.754	38204.664
7890	29.11	13892.183	36760.691
867	29.09	8628.241	39501.453
3700	29.08	10745.2	34016.863
5298	29.08	11898.961	38928.184
332	29.08	7679.361	39074.723
7658	29.08	13760.535	33999.313
5667	29.08	12069.691	36248
2605	29.08	9827.318	33650.043
172	29.08	7891.883	35863.605
5122	29.06	11819.139	35997.941
7437	29.06	13389.683	39346.668
68	29.04	7739.004	34236.48
6010	29.04	12308.841	35561.563
2624	29.04	9776.068	33195.137
2526	29.02	9798.444	36479.684
3688	29.02	10651.577	34323.211
6454	29.02	12886.689	37924.18
8645	29	14466.751	39364.547
3625	29	10612.238	36232.84
8072	29	14169.217	38898.82
6621	28.98	12858.069	34604.664
512	28.98	7992.021	36055.676
5707	28.98	12265.426	37492.375
551	28.98	8198.712	34749.184
7830	28.98	13876.783	35264.723
2091	28.96	9378.673	34198.293
3942	28.96	10850.531	38057.922
8538	28.96	14349.905	37634.07
702	28.94	8268.223	35491.676
1901	28.94	9279.961	38937.855
4529	28.94	11623.558	37628.344
8032	28.94	14156.714	39691.266
2761	28.94	10115.643	36427.754
5113	28.94	11689.339	35805.988
841	28.94	8291.717	39185.863
7172	28.92	13295.267	33341.285
2812	28.92	10002.352	38176.91
3364	28.92	10656.523	38375.086
5319	28.9	12031.287	38315.043
5153	28.9	11785.874	36734.414
650	28.88	8217.338	34345.707
5743	28.88	12127.195	38312.566
7269	28.88	13390.155	35044.574
2796	28.88	10076.176	37517.406
5788	28.88	12231.639	39494.207
5591	28.87	12086.152	33895.23
5235	28.87	11806.207	38982.238
5644	28.87	12095.283	35718.176
524	28.87	8173.11	35470.152
5081	28.87	11730.428	34970.281
7341	28.85	13446.96	36639.145
6204	28.85	12537.481	35339.469
231	28.85	7832.271	37090.895
6294	28.83	12670.246	37416.66
2589	28.83	9803.094	34426.531
2112	28.83	9279.352	33705.355
5281	28.83	11853.344	39287.316
857	28.83	8461.839	39831.398
2967	28.81	10243.621	36538.605
6231	28.81	12551.78	35980.844
5209	28.81	11710.122	38365.945
4726	28.81	11746.401	33862.379
7356	28.79	13467.249	37090.797
437	28.79	8062.335	38281.84
2738	28.79	10044.131	36016.215
250	28.79	7688.357	37612.02
5691	28.79	12226.055	37067.656
562	28.77	8033.823	34324.551
2800	28.77	9942.428	37680.023
4428	28.77	11349.257	39050.371
5739	28.77	12086.966	38188.762
7286	28.77	13535.309	35274.043
8666	28.77	14427.45	38943.844
2501	28.77	9853.231	37292.238
1007	28.75	8491.308	34814.074
3244	28.75	10418.068	37684.895
5285	28.75	11938.343	39412.414
515	28.73	8194.661	35831.934
3184	28.73	10535.427	35488.547
1358	28.73	9060.337	39318.695
6005	28.73	12327.111	35470.004
961	28.71	8514.566	36424.492
8656	28.71	14476.657	39032.379
1939	28.71	9433.715	38066.48
6075	28.69	12469.47	33568.855
2089	28.69	9428.358	34179.957
649	28.69	8242.842	34344.477
7323	28.67	13534.653	35946.574
825	28.67	8308.688	38791.816
6033	28.67	12468.294	34913.395
4444	28.65	11264.697	39607.762
3915	28.65	10818.553	37323.313
8625	28.64	14566.156	39908.066
2385	28.64	9541.365	39929.414
2410	28.64	9706.855	39497.004
5994	28.64	12283.151	36037.184
3259	28.64	10516.397	38022.621
2771	28.64	10095.636	36857.137
4038	28.64	11186.46	39019.848
4216	28.62	11339.489	33238.535
6139	28.62	12510.217	34031.188
8446	28.62	14366.947	34986.316
339	28.6	7800.73	39248.762
2500	28.6	9724.765	37270.238
7223	28.6	13421.755	33711.008
8865	28.6	14532.99	33162.316
1228	28.6	8778.379	37124.684
7527	28.6	13687.957	38277.668
739	28.6	8275.589	36077.621
3822	28.58	10894.411	34968.156
1832	28.58	9125.58	39198.438
6434	28.58	12818.03	38179.441
4693	28.58	11605.313	33026.473
3251	28.58	10430.864	37859.648
2539	28.58	9865.696	36012.555
7147	28.56	13269.179	33944.863
8011	28.56	13864.457	39918.109
8667	28.56	14609.798	38649.168
3039	28.54	10145.146	34886.043
7584	28.54	13766.926	36411.785
894	28.54	8501.363	38627.945
8124	28.54	14066.251	37165.621
350	28.52	7695.757	39438.551
5167	28.5	11760.121	37070.473
5145	28.5	11680.646	36486.336
1798	28.5	9137.43	38055.914
1457	28.5	8865.38	37782.602
7023	28.48	13215.367	37056.332
2973	28.48	10329.055	36385.691
1475	28.48	8960.322	37333.027
6272	28.48	12625.806	36845.563
2553	28.48	9721.032	35400.711
1558	28.46	8863.57	35312.887
2657	28.46	9976.355	33760.238
606	28.46	8314.801	33202.328
5307	28.44	11987.755	38511.496
6365	28.44	12507.38	39443.371
2216	28.44	9626.892	34907.516
3983	28.44	10823.872	39629.887
7929	28.44	13831.865	37907.766
2384	28.44	9553.391	39917.098
7484	28.44	13705.223	39736.051
5351	28.42	12024.52	37490.16
2677	28.42	9944.146	34314.848
398	28.41	8134.369	39331.203
6929	28.41	13178.445	39684.996
6322	28.41	12542.946	38261.961
6913	28.41	13093.534	39854.91
591	28.41	8022.482	33024.078
5639	28.39	12210.82	35594.109
6630	28.39	12745.721	33888.02
6377	28.39	12497.232	39960.875
1589	28.39	8888.341	34513.398
1174	28.37	8811.463	35396.395
6383	28.37	12772.838	39912.141
1581	28.35	9007.551	34655.285
4249	28.35	11276.681	34454.004
1183	28.35	8825.926	35692.613
440	28.35	8160.456	38015.309
1219	28.33	8727.557	36788.965
1679	28.31	9246.46	33442.918
2459	28.29	9772.317	38306.047
6992	28.29	13266.279	38067.594
7498	28.29	13666.221	39273.781
6349	28.29	12632.091	38886.094
972	28.29	8514.745	35752.27
3893	28.27	10862.504	36979.406
8584	28.27	14398.519	38957.383
5933	28.25	12394.22	36913.426
447	28.25	8010.191	38111.238
6232	28.25	12685.61	35989.516
7875	28.25	13848.821	36227.871
5794	28.25	12096.737	39748.352
6184	28.23	12625.41	35056.906
5808	28.23	12326.635	39773.367
2300	28.21	9569.576	37099.941
6680	28.21	12939.179	33395.074
6048	28.21	12284.398	34089.637
1491	28.21	8964.615	36742.781
4375	28.21	11364.343	37398.891
2635	28.21	9944.28	33183.184
8510	28.21	14395.476	36731.129
5728	28.19	12167.929	37766.059
1878	28.19	9393.213	39311.277
5737	28.19	12081.702	38180.191
6230	28.19	12530.813	35966.742
1811	28.19	9115.063	38361.18
8325	28.19	14052.296	33175.328
6016	28.18	12345.028	35132.848
5999	28.18	12384.414	35605.781
7386	28.18	13470.921	37655.379
4440	28.18	11228.896	39420.43
8214	28.18	14208.012	35045.645
7268	28.18	13509.887	35020.367
2864	28.16	10293.638	39857.82
2894	28.16	10163.808	39263.363
8458	28.16	14223.917	35326.145
5189	28.16	11769.689	37721.047
4230	28.16	11293.077	33668.645
5163	28.16	11803.268	36918.039
8505	28.16	14230.08	36652.266
2175	28.14	9569.839	33828.398
1932	28.14	9314.917	38300.695
5625	28.14	12227.379	35041.172
5717	28.14	12210.392	37573.668
6176	28.12	12672.741	34971.715
3802	28.12	10906.381	34313.441
2826	28.12	10127.493	38757.93
8294	28.12	14030.664	33752.98
8611	28.12	14401.505	39735.109
8500	28.12	14303.314	36563.457
8769	28.1	14540.919	36140.531
2317	28.1	9520.524	37607.531
7250	28.1	13441.819	34390
7549	28.08	13635.772	37577.074
6466	28.08	12810.101	37579.648
2236	28.08	9526.699	35284.051
4022	28.08	11097.242	39711.207
3967	28.06	10856.691	39125.285
625	28.06	8369.613	33709.098
1483	28.06	8927.42	36863.758
7389	28.06	13372.712	37732.172
5926	28.04	12333.755	37025.684
2359	28.04	9526.265	38841.844
4345	28.04	11400.635	36522.711
6749	28.02	12966.606	35210.672
5747	28.02	12266.139	38411.012
5232	28.02	11814.061	38889.535
5828	28.02	12298.471	39304.258
323	28.02	7906.665	38918.676
4462	28	11428.797	39641.387
1031	28	8557.479	34275.266
6965	28	13343.06	38526.02
2552	27.98	9763.041	35377.664
1505	27.98	8966.878	36399.074
7955	27.96	13944.904	38767.492
7858	27.95	13832.69	35798.172
5681	27.95	12124.73	36804.645
6580	27.93	12805.647	35343.313
5540	27.93	11861.119	33211.781
6683	27.91	13132.098	33513.73
2981	27.91	10170.945	36482.91
5649	27.91	12159.043	35779.297
6561	27.91	12762.101	35607.449
1922	27.91	9311.641	38565.887
4620	27.91	11544.657	34955.16
1060	27.91	8478.017	33233.945
5146	27.91	11852.348	36535.316
2194	27.91	9667.099	34378.551
7546	27.89	13767.899	37793.578
5898	27.89	12428.687	37690.137
7869	27.89	13791.431	36047.773
1304	27.87	8667.83	39205.652
2549	27.87	9866.802	35491.617
5437	27.87	11905.177	35199.977
3868	27.87	10924.317	36277.23
2820	27.85	10023.669	38613.355
8509	27.85	14288.168	36730.863
6194	27.85	12534.119	35183.164
6638	27.85	12773.024	33678.078
3582	27.85	10588.98	37606.922
7397	27.85	13518.37	37892.059
5580	27.85	12277.658	33686.336
5824	27.85	12378.192	39489.07
4196	27.83	11178.214	33569.574
5069	27.81	11708.628	34654.355
5317	27.81	12025.556	38589.555
790	27.81	8384.338	37536.93
5218	27.81	11654.051	38509.691
1631	27.81	8880.494	33619.953
8166	27.81	14202.624	36200.715
1506	27.79	8874.532	36405.52
6228	27.77	12600.775	35896.125
577	27.77	7995.248	33560.914
8258	27.75	14087.539	34202.641
2370	27.75	9514.603	39397.227
6435	27.75	12771.769	38183.309
1366	27.75	8952.201	39198.164
8617	27.73	14244.706	39898.301
5568	27.73	12162.955	33337.746
1319	27.73	8717.441	39574.488
1150	27.72	8789.346	34613.465
3273	27.72	10392.962	38440.348
3847	27.72	10919.289	35675.91
8206	27.72	14002.042	34969.391
1355	27.72	8920.583	39526.613
7802	27.72	13893.952	34998.305
222	27.72	7854.72	36904.16
1261	27.7	8706.157	37839.867
3284	27.7	10552.272	38617.023
5291	27.68	11882.726	39087.297
8512	27.68	14251.434	36779.02
5394	27.68	11970.812	36018.828
805	27.66	8324.143	37970.91
8537	27.66	14401.964	37583.18
243	27.66	7813.431	37471.09
4272	27.66	11237.9	35014.027
6154	27.66	12685.176	34544.707
7262	27.66	13559.296	34935.047
7867	27.64	13807.703	36025.215
4206	27.64	11178.31	33003.875
1332	27.64	8668.538	39989.195
5445	27.64	11920.486	35016.305
1053	27.64	8464.2	33369.91
3705	27.64	10630.348	33832.773
500	27.6	8147.633	36103.133
6659	27.6	12839.457	33013.906
1927	27.58	9308.372	38342.48
5666	27.58	12128.308	36201.629
1255	27.58	8764.9	37650.906
420	27.58	8142.577	38715.359
8112	27.58	14001.903	37466.715
2244	27.56	9574.375	35543.754
392	27.56	8155.991	39575.816
3945	27.56	10950.08	38192.922
4310	27.56	11308.398	36055.434
673	27.56	8246.101	34813.578
3629	27.54	10760.702	36126.352
1010	27.54	8543.508	34861.281
6985	27.52	13252.109	38214.77
5612	27.52	12268.435	34653.91
8649	27.52	14434.622	39393.27
4098	27.51	11050.013	36722.828
4536	27.51	11554.981	37188.773
746	27.51	8248.37	36231.191
7436	27.51	13403.432	39312.82
473	27.49	8004.264	37477.078
3931	27.49	10834.39	37825.031
526	27.49	8124.906	35526.211
2159	27.49	9650.45	33456.043
2825	27.47	9987.073	38701.527
1801	27.47	9096.756	38159.309
3877	27.47	10786.829	36485.242
7814	27.47	13806.265	35131.832
8334	27.47	14174.69	33237.066
7761	27.45	13860.416	33939.883
8516	27.45	14335.014	36830.102
7384	27.43	13564.062	37631.047
6080	27.43	12384.764	33347.629
4052	27.43	11137.606	38409.773
87	27.43	7833.418	34401.543
2750	27.43	10104.972	36302.098
7343	27.43	13471.463	36801.492
7522	27.41	13729.378	38315.285
3018	27.41	10184.868	35267.629
1510	27.41	8857.488	36444.91
7423	27.41	13514.655	38772.047
6601	27.39	12810.614	35065.719
463	27.39	8077.654	37538.457
4287	27.39	11302.865	35598.77
7018	27.37	13155.177	37292.676
1284	27.33	8782.268	38626.707
5927	27.33	12319.83	37037.215
6700	27.33	13020.37	33929.176
220	27.33	7890.658	36894.563
5995	27.31	12331.233	36049.477
1845	27.31	9166.918	39484.398
1997	27.29	9431.061	36668.664
1753	27.29	9113.079	36572.211
3992	27.29	10933.595	39908.336
5361	27.29	11993.187	37072.27
7921	27.29	13854.865	37660.328
6280	27.29	12502.1	37099.898
8457	27.29	14348.343	35269.641
6705	27.29	12996.816	34030.293
5829	27.28	12336.8	39319.98
6934	27.26	13346.824	39465.008
1514	27.26	8955.05	36316.836
1765	27.26	9153.315	36872.516
3045	27.26	10320.553	34716.047
6029	27.26	12482.939	34819.566
5174	27.24	11851.594	37247.355
475	27.24	8069.57	37217.184
3057	27.24	10342.626	34445.961
5278	27.24	11994.652	39489.637
5171	27.24	11828.152	37196.199
3928	27.24	10795.149	37771.383
4350	27.22	11272.961	36686.922
8186	27.22	14074.047	35548.813
755	27.22	8357.752	36382.258
3000	27.22	10314.918	35803.586
8073	27.2	14193.609	38651.633
2778	27.18	10062.834	37041.199
8199	27.18	14192.45	35152.23
3664	27.18	10677.166	35090.746
3566	27.16	10592.697	37920.805
3172	27.16	10539.035	35211.91
7818	27.14	13839.025	35167.895
256	27.14	7928.144	37774.262
2861	27.14	10314.5	39801
369	27.14	7883.415	39785.137
[truncated: 3,352 more rows]
