# Supplementary material for: Insights on the Control of Yeast Single-Cell Growth Variability by Members of the Trehalose Phosphate Synthase (TPS) Complex
Source: Front Cell Dev Biol. 2021 Jan 28;9:607628. doi: 10.3389/fcell.2021.607628 (PMC7876269; doi:10.3389/fcell.2021.607628)
Supplement: Supplementary file 2 [file Data_Sheet_1.ZIP › final_code/input_datasets/Ntd-TSL1_SortedCells5_control_t3.csv]

Id	Area (µm²)	Centre X Position (µm)	Centre Y Position (µm)
9391	173.4	11994.447	34211.762
12022	168.84	13171.939	38400.395
11970	138.08	13344.398	39164.699
8617	128.92	11680.733	34187.875
5810	128.62	10284.384	35368.844
15180	128.18	14482.911	35144.043
13717	127.76	13930.511	38578.793
14896	124.23	14595.57	39090.402
11235	121.68	12873.974	35692.176
12188	118.56	13149.564	35725.336
7956	116.38	11342.943	37794.289
8232	116.28	11586.911	38389.984
9407	115.61	12048.008	33834.152
6761	113.77	10764.055	33504.176
5499	111.86	9983.885	39934.016
1652	111.72	8575.796	39686.207
2976	111.71	8895.591	34903.738
14240	111.59	14194.296	34333.48
15076	111.57	14506.642	36541.859
4343	111.28	9531.615	36228.969
6744	111.13	10706.654	34115.578
12619	110.86	13547.152	36814.891
2774	110.5	8979.991	37543.125
13889	109.46	14114.564	39193.445
12741	109.14	13371.261	38572.727
5411	109.06	9947.998	38875.68
9971	108.54	12318.036	39183.777
11458	108.41	12963.058	34103.684
15141	108.3	14572.863	35611.223
1337	107.76	8339.613	35194.043
2097	107.74	8433.467	33293.082
11966	107.49	13165.095	39423.566
9409	106.19	11957.892	33894.539
12239	106.02	13230.923	34819.992
4493	105.79	9680.309	38589.297
8640	104.77	11754.692	34457.883
4942	104.75	9906.805	35145.332
2799	104.52	9055.423	37249.18
13302	103.7	13724.706	33685.406
648	103.64	7683.371	39147.922
5847	103.56	10292.64	34567.586
13116	103.47	13711.095	36130.992
15258	103.34	14592.069	34106.355
4422	103.09	9553.217	37381.715
15134	102.32	14521.865	35838.508
9760	102.28	12216.135	37607.434
2814	101.82	9057.005	37095.438
282	101.69	7973.415	35797.254
8069	101.48	11274.735	39470.688
12728	100.92	13491.578	38385.215
902	100.6	8106.121	37458.422
9271	100.54	12059.442	36208.496
8512	100.17	11597.885	33827.027
9074	99.79	12028.229	39206.098
11575	99.66	12951.514	35933.109
12740	99.64	13518.739	38567.129
3741	98.95	9464.38	38348.172
15061	98.68	14434.703	36951
5517	98.64	10234.441	39995.461
5351	98.53	10126.2	37947.605
6446	98.43	10562.546	39251.098
11138	98.03	12754.746	36566.016
12072	97.99	13324.133	37501.664
15304	97.63	14557.655	33385.711
14362	97.32	14334.83	33947.148
1048	97.15	8179.215	35007.785
4290	97	9684.841	35601.797
10568	96.5	12704.055	35899.734
13238	96.19	13742.925	34691.043
3621	96.09	9442.358	39879.262
9510	95.79	12207.867	33638.035
3016	94.47	8852.505	34202.23
1474	94.33	8371.064	37455.695
15031	94.12	14467.578	37368.621
14365	93.39	14417.268	34102.363
2261	93.32	8697.197	35007.184
1720	93.3	8601.439	38691.297
13309	93.3	13614.443	33726.836
3204	92.97	9241.455	34616.066
12966	92.7	13591.521	38620.074
5849	92.65	10314.442	34570.461
10204	92.53	12470.612	35850.539
11473	92.46	13132.245	34326.777
5355	92.28	9919.711	38026.34
13007	92.26	13659.728	37519.586
13642	92.09	13899.451	37677.949
10236	92.03	12319.828	35180.551
8399	91.65	11618.462	35853.277
7595	91.48	11205.792	34495.102
12524	91.4	13425.984	35496.238
935	91.25	8074.168	36567.383
15262	91.02	14425.734	33822.074
5606	90.89	10141.391	38627.793
2012	90.81	8563.208	34499.488
2198	90.79	8833.613	34349.59
7331	90.48	11002.793	38316.715
2938	90.37	9048.929	35093.023
415	90.33	7651.974	37104.332
4697	90.31	9842.898	38907.086
10245	90.14	12353.027	34945.281
9374	90.1	12018.275	34575.32
7681	89.51	11405.562	33029.324
2068	89.43	8490.308	33714.809
5897	89.37	10316.913	33576.48
2955	89.18	9022.591	35251.781
7653	88.97	11175.161	33335.117
14266	88.78	14051.574	33880.309
11393	88.72	12746.271	33082.078
15036	88.61	14627.786	37439.16
6221	88.49	10352.162	37957.043
1325	87.59	8360.422	35036.422
3986	87.55	9360.512	34811.34
4921	87.53	9895.436	35423.797
11260	87.26	12768.543	35186.645
13267	87.09	13624.121	34157.027
6726	87.05	10597.908	34135.688
5028	86.81	9842.721	33820.719
233	86.77	7731.292	35052.359
13312	86.48	13745.639	33741.539
3950	86.35	9443.744	35560.387
9293	86.1	11908.36	35637.715
11894	85.73	12968.248	39933.84
2682	85.62	8934.574	39150.172
12912	85.54	13767.822	39155.996
13934	85.46	14045.457	38784.383
11297	85.2	12900.886	34456.281
1837	85.1	8431.876	37148.16
9123	85	11854.706	38630.066
9352	84.87	11965.837	34913.105
2341	84.81	8646.962	36017.621
2243	84.7	8734.027	34828.227
9980	84.58	12418.297	39036.711
12445	84.24	13380.956	34246.461
12025	84.12	13294.411	38150.711
5004	84.03	9711.199	34189.82
4209	84.03	9489.687	34106.656
8486	83.99	11565.936	34584.238
8373	83.61	11423.63	36130.648
10839	83.57	12531.43	39448.461
8036	83.26	11264.376	38957.617
5466	83.07	9955.969	39480.637
4274	82.92	9693.248	35403.809
14138	82.88	14098.299	35622.301
9922	82.76	12453.976	39754.707
13181	82.76	13774.931	35315.465
4301	82.55	9523.79	35754.813
873	82.21	8191.83	37958.391
5137	82	10109.419	34286.078
13870	81.6	14184.49	39298.227
12993	81.52	13587.005	37957.52
2535	81.42	8657.688	39221.145
12678	81.37	13442.908	37663.52
14672	81.35	14239.928	38249.734
14176	81.31	14119.675	35397.738
203	81.27	7968.535	34754.953
8561	81.17	11650.441	33186.926
5119	81.14	9946.373	33990.051
10878	81.12	12731.095	39765.473
14724	80.96	14336.201	38914.906
2905	80.94	8951.269	35695.996
11865	80.81	12923.429	39608.051
8761	80.77	11692.415	36424.063
3812	80.73	9435.155	37580.934
2478	80.58	8707.043	38380.219
5733	80.58	10141.016	36595.234
2320	80.48	8779.135	35745.316
13490	80.43	13994.004	35408.973
465	80.43	7702.388	37582.508
5940	80.2	10282.465	33118.27
5342	79.91	9928.157	37854.227
11592	79.91	12926.78	36104.367
68	79.72	7725.086	33578.641
12230	79.72	13149.739	35010.793
6861	79.58	10781.969	34478.305
8746	79.58	11824.513	36164.555
2075	79.39	8599.225	33504.379
4516	79.34	9540.325	38927.289
8382	79.2	11547.921	35988.809
2692	79.2	8883.905	38981.684
9603	79.12	12103.44	35192.875
5463	79.11	10088.777	39456.793
10774	78.99	12549.502	38757.422
9254	78.95	12025.687	36267.859
3935	78.89	9402.147	35673.289
3018	78.88	9050.69	34212.328
7467	78.88	11168.499	36236.844
5082	78.82	10119.383	33103.875
4078	78.55	9370.258	33566.828
7808	78.49	11232.875	35426.098
2992	78.47	8870.981	34480.895
741	78.42	8096.207	39884.371
2808	78.38	9025.607	37045.313
9898	78.3	12245.145	39602.605
11190	78.28	12901.577	36143.691
15085	78.19	14623.344	36638.863
8998	78.09	11830.238	39744.625
14951	78.01	14561.274	38153.172
3504	77.82	9181.333	38823.801
13871	77.82	14127.992	39305.82
4702	77.57	9807.001	38649.277
4412	77.52	9664.71	37234.926
1384	77.5	8285.274	35889.625
11343	77.48	12707.874	33944.102
215	77.38	7665.605	34892.063
13704	77.36	13796.099	38399.219
2881	77.34	8845.667	35999.523
12502	77.34	13538.912	35229.563
11192	77.21	12837.598	36152.762
14058	77.15	14190.424	36852.293
5427	77.13	10079.391	39041.285
4937	77.08	9722.211	35378.246
3189	77.04	9089.773	34415.91
4091	77.04	9446.924	33409.727
5853	76.98	10181.842	34315.695
7710	76.88	11357.646	33617.531
9831	76.77	12134.964	38730.754
9883	76.75	12275.389	39402.758
505	76.54	7799.209	37941.281
2754	76.52	8851.292	37834.395
1082	76.48	8134.655	34552.066
1723	76.48	8452.015	38705.441
11214	76.44	12910.416	35766.754
6374	76.44	10683.527	39818.113
4669	76.37	9744.84	39188.594
10259	76.35	12480.026	34781.586
9957	76.33	12479.422	39320.305
7521	76.17	11179.148	35453.121
5458	76.14	10094.069	39428.008
12804	76.1	13564.094	39556.703
10309	76.06	12320.15	34004.594
2025	75.91	8490.076	34375.215
4994	75.89	9834.384	34411.523
12930	75.87	13617.321	39051.813
7712	75.87	11275.108	33668.203
210	75.79	7688.827	34791.715
5486	75.73	10067.439	39717.484
5117	75.68	10000.11	33898.883
8713	75.45	11846.559	35532.211
7998	75.31	11353.1	38442.16
7211	75.27	11045.401	39994.16
14550	75.26	14273.409	36695.621
3636	75.08	9295.993	39684.254
7985	75.06	11214.658	38202.207
5590	74.97	10336.972	38701.211
9086	74.93	12012.321	39057.375
15206	74.93	14631.172	34914.586
8226	74.91	11620.023	38329.832
5489	74.91	9958.518	39727.098
12256	74.78	13300.247	34626.473
4030	74.6	9487.8	34443.445
13092	74.57	13662.29	36460.516
1213	74.53	8375.448	33183.512
8703	74.53	11818.741	35404.457
6223	74.53	10472.523	38013.324
3716	74.47	9489.097	38747.098
13858	74.37	14093.382	39751.207
2916	74.37	9022.437	35510.969
8520	74.34	11624.649	33659.535
11383	74.3	12881.793	33250.531
10359	74.28	12485.3	33186.543
8511	74.11	11488.093	34109.309
13372	74.03	13949.094	33438.301
13284	73.99	13778.877	34093.73
3019	73.91	8909.488	34212.344
11442	73.9	13061.612	33820.691
2315	73.8	8784.87	35660.238
13793	73.74	13877.23	39672.691
9219	73.7	11987.712	36907.742
6670	73.63	10685.499	35265.457
11663	73.61	13089.345	37116.328
14818	73.59	14576.007	39875.137
8196	73.46	11622.226	38846.855
11467	73.42	12948.815	34230.695
10992	73.4	12730.658	38539.656
3388	73.4	9099.477	37077.113
12121	73.36	13162.159	36660.832
8786	73.32	11770.005	36830.977
10954	73.3	12904.712	39051.938
2002	73.26	8628.981	34717.793
12135	73.24	13238.638	36246.02
15190	73.21	14579.716	34994.914
12257	73.09	13141.168	34636.738
2077	73.09	8555.006	33524.301
11566	73.05	13129.433	35752.008
9829	72.8	12270.598	38691.316
14389	72.73	14348.248	34500.949
8246	72.71	11633.399	38279.277
13886	72.67	14121.326	39133.523
4939	72.67	9846.401	35120.555
8151	72.55	11526.546	39354.047
10383	72.55	12641.116	33050.918
7852	72.25	11311.997	36254.691
12108	72.25	13164.613	36839.344
13824	72.19	13860.885	39933.996
9055	72.15	11974.501	39289.609
9312	72.1	12057.599	35253.906
12198	72	13325.841	35492.352
10419	71.96	12630.622	33732
13893	71.9	14197.063	39269.344
11912	71.85	13138.92	39851.547
9163	71.83	11919.45	37973.277
1980	71.77	8439.017	34775.359
4608	71.73	9892.305	39765.66
7588	71.73	11173.703	34296.145
12865	71.71	13706.112	39642.254
6107	71.64	10351.179	36085.098
13347	71.58	13769.748	33187.863
2186	71.54	8755.5	34105.371
10823	71.54	12563.309	39326.578
11320	71.52	12743.081	34179.434
9132	71.5	11997.117	38198.746
10853	71.42	12597.941	39642.578
595	71.39	7943.633	38756.027
12517	71.37	13481.506	35392.465
4579	71.37	9633.248	39720.391
1812	71.29	8564.44	37344.848
7037	71.29	10970.633	37927.68
7465	71.21	11060.008	36495.793
7466	71.21	11021.562	36540.289
6260	71.19	10517.777	38422.055
4507	71.12	9511.256	38757.422
14502	71.12	14299.181	35987.074
5333	71.12	9981.628	37706.602
9028	70.98	12058.202	39985.699
2842	70.97	9019.698	36597.801
8922	70.95	11806.77	38747.5
8042	70.79	11413.962	39081.258
6939	70.77	10790.328	36173.598
5001	70.7	9890.836	34147.348
14165	70.66	14192.879	35254.242
12321	70.64	13344.074	33666.789
14216	70.64	14180.218	34901.84
12292	70.62	13233.671	34248.598
8709	70.56	11806.569	35516.219
3194	70.56	9093.004	34467.246
12227	70.54	13300.924	34936.91
940	70.52	8050.104	36631.449
13394	70.52	13865.729	33873.629
2699	70.37	8853.622	39055.789
13158	70.35	13760.963	35710.754
13114	70.22	13609.436	36109.211
8435	70.22	11624.564	35190.609
14884	70.16	14492.291	39267.086
3221	70.14	9123.469	34770.016
14076	70.1	14166.933	36404.684
7617	70.06	11166.392	33871.656
2033	70.05	8622.819	34170.551
7522	70.03	11199.842	35482.672
8176	70.03	11494.845	38969.859
8731	70.01	11813.491	35891.746
14156	69.95	14120.436	35487.035
7925	69.91	11301.767	37372.48
8869	69.89	11823.944	37989.793
3977	69.89	9403.653	34952.363
11713	69.85	13008.608	37754.328
4208	69.82	9628.708	34105.828
7810	69.8	11405.146	35461.758
3776	69.72	9373.804	37894.941
7374	69.7	11199.654	37862.754
1594	69.64	8303.956	39540.641
8397	69.64	11607.653	35825.313
7603	69.61	11010.675	34007.559
10498	69.55	12655.71	34933.707
11161	69.53	12850.249	36491.434
7790	69.43	11404.556	35049.355
2848	69.38	8869.152	36683.551
8616	69.32	11640.828	34166.289
4031	69.26	9439.002	34149.063
11179	69.13	12768.72	36346.898
15090	69.09	14572.901	36664.707
10116	69.07	12296.518	36778.516
2839	69.03	8885.342	36829.309
14313	68.95	14227.241	33080.289
1817	68.93	8616.568	37428.512
8664	68.93	11655.038	34837.762
11582	68.86	13061.792	36008.273
8395	68.86	11584.512	35804.855
3752	68.86	9356.274	38285.734
12885	68.84	13680.273	39589.895
4543	68.8	9544.943	39311.559
11476	68.8	12929.074	34372.453
13971	68.76	14100.862	38239.934
1126	68.7	8184.773	33875.996
11135	68.7	12825.784	36545.164
8281	68.69	11485.976	37805.066
9378	68.69	11928.705	34394.18
13859	68.63	14076.433	39453.551
10382	68.59	12674.336	33031.688
13476	68.53	13808.421	35153.934
15060	68.48	14630.186	36886.148
6428	68.48	10714.294	39274.359
8351	68.38	11599.011	36391.105
11870	68.36	12943.794	39662.793
7637	68.34	11134.605	33503.262
12980	68.28	13626.371	38004.863
14099	68.26	14130.474	36059.563
12952	68.26	13606.598	38767.863
5705	68.23	10266.718	37042.395
5858	68.15	10184.868	34132.512
9434	68.13	11909.721	33611.984
1281	68.07	8391.491	34356.043
11831	68.02	12965.498	39223.176
14424	68.02	14368.059	35167.359
7523	67.94	11159.906	35514.344
11188	67.92	12720.179	36100.723
2046	67.92	8565.326	34070.453
13299	67.9	13582.581	33663.371
12350	67.9	13209.58	33241.48
14308	67.9	14138.35	33029.32
1332	67.86	8325.419	35146.605
14269	67.84	14203.451	33916.496
13578	67.8	13967.106	36677.449
13516	67.8	13929.009	35837.547
9408	67.75	11907.568	33876.902
13279	67.75	13621.603	33990.809
4927	67.73	9752.712	35550.238
14085	67.65	14203.728	36237.973
15158	67.63	14473.685	35415.195
11811	67.59	13107.609	38914.105
6500	67.54	10763.215	38157.305
915	67.48	8183.324	37070.57
9272	67.4	11963.528	35925.711
13912	67.4	14162.662	38892.039
12908	67.38	13778.442	39141.273
14113	67.36	14145.576	35956.426
12038	67.23	13259.749	38092.008
8644	67.23	11819.585	34494.746
15074	67.17	14491.843	36812.863
15077	67.13	14614.951	36544.219
13366	67.13	13872.303	33299.016
10886	67.1	12710.895	39852.547
5726	67.06	10242.704	36772.711
13950	67.04	14160.347	38369.207
7871	67	11413.243	36577.879
6622	66.98	10760.514	36274.891
8174	66.92	11616.592	38954.352
14599	66.89	14402.148	37309.141
8178	66.87	11520.348	38995.48
13057	66.87	13712.584	36968.91
13820	66.87	13969.036	39899.633
4383	66.85	9677.178	36893.824
4654	66.75	9766.191	39576.422
2497	66.75	8637.713	38661.879
3847	66.75	9405.494	36886.359
13359	66.71	13954.014	33115.078
6098	66.71	10478.603	35937.664
6772	66.71	10649.689	33382.941
10744	66.71	12706.168	38328.91
2011	66.69	8550.749	34495.785
3214	66.69	9150.815	34700.531
13754	66.67	13994.625	39107.57
3069	66.66	8917.317	33389.77
3719	66.66	9365.507	38488.656
4203	66.64	9678.878	34071.91
13174	66.58	13651.88	35255.723
6558	66.58	10634.583	37454.672
9629	66.54	12150.816	35580.559
5588	66.52	10271.167	38926.453
4584	66.5	9539.468	39804.445
3679	66.5	9450.957	38964.41
2658	66.48	9005.583	39325.133
7915	66.44	11226.935	37190.988
8865	66.43	11653	37937.813
4016	66.37	9297.915	34540
15311	66.31	14530.892	33167.547
11857	66.29	12962.155	39438.352
2050	66.27	8624.688	33829.398
8260	66.16	11503.292	37860.445
7456	66.14	11022.624	36655.789
13656	66.08	13968.264	37792.527
1879	66.06	8528.549	36459.5
7560	66.06	11184.949	34791.074
4453	66.04	9702.476	37923.734
2984	65.97	9032.814	34677.105
7413	65.97	11011.756	37206.227
1776	65.95	8582.69	37832.531
7252	65.93	11173.73	39400.98
12189	65.87	13261.855	35446.977
9672	65.87	12141.729	36183.523
11468	65.83	12932.257	34312.098
3681	65.81	9412.524	38973.465
1951	65.79	8467.68	35318.996
5447	65.79	10096.881	39252.809
3576	65.76	9217.772	39645.883
4452	65.76	9600.678	37886.285
13152	65.64	13579.831	35657.523
10303	65.62	12319.946	34163.246
6603	65.62	10738.228	36637.871
13259	65.6	13773.385	34334.543
12301	65.58	13286.291	34064.398
12923	65.56	13588.716	38957.773
2990	65.56	9015.295	34458.629
8496	65.53	11538.241	34179.754
5107	65.51	9954.743	33718.027
15241	65.51	14600.572	34252.793
11432	65.49	13084.869	33533.938
7713	65.45	11369.501	33677.406
2021	65.45	8442.322	34335.902
6115	65.41	10410.226	36231.5
87	65.39	7655.29	33722.699
15225	65.39	14600.439	34380.957
6051	65.35	10353.397	35105.703
727	65.35	7931.911	39925.473
3596	65.35	9242.893	39872.742
4975	65.33	9845.423	34644.875
957	65.31	8153.608	36246.727
13008	65.31	13765.152	37522.336
11347	65.3	12898.475	33696.93
12280	65.22	13337.849	34375.445
832	65.22	8197.75	38534.609
13104	65.2	13613.083	36278.773
13657	65.2	13973.674	37810.922
12056	65.16	13302.954	37809.926
1582	65.16	8264.461	39410.215
5049	65.12	9853.669	33447.336
13783	65.1	13864.534	39536.469
2952	65.08	8993.294	35211.219
2274	65.08	8802.853	35190.367
15143	65.07	14498.897	35614.254
3871	65.03	9403.592	36637.484
13180	65.01	13776.291	35300.523
9695	64.99	12232.817	36661.441
8692	64.99	11707.111	35242.621
1476	64.99	8412.656	37488.969
8085	64.97	11370.264	39688.555
11352	64.95	12708.711	33729.906
2389	64.95	8842.604	37028.875
763	64.87	8166.587	39478.832
8320	64.82	11577.508	37102.449
7665	64.8	11129.179	33204.816
4481	64.8	9572.327	38375.895
10694	64.78	12636.055	37605.711
3075	64.76	8988.555	33199.992
12249	64.7	13345.482	34899.715
11444	64.66	13127.019	33851.516
10582	64.66	12641.672	36122.41
14327	64.64	14361.705	33459.227
3006	64.61	8947.66	34373.164
1870	64.59	8478.478	36665.531
1023	64.57	8023.408	35296.98
12308	64.53	13261.164	34120.141
2223	64.51	8815.856	34604.832
10148	64.51	12455.623	36468.77
7574	64.49	11105.31	34884.457
1360	64.49	8383.699	35586.719
10228	64.49	12446.948	35342.668
9511	64.49	12081.099	33662.66
3972	64.47	9457.37	35231.277
15194	64.47	14632.749	34792.758
516	64.45	7664.322	38057.191
7310	64.43	11169.534	38684.297
11937	64.41	13260.003	39460.066
10651	64.41	12583.189	36970.164
11369	64.4	12901.521	33632.285
11504	64.4	12946.909	34841.359
6476	64.38	10773.321	38685.445
3857	64.36	9488.662	36730.5
5814	64.36	10246.033	35184.352
13800	64.36	13876.478	39735.281
3818	64.34	9317.165	37645.176
8258	64.3	11615.257	37842.453
9526	64.28	12157.547	33865.598
9562	64.26	12279.78	34456.477
15218	64.22	14544.346	34495.805
141	64.22	7903.002	34144.516
6987	64.17	10931.116	37063.246
7039	64.15	10787.378	37936.578
7355	64.11	11054.371	38281.469
885	64.09	8197.918	37548.715
5560	64.07	10275.689	39272.871
7587	64.05	11195.798	34294.148
10109	64.03	12298.086	37007.77
12008	64.01	13153.965	38750.195
14643	63.99	14279.11	37882.816
3891	63.99	9465.608	36153.488
302	63.99	7803.492	35998.738
3913	63.95	9386.3	35780.762
10473	63.95	12611.376	34508.324
13845	63.94	14194.934	39900
6840	63.92	10956.2	34109.141
13042	63.92	13724.915	37064.328
2791	63.92	9020.491	37460.73
3884	63.86	9469.546	36328.777
1077	63.84	8143.498	34502.816
3778	63.82	9372.305	37908.176
3237	63.78	9226.022	34889.57
6791	63.74	10832.701	33097.633
12115	63.72	13302.05	36599.313
8163	63.69	11477.251	39164.324
11879	63.67	12994.638	39740.754
11492	63.67	12924.989	34646.715
359	63.65	7782.974	36509.477
6986	63.65	10800.603	37035.004
7236	63.65	10999.683	39502.051
12719	63.65	13494.783	38229.008
10540	63.63	12677.161	35402.496
4475	63.61	9676.886	38254.254
9969	63.61	12438.031	39123.652
1603	63.57	8265.839	39693.109
9520	63.53	12100.417	33773.102
8966	63.51	11793.038	39334.285
12128	63.48	13351.163	36387.551
3708	63.46	9328.622	38702
13456	63.46	13985.974	34875.922
489	63.46	7842.39	37798.445
10876	63.4	12750.5	39756.301
3364	63.4	9103.536	36685.914
11246	63.4	12884.928	35488.219
13196	63.34	13761.373	35190.777
14680	63.3	14362.04	38355.777
7316	63.28	11016.522	38750.141
14952	63.28	14620.612	38159.957
95	63.27	7666.119	33814.758
14075	63.25	14020.192	36402.871
6358	63.25	10445.704	39912.383
14328	63.21	14213.545	33469.324
9315	63.19	12000.184	35291.438
10356	63.19	12490.566	33440.941
6491	63.19	10627.719	38556.609
4027	63.19	9396.3	34383.359
4725	63.19	9772.544	38599.477
5255	63.17	10061.198	36443.813
13579	63.15	13993.297	36704.648
5092	63.15	10044.47	33308.129
12482	63.15	13555.7	34910.043
3893	63.13	9278.691	36174.309
1874	63.13	8569.02	36420.992
13155	63.11	13717.935	35683.066
10114	63.11	12477.509	36724.957
12291	63.11	13176.463	34227.852
7948	63.07	11347.54	37697.848
10392	63.07	12684.364	33207.441
2998	63.07	8944.711	34564.93
14611	63.05	14383.484	37467.23
1542	63.05	8364.992	38693.984
3054	63.04	8880.49	33793.508
9129	63.02	12038.291	38421.934
8856	63.02	11656.927	37798.563
13346	63	13597.611	33178.676
513	63	7929.072	38025.113
2891	63	8932.597	35834.313
5012	62.96	9859.825	34266.574
611	62.94	7675.522	38858.941
8494	62.94	11619.232	34154.461
1527	62.92	8332.69	38453.371
5572	62.9	10263.411	39060.492
7344	62.9	11190.149	38150.281
8956	62.86	11845.139	39149.164
9226	62.84	12049.528	36760.617
5600	62.84	10348.21	38494.055
14153	62.79	14097.864	35454.527
5013	62.77	9741.685	34270.289
4014	62.77	9297.104	34528.211
8951	62.77	11850.596	39082.57
8209	62.75	11506.153	38750.375
2917	62.75	8949.369	35511.891
4931	62.73	9780.25	35292.723
11509	62.71	12955.456	34901.406
5721	62.69	10242.164	36704.688
6720	62.69	10762.869	34365.988
9324	62.67	11977.783	35156.688
5198	62.67	10060.102	35408.996
7819	62.67	11289.27	35635.988
2188	62.67	8633.847	34129.648
6451	62.65	10720.39	38972.461
5866	62.63	10299.76	34218.922
9658	62.63	12243.952	36003.945
13179	62.61	13690.781	35293.59
13801	62.59	13794.555	39737.086
3387	62.56	9255.505	37071.43
14693	62.56	14216.434	38548.605
8903	62.54	11715.534	38522.578
8450	62.54	11537.881	35028.965
1589	62.54	8268.639	39490.121
3805	62.52	9317.522	37798.66
8931	62.5	11731.314	38895.469
5944	62.5	10500.786	33116.055
13025	62.5	13765.359	37397.117
3635	62.5	9447.282	39654.016
12137	62.48	13339.754	36277.07
3898	62.46	9326.465	35954.531
8961	62.44	11636.414	39238.672
6769	62.44	10763.921	33332.227
8385	62.44	11421.79	36030.785
7100	62.42	10946.919	38853.688
6453	62.4	10651.785	39025.34
13146	62.38	13743.725	35581.34
14000	62.38	14114.778	37820.711
13770	62.35	13925.534	39312.773
12754	62.35	13482.623	38859.066
13653	62.33	13817.677	37782.133
10082	62.33	12421.103	37430.773
1741	62.33	8420.219	38313.602
713	62.31	7942.822	39784.828
7551	62.31	11011.497	34972.078
15293	62.29	14521.709	33595.574
11164	62.27	12814.092	36232.867
4967	62.25	9838.717	34858.746
15148	62.23	14562.896	35664.633
12461	62.23	13562.107	34475.012
12158	62.23	13251.095	36165.063
13090	62.23	13605.913	36436.008
7482	62.21	11194.329	36146.723
10271	62.19	12445.655	34647.094
9835	62.19	12096.676	38791.457
7048	62.19	10990.311	38104.125
13970	62.17	14171.533	38227.91
14629	62.17	14397.021	37756.516
13400	62.15	13958.175	34044.52
715	62.15	7692.8	39797.125
15043	62.12	14609.111	37229.895
3649	62.08	9370.611	39482.332
10211	62.06	12308.178	35619.453
13514	62.06	13936.278	35826.492
6722	62.06	10731.211	34393.988
11606	62.04	13089.395	36374.129
13608	62.02	13945.994	37130.051
6619	62	10747.811	36244.859
2170	62	8698.099	33955.363
4784	62	9820.591	37822.176
12562	62	13428.161	36047.762
5656	61.98	10150.622	37959.516
12169	61.94	13219.894	35735.23
11092	61.94	12849.672	37268.164
970	61.94	7994.755	36141.23
15013	61.92	14590.147	37531.902
7334	61.92	11007.724	38362.863
9290	61.92	12053.492	35595.785
1901	61.92	8630.924	36400.254
3101	61.91	9235.286	33146.613
2175	61.89	8800.9	34007.293
1152	61.89	8165.122	33503.645
9927	61.89	12424.966	39864.691
12452	61.85	13513.774	34328.48
5138	61.85	9957.787	34295.215
5771	61.85	10286.851	35952.434
113	61.79	7706.64	33959.227
14792	61.75	14277.888	39865.469
11804	61.75	12990.711	38844.664
32	61.75	7977.271	33284.242
12171	61.75	13339.041	35758.465
3351	61.73	9263.849	36508.262
12724	61.73	13408.413	38318.816
10430	61.71	12537.608	33887.555
12459	61.69	13413.914	34442.004
4087	61.68	9349.86	33324.535
6695	61.66	10705.806	34814.816
1809	61.64	8502.802	37589.387
14894	61.64	14632.147	39043.332
10602	61.64	12596.487	36400.77
5792	61.62	10207.174	35589.629
12396	61.62	13354.461	33492.18
5020	61.6	9901.996	34039.93
5295	61.6	10039.661	37091.074
6860	61.58	10945.182	34466.664
1678	61.58	8531.879	39287.801
9801	61.56	12078.55	38401.734
644	61.54	7691.132	39097.008
10527	61.54	12635.117	35337.797
2937	61.52	8980.312	35413.316
626	61.52	7789.669	39007.129
12026	61.5	13224.189	38156.715
7089	61.5	10987.262	38680.492
15261	61.5	14454.93	33808.809
995	61.48	8009.416	35854.938
5593	61.46	10225.399	38729.313
10609	61.46	12564.111	36529.363
3242	61.46	9273.848	34949.777
3035	61.46	8968.447	33842.887
11006	61.43	12722.766	38388.184
5802	61.43	10337.612	35541.766
3956	61.41	9288.96	35325.402
8227	61.41	11513.219	38333.105
13831	61.39	13933.852	39990.039
8460	61.35	11559.111	34819.363
4707	61.35	9897.144	38700.129
9258	61.33	12040.048	36328.094
4307	61.33	9514.372	35815.066
4682	61.33	9855.691	38965.371
3973	61.33	9372.616	35232.297
1002	61.31	8171.741	35660.043
12061	61.31	13259.444	37581.898
2487	61.29	8648.116	38548.371
3439	61.29	9253.28	37961.395
4152	61.29	9671.98	33265.629
2640	61.29	8894.333	39507.594
13371	61.27	13865.586	33423.316
4158	61.25	9543.996	33342.734
10100	61.23	12446.064	36864.359
12768	61.22	13449.918	39098.109
3855	61.22	9487.356	36999.777
3587	61.2	9123.585	39825.715
2895	61.2	9059.091	35872.219
6629	61.18	10709.015	36084.281
4585	61.14	9600.573	39818.574
11726	61.12	12941.698	37892.316
8253	61.1	11616.334	38077.398
5633	61.1	10143.489	38296.445
2452	61.1	8705.419	38039.078
4759	61.1	9919.255	38099.855
10297	61.1	12400.775	34366.813
4238	61.1	9542.202	34690.781
3580	61.1	9192.834	39707.785
11721	61.08	12932.835	37802.379
13919	61.08	14172.391	38641.105
12516	61.06	13504.089	35377.352
13204	61.06	13606.035	34950.641
11332	61.04	12910.164	34097.441
13214	61.01	13703.152	35058.859
12518	61.01	13380.536	35402.844
10290	61.01	12407.505	34313.441
7947	61.01	11348.923	37683.078
12332	61.01	13231.979	33605.02
12095	60.95	13333.851	36900.238
11333	60.95	12834.254	34106.125
8067	60.93	11360.928	39462.406
7612	60.93	11195.846	33820.273
6740	60.91	10748.406	34015.844
4570	60.89	9639.83	39548.469
14901	60.89	14632.649	38840.422
2718	60.89	8982.295	38514.594
7987	60.87	11296.965	38215.805
10399	60.87	12699.137	33314.961
12792	60.87	13372.364	39485.043
8499	60.87	11598.631	34189.887
8375	60.85	11603.173	35914.859
5793	60.85	10306.808	35625.234
1867	60.83	8472.992	36622.871
6199	60.81	10413.297	37524.527
4273	60.81	9580.607	35396.875
10534	60.81	12687.483	35365.691
13564	60.81	13894.11	36451.008
13110	60.79	13768.61	36085.09
1646	60.79	8560.239	39992.453
1903	60.78	8557.516	36122.395
3325	60.78	9259.127	36103.09
2882	60.78	8988.641	36038.723
2886	60.76	8985.592	35755.313
12017	60.76	13208.192	38326.832
14830	60.7	14610.507	39676.344
1774	60.7	8628.144	38078.117
12443	60.68	13518.548	34224.77
9549	60.66	12271.455	34283.824
2441	60.66	8639.66	37822.98
8630	60.66	11826.589	34415.555
6810	60.66	10971.446	33598.297
12102	60.62	13203.234	36991.566
6745	60.6	10776.652	33816.656
13924	60.58	14146.511	38714.133
12689	60.58	13517.562	37859.535
11036	60.55	12764.333	37898.785
10368	60.53	12412.356	33289.922
6234	60.49	10354.244	38136.227
10621	60.49	12705.424	36639.539
10556	60.49	12557.421	35656.898
12598	60.47	13432.145	36460.938
10859	60.43	12547.827	39742.684
10501	60.41	12640.162	34961.738
11997	60.41	13301.334	38874.336
4814	60.41	9739.011	37470.93
11843	60.41	13038.5	39348.348
8128	60.37	11570.122	39687.453
9610	60.37	12216.861	35307.133
8011	60.37	11413.506	38608.465
10375	60.37	12407.527	33083.211
7855	60.35	11380.934	36307.629
7253	60.33	11184.49	39401.594
8352	60.33	11619.864	36417.043
12143	60.32	13274.445	36343.242
6193	60.32	10356.977	37459.23
2385	60.32	8826.079	36970.711
5077	60.3	9890.198	33118.504
8106	60.3	11532.017	39794.992
4017	60.3	9362.884	34548.43
2866	60.3	8998.24	36080.23
7503	60.28	11066.199	35769.066
13468	60.26	13990.232	35043.109
8556	60.24	11769.921	33082.68
7762	60.24	11262.852	34477.227
13720	60.24	13935.956	38645.758
11185	60.22	12919.232	36068.664
14614	60.2	14296.641	37522.375
14319	60.18	14368.136	33262.02
7945	60.18	11416.171	37638.027
7071	60.18	10808.252	38414.898
1468	60.18	8356.591	37401.934
6818	60.18	10980.321	33742.848
9034	60.16	12000.966	39637.199
12125	60.16	13139.674	36697.332
5996	60.16	10560.396	34119.695
11203	60.14	12907.417	35940.051
13705	60.14	13876.84	38421.191
2043	60.12	8613.812	33982.289
5243	60.12	10108.177	36264.145
12888	60.1	13607.102	39286.488
1548	60.07	8329.688	38805.527
8820	60.05	11638.452	37213.027
10095	60.05	12320.375	37067.301
10351	60.03	12381.408	33323.066
7208	60.03	11108.163	39925.488
14028	60.01	14189.08	37340.234
7809	59.97	11375.942	35453.551
3617	59.95	9398.146	39850.469
6319	59.95	10556.083	39380.957
5469	59.95	10074.328	39494.895
8732	59.93	11656.017	35900.336
2152	59.91	8830.967	33712.18
5200	59.91	10114.484	35421.375
13822	59.91	13909.799	39917.414
2575	59.89	8684.209	39818.074
12698	59.87	13539.87	37984.359
5876	59.86	10188.324	34104.867
9932	59.86	12290.8	39966.203
15273	59.84	14626.114	33662.133
6725	59.82	10720.586	34129.461
11876	59.8	13134.67	39709.934
4405	59.8	9555.6	37164.859
4766	59.8	9871.968	37849.793
544	59.8	7748.308	38246.215
5095	59.8	9926.632	33399.031
6353	59.78	10415.921	39850.59
10040	59.76	12469.086	37854.254
14774	59.74	14418.243	39614.293
14949	59.74	14511.8	38443.086
2738	59.74	8983.194	38195.176
12347	59.74	13226.608	33208.699
3793	59.74	9338.58	37736.465
3310	59.72	9179.193	35873.652
10729	59.7	12669.899	38090.738
4537	59.7	9689.1	39286.938
2100	59.7	8536.402	33050.379
863	59.68	8181.851	38005.27
7541	59.66	11187.032	35166.66
11703	59.66	13016.485	37672.465
4825	59.63	9810.402	37097.719
8895	59.63	11813.048	38435.723
14439	59.63	14219.987	35279.227
6970	59.61	10889.114	36701.445
6805	59.61	10906.102	33509.625
2121	59.59	8844.713	33221.332
13529	59.59	13791.065	35980.23
3735	59.59	9431.319	38307.262
13674	59.57	13934.011	38042.555
12383	59.57	13418.298	33260.656
3117	59.57	9232.456	33363.809
9954	59.57	12344.661	39289.461
12661	59.57	13547.557	37345.422
8475	59.55	11558.727	34732.281
10699	59.55	12525.086	37705.012
12352	59.55	13272.995	33255.805
14877	59.53	14482.771	39206.488
9046	59.51	11958.556	39488.691
12277	59.51	13149.333	34352.305
4945	59.51	9717.434	35188.117
10788	59.51	12495.413	38890.766
4760	59.47	9860.156	38108.711
4575	59.47	9627.354	39662.863
14435	59.45	14398.792	35250.59
14715	59.43	14413.263	38801.453
6916	59.43	10952.024	35775.645
5501	59.42	10112.478	39951.867
2160	59.42	8743.035	33799.621
9882	59.4	12161.871	39390.012
12846	59.38	13430.418	40006.316
11263	59.36	12917.172	35226.957
12211	59.36	13151.531	35327.914
1140	59.34	8147.006	33712.816
10580	59.34	12506.617	36047.078
5794	59.34	10185.867	35650.379
5967	59.34	10505.984	33583.992
8796	59.32	11849.239	36972.84
14023	59.32	14029.079	37253.598
9234	59.3	12057.07	36846.344
9448	59.3	12019.227	33178.07
13984	59.3	14117.595	38136.992
9077	59.26	11889.857	38952.262
14194	59.26	14122.82	34945.363
642	59.26	7725.144	39087.73
5639	59.26	10201.543	38054.848
2567	59.26	8842.334	39698.859
10736	59.24	12683.633	38222.84
14740	59.24	14393.979	39087.906
12580	59.24	13508.676	36210.73
3996	59.22	9464.912	34914.16
1399	59.19	8228.699	36038.871
8112	59.19	11606.525	39836.746
14986	59.15	14628.059	37873.586
3003	59.15	9010.454	34315.344
13303	59.13	13768.315	33704.16
7550	59.13	11125.559	34956.84
14445	59.13	14300.705	35347.09
6053	59.13	10483.748	35163.012
11340	59.11	12918.499	33888
6762	59.09	10625.874	33526.504
5879	59.07	10276.255	33816.973
13763	59.07	13818.883	39256.68
10161	59.07	12486.697	36273
6591	59.07	10709.962	37017.742
9195	59.07	11904.666	37424.703
9661	59.07	12227.484	36051.203
9614	59.05	12258.421	35393.516
4555	59.05	9523.683	39373.172
15242	59.03	14632.173	34260.93
9785	59.03	12072.587	38121.035
9373	59.01	12057.29	34570.375
2453	59.01	8654.78	38060.219
11517	59.01	13048.64	35058.805
1640	59.01	8479.992	39917.148
8428	58.99	11631.243	35100.078
7655	58.99	11095.712	33345.035
6777	58.99	10736.414	33271.07
9522	58.97	12188.632	33788.055
14979	58.97	14524.442	38101.93
997	58.97	8050.875	35600.602
9853	58.96	12091.562	39015.23
11086	58.96	12829.236	37220.023
14983	58.96	14448.129	38137.492
8532	58.96	11621.545	33554.488
7598	58.96	11202.244	34193.766
11243	58.94	12899.016	35458.707
9152	58.94	12027.621	38100.824
9688	58.94	12251.795	36523.004
8681	58.94	11695.281	35090.629
4178	58.92	9681.963	33627.355
10923	58.92	12753.331	39298.52
13558	58.92	13980.963	36361.992
12861	58.92	13625.743	39990.398
9332	58.9	11989.353	34941.508
5573	58.9	10332.503	39060.676
10661	58.9	12565.55	37106.883
13390	58.9	13956.116	33810.043
8660	58.9	11821.065	34777.82
3987	58.88	9477.512	34830.805
5252	58.88	9957.438	36402.977
9602	58.86	12083.111	35182.008
10244	58.86	12429.886	34940.391
5288	58.84	10039.979	37010.91
509	58.84	7692.841	37970.141
6487	58.82	10571.176	38789.996
3980	58.82	9475.973	35045.109
12910	58.82	13755.251	39150.699
12821	58.82	13555.026	39690.988
11742	58.8	13128.745	38174.785
9325	58.78	11976.948	35178.797
1088	58.78	8151.587	34328.727
5449	58.76	10031.692	39296.535
14182	58.76	14185.843	35140.254
10737	58.76	12662.938	38225.879
14063	58.74	14108.976	36597.945
9380	58.74	11884.736	34419.711
7502	58.74	11158.863	35759.656
3352	58.73	9198.42	36534.484
3028	58.71	8850.37	34073.176
12130	58.69	13299.532	36430.184
4542	58.69	9509.492	39306.969
6547	58.67	10732.487	37602.383
4495	58.67	9613.021	38595.438
3407	58.67	9068.284	37474.43
12617	58.67	13408.075	36778.809
14374	58.67	14371.506	34233.777
8261	58.67	11605.244	37868.215
10875	58.65	12687.218	40003.074
4666	58.65	9759.571	39132.852
4672	58.65	9709.123	39228.844
11556	58.65	13081.179	35578.004
3227	58.63	9091.343	34817.691
7360	58.63	11107.98	38017.102
9066	58.63	12050.072	39114.805
9774	58.63	12074.298	37898.523
9024	58.61	12026.88	39934.109
9371	58.61	12008.614	34552.867
6835	58.61	10971.66	34025.594
8651	58.61	11775.4	34618.352
2321	58.61	8789.759	35767.867
14786	58.57	14421.641	39750.172
2745	58.57	8988.302	37996.676
12489	58.57	13557.475	35047.379
6991	58.57	10841.223	37116.383
3814	58.55	9388.595	37596.352
1892	58.55	8437.291	36327.133
4695	58.55	9914.485	38873.68
13115	58.53	13758.472	36122.18
8934	58.53	11672.581	38924.777
2544	58.53	8678.065	39369.734
12243	58.53	13314.524	34850.215
13922	58.53	14149.94	38668.789
10654	58.52	12679.926	36990.598
4928	58.52	9865.304	35561.945
15045	58.5	14625.68	37258.355
6383	58.48	10766.187	39860.211
14152	58.48	14152.174	35451.063
14243	58.48	14132.603	34367.094
1391	58.46	8279.27	35977.527
1440	58.46	8327.43	36595.098
10715	58.46	12515.165	37867.16
9413	58.46	12037.47	33932.355
9060	58.46	12042.865	39366.117
14932	58.46	14544.296	38548.043
7477	58.44	11090.753	36083.809
11595	58.42	13015.32	36156.531
7743	58.42	11400.125	34135.828
11580	58.42	13094.47	35980.906
4924	58.42	9817.794	35504.484
6058	58.42	10498.07	35240.91
11483	58.4	12939.479	34488.293
7530	58.4	10995.69	35559.004
9903	58.4	12158.668	39674.555
3868	58.4	9309.868	36579.621
13068	58.38	13687.019	36803.875
11716	58.36	13111.855	37763.031
745	58.36	8081.805	39974.652
13264	58.36	13702.509	34433.164
13295	58.34	13770.498	33931.574
9834	58.34	12245.457	38777.395
2716	58.34	8957.155	38489.754
12742	58.34	13457.504	38622.559
1013	58.32	8202.234	35540.816
5642	58.32	10314.477	38067.316
10226	58.3	12463.644	35278.977
5641	58.3	10304.174	38055.199
4496	58.3	9649.355	38617.629
7711	58.3	11209.249	33658.141
659	58.3	7879.391	39251.867
14725	58.29	14282.049	38923.074
4256	58.29	9586.169	35002.289
8473	58.27	11539.965	34709.184
14027	58.27	14111.443	37329.254
15049	58.25	14547.63	37026.609
4896	58.25	9866.414	35744.32
12651	58.25	13463.9	37235.551
11247	58.23	12819.664	35512.313
4625	58.23	9782.279	39981.074
5830	58.23	10345.045	34818.953
9157	58.21	11917.13	37838.957
13314	58.21	13661.344	33780.094
12317	58.21	13277.81	33952.859
8071	58.19	11288.848	39489.125
7357	58.19	11130.955	38299.77
2354	58.15	8681.808	36170.555
9469	58.15	12085.408	33095.281
14359	58.13	14262.818	33920.395
15028	58.11	14598.896	37348.098
1055	58.11	8114.896	34808.574
12837	58.11	13401.675	39887.703
3815	58.09	9449.184	37613.711
13781	58.09	13857.817	39489.695
7935	58.09	11402.461	37439.566
11847	58.07	13112.658	39374.566
14061	58.07	14056.051	36576.305
63	58.07	7750.648	33523.063
8471	58.06	11492.117	34684.313
15250	58.06	14578.958	34027.535
2983	58.04	9012.801	34658.379
7404	58.04	11147.098	37644.508
3909	58.04	9389.28	35756.887
15033	58.04	14572.209	37387.848
9855	58.02	12102.443	39073.957
2700	58.02	9005.773	39082.504
3517	58.02	9206.565	38925.875
9203	58.02	12016.578	37484.273
7699	58	11243.311	33445.008
13827	58	13870.634	39951.832
12394	57.98	13369.979	33486.02
900	57.98	8135.284	37450.023
11583	57.96	13127.668	36018.301
7241	57.94	11164.932	39567.668
3652	57.92	9409.505	39524.551
5621	57.9	10195.688	38464.422
4241	57.9	9492.799	34723.516
11184	57.88	12777.6	36062.629
7325	57.88	11023.757	38537.238
10914	57.88	12879.132	39534.359
3133	57.86	9269.114	33471.891
4885	57.86	9786.308	36150.664
14226	57.86	14003.515	34742.016
8396	57.86	11618.616	35807.199
3844	57.86	9294.575	37145.855
2959	57.86	8867.784	34967.629
6993	57.86	10926.89	37155.684
6481	57.84	10676.637	38758.598
10019	57.84	12444.817	38414.484
11296	57.83	12843.238	34456.289
3244	57.83	9083.552	34975.191
10611	57.83	12535.156	36547.551
981	57.81	8171.591	35958.863
9138	57.79	12037.353	38256.199
10931	57.79	12821.245	39406.98
1065	57.77	8166.285	34679.738
5989	57.77	10463.084	33954.91
3147	57.77	9126.814	33745.508
8230	57.77	11630.42	38364.793
12260	57.75	13236.009	34667.891
12721	57.75	13515.73	38257.969
9375	57.75	11966.295	34301.238
8914	57.75	11814.037	38671.203
1795	57.73	8570.442	37503.664
8461	57.73	11423.002	34844.289
15248	57.71	14537.993	33996.574
11998	57.71	13208.184	38911.742
14872	57.71	14564.474	39168.48
2038	57.71	8599.757	34226.383
3302	57.69	9240.551	35760.551
1616	57.69	8379.949	39862.668
5006	57.67	9896.064	34211.379
6945	57.67	10879.804	36254.715
1883	57.67	8627.836	36524.965
7429	57.67	11009.075	37117.973
2310	57.67	8842.505	35605.617
5231	57.65	10062.105	36032.797
1221	57.63	8262.528	33318.613
6862	57.63	10892.412	34508.965
3332	57.6	9147.85	36215.434
4603	57.6	9597.198	39992.508
11367	57.6	12734.725	33618.656
5930	57.58	10318.886	33279.41
11507	57.56	13032.151	34893.957
3756	57.56	9384.135	38019.148
9812	57.56	12218.156	38480.605
6203	57.54	10482.597	37591.656
10079	57.54	12479.726	37414.977
11683	57.52	13012.618	37352.344
4424	57.52	9499.552	37417.289
1985	57.5	8612.78	34834.648
11777	57.48	13094.359	38528.328
11769	57.48	13113.36	38450.188
11003	57.48	12839.756	38372.109
12202	57.48	13245.774	35537.734
2410	57.48	8652.833	37425.652
12732	57.46	13479.4	38467.391
2888	57.46	9040.555	35783.723
14813	57.46	14627.838	39843.375
15012	57.44	14599.079	37525.535
1214	57.42	8318.435	33187.676
9708	57.42	12226.753	36846.883
6263	57.42	10410.576	38503.422
12817	57.4	13470.02	39676.859
5925	57.38	10170.485	33210.305
6140	57.38	10355.753	36534.816
11159	57.35	12911.481	36470.414
5628	57.35	10216.485	38245.715
13193	57.33	13779.545	35139.277
10891	57.33	12912.197	39916.16
3163	57.33	9236.3	33986.742
5438	57.33	10008.585	39127.098
5889	57.31	10294.31	33767.207
14639	57.29	14255.368	37832.82
1228	57.29	8338.566	33413.164
417	57.29	7747.568	37120.656
10258	57.29	12334.886	34774.445
14304	57.27	14182.265	33177.742
10644	57.27	12494.266	36893.316
8964	57.23	11831.432	39293.793
2737	57.23	8875.019	38195.059
4573	57.23	9582.663	39608.402
12098	57.21	13186.484	36918.664
7600	57.21	11085.823	34226.711
12549	57.21	13525.524	35911.547
8204	57.21	11573.578	38667.969
7827	57.21	11413.707	35739.941
14408	57.21	14214.589	34907.047
8889	57.19	11778.337	38320.234
13542	57.16	13829.101	36123.945
9599	57.16	12143.195	35141.699
1197	57.14	8198.191	33092.617
12176	57.14	13310.17	35583.375
9445	57.14	11925.247	33439.926
10560	57.14	12668.286	35694.938
4650	57.12	9819.625	39516.258
7366	57.12	11151.2	38090.77
7096	57.1	10989.715	38788.496
14123	57.1	14069.032	35778.172
4656	57.1	9882.98	39349.125
3947	57.08	9313.511	35541.973
11571	57.06	13016.255	35840.336
7625	57.06	11182.507	33699.348
2127	57.06	8650.968	33309.695
10210	57.06	12429.153	35598.277
14886	57.04	14580.627	38976.844
5157	57.04	10015.485	34583.535
6412	57.02	10675.436	39700.484
5041	57	9897.983	33779.5
2228	57	8654.584	34626.023
12467	57	13478.687	34591.441
15238	56.96	14518.386	34220.602
7684	56.96	11257.218	33052.141
11873	56.96	13097.547	39696.188
10505	56.96	12691.901	35010.535
4059	56.94	9443.168	33879.094
916	56.94	8126.028	37076.727
4323	56.93	9574.688	36024.219
11555	56.91	13047.47	35575.781
3556	56.91	9272.418	39411.789
12776	56.91	13496.049	39268.855
4026	56.89	9475.653	34378.703
13598	56.89	13926.472	36995.715
1099	56.89	8025.854	34419.828
8927	56.89	11806.288	38824.719
4875	56.87	9873.057	36287.961
14976	56.87	14464.776	38070.555
11253	56.87	12770.878	35349.461
10953	56.83	12719.425	39049.523
12551	56.83	13509.684	35933.188
5239	56.83	9950.721	36191.035
12695	56.83	13559.771	37951.578
3026	56.83	8897.577	34027.695
15167	56.83	14554.574	35278.594
8405	56.81	11620.402	35692.207
689	56.81	7981.951	39565.453
13507	56.81	13885.664	35705.449
6455	56.81	10719.391	39068.395
3786	56.81	9287.538	37664.785
14552	56.81	14311.496	36735.41
14900	56.81	14624.15	38823.289
8984	56.77	11812.583	39553.93
13917	56.77	14144.113	38923.508
2066	56.75	8438.893	33646.297
11459	56.75	13018.871	34105.148
13241	56.73	13752.979	34709.109
12054	56.73	13194.061	37793.914
6351	56.71	10395.716	39835.516
558	56.71	7954.916	38413.078
12640	56.71	13374.912	37128.621
6885	56.7	10868.702	34974.813
9168	56.7	11917.962	37684.555
1060	56.7	8152.764	34917.375
7335	56.7	11060.184	38367.297
14178	56.68	14122.526	35101.488
2530	56.68	8782.204	39190.699
12119	56.66	13351.046	36645.551
11864	56.66	13015.563	39603.516
9647	56.64	12225.828	35835.816
8775	56.64	11718.013	36598.047
8848	56.62	11798.649	37708.492
8759	56.62	11812.524	36417.32
10880	56.62	12715.55	39774.223
2802	56.62	8862.958	37280.605
10191	56.62	12403.539	36039.398
9275	56.62	12028.429	35964.383
4114	56.62	9442.877	33279.383
13178	56.6	13732.995	35281.242
14175	56.6	14062.625	35386.305
6057	56.6	10519.559	35232.512
11664	56.6	13128.884	37118.055
27	56.6	7714.134	33233.754
15253	56.58	14502.089	34039.879
6703	56.56	10747.406	34712.242
14420	56.56	14214.298	35064.563
8316	56.54	11490.582	37029.09
8256	56.52	11446.568	38125.406
11087	56.5	12753.769	37233.23
10125	56.5	12342.796	36541.484
12050	56.5	13232.658	37694.406
13130	56.48	13700.702	35986.195
242	56.48	7959.098	35234.301
6029	56.48	10403.124	34706.813
12264	56.48	13286.461	34770.281
5079	56.48	9765.715	33141.887
10345	56.47	12345.618	33596.41
8618	56.47	11758.905	34188.715
9385	56.45	11867.015	34157.398
11351	56.45	12889.358	33716.406
12339	56.45	13167.343	33429.383
4196	56.45	9695.578	33920.719
10873	56.45	12533.379	39976.824
11719	56.43	13103.831	37778.824
8818	56.43	11815.245	37200.422
7196	56.41	11162.364	39780.215
6313	56.39	10477.336	39199.703
1567	56.37	8400.966	39085.34
2721	56.37	8948.3	38582.57
12438	56.37	13530.07	34200.68
6610	56.37	10618.406	36416.871
14047	56.35	14144.071	36915.184
3990	56.35	9468.124	34848.891
4913	56.35	9887.5	35627.891
8418	56.35	11623.704	35506.66
13614	56.35	13898.371	37268.844
6399	56.35	10765.033	39999.914
7682	56.33	11308.301	33027.246
7487	56.33	11103.694	35932.797
1031	56.33	8114.133	35098.449
14223	56.31	14131.987	34702.398
14315	56.31	14318.197	33108.27
14443	56.31	14333.186	35335.484
1488	56.31	8320.01	37758.895
4363	56.31	9670.056	36487.145
11130	56.31	12742.497	36822.504
537	56.27	7931.785	38239.754
9509	56.27	12274.276	33624.352
10554	56.27	12535.795	35579.215
9336	56.27	11920.445	34987.277
803	56.27	8025.308	39049.133
3421	56.25	9267.563	37617.68
2827	56.25	9004.194	36987.801
1414	56.25	8211.928	36232.613
6117	56.25	10545.525	36261.82
14019	56.25	14146.566	37207.277
14211	56.24	14132.036	34828.258
4398	56.24	9703.86	37099.219
1185	56.22	8109.899	33299.355
2260	56.22	8821.778	35000.133
12527	56.22	13393.913	35522.348
8402	56.22	11635.38	35677.461
12194	56.2	13183.15	35466.531
7227	56.2	11013.029	39704.453
6235	56.16	10403.484	38137.289
13539	56.16	13814.59	36079.316
3562	56.16	9094.681	39468.574
4094	56.16	9491.528	33426.406
2454	56.16	8829.841	38089.035
10104	56.14	12493.444	36911.926
663	56.12	7671.089	39318.656
10920	56.12	12898.654	39577.148
990	56.12	8119.103	36034.379
10912	56.12	12899.526	39498.652
2391	56.12	8826.68	37052.711
541	56.1	7795.834	38243.414
4310	56.1	9560.971	35855.129
1930	56.1	8521.41	35645.891
1515	56.08	8279.093	38192.852
15271	56.06	14632.003	33956.109
3723	56.04	9275.543	38568.094
12231	56.04	13283.186	35029.133
10350	56.04	12456.687	33622.172
756	56.03	8160.944	39668.574
10799	56.01	12662.565	38983.223
10590	56.01	12600.583	36187.633
9845	56.01	12120.953	38897.258
12385	55.99	13536.581	33272.434
15260	55.99	14427.498	33807.871
10184	55.97	12391.085	35949.836
12437	55.97	13536.721	34179.117
13826	55.95	13954.282	39942.379
10348	55.95	12469.615	33609.684
696	55.95	7653.966	39606.504
2957	55.93	8979.209	34941.207
8095	55.93	11229.055	39868.734
11255	55.93	12889.534	35403.773
11366	55.91	12899.77	33616.375
10982	55.91	12843.007	38731.758
7611	55.91	11067.358	33820.68
9316	55.91	11932.709	35345.578
1144	55.91	8200.427	33741.176
5360	55.89	10001.847	38106.77
2335	55.89	8801.063	35889.742
11124	55.89	12911.177	36774.344
8108	55.89	11446.907	39797.609
8426	55.89	11617.807	35353.797
14687	55.89	14369.138	38469.57
11349	55.89	12864.872	33705.078
13270	55.89	13713.768	34205.32
4252	55.89	9655.851	34913.129
976	55.89	8152.671	35915.199
2985	55.87	9032.191	34692.004
2711	55.87	8870.478	38695.391
14029	55.87	14178.645	37045.188
3068	55.87	8962.115	33352.004
12503	55.87	13382.635	35230.648
12541	55.85	13494.442	35792.055
14126	55.85	14149.392	35838.758
3261	55.85	9208.497	35246.445
12196	55.83	13330.238	35479.105
4170	55.81	9574.197	33519.676
14512	55.81	14274.845	36160.41
12748	55.8	13491.094	38758.957
10325	55.8	12488.952	33918.977
7693	55.8	11278.333	33251.27
1669	55.8	8624.7	39553.133
13546	55.78	13983.73	36167.289
7744	55.76	11211.815	34159.98
10011	55.76	12462.961	38321.262
6856	55.76	10810.995	34433.719
15230	55.74	14613.363	34431.984
7996	55.74	11315.803	38423.652
13236	55.72	13742.715	34663.605
14508	55.72	14413.692	36043.863
7329	55.72	11110.869	38569.141
1967	55.7	8441.102	34964.57
9709	55.7	12274.559	36851.352
4920	55.7	9911.394	35723.438
11813	55.68	13069.465	38919.281
5039	55.68	9715.255	33745.801
899	55.66	8169.935	37435.844
3165	55.66	9235.052	34052.695
9262	55.66	11955.606	36056.906
1129	55.64	8199.273	33894.281
2712	55.64	8857.633	38727.41
923	55.64	8177.346	36708.902
2071	55.64	8469.273	33747.051
14511	55.62	14257.726	36072.043
10665	55.62	12708.22	37146.52
9442	55.62	12028.813	33416.293
8663	55.62	11705.01	34801.832
14384	55.62	14280.462	34410.063
11132	55.62	12792.635	36833.023
4431	55.6	9572.849	37552.621
12104	55.6	13336.249	37004.156
6778	55.58	10676.549	33289.688
13144	55.57	13735.073	35879.73
4200	55.57	9563.394	34016.566
8442	55.57	11619.666	34970.777
8624	55.55	11784.192	34356.016
10548	55.55	12668.874	35494.121
13002	55.55	13750.287	37762.148
1823	55.53	8614.648	37190.551
1873	55.53	8537.082	36398.898
794	55.51	8006.929	39188.676
12060	55.49	13311.984	37574.508
13745	55.49	13945.383	38997.77
2691	55.49	8988.794	38971.207
7918	55.49	11342.555	37198.629
11523	55.47	13056.663	35136.59
5511	55.47	10264.004	39902.105
5184	55.47	10052.966	35064.293
9244	55.47	12058.591	36649.297
14570	55.47	14308.527	36904.57
14120	55.47	14155.182	35749.277
6779	55.45	10705.303	33307.527
14794	55.45	14422.942	39887.555
14259	55.45	14077.52	34006.137
7229	55.45	11112.467	39715.785
8239	55.45	11470.281	38149.316
1251	55.45	8402.328	33761.273
8724	55.45	11821.4	35713.281
5215	55.43	10115.374	35690.574
12387	55.43	13407.513	33358.438
11999	55.43	13321.249	38925.703
11949	55.43	13184.742	39588.156
3037	55.41	8997.125	33885.301
11353	55.41	12907.768	33760.797
8393	55.41	11516.127	35794.883
1356	55.41	8346.931	35542.391
624	55.41	7951.345	38998.441
3355	55.39	9138.349	36565.113
8400	55.37	11597.738	35675.18
14372	55.37	14241.689	34218.09
12924	55.35	13737.967	38961.797
4852	55.35	9898.945	36682.883
6632	55.35	10703.142	36152.516
15265	55.35	14597.623	33856.234
4148	55.35	9679.861	33171.031
3750	55.34	9296.39	38276.578
3616	55.34	9385.52	39815.863
2264	55.34	8823.917	35039.789
5143	55.32	10076.233	34394.359
7373	55.32	11110.503	37843.984
1649	55.32	8554.03	39650.066
9692	55.3	12265.1	36586.621
14828	55.3	14506.418	39600.93
5734	55.3	10287.027	36632.086
2482	55.3	8646.117	38459.738
7823	55.28	11372.614	35683.852
3091	55.28	9214.424	33009.547
2037	55.28	8544.628	34218.738
14078	55.28	14044.335	36462.387
1919	55.28	8575.24	35827.645
11375	55.28	12733.512	33455.641
6119	55.26	10540.892	36271.688
8721	55.26	11680.507	35652.832
13430	55.26	13833.313	34528.781
3156	55.26	9167.776	33839.336
181	55.26	7746.932	34450.898
6230	55.26	10483.479	38092.957
1887	55.24	8632.048	36263.395
11891	55.24	12995.438	39877.977
15286	55.24	14599.688	33795.676
338	55.24	7689.273	36347.891
221	55.22	7969.958	34939.477
13955	55.22	14207.954	38424.859
2235	55.22	8725.552	34721.832
7535	55.2	11139.593	35344.289
11315	55.2	12792.824	34383.93
504	55.2	7745.428	37939.527
6966	55.2	10949.242	36647.852
3974	55.18	9437.598	35244.453
10404	55.18	12628.71	33369.27
8577	55.18	11706.446	33502.531
4905	55.16	9718.646	35843.449
7000	55.16	10938.18	37277.449
9218	55.16	11994.839	36894.109
8756	55.16	11659.679	36408.902
12255	55.14	13314.616	34925.793
14248	55.14	14180.822	34215.711
9928	55.14	12356.498	39883.191
12320	55.12	13203.807	33652.832
6871	55.12	10781.544	34623.555
4870	55.12	9817.42	36228.098
252	55.12	7666.367	35425.852
11160	55.12	12830.468	36485.434
7817	55.12	11380.424	35584.168
9788	55.11	12267.24	38170.164
10768	55.09	12598.517	38691.867
6103	55.09	10488.087	36019.504
3820	55.09	9300.339	37363.52
8529	55.07	11510.865	33530.477
1418	55.07	8304.201	36279.406
9906	55.05	12139.327	39723.234
14021	55.05	14126.011	37228.414
14933	55.05	14487.23	38555.32
8349	55.03	11610.169	36650.461
8916	55.01	11795.206	38708.332
6585	55.01	10610.38	36886.074
5027	54.99	9913.454	33817.293
14193	54.99	14180.171	34934.113
5369	54.99	10083.737	38269.555
14042	54.99	14144.323	36867.133
13004	54.97	13719.485	37821.59
8377	54.97	11512.271	35952.016
11944	54.95	13150.134	39535.039
15240	54.95	14597.869	34228.09
15137	54.95	14618.994	35874.359
2940	54.95	9044.812	35118.531
3164	54.95	9157.095	34051.293
13618	54.93	13906.893	37285.145
9689	54.93	12272.631	36530.305
3362	54.93	9255.766	36659.629
9368	54.93	12017.197	34524.629
3331	54.91	9208.894	36179.676
4176	54.91	9664.791	33604.492
12752	54.91	13411.283	38822.633
7657	54.89	11003.009	33354.945
7060	54.89	10782.17	38288.648
4772	54.88	9819.704	37964.875
15188	54.88	14588.933	34972.516
13374	54.88	13833.698	33499.199
11934	54.88	13312.793	39701.695
11560	54.86	13103.61	35632.219
13048	54.84	13613.162	37124.695
14667	54.84	14386.766	38150.461
1086	54.84	8183.562	34322.055
12574	54.84	13548.746	36120.383
13884	54.82	14163.735	39432.578
11329	54.82	12811.32	34022.254
1979	54.82	8575.201	35084.434
5968	54.82	10454.153	33592.125
1555	54.82	8242.135	38914.258
13813	54.8	13894.453	39808.172
9584	54.8	12188.279	34824.449
13874	54.8	14025.937	39346.016
4111	54.8	9385.776	33259.57
9209	54.8	12054.086	37235.723
6465	54.8	10719.117	38853.383
13730	54.78	13986.835	38816.074
4778	54.76	9896.142	37669.809
588	54.76	7886.218	38691.41
6964	54.76	10812.665	36604.688
1608	54.76	8204.797	39747.078
11910	54.72	13299.653	39833.695
13237	54.72	13655.655	34686.852
14665	54.72	14233.551	38140.063
9870	54.72	12077.395	39262.559
8165	54.72	11555.698	39171.191
7881	54.72	11316.826	36743.055
12753	54.7	13377.125	38836.121
10316	54.7	12286.374	34068.23
14202	54.7	14210.311	35039.84
8046	54.68	11375.322	39147.023
7442	54.68	10998.883	36979.016
13306	54.68	13667.08	33720.324
13799	54.68	13844.975	39723.281
6889	54.68	10880.211	35023.016
2222	54.67	8734.337	34572.746
5045	54.67	9786.374	33643.754
12909	54.67	13709.936	39144.637
10042	54.65	12412.761	37885.09
10899	54.65	12872.484	39595.977
4856	54.65	9914.808	36399.09
6424	54.65	10615.845	39526.555
5507	54.63	10329.896	39808.074
14499	54.63	14392.361	35953.641
13352	54.63	13780.662	33276.598
6189	54.63	10486.191	37394.152
6060	54.61	10368.027	35277.809
13439	54.61	13872.456	34606.648
6938	54.59	10808.552	36171.602
6696	54.59	10654.732	34853.008
12855	54.59	13594.014	39930.898
7122	54.59	10782.24	39139.297
924	54.59	8042.98	36710.465
5219	54.59	9975.526	35769.59
11233	54.57	12788.044	35653.438
4943	54.57	9778.594	35156.613
1922	54.57	8522.051	35840.621
4999	54.57	9832.388	34446.063
6210	54.57	10545.582	37709.859
1338	54.55	8382.92	35205.316
13474	54.55	13961.668	35127.129
5779	54.53	10160.164	35749.934
11649	54.53	13134.206	36867.977
14991	54.53	14472.076	37907.594
2513	54.53	8768.314	38944.926
729	54.51	7959.568	39960.008
7354	54.51	11166.393	38273.926
4089	54.51	9490.134	33360.188
11519	54.49	12985.256	35080.145
4075	54.49	9488.12	33492.164
11308	54.49	12722.465	34512.867
7486	54.49	11163.078	35903.965
10813	54.47	12685.071	39213.656
7854	54.45	11337.49	36289.859
10223	54.45	12461.698	35545.957
8670	54.45	11652.813	34917.266
10862	54.45	12636.103	39793.652
1968	54.45	8588.767	34965.902
1314	54.44	8216.788	34842.43
5694	54.44	10293.961	37184.762
9860	54.44	12103.491	39161.723
12323	54.44	13319.747	33761.793
14799	54.44	14210.657	39944.039
12073	54.44	13202.455	37499.594
12444	54.42	13407.88	34239.09
11416	54.42	12971.073	33262.664
6156	54.42	10462.871	36760.063
9547	54.42	12161.798	34229.305
2853	54.42	9033.724	36406.531
13428	54.42	13911.544	34505.969
5697	54.4	10338.463	37271.34
10545	54.4	12621.064	35460.02
13136	54.4	13658.448	35779.371
10166	54.4	12489.474	36349.711
13266	54.4	13627.366	34142.895
11094	54.4	12898.104	37282.133
14146	54.38	14191.644	35421.047
2144	54.36	8681.763	33517.137
673	54.36	7988.238	39363.566
13425	54.36	13894.744	34467.313
2166	54.36	8778.993	33877.504
12265	54.36	13324.868	34464.398
7352	54.36	11207.453	38252.152
1590	54.34	8237.123	39490.965
4165	54.34	9684.223	33411.363
4987	54.34	9812.268	34478.883
8768	54.34	11773.225	36521.402
3414	54.34	9125.563	37589.375
8902	54.32	11820.296	38514.109
8140	54.32	11547.734	39497.484
2632	54.32	9052.549	39736.875
12956	54.32	13629.302	38502.043
12814	54.32	13553.575	39654.641
12306	54.32	13289.697	34096.27
2393	54.3	8697.088	37153.266
1123	54.3	8106.933	33859.531
961	54.28	8190.563	36278.879
5813	54.26	10289.003	35183.281
10032	54.26	12356.975	38234.008
3791	54.26	9410.178	37726.574
11048	54.26	12850.883	37764.5
13894	54.26	14016.795	39271.098
7351	54.26	11102.523	38250.984
5534	54.24	10262.544	39335.145
6049	54.24	10416.287	35092.254
8918	54.24	11701.061	38721.344
5708	54.24	10214.802	37108.43
12364	54.22	13305.895	33054.801
2179	54.22	8636.873	34037.168
1739	54.22	8556.396	38620.883
11427	54.22	12993.431	33484.789
11058	54.22	12896.855	37570.16
7596	54.22	11207.116	34536.086
10726	54.22	12595.375	38046.707
2944	54.22	9030.986	35152.891
13562	54.22	13840.654	36411.012
1766	54.22	8611.248	38006.996
1514	54.21	8307.141	38174.34
9	54.19	7979.814	33074.184
8481	54.17	11475.944	34506
812	54.17	8085.708	38807.895
4719	54.15	9742.301	38514.898
14425	54.15	14266.176	35183.863
4438	54.15	9680.963	37628.512
327	54.15	7724.805	36233.039
3132	54.13	9247.225	33459.609
3824	54.13	9361.269	37471.977
3376	54.13	9118.372	36946.141
12312	54.13	13334.085	33872.43
14392	54.13	14366.315	34532.398
7732	54.13	11358.485	33906.426
14535	54.13	14343.919	36497.934
5809	54.11	10156.758	35356.195
8917	54.11	11642.197	38716.445
9846	54.11	12087.921	38899.328
5651	54.09	10158.009	37875.773
9249	54.09	11976.154	36464.367
10564	54.09	12515.62	35783.645
9393	54.09	12044.982	34229.383
11825	54.09	12990.283	39076.02
6178	54.09	10551.601	37192.148
13010	54.09	13690.008	37585.012
3527	54.07	9224.514	39063.531
7599	54.07	11136.624	34223.738
14930	54.05	14622.813	38485.023
5372	54.05	10012.246	38311.844
66	54.05	7978.446	33568.953
7403	54.05	11055.012	37634.227
3503	54.05	9070.008	38819.266
8431	54.03	11557.208	35143.707
13199	54.03	13634.547	35198.98
3438	54.03	9114.184	37948.395
9093	54.01	11906.951	38810.805
3595	54.01	9260.218	39869.059
2768	54.01	9048.86	37726.945
15284	54.01	14560.847	33783.152
9071	53.99	12001.241	39172.16
13503	53.99	13958.17	35647.922
1176	53.99	8060.268	33461.285
1824	53.99	8593.065	37208.531
14831	53.98	14636.135	39675.867
14803	53.98	14406.294	39995.008
15322	53.98	14459.69	33044.543
9577	53.98	12273.436	34739.27
9554	53.96	12240.139	34374.465
11802	53.96	13074.065	38774.18
11089	53.96	12899.232	37234.801
14608	53.94	14306.966	37427.84
6249	53.94	10393.152	38282.309
4508	53.94	9628.052	38760.477
5029	53.92	9704.217	33830.328
10010	53.92	12288.938	38622.402
13246	53.92	13686.473	34763.91
14808	53.92	14546.026	39799.438
5562	53.92	10223.737	38968.313
5057	53.92	9881.345	33246.156
1686	53.9	8583.585	39359.875
4061	53.9	9403.052	33887.684
8043	53.9	11360.865	39080.969
4332	53.9	9595.168	36110.66
13323	53.9	13734.287	33549.922
8776	53.9	11782.276	36628.273
13544	53.88	13884.141	36143.137
975	53.88	8092.208	35906.223
2424	53.88	8635.176	37612.797
11162	53.88	12890.913	36500.469
959	53.88	8080.625	36254.633
3845	53.88	9295.245	37161.375
1503	53.86	8325.914	37951.387
8135	53.86	11492.05	39441.359
3381	53.86	9206.588	36990.164
6198	53.86	10529.854	37504.488
10479	53.86	12523.769	34572.547
3957	53.86	9406.6	35327.883
10261	53.84	12420.462	34819.594
1781	53.84	8532.331	37880.52
11414	53.82	13071.402	33233.633
14895	53.82	14548.056	39054.129
3243	53.82	9064.01	34967.945
12429	53.82	13435.164	34085.234
2796	53.82	8912.277	37234.141
4239	53.8	9591.281	34703.668
10229	53.8	12294.24	35346.426
12790	53.78	13468.455	39477.027
15099	53.78	14468.59	36458.395
6521	53.78	10605.696	37867.277
3883	53.76	9432.223	36289.98
297	53.76	7679.436	35958.281
12802	53.76	13520.091	39551.898
6317	53.75	10438.025	39327.977
506	53.75	7943.147	37959.664
4853	53.73	9886.103	36690.859
7186	53.73	10917.069	39898.59
6631	53.73	10774.706	36103.906
10084	53.73	12314.57	37462.813
5347	53.73	10001.13	37905.027
9072	53.71	11893.65	39174.992
14290	53.71	14013.493	33559.93
927	53.71	8091.217	36760.375
14649	53.71	14223.648	38001
1170	53.69	8045.414	33373.09
11236	53.67	12834.62	35700.879
6601	53.67	10751.627	36570.414
787	53.67	8153.386	39123.762
6509	53.67	10567.031	38279.426
9367	53.67	12035.008	34499.961
13253	53.67	13621.007	34496.355
14133	53.67	14024.146	35615.027
7507	53.67	11193.87	35872.512
4858	53.67	9828.074	36411.039
3509	53.65	9205.103	38851.875
98	53.65	7771.667	33859.199
12293	53.65	13305.894	34248.18
6483	53.65	10574.449	38777.008
3114	53.65	9227.94	33334.055
1978	53.65	8565.309	35082.688
3433	53.63	9221.385	37831.406
11199	53.63	12920.251	35896.801
4710	53.63	9873.022	38737.625
9514	53.63	12220.986	33702.902
7376	53.61	11187.087	37873.488
11520	53.61	12935.72	35084.531
13033	53.61	13764.003	37269.398
15172	53.59	14477.99	35346.117
8492	53.59	11482.132	34131.152
8813	53.59	11826.125	37143.813
6340	53.57	10537.821	39709.477
71	53.57	7784.415	33603.039
10525	53.57	12544.51	35301.539
11288	53.55	12881.851	34634.805
5785	53.55	10253.306	35836.32
9427	53.55	12044.784	33770.289
5616	53.54	10247.159	38403.199
9982	53.54	12371.379	39076.07
4940	53.54	9748.401	35130
14712	53.54	14259.226	38731.113
11325	53.54	12893.905	34278.965
7327	53.54	11086.714	38550.504
3729	53.54	9458.02	38599.109
15213	53.52	14576.506	34722.957
7590	53.52	11117.07	34320.289
9392	53.52	12037.375	34209.961
11705	53.52	12924.862	37680.98
3413	53.52	9268.565	37583.02
2528	53.5	8789.225	39158.742
8741	53.5	11808.24	36056.105
5125	53.5	9923.975	34073.078
1752	53.5	8567.188	38408.723
6981	53.48	10944.442	36976.703
4838	53.48	9850.657	36778.855
7516	53.46	11028.22	35717.484
9583	53.46	12126.47	34819.277
549	53.46	7725.104	38310.164
308	53.46	7680.187	36084.34
2763	53.44	8998.671	37668.887
7758	53.42	11395.802	34403.012
15186	53.42	14595.542	34952.672
3698	53.42	9483.105	38657.695
9319	53.42	12064.581	35373.613
2375	53.42	8688.375	36696.566
8605	53.42	11787.388	34081.059
13650	53.4	13905.432	37756.688
4394	53.4	9581.015	36979.488
9480	53.4	12072.777	33205.328
15169	53.4	14579.809	35307.656
3059	53.4	9056.796	33550.832
238	53.4	7728.023	35172.781
11784	53.4	12978.048	38582.898
12032	53.4	13344.453	38254.938
3456	53.4	9139.823	38326.883
12123	53.4	13265.144	36681.84
10925	53.38	12818.352	39304.855
9641	53.38	12195.292	35745.02
14686	53.36	14354.211	38454.516
6586	53.36	10668.009	36931.676
1269	53.36	8299.644	34086.449
14706	53.36	14252.757	38675.512
8123	53.36	11617.636	39615.672
11248	53.36	12857.745	35513.094
5950	53.36	10449.124	33264.137
6809	53.36	10890.756	33559.492
3044	53.36	9021.171	33661.555
14475	53.36	14418.48	35627.031
2190	53.36	8712.789	34172.063
8864	53.34	11785.492	37936.859
14732	53.34	14407.299	38997.965
2988	53.34	9018.094	34769.953
11972	53.32	13328.775	39197.105
13436	53.32	13821.909	34578.137
5315	53.32	10090.494	37440.84
6786	53.31	10613.443	33155.867
9664	53.31	12192.291	36057.246
14937	53.31	14636.855	38617.898
10212	53.31	12464.403	35631.078
14330	53.31	14384.781	33497
10652	53.31	12554.652	36981.813
3005	53.29	8997.428	34361.066
10735	53.29	12617.522	38224.207
2151	53.29	8718.734	33669.633
1725	53.27	8455.789	38738.188
15257	53.27	14607.811	34097.543
9037	53.27	11918.939	39693.285
13325	53.27	13739.372	33576.844
14525	53.27	14414.087	36345.852
13198	53.25	13775.367	35193.336
2128	53.25	8795.765	33314.125
1447	53.23	8240.406	36752.262
3051	53.23	8990.093	33758.273
12254	53.23	13207.597	34918.266
6144	53.23	10422.025	36593.578
3840	53.23	9467.539	37092.68
9119	53.21	12050.614	38521.941
7555	53.21	11183.234	35034.91
8122	53.19	11575.403	39612.027
12904	53.19	13720.653	39415.531
7829	53.19	11304.664	35795.66
1138	53.19	8088.258	33688.973
4045	53.17	9284.665	34048.023
12504	53.17	13477.639	35243.309
7729	53.17	11382.725	33881.848
13106	53.17	13732.84	36300.469
2573	53.17	8667.219	39813.02
9050	53.17	12032.681	39528.828
5349	53.15	9948.594	37929.801
14090	53.15	14124.063	36304.359
6548	53.15	10737.07	37621.453
3304	53.15	9106.905	35772.59
15276	53.15	14590.128	33694.258
8059	53.15	11300.78	39323.559
4067	53.15	9342.575	33650.645
117	53.15	7916.384	33991.039
6932	53.13	10858.206	36031.469
7188	53.13	10941.316	39913.145
[truncated: 9,682 more rows]
