# Supplementary material for: Insights on the Control of Yeast Single-Cell Growth Variability by Members of the Trehalose Phosphate Synthase (TPS) Complex
Source: Front Cell Dev Biol. 2021 Jan 28;9:607628. doi: 10.3389/fcell.2021.607628 (PMC7876269; doi:10.3389/fcell.2021.607628)
Supplement: Supplementary file 2 [file Data_Sheet_1.ZIP › final_code/input_datasets/Ntd-TSL1_SortedCells5_control_t1.csv]

Id	Area (µm²)	Centre X Position (µm)	Centre Y Position (µm)
14257	55.06	12965.392	34101.793
12358	51.04	12123.158	38891.285
5325	47.78	9688.965	35597.941
10102	46.72	11277.208	39466.148
11367	45.23	11858.475	38627.863
16849	45.13	13932.208	38575.5
9688	44.2	11210.492	34493.902
15088	43.83	13235.41	34818.871
7221	43.79	10296.575	34564.34
16977	43.76	14130.149	39301.387
17359	43.54	14197.391	34331.836
6835	42.3	10238.383	39992.875
3958	41.97	9128.336	34767.664
3511	41.86	8995.517	35208.121
6790	41.53	9960.201	39475.805
7633	41.51	10354.612	36081.684
2670	41.49	8837.137	34346.797
16335	41.21	13616.246	33723.395
6806	41.13	10069.763	39715.055
18199	40.58	14439.664	36950.23
9226	40.12	11171.825	36234.637
3083	39.92	8661.034	39219.004
1085	39.75	8077.44	36565.391
18322	39.46	14486.776	35137.84
16785	39.43	13902.855	37674.832
6674	39.22	9928.678	38025.336
5210	39	9493.406	34105.215
18435	38.3	14427.637	33821.309
1950	38.01	8307.497	39536.41
3184	37.91	8937.319	39146.664
17193	37.72	14135.321	36056.559
13974	37.57	12772.519	35182.93
14267	37.53	12951.815	34228.52
5638	37.41	9547.46	39306.992
3196	37.24	8857.916	39051.309
16991	37.03	14119.331	39189.008
7051	36.94	10246.859	36770.977
13940	36.53	12874.573	35691.715
1270	36.19	8138.462	34548.762
14279	36.15	12930.986	34368.898
2061	35.84	8455.93	38701.586
12340	35.46	12274.336	38689.926
14428	35.36	12930.482	36101.176
17390	35.33	14055.557	33880.672
12458	35.13	12483.083	39317.738
9550	35.08	11407.394	33025.383
6287	34.69	10122.419	33100.977
12109	34.6	12177.537	35916.602
13573	34.52	12601.506	39641.227
6076	34.45	9727.122	35375.117
1700	34.29	8289.171	35885.258
10713	34.27	11790.002	33086.875
17252	34.22	14124.869	35484.609
16936	34.16	13865.06	39930.016
11729	34.16	12048.973	33827.184
10293	34.14	11620.389	37841.699
6157	34	9839.626	34411.133
15857	33.68	13683.964	39587.887
16472	33.68	13867.952	33870.359
7230	33.54	10187.153	34312.359
11377	33.41	12000.514	38196.289
15104	33.41	13302.329	34624.059
10151	33.31	11574.379	39682.895
1547	33.26	8209.222	34072.445
7135	33.2	10211.552	35587.465
16976	33.18	14186.212	39294.496
17564	32.93	14351.24	34497.684
18094	32.89	14563.716	38149.645
89	32.89	7727.556	33574.605
4588	32.7	9437.095	37579.117
6064	32.7	9756.653	35547.828
3605	32.41	8912.18	34210.488
14730	32.26	12970.392	39932.551
16264	32.05	13775.676	34330.875
8996	31.94	11176.44	39396.645
4684	31.78	9282.508	36170.969
17963	31.76	14281.638	39862.738
17530	31.76	14419.376	34100.738
13563	31.76	12537.463	39445.266
10509	31.63	11628.978	35189.223
17914	31.53	14342.296	38910.066
1567	31.44	8394.379	34351.73
15880	31.25	13783.769	39136.828
2483	31.21	8605.135	33501.027
797	31.21	7693.962	39094.375
2156	31.19	8621.684	37425.367
16158	31	13693.995	35291.469
4422	30.86	9298.561	39678.977
16967	30.86	14078.786	39451.246
5670	30.82	9636.737	39717.594
14751	30.82	13140.33	39850.621
14845	30.79	13169.393	38394.977
7924	30.77	10684.564	39814.992
12407	30.71	12248.988	39599.93
18152	30.69	14592.134	37529.547
15884	30.69	13769.926	39152.289
7910	30.69	10449.872	39908.668
6787	30.69	10090.797	39456.484
13623	30.58	12753.581	39750.742
2705	30.58	8819.769	34599.355
15796	30.52	13568.389	39553.961
3835	30.46	9090.643	33908.121
16002	30.44	13769.43	37394.969
16917	30.36	13847.612	39720.348
3179	30.35	8918.196	39111.52
2410	30.31	8447.546	34333.844
13691	30.27	12736.04	38533.852
18183	30.25	14613.367	37226.52
10843	30.17	11824.245	34492.609
5756	30.13	9749.74	39184.555
16912	30.1	13879.706	39671.637
18037	30.04	14635.371	39042.297
9215	29.98	11014.646	36690.941
6648	29.94	9985.515	37701.668
16132	29.92	13583.428	35655.727
11336	29.89	12017.415	39055.707
17823	29.85	14386.767	37463.621
15229	29.85	13235.578	33602.059
18045	29.83	14636.202	38836.684
16392	29.81	13775.18	33185.234
6897	29.81	10228.529	38726.441
16097	29.79	13715.965	36132.297
18025	29.75	14487.849	39202.586
12360	29.73	12091.112	38895.941
14017	29.69	12900.555	34453.141
4765	29.66	9347.05	35465.395
14958	29.64	13241.116	36241.465
15842	29.6	13578.464	40008.195
4898	29.54	9489.371	34440.73
16946	29.54	14178.563	39808.535
16758	29.52	13926.091	37137.383
12386	29.5	12091.268	39320.852
17279	29.43	14190.362	35136.691
9946	29.39	11303.102	37415.125
6197	29.33	9845.21	33814.559
5781	29.31	9784.031	38941.234
1191	29.31	8024.659	35295.605
13627	29.2	12904.386	39495.484
17067	29.16	14125.196	38210.574
1643	29.16	8385.333	35200.438
5450	29.1	9679.511	36888.891
16994	29.06	14200.734	39267.605
4577	29.04	9322.172	37795.133
11286	29.02	12060.108	39983.332
14943	29	13267.241	36680.195
14365	29	13133.005	35374.512
17976	28.91	14634.104	39840.84
10620	28.89	11490.626	34107.117
9980	28.87	11351.597	37793.039
3604	28.85	9055.141	34208.535
6782	28.85	10097.211	39421.875
14156	28.83	12884.203	33247.277
16634	28.83	13931.47	35836.227
15845	28.81	13709.646	39641.449
13604	28.79	12716.082	39849.676
4504	28.77	9369.516	38484.648
5719	28.77	9785.233	39977.094
4813	28.76	9377.137	35229.617
17991	28.74	14614.045	39674.824
13829	28.7	12756.072	36564.48
4109	28.7	9159.296	36333.723
12783	28.6	12483.627	34778.098
6527	28.58	9986.11	36232.801
9211	28.58	11027.621	36651.645
15166	28.58	13234.872	34247.297
1792	28.58	8374.637	37000.469
11236	28.54	11639.035	39236
14212	28.54	13088.752	33531.723
9499	28.54	11180.355	33330.598
15789	28.54	13360.587	39532.555
7645	28.53	10414.137	36226.043
16020	28.49	13601.911	37066.563
3253	28.49	8854.428	37831.688
15748	28.47	13459.912	38619.16
8550	28.37	10784.128	34475.484
1030	28.37	8157.967	37389.508
10330	28.31	11564.47	37595.801
16160	28.3	13777.11	35311.883
12445	28.3	12453.789	39750.316
14749	28.28	13200.319	39844.227
10581	28.28	11567.497	34584.344
3357	28.26	8890.732	36827.309
11082	28.26	11829.061	37142.633
16987	28.24	14168.309	39431.414
10601	28.24	11540.62	34176.512
16756	28.24	13949.855	37127.398
17011	28.22	14166.373	38890.762
5612	28.22	9542.928	38920.773
18044	28.22	14626.159	38820.48
16571	28.22	13812.594	35149.07
16875	28.16	13948.7	38993.164
6807	28.16	9959.293	39724.746
6179	28.14	9744.316	34270.148
10294	28.14	11507.15	37857.344
14736	28.12	12927.094	40010.109
18005	28.07	14463.746	39272.633
13473	28.05	12656.487	38286.348
6166	28.05	9895.835	34145.168
17952	28.05	14421.737	39613.102
10201	28.03	11500.172	38967.922
12384	28.03	12262.701	39294.551
17220	28.01	14073.802	35774.102
5829	28.01	9920.817	38276.91
16980	27.97	14031.314	39342.199
12907	27.95	12350.04	33593.227
9436	27.95	11171.018	33867.672
3249	27.93	8945.147	38092.91
4126	27.91	9203.689	36530.813
17223	27.89	14152.808	35837.449
16331	27.87	13773.222	33700.184
17174	27.85	14022.085	36402.066
1124	27.85	7997.33	36138.191
18393	27.84	14604.862	34376.965
15209	27.84	13345.553	33663.234
16069	27.82	13666.751	36457.504
15021	27.8	13152.733	35725.113
592	27.8	7763.12	37540.883
9431	27.8	11198.901	33817.285
15972	27.78	13767.346	37570.691
4466	27.76	9453.015	38959.703
18211	27.76	14618.398	36540.18
11037	27.74	11723.284	36594.379
7168	27.7	10251.58	35181.91
16159	27.66	13780.372	35298.254
3162	27.66	8897.587	39504.555
14798	27.66	13169.469	39418.137
14835	27.61	13158.025	38747.715
5194	27.61	9563.418	33907.91
4997	27.61	9445.525	33405.184
14395	27.61	13132.442	35748.047
6335	27.61	10124.395	33772.477
15097	27.59	13347.696	34895.801
3435	27.59	8937.547	35832.113
2659	27.59	8636.618	34126.324
2358	27.59	8578.107	35084.16
12383	27.55	12080.415	39259.543
11119	27.55	11835.502	37666.855
14803	27.55	13341.888	39162.891
12470	27.51	12325.794	39177.598
16897	27.47	13929.641	39312.32
8093	27.45	10635.991	37452.098
16966	27.45	14098.889	39749.227
11686	27.43	11931.878	34388.867
13175	27.41	12660.151	34930.598
9591	27.41	11361.748	33612.434
11604	27.41	11857.819	35401.598
18356	27.41	14635.082	34913.574
9397	27.41	11178.274	34293.707
12746	27.4	12450.802	35340.547
16230	27.4	13750.133	34684.922
17295	27.38	14125.813	34943.926
2387	27.36	8632.867	34715.027
13648	27.34	12862.36	39154.281
9939	27.34	11306.433	37367.949
16689	27.34	13984.361	36357.953
16124	27.32	13745.303	35579.34
15438	27.32	13557.925	34907.117
10993	27.32	11825.814	36161.355
17518	27.32	14265.863	33917.234
15145	27.3	13252.484	34406.215
16442	27.26	13950.717	33433.426
13243	27.26	12561.91	35654.855
17037	27.24	14184.437	38489.313
1110	27.24	8156.046	36245.109
18440	27.22	14599.482	33853.762
17120	27.22	14115.383	37326.535
4217	27.22	9220.088	37751.16
15810	27.2	13374.733	39766.375
12250	27.18	12220.55	37601.977
17018	27.17	14175.444	38639.055
2881	27.17	8684.104	36165.992
14652	27.15	12996.428	38840.203
14827	27.13	13306.222	38870.332
17632	27.13	14223.041	35275.57
14705	27.11	12931.737	39606.199
14785	27.11	13189.1	39584.262
18492	27.11	14563.309	33386.895
5698	27.07	9896.739	39759.656
4818	27.07	9406.306	34950.078
7354	27.07	10323.174	33276.152
16564	27.05	13991.981	35040.629
10072	27.05	11421.296	39076.969
12471	27.05	12316.147	39181.695
17454	27.03	14232.719	33078.848
4806	27.01	9424.939	35113.656
18351	27.01	14536.051	34871.676
16763	27.01	13910.384	37284.703
10555	26.99	11495.416	34682.91
10712	26.99	11770.311	33078.457
16001	26.99	13651.608	37387.551
10457	26.97	11588.188	35803.105
4099	26.97	9152.803	36212.18
17466	26.97	14370.873	33260.648
10934	26.95	11821.187	35400.219
17844	26.95	14258.053	37828.641
6666	26.94	9952.501	37925.52
15975	26.94	13661.973	37597.977
15962	26.94	13739.228	37728.023
13378	26.92	12587.352	36965.867
2487	26.92	8560.245	33518.973
11194	26.92	11811.549	38743.09
9651	26.92	11403.677	34132.902
18151	26.9	14600.905	37523.008
1327	26.9	8111.504	33856.207
6126	26.88	9847.497	34640.984
10358	26.88	11495.947	37026.477
6327	26.88	9957.413	33714.953
7310	26.88	10324.044	33616.742
11512	26.88	12028.869	36266.02
3460	26.86	8881.807	35715.039
14844	26.84	13282.185	38380.563
18318	26.82	14477.648	35410.91
15827	26.78	13544.168	39978.242
13778	26.78	12901.354	37280.176
11730	26.76	11911.815	33873.594
14780	26.76	13153.524	39531.367
17929	26.76	14221.657	39090.781
17972	26.76	14409.121	39990.652
1154	26.74	8013.777	35850.895
4682	26.74	9466.908	36150.094
17964	26.74	14359.612	39866.34
17853	26.72	14226.174	37996.977
2762	26.71	8828.107	35037.285
1884	26.69	8336.292	38448.41
18095	26.69	14626.566	38157.77
15714	26.69	13456.307	38177.094
11625	26.69	11924.27	34983.5
14766	26.67	13329.32	39634.836
18221	26.67	14628.567	36636.121
11669	26.67	12011.761	34550.555
12720	26.65	12374.925	35585.938
15860	26.65	13608.516	39283.203
18188	26.65	14550.937	37023.945
17522	26.63	14340.485	33947.078
12053	26.63	12220.943	35302.793
17393	26.61	14205.304	33914.355
5560	26.61	9680.073	38249.852
628	26.61	7844.601	37793.41
9297	26.59	11165.236	35511.715
6078	26.59	9851.41	35114.895
10140	26.57	11609.874	39834.461
8752	26.57	10935.719	37059.258
9294	26.55	11184.676	35449.641
16910	26.55	13987.159	39625.055
12835	26.53	12411.157	34311.188
14893	26.53	13328.013	37496.652
11056	26.53	11772.003	36828.887
18185	26.49	14630.465	37255.57
2148	26.48	8572.274	37341.781
14960	26.46	13199.539	36262.34
14511	26.46	13093.875	37113.203
14874	26.46	13197.053	37790.809
18498	26.46	14533.931	33164.125
9056	26.44	11019.951	38745.781
10948	26.44	11850.643	35530.336
2089	26.42	8571.51	38403.063
16656	26.4	13818.255	36076.645
13885	26.4	12903.153	36139.453
18042	26.4	14488.648	38793.805
9906	26.4	11358.8	36908.324
17155	26.38	14195.15	36848.691
17004	26.38	13998.185	39105.441
17956	26.38	14415.019	39679.852
14961	26.38	13343.474	36275.191
15882	26.38	13759.425	39145.266
4136	26.36	9259.608	36656.152
14382	26.36	13051.345	35571.168
6056	26.36	9898.975	35419.828
17033	26.36	14046.127	38782.793
8474	26.3	10975.387	33594.664
3555	26.3	9032.705	34673.949
7878	26.3	10560.183	39376.078
1234	26.3	8118.31	34804.543
12456	26.3	12347.498	39285.141
16055	26.3	13663.891	36380.449
9331	26.28	11069.959	35217.859
18075	26.26	14623.864	38481.984
16833	26.26	13807.55	38350.223
16614	26.25	13960.794	35645.93
18163	26.25	14603.045	37347.137
18077	26.25	14491.198	38553.133
5205	26.23	9683.174	34067.156
2144	26.23	8506.099	37587.129
18187	26.23	14446.102	37330.543
18022	26.23	14565.849	39163.695
14018	26.21	12845.792	34454.344
6770	26.21	10099.019	39248.531
14940	26.21	13163.761	36657.109
3360	26.19	9024.545	36595.238
3236	26.19	8984.856	38191.539
3499	26.19	9048.945	35116.566
15787	26.19	13557.15	39492.59
10524	26.17	11541.318	35028.316
1636	26.17	8330.632	35142.605
7021	26.17	10271.348	37040.004
15786	26.17	13378.155	39483.484
4533	26.17	9362.789	38280.148
7982	26.17	10568.206	39250.602
3728	26.17	9239.882	33073.902
10869	26.15	11823.77	34776.613
905	26.15	8171.284	39474.832
8026	26.15	10615.707	38371.656
1709	26.13	8283.157	35974.598
16417	26.13	13955.904	33112.258
14476	26.13	12993.592	36676.516
17218	26.11	14114.523	35749.23
6279	26.11	9895.104	33115.633
14876	26.11	13307.895	37805.242
5720	26.11	9726.575	40009.176
15103	26.09	13317.362	34922.41
3157	26.05	9054.71	39732.965
8238	26.05	10691.553	35262.199
13966	26.05	12773.08	35346.578
18429	26.05	14608.872	34093.23
17541	26.05	14373.756	34231.348
16988	26.05	14128.565	39131.59
18184	26.03	14520.434	37245.82
12986	26.03	12686.643	33204.633
10197	26.03	11463.773	39267.742
14439	26.03	13054.346	36198.461
16916	26.03	13911.835	39712.32
11149	26.02	11844.446	38118.23
14999	26.02	13343.259	35755.156
8280	26.02	10709.47	34813.008
10021	26.02	11318.001	38420.48
3300	26.02	9023.957	37459.164
16918	26	13880.26	39729.66
17786	26	14324.882	36989.922
17824	26	14246.676	37479.832
2223	26	8633.191	36397.578
3556	26	9035.645	34688.73
12435	26	12292.714	39962.035
6829	26	10268.165	39896.211
13823	26	12794.173	36830.148
7793	26	10406.038	38133.086
1905	25.98	8334.16	38798.137
17039	25.98	14117.73	38507.309
5257	25.98	9496.946	34722.008
17755	25.96	14235.469	36728.148
9353	25.96	11187.554	34790.398
4674	25.96	9471.912	36323.984
17019	25.96	14206.498	38640.313
17820	25.94	14311.568	37424.32
5906	25.94	9743.782	37469.059
7553	25.92	10501.161	35238.398
6998	25.92	10208.56	37655.66
9187	25.92	11000.701	36975.703
17208	25.92	14147.933	35952.254
3966	25.9	9095.141	34814.465
7235	25.9	10252.316	34387.195
14229	25.9	13066.815	33817.523
5760	25.88	9714.142	39226.027
5967	25.88	9889.615	36686.746
17456	25.88	14322.254	33105.078
3906	25.88	9097.18	34463.234
9470	25.86	11140.527	33499.801
12062	25.84	12262.048	35390.68
284	25.84	7670.441	34887.906
14983	25.84	13256.12	36163.086
14735	25.84	13135.046	40007.227
18212	25.82	14511.079	36541.77
16631	25.82	13940.881	35822.234
11324	25.81	12031.226	39203.883
17222	25.81	14054.33	35829.84
15898	25.81	13618.915	39049.195
15030	25.79	13187.651	35464.832
17183	25.79	14205.811	36237.684
17839	25.77	14399.362	37752.348
4261	25.75	9195.924	38475.621
9415	25.75	11036.934	34035.68
13512	25.73	12679.209	38773.125
9338	25.73	11015.848	34968.484
15806	25.73	13363.485	39661.703
1354	25.71	8203.237	33736.863
4899	25.71	9440.859	34144.285
17915	25.69	14284.724	38919.809
13327	25.69	12566.943	36524.352
5477	25.67	9584.982	37179.473
6657	25.65	9930.395	37849.848
9966	25.65	11352.375	37693.922
9249	25.65	11197.405	36145.848
15319	25.65	13557.861	33632.277
18011	25.65	14638.238	39344.871
14512	25.65	13131.189	37114.488
14698	25.63	12967.753	39436.715
16033	25.63	13717.81	36963.359
12590	25.63	12326.264	37060.699
15255	25.63	13276.41	33252.078
11468	25.61	11990.261	36904.754
8681	25.61	10812.78	36168.879
15891	25.61	13631.824	39265.43
15912	25.61	13756.084	38645.602
11317	25.58	12054.122	39110.176
1076	25.58	8022.829	36819.957
18093	25.58	14517.561	38439.457
935	25.58	8013.156	39234.871
4843	25.58	9472.713	34846.598
14318	25.58	12957.309	34899.684
15382	25.56	13516.643	34324.172
18434	25.56	14458.19	33806.113
5218	25.56	9639.001	34176.336
4515	25.56	9460.229	38596.816
10604	25.54	11601.71	34185.188
6632	25.54	10099.701	37471.117
17008	25.54	14013.572	38813.844
3992	25.54	9087.954	34972.965
4590	25.54	9392.449	37592.598
16295	25.54	13624.037	33990.27
16794	25.54	13821	37780.789
14933	25.54	13187.099	36586.625
9794	25.54	11376.21	35679.348
4404	25.52	9400.327	39846.109
13557	25.52	12579.274	39396.473
13506	25.52	12550.238	38753.141
17616	25.52	14370.042	35166.117
16993	25.52	14020.717	39267.676
11477	25.5	12052.213	36757.723
11304	25.5	12034.452	39525.977
11907	25.48	12265.691	33766.285
11255	25.48	11817.386	39551.82
9157	25.48	11015.319	37201.727
11530	25.48	12005.74	36161.035
17263	25.46	14001.387	35261.285
5301	25.46	9584.282	35391.258
477	25.46	7786.567	36507.34
16179	25.46	13655.267	35132.012
12483	25.44	12376.794	39074.355
489	25.44	7797.699	36567.457
15189	25.44	13265.659	34119.156
18021	25.44	14448.071	39162.793
10349	25.44	11531.801	37231.211
17161	25.44	14113.446	36595.969
15306	25.44	13373.518	33483.563
13949	25.44	12901.993	35454.441
14085	25.42	12835.779	34102.48
11168	25.42	11816.162	38432.016
9302	25.42	11159.613	35544.176
13646	25.42	12852.149	39124.773
8321	25.42	10725.2	34126.078
15370	25.42	13410.917	34235.594
9051	25.42	11173.309	38679.594
10946	25.4	11677.865	35525.051
9092	25.4	11039.132	38213.414
11012	25.4	11663.8	36407.34
8128	25.4	10672.227	36928.219
2989	25.4	8643.766	37820.031
12292	25.4	12142.038	38242.668
17121	25.4	14193.085	37336.898
8726	25.38	10890.686	36699.266
12164	25.38	12268.187	36582.875
2247	25.38	8441.061	36323.441
18177	25.36	14425.737	37483.465
15539	25.36	13529.78	35909.277
5745	25.36	9887.52	39346.813
3091	25.36	8681.265	39365.629
14935	25.36	13305.238	36593.426
5971	25.36	9831.24	36406.395
8407	25.35	10651.86	33378.531
7064	25.35	10289.167	36628.324
11599	25.35	11935.596	35341.473
10919	25.35	11712.595	35239.902
9175	25.35	11010.288	37113.023
12004	25.35	12131.607	34816.238
17848	25.33	14284.896	37881.176
4222	25.33	9225.575	37827.852
13601	25.33	12806.883	39786.871
5942	25.31	9855.127	36776.973
13701	25.31	12845.228	38369.133
12138	25.31	12145.052	36180.348
17717	25.31	14322.629	36276.484
17701	25.29	14302.955	35983.336
11643	25.29	11967.347	34913.063
17766	25.29	14387.635	36833.559
5921	25.29	9812.41	37094.828
14574	25.29	12934.552	37801.699
14656	25.29	12992.133	38891.301
7874	25.29	10481.331	39194.539
11372	25.29	12040.82	38416.875
11741	25.27	12041.444	33930.703
3173	25.27	8966.167	39354.57
12481	25.27	12386.84	39064.594
2525	25.27	8626.889	33205.504
9159	25.27	11196.086	37264.148
4969	25.27	9492.441	33488.309
5302	25.27	9697.855	35400.316
16982	25.27	14212.47	39369.195
10534	25.25	11604.36	34791.348
15803	25.25	13447.146	39641.688
4226	25.23	9119.031	37943.898
15872	25.23	13740.534	39342.164
18469	25.23	14602.448	33792.672
16693	25.21	13945.612	36384.637
9123	25.21	11035.105	37904.602
16647	25.21	13878.99	36000.535
14084	25.21	12913.241	34095.242
10163	25.21	11552.528	39493.602
16932	25.21	13975.151	39898.156
16044	25.21	13579.808	36805.715
17213	25.21	14080.868	36005.234
14063	25.19	12890.272	34205.891
17336	25.19	14007.139	34739.617
3519	25.19	8985.963	34964.141
17907	25.19	14396.379	38835.281
2224	25.19	8572.652	36418.91
7247	25.19	10302.864	34216.707
13491	25.17	12592.869	38526.055
10434	25.17	11606.848	35912.934
15885	25.17	13573.253	39187.23
10868	25.17	11690.367	34766.027
14856	25.17	13262.813	38217.781
14704	25.17	13020.471	39602.121
13615	25.17	12922.45	39602.844
13283	25.17	12510.034	36045.176
16084	25.15	13617.061	36276.957
16091	25.15	13771.426	36082.48
6164	25.15	9835.148	34443.805
13059	25.15	12542.249	33884.492
9818	25.15	11422.594	36026.957
12168	25.13	12234.349	36659.902
11704	25.12	12042.091	34208.32
10539	25.12	11535.006	34862.656
13391	25.1	12569.384	37104.645
2535	25.08	8500.086	33303.594
18018	25.08	14456.214	39136.375
17965	25.08	14427.746	39886.875
6877	25.08	10178.528	39012.895
16595	25.08	13995.665	35403.57
12187	25.06	12228.836	36843.852
5789	25.06	9901.518	38696.375
4138	25.06	9106.533	36683.031
5700	25.06	9862.378	39775.602
13614	25.06	12878.108	39593.188
4621	25.06	9417.699	37102.238
11790	25.06	11928.004	33437.152
10296	25.06	11609.015	37864.945
15033	25.06	13328.245	35487.789
10560	25.06	11560.806	34727.07
8831	25.04	10784.369	38285.234
13634	25.04	12901.668	39574.313
18182	25.04	14497.154	37197.121
2822	25.04	8848.041	35602.805
4372	25.04	9220.207	39640.977
16487	25.04	13786.915	34091.949
6093	25.02	9830.228	35224.637
11593	25.02	12059.739	35251.531
16792	25.02	13908.286	37753.16
18275	25	14526.392	35842.129
12968	25	12675.907	33030.059
16943	25	14071.105	39767.402
5510	24.98	9659.101	37595.758
17982	24.98	14534.945	39938.613
5423	24.98	9674.786	36484.953
12460	24.98	12489.188	39370.438
16797	24.98	13979.157	37808.531
17934	24.98	14422.658	39236.09
14880	24.98	13332.394	37565.938
946	24.98	8175.522	39102.93
8899	24.96	10836.234	39302.398
4173	24.96	9257.499	37068.547
14297	24.96	12926.875	34642.688
4568	24.96	9303.182	37712.809
12649	24.96	12461.2	36467.34
3496	24.96	8984.352	35408.688
12161	24.96	12274.742	36527.688
16242	24.96	13572.125	34447.371
11309	24.96	11978.389	39288.945
3472	24.96	9028.144	35507.406
14231	24.96	13129.431	33848.027
10252	24.94	11623.296	38325.207
11821	24.94	11877.907	33063.469
12394	24.94	12163.576	39389.195
12690	24.94	12384.79	36193.762
3052	24.92	8642.499	38657.941
9272	24.92	11162.744	35755.551
13578	24.92	12580.061	39723.281
16444	24.92	13836.998	33497.012
4391	24.92	9263.972	39907.109
10118	24.92	11375.321	39687.598
6546	24.92	10061.923	36441.336
602	24.9	7707.363	37581.707
12756	24.9	12325.671	35175.203
15371	24.9	13384.305	34240.527
3721	24.9	9218.529	33005.582
13577	24.9	12700.493	39709.242
17038	24.9	13999.743	38492.063
2110	24.9	8633.578	38073.516
15253	24.9	13215.758	33238.18
7906	24.89	10418.535	39847.289
15915	24.89	13735.199	38728.707
13660	24.89	12901.857	39047.871
12411	24.89	12162.6	39672.246
9295	24.89	11203.996	35480.969
6793	24.89	10074.743	39490.359
8715	24.89	10815.96	36599.801
4944	24.89	9407.453	33884.652
3308	24.89	9058.237	37243.539
15486	24.89	13546.929	35300.762
7880	24.87	10523.843	39419.887
15918	24.87	13589.446	38473.809
17974	24.87	14547.122	39796.035
11015	24.87	11817.086	36414.125
5209	24.87	9634.565	34101.59
2643	24.87	8805.58	34003.301
6304	24.85	10049.046	33306.098
16902	24.85	13855.807	39452.148
10100	24.85	11363.672	39458.125
15367	24.83	13524.402	34222.5
18193	24.83	14468.658	37084.695
10974	24.83	11653.205	35914.93
14671	24.83	12994.59	39073.023
7267	24.83	10279.714	33812.027
14102	24.83	12773.965	33672.809
16043	24.83	13689.384	36800.988
15873	24.83	13651.385	39388.523
1461	24.81	8381.66	33179.445
13586	24.81	12603.677	39855.328
17928	24.81	14397.441	39083.105
6883	24.81	10336.508	39059.074
404	24.81	7872.22	35987.465
18431	24.81	14593.404	34103.867
14108	24.81	12905.826	33707.344
15022	24.81	13224.31	35730.426
17429	24.79	14145.143	33448.945
18129	24.79	14631.248	37872.137
15095	24.77	13149.976	34867
2634	24.77	8701.909	33951.047
7263	24.75	10190.705	34101.375
4227	24.75	9254.256	37957.984
7129	24.75	10257.841	35833.871
15905	24.75	13674.575	38873.027
11278	24.75	12019.261	39823.664
12269	24.75	12078.296	37896.73
9774	24.73	11406.875	35458.699
11797	24.73	12022.383	33174.348
4409	24.73	9284.094	39899.297
780	24.73	7792.213	39000.652
13933	24.73	12853.947	35629.449
8517	24.73	10788	34085.777
13444	24.73	12617.419	37769.574
14069	24.73	12898.042	34277.094
10876	24.71	11707.987	34799.875
274	24.71	7690.703	34787.926
12851	24.71	12322.376	34161.594
137	24.71	7903.274	33915.543
16391	24.71	13600.946	33175.078
18227	24.71	14578.39	36662.723
18290	24.71	14564.679	35660.441
6533	24.71	10112.63	36261.273
10563	24.71	11465.393	34461.34
4129	24.71	9140.988	36560.953
11129	24.71	11661.799	37796.539
18475	24.71	14525.056	33593.387
8869	24.69	10949.935	38848.672
14789	24.69	13215.246	39282.66
14938	24.69	13353.596	36643.641
15943	24.69	13631.381	38002.355
3655	24.69	8993.608	33754.801
1939	24.69	8267.185	39408.293
4492	24.69	9332.071	38699.262
7510	24.67	10407.437	34703.398
17084	24.67	14091.459	38118.02
10540	24.67	11453.299	34874.57
6478	24.67	10067.247	35582.168
2234	24.67	8631.518	36521.719
15345	24.66	13503.383	33927.41
5743	24.66	9772.983	39573.141
4851	24.66	9468.669	34912.57
1248	24.66	8171.415	34677.68
4374	24.66	9199.094	39703.859
457	24.66	7898.107	36373.922
4572	24.64	9343.984	37734.902
13147	24.64	12587.72	34558.109
3370	24.64	8871.67	36681.359
14915	24.64	13337.48	36898.547
17624	24.64	14402.112	35216.949
1178	24.62	8099.021	35545.996
17998	24.62	14454.831	39731.633
11189	24.62	11799.494	38705.074
13255	24.62	12517.281	35780.602
14449	24.6	12977.724	36380.012
15914	24.6	13661.587	38698.98
3113	24.6	8687.478	39813.207
6043	24.6	9728.849	35591.496
679	24.6	7639.701	38222.473
8033	24.6	10632.938	38179.895
15208	24.6	13206.221	33650.195
13611	24.6	12922.155	39981.613
9375	24.6	11189.37	34647.078
15828	24.58	13434.317	40004.797
9147	24.58	11151.953	37641.414
248	24.58	7648.231	34612.586
10517	24.58	11623.075	34968.758
16834	24.58	13985.22	38349.047
16863	24.58	13990.205	38811.629
16467	24.56	13960.981	33808.422
16135	24.56	13719.796	35681.246
18411	24.56	14522.09	34219.844
2910	24.56	8692.648	36693.605
12437	24.56	12290.405	39998.551
3529	24.54	9051.698	35088.074
8798	24.54	10907.458	37848.367
1367	24.54	8063.6	33512.723
13824	24.54	12882.678	36834.07
15917	24.52	13608.26	38767.359
6681	24.52	9929.547	38117.332
4286	24.52	9095.817	38725.402
3620	24.52	9036.747	34113.105
13249	24.52	12703.572	35705.219
17072	24.52	14101.718	38236.379
9979	24.52	11341.816	37788.027
11461	24.52	12029.848	37067.055
14842	24.52	13211.631	38323.734
14712	24.52	13136.117	39705.328
2074	24.5	8596.94	38535.605
6950	24.5	10308.147	38052.977
3893	24.48	9233.674	34399.965
14884	24.46	13158.828	37628.355
13215	24.46	12692.145	35363.781
7823	24.46	10520.886	38419.344
3942	24.46	9157.383	34698.164
8292	24.46	10571.13	34721.051
16903	24.46	13859.961	39488.102
1479	24.44	8371.962	33349.426
1899	24.44	8369.402	38692.063
13382	24.44	12683.734	36986.762
13636	24.44	12804.238	39290.504
8021	24.44	10630.095	38553.957
13662	24.44	12908.778	39094.473
13810	24.44	12901.714	37013.289
3983	24.44	9231.244	34885.402
10289	24.44	11449.261	38122.348
2222	24.44	8540.986	36394.426
3345	24.43	8907.058	37011.965
18470	24.43	14541.176	33505.613
14650	24.43	13075.692	38770.207
2971	24.43	8639.003	37608.703
10994	24.41	11853.091	36194.828
16776	24.41	13889.793	37539.566
1857	24.41	8284.454	37966.645
4556	24.41	9377.453	37903.012
15399	24.41	13416.422	34441.324
15475	24.39	13384.282	35228.766
14100	24.39	12719.866	33654.453
16947	24.39	14199.699	39813.902
18416	24.39	14634.326	34260.152
16138	24.37	13763.86	35710.348
16468	24.37	13907.866	33838.445
9111	24.37	10993.713	38100.727
6751	24.37	10081.736	39036.73
17175	24.37	14169.06	36403.09
18313	24.37	14480.349	35343.969
6353	24.37	9928.308	34071.559
12465	24.37	12440.033	39417.406
15666	24.37	13552.615	37341.141
11268	24.35	11834.936	39742.348
676	24.35	7915.807	38207.945
8809	24.35	10793.309	37933.668
11491	24.35	11901.483	36590.516
7680	24.35	10480.604	36564.371
7448	24.35	10465.246	33950.27
862	24.35	7696.859	39794.898
7543	24.33	10486.418	35158.832
5531	24.33	9601.827	37884.863
11679	24.33	11969.282	34299.414
17362	24.31	14135.488	34365.199
2460	24.31	8626.12	33890.223
6487	24.31	10119.07	35688.598
8186	24.31	10707.39	36147.992
18320	24.29	14461.509	35127.109
6772	24.29	10033.794	39293.789
15337	24.29	13461.152	33795.84
8326	24.29	10675.595	34140.559
16651	24.29	13846.655	36014.906
8175	24.29	10767.014	36270.258
16433	24.29	13873.498	33292.813
14573	24.29	12948.311	37800.512
15510	24.27	13397.252	35518.887
12611	24.27	12297.036	36773.281
3585	24.27	8951.038	34366.57
15797	24.25	13496.154	39562.086
15762	24.25	13358.694	38864.895
9142	24.25	11066.225	37588.27
258	24.23	7909.511	34715.32
14846	24.23	13176.43	38393.844
4863	24.23	9287.909	34678.672
15621	24.21	13548.012	36810.934
2323	24.21	8472.279	35316.734
11088	24.21	11638.832	37210.48
16347	24.21	13662.809	33777.453
10313	24.21	11487.72	37803.531
651	24.21	7695.884	37964.754
11190	24.21	11645.4	38714.336
16791	24.2	13853.341	37737.227
13943	24.2	12715.044	35707.477
12535	24.2	12468.467	38129.402
14566	24.2	13117.03	37760.688
5602	24.2	9514.648	38756.777
11176	24.18	11825.475	38512.289
7102	24.18	10220.379	36184.734
16184	24.18	13765.663	35187.973
14283	24.18	12942.17	34483.836
11326	24.18	11893.359	38950.184
12205	24.18	12108.686	37095.207
2541	24.18	8625.882	33073.453
17979	24.18	14581.208	39872.828
5157	24.18	9667.55	33601.242
18148	24.16	14527.867	37796.176
2593	24.16	8843.033	33500.367
13078	24.14	12526.677	34037.652
6083	24.14	9915.372	35143.277
18306	24.14	14563.794	35252.656
4629	24.14	9406.526	36882.512
4775	24.14	9450.751	35553.191
10472	24.14	11637.039	35673.926
15241	24.14	13226.181	33434.531
14130	24.14	12735.531	33616.406
9079	24.14	11063.902	38366.047
4196	24.14	9073.341	37471.34
4594	24.14	9317.921	37641.086
12490	24.14	12301.786	38924.664
5039	24.14	9445.799	33276.906
13953	24.14	12822.145	35510.602
3307	24.12	8881.286	37239.754
3333	24.12	8982.487	36904.543
11239	24.12	11835.155	39291.105
10557	24.12	11544.918	34705.453
17674	24.12	14252.259	35657.32
18083	24.12	14549.151	38320.98
2854	24.12	8802.442	35874.758
6177	24.12	9890.211	34258.184
13240	24.12	12538.136	35576.816
14881	24.12	13316.617	37572.484
17756	24.12	14315.586	36732.176
17479	24.1	14366.111	33455.207
4882	24.1	9366.47	34545.586
16821	24.1	13812.958	38167.887
14767	24.1	13354.78	39635.457
4381	24.1	9126.506	39822.773
17959	24.1	14426.583	39744.941
18157	24.1	14506.397	37588.809
6465	24.1	10117.371	35416.668
17997	24.1	14506.925	39721.988
9408	24.1	11207.189	34189.809
15212	24.08	13323.446	33758.16
11792	24.08	11986.026	33447.383
14174	24.08	12818.508	33112.539
14128	24.08	12758.675	33613.383
5603	24.08	9632.918	38757.691
10964	24.08	11827.281	35710.613
16698	24.08	13897.407	36449.219
3758	24.06	9269.002	33363.621
1856	24.06	8329.37	37946.246
5845	24.06	9921.392	38098.398
7754	24.06	10487.609	37588.594
14244	24.06	13128.34	34018.516
15890	24.06	13700.113	39238.629
12281	24.06	12088.016	38060.203
9784	24.06	11361.269	35548.172
12923	24.04	12492.274	33439.512
8020	24.04	10629.444	38514.629
12798	24.04	12449.653	34644.613
4088	24.04	9260.96	36099.84
9216	24.02	11070.493	36382.367
17610	24.02	14216.459	35064.102
14107	24.02	12866.569	33701.813
7039	24.02	10205.866	36947.707
6065	24.02	9868.053	35557.496
5665	24.02	9586.804	39604
939	24	8028.08	39047.078
14430	24	13020.636	36153.535
4697	24	9490.432	36010.656
13638	24	12895.497	39296.707
14709	24	12949.259	39660.367
4823	24	9478.204	35041.703
17497	24	14377.396	33702.035
1842	24	8324.897	37757.027
5207	24	9620.413	34087.691
870	24	7934.71	39918.758
15180	23.99	13290.404	34061.898
12624	23.99	12302.34	36549.438
13726	23.99	12838.38	37869.949
16815	23.99	13939.974	38038.98
18010	23.99	14588.436	39335.238
17760	23.99	14255.759	36771.801
16829	23.99	13916.828	38285.074
11908	23.99	12106.351	33770.941
6669	23.99	9987.126	37945.387
3559	23.99	9022.538	34766.645
11384	23.97	11861.825	38255.473
17869	23.97	14391.995	38146.719
6892	23.97	10273.797	38921.879
15495	23.97	13507.676	35372.949
2127	23.95	8570.367	37707.141
8687	23.95	10884.855	36250.27
9549	23.95	11310.948	33023.914
12464	23.95	12300.231	39389.078
4771	23.95	9317.641	35538.59
15105	23.95	13145.467	34634.891
7761	23.95	10551.265	37707.098
15257	23.95	13258.917	33278.633
8680	23.93	10793.36	36169.379
913	23.93	8127.514	39275.855
16489	23.93	13861.684	34135.34
9072	23.93	11114.333	38563.273
16913	23.93	13854.469	39689.684
17978	23.93	14561.474	39859.754
10760	23.93	11852.877	33673.555
14597	23.93	13131.914	38174.609
13470	23.93	12686.375	38220.133
2368	23.93	8617.598	34833.266
14680	23.93	13005.157	39300.824
17249	23.91	14102.995	35452.07
4438	23.91	9328.193	39480.813
12145	23.91	12178.884	36278.059
16569	23.91	13965.096	35125.195
9385	23.91	11151.132	34464.477
16019	23.91	13726.57	37061.586
4604	23.91	9363.06	37469.059
10515	23.91	11585.583	34951.203
7289	23.91	10295.075	33764.113
9435	23.89	11122.978	33867.008
14646	23.89	12998.03	38665.996
737	23.89	7789.779	38707.504
5498	23.89	9557.381	37381.34
4947	23.87	9482.701	33908.367
10553	23.87	11479.969	34655.465
5349	23.87	9506.058	35838.66
16838	23.87	13940.331	38385.695
6496	23.87	10019.167	35774.281
5987	23.87	9820.472	36224.77
3001	23.87	8712.253	38035.344
2631	23.87	8741.563	33921.402
15051	23.85	13251.326	35368.594
9703	23.85	11369.992	34657.695
2423	23.85	8628.744	34164.703
4815	23.85	9439.382	35239.82
10221	23.85	11624.254	38845.273
3518	23.85	8873.525	34964.223
18433	23.85	14430.074	33804.555
2345	23.85	8443.53	34961.969
1052	23.83	8186.653	37066.813
12069	23.83	12125.63	35459.176
5680	23.83	9550.026	39877.387
17896	23.83	14286.868	38611.137
17971	23.83	14417.278	39983.52
7384	23.83	10529.651	33184.348
17268	23.83	14059.452	35335.09
12119	23.81	12247.23	36000.766
2078	23.81	8560.319	38616.059
5813	23.81	9851.836	38347.316
2929	23.81	8843.685	37025.77
14829	23.81	13324.694	38923.402
3205	23.81	9013.899	38681.063
9336	23.79	11129.936	34953.027
10629	23.79	11634.376	33878.125
13826	23.79	12830.959	36540.965
8747	23.79	10805.477	37029.457
16511	23.79	13897.31	34464.242
3638	23.79	9004.425	33902.449
16377	23.79	13687.291	33329.941
17778	23.77	14310.914	36901.902
14814	23.77	13202.059	39038.336
15078	23.77	13289.093	34769.211
18004	23.77	14638.601	39586.715
10985	23.77	11673.192	36024.906
885	23.77	8085.47	39972.742
9516	23.77	11133.155	33202.863
6876	23.77	10210.152	39004.727
11365	23.77	12054.923	38517.457
10788	23.76	11655.199	34022.676
13993	23.76	12790.567	35080.504
12870	23.76	12288.311	34065.617
14494	23.76	13136.879	36864.48
3106	23.76	8848.236	39695.727
9800	23.76	11309.275	35792.922
8972	23.76	11030.802	39675.828
13969	23.76	12894.188	35400.398
13165	23.74	12525.871	34772.367
14771	23.74	13316.471	39698.023
16979	23.74	14204.254	39317.23
400	23.74	7682.217	35955.48
15761	23.74	13486.598	38853.992
3275	23.74	8980.549	37538.684
7111	23.74	10288.168	35949.84
15598	23.74	13361.628	36442.016
15945	23.72	13596.897	38056.363
10009	23.72	11220.469	38199.055
13287	23.72	12643.203	36118.398
13861	23.72	12823.607	36283.383
3733	23.72	9239.83	33144.691
11938	23.72	12216.356	34103.953
14245	23.72	12940.949	34031.973
16774	23.72	13923.368	37525.512
15881	23.72	13712.456	39142.961
412	23.72	7683.304	36081.727
14802	23.7	13352.966	39155.699
13379	23.7	12573.553	36978.387
2478	23.7	8441.094	33734.598
17995	23.7	14619.795	39701.273
3718	23.7	8974.093	33132.777
13637	23.7	12757.924	39294.695
11396	23.7	12032.868	38099.031
4489	23.7	9393.199	38685.367
13518	23.7	12605.046	38855.078
17613	23.7	14317.968	35083.867
648	23.68	7945.95	37956.488
15555	23.68	13431.236	36044.262
14777	23.68	13230.882	39471.996
17594	23.68	14217.436	34905.992
3366	23.66	8931.628	36644.938
12491	23.66	12366.506	38938.801
16464	23.66	13905.848	33764.078
12708	23.66	12467.03	35758.848
8866	23.66	10993.987	38785.383
14271	23.66	12998.555	34317.68
15726	23.66	13411.231	38315.043
17283	23.66	14010.211	35205.621
8652	23.66	10957.246	35770.227
9928	23.66	11231.271	37190.906
4336	23.64	9258.657	39286.059
17888	23.64	14373.198	38467.461
14873	23.64	13193.821	37769.633
8985	23.64	11000.771	39500.492
16859	23.64	13962.318	38785.637
13298	23.64	12531.315	36210.172
17179	23.64	14157.034	36518.316
3561	23.64	9016.361	34454.461
1960	23.64	8268.688	39687.043
15878	23.64	13683.596	39422.051
14593	23.64	12980.213	38126.555
16748	23.64	13929.89	36990.703
1383	23.62	8160.133	33636.668
1824	23.62	8374.096	37452.5
16796	23.62	13972.043	37789.035
16909	23.62	13963.872	39597.645
16662	23.62	13887.591	36140.133
13179	23.62	12644.07	34959.223
13759	23.62	12736.331	37405.52
13469	23.62	12619.767	38219.125
13328	23.62	12570.731	36534.512
1266	23.62	8167.237	34504.777
1858	23.62	8279.248	37977.695
2579	23.6	8804.553	33330.324
2436	23.6	8617.331	33976.465
9015	23.6	11111.9	38950.832
5290	23.6	9502.66	35233.484
15144	23.6	13341.247	34371.902
684	23.6	7937.45	38237.438
2414	23.6	8494.079	34376.133
6264	23.6	9831.723	33006.203
14466	23.6	13082.333	36596.305
13168	23.6	12515.186	34818.598
10945	23.58	11810.305	35515.332
2441	23.58	8571.714	34065.223
1831	23.58	8388.636	37521.883
15286	23.58	13411.55	33159.773
15781	23.56	13367.745	39388.297
10805	23.56	11642.543	34162.477
2493	23.56	8582.208	33575.605
8757	23.56	10930.872	37151.898
9652	23.54	11216.077	34156.777
7930	23.54	10768.008	39856.926
13621	23.54	12795.757	39687.406
9100	23.54	11133.851	38297.434
16327	23.54	13731.788	33679.203
3681	23.54	8966.102	33349.602
5532	23.54	9706.195	37921.012
840	23.54	7985.729	39560.137
15617	23.54	13410.255	36776.734
14998	23.54	13251.536	35739.484
8473	23.54	10895.831	33556.566
10518	23.54	11435.203	34989.379
5494	23.54	9555.089	37342.949
15848	23.53	13696.55	39676.816
6931	23.53	10236.515	38219.66
5500	23.53	9504.494	37413.188
5611	23.53	9532.32	38899.98
11441	23.53	11905.993	37422.379
4522	23.53	9364.185	38323.977
13599	23.53	12719.571	39772.898
4554	23.51	9377.566	37893.301
14898	23.51	13221.415	37328.852
16822	23.51	13827.291	38172.813
8774	23.51	10785.54	37382.117
10076	23.51	11380.158	39145.133
4587	23.51	9434.68	37553.957
10092	23.51	11303.493	39318.668
2955	23.51	8656.457	37424.602
12515	23.51	12447.347	38412.18
11552	23.51	11880.473	35771.996
9304	23.51	10997.879	35556.668
18294	23.51	14453.624	35688.926
7222	23.51	10320.31	34563.691
18282	23.51	14578.066	35603.309
6595	23.49	10101.037	37043.031
16919	23.49	13799.724	39736.301
15649	23.49	13473.981	37152.504
9393	23.49	11147.066	34587.277
4069	23.49	9182.641	35869.043
9746	23.47	11258.748	35083.477
13229	23.47	12533.539	35460.152
9102	23.47	11113.242	38013.219
15933	23.45	13783.987	38357.184
17484	23.45	14270.728	33494.531
17826	23.45	14367.931	37527.285
16234	23.45	13754.792	34706.938
1143	23.45	8061.57	36008.32
16973	23.43	14032.035	39551.59
3339	23.43	9008.581	36984.574
860	23.43	7948.365	39781.191
9241	23.43	11095.894	36080.059
14541	23.43	13080.116	37516.211
8316	23.43	10732.546	34390.293
12935	23.43	12348.814	33234.855
13945	23.43	12854.353	35725.738
12594	23.43	12450.092	36862.617
16206	23.41	13693.531	34779.203
17941	23.41	14397.338	39392.633
1409	23.41	8174.742	33187.328
8402	23.41	10768.175	33328.016
17627	23.41	14403.133	35247.141
5770	23.41	9729.341	39097.465
16034	23.39	13724.617	36975.391
12999	23.39	12578.301	33319.023
14894	23.39	13206.337	37498.637
15163	23.39	13180.833	34225.68
8149	23.39	10755.062	36567.059
2938	23.37	8817.386	37162.043
6850	23.37	10277.214	39272.934
1074	23.37	8095.48	36755.395
15693	23.37	13521.039	37856.555
11749	23.37	11888.238	33650.004
11136	23.37	11653.828	37932.453
9112	23.37	11103.379	38107.07
382	23.37	7733.996	35758.012
2396	23.37	8551.688	34492.137
5540	23.35	9537.692	38015.637
844	23.35	7871.492	39583.211
3847	23.35	9239.705	34049.309
1783	23.35	8241.949	36747.051
9687	23.35	11267.507	34475.871
11957	23.35	12277.349	34279.648
3237	23.33	8878.853	38192.684
18100	23.33	14542.062	38213.594
9095	23.33	11104.784	38249.664
9151	23.33	11064.935	37456.703
1091	23.33	8011.952	36641.41
1739	23.33	8218.156	36229.32
4170	23.33	9259.662	37033.594
14230	23.33	13130.498	33833.547
12202	23.33	12275.132	36995.316
17098	23.31	14116.046	37819.617
6441	23.31	10057.909	35061.621
16232	23.31	13598.497	34693.387
7956	23.31	10678.826	39698.266
18110	23.31	14501.797	38028.605
13072	23.3	12499.182	33970.133
1231	23.3	8064.847	35085.848
3466	23.3	8913.405	35473.789
13864	23.3	12725.195	36300.988
2551	23.28	8707.659	33031.914
5266	23.28	9627.981	34884.668
2429	23.28	8549.508	34215.336
7991	23.28	10723.416	39067.316
5607	23.28	9550.326	38813.527
6728	23.28	9950.617	38749.164
17140	23.28	14079.731	36904.426
18426	23.28	14507.068	34036.828
8946	23.26	11166.653	39778.871
15165	23.26	13308.763	34245.59
15926	23.26	13630.83	38587.363
14793	23.26	13192.687	39333.734
5046	23.24	9390.813	33299.676
4046	23.24	9127.964	35709.402
12322	23.24	12256.863	38493.766
10396	23.24	11529.55	36581.121
7200	23.24	10323.892	34873.699
9684	23.22	11213.586	34448.652
9468	23.22	11040.992	33493.363
4689	23.22	9407.424	35950.586
7964	23.22	10710.489	39542.766
14710	23.22	13100.739	39693.801
2359	23.22	8440.435	34770.473
15773	23.22	13452.136	39093.469
13380	23.22	12558.232	36977.926
6054	23.22	9915.02	35723.012
10456	23.22	11551.526	35797.309
15109	23.22	13239.51	34664.301
6090	23.22	9795.986	35207.035
3080	23.22	8784.806	39186.594
18061	23.22	14570.344	38760.539
17110	23.2	14208.996	37468.871
10278	23.2	11558.12	38257.441
4019	23.2	9082.447	35400.383
6375	23.2	9995.882	34293.855
5615	23.2	9518.543	38984.254
13030	23.2	12630.822	33727.922
14760	23.2	13266.226	39963.383
17966	23.2	14245.365	39893.117
14645	23.2	13068.631	38660.891
7745	23.18	10359.971	37457.832
11125	23.18	11775.97	37767.824
1945	23.18	8239.825	39485.641
847	23.18	7655.828	39602.242
10160	23.18	11495.28	39438.637
10625	23.18	11514.529	33836.297
17918	23.18	14358.104	38961.984
320	23.18	7731.086	35168.16
7238	23.16	10136.467	34142.578
1019	23.16	8200.997	37542.902
3234	23.16	9022.021	38185.008
18076	23.16	14545.495	38542.336
3207	23.16	8860.197	38724.242
6771	23.16	10021.3	39289.227
14311	23.16	12948.665	34837.875
13738	23.16	12853.983	37762.594
12419	23.16	12172.793	39846.91
2395	23.16	8534.101	34488.984
2479	23.14	8469.842	33744.125
1880	23.14	8257.578	38420.188
15599	23.14	13435.629	36457.473
1624	23.14	8325.282	35036.32
17886	23.14	14358.637	38453.426
13335	23.14	12504.552	36571.891
15087	23.14	13323.819	34814.465
1291	23.14	7998.416	34406.215
17015	23.14	14146.933	38919.723
763	23.12	7679.283	38854.84
7616	23.12	10475.094	35875.703
9131	23.12	11021.859	37667.84
6001	23.12	9792.41	36148.895
7699	23.12	10467.143	36756.047
6392	23.12	10048.321	34533.516
12011	23.12	12162.443	34886.027
12068	23.12	12076.714	35457.242
801	23.12	7684.445	39139.645
6082	23.12	9908.07	35139.863
7088	23.1	10293.856	36332.43
8236	23.1	10647.522	35568.313
12040	23.1	12086.163	35176.566
815	23.1	7882.987	39247.93
11504	23.1	11970.232	36394.992
13477	23.1	12708.211	38328.027
15956	23.1	13591.867	37951.926
12284	23.1	12077.021	38117.871
5662	23.1	9645.154	39545.801
6939	23.1	10147.3	38290.258
8390	23.1	10725.374	33535.43
11573	23.1	11910.768	35636.57
4631	23.1	9346.588	36902.621
15220	23.08	13354.98	33488.906
18166	23.08	14476.237	37365.445
3553	23.08	9015.646	34656.832
16267	23.08	13584.766	34382.234
4309	23.08	9208.699	38923.164
3818	23.08	9250.649	33809.422
10822	23.08	11778.946	34370.656
3350	23.08	8984.128	36730.258
2539	23.08	8540.267	33045.879
15393	23.08	13382.875	34418.938
9097	23.08	11167.957	38269.547
16341	23.07	13751.299	33740.504
8281	23.07	10658.82	34850.367
13853	23.07	12850.892	36486.668
11510	23.07	11929.672	36501.605
7974	23.07	10700.732	39405.313
14916	23.07	13167.821	36901.133
14632	23.07	12981.374	38580.957
13583	23.07	12650.23	39813.609
516	23.05	7798.808	36804.41
10206	23.05	11510.257	38998.801
5591	23.05	9616.549	38590.871
16857	23.05	13920.341	38753.98
1941	23.05	8380.507	39445.078
13659	23.05	12724.457	39044.699
4787	23.05	9410.413	35323.836
11291	23.05	12005.043	39630.98
12580	23.05	12444.021	37462.051
7586	23.03	10409.905	35681.215
647	23.03	7801.487	37940.098
14688	23.03	13039.845	39347.156
2891	23.03	8739.105	36268.879
7488	23.03	10382.37	34412.355
3586	23.03	8849.392	34381.188
8552	23.03	10894.974	34503.453
235	23.03	7908.658	34443.398
13622	23.03	12878.414	39694.457
14937	23.01	13275.593	36618.117
11666	23.01	12020.828	34521.613
14258	23.01	13020.377	34100.066
14657	23.01	13113.103	38908.32
14676	23.01	12969.826	39219.316
3557	22.99	8878.12	34710.48
4388	22.99	9245.701	39869.813
9080	22.99	11042.125	38399.32
14683	22.99	13046.798	39317.867
14560	22.99	13003.68	37704.785
3682	22.97	8917.204	33384.91
15899	22.97	13719.848	39074.086
9410	22.97	11141.475	34221.535
11373	22.97	11919.943	38184.188
5807	22.97	9777.371	38529.609
11707	22.97	12048.752	34227.039
10010	22.97	11301.396	38212.828
10820	22.97	11787.839	34351.785
6515	22.97	10066.91	36030.145
17709	22.97	14346.485	36061.695
7044	22.95	10243.798	36701.031
8415	22.95	10780.031	33233.047
6930	22.95	10147.742	38213.98
14805	22.95	13334.67	39193.203
5809	22.95	9775.874	38593.848
2338	22.95	8633.548	35233.027
12373	22.95	12217.818	39091.527
10775	22.95	11754.781	33894.754
7239	22.93	10181.445	34149.188
9396	22.93	11197.698	34290.496
1677	22.93	8233.36	35670.016
7503	22.93	10413.189	34626.332
3838	22.93	9264.194	33970.211
11809	22.93	11939.35	33285.598
969	22.93	8202.194	38528.672
2931	22.93	8803.388	37044.848
18015	22.91	14427.83	39416.371
6118	22.91	9841.368	34858.277
16094	22.91	13615.142	36107.004
2639	22.91	8642.291	33972.641
2658	22.91	8806.398	34120.309
15657	22.91	13470.06	37267.613
14848	22.91	13180.504	38400.914
12930	22.91	12488.005	33185.59
8385	22.91	10773.477	33500.293
81	22.91	7756.076	33520.074
4976	22.91	9376.531	33567.41
18198	22.91	14631.647	36882.934
8418	22.89	10678.092	33286.301
6896	22.89	10341.865	38699.547
8360	22.89	10664.161	33821.789
11851	22.89	12077.143	33201.086
10062	22.89	11395.191	38925.23
9444	22.89	11066.303	33650.816
11536	22.89	11966.54	35922.859
8422	22.89	10709.176	33302.945
87	22.89	7982.361	33564.309
15244	22.89	13141.378	33453.738
18057	22.89	14602.488	38665.375
8940	22.87	10920.368	39894.828
4591	22.87	9456.255	37610.641
17903	22.87	14275.16	38713.621
18105	22.87	14584.829	38261.477
7533	22.87	10401.865	35038.133
11597	22.87	12005.366	35289.027
7326	22.87	10199.023	33411.828
13540	22.87	12535.653	39141.965
9430	22.87	11069.558	33816.438
3575	22.87	8945.958	34561.199
3022	22.85	8837.276	38299.379
8032	22.85	10764.637	38152.203
15703	22.85	13413.238	37999.102
13643	22.85	12817.335	39369.43
18285	22.85	14499.772	35613.777
2661	22.85	8717.427	34168.465
15784	22.85	13471.095	39472.793
1995	22.85	8564.731	39987.004
7620	22.85	10480.302	35933.121
13439	22.84	12602.265	37755.594
18277	22.84	14558.072	35863.484
7193	22.84	10196.011	34844.586
13459	22.84	12649.268	38029.289
17743	22.84	14365.549	36595.047
3676	22.84	8919.04	33589.055
13521	22.84	12498.748	38886.617
18089	22.84	14640.859	38415.605
2308	22.82	8630.498	35413.609
15928	22.82	13675.537	38609.215
1090	22.82	8054.593	36627.156
995	22.82	8186.293	38000.957
5037	22.82	9390.777	33258.102
17513	22.82	14386.546	33898.379
9833	22.82	11318.353	36249.523
15289	22.82	13427.333	33255.652
17133	22.8	14148.925	36864.164
10686	22.8	11583.342	33303.223
18511	22.8	14461.585	33040.281
16726	22.8	13916.705	36762.984
14783	22.8	13312.592	39567.797
6397	22.8	10103.235	34559.547
18012	22.8	14498.171	39368.613
15778	22.8	13498.41	39265.402
13639	22.78	12820.817	39299.008
8877	22.78	10825.988	38947.957
3043	22.78	8717.842	38573.262
13667	22.78	12801.132	38835.453
5568	22.78	9574.429	38370.996
1742	22.78	8316.126	36248.398
11401	22.78	11920.749	37836.469
17478	22.78	14366	33442.902
6922	22.78	10214.667	38408.254
6670	22.78	10125.006	37944.703
9289	22.76	11032.588	35714.727
13500	22.76	12600.085	38690.18
14606	22.76	13036.356	38236.66
11285	22.76	11913.173	39945.496
14927	22.76	13167.777	36835.746
4499	22.76	9490.271	38743.922
15072	22.76	13286.893	35027.961
2416	22.76	8433.596	34401.512
13296	22.76	12647.14	36169.344
4174	22.76	9104.281	37074.609
13588	22.76	12625.314	39886.523
6668	22.74	10133.537	37944.758
11157	22.74	11638.615	38275.094
7697	22.74	10461.237	36725.703
1462	22.74	8321.703	33182.547
17807	22.74	14247.244	37297.695
10147	22.74	11620.956	39612.848
756	22.74	7660.981	38821.566
4650	22.74	9313.382	36572.898
9117	22.74	11204.163	37861.285
7256	22.74	10300.46	34039.871
10178	22.72	11546.938	39368.57
18222	22.72	14639.65	36636.508
7096	22.72	10184.581	36075.957
10458	22.72	11621.107	35805.633
14853	22.72	13228.885	38153.785
927	22.72	8041.807	39148.945
13100	22.72	12668.446	34245.375
4247	22.72	9142.07	38323.598
504	22.7	7776.897	36700.211
16845	22.7	13892.931	38452.352
12946	22.7	12406.363	33319.48
8417	22.7	10740.702	33269.512
11071	22.7	11798.422	37033.605
1671	22.7	8343.925	35606.809
6555	22.7	9981.05	36620.258
10364	22.7	11581.667	37096.836
5350	22.7	9565.659	35853.043
14655	22.7	12936.087	38870.496
5740	22.68	9825.114	39513.43
18051	22.68	14538.928	38880.484
5768	22.68	9914.842	38982.074
9860	22.68	11415.069	36572.813
11998	22.68	12155.424	34786.633
16008	22.66	13600.995	37188.117
5741	22.66	9830.886	39521.578
1147	22.66	8201.405	36017.227
6593	22.66	10041.828	37007.164
12370	22.66	12105.631	39071.211
10663	22.66	11482.077	33595.984
6096	22.66	9736.941	35233.949
5802	22.66	9746.393	38512.258
14820	22.66	13314.519	39099.383
16484	22.66	13918.039	34064.598
8595	22.66	10880.963	34949.422
14711	22.66	13139.615	39695.371
10792	22.66	11790.665	34077.891
5273	22.66	9591.925	34998.742
685	22.66	7799.582	38238.973
812	22.66	7979.196	39221.16
11725	22.64	11938.136	34102.738
3749	22.64	9270.238	33291.129
11311	22.64	11879.384	39354.305
5159	22.64	9687.677	33621.719
18041	22.64	14590.591	39103.574
16271	22.64	13707.772	34431.125
10787	22.64	11716.125	34022.309
18155	22.64	14516.202	37545.625
13736	22.64	12778.461	37734.141
9367	22.64	11109.28	34883.02
943	22.64	8095.285	39081.949
10747	22.64	11753.283	33478.945
4750	22.64	9407.195	35668.242
17031	22.62	14148.025	38766.563
369	22.62	7659.09	35614.406
7026	22.62	10219.189	37102.738
11247	22.62	11806.523	39384.656
10253	22.62	11514.985	38329.98
17958	22.62	14288.686	39741.301
5846	22.62	9862.932	38103.684
6000	22.62	9898.347	36111.434
16541	22.62	13874.635	34828.188
14871	22.62	13238.059	37690.219
16240	22.61	13690.545	34760.227
4786	22.61	9293.915	35321.789
6086	22.61	9782.403	35155.043
12430	22.61	12429.213	39858.059
17394	22.61	14183.691	33923.977
16333	22.61	13780.839	33714.703
16723	22.59	13970.573	36673.715
16440	22.59	13870.24	33418.395
13075	22.59	12683.192	34003.883
14532	22.59	13093.525	37338.137
14538	22.59	13016.881	37435.539
5459	22.59	9590.151	36957.77
3471	22.57	8953.691	35507.391
18007	22.57	14457.062	39291.441
17893	22.57	14221.469	38546.113
8348	22.57	10752.5	34014.809
2452	22.57	8628.167	33825.98
10127	22.57	11231.502	39867.031
12662	22.57	12475.917	36218.871
10922	22.57	11727.925	35253.656
11086	22.57	11820.004	37197.82
13608	22.55	12824.552	39941.891
13883	22.55	12723.48	36097.875
2960	22.55	8691.8	37441.898
17085	22.55	14123.767	38134.266
16325	22.55	13778.271	33661.461
10407	22.55	11622.5	36415.488
14203	22.55	13128.567	33387.137
12765	22.55	12434.625	34938.906
12431	22.55	12359.236	39878.625
17079	22.55	14131.167	38073.258
13029	22.55	12710.295	33727.031
2722	22.53	8728.843	34719.527
10439	22.53	11536.642	35970.457
12830	22.53	12372.501	34589.926
15713	22.53	13536.12	38146.379
15240	22.53	13236.784	33430.055
11174	22.53	11701.254	38493.246
12575	22.53	12482.419	37413.047
5268	22.53	9659.307	34910.934
13713	22.53	12831.819	38014.094
1473	22.53	8263.986	33315.828
12188	22.53	12278.329	36850.457
16905	22.53	13871.945	39534.719
7986	22.53	10725.098	38969.207
1994	22.53	8542.995	39963.852
7154	22.51	10289.01	35272.84
13816	22.51	12914.17	36769.496
13568	22.51	12630.109	39541.613
8388	22.51	10631.071	33523.063
13363	22.51	12611.161	36847.652
6437	22.51	10033.044	35020.41
9379	22.51	11166.956	34735.477
3391	22.51	8873.58	36370.301
12122	22.51	12231.759	36046.844
17733	22.51	14345.868	36495.27
4615	22.51	9302.165	37321.215
4532	22.49	9302.672	38271.715
10639	22.49	11626.625	33656.77
9406	22.49	11177.227	34126.477
17637	22.49	14219.061	35335.668
441	22.49	7975.7	36250.895
13003	22.49	12632.106	33365.215
1961	22.49	8269.509	39706.633
3352	22.49	8916.372	36756.164
12890	22.49	12474.514	33950.805
18009	22.49	14547.829	39310.484
18003	22.49	14588.528	39584.492
14400	22.49	13018.385	35838.516
4988	22.49	9352.77	33323.465
15008	22.49	13313.473	35582.832
5162	22.49	9672.972	33649.113
17052	22.49	14163.065	38368.344
17843	22.47	14323.287	37817.602
15829	22.47	13614.77	39797.855
15834	22.47	13742.35	39914.059
746	22.47	7947.36	38753.621
15760	22.47	13382.047	38831.035
13579	22.47	12552.697	39740.898
513	22.47	7760.21	36803.535
10273	22.47	11475.015	38145.188
2448	22.47	8535.702	34107.914
3927	22.47	9246.15	34619.539
5512	22.47	9696.755	37610.609
13644	22.45	12824.433	39400.961
10972	22.45	11817.316	35891.066
13195	22.45	12532.076	35143.98
13729	22.45	12765.746	37899.32
15770	22.45	13397.678	39044.73
10000	22.45	11221.861	38124.32
4816	22.45	9465.632	35242.625
3213	22.45	8962.267	38485.43
456	22.45	7952.407	36367.371
10087	22.43	11332.564	39265.281
375	22.43	7881.346	35684.512
9324	22.43	11023.158	35179.473
14945	22.43	13142.651	36692.656
12395	22.43	12280.643	39398.148
13487	22.43	12635.626	38477.645
9398	22.43	11045.539	34312.203
7649	22.43	10545.052	36265.617
9121	22.43	11108.428	37885.152
18349	22.41	14508.948	34858.113
11312	22.41	12045.796	39361.355
13677	22.41	12767.449	38648.375
15071	22.41	13150.615	35009.766
6966	22.41	10154.722	37956.23
3732	22.41	9133.874	33137.023
14599	22.41	13042.693	38180.77
16926	22.41	13899.961	39806.148
10161	22.41	11634.353	39470.629
1991	22.41	8483.735	39912.914
2894	22.41	8755.447	36348.941
4053	22.41	9244.154	35759.313
14309	22.4	13027.642	34782.051
17987	22.4	14509.351	39598.527
12385	22.4	12113.154	39294.461
10045	22.4	11374.318	38722.988
3269	22.4	9033.618	37750.375
14921	22.4	13206.949	36991.094
6018	22.4	9871.671	35741.059
10926	22.4	11807.133	35297.27
13530	22.4	12665.665	38978.215
14093	22.38	12919.976	33886.996
17050	22.38	14042.501	38354.938
5506	22.38	9602.705	37529.82
9078	22.38	11012.744	38357.266
5853	22.38	9877.465	37844.152
18224	22.38	14537.555	36647.934
12150	22.38	12202.719	36393.547
13373	22.36	12500.752	36957.336
1749	22.36	8326.148	36308.109
11881	22.36	12281.11	33526.141
4003	22.36	9067.098	35117.336
9273	22.36	11068.266	35765.605
2183	22.36	8615.372	37158.859
15970	22.36	13769.461	37520.527
18165	22.36	14497.818	37363.27
8134	22.36	10711.667	37012.316
11259	22.36	11690.403	39612.543
13628	22.36	12790.38	39497.555
16187	22.34	13636.853	35195.043
6652	22.34	9996.685	37786.613
6485	22.34	9998.025	35682.836
5255	22.34	9563.138	34707.328
1114	22.34	8193.846	36273.531
17967	22.34	14416.952	39904.684
6591	22.32	9939.456	37003.367
5993	22.32	9845.453	36293.832
8424	22.32	10591.508	33021.945
2036	22.32	8566.511	39196.371
1829	22.32	8330.24	37504.992
17062	22.32	14194.916	38147.402
1054	22.32	8130.339	37075.176
2606	22.32	8724.519	33665.461
10986	22.32	11813.348	36052.289
7647	22.32	10548.432	36259.828
1713	22.32	8392.589	36003.914
14166	22.3	12837.477	33062.434
15736	22.3	13484.439	38462.387
18305	22.3	14484.565	35543.336
17818	22.3	14320.948	37419.895
5134	22.3	9689.301	33408.953
4221	22.3	9237.002	37817.953
5675	22.3	9543.167	39803.043
4625	22.3	9299.785	37156.305
5859	22.3	9824.837	37961.094
15204	22.3	13281.456	33947.883
14589	22.3	13004.347	38067.723
16384	22.3	13624.262	33406.012
13582	22.3	12640.672	39791.785
2620	22.28	8749.494	33797.563
14762	22.28	13159.3	40009.391
10104	22.28	11293.981	39484.328
3991	22.28	9066.783	34962.359
3002	22.28	8659.378	38054.629
13576	22.28	12688.253	39696.539
5472	22.28	9613.585	37137.313
13522	22.26	12677.563	38907.563
8947	22.26	11113.436	39782.813
15239	22.26	13171.259	33427.527
16997	22.26	14202.455	38984.973
10997	22.26	11780.171	36235.164
13174	22.26	12656.374	34921.758
11270	22.26	11677.273	39774.207
16165	22.26	13638.22	35391.262
6103	22.26	9777.189	34970.051
1139	22.26	8102.828	35976.203
18414	22.26	14605.145	34252.008
10219	22.26	11601.722	38800.656
17077	22.26	14167.678	37994.438
15699	22.26	13508.459	37946.629
5253	22.24	9545.642	34687.246
12321	22.24	12223.967	38478.551
16793	22.24	13888.431	37765.305
9227	22.24	11020.909	36249.172
16356	22.24	13620.738	33512.16
7598	22.24	10473.759	35745.855
17600	22.24	14221.514	34993.168
6393	22.24	9962.924	34535.227
7345	22.24	10271.712	33235.051
4477	22.24	9309.033	38817.031
3564	22.24	8877.432	34475.938
12703	22.24	12406.908	36035.398
708	22.24	7960.786	38407.516
14690	22.24	12983.153	39359.699
8841	22.24	10810.643	38410.926
13202	22.24	12704.455	35214.172
661	22.24	7669.28	38052.625
184	22.22	7763.167	34131.688
3365	22.22	8903.533	36639.895
11198	22.22	11808.735	38821.98
18213	22.22	14452.534	36551.578
3870	22.22	9102.203	34217.484
10888	22.22	11656.59	34912.504
17549	22.22	14366.399	34366.172
11193	22.22	11641.809	38730.484
10617	22.22	11608.488	34086.813
17116	22.22	14032.192	37248.16
16155	22.22	13707.428	35257.809
13227	22.22	12625.065	35458.746
9063	22.22	11055.149	38474.551
17490	22.2	14232.262	33586.375
7652	22.2	10538.509	36308.656
1459	22.2	8397.144	33132.172
18432	22.2	14524.205	34116.664
4111	22.2	9099.428	36338.992
6729	22.2	9976.434	38787.348
10749	22.2	11707.334	33500.148
712	22.2	7742.022	38437.254
8017	22.2	10573.607	38783.859
3656	22.2	8988.14	33764.383
439	22.18	7729.015	36228.984
16760	22.18	13865.243	37177.738
12579	22.18	12315.581	37459.125
10403	22.18	11613.724	36645.715
6817	22.18	9986.906	39926.578
7875	22.18	10454.751	39223.77
6242	22.18	9857.473	33444.195
6713	22.18	9988.053	38578.297
17345	22.18	14164.854	34504.559
4598	22.18	9303.63	37359.066
6128	22.18	9889.092	34652.074
12707	22.18	12314.747	35758.867
13819	22.18	12755.363	36787.133
294	22.18	7976.351	34937.617
10680	22.18	11538.574	33225.539
6442	22.18	9973.672	35070.281
18085	22.18	14596.933	38359.988
12021	22.18	12101.773	35019.086
11751	22.18	11946.05	33654.875
4468	22.18	9416.464	38968.711
4212	22.17	9205.998	37630.219
9439	22.17	10993.679	33908.66
8764	22.17	10941.894	37208.66
11207	22.17	11675.116	38921.488
12447	22.17	12473.37	39459.215
7779	22.17	10516.545	37975.387
32	22.17	7719.369	33228.633
12376	22.17	12103.987	39158.48
7162	22.17	10184.646	35405.52
17880	22.17	14367.438	38354.207
14117	22.15	12872.762	33504.172
14409	22.15	12958.405	35935.441
8824	22.15	10919.03	38212.57
5749	22.15	9726.568	39430.113
4098	22.15	9212.917	36174.039
2259	22.15	8561.175	36117.836
2312	22.15	8503.72	35478.027
4055	22.15	9112.155	35770.504
14578	22.15	12943.099	37890.102
2821	22.15	8752.971	35597.555
3100	22.15	8755.621	39501.574
4147	22.15	9101.969	36818.777
18169	22.15	14576.136	37384.773
11284	22.15	12028.739	39928.496
14553	22.15	13018.6	37668.457
3791	22.13	9253.879	33617.469
9789	22.13	11291.935	35634.676
9243	22.13	10999.254	36096.797
1363	22.13	8170.634	33499.973
11029	22.13	11775.649	36517.594
559	22.13	7651.912	37253.551
7269	22.13	10242.14	33815.012
14616	22.13	12966.229	38395.957
9244	22.13	11173.218	36100.051
11958	22.13	12249.566	34285.793
15024	22.13	13264.398	35444.113
16843	22.13	13966.416	38422.973
11766	22.13	11954.196	33576.469
16383	22.11	13669.254	33364.996
6178	22.11	9864.579	34261.23
3909	22.11	9229.807	34480.18
16646	22.11	13794.681	35974.461
17021	22.09	14156.143	38665.441
1997	22.09	8558.768	39646.91
9831	22.09	11228.184	36230.301
1990	22.09	8629.956	39879.699
11801	22.09	11869.596	33183.238
16574	22.09	13793.678	35190.508
63	22.09	7650.77	33428.273
18121	22.09	14450.729	38138.105
8513	22.09	10975.406	34019.906
12328	22.09	12274.692	38586.785
4552	22.09	9335.062	37854.828
711	22.09	7903.565	38426.996
10232	22.09	11512.593	38748.141
6855	22.07	10338.854	39356.531
17829	22.07	14238.346	37599.449
16095	22.07	13763.502	36119.691
7750	22.07	10419.619	37519.383
13695	22.07	12801.18	38589.801
17825	22.07	14302.53	37522.5
5784	22.07	9807.009	38644.539
9627	22.07	11363.108	33901.043
10655	22.07	11547.796	33513.508
15219	22.07	13183.588	33485.438
10146	22.07	11579.456	39611.445
15815	22.05	13408.142	39814.051
11289	22.05	11918.703	39602.129
2011	22.05	8473.779	39495.875
13776	22.05	12855.147	37264.93
17108	22.05	14183.736	37454.41
5873	22.05	9825.232	37818.766
3136	22.05	9057.572	39855.781
14051	22.05	12738.728	34374.105
4803	22.05	9284.816	35391.984
212	22.05	7866.73	34329.879
3616	22.05	8852.955	34068.266
2879	22.05	8822.433	36155.367
17036	22.05	14090.554	38465.953
14092	22.05	12745.905	33843.816
13534	22.05	12696.23	39026.281
13841	22.03	12741.74	36379.867
8002	22.03	10678.318	38930.832
7158	22.03	10158.702	35353.379
917	22.03	8027.967	39331.758
12898	22.03	12391.731	33779.09
10615	22.03	11430.34	34026
9902	22.03	11326.189	36885.074
3579	22.01	9015.429	34311.488
11340	22.01	11856.259	39082.336
5767	22.01	9859.416	38963.516
15836	22.01	13732.711	39928.238
18412	22.01	14602.15	34225.148
13526	22.01	12615.605	38952.207
7744	22.01	10408.872	37457.152
8275	22.01	10657.254	35038.68
7378	22.01	10503.018	33115.031
15059	22.01	13180.5	35213.875
6104	21.99	9727.47	34974.32
13194	21.99	12627.76	35140.574
16023	21.99	13630.073	37101.203
10885	21.99	11743.888	34881.637
15935	21.99	13772.785	38406.223
2873	21.99	8792.622	36113.289
3017	21.99	8786.137	38283.359
13761	21.99	12849.991	37429.391
12421	21.99	12219.827	39930.406
3006	21.99	8826.677	38109.813
9553	21.99	11258.461	33048.672
14707	21.99	12979.479	39636.359
5969	21.97	9919.169	36394.887
2682	21.97	8748.301	34428.41
4011	21.97	9212.671	35240.734
18284	21.97	14574.205	35612.879
10957	21.97	11685.185	35651.766
15965	21.97	13668.802	37789.379
17945	21.97	14275.28	39523.426
18081	21.97	14640.127	38613.152
11503	21.97	12067.193	36379.051
1265	21.97	8147.732	34500.043
6319	21.97	10010.226	33490.891
9119	21.97	11191.377	37867.66
14859	21.97	13199.638	38005.297
7110	21.97	10249.114	35943.176
17134	21.95	14197.759	36864.637
17678	21.95	14308.044	35723.207
11458	21.95	11942.716	37021.543
14349	21.95	12963.018	35233.988
2021	21.95	8512.017	39284.793
12721	21.95	12435.126	35594.891
9066	21.95	11192.607	38523.945
3316	21.95	9021.153	37320.977
2623	21.94	8725.132	33838.293
6106	21.94	9735.75	35010.168
695	21.94	7728.571	38307.242
16881	21.94	13853.245	39050.859
4895	21.94	9401.183	34376.402
1519	21.94	8407.183	33758.641
2002	21.94	8577.358	39688.645
5965	21.94	9902.658	36678.383
12381	21.92	12209.241	39246.129
1159	21.92	8085.175	35615.02
14062	21.92	12748.595	34175.141
6451	21.92	10036.09	35181.668
17947	21.92	14371.834	39549.328
16180	21.92	13782.986	35137.98
13594	21.92	12691.833	39997.258
17975	21.92	14613.897	39836.316
3199	21.92	9000.193	38828.914
17203	21.92	14070.368	36205.898
16074	21.92	13703.721	36499.355
16010	21.92	13768.38	37268.98
1148	21.92	8125.912	36028.426
3898	21.92	9092.931	34410.93
18059	21.92	14621.049	38732.988
1174	21.92	8153.973	35520.73
8671	21.9	10808.053	36004.672
18208	21.9	14493.532	36812.793
4537	21.9	9387.895	38014.355
14192	21.9	13074.543	33229.672
5383	21.9	9620.873	36124.344
4223	21.9	9153.647	37891.855
13471	21.9	12667.063	38222.18
12542	21.9	12415.453	37882.469
2207	21.9	8486.361	36543.602
[truncated: 9,254 more rows]
