# Supplementary material for: Insights on the Control of Yeast Single-Cell Growth Variability by Members of the Trehalose Phosphate Synthase (TPS) Complex
Source: Front Cell Dev Biol. 2021 Jan 28;9:607628. doi: 10.3389/fcell.2021.607628 (PMC7876269; doi:10.3389/fcell.2021.607628)
Supplement: Supplementary file 2 [file Data_Sheet_1.ZIP › final_code/input_datasets/overexpression1_Ntd_TSL1_t2.csv]

Id	Area (µm²)	Centre X Position (µm)	Centre Y Position (µm)
14931	126.32	12534.622	34624.191
3303	117.66	8650.979	37959.297
5944	117.66	9853.225	38396.719
18762	115.06	13573.325	39324.547
5875	111.44	9801.285	39238.309
10848	111.17	11259.365	35781.828
5215	106.15	9691.337	33283.91
3174	103.99	8821.634	36403.684
9088	100.96	10767.036	36151.938
16743	98.14	13091.872	36819.234
1538	97.89	8068.573	37030.781
12082	97.72	11696.084	35379.332
637	95.19	7867.078	37523.84
3198	92.78	8842.165	36630.602
1882	92.68	8170.958	33020.371
423	92.17	7964.166	36285.813
335	91.63	7657.072	35575.836
18706	91.27	13732.136	39803.156
5898	90.65	9876.569	38861.516
5041	90.54	9428.846	35302.406
3328	90.25	8730.541	38348.656
5674	89.98	9631.67	38743.145
22356	89.85	14247.893	38268.133
22398	88.87	14275.349	38674.961
21552	88.45	14180.852	34011.219
19142	88.24	13690.233	37249.504
7177	87.59	10101.136	38121.883
4020	87.53	8923.258	34550.227
4015	86.96	9059.143	34472.535
9258	86.21	10733.631	34216.684
4567	85.6	9193.378	39278.473
15954	85.19	12873.77	36096.363
11648	84.33	11525.041	35999.383
9702	84.08	10892.749	36903.242
2163	83.81	8338.311	37152.355
10876	83.76	11346.98	36019.879
2669	83.47	8629.161	36868.867
22969	83.18	14637.312	36757.555
4142	82.72	9063.045	33373.242
16808	82.72	13080.669	37523.305
15685	82.64	12729.569	38784.504
19681	82.63	13777.077	33700.078
15055	82.4	12663.409	35729.16
15876	82.13	12902.661	36760.453
2461	81.76	8607.898	38928.176
19252	81.63	13776.065	36682.781
2957	81.53	8580.944	33013.379
1601	81.48	8185.055	36259.758
5639	81.02	9694.096	38083.035
12827	80.77	11979.404	37222.004
16715	80.42	12932.03	36609.488
20277	80.21	13963.387	36990.605
8993	80.19	10676.885	37256.309
11393	80.1	11452.816	38605.105
22740	79.96	14618.486	38370.688
9471	79.77	10918.574	34287.609
8435	79.5	10522.228	37034.184
1885	79.1	8172.555	33052.195
1959	78.93	8382.197	34256.168
3857	78.91	9054.982	36640.535
15190	78.39	12639.933	36511.262
14960	78.3	12619.416	34940.52
22223	78.28	14412.713	37514.953
3601	78.26	9001.209	39107.531
23527	78.24	14556.627	34130.047
6326	78.2	9783.483	35828.906
2531	77.99	8468.06	38141.012
9635	77.95	10892.069	36134.965
3340	77.45	8715.53	38407.383
12935	77.28	12016.601	36296.285
5120	77.11	9330.5	33878.234
8478	76.99	10481.468	37372.512
21272	76.97	14191.693	36047.734
2742	76.71	8602.041	36155.254
8773	76.63	10736.168	39747.191
16141	76.57	12910.061	34721.223
13632	76.5	12233.882	36898.184
5002	76.42	9475.462	35825.598
3713	76.42	8940.424	38128.367
13566	76.38	12260.188	36122.043
5034	76.28	9356.849	35522.344
20667	76.13	13880.453	39834.938
2355	75.86	8220.094	39764.043
10791	75.84	11398.293	35095.793
9664	75.67	10921.455	36486.77
8692	75.65	10561.132	39784.32
21804	75.46	14221.055	34530.516
21694	75.37	14214.156	33409.609
18196	75.15	13490.829	35970.555
12162	75.12	11712.527	36200.465
13548	74.89	12229.815	35935.02
5202	74.89	9638.479	33015.738
1848	74.85	8077.48	33684.324
23432	74.77	14575.284	34853.559
4557	74.66	9130.362	39112.172
12811	74.58	11916.801	37344.559
14342	74.46	12438.729	36318.969
2728	74.45	8523.378	36527.441
7055	74.39	9998.793	37122.176
22665	74.1	14543.049	38822.836
13515	74.06	12219.452	35729.867
13564	74.02	12239.628	36078.402
17981	73.66	13519.844	34001.605
4254	73.32	9124.162	35039.234
3067	73.22	8713.889	34661.828
2707	73.07	8546.751	36553.441
7787	72.97	10273.777	36691.281
16241	72.95	12753.484	33634.629
10646	72.84	11405.125	33065.273
13993	72.74	12450.133	39401.262
13495	72.68	12202.656	35622.125
14699	72.63	12377.018	33968.008
3304	72.61	8755.54	37971.617
4824	72.53	9483.736	37836.301
19407	72.45	13696.744	35682.328
3676	72.3	9053.372	38232.629
12972	72.28	12058.178	35917.141
5423	72.2	9635.363	36163.523
6776	72.11	9998.533	33537.801
9048	72.01	10768.792	36841.246
17825	71.86	13153.849	33266.797
22732	71.76	14604.189	38600.379
23201	71.74	14613.584	35790.383
13535	71.65	12179.152	35877.5
10854	71.51	11358.51	35813.445
8382	71.46	10442.502	36450.047
13721	71.44	12196.393	38177.813
15289	71.4	12536.813	37320.512
12947	71.4	11993.947	36074.723
4508	71.36	9157.619	38561.176
16442	71.36	12980.047	34671.074
17631	71.17	13269.547	34852.566
2610	71.15	8608.649	37474.668
1773	71.09	8061.584	34864.434
15832	71.09	12791.759	37132.289
17972	70.98	13477.593	33904.258
18106	70.92	13525.469	35210.078
20263	70.9	13882.936	36858.602
18151	70.82	13551.341	35586.301
11332	70.75	11558.284	39204.492
15156	70.73	12652.876	36286.574
16278	70.67	12866.643	33071.371
3510	70.42	8650.796	39964.781
3921	70.27	8918.922	35580.422
5849	70.21	9788.395	39591.66
11826	70.1	11581.126	33675.535
13089	70.04	12027.372	35074.137
23177	70.02	14543.314	36004.293
5229	70	9556.066	33473.645
2944	69.96	8537.099	33223.508
5126	69.94	9431.369	33650.621
7420	69.91	10199.429	39844.859
7684	69.79	10283.149	37584.762
10598	69.77	11099.356	33513.984
21140	69.77	14172.809	36602.719
14292	69.75	12454.08	36729.41
9333	69.69	10662.95	33182.121
3311	69.37	8812.761	38032.832
19019	69.29	13739.988	37848.641
17878	69.1	13538.775	33319.785
15703	68.87	12816.101	38356.063
2756	68.87	8481.874	36045.32
17076	68.85	13344.539	39512.504
8594	68.79	10541.196	38782.855
7441	68.77	10143.006	40005.688
17294	68.77	13186.256	37601.387
16026	68.58	12909.036	35775.109
11945	68.58	11671.562	33702.531
19852	68.55	13933.754	33287.313
3625	68.49	9013.433	38656.551
20088	68.33	13935.709	35423.102
4899	68.3	9467.565	37194.691
6016	68.16	9851.193	37744.961
14429	68.1	12420.777	35829.906
7705	68.01	10342.565	37436.195
11618	67.97	11590.731	36068.57
5103	67.95	9480.449	34223.141
7125	67.82	10132.878	37624.035
2797	67.82	8542.561	35505.5
4230	67.72	9126.171	34807.191
5204	67.72	9670.216	33105.785
22632	67.7	14536.736	39241.383
1887	67.66	8178.005	33101.617
14271	67.61	12462.207	36932.762
2687	67.47	8547.546	36722.156
7503	67.45	10286.996	39387.43
8474	67.41	10396.643	37317.543
12139	67.32	11839.253	35873.664
6794	67.28	10098.313	33736.008
3096	67.26	8831.427	35365.875
8411	67.24	10485.862	36879.23
12708	67.22	12051.989	38160.07
5105	67.2	9442.015	34239.461
697	67.2	7873.97	37914.395
23643	67.17	14525.822	33327.16
16922	67.17	13093.956	38697.703
11542	67.13	11550.563	36977.18
1570	67.03	8017.836	36779.82
17124	67.01	13244.26	39005.121
6291	66.94	9916.613	35929.41
3053	66.92	8843.142	34393.129
15268	66.92	12506.285	37224.805
9281	66.8	10575.35	33920.891
14763	66.73	12473.806	33039.738
5633	66.73	9636.322	38073.406
17424	66.71	13238.461	36666.191
4462	66.59	9062.119	38018.137
17826	66.59	13294.733	33297.879
4238	66.53	9179.957	34875.102
4306	66.51	9129.439	35694.473
16880	66.44	13101.689	38274.973
15446	66.4	12650.708	38766.34
11800	66.36	11565.776	33827.598
6009	66.36	9888.503	37713.086
17877	66.34	13461.353	33311.898
13399	66.34	12133.141	34754.219
1151	66.34	7688.045	39582.766
5643	66.32	9614.523	38186.566
18614	66.3	13560.277	39290.426
20411	66.3	13812.277	37859.73
18984	66.27	13618.984	38008.422
10824	66.27	11289.382	35532.73
2023	66.27	8359.183	35336.406
7	66.17	7784.065	33074.926
5243	66.15	9680.514	33652.637
6294	66.11	9852.303	35942.086
3104	66.07	8710.196	35443.547
5121	66	9415.711	33903.141
9006	65.9	10754.855	37325.68
17605	65.88	13278.883	34965.859
14900	65.84	12652.845	34295.98
13135	65.79	11977.876	34322.91
18635	65.67	13551.897	39421.445
16573	65.65	13011.312	35564.016
2615	65.65	8551.75	37185.711
2778	65.63	8614.69	35855.645
17353	65.59	13306.506	37078.086
8704	65.56	10367.096	39892.605
15237	65.52	12593.886	36954.051
354	65.46	7914.178	35706.512
7140	65.46	9983.502	37722.5
7175	65.46	10097.056	38110.828
12137	65.35	11744.85	35860.703
10484	65.33	11171.08	34698.555
5090	65.29	9394.599	34303.512
20404	65.29	13888.657	37823.137
3267	65.14	8760.09	37547.293
6278	65.04	9842.424	36158.707
12980	64.96	12030.35	35770.797
16176	64.91	12772.646	34170.758
6821	64.89	10032.612	34030.938
3826	64.85	8900.713	36895.023
4359	64.83	9241.648	36528.762
4132	64.77	9075.069	33194.945
8245	64.77	10538.783	35083.828
12291	64.69	11769.453	37468.105
1021	64.69	7675.974	39107.223
9060	64.69	10717.26	36395.621
8207	64.66	10555.227	34593.316
10889	64.66	11342.834	36108.145
3842	64.64	8997.748	36737.32
1624	64.62	8023.896	35918.242
372	64.6	7982.876	35851.098
4339	64.56	9083.122	36274.367
14945	64.54	12613.654	34780.445
3975	64.48	8962.942	35107.367
15677	64.48	12894.324	38933.293
1919	64.45	8234.141	33479.816
15645	64.45	12891.502	39201.09
20099	64.41	13877.408	35551.926
8161	64.39	10462.153	33908.793
13336	64.37	12068.339	34087.48
1306	64.31	8192.152	39614.207
18764	64.31	13773.6	39355.094
9	64.29	7892.883	33087.27
5970	64.22	9910.907	38074.262
7659	64.06	10235.251	37803.969
11861	64	11624.125	33245.773
18741	63.97	13668.876	39500.539
6789	63.89	10076.847	33669.941
540	63.85	7967.265	36967.359
14298	63.85	12372.173	36557.02
19341	63.85	13730.086	36001.141
7935	63.81	10329.19	34863.09
15854	63.79	12858.731	37007.676
10925	63.76	11418.723	36554.332
13746	63.72	12268.642	38438.359
21025	63.6	14013.79	37445.488
18505	63.56	13410.432	38182.496
8992	63.55	10628.691	37242.074
1481	63.55	8171.881	37964.914
13402	63.47	12263.113	34787.629
10946	63.43	11323.396	36731.797
9279	63.41	10672.094	33878.039
10560	63.37	10999.602	34093.535
4904	63.35	9471.866	37234.949
7781	63.28	10258.952	36634.938
9788	63.24	10952.222	38184.313
17677	63.24	13218.892	34533.883
419	63.24	7933.581	36264.664
9353	63.24	10711.346	33083.07
19368	63.24	13773.396	35810.512
542	63.2	7774.404	36970.34
6021	63.2	9849.813	37530
21551	63.18	14122.864	33997.438
20449	63.16	13884.317	38163.52
15585	63.14	12888.626	39840.695
15130	63.05	12689.778	36216.676
18798	63.03	13591.637	39051.188
3630	62.99	8998.701	38682.594
11120	62.93	11381.459	38770.898
23611	62.93	14431.314	33734.105
21434	62.89	14146.569	34935.137
11876	62.89	11625.618	33073.734
20356	62.84	13926.659	37510.023
1903	62.82	8270.198	33235.258
11964	62.82	11699.834	34048.348
16295	62.8	13049.099	33126.109
13107	62.78	11979.545	34650.449
34	62.72	7907.114	33450.496
7487	62.7	10190.799	39296.254
4648	62.7	9454.269	39619.926
18765	62.68	13595.805	39378.543
4785	62.68	9434.357	38425.113
18079	62.61	13521.09	34876.754
16449	62.59	12981.85	34716.797
5996	62.59	9887.387	37962.859
8250	62.59	10533.297	35124.449
16790	62.57	13131.264	37332.863
7230	62.55	10112.516	38742.051
12375	62.49	11829.046	38534.664
3880	62.43	8928.976	36094.117
11708	62.41	11488.305	34946.023
9381	62.4	10806.338	33217.484
7995	62.38	10256.646	34273.371
18421	62.34	13457.125	37571.105
10478	62.34	11093.576	34645.426
14620	62.34	12399.123	34756.207
16493	62.32	12942.911	35143.152
13610	62.22	12247.39	36487.117
4160	62.22	9080.521	33533.781
4802	62.2	9350.16	38254.781
3903	62.2	8888.405	36044.133
3013	62.15	8841.312	33844.102
5210	62.09	9532.938	33245.012
13551	62.05	12132.969	35941.234
23510	62.05	14634.986	34309.285
19822	62.03	13659.838	33152.355
23592	61.99	14494.127	33905.328
4980	61.95	9283.412	36086.863
23173	61.92	14456.609	35954.238
5371	61.9	9585.679	35303.848
21925	61.82	14289.887	35404.164
1873	61.82	8133.362	33437.832
7556	61.8	10325.831	38896.078
17067	61.78	13211.883	39432.695
16792	61.73	13049.998	37350.711
21538	61.71	14122.296	34141.867
5313	61.71	9655.334	34694.668
11069	61.65	11332.157	38014.238
2269	61.63	8407.052	38719.645
22771	61.63	14509.311	38268.422
5684	61.61	9678.771	38934.258
3382	61.61	8740.873	38829.383
10307	61.61	11181.576	36852.531
14677	61.61	12460.005	34277.02
10825	61.61	11249.632	35543
9912	61.59	10820.828	39347.086
11513	61.57	11456.974	37240.477
10378	61.57	11150.074	35948.395
3296	61.53	8773.08	37771.363
6281	61.51	9712.669	36176.688
11307	61.46	11629.613	39573.355
18282	61.42	13431.291	36572.375
231	61.4	7930.877	35053.59
15782	61.36	12863.402	37559.977
20692	61.36	14124.532	39790.688
6984	61.36	9996.144	36304.102
6010	61.34	9913.528	37716.84
15802	61.32	12734.604	37199.086
20616	61.3	13917.885	39285.121
11177	61.28	11277.085	39473.57
23553	61.19	14564.747	33967.938
4013	61.17	8919.876	34453.836
10023	61.17	11010.94	39719.023
4616	61.15	9215.56	39820.375
2043	61.13	8377.426	35843.223
16274	61.02	12907.597	33020.648
12209	61	11826.129	36569.59
12361	60.81	11716.572	38159.012
17277	60.79	13196.265	37748.625
20182	60.73	13960.368	36185.234
9614	60.69	10914.03	35927.844
21834	60.69	14385.63	34821.871
1440	60.67	8060.686	38406.086
12390	60.63	11694.495	38812.398
16130	60.63	12751.236	34620.875
4967	60.59	9420.356	36276.668
2247	60.58	8363.285	38421.563
15096	60.56	12621.389	36048.797
4799	60.54	9481.272	38210.465
3125	60.54	8805.443	35737.152
16298	60.5	13122.92	33148.961
23395	60.46	14592.985	35002.672
10921	60.44	11384.701	36493.84
16829	60.4	13119.923	37717.121
13128	60.36	12008.643	34581.832
17207	60.35	13165.992	38447.258
13794	60.31	12169.169	38947.938
8108	60.31	10552.492	33257.48
12890	60.31	12061.731	36634.469
15520	60.29	12705.62	39435.484
3306	60.29	8648.229	37991.297
8640	60.23	10501.347	39290.914
9717	60.23	10781.988	37144.285
12883	60.17	11873.603	36843.207
2354	60.15	8388.685	39750.152
21757	60.15	14276.906	34112.34
4190	60.15	9189.045	33955.793
1844	60.13	8135.828	33668.047
9170	60.12	10604.572	35379.344
5975	60.1	9809.019	38099.566
17787	60.1	13339.399	33507.602
6347	59.91	9830.65	35648.477
14707	59.89	12447.186	33696.02
2447	59.89	8568.542	39068.465
13596	59.87	12139.149	36428.133
2123	59.85	8415.91	36738.598
181	59.85	7814.444	34763.293
19264	59.83	13616.39	36224.34
14557	59.79	12291.548	35208.063
5067	59.79	9376.339	34808.16
5365	59.77	9657.745	35220.363
17462	59.77	13216.401	36066.641
14754	59.75	12285.93	33007.34
5528	59.71	9553.186	37009
20588	59.68	13787.157	39138.371
7869	59.66	10265.548	35619.555
1774	59.64	8167.414	34886.625
21118	59.6	14164.034	36760.121
3840	59.58	8939.451	36991.188
17816	59.48	13158.879	33447.887
7524	59.45	10288.243	39243.023
22399	59.41	14293.28	38718.535
18795	59.39	13614.454	39028.898
1915	59.37	8357.527	33441.273
1283	59.37	8102.239	39809.438
10601	59.37	11129.347	33518.82
8102	59.35	10420.173	33085.469
4564	59.35	9061.007	39228.016
12848	59.31	11981.648	37084.629
22428	59.27	14333.328	38962.293
21515	59.27	14211.2	34372.527
5044	59.22	9435.03	35361.781
9765	59.2	10973.633	37979.324
15998	59.2	12875.37	35958.188
4915	59.16	9362.505	37041.957
19956	59.14	13988.967	34206.27
12531	59.12	12011.717	39819.48
14732	59	12328.875	33608.172
13287	59	12241.485	33427.352
15356	58.93	12665.211	37943.973
8863	58.91	10570.385	38606.027
6659	58.89	9877.739	33202.676
8693	58.85	10430.107	39816.316
3732	58.85	9000.717	37674.039
21606	58.83	14137.975	33342.66
11941	58.83	11720.612	33636.168
14251	58.83	12447.275	37107.238
16786	58.79	13117.788	37298.402
9779	58.77	10897.62	38073.844
13929	58.7	12359.002	39608.117
11818	58.68	11512.602	33943.512
8136	58.66	10496.553	33484.535
21684	58.64	14359.696	33275.191
15437	58.64	12592.188	38693.176
11217	58.62	11362.605	39816.254
6577	58.6	9791.85	33860.926
4286	58.58	9212.937	35426.266
5850	58.56	9893.274	39589.926
7035	58.56	10130.902	36974.281
9888	58.54	10977.917	39056.832
15840	58.53	12916.336	36892.566
12332	58.51	11814.989	37845.797
10772	58.45	11298.428	34911.629
1881	58.45	8078.298	33309.473
10181	58.43	11008.259	38181.129
14293	58.43	12325.654	36794.773
863	58.41	7960.895	38483.645
21701	58.37	14397.271	33442.918
11548	58.33	11478.979	36743.332
7531	58.33	10337.329	39024.793
14990	58.32	12535.68	35123.93
18055	58.28	13402.78	34654.445
11644	58.28	11563.456	35900.777
14633	58.26	12304.508	34516.699
7785	58.26	10282.353	36664.727
10492	58.22	11035.486	34457.02
5812	58.2	9825.802	39923.789
22956	58.2	14541.484	36933.387
22549	58.18	14383.1	39902.336
9312	58.16	10686.948	33566.984
20674	58.16	13883.208	39870.516
10122	58.16	11028.071	38881.23
5325	58.1	9693.384	34865.313
20697	58.1	14077.993	39821.164
59	58.05	7879.106	33896.727
2436	57.99	8561.845	39180.078
21613	57.89	14147.954	33389.129
14924	57.84	12587.001	34583.184
21550	57.82	14201.729	33980.586
22122	57.82	14258.874	36814.359
3062	57.8	8844.688	34570.973
12075	57.78	11672.569	35253.465
15222	57.72	12590.377	36819.457
12181	57.7	11752.003	36317.457
17979	57.66	13377.136	33989.34
16471	57.63	12977.508	34955.66
2217	57.63	8234.257	37897.18
15791	57.61	12736.741	37356.184
16689	57.59	13021.482	36267.535
10823	57.55	11355.743	35514.285
2807	57.55	8568.027	35401.227
3242	57.55	8684.934	37196.59
12049	57.49	11850.386	34954.832
5699	57.49	9490.188	39138.938
10300	57.47	11151.576	36740.602
1771	57.41	8081.93	34842.895
19904	57.4	13933.27	33767.77
5092	57.36	9282.313	34343.219
12413	57.36	11673.065	39108.777
594	57.32	7855.974	37279.68
2822	57.32	8428.971	35249.809
8182	57.32	10466.841	34362.523
2167	57.32	8216.572	37196.664
21607	57.24	14163.325	33355.805
22029	57.22	14402.257	35763.895
10238	57.2	11042.763	37738.93
3229	57.17	8636.368	37019.684
17290	57.17	13251.638	37551.043
2450	57.15	8596.38	38799.641
9714	57.11	10917.996	37109.109
4707	57.07	9296.053	38958.215
9254	57.01	10568.792	34420.059
19970	56.99	13822.599	34382.008
4897	56.97	9431.065	37481.039
4963	56.95	9415.984	36554.539
18327	56.94	13516.29	36974.852
14565	56.94	12292.553	34980.602
3126	56.92	8791.105	35743.223
82	56.92	7750.675	34095.828
22649	56.9	14611.428	39032.223
11958	56.88	11759.378	33908.395
4038	56.86	8931.911	33969.727
3005	56.86	8716.561	33662.914
2838	56.84	8620.848	34916.734
11380	56.8	11493.345	38474.629
13363	56.78	12260.464	34469.16
2927	56.78	8468.292	33352.246
7734	56.74	10249.717	37122.07
14414	56.72	12487.926	35752.387
3384	56.71	8725.119	38832.91
5293	56.67	9496.48	34427.074
3321	56.67	8761.348	38169.441
11910	56.61	11648.215	33248.703
9396	56.61	10965.797	33415.18
7248	56.61	9987.131	38934.457
8949	56.61	10664.783	37797.527
22749	56.59	14633.616	38452.371
10565	56.57	11129.243	33842.191
18821	56.57	13686.152	38642.176
4624	56.57	9082.35	39938.078
3090	56.55	8801.51	35212.496
20451	56.55	13977.661	38173.785
14469	56.53	12326.87	35728.453
10730	56.51	11237.272	34457.309
14759	56.5	12312.037	33028.578
9384	56.46	10815.303	33323.23
4186	56.42	9231.596	33888.258
14904	56.42	12693.756	34370.117
14449	56.42	12332.245	35618.531
14001	56.4	12454.634	39127.547
5198	56.4	9455.625	33111.973
10335	56.4	11010.96	36486.063
4055	56.36	8993.472	33963.578
21563	56.32	14018.586	33876.238
4596	56.32	9222.333	39559.391
11775	56.32	11606.337	34273.668
49	56.3	7766.193	33718.449
5871	56.28	9734.915	39177.324
17336	56.28	13163.5	37258.238
4454	56.25	9262.202	37884.363
10923	56.23	11412.576	36515.531
3176	56.21	8784.569	36444.133
18	56.19	7856.216	33255.746
12500	56.17	11756.883	39869.465
5366	56.15	9604.022	35228.758
9141	56.15	10764.424	35502.152
21524	56.11	14059.808	34419.219
7631	56.09	10235.983	37986.066
21092	56.05	14198.844	37127.996
16835	56.05	12958.084	37797.734
2929	56.05	8604.05	33380.32
6305	56.02	9825.768	36016.445
22563	56.02	14502.979	39832.875
21161	56	14005.398	36479.555
22323	56	14421.358	37996.805
18216	55.98	13418.33	36144.68
3286	55.98	8825.645	37735.699
22434	55.98	14325.676	39006.887
714	55.98	7694.684	37988.406
10754	55.94	11418.091	34597.551
14404	55.9	12475.685	36017.313
4077	55.84	8853.853	33601.148
15212	55.82	12687.824	36738.805
5854	55.82	9780.489	39332.77
5037	55.77	9332.838	35563.949
10771	55.77	11371.651	34898.637
9327	55.73	10775.882	33402.027
22363	55.73	14339.786	38325.328
136	55.71	7757.906	34515.945
7624	55.63	10289.586	38224.039
17652	55.63	13207.072	34687.871
9633	55.63	10896.111	36102.047
4879	55.61	9318.868	37592.375
14115	55.58	12299.177	38388.219
22966	55.54	14445.125	36721.402
9834	55.52	10838.71	38665.207
11141	55.52	11274.118	38956.602
12122	55.46	11761.232	35725.262
19703	55.46	13652.87	33792.715
19020	55.44	13624.354	37852.191
13695	55.42	12081.188	37745.184
8988	55.38	10582.22	37232.559
2239	55.36	8383.296	38352.793
5506	55.36	9637.308	36649.738
20234	55.35	13932.952	36572.949
10448	55.31	11174.517	35237.715
1300	55.29	8075.23	39980.328
288	55.29	7862.924	35294.898
3814	55.27	8915.684	37024.391
8375	55.27	10507.486	36335.004
10071	55.23	11082.737	39133.734
10434	55.23	11146.662	35369.551
5790	55.23	9686.796	39904.883
16886	55.23	13119.471	38355.539
15881	55.21	12716.46	36793.977
18732	55.21	13664.446	39664.211
1973	55.21	8380.184	34403.563
6987	55.17	10038.326	36340.633
7002	55.15	10014.704	36525.855
5971	55.13	9731.176	38075.32
15343	55.13	12593.14	37735.684
18576	55.12	13445.624	38945.48
4261	55.08	9114.171	35109.688
2050	55	8251.123	35950.141
9744	54.98	10844.02	37496.488
2935	54.96	8606.536	33472.688
15177	54.96	12639.748	36381.504
12497	54.94	11832.983	39845.5
8744	54.94	10710.454	39925.953
19194	54.92	13595.245	37157.535
567	54.91	7694.794	37134.113
13428	54.91	12259.941	35020.816
14786	54.91	12670.739	33138.559
4411	54.89	9261.513	37153.164
10789	54.89	11263.614	35080.18
8378	54.87	10533.571	36365.695
18189	54.83	13496.453	35855.98
1048	54.83	7816.083	39200.293
13862	54.81	12155.618	39650.031
21647	54.77	14021.277	33071.813
9983	54.75	10879.929	39888.672
2438	54.73	8430.416	39207.965
6617	54.71	9816.448	33516.379
15694	54.69	12919.309	38523.398
18173	54.69	13552.518	35767.117
20162	54.68	13885.257	36138.828
21445	54.64	14094.659	35060.684
13000	54.64	11934.322	35715.559
11837	54.6	11472.261	33545.922
20461	54.6	13858.215	38264.465
21577	54.56	14157.939	33717.629
13439	54.54	12170.653	35068.469
10395	54.48	11162.504	35752.176
2928	54.45	8553.271	33360.52
14196	54.45	12349.746	37594.465
4264	54.41	9135.797	35164.688
22854	54.41	14513.84	37802.742
5936	54.41	9918.815	38593.234
15157	54.39	12549.102	36296.496
10782	54.39	11280.236	34991.441
7274	54.35	10065.524	39114.781
7372	54.31	10002.015	39796.586
5294	54.25	9684.166	34437.957
4372	54.22	9275.759	36696.789
19138	54.22	13692.593	37222.156
14136	54.22	12473.474	38134.43
5508	54.2	9538.487	36671.141
916	54.14	7830.381	38692.063
1986	54.14	8378.056	34670.012
8813	54.12	10645.347	39028.293
9121	54.1	10726.59	35617.445
5660	54.04	9701.828	38549.715
11629	54	11508.615	36118.375
12951	53.99	11858.622	36097.504
10624	53.99	11096.572	33311.762
15450	53.99	12620.835	38806.668
8504	53.93	10391.581	37706.953
11591	53.93	11530.614	36498.613
20627	53.91	13793.402	39403.246
8816	53.87	10585.766	39037.984
12828	53.85	11960.067	37239.199
11929	53.85	11742.659	33446.188
5498	53.85	9666.59	36556.016
22064	53.81	14310.895	36121.652
11164	53.79	11365.017	39282.438
7796	53.76	10342.556	36455.805
5066	53.76	9472.505	35089.141
2250	53.72	8314.178	38562.578
2744	53.72	8588.713	36181.277
15733	53.72	12915.539	38291.09
2494	53.68	8609.95	38381.164
8367	53.68	10428.89	36206.852
17864	53.66	13515.164	33201.121
6048	53.64	9707.174	37418.852
13705	53.64	12122.479	37952.531
22793	53.62	14585.213	38089.438
7771	53.6	10200.195	36549.93
9406	53.58	10782.564	33567.48
10827	53.58	11306.535	35549.297
21318	53.56	14184.039	35577.625
4747	53.54	9449.675	38843.617
19119	53.51	13685.085	37399.043
20040	53.51	13819.197	35125
19246	53.49	13573.376	36614.41
9351	53.49	10570.571	33026.762
22362	53.47	14414.126	38317.371
2759	53.47	8498.924	35758.098
8551	53.45	10463.163	38248.336
21753	53.45	14338.068	34035.805
5892	53.43	9842.044	39081.961
13506	53.43	12101.495	35676.957
22716	53.43	14470.672	38505.852
18283	53.39	13470.723	36580.906
2674	53.37	8588.471	36960.129
7514	53.37	10299.461	39431.047
3065	53.31	8774.692	34634.445
8827	53.31	10648.373	38922.93
17399	53.31	13164.156	36748.008
21560	53.31	14077.162	33839.516
7651	53.31	10332.49	37974.113
22923	53.3	14515.949	37189.578
8167	53.28	10473.472	34041.785
9852	53.28	10873.879	38805.395
23265	53.28	14460.998	35528.191
2014	53.28	8280.547	35225.758
11786	53.28	11551.82	34012.469
12952	53.26	11894.014	36107.633
4974	53.26	9422.99	36356.855
2638	53.24	8460.644	37096.828
9263	53.22	10685.144	34028.398
23045	53.2	14502.638	36337.551
10446	53.18	11017.71	35218.637
19573	53.12	13676.047	34518.164
15294	53.1	12557.417	37368.16
4284	53.1	9096.164	35393.457
15683	53.1	12787.604	38723.152
4642	53.09	9487.49	39890.441
574	53.07	7754.275	37163.688
16637	53.07	12997.689	35979.305
7432	53.05	10320.4	39954.098
17363	53.05	13309.873	37116.219
11755	53.01	11633.175	34387.602
14631	53.01	12466.939	34506.949
104	52.99	7689.3	34256.871
10160	52.99	11152.495	38387.477
9718	52.95	10850.256	37192.109
20705	52.93	14000.815	39975.953
17421	52.89	13203.836	36633.184
946	52.87	7656.523	38823.656
17845	52.87	13553.829	33017.957
19658	52.87	13775.286	33870.039
23482	52.86	14592.632	34475.852
7903	52.84	10224.55	35232.063
61	52.84	7687.998	33929.277
16296	52.84	12933.022	33141.637
1354	52.8	8152.578	39326.801
9372	52.76	10847.131	33190.602
3582	52.76	8977.632	39156.238
10763	52.76	11333.314	34764.453
10615	52.74	11068.339	33461.023
9529	52.74	10899.581	34861.898
11856	52.74	11535.889	33173.488
10693	52.7	11409.208	34000.207
12237	52.7	11677.888	36754.441
5847	52.7	9837.005	39566.164
7575	52.7	10258.199	38699.398
20134	52.7	13816.081	35929.723
5514	52.64	9683.12	36803.301
21722	52.63	14226.074	33727.02
11530	52.63	11519.257	37139.188
8062	52.63	10175.441	33462.848
12655	52.61	11901.487	38637.215
8914	52.59	10764.888	38021.867
13606	52.59	12131.586	36456.488
22351	52.59	14351.798	38218.496
11524	52.55	11511.301	37052
1281	52.55	8000.591	39791.328
14614	52.53	12407.697	34676.914
19655	52.53	13780.032	33861.172
11940	52.53	11811.003	33601.484
12990	52.51	11933.732	35811.996
5167	52.49	9366.176	33357.848
14494	52.49	12338.643	35260.551
19523	52.47	13736.354	34816.563
6689	52.45	9716.586	33096.422
8234	52.43	10533.761	34944.906
16868	52.41	13097.856	38133.117
7625	52.41	10165.019	38231.668
7707	52.4	10143.689	37448.969
12153	52.38	11772.447	36133.484
11891	52.38	11793.325	33061.93
20158	52.38	13827.13	36089.285
5035	52.36	9440.695	35552.613
22883	52.36	14447.954	37632.613
21693	52.36	14253.644	33397.977
128	52.36	7945.34	34447.023
18595	52.36	13512.333	39165.34
1913	52.34	8219.49	33369.594
20246	52.34	13984.442	36710.82
8610	52.32	10466.248	38930.758
4044	52.3	9003.985	34010.84
21543	52.3	14074.825	34206.848
15125	52.3	12602.068	36204.527
10178	52.28	11191.5	38161.129
20988	52.24	14090.875	37527.383
5562	52.22	9666.335	37345.203
14536	52.2	12297.756	35101.461
3858	52.18	9056.128	36659.891
5917	52.15	9897.571	38729.586
1603	52.15	7989.634	36293.355
16110	52.13	12768.715	35236.355
22126	52.13	14374.753	36874.352
4035	52.11	8908.193	34256.07
17476	52.09	13349.661	35927.629
21905	52.07	14283.756	35328.883
11933	52.07	11717.157	33457.438
9059	52.05	10697.662	36389.434
14791	52.03	12518.358	33182.254
7637	51.99	10251.006	38091.793
1321	51.99	8103.695	39439.242
1613	51.99	8102.162	36102.203
18675	51.97	13521.402	39730.988
14731	51.97	12288.874	33594.465
835	51.97	7867.184	38391.883
15569	51.95	12627.454	39947.781
4813	51.92	9409.947	38096.801
22758	51.9	14567.308	38189.496
18251	51.9	13553.59	36292.051
14850	51.9	12669.687	33938.898
18025	51.88	13523.864	34350.438
5587	51.88	9510.17	37633.734
2639	51.88	8534.464	37099.758
13236	51.86	11866.706	33230.918
13492	51.86	12280.18	35549.172
21439	51.82	14056.031	35011.238
9665	51.78	10804.73	36523.43
6117	51.78	9822.592	36915.957
7632	51.78	10289.073	38002.039
16764	51.78	13010.676	37039.566
2765	51.76	8539.841	35790.594
5187	51.72	9423.59	33292.797
9648	51.72	10972.727	36214.449
7405	51.72	10003.838	39988.805
22946	51.72	14593.681	37108.961
9649	51.71	10807.442	36252.363
10195	51.71	11163.306	38268.77
6886	51.69	9929.151	34953.051
5738	51.69	9692.213	39551.73
10882	51.69	11403.64	36041.332
9971	51.67	10978.348	39700.633
13019	51.67	12015.745	35483.527
14234	51.65	12451.201	37308.234
1992	51.65	8382.381	34746.023
13595	51.65	12272.755	36427.961
15152	51.65	12538.053	36279.375
2360	51.63	8249.728	39837.059
10734	51.63	11242.706	34520.84
10664	51.61	11412.907	33564.512
16650	51.59	12973.193	36075.219
13080	51.57	11971.506	35038.215
9011	51.57	10654.275	37042.203
21058	51.57	14113.64	37276.664
19261	51.55	13707.278	36469.73
12476	51.51	11672.34	39596.023
17193	51.51	13318.234	38613.566
20666	51.51	13932.971	39828.781
6375	51.5	9734.833	35571.652
11901	51.46	11707.852	33149.543
19213	51.44	13618.507	36920.719
464	51.44	7895.844	36558.387
7398	51.44	10020.126	39893.191
2907	51.42	8477.384	33740.023
3729	51.42	8850.804	37946.164
17433	51.42	13296.554	36421.898
20010	51.4	13899.959	34828.152
6077	51.4	9851.464	37044.328
10948	51.4	11369.738	36738.41
3633	51.38	8971.926	38712.578
15321	51.36	12680.335	37517.277
22766	51.34	14523.826	38247.313
2364	51.34	8257.136	39859.93
5382	51.32	9609.585	35563.77
16430	51.32	13131.282	34609.52
14294	51.32	12431.931	36813.52
4321	51.3	9119.94	35955.637
9905	51.3	10898.709	39227.629
2815	51.27	8575.356	35183.93
13271	51.27	12162.703	33292.379
18722	51.25	13599.28	39950.496
6646	51.25	9708.776	33376.621
4770	51.21	9414.983	38542.191
21685	51.19	14215.889	33293.441
69	51.17	7743.104	34011.957
17637	51.15	13159.746	34890.008
21861	51.15	14289.674	34983.191
2272	51.15	8295.477	38814.734
16330	51.15	13126.736	33507.59
9987	51.13	10830.503	39952.215
22221	51.09	14299.692	37502.512
14309	51.09	12354.86	36682.055
21645	51.09	14159.347	33058.051
11001	51.07	11376.275	37229.234
15846	51.07	12750.27	36945.656
1997	51.07	8288.063	34870.758
16286	51.05	12862.803	33132.34
13406	51.05	12243.07	34812.391
14107	51.04	12359.944	38608.578
4895	51.04	9345.352	37461.957
9857	51.02	10935.265	38853.914
2120	51.02	8265.42	36677.543
10958	50.98	11414.455	36833.98
17338	50.96	13227.198	37293.859
22369	50.96	14385.837	38366.246
19447	50.96	13635.072	35281.027
17808	50.92	13288.435	33366.883
7715	50.92	10208.515	37187.129
12974	50.88	11999.044	35967.652
10025	50.88	11207.452	39755.254
15612	50.86	12712.172	39736.438
21828	50.84	14221.522	34743.547
17614	50.84	13223.956	35065.914
2425	50.84	8456.518	39405.02
2153	50.82	8287.169	36987.574
20897	50.82	14094.614	38225.504
5651	50.81	9522.771	38364.027
17542	50.79	13313.211	35516.395
8097	50.77	10467.355	33006.684
8677	50.77	10468.504	39594.859
3447	50.75	8641.566	39270.688
15785	50.75	12716.385	37578.133
11214	50.75	11399.932	39789.633
4080	50.73	9055.434	33617.266
10453	50.71	11096.158	34999.004
3765	50.71	8936.004	37561.547
23672	50.71	14610.238	33047.438
12544	50.71	12008.961	39952.52
8902	50.67	10624.473	38221.832
8913	50.65	10566.569	37998.996
12834	50.65	12053.616	37290.398
7929	50.65	10339.241	35052.414
7980	50.63	10178.959	34381.051
8512	50.63	10405.888	37869.148
10141	50.63	11172.563	38768.07
8358	50.61	10369.896	36013.07
2485	50.61	8528.386	38590.426
7553	50.61	10265.102	38877.773
13878	50.61	12135.611	39839.523
10109	50.59	11110.141	39027.848
21712	50.59	14323.159	33583.145
23049	50.59	14479.17	36375.734
3168	50.59	8692.149	36289.645
8242	50.58	10551.332	35063.246
7670	50.56	10283.411	37533.094
18252	50.56	13544.833	36301.727
19048	50.52	13643.286	37671.406
3569	50.52	9003.667	39348.039
1990	50.5	8273.648	34734.047
1965	50.46	8210.817	34354.074
9072	50.46	10742.884	36258.82
7491	50.46	10338.267	39311.496
10716	50.44	11256.207	34252.309
12265	50.44	11777.918	37145.164
17747	50.44	13194.503	33816.172
21991	50.42	14273.183	35596.371
15952	50.4	12919.903	36069.813
3867	50.4	8955.786	36505.84
22222	50.38	14379.26	37503.109
3355	50.36	8677.258	38584.254
10244	50.36	11075.501	37527.238
16821	50.35	13081.056	37656.055
6443	50.35	9785.567	34807.328
14814	50.33	12645.769	33417.188
15232	50.33	12586.378	36924.766
2036	50.33	8408.77	35628.465
13111	50.31	12041.528	34677.531
9980	50.27	10808.423	39843.754
8331	50.25	10531.449	35707.367
7402	50.25	9963.533	39942.141
11765	50.23	11538.027	34174.688
14642	50.23	12441.397	34298.34
22761	50.21	14599.691	38219.551
2565	50.21	8431.273	37698.879
17720	50.21	13219.237	34248.988
2868	50.19	8435.348	34367.379
8875	50.19	10625.199	38363.148
14656	50.17	12305.34	34374.594
3012	50.17	8724.893	33816.711
4531	50.17	9213.815	38851.59
2267	50.13	8330.854	38702.203
1602	50.12	8058.415	36276.953
9887	50.1	10914.425	39054.852
147	50.1	7843.686	34582.883
18245	50.1	13529.58	36217.309
12127	50.06	11675.446	35790.887
21537	50.04	13995.913	34127.469
16628	50.04	13125.06	35913.047
4204	50.02	9116.284	34256.969
775	50.02	7857.979	38219.086
3551	50.02	8876.602	39494.152
19431	50	13712.681	35518.699
19272	49.98	13674.076	36262.242
12368	49.98	11796.609	38361.48
17268	49.98	13266.789	37682.402
7749	49.94	10154.371	36728.938
9169	49.92	10753.834	35369.871
1559	49.92	8079.285	36951.012
4417	49.9	9139.142	37246.086
3006	49.9	8765.37	33718.957
13124	49.9	11970.652	34540.684
14715	49.89	12315.195	33704.109
10424	49.89	11179.432	35561.727
116	49.87	7981.407	34375.379
11924	49.87	11741.848	33415.141
8946	49.87	10728.986	37756.887
10313	49.87	11145.514	36643.113
16329	49.79	13058.998	33489.91
7660	49.77	10136.864	37810.316
1449	49.75	8177.711	38170.023
6920	49.73	10080.453	35486.91
7616	49.71	10253.701	38154.902
4062	49.66	9019.427	33707.957
2746	49.66	8581.162	36194.887
4617	49.58	9061.085	39854.441
14820	49.58	12704.714	33436.031
21603	49.56	14012.698	33620.832
6969	49.54	10118.796	36112.738
16680	49.52	12946.98	36191.73
7743	49.52	10267.311	36909.906
23404	49.52	14628.865	35037.359
14193	49.5	12403.74	37541.16
650	49.46	7784.07	37609.004
13057	49.46	11979.579	34949.297
2554	49.46	8519.221	37974.34
7254	49.46	10119.042	39008.625
4139	49.43	9191.693	33336.633
12325	49.43	11837.153	37726.012
13155	49.43	11982.897	34025.5
5133	49.37	9375.117	33670.336
5662	49.37	9596.345	38588.934
18763	49.35	13741.807	39330.785
3568	49.33	8851.877	39348.07
18680	49.33	13543.774	39813.359
21123	49.31	14147.208	36805.66
4792	49.31	9330.445	38164.746
36	49.27	7892.468	33473.262
1580	49.25	8169.705	36829.012
18715	49.23	13734.371	39860.574
20311	49.23	13857.198	37220.926
22105	49.23	14396.587	36574.129
15255	49.18	12560.823	37128.035
9366	49.18	10931.997	33066.852
6653	49.18	9832.118	33451.508
4529	49.18	9267.82	38810.91
9523	49.16	10981.843	34711.508
9617	49.16	10919.328	35956.488
8210	49.16	10390.914	34604.594
8634	49.14	10380.706	39153.949
22489	49.14	14214.752	39542.77
3042	49.12	8671.319	34231.055
2522	49.12	8510.06	38033.004
14474	49.1	12449.181	35430.133
5410	49.1	9554.335	36106.672
20012	49.08	13846.172	34871.598
1991	49.06	8330.748	34739.801
12703	49.06	11958.771	38403.066
12528	49.04	11874.28	39795.883
5816	49.02	9869.128	39598.109
12392	49.02	11785.689	38818.578
10912	49	11275.818	36421.621
6331	49	9833.363	35882.57
17684	49	13147.657	34588.313
19986	48.99	13841.148	34604.633
9364	48.93	10891.041	33049.109
3982	48.93	8944.777	35192.086
4787	48.93	9335.346	38439.301
23198	48.91	14576.956	35774.441
7941	48.89	10347.382	34644.293
7206	48.89	9963.503	38496.535
3468	48.87	8652.028	39554.105
8707	48.87	10454.585	39922.813
13634	48.85	12070.135	36955.105
2477	48.83	8457.165	38470.473
18332	48.83	13409.779	36989.637
980	48.83	7886.123	38936.543
5874	48.83	9907.327	39196.48
9498	48.81	10906.231	34549.813
20788	48.81	14004.875	39260.031
4937	48.81	9348.534	36787.523
8897	48.77	10636.953	38206.188
3448	48.77	8776.148	39312.684
143	48.76	7651.446	34554.766
16473	48.76	12999.318	34984.266
9867	48.76	10819.744	38918.469
11276	48.76	11564.629	39611.328
1936	48.66	8245.63	33726.816
1576	48.64	8060.327	36795.148
5924	48.62	9731.645	38752.563
9321	48.58	10640.518	33616.188
13438	48.58	12091.376	35061.074
3744	48.54	8960.483	37733.137
4338	48.54	9143.378	36272.523
10309	48.54	11194.399	36582.648
6694	48.53	10056.387	33005.695
10903	48.51	11244.365	36281.273
2616	48.51	8571.94	37185.945
18464	48.49	13513.585	37853.551
22154	48.47	14227.432	37113.551
192	48.47	7976.848	34836.406
1145	48.45	7946.321	39546.766
10537	48.43	11198.959	34231.844
9505	48.41	10978.792	34590.012
6399	48.39	9714.5	35110.984
16396	48.37	13005.3	34323.793
11383	48.37	11499.991	38485.063
4024	48.37	9001.587	34318.73
15946	48.35	12810.666	36366.656
5159	48.35	9354.89	33600.059
13580	48.33	12086.756	36267.973
12479	48.33	11703.157	39652.512
21068	48.31	14151.57	37331.398
2422	48.3	8560.911	39366.176
3345	48.3	8797.873	38472.375
12357	48.28	11689.995	38095.137
21003	48.28	14150.199	37582.496
20485	48.28	13788.945	38497.246
16499	48.26	13117.163	35199.113
2181	48.26	8394.125	37386.004
6524	48.26	9851.651	34189.254
3223	48.18	8655.762	36944.844
13613	48.18	12079.957	36604.547
7741	48.18	10158.749	36892.469
19983	48.16	13960.681	34586.898
20206	48.14	13969.523	36362.715
10899	48.12	11330.635	36215.586
437	48.12	7759.272	36357.969
14572	48.09	12357.583	35045.953
11110	48.09	11415.503	38592.426
21167	48.09	14090.25	36508.785
13681	48.09	12132.745	37562.508
22506	48.09	14260.957	39703.043
14577	48.09	12433.871	35084.688
4675	48.07	9446.159	39594.469
20419	48.07	13840.092	37930.879
4992	48.07	9439.065	36030.617
20980	48.07	14118.247	37786.172
22995	48.07	14439.928	36687.844
9153	48.03	10654.524	35274.359
13648	48.03	12176.655	37067.91
12178	48.03	11753.293	36288.496
5657	48.01	9519.075	38507.352
1490	48.01	8080.334	37710.598
12036	48.01	11775.35	34813.543
728	47.99	7957.457	38047.949
10485	47.99	11043.832	34711.359
8507	47.99	10412.927	37729.613
22839	47.99	14437.947	37722.957
6365	47.97	9838.151	35479.133
20903	47.97	14192.044	38302.207
16710	47.97	13106.603	36499.309
17841	47.97	13344.582	33137.367
8418	47.97	10423.113	36938.883
8423	47.95	10350.55	36960.27
11296	47.93	11556.314	39492.016
18849	47.91	13751.152	38749.688
8957	47.91	10686.256	37555
19694	47.89	13699.832	33756.051
1131	47.84	7989.433	39496.945
20830	47.84	14051.91	38909.105
21886	47.82	14339.865	35174.898
11988	47.82	11657.171	34326.32
5499	47.8	9633.799	36558.391
1456	47.78	8100.449	38251.656
9052	47.76	10704.644	36549.98
855	47.72	7852.304	38465.016
7472	47.72	10177.53	39530.645
22381	47.72	14309.361	38474.109
21264	47.7	14210.168	35939.738
4910	47.7	9487.988	37314.223
13594	47.68	12117.963	36424.211
5098	47.66	9320.295	34443.91
4472	47.64	9160.46	38149.047
15947	47.64	12917.578	36371.543
18801	47.64	13778.603	39067.898
10113	47.63	11033.337	39051.637
14543	47.59	12303.674	35130.578
22629	47.59	14484.67	39181.625
11279	47.59	11614.035	39639.555
15434	47.59	12689.83	38664.484
3327	47.59	8640.339	38337.543
1403	47.59	8165.637	38931.57
6583	47.57	9744.187	33896.738
13275	47.57	12121.914	33330.398
9041	47.57	10617.596	36744.027
5386	47.55	9646.276	35648.078
3661	47.55	8941.753	38457.488
8462	47.55	10562.902	37239.484
4750	47.55	9433.988	38943.578
23613	47.51	14563.382	33741.059
22104	47.45	14294.127	36570.68
3370	47.43	8823.489	38732.461
3039	47.43	8667.779	34195.219
11953	47.41	11837.616	33829.273
652	47.41	7875.787	37617.676
9075	47.4	10596.871	36290.992
7074	47.38	10054.565	37298.754
8950	47.38	10694.909	37817.621
17419	47.38	13196.551	36594.91
812	47.38	7837.662	38308.609
3784	47.36	9034.706	37477.16
7105	47.34	10083.65	37507.563
4480	47.34	9271.125	38217.785
7047	47.32	9960.974	37092.563
201	47.32	7969.013	34872.512
5320	47.3	9615.688	34739.953
16011	47.3	12906.673	36020.809
19430	47.3	13739.795	35509.539
525	47.28	7933.395	36907.637
21774	47.28	14338.105	34241.145
13021	47.26	12017.724	35501.473
1978	47.26	8309.328	34512.887
122	47.26	7651.316	34407.336
16702	47.26	13028.877	36383.012
13180	47.26	11865.044	33888.328
3219	47.26	8658.146	36864.852
13046	47.26	11878.964	35115.395
6896	47.24	9930.488	35164.609
19434	47.24	13658.494	35529.711
10228	47.22	11051.55	37983.469
12193	47.2	11777.056	36398.699
9716	47.2	10815.088	37122.379
5678	47.18	9661.745	38819.195
17087	47.18	13339.452	39584.699
2999	47.17	8718.645	33464.52
11115	47.15	11210.483	38702.977
5605	47.15	9614.372	37853.055
4692	47.15	9307.438	39159.426
8437	47.13	10507.591	37055.523
13689	47.13	12271.061	37624.168
5162	47.11	9380.4	33644.441
17865	47.09	13426.73	33204.961
11772	47.07	11468.376	34246.863
7253	47.07	10070.883	38974.32
5118	47.07	9491.14	33819.707
4460	47.05	9072.416	38001.496
13126	47.05	11859.363	34554.309
56	47.05	7884.063	33828.398
14563	47.05	12486.544	34967.102
5652	47.05	9543.793	38403.91
4384	47.05	9237.393	36830.68
4847	47.03	9481.536	37694.195
13197	47.01	12004.691	33741.68
15230	47.01	12546.05	36909.48
11526	46.99	11440.29	37112.523
9039	46.99	10657.194	37007.059
2951	46.99	8565.324	33288.797
17168	46.97	13225.265	38706.703
11093	46.97	11394.021	38340.762
10564	46.97	11055.105	33829.285
7644	46.95	10261.894	37825.195
6056	46.95	9901.998	37481.961
3665	46.94	9001.498	38191.102
16788	46.92	13086.651	37317.324
17166	46.92	13231.016	38695.281
9787	46.9	10854.723	38179.91
9959	46.86	10857.05	39684.867
13092	46.84	11884.979	34776.441
3124	46.82	8688.051	35718.859
12068	46.82	11691.689	35171.023
5088	46.8	9485.622	34291.535
1085	46.76	7908.856	39308.695
4776	46.76	9336.708	38600.125
14435	46.74	12452.085	35853.391
14832	46.72	12519.376	33651.578
20996	46.72	14071.254	37556.734
16484	46.71	13030.67	35031.207
7176	46.71	10046.637	38117.023
18318	46.69	13389.971	36903.496
21758	46.67	14414.875	34122.965
23551	46.67	14606.588	34272.707
20229	46.67	13903.26	36546.746
3581	46.63	8988.827	39155.535
19394	46.63	13767.298	35605.855
7201	46.61	9948.896	38341.641
16132	46.61	12819.116	34639.102
3405	46.57	8640.31	38930.004
9630	46.57	10837.593	36067.109
10834	46.55	11238.685	35599.285
4685	46.55	9465.543	39364.484
6325	46.53	9919.374	35822.895
17149	46.51	13330.503	38859.266
21113	46.48	14158.603	37018.301
11536	46.48	11586.313	36885.16
3885	46.46	8924.153	36143.172
7835	46.46	10199.665	36009.375
13188	46.46	11924.594	33954.883
8347	46.44	10378.904	35851.816
22609	46.44	14615.737	39304.367
18888	46.42	13697.67	38572.066
5597	46.42	9660.136	37774.23
13473	46.42	12251.757	35397.516
3004	46.4	8662.562	33635.57
9619	46.38	10882.716	35978.215
7012	46.38	9974.83	36720.504
2055	46.38	8210.656	36015.133
21389	46.36	14050.871	35293.547
2401	46.34	8630.951	39683.27
21283	46.34	14141.919	35767.988
8542	46.3	10560.869	38144.211
8559	46.3	10458.734	38355.781
18708	46.27	13670.114	39804.473
9199	46.25	10702.356	35039.934
14991	46.25	12643.33	35173.113
8401	46.25	10439.813	36725.875
1863	46.23	8075.753	33629.824
8965	46.23	10616.067	37365.984
16155	46.23	12753.649	34557.934
21394	46.21	14200.01	35331.902
8748	46.21	10587.325	39983.605
2199	46.17	8257.513	37721.156
4700	46.15	9458.078	39187.895
15430	46.13	12640.842	38609.133
9483	46.13	10797.003	34412.578
15723	46.13	12777.682	38196.645
10731	46.11	11356.956	34463.797
2990	46.11	8788.081	33314.723
23669	46.11	14623.183	33034.426
15871	46.11	12804.323	36737.832
13219	46.11	12018.394	33399.289
4282	46.11	9228.565	35366.32
22187	46.07	14386.422	37266.285
22071	46.07	14416.012	36202.512
7301	46.07	9982.944	39354.129
8973	46.07	10600.255	37451.969
1972	46.02	8206.222	34402.391
18776	46.02	13730.173	39171.688
12475	46.02	11821.495	39585.414
5270	46	9689.238	34045.543
9830	46	10799.021	38647.563
7711	46	10235.861	37483.883
1460	46	8127.539	37996.688
22523	45.96	14343.43	39769
5165	45.96	9351.181	33333.914
14500	45.96	12458.456	35287.41
11255	45.96	11433.431	39805.457
21211	45.96	14123.805	36103.926
13797	45.94	12219.502	39012.656
21426	45.94	14207.461	35186.73
20303	45.88	13903.588	37130.879
5791	45.88	9679.18	39916.125
9083	45.84	10638.158	36074.453
17909	45.84	13520.361	33508.414
13706	45.82	12110.843	37963.027
21481	45.81	14100.929	34742.277
8947	45.79	10703.91	37768.414
14229	45.77	12331.487	37223.59
17487	45.77	13154.813	36028.352
15058	45.75	12622.282	35785.023
5980	45.73	9875.223	37825.578
2399	45.73	8505.375	39675.176
23073	45.71	14581.416	36129.035
3243	45.69	8794.433	37207.633
13856	45.69	12086.314	39608.535
8539	45.69	10372.5	38111.094
5859	45.67	9759.393	39401.512
4121	45.67	9132.409	33011.777
19908	45.67	13844.038	33807.891
23420	45.65	14567.124	34794.672
187	45.63	7655.254	34802.449
4505	45.59	9170.41	38481.316
19493	45.59	13756.933	35200.848
16347	45.58	13053.014	33693.594
12814	45.58	12020.631	37362.563
9104	45.58	10767.219	35738.27
11669	45.58	11600.251	35708.563
11886	45.56	11670.279	33047.895
15213	45.56	12586.071	36745.207
15753	45.56	12854.027	37875.051
19387	45.56	13610.488	35592.543
15360	45.54	12607.205	37994.629
215	45.54	7700.517	34976.996
4906	45.54	9374.051	37254.516
1747	45.52	8170.246	35402.645
16630	45.52	13083.072	35930.934
6913	45.46	10050.942	35384.484
11767	45.44	11505.903	34205.527
8151	45.42	10469.807	33741.723
9337	45.42	10692.097	33227.094
12102	45.42	11846.732	35515.488
23479	45.42	14628.444	34468.238
7235	45.42	9953.78	38812.359
9439	45.4	10783.688	33806.352
10413	45.38	11170.36	35681.895
6156	45.36	9730.632	36726.625
6576	45.36	9761.039	33859.422
1362	45.36	8187.721	39375.859
7290	45.36	10101.953	39232.48
7292	45.36	9937.448	39275.074
1497	45.35	8146.088	37504.301
21996	45.35	14339.902	35616.074
2787	45.35	8613.037	35669.93
19364	45.33	13570.675	35804.102
21860	45.31	14272.032	34947.785
22446	45.29	14315.452	39067.273
11302	45.27	11431.408	39537.105
6463	45.27	9748.052	34705.777
13641	45.27	12189.176	36973.246
17057	45.23	13164.507	39987.598
1155	45.23	7801.749	39598.848
18705	45.21	13617.781	39787.613
5112	45.21	9337.872	33971.938
4313	45.21	9097.162	35835.711
9220	45.19	10573.655	34930.672
19840	45.19	13939.278	33154.906
472	45.19	7647.983	36597.125
300	45.17	7912.925	35359.621
15245	45.15	12551.314	37032.426
1883	45.12	8159.369	33038.152
5986	45.12	9859.642	37867.828
14619	45.12	12361.515	34712.738
5308	45.1	9582.625	34559.141
22713	45.08	14556.958	38497.129
15489	45.08	12527.899	39197.871
13612	45.08	12274.46	36533.457
3841	45.06	8955.841	36724.73
6485	45.04	9814.005	34584.035
11820	45.04	11625.587	33956.574
16488	45.02	13034.568	35094.461
5557	45.02	9521.38	37306.895
7773	45	10291.838	36577.5
4193	45	9258.892	33971.152
11221	45	11352.194	39850.699
12229	45	11785.371	36698.574
19786	45	13722.838	33289.676
217	45	7698.381	34997.293
7111	44.98	10032.926	37548.496
8694	44.98	10476.141	39828.93
16825	44.96	13133.448	37688.484
15968	44.94	12910.547	36168.063
10500	44.92	11058.618	34538.898
19810	44.92	13650.12	33094.191
19617	44.9	13668.208	34195.152
22303	44.9	14214.519	37916.652
9876	44.89	10800.061	39018.785
275	44.89	7955.008	35250.07
15292	44.87	12501.136	37354.953
14296	44.85	12283.796	36839.035
6931	44.85	9959.882	35666.855
19237	44.83	13601.387	36767.93
14966	44.81	12699.064	35021.305
2408	44.81	8560.095	39473.293
16492	44.79	12958.87	35128.527
10376	44.79	11141.995	35938.742
4269	44.79	9248.452	35195.078
2195	44.77	8285.081	37657.395
11946	44.77	11729.649	33722.941
11493	44.75	11480.343	37437.711
22117	44.75	14329.222	36795.367
18734	44.75	13706.213	39744.574
3881	44.75	9043.641	36099.535
15369	44.75	12561.009	38077.645
14925	44.73	12609.3	34587.52
2916	44.73	8579.858	33517.621
6682	44.73	9754.954	33310.68
2832	44.73	8443.664	35017.262
2130	44.71	8276.575	36799.836
6363	44.62	9891.966	35472.633
2969	44.62	8743.424	33013.258
5206	44.62	9557.05	33163.035
21527	44.62	14091.618	34421.73
1971	44.62	8360.12	34396.434
13408	44.6	12219.163	34860.086
15931	44.58	12721.267	36303.605
2031	44.54	8295.737	35533.551
16147	44.54	12863.535	34766.934
7134	44.52	10106.268	37690.215
3967	44.52	9029.003	35319.125
8045	44.52	10334.422	33332.074
20203	44.52	13947.298	36349.961
4014	44.52	8971.151	34460.125
3132	44.5	8718.931	35813.32
14504	44.5	12358.256	35332.664
8538	44.5	10550.394	38100.617
4249	44.48	9173.172	35018.379
12174	44.46	11831.61	36258.844
4568	44.46	9259.657	39288.875
13354	44.46	12115.556	34360.477
4962	44.46	9429.847	36547.473
10354	44.46	11056.94	36283.555
12121	44.43	11723.903	35709.465
20335	44.43	13925.689	37332.535
22572	44.43	14620.982	39997.125
21143	44.41	13998.161	36639.598
7030	44.37	10002.904	36913.457
16964	44.37	12934.156	39262.105
14687	44.35	12383.057	34053.457
3084	44.35	8837.72	35102.461
3703	44.35	8917.172	38018.117
9511	44.31	10781.357	34681.355
15986	44.31	12781.724	35914.988
4332	44.29	9200.372	36107.508
3817	44.27	9046.056	37092.574
7427	44.23	10222.41	39870.281
18262	44.22	13378.491	36380.32
2356	44.2	8257.904	39770.766
20589	44.2	13925.766	39156.023
6219	44.18	9749.423	36380.051
15345	44.18	12627.521	37746.484
7203	44.18	10046.234	38397.285
21402	44.18	14151.299	35374.922
15599	44.18	12747.46	39991.02
8742	44.16	10744.921	39876.996
15644	44.16	12787.57	39181.746
13708	44.14	12247.266	37973.41
8828	44.14	10614.681	38928.09
14827	44.14	12631.541	33528.934
5312	44.14	9584.395	34674.246
19854	44.12	13826.51	33341.039
10477	44.12	11021.329	34641.809
9322	44.1	10761.737	33345.195
7234	44.1	10111.189	38785.34
760	44.1	7855.776	38171.68
3371	44.1	8780.591	38760.527
2777	44.1	8428.595	35851.699
15765	44.08	12773.963	37695.742
1452	44.08	8076.828	38213.652
18097	44.06	13385.715	35072.449
23528	44.04	14475.301	34131.188
5154	44.04	9292.04	33549.695
1901	44.04	8318.865	33186.969
2414	44.04	8497.486	39505.68
11932	44.02	11791.615	33450.723
16088	44.02	12912.601	35359.391
18747	43.99	13603.091	39556.5
4131	43.99	9143.936	33179.094
5096	43.97	9284.105	34428.18
324	43.95	7798.481	35492.652
22638	43.91	14600.576	38964.477
12989	43.91	11881.535	35801.391
3391	43.91	8770.862	38877.555
10404	43.91	11074.448	35576.727
2978	43.91	8726.113	33159.777
9019	43.89	10771.476	37132.785
15000	43.89	12513.516	35255.066
20624	43.89	13970.943	39371.715
15525	43.89	12548.658	39514.168
6553	43.89	9848.595	34076.254
4627	43.87	9211.775	39967.211
7793	43.87	10334.257	36423.621
13855	43.85	12068.208	39579.07
16606	43.83	13037.629	35750.719
11575	43.81	11599.033	36651.117
6909	43.81	10038.277	35296.602
15235	43.81	12536.194	36938.332
20801	43.79	14157.205	38996.367
9476	43.79	10924.077	34351.164
9323	43.79	10662.363	33352.688
6371	43.77	9774.19	35542.848
4085	43.77	8889.706	33330.512
4243	43.77	9185.708	34952.594
3597	43.77	9029.269	39037.855
10427	43.76	11019.073	35296.039
12190	43.76	11674.067	36376.512
10467	43.76	11148.879	34830.941
7576	43.74	10171.788	38732.387
22354	43.74	14394.09	38248.328
14559	43.74	12483.665	35228.688
13157	43.74	11871.189	34033.262
15798	43.72	12808.374	37482.246
12887	43.72	11856.23	36588.559
13546	43.7	12212.221	35913.426
8286	43.7	10463.206	35298.926
8053	43.68	10183.374	33390.402
2226	43.68	8321.493	38059.203
18238	43.68	13523.133	36175.871
3564	43.66	8992.358	39273.656
6299	43.66	9901.839	35964.789
17694	43.64	13284.792	34332.012
17078	43.64	13306.535	39513.293
1958	43.64	8265.722	34210.203
13977	43.62	12475.566	39305.504
18389	43.62	13484.916	37325.066
486	43.62	7715.206	36648.129
8834	43.62	10695.584	38713.715
7871	43.6	10255.203	35680.313
15819	43.58	12789.14	37336.191
338	43.56	7650.362	35616.637
5443	43.56	9703.019	36273.855
20679	43.56	13899.936	39933.973
9832	43.54	10972.306	38660.863
23288	43.53	14461.756	35308.691
9168	43.49	10565.326	35364.48
21570	43.49	14036.199	33669.652
1588	43.47	8147.721	36612.438
1838	43.45	8107.125	33936.395
19242	43.45	13682.394	36544.102
6679	43.45	9781.854	33288.32
23654	43.45	14580.356	33398.582
6623	43.43	9741.468	33593.379
2755	43.41	8606.52	36028.578
2038	43.39	8369.914	35680.898
4752	43.37	9390.361	38643.617
5265	43.35	9695.232	33948.777
8560	43.35	10356.536	38392.121
9293	43.33	10614.76	33730.426
3301	43.33	8823.799	37917.035
3212	43.31	8722.367	36734.438
813	43.3	7757.771	38309.34
9865	43.28	10896.118	38897.02
6989	43.26	10073.46	36412.074
6258	43.26	9717.642	36328.773
21101	43.26	14133.83	36900.852
2264	43.26	8316.986	38668.648
7197	43.24	9945.014	38276.914
16301	43.24	13032.989	33192.781
8410	43.24	10383.678	36854.813
17437	43.2	13214.159	36464.914
15077	43.2	12524.129	35931.191
22773	43.2	14622.159	38284.551
23456	43.18	14429.042	34646.016
21147	43.18	14090.991	36679.246
19063	43.16	13649.822	37822.922
17613	43.16	13259.79	35052.184
21648	43.14	13998.736	33076.086
2900	43.14	8537.723	33959.785
18071	43.14	13364.641	34846.203
5260	43.12	9671.804	33872.805
10873	43.08	11280.851	36003.066
21627	43.07	14191.629	33189.84
5563	43.07	9698.718	37344.746
16791	43.07	13109.603	37346.98
165	43.07	7824.742	34699.316
7246	43.05	10085.015	38918.59
17538	43.03	13266.399	35494.574
13479	43.03	12080.028	35482.238
22125	43.01	14420.927	36865.852
3011	43.01	8785.521	33811.863
11934	43.01	11643.025	33526.93
11153	42.99	11352.766	39122.77
20242	42.99	13864.086	36648.266
9201	42.97	10637.632	35044.641
1509	42.95	8065.223	37572.066
3459	42.95	8633.548	39483.73
15781	42.93	12857.957	37540.953
22911	42.91	14448.17	37459.887
3034	42.89	8785.87	34130.727
18878	42.89	13734.253	38524.957
1232	42.89	7971.13	39836.973
5446	42.86	9559.257	36283.477
9233	42.82	10740.876	34510.008
1193	42.78	7730.067	39713.262
16439	42.78	13116.234	34666.008
15935	42.76	12770.905	36319.855
13264	42.74	12116.654	33210.414
7015	42.74	10058.269	36767.348
4877	42.72	9368.064	37561.73
11531	42.7	11442.754	37144.516
7522	42.68	10218.088	39216.57
8825	42.66	10744.368	38835.523
11022	42.64	11272.731	37594.77
14739	42.64	12488.814	33463.32
18296	42.64	13445.507	36774.391
11580	42.57	11479.701	36389.387
3798	42.57	9056.959	37283.867
18114	42.55	13484.424	35308.254
6221	42.53	9810.101	36387.98
3335	42.51	8633.713	38373.086
22694	42.51	14461.252	38703.98
9352	42.51	10678.372	33066.105
19406	42.51	13717.2	35656.781
8452	42.49	10405.591	37185.563
10443	42.49	11207.502	35197.098
4958	42.49	9317.075	36474.836
11081	42.47	11319.319	38151.461
13182	42.43	11983.535	33908.945
13847	42.43	12173.281	39504.891
7976	42.41	10202.455	34363.809
3580	42.41	8874.069	39137.797
14685	42.41	12356.033	34029.344
13592	42.41	12123.949	36404.238
18579	42.4	13464.155	38967.906
2376	42.4	8397.154	40001.926
22680	42.38	14584.443	38646.867
8797	42.38	10633.887	39125.195
4194	42.38	9129.553	33989.211
10482	42.38	11006.656	34692.496
19613	42.38	13713.084	34154.016
22764	42.38	14440.902	38235.773
11830	42.36	11487.298	33744.801
4227	42.36	9264.93	34720.16
9535	42.34	10967.741	35002.449
327	42.34	7639.575	35519.387
18138	42.34	13536.771	35498.77
5956	42.32	9898.83	38175.316
11792	42.32	11560.943	34118.5
8177	42.32	10530.652	34230.945
12825	42.32	11965.169	37194.578
10533	42.32	11129.926	34182.242
4960	42.3	9358.632	36493.176
18567	42.3	13399.363	38834.148
9007	42.28	10762.39	37339.523
103	42.28	7885.355	34250.133
18280	42.28	13388.109	36559.055
22765	42.26	14634.553	38243.078
4028	42.24	8960.181	34445.613
8581	42.24	10468.835	38600.973
7319	42.24	9932.599	39538.898
8894	42.24	10663.505	38171.855
16045	42.22	12794.031	35602.324
9622	42.2	10878.717	36009.09
4620	42.2	9088.759	39914.793
10273	42.18	11053.685	37022.414
22269	42.18	14412.338	37754.133
7164	42.17	10061.458	38043.344
4737	42.17	9477.755	39109.777
8465	42.17	10445.588	37277.848
8460	42.17	10445.72	37223.957
9096	42.15	10745.394	35957.656
16351	42.15	13040.661	33749.004
17319	42.13	13218.201	37184.145
9804	42.11	10925.281	38310.977
9427	42.09	10803.029	33703.438
4815	42.09	9436.473	38110.242
10632	42.09	11111.962	33113.625
1587	42.07	8106.688	36610.27
10341	42.07	11072.545	36536.852
1851	42.05	8017.567	33726.883
1398	42.05	8146.673	38817.785
6220	42.03	9707.767	36383.852
14477	42.01	12493.947	35447.406
1740	41.99	8116.49	35334.398
21165	41.99	14062.89	36499.152
17466	41.97	13236.967	36080.906
13996	41.97	12308.07	39410.637
827	41.97	7972.892	38377.043
11908	41.95	11736.698	33205.504
10758	41.95	11256.898	34659.523
8495	41.95	10553.793	37525.238
11879	41.94	11567.22	33156.563
17304	41.94	13264.962	37371.125
6867	41.92	10086.886	34542.57
16322	41.92	12987.845	33431.805
3115	41.9	8700.842	35520.16
839	41.9	7840.18	38417.473
7858	41.9	10294.292	35871.242
10774	41.88	11264.731	34938.922
11936	41.88	11756.65	33534.398
5581	41.88	9549.587	37545.922
1884	41.88	8041.763	33040.352
17111	41.86	13246.326	39194.629
4006	41.86	9040.699	34613.633
10866	41.86	11280.997	35932.805
4474	41.86	9166.629	38159.426
22011	41.86	14289.744	35667.934
3069	41.84	8735.077	34749.855
15317	41.84	12506.551	37484.141
19453	41.84	13654.623	35319.789
9847	41.82	10946.264	38761.574
8436	41.82	10411.291	37045.805
14282	41.82	12464.631	36964.113
12241	41.82	11732.846	36879.965
12367	41.8	11774.964	38338.254
9845	41.78	10959.312	38747.273
4112	41.78	8916.987	33259.863
9546	41.78	10794.297	35032.289
5349	41.76	9502.036	35048.543
10631	41.76	11019.706	33069.602
11841	41.76	11451.784	33615.629
2713	41.76	8540.798	36659.219
816	41.74	7705.68	38321.086
377	41.74	7955.334	35891.148
12301	41.74	11678.107	37560.117
17110	41.74	13146.109	39193.262
404	41.72	7780.832	36151.305
4623	41.69	9269.487	39936.961
6712	41.69	10054.938	33177.648
4356	41.69	9073.251	36502.875
19247	41.67	13596.346	36614.707
1444	41.65	8203.124	38422.012
10790	41.65	11393.837	35082.246
9259	41.65	10563.486	34241.066
23006	41.63	14505.518	36451.605
3455	41.61	8741.934	39441.258
5094	41.59	9352.888	34424.098
4606	41.59	9187.596	39665.105
9123	41.59	10665.181	35660.84
19654	41.59	13572.047	33849.703
6185	41.57	9861.911	36856.809
14686	41.57	12349.163	34039.102
5822	41.57	9872.427	39626.32
8416	41.55	10386.36	36920.492
7900	41.55	10183.842	35207.031
4294	41.55	9204.68	35557.988
4947	41.53	9445.294	36598.805
12831	41.53	12052.039	37272.129
14205	41.53	12410.526	37341.102
9066	41.51	10748.147	36490.16
14840	41.51	12699.759	33787.508
22172	41.48	14292.522	37135.941
599	41.46	7649.198	37297.195
17053	41.44	13310.936	39940.547
15171	41.44	12502.13	36337.57
11144	41.42	11250.852	38991.223
5585	41.42	9620.441	37618.805
9612	41.42	10780.329	35906.922
8383	41.42	10467.518	36458.508
7901	41.4	10317.764	35212.133
20126	41.4	13950.582	35842.871
2136	41.4	8204.773	36848.41
8206	41.38	10541.443	34586.891
16238	41.38	12730.824	33587.02
1787	41.38	8020.306	34459.305
16318	41.36	13123.5	33383.508
12189	41.36	11792.971	36374.859
17080	41.36	13315.326	39542.145
19533	41.34	13582.698	34884.719
13027	41.32	11852.009	35559.125
5170	41.32	9385.661	33376.902
12203	41.3	11845.245	36496.719
22599	41.28	14629.318	39471.863
5992	41.23	9918.663	37931.48
15384	41.23	12671.546	38173.852
7180	41.21	10025.311	38127.191
20633	41.21	13809.462	39501.891
23644	41.21	14552.358	33333.199
14794	41.21	12657.99	33219.621
22180	41.21	14366.572	37191.496
308	41.21	7755.47	35402.953
13424	41.17	12222.115	34978.289
15432	41.15	12519.391	38622.852
15504	41.13	12528.689	39227.148
17061	41.13	13273.919	39601.266
4329	41.13	9199.67	36003.32
16453	41.11	13117.732	34735.641
16280	41.11	12806.576	33081.871
5273	41.11	9689.97	34087.172
11840	41.11	11492.935	33599.129
19174	41.11	13573.121	37029.297
18810	41.09	13704.599	38876.328
9870	41.05	10859.919	38928.84
13076	41.05	11913.622	35024.301
19069	41.04	13745.85	37513.781
5707	41.04	9590.365	39286.668
8664	41.04	10529.861	39407.93
8134	41.02	10456.433	33469.008
15942	41.02	12805.577	36337.816
18853	41	13644.012	38770.547
17704	41	13326.821	34418.23
1363	40.98	8100.056	39380.363
9219	40.96	10693.747	34916.625
18498	40.94	13419.807	38107.734
5969	40.92	9860.606	38073.621
22998	40.92	14564.115	36382.512
10401	40.88	11075.564	35885.473
19388	40.88	13716.961	35593.824
19826	40.86	13864.33	33003.453
13875	40.86	12278.923	39793.746
15583	40.86	12899.698	39817.52
5344	40.84	9636.911	34985.211
934	40.84	7909.193	38763.473
3869	40.81	9046.847	36535.781
16142	40.79	12920.292	34755.926
19402	40.79	13630.782	35641.109
9553	40.79	10931.299	35146.59
22964	40.79	14488.391	36698.762
16603	40.77	12953.01	35729.816
10757	40.77	11270.497	34647.984
22990	40.75	14516.944	36641.465
10440	40.73	11083.888	35125.043
4141	40.73	9111.087	33365.801
18056	40.73	13374.455	34675.484
20617	40.71	13837.77	39310.219
23243	40.71	14461.659	35414.695
2187	40.71	8360.498	37492.117
20166	40.69	13874.647	36149.352
9578	40.67	10911.852	35658.992
14029	40.65	12444.985	39240.508
10135	40.65	11163.924	38714.77
15646	40.63	12764.403	39243.391
3892	40.63	8926.325	36207.441
17351	40.63	13221.752	37042.48
1837	40.61	8038.368	33924.773
2365	40.61	8207.966	39861.605
18756	40.61	13698.278	39289.852
17879	40.59	13408.722	33323.641
7712	40.58	10175.536	37494.016
11196	40.58	11373.267	39677.379
11942	40.56	11788.927	33650.426
7041	40.56	10005.635	37012.699
8456	40.56	10415.655	37194.695
4667	40.56	9416.421	39479.422
9241	40.56	10738.353	34585.723
23507	40.54	14544.657	34291.762
13435	40.48	12083.127	35041.242
23322	40.48	14489.149	35122.313
14189	40.46	12455.664	37526.66
8598	40.44	10420.408	38862.191
2806	40.42	8582.85	35391.016
4039	40.42	9013.574	33970.277
9417	40.42	10941.093	33634.648
14742	40.4	12336.599	33230.125
13539	40.4	12098.006	35893.129
12089	40.38	11677.857	35437.477
5115	40.38	9377.231	34034.363
14772	40.38	12657.831	33002.656
7779	40.36	10331.952	36612.18
7288	40.36	10066.116	39214.273
4217	40.36	9143.607	34544.672
8585	40.36	10535.458	38696.828
21315	40.36	13998.317	35887.457
10521	40.36	11052.136	34397.387
1877	40.33	8014.793	33228.422
1676	40.31	7991.58	35865.117
13841	40.31	12128.931	39383.805
2189	40.31	8403.05	37513.422
19259	40.31	13578.791	36457.473
6602	40.27	9821.047	33724.961
4919	40.27	9358.589	37072.871
21749	40.25	14261.862	33999.086
4646	40.25	9385.251	39595.262
13630	40.25	12220.08	36815.781
8788	40.23	10662.088	39301.227
8427	40.23	10431.308	37000.336
561	40.23	7685.105	37094.406
2708	40.23	8538.587	36561.621
18723	40.21	13673.281	39958.848
12000	40.21	11669.434	34358.18
12978	40.19	12022.324	36012.547
2515	40.19	8528.361	37989.289
16838	40.19	13130.848	37813.336
2914	40.17	8562.246	33508.273
2387	40.17	8566.565	39864.121
20729	40.17	14069.441	39700.742
19327	40.15	13649.055	35936.52
2026	40.15	8401.587	35416.699
18088	40.15	13353.587	35013.16
3780	40.12	8885.559	37422.449
15324	40.1	12547.428	37532.887
16273	40.1	12717.347	33010.113
15454	40.1	12655.721	38861.191
14726	40.06	12283.886	33539.484
10579	40.06	11142.239	33696.844
3068	40.04	8708.696	34696.527
10456	40.04	11001.118	35009.73
5011	40.04	9404.485	35604.426
7608	40.02	10322.803	38405.031
20984	40	14085.221	37819.969
386	39.98	7853.04	35987.18
3363	39.96	8728.642	38694.258
7348	39.96	10133.712	39696.508
11003	39.96	11421.284	37293.992
11815	39.96	11456.902	33940.309
14302	39.94	12399.559	36606.629
5245	39.94	9496.885	33681.762
18313	39.94	13375.961	36887.07
4110	39.92	8942.565	33244.672
6522	39.9	9833.16	34178.875
21616	39.9	14152.43	33453.301
13240	39.9	11887.262	33317.664
19456	39.89	13628.192	35360.168
13172	39.89	11899.857	34105.836
23591	39.89	14553.346	33898.133
14740	39.89	12363.124	33473.254
5845	39.87	9833.659	39514.93
11875	39.87	11542.254	33070.152
7709	39.87	10254.086	37475.324
3330	39.85	8743.687	38350.016
17842	39.85	13195.095	33146.199
[truncated: 2,999 more rows]
