# Supplementary material for: Insights on the Control of Yeast Single-Cell Growth Variability by Members of the Trehalose Phosphate Synthase (TPS) Complex
Source: Front Cell Dev Biol. 2021 Jan 28;9:607628. doi: 10.3389/fcell.2021.607628 (PMC7876269; doi:10.3389/fcell.2021.607628)
Supplement: Supplementary file 2 [file Data_Sheet_1.ZIP › final_code/input_datasets/Ntd-TSL1_SortedCells2_control_t2.csv]

Id	Area (µm²)	Centre X Position (µm)	Centre Y Position (µm)
12606	334.72	12278.536	39330.379
13916	271.9	12830.168	39158.641
10730	250.45	11644.556	34195.992
2635	248.61	8804.925	38551.695
4887	247.4	9697.472	39581.234
18506	246.92	14114.266	34014.262
17156	245.83	13686.434	33508.27
13710	242.61	12662.503	37985.371
8617	228.08	10888.625	37444.375
16625	224.84	13739.357	38571.527
17901	223.74	13843.729	39599.059
9616	221.9	11394.354	34880.332
4555	202.45	9489.322	35147.293
12854	202.35	12466.864	37192.555
7370	202.18	10436.221	37572.16
4782	201.16	9521.537	37963.875
7437	200.01	10445.867	38460.422
19408	199.96	14437.586	37506.043
7744	198.71	10655.242	37825.203
17726	197.92	13823.059	37700.734
16447	197.27	13614.944	39848.152
11404	193.02	12049.384	37942.477
5112	192.61	9894.668	37070.391
19197	187.05	14471.409	39957.051
14244	186.63	12793.664	35883.688
16223	185.73	13437.294	37631.324
18734	184.68	14415.773	34642.438
13644	184.58	12616.924	36914.609
18345	183.18	13993.746	35967.23
19261	177.62	14629.982	39026.598
14672	177.01	13015.372	34988.48
6581	175.78	10180.631	38104.961
8758	174.81	10869.292	39516.398
13331	174.48	12695.272	33622.672
5214	171.01	9706.673	36520.109
15618	170.01	13276.687	33862.68
11408	169.09	12001.377	37696.52
15896	167.06	13354.972	34713.555
6879	166.08	10193.681	34614.344
2874	164.32	9054.795	37953.496
15868	163.53	13497.408	34401.566
8024	161.71	10603.858	35153.457
9506	161.31	11399.172	33616.844
14900	159.83	13088.529	37786.566
18956	158.65	14304.154	37518.012
2571	157.9	8759.279	37330.777
2611	157	8694.204	38093.984
3581	156.86	9095.365	36872.168
14417	156.54	12756.073	33765.621
6091	156.06	10015.709	36619.504
10065	155.87	11364.249	40000.719
7836	154.12	10658.475	36394.934
16168	152.03	13511.793	37009.199
19645	151.96	14483.745	34560.805
14388	151.76	12721.253	34246.941
8599	150.54	10917.103	37278.223
15289	150.06	13251.362	37281.797
6107	147.66	10038.088	36773.848
19388	147.47	14598.254	37371.633
17444	147.2	13831.661	35252.828
11929	146.86	12180.5	33078.785
11105	145.69	11794.18	38355.703
19335	145.42	14616.622	38064.68
14127	145.38	12917.166	37023.156
12545	145	12188.525	39750.637
12133	144.81	12081.169	35419.027
15277	144.77	13204.89	37500.801
15044	142.93	13086.272	39623.824
17136	142.75	13676.702	33874.813
16279	142.49	13502.946	38099.5
17159	141.53	13746.179	33536.918
12126	141.3	12267.11	35221.531
12080	141.09	12183.379	34708.465
13353	141.07	12519.55	33923.371
13637	140.05	12541.724	36847.789
8204	139.71	10896.561	33021.895
4523	138.23	9681.767	34676.473
13174	135.55	12455.417	34013.91
15804	135.45	13455.683	33649.59
4964	135.22	9872.384	39089.512
6676	134.11	10218.041	36878.891
10339	132.02	11517.513	36260.605
5726	130.58	9964.93	33034.824
19532	130.45	14549.587	36175.328
9196	129.95	11052.795	35421.465
15655	129.74	13250.037	33621.809
16328	129.58	13417.636	38687.18
18745	129.55	14246.982	34812.707
17475	129.34	13984.102	35756.266
14957	129.22	13082.777	38428.723
17221	128.95	13761.637	33135.969
1459	128.78	8352.322	36017.063
1945	128.7	8603.548	36551.621
8135	128.61	10728.183	33816.594
15586	128.45	13155.258	34189.039
7790	128.32	10572.204	37070.969
18954	128.22	14339.815	37488.938
12580	128.19	12466.166	39999.117
7625	128.13	10656.765	39062.926
14582	128.07	13018.454	33996.703
18699	127.99	14237.286	34096.867
5988	127.94	10103.331	35564.988
11062	127.9	11660.59	37729.039
747	127.25	8041.775	38936.219
19699	127.05	14484.089	33748.617
11561	126.92	11964.166	36266.551
13849	126.21	12549.586	39818.047
720	125.98	8198.618	39333.48
6580	125.58	10329.246	38090.527
2815	125.33	8888.003	38779.363
10476	124.37	11504.709	34702.863
5305	124.35	9785.574	35297.133
2794	124.16	9038.909	38807.984
6025	124.01	9919.65	36093.289
8040	123.7	10586.799	34956.324
14068	123.03	12849.533	37702.246
16389	122.8	13392.688	39549.695
728	122.66	8160.828	39199.543
16979	122.61	13638.576	35834.078
7721	122.38	10723.627	37835.789
12409	122.24	12229.99	38318.758
18436	122.19	14063.811	34785.441
19631	121.92	14590.432	34667.598
531	121.57	7916.456	38069.379
12732	121.46	12472.341	38170.594
17214	121.46	13730.068	33079.973
17116	120.65	13650.452	34002.293
11217	120.54	11670.751	39822.215
11636	120.52	12054.94	35870.676
15598	119.96	13190.71	34091.426
8786	119.83	11121.844	39854.512
6506	119.27	10150.047	38962.871
4963	119.18	9807.469	39046.816
4216	119.02	9349.952	34650.148
1993	118.45	8448.044	36107.844
12335	118.24	12066.566	37479.656
613	117.99	7817.424	39321.27
8634	117.43	10923.484	37768.559
16029	117.05	13558.93	36317.148
3082	116.86	8870.118	35881.484
15867	116.84	13530.465	34392.117
18289	116.8	14118.409	36414.898
13713	116.65	12556.624	38059.16
6721	116.4	10322.887	36577.902
8083	116.3	10614.803	34748.668
6702	116.2	10248.207	36808.301
7367	116.13	10558.379	37520.719
19621	116.01	14539.483	34843.816
16145	115.65	13538.867	36778.277
16311	115.59	13479.33	38576.531
13864	115.42	12738.614	39812.125
4262	115.3	9472.532	34378.82
14790	115.13	12985.784	36577.543
14968	114.77	12978.028	38671.766
8246	114.59	10947.806	33277.195
5814	114.52	10084.15	34241.836
19219	114.35	14528.875	39644.758
14761	114.08	12928.712	36213.762
6880	114.08	10177.828	34289.141
4278	114.06	9415.416	34160.352
13615	113.94	12549.873	36575.039
3435	113.92	9177.618	35002.797
9399	113.77	11102.334	33435.57
14715	113.42	13116.931	35648.281
19139	113.29	14401.612	39535.805
10780	113.23	11636.932	34794.723
2619	112.98	8780.128	38262.277
19542	112.87	14607.279	35931.527
7290	112.56	10418.42	36540.93
7748	112.54	10652.781	37553.328
785	112.5	8200.92	37833.727
8194	112.41	10770.83	33073.121
2690	112.31	8695.884	39419.215
14705	112.31	13081.113	35557.66
11174	112.29	11841.323	39080.867
12869	112.27	12280.836	37320.398
12043	112.2	12129.11	34274.805
16713	112.1	13767.123	37512.609
12563	111.8	12469.186	39819.469
10453	111.72	11604.072	35076.273
6061	111.6	10044.923	36322.293
12544	111.24	12225.591	39717.141
15575	111.03	13328.636	34413.465
9309	110.89	11184.341	34052.867
14197	110.84	12733.218	36060.504
15209	110.8	13167.272	38378.352
19023	110.72	14236.932	38102.176
14816	110.72	12980.593	36799.57
514	110.57	7817.27	37879.098
17456	110.11	13906.366	35419.762
8202	110.11	10566.777	33150.645
6359	110.05	10179.717	39798.121
2414	109.96	8644.957	35090.805
18528	109.82	14122.45	33655.988
4640	109.67	9568.476	36385.102
9416	109.27	11194.145	33325.504
16956	109.25	13565.202	36004.051
1676	108.98	8320.803	39473.309
7797	108.88	10606.06	36864.207
12890	108.44	12429.829	37148.441
14523	108.29	13085.809	33486.148
7903	108.23	10757.899	36333.914
10580	108.17	11522.285	33470.574
12372	108.1	12144.191	37909.824
10596	108.08	11549.843	33294.938
12988	108.04	12462.068	35794.168
2630	108.02	8700.318	38408.699
1796	107.92	8456.098	38494.145
9446	107.85	11356.467	33076.57
838	107.81	8013.063	37227.453
6932	107.5	10314.676	33934.734
16001	107.1	13426.56	35898.676
8961	106.96	11030.248	38302.414
12484	106.81	12240.956	38941.563
14289	106.68	12879.238	35094.863
13294	106.5	12499.848	33098.379
17644	106.49	13965.902	37305.129
7116	106.43	10551.716	34561.434
6729	106.39	10293.409	36432.363
836	106.33	8154.716	37206.746
18138	106.22	14142.746	37706.313
7481	105.99	10485.977	39044.813
17419	105.95	13956.574	34891.848
5822	105.91	10046.123	34315.039
16274	105.87	13424.005	38071.875
12562	105.83	12435.032	39810.484
13405	105.7	12627.465	34576.207
2729	105.64	9043.798	39934.52
14931	105.58	13024.41	38089.395
9083	105.51	11153.365	36825.938
4347	105.41	9407.832	33431.66
12141	105.37	12193.375	35503.82
9597	105.3	11310.136	34546.805
10594	105.26	11514.876	33263.031
5992	105.09	10131.016	35613.719
7793	104.91	10653.866	37155.641
14413	104.76	12883.293	33673.086
17084	104.66	13761.157	34710.715
603	104.65	7700.881	39205.508
4181	104.57	9406.266	35198.34
14490	104.57	13016.157	33260.555
8636	104.57	10845.579	37778.156
5991	104.43	10019.173	35612.684
17330	104.4	13795.45	34044.992
14716	104.26	13117.584	35669.891
18847	104.17	14396.246	36218.242
2106	104.07	8623.745	34962.23
5017	104.07	9879.451	38407.652
14392	104.05	12724.713	34039.68
1755	103.99	8518.893	39123.543
9984	103.94	11329.462	39074.781
11246	103.73	11964.848	39943.645
6230	103.73	10040.996	38030.57
6543	103.67	10235.011	38792.777
7402	103.44	10386.62	38101.934
14099	103.38	12900.001	37221.086
15588	103.36	13312.002	34216.379
7262	103.34	10544.81	36209.609
17759	103.3	13974.671	38028.301
17433	103.28	13990.218	35007.387
18015	103.15	14085.1	39024.527
12405	102.86	12079.634	38290.465
14958	102.77	13101.911	38462.891
5097	102.75	9903.19	37457.18
15082	102.61	13322.985	39782.691
13858	102.44	12901.473	39761.656
11065	102.15	11677.411	37761.867
949	102.15	8014.083	35295.945
7404	101.85	10535.464	38139.91
1416	101.85	8409.542	35552.059
8905	101.75	11122.643	38918.445
14262	101.73	12780.44	35702.461
15126	101.52	13249.964	39591.387
14297	101.39	12734.297	35178.219
9679	101.35	11359.867	35526.668
16261	101.02	13410.754	37899.598
13747	100.77	12533.5	38555.156
18759	100.75	14340.268	35115.051
17087	100.66	13660.685	34729.051
10567	100.62	11585.623	33642.645
18588	100.5	14105.357	33298.988
5760	100.47	10132.208	33621.891
12240	100.47	12259.905	36250.859
9839	100.39	11398.636	37100.93
10229	100.33	11510.993	37533.156
11275	100.2	11894.973	39296.402
15118	100.18	13154.654	39506.281
3650	100.18	9259.513	37770.797
1695	100.12	8334.304	39861.32
19728	100.06	14464.353	33272.09
1171	99.8	8003.958	33614.324
2242	99.76	8733.396	33099.293
8663	99.72	10954.85	38270.461
10470	99.58	11535.904	34651.863
8946	99.55	11069.142	38355.422
18959	99.47	14368.736	37580.234
5185	99.37	9870.093	36604.27
15054	99.34	13103.851	39702.648
14534	99.32	12996.875	33662.617
12891	99.28	12329.865	37159.723
9016	99.28	11076.646	37364.867
18541	99.24	14016.369	33488.254
2779	99.18	8989.057	39212.086
9696	99.16	11380.523	35742.102
18829	99.05	14211.281	36009.219
2796	98.76	8871.725	38862.898
8137	98.66	10775.551	33831.316
2785	98.65	8937.917	38994.688
579	98.53	7697.536	38799.848
6302	98.43	10085.434	39379.527
13601	98.4	12494.052	36390.145
18276	98.38	14124.608	36579.391
7475	98.36	10370.757	39021.477
14439	98.28	12848.875	33349.938
11806	98.2	11902.409	34071.652
18864	98.2	14319.335	36557.352
1253	98.17	8338.091	33502.895
16739	98.01	13775.261	37207.645
10708	97.96	11831.413	33804.156
8044	97.9	10753.379	35014.547
16459	97.48	13580.61	39621.055
10079	97.34	11507.182	40000.266
2033	97.3	8474.28	35663.719
8254	97.28	10823.448	33317.156
726	97.28	8092.525	39135.941
10398	97.25	11496.668	35873.965
3091	97.13	9054.722	35695.617
15359	97	13218.475	36422.91
18090	97	14201.64	38232.305
19262	96.98	14632.369	39055.262
8558	96.94	10934.801	37040.117
872	96.9	8001.65	36712.547
5730	96.9	10084.009	33175.242
6301	96.65	10015.521	39287.578
14115	96.52	12805.759	37136.926
12152	96.23	12132.381	35569.156
16566	96.19	13749.076	38996.156
2114	96.12	8532.067	34843.602
7519	96.1	10479.938	39384.277
13207	96.02	12412.757	33784.961
9180	96.02	11121.224	35767.613
10492	95.81	11564.188	34318.887
17590	95.81	13991.7	36692.09
16847	95.79	13586.48	36662.387
15172	95.75	13327.064	39026.742
16709	95.67	13752.229	37794.266
13498	95.64	12618.51	35387.332
14578	95.6	12952.281	33921.637
2869	95.35	9011.538	37885.684
13010	95.35	12315.923	35651.176
7517	95.33	10556.766	39381.191
12155	95.29	12179.815	35602.086
4815	95.16	9550.909	38224.406
11427	95.1	11952.137	37661.223
6101	94.95	10075.076	36692.734
9305	94.93	11056.651	33997.422
7293	94.85	10388.041	36654.336
7635	94.75	10740.688	38805.027
627	94.49	7752.446	39493.563
15768	94.49	13417.298	33227.789
4285	94.49	9488.728	34273.227
7511	94.35	10449.357	39242.609
6831	94.31	10160.883	34998.445
14090	94.29	12802.244	37623.836
18935	94.16	14379.93	37195.117
1610	94.14	8280.286	38190.563
3148	94.12	8980.703	34631.613
4853	94.08	9517.204	38811.777
8306	94.04	10800.949	33675.301
6584	93.91	10135.627	38129.707
17217	93.81	13752.124	33115.746
16809	93.7	13750.93	36564.59
1304	93.68	8275.159	34463.668
5073	93.55	9877.528	37674.281
2472	93.49	8837.402	35813.91
7480	93.32	10450.3	39034.879
18121	93.32	14159.688	37854.883
19344	93.24	14625.144	37920.887
2224	93.22	8616.648	33191.344
8185	93.2	10694.716	33216.746
10890	92.7	11651.503	35730.949
15714	92.68	13307.486	33284.086
415	92.57	7734.457	37368.711
1434	92.51	8316.209	35727.012
5850	92.43	10008.371	34666.801
2102	92.4	8511.055	35247.293
5304	92.4	9861.311	35291.008
2732	92.38	9010.548	39946.313
19354	92.36	14529.424	37728.203
15485	92.32	13312.67	34946.699
15323	92.26	13254.891	36975.566
14643	92.26	13135.353	34579.109
14100	92.2	12919.296	37239.777
2634	92.2	8823.911	38512.586
417	92.19	7716.416	37385.449
7500	92.13	10495.251	39133.574
15957	92.11	13480.107	35276.563
11983	92.05	12201.026	33637.195
5779	91.96	9939.741	33906.816
4352	91.94	9463.921	33178.184
19418	91.94	14581.145	37231.633
19279	91.92	14635.667	38690.488
4862	91.8	9640.03	38933.898
12738	91.74	12420.767	38250.754
4554	91.73	9527.223	35139.625
7668	91.71	10650.752	38559.348
12377	91.69	12225.56	38054.621
19467	91.63	14515.253	36930.996
18296	91.63	14075.26	36494.52
12273	91.59	12137.275	36613.098
4675	91.53	9516.387	36627.246
11295	91.51	11934.073	39228.117
7443	91.5	10546.08	38584.766
15111	91.44	13234.475	39705.594
18198	91.44	14186.715	37461.34
19365	91.32	14529.915	37807.73
7806	91.32	10578.239	36910.383
1205	91.27	8051.829	33318.461
3931	91.21	9277.801	37623.332
15862	91.17	13501.866	34373.73
13657	91.15	12516.615	37079.34
17886	91.13	13844.798	39477.777
10961	91.02	11753.804	36232.352
11924	90.98	11949.985	33148.512
12889	90.84	12317.917	37147.035
10628	90.81	11780.306	33074.305
11255	90.75	11919.327	39634.258
8778	90.73	10886.375	40003.996
16147	90.67	13526.115	36786.797
9222	90.52	11135.209	35400.027
17945	90.5	14115.558	39886.883
13745	90.48	12558.96	38517.879
10685	90.44	11673.106	33538.777
8189	90.42	10689.654	33315.926
13872	90.29	12864.32	39948.953
19679	90.23	14601.469	34091.836
3111	90.21	8920.52	35407.086
3671	90.15	9225.502	38028.828
9870	90.06	11289.169	37482.438
2587	90.04	8801.531	37586.922
5696	90.02	9768.09	33603.742
15924	89.98	13448.684	34893.258
10490	89.98	11500.373	34300.262
6689	89.96	10281.102	36971.207
6885	89.9	10151.033	34386.188
226	89.89	7982.83	35542.195
10530	89.89	11531.625	34063.465
7813	89.85	10657.407	36925.492
7686	89.77	10721.322	38431.047
4456	89.69	9652.996	34056.113
2485	89.62	8828.139	36014.488
8179	89.62	10775.559	33480.582
16996	89.42	13651.68	35693.031
11878	89.39	12004.824	33483.699
17763	89.37	13969.194	38096.309
6755	89.29	10192.587	35972.375
51	89.29	7646.337	33493.734
17355	89.25	13848.234	34292.367
13250	89.21	12388.125	33208.969
9277	89.19	11107.006	34612.066
8908	89.14	11100.337	38685.398
891	88.98	8017.66	36474.719
18991	88.87	14367.369	38025.469
8711	88.85	10821.987	38860.668
16139	88.85	13447.85	36658.145
10991	88.83	11771.865	36651.063
11851	88.83	11963.279	33494.375
2961	88.77	8847.587	37095.633
2153	88.77	8625.134	34558.316
13256	88.72	12386.04	33260.43
4015	88.72	9430.577	36555.398
11205	88.64	11649.706	39589.328
19141	88.62	14255.652	39540.781
169	88.6	7664.475	34737.301
9220	88.58	11046.052	35382.121
11974	88.56	12156.807	33524.906
6018	88.56	9953.306	36037.563
10452	88.52	11503.667	35069.715
15937	88.49	13437.941	35084.41
7113	88.49	10412.297	34535.68
18194	88.45	14036.833	37421.656
19109	88.43	14311.094	39276.758
4094	88.26	9401.629	35931.559
13184	88.22	12376.825	33818.902
13275	88.22	12483.936	33089.734
3994	88.03	9399.381	36986.523
12426	87.99	12136.516	38523.129
11487	87.99	11863.645	37336.957
7617	87.99	10656.347	39214.633
4412	87.51	9607.874	33559.266
9856	87.51	11275.189	37289.602
4284	87.45	9477.174	34245.598
9637	87.41	11235.545	35089.883
9941	87.32	11368.366	38474.691
7750	87.28	10640.648	37573.391
2295	87.28	8834.404	33438.113
16670	87.26	13610.953	38209.266
8394	87.22	10991.216	34817.066
1645	87.2	8324.235	38913.031
7584	87.07	10733.744	39756.078
4864	87.01	9539.914	38976.398
16612	87.01	13709.376	38505.883
11388	86.89	12007.377	38286.668
15331	86.8	13297.649	36710.227
14367	86.65	12720.138	34593.594
18114	86.47	14104.908	38114.715
10205	86.45	11444.971	38086.348
3707	86.43	9272.73	38306.867
8985	86.3	11130.989	37682.566
19673	86.03	14442.649	33992.477
16620	85.94	13777.322	38561.555
11191	85.86	11837.749	39263.703
7072	85.84	10514.572	33967.781
16025	85.78	13433.62	36238.168
8341	85.76	10991.078	34108.449
15021	85.73	12935.461	39341.277
15484	85.61	13140.931	34940
12087	85.59	12112.473	34787.195
15091	85.44	13241.281	39837.203
12272	85.4	12216.03	36599.414
10750	85.3	11810.357	34452.043
19064	85.3	14258.38	38461.906
3604	85.25	9149.926	37099.074
10214	85.21	11530.695	37971.23
7991	85.15	10686.506	35504.645
14921	85.15	13047.553	37983.027
9602	85.09	11282.39	34667.145
16531	85.02	13738.94	39501.578
6385	84.92	10222.608	39458.676
15349	84.92	13329.667	36661.34
13881	84.84	12799.894	39447.34
12158	84.82	12087.23	35658.516
11312	84.5	12057.383	39077.379
2046	84.46	8448.554	35469.27
6507	84.31	10190.995	38976.508
5728	84.31	10121.994	33059.805
19560	84.27	14534.695	35854.297
262	84.27	7973.821	36001.02
14681	84.21	13126.915	35086.664
1732	84.19	8520.709	39650.168
11738	84.19	11959.622	34703.977
11679	84.13	12053.783	35357.406
17607	84.04	13895.032	36870.84
3322	84.04	9225.679	33382.203
17944	83.92	14137.009	39883.258
12104	83.85	12153.305	35049.059
4666	83.83	9496.022	36553.211
8186	83.81	10567.931	33230.293
12764	83.79	12424.07	37982.004
6813	83.73	10216.499	35098.168
13115	83.69	12346.756	34668.668
8907	83.64	11114.654	38638.668
13814	83.52	12576.529	39338.547
11039	83.48	11747.661	37154.719
4511	83.39	9515.463	34510.094
7007	83.39	10367.923	33252.602
3870	83.37	9415.998	38755.52
10838	83.35	11792.237	35260.547
3792	83.25	9179.481	39926.949
19672	83.16	14624.991	33983.895
3366	83.14	9144.951	33572.887
5119	83.14	9753.637	36907.551
9461	83.04	11210.966	33210.938
10083	83.02	11452.84	39724.961
18263	82.96	14030.046	36804.539
11405	82.89	12016.216	37975.332
19300	82.87	14441.113	38519.066
12603	82.81	12398.374	39287.863
2631	82.79	8679.287	38437.402
784	82.7	8131.306	37831.992
8353	82.56	10930.459	34352.723
15017	82.39	13093.3	39231.156
11099	82.24	11798.183	38244.031
3610	82.12	9089.098	37174.332
12363	82.08	12189.512	37726.664
915	82.08	8079.546	36002.836
2206	81.93	8485.601	33515.512
5110	81.93	9900.723	37035.227
5093	81.93	9734.016	37389.934
3254	81.85	9032.298	33417.719
16290	81.81	13468.293	38252.367
16795	81.8	13603.785	36854.703
17457	81.8	13816.51	35515.359
13956	81.8	12891.231	38785.672
14682	81.66	12967.173	35101.727
17453	81.62	13809.975	35369.094
11590	81.6	11924.262	36155.637
19235	81.57	14616.374	39395.031
207	81.39	7919.407	35141.961
2687	81.3	8683.615	39359.016
2740	81.3	9017.487	39669.344
7195	81.22	10443.041	35421.215
12979	81.12	12410.197	35997.137
10715	81.03	11662.851	33920.563
11268	80.93	11923.925	39486.129
19089	80.91	14321.624	39033.727
11680	80.74	12035.202	35383.152
7743	80.7	10752.947	37798.441
12931	80.61	12494.67	36686.402
19611	80.51	14455.499	35052.945
8025	80.45	10577.07	35155.645
3837	80.43	9347.628	39242.781
18268	80.28	14093.821	36851.137
17876	80.22	13814.474	39349.438
653	80.2	7950.883	39917.938
13817	80.2	12589.221	39423.023
17302	80.13	13803.499	33729.953
3301	80.11	9063.777	33065.926
15185	80.05	13258.755	38880.227
14788	80.05	13071.157	36542.672
7315	79.96	10358.77	36993.59
3985	79.94	9414.241	36890.203
18625	79.9	14331.252	33252.461
11788	79.88	12011.47	34241.258
5303	79.84	9842.04	35276.895
17144	79.8	13670.619	33904.691
4685	79.78	9620.776	36785.594
8374	79.78	10966.108	34489.789
13067	79.78	12361.056	35134.141
52	79.73	7936.146	33512.75
16655	79.67	13640.657	38425.703
6855	79.59	10176.804	34659.32
12371	79.48	12110.777	37905.129
4767	79.42	9583.339	37729.762
14113	79.36	12794.159	37092.207
941	79.32	8158.809	35572
1254	79.28	8216.787	33542.773
3993	79.27	9485.494	36982.063
9657	79.27	11398.664	35363.641
17275	79.11	13958.483	33410.66
6243	79.09	9923.742	38249.445
17574	79.05	13928.869	36579.375
3635	78.98	9200.823	37560.891
11690	78.88	11959.924	35134.508
14082	78.84	12756.5	37774.332
607	78.82	7754.98	39239.34
9062	78.82	11106.668	37140.066
8098	78.79	10717.472	34311.109
1618	78.75	8416.051	38397.301
10726	78.75	11672.587	34142.684
12447	78.73	12203.697	38767.004
14366	78.63	12924.912	34594.719
10802	78.61	11697.486	34910.852
18288	78.59	14097.625	36405.535
2156	78.58	8439.372	34591.055
13065	78.58	12294.203	35395.879
2744	78.52	8951.801	39719.809
16429	78.52	13520.014	39948.332
8878	78.46	11001.599	39268.027
16174	78.44	13407.901	37063.531
9522	78.4	11419.218	33764.277
300	78.23	7773.802	36354.172
14542	78.21	12936.819	33730.867
15252	78.19	13195.368	37527.063
15949	78.17	13467.564	35206.285
8766	78.1	10925.476	39708.516
7294	78.06	10352.755	36672.91
16268	78.04	13481.679	37988.996
4839	78.04	9572.255	38603.68
3385	78.02	9102.891	34102.035
6236	77.98	10077.277	38167.484
12998	77.89	12414.38	35850.469
9535	77.83	11371.917	33913.82
5461	77.77	9724.976	35170.949
18020	77.71	14044.682	39091.191
4225	77.6	9297.969	34729.293
15201	77.56	13160.16	38579.668
10765	77.41	11788.544	34662.863
6367	77.37	10206.943	39602.797
16741	77.27	13567.99	37222.113
261	77.25	7829.789	35941.551
7637	77.25	10651.341	38829.547
1903	77.21	8437.67	37488.711
17234	77.16	13791.418	33200.426
10272	77.16	11515.73	37311.992
2781	77.12	9046.109	38963.574
916	77.1	8146.738	36008.535
12768	77.08	12398.358	37701.02
13635	77.08	12692.99	36808.523
17588	76.98	13809.029	36676.523
17962	76.87	14113.007	39648.629
12786	76.7	12326.934	37362.297
3601	76.68	9072.387	37040.332
13066	76.64	12478.206	35093.156
13977	76.43	12726.135	38342.992
11812	76.35	11874.76	34126.324
6089	76.27	9989.747	36612.574
17096	76.27	13762.59	34583.223
15247	76.24	13160.319	37796.324
5597	76.2	9891.697	34391.914
14541	76.2	12981.288	33709.777
14418	76.18	12899.507	33770.367
10177	76.16	11567.07	38309.926
2854	76.03	9015.14	38303.66
11403	76.03	11958.888	37933.387
16186	75.93	13501.75	37217.039
1336	75.93	8320.018	34811.473
8436	75.87	10985.413	35155.445
18144	75.8	14142.914	37757.07
298	75.8	7791.319	36329.367
3812	75.8	9376.039	39545.035
6582	75.76	10185.239	38115.992
6790	75.7	10260.469	35425.527
13590	75.68	12680.921	36272.898
18353	75.6	14039.994	36029.504
18692	75.57	14245.79	33979.828
282	75.57	7887.69	36266.941
5021	75.55	9784.111	38164.535
1920	75.47	8556.426	37342.254
14588	75.43	13081.581	34035.375
17448	75.39	13919.026	35310.465
19340	75.34	14513.896	37885.684
7995	75.34	10666.934	35536.938
13740	75.26	12526.232	38443.719
18714	75.26	14396.92	34338.066
5863	75.24	10105.347	34836.453
4823	75.22	9671.629	38350.711
15958	75.22	13400.964	35297.031
13626	75.18	12527.221	36677.078
18333	75.09	14034.025	36152.945
1245	75.07	8343.746	33411.203
6867	75.07	10260.4	34521.875
6150	74.99	9984.651	37083.48
1635	74.99	8244.718	38732.719
17500	74.97	13951.461	36137.707
12561	74.86	12073.448	40009.258
13586	74.84	12615.277	36232.039
5727	74.8	10032.766	33058.313
14179	74.76	12730.872	36311.945
18613	74.72	14326.174	33077.602
18426	74.65	14193.537	34959.867
7958	74.65	10627.871	35871.355
14821	74.42	13092.764	36886.207
2783	74.38	9040.397	38979.094
9454	74.32	11326.096	33160.406
3220	74.19	8946.894	33904.547
11023	74.11	11803.348	36887.477
14419	74.07	12792.532	33779.129
764	73.97	8078.78	38615.355
10631	73.97	11749.724	33104.84
6651	73.96	10341.342	37300.637
16534	73.94	13604.189	39544.117
10846	73.94	11771.407	35321.434
16710	73.9	13581.166	37810.566
13131	73.88	12395.433	34505.137
17166	73.67	13622.996	33335.844
3353	73.63	9099.233	33553.32
2555	73.61	8640.611	37044.738
2899	73.48	8934.289	37773.66
2622	73.46	8820.04	38354.816
6151	73.4	9983.441	37104.828
4334	73.4	9429.014	33602.391
18974	73.34	14381.09	37897.273
4603	73.25	9603.153	35876.539
12004	73.23	12275.745	33935.293
10424	73.15	11589.22	35300.754
8293	73.13	10926.838	33572.777
9966	73.09	11291.504	38851.055
15847	73.07	13521.027	34120.922
10801	73.05	11706.106	34866.766
14700	72.96	13029.786	35497.617
18167	72.9	14132.446	37352.266
19330	72.82	14571.307	38257.902
17427	72.77	13850.863	34954.309
13120	72.65	12466.258	34725.18
8415	72.59	10920.612	34932.004
8647	72.56	10895.574	38010.859
10140	72.56	11460.852	38714.098
10258	72.54	11627.395	37191.91
3058	72.54	8931.877	36134.77
14677	72.5	13046.92	35026.879
3110	72.48	8895.945	35392.105
17609	72.46	13942.109	36905.297
3831	72.46	9361.632	39161.316
14378	72.4	12816.961	34144.828
3795	72.33	9266.418	39995.473
18489	72.23	14142.849	34339.949
7999	72.21	10665.389	35364.504
17488	72.21	13987.703	35943.625
18151	72.21	14175.481	37507.277
16977	72.17	13640.234	35788.344
16017	72.13	13425.432	36147.289
10082	72.12	11601.867	39685.309
11389	72.12	12006.719	38301.535
8987	72.08	11103.789	37683.473
264	72.02	7882.072	36043.992
8757	71.92	10918.257	39513.074
10160	71.9	11466.142	38530.934
954	71.87	8020.286	35304.887
10837	71.85	11653.637	35223.23
16703	71.75	13571.423	37703.816
19586	71.67	14621.298	35257.785
13878	71.64	12836.344	39724.293
12587	71.5	12447.958	39691.625
18132	71.5	14151.206	37958.203
958	71.41	8112.376	35354.281
9954	71.35	11309.508	38636.875
9291	71.33	11020.171	34396.57
6331	71.29	9948.8	39668.281
19241	71.29	14502.701	39189.043
5107	71.27	9811.702	37340.301
11311	71.27	11881.342	39060.945
17237	71.21	13873.35	33242.426
11962	71.19	12201.892	33340.684
10181	71.16	11574.29	38382.152
3672	71.16	9135.903	38030.656
14183	71.14	12745.102	36346.66
8550	71.08	10811.225	36941.039
8159	71.04	10583.934	33333.301
2399	71.02	8821.019	34716.902
12113	71	12123.029	35093.555
15112	70.77	13251.67	39726.59
19554	70.68	14521.654	35782.316
10886	70.68	11727.932	35684.566
1525	70.68	8390.237	36838.102
837	70.6	8120.245	37220.047
10848	70.58	11839.382	35336.688
19601	70.54	14492.906	35210.168
14427	70.52	12920.908	33580.32
4326	70.5	9461.017	33531.512
8061	70.49	10709.708	34819.613
16150	70.41	13371.915	36806.34
4036	70.39	9355.137	36435.645
7093	70.37	10501.702	34215.563
4871	70.35	9576.796	39088.422
16226	70.35	13559.776	37637.391
8244	70.24	10839.892	33271.523
11276	70.24	12001.648	39299.586
8150	70.22	10685.525	33525.387
10041	70.01	11212.799	39466.125
8865	69.95	11144.431	39346.773
1625	69.91	8285.273	38499.035
14299	69.89	12819.188	35216.531
5003	69.8	9801.079	38316.145
14505	69.74	12963.736	33401.191
8585	69.7	10859.142	37213.84
1848	69.68	8507.366	38055.137
11102	69.57	11719.202	38281.281
19676	69.55	14524.635	34032.41
8493	69.49	10986.776	36106.504
7179	69.43	10407.24	35227.48
12410	69.41	12080.058	38333.391
12325	69.39	12134.555	37417.504
4763	69.3	9613.142	37660.633
4911	69.3	9503.204	39971.613
8701	69.24	10809.715	38733.52
2689	69.2	8727.745	39391.625
3450	69.12	9263.166	35276.719
2386	69.12	8659.66	34582.66
12398	69.09	12154.558	38222.984
12543	69.05	12108.06	39693.41
499	69.01	7860.456	37773.234
4180	68.99	9281.405	35180.785
7745	68.99	10644.218	37505.652
15566	68.84	13204.966	34331.402
10893	68.82	11698.886	35747.027
8612	68.82	10886.092	37432.332
4820	68.8	9636.118	38339.906
16172	68.8	13542.606	37035.129
14742	68.78	12931.842	35997.672
15911	68.78	13442.661	34767.652
12100	68.72	12113.865	35019.668
2416	68.63	8782.799	35122.484
7180	68.63	10468.896	35233.633
7036	68.63	10560.666	33735.68
9892	68.61	11401.357	37745.414
1388	68.53	8255.884	35343.977
7513	68.47	10549.398	39285.109
18361	68.34	14012.238	35891.281
18031	68.34	14036.946	38939.52
13564	68.2	12497.755	35933.426
17353	68.09	13793.199	34237.563
16614	68.07	13695.584	38522.508
2163	68.03	8471.637	34427.91
12281	67.97	12166.038	36769.191
15766	67.94	13371.864	33189.406
7391	67.88	10473.499	37880.363
13320	67.86	12512.749	33482.605
11339	67.8	12065.657	38722.738
12965	67.78	12435.479	36153.465
12146	67.74	12131.182	35534.023
8720	67.51	10895.703	38962.691
3756	67.5	9158.566	39109.902
2984	67.46	8985.725	36952.414
17591	67.44	13845.538	36690.902
19402	67.42	14465.796	37484.777
3439	67.32	9124.352	35068.574
12250	67.3	12226.261	36411.883
1749	67.3	8530.19	39407.148
6922	67.25	10175.987	34081.98
2311	67.17	8646.781	33821.559
13237	67.15	12342.517	33396.211
19325	67.05	14486.194	38153.633
2979	67.04	9043.822	36897.773
19386	66.98	14557.629	37662.883
12135	66.94	12168.665	35435.367
7758	66.86	10711.362	37610.328
13255	66.84	12453.926	33250.516
637	66.75	7651.302	39607.699
11030	66.48	11804.041	37051.664
11986	66.48	12074.248	33723.348
15814	66.48	13419.046	33820.391
1667	66.46	8218.452	39301.734
8447	66.33	10851.006	35263.363
13350	66.29	12605.91	33884.07
11393	66.13	11902.433	38068.148
11369	66.04	11947.112	38433.84
1246	65.98	8238.555	33411.461
10959	65.9	11787.437	36197.477
16024	65.9	13546.321	36208.781
7409	65.83	10468.566	38318.434
19106	65.75	14293.525	39220.773
5741	65.73	10123.092	33302.836
11435	65.67	11982.489	37373.664
1597	65.65	8332.774	38080.797
17009	65.65	13640.466	35557.234
12385	65.65	12092.055	38110.242
10273	65.62	11556.785	37314.121
750	65.52	8059.076	38673.172
1824	65.5	8462.01	38442.266
18849	65.41	14359.331	36285.227
17426	65.37	13827.755	34926.781
8402	65.25	10904.567	34888.777
15173	65.23	13348.666	39028.059
15117	65.21	13345.656	39459.191
749	65.16	8002.617	38666.379
13421	65.12	12607.901	34782.07
861	65.02	7988.52	36931.504
4838	64.95	9588.308	38594.152
12719	64.89	12399.812	38310.785
6326	64.87	9974.593	39552.762
17391	64.87	13965.302	34665.133
15941	64.85	13408.143	35143.781
12577	64.81	12374.91	39946.832
1512	64.77	8408.907	36658.988
11575	64.73	11885.981	36128.047
15519	64.64	13232.21	34651.32
18252	64.6	14177.438	36979.672
2632	64.56	8672.777	38459.551
5052	64.52	9772.482	37829.875
9306	64.49	11036.104	34017.109
12425	64.47	12233.449	38507.574
11333	64.47	11885.281	38678.867
655	64.45	7903.668	39954.277
12956	64.37	12305.186	36324.172
2653	64.35	8847.05	38752.5
1185	64.33	7999.567	33400.23
11502	64.31	11893.636	37143.762
13276	64.29	12453.211	33095.641
17163	64.24	13603.117	33578.098
1843	64.24	8563.218	37997.527
5799	64.22	10030.358	34202.637
6587	64.14	10344.832	37858.465
8130	64.01	10620.417	34101.223
79	64.01	7806.939	33939.586
15805	63.97	13534.966	33662.059
8144	63.95	10770.033	33733.156
15011	63.89	12935.748	39182.668
15849	63.89	13396.874	34121.969
1856	63.85	8461.923	37840.098
2263	63.85	8666.853	33230.934
4749	63.72	9658.062	37478.465
3677	63.7	9247.292	38119.168
4961	63.66	9821.759	39254.594
6256	63.6	10088.656	38410.953
19142	63.58	14377.522	39538.996
8563	63.47	10824.204	37089.434
6035	63.43	10102.352	36212.652
4437	63.37	9540.788	33833.309
2157	63.37	8537.945	34591.285
13818	63.34	12667.896	39473.898
11762	63.28	11951.463	34575.445
14602	63.28	13127.464	34201.453
4856	63.16	9557.084	38820.617
14137	63.14	12885.122	36815.773
1714	63.14	8629.844	39962.047
10224	63.12	11532.811	37742.512
8190	63.03	10580.406	33320.535
7482	63.01	10395.545	39047.371
13299	63.01	12632.482	33187.625
2900	62.99	8879.236	37774.109
13398	62.97	12699.382	34523.164
12112	62.88	12211.578	35085.594
1381	62.88	8212.226	35254.484
1337	62.84	8339.546	34862.148
3294	62.82	8884.501	33141.945
14878	62.8	13006.547	37380.449
13364	62.74	12591.624	33984.199
18439	62.72	14006.384	34932.063
7533	62.7	10444.946	39522.672
11366	62.61	11909.964	38425.738
14426	62.61	12729.813	33573.605
12354	62.57	12226.769	37569.512
4454	62.55	9642.512	34016.617
9681	62.53	11270.349	35540.477
15971	62.45	13383.099	35410.074
11874	62.36	11965.377	33419.426
13616	62.11	12534.619	36619.852
4522	62.09	9639.818	34615.473
14684	62.07	12970.805	35153.449
9031	62.03	11122.628	37435.402
17765	62.01	13825.918	38133.883
17903	62.01	13956.847	39632.379
15379	61.99	13145.064	36261.512
2702	61.9	8795.641	39644.73
11084	61.88	11658.702	38046.297
10864	61.88	11686.583	35511.105
14687	61.76	13134.422	35204.828
10543	61.69	11619.348	33939.742
2612	61.65	8645.484	38095.375
244	61.53	7767.058	35763.383
7192	61.5	10406.858	35396.57
4684	61.5	9600.898	36775.824
13432	61.42	12640.374	34899.191
6266	61.32	10058.045	38686.117
12663	61.3	12427.548	39099.234
560	61.3	7834.69	38539.758
1656	61.17	8282.018	39174.574
10743	61.09	11772.989	34342.574
3824	61	9467.639	39416.758
2037	60.96	8488.415	35706.223
13602	60.94	12642.29	36401.988
6991	60.92	10450.762	33065.063
1553	60.73	8309.771	37423.289
742	60.61	8197.421	38853.586
15459	60.61	13333.542	35564.23
12860	60.58	12368.926	37281.969
4960	60.58	9715.076	39243.977
18400	60.46	14104.88	35572.727
6709	60.36	10340.474	36839.695
9718	60.35	11228.89	35992.652
3447	60.33	9078.087	35256.766
3721	60.27	9217.478	38435.914
13768	60.23	12513.562	38853.281
4744	60.17	9607.402	37366.488
846	60.02	8179.648	37047.211
273	59.96	7866.73	36140.121
16217	59.88	13548.026	37586.625
16016	59.85	13427.518	36095.645
13833	59.79	12677.492	39673.113
11190	59.75	11765.944	39239.398
18298	59.56	14062.546	36526.965
13757	59.5	12586.116	38671.297
464	59.48	7750.014	37648.039
9953	59.44	11258.612	38597.512
8079	59.37	10637.593	34662.266
1758	59.33	8528.461	39198.91
16008	59.14	13375.683	35985.633
3805	59.08	9448.778	39733.828
9000	59.06	11129.512	37796.711
8070	59.04	10742.743	34892.477
9595	59.04	11283.042	34519.578
1624	58.98	8283.786	38482.004
10191	58.98	11601.858	38303.008
3768	58.96	9097.62	39365.359
651	58.91	7829.545	39917.559
8821	58.89	11167.039	39679.539
6978	58.85	10270.327	33252.574
4897	58.83	9650.643	39733.613
15634	58.79	13283.116	33767.145
19529	58.7	14459.736	36110.047
10752	58.68	11794.322	34511.82
16061	58.54	13483.632	36464.102
919	58.54	8051.071	35737.422
18431	58.5	14068.841	35057.324
15145	58.45	13244.415	39140.512
9027	58.45	11129.117	37422.816
16294	58.43	13492.488	38301.285
5120	58.33	9875.762	36915.672
1305	58.18	8269.327	34470.129
18742	58.14	14266.582	34759.602
7008	58.1	10377.092	33253.684
15761	57.85	13390.478	33138.422
61	57.83	7880.873	33585.645
5619	57.8	9743.653	34279.738
10725	57.76	11666.629	34134.555
5004	57.76	9818.107	38325.512
2660	57.76	8747.431	38881.605
5053	57.64	9879.315	37838.105
10813	57.43	11782.171	35056.586
889	57.41	8109.396	36394.695
13569	57.3	12673.4	36025.695
19302	57.26	14442.314	38560.785
3999	57.18	9434.481	37005.305
1612	57.11	8248.914	38217.434
13313	57.03	12512.032	33374.488
9267	56.99	11159.252	34736.598
19195	56.95	14627.05	39942.328
13298	56.86	12617.855	33186.676
8482	56.84	10795.791	35845.508
3481	56.78	9191.485	35755.992
17703	56.78	13824.45	37404.816
6726	56.63	10207.535	36641.734
15402	56.59	13308.038	36141.629
6186	56.55	10066.962	37424.762
7779	56.49	10582.649	37236.496
16283	56.43	13362.919	38206.902
19083	56.42	14374.936	38838.301
15521	56.36	13333.004	34689.094
18500	56.32	14185.466	34189.094
1989	56.13	8626.982	36318.398
18746	56.07	14254.407	34849.895
10399	56.03	11487.782	35876.543
7289	56.01	10494.3	36491.742
10123	55.99	11543.418	39029.344
13074	55.88	12363.02	35220.48
11825	55.76	11943.393	33939.664
14735	55.69	12965.889	35894.566
776	55.67	8027.674	38232.996
16229	55.65	13472.726	37644.844
4614	55.65	9676.379	35978.82
18253	55.63	14005.145	36992.387
10084	55.46	11560.578	39729.723
4477	55.44	9573.424	34262.875
3149	55.21	9017.001	34659.445
2595	55.21	8725.174	37774.359
9813	55.17	11274.577	36835.797
2488	55.11	8811.923	36097.961
3409	54.77	9103.991	34593.328
1932	54.59	8489.152	37015.211
4381	54.4	9669.711	33095.668
11998	54.35	12258.053	33866.77
4355	54.33	9451.143	33220.355
15461	54.33	13283.104	35287.172
7170	54.31	10386.846	35092.16
659	54.25	7784.007	39995.938
3956	54.08	9302.902	37226.691
14466	54.06	12761.853	33087.133
15071	54.06	13002.802	39881.699
1318	53.98	8396.094	34576.48
18250	53.96	14054.32	36915.828
4569	53.9	9501.487	35227.426
4157	53.83	9444.585	35371.727
13669	53.77	12693.176	37181.148
8112	53.69	10679.079	34167.953
11385	53.65	12006.705	38180.367
11952	53.35	12195.448	33270.734
3682	53.19	9104.27	38230.008
6653	53.18	10209.197	37329.34
16378	52.87	13491.358	39447.105
11988	52.81	12190.911	33774.637
9841	52.5	11397.071	37109.902
13859	52.47	12712.979	39763.023
15165	52.45	13267.764	38975.172
10593	52.35	11605.469	33244.023
8993	52.31	11016.865	37733.668
17714	52.27	13900.365	37603.281
15232	52.26	13165.677	37836.211
6707	52.2	10325.017	36830.813
12142	52.18	12174.513	35507.512
3741	52.08	9106.434	38653.422
3161	51.97	9045.758	34575.891
9400	51.97	11029.689	33478.289
3558	51.81	9165.698	36549.414
730	51.78	8009.792	39269.438
10323	51.74	11620.944	36398.59
8601	51.68	10847.484	37283.152
12253	51.39	12123.262	36443.813
8872	51.35	11132.963	39164.621
12902	51.34	12358.297	37011.539
18113	51.24	14098.739	38109.461
15397	51.2	13243.111	36368.5
1418	51.09	8283.24	35575.012
1284	50.97	8319.316	34098.027
1614	50.93	8211.466	38284.023
4865	50.76	9680.905	39044.742
11460	50.65	11887.887	37447.484
3508	50.61	9165.884	36046.254
2215	50.43	8446.179	33602.207
2437	50.36	8819.353	35474.652
17615	50.34	13946.964	37046.129
12899	50.34	12455.348	36940.891
3005	50.32	8914.876	36573.824
14532	50.05	12992.586	33594.977
8760	50.05	10861.093	39541.742
14539	50.03	13113.489	33697.855
13658	49.8	12501.264	37112.504
18425	49.67	14066.625	34943.695
19135	49.63	14214.309	39448.16
9970	49.38	11229.594	38904.355
6365	49.36	10158.839	39943.078
9163	48.98	11187.595	36014.633
19620	48.9	14442.551	34828.57
1742	48.75	8590.262	39569.227
8140	48.73	10764.139	33836.449
19546	48.52	14611.118	35940.297
16758	48.5	13764.754	36965.277
8741	48.42	10863.777	39093.516
14464	48.38	12898.256	33041.078
1871	48.33	8591.642	37789.012
4596	48.31	9575.94	35816.094
10727	48.27	11733.419	34138.586
2686	48.25	8672.388	39350.938
10226	48.19	11455.571	37799.855
12783	48.15	12320.629	37353.828
15576	48.15	13246.906	34420.766
15261	48.06	13194.706	37618.195
16005	47.96	13549.982	35952.125
18535	47.87	14168.154	33686.578
12063	47.87	12071.154	34545.227
10754	47.6	11846.257	34535.535
12662	47.52	12433.375	39094.516
3372	47.44	9228.822	33761.219
1650	47.33	8386.35	39099.52
9500	47.25	11243.164	33460.473
12085	47.25	12155.202	34744.676
6067	47.18	10110.721	36438.191
8403	47.1	10892.763	34892.297
3676	46.98	9145.578	38116.965
13884	46.91	12912.321	39458.664
697	46.83	8035.003	39523.191
13332	46.83	12651.292	33618.621
7456	46.81	10389.986	38730.348
667	46.16	8022.967	39827.621
6948	46.14	10189.809	33774.211
15357	46.08	13187.403	36397.055
9077	45.53	11068.721	36709.078
3840	45.34	9347.344	38952.098
12970	44.89	12368.428	36186.949
4537	44.76	9657.419	34861.148
18362	44.74	14088.128	35576.703
15871	44.28	13400.857	34434.078
18350	44.2	14096.192	36000.559
2893	44.15	8934.143	37748.973
7343	44.11	10492.827	37248.605
13218	43.92	12372.959	33553.23
15870	43.88	13408.851	34432.063
7677	43.63	10760.846	38370.074
4369	43.55	9350.104	33073.148
14456	43.27	12790.004	33320.301
3675	43.23	9164.517	38101.871
10499	43.17	11475.689	34416.453
2300	43.09	8838.864	33570.586
14022	42.46	12828.423	37829.754
18505	42.42	14122.838	34284.859
9946	42.08	11367.465	38567.211
11196	41.71	11713.956	39377.863
18725	41.67	14278.249	34473.574
2498	41.62	8703.692	36193.457
15104	41.58	13277.158	39596.809
16716	41.56	13741.952	37542.48
14942	41.33	13058.286	38257.145
1924	41.21	8622.57	37091.496
19200	41.18	14484.451	39957.363
12081	41.1	12132.261	34719.695
12054	41.02	12151.251	34499
2784	40.98	8896.144	38979.652
13591	40.93	12686.293	36277.598
11066	40.68	11683.565	37765.145
10254	40.43	11524.179	37423.754
15210	40.41	13186.345	38178.711
9317	40.33	11172.686	34114.586
13428	40.33	12556.09	34864.801
879	39.8	8091.267	36557.371
7953	39.68	10770.553	35774.836
9303	39.43	11203.113	33976.555
4368	39.43	9275.174	33048.477
18301	39.39	14055.694	36535.047
6941	39.3	10193.486	33691.699
9682	39.2	11276.501	35545.242
4769	39.14	9581.235	37737.941
10161	38.95	11508.389	38542.723
8594	38.61	10942.687	37273.609
9054	38.51	11182.358	37065.711
2115	38.09	8578.116	34856.68
18354	37.84	14213.579	35735.41
9026	37.8	11089.406	37421.27
4087	37.46	9279.447	36206.883
1549	37.42	8381.673	37376.371
8756	37.09	10846.891	39473.508
14124	37.09	12841.535	36940.145
1195	37.04	8141.191	33191.527
8925	36.88	11168.107	38535.781
7405	36.88	10542.423	38146.293
11824	36.65	11951.912	33938.656
381	36.61	7710.305	37041.527
11910	36.42	12003.963	33097.258
6275	36.4	10122.924	38835.391
4634	36.27	9561.991	36209.711
14899	36.06	13077.927	37777.121
13410	35.98	12624.923	34583.84
6147	35.96	9965.924	36966.875
18152	35.94	14147.765	37528.531
1682	35.81	8232.58	39619.078
3012	35.75	8847.854	36629.414
1785	35.69	8602.85	38942.871
54	35.48	7944.365	33514.387
3134	35.44	8995.52	34801.422
4863	35.42	9552.608	38932.965
9840	35.35	11388.041	37106.395
8933	35.25	11105.633	38578.93
13291	35.19	12577.352	33081.738
568	35.08	7838.138	38628.199
3093	34.96	8913.881	35414.734
18507	34.96	14103.597	34006.574
19368	34.95	14429.869	37514.191
8813	34.89	11069.81	39631.711
16160	34.85	13553.761	36948.457
901	34.41	8153.251	36114.523
15125	34.39	13165.34	39578.66
9292	34.18	11203.277	34408.188
533	34.14	7923.922	38075.676
4016	34.04	9421.501	36558.262
16366	33.72	13377.388	39297.719
5754	33.64	10074.329	33573.512
10493	33.18	11632.265	34316.523
7642	33.14	10656.696	38898.316
17431	33.03	13954.088	34999.355
9883	32.72	11412.67	37605.754
19140	32.34	14255.973	39532.188
14043	31.9	12903.155	37921.348
40	31.67	7794.027	33431.754
913	31.61	8072.003	35986.336
6688	31.59	10195.082	36962.695
15858	31.57	13409.091	34275.238
6010	31.55	9997.737	35941.16
308	31.46	7814.062	36463.539
339	31.44	7774.844	36656.793
8702	31.28	10813.91	38740.879
13697	31.19	12602.002	37741.348
6942	31.04	10200.14	33695.996
4870	30.86	9577.467	39078.488
13801	30.86	12578.593	39195.605
15759	30.81	13396.788	33132.133
8696	30.67	10947.659	38687.094
18133	30.61	14115.425	37980.266
890	30.54	8141.493	36403.113
2229	30.54	8352.135	33003.555
4336	30.44	9435.687	33619.273
8355	30.29	10869.37	34352.73
10592	30.06	11553.929	33234.156
2308	29.83	8658.489	33771.32
19192	29.73	14486.869	39918.406
2898	29.62	8884.677	37767.211
19082	29.27	14384.629	38826.566
7666	29.21	10603.665	38485.719
14322	29.19	12792.757	34805.902
6652	29.08	10347.783	37304.828
16013	28.96	13459.384	36045.703
2782	28.7	9059.175	38973.078
10529	28.68	11525.512	34058.461
15227	28.56	13307.859	38129.066
16148	28.33	13530.794	36794.426
14876	28.27	13038.683	37265.691
18678	28.18	14398.677	33859.141
1686	28.01	8409.861	39688.617
11208	27.99	11647.492	39624.348
16691	27.7	13780.314	38095.188
81	27.32	7755.898	33954.988
13080	27.24	12465.389	35237.215
16568	27.09	13573.469	38995.879
13944	26.97	12901.152	38630.691
16358	26.97	13407.365	39189.348
10523	26.91	11433.176	34241.867
10288	26.76	11545.66	36910.691
7595	26.65	10632.853	39320.691
2855	26.55	8937.16	38305.805
6009	26.51	10000.404	35928.871
10401	26.28	11492.518	35884.547
3791	26.2	9250.935	39911.996
12960	25.99	12376.122	36094.984
19332	25.97	14584.943	38290.164
8649	25.96	10901.143	38016.105
210	25.61	7782.115	35189.859
2778	25.5	8994.641	39204.688
3582	25.48	9093.754	36881.328
18667	25.38	14224.455	33700.422
12856	25.38	12400.371	37215.18
3050	25.36	8975.281	36322.254
11494	25.34	11886.563	37091.023
18163	25.3	14128.083	37345.023
4124	25.07	9371.412	35626.699
10152	24.79	11598.486	38481.402
1243	24.77	8346.529	33403.031
14848	24.69	12989.372	37165.793
9596	24.65	11315.428	34538.594
2725	24.65	9052.856	39851.98
11528	24.61	11857.86	36838.867
8967	24.61	11081.177	38034.027
7175	24.61	10429.668	35119.445
19528	24.33	14613.539	36097.672
1969	24.23	8545.876	36535.879
16976	24.17	13617.78	35782.363
11523	24.06	11869.494	36779.684
265	23.87	7984.539	36058.41
12999	23.79	12414.619	35856.371
517	23.75	7971.023	37915.594
11395	23.69	11906.079	38076.832
636	23.58	7689.244	39586.852
15426	23.52	13201.956	35744.664
3402	23.46	9145.446	34477.453
11737	23.39	11954.983	34695.953
5341	23.31	9815.268	35099.043
8151	23.25	10769.763	33529.805
7902	23.25	10752.852	36325.215
444	23.19	7820.881	37526.438
8881	23.18	11019.179	39019.895
6951	23.08	10203.151	33517.254
2105	23.04	8629.651	34953.496
4538	22.91	9655.845	34866.211
11727	22.83	11862.119	34882.895
18978	22.79	14226.821	37975.59
15326	22.73	13178.953	36983.289
10718	22.72	11845.858	34012.598
17078	22.39	13574.719	34900.789
1733	22.16	8481.25	39679.934
559	22.16	7842.262	38537.117
17219	21.91	13742.496	33119.266
18877	21.87	14318.185	36676.586
10364	21.72	11459.375	35899.254
3182	21.64	9043.682	34216.742
4333	21.58	9392.831	33597.98
16388	21.55	13405.019	39544.059
9190	21.43	11045.588	35604.496
1608	21.39	8419.295	38172.281
6858	21.09	10257.56	34758.113
4512	20.97	9510.657	34508.762
15599	20.95	13199.459	34096.168
13238	20.93	12441.822	33396.961
10732	20.89	11645.337	34205.852
11955	20.86	12242.226	33286.043
5761	20.72	10124.684	33675.91
13009	20.61	12317.322	35646.457
13800	20.49	12662.736	39186.906
18467	20.45	14173.196	34464.031
18943	20.43	14418.577	37299.207
11354	20.24	11923.513	38572.383
19492	20.19	14610.791	36606.91
11045	20.19	11759.58	37284.223
13114	19.69	12296.084	34646.867
11863	19.67	11950.375	33331.691
7174	19.55	10541.46	35105.145
707	19.55	8089.264	39572.953
19655	19.4	14602.075	34355.625
3799	18.96	9291.966	39904.426
19257	18.96	14636.952	39006.559
9319	18.9	11116.041	33829.551
16000	18.88	13533.821	35848.105
15795	18.84	13415.3	33517.801
12766	18.82	12392.515	37693.457
11130	18.82	11838.063	38611.035
12557	18.79	12266.876	39963.84
11898	18.65	11854.557	33015.844
4141	18.65	9354.685	35534.621
13960	18.38	12737.71	38531.68
5117	18.33	9822.699	36881.352
12769	18.31	12395.988	37707.688
11095	17.98	11845.164	38150.301
1247	17.98	8341.697	33418.539
11689	17.96	11955.503	35129.383
13744	17.9	12556.165	38511.664
10958	17.88	11733.747	36181.324
3300	17.83	9067.65	33059.402
12322	17.6	12128.111	37411.414
786	17.58	8087.272	37838.938
12568	17.48	12348.226	39856.387
8108	17.42	10576.683	34446.398
2309	17.29	8663.877	33772.832
14145	17.27	12860.252	36624.684
8947	17.25	11077.294	38359.59
927	17.23	8152.521	35692.027
17035	17	13764.264	35228.313
15760	16.89	13389.893	33130.836
5264	16.85	9914.284	35879.539
12044	16.73	12137.472	34269.43
10546	16.62	11532.874	34056.832
14174	16.6	12736.798	36271.402
1731	16.54	8513.96	39645.453
13979	16.49	12813.886	38350.336
13300	16.35	12501.348	33232.41
5131	16.31	9902.235	37069.254
3381	16.27	9132.731	33983.211
16794	16.27	13601.327	36828.492
19283	16.24	14449.752	38707.051
11566	16.01	11886.894	36372.496
475	15.91	7930.809	37696.23
16238	15.81	13416.987	37737.566
12438	15.72	12267.549	38610.367
14586	15.7	13027.142	34000.984
2342	15.64	8787.909	34060.277
12062	15.58	12099.198	34543.094
3735	15.49	9149.944	38620.102
9985	15.47	11376.165	39086.035
576	15.37	7839.775	38720.797
17917	15.32	13812.544	39822.277
13132	15.32	12401.263	34507.629
7664	15.32	10683.592	38780.922
19558	15.24	14434.001	35818.117
10971	15.22	11822.731	36292.934
2562	15.16	8685.535	37146.32
10266	15.03	11592.105	37260.938
12724	15.01	12447.078	38371.438
15977	14.86	13438.321	35536.32
260	14.8	7827.919	35936.711
15214	14.78	13287.993	38199.949
3297	14.7	9033.524	33156.477
5229	14.68	9758.579	36367.887
401	14.47	7685.425	37251.773
14603	14.47	13131.524	34207.566
8763	14.3	10866.724	39559.191
16558	14.3	13728.301	39225.098
864	14.19	8042.25	36971.383
13750	14.15	12618.124	38573.5
4882	14.09	9520.33	39507.605
271	14.05	7782.555	36119.953
12531	14.03	12261.227	39458.996
2726	13.92	8884.448	39861.57
9955	13.78	11303.14	38643.988
3980	13.61	9378.804	37121.074
2155	13.57	8439.772	34585.754
11086	13.53	11817.035	38065.656
18835	13.19	14265.034	36154.285
9577	13.17	11328.423	34313.668
13842	13.17	12707.577	39751.188
9902	13.17	11258.84	37868.086
2812	13.15	9005.154	38666.746
15925	13	13443.458	34899.004
9037	12.65	11172.013	37216.457
