# Supplementary material for: Insights on the Control of Yeast Single-Cell Growth Variability by Members of the Trehalose Phosphate Synthase (TPS) Complex
Source: Front Cell Dev Biol. 2021 Jan 28;9:607628. doi: 10.3389/fcell.2021.607628 (PMC7876269; doi:10.3389/fcell.2021.607628)
Supplement: Supplementary file 2 [file Data_Sheet_1.ZIP › final_code/input_datasets/BY4741_2_Ntd_TSL1_t1.csv]

Id	Area (µm²)	Centre X Position (µm)	Centre Y Position (µm)
1966	109.62	8534.411	39942.199
4315	108.82	9339.755	36824.473
7028	108.28	10381.475	38747.438
5952	107.42	9918.317	37904.93
14000	106.75	13152.387	39031.363
5069	106.23	9699.907	40066.535
4209	105.7	9310.943	38241.73
8283	105.6	10916.281	40307.539
15010	105.58	13766.07	39819.043
3286	104.93	8964.53	35969.773
9649	104.6	11396.868	40042.723
10704	104.24	11826.477	39804.996
5327	104.13	9736.914	38184.758
922	103.86	8048.114	38895.137
7273	103.11	10641.302	39186.676
758	102.4	7973.617	40426.832
13060	102.02	12727.938	38078.66
16483	101.6	14188.43	35802.926
8829	101.2	11149.616	36378.207
7773	101.08	10822.072	33859.297
2546	100.98	8639.455	34488.352
17312	100.91	14461.059	39562.473
15803	100.74	13959.368	37217.309
16915	100.35	14366.896	36668.504
11592	100.08	12268.199	37296.16
11900	99.78	12385.687	40060.035
15537	99.51	13956.142	33781.391
12769	99.36	12646.758	39000.801
17376	99.32	14452.539	38824.188
4347	99.32	9441.443	36318.594
6419	98.25	10334.867	36495.328
12158	98.13	12442.918	36916.602
3236	98.09	8924.84	36821.672
16872	97.96	14224.759	36148.328
12706	97.02	12563.745	38341.672
12792	97.02	12595.849	39425.297
12226	96.31	12304.569	36363.41
3586	95.89	9269.987	34763.77
15455	95.81	13747.703	34187.469
11808	95.79	12239.37	39786.27
13383	95.78	12996.921	33836.547
15582	95.68	13785.201	34476.887
11856	94.68	12064.864	40468.016
9228	94.4	11210.271	35640.301
5270	94.21	9868.426	38634.457
11882	93.9	12413.536	40187.398
12144	93.15	12460.93	37085.395
5293	92.85	9720.905	38191.801
2875	92.81	8723.325	39264.668
7632	92.81	10689.006	35235.461
14846	92.42	13508.479	39095.168
17186	91.52	14303.806	40067.332
8438	91.2	11189.095	39345.656
3218	90.41	8973.195	37090.902
1200	90.05	8184.817	35229.707
12401	90.05	12635.272	33686.711
5787	89.61	10058.493	35650.273
5226	89.59	9722.899	39145.535
17770	89.51	14516.373	33739.031
1358	89.36	8238.812	34262.945
3568	89.24	9132.537	34600.16
5254	89.07	9719.27	38805.953
5857	88.82	10068.634	36626.949
13861	88.57	13135.373	40330.855
12905	88.48	12864.813	39975.156
1661	88.33	8215.725	38264.488
4237	88.02	9322.587	37959.445
12951	87.98	12810.221	39376.949
3682	87.94	9223.909	36080.441
10478	87.85	11652.117	37082.641
8113	87.73	10810.852	38295.152
7097	87.35	10439.267	39622.586
7586	87.35	10659.227	35699.359
8019	87.16	10948.031	37183.461
17661	87.1	14460.858	35138.629
11968	87.06	12423.684	39248.824
3997	86.99	9163.344	40127.84
12262	86.91	12375.429	35821.355
15812	86.76	13917.024	37388.063
10566	86.74	11652.987	38245.617
16645	86.53	14198.484	34005.566
16091	86.3	14076.375	40523.41
17062	86.24	14246.687	38693.027
14993	86.05	13668.82	40180.949
15323	85.72	13740.432	35809.363
1653	85.51	8316.846	38183.348
14272	85.41	13145.571	35398.168
11680	85.24	12241.008	38445.863
12708	85.01	12690.215	38382.07
17681	84.63	14542.481	35105.98
3897	84.48	9201.393	39022.945
14698	84.42	13508.103	37362.828
3154	84.42	8864.859	38120.699
16168	84.36	14176.182	39616.258
5614	84.27	9717.822	34221.352
874	84.25	8112.12	39565.883
4378	84.21	9290.402	35830.383
5271	84.11	9829.641	38640.238
15871	84.09	13794.472	38156.805
4313	84.05	9317.618	36784.199
6953	83.94	10434.821	37971.094
12870	83.83	12560.946	40500.148
17536	83.73	14520.617	36600.348
14603	83.73	13389.203	35975.367
102	83.5	7917.098	34415.199
8712	83.42	10997.733	37941.332
9558	83.37	11253.347	38834.008
3027	83.35	8859.346	39927.984
10623	83.25	11639.604	38872.285
4782	83.21	9570.021	36203.531
8188	83.06	10958.715	39215.473
8111	82.96	10853.702	38276.984
11573	82.68	12087.964	37039.098
6779	82.43	10370.667	35618.266
10920	82.39	12001.001	39125.961
17120	82.29	14399.567	39075.531
7604	82.25	10759.567	35573.211
5867	82.25	10082.795	36730.078
3954	81.87	9092.611	39615.457
2994	81.83	8912.252	40129.922
6439	81.83	10251.491	36178.793
9504	81.76	11244.564	38189.746
7151	81.74	10485.977	40235.93
13157	81.51	12721.218	36984.383
9906	81.34	11458.576	38101.934
2338	81.32	8574.983	35190.98
14860	81.09	13565.549	39251.434
8446	81.05	11039.622	39399.059
13956	81.03	13326.546	39548.902
16693	81.01	14222.573	33767.734
9994	80.93	11547.667	36823.441
15024	80.93	13637.393	39687.289
2098	80.89	8541.228	38230.941
15613	80.89	13983.709	34816.629
1665	80.67	8332.401	38325.09
4046	80.63	9319.871	40466.566
10440	80.59	11713.066	36558.621
1369	80.53	8351.243	34398.215
10301	80.51	11804.418	34520.121
7430	80.45	10697.457	37233.32
11527	80.4	12079.171	36441.992
12830	80.19	12519.198	39852.723
15327	80.13	13585.366	35832.59
294	80.09	7969.287	35978.543
7056	80.03	10355.782	39074.688
2745	79.96	8790.891	37585.914
370	79.94	7664.263	36792.219
13814	79.73	13073.343	39680.637
9601	79.63	11356.069	39449.727
12647	79.61	12690.947	37562.133
14337	79.61	13267.338	34566.695
15408	79.5	13609.093	34956.359
13624	79.31	12944.277	37382.535
8156	79.21	10791.093	38827.645
9138	79.21	11239.158	34851.531
9279	79.15	11330.443	36206.652
10364	79.13	11720.385	35518.355
15902	79.09	13984.177	38734.055
4777	79.09	9613.197	36163.004
12485	79.06	12702.787	35400.66
2793	78.96	8728.871	38203.793
8538	78.96	11010.256	38781.93
10057	78.96	11445.347	35859.191
10621	78.83	11656.821	38849.758
17277	78.77	14610.501	39820.742
15332	78.75	13585.494	35930.125
4137	78.46	9358.759	39070.297
12289	78.31	12333.331	35571.875
9489	78.25	11349.996	38116.473
4785	78.18	9675.35	36229.441
3253	77.93	8999.769	36486.668
6096	77.87	9944.605	39949.438
2581	77.85	8691.805	35016.68
10391	77.81	11637.97	35881.715
6200	77.81	10150.772	40045.188
2007	77.77	8614.247	39461.93
15446	77.75	13715.086	34432.145
9820	77.75	11489.232	39083.641
9230	77.68	11394.975	35669.188
8761	77.6	11040.501	37126.809
14614	77.56	13440.76	36152.211
740	77.52	7790.383	40275.645
14317	77.41	13232.325	34961.352
7243	77.35	10760.791	39781.664
10974	77.33	11867.605	38268.801
5222	77.14	9744.824	39066.711
9151	76.99	11346.428	34931.348
5182	76.89	9820.095	39791.605
6323	76.87	10309.949	38349.781
1346	76.82	8407.877	34089.539
10827	76.72	11864.61	40075.148
12664	76.66	12630.228	37747.293
10158	76.61	11588.44	34799.199
2059	76.61	8626.394	38970.938
262	76.53	7713.125	35733.727
13600	76.51	12969.944	37031.391
13635	76.41	13089.567	37484.422
1290	76.39	8189.025	33736.793
10000	76.38	11419.587	36899.863
2912	76.34	8812.707	39640.258
1660	76.28	8241.606	38247.184
187	76.18	7975.546	35193.414
3172	76.13	8865.197	38016.504
3741	76.11	9175.17	36996.434
15420	75.99	13692.579	34808.68
8668	75.93	11107.681	38250.738
15550	75.93	13984.977	33987.207
13736	75.9	13022.002	38652.82
10780	75.86	12015.729	40450.383
12177	75.8	12381.34	36813.836
11718	75.78	12244.147	38742.887
15941	75.74	13893.072	39107.82
17496	75.74	14461.13	37148.973
13848	75.69	12970.68	40124.133
10300	75.65	11808.199	34486.926
6748	75.63	10369.35	35322.105
15001	75.55	13730.738	40004.996
4865	75.48	9499.791	37401.406
13691	75.46	13006.266	38023.887
10393	75.46	11802.862	35889.66
6341	75.36	10186.595	38007.449
10818	75.36	12059.568	40003.426
4667	75.28	9701.467	34619.148
3420	75.26	8993.466	34394.578
1180	75.21	8021.125	35369.289
10752	75.15	11806.748	40310.148
9220	75.02	11272.283	35573.902
5025	75	9548.738	39428.996
4909	75	9590.84	38017.289
3860	74.98	9215.087	38543.414
15657	74.96	13987.885	35258.809
12907	74.84	12908.058	39993.016
4408	74.82	9459.499	35492.59
2060	74.75	8499.645	38974.035
17676	74.73	14470.88	35025.023
5042	74.56	9611.423	39721.816
3006	74.5	8930.749	39982.98
15335	74.44	13704.053	35618.246
5573	74.44	9735.305	34764.836
10841	74.38	11933.057	39905.285
12073	74.29	12485.91	37903.203
3497	74.23	9209.923	33714.531
16304	74.21	14029.277	38167.387
10406	74.17	11740.996	36115.863
14244	74.13	13311.077	35702.246
10432	74.08	11832.049	36408.559
17686	73.96	14564.986	34868.543
11792	73.92	12200.622	39618.871
13777	73.89	12970.482	39227.039
2770	73.85	8769.765	37866.219
198	73.75	7802.444	35286.641
10143	73.73	11606.704	34958.586
11287	73.71	12025.231	34085.844
6692	73.69	10411.106	34592.914
15488	73.66	13578.16	33915.387
12613	73.46	12592.911	37158.605
8424	73.31	11117.474	39614.355
15964	73.25	13937.669	39342.969
11114	73.2	11967.629	36402.215
12225	73.18	12361.212	36356.66
5458	73.08	9838.995	36176.879
13765	73.08	13022.071	39041.762
4695	73.06	9669.537	34983.773
13988	72.99	13261.029	39197.027
10005	72.91	11633.344	36593.891
139	72.83	7969.168	34838.063
7392	72.83	10663.047	37971.68
6191	72.77	10286.812	39959.605
14022	72.74	13314.374	38910.027
6314	72.6	10316.97	38256.734
12765	72.6	12562.752	38973.238
8372	72.55	11057.442	39857.816
13102	72.53	12829.244	37384.781
17163	72.49	14419.984	39766.949
16851	72.43	14360.204	35889.551
14909	72.41	13489.665	39896.988
27	72.22	7850.358	33757.746
11535	72.2	12119.389	36574.18
20	72.14	7820.272	33716.793
10342	72.12	11677.075	35113.605
14788	72.1	13354.593	38596.629
13462	72.09	13078.994	35088.34
17583	72.07	14520.801	36214.324
4521	71.97	9288.95	34256.035
1331	71.95	8280.697	33902.625
14291	71.93	13244.506	35067.883
15138	71.91	13695.99	38575.055
1742	71.89	8264.657	39289.559
284	71.74	7968.974	35898.629
9156	71.74	11342.362	35009.949
2356	71.72	8487.075	35015.113
17455	71.7	14625.416	37560.125
13456	71.7	13004.885	35019.703
5849	71.66	10064.587	36493.945
6904	71.61	10550.176	37208.828
10896	71.57	11929.926	39227.996
15514	71.57	13617.725	33653.496
6047	71.51	10066.575	39425.43
17364	71.47	14438.374	38696.148
12998	71.43	12910.896	38994.98
4949	71.4	9577.56	38518.664
14300	71.36	13209.184	34832.23
15290	71.36	13714.119	36362.789
2093	71.26	8442.333	38503.809
6804	71.26	10380.648	35898.172
6197	71.24	10316.098	40015.387
3076	71.24	8911.915	39295.105
9567	71.24	11405.97	38937.188
7467	71.2	10701.89	36931.855
4437	71.19	9382.434	35249.539
16203	71.15	14178.684	38999.258
2824	71.05	8845.634	38493.586
9591	71.03	11262.645	39305.121
3907	70.99	9169.369	39055.785
2601	70.96	8825.45	35364.355
15868	70.8	13895.195	38140.691
4685	70.69	9574.051	34855.395
10726	70.69	11810.702	40042.621
6073	70.51	10043.618	39661.246
3046	70.5	9042.668	39623.129
6070	70.48	10041.401	39629.551
16571	70.36	14110.346	34908.094
9997	70.34	11591.327	36845.297
8879	70.32	11182.359	35730.508
15978	70.32	13901.957	39520.688
17177	70.23	14211.081	39931.328
11715	70.19	12102.28	38680.102
4212	70.19	9322.643	38265.172
12106	70.06	12462.04	37401.328
9731	70.04	11609.086	40263.195
5832	69.94	9960.401	36250.652
17678	69.81	14427.52	35057.852
10089	69.75	11523.286	35303.004
2336	69.69	8559.522	35172.492
4897	69.58	9654.229	37869.176
58	69.54	7952.072	34072.383
5196	69.54	9893.695	39412.465
8946	69.42	11047.003	34924.668
241	69.35	7977.668	35579.242
10434	69.31	11801.607	36450.41
8951	69.23	11031.439	34671.316
9404	69.23	11411.778	37394.977
17212	69.19	14343.486	40394.184
543	69.16	7961.635	38511.266
1695	69.14	8345.847	38719.371
2766	69.12	8791.305	37816.035
3397	69.12	9052.446	34716.914
10729	69.08	11837.486	40053.641
5826	69.08	10131.318	36083.504
14869	68.96	13501.188	39375.715
3067	68.94	8993.952	39187.297
12872	68.85	12610.068	40520.758
12126	68.79	12378.324	37255.172
6492	68.66	10305.371	35724.887
2817	68.56	8727.082	38404.441
7179	68.54	10713.084	40451.906
4128	68.5	9454.474	39192.59
841	68.5	8126.521	39826.684
14958	68.29	13425.601	40363.441
5442	68.29	9916.731	36291.129
917	68.26	8125.986	38867.063
5983	68.22	9999.648	38383.316
16426	68.2	14032.775	36464.68
1203	68.2	8170.979	35271.023
3905	68.18	9124.864	39048.406
5958	68.16	10086.42	37983
7200	68.12	10574.997	40013.988
5632	68.08	9723.748	34093.43
17091	68.06	14256.553	38891.867
6744	68.03	10457.32	35265.254
10531	67.99	11659.654	37801.648
7767	67.99	10783.398	33780.379
11078	67.97	12028.189	36763.57
9337	67.95	11294.443	36877.879
12908	67.93	12761.419	39999.148
9245	67.93	11237.6	35812.695
16362	67.85	14096.298	37329.102
472	67.85	7654.687	37902.191
15906	67.83	13950.092	38780.414
3430	67.83	8959.904	34184.895
3023	67.64	8924.488	39849.129
10941	67.58	12023.198	38797.805
3143	67.57	8857.031	38256.043
8845	67.55	11191.531	35957.824
15852	67.55	13800.068	37986.145
17588	67.55	14440.665	35976.504
3656	67.45	9255.195	35779.242
4494	67.43	9414.16	34571.266
15896	67.36	13979.13	38660.355
1882	67.36	8246.354	40315.957
6069	67.36	9945.168	39620.332
455	67.32	7948.205	37679.816
10152	67.26	11598.474	34756.289
7576	67.24	10682.03	35883.148
14120	67.24	13269.113	37623.5
5946	67.18	10008.572	37828.391
15407	67.18	13728.513	34957.469
3440	67.14	8957.289	34048.465
3848	67.13	9204.949	38417.059
9955	67.07	11548.015	37488.371
5310	67.07	9852.866	38036.961
982	66.97	8170.076	38299.441
3505	66.91	9084.892	33806.297
14735	66.88	13562.193	37740.258
16029	66.84	13826.966	40167.93
7024	66.82	10390.856	38693.207
9179	66.78	11418.357	35140.672
6349	66.74	10211.542	37809.441
3632	66.74	9153.884	35425.207
13162	66.72	12769.326	37025.461
10344	66.68	11688.969	35121.371
2262	66.67	8572.676	36150.559
3610	66.67	9110.088	35107.172
14448	66.65	13479.162	33673.777
11459	66.65	12069.212	35589.84
17398	66.59	14439.647	38453.848
3719	66.55	9078.596	36685.02
6711	66.53	10458.433	34788.543
11748	66.53	12275.91	39120.594
4986	66.51	9630.644	38924.367
6884	66.51	10439.091	37020.238
8500	66.49	11168.115	39150.703
13003	66.42	12894.756	38684.078
15174	66.34	13762.802	38114.48
3500	66.34	9163.037	33735.695
5852	66.32	10127.468	36532.688
12012	66.3	12450.441	38542.16
6305	66.24	10328.719	38410.426
3159	66.23	8977.699	37909.875
5545	66.21	9812.629	35288.328
8129	66.21	10864.997	38438.313
2121	66.21	8607.459	37911.359
11071	66.19	11908.37	37039.543
3377	66.13	8896.663	35135.563
12618	66.09	12497.627	37201.746
3575	66.05	9239.468	34686.652
9577	66	11382.621	39059.398
10397	65.94	11646.281	35940.23
16679	65.88	14222.414	33594.09
6498	65.86	10343.06	35772.301
4334	65.84	9446.021	36476.066
11115	65.8	11986.154	36409.477
7695	65.8	10773.433	34195.898
9957	65.67	11613.985	37520.648
3350	65.63	8920.872	35163.797
10642	65.54	11703.479	39134.285
17651	65.48	14574.099	35331.797
5211	65.42	9857.416	39250.602
15338	65.42	13737.284	35670.32
4130	65.4	9470.327	39243.77
11220	65.38	11949.58	35116.527
10528	65.27	11827.401	37745.543
11791	65.21	12273.094	39611.848
3041	65.19	8848.885	39525.332
16418	65.17	14119.083	36718.102
11857	65.15	12160.377	40489.355
11589	65.02	12099.675	37268.395
17370	65	14607.133	38746.328
4066	64.92	9309.392	40215.563
11021	64.92	11963.899	37660.121
13107	64.92	12916.896	37420.102
3437	64.9	9026.9	34307.066
16569	64.88	14065.171	34876.109
1569	64.88	8281.867	37164.789
3133	64.85	8943.984	38472.254
7026	64.85	10445.843	38725.289
14031	64.71	13154.997	38670.922
3585	64.67	9219.951	34758.434
2715	64.64	8843.062	37049.219
15348	64.62	13620.303	35743.277
2111	64.62	8444.606	38119.512
1469	64.56	8206.724	35746.57
4065	64.54	9387.396	40214.145
17776	64.5	14585.354	33762.938
13518	64.46	13012.96	35735.793
7473	64.44	10647.443	36981.496
11064	64.39	11903.545	36908.719
8762	64.39	11065.578	37161.77
613	64.35	7854.726	39320.543
9352	64.35	11309.174	36990.66
16065	64.29	13836.325	40476.133
2380	64.21	8444.702	34952.906
1876	64.21	8211.004	40251.641
16540	64.16	14082.354	35256.875
4525	64.1	9424.968	34302.863
4301	64.08	9447.767	36973.746
13941	64.06	13235.139	39721.508
3975	64.02	9264.708	39907.07
4392	64	9441.568	35681.684
5028	63.98	9637.598	39485.199
13152	63.93	12920.429	36932.941
17040	63.89	14373.952	38507.531
6716	63.85	10373.954	34852.645
8831	63.79	11020.585	36381.773
1206	63.77	8136.826	34988.555
7551	63.75	10718.961	36257.742
3727	63.75	9089.053	36773.988
4118	63.68	9311.896	39349.328
3057	63.66	9040.526	39468.465
2550	63.62	8634.852	34583.555
3752	63.6	9227.988	37157.469
12825	63.58	12511.277	39784.781
11618	63.54	12239.298	37699.625
8337	63.52	11091.454	40233.16
5734	63.51	10093.498	34904.813
8726	63.51	11128.736	37808.324
1713	63.49	8389.4	38973.129
5016	63.45	9507.595	39292.141
3936	63.43	9064.728	39352.953
15866	63.37	13855.931	38110.797
6393	63.37	10311.833	37047.777
12638	63.35	12656.901	37425.648
3959	63.35	9200.468	39725.098
3092	63.26	9041.309	38856.105
13915	63.26	13293.731	39814.293
3854	63.24	9249.485	38455.473
10388	63.2	11705.114	35862.457
11102	63.2	12058.068	36441.164
2285	63.18	8430.597	35836.676
5136	63.18	9889.055	40121.406
11566	63.16	12168.305	36909.871
5761	63.12	10089.832	35315.238
3729	63.07	9073.326	36800.133
7552	63.03	10745.901	36259.961
13760	62.95	13053.44	38969.438
423	62.95	7928.489	37414.875
13762	62.93	12979.823	38992.91
7072	62.89	10396.438	39319.719
9709	62.85	11497.383	40398.82
7088	62.84	10551.92	39479.426
2026	62.8	8573.833	39294.93
2431	62.8	8418.974	34279.684
4149	62.76	9396.991	38846.098
14519	62.74	13472.5	34687.277
12145	62.74	12470.422	37125.684
1390	62.72	8366.331	34721.672
12531	62.72	12579.936	35932.5
6272	62.68	10156.35	38868.063
14026	62.64	13167.749	38918.91
12394	62.64	12536.227	33631.09
11713	62.59	12201.573	38668.465
17549	62.51	14550.219	36719.871
17475	62.49	14510.019	37256.879
7059	62.47	10495.192	39170.016
8233	62.45	10804.349	39742.762
555	62.41	7891.539	38745.199
13909	62.41	13340.604	40015.77
10971	62.38	12043.624	38241.063
4493	62.36	9452.555	34572.664
285	62.34	7731.79	35906.484
5425	62.3	9770.224	36626.727
4864	62.18	9644.26	37372.586
15391	62.17	13578.471	35116.742
3165	62.13	9028.278	37961.348
1939	62.11	8588.222	39961.969
15794	62.09	13959.25	37066.566
16847	62.03	14305.056	35834.891
3902	61.99	9184.024	39033.113
17346	61.97	14631.753	39128.379
6112	61.95	10084.536	40167.359
5615	61.92	9778.227	34224.035
14582	61.9	13426.14	35664.406
4171	61.88	9355.872	38783.82
5745	61.88	9960.772	35068.633
9972	61.82	11631.628	37221.27
4991	61.82	9681.622	38936.133
10051	61.78	11459.639	36052.707
7522	61.71	10604.697	36499.738
7423	61.71	10640.551	37459.789
5582	61.69	9872.087	34573.305
15175	61.69	13574.494	38129.227
16305	61.61	14190.436	37883.91
16942	61.59	14211.36	36963.648
11197	61.59	11864.301	35321.84
14902	61.57	13425.177	39776.574
11597	61.57	12121.426	37404.988
4772	61.51	9540.135	36097.324
6739	61.44	10515.155	35223.598
9099	61.4	11227.437	34112.977
5735	61.4	9922.61	34918.586
2860	61.36	8694.71	38977.254
4625	61.34	9700.532	34171.332
13889	61.32	13328.045	40501.926
14734	61.28	13416.732	37738.605
13712	61.26	13034.895	38440.004
15799	61.25	13870.573	37140.68
4489	61.25	9385.49	34550.805
13683	61.23	13064.738	37909.445
17119	61.21	14277.869	39069.934
9851	61.13	11582.082	38583.023
7830	61.09	10917.667	34743.652
9992	61.04	11464.6	36820.059
10411	60.98	11803.051	36163.234
12608	60.98	12562.338	37051.863
2291	60.94	8580.657	35631.277
10318	60.9	11716.24	34733.211
13584	60.88	13047.159	36866.84
15238	60.86	13779.331	37315.156
13844	60.86	13018.501	40074.219
745	60.86	7795.046	40317.09
10913	60.84	12064.519	39076.406
10516	60.82	11704.191	37620.898
3386	60.82	9009.088	34889.875
5801	60.79	10027.052	35780.844
12263	60.77	12283.718	35823.352
15711	60.77	13973.447	35963.941
15425	60.77	13610.046	34525.316
1973	60.77	8564.111	39702.887
9304	60.63	11266.408	36506.895
12380	60.59	12469.985	33658.137
3928	60.59	9147.986	39234.453
6839	60.54	10398.426	36352.66
16272	60.54	14110.237	38652.137
6051	60.54	9971.203	39432.895
14364	60.52	13244.005	34191.855
298	60.5	7709.752	36046.914
3896	60.5	9190.747	39004.684
580	60.48	7908.685	38965.348
14637	60.44	13359.67	36453.676
14231	60.44	13209.292	36025.5
2104	60.44	8494.554	38037.891
16907	60.44	14311.539	36569.301
12587	60.44	12510.543	36837.195
870	60.36	8175.793	39491.07
4938	60.36	9527.038	38321.813
11824	60.35	12192.907	40024.547
14397	60.33	13256.304	33709.777
8903	60.33	11182.501	35451.359
2376	60.31	8427.956	34891.859
6814	60.31	10363.465	35998.547
17322	60.29	14534.1	39374.547
6989	60.23	10402.595	38277.492
7344	60.21	10692.504	38433.645
7533	60.17	10600.671	36317.746
3917	60.15	9092.919	39140.984
9782	60.13	11593.329	39363.227
14837	60.13	13511.077	38994.238
11035	60.12	11923.062	37255.996
9341	60.1	11247.794	36928.461
6838	60.08	10512.964	36351.375
2603	60.08	8655.863	35377.926
5803	60.04	10123.407	35815.199
930	60.02	8074.333	38954.441
16130	60	14105.185	39869.402
13723	60	12947.799	38543.906
5370	60	9860.585	37458.191
10503	59.98	11662.098	37456.465
11995	59.96	12285.328	38972.77
6787	59.92	10371.555	35731.938
17427	59.91	14521.889	37881.848
7970	59.87	10779.659	36519.504
7055	59.85	10481.524	39070.273
3226	59.81	9041.536	37026.934
17728	59.77	14570.877	34490.438
7614	59.69	10745.966	35321.184
17214	59.69	14400.156	40463.164
4850	59.69	9492.357	37160.57
4089	59.68	9441.392	39875.395
1977	59.58	8557.93	39755.285
10745	59.58	11659.39	40236.273
13348	59.54	12900.394	33755.777
1909	59.52	8504.177	40336.16
686	59.52	7665.097	39840.863
14655	59.52	13401.282	36647.105
7142	59.5	10528.669	40075.117
16470	59.5	14120.545	35963.344
1274	59.48	8142.171	34306.277
9075	59.45	11397.386	33644.699
13987	59.43	13203.189	39188.441
1263	59.43	8176.396	34430.953
4486	59.37	9483.325	34510.52
1656	59.37	8295.945	38215.629
14871	59.35	13440.853	39389.855
15129	59.33	13644.539	38817.535
12572	59.33	12603.8	36677.293
7235	59.33	10752.11	39681.453
13749	59.31	13136.495	38817.813
7768	59.29	10806.979	33785.859
16315	59.29	14003.415	38019.539
6496	59.29	10183.513	35762.168
4172	59.27	9427.926	38799.563
16464	59.27	14141.246	36213.762
1935	59.27	8460.9	40200.867
3009	59.25	8849.83	40025.207
13173	59.25	12799.007	36781.988
15519	59.25	13741.596	33688.07
2344	59.23	8574.841	35232.902
15954	59.22	13976.594	39241.398
17637	59.22	14614.717	35481.922
1111	59.2	8091.342	36214.578
688	59.2	7953.554	39850.813
9059	59.2	11008.004	33644.961
2942	59.18	8737.385	40134.762
14800	59.18	13423.091	38666.637
3918	59.14	9243.115	39162.012
13969	59.08	13208.021	39336.121
10807	59.04	11991.037	40228.77
7030	59.04	10467.546	38754.648
12655	59.02	12648.765	37613.031
3310	58.95	8954.018	35731.613
14376	58.93	13270.396	34018.051
15411	58.87	13584.151	34669.184
14202	58.87	13320.173	36434.629
8140	58.81	10865.514	38585.691
16078	58.79	14016.508	40417.609
14188	58.72	13284.96	36846.863
13410	58.68	13117.277	34346.273
9348	58.68	11346.8	36954.852
722	58.68	7944.667	40151.469
6622	58.66	10365.444	33600.945
4787	58.56	9665.916	36231.16
12930	58.56	12746.061	39704.496
9031	58.56	11193.253	33923.227
11543	58.55	12201.101	36655.766
17318	58.53	14497.618	39340.844
13140	58.51	12794.029	37114.324
14090	58.49	13263.874	37983.695
10151	58.49	11494.475	34755.727
1020	58.47	7996.267	37657.723
16441	58.45	14182.591	36307.445
16523	58.43	14157.79	35364.391
3294	58.41	9049.364	36088.762
346	58.41	7667.917	36569.449
12161	58.39	12476.843	36946.371
8390	58.37	11137.574	39674.008
10648	58.35	11670.53	39192.363
714	58.32	7677.092	40105.441
16299	58.3	14098.45	38079.57
17363	58.3	14609.476	38691.168
6850	58.24	10526.421	36503.168
4056	58.2	9367.195	40132.328
9210	58.2	11216.092	35486.461
2115	58.2	8598.966	38176.941
13086	58.18	12813.122	37865.617
2077	58.16	8604.276	38555.375
3633	58.14	9174.282	35430.465
16938	58.07	14273.646	36958.195
11280	58.07	12007.544	34290.375
14246	58.07	13265.454	35745.211
6992	58.07	10350.727	38344.156
11054	58.05	12017.775	37144.43
9718	58.03	11615.125	40130.859
13910	58.01	13188.044	40020.031
2796	58.01	8782.015	38239.043
8377	57.97	11121.991	39881.027
17314	57.95	14601.975	39605.719
14393	57.93	13339.149	33932.352
3879	57.93	9108.476	38766.809
8904	57.91	11081.427	35139.336
10696	57.89	11758.649	39696.145
2702	57.89	8802.778	36714.246
17054	57.88	14357.134	38645.98
16051	57.86	13811.403	40352.82
8143	57.86	10981.009	38639.348
16044	57.84	13846.344	40261.02
14631	57.84	13360.57	36343.16
13671	57.82	12964.142	37732.949
602	57.82	7764.017	39249.738
15607	57.8	13906.738	34753.305
12803	57.8	12537.385	39545.016
3278	57.78	9054.849	36128.902
2335	57.78	8585.153	35156.813
11899	57.78	12472.691	40033.656
3725	57.76	9151.303	36756.781
1362	57.74	8253.262	34307.414
14360	57.72	13141.197	34473.371
16379	57.7	14198.623	37165.164
17152	57.66	14344.077	39612.441
14980	57.61	13773.073	40415.215
2080	57.57	8430.119	38590.102
877	57.55	8112.923	39624.016
12972	57.53	12844.912	39060.762
8487	57.53	11058.384	38997.887
7525	57.53	10720.491	36522.395
6961	57.51	10396.429	38048.367
1567	57.49	8325.498	37155.461
8273	57.49	10865.288	40191.5
10234	57.47	11819.369	33653.645
8336	57.47	11118.532	40227.16
12852	57.47	12573.195	40256.531
14773	57.47	13480.379	38445.063
14045	57.47	13182.097	38576.879
12752	57.45	12671.277	38826.676
8268	57.43	10863.154	40094.664
7440	57.38	10671.538	37300.938
5910	57.36	9996.52	37273.625
12814	57.34	12589.274	39674.254
5323	57.32	9816.956	38111.766
710	57.3	7882.109	40080.363
11330	57.28	11862.788	33683.219
9628	57.28	11361.594	39821.836
4653	57.2	9698.243	34550.84
12089	57.2	12361.322	37777.453
13204	57.2	12905.253	36267.711
7267	57.2	10682.153	39447.016
3004	57.17	8963.591	40262.977
6030	57.15	10006.696	39216.043
7041	57.13	10408.84	38904.016
8897	57.13	11135.864	35358.824
7853	57.09	10794.575	35179.402
13646	57.09	12963.678	37519.355
12791	57.05	12579.623	39406.73
15774	57.03	13904.166	36797.164
17698	57.03	14517.378	34960.234
4263	57.01	9340.688	37621.262
12356	56.96	12294.192	34317.137
6106	56.96	9931.106	40087.18
10455	56.94	11787.628	36798.781
9635	56.92	11364.648	39882.406
14455	56.92	13448.689	33761.188
17509	56.9	14467.415	36951.793
2088	56.86	8577.826	38418.098
16092	56.86	14206.194	40526.816
11289	56.86	12061.052	34117.113
10065	56.76	11501.034	35654.934
12018	56.76	12468.685	38561.23
14802	56.75	13492.517	38674.5
1475	56.73	8247.438	35861.984
17733	56.71	14632.725	34226.164
5920	56.69	10014.057	37380.625
13746	56.67	13073.858	38727.559
4904	56.63	9620.208	37935.691
577	56.61	7793.596	38935.211
5991	56.61	10049.156	38475.309
6600	56.59	10165.747	33858.172
17073	56.52	14304.775	38742.988
3424	56.52	8909.683	34453.141
8844	56.48	11100.18	36256.664
10945	56.48	12021.521	38550.383
10713	56.46	11837.664	39866.285
1992	56.42	8457.346	39628.355
14371	56.4	13190.939	34287.438
14183	56.38	13174.215	36775.547
13719	56.34	13132.679	38516.969
14129	56.32	13186.428	37408.961
13859	56.3	13057.338	40291.453
8380	56.29	11027.11	39911.246
15251	56.29	13703.107	37216.035
11833	56.29	12080.476	40150.926
5902	56.27	10096.256	37217.801
16772	56.27	14357.142	34865.008
4153	56.25	9338.186	38901.629
9300	56.25	11211.827	36426.055
13125	56.25	12890.594	37275.242
2846	56.23	8724.149	38777.039
6615	56.23	10335.105	33607.332
1855	56.23	8219.218	40095.867
9914	56.23	11587.343	38169.488
5542	56.23	9729.85	35261.789
2532	56.21	8843.106	34295.828
13827	56.19	13131.043	39799.875
1715	56.15	8331.017	38990.18
13602	56.13	13053.63	37094.133
16989	56.11	14365.359	37774.426
9639	56.11	11214.057	39907.797
8886	56.09	11086.288	35545.598
8359	56.09	11057.099	40084.813
11164	56.06	11906.323	35644.273
13578	56.06	13062.871	36813.484
2347	56.06	8583.741	35244.504
6213	56.04	10243.819	39851.387
6715	56.04	10352.791	34839.695
5036	56.02	9676.51	39584.523
12779	56.02	12510.022	39216.645
15827	56.02	13787.916	37744.094
2628	56.02	8650.833	35813.816
16683	55.96	14251.48	33632.176
10647	55.96	11701.005	39180.047
2571	55.94	8673.523	34909.262
14454	55.94	13362.606	33756.188
6215	55.92	10280.33	39866.516
6764	55.88	10386.793	35464.922
3324	55.85	9049.016	35514.684
7100	55.81	10561.536	39676.789
4757	55.81	9703.486	35944.043
14828	55.79	13356.269	38892.77
251	55.77	7810.465	35663.844
13360	55.77	12782.939	33615.293
398	55.73	7666.955	37061.93
15063	55.71	13742.012	39434.043
17756	55.69	14480.153	33873.789
8293	55.67	11063.395	40317.957
8516	55.67	11002.493	38951.484
11707	55.67	12133.017	38617.188
5013	55.65	9676.29	39215.621
1712	55.65	8313.82	38960.648
14040	55.65	13285.007	38804.246
6782	55.63	10486.927	35629.438
9897	55.62	11485.587	38053.305
3295	55.62	8961.221	35784.207
5956	55.6	10023.683	37970.363
2497	55.6	8772.532	33749.215
7408	55.58	10630.175	37609.254
16591	55.54	14195.394	34745.426
17593	55.54	14460.805	36058.512
15778	55.54	13824.714	36828.527
4784	55.5	9589.651	36205.707
17758	55.48	14622.265	33918.676
17528	55.46	14423.769	36828.137
8210	55.4	10903.363	39457.945
12518	55.37	12612.136	35758.094
17365	55.37	14499.283	38697.387
16218	55.37	14099.618	39107.746
16455	55.33	14114.925	36106.676
17573	55.31	14620.24	36099.59
17750	55.29	14461.151	34125.293
6469	55.27	10227.42	35808.492
14787	55.27	13404.312	38585.832
9634	55.25	11376.021	39880.965
17174	55.21	14347.823	39881.344
10672	55.21	11843.835	39423.16
9280	55.21	11366.724	36214.367
8006	55.21	10807.298	36995.191
12378	55.19	12480.888	33633.324
5003	55.19	9573.433	39107.469
7570	55.17	10697.676	35839.07
13991	55.14	13325.555	39231.434
12037	55.12	12366.872	38387.52
2082	55.12	8495.651	38598.168
5185	55.12	9886.568	39536.012
826	55.12	8013.156	40254.926
16859	55.12	14298.101	35944.656
13142	55.1	12729.146	37156.586
16258	55.1	14050.439	38799.527
320	55.06	7679.82	36265.184
7603	55.04	10636.792	35551.555
1859	55	8261.057	40156.797
15805	55	13983.424	37284.664
93	54.98	7679.205	34344.438
16661	54.98	14119.027	33533.461
13393	54.93	12974.796	34000.512
13716	54.93	13045.2	38498.41
4797	54.93	9704.8	36362.262
6254	54.89	10231.93	39241.801
16063	54.87	13927.185	40456.535
8924	54.85	11113.977	35037.367
3054	54.85	9022.763	39438.035
5309	54.83	9902.798	38026.484
11525	54.81	12127.645	36428.902
4520	54.81	9415.691	34234.602
3814	54.81	9178.714	38003.395
12468	54.75	12662.774	35076.77
12261	54.73	12478.653	35809.555
11944	54.73	12456.215	39568.703
14948	54.72	13544.81	40295.699
2461	54.72	8582.214	33957.914
10575	54.72	11844.257	38306.734
16586	54.72	14054.363	34663.621
15950	54.72	13871.719	39184.621
16250	54.7	14175.35	38699.813
3365	54.7	8972.981	35007.891
17597	54.7	14594.612	35816.117
967	54.68	8191.329	38363.906
3411	54.68	8997.876	34626.785
5431	54.68	9857.082	36695.191
13974	54.66	13190.643	39399.797
5300	54.66	9836.32	38260.023
6251	54.54	10206.821	39188.254
14824	54.54	13453.074	38863.492
3445	54.52	9056.237	34069.543
14416	54.5	13309.577	33553.738
10640	54.5	11767.121	39121.063
6410	54.49	10229.391	36672.758
1452	54.47	8279.044	35537.828
3036	54.47	9059.953	39752.684
3619	54.45	9076.405	35206.863
16560	54.45	14088.15	35039.695
7292	54.43	10598.364	39065.633
17463	54.41	14428.411	37697.938
12574	54.41	12649.586	36690.125
369	54.41	7741.904	36780.867
14894	54.39	13494.641	39660.207
6812	54.39	10368.502	35960.5
11681	54.37	12266.155	38453.984
12782	54.35	12681.752	39220.406
16108	54.33	14085.425	40038.215
16496	54.29	14186.172	35634.523
3284	54.29	8876.139	36255.738
9882	54.29	11465.685	38230.891
10530	54.29	11645.629	37762.957
12978	54.27	12772.967	38845.805
10989	54.26	12017.876	38132.988
123	54.24	7811.021	34668.406
9584	54.24	11393.408	39127.992
6847	54.2	10448.862	36461.734
2360	54.2	8632.472	35036.164
15434	54.18	13692.277	34606
17793	54.18	14590.216	33655.207
691	54.18	7734.291	39872.16
2848	54.18	8716.703	38798.391
3816	54.14	9108.808	38012.922
7042	54.12	10443.699	38909.469
510	54.12	7802.013	38191.676
142	54.12	7871.144	34856.641
16171	54.08	14187.609	39316.785
17782	54.08	14585.345	33826.359
13754	54.06	12925.772	38872.078
12943	54.06	12865.446	39621.379
12206	54.04	12303.569	36735.156
14059	54.04	13244.297	38455.617
9645	54.03	11363.746	39999.316
5492	54.01	9829.298	35642.313
11904	54.01	12350.964	39799.672
14363	54.01	13333.251	34172.184
5231	54.01	9721.449	38858.629
16909	54.01	14220.091	36593
973	53.99	8054.653	38438.234
7886	53.99	10967.706	35566.609
8441	53.97	11151.999	39354.098
8682	53.97	11155.365	38334.172
11483	53.97	12234.684	35937.277
5945	53.93	9992.402	37814.781
14165	53.93	13293.649	37160.332
14402	53.93	13239.93	33740.758
190	53.93	7805.92	35228.695
2802	53.91	8668.784	38268.281
7942	53.91	10929.484	36228.207
5197	53.89	9784.98	39434.898
133	53.89	7798.334	34754.742
8362	53.87	11155.731	39804.109
439	53.85	7712.17	37501.773
9607	53.85	11331.891	39495.051
14569	53.83	13442.332	35513.668
11367	53.83	12107.97	34051.23
16849	53.83	14266.775	35865.203
9716	53.82	11581.147	40532.395
9127	53.82	11375.716	34650.301
14131	53.82	13254.216	37459.043
9582	53.8	11213.663	39101.055
5638	53.8	9727.197	33958.074
1632	53.78	8360.813	37959.547
10359	53.78	11838.629	35413.23
2207	53.78	8624.618	36919.16
10415	53.78	11654.902	36208.496
17649	53.78	14615.516	35613.109
16641	53.76	14068.065	33956.977
15720	53.76	13939.561	36053.246
10847	53.74	11959.079	39953.184
5174	53.72	9885.009	39658.734
7459	53.72	10643.445	37127.691
9791	53.72	11443.916	39435.23
16211	53.7	14023.233	39063.445
4914	53.68	9541.587	38043.789
3926	53.64	9111.623	39193.141
13631	53.64	12952.916	37440.176
146	53.64	7686.167	34894.633
6119	53.62	9950.962	40246.605
2374	53.6	8512.823	34885.953
17058	53.59	14351.478	38681.813
3029	53.59	9028.809	39649.996
3012	53.57	9038.195	40050.563
10071	53.57	11446.698	35717.68
1491	53.55	8314.535	36061.23
14831	53.49	13529.385	38956.02
16614	53.49	14105.194	34207.152
14750	53.47	13430.474	37913.32
9624	53.45	11316.328	39770.066
9128	53.43	11344.313	34650.285
8952	53.43	11008.824	34673.797
12530	53.43	12510.534	35926.969
5530	53.41	9874.02	35135.18
14467	53.39	13523.9	34043.426
3145	53.37	8881.173	38304.125
1306	53.36	8299.199	33530.074
4880	53.36	9589.389	37702.5
3939	53.36	9165.716	39396.148
2708	53.34	8648.674	36954.008
1988	53.3	8456.272	39592.527
13706	53.28	13076.545	38366.934
4921	53.28	9684.773	38111.57
16639	53.26	14102.477	33937.309
11615	53.24	12240.146	37682.355
3250	53.22	8886.883	36681.219
8792	53.22	11079.457	36899.484
14581	53.22	13473.189	35649.063
9893	53.22	11472.411	38311.82
13769	53.2	13104.263	39116.438
5225	53.18	9900.387	39089.309
2436	53.18	8521.374	34312.219
6038	53.18	10021.596	39307.012
477	53.14	7844.823	37952.629
10427	53.13	11845.486	36378.441
9521	53.11	11211.739	38337.816
15555	53.11	13844.478	34130.152
1597	53.09	8206.993	37440.797
10363	53.09	11670.306	35505.828
12774	53.05	12692.082	39110.281
10830	53.05	12057.354	40107.449
1649	52.99	8216.849	38093.293
14505	52.95	13499.997	34511.934
16131	52.93	14166.62	39878.332
13463	52.93	13133.306	35091.34
11831	52.9	12084.268	40093.742
16180	52.86	14161.42	39424.352
6331	52.84	10199.907	37911.574
15525	52.84	13868.065	33604.184
4519	52.84	9287.717	34230.969
8774	52.82	11037.507	36960.469
13341	52.8	12720.87	33994.742
1478	52.8	8379.073	35952.785
12675	52.8	12496.738	37848.125
4108	52.78	9288.979	39512.785
17389	52.78	14495.322	38612.055
5536	52.78	9728.572	35163.363
15373	52.76	13653.063	35367.074
11465	52.76	12135.048	35677.734
7572	52.74	10661.331	35852.813
8917	52.72	11183.919	35286.227
1513	52.72	8238.747	36483.113
777	52.72	8052.063	40329.551
11982	52.7	12437.672	39083.551
4959	52.69	9659.155	38627.746
16448	52.69	14153.229	36347.344
13738	52.69	13054.095	38677.449
5407	52.67	9884.948	37024.004
14804	52.65	13549.744	38695.906
5156	52.63	9792.368	40066.414
12883	52.59	12902.051	40425.055
12032	52.59	12294.879	38655.379
11230	52.59	11881.71	34908.777
17139	52.59	14322.102	39358.617
8865	52.59	11191.558	35889.57
13000	52.57	12802.773	38678.621
13546	52.55	12954.288	36443.859
3415	52.53	9003.342	34332.684
6988	52.53	10546.852	38244.496
12682	52.51	12591.053	37940.359
6572	52.51	10176.489	34367.527
8974	52.51	11154.393	34596.914
10128	52.49	11455.653	35055.922
10955	52.47	12019.465	38633.867
8880	52.47	11110.98	35739.207
2372	52.46	8467.458	34854.953
13057	52.46	12904.905	38341.043
4488	52.46	9315.321	34544.063
16630	52.44	14034.91	34052.469
15025	52.42	13735.138	39693.527
12292	52.42	12467.353	35296.91
2861	52.4	8673.259	39003.398
5438	52.4	9806.703	36500.469
8943	52.4	10993.908	34908.574
17504	52.38	14513.566	36935.84
5088	52.38	9695.852	40261.367
5915	52.38	9947.651	37321.641
3106	52.36	8982.404	38702.488
6892	52.36	10531.69	37055.527
13098	52.36	12921.082	37668.672
3493	52.34	9256.796	33681.441
3613	52.3	9227.932	35136.961
15836	52.3	13825.148	37871.191
6420	52.28	10201.652	36511.523
15758	52.28	13968.726	36546.223
16513	52.28	14124.825	35581.363
7257	52.28	10647.885	39329.484
15856	52.28	13884.88	38016.156
12486	52.26	12654.062	35412.883
4967	52.26	9655.313	38672.84
4893	52.24	9657.92	37814.695
14901	52.24	13441.643	39768.266
17712	52.23	14432.729	34802.145
8456	52.21	11110.649	39457.707
15810	52.17	13852.543	37342.422
6262	52.17	10145.245	39070.258
12658	52.17	12594.279	37681.23
3668	52.15	9257.46	35899.613
9005	52.11	11196.685	34231.863
436	52.09	7715.553	37478.117
16905	52.07	14245.932	36518.852
6694	52.07	10355.399	34598.215
12001	52.05	12339.276	38770.191
12836	52.03	12632.822	40023.348
15413	52.01	13769.414	34707.344
12871	52	12583.904	40506.902
14843	51.98	13447.152	39050.355
15200	51.96	13728.761	37707.324
3760	51.94	9067.582	37268.184
12172	51.88	12389.695	36777.457
17788	51.88	14591.65	33611.438
7653	51.86	10653.42	34867.363
15302	51.84	13736.532	36125.473
14081	51.82	13162.515	37873.586
14248	51.8	13248.622	35765.348
6901	51.8	10524.786	37169.52
15201	51.77	13741.526	37710.777
15806	51.77	13935.155	37292.656
14239	51.77	13180.899	35910.887
14425	51.77	13269.449	33634.156
80	51.71	7860.729	34230.152
13274	51.69	12851.726	35028.645
11942	51.67	12421.559	39551.313
275	51.65	7659.036	35842.707
8703	51.59	11133.732	38165.551
3401	51.59	9002.956	34789.316
4826	51.59	9683.178	36778.492
7302	51.57	10677.141	38869.891
8850	51.56	11024.067	36013.539
17428	51.56	14584.478	37883.539
12678	51.54	12572.149	37915.266
17199	51.54	14368.087	40255.094
9064	51.54	11342.432	33550.512
14042	51.5	13245.56	38517.992
14398	51.48	13307.547	33707.719
6298	51.46	10271.201	38575.93
3113	51.42	8996.581	38759.742
12971	51.4	12834.437	39058.234
6026	51.4	10039.147	39147.781
9497	51.36	11403.035	38149.977
2221	51.34	8443.061	37057.324
2198	51.33	8611.934	37188.078
6111	51.33	9959.477	40165.367
14567	51.31	13533.453	35466.844
10277	51.31	11745.933	34198.301
10085	51.31	11606.625	35562.152
15936	51.29	13899.731	39075.793
12810	51.29	12641.526	39619.707
9093	51.27	11256.774	34071.777
6447	51.27	10216.874	35939.027
9058	51.27	11061.734	33639.473
16649	51.25	14113.903	33736.137
7741	51.23	10711.401	33658.922
13394	51.23	12950.332	34032.848
55	51.23	7768.06	34063.641
11273	51.23	11897.695	34226.09
2486	51.23	8723.546	33539.367
3641	51.23	9086.677	35557.488
17081	51.21	14346.668	38856.051
12385	51.21	12689.788	33528.816
14250	51.19	13263.843	35463.844
5728	51.17	9949.295	34807.574
17313	51.17	14473.251	39570.695
4145	51.17	9466.812	39114.715
9542	51.17	11235.387	38704.574
3625	51.17	9092.506	35282.016
5985	51.15	10111.306	38434.508
9701	51.15	11443.466	40297.773
17596	51.13	14609.531	35789.172
15801	51.13	13937.168	37172.223
4843	51.1	9667.589	37054.195
5884	51.1	10049.04	36912.438
5741	51.08	10113.032	34989.09
5439	51.06	9848.542	36506.059
12729	51.06	12505.956	38618.191
8701	51.06	11164.144	38158.348
11375	51.04	12101.779	34140.766
7353	51.04	10633.761	38230.852
16046	51.04	13840.165	40296.137
16005	51.02	13823.757	39792.133
7066	51.02	10469.721	39261.047
4840	51.02	9572.292	36973.746
15169	51	13669.451	38082.398
10949	50.98	11985.437	38595.867
3167	50.98	9035.388	37976.957
11553	50.96	12089.268	36782.113
13034	50.96	12894.626	38354.59
12857	50.96	12686.14	40314.641
7133	50.94	10534.22	40019.73
11920	50.94	12430.102	39678.902
2897	50.94	8827.153	39473.902
5109	50.94	9541.987	40487.98
12646	50.94	12523.932	37524.789
4099	50.92	9298.771	39665.539
13785	50.92	13005.122	39346.84
16210	50.9	14191.125	39064.012
14551	50.9	13542.526	35145.473
16133	50.9	14134.604	39896.965
17269	50.87	14483.378	40079.055
8324	50.83	11189.648	40117.051
12965	50.83	12718.941	39237.719
2041	50.81	8566.625	39093.895
1644	50.81	8262.268	38059.453
11432	50.77	12180.142	35178.703
8779	50.77	11108.275	37012.402
15886	50.75	13855.009	38519.543
10283	50.75	11803.036	34269.66
6219	50.75	10294.011	39923.336
13239	50.75	12920.229	35467.098
14093	50.73	13173.923	37711.285
3873	50.73	9072.731	38721.973
14101	50.73	13344.25	37770.563
5963	50.71	10013.452	38035.891
1248	50.71	8038.339	34591.746
15376	50.69	13608.585	35446.258
15598	50.69	13873.672	34646.129
3247	50.67	8947.219	36636.34
10967	50.67	11996.378	38212.484
5276	50.67	9827.898	38664.117
12940	50.67	12878.236	39545.48
11038	50.66	11923.628	37279.695
17771	50.66	14577.441	33741.426
11582	50.62	12251.988	37171.387
15499	50.62	13735.039	33720.516
185	50.6	7828.796	35169.758
4388	50.6	9383.665	35617.875
16202	50.58	14087.006	39294.82
2562	50.58	8645.497	34751.133
9547	50.58	11247.392	38742.957
14243	50.56	13299.832	35690.898
16813	50.54	14335.412	35386.992
6998	50.54	10532.177	38405.188
1273	50.52	8088.433	34232.516
9056	50.52	11194.163	33611.938
9506	50.52	11405.172	38196.836
14721	50.52	13380.482	37576.438
12296	50.5	12431.729	35374.527
8875	50.5	11121.878	35649.719
10561	50.48	11704.78	38201.059
11926	50.46	12430.248	39748.648
7797	50.46	10901.887	34205.797
7995	50.46	10784.087	36796.965
6662	50.46	10349.639	34193.844
6792	50.44	10397.168	35778.48
14806	50.44	13385.923	38698.691
5556	50.43	9720.852	35100.766
3576	50.43	9271.158	34688.34
14717	50.43	13370.479	37570.406
3740	50.41	9182.55	36983.465
15548	50.39	13907.085	33935.605
4129	50.37	9342.388	39209.988
14014	50.37	13323.013	38834.547
15656	50.37	13783.08	35257.262
9990	50.35	11624.378	36789.547
5194	50.35	9869.565	39373.695
4034	50.33	9479.15	40279.508
16424	50.33	14177.375	36448.133
10061	50.33	11449.267	35930.066
11152	50.31	11867.808	35820.344
3645	50.31	9065.899	35618.059
16256	50.31	14044.109	38751.18
7022	50.29	10451.714	38682.203
17572	50.25	14596.805	36417.004
16828	50.25	14242.327	35505.078
12169	50.25	12433.84	36755.77
11987	50.25	12342.868	38893.262
4399	50.23	9390.502	35771.934
5780	50.21	9931.301	35573.844
13966	50.21	13322.066	39315.262
10211	50.21	11628.397	33734.605
16913	50.21	14302.696	36652.219
1737	50.21	8299.482	39237.285
11147	50.21	12036.545	35790.285
4369	50.2	9440.901	35946.035
4093	50.16	9355.671	39938.047
1669	50.14	8297.849	38419.906
16021	50.14	13944.296	40047.758
2232	50.14	8435.294	36808.953
972	50.14	8161.845	38427.93
12383	50.12	12375.696	33682.004
10740	50.1	11687.924	40189.961
17754	50.08	14613.053	33860.34
668	50.08	7856.719	39720.238
1808	50.04	8345.048	39779.754
3209	50.02	8930.46	37541.203
5278	50.02	9896.564	38370.863
10609	50	11724.024	38758.805
6724	50	10365.515	34990.426
16204	50	14164.903	39014.344
3221	49.98	9035.589	37177.047
4367	49.98	9475.114	36253.641
1804	49.95	8205.683	39756.852
12234	49.95	12405.706	36133.508
894	49.93	8074.113	39160.203
15999	49.91	13842.471	39726.027
857	49.91	8182.336	39677.711
3724	49.91	9192.259	36743.949
9866	49.89	11628.721	38423.57
16273	49.89	14133.846	38655.605
13912	49.87	13326.807	40044.656
11789	49.87	12216.572	39574.797
994	49.87	8027.898	38153.457
11709	49.85	12117.523	38653.074
11946	49.85	12289.061	39597.922
10425	49.85	11844.806	36363.988
13018	49.85	12856.461	38546.465
13507	49.85	12945.194	35606.703
8021	49.83	10960.115	37189.188
16194	49.83	14045.495	39232.258
17660	49.83	14517.318	35442.516
846	49.81	8043.364	39886.004
9537	49.81	11224.065	38643.52
5566	49.79	9882.782	34901.664
11154	49.79	12028.9	35870.23
12453	49.79	12561.767	34824.707
11460	49.77	12084.171	35608.41
6717	49.77	10430.493	34889.793
10710	49.74	11647.474	39841.043
2361	49.74	8465.219	35036.211
11039	49.72	12045.399	37285.23
2096	49.72	8557.184	38223.168
11119	49.72	11927.573	36134.375
5725	49.7	9996.818	34763.891
5326	49.68	9852.408	38166.531
2357	49.68	8624.909	35020.789
16976	49.68	14295.974	37633.66
15310	49.68	13591.188	35957.957
7038	49.66	10550.748	38845.973
5784	49.64	10045.558	35605.145
10826	49.64	11938.221	40066.473
10297	49.62	11783.806	34449.32
7450	49.62	10763.566	37362.844
3693	49.62	9113.555	36255.195
3234	49.62	8941.964	36811.555
1441	49.62	8318.874	35377.754
5906	49.6	10059.707	37224.883
9829	49.58	11494.453	38906.324
11746	49.58	12268.659	39078.402
12967	49.58	12866.972	39267.477
13576	49.58	13054.274	36797.391
14008	49.56	13210.027	39123.832
8334	49.54	11123.745	40206.563
17481	49.54	14623.031	37345.543
13839	49.53	13113.913	40022.02
16504	49.51	14058.665	35521.887
10370	49.51	11836.691	35627.836
16321	49.51	14174.854	37752.297
13350	49.51	12762.48	33779.586
3971	49.51	9153.361	39876.273
16876	49.51	14413.541	36216.332
5187	49.49	9876.657	39568.328
6842	49.49	10424.684	36398.23
12800	49.49	12550.398	39512.656
11870	49.49	12484.182	40411.313
14739	49.49	13462.742	37809.547
4438	49.47	9308.801	35261.391
7802	49.47	10940.372	34324.355
15264	49.47	13661.325	36823.449
13685	49.47	12949.139	37960.281
16708	49.47	14395.217	33949.262
1085	49.45	8187.579	36269.906
10758	49.45	11835.964	40349.496
891	49.43	8197.665	39413.957
7051	49.43	10458.316	39022.473
3112	49.39	8857.748	38751.836
8915	49.37	11070.531	35267.641
7676	49.37	10571.546	34557.461
6358	49.35	10183.426	37622.309
4094	49.35	9341.193	39655.438
14913	49.35	13504.594	39935.586
8540	49.35	11091.267	38803.242
17353	49.35	14585.933	38880.609
4023	49.33	9100.209	40431.863
2286	49.31	8578.789	35858.262
17083	49.31	14321.567	38858.086
17603	49.31	14604.485	35840.648
15045	49.3	13730.822	39562.914
1883	49.3	8401.762	40322.238
469	49.3	7970.197	37860.91
6963	49.3	10384.548	38063.52
2611	49.28	8821.193	35583.664
12235	49.28	12363.821	36136.066
11125	49.26	11969.971	36166.465
11767	49.26	12271.833	39360.254
11130	49.24	11857.038	35949.852
12543	49.24	12619.965	36230.121
5441	49.24	9792.154	36288.813
8162	49.22	10990.494	38921.555
14459	49.22	13490.446	33800.898
933	49.22	8065.74	38960.199
12715	49.2	12683.707	38448.996
13321	49.2	12874.841	34080.219
2042	49.2	8526.4	39097.758
12092	49.2	12413.458	37566.336
11400	49.2	12140.958	34524.859
14524	49.18	13405.936	34751.043
6310	49.18	10327.559	38501.352
6833	49.16	10432.6	36292.266
10986	49.16	12022.026	38097.102
15916	49.16	13969.613	38852.547
9380	49.14	11415.66	37186.938
16154	49.14	14035.883	39498.535
13450	49.12	13059.028	34922.043
10811	49.1	12051.685	40236.613
16532	49.1	14164.533	35151.449
12808	49.1	12582.971	39582.199
7531	49.08	10762.38	36265.402
10080	49.08	11502.744	35502.078
76	49.08	7741.112	34195.449
7547	49.08	10718.064	36199.164
10870	49.07	12036.75	39565.648
15660	49.05	13954.101	35294.301
7167	49.05	10519.017	40507.535
12213	49.03	12353.85	36480.313
4925	49.03	9681.141	38172.922
9140	49.03	11337.363	34874.18
10155	49.03	11619.796	34777.16
7501	49.03	10605.141	36870.371
6012	49.01	9929.465	38873.047
2858	49.01	8737.437	38967.203
10562	49.01	11800.902	38208.734
7309	49.01	10659.829	38973.523
5571	49.01	9886.967	34697.359
5911	48.97	10064.05	37275.41
6338	48.95	10321.441	37960.906
14164	48.95	13329.15	37149.215
13984	48.95	13139.133	39174.457
1701	48.93	8328.42	38778.703
15702	48.93	13978.418	35753.395
9048	48.91	11135.106	33536.727
7743	48.89	10739.745	33664.52
13268	48.87	12892.712	35251.652
10293	48.87	11783.11	34407.719
12407	48.87	12599.171	33733.617
1689	48.87	8217.997	38633.188
873	48.84	8114.983	39516.965
8170	48.8	10799.812	39031.41
13088	48.76	12872.208	37555.676
3524	48.76	9067.441	34052.715
5899	48.76	9995.704	37173.316
15346	48.74	13600.426	35733.738
12884	48.74	12820.422	40431.445
13885	48.74	13324.681	40451
4307	48.74	9285.788	37032.746
10756	48.72	11817.934	40340.914
6696	48.72	10365.591	34612.57
15301	48.72	13596.061	36126.012
12896	48.72	12793.679	40159.754
2411	48.72	8534.228	34608.688
653	48.72	7717.117	39640.535
11805	48.7	12084.251	39749.656
7613	48.7	10759.652	35319.512
16385	48.7	14154.209	36916.914
16653	48.68	14132.025	33767.5
4279	48.68	9433.964	37511.492
10880	48.68	11902.996	39625.27
993	48.68	8009.334	38138.02
4291	48.68	9428.803	37378.855
7212	48.66	10773.345	40110.043
17471	48.64	14471.044	37527.555
4698	48.64	9669.559	35054.969
10595	48.64	11810.415	38588.66
4518	48.64	9475.107	34229.137
16786	48.64	14363.399	35104.094
6327	48.64	10152.5	38108.598
10521	48.64	11668.577	37680.801
13106	48.64	12808.455	37404.414
13182	48.63	12722.38	36897.66
16573	48.63	14194.2	34912.613
5927	48.63	10051.591	37425.73
4522	48.63	9408.254	34270.434
13085	48.63	12858.837	37829.941
2600	48.63	8727.298	35360.957
17033	48.59	14214.673	38341.863
4883	48.59	9494.792	37711.746
7633	48.59	10765.875	35236.672
4836	48.57	9700.067	36932.367
7591	48.55	10711.439	35766.859
8189	48.53	10784.396	39234.129
5100	48.53	9499.052	40370.457
6345	48.51	10295.964	37762.699
3068	48.51	8890.607	39204.602
2572	48.49	8837.344	34917.527
8944	48.47	11171.483	34912.949
3904	48.45	9219.063	39042.148
7015	48.45	10443.764	38574.91
13346	48.43	12855.683	33713.262
8453	48.43	11166.831	39425.559
15307	48.43	13573.317	36203.672
10606	48.41	11652.944	38730.777
36	48.41	7665.494	33885.074
16036	48.4	13989.734	40214.117
13488	48.4	13125.642	35413.824
7493	48.38	10590.571	36763.262
13686	48.38	13059.278	37962.816
14242	48.36	13177.498	35651.289
3151	48.34	8982.697	38028.617
13838	48.34	13038.803	40003.703
8828	48.34	11090.599	36372.473
11241	48.34	12037.811	34723.289
15092	48.32	13569.455	39109.98
10997	48.32	12023.376	37963.438
12672	48.32	12555.383	37814.371
10805	48.32	12040.88	40216.453
1477	48.3	8369.568	35919.063
16449	48.3	14094.564	36353.395
17095	48.3	14371.354	38922.238
9498	48.28	11412.398	38152.766
17248	48.28	14505.757	40204.969
7197	48.28	10690.617	39980.137
12591	48.26	12702.735	36866.816
6260	48.26	10266.815	39028.641
10497	48.24	11843.164	37357.484
15284	48.24	13646.631	36547.98
6617	48.24	10296.366	33682.113
15388	48.24	13725.004	35009.355
15460	48.24	13700.753	34270.813
3191	48.22	9059.57	37865.254
12674	48.22	12620.158	37835.855
16557	48.2	14186.621	35017.625
7786	48.18	10934.484	34092.738
8079	48.17	10940.264	37971.504
16563	48.15	14134.476	35105.988
6485	48.15	10307.035	35923.441
11120	48.15	12048.542	36138.559
12860	48.15	12537.797	40358.016
8713	48.13	11195.549	37981.113
13081	48.13	12910.051	37728.098
15921	48.11	13906.484	38881.836
1863	48.11	8255.154	40202.879
2576	48.09	8843.35	34938.59
4866	48.09	9519.498	37405.168
8177	48.09	10978.979	39118.496
4292	48.09	9483.798	37133.566
16095	48.09	14207.322	40174.426
6274	48.09	10260.765	38891.488
2084	48.07	8626.058	38601.684
10645	48.07	11671.222	39148.773
71	48.07	7696.31	34166.172
9883	48.05	11548.336	38232.395
17023	48.03	14266.04	38154.641
11100	48.01	11858.299	36424.105
10018	48.01	11431.748	36514.238
10681	47.99	11801.542	39599.219
14966	47.99	13403.999	40475.371
8833	47.99	11199.51	36121.801
15511	47.99	13602.542	33616.652
5395	47.95	9915.863	36910.313
3651	47.95	9177.141	35711.789
7098	47.95	10463.934	39629.867
4297	47.95	9319.725	37188.027
5366	47.94	9787.256	37389.508
13886	47.92	13150.532	40469.445
6031	47.92	10120.876	39231.625
7666	47.92	10693.04	34724.426
4302	47.92	9469.706	36977.719
12016	47.9	12414.012	38554.793
15821	47.86	13858.52	37681.406
14011	47.84	13342.758	39143.406
4062	47.84	9484.985	40188.816
7898	47.84	10791.902	35674.648
9877	47.84	11502.771	38195.008
3798	47.84	9257.852	37773.285
3096	47.82	9042.923	38866.77
10536	47.82	11722.267	37937.477
937	47.82	8112.899	38681.48
15202	47.82	13622.857	37716.637
65	47.8	7930.822	34127.723
7542	47.8	10725.921	36112.793
6226	47.78	10337.839	39724.457
16468	47.78	14010.063	35954.695
3446	47.78	8925.898	34091.398
1542	47.78	8403.736	36855.117
3187	47.78	8918.709	37837.055
5853	47.78	9944.735	36555.863
8675	47.78	11056.705	38291.891
986	47.76	8134.552	38053.426
3240	47.76	8948.224	36590.84
2762	47.76	8812.074	37747.969
12844	47.74	12510.421	40168.699
13334	47.74	12727.138	33927.039
8908	47.72	10995.43	35190.938
4422	47.71	9303.012	35344.152
1650	47.71	8260.915	38118.449
4267	47.71	9341.956	37645.426
5046	47.69	9653.61	39763.738
2269	47.69	8621.117	36233.641
17494	47.69	14590.765	37127.609
8182	47.67	10970.51	39177.934
5468	47.67	9912.081	36011.285
14613	47.67	13501.615	36142.207
11413	47.65	12198.932	34818.254
4368	47.65	9309.866	35943.809
15739	47.65	13969.177	36339.762
15562	47.63	13876.696	34188.043
17205	47.63	14288.685	40333.145
16280	47.63	14170.322	38465.727
1098	47.63	8163.842	36108.789
9950	47.63	11444.212	37466.449
10887	47.61	11986.42	39407.254
4214	47.61	9341.985	38332.508
5634	47.61	9704.762	33876.02
6064	47.61	9932.636	39601.199
13884	47.61	13167.654	40447.512
2789	47.59	8729.772	38135.816
15825	47.59	13922.433	37735.035
15959	47.59	13917.704	39302.414
12743	47.57	12553.88	38730.738
11884	47.57	12367.654	40213.441
7984	47.57	10990.793	36683.621
16393	47.57	14044.798	36745.828
3367	47.57	9050.314	35011.434
13420	47.57	13073.996	34579.367
16799	47.53	14270.921	35231.063
8266	47.53	10908.056	40084.91
17289	47.51	14438.026	39951.199
15807	47.51	13939.497	37308.523
1605	47.51	8342.37	37646.461
15976	47.5	13935.843	39493.273
1736	47.48	8379.904	39231.371
2800	47.46	8651.369	38253.012
9164	47.46	11296.904	35055.727
3560	47.46	9247.732	34507.742
11600	47.46	12233.176	37434.738
6171	47.46	10214.569	40446.375
1067	47.44	8042.938	36841.254
16558	47.44	14134.172	35026.004
17645	47.42	14547.94	35580.352
7096	47.4	10399.341	39597.617
1393	47.4	8301.531	34769.676
8965	47.4	11135.901	34490
16924	47.4	14216.276	36834.852
7117	47.4	10363.846	39867.016
6675	47.38	10424.146	34309.035
15095	47.38	13756.568	39126.883
980	47.38	8176.106	38274.816
9832	47.36	11508.69	38921.77
17014	47.36	14282.138	38037.324
13832	47.36	13020.215	39916.895
5469	47.36	9899.979	36035.219
1344	47.34	8343.631	34042.098
3569	47.34	9230.73	34597.203
11259	47.32	11925.114	34648.875
333	47.32	7825.807	36442.828
4354	47.32	9278.245	36120.578
15681	47.3	13839.749	35529.68
7617	47.3	10616.32	35343.539
2036	47.28	8443.616	39049.039
9252	47.28	11300.641	35935.656
15708	47.28	13888.828	35869.965
10004	47.28	11451.791	36594.91
13607	47.28	13083.885	37104.266
4470	47.28	9374.319	34684.785
1940	47.28	8495.971	39970.461
3260	47.27	9036.306	36566.625
12251	47.25	12431.072	36079.223
11967	47.23	12284.667	39204.629
13241	47.23	12804.215	35470.77
8257	47.21	10829.803	40017.41
8265	47.21	10953.03	40080.746
11616	47.19	12267.669	37681.949
127	47.19	7670.661	34715.109
5721	47.17	9993.066	34689.473
814	47.17	8200.71	40202.406
17585	47.15	14459.859	36255.594
4338	47.15	9456.222	36546.445
8680	47.15	11202.809	38324.719
3546	47.15	9148.306	34380.367
7239	47.15	10697.662	39748.813
3909	47.13	9186.082	39083.422
6196	47.13	10157.353	40012.664
17613	47.13	14434.062	35902.789
9420	47.11	11315.206	37478.355
7318	47.11	10736.469	38519.18
8171	47.11	10840.706	39040.039
3849	47.11	9072.161	38421.563
744	47.11	7936.158	40310.926
678	47.11	7648.032	39799.777
1163	47.09	7998.973	35479.707
3489	47.09	9259.604	33626.871
16825	47.07	14220.995	35467.195
1009	47.07	8116.507	37755.574
10734	47.07	11660.826	40124.129
13948	47.07	13255.896	39786.203
13345	47.05	12820.351	33699.23
2113	47.05	8504.71	38127.207
9047	47.05	11078.336	33838.539
7471	47.04	10775.625	36964.375
5342	47.04	9785.503	37706.109
7469	47	10769.562	36945.297
14912	47	13368.665	39922.305
13867	47	12952.736	40473.395
6927	47	10444.189	37555.367
12727	47	12643.152	38607.012
12558	46.98	12514.876	36473.488
6535	46.98	10259.122	35063.309
3338	46.98	9032.723	35374.176
15688	46.98	13897.399	35567.375
16003	46.96	13815.435	39750.719
6309	46.96	10259.172	38466.828
11146	46.96	11881.238	35782.105
17616	46.96	14494.101	35928.828
15168	46.96	13733.038	38066.027
17610	46.96	14521.73	35894.992
16500	46.96	14055.659	35687.848
15293	46.96	13742.251	36372.031
16185	46.96	14011.284	39462.484
12637	46.94	12678.242	37421.988
6335	46.94	10293.248	37930.199
2709	46.94	8709.456	36957.574
5805	46.92	10132.648	35835.34
3502	46.92	9143.198	33771.746
8325	46.92	10993.796	40125.246
17568	46.92	14445.447	36311.707
16357	46.9	14109.872	37283.992
648	46.9	7640.332	39605.906
14422	46.9	13189.526	33620.203
14969	46.9	13390.191	40522.188
17237	46.9	14490.284	40511.48
11799	46.86	12108.804	39679.891
8011	46.86	10836.54	37036.617
11370	46.84	12214.847	34085.766
4029	46.84	9253.709	40495.875
10964	46.84	11946.388	38433.426
3602	46.84	9217.73	34958.012
49	46.82	7647.854	34015.254
4281	46.82	9417.673	37238.879
1168	46.82	8156.692	35572.473
2300	46.81	8622.788	35760.402
4077	46.81	9403.4	40012.23
14497	46.77	13395.98	34405.074
15162	46.77	13655.018	38235.473
15784	46.77	13958.135	36930.141
13874	46.75	13345.739	40285.715
15678	46.75	13855.344	35511.711
16741	46.73	14216.753	34308.961
14198	46.73	13213.703	36672.547
3636	46.71	9221.125	35514.188
5315	46.71	9716.528	38056.598
3252	46.71	8907.65	36437.871
15637	46.71	13949.787	35075.879
8840	46.69	11034.419	36215.32
5320	46.67	9784.414	38083.621
1943	46.67	8587.279	39991.73
4600	46.65	9653.384	33817.094
5295	46.63	9729.621	38207.969
13105	46.63	12775.032	37401.766
649	46.63	7848.594	39613.602
17126	46.61	14405.69	39182.664
3003	46.61	8948.437	40259.637
4711	46.61	9693.342	35206.781
13753	46.61	13042.131	38850.816
10892	46.6	12015.586	39167.012
5738	46.6	10040.743	34969.777
5244	46.6	9801.606	38696.27
3231	46.58	9018.479	37061.828
4355	46.58	9486.669	36126.82
5376	46.56	9737.686	37311.133
7735	46.56	10627.052	33534.246
1152	46.56	8097.95	35702.73
12042	46.54	12487.659	38433.34
15452	46.54	13705.824	34462.879
10863	46.54	12044.875	39782.133
11815	46.54	12223.779	39895.727
11912	46.52	12370.316	39878.23
11971	46.52	12465.457	39280.125
12960	46.52	12823.868	39173.863
14230	46.5	13349.684	36020.555
5217	46.5	9776.519	38997.199
6228	46.5	10181.978	39773.715
13333	46.48	12823.616	33920.434
16794	46.48	14247.459	35166.059
11688	46.48	12106.681	38492.68
5511	46.48	9867.125	35591.68
17748	46.48	14537.427	34114.57
2787	46.48	8658.578	38094.902
5392	46.46	9834.434	37199.023
17332	46.46	14606.081	38993.594
12568	46.44	12547.188	36638.207
4871	46.44	9598.56	37582.152
6035	46.44	10076.61	39289.902
14506	46.42	13508.118	34537.762
14881	46.42	13370.676	39493.559
9396	46.42	11221.711	37359.832
9969	46.42	11486.552	37174.027
6161	46.4	10290.513	40284.047
14035	46.4	13255.96	38742.578
15453	46.4	13568.375	34183.219
13271	46.4	12816.815	34989.574
14856	46.4	13548.595	39204.289
6813	46.4	10423.699	35975.164
8275	46.4	10798.522	40229.426
3993	46.38	9216.775	40097.727
10472	46.37	11768.668	36959.867
12992	46.37	12894.072	38951.414
6133	46.37	10053.634	40297.035
16858	46.37	14313.282	35940.379
12003	46.37	12299.904	38778.891
16438	46.37	14163.2	36541.059
5123	46.35	9800.101	40394.93
3989	46.35	9162.194	40048.516
5598	46.35	9908.724	34394.836
7253	46.35	10700.462	39611.121
14077	46.35	13216.351	38141.742
17098	46.33	14282.891	38936.449
13559	46.33	13103.776	36556.035
12128	46.33	12466.912	37267.996
10822	46.33	11899.22	40026.258
7918	46.31	10890.533	35932.16
14489	46.31	13507.184	34283.824
12147	46.31	12445.973	37128.379
17643	46.31	14434.736	35537.293
16648	46.31	14052.983	33735.395
9963	46.31	11568.312	37079.27
9790	46.31	11521.629	39427.73
1442	46.31	8376.987	35383.172
3137	46.29	8938.654	38496.508
9229	46.29	11231.706	35636.328
16233	46.29	14033.339	38900.027
3050	46.29	8922.173	39388.938
13514	46.29	12966.134	35698.914
13955	46.27	13171.518	39544.777
8218	46.27	10892.79	39554.848
3369	46.27	9062.204	35026.121
16093	46.25	14021.162	40530.977
16852	46.25	14304.58	35901.477
885	46.25	8119.395	39362.273
13361	46.25	12808.545	33622.703
523	46.25	7692.169	38301.719
6528	46.25	10179.332	35290.273
4474	46.25	9488.178	34723.066
8851	46.23	11139.298	36016.766
1001	46.23	7992.204	37945.465
12542	46.23	12672.51	36227.262
16101	46.23	14108.124	40210.285
4423	46.21	9367.437	35360.551
5642	46.21	9709.955	33702.594
2273	46.21	8589.198	35962.496
8932	46.19	11001.615	35105.391
8147	46.19	10909.846	38673.465
16322	46.19	14106.785	37752.465
240	46.19	7948.183	35556.488
8039	46.17	10837.358	37435.941
15148	46.17	13684.47	38661.676
17675	46.15	14634.914	35016.852
11258	46.15	12060.28	34637.957
11950	46.15	12462.485	39330.152
6767	46.14	10471.028	35496.848
15480	46.14	13574.272	34125.063
7900	46.14	10938.347	35703.996
17315	46.12	14457.155	39617.117
2714	46.12	8830.471	37038.594
16991	46.08	14418.583	37810.723
17050	46.08	14279.53	38623.574
11617	46.08	12253.764	37691.469
12313	46.08	12354.229	35266.988
7681	46.06	10621.68	34340.594
12744	46.06	12561.386	38746.367
12220	46.06	12468.557	36267.363
14861	46.04	13416.753	39257.055
14298	46.04	13177.981	34824.91
11785	46.04	12095.741	39539.461
16866	46.04	14315.187	36069.055
9260	46.04	11213.561	35997.355
16576	46.02	14093.298	34927.773
12138	46.02	12412.375	37347.063
8822	46.02	11041.477	36283.754
8223	46	10867.659	39621.93
13758	46	13050.295	38918.133
10216	46	11610.175	33779.016
9778	46	11567.143	39613.555
7036	46	10352.274	38826.238
6951	45.98	10462.328	37961.605
15439	45.98	13692.521	34626.297
12923	45.98	12715.482	39898.348
4895	45.98	9506.258	37836.223
4002	45.98	9244.847	40245.672
16356	45.96	14037.182	37263.148
7756	45.96	10908.987	33649.051
5010	45.96	9606.77	39200.602
15606	45.96	13959.002	34736.719
11559	45.96	12103.577	36852.676
12827	45.94	12578.24	39830.594
7799	45.94	10795.162	34235.422
466	45.94	7937.877	37808.41
7927	45.94	10886.807	36065.453
4105	45.92	9292.627	39791.953
4534	45.91	9355.106	34124.234
10631	45.91	11817.767	38992.188
3212	45.91	9049.074	37292.887
16994	45.91	14261.434	37834.473
4247	45.89	9402.576	37734.168
14196	45.89	13314.663	36626.492
5200	45.87	9918.026	39153.109
12404	45.87	12623.963	33708.887
9322	45.87	11390.356	36706.609
11178	45.87	11964.72	35751.691
2245	45.87	8516.517	36569.492
14638	45.87	13550.603	36473.617
5815	45.85	9958.591	35982.063
2308	45.85	8516.008	35552.297
9124	45.85	11239.184	34606.297
9873	45.83	11508.529	38498.656
17529	45.83	14587.504	36836
11179	45.83	11883.557	35762.453
15929	45.83	13964.608	38975.008
12784	45.83	12532.321	39258.102
1921	45.83	8481.067	40477.262
13181	45.83	12855.242	36888.953
786	45.81	8069.67	40415.121
7247	45.81	10642.28	39504.813
7233	45.81	10715.809	39634.984
15597	45.81	13983.775	34621.895
2773	45.81	8821.405	37886.113
2410	45.79	8601.356	34602.172
3920	45.79	9139.349	39163.816
6403	45.79	10304.371	36869.031
576	45.79	7891.444	38919.887
12925	45.79	12859.438	39636.469
7316	45.79	10728.141	38789.168
7893	45.79	10834.717	35642.027
9679	45.77	11420.958	40391.793
17726	45.77	14577.659	34429.016
11612	45.77	12259.519	37610.145
13040	45.77	12709.291	38411.832
631	45.75	7935.798	39489
1987	45.75	8478.394	39552.527
11644	45.75	12068.201	38180.941
7675	45.73	10701.759	34543.797
17420	45.71	14621.884	38134.086
11749	45.71	12265.417	39133.438
16757	45.71	14235.58	34723.34
[truncated: 12,414 more rows]
