# Supplementary material for: Insights on the Control of Yeast Single-Cell Growth Variability by Members of the Trehalose Phosphate Synthase (TPS) Complex
Source: Front Cell Dev Biol. 2021 Jan 28;9:607628. doi: 10.3389/fcell.2021.607628 (PMC7876269; doi:10.3389/fcell.2021.607628)
Supplement: Supplementary file 2 [file Data_Sheet_1.ZIP › final_code/input_datasets/Ntd-TSL1_SortedCells4_control_t5.csv]

Id	Area (µm²)	Centre X Position (µm)	Centre Y Position (µm)
2011	563.66	8866.866	36208.789
10937	382.64	14450.219	34445.215
4924	371.02	10893.406	37053.926
4234	360.58	10547.137	34154.324
3933	354.52	10295.55	38460.336
8825	343.68	13326.923	37460.898
2159	342.78	9027.314	33251.035
2068	340.54	8975.198	35023.281
5269	333.24	11088.495	36014.887
2279	331.09	9178.153	35184.102
5346	329.52	11045.2	34691.574
681	324.08	8156.058	37577.906
2042	317.99	8981.239	35465.133
8783	317.17	13258.831	38463.668
7153	316.48	12077.207	38729.48
9589	314.87	13763.787	37095.984
6276	300.36	11818.696	33906.586
8143	300.06	12709.051	35102.762
7709	296.95	12681.107	36091.523
818	296.02	8157.849	34419.215
7495	295.84	12437.563	34205
2527	290.35	9435.468	39474
7266	288.18	12363.537	38495.984
3738	282.26	9981.321	36906.523
6388	282.17	11665.377	36424.539
9787	281.25	13961.602	33290.363
8684	280.94	13161.98	39774.84
7999	279.31	12885.797	38262.625
833	278.62	8072.51	34119.129
4314	276.67	10539.991	36178.477
2329	275.77	9087.39	36011.469
2363	275.65	9066.502	36853.414
736	274.43	8191.009	36069.715
7015	271.3	12176.851	35692.742
8122	269.35	12905.482	35434.648
7456	267.05	12392.239	35055.066
9538	261.71	13754.998	37669.344
3808	260.36	10129.054	38386.898
10904	259.21	14492.375	35564.762
8860	255.9	13302.651	36737.863
4338	255.25	10548.595	36962.359
9203	252.85	13484.898	35429.27
2599	252.28	9363.241	38064.117
2048	249.87	9012.156	35282.461
3288	249.31	9892.975	38367.625
2587	248.47	9449.149	38194.895
4739	248.43	10591.644	33417.492
757	244.52	8177.449	35672.355
4768	244.48	10923.774	33244.191
6931	243.93	12171.592	33523.875
3772	242.22	10078.231	37764.023
2561	242.11	9382.878	38880.043
3284	241.78	9876.359	38327.699
5876	241.44	11541.238	38354.063
3105	241.17	9693.047	37600.016
750	239.75	8004.333	35817.875
2406	239.67	9180.507	37590.16
2728	239.04	9324.889	35499.98
2745	238.41	9410.18	35230.18
3768	235.08	10002.674	37664.348
7001	234.54	12270.144	35380.984
3898	234.52	10227.181	39202.844
10825	234.2	14438.589	37117.926
1777	233.87	8838.838	38500.73
6059	233.76	11572.97	36076.516
9612	233.68	13748.509	36312.086
7421	233.31	12357.156	35583.684
3402	232.32	9779.953	35578.699
10052	231.99	13944.111	38909.449
9990	231.88	13961.039	37687.422
2418	231.78	9264.86	37808.695
4275	231.49	10477.936	35115.797
6570	231.23	11865.974	39859.184
5166	230.67	10998.953	38252.266
6688	229.89	12008.926	37215.211
7063	229.62	12092.438	37053.684
1908	229.39	8946.372	38155.426
10785	229.16	14615.4	38255.934
10051	229.06	13694.273	38853.309
5673	228.77	11332.906	37385.063
5144	228.39	11002.588	38771.98
8840	228.1	13333.834	37045.57
6205	227.49	11413.588	33423.816
5550	227.45	11254.249	35162.277
9424	227.39	13477.78	39758.074
4607	226.74	10665.504	36299.145
6417	226.72	11770.012	37182.336
7660	226.23	12543.673	35209.941
2652	225.88	9301.168	37049.293
10120	221.86	14168.526	39458.773
6370	220.92	11744.644	36015.855
8245	220.33	12708.883	33356.219
156	220.31	7722.902	35106.219
1086	219.87	8402.475	37214.863
6478	219.69	11750.465	38444.902
10854	219.6	14473.328	36225.801
5301	218.99	11042.961	35505.27
2427	218.72	9250.872	37948.508
2469	218.47	9268.846	38920.777
1225	218.22	8416.744	39139.766
10979	217.93	14624.209	33410.637
6259	217.78	11771.494	33607.453
1652	217.51	8814.405	35743.297
5319	217.43	11165.76	35152.66
10130	217.32	13984.8	39362.367
3880	217.26	10275.997	39609.086
10432	217.03	14176.244	33145.258
66	216.94	7669.312	33811.82
2960	216.49	9526.199	34664.414
6918	216.3	12188.627	33116.699
395	215.59	7923.752	37933.047
10450	215.46	14228.012	33357.598
3846	215.25	10066.186	39249.762
10189	215.1	14038.859	38136.004
6399	214.79	11828.354	36692.184
7671	214.64	12520.455	35479.148
6568	214.62	12040.707	39812.883
4235	214.46	10479.485	34210.191
6006	214.39	11545.59	37069.91
7988	213.76	12822.133	38370.242
10857	213.54	14621.756	36238.676
7733	213.45	12690.518	36499.012
6034	213.39	11488.533	36425.656
10619	213.28	14228.717	37820.461
9838	212.74	13903.075	34370.66
3990	212.51	10249.798	37319.574
5045	212.39	10956.066	39222.32
10027	212.38	13978.398	38410.93
10275	212.2	14010.523	36322.469
9719	212.15	13689.399	33998.629
1872	211.97	8843.036	39004.305
5731	211.86	11380.012	38500.332
2098	211.8	8978.695	34306.492
9662	211.67	13624.784	35328.301
6253	211.49	11829.753	33447.398
4844	211.46	10791.515	35292.355
4260	210.86	10421.98	34800.215
9201	210.52	13541.448	35396.668
8716	210.33	13229.671	39322.98
10964	210.08	14459.471	33738.32
7725	210.06	12531.12	36402.953
2697	208.14	9485.562	36071.797
5023	207.8	10790.132	38857.699
162	207.41	7703.374	35171.457
10174	206.94	14183.293	38154.227
2422	206.88	9224.225	37861.387
9937	206.86	13822.066	36636.766
5656	206.69	11282.246	37149.434
4813	206.67	10956.052	34470.832
7767	205.67	12702.638	37241.172
7411	205.63	12487.299	36047.137
116	205.35	7768.191	34624.629
3557	205.27	9699.429	33090.531
6936	205.21	12274.826	33626.242
1175	205.15	8353.675	39210.793
4861	205.08	10831.294	35767.516
8061	205.02	12905.998	36934.566
10169	204.85	14193.355	38393.844
3731	204.56	9953.576	36749.262
9355	204.46	13473.634	38420.527
9928	204.27	13827.744	36406.496
2214	204.18	9241.268	33659.633
10478	204.14	14310.966	34169.148
6333	203.54	11788.444	35347.035
6378	203.54	11674.959	36214.004
5985	203.53	11578.53	37576.234
10186	203.24	14168.672	38076.324
10335	202.72	14056.801	34819.313
1073	202.62	8379.251	36958.875
2082	202.51	9033.258	34643.957
624	202.41	8176.78	38694.777
3722	202.34	9975.411	36485.07
3219	202.15	9845.249	39772.543
3799	201.94	9957.149	38227.934
10622	201.9	14332.394	37929.434
8408	201.55	13080.621	35190.027
5328	201.55	11197.403	34986.398
4236	201.3	10558.658	34244.523
2725	200.8	9419.845	35428.379
8265	200.73	12844.927	33069.961
483	200.63	7710.082	39185.012
1573	200.61	8695.938	34045.133
5182	200.29	11132.534	37902.242
1500	200.25	8444.958	33488.672
10340	199.56	13995.068	34857.117
1267	199.5	8582.793	38443.473
9217	199.35	13479.944	35624.297
6683	198.97	12010.74	37455.871
7316	198.91	12376.102	37735.703
9348	198.91	13429.07	38383.301
4030	198.85	10274.496	36382.828
6771	198.85	12053.356	35304.734
8009	198.72	12713.459	37874.453
1632	198.6	8763.913	35193.176
10594	198.41	14245.38	37236.871
490	198.26	7939.097	39243.492
3239	198.05	9725.286	39489.535
3902	197.76	10274.965	39251.664
561	197.64	8165.991	39832.355
2216	197.62	9268.246	33689.473
3958	197.47	10178.139	37979.723
3193	197.41	9601.679	39445.691
1084	197.38	8395.858	37139.801
3589	197.34	10112.042	33685.121
4315	197.26	10519.859	36212.559
1464	197.15	8476.648	33925.242
6135	196.59	11542.89	34646.898
4197	196.55	10449.963	33294.043
8819	196.51	13217.332	37632.57
9499	196.26	13591.838	38655.133
10323	196.05	14156.718	35357.965
6697	195.96	11922.589	37097.219
958	195.8	8310.677	34889.473
2089	195.79	8994.588	34476.367
753	195.77	8018.207	35873.852
4287	195.69	10494.664	35558.688
10347	195.65	14128.01	34748.395
6534	195.42	11678.194	39339.563
2534	195.42	9417.905	39285.23
745	195.35	8093.003	35780.773
2181	195.17	9248.705	33142.113
1181	195.06	8394.69	39384.246
2391	195	9253.856	37325.336
9766	194.77	13757.15	33013.789
10650	194.56	14389.943	38712.031
10262	194.54	14033.272	36468.617
10768	194	14620.202	38550.695
756	193.77	8012.343	35641.027
8413	193.43	12981.172	35347.09
6433	193.31	11777.423	37456.531
710	193.14	8134.342	36938.535
4178	193.1	10258.022	33158.211
5697	193.08	11321.724	37749.027
159	193.05	7904.685	35140.402
9610	192.85	13648.639	36262.543
1270	192.39	8453.066	38163.531
2737	192.15	9406.251	35415.883
2800	191.86	9383.201	33987.609
3977	191.84	10190.697	37409.246
5857	191.82	11611.417	38706.598
10922	191.8	14572.603	34457.816
7654	191.71	12613.468	35096.301
8105	191.67	12896.746	35974.508
7612	191.67	12680.419	34175.395
10566	191.67	14215.184	36535.801
7010	191.65	12216.721	35589.367
6302	191.63	11639.829	34654.715
2890	191.55	9676.465	33393.734
5900	191.51	11439.877	38073.66
7586	191.26	12532.771	33599.441
3790	191.17	9927.025	38115.395
9094	190.88	13442.476	33367.359
1788	190.88	8644.811	38848.57
4476	190.86	10682.89	39675.059
1376	190.79	8581.455	35633.121
4523	190.77	10639.49	38394.008
8691	190.67	13276.236	39915.805
8608	190.63	13002.743	38510.605
3962	190.42	10213.787	37679.324
9356	190.42	13547.587	38443.668
9357	190.35	13480.396	38478.391
8091	190.13	12835.814	36317.41
10011	190.08	13934.963	38148.715
7946	189.94	12721.185	38987.941
1757	189.64	8823.622	38027.012
10947	189.44	14454.909	34277.441
9749	189.33	13728.151	33522.84
3838	189.25	10014.24	39057.105
7876	188.85	12523.015	39482.504
6345	188.83	11654.011	35505.508
265	188.74	7887.543	36807.383
6577	188.58	11894.283	39996.172
4374	188.49	10504.308	37450.43
6426	188.47	11825.988	37344.039
10140	188.14	14037.847	39159.469
2263	188.08	9171.935	34778.801
4868	187.95	10949.943	35856.145
8917	187.89	13310.083	35752.773
6574	187.87	11942.861	39970.688
9370	187.82	13524.633	38718.434
8088	187.82	12889.313	36220.234
5126	187.68	11111.541	39170.191
6959	187.66	12088.859	34227.293
8574	187.53	13089.67	37704.883
1945	187.34	9026.832	37226.09
719	186.92	8117.818	36767.328
8689	186.88	13144.32	39906.297
4177	186.82	10300.02	33138.055
10464	186.67	14311.678	33827.066
3520	186.19	9730.999	33606.773
8132	186	12708.793	35556.063
7701	185.88	12611.954	35945.68
6726	185.84	11938.596	36671.285
9062	185.71	13212.504	33204.457
433	185.42	7844.446	38394.984
7934	185.38	12890.676	39422.816
7263	185.23	12302.933	38794.289
10983	185.17	14531.61	33464.348
6225	185.02	11550.13	33106.801
860	184.98	8051.699	33204.098
5483	184.89	11297.018	33998.527
7674	184.83	12665.447	35515.813
10813	184.81	14520.216	37646.441
6943	184.75	12168.116	33770.465
6184	184.73	11521.711	33747.539
7363	184.67	12331.609	36914.934
10826	184.64	14539.934	37136.625
1730	184.62	8778.504	37218.117
5221	184.5	11144.02	37136.617
2592	184.48	9316.403	38000.906
10935	184.44	14473.495	34382.754
10527	184.21	14297.628	35305.281
4572	184.12	10638.225	37187.207
4518	183.81	10602.069	38617.754
1515	183.7	8585.658	33135.711
6796	183.58	11912.963	35063.758
7379	183.58	12278.285	36683.953
10042	183.54	13908.284	38726.879
2474	183.43	9114.576	38958.707
1167	183.33	8266.481	39006.973
526	183.31	7791.134	39891.969
8567	183.28	13017.599	37609.883
6415	183.16	11745.05	37112.219
9036	183.12	13165.619	33551.367
3829	183.08	10085.329	38848.219
8789	182.95	13180.287	38020.551
9123	182.95	13543.298	33994.945
4535	182.78	10654.301	38309.59
6509	182.74	11837.087	38880.91
6290	182.74	11813.635	34171.715
8798	182.66	13321.064	37935.023
3489	182.38	9902.819	34108.215
8249	182.24	12863.239	33417.746
2066	182.13	9032.697	34954.852
8078	181.88	12767.417	36623.984
10451	181.84	14260.123	33391.145
2936	181.78	9665.535	34302.879
9263	181.74	13447.45	36834.504
7995	181.61	12861.541	38192.742
1009	181.48	8234.482	35875.07
3500	181.36	9767.397	33964.723
7319	181.28	12319.911	37771.391
7109	181.19	12153.768	37845.043
1079	181.15	8407.02	37049.273
9023	181.11	13238.158	33847.219
3182	181.03	9588.545	39152.219
1769	180.9	8710.245	38250.09
3864	180.75	10012.753	39813.125
6254	180.75	11790.298	33452.172
10808	180.73	14536.052	37791.977
1823	180.59	8815.674	39616.289
3259	180.5	9783.194	39262.23
519	180.38	7779.317	39765.742
1001	180.36	8300.338	35789.219
2172	180.33	9010.752	33049.047
5139	180.27	11013.816	38696.715
1537	180.25	8763.966	33403.117
1119	180.25	8347.936	37928.887
10867	180.21	14621.49	35902.113
5813	180.19	11459.116	39463.48
7983	180.19	12882.67	38327.375
311	180.17	7899.007	37412.773
9512	180.1	13571.087	38388.852
1622	180.02	8664.943	34992.871
10763	179.94	14422.283	38728.797
10538	179.9	14313.911	35562.254
9841	179.85	13800.389	34457.27
8138	179.81	12779.232	35389.527
9711	179.73	13763.464	34200.297
613	179.66	8186.46	39081.828
9935	179.62	13932.023	36623.188
7874	179.56	12560.493	39420.527
8639	179.54	12974.597	39040.672
677	179.52	8140.841	37548.18
3552	179.5	9764.056	33326.828
5033	179.48	10817.488	39056.621
8703	179.48	13288.578	39687.531
415	179.48	7925.108	38196.406
7914	179.46	12880.244	39725.855
8099	179.31	12795.959	35904.641
2686	179.29	9445.475	36234.875
1518	179.29	8589.3	33164.859
9113	179.2	13523.338	33817.402
600	179.14	8121.132	39289.684
2855	178.91	9422.687	33019.633
5785	178.89	11264.64	39864.688
6182	178.89	11458.431	33736.355
1451	178.87	8582.315	34291.719
301	178.77	7774.542	37286.359
23	178.62	7756.412	33288.098
7246	178.53	12460.345	39017.266
1854	178.47	9031.592	39633.16
5533	178.41	11224.598	34918.504
4756	178.35	10763.165	33141.773
1039	178.28	8323.193	36372.281
9066	178.24	13320.448	33294.551
8439	178.1	13093.873	35828.879
9477	178.08	13711.87	38954.355
6124	178.05	11454.04	34786.156
9917	177.82	13815.305	36168.508
5719	177.51	11212.515	38194.93
8873	176.97	13277.441	36583.883
8350	176.84	12988.077	34148.316
3497	176.78	9762.203	33916.703
10596	176.78	14303.955	37301.246
6058	176.76	11519.915	36317.691
7594	176.63	12683.346	33781.871
6575	176.57	12058.551	39980.336
4135	176.49	10337.419	33754.664
9614	176.48	13763.635	36334.852
10157	176.46	14045.016	38772.27
4731	176.44	10766.855	33552.613
274	176.44	7941.444	36963.105
2724	176.32	9382.83	35718.695
4533	176.32	10653.303	38260.414
9590	176.26	13713.311	37099.734
7335	176.19	12440.716	37214.637
6627	176.07	12031.916	38428.273
5827	175.98	11472.693	39192.754
1920	175.92	9005.711	37745.52
9145	175.9	13535.188	34403.945
2104	175.73	8888.271	34371.871
1203	175.61	8306.964	39905.902
5116	175.59	11021.267	39514.84
709	175.59	8063.996	36935.875
10753	175.59	14611.155	39063.973
5355	175.42	11193.621	34520.867
401	175.38	7936.068	37995.211
8275	175.08	13124.688	33127.715
6587	175.06	11993.965	39539.836
7298	174.96	12375.734	37848.836
4335	174.92	10444.703	36861.422
2923	174.89	9576.371	33948.328
9702	174.89	13587.486	34575.008
4300	174.67	10446.679	35892.355
3353	174.6	9779.592	36883.793
1796	174.52	8721.996	38964.523
333	174.48	7785.045	37474.145
8532	174.44	12944.569	37151.895
1163	174.37	8314.928	38962.66
5062	174.29	10921.651	39594.59
10615	174.2	14329.46	37697.148
1626	174.16	8719.177	35037.859
5350	174.14	11105.981	34740.227
5014	174.12	10926.668	38722.191
7819	173.95	12542.975	38561.211
1338	173.93	8506.181	36759.145
9071	173.93	13286.539	33060.492
2614	173.87	9479.033	37674.707
1992	173.85	9009.987	36653.43
5363	173.83	10992.859	34359.469
2548	173.83	9343.457	38968
7392	173.77	12324.421	36316.449
5434	173.72	11385.731	33187.262
784	173.68	8013.773	34800.277
7269	173.64	12475.954	38523.453
8966	173.45	13148.022	35091.391
394	173.43	7817.896	37922.551
2775	173.41	9347.782	34735.027
10493	173.26	14235.062	34635.727
10207	173.2	14204.437	37564.18
8741	173.16	13134.058	39252.344
1007	173.12	8248.754	35836.496
2845	173.07	9406.131	33455.398
9020	173.07	13208.48	34114.625
9816	173.01	13906.999	33752.832
5411	173.01	11073.474	33273.934
7300	172.99	12490.987	37858.594
7627	172.99	12491.023	34500.668
1367	172.99	8608.441	35798.203
2732	172.91	9430.067	35574.527
9691	172.76	13737.566	34616.371
3911	172.62	10230.861	38635.477
5944	172.47	11583.025	37523.105
3556	172.47	9897.879	33051.609
1692	172.36	8699.764	36348.5
2250	172.36	9238.847	34473.594
7763	172.32	12568.53	37115.184
10852	172.32	14498.456	36524.801
8577	172.3	13066.807	37749.363
10306	172.24	13995.01	35584.867
10692	172.2	14297.334	39590.426
4677	172.18	10635.303	34705.719
7177	172.13	12264.451	39259.371
4244	172.03	10418.414	34513
892	171.94	8324.421	33466.676
7026	171.94	12084.984	36042.527
6392	171.84	11645.39	36475.059
5867	171.84	11626.618	38509.109
10909	171.57	14458.384	34787.18
9223	171.57	13527.093	35758.953
2903	171.44	9600.473	33642.215
2374	171.26	9079.834	37007.219
7262	171.17	12377.172	38780.996
10542	171.07	14235.593	35897.492
10184	171.02	14190.225	38238.898
7206	170.77	12482.542	39940.484
5177	170.73	11185.141	37860.645
8246	170.63	12824.688	33365.512
3214	170.46	9659.701	39914.676
659	170.42	8030.12	38308.32
4751	170.42	10587.635	33057.617
9212	170.36	13466.144	35534.152
9259	170.35	13389.715	36729.023
399	170.35	7958.832	37988.105
6619	170.27	12055.805	38483.391
9405	170.25	13418.294	39504.797
1784	170.23	8799.739	38742.402
8738	170.23	13180.441	39194.871
4574	170.15	10720.135	37248.07
8184	170.15	12907.391	34316.32
2251	170.06	9187.309	34490.652
4675	170.02	10687.316	34668.02
1274	170	8554.163	37991.34
10880	169.98	14609.427	35760.672
2443	169.96	9200.079	38268.891
5299	169.94	11143.382	35492.148
8754	169.89	13284.824	38914.672
5284	169.81	11182.762	35650.242
10129	169.75	14096.315	39352.137
9388	169.75	13353.603	39109.645
9873	169.67	13782.569	35188.82
9740	169.62	13630.63	33653.422
6738	169.48	11936.951	36199.539
2720	169.31	9396.853	35610.262
8495	169.25	13005.872	36654.496
8391	169.25	12981.042	35006.77
6986	169.23	12201.419	34896.512
5822	169.2	11469.084	39423.258
6321	169.16	11686.053	35024.977
7016	169.14	12153.369	35765.945
9081	169.12	13514.064	33084.539
5730	169.06	11224.8	38473.926
1463	168.95	8628.831	33903.922
6329	168.93	11782.749	35323.598
1857	168.89	8939.185	39717.91
5390	168.81	10996.75	33782.484
8787	168.79	13235.857	38255.277
10927	168.79	14629.656	34524.988
2941	168.74	9660.468	34353.133
7123	168.64	12099.023	38003.23
9268	168.64	13450.548	36941.941
4393	168.62	10362.086	37789.527
4763	168.6	10898.891	33082.367
845	168.54	8187.271	33713.055
4132	168.45	10156.109	33963.699
1497	168.37	8614.284	33384.676
9308	168.33	13525.09	37489.902
6018	168.31	11451.2	36762.238
2369	168.3	9094.841	36929.637
8714	168.14	13215.614	39280.527
6398	168.1	11656.782	36677.211
5494	167.95	11278.733	34074.488
4870	167.95	10936.744	35888.699
3546	167.93	9809.579	33256.254
6065	167.93	11553.04	36154.914
442	167.84	7883.583	38564.59
9632	167.76	13562.881	35767.719
1442	167.68	8586.511	34388.586
10123	167.62	14073.904	39514.367
7084	167.61	12087.203	37329.91
2502	167.59	9192.717	39679.668
9392	167.55	13466.595	39247.738
5235	167.49	11085.644	36601.457
8470	167.39	13055.786	36478.578
7931	167.28	12829.93	39388.781
5388	167.26	10993.179	33735.602
9644	167.24	13701.28	35604.258
9642	167.22	13745.371	35895.605
1298	166.92	8509.014	37783.309
9191	166.92	13480.465	35257.992
10648	166.9	14247.772	38625.855
6737	166.86	11966.561	36164.555
8298	166.78	13052.119	33461.02
1609	166.78	8768.785	34767.695
2813	166.76	9363.772	33894.371
3446	166.72	9863.674	34678.305
2247	166.71	9269.337	34389.258
9754	166.55	13741.789	33630.875
9014	166.55	13214.175	34080.586
2731	166.49	9316.819	35558.844
3845	166.44	10118.407	39235.242
5407	166.32	11105.45	33219.977
3447	166.07	9768.162	34689.328
963	165.98	8380.761	34920.668
10644	165.98	14223.195	38411.762
1699	165.96	8664.818	36486.16
6832	165.84	11958.101	34436.375
2324	165.82	9183.645	35880.68
7636	165.77	12594.519	34690.008
7766	165.71	12684.872	37204.547
1067	165.69	8395.942	36882.777
6898	165.67	12033.832	33210.504
2777	165.59	9330.11	34516.309
6425	165.59	11709.389	37303.238
1210	165.5	8538.343	39832.477
4055	165.5	10142.365	35839.746
4454	165.48	10434.232	39659.477
9354	165.44	13352.709	38414.602
10515	165.42	14315.038	35043.52
8973	165.4	13172.428	34891.898
170	165.38	7984.138	35281.188
8699	165.33	13198.97	39646.488
8319	165.31	13113.508	33832.465
8511	165.15	13058.976	36835.078
2900	165.15	9598.753	33584.82
9505	165.1	13766.726	38514.477
7371	165.04	12357.395	36720.648
2397	164.92	9244.453	37445
7104	164.9	12192.169	37708.617
6717	164.89	11995.598	36845.738
3921	164.87	10161.356	38483.621
2642	164.87	9385.842	37219.813
9458	164.69	13592.06	39577.609
8015	164.58	12755.999	37966.801
5518	164.58	11400.418	34702.488
7061	164.58	12099.073	36999.484
1772	164.46	8672.781	38359.078
1035	164.43	8409.867	36265.055
2976	164.41	9629.692	35242
7388	164.37	12401.54	36539.633
4638	164.31	10736.955	35522.43
6387	164.27	11755.174	36361.723
9902	164.2	13957.428	35862.223
10665	164.18	14340.716	39045.82
10354	164.16	14204.288	34517.816
6469	164.12	11816.038	38328.66
8191	164.06	12817.109	34437.313
9522	164.06	13611.395	38056.797
7449	164	12345.864	35201.5
6507	164	11797.668	38860.398
4618	163.97	10683.049	35973.477
7895	163.85	12828.469	39762.473
8644	163.76	12995.078	39150.563
6228	163.74	11624.653	33124.137
4345	163.72	10385.664	37092.594
7062	163.62	12269.404	37028.457
10261	163.54	13995.211	36434.848
7122	163.51	12093.08	37957.738
8256	163.37	12859.219	33175.305
5794	163.33	11605.626	39770.656
4620	163.31	10759.523	36042.676
5927	163.31	11503.548	37689.586
10886	163.22	14424.803	35858.785
6779	163.16	11898.958	35126.328
7527	163.03	12386.811	33790.125
743	163.03	8148.244	36025.539
7933	163.03	12721.015	39419.258
9161	163.01	13380.534	34720.359
5156	162.93	11143.326	38358.488
5664	162.91	11406.355	37227.27
10834	162.89	14553.736	36753.922
6083	162.7	11525.165	35881.027
3937	162.66	10310.541	38226.102
8901	162.62	13297.521	36380.66
7359	162.61	12418.921	37158.598
5354	162.55	11012.04	34518.48
1003	162.55	8367.004	35799.699
6820	162.43	11921.51	34529.984
9627	162.36	13717.231	36015.18
3939	162.34	10329.448	38240.344
4399	162.32	10472.153	37869.395
4097	162.3	10148.648	34519.656
8200	162.26	12909.118	34061.336
5054	162.22	10973.099	39445.211
1031	162.2	8221.868	36117.031
5700	161.9	11230.211	37798.754
3252	161.88	9758.019	39381.613
7975	161.84	12882.043	38519.684
8751	161.82	13195.515	38864.988
2182	161.82	9240.113	33167.273
6331	161.78	11672.853	35342.398
9659	161.74	13776.785	35261.98
1605	161.67	8672.462	34704.953
10511	161.65	14218.811	34957.996
7118	161.63	12138.136	37907.848
6114	161.57	11565.05	34944.727
5839	161.51	11453.324	39021.477
10836	161.46	14543.851	36818.301
4410	161.4	10487.743	38156.199
6563	161.34	11748.126	39830.328
9516	161.28	13613.994	38203.555
7880	161.19	12660.412	39548.09
289	161.19	7788.815	37174.758
474	161.19	7933.897	39018.184
4740	161.17	10705.531	33416.148
9313	161.17	13443.635	37591.934
4941	161.11	10921.871	37418.355
5258	161.03	11186.029	35911.41
2705	161.02	9460.507	35947.195
8993	161.02	13341.589	34354.473
10754	161	14589.409	38791.93
4118	160.96	10257.087	33990.598
4560	160.92	10675.908	37793.027
1443	160.92	8604.476	34412.969
10502	160.9	14285.817	34772.914
3946	160.9	10270.645	38058.332
10033	160.82	13793.399	38573.523
9445	160.79	13562.778	39968.059
2782	160.71	9429.051	34302.426
4710	160.71	10621.035	33820.508
5282	160.67	11027.331	35620.336
1932	160.65	9039.506	37662.816
2870	160.59	9665.356	33060.852
2812	160.42	9341.096	33852.242
5427	160.33	11371.024	33100.633
10213	160.27	14161.501	37390.168
2997	160.27	9663.54	35616.641
5385	160.27	11026.604	33936.168
2594	160.25	9451.05	38017.746
8646	160.21	12949.428	39173.531
10001	159.96	13798.389	37950.492
2920	159.85	9490.983	33925.523
5888	159.83	11528.834	38184.281
3526	159.81	9737.255	33637.352
1282	159.79	8452.67	38135.574
4507	159.79	10722.934	38719.934
4974	159.75	10786.107	37865.602
10628	159.66	14414.64	38113.039
2004	159.62	8999.834	36330.355
65	159.62	7748.063	33777.305
7619	159.56	12652.866	34342.996
3300	159.5	9881.743	38224.816
9733	159.5	13719.899	33858.68
6234	159.46	11760.179	33090.242
3558	159.41	9867.015	33092.719
5807	159.39	11609.532	39635.488
6035	159.35	11442.239	36429.117
9283	159.31	13370.473	37107.063
8289	159.27	13073.578	33339.383
4506	159.27	10604.159	38714.867
2981	159.12	9697.856	35362.547
10534	159.12	14386.911	35526.543
8593	159.12	13044.81	38152.824
302	159.1	7963.612	37284.953
5486	159.1	11344.485	34014.039
9002	159.08	13276.95	34266.367
3873	159.02	9919.688	39977.527
4077	158.95	10165.015	35222.469
2036	158.91	9009.457	35688.117
8110	158.89	12807.964	35777.414
1468	158.79	8423.191	33958.605
10573	158.76	14341.984	36748.652
5587	158.74	11266.391	35890.598
10705	158.68	14248.748	39945.367
7746	158.47	12505.736	36822.82
9894	158.35	13983.546	35731.555
7440	158.26	12436.06	35333.84
8653	158.24	13050.593	39254.074
5936	158.24	11453.533	37520.02
8598	158.2	13024.678	38272.059
6976	158.18	12119.784	34684.914
5395	158.16	11019.637	33565.203
7865	158.12	12498.909	39094.746
2567	158.1	9447.753	38915.359
9982	158.03	13961.019	37502.379
10309	158.03	14164.455	35642.074
9056	157.87	13214.971	33454.395
408	157.85	7931.136	38109.375
7941	157.72	12905.957	39227.656
5028	157.68	10891.501	38990.688
1883	157.62	8987.828	38648.086
9664	157.59	13678.498	35356.316
2559	157.57	9347.753	38846.578
6556	157.51	11687.484	39693.441
186	157.43	7698.398	35525.98
7121	157.36	12138.504	37936.863
7467	157.13	12460.573	34681.445
7663	157.09	12500.181	35338.965
5267	157.05	11153.955	35999.574
8081	157.01	12786.546	36681.223
1877	156.95	8916.487	38879.441
9063	156.95	13178.687	33231.492
9831	156.82	13855.894	34207.574
984	156.78	8349.511	35270.777
9653	156.76	13574.264	35473.703
1909	156.71	8908.192	37837.586
1689	156.69	8704.472	36321.148
3149	156.63	9635.693	38635.059
10755	156.59	14534.079	38832.609
10054	156.55	13799.14	38929.031
7950	156.42	12866.303	39056.223
4128	156.42	10174.622	33837.566
5802	156.42	11432.758	39960.785
8215	156.38	12897.525	33964.355
1293	156.36	8437.853	37984.285
10366	156.34	14120.442	34173.664
5896	156.25	11503.69	38001.66
10563	156.13	14211.579	36451.141
4355	156	10520.268	37200.871
3505	155.96	9904.852	33690.477
445	155.94	7840.002	38585.211
9244	155.86	13459.477	36307.492
3147	155.86	9663.376	38612.629
10126	155.84	14205.376	39315.305
6311	155.82	11677.867	34904.715
5106	155.8	11194.181	39663.43
3247	155.8	9790.131	39311.301
1172	155.79	8300.727	39195.66
628	155.79	8192.606	38716.605
10726	155.75	14441.39	39440.953
6476	155.73	11773.844	38416.848
9852	155.69	13794.805	34759.184
5450	155.67	11390.584	33496.941
3054	155.63	9493.445	36639.035
2514	155.57	9085.787	39949.043
734	155.56	8075.353	36258.434
8902	155.5	13293.29	36093.789
4640	155.48	10649.625	35529.133
2361	155.36	9106.587	36831.02
9398	155.36	13419.038	39384.539
7508	155.36	12458.876	34073.383
1625	155.33	8770.986	35028.129
7702	155.33	12663.335	35950.68
3574	155.31	10002.891	33256.273
10190	155.29	14204.266	37848.672
7721	155.27	12591.913	36329.766
8921	155.25	13306.054	35867.453
4207	155.21	10407.37	33497.18
7031	155.19	12187.355	36198.453
6492	155.19	11658.366	38570.652
2712	155.02	9485.889	35801.098
4843	154.9	10865.945	35262.414
5334	154.77	11145.997	35054.867
7729	154.75	12516.273	36446.453
211	154.73	7903.525	35820.934
1355	154.73	8611.742	36373
809	154.69	8163.558	34602.535
3922	154.66	10198.136	38489.516
10603	154.64	14367.164	37439.289
801	154.56	8194.263	34541.379
7867	154.5	12585.45	39137.66
9279	154.5	13445.222	37052.125
5724	154.43	11347.88	38308.719
10889	154.37	14549.912	35872.547
10970	154.37	14569.699	33532.68
6372	154.31	11815.272	36025.035
4237	154.27	10558.332	34302.133
5146	154.27	11124.957	38781.68
1978	154.2	8962.783	37006
5842	154.14	11416.292	38828.414
5191	154.08	11157.963	37804.879
9434	154.04	13383.299	39895.5
1068	153.95	8376.513	36890.504
2487	153.93	9220.546	39319.941
10036	153.91	13882.248	38681.578
3677	153.7	10083.985	35633.723
4461	153.66	10497.383	39785.82
7254	153.62	12457.988	38901.84
9946	153.54	13915.478	36785.059
2770	153.54	9484.513	34698.859
7614	153.45	12687.991	34228.172
8362	153.41	13099.165	34415.211
9745	153.39	13697.613	33798.969
5279	153.37	11197.923	35588.344
8809	153.37	13303.267	37811.285
8935	153.3	13331.59	35550.129
7126	153.16	12196.987	38054.684
6016	153.16	11512.353	36745.859
1008	153.16	8343.025	35851.711
6869	153.05	11921.247	33727.449
7792	153.01	12595.064	37881.516
4858	152.99	10866.312	35542.516
997	152.97	8281.714	35607.238
3603	152.95	9970.725	33985.133
4577	152.84	10634.698	37102.559
1553	152.78	8669.013	33774.68
3362	152.76	9872.943	36674.313
7253	152.76	12412.768	38882.859
10724	152.68	14447.002	39754.184
7102	152.66	12191.667	37678.586
3782	152.61	10003.952	37947.379
9800	152.57	13808.716	33503.98
7642	152.53	12561.211	34776.781
10375	152.41	14143.125	34247.691
1058	152.36	8224.919	36745.965
9521	152.34	13685.74	38006.086
10796	152.34	14632.964	37909.648
8693	152.34	13244.406	39962.426
6870	152.3	12018.331	33731.891
3218	152.26	9491.215	39959.664
5853	152.24	11584.682	38662.297
3950	152.2	10210.473	38086.828
7279	152.16	12394.778	38214.074
741	152.13	8199.474	35897.547
6089	152.05	11476.424	35662.805
6471	151.97	11797.908	38350.008
3521	151.97	9706.029	33608.359
3859	151.94	9984.017	39735.652
1907	151.92	8844.854	38116.547
45	151.86	7751.295	33543.664
7220	151.84	12283.558	39746.246
10455	151.84	14235.249	33506.973
724	151.78	8132.07	36564.188
2820	151.78	9409.259	33540.688
10254	151.69	14080.377	36571.203
3891	151.69	10301.498	39372.254
5410	151.67	11144.439	33264.125
4818	151.65	10872.152	34527.367
180	151.61	7697.345	35431.332
2571	151.59	9348.548	38511.023
9666	151.57	13614.13	35357.676
6096	151.55	11628.337	35511.59
10684	151.55	14360.577	39380.988
7242	151.55	12455.33	39212.305
6403	151.51	11816.938	36831.879
2611	151.46	9478.51	37933.258
6705	151.44	11902.887	36930.199
8452	151.42	13034.685	36150.602
3387	151.4	9812.201	36169.402
4190	151.4	10484.559	33144.57
9542	151.38	13576.478	37707.953
607	151.38	8024.88	38961.059
10425	151.38	14201.154	33051.754
7708	151.38	12692.506	36062.281
10363	151.36	14003.255	34150.215
6066	151.34	11596.174	36172.133
9286	151.32	13538.231	37184.449
1820	151.32	8839.279	39554.012
10739	151.32	14484.423	39315.895
10048	151.23	13829.991	38874.957
6524	151.19	11635.964	39132.906
9670	151.13	13575.276	35130.836
7551	151.11	12329.652	33080.078
5722	151.09	11274.506	38262.859
7366	151.05	12357.372	36953.121
9723	150.92	13673.171	34040.598
3583	150.92	9927.535	33526.156
6219	150.9	11505.377	33320.477
6637	150.9	11956.499	38300.855
7383	150.86	12326.561	36455.629
3478	150.8	9895.7	34153.586
6162	150.79	11603.431	34069.297
6792	150.79	11909.865	35017.711
2893	150.69	9554.034	33451.047
3817	150.69	9990.854	38565.051
7071	150.69	12180.41	37136.723
8355	150.67	13061.964	34297.031
6858	150.61	11909.094	33874.566
6075	150.57	11623.867	35748.762
53	150.57	7761.976	33635.836
6116	150.48	11552.137	34958.621
10259	150.46	14188.457	36661.336
591	150.46	8183.05	39665.516
6067	150.42	11630.749	36195.039
7201	150.35	12318.821	39782.191
2959	150.31	9656.556	34650.465
4465	150.31	10355.252	39849.07
8571	150.29	12934.028	37641.254
3	150.23	7965.526	33052.578
7618	150.21	12696.972	34302.215
8708	150.19	13272.604	39522.977
2678	150.17	9385.42	36384.598
10861	150.17	14455.375	36365.086
9046	150.17	13274.218	33340.445
10866	150.12	14456.228	36218.066
4432	150.12	10372.79	38880.742
3671	150.1	10078.28	35527.379
7871	150.08	12633.168	39281.879
10091	150.04	13931.11	39978.805
7410	150	12372.882	36035.02
7381	149.98	12394.58	36400.781
32	149.89	7936.565	33384.613
1140	149.89	8213.787	38536.434
832	149.89	8166.205	34073.906
5237	149.89	11123.011	36690.777
4141	149.89	10154.955	33498.156
7344	149.77	12456.089	37031.664
7081	149.75	12086.801	37294.234
5371	149.75	10999.184	34226.57
6030	149.67	11428.401	36656.461
6667	149.58	12059.476	37520.09
10555	149.54	14218.158	36208.223
2752	149.48	9319.389	34980.395
9996	149.39	13958.511	37801.648
9019	149.33	13159.506	34113.543
4441	149.33	10408.013	39187.563
10069	149.33	13868.672	39380.051
2395	149.31	9073.957	37418.875
10238	149.29	14131.836	36943.211
9125	149.27	13352.433	34025.695
7083	149.25	12271.044	37327.398
8258	149.14	12849.225	33207.586
5432	149.08	11227.202	33174.285
3202	149.06	9532.154	39700.844
6203	149.02	11516.789	33393.504
6610	148.98	11996.563	38885.785
5622	148.93	11209.49	36602.207
6011	148.93	11499.892	36919.316
7055	148.89	12245.735	36857.359
3608	148.79	9981.578	34169.172
5341	148.77	11016.93	34898.117
10954	148.72	14466.091	34078.723
8880	148.7	13235.255	36426.523
1017	148.68	8219.287	35954.328
7691	148.66	12575.668	35679.094
165	148.64	7752.421	35212.242
3165	148.64	9663.284	38939.637
2451	148.53	9067.464	38478.086
2916	148.41	9644.916	33898.516
1359	148.39	8577.852	36171.105
9155	148.35	13553.927	34563.484
7240	148.33	12347.687	39191.523
3217	148.3	9614.099	39948.906
7853	148.3	12571.074	38951.758
2967	148.1	9616.856	35034.848
8800	148.08	13280.679	37976.684
3813	148.08	9957.497	38485.641
9987	148.03	13971.825	37583.152
744	147.95	8138.868	35757.074
10679	147.93	14400.924	39322.961
4957	147.93	10779.356	37656.996
1190	147.89	8406.747	39543.953
2024	147.89	8847.071	35755.219
7470	147.87	12464.841	34733.547
6487	147.8	11671.751	38531.063
6666	147.76	11924.692	37509.063
4575	147.76	10739.093	37308.117
10793	147.66	14504.222	38087.816
6715	147.57	11949.26	36826.137
6514	147.53	11763.496	38952.434
9306	147.47	13369.083	37429.352
5743	147.43	11210.79	38813.086
3267	147.43	9812.32	38838.141
6862	147.41	11976.233	33900.754
5448	147.28	11228.747	33485.055
1669	147.24	8695.984	36011.668
6763	147.22	11974.123	35501.859
7423	147.22	12379.068	35586.367
4380	147.22	10474.298	37549.563
1489	147.13	8495.373	33631.754
6297	147.11	11711.556	34533.066
6741	147.07	11874.953	35966.93
8871	146.95	13254.287	36554.207
634	146.92	8147.011	38552.605
5569	146.92	11288.462	35559.719
10655	146.88	14397.979	38840
4216	146.84	10516.396	33692.652
4859	146.84	10955.593	35711.695
9880	146.82	13911.708	35462.953
2729	146.74	9415.949	35549.406
1410	146.67	8588.914	35086.246
6749	146.55	12035.948	35865.516
6613	146.53	11937.943	38664.293
1250	146.51	8492.066	38705.703
297	146.48	7956.174	37247.16
6195	146.46	11593.451	33575.309
9338	146.4	13529.478	38133.555
112	146.38	7946.416	34561.32
10331	146.36	14020.864	35031.035
2154	146.28	8859.008	33406.773
8197	146.28	12820.863	34035.297
1025	146.23	8206.441	36029.223
9518	146.17	13718.34	38268.305
3106	146.17	9648.885	37599.531
4426	146.15	10388.033	38658.895
2632	146.11	9436.42	37356.301
2304	146.02	9154.054	35612.375
9692	145.94	13600.062	34657.438
2296	145.92	9145.575	35451.961
1610	145.9	8692.108	34771.949
8082	145.88	12876.318	36396.578
7096	145.84	12267.656	37530.945
8595	145.79	12939.204	38201.008
9210	145.79	13387.767	35502.664
7482	145.79	12398.736	34304.02
4652	145.75	10681.363	35142.965
9018	145.73	13344.967	34096.551
10851	145.73	14635.039	36513.797
6494	145.71	11765.589	38593.848
2520	145.71	9279.83	39938.348
2439	145.59	9139.282	38163.629
9847	145.56	13904.443	34636.363
2166	145.5	8943.346	33010.762
792	145.48	8198.933	34708.559
1502	145.4	8527.964	33240.137
5046	145.36	10822.654	39255.328
4840	145.35	10961.665	35173.027
3371	145.31	9842.158	36502.566
991	145.23	8385.144	35467.781
5829	145.23	11474.545	39221.102
10633	145.08	14400.022	38212.477
9404	145.04	13481.931	39410.199
6316	145.04	11702.712	34982.789
10974	145.04	14619.156	33643.203
10700	145	14291.831	39866.328
5196	144.96	11192.075	37600.668
9035	144.94	13289.487	33535.066
10047	144.87	13783.22	38871.039
10699	144.87	14342.624	39864.594
9304	144.79	13499.633	37403.199
109	144.77	7879.394	34529.754
1574	144.75	8722.111	34049.688
1174	144.69	8221.516	39204.398
7562	144.67	12636.181	33157.285
1261	144.66	8510.709	38622.117
1780	144.62	8700.766	38641.48
10350	144.54	14020.502	34457.664
2762	144.48	9277.449	35047.621
5989	144.44	11589.241	37375.004
2506	144.43	9217.362	39740.832
1592	144.43	8836.344	34459.723
657	144.39	7992.329	38293.891
8855	144.29	13224.308	36938.133
3440	144.23	9863.273	34788.859
2000	144.2	8996.991	36234.641
8537	144.16	12947.349	37252.68
8889	144.12	13232.334	36536.23
9581	144.08	13658.794	37266.359
5809	144.06	11614.733	39707.109
4902	143.97	10787.494	36564.484
7091	143.95	12106.657	37429.313
9119	143.91	13445.044	33913.859
2915	143.77	9534.638	33891.539
9956	143.74	13817.483	36919.145
10266	143.74	14186.268	36221.43
8516	143.74	13057.816	36911.211
407	143.7	7776.344	38086.422
8596	143.68	12964.299	38213
9900	143.68	13834.001	35791.266
10956	143.64	14488.136	33891.352
5641	143.58	11281.575	36870.668
4431	143.58	10439.759	38823.738
6924	143.51	12065.945	33381.125
9803	143.47	13980.29	33586.5
6595	143.45	11991.288	39391.391
9821	143.43	13949.785	33922.5
9601	143.41	13626.811	36643.316
9184	143.41	13434.624	35090.773
2526	143.39	9422.222	39448.152
9988	143.35	13809.127	37662.883
2651	143.33	9455.025	37047.195
1708	143.24	8823.053	36617.723
1900	143.2	8903.658	38298.539
8621	143.16	12956.448	38737.523
1288	143.16	8508.466	37934.277
1884	143.08	8940.187	38650.668
2241	143.08	9130.525	34180.504
4413	143.08	10352.569	38183.41
10810	143.07	14612.27	37565.785
7208	143.05	12331.584	39983.539
9599	143.03	13763.994	36572.289
285	143.01	7743.433	37130
6647	142.99	12022.68	38120.004
5680	142.95	11233.457	37455.883
7794	142.91	12543.064	37892.93
8352	142.87	13096.594	34195.344
8747	142.85	13163.291	39060.957
10690	142.85	14351.988	39549.086
8435	142.85	13029.003	35787.629
5367	142.7	11055.61	34427.332
2867	142.64	9492.78	33037.363
2411	142.59	9190.742	37661.457
6362	142.59	11732.954	35818.598
6270	142.49	11665.051	33821.727
5568	142.49	11241.399	35548.867
829	142.49	8166.788	34020.566
6598	142.45	11882.382	39143.699
1057	142.39	8373.623	36681.223
8749	142.39	13262.483	38803.797
3888	142.36	10176.262	39282.176
3422	142.3	9888.986	35398.332
1362	142.3	8560.623	35944.945
3323	142.28	9734.272	37813.484
9380	142.28	13534.242	38943.109
10282	142.24	14200.457	36118.832
6930	142.24	12164.017	33460.066
5744	142.22	11291.61	38823.719
6586	142.16	11883.705	39484.898
8755	142.11	13231.487	38917.965
9801	142.11	13896.481	33564.383
5596	142.03	11346.71	36095.512
6989	142.01	12150.253	35078.039
9762	141.97	13639.991	33237.832
10778	141.97	14506.574	38346.555
1493	141.94	8579.321	33331.539
10862	141.92	14466.255	36065.434
5526	141.92	11311.462	34838.996
8827	141.9	13150.552	37206.027
9881	141.9	13828.223	35481.395
6056	141.88	11421.438	36232.727
6421	141.86	11794.111	37234.078
2540	141.84	9434.715	39480.27
9566	141.84	13577.306	37419.094
2743	141.82	9279.961	35133.09
7514	141.8	12382.243	33891.891
764	141.78	8040.93	35268.168
1327	141.67	8455.09	37153.379
6852	141.65	11949.85	34055.578
7768	141.65	12511.13	37257.656
7332	141.61	12344.257	37477.477
2456	141.59	9268.69	38617.852
303	141.59	7838.761	37289.629
6395	141.57	11724.38	36533.273
10892	141.57	14510.796	35619.59
6878	141.55	12040.398	33533.297
10218	141.55	14122.912	37474.641
7543	141.49	12437.992	33239.316
7404	141.46	12311.089	36159.477
2407	141.44	9124.563	37619.125
7601	141.42	12553.366	33890.664
10742	141.36	14611.548	39382.684
6698	141.28	11964.485	37114.242
9594	141.26	13750.239	37154.672
6319	141.26	11775.037	35010.258
4289	141.19	10524.871	35575.66
1206	141.17	8610.28	39805.77
9239	141.11	13412.23	36196.184
8277	141.07	12932.766	33162.949
10365	140.94	14186.603	34173.09
6240	140.92	11651.882	33209.602
1496	140.84	8588.17	33361.609
4865	140.84	10970.934	35805.602
5865	140.82	11462.05	38502.875
10139	140.82	14061.769	39139.969
3763	140.8	9925.817	37630.195
9172	140.8	13384.105	34944.863
2133	140.79	8900.556	33878.168
1211	140.77	8607.74	39833.332
4122	140.69	10287.111	34115.617
5344	140.69	11169.857	34644.727
6298	140.67	11839.898	34546.422
5912	140.65	11521.748	37867.215
7474	140.63	12353.728	34461.09
10712	140.57	14430.448	39929.078
4660	140.57	10769.234	34935.477
6002	140.54	11621.295	37343.516
7212	140.52	12445.806	39673.809
2508	140.33	9259.442	39770.387
3322	140.29	9768.732	37783.129
6812	140.25	11961.427	34457.609
6174	140.23	11469.734	33964.473
9051	140.23	13310.743	33382.105
5504	140.21	11405.145	34365.598
4402	140.17	10401.103	37936.223
5595	140.15	11381.214	36040.703
6204	140.13	11428.585	33401.156
2158	140.1	8988.977	33229.395
4227	140.06	10395.636	33852.727
6674	140.06	11876.165	37634.762
10311	140.04	14157.073	35678.313
402	139.94	7917.15	38013.238
8220	139.92	12808.257	33736.656
6919	139.9	12193.9	33247.027
7579	139.83	12632.479	33492.738
2973	139.81	9668.449	35195.855
3784	139.79	9979.873	37991.234
4495	139.79	10708.207	39004.398
6081	139.79	11590.674	35846.145
5567	139.75	11280.853	35544.348
5851	139.75	11558.441	38930.621
5878	139.73	11585.028	38381.227
5135	139.73	11143.375	38891.527
6773	139.69	11922.741	35331.648
4551	139.69	10625.041	37946.73
1782	139.64	8647.236	38722.316
1587	139.6	8637.264	34394.125
3541	139.6	9887.078	33453.777
2063	139.58	8952.122	35177.695
2894	139.58	9572.546	33481.508
3444	139.56	9819.996	34633.629
6230	139.56	11447.587	33144.371
4208	139.54	10361.399	33539.523
10659	139.48	14371.535	38901.238
6118	139.41	11620.363	34979.871
6160	139.35	11433.913	34038.188
6740	139.33	11850.573	35947.18
7223	139.31	12312.5	39495.824
10231	139.27	14067.29	37144.883
9403	139.27	13377.485	39404.598
1661	139.25	8829.728	35921.188
2121	139.25	8986.616	34025.223
6377	139.23	11798.401	36199.57
8466	139.18	12987.808	36461.629
7893	139.12	12616.381	39880.145
6396	138.97	11646.109	36620.613
10878	138.91	14511.291	35750.344
6031	138.85	11632.805	36681.984
9814	138.81	13932.295	33727.32
6097	138.81	11427.755	35513.449
6021	138.81	11420.797	36812.086
7157	138.79	12143.37	38835.434
7859	138.77	12621.617	38976.133
6229	138.72	11424.762	33128.172
3792	138.72	10111.883	38141.043
5777	138.7	11240.912	39668.445
4103	138.64	10315.613	34310.512
3915	138.53	10295.01	38694.594
1055	138.41	8394.195	36665.887
1991	138.33	8916.58	36649.148
2881	138.33	9666.583	33258.883
8266	138.31	12878.955	33128.863
2145	138.26	9044.51	33494.215
10444	138.2	14333.705	33211.055
4783	138.2	10944.515	33653.586
8259	138.18	12773.334	33210.949
7686	138.1	12631.044	35627.234
4163	138.08	10288.778	33183.113
2858	138.07	9377.447	33043.23
10877	138.05	14589.703	36042.156
7248	138.05	12340.233	39030.32
2681	138.01	9431.573	36488.148
3599	137.91	10105.112	33926.578
7135	137.89	12266.277	38231.801
5059	137.87	10882.729	39538.855
10376	137.85	14033.022	34248.363
7598	137.85	12691.198	33857.379
2283	137.82	9075.44	35302.016
9945	137.76	13849.548	36780.719
5132	137.72	11163.475	38829.91
6310	137.68	11743.129	34876.52
700	137.68	8142.419	37040.766
7224	137.66	12488.757	39528.402
8642	137.62	13042.682	39110.066
7401	137.62	12293.082	36375.828
10599	137.62	14363.99	37320.094
10278	137.62	14034.182	36343.672
3230	137.61	9815.125	39607.434
145	137.59	7953.801	34996.594
10565	137.57	14339.082	36489.43
6968	137.55	12087.052	34527.875
3705	137.51	10013.476	36113.641
9396	137.47	13486.133	39345.902
4623	137.47	10685.975	36052.715
10818	137.43	14429.482	37208.488
3826	137.39	10035.131	38807.973
8186	137.34	12803.325	34372.789
5869	137.3	11470.508	38604.02
5036	137.3	10865.007	39081.777
7752	137.26	12498.554	36941.156
3830	137.26	9988.337	38903.531
6964	137.24	12110.465	34436.414
1229	137.2	8498.398	39215.32
10766	137.2	14442.251	38783.352
1557	137.2	8741.084	33806.293
1040	137.16	8273.916	36384.566
10263	137.15	14149.049	36474.141
5798	136.99	11554.049	39879.121
10792	136.97	14552.341	38063.063
8624	136.97	13096.769	38788.316
5990	136.95	11481.594	37392.098
2926	136.94	9520.862	34041.461
182	136.82	7951.253	35467.758
2766	136.78	9372.326	34907.414
10585	136.76	14371.22	37056.5
10458	136.76	14224.183	33655.477
1318	136.71	8592.857	37207.168
2748	136.71	9322.862	34947.867
8333	136.69	12970.502	33983.023
4985	136.67	10930.185	38148.27
1374	136.63	8560.14	35895.008
6596	136.61	12020.159	39399.848
2281	136.59	9165.656	35220.773
10319	136.55	14144.299	35520.664
6072	136.55	11569.539	35975.523
5305	136.51	11106.873	35537.977
3843	136.51	9917.826	39208.316
3477	136.49	9856.722	34143.133
10914	136.4	14550.587	34917.094
9825	136.38	13830.091	34047.98
8096	136.38	12765.551	36185.996
4278	136.28	10387.093	35175.621
3554	136.28	9834.42	33025.555
5931	136.26	11429.306	37795.563
9100	136.26	13412.81	33522.703
4320	136.21	10433.33	36346.543
3020	136.19	9693.561	36012.02
10955	136.19	14440.339	33819.848
10301	136.09	14207.89	35800.602
25	136.05	7978.523	33305.797
5761	136.03	11379.89	39306.395
1462	136.03	8529.86	33863.906
1097	136	8299.405	37438.996
10046	135.98	13903.504	38846.535
3298	135.98	9820.333	38213.879
2666	135.9	9339.293	36972.969
2616	135.82	9444.707	37717.625
5638	135.8	11299.265	36836.988
5575	135.8	11281.729	35672.371
8905	135.8	13225.376	36160.613
3007	135.79	9663.23	35791.789
7186	135.77	12065.692	39486.188
961	135.75	8270.613	34907.773
9325	135.73	13477.357	37850.215
3414	135.73	9754.045	35523.777
9089	135.71	13357.011	33282.063
4835	135.71	10847.793	34916.246
4438	135.69	10482.135	39049.18
8113	135.69	12795.443	35848.348
9786	135.69	13985.969	33214.027
7044	135.63	12184.156	36534.555
3780	135.57	10024.026	37929.664
2306	135.56	9164.224	35647.445
10471	135.54	14293.462	33994.355
3936	135.5	10233.21	38197.73
8583	135.5	13130.122	37837.957
3338	135.48	9878.026	37463.188
7075	135.44	12132.686	37189.754
4091	135.42	10282.558	34671.273
10674	135.38	14321.898	39241.766
2470	135.36	9243.611	38929.48
2139	135.33	8908.877	33950.816
7345	135.29	12421.882	37032.797
10143	135.29	14032.807	38967.934
6906	135.27	11857.953	33073.281
1426	135.25	8524.12	34462.262
6453	135.25	11640.088	37997.805
3212	135.19	9681.613	39881.156
479	135.17	7910.007	39113.789
3773	135.1	9938.904	37779.297
10427	135.02	14186.748	33094.57
9621	135.02	13759.23	36171.902
2828	135	9297.864	33644.332
4687	135	10735.846	34547.813
880	135	8393.611	33142.383
9567	134.96	13739.476	37431.641
10247	134.87	14143.17	36542.168
6827	134.87	12045.696	34309.715
2188	134.87	9257.212	33202.426
164	134.85	7672.708	35201.852
10212	134.83	14008.108	37376.063
1435	134.79	8422.672	34602.367
6250	134.79	11833.185	33409.371
7760	134.75	12681.737	37083.66
10491	134.73	14216.902	34601.867
6966	134.71	12090.583	34499.563
1465	134.71	8537.493	33935.41
7143	134.69	12253.74	38335.184
6155	134.66	11526.481	34262.492
10039	134.62	13813.808	38710.254
6640	134.62	11929.459	38009.695
6468	134.46	11792.573	38318.824
473	134.46	7910.748	39012.516
6940	134.44	12108.817	33672.527
5152	134.44	11194.328	38601.117
6495	134.43	11739.638	38618.945
1015	134.39	8234.648	35937.004
7851	134.39	12636.095	38917.063
8834	134.35	13298.104	37249.617
1962	134.35	9007.666	37134.559
10529	134.29	14341.863	35378.293
10558	134.18	14300.066	36248.57
416	134.14	7737.424	38199.168
3456	134.1	9772.128	34455.973
5513	134.08	11416.126	34563.758
3966	134.02	10292.82	37748.191
2272	134	9155.262	34988.609
9331	134	13520.182	38046.973
1506	133.98	8627.88	33307.918
9225	133.98	13521.55	35795.574
7511	133.95	12406.585	33832
9378	133.95	13526.009	38874.879
6645	133.95	11868.198	38067.754
2821	133.89	9357.628	33557.141
7039	133.89	12195.313	36428.949
6355	133.85	11783.396	35659.227
5747	133.83	11353.856	38826.863
9460	133.79	13591.776	39279.516
9936	133.77	13990.755	36625.973
6323	133.77	11788.755	35159.926
2853	133.74	9406.746	33283.16
90	133.74	7814.158	34110.313
78	133.72	7952.143	33935.152
3704	133.72	9925.827	36085.156
5214	133.72	11136.735	37040.895
9660	133.68	13616.966	35288.449
1894	133.66	8959.348	38229.391
2727	133.64	9339.11	35465.133
7800	133.58	12530.888	38019.254
3518	133.58	9904.591	33565.93
1972	133.56	8845.774	37181.684
3850	133.54	9925.335	39515.379
5619	133.51	11216.896	36531.676
6376	133.49	11814.334	36163.621
6754	133.47	12019.831	35622.305
3545	133.45	9869.811	33228.293
8247	133.43	12804.851	33392.465
9204	133.39	13460.904	35428.066
3729	133.39	10060.18	36668.652
2084	133.37	8882.302	34670.094
8087	133.33	12889.46	36515.797
7600	133.31	12521.885	33889.059
1441	133.3	8488.119	34364.77
7125	133.3	12081.416	38042.238
1124	133.22	8226.562	38091.227
5238	133.16	11038.668	36698.961
7416	133.14	12471.302	35845.148
1628	133.07	8786.396	35050.035
5408	132.97	10991.597	33243.137
3664	132.97	9981	35461.262
2003	132.97	8980.849	36316.449
4394	132.95	10531.817	37812.398
10096	132.93	14128.426	39851.309
9562	132.91	13756.088	37623.188
523	132.91	7877.329	39798.602
9107	132.87	13411.708	33694.141
9192	132.84	13553.991	35257.105
4836	132.84	10976.788	34935.973
6123	132.8	11609.779	35087.691
8878	132.74	13320.687	36702.902
9752	132.72	13698.511	33568.223
2437	132.7	9141.789	38133.48
10971	132.7	14427.151	33545.926
5093	132.68	11149.036	39856.371
4972	132.68	10867.086	37814.625
2904	132.61	9629.466	33645.43
10473	132.45	14295.768	34045.531
3037	132.39	9684.202	36465.723
9757	132.36	13589.672	33421.105
7958	132.34	12817.306	38852.762
5326	132.28	11194.628	35243.375
10379	132.26	14124.318	34288.59
8668	132.24	12934.315	39810.258
2543	132.2	9366.853	39175.371
1309	132.18	8522.966	37368.969
6266	132.18	11789.507	33759.07
5873	132.16	11430.345	38327.727
3553	132.16	9859.344	33014.68
7238	132.15	12437.431	39166.809
7530	132.13	12321.442	33519.43
7826	132.11	12600.585	38606.727
6015	132.11	11459.161	36743.199
1665	132.07	8842.233	35958.105
8133	132.01	12829.431	35573.695
7230	131.99	12406.412	39291.586
3275	131.99	9872.495	38778.922
2531	131.94	9437.276	39574.051
9103	131.9	13435.856	33585.461
6690	131.86	11884.963	37227.488
7518	131.86	12339.638	33652.66
1185	131.86	8397.832	39467.07
943	131.84	8351.396	34634.715
7049	131.84	12224.709	36717.809
9535	131.8	13712.364	37912.563
1010	131.74	8305.366	35891.27
1656	131.74	8780.095	35807.535
5881	131.74	11565.671	38409.07
10725	131.69	14506.656	39435.246
3211	131.63	9491.434	39870.371
658	131.59	8130.586	38306.258
6516	131.55	11787.43	38997.66
8892	131.55	13206.501	36248.59
4058	131.53	10258.827	35603.852
269	131.51	7954.962	36885.625
10845	131.46	14531.672	36406.234
8069	131.44	12777.035	36779.754
7751	131.44	12494.95	36921.105
7231	131.4	12445.779	39299.68
7150	131.36	12162.118	38659.285
9112	131.34	13438	33808.711
35	131.32	7958.308	33411.598
7460	131.32	12358.392	35084.383
7669	131.15	12666.39	35460.086
5705	131.13	11403.696	37886.168
7679	131.13	12497.014	35549.734
6788	131.11	12026.68	35252.512
6816	131.11	11949.484	34496.777
245	131.11	7795.979	36460.309
1781	131.11	8633.313	38700.293
3407	131.11	9761.558	35721.52
1965	131.09	8985.613	37150.57
771	131.09	8188.501	35146.984
9157	131.09	13393.064	34588.676
1527	130.98	8790.461	33081.949
7264	130.94	12341.898	38480.031
8622	130.9	12979.593	38740.434
10738	130.82	14629.283	39285.91
3195	130.82	9502.415	39485.891
8217	130.82	12736.753	33675.32
564	130.77	8178.537	39868.879
2673	130.69	9363.063	36618.359
4037	130.69	10240.878	36207.348
1178	130.69	8275.09	39362.688
7957	130.67	12801.807	38834.773
5581	130.67	11304.524	35748.41
4656	130.65	10717.594	35196.934
1183	130.65	8253.771	39410.484
9092	130.63	13481.382	33295.391
8663	130.63	12925.606	39633.566
2305	130.54	9254.413	35639.656
4759	130.52	10987.069	33004.398
10972	130.5	14430.855	33564.059
9569	130.5	13633.297	37453.086
9127	130.5	13386.752	34039.215
3908	130.4	10248.744	38857.41
454	130.4	7842.644	38722.188
64	130.4	7958.324	33743.559
9451	130.38	13649.005	39689.82
1169	130.38	8219.372	39102.492
4493	130.33	10639.489	38974.324
3670	130.33	10118.839	35509.531
86	130.31	7973.265	34050.434
9725	130.21	13758.481	33808.508
5447	130.15	11282.281	33476.281
10066	130.13	13833.96	39335.332
2390	130.12	9200.935	37293.949
3084	130.1	9568.391	37211.895
9302	130.08	13444.1	37379.867
4272	130.06	10354.255	35041.656
968	130.04	8371.831	34988.039
9173	129.98	13463.725	34947.863
3800	129.96	10111.866	38237.309
7507	129.96	12427.653	34053.039
26	129.96	7871.429	33317.023
7154	129.89	12092.519	38750.723
7820	129.89	12505.143	38576.48
7889	129.87	12630.483	39705.66
3265	129.83	9739.053	38830.07
2495	129.81	9264.458	39529.086
6256	129.81	11784.719	33563.02
8416	129.81	13041.344	35394.301
4370	129.75	10452.627	37434.711
158	129.67	7867.795	35123.941
9867	129.66	13782.678	35048.633
5088	129.64	11037.81	39826.902
1873	129.64	9023.939	39057.945
4735	129.6	10680.137	33350.824
3613	129.58	9974.391	34369.453
4498	129.5	10757.18	38806.566
3848	129.48	10014.904	39416.18
3732	129.48	10123.74	36758.613
4585	129.48	10637.69	36979.664
1812	129.48	8638.187	39356.953
10969	129.48	14632.568	33804.355
7362	129.43	12456.65	36873.469
10351	129.41	14116.02	34457.871
4093	129.39	10199.448	34746.598
6710	129.39	11886.21	37008.215
6783	129.37	12047.736	35176.656
4143	129.37	10338.03	33519.59
494	129.35	7661.344	39317.309
6013	129.33	11577.432	37005.445
5034	129.29	10959.961	39063.375
9693	129.29	13659.519	34670.34
5649	129.29	11313.893	37087.215
4838	129.21	10850.154	34974.184
10093	129.18	13848.474	39994.297
10663	129.18	14416.817	39025.523
4901	129.16	10925.324	36561.984
9709	129.16	13614.169	34403.27
10187	129.12	14098.725	38093.824
8076	129.1	12816.912	36597.09
6481	129.08	11682.006	38451.906
7754	129.04	12539.064	36961.492
9130	129.02	13546.748	34119.277
4033	129	10183.579	36081.289
8573	129	13117.914	37667.039
5824	128.98	11451.695	39142.477
9481	128.97	13685.547	39007.645
10506	128.95	14253.343	34834.984
6772	128.89	11985.211	35315.359
5274	128.85	11078.424	35806.094
2887	128.83	9507.361	33326.52
5257	128.83	11015.42	36212.289
10015	128.83	13859.532	38224.16
3370	128.81	9858.651	36434.551
6322	128.79	11804.314	35105.574
9580	128.75	13680.888	37231.91
10149	128.75	14066.045	38799.715
7020	128.7	12175.942	35902.785
3812	128.7	10029.574	38416.406
1697	128.66	8796.62	36475.43
9974	128.66	13782.65	37232.609
7666	128.62	12692.011	35385.168
9777	128.56	13650.011	33152.75
1297	128.53	8452.812	37696.57
5623	128.51	11348.084	36614.602
8387	128.51	13134.342	34982.406
10384	128.49	14074.498	34089.344
1494	128.49	8422.07	33338.461
2600	128.47	9408.041	38110.137
9248	128.45	13354.162	36364.316
2646	128.43	9309.147	37316.793
1509	128.39	8421.216	33010.152
3981	128.3	10154.161	37442.762
10958	128.26	14462.99	33926.148
9415	128.22	13521.333	39631.793
8035	128.22	12900.787	37400.703
9788	128.18	13881.949	33311.102
8409	128.14	13022.925	35284.188
9579	128.14	13608.91	37233.344
9806	128.1	13876.948	33646.52
1458	128.08	8447.115	33828.387
9923	128.08	13911.484	36281.691
3301	128.07	9757.901	38283.074
8948	128.03	13259.021	35102.738
9947	128.01	13830.297	36787.387
3169	127.99	9509.943	38973.836
6531	127.97	11743.794	39213.48
9118	127.95	13528.771	33894.375
3000	127.93	9638.277	35638.82
10417	127.78	14048.218	33270.219
8945	127.76	13273.381	35371.668
1989	127.76	9040.283	36603.68
3251	127.72	9802.021	39367.66
5844	127.72	11432.913	38840.398
9879	127.72	13888.269	35396.879
6733	127.68	12031.738	36084.223
5366	127.66	11018.921	34398.523
8568	127.66	13002.201	37617.617
8869	127.62	13180.856	36547.023
3321	127.61	9744.798	37776.34
4930	127.55	10920.573	37148.121
70	127.47	7743.637	33851.633
141	127.41	7809.059	34955.207
2797	127.41	9356.644	34264.316
3770	127.41	9923.06	37755.984
881	127.32	8235.012	33154.633
3461	127.32	9747.89	34519.07
3415	127.32	9899.713	35263.359
4774	127.3	10958.587	33344.844
9467	127.3	13714.171	39389.379
6729	127.3	11866.669	36247.602
4742	127.28	10603.702	33442.707
10075	127.26	13826.618	39531.613
4630	127.22	10596.644	35876.32
9675	127.16	13642.436	34963.777
1018	127.16	8203.722	35959.535
10085	127.16	13829.077	39826.625
3279	127.15	9851.613	38569.727
865	127.13	8036.592	33292.211
9823	127.11	13862.887	34042.766
6962	127.03	12261.585	34343.461
7523	127.01	12341.239	33736.031
4999	127.01	10856.472	38437.078
3110	127.01	9657.785	37747.461
8167	126.99	12911.298	34821.891
7387	126.97	12367.692	36530.34
4931	126.97	10905.992	37213.961
2877	126.97	9557.225	33240.141
2209	126.92	9121.237	33519.207
1633	126.88	8775.173	35259.043
6784	126.88	11992.692	35205.039
5643	126.88	11268.933	36917.984
10661	126.84	14334.06	38910.613
7161	126.8	12251.801	38896.742
2539	126.8	9436.549	39466.957
1682	126.78	8803.892	36243.16
200	126.76	7791.089	35670.254
7755	126.76	12698.789	36969.227
7218	126.74	12346.041	39723.328
2401	126.74	9243.118	37523.574
8423	126.71	13070.505	35515.133
9883	126.71	13905.085	35528.188
2660	126.67	9481.468	36864.527
2092	126.67	8871.601	34519.531
58	126.63	7768.605	33709.047
1258	126.61	8421.131	38581.176
1874	126.57	8918.425	39091.184
8742	126.57	13233.3	39266.484
5048	126.55	10896.455	39286.02
1786	126.55	8751.454	38835.457
6163	126.53	11445.779	34106.762
1608	126.53	8728.731	34747.375
4624	126.49	10631.691	35741.797
8884	126.48	13144.567	36489.996
7	126.46	7757.658	33093.613
1371	126.46	8550.593	35831.648
621	126.44	8195.087	38670.891
7757	126.42	12664.838	37027.996
243	126.38	7753.828	36445.441
3935	126.38	10289.412	38195.172
795	126.36	8182.877	34487.426
964	126.36	8262.185	34925.539
7542	126.34	12353.791	33189.215
7556	126.32	12375.565	33131.563
8074	126.32	12848.58	36564.152
10850	126.32	14480.061	36472.355
530	126.3	7970.889	39947.594
6809	126.28	11887.438	34694.551
5096	126.26	11126.305	39902.785
1244	126.26	8615.113	38908.98
2969	126.25	9688.247	35072.336
2220	126.25	9253.038	33746.875
5541	126.25	11282.718	35071.168
7665	126.21	12533.475	35352.563
1127	126.19	8313.637	38170.047
3633	126.07	9956.483	34884.391
5627	126.05	11216.595	36653.793
410	126.03	7829.969	38118.301
598	126.03	8006.62	39549.281
9422	126.02	13400.491	39717.27
6352	126	11741.952	35592.852
8546	125.96	12986.144	37323.332
6605	125.94	12014.098	39077.348
6917	125.94	12101.847	33096.766
5852	125.92	11598.131	38952.563
7996	125.92	12738.142	38197.941
9490	125.92	13579.264	38831.883
9746	125.86	13597.899	33807.723
739	125.84	8154.23	36213.086
2061	125.82	8994.297	35138.699
10390	125.73	14194.261	33911.227
9110	125.71	13473.177	33777.938
8317	125.67	12986.353	33814.145
6532	125.65	11644.328	39217.063
6892	125.61	11920.656	33459.359
9069	125.61	13209.784	33044.039
8651	125.57	13078.515	39233.906
3396	125.52	9838.831	35799.945
8953	125.48	13165.99	35158.031
6828	125.46	11940.357	34339.598
10728	125.46	14516.823	39473.59
2516	125.44	9089.034	39985.273
4306	125.42	10537.097	36003.043
9177	125.4	13356.832	35042.699
4719	125.38	10621.233	33708.68
4204	125.35	10402.564	33448.637
7033	125.35	12237.278	36230.574
5605	125.33	11220.95	36153.852
10550	125.27	14330.282	36085.398
9531	125.25	13659.866	37856.09
5910	125.21	11563.38	37851.465
9978	125.13	13891.8	37446.074
8257	125.12	12893.937	33175.793
1802	125.1	8785.166	39127.27
6774	125.06	11968.993	35335.5
5528	125.06	11413.348	34853.84
10480	125.04	14209.039	34241.137
276	125.04	7778.903	36972.043
5534	125.04	11334.649	34926.449
10992	125.02	14536.001	33020.121
6416	125	11633.214	37124.715
9515	125	13660.123	38176.258
1961	125	8883.572	37105.777
8777	124.94	13150.68	38613.227
9897	124.94	13828.794	35768.621
9842	124.92	13883.026	34469.043
9082	124.9	13392.261	33116.34
9216	124.87	13544.966	35614.801
1706	124.79	8693.642	36595.453
5373	124.77	11093.265	34287.07
3328	124.77	9711.647	37595.773
10589	124.75	14405.122	37145.086
8180	124.75	12758.697	34491.336
8877	124.75	13310.672	36650.398
7900	124.69	12858.326	39843.059
7027	124.66	12081.161	36078.457
730	124.62	8142.5	36432.289
7372	124.62	12338.907	36758.578
9341	124.6	13543.933	38237.941
8926	124.56	13150.42	35593.746
5887	124.54	11588.357	38169.184
446	124.52	7937.872	38585.934
5507	124.52	11242.551	34407.645
619	124.48	8193.479	38651.352
10639	124.48	14405.946	38324.691
10669	124.46	14380.283	39114.438
4502	124.44	10771.821	39023.598
5086	124.43	11140.069	39804.996
3276	124.37	9778.698	38490.656
8665	124.37	12988.772	39677.98
7990	124.33	12713.586	38382.102
8152	124.33	12877.462	35208.68
3392	124.31	9883.89	36017.441
4390	124.31	10363.849	37709.906
1700	124.27	8813.848	36503.016
10401	124.18	13999.681	33712.414
2480	124.14	9085.345	39076.559
7180	124.1	12162.952	39337.773
3056	124.06	9531.004	36670.344
8330	124.04	13080.471	33963.035
4473	124.04	10757.69	39868.668
3600	124.04	10083.928	33950.945
7972	124.02	12896.562	38784.094
7032	124.02	12137.328	36207.41
6515	124.02	11765.397	38998.563
396	123.98	7803.172	37935.637
8723	123.91	13264.619	39127.141
1103	123.85	8247.808	37584.504
2839	123.85	9319.075	33403.074
5840	123.81	11517.321	39026.504
1061	123.81	8375.58	36771.684
5362	123.81	11107.553	34327.633
9586	123.81	13656.846	37054.156
10783	123.79	14519.252	38153.461
1791	123.72	8683.817	38862.648
8717	123.66	13134.779	39321.188
5795	123.64	11512.123	39792.164
9491	123.62	13689.832	38846
2190	123.6	9094.882	33225.242
5437	123.58	11220.283	33230.117
5628	123.56	11369.553	36665.344
1132	123.56	8199.85	38291.297
5143	123.56	11202.382	38751.602
7677	123.51	12511.516	35537.297
3136	123.49	9498.311	38363.391
3411	123.49	9718.429	35447.68
1437	123.45	8622.698	34611.227
9848	123.45	13851.137	34641.773
4678	123.41	10669.179	34704.828
5556	123.39	11269.821	35295.391
2998	123.37	9500.285	35621.645
10199	123.35	14178.697	37716.711
1265	123.35	8516.596	38393.859
1906	123.35	8956.975	38098.156
1800	123.33	8730.218	39093.629
7199	123.31	12192.134	39811.598
1816	123.3	8692.346	39434.91
9775	123.28	13562.074	33108.535
1241	123.22	8533.061	38815.699
1837	123.2	8816.905	39912.145
2299	123.18	9215.153	35546.023
6241	123.16	11703.343	33240.586
6689	123.16	11865.855	37222.293
2932	123.1	9615.686	34127.887
7385	123.1	12474.72	36476.895
7338	123.1	12344.846	37227.445
2016	123.08	8982.433	35940.113
10271	123.08	14156.242	36280.656
6226	123.07	11511.482	33104.859
3832	123.05	10129.15	38941.293
10764	123.05	14526.984	38743.188
5699	123.03	11356.654	37776.316
2906	122.99	9675.354	33754.961
3625	122.97	10093.012	34679.527
9799	122.95	13958.312	33459.039
2961	122.95	9550.867	34659.789
2811	122.95	9483.318	33839.035
7375	122.95	12284.929	36542.984
5002	122.95	10946.835	38451.98
10876	122.93	14540.693	36031.848
6682	122.87	11857.329	37450.395
3205	122.85	9526.246	39745.172
107	122.82	7740.924	34429.672
9564	122.8	13737.243	37398.402
8927	122.8	13168.021	35607.086
8001	122.78	12866.501	38273.699
4546	122.74	10598.164	38132.078
10714	122.66	14503.201	39970.328
9386	122.66	13473.177	39097.887
4950	122.64	10928.866	37553.574
1750	122.64	8633.349	37866.652
9885	122.61	13863.219	35582.645
7408	122.53	12468.515	35984.879
9385	122.51	13562.368	39084.156
10651	122.49	14254.756	38720.652
10002	122.47	13838.306	37955.828
4375	122.47	10530.437	37472.328
9389	122.45	13412.585	39138.844
2978	122.39	9617.484	35261.453
3636	122.34	10001.592	34940.09
10147	122.34	14118.481	39034.508
822	122.32	8050.071	34146.5
10242	122.3	14095.552	36999.953
10693	122.28	14253.695	39599.887
4878	122.24	10976.851	36033.73
3730	122.24	9989.059	36695.824
9070	122.24	13138.47	33050.652
3712	122.2	9993.597	36265.496
5053	122.11	10847.76	39420.32
986	122.11	8314.44	35295.371
6800	122.09	11964.293	34844.379
5499	122.05	11358.869	34123.984
6479	122.03	11634.092	38442.039
5387	122.03	11072.487	33695.113
6727	122.01	11854.806	36426.004
6825	122.01	11874.222	34603.563
8367	121.97	12978.226	34499.109
2249	121.95	9203.102	34438.531
2186	121.88	9260.726	33178.246
3968	121.88	10312.567	37785.074
10637	121.86	14247.16	38270.398
3488	121.8	9710.259	34101.434
8638	121.8	13100.313	39003.773
3173	121.8	9564.734	39039.242
5994	121.78	11470.013	37485.926
9687	121.72	13627.131	34889.48
4769	121.72	10821.033	33280.863
9374	121.69	13365.841	38734.059
8142	121.67	12879.323	35094.805
7735	121.67	12559.252	36537.672
1092	121.61	8223.328	37366.977
10406	121.59	14046.962	33511.996
7496	121.59	12389.648	34250.629
9411	121.57	13354.406	39588.313
9243	121.55	13547.029	36263.516
8970	121.53	13250.137	34796.824
2213	121.53	9198.398	33631.781
622	121.51	8089.454	38671.516
2486	121.46	9086.908	39287.949
7174	121.42	12247.205	39217.207
3305	121.36	9900.298	38060.09
213	121.34	7979.431	35895.527
5679	121.32	11245.967	37445.797
3733	121.28	10010.955	36774.93
6138	121.26	11514.013	34745.141
5509	121.26	11343.243	34431.77
6062	121.25	11565.508	36128.195
7977	121.21	12879.249	38545.16
3781	121.19	10092.106	37944.398
4917	121.17	10977.419	36868.211
10973	121.17	14473.821	33639.813
4290	121.17	10442.37	35605.039
6506	121.17	11678.294	38837.129
1118	121.15	8320.982	37923.621
6604	121.11	11897.111	39053.363
926	121.05	8363.474	34192.254
10577	121.03	14345.098	36790.965
[truncated: 4,680 more rows]
