# Supplementary material for: Insights on the Control of Yeast Single-Cell Growth Variability by Members of the Trehalose Phosphate Synthase (TPS) Complex
Source: Front Cell Dev Biol. 2021 Jan 28;9:607628. doi: 10.3389/fcell.2021.607628 (PMC7876269; doi:10.3389/fcell.2021.607628)
Supplement: Supplementary file 2 [file Data_Sheet_1.ZIP › final_code/input_datasets/BY4741_2_t2.csv]

Id	Area (µm²)	Centre X Position (µm)	Centre Y Position (µm)
6307	222.47	9909.944	37468.785
1007	222.32	8100.185	38893.055
15416	221.9	13344.869	36876.008
16325	188.65	13657.066	33758.293
14592	183.33	13110.425	40391.898
5760	182.58	9726.003	36813.41
9048	182.44	11060.233	38503.492
8749	181.47	10796.549	38873.051
9732	177.66	11234.317	37944.406
12484	174.11	12384.733	39255.164
3667	173.63	8949.219	33611.297
12707	169.25	12299.035	36463.766
3336	162.55	9026.958	37736.398
12760	159.54	12447.083	36013.434
12213	156.63	12122.185	38868.465
11028	153.62	11714.669	39435.316
12877	153.54	12318.361	34447.984
10017	149.18	11445.958	39516.949
6459	148.97	10109.118	39107.758
15908	148.35	13684.555	39396.27
13623	148.12	12828.837	38897.336
7686	146.67	10383.573	39493.953
15502	145.33	13529.412	37467.293
3846	144.68	9246.617	36270.742
14888	144.04	13184.799	37427.93
13957	142.95	12846.44	35370.961
10119	142.74	11497.344	38227.652
17129	140.81	14074.438	38347.293
16179	140.42	13756.48	36447.289
13804	140.27	12872.274	37200.465
12768	139.33	12405.75	36046.93
9897	138.13	11363.25	39896.895
3339	137.59	8997.721	37791.355
13280	136.88	12579.983	38345.578
10322	135.52	11477.738	36073.375
2491	134.97	8612.623	33797.09
7395	134.89	10515.627	36304.59
16195	134.41	13770.345	36336.27
14639	134.12	13252.434	40127.801
2018	133.7	8487.105	39494.566
18226	133.07	14562.102	38083.488
6806	132.82	10324.06	38319.547
6260	132.57	9929.955	36970.559
3558	132.55	8947.658	34669.547
17281	132.05	14033.132	36511.734
16527	131.92	13921.225	36889.527
9338	131.73	11050.345	34044.395
5520	131.44	9703.905	39146.934
12180	131.38	12195.3	38442.246
9652	131.23	11287.387	36942.203
1037	130.87	8053.838	38604.012
6516	130.02	9919.964	39713.004
9307	129.78	11050.368	34969.063
728	129.58	7652.495	39452.695
3353	128.59	9024.738	37557.605
3320	127.76	8954.944	37986.875
9396	127.3	11365.135	33595.684
1448	127.17	8274.657	34330.352
6523	126.65	10030.932	39775.852
10631	126.31	11673.643	34793.172
9326	126	11132.27	34627.387
10151	125.91	11609.761	37967.781
17731	125.33	14387.975	37509.684
2076	125.26	8589.565	38984.195
13538	124.87	12885.231	40112.762
8593	124.78	10836.705	36730.402
17114	124.37	14197.572	38226.02
11466	124.34	12029.17	36172.219
11523	124.2	11931.185	35668.652
5473	123.88	9790.548	39550.859
15400	123.57	13422.322	36765.699
3323	123.21	9039.422	38007.109
7555	123.17	10435.061	38030.066
12250	123.11	12269.208	39263.559
17871	122.86	14210.313	39085.863
7713	122.8	10542.029	39799.32
10922	122.69	11649.789	38066.336
17027	122.06	14159.033	39188.863
8707	121.66	10856.743	38313.754
13524	121.48	12899.991	39993.844
6505	121.04	10127.327	39599.246
9227	120.64	11019.372	35980.395
4320	120.08	9302.088	39921.805
6643	119.82	10280.277	39809.953
11487	119.72	12043.639	36049.074
6905	119.68	10228.642	37348.441
8817	119.64	10826.971	39530.516
16155	119.59	13627.552	36760.926
18060	119.51	14463.734	39678.328
10946	119.43	11775.936	38431.105
10684	119.13	11642.124	35442.402
3555	119.07	8862.103	34934.109
17183	118.8	13999.861	37586.652
6001	118.78	10112.525	33586.633
9913	118.4	11390.976	40103.449
14382	117.81	12930.909	37910.34
5592	117.56	9727.372	38221.852
6843	116.92	10184.226	37953.84
14833	116.87	13252.974	38066.137
5286	116.83	9576.37	39321.703
17972	116.77	14403.682	40302.395
5633	116.54	9757.492	37880.379
12462	116.02	12292.851	39616.305
13422	115.83	12686.484	39869.563
16606	115.72	13967.92	37503.094
11212	115.18	11948.939	39060
17195	114.99	14163.019	37420.414
11481	114.24	11940.517	35990.117
17200	113.94	14012.242	37500.574
7506	113.75	10400.97	37476.324
11393	113.65	11881.866	36912.059
9731	113.23	11265.438	37918.496
5208	113.15	9630.029	38522.711
7078	112.98	10190.706	35457.164
676	112.69	7962.803	39058.152
4741	112.65	9291.74	34345.527
4620	112.58	9410.481	36505.449
15894	112.44	13591.969	39792.824
14476	112.33	13051.677	38958.633
16510	111.62	13886.035	36715.691
13029	110.99	12629.846	35429.168
5931	110.74	9879.435	34796.504
455	110.72	7974.291	37581.129
7546	110.57	10552.796	37887.492
10769	110.53	11744.189	36406.02
3517	110.39	9000.733	35604.746
16049	110.3	13755.12	37870.672
9294	109.95	11046.734	35002.402
14733	109.93	13299.578	39208.641
5555	109.72	9853.643	38517.926
16107	109.72	13639.411	37391.043
939	109.36	8132.251	39727.34
15616	109.21	13395.98	38653.113
10929	109.15	11746.303	38149.328
12662	109.13	12450.117	36908.648
12850	109.01	12306.747	35042.477
13131	109.01	12602.231	36542.422
14817	108.82	13184.303	38227.508
9809	108.8	11225.251	38849.668
14693	108.69	13230.525	39742.719
13263	108.63	12528.112	38125.688
14212	108.57	12963.663	36289.578
11719	107.87	12039.971	33558.027
10170	107.6	11618.815	37848.93
14434	107.6	13024.748	38477.234
15962	107.44	13749.939	38894.074
15918	107.2	13763.791	39185.574
14425	107.18	12995.705	38397.137
18412	107.06	14598.22	36147.262
3463	106.77	8929.783	36401.488
8872	106.72	10975.708	40396.109
15661	106.56	13449.236	39015.762
7991	106.51	10753.322	38224.547
6410	106.16	9928.369	38473.895
13930	106.1	12891.717	35699.457
3987	106.07	9120.745	37577.008
12281	106.07	12139.763	39555.672
17706	105.87	14392.772	37245.785
7056	105.78	10248.131	35548.367
11419	105.57	12047.835	36883.121
15945	105.53	13679.501	39076.594
11152	105.51	11879.245	39892.734
519	105.49	7869.255	37947.551
10273	105.39	11591.344	36441.496
16534	105.3	13940.957	36968.957
1450	105.26	8358.576	34362.344
8699	105.05	10781.094	38225.945
18306	104.95	14637.483	37247.605
16217	104.82	13716.185	35962.973
5493	104.59	9755.543	39186.965
2818	104.49	8660.046	37523.813
16139	104.42	13722.022	37186.031
15739	104.4	13420.607	39857.961
2378	104.32	8607.205	35140.809
1145	104.32	8196.674	37261.473
14119	104.17	12979.02	35254.797
17579	104.09	14269.15	36102.961
5607	103.92	9709.12	38349.832
15530	103.92	13487.587	37751.504
10104	103.84	11458.471	38363.836
14799	103.79	13328.361	38400.859
16930	103.48	14135.227	40206
10366	103.4	11469.742	35306.555
7143	103.31	10323.851	34504.625
12091	103.25	12139.493	37495.223
5926	103.19	9769.914	34741.691
11245	103.15	11903.819	38742.855
6911	102.85	10180.598	37092.48
2602	102.83	8781.614	34665.84
14548	102.69	12992.274	39857.746
2814	102.68	8753.48	37452.195
5696	102.62	9754.017	37262.094
17189	102.5	14159.065	37679.473
2126	102.43	8514.895	38058.691
7215	102.43	10488.98	33617.523
5512	102.39	9892.101	39038.125
3568	102.39	8882.733	34726.301
4036	102.33	9238.203	38109.129
17280	102.25	14090.693	36495.859
16805	102.25	13824.934	39600.391
14630	102.22	13348.762	40479.16
16039	102.06	13771.567	38076.094
15630	102.06	13368.98	38764.184
3415	101.77	8864.349	36804.145
7699	101.51	10387.969	39610.078
8674	101.3	10874.07	37950.91
7500	101.01	10560.437	37427.535
14324	101.01	12972.781	37382.84
16157	100.99	13750.204	36769.352
4696	100.99	9464.059	35352.09
1766	100.93	8372.386	38512.277
18365	100.84	14507.302	36857.785
121	100.76	7687.062	34580.207
18358	100.63	14601.309	36813.965
1550	100.61	8368.6	35882.258
7394	100.59	10557.87	36302.82
16986	100.49	14016.509	39646.434
17932	100.49	14339.083	39851.148
6443	100.47	10067.593	38861.996
9241	100.34	11202.848	35855.777
85	100.34	7694.019	34310.98
10241	100.22	11627.285	36967.852
13556	100.19	12759.344	39956.227
16984	100.03	14104.085	39945.938
5509	100.03	9877.481	39025.816
3957	99.86	9179.105	37328.91
9624	99.78	11232.416	36670.711
5935	99.73	9906.119	34589.699
17993	99.53	14248.068	40525.008
14753	99.46	13144.189	39104.715
12615	99.4	12400.113	37839.977
12558	99.38	12437.067	38197.863
16900	99.32	14164.897	40303.855
2268	99.32	8630.536	36701.398
2950	99.21	8759.029	39002.734
5121	99.13	9698.2	37626.527
3006	99.04	8753.382	39747.199
2772	99	8720.572	36997.711
5368	98.92	9496.841	40301.117
5741	98.88	9865.487	36982.281
14684	98.77	13321.731	39935.484
16213	98.77	13729.091	36203.91
6627	98.73	10318.753	39988.355
14690	98.71	13155.841	39706.48
17099	98.69	14186.725	38399.348
16324	98.65	13721.035	33728.336
9339	98.63	11120.493	34055.887
6860	98.63	10194.626	37795.543
16954	98.63	14010.646	40046.012
5013	98.4	9654.018	36423.672
18258	98.37	14552.364	37752.938
7497	98.35	10383.555	37370.984
3931	98.29	9083.557	37020.512
742	98.25	7891.349	39569.457
3852	98.08	9097.633	36330.617
5016	98	9560.02	36458.781
7330	97.93	10518.502	35218.594
11758	97.93	12218.404	33932.301
13100	97.89	12693.979	36213.23
5858	97.83	9906.603	35468.414
16994	97.81	14004.476	39703.719
9893	97.75	11294.21	39798.578
16572	97.75	13984.307	37280.191
6736	97.73	10346.126	38921.039
524	97.68	7945.75	37961.637
2957	97.52	8663.049	39057.953
2010	97.31	8433.398	39710.285
9364	97.18	11178.999	33935.422
18340	97.18	14433.964	36920.281
5707	97.16	9883.682	37320.344
8640	97.1	10926.273	37600.512
9317	97.08	11151.162	34512.168
5370	96.91	9518.277	40313.051
990	96.58	8092.022	39308.785
6350	96.58	10111.14	37842.402
6977	96.47	10243.839	36484.848
5632	96.47	9913.576	37876.066
7808	96.45	10775.183	40478.262
4031	96.45	9259.627	38056.445
4034	96.39	9086.963	38066.313
11073	96.39	11818.647	40107.211
4762	96.28	9419.545	34301.547
12997	96.18	12619.43	34602.574
7421	96.11	10487.797	36597.461
14533	96.07	12966.479	39726.984
11055	96.07	11834.142	39823.313
15387	96.01	13487.504	36669.457
13505	95.84	12891.886	40167.949
1667	95.74	8269.334	37314.895
590	95.72	7712.856	38423.34
12077	95.63	12258.698	37397.301
10477	95.57	11504.258	33948.344
2916	95.44	8809.567	38566.125
17139	95.34	14206.294	37887.121
12492	95.22	12356.522	39047.695
12478	95.13	12483.715	39178.637
9027	95.07	11155.614	38786.566
10386	94.98	11478.205	35179.055
8334	94.96	10756.626	33859.645
16791	94.88	13969.738	39445.34
10334	94.86	11510.83	35886.223
7929	94.55	10719.685	39082.594
6393	94.54	10053.183	38277.141
4584	94.46	9396.461	36911.574
12770	94.42	12487.412	36049.414
11952	94.32	12204.583	36050.953
11817	94.31	12181.694	34750.16
11849	94.31	12271.298	35094.887
741	94.25	7849.917	39555.133
17642	94.25	14353.949	36743.738
17071	94.21	14014.331	38782.063
9403	94.19	11414.526	33677.836
12692	94.13	12482.101	36607.816
5056	94	9509.943	36955.406
17081	93.92	14129.228	38528.684
12174	93.88	12232.773	38377.816
10682	93.87	11764.289	35432.242
3362	93.71	8914.734	37678.563
13038	93.69	12650.986	35558.426
2176	93.69	8535.145	37616.547
5526	93.64	9903.289	38881.465
4719	93.62	9314.525	34937.316
12480	93.62	12288.611	39213.93
4103	93.46	9241.533	38802.664
18059	93.41	14629.989	39654.379
16025	93.41	13638.118	38269.172
7141	93.39	10130.836	34499.34
4381	93.29	9319.521	39236.93
3551	93.29	9018.858	34897.969
17829	93.23	14305.74	38647.055
5733	93.16	9904.388	36916.164
396	93.12	7883.581	37077.59
5964	93.12	9804.753	34036.824
6148	93.08	10131.572	35684.516
14340	93.06	13084.431	37519.238
18200	93.04	14473.009	38461.141
574	93.02	7961.413	38295.332
3108	93.02	9044.814	39981.145
6085	92.89	10005.493	34932.254
5107	92.89	9669.816	37434.793
14615	92.89	13288.616	40346.41
5680	92.83	9888.239	37409.012
10933	92.79	11788.714	38229.367
14579	92.74	12944.335	40239.898
13529	92.7	12830.012	40019.84
3160	92.52	8891.532	39342.887
17904	92.49	14215.476	39459.973
14898	92.47	13138.158	37493.52
13348	92.45	12663.962	39060.996
10985	92.43	11750.346	38967.629
18191	92.39	14485.967	38413.152
14546	92.35	12961.485	39839.609
4263	92.35	9472.033	40280.125
11700	92.33	11980.834	33996.496
9576	92.26	11273.631	35925.133
10047	92.22	11437.444	39255.406
13614	92.2	12729.766	39029.574
495	92.2	7787.825	37826.363
1796	92.16	8409.932	38832.855
13106	92.16	12679.944	36247.465
13167	92.14	12694.518	36967.277
7649	92.06	10419.444	38929.664
6202	92.03	9978.982	36386.031
16199	92.01	13763.333	36372.738
18199	91.99	14586.005	38453.297
7703	91.87	10377.59	39678.773
6475	91.76	9949.456	39287.723
17682	91.74	14357.214	37082.875
14876	91.72	13323.021	37637.523
5772	91.61	9773.854	36624.371
9363	91.47	11002.694	33929.613
7400	91.45	10382.334	36415.137
16770	91.45	13983.347	39257.344
11841	91.43	12145.871	34996.773
9823	91.41	11366.931	39007.465
17296	91.34	14167.746	36382.023
11042	91.32	11712.081	39602.969
16033	91.05	13662.172	38036.465
9072	90.97	11099.374	38052.703
1849	90.97	8265.505	39511.516
830	90.92	7794.882	40245.27
2412	90.9	8469.493	34900.375
2036	90.84	8517.51	39400.086
7343	90.8	10539.312	35328.586
13773	90.8	12866.207	37494.605
12275	90.78	12182.124	39491.238
2118	90.72	8571.052	38247.668
4699	90.67	9340.238	35166.316
8481	90.65	10928.063	34908.977
9792	90.61	11412.864	38658.863
11813	90.48	12238.25	34695.348
6808	90.36	10197.71	38330.328
5676	90.28	9788.945	37693.836
12472	90.21	12456.466	39416.371
1962	90.19	8456.84	40133.336
13196	90.15	12667.045	37331.152
2311	90.11	8508.203	35976.289
6470	90.11	10087.923	39224.832
10590	90.03	11804.068	34467.316
1833	89.98	8395.17	39206.688
15438	89.92	13528.083	37103.738
11598	89.88	12011.851	35122.727
16897	89.69	13973.358	40526.195
8013	89.61	10759.98	38129.063
7155	89.52	10291.528	34403.578
3384	89.46	8908.847	37341.59
1149	89.44	8130.739	37291.414
13965	89.36	12739.477	35456.23
12766	89.23	12331.403	36041.598
14170	89.23	12978.019	35892.406
16580	89.15	13926.923	37310.277
14795	89.15	13258.08	38374.227
8998	89.15	11177.812	39136.141
7886	89.04	10745.946	39360.719
12623	88.98	12363.143	37671.305
11831	88.85	12253.495	34947.512
7520	88.83	10479.149	37610.762
16899	88.81	14097.146	40303.383
13596	88.71	12776.751	39472.059
14793	88.71	13283.668	38650.215
11725	88.69	12119.375	33531.965
2781	88.69	8756.781	37092.242
4380	88.69	9276.874	39231.367
18223	88.52	14476.991	38057.426
7004	88.52	10324.475	36170.652
10858	88.48	11757.374	37401.156
4508	88.46	9285.036	37733.914
8420	88.43	10957.616	34166.281
8298	88.29	10588.474	34638.102
9097	88.27	11111.645	37993.43
15919	88.22	13680.216	39204.992
6975	88.04	10303.632	36463.984
1674	87.97	8284.248	37401.895
3038	87.95	8749.761	40112.125
7529	87.7	10420.615	37720.395
16523	87.62	13982.628	36856.219
2351	87.58	8527.013	35465.734
8470	87.43	10813.327	34648.555
10387	87.39	11621.055	35180.465
2283	87.39	8432.313	36285.27
6526	87.32	9980.12	39794.422
17554	87.32	14423.591	35729.492
11546	87.28	11851.227	35462.305
13917	87.28	12839.771	35808.824
18207	87.2	14599.665	38218.258
17664	87.2	14258.683	36871.754
17519	87.2	14401.581	35162.223
15669	87.18	13564.51	39110.555
13889	87.16	12844.599	36160.91
18189	87.16	14433.349	38650.207
11617	87.01	12060.645	34677.453
17926	86.91	14262.835	39798.965
1089	86.89	8162.047	38164.352
3719	86.86	9091.705	34014.484
5945	86.82	9705.253	34394.199
14556	86.8	13098.674	39953.656
352	86.7	7687.444	36743.457
9266	86.68	11133.303	35599.949
5430	86.63	9834.24	40239.691
14435	86.59	13058.132	38481.223
249	86.59	7671.234	35913.133
16886	86.4	13942.307	40406.719
9822	86.34	11400.32	38994.219
4724	86.32	9378.317	34719.191
6512	86.32	10005.2	39686.648
2960	86.3	8708.062	39074.48
14360	86.28	13026.197	37724.234
3265	86.28	8884.579	38435.574
7213	86.28	10383.979	33577.727
12199	86.26	12149.606	38650.867
4296	86.24	9332.507	40218.145
15542	86.22	13416.764	37871.305
13625	86.17	12766.105	38905.234
12231	86.17	12070.958	39044.574
16997	86.15	14085.104	39724.012
9684	86.13	11405.886	37484.02
14230	86.07	13039.95	36523.16
14559	85.99	12925.145	39968.18
17369	85.96	14080.989	35207.516
15650	85.96	13540.051	38921.195
15492	85.78	13546.08	37415.883
2424	85.76	8571.352	34697.547
491	85.65	7924.469	37782.586
2215	85.65	8476.445	37126.762
732	85.63	7973.411	39477.914
6579	85.48	9921.671	40485.203
6183	85.44	10117.323	36128.18
176	85.44	7739.74	35083.836
9926	85.34	11335.384	40270.199
17713	85.28	14243.447	37342.195
6303	85.19	10045.295	37421.285
17726	85.17	14404.511	37459.809
15245	85.09	13489.436	34344.195
7722	85.09	10437.986	39880.688
18097	85.06	14472.839	39369.898
18479	85.04	14537.843	35333.863
16931	85.02	14192.961	40213.074
6204	85	10101.465	36402.188
1529	84.94	8415.087	35532.473
10687	84.94	11787.415	35481.5
3600	84.94	9038.938	34370.707
11480	84.92	12061.652	35986.223
5364	84.92	9627.298	40262.406
10855	84.84	11749.385	37352.598
11953	84.81	12173.308	36060.602
2399	84.73	8616.353	35086.93
14949	84.67	13159.81	36980.449
17496	84.65	14424.668	34694.551
15877	84.65	13737.93	39872.293
11117	84.63	11889.493	40510.789
5806	84.58	9704.486	36102.348
8335	84.56	10606.001	33867.223
18373	84.54	14568.626	36639.105
14752	84.44	13170.973	39090.828
2057	84.44	8522.83	39022.938
17028	84.42	14200.819	39231.676
9938	84.27	11386.993	40482.031
4685	84.27	9473.547	35598.539
2448	84.15	8620.244	34411.398
10400	84.14	11420.103	35042.613
5562	84.14	9880.554	38609.176
11092	84.14	11801.961	40360.832
14754	84.04	13158.292	39111.219
17591	84	14321.025	36233.133
18160	83.98	14570.724	38710.367
8204	83.94	10764.418	35923.547
10178	83.94	11566.048	37649.273
8769	83.93	10822.905	39101.875
13146	83.93	12615.213	36641.352
18435	83.89	14593.215	36070.398
14577	83.85	13103.832	40213.617
215	83.85	7817.512	35547.027
11965	83.83	12265.192	36133.496
236	83.75	7708.527	35803.844
4041	83.71	9256.22	38149.578
6752	83.58	10155.862	38782.34
10171	83.56	11607.236	37856.375
10311	83.54	11569.522	36245.277
1131	83.43	8169.602	37390.957
14897	83.41	13274.283	37493.645
8387	83.39	10902.525	33835.684
17520	83.37	14422.277	35174.02
2167	83.37	8584.741	37854.988
8095	83.29	10712.912	37306.125
16344	83.27	13981.231	33923.512
13362	83.27	12637.083	39177.699
16684	83.22	13990.146	38171.703
2061	83.22	8593.307	39078.547
15549	83.16	13532.815	37986.809
14345	83.16	12997.839	37571.793
7292	83.12	10376.176	34669.777
1423	83.12	8284.574	34006.895
18415	83.12	14590.532	36176.313
684	83.04	7919.917	39143.59
2588	82.95	8657.972	34368.195
16000	82.87	13610.971	38600.145
16113	82.85	13628.054	37463.844
4589	82.76	9441.566	36962.68
4304	82.64	9486.674	39973.191
15138	82.62	13212.208	35033.691
6580	82.53	9985.366	40514.109
912	82.51	8173.724	40083.523
16152	82.51	13658.015	36746.844
15854	82.47	13717.907	39969.73
4284	82.45	9456.082	40139.152
7701	82.45	10452.977	39632.051
8895	82.45	11055.06	40498.313
14610	82.43	13222.892	40301.406
8967	82.37	11066.671	39157.137
12530	82.32	12419.236	38564.152
16016	82.32	13590.077	38195.949
11582	82.3	12058.874	35215.27
18403	82.12	14516.228	36389.648
12986	82.05	12700.532	34313.316
17986	81.99	14380.74	40451.289
13361	81.99	12511.71	39173.629
1937	81.95	8470.26	40318.699
8187	81.93	10744.176	35957.637
3266	81.91	8933.144	38440.289
14846	81.91	13169.04	37895.863
10042	81.89	11512.838	39230.605
10014	81.84	11542.315	39767.676
9401	81.8	11270.291	33637.102
9292	81.76	11139.522	34979.719
5432	81.74	9913.028	40252.859
1098	81.67	8008.487	37948.68
5465	81.63	9898.43	39792.395
11704	81.63	11911.688	33746.805
1011	81.59	8163.097	38955.859
5124	81.57	9557.678	37652.934
9477	81.57	11305.056	34886.57
7601	81.53	10364.792	38421.43
10136	81.53	11426.243	38084.992
5558	81.47	9892.133	38561.168
513	81.42	7767.497	37892.859
3441	81.4	8935.33	36696.953
7314	81.36	10426.506	34862.137
3217	81.36	8970.587	38899.328
10132	81.28	11433.27	38331.461
9125	81.26	11145.509	37606.859
3436	81.21	9057.191	36662.438
5500	81.17	9744.562	39233.578
248	81.15	7890.706	35911.094
16327	81.13	13581.379	33827.504
8352	81.09	10641.825	33765.871
16659	80.98	13906.645	37938.023
1490	80.94	8209.914	35033.172
12860	80.92	12493.807	34864.836
15531	80.9	13546.329	37769.383
8511	80.9	10819.234	35469.91
6398	80.86	10098.08	38331.09
5735	80.82	9731.973	36944.289
4621	80.75	9480.665	36515.727
15612	80.75	13541.379	38625.191
2603	80.73	8807.061	34686.293
9311	80.71	11147.999	34710.117
16911	80.69	14011.629	40428.754
10502	80.67	11434.373	33529.906
7289	80.67	10506.768	34618.367
5768	80.65	9761.589	36588.375
8892	80.59	11117.324	40420.051
11267	80.54	11929.631	38661.941
16466	80.5	13812.178	36264.453
7029	80.44	10333.746	36095.309
3453	80.44	8881.388	36266.762
12742	80.44	12428.277	36148.32
14822	80.42	13338.118	38281.727
12152	80.38	12266.63	38159.371
18341	80.36	14545.429	36925.992
4434	80.36	9479.746	38739.535
11339	80.29	12042.256	37578.188
12671	80.23	12362.786	36986.016
17489	80.23	14297.994	34468.969
14115	80.19	12994.058	35233.422
4861	80.15	9689.457	34106.863
16688	80.08	13897.102	38224.648
17115	80	14158.307	38234.117
15705	80	13440.111	39481.234
9842	79.98	11364.275	39197.273
888	79.92	8046.196	40481.762
16501	79.92	13893.341	36644.039
11348	79.92	12033.015	37686.191
11309	79.9	11881.521	37872.258
11435	79.88	11910.164	36705.398
17292	79.83	14186.63	36330.367
1111	79.73	8103.644	37810.449
11513	79.73	11881.713	35901.84
8733	79.71	10954.722	38613.207
35	79.64	7794.299	33873.875
4665	79.64	9363.384	35888.395
2778	79.62	8680.679	37075.125
1624	79.58	8346.612	36829.98
1557	79.52	8286.054	35975.617
16182	79.5	13573.302	36468.727
16153	79.46	13704.015	36753.777
15803	79.44	13559.338	40445.43
5722	79.37	9765.262	37120.359
5800	79.31	9790.922	36372.074
16715	79.25	13991.22	38655.008
16703	79.25	13898.971	38503.652
4506	79.25	9347.744	37711.707
17003	79.23	14056.845	39780.441
9260	79.21	11076.699	35548.461
11606	79.21	12060.693	34947.625
16948	79.14	14209.835	40017.941
4743	79.08	9455.032	34373.227
13528	79.04	12896.135	40013.316
5966	78.98	9914.994	34094.68
17299	78.93	14190.866	36403.922
5697	78.91	9821.279	37263.961
6444	78.85	10128.574	38871.887
11557	78.83	11856.411	35592.34
4081	78.75	9114.654	38550.48
6951	78.73	10251.306	36805.895
14067	78.72	13067.408	34217.684
2579	78.7	8781.702	34169.961
6068	78.68	10114.065	34661.297
11775	78.66	12188.571	34180.254
10523	78.66	11803.493	33532.367
13732	78.56	12800.874	37938.406
10884	78.49	11700.937	37674.492
8601	78.45	10814.008	37073.902
2432	78.43	8567.333	34565.273
14388	78.41	13073.775	37960.41
8550	78.39	10924.476	36040.828
14154	78.37	13113.414	35723.676
13853	78.37	12799.708	36726.949
14810	78.28	13214.577	38485.18
7038	78.28	10319.549	35929.363
16598	78.26	13783.984	37440.73
10841	78.16	11661.589	37190.672
8552	78.14	10968.546	36072.398
12357	78.12	12231.203	40463.07
4609	78.1	9381.108	36633.125
18118	78.06	14626.87	39253.793
10986	78.06	11769.009	38972.703
13871	78.03	12734.198	36552.523
16631	78.03	13855.59	37726.578
18333	78.03	14554.802	37181.723
2273	77.99	8509.355	36447.152
4118	77.99	9074.464	38997.324
12660	77.99	12479.917	37208.621
13054	77.99	12505.43	35711.105
18235	77.95	14545.433	38118.727
12561	77.91	12480.065	38248
18115	77.89	14484.34	39223.453
17725	77.89	14224.86	37452.414
1869	77.85	8414.305	39715.496
17224	77.82	14210.429	37073.5
16345	77.78	13853.34	33928.453
67	77.78	7649.404	34172.777
14738	77.78	13338.063	39267.758
9928	77.74	11316.125	40300.887
2945	77.68	8690.136	38934.105
13158	77.66	12570.511	36827.059
1945	77.64	8529.025	40380.215
17549	77.64	14303.884	35697.43
13063	77.62	12629.634	35803.137
18045	77.6	14628.008	40111.113
18567	77.55	14598.677	33725.254
12278	77.53	12076.564	39529.109
17684	77.49	14335.547	37083.313
15606	77.49	13506.808	38578.109
11263	77.49	11954.864	38602.848
5448	77.45	9876.175	39896.891
17712	77.41	14286.444	37302.34
16094	77.36	13673.064	37587.781
11388	77.36	12008.349	37186.52
2454	77.32	8480.547	34230.793
17842	77.32	14330.006	38780.52
1861	77.3	8313.504	39627.563
5849	77.28	9777.755	35696.527
15215	77.26	13555.303	33911.684
2753	77.24	8636.366	36737.242
1697	77.22	8341.906	37651.238
11030	77.11	11798.307	39464.211
615	77.07	7763.692	38594.949
10096	77.03	11565.998	38638.105
8567	77.03	10808.713	36309.125
198	77.03	7880.934	35293.887
8214	76.97	10649.409	35750.449
2786	76.97	8781.033	37161.926
11844	76.93	12086.646	35022.078
17366	76.93	14169.017	35139.555
2848	76.9	8780.055	37858.641
11624	76.88	11973.427	34759.102
13203	76.84	12594.31	37425.816
5545	76.84	9882.162	38731.965
1774	76.82	8227.614	38595.117
7846	76.78	10717.811	39930.414
6276	76.74	10059.9	37212.16
14158	76.72	12929.006	35774.961
44	76.67	7937.551	33977.527
6714	76.67	10164.85	39270.895
6851	76.65	10172.885	37713.102
18481	76.63	14438.449	35352.836
14801	76.57	13314.411	38415.484
6666	76.55	10333.234	39696.609
1692	76.53	8327.825	37576.551
4482	76.49	9441.628	38068.121
9671	76.47	11320.805	37359.621
7977	76.47	10770.77	38365.051
7048	76.47	10258.067	35489.672
8689	76.47	10831.782	38151.793
4714	76.44	9346.903	34833.039
12001	76.4	12207.947	36534.82
9979	76.4	11546.328	40250.086
15232	76.4	13450.301	34015.051
13111	76.36	12702.411	36295.68
15448	76.34	13534.327	37166.043
6319	76.3	10127.36	37565.395
144	76.3	7905.286	34763.98
15947	76.28	13740.363	39084.852
18252	76.26	14604.945	37715.711
17	76.25	7797.648	33703.258
13701	76.23	12768.723	38318.031
2873	76.23	8798.695	38074.559
14775	76.21	13162.523	38699.18
10726	76.19	11649.945	35905.727
4377	76.17	9315.243	39203.766
7100	76.15	10267.545	35086.375
947	76.03	8154.921	39506.391
13852	76.02	12765.493	36722.641
11361	75.94	12037.425	37489.875
14547	75.94	13122.12	39838.012
18305	75.9	14602.316	37238.359
6557	75.9	10053.541	40172.266
1065	75.84	8185.694	38225.602
17828	75.8	14232.549	38633.223
3319	75.79	8961.174	37955.988
5249	75.79	9585.588	38907.316
14669	75.79	13145.007	39810.219
3810	75.71	9098.466	35693.043
7128	75.67	10321.751	34703.328
14328	75.67	13124.22	37423.355
14312	75.65	12973.083	37256.973
14441	75.63	13130.354	38587.707
7134	75.63	10341.446	34767.82
6192	75.61	10055.568	36249.852
12232	75.59	12229.18	39040.363
1634	75.59	8280.383	36901.867
3940	75.57	9266.486	37093.398
774	75.56	7951.058	39803.152
9310	75.54	11197.052	34704.273
1183	75.52	8114.682	37022.574
3119	75.5	8921.585	39798.094
2955	75.48	8756.384	39032.953
5626	75.48	9708.543	38150.305
5820	75.48	9859.489	36038.637
10160	75.48	11632.718	37717.98
2315	75.46	8515.053	36012.496
11927	75.46	12223.948	35789.883
15143	75.44	13202.712	34820.367
16143	75.42	13681.994	36954.809
18466	75.34	14427.788	35474.242
8040	75.33	10721.175	37721.934
3013	75.31	8840.251	39831.363
3863	75.31	9092.086	36403.344
8622	75.29	10968.681	37425.578
18375	75.29	14569.179	36661.012
4345	75.27	9285.547	39561.18
14462	75.21	12959.462	38825.293
10306	75.15	11567.258	36190.227
17197	75.13	14038.929	37476.973
15251	75.12	13539.692	34476.629
14647	75.12	13141.454	40176.496
1012	75.12	8048.593	38971.309
2544	75.1	8759.34	33810.289
7479	75.1	10554.651	37206.441
7396	75.08	10534.113	36318.52
11993	75.06	12131.53	36416.578
15136	75.06	13281.878	34986.723
3614	74.94	8870.18	34205.523
16642	74.92	13994.239	37799.422
14812	74.92	13266.047	38494.219
2379	74.9	8513.176	35157.348
14534	74.9	13061.156	39729.891
17258	74.9	14126.014	36586.988
8466	74.9	10849.92	34613.43
11857	74.87	12084.872	35124.504
14567	74.87	13094.347	40078.305
5517	74.83	9893.715	39107.348
2059	74.83	8514.161	39048.16
10247	74.81	11574.248	37043.184
6250	74.81	9976.744	36878.586
3030	74.77	8719.303	40025.188
5521	74.71	9759.84	39146.473
12730	74.67	12457.437	36346.996
15887	74.66	13584.653	39692.734
8608	74.64	10938.32	37213.82
17619	74.64	14256.922	36529.785
4205	74.62	9075.796	39828.824
4520	74.6	9323.651	37555.027
12767	74.56	12310.007	36043.18
2133	74.52	8439.688	38142.258
3632	74.46	9061.148	33888.57
923	74.39	8065.065	39895.051
12714	74.37	12299.364	36530.617
8449	74.37	10822.409	34501.109
2021	74.37	8498.627	39504.961
3410	74.35	8852.344	36790.441
6715	74.35	10247.825	39272.949
5264	74.33	9505.268	39065.023
2051	74.33	8567.841	39298.906
8239	74.33	10591.377	35219.051
6295	74.31	10053.965	37359.004
9343	74.31	11073.625	34087.289
3697	74.31	9240.143	33751.105
18339	74.27	14640.083	36916.859
17541	74.25	14359.281	35580.184
17136	74.2	14200.343	38140.438
10281	74.2	11558.998	36549.23
6486	74.2	9953.236	39392.691
14972	74.16	13350.703	36631.102
16677	74.14	13978.808	38115.113
17223	74.12	14010.64	37063.684
11078	74.12	11828.31	40156.129
2763	74.12	8697.198	36866.699
15982	74.1	13683.46	38753.98
14427	74.08	13076.168	38412.617
17514	74.08	14353.429	35057.676
8042	74.06	10753.466	37727.383
9585	74.06	11284.852	36061.316
10940	74.06	11773.793	38333.359
8386	74.04	10901.46	33823.824
14058	74.04	13044.45	33971.73
7666	74	10389.136	39129.051
9016	74	11125.741	38737.242
210	73.99	7857.535	35501.965
10772	73.99	11722.641	36446.129
12054	73.93	12190.204	37112.746
16432	73.93	13824.046	35779.672
15992	73.93	13767.568	38538.289
13696	73.89	12751.641	38276.883
6751	73.85	10298.949	38768.676
6612	73.81	10139.249	40218.945
17158	73.79	14183.085	37991.535
3049	73.79	8701.662	40237.34
4769	73.76	9482.969	34038.336
10869	73.74	11699.022	37508.309
12217	73.72	12262.357	38885.359
15315	73.7	13534.874	35648.832
15023	73.68	13267.606	36220.949
17150	73.68	14117.681	37943.652
4987	73.64	9576.709	36057.762
16409	73.6	13820.323	35511.367
17441	73.58	14179.397	33635.609
4539	73.56	9390.686	37695.422
2082	73.51	8440.99	38806.961
17448	73.43	14396.414	33623.938
18304	73.41	14547.983	37530.23
8439	73.39	10830.964	34418.066
8614	73.39	10952.324	37256.762
4517	73.37	9318.279	37846.469
16241	73.31	13711.774	35871.977
13306	73.3	12565.656	38628.383
13731	73.24	12734.577	37934.535
10407	73.24	11544.638	34818.484
12942	73.24	12498.906	33608.559
1239	73.18	7998.846	36176.617
9164	73.18	11169.826	37075.355
9289	73.14	10996.598	34975.379
16134	73.1	13746.172	37117.461
13562	73.1	12737.413	39717.578
13285	73.08	12624.409	38378.707
6329	73.07	9989.289	37631.293
1741	73.07	8412.966	38205.004
16691	73.05	13804.269	38317.52
10692	73.01	11840.509	35543.465
2822	73.01	8634.258	37574.914
18356	72.97	14627.197	36791.719
12557	72.93	12353.655	38193.859
3127	72.93	8938.928	39873.523
6628	72.91	10157.724	39992.621
8719	72.89	10944.189	38450.383
8337	72.89	10566.963	33882.848
11141	72.89	11916.278	40102.102
7036	72.89	10289.831	35912.676
13597	72.87	12820.326	39473.039
15518	72.87	13426.725	37588.719
13495	72.87	12882.741	40500.273
6697	72.86	10263.479	39399.477
8364	72.84	10581.517	33607.289
13599	72.82	12906.691	39179.172
17711	72.78	14262.993	37281.297
15769	72.76	13426.248	40172.711
3572	72.74	8917.381	34753.125
17274	72.7	14029.49	36441.621
2514	72.66	8840.034	33543.539
3757	72.64	9186.099	34716.363
9278	72.57	11055.905	35440.254
14294	72.55	13132.649	37115.652
13293	72.53	12645.097	38481.027
10061	72.51	11519.774	38840.879
4080	72.47	9097.759	38538.656
5371	72.47	9504.664	40316.789
11037	72.3	11790.221	39523.895
3425	72.3	8933.161	36581.703
2177	72.26	8582.084	37629.406
10019	72.24	11570.166	39544.23
10094	72.22	11464.421	38610.063
2485	72.22	8512.343	34005.703
12279	72.2	12100.257	39537.902
4092	72.18	9207.471	38663.445
1673	72.18	8267.637	37396.219
6993	72.17	10294.723	36404.367
7424	72.17	10516.62	36614.152
17639	72.17	14227.832	36735.484
5809	72.17	9823.572	36144.402
15704	72.13	13373.625	39477.285
12534	72.09	12492.024	38603.238
5764	72.09	9891.491	36853.699
18243	72.05	14561.999	37915.047
1309	72.05	8121.809	34698.277
15390	72.03	13527.416	36686.227
18156	72.01	14546.272	38973.742
16674	71.99	13832.725	38095.906
9660	71.97	11410.658	37122.008
16910	71.97	14124.262	40396.742
6819	71.92	10248.649	38082.094
4100	71.9	9261.629	38749.191
1364	71.88	8104.465	33699.906
3345	71.86	8988.205	37825.297
13240	71.86	12703.913	37881.777
6144	71.84	10034.719	35674.527
15707	71.82	13470.933	39513.5
1580	71.8	8326.553	36280.07
12859	71.78	12411.463	34860.152
17135	71.76	13999.453	38118.902
12608	71.71	12419.86	37783.711
16668	71.69	13991.017	38019.996
18132	71.67	14479.245	39050.922
15619	71.65	13417.04	38677.664
8886	71.63	11049.001	40340.875
1039	71.63	8169.999	38631.059
6208	71.63	9989.478	36424.34
18238	71.61	14509.429	38145.727
5929	71.61	9747.973	34767.891
17737	71.59	14369.883	37599.223
13244	71.53	12695.497	37918.641
17894	71.53	14247.371	39368.711
9230	71.51	10994.769	36009.238
3341	71.51	8931.506	37793.531
16122	71.51	13713.903	37264.438
11156	71.5	11988.174	39909.969
14691	71.48	13334.901	39713.074
9978	71.48	11632.247	40223.352
16621	71.48	13801.449	37591.766
8291	71.44	10588.035	34578.523
14604	71.44	13100.441	40500.336
18041	71.42	14477.695	40045.332
3769	71.42	9179.319	34876.094
15566	71.4	13468.588	38214.98
6518	71.4	10099.151	39739.777
16745	71.38	13979.848	39012.188
15153	71.36	13348.914	34737.535
9634	71.32	11288.938	36796.012
17954	71.32	14345.016	40123.895
682	71.32	7900.117	39112.633
135	71.3	7889.703	34684.168
3331	71.3	9043.588	37709.859
542	71.27	7710.586	38075.277
12095	71.27	12223.607	37535.156
6264	71.25	10102.468	37033.23
178	71.23	7660.582	35101.988
17140	71.19	14132.098	37900.074
8747	71.13	10833.718	38830.824
4112	71.11	9221.443	38961.219
1115	71.09	8170.56	37838.93
10524	71.09	11770.491	33532.367
13432	71.07	12600.337	39987.063
13730	71.05	12907.448	37918.742
11670	71.05	12000.205	34011.609
11004	71.05	11707.096	39202.281
5459	71.02	9832.279	39685.203
17702	70.98	14227.972	37201.195
16792	70.92	13990.867	39450.336
2068	70.92	8554.187	38874.633
18540	70.9	14626.014	34091.457
999	70.9	8147.008	38846.152
2402	70.88	8593.49	35131.348
621	70.86	7885.206	38662.422
18288	70.86	14519.633	37667.785
7933	70.82	10677.848	39143.309
16766	70.82	13962.235	39235.77
8451	70.81	10903.446	34510.273
15931	70.79	13770.606	39276.27
6381	70.77	10117.86	38173.469
7429	70.75	10489.882	36696.344
4750	70.73	9287.789	34425.117
17576	70.69	14236.795	36081.703
7378	70.67	10533.256	35855.375
17796	70.67	14333.869	38292.984
18484	70.67	14494.225	35413.57
10734	70.65	11781.22	36009.359
11421	70.63	11970.758	36895.07
5712	70.63	9881.416	37381.914
3528	70.6	8977.721	35428.324
14821	70.58	13272.934	38281.074
8281	70.56	10594.111	34501.309
2674	70.54	8639.079	35716.633
10458	70.5	11557.23	34289.715
17689	70.42	14368.859	37120.496
6982	70.38	10254.097	36576.277
18221	70.35	14529.539	38027.395
11422	70.35	11994.971	36899.277
12711	70.21	12294.87	36493.496
8150	70.19	10564.101	36569.59
7789	70.19	10436.211	40475.227
14798	70.17	13329.499	38374.008
1057	70.17	8009.518	38473.695
8876	70.15	10802.99	40442.645
1961	70.14	8614.796	40124.793
372	70.14	7725.257	36902.863
815	70.12	7678.618	40116.598
9167	70.12	11045.281	37101.047
6490	70.1	9981.725	39418.887
7813	70.1	10753.648	40125.098
9811	70.08	11420.723	38860.102
13682	70.06	12852.218	38496.383
18080	70.06	14618.733	39572.379
5411	70.04	9744.602	40505.219
545	70.04	7912.564	38099.566
13705	70.02	12849.49	38039.539
5738	70	9760.565	36971.32
4518	69.98	9344.759	37857.215
10421	69.96	11628.743	34654.477
6795	69.96	10336.683	38245.051
17692	69.96	14256.614	37141.395
10854	69.94	11680.731	37347.301
16719	69.94	13903.408	38682.523
3566	69.94	8913.688	34718.145
17573	69.94	14383.387	36053.207
3682	69.94	9269.692	33568.043
9646	69.94	11380.048	36883.277
79	69.89	7664.55	34249.211
13031	69.89	12622.071	35472.957
1744	69.87	8250.225	38237.984
4658	69.87	9490.835	35791.488
10705	69.87	11795.665	35621.613
18309	69.87	14577.51	37268.051
10833	69.85	11662.31	37105.781
1409	69.85	8365.415	33858.211
11618	69.83	11918.113	34691.07
15858	69.83	13657.978	40013.773
16915	69.79	14117.916	40446.172
13426	69.79	12684.765	39928.875
12229	69.77	12131.475	39017.863
4833	69.73	9582.517	33735.055
13642	69.73	12909	38761.711
715	69.73	7813.003	39328.297
1426	69.68	8238.81	34026.309
10324	69.64	11578.783	36085.695
10174	69.64	11598.209	37577.105
9943	69.6	11303.46	40512.078
1366	69.58	8096.699	33736.293
7202	69.58	10311.349	33572.867
9366	69.52	11079.672	33946.992
11270	69.52	12010.165	38362.125
15001	69.5	13146.999	36320.199
717	69.48	7836.054	39349.059
2180	69.48	8478.914	37678.18
3630	69.48	8852.855	33854.402
7909	69.47	10628.202	39206.789
11692	69.47	12054.14	33950.266
12775	69.41	12417.341	35788.355
16804	69.41	13978.378	39578.293
3344	69.39	9034.265	37810.469
14120	69.33	13061.492	35263.848
992	69.33	8001.285	39004.57
7537	69.29	10401.887	37765.012
16285	69.27	13644.886	35292.895
1130	69.25	8006.229	37386.676
7290	69.24	10469.433	34637.156
901	69.24	8184.914	40228.027
16619	69.22	13944.214	37567.715
5601	69.22	9799.955	38286.16
6734	69.2	10210.461	38915.695
5221	69.18	9514.125	38619.168
10111	69.18	11572.862	38453.219
7496	69.14	10458.122	37361.051
9722	69.12	11254.997	37789.875
16857	69.12	13835.155	40078.977
5209	69.1	9597.755	38524.512
2433	69.1	8555.74	34588.719
11413	69.08	11905.16	36800.785
14786	69.06	13315.772	38586.027
12720	69.06	12423.138	36260.145
4293	69.02	9379.431	40193.738
13908	69.01	12915.903	36011.254
17039	68.97	14146.162	39085.664
17512	68.97	14296.42	35030.035
15878	68.95	13759.795	39876.699
3961	68.95	9209.198	37349.73
3914	68.93	9224.172	36891.531
17386	68.93	14156.955	34903.5
12218	68.91	12083.867	38911.809
7983	68.87	10721.303	38419.637
6793	68.87	10173.706	38241.453
10037	68.87	11543.856	39157.387
8792	68.83	10911.015	39307.664
9682	68.81	11270.738	37451.777
12476	68.79	12309.998	39160.773
480	68.79	7902.076	37736.59
12821	68.74	12296.38	35585.684
6967	68.74	10201.372	36665.043
2575	68.72	8711.684	34103.113
3089	68.66	8925.343	40529.617
993	68.66	8185.92	39032.047
17911	68.64	14381.604	39580.004
14075	68.64	13031.293	34280.855
5011	68.64	9555.832	36341.316
15994	68.6	13694.771	38543.527
9987	68.6	11576.373	40058.246
7214	68.6	10432.498	33607.211
16875	68.6	13817.881	40247.262
11380	68.58	12038.312	37092.258
10974	68.57	11730.884	38824.207
16514	68.57	13836.512	36784.93
12161	68.55	12254.371	38239.242
12769	68.51	12466.896	36047.641
17836	68.49	14267.962	38701.48
6624	68.45	10272.432	39962.09
7697	68.45	10418.11	39597.285
11237	68.45	11969.029	38679.902
4426	68.43	9456.689	38687.688
1567	68.43	8300.309	36158.211
8267	68.43	10651.865	34656.023
18374	68.41	14514.212	36658.105
5434	68.41	9902.003	39968.551
1876	68.37	8318.816	39801.395
5854	68.37	9837.395	35731.641
9351	68.37	11195.464	33865.98
6833	68.37	10163.519	37870.27
7465	68.35	10430.743	37046.348
10932	68.34	11829.784	38211
3260	68.34	8985.58	38359.281
1918	68.32	8344.811	40267.738
10731	68.3	11757.608	35972.371
6246	68.3	10050.136	36819.27
9493	68.28	11403.835	34982.074
5811	68.22	9749.615	36192.359
7416	68.2	10382.11	36585.211
11565	68.2	11922.976	35358.027
843	68.18	7789.432	40343.82
5074	68.16	9533.195	37164.211
4556	68.11	9422.703	37224.332
6778	68.07	10189.398	38395.102
4148	68.07	9134.512	39255
7770	68.07	10483.397	40329.34
15646	68.07	13394.36	38876.426
13622	68.05	12864.783	38865.992
13363	68.03	12541.296	39180.664
14744	68.01	13339.422	39309.219
7885	67.99	10759.856	39351.797
13805	67.97	12822.4	37201.031
8839	67.97	10974.801	39855.188
17470	67.95	14343.865	33856.691
16374	67.95	13917.771	35042.234
16806	67.91	13995.411	39600.086
8605	67.89	10856.429	37178.156
564	67.89	7965.349	38236.664
16447	67.86	13929.973	36012.504
4470	67.86	9346.782	38216.516
9737	67.86	11342.844	37977.945
5320	67.8	9635.097	39815.527
9894	67.8	11217.768	39847.465
11646	67.74	12030.052	34426.145
13733	67.74	12712.413	37943.801
8280	67.72	10712.37	34811.793
14303	67.7	13030.141	37199.961
10425	67.7	11513.521	34739.922
6200	67.68	10010.567	36325.434
1702	67.68	8323.526	37727.02
17486	67.66	14262.651	34409.211
4767	67.65	9408.743	34018.492
15584	67.63	13424.182	38350.434
18166	67.61	14491.889	38780.598
13661	67.57	12753.793	38631.957
7637	67.55	10454.255	38832.676
13781	67.53	12905.418	37312.316
10889	67.51	11762.177	37757.23
17761	67.47	14322.552	37907.422
9043	67.44	11038.976	38429.23
8205	67.42	10616.504	35625.316
2718	67.4	8771.349	36355.238
11364	67.38	12041.083	37514.652
9166	67.38	11193.574	37090.684
14619	67.38	13291.129	40381.609
4032	67.36	9163.423	38062.043
17886	67.36	14273.791	39293.105
4921	67.34	9611.715	34982.809
14377	67.34	13014.669	37855.824
18121	67.32	14453.761	39278.039
15199	67.3	13343.614	33654.836
10528	67.26	11655.914	33597.598
4544	67.26	9343.623	37423.664
404	67.22	7674.229	37164.133
1198	67.22	8160.104	36593.184
9818	67.19	11407.438	38948.785
2107	67.17	8581.706	38418.012
11307	67.17	12059.897	38167.941
5282	67.13	9547.615	39256.594
157	67.13	7772.869	34877.648
3096	67.11	8882.777	40205.324
3428	67.11	8896.619	36594.453
4995	67.09	9531.13	36138.383
13918	67.05	12917.499	35812.262
10230	67.05	11584.787	37145.66
8607	67.03	10986.349	37183.043
1960	67.03	8432.564	40534.219
3973	67.01	9083.035	37431.754
9324	66.99	11167.63	34609.313
8596	66.99	10859.725	36858.133
11224	66.99	11898.796	38890.602
14871	66.98	13194.522	37853.52
2284	66.98	8545.652	36286.141
14953	66.94	13146.613	37037.336
342	66.94	7656.293	36658.621
6356	66.92	10004.787	37892.492
6719	66.92	10309.404	39035.652
18277	66.9	14614.998	37601.484
9508	66.88	11352.797	35144.359
16052	66.88	13732.022	37877.004
16116	66.88	13666.946	37485.469
17082	66.88	14172.307	38552.195
1853	66.86	8223.312	39556.695
15995	66.84	13693.918	38556.711
9840	66.8	11317.614	39186.676
17182	66.8	14056.431	37579.02
17697	66.78	14426.542	37178.355
2175	66.78	8519.229	37617.426
13297	66.76	12705.962	38517.453
13669	66.75	12807.891	38374.168
11034	66.73	11781.121	39498.453
10489	66.73	11561.542	33761.883
18442	66.71	14570.189	35847.563
5055	66.71	9567.951	36925.301
3638	66.67	8940.373	33950.707
5058	66.67	9605.572	36992.469
18421	66.67	14611.954	35947.898
1446	66.61	8248.982	34273.086
11244	66.59	11881.347	38739.375
9870	66.57	11402.641	39444.938
5253	66.57	9675.585	38948.648
2269	66.57	8570.276	36701.664
18366	66.55	14525.567	36861.273
1615	66.55	8405.601	36718.898
17447	66.55	14393.341	33605.953
10412	66.53	11440.335	34874.848
16837	66.52	13802.113	39903.719
8424	66.52	10858.619	34244.914
1883	66.52	8345.147	39836.355
842	66.48	7702.099	40345.371
5727	66.48	9865.428	37194.613
5978	66.46	9914.515	33954.32
9379	66.46	11130.713	33798.465
15338	66.44	13544.272	36046.637
12177	66.42	12120.395	38393.906
14785	66.42	13336.67	38578.078
16479	66.42	13836.559	36383.457
10382	66.38	11490.105	35155.332
9447	66.38	11416.967	34424.203
14266	66.36	13074.968	36886.254
5197	66.34	9615.196	38417.281
14214	66.34	12987.935	36297.641
9415	66.32	11381.214	33800.777
16554	66.32	13950.164	37149.004
8919	66.31	11042.149	40108.398
8427	66.31	10935.596	34291.352
13519	66.31	12878.337	39964.488
4554	66.31	9320.786	37523.785
131	66.31	7689.061	34659.184
8370	66.29	10634.754	33670.641
17203	66.29	14209.663	37594.73
2369	66.23	8471.075	35393.965
8265	66.21	10638.517	34944.059
18382	66.19	14491.377	36447.414
13373	66.19	12498.555	39298.695
1978	66.17	8440.872	39960.664
3519	66.15	8910.435	35309.84
12541	66.13	12455.145	38633.516
7324	66.08	10542.455	35047.801
10263	66.08	11560.364	36614.773
5279	66.06	9672.659	39217.453
16132	66.04	13752.492	37096.742
14475	66.04	13122.832	38945.621
10830	66.04	11659.229	37079.066
5214	66.02	9625.409	38584.172
1049	66.02	8053.247	38391.613
11128	66.02	11923.02	40224.141
3819	66	9214.228	35911
6544	65.96	9944.799	40035.152
979	65.92	7996.14	39186.406
6195	65.9	10011.076	36263.73
4432	65.9	9428.633	38729.059
13624	65.88	12852.515	38897.871
6800	65.88	10312.758	38289.977
14889	65.85	13274.331	37433.402
6683	65.85	10179.029	39552.414
13413	65.83	12599.789	39782.074
16774	65.83	13812.46	39291.289
1325	65.83	8111.568	34363.168
6265	65.81	10041.277	37048.852
9923	65.79	11348.551	40225.816
1330	65.79	8166.1	34173.742
3330	65.77	8971.49	37710.488
3209	65.75	8908.612	39145.43
6098	65.75	10125.917	35072.422
4133	65.75	9147.735	39098.605
15791	65.73	13368.288	40357.621
1858	65.73	8335.735	39614.113
17339	65.71	13999.683	35923.789
4262	65.71	9074.939	40526.805
1983	65.69	8567.966	40048.277
8121	65.69	10705.776	36742.941
12415	65.69	12368.331	40036.078
8667	65.67	10989.45	37894.074
13897	65.6	12842.982	36219.449
9118	65.58	11156.79	37547.402
5047	65.54	9626.809	36783.516
12206	65.54	12091.1	38697.988
12588	65.54	12381.794	37913.359
6854	65.52	10202.514	37752.992
8108	65.52	10732.726	37223.023
2237	65.5	8512.146	37019.719
3254	65.5	9021.995	38576.816
7761	65.48	10372.78	40228.508
6158	65.46	10089.607	35795.07
11052	65.46	11783.762	39735.355
7177	65.46	10183.241	33886.867
3683	65.46	9223.236	33583.98
12655	65.44	12312.792	37174.172
11602	65.44	11936.988	34878.371
9708	65.4	11380.165	37690.133
11297	65.4	12007.96	38065.762
4309	65.4	9302.403	40094.945
2451	65.4	8459.628	34191.445
10123	65.4	11581.519	38260.461
14634	65.39	13251.917	40516.305
7182	65.35	10201.244	33945.469
12889	65.35	12481.601	34298.914
107	65.35	7867.117	34478.629
17088	65.31	14180.413	38641.57
5275	65.31	9678.519	39192.699
8487	65.25	10956.997	35010.09
5206	65.25	9628.56	38498.305
11889	65.23	12066.784	35426.762
11603	65.23	11940.221	34891.352
4363	65.19	9386.747	39379.789
4500	65.18	9363.581	37961.434
14730	65.14	13302.44	39169.129
5183	65.14	9499.452	38257.504
5992	65.12	9758.94	33531.465
4856	65.12	9507.337	34062.906
3733	65.08	9090.521	34230.973
16383	65.08	13799.22	35167.809
13526	65.06	12758.222	40003.629
16714	65.04	13853.193	38650.004
18582	65.04	14546.091	33650.691
18389	65.04	14605.703	36543.258
11049	65.02	11755.548	39671.328
12847	65	12425.268	34995.969
11852	65	12218.844	35106.59
11647	65	11865.235	34426.512
4074	64.98	9163.658	38492.754
7741	64.95	10465.849	40073.113
11999	64.95	12079.308	36481.543
2040	64.95	8592.324	39176.973
10900	64.95	11662.931	37902.504
8913	64.93	11060.579	39992.496
2274	64.93	8561.788	36454.965
953	64.93	8018.538	39553.805
2426	64.91	8571.518	34741.102
7261	64.89	10416.617	34364.039
2865	64.89	8775.121	37999.523
17854	64.89	14393.199	38947.883
9003	64.89	11177.149	38854.293
16724	64.85	13991.367	38724.176
3317	64.83	9038.334	37944.414
16300	64.81	13664.86	34338.484
12408	64.79	12474.907	39967.309
18251	64.79	14429.305	38024.105
6896	64.79	10135.779	37271.129
15589	64.79	13415.797	38419.625
10312	64.77	11487.828	35944.172
7571	64.77	10530.614	38146.57
3768	64.77	9207.953	34870.027
15801	64.75	13527.18	40413.875
13092	64.72	12583.643	36095.422
12286	64.7	12159.699	39583.16
12691	64.7	12444.667	36602.355
12743	64.7	12469.678	36149.641
4171	64.68	9142.296	39495.367
4897	64.64	9605.725	34726.234
9038	64.64	11089.936	38592.586
5032	64.62	9606.696	36656.535
368	64.62	7721.958	36876.332
17647	64.6	14376.667	36788.293
18113	64.6	14594.972	39209.688
16600	64.58	13975.781	37466.43
12763	64.58	12398.117	36016.57
11149	64.58	12049.812	39838.957
14886	64.58	13286.099	37399.277
14130	64.54	13072.228	35511.309
13325	64.52	12641.596	38852.34
665	64.5	7878.262	38950.938
11743	64.5	12219.959	33745.41
12667	64.49	12451.273	36931.035
3765	64.49	9110.504	34847.934
6000	64.49	10108.452	33570.625
6747	64.49	10260.62	38718.359
11870	64.49	12087.058	35271.613
8942	64.49	11043.117	39790.914
5599	64.47	9725.033	38260.695
17306	64.47	14184.123	36156.84
16760	64.47	13823.591	39196.234
13484	64.47	12907.412	40366.512
13017	64.45	12572.608	35040.633
2235	64.45	8469.622	37004.547
8217	64.45	10622.099	35771.129
15613	64.43	13495.765	38624.578
12426	64.41	12438.113	39813.535
16854	64.41	13907.438	40062.781
17627	64.41	14377.943	36612.172
666	64.39	7659.129	38964.07
13675	64.39	12911.203	38420.965
523	64.37	7690.121	37951.27
7019	64.37	10289.604	36015.102
6962	64.37	10153.815	36612.156
14662	64.37	13302.506	40019.449
2738	64.37	8727.58	36572.992
10701	64.35	11774.083	35578.273
10982	64.33	11821.069	38921.219
18134	64.31	14570.331	39091.352
5699	64.31	9874.325	37269.629
6739	64.31	10317.795	38956.375
17128	64.29	14187.257	38341.793
14830	64.29	13277.049	38058.156
6389	64.27	10056.524	38246.609
12240	64.26	12117.625	39107.43
2097	64.26	8469.392	38586.77
7740	64.24	10491.037	40072.215
13772	64.24	12902.443	37488.449
15822	64.24	13712.301	40379.094
4632	64.24	9461.501	36377.293
12597	64.22	12296.077	37990.898
8475	64.22	10905.197	34691.977
5947	64.22	9793.049	34431.117
1286	64.2	8014.95	35167.445
12955	64.2	12532.242	33910.02
16273	64.18	13779.082	35385.223
5273	64.18	9574.48	39168.492
13899	64.18	12801.514	36231.66
17142	64.16	14016.975	37909.734
6402	64.14	9986.753	38351.93
2623	64.14	8763.181	34868.348
12649	64.12	12298.325	37362.68
2169	64.12	8627.559	37553.535
1656	64.12	8404.064	37199.938
13317	64.12	12510.887	38791.586
3470	64.12	8867.677	36160.258
2582	64.1	8733.477	34260.871
13521	64.08	12892.903	39976.664
11153	64.08	11896.782	39891.656
7564	64.06	10374.987	38095.469
7645	64.06	10547.739	38898.594
18465	64.03	14591.343	35465.012
6235	63.99	10065.866	36755.871
13341	63.99	12654.198	39021.609
5234	63.99	9605.422	38733.813
12939	63.99	12706.093	33527.477
3411	63.97	8990.723	36789.781
13997	63.97	12847.074	34555.387
10280	63.95	11436.804	36528.469
10675	63.93	11645.405	35333.109
13617	63.93	12734.367	39128.98
204	63.93	7823.157	35375.207
9755	63.93	11397.338	38203.539
7281	63.93	10543.486	34501.094
5054	63.89	9526.511	36906.902
3969	63.87	9262.251	37409.73
9198	63.87	11081.199	36301.383
13165	63.82	12655.458	36919.621
10547	63.82	11787.969	33942.297
11329	63.82	12040.397	37810.074
10396	63.8	11584.943	35287.355
14625	63.8	13237.899	40427.566
2717	63.78	8642.097	36327.359
6117	63.76	10091.952	35343.996
6785	63.74	10343.128	38463.688
17164	63.74	14022.832	38021.332
17694	63.68	14334.271	37162.477
17645	63.68	14269.647	36767.477
4504	63.68	9457.575	38016.422
724	63.66	7888.114	39395.734
18538	63.66	14618.245	34069.016
8663	63.66	10919.73	37867.828
7162	63.64	10220.914	34022.727
11573	63.62	12044.661	35143.625
6269	63.62	9963.156	37088.996
9045	63.6	11069.548	38458.875
8691	63.59	10954.955	38172.594
7238	63.59	10521.01	33955.695
12696	63.55	12454.931	36655.227
1810	63.55	8383.286	38933.145
12087	63.53	12174.618	37486.09
12681	63.53	12400.625	36830.391
4257	63.51	9206.531	40473.766
5824	63.51	9915.772	36057.813
2192	63.49	8548.68	37501.266
8847	63.47	10848.875	39933.34
2499	63.47	8559.905	33582.371
13578	63.45	12911.608	39566.656
3874	63.43	9274.065	36531.813
8762	63.41	10857.008	38989.137
6032	63.41	9965.749	33973.016
9735	63.41	11216.609	37964.469
740	63.41	7788.278	39549.402
4788	63.39	9451.832	33960.832
13553	63.39	12855.907	39932.844
4425	63.39	9405.637	38982.109
15680	63.39	13408.207	39222.301
15812	63.39	13717.788	40289.074
17425	63.37	14187.94	33690.461
4808	63.37	9419.91	33557.734
14792	63.36	13299.914	38647.797
16830	63.36	13782.945	39803.473
17509	63.34	14356.695	34988.992
11304	63.34	11955.164	38149.957
8594	63.32	10905.535	36739.305
17344	63.3	14014.236	35700.676
16599	63.3	13986.559	37443.156
9103	63.28	11201.576	37745.297
142	63.28	7886.195	34756.32
12923	63.28	12378.842	33799.047
7409	63.28	10384.495	36470.652
8889	63.26	11179.796	40394.695
14729	63.26	13351.881	39167.824
11298	63.24	11910.02	38065.262
9919	63.22	11255.347	40188.77
4105	63.22	9256.873	38835.496
4488	63.22	9282.758	38114.641
4340	63.2	9386.918	39523.945
3892	63.18	9072.036	36654.723
12988	63.18	12616.192	34369.563
13591	63.18	12922.648	39394.852
1897	63.16	8388.551	40028.492
15828	63.16	13596.585	40444.969
10074	63.16	11635.517	38684.773
1213	63.16	8149.013	36478.129
12663	63.14	12493.898	36911.035
14440	63.14	12929.774	38581.313
869	63.13	7754.483	40517.238
12045	63.13	12067.322	37032.367
18152	63.11	14632.793	38929.391
10519	63.11	11618.544	33645.887
14141	63.09	13124.272	35564.059
11404	63.07	12062.379	37013
3352	63.07	9058.063	37863.992
16309	63.07	13618.199	34276.148
13767	63.05	12903.783	37395.41
1868	63.05	8303.135	39713.457
7673	63.01	10432.765	39282.137
1351	63.01	8097.496	34118.613
17949	63.01	14398.385	40097.848
16337	63.01	13964.687	33820.906
5043	62.99	9492.203	36757.363
6570	62.97	10038.007	40378.73
4957	62.97	9587.654	35571.266
7259	62.95	10454.928	34345.816
1781	62.93	8354.499	38669.09
9633	62.92	11397.318	36794.934
10404	62.9	11620.731	35105.215
16230	62.9	13743.006	36097.391
5529	62.88	9839.914	38897.328
835	62.88	7678.772	40277.832
2699	62.88	8696.422	36140.809
1155	62.86	8132.38	37377.465
11786	62.86	12224.235	34321.098
15420	62.86	13412.477	36930.961
1751	62.84	8284.882	38328.594
17984	62.84	14424.069	40432.375
17603	62.82	14320.195	36331.676
10911	62.8	11810.844	37975.293
7728	62.8	10522.556	39930.723
3915	62.8	9170.505	36899.09
13531	62.8	12780.408	40025.5
13970	62.8	12860.202	35173.34
10898	62.8	11653.086	37893.035
2199	62.78	8551.264	37288.121
7851	62.76	10674.906	39651.227
4046	62.76	9272.014	38217.324
18009	62.76	14504.15	40425.805
6451	62.76	10036.498	38959.012
2881	62.74	8836.389	38177.219
10389	62.72	11572.776	35198.305
1597	62.7	8309.067	36488.477
8903	62.69	11077.788	40122.945
13864	62.67	12918.65	36498.605
10941	62.67	11740.508	38341.855
9085	62.67	11018.309	37874.938
13629	62.67	12897.744	38942.922
4427	62.65	9398.733	38697.902
7449	62.65	10359.379	36862.457
6096	62.63	10068.823	35040.879
13076	62.63	12708.999	35970.527
11672	62.63	11911.953	34016.012
14219	62.61	13039.422	36350.125
12794	62.61	12308.474	35930.98
8787	62.59	10889.362	39272.43
16604	62.59	13908.497	37480.68
11653	62.59	11986.86	34469.133
17016	62.55	14106.699	39358.176
4794	62.55	9468.95	33704.973
43	62.53	7888.703	33959.227
15694	62.53	13420.242	39388.086
3862	62.51	9148.991	36382.141
10504	62.51	11564.142	33539.215
9564	62.51	11291.964	35741.238
15966	62.49	13660.57	38923.637
14724	62.49	13324.516	39425.758
17231	62.47	14182.941	37174.484
9092	62.47	11176.322	37909.133
1267	62.47	8056.222	35493.371
6012	62.47	10018.65	33750.855
8976	62.44	11018.275	39274.527
4365	62.44	9479.35	39418.664
4467	62.44	9297.088	38207.004
8972	62.44	11124.371	39174.195
14346	62.42	12962.264	37606
16907	62.42	14142.545	40361.902
7579	62.38	10521.286	38224.324
1041	62.38	8147.53	38639.313
8868	62.38	10950.666	40315.863
5605	62.36	9741.839	38310.629
13666	62.34	12861.594	38357.344
17181	62.34	14063.799	37561.699
17515	62.32	14388.303	35086.121
9063	62.3	11081.586	38293.316
17938	62.28	14394.845	39876.66
7462	62.28	10412.011	37005.645
9883	62.28	11348.373	39676.91
4748	62.28	9438.915	34410.141
8195	62.28	10684.231	35777.465
2662	62.26	8648.679	35514.492
16346	62.26	13806.321	33926.852
5600	62.24	9708.842	38276.383
16204	62.24	13751.602	36129.164
12584	62.23	12458.504	38181.957
7503	62.23	10367.935	37436.57
8571	62.23	10838.323	36347.043
4530	62.21	9443.702	37628.977
4093	62.21	9136.826	38664.625
4147	62.21	9113.28	39245.922
13231	62.19	12611.572	37747.34
15041	62.19	13192.155	35893.32
2929	62.19	8770.685	38657.816
483	62.19	7808.499	37744.313
3827	62.19	9164.765	36051.074
16196	62.17	13717.087	36338.016
15449	62.17	13372.197	37175.023
12836	62.15	12297.263	35357.57
11534	62.13	11956.931	35736.898
927	62.13	8167.892	39909.516
11190	62.13	11972.687	39414.711
5554	62.11	9917.719	38818.949
6973	62.11	10138.219	36434.793
2967	62.11	8709.94	39123.996
7797	62.11	10760.107	40335.219
4077	62.11	9246.373	38501.219
7197	62.11	10188.948	33816.563
1638	62.09	8376.169	36963.754
12544	62.09	12404.095	38663.875
17273	62.09	14042.743	36732.551
5367	62.09	9640.279	40287.363
11079	62.09	11747.572	40169.09
12640	62.09	12488.741	37239.66
3609	62.07	9007.292	34487.035
12894	62.07	12451.691	34023.465
16716	62.07	13987.359	38669.289
5082	62.07	9649.175	37214.066
5468	62.07	9879.601	39486.43
9369	62.05	11142.686	33957.566
6938	62.05	10276.041	37023.008
17747	62.05	14367.899	37725.801
13936	62.03	12837.667	35753.551
17947	62.03	14241.907	40080.996
6769	62	10256.885	38616.797
9767	61.98	11245.405	38369.879
18000	61.98	14453.371	40361.945
17314	61.96	13995.261	36224.352
10153	61.96	11606.694	37981.227
11166	61.96	12058.642	39678.617
14373	61.96	13057.57	37806.402
2026	61.94	8508.735	39568.16
15712	61.94	13393.978	39565.363
3011	61.94	8691.018	39823.641
13419	61.92	12509.862	39842.961
8304	61.92	10752.434	34373.422
11547	61.92	11935.715	35467.914
10469	61.9	11607.495	34150.109
1470	61.9	8316.448	34636.172
9015	61.9	11179.737	38737.098
11218	61.88	11888.676	38857.5
3052	61.86	8682.796	40257.238
6955	61.86	10330.723	36841.793
7588	61.82	10425.846	38315.246
2122	61.82	8450.964	38032.227
4966	61.82	9683.999	35732.727
891	61.8	8197.873	40508.094
10279	61.77	11618.49	36509.23
17566	61.77	14402.642	35955.969
5263	61.77	9701.053	39061.98
4519	61.75	9408.138	37857.266
5072	61.75	9513.22	37107.156
5147	61.75	9534.518	37852.34
16499	61.73	13967.551	36613.32
14687	61.73	13272.355	39679.5
10630	61.71	11774.146	34773.426
4489	61.71	9357.792	38132.121
9073	61.69	11204.042	38052.688
16127	61.65	13735.839	37352.535
4751	61.63	9390.874	34456.598
4230	61.63	9260.191	40072.078
3743	61.59	9262.655	34503.688
7981	61.59	10737.857	38413.277
15676	61.59	13448.13	39180.203
14930	61.56	13344.716	37133.246
17276	61.5	14175.88	36460.828
9279	61.5	11008.242	35447.262
5119	61.46	9516.996	37611.453
10859	61.46	11843.848	37424.875
2466	61.44	8502.438	34101.715
6009	61.44	9937.772	33698.742
12436	61.44	12282.523	39904.094
12507	61.44	12452.579	38949.254
12263	61.44	12129.673	39363.602
10494	61.38	11521.517	33783.602
12140	61.38	12098.152	38040.809
5648	61.36	9895.01	37765.117
13101	61.36	12537.292	36212.391
2411	61.36	8630.841	34895.902
13789	61.34	12818.893	37085.617
11011	61.33	11741.903	39275.957
17215	61.31	14055.838	37323
17396	61.31	14135.837	34515.504
7208	61.31	10145.472	33647.523
13763	61.31	12837.593	37658.254
2473	61.31	8531.339	33888.109
16050	61.31	13778.911	37870.605
12083	61.31	12080.333	37466.094
1009	61.31	8048.784	38915.313
12196	61.29	12127.504	38625.961
4233	61.29	9137.099	40093.695
8012	61.27	10678.349	38118.566
2924	61.27	8642.129	38628.703
8506	61.25	10840.52	35314.887
12726	61.23	12399.561	36326.313
8421	61.23	10799.273	34182.07
9615	61.23	11233.875	36474.129
4537	61.23	9399.773	37682.008
1554	61.21	8335.704	35933.922
370	61.21	7660.943	36892.688
17644	61.21	14335.085	36759.016
10727	61.19	11728.849	35906.051
14612	61.19	13167.269	40308.309
7798	61.17	10763.502	40348.383
13588	61.17	12924.467	39368.938
13595	61.15	12725.109	39468.484
10635	61.15	11805.114	34834.172
5638	61.15	9898.296	37922.488
17126	61.13	14067.194	38336.094
15864	61.13	13703.399	40085.629
2117	61.13	8538.409	38245.148
6637	61.13	10247.587	40080.598
15988	61.11	13732.956	38822.793
5660	61.11	9853.705	37555.66
4115	61.11	9145.261	38967.852
51	61.1	7858.388	34032.969
362	61.1	7875.715	36829.703
17738	61.08	14333.282	37618.133
10672	61.08	11784.934	35306.188
3886	61.06	9082.605	36596.113
17919	61.02	14364.95	39720.168
4170	61.02	9235.994	39485.801
11832	61	12165.56	34948.438
13045	61	12576.125	35652.91
16884	61	13810.049	40371.961
13102	61	12587.949	36219.531
12327	60.98	12276.118	40088.848
15786	60.98	13379.043	40293.422
11943	60.98	12258.382	35998.578
13292	60.96	12591.48	38479.898
2569	60.94	8654.897	34001.215
9917	60.94	11293.335	40145.637
11634	60.94	11864.829	34566.57
3524	60.94	9030.789	35369.84
18291	60.92	14622.775	37703.492
15214	60.92	13491.422	33900.258
16269	60.92	13676.737	35330
7969	60.9	10598.102	38613.438
4229	60.9	9230.221	40069.594
4516	60.9	9361.658	37841.777
17807	60.9	14343.752	38445.832
9503	60.88	11243.06	35085
14834	60.85	13318.436	38108.445
9432	60.83	11232.772	34102.414
17735	60.83	14261.081	37593.93
17605	60.81	14415.603	36348.297
12315	60.81	12099.816	39899.992
12683	60.81	12304.168	36839.297
11730	60.81	12126.778	33583.707
11291	60.79	11868.047	38334
4437	60.77	9311.125	38761.961
7963	60.77	10623.205	38565.488
9983	60.75	11566.924	39971.293
3404	60.75	8968.273	37002.578
13523	60.75	12917.54	39987.898
9433	60.75	11273.413	34131.781
18438	60.73	14448.909	36085.512
18010	60.73	14624.928	40438.188
11273	60.73	12017.153	38412.371
1842	60.73	8327.859	39374.445
9998	60.71	11439.108	39833.715
1850	60.71	8315.698	39516.512
6639	60.69	10307.249	40107.121
18371	60.69	14589.121	36600.754
14153	60.67	12988.739	35721.641
4597	60.67	9316.872	36753.711
3228	60.66	9059.051	38680.52
3058	60.66	8813.753	40281.379
16670	60.66	13881.658	38057.898
7755	60.66	10367.37	40173.855
1298	60.66	8044.016	34855.145
17287	60.64	14070.473	36546.488
11254	60.62	11869.144	38532.879
8603	60.62	10850.553	37141.836
7266	60.62	10522.369	34379.992
16817	60.6	13952.979	39632.941
16950	60.6	14116.487	40021.098
15744	60.58	13524.92	39888.711
18228	60.56	14453.108	38089.867
11148	60.56	11867.629	39838.691
8066	60.56	10592.163	37614.855
5036	60.54	9624.797	36710.168
13854	60.54	12848.43	36732.914
10944	60.52	11777.719	38403.145
13910	60.52	12836.182	36025.512
6804	60.5	10181.517	38309.035
3307	60.5	8917.821	37873.859
1433	60.5	8325.42	34079.23
18497	60.48	14550.213	35249.727
4116	60.46	9240.701	38973.016
714	60.46	7641.477	39326.504
8941	60.46	11158.791	39789.641
17178	60.44	14004.984	37839.672
17303	60.44	14176.569	36123.395
13405	60.44	12705.039	39657.238
5259	60.43	9687.857	39011.238
2031	60.43	8536.571	39355.113
8196	60.43	10602.393	35788.598
8701	60.43	10899.529	38270.461
7090	60.43	10299.705	35267.57
17419	60.41	14201.772	33891.008
325	60.41	7908.434	36482.98
12607	60.39	12301.373	37770.453
3286	60.39	9001.411	38287.859
17119	60.37	14204.366	38290.805
12756	60.37	12352.583	35980.426
1788	60.35	8318.759	38746.895
4146	60.33	9151.813	39241.984
3823	60.33	9167.261	35985.691
595	60.31	7699.531	38461.074
10304	60.31	11448.869	36169.32
17361	60.29	14184.655	35383.914
8181	60.29	10734.479	36212.129
10771	60.27	11780.512	36431.199
8774	60.27	10912.941	39145.098
8579	60.27	10891.293	36475.668
14927	60.27	13345.323	37086.449
6446	60.25	10122.571	38895.121
8802	60.25	10961.524	39391.031
3446	60.25	8991.955	36482.293
10329	60.25	11595.79	35794.449
1484	60.25	8403.752	34939.82
16657	60.25	13889.496	37912.988
4023	60.25	9070.313	37904.039
8071	60.23	10626.414	37647.434
17211	60.21	14147.308	37284.941
4590	60.21	9373.809	36981.82
12042	60.21	12205.709	37003.277
3655	60.21	8960.671	33797.625
15664	60.21	13441.52	39034.992
18575	60.21	14562.955	33820
11314	60.21	12055.969	37937.152
17944	60.2	14357.116	39999.668
2540	60.18	8692.377	33771.488
24	60.18	7724.804	33754.672
13911	60.18	12846.037	36035.82
8702	60.18	10938.512	38274.496
15925	60.16	13678.676	39242.953
16493	60.16	13973.115	36547.789
2823	60.14	8674.861	37587.941
16958	60.12	14061.598	40075.309
3024	60.12	8761.656	39944.363
14678	60.12	13204.507	39902.406
10921	60.12	11655.848	38053.629
919	60.12	8198.747	39851.945
16192	60.1	13770.8	36263.563
12724	60.1	12469.173	36323.074
4774	60.06	9320.46	34114.047
18150	60.06	14627.429	38904.949
10972	60.06	11827.391	38802.016
1704	60.06	8413.313	37750.668
9507	60.06	11231.484	35143.398
14990	60.06	13308.898	36541.477
10970	60.06	11835.943	38775.738
5130	60.04	9564.48	37709.414
8975	60.02	11149.817	39203.605
4744	60.02	9390.611	34373.246
13152	60	12560.419	36746.785
13332	59.98	12523.071	38895.574
16692	59.97	13942.444	38319.684
10325	59.97	11503.354	36097.273
6194	59.97	9970.853	36262.191
17194	59.97	14140.549	37399.512
10005	59.97	11513.276	39953.758
15397	59.95	13400.764	36719.746
17261	59.93	14113.485	36592.961
2608	59.93	8712.685	34717.414
13586	59.91	12912.577	39351.395
3128	59.89	8978.26	39875.754
11323	59.89	11958.084	37764.207
3389	59.89	9020.807	37082.273
15409	59.89	13545.347	36818.77
17440	59.85	14059.501	33621.746
18020	59.85	14533.091	40132.168
15668	59.83	13520.596	39101.801
[truncated: 14,464 more rows]
