# Supplementary material for: Insights on the Control of Yeast Single-Cell Growth Variability by Members of the Trehalose Phosphate Synthase (TPS) Complex
Source: Front Cell Dev Biol. 2021 Jan 28;9:607628. doi: 10.3389/fcell.2021.607628 (PMC7876269; doi:10.3389/fcell.2021.607628)
Supplement: Supplementary file 2 [file Data_Sheet_1.ZIP › final_code/input_datasets/Ntd-TSL1_SortedCells3_plus_t3.csv]

Id	Area (µm²)	Centre X Position (µm)	Centre Y Position (µm)
9480	112.95	10168.692	34466.715
21133	102.44	12755.773	36899.121
5684	96.52	9352.479	37267.5
25987	96.52	13879.771	34049.586
12727	94.09	11173.727	36715.027
4026	93.63	9022.05	39550.828
23617	91.67	13174.254	33227.441
22538	88.57	13009.465	39777.836
15527	88.57	11654.12	36617.484
27891	87.44	14042.747	35735.941
2236	86.6	8373.148	38479.949
13474	86.25	11269.616	33958.309
21103	85.64	12744.955	37287.43
2524	85.26	8452.603	38328.297
14560	84.91	11482.419	36793.371
4014	84.63	8942.116	39471.156
6073	83.65	9487.075	33967.492
20042	83.4	12628.928	37167.691
20016	83.15	12632.539	36961.223
4547	82.36	8887.358	34640.41
21417	82.29	12891.162	34536.379
26550	80.68	13972.837	36822.129
663	80.58	7807.684	37802.008
23157	80.1	13187.56	36230.527
19429	78.32	12323.378	33071.406
6835	78.15	9543.352	38725.016
8786	78.04	10156.794	39518.004
28747	76.77	14366.549	35875.859
3247	76.41	8717.66	33390.879
11590	75.91	10883.061	34520.102
9850	75.56	10512.863	34915.215
19002	75.55	12297.923	35421.059
8506	75.53	9951.231	38090.266
28387	75.12	14341.002	33560.121
13955	74.84	11238.472	38171.391
5616	73.59	9468.218	37666.766
19353	73.52	12487.381	33575.387
2004	72.94	8352.946	36031.313
1447	72.94	8129.186	35786.398
25899	72.92	13951.733	33218.625
18994	72.73	12492.367	35687.93
11312	72.4	10607.698	33557.898
4515	71.41	8961.447	35196.055
4580	70.49	8925.359	34383.84
14664	70.18	11527.002	35748.922
25929	70.07	13800.913	33423.836
28365	69.36	14327.792	33326.402
7492	68.77	9731.166	36111.523
7177	68.71	9708.047	38919.906
13369	68.46	11354.571	33462.93
19004	68.23	12352.418	35429.297
16384	67.86	11902.033	37920.859
6850	67.48	9593.4	38895.594
17056	67.25	11952.467	33354.133
7250	66.77	9759.437	38170.914
376	66.66	7970.12	35956.496
28824	66.14	14237.182	36458.637
23335	65.03	13215.533	35314.73
2709	64.9	8602.152	37304.316
11925	64.57	10878.452	37341.328
6314	64.36	9604.853	33998.984
5127	64.05	9144.418	37111.531
12640	63.98	11175.694	37449.645
28276	63.69	14202.664	33063.566
17866	63.23	12120.004	36857.105
1500	63.08	7995.005	35376.113
21104	62.85	12828.2	37287.258
6997	62.79	9766.056	39477.898
13673	62.77	11294.821	35638.563
1030	62.64	7991.139	39629.605
10288	62.23	10482.201	38646.121
19931	62.21	12636.759	36409.379
10135	62.19	10377.832	37132.246
7857	62.06	9855.487	33137.664
22049	62.04	13096.878	36395.012
25027	62.02	13722.098	38451.145
27771	61.95	14072.163	36268.719
10079	61.95	10406.058	36717.332
5249	61.91	9067.62	38584.27
12910	61.83	11022.438	35385.434
14550	61.74	11523.582	37018.492
16448	61.7	11856.972	37575.133
16320	61.51	12012.413	38788.207
10165	61.45	10457.586	37308.199
28750	61.22	14382.839	35902.793
22618	60.8	13149.983	39687.93
5430	60.74	9451.634	39665.168
5636	60.62	9381.831	37781.613
829	60.59	7727.457	38841.105
12672	60.57	11182.28	37283.039
28339	60.53	14232.133	33216.309
13017	60.49	11199.825	34292.969
15598	60.34	11686.296	37187.328
28468	60.32	14409.997	34007.273
23125	60.24	13224.01	36606.895
2038	60.11	8389.737	36559.66
24105	60.07	13404.312	36200.992
14601	60.07	11612.841	36244.898
14017	59.99	11264.133	38750.992
27617	59.95	14157.944	37064.426
13752	59.95	11326.624	36426.012
3062	59.93	8495.14	33991.426
9139	59.82	10312.164	36613.676
21387	59.8	12856.297	34625.723
21393	59.78	12786.04	34640.613
23829	59.69	13442.151	34161.18
3621	59.65	8824.245	36998.41
22890	59.57	13316.389	38035.57
8201	59.42	10048.899	35489.902
1372	59.4	8169.874	36494.578
10018	59.36	10486.995	36084.434
22678	59.32	13166.263	39186.504
19433	59.21	12346.157	33088.891
22693	59.19	13326.589	38983.957
30542	59.09	14469.516	35160.547
7639	58.98	9898.645	35104.078
6580	58.92	9508.922	36152.793
21010	58.88	12884.439	37960.816
1414	58.86	8068.416	36207.105
882	58.77	7849.913	39174.227
9912	58.69	10493.397	35414.09
10748	58.65	10738.044	37392.434
17816	58.56	12123.639	36506.426
29800	58.56	14505.167	38719.824
4112	58.56	8901.855	38683.109
1783	58.52	8261.768	33862.926
4690	58.44	8882.208	33186.598
25434	58.44	13594.554	36051.207
10317	58.4	10432.088	39035.949
9704	58.33	10560.96	33312
19614	58.29	12508.85	34125.727
21368	58.29	12909.718	34957.809
22331	58.29	12933.129	38193.105
14779	58.25	11539.293	34883.531
3782	58.19	8825.017	38206.051
23132	58.15	13267.052	36675.77
22205	58.12	12982.446	37185.5
14498	58.1	11441.463	37397.754
2722	58.06	8615.554	37101.344
6737	58.02	9590.971	37865.168
18829	57.94	12489.96	37081.672
23929	57.92	13508.622	35026.52
26958	57.83	13803.138	39228.738
424	57.83	7754.824	36276.191
26124	57.81	13865.455	34509.91
23201	57.77	13145.042	35916.563
27870	57.66	14157.88	35869.137
8207	57.58	9929.198	35517.406
30687	57.58	14624.855	34142.105
29992	57.58	14606.869	37906.875
14700	57.56	11612.446	35420.402
17340	57.39	12255.052	33928.684
13682	57.39	11381.754	35734.055
29368	57.37	14385.776	39101.859
24913	57.33	13678.747	39195.379
26387	57.31	13905.155	35852.449
21394	57.2	12766.441	34645.477
12445	57.2	11142.702	39330.988
9136	57.2	10339.927	36562.434
24421	57.2	13411.533	38258.59
30744	57.18	14624.439	33871.805
15022	57.16	11576.626	33414.43
8040	57.16	10003.34	34237.672
4117	57.14	8990.479	38746.52
5590	57.1	9424.061	38094.473
25850	57.08	13710.627	33159.684
30637	57.06	14579.066	34449.156
15893	57.04	11752.235	39489.215
25858	57.04	13985.957	33119.438
27904	57	14039.181	35478.008
18808	56.95	12381.493	37207.941
25659	56.91	13780.394	34595.414
21225	56.89	12788.414	36069.633
16756	56.87	11901.54	35795.117
16314	56.83	12043.991	38738.926
14766	56.83	11629.073	34789.301
13295	56.81	11200.894	33064.449
8590	56.79	9997.337	38695.449
29090	56.77	14391.245	37805.691
25375	56.74	13778.463	36073.48
28340	56.7	14411.507	33221.188
14185	56.64	11405.492	39923.891
30701	56.58	14515.158	34241.512
29641	56.58	14550.364	39446.219
28264	56.56	14200.747	33293.223
5871	56.56	9388.208	35574.965
12874	56.56	11103.196	35889.945
3954	56.54	8766.703	39749.836
13455	56.51	11398.132	33894.738
6560	56.49	9659.765	35967.164
25996	56.45	13790.657	34113.625
20060	56.45	12542.882	37319.969
5178	56.31	9072.404	37722.117
17766	56.3	12124.001	36017.012
7114	56.28	9726.401	38864.711
30526	56.28	14467.082	35353.301
10602	56.28	10599.311	38693.504
75	56.28	7712.88	33858.789
23858	56.2	13361.754	34471.563
5851	56.16	9489.316	36009.949
2475	56.14	8441.404	39102.484
30609	56.14	14445.064	34921.645
19615	56.14	12706.996	34134.102
28622	56.12	14407.782	35308.789
9751	56.1	10462.804	34035.898
23928	56.08	13383.794	35009.035
25293	56.08	13591.501	36668.117
29613	56.07	14615.026	39645.496
5702	56.05	9398.597	37037.129
8483	56.03	9932.693	37787.699
1400	56.03	8068.05	36371.863
10064	56.01	10477.115	36526.574
5455	55.97	9403.928	39571.434
1335	55.97	8031.9	37013.672
1637	55.93	8037.089	33694.43
8733	55.93	10305.272	39789.395
16481	55.87	11919.357	37620.824
12471	55.85	11193.094	39251.41
29698	55.85	14475.939	39140.434
2978	55.82	8471.787	34638.332
20712	55.82	12784.947	39731.398
4992	55.72	9106.074	35841.527
4231	55.7	9043.6	37600.063
7705	55.68	9853.227	34662.66
3026	55.66	8422.015	34326.855
28112	55.64	14072.809	34194.734
16505	55.64	12004.535	37398.551
21470	55.61	12916.487	33984.766
28303	55.59	14424.208	33048.391
10015	55.57	10539.333	36050.43
5535	55.55	9317.2	38510.207
10641	55.55	10726.032	38438.785
21444	55.51	12858.216	34431.977
1614	55.49	8122.251	34007.316
10447	55.49	10410.369	39852.82
12627	55.49	11201.768	37616.922
27453	55.47	14072.165	37721.008
22210	55.47	13121.952	37200.586
15274	55.43	11707.711	34270.434
643	55.4	7938.132	37608.605
17573	55.36	12206.699	35630.031
14635	55.28	11573.618	36139.563
2522	55.26	8450.16	38587.219
2325	55.24	8320.173	39298.285
25612	55.24	13701.54	34632.883
12622	55.22	11194.175	37557.625
19088	55.22	12348.153	34790.039
9957	55.22	10380.21	35520.867
29538	55.2	14283.991	39849.531
14361	55.2	11573.224	38766.723
29402	55.2	14379.919	39357.566
862	55.15	7835.508	39074.957
29678	55.09	14574.635	39342.855
5298	55.07	9264.88	39034.816
23807	54.99	13507.111	34013.414
5832	54.88	9397.293	36113.68
26733	54.82	13995.007	37746.754
25827	54.71	13627.001	33043.438
27923	54.69	14008.305	35371.934
30513	54.69	14565.719	35330.574
3484	54.69	8777.048	36132.801
4254	54.69	8890.648	37471.027
1764	54.67	8223.034	33581.434
10198	54.63	10546.417	37761.84
5350	54.63	9092.323	39498.426
16497	54.61	11960.105	37346.727
27879	54.59	14061.143	35663.664
21469	54.55	12784.594	33983.949
10376	54.53	10497.651	39487.168
17325	54.53	12232.663	33823.77
16967	54.53	11907.993	33927.488
7707	54.53	9846.837	34706.453
20848	54.51	12728.423	38727.043
6037	54.49	9344.375	34204.832
2124	54.49	8400.421	37399.266
11696	54.49	10988.094	35522.855
6623	54.44	9496.147	36625.859
15367	54.42	11735.562	35219.367
28635	54.4	14303.451	35485.023
10410	54.36	10463.209	39590.383
20562	54.34	12636.676	39863.273
29151	54.34	14300.258	38036.637
17469	54.32	12275.933	34751.273
18521	54.32	12294.192	39575.805
20655	54.32	12745.183	39629.578
9084	54.3	10300.903	37115.148
30257	54.3	14433.83	36440.512
28835	54.3	14398.109	36500.41
10348	54.3	10487.753	39226.188
9864	54.3	10479.993	35064.137
15161	54.28	11642.728	33423.375
15671	54.28	11663.721	37625.766
12821	54.25	11189.786	36128.402
21890	54.25	13103.434	35034.266
27222	54.25	14172.356	39507.211
26884	54.23	13807.5	38644.781
15615	54.23	11742.975	37362.313
17572	54.19	12231.097	35600.004
8502	54.17	10002.968	38060.258
12381	54.15	11010.597	39819.043
30832	54.11	14438.202	33264.355
10393	54.09	10529.247	39548.07
12591	54.07	11162.827	38124.855
24263	54.05	13371	37226.215
24289	54.05	13486.257	37373.723
8063	54.05	10095.059	34508.125
2767	54.05	8623.818	36540.313
24849	54.05	13766.154	39528.309
10211	54.02	10391.73	37854.441
7790	54.02	9818.201	33680.621
17160	54.02	12166.288	33032.906
525	54	7709.347	36817.172
4759	54	9271.01	33541.563
839	53.98	7753.435	38913.496
2851	53.96	8584.698	35910.805
19708	53.96	12580.438	34771.32
25545	53.94	13702.284	35350.852
17076	53.92	12031.666	33448.141
8151	53.9	9975.734	35070.43
20878	53.9	12881.73	38399.297
1106	53.88	8065.731	38995.992
2341	53.86	8317.388	39460.531
3634	53.86	8681.455	37100.246
28333	53.81	14274.607	33176.945
21790	53.81	13134.713	34385.527
4196	53.79	8945.434	37870.02
5923	53.79	9329.937	35512.684
2649	53.79	8511.254	37582.793
25997	53.75	13892.302	34122.836
16639	53.75	11996.513	36568.277
24766	53.73	13678.926	39624.543
2663	53.71	8614.348	37407.691
1573	53.71	8133.378	34497.148
17334	53.71	12233.751	33901.84
8997	53.69	10272.752	37784.797
3933	53.69	8811.188	39397.941
12775	53.65	11205.686	36457.625
8837	53.63	10162.513	39012.176
17912	53.63	12235.352	37199.121
7270	53.61	9795.661	38086.613
6794	53.59	9496.565	38369.711
12135	53.58	10812.174	38887.191
7219	53.54	9821.957	38471.77
15218	53.52	11821.142	33708.191
17737	53.48	12133.672	35900.879
6993	53.46	9726.825	39432.945
16363	53.44	11886.436	38007.152
12044	53.44	10899.331	38206.977
15285	53.42	11721.626	34409.113
6233	53.36	9544.348	33175.676
17525	53.36	12141.572	35257.566
15105	53.35	11751.945	33061.273
2398	53.35	8453.421	39918.359
5346	53.33	9238.099	39450.023
505	53.33	7941.202	36749.012
918	53.31	7903.82	39504.605
10511	53.29	10569.306	39531.445
30729	53.25	14453.89	34110.441
29662	53.25	14491.01	39557.664
14438	53.21	11436.694	37896.363
6596	53.19	9517.669	36318.039
795	53.17	7728.189	38552.734
4865	53.17	9253.045	34748.684
18968	53.17	12298.679	35762.387
27022	53.15	13912.489	39607.277
9984	53.15	10499.566	35739.273
6739	53.15	9677.577	37870.652
19830	53.13	12695.572	35648.996
12498	53.12	10992.723	38861.297
12647	53.12	11069.955	37480.715
12360	53.1	10881.907	39904.992
12653	53.1	11172.16	37493.586
14630	53.1	11587.998	36071.844
17422	53.08	12273.242	34314.113
8694	53.08	10042.831	39625.563
16574	53.06	11892.51	37061.535
25810	53.06	13579.038	33285.898
28855	53.04	14385.83	36638.324
24010	53.04	13534.18	35622.375
923	53.02	7892.586	39525.711
14823	53.02	11439.712	34472.707
6034	53	9290.073	34195.375
26996	53	13991.16	39435.715
3096	52.98	8439.888	33532.629
3652	52.96	8725.538	37356.5
19652	52.96	12653.414	34308.266
19391	52.96	12412.861	33475.594
27195	52.94	14153.767	39704.105
23925	52.94	13421.744	34993.645
6401	52.94	9565.271	34799.875
24845	52.94	13584.274	39512.234
27057	52.92	13975.683	39764.5
3927	52.91	8810.889	39294.637
19446	52.91	12613.512	33014.195
26515	52.91	13783.591	36657.926
8776	52.89	10276.852	39741.297
11277	52.89	10570.892	34079.457
7651	52.89	9802.145	35194.555
21727	52.85	12949.639	33712.961
23994	52.85	13559.951	35542.137
5938	52.85	9453.712	35286.203
30829	52.85	14577.771	33221.043
25739	52.83	13657.992	33945.523
27177	52.81	14196.561	39619.66
3011	52.81	8488.534	34754.914
24290	52.73	13394.518	37392.227
18934	52.71	12309.017	36162.879
4577	52.71	8965.94	34311.398
2389	52.71	8541.457	39797.766
23053	52.69	13270.049	36867.633
29598	52.69	14525.746	39620.707
15544	52.69	11649.915	36744.723
3052	52.69	8457.874	34180.891
14661	52.69	11585.783	36044.48
11242	52.68	10683.388	34262.02
29705	52.68	14636.212	39265.871
2512	52.66	8585.569	38549.414
30615	52.66	14575.058	34647.902
18702	52.64	12410.037	37843.203
1657	52.64	8148.844	33333.328
22755	52.64	13225.209	38649.641
23974	52.64	13449.968	35376.262
6643	52.64	9692.133	36800.438
23826	52.62	13558.51	34115.898
23346	52.62	13308.371	35402.957
16222	52.62	11923.154	39162.043
24330	52.6	13397.77	37599.352
7926	52.58	10129.25	33635.754
15672	52.56	11826.949	37661.688
19766	52.54	12496.213	35207.313
10194	52.54	10512.653	37722.688
26344	52.52	13809.904	35605.289
15212	52.52	11719.492	33656.746
15333	52.52	11803.652	34885.996
7583	52.5	9766.511	35635.496
4378	52.5	8854.424	36346.883
5488	52.5	9348.896	38954.047
25661	52.5	13755.256	34293.453
1821	52.48	8403.599	34226.805
16650	52.48	11869.617	36638.145
698	52.46	7667.118	37966.262
4138	52.46	8898.522	38551.715
10308	52.46	10387.816	38914.43
7599	52.43	9713.032	35513.504
30208	52.43	14557.765	36776.793
6531	52.43	9642.799	35733.637
21421	52.41	12847.967	34561.535
25546	52.41	13753.778	35352.809
4385	52.41	8971.519	36061.41
12893	52.39	11160.346	35500.801
2302	52.35	8404.339	39063.094
17104	52.35	11924.892	33243.246
12876	52.35	11190.272	35578.113
27638	52.35	14129.703	36912.988
6104	52.35	9483.192	33728.492
17551	52.33	12095.739	35431.336
5067	52.31	9237.98	36578.227
12125	52.29	10869.601	38828.73
10874	52.29	10750.123	36821.988
21136	52.27	12763.073	36941.664
27000	52.27	13856.16	39484.359
17261	52.22	12252.652	33367.078
28034	52.22	14203.725	34538.711
27623	52.2	14168.412	37131.039
25744	52.2	13665.052	33666.504
18225	52.2	12193.693	39556.344
22183	52.18	13080.463	37050.293
26282	52.18	13803.591	35123.262
9474	52.16	10318.752	34688.281
15508	52.14	11743.729	36291.48
16969	52.12	12061.542	33950.777
1625	52.12	8117.987	33899.426
865	52.12	7654.028	39111.074
18853	52.12	12382.261	36701.023
4450	52.12	9023.621	35583.355
12608	52.12	11071.595	37682.57
11886	52.08	10990.857	37165.359
12298	52.08	10950.62	39444.5
20001	52.08	12526.627	36871.742
23610	52.06	13288.6	33165.152
3707	52.06	8815.395	37873.637
9587	52.04	10325.916	33689.246
19617	52.02	12641.382	34155.648
8	52.02	7918.218	33119.016
4078	52.02	9027.422	39027.832
2330	52.02	8343.523	39362.645
29903	51.99	14622.396	38179.629
1097	51.99	8017.618	39209.648
12625	51.97	11020.107	37592.23
1403	51.97	8067.707	36091.648
8192	51.95	9941.211	35380.656
1274	51.93	8168.121	37355.613
2234	51.91	8403.988	38457.246
19680	51.91	12650.214	34581.57
10794	51.89	10735.801	37243.133
5432	51.89	9309.473	39693.887
4398	51.89	8906.508	36144.871
11952	51.87	10891.58	37507.746
13032	51.87	11015.802	34410.441
3656	51.85	8747.366	37402.098
29502	51.85	14281.571	39754.043
4198	51.83	8998.773	37887.477
1048	51.83	8158.904	39500.09
27901	51.81	14010.453	35448.727
15385	51.77	11823.944	35389.574
14114	51.76	11258.24	39274.219
12697	51.76	11046.592	37134.281
11604	51.76	10843.575	34665.289
14352	51.76	11467.781	38703.883
29663	51.74	14572.248	39557.797
24747	51.74	13760.754	39979.461
20744	51.74	12727.35	39552.949
25070	51.7	13715.227	38056.074
25155	51.66	13654.644	37363.813
28388	51.66	14366.395	33564.594
27637	51.66	14178.278	36893.336
30690	51.6	14543.99	34177.551
11083	51.6	10616.089	35219.523
2111	51.6	8244.485	37285.734
22327	51.58	12998.291	38170.855
1408	51.58	8020.995	36141.824
9227	51.58	10303.141	35999.367
5245	51.56	9266.162	38472.801
9347	51.56	10134.524	35453.262
22707	51.55	13253.103	39070.656
21399	51.53	12850.116	34690.523
4485	51.53	8958.32	35569.398
2915	51.51	8626.398	35516.961
6185	51.51	9407.19	33167.77
19784	51.51	12590.393	35352.055
5449	51.51	9404.377	39469.844
10406	51.49	10531.957	39575.023
20246	51.49	12520.566	38289.535
2559	51.49	8518.564	38028.973
21852	51.49	12923.391	34751.203
2393	51.47	8446.7	39821.891
19508	51.47	12623.487	33327.609
20612	51.47	12881.596	39822.316
6421	51.45	9652.179	35032.047
30288	51.45	14506.594	36352.113
29326	51.45	14347.295	38738.898
25784	51.45	13716.823	33430.387
16811	51.43	11869.959	35174.875
9674	51.43	10297.113	33065.605
2733	51.43	8572.702	36939.137
8136	51.41	10074.603	34954.758
26221	51.39	13788.251	34866.504
2917	51.39	8522.318	35254.836
3845	51.37	8746.985	38768.289
3046	51.37	8596.558	34144.012
24368	51.37	13487.233	37826.645
27567	51.37	14076.483	37226.957
18947	51.37	12397.219	35951.656
26635	51.35	13878.503	37241.008
28559	51.35	14422.727	34738.313
926	51.35	7903.791	39550.117
4592	51.35	8998.173	34279.52
18938	51.35	12367.635	36214.176
4105	51.33	8860.854	38629.422
21724	51.33	12950.697	33665.375
21120	51.32	12912.404	37118.035
16753	51.32	12001.682	35780.594
10107	51.28	10459.725	36980.559
21944	51.28	13130.555	35606.613
7912	51.28	10092.592	33424.207
523	51.28	7786.505	36812.441
16684	51.26	11977.472	36535.211
18627	51.26	12330.995	38311.367
4305	51.26	9037.604	36764.555
2399	51.24	8605.28	39936.504
11781	51.24	10791.554	36341.125
859	51.24	7921.63	39049.645
8082	51.24	9945.978	34638.391
30677	51.22	14559.112	34396.527
11831	51.18	10944.345	36674.262
22036	51.18	13114.455	36214.27
25819	51.18	13659.254	33002.539
3020	51.16	8597.948	34539.363
6965	51.16	9859.046	39851.691
23171	51.16	13151.14	36375.473
4802	51.12	9233.167	34132.324
14410	51.12	11457.504	38303.063
17259	51.12	12184.875	33359.422
4053	51.1	9025.183	39180.52
19081	51.1	12400.206	35027.266
4140	51.1	9024.827	38566.141
21309	51.09	12872.676	35635.578
2254	51.05	8289.467	38607.813
28285	51.05	14088.316	33104.469
10243	51.05	10370.7	38293.805
22034	51.03	13066.898	36190.559
10583	51.01	10748.062	38877.602
3642	51.01	8707.901	37144.914
5648	50.99	9283.81	37618.152
4108	50.97	8953.951	38649.523
6359	50.97	9558.906	34296.637
10566	50.97	10612.8	39038.504
29716	50.95	14577.346	39006.73
7519	50.95	9887.61	35761.18
131	50.93	7791.272	34364.434
29684	50.93	14493.085	39361.34
1112	50.93	8053.746	39069.281
5524	50.91	9404.379	38733.68
19555	50.91	12657.119	33683.496
16580	50.89	12060.241	37089.063
29564	50.89	14431.365	39767.105
13670	50.89	11327.958	35621.316
3380	50.87	8721.904	34908.543
102	50.87	7716.721	34093.047
18578	50.87	12451.607	38867.719
3267	50.86	8843.481	33526.34
11703	50.86	10803.59	35604.488
8133	50.82	9935.658	34932.574
14184	50.8	11384.988	39916.387
13354	50.8	11234.727	33366.867
21737	50.8	12926.785	33836.555
19509	50.8	12670.325	33329.129
5197	50.78	9076.96	37998.973
15718	50.78	11720.846	38103.117
7458	50.78	9827.968	36672.074
29395	50.78	14357.382	39300.484
19061	50.76	12340.139	35183.863
6171	50.76	9473.854	33625.121
7350	50.74	9807.548	37263.984
18798	50.72	12488.689	37425.23
12962	50.7	11055.32	34785.508
12867	50.7	11065.466	35772.43
4711	50.68	8883.298	33003.609
23077	50.68	13156.932	36969.914
20398	50.66	12526.125	39188.98
22232	50.64	13080.697	37414.414
17976	50.63	12077.727	37815.566
3152	50.63	8585.7	33128.941
15248	50.61	11800.081	33966.82
14026	50.61	11332.781	38886.289
23472	50.59	13193.785	34557.105
26640	50.59	13804.656	37256.496
7678	50.59	9843.88	35022.727
8229	50.59	10025.101	35691.684
5950	50.59	9335.187	35369.941
16228	50.57	12012.893	39208.191
10404	50.55	10452.324	39564.348
10469	50.55	10744.906	39788.832
26391	50.55	13977.535	35909.133
10657	50.51	10692.433	38199.031
14329	50.51	11440.755	38848.145
18966	50.51	12310.185	36037.551
30634	50.51	14432.188	34751.313
6388	50.49	9521.032	34581.988
4092	50.47	8892.395	38819.852
28885	50.47	14316.059	36812.949
21930	50.45	13023.153	35418.566
24656	50.45	13738.593	39757.516
10048	50.43	10546.617	36365.023
12577	50.43	11034.693	38022.086
16938	50.41	12019.836	34261.215
20815	50.41	12895.067	39079.754
12295	50.41	10974.227	39388.102
23967	50.4	13414.384	35275.508
4826	50.38	9074.734	34377.09
12587	50.38	11080.619	38084.539
12801	50.38	11113.293	36321.145
21878	50.36	12943.916	34927.832
14023	50.36	11397.534	38823.977
3403	50.34	8701.446	35157.973
14598	50.34	11589.656	36232
17589	50.32	12081.439	35677.262
14702	50.32	11480.58	35457.789
12055	50.32	10960.255	38305.965
12441	50.32	11053.521	39312.699
24366	50.32	13432.694	37816.332
8753	50.32	10168.467	39945.199
30019	50.3	14540.8	37667.445
23990	50.3	13450.414	35519.074
11897	50.3	10792.905	37216.66
14922	50.3	11565.267	33880.609
8339	50.3	10073.472	36070.129
4265	50.28	8991.221	37289.805
4472	50.28	8874.777	35513.063
24092	50.28	13560.321	36037.414
30722	50.26	14436.848	34013.457
19666	50.26	12684.851	34464.699
8605	50.26	9935.623	38843.895
11870	50.22	10815.976	37053.07
14416	50.2	11520.47	38051.434
9602	50.2	10230.447	33538.008
18275	50.2	12096.105	39798.754
24769	50.19	13716.078	39634.625
4362	50.19	9035.57	36497.422
17580	50.19	12139.065	35656.551
29649	50.17	14501.568	39455.43
12359	50.15	10835.018	39895.055
22168	50.15	13093.11	36956.105
5575	50.13	9299.173	38292.551
22542	50.13	13126.539	39807.836
1561	50.11	8030.783	34663.559
3958	50.11	8713.805	39840.828
1679	50.11	8163.497	33075.715
9889	50.11	10393.044	35316.637
29343	50.09	14370.318	38977.363
3148	50.09	8497.972	33041.102
13839	50.07	11313.434	37364.371
9849	50.07	10558.509	34898.566
21557	50.05	12779.408	33399.883
21265	50.05	12742.953	36027.504
22175	50.03	12969.922	36994.879
8865	50.03	10297.941	38672.172
14486	50.03	11619.173	37657.203
3515	50.01	8815.471	36386.766
7611	49.99	9748.621	35564.887
3870	49.99	8757.544	38937.594
15291	49.97	11843.377	34475.691
2137	49.96	8233.429	37479.793
26285	49.94	13853.336	35235.617
4548	49.94	9049.573	34652.559
21736	49.94	13072.164	33830.316
28730	49.94	14246.118	35826.148
5325	49.94	9168.339	39241.805
27896	49.9	14120.904	35426.957
8410	49.9	9947.841	36976.848
23898	49.88	13566.448	34795.145
4688	49.86	8872.377	33164.16
20123	49.86	12560.667	37886.469
25549	49.86	13711.702	35371.211
30035	49.84	14545.106	37793.277
15320	49.82	11761.106	34805.223
24932	49.82	13726.569	38978.523
5576	49.82	9469.363	38293.805
20277	49.82	12705.542	38594.273
11827	49.78	10945.333	36658.027
1204	49.76	8164.425	38030.391
22561	49.76	12986.551	39963.301
480	49.71	7866.454	36563.926
29001	49.69	14388.636	37362.906
18825	49.69	12388.091	37033.445
7481	49.69	9819.723	36338.445
6193	49.69	9344.134	33232.738
9712	49.67	10529.49	33420.852
8206	49.67	9939.414	35514.43
23257	49.65	13327.943	35894.844
15567	49.65	11820.311	36871.766
13577	49.65	11269.204	34679.879
22434	49.65	13082.731	38860.508
14631	49.65	11514.074	36074.48
3811	49.65	8653.034	38510.086
1093	49.65	8117.857	39186.098
24667	49.63	13623.732	39810.48
22848	49.63	13316.693	38389.336
1591	49.63	8011.313	34127.324
2727	49.63	8438.342	37177.34
5360	49.61	9264.045	39578.375
12583	49.61	11010.365	38051.063
15722	49.59	11699.249	38140.195
27417	49.59	14131.885	37869.543
20309	49.59	12664.577	38882.289
38	49.57	7946.378	33509.422
17794	49.57	12093.404	36272.664
25674	49.55	13739.043	34387.477
12885	49.53	11010.72	35415.203
1454	49.53	8101.591	35843.945
13146	49.53	11000.099	33914.539
24075	49.53	13441.488	35934.277
7300	49.53	9846.768	37738.84
15580	49.51	11838.265	36981.063
7455	49.51	9844.456	36632.422
1592	49.48	8167.516	34133.68
7821	49.48	9909.935	33639.328
10438	49.48	10470.658	39816.344
18614	49.46	12456.525	38490.367
18601	49.46	12414.04	38694.547
30599	49.46	14489.761	34861.414
10213	49.46	10513.723	37859.957
5028	49.46	9075.23	36108.27
19717	49.46	12576.008	34878.859
6908	49.46	9533.293	39583.293
3810	49.44	8811.32	38495.492
4309	49.44	8876.201	36777.086
454	49.44	7873.202	36447.977
27997	49.44	14195.34	34906.539
9578	49.42	10251.239	33891.617
7511	49.4	9911.498	36035.871
28378	49.4	14311.294	33474.566
1412	49.4	8096.437	36198.188
21946	49.38	13069.662	35628.586
30833	49.36	14517.323	33297.004
6550	49.36	9694.537	35842.191
15261	49.32	11837.266	34178.348
5767	49.32	9480.782	36768.117
16927	49.32	11982.929	34432.742
7214	49.3	9785.515	38755.18
14774	49.3	11530.571	34859.359
19774	49.28	12531.169	35301.273
22859	49.27	13186.477	38183.48
30874	49.25	14486.654	33131.492
17443	49.25	12218.486	34492.473
30812	49.25	14638.531	33401.469
28166	49.25	14098.639	33911.547
7006	49.23	9811.751	39289.77
12435	49.23	11142.46	39588.305
3314	49.23	8755.605	34140.867
21519	49.21	12907.86	33730.5
10357	49.21	10541.82	39316.668
368	49.21	7674.35	35856.906
10188	49.21	10412.665	37607.711
26731	49.21	13883.381	37732.094
16407	49.19	12020.548	37798.875
29389	49.19	14298.899	39263.328
8965	49.19	10220.157	37851.512
22110	49.19	12974.766	36533.699
5268	49.17	9147.411	38763.363
15327	49.17	11770.169	34858.719
16919	49.15	11958.431	34387.613
16659	49.13	11913.221	36674.816
16332	49.13	11858.188	38606.051
11387	49.13	10977.903	33084.32
13669	49.11	11402.632	35564.207
9138	49.11	10320.055	36589.922
28036	49.11	14109.081	34576.594
22936	49.11	13353.262	37940.488
6376	49.11	9598.336	34448.566
19941	49.11	12598.015	36433.348
410	49.09	7810.846	36194.91
24439	49.09	13476.893	38434.34
5533	49.09	9279.266	38491.363
4735	49.07	9068.186	33279.938
12929	49.07	11184.245	34946.902
7231	49.04	9807.728	38306.563
5153	49.04	9221.028	37502.121
19378	49.04	12337.483	33413.477
4851	49.04	9224.295	34655.559
109	49.04	7756.858	34124.48
12615	49.04	11044.428	37787.074
14797	49.02	11501.267	34690.281
15052	49.02	11446.079	33301.375
24259	49.02	13433.301	37206.316
15855	49.02	11838.952	39297.473
8522	49.02	9983.974	38243.258
24744	49	13757.079	39963.633
1294	49	8045.319	37321.215
7181	49	9895.122	38937.453
26683	49	13888.72	37526.293
23705	48.98	13358.939	33237.273
11132	48.98	10668.213	34638.637
6406	48.98	9534.26	34884.066
8291	48.96	9948.241	35837.844
8208	48.94	10079.338	35523.613
26389	48.94	13896.959	35862.93
30774	48.94	14542.977	33776.164
186	48.92	7660.561	34841.773
158	48.92	7961.331	34568.098
25604	48.92	13654.678	34894.457
7528	48.9	9881.013	35879.094
21045	48.9	12759.016	37518.816
4060	48.88	8867.14	39270.367
8461	48.88	9958.717	37547.41
4516	48.86	8859.168	35211.707
9362	48.86	10206.346	35282.117
17752	48.86	12229.836	35936.715
25023	48.86	13645.488	38402.82
10580	48.84	10776.712	38851.387
23357	48.84	13143.783	35179.508
5552	48.84	9469.963	38396.555
15271	48.84	11798.459	34232.398
22990	48.83	13260.739	37565.723
17818	48.83	12143.117	36529.012
8479	48.83	10010.102	37746.629
18678	48.81	12461.369	37998.484
15266	48.81	11847.325	34213.551
192	48.81	7685.369	34878.926
30809	48.81	14446.891	33364.297
84	48.79	7897.868	33996.98
12363	48.79	10890.162	39918.703
18324	48.79	12165.278	39940.914
15787	48.79	11797.339	38730.477
28386	48.79	14306.595	33548.605
10632	48.79	10742.4	38351.496
17566	48.77	12093.506	35526.711
5151	48.75	9126.282	37481.668
5303	48.75	9143.215	39067.148
1273	48.75	7999.286	37347.289
10644	48.75	10603.902	38465.301
4190	48.73	9032.084	37835.094
21885	48.71	13075.693	35026.895
647	48.71	7915.953	37640.152
26533	48.71	13806.863	36728.836
1465	48.69	8195.934	35675.953
5818	48.69	9343.488	36285.703
25268	48.67	13687.022	36539.961
12358	48.67	10950.622	39893.309
82	48.67	7911.294	33951.012
21761	48.65	13057.515	34080.473
29570	48.65	14491.291	39812.805
4726	48.65	9087.252	33091.273
10230	48.65	10433.984	38028.23
15616	48.63	11644.928	37376.887
22415	48.63	13065.804	38730.629
890	48.63	7751.012	39277.809
4868	48.63	9211.523	34770.758
4579	48.61	8988.151	34326.988
26241	48.61	13907.929	34946.938
18114	48.6	12202.015	38967.352
16324	48.6	11972.183	38504.219
30771	48.6	14625.605	33722.328
14367	48.6	11540.395	38476.289
1828	48.58	8331.494	34322.523
2318	48.58	8230.761	39219.145
10743	48.58	10669.348	37344.023
6738	48.58	9656.757	37869.211
26423	48.58	13936.177	36121.016
2007	48.54	8298.228	36112.109
9147	48.54	10236.75	36409.746
4727	48.54	9255.964	33117.285
16165	48.52	11946.285	39520.086
28453	48.52	14372.886	33919.805
9739	48.5	10510.12	33934.926
9098	48.5	10298.1	36969.727
5154	48.48	9208.608	37514.813
11617	48.48	10787.976	34743.137
9709	48.48	10515.879	33392.023
20304	48.48	12497.57	38829.703
17767	48.46	12195.515	36037.066
8891	48.44	10250.45	38528.383
24506	48.44	13377.775	39155.344
22871	48.42	13334.909	38256.977
3447	48.42	8829.93	35856.23
14375	48.4	11560.921	38522.781
14304	48.4	11628.598	38968.641
14176	48.38	11317.339	39838.742
2290	48.38	8367.616	38975.031
17983	48.37	12178.125	37874.414
6429	48.37	9498.532	35106.977
3590	48.37	8699.482	36848.996
5585	48.37	9372.866	38045.293
580	48.33	7662.509	37205.637
13784	48.33	11327.783	36718.066
17203	48.33	12099.811	33179.957
5493	48.33	9400.614	39014.332
27037	48.31	13985.662	39714.066
2477	48.31	8536.546	38804.031
18878	48.31	12346.964	36856.504
17804	48.31	12270.894	36372.398
22301	48.29	13002.771	37887.785
15029	48.29	11625.056	33451.211
10264	48.29	10555.127	38432.113
23305	48.27	13184.422	35453.281
717	48.25	7691.063	38151.91
23832	48.23	13449.574	34229.93
19427	48.23	12304.336	33065.215
19826	48.23	12694.266	35594.773
7284	48.23	9744.227	37925.516
5802	48.21	9391.123	36431.938
13492	48.21	11244.567	34077.453
493	48.21	7673.136	36676.332
25817	48.21	13687.998	33306.539
11417	48.21	10910.156	33298.102
112	48.19	7671.999	34137.195
15889	48.19	11718.986	39384.262
5564	48.19	9386.561	38174.48
21599	48.19	12731.225	33052.695
2336	48.19	8271.06	39389.477
21929	48.17	13132.395	35398.66
5273	48.17	9203.617	38807.512
9835	48.15	10402.404	34755.621
1663	48.15	8003.967	33420.121
23393	48.14	13239.324	34987.891
29634	48.14	14581.089	39742.313
10	48.12	7642.431	33167.969
5170	48.12	9088.259	37647.406
2735	48.12	8582.747	37006.191
6309	48.12	9634.577	33915.289
17081	48.12	11976.197	33460.621
6610	48.1	9492.68	36542.34
22972	48.08	13307.872	37802.258
3691	48.08	8740.669	37607.609
1491	48.06	8140.333	35327.336
3401	48.06	8737.836	35133.359
20029	48.06	12587.042	37115.07
28627	48.06	14335.698	35444.902
25425	48.04	13632.779	35947.539
21507	48.04	12893.106	33933.539
11456	48.04	10943.637	33837.113
23612	48.04	13237.693	33193.656
21359	48.04	12895.846	35111.707
539	48.04	7786.563	36893.984
8883	48.02	10168.488	38775.395
7271	48.02	9870.888	38095.922
1487	48	8158.912	35303.348
10492	48	10641.432	39627.34
27636	48	14062.166	36882.59
6236	48	9510.634	33214.125
14382	47.98	11567.496	38602.758
12483	47.98	11019.211	39026.754
29722	47.96	14490.325	39053.086
25591	47.96	13617.418	35055.723
14242	47.96	11432.732	39710.824
28634	47.96	14292.382	35479.004
2249	47.96	8327.044	38581.613
5606	47.96	9458.441	37916.238
1698	47.94	8207.892	33209.977
27871	47.94	14048.411	35882.207
4234	47.94	9006.805	37658.715
14490	47.94	11539.884	37349.445
22607	47.94	13266.276	39997.734
25999	47.92	13820.375	34129.809
777	47.92	7924.337	38448.602
3849	47.91	8744.919	38806.195
8402	47.91	10074.101	36832.039
15	47.91	7951.354	33262.023
14483	47.91	11636.943	37623.715
13838	47.91	11265.031	37362.641
2029	47.91	8273.834	36451.195
22915	47.89	13146.801	37831.484
844	47.89	7752.923	38963.156
11041	47.89	10730.183	35571.586
18517	47.89	12494.43	39516.664
15262	47.89	11723.968	34185
18564	47.87	12298.291	39218.945
10988	47.87	10695.978	35920.609
18496	47.87	12430.267	39740.707
183	47.87	7735.315	34751.102
30797	47.87	14620.62	33555.441
294	47.87	7697.979	35558.809
6879	47.87	9627.933	39341.633
21245	47.85	12800.124	35944.109
19195	47.85	12385.264	34304.426
4583	47.85	8980.298	34129.398
4814	47.85	9243.687	34264.426
12612	47.85	11046.432	37751.488
12068	47.83	10916.041	38435.141
20072	47.83	12653.157	37438.434
24737	47.83	13611.327	39933.016
23661	47.83	13477.573	33033.98
4074	47.81	8933.163	39002.758
4088	47.81	8886.976	38791.348
899	47.81	7879.858	39360.285
5821	47.81	9349.977	36306.098
25175	47.81	13577.232	37288.117
11023	47.81	10663.708	35734.473
10842	47.81	10621.57	37119.121
21618	47.79	13052.902	33024.68
26802	47.79	13909.149	38095.164
984	47.79	7654.272	39868.711
19580	47.79	12628.065	33835.984
19597	47.79	12562.689	33970.68
7303	47.77	9791.373	37757.398
22318	47.77	13028.435	38074.754
15026	47.77	11479.178	33435.379
16926	47.75	12010.657	34432.281
25016	47.75	13701.697	38342.809
1469	47.75	8059.891	35434.926
5690	47.73	9446.47	37291.336
13100	47.73	11206.095	34091.574
19616	47.71	12670.752	34150.711
1689	47.71	8310.361	33072.844
19493	47.71	12693.706	33237.496
29845	47.69	14444.904	38479.836
5265	47.69	9196.366	38729.695
2414	47.69	8520.627	39671.461
8067	47.69	10122.044	34538.645
25324	47.68	13772.243	36459.73
3297	47.68	8691.83	33952.363
27890	47.68	14125.098	35704.145
630	47.68	7773.072	37550.262
9988	47.68	10513.784	35759.309
13313	47.68	11354.103	33170.691
557	47.66	7916.849	37000.039
26549	47.64	13818.057	36809.191
15653	47.62	11652.264	37559.48
2941	47.62	8430.845	35126.707
8513	47.62	9944.709	38149.5
13906	47.62	11351.021	37883.656
1969	47.62	8218.803	35619.18
29728	47.62	14479.79	39067.535
8743	47.6	10295.184	39872.297
23897	47.6	13519.302	34782.785
4867	47.6	9077.757	34762.336
6432	47.58	9652.365	35148.676
1965	47.58	8255.792	35520.105
29367	47.58	14302.316	39094.121
3853	47.56	8663.982	38854.164
25019	47.56	13613.155	38361.426
23507	47.56	13179.518	34201.145
5568	47.54	9343.21	38230.379
14356	47.54	11522.291	38730.215
5877	47.54	9351.882	35609.879
26638	47.54	13958.802	37254.539
7948	47.54	10064.18	33732.156
13001	47.54	11059.36	34504.559
21647	47.52	13113.21	33359.273
1082	47.52	7993.786	39425.262
26907	47.52	13885.618	38854.949
4433	47.52	8961.976	35750.563
23942	47.52	13506.591	35141.484
5424	47.52	9475.782	39981.605
742	47.5	7718.908	38286.441
8045	47.5	9930.338	34275
14325	47.48	11631.942	38827.445
19815	47.48	12644.033	35470.91
14586	47.47	11551.353	36396.199
23877	47.47	13460.21	34599.617
7260	47.47	9889.874	38019.871
23473	47.47	13239.628	34560.113
14160	47.45	11270.32	39642.102
27639	47.45	14155.144	36912.988
818	47.45	7663.692	38755.223
19280	47.45	12476.031	33653.121
19348	47.45	12303.4	33501.902
5031	47.45	9150.343	36120.617
2373	47.43	8287.547	39911.16
14943	47.39	11491.002	33710.047
12527	47.37	11107.573	38528.148
27789	47.37	14040.039	36339.332
30739	47.37	14517.963	33837.555
11766	47.37	10948.285	36231.309
25570	47.37	13723.863	35226.051
19929	47.35	12624.712	36390.957
7631	47.35	9899.425	35371.516
11963	47.35	10835.4	37631.316
4273	47.33	8863.368	37082.105
13630	47.33	11375.487	35154.719
19360	47.33	12333.086	33580.836
5375	47.33	9197.2	39750.449
5489	47.31	9463.035	38973.941
29580	47.31	14594.974	39886.77
27727	47.29	14073.752	36415.266
28643	47.29	14318.751	35565.184
25228	47.27	13767.168	36990.523
3577	47.27	8637.899	36792.426
2339	47.27	8321.939	39449.164
1576	47.27	8057.892	34517.598
21768	47.27	13067.633	34168.797
20325	47.25	12549.325	38928.023
6338	47.24	9583.014	34200.953
5199	47.24	9112.995	38077.496
10723	47.22	10749.574	37521.254
11928	47.22	10814.491	37350.984
15258	47.22	11688.217	34115.559
10267	47.22	10397.662	38484.637
17011	47.22	11956.963	33490.035
12768	47.2	11020.072	36408.852
618	47.2	7762.161	37432.695
9121	47.2	10268.924	36725.883
15614	47.2	11724.538	37351.273
21224	47.2	12891.312	36063.859
21094	47.18	12740.082	37494.469
7346	47.18	9913.485	37242.602
6632	47.18	9680.781	36683.184
14950	47.18	11545.011	33737.109
2141	47.16	8223.387	37513.707
25924	47.12	13842.998	33406.551
24489	47.12	13424.353	39044.039
106	47.12	7713.151	34109.191
23165	47.12	13164.07	36303.902
12387	47.12	11016.596	39888.215
28377	47.1	14284.733	33470.047
25753	47.1	13761.582	33493.719
13719	47.1	11254.766	36051.727
23131	47.1	13188.019	36672.898
804	47.1	7976.865	38615.742
10531	47.1	10673.156	39421.297
25118	47.1	13638.105	37758.523
5734	47.08	9382.121	36943.73
22668	47.08	13296.969	39128.215
4404	47.08	8907.566	35902.801
16405	47.06	12002.105	37786.121
1572	47.06	8190.375	34495.633
24220	47.06	13561.971	36830.055
20990	47.06	12815.23	37886.859
3537	47.04	8687.389	36536.227
29686	47.04	14506.082	39391.59
29747	47.04	14469.132	38796.301
94	47.04	7981.276	34036.445
3142	47.02	8464.174	33304.414
373	47.02	7982.807	35889.473
23791	47.02	13463.492	33928.559
19900	47.02	12630.118	36234.734
2496	47.02	8621.555	38633.105
10577	47.02	10608.704	38813.297
5293	47.01	9249.294	38985.512
3449	47.01	8790.251	35896.93
5252	47.01	9264.416	38615.109
7276	47.01	9754.069	37880.066
2270	47.01	8414.211	38789.074
21370	47.01	12748.034	34968.438
22657	47.01	13281.801	39303.52
7588	47.01	9852.993	35717.578
245	47.01	7941.994	35207.699
4010	46.99	9061.476	39762.664
30579	46.99	14587.938	35026.773
19756	46.99	12645.785	35185.012
14564	46.99	11582.418	36811.688
10687	46.99	10776.488	37841.973
10108	46.99	10483.697	36989.52
16195	46.97	12058.433	39289.879
1318	46.95	8016.47	36864.832
3592	46.95	8678.536	36879.82
14701	46.95	11495.906	35453.957
21502	46.93	12905.194	33910.48
17765	46.93	12102.643	36007.516
23951	46.93	13355.635	35199.59
25907	46.93	13976.576	33284.145
16259	46.93	11982.671	39065.617
2343	46.93	8319.575	39478.352
15352	46.93	11663.493	35081.5
19892	46.91	12612.929	36182.188
2888	46.91	8505.962	35632.891
16297	46.91	11940.201	38913.637
4590	46.89	9005.855	34220.453
21796	46.89	12931.537	34397.621
23079	46.89	13320.866	36994.387
15132	46.89	11799.569	33247.93
14484	46.89	11568.745	37629.867
14007	46.89	11404.842	38642.711
25030	46.89	13636.494	38147.402
28489	46.87	14225.087	34225.238
371	46.85	7734.824	35876.023
4597	46.85	8965.014	34009.891
27570	46.85	14151.037	37238.367
30097	46.85	14541.008	37432.43
21467	46.81	12808.758	34251.566
25544	46.81	13699.924	35339.473
21985	46.81	13126.594	35830.199
13687	46.81	11416.033	35827.621
9087	46.79	10298.434	37134.93
5667	46.79	9351.035	37500.469
26825	46.79	13962.677	38219.301
16933	46.79	12015.032	34169.539
12952	46.79	11182.917	35033.906
12823	46.79	11187.645	36180.27
6773	46.78	9627.248	38224.184
6174	46.78	9410.727	33333.301
30782	46.78	14612.891	33517.516
21181	46.76	12806.079	36672.84
22699	46.76	13290.793	39024.18
18944	46.74	12300.462	35929.957
8691	46.74	9947.848	39593.258
9762	46.74	10501.723	34118.414
745	46.72	7662.723	38291.574
15848	46.72	11770.207	39256.059
24015	46.7	13498.465	35635.98
5591	46.7	9405.796	38101.977
4264	46.68	8900.773	37278.934
28787	46.68	14343.389	36168.906
1838	46.68	8417.788	34467.805
27723	46.66	14139.952	36383.051
5386	46.64	9193.209	39807.621
5981	46.64	9395.904	34988.688
29049	46.64	14384.269	37633.078
2510	46.64	8540.042	38485.023
25979	46.62	13965.915	33924.047
3630	46.62	8650.266	37065.777
1800	46.62	8288.142	34041.656
13546	46.62	11335.282	34428.27
4678	46.6	8896.034	33460.445
29015	46.6	14396.221	37467.883
1393	46.58	8100.672	36320.344
5952	46.58	9364.034	35106.883
27866	46.58	14017.307	35830.961
947	46.56	7973.196	39697.723
28007	46.56	14178.179	34667.66
10805	46.56	10771.747	37254.371
8452	46.56	10117.346	37446.352
7287	46.56	9778.357	37953.852
3092	46.55	8614.444	33767.035
10673	46.53	10570.539	38046.695
10409	46.53	10514.777	39587.043
81	46.51	7982.535	33944.191
7234	46.49	9901.439	38379.258
13379	46.49	11313.324	33511.434
21512	46.47	12820.242	33673.18
28179	46.47	14041.422	33677.879
28442	46.47	14296.205	33875.008
13433	46.47	11213.653	33740.09
19283	46.45	12482.458	33659.09
21039	46.45	12848.432	37774.953
14485	46.45	11546.465	37639.078
28003	46.45	14009.989	34627.855
23514	46.45	13178.039	34278.719
9898	46.43	10430.986	35380.262
7782	46.43	9750.841	33895.57
15712	46.41	11843.256	38011.973
12990	46.41	11166.436	34711.023
12677	46.39	11111.424	37022.109
8680	46.39	9947.332	39388.793
15467	46.39	11673.328	35929.238
8775	46.39	10311.273	39734.93
133	46.39	7909.17	34391.121
18915	46.35	12377.281	36333.297
6746	46.35	9541.391	37966.734
15826	46.35	11710.764	39014.195
16102	46.35	12044.529	39619.742
24912	46.35	13622.993	39193.473
17820	46.33	12263.985	36536.641
9723	46.33	10430.316	33674.879
8936	46.33	10325.072	37994.297
18008	46.33	12176.527	37970.691
4068	46.33	8947.561	38988.16
7183	46.33	9758.455	38939.176
20305	46.32	12635.903	38838.273
6944	46.32	9601.231	39878.113
22202	46.32	12968.945	37174.566
16119	46.32	12063.158	39649.855
29179	46.32	14246.332	38195.336
9073	46.3	10239.73	37048.277
25518	46.3	13701.171	35414.805
11147	46.3	10629.829	34477.379
22569	46.28	13309.232	39785.563
23568	46.28	13349.495	33564.867
16225	46.28	11882.894	39184.578
9690	46.28	10373.899	33097.902
26201	46.28	13863.785	34796.512
4566	46.26	9026.437	34493.176
16255	46.24	11997.874	39043.738
16127	46.24	11928.045	39686.57
9810	46.24	10395.414	34548.125
17507	46.24	12262.318	35142.926
17326	46.24	12211.024	33825.555
23040	46.22	13209.676	37073.723
831	46.22	7808.189	38843.961
21362	46.22	12757.086	35128.125
6207	46.22	9341.566	33104.465
19632	46.22	12689.693	34219.434
12857	46.22	11066.961	35973.922
21770	46.22	13074.566	34196.734
24777	46.2	13745.357	39650.5
17845	46.2	12197.825	36766.324
457	46.2	7761.754	36467.273
12457	46.18	11005.104	39137.797
877	46.18	7692.486	39125.676
23651	46.18	13279.397	33148.484
246	46.16	7901.824	35212.887
23066	46.14	13272.129	36914.426
2913	46.14	8587.611	35483.086
16144	46.14	12023.772	39436.328
1216	46.14	8022.307	38143.32
4490	46.12	8931.11	35294.742
8143	46.12	10045.248	35005.277
12965	46.12	11044.334	34805.086
17880	46.12	12240.497	36941.598
14299	46.11	11596.82	39188.523
453	46.11	7645.963	36444.617
2464	46.09	8519.452	39049.203
5764	46.09	9446.756	36721.133
19893	46.07	12590.654	36189.336
29620	46.07	14472.73	39686.336
3571	46.07	8768.056	36717.984
3820	46.07	8844.159	38571.82
2444	46.07	8577.07	39145.387
4153	46.07	9037.744	38456.656
7691	46.05	9891.671	34908.238
1711	46.05	8418.181	33329.758
18936	46.05	12452.217	36170.227
16959	46.05	11947.598	33875.609
12067	46.05	10865.9	38424.844
28775	46.03	14252.466	36134.387
16884	46.03	11943.204	34550.949
20972	46.03	12904.278	38138.301
13915	46.03	11353.723	37964.586
11390	46.01	10970.549	33099.195
23917	46.01	13449.387	34950.219
28391	45.99	14314.919	33572.648
1699	45.99	8275.509	33255.121
25663	45.99	13608.352	34306.02
21956	45.97	12996.303	35685.645
4847	45.97	9105.39	34606.34
5125	45.97	9107.704	37082.594
4233	45.97	8908.429	37641.035
2717	45.95	8438.997	37047.184
28495	45.95	14281.389	34253.551
23049	45.95	13216.481	37149.273
4180	45.95	9026.057	38055.73
18206	45.93	12213.645	39482.875
4015	45.93	9006.075	39468.875
12054	45.93	10827.171	38304.34
17444	45.93	12149.774	34505.445
10137	45.91	10499.665	37155.898
30700	45.91	14518.239	34212.988
16987	45.91	12063.465	33695.348
72	45.91	7786.142	33838.969
8825	45.91	10225.835	39209.137
15750	45.89	11708.098	38528.813
1887	45.89	8395.287	34792.18
12951	45.88	11132.391	34986.016
13788	45.88	11331.631	36777.094
1633	45.88	7996.206	33662.777
641	45.88	7916.042	37606.359
23007	45.88	13293.563	37376.594
24611	45.88	13522.012	39779.266
7447	45.88	9744.177	36582.961
10104	45.86	10452.014	36913.145
11997	45.86	10988.582	37893.289
14847	45.86	11541.744	34301.766
6818	45.84	9514.758	38557.617
14756	45.84	11523.385	35009.734
14402	45.82	11446.97	38181.309
5105	45.82	9167.816	36939.578
5788	45.82	9279.207	36646.484
107	45.82	7894.356	34112.285
11139	45.8	10645.3	34722.945
3370	45.8	8752.936	34781.449
17364	45.8	12186.594	34065.852
23774	45.8	13499.15	33783.602
20038	45.8	12596.931	37132.723
27760	45.8	14126.169	36235.293
28150	45.78	14060.524	33821.926
23475	45.78	13254.919	34598.359
7694	45.78	9727.948	34921.18
12166	45.78	10823.986	39216.77
18244	45.76	12111.515	39634.965
6662	45.76	9646.92	37027.691
15808	45.76	11799.779	38819.137
7430	45.76	9739.461	36805.664
2916	45.76	8456.61	35517.508
2440	45.74	8452.827	39391.879
19874	45.74	12559.694	36036.176
921	45.74	7700.044	39513.086
19501	45.74	12609.156	33257.723
20616	45.72	12839.952	39848.043
1022	45.72	8049.955	39947.895
6763	45.72	9606.929	38114.141
3695	45.72	8802.803	37644.023
15542	45.72	11758.131	36728.316
19829	45.72	12696.145	35616.258
1253	45.72	8097.873	37781.629
28317	45.7	14247.598	33127.199
16499	45.7	11906.445	37375.867
14961	45.68	11613.215	33786.375
24287	45.68	13522.105	37335.832
14437	45.68	11453.412	37882.676
9599	45.66	10317.98	33524.703
26906	45.65	13867.677	38846.699
7337	45.65	9743.777	37498.051
21126	45.65	12762.622	37159.215
28337	45.65	14295.583	33199.758
25595	45.65	13724.969	34810.609
10233	45.63	10411.174	38064.164
14293	45.63	11448.298	39153.223
19019	45.63	12295.704	35525.992
25129	45.61	13699.173	37536.313
18973	45.61	12313.526	35817.238
17248	45.59	12134.089	33326.215
248	45.59	7812.818	35241.973
22447	45.59	13123.248	39019.793
1255	45.57	8193.179	37796.805
6549	45.57	9615.833	35840.34
5551	45.57	9416.411	38385.207
20131	45.55	12620.541	37935.18
11833	45.55	10812.607	36699.461
5634	45.55	9429.888	37765.727
27731	45.55	14208.607	36447.359
10372	45.55	10493.167	39425.156
2954	45.55	8515.766	35197.039
11317	45.55	10739.507	33580.285
9772	45.55	10465.056	34284.793
22809	45.53	13197.98	38505.707
6201	45.53	9360.195	33316.492
7443	45.53	9834.886	36570.953
8653	45.53	10118.56	39201.719
30559	45.53	14488.746	34964.551
29465	45.53	14266.085	39653.531
26134	45.53	13996.989	34528.5
25463	45.53	13608.662	35860.148
16676	45.51	11874.574	36425.32
22039	45.51	13031.272	36241.945
29908	45.51	14525.84	38222.828
12530	45.51	11203.993	38557.824
19601	45.51	12514.193	34007.738
2434	45.51	8564.304	39310.242
15294	45.51	11687.384	34496.777
9689	45.51	10541.523	33092.125
10703	45.49	10746.896	37696.824
29927	45.49	14615.09	38295.473
28081	45.49	14143.027	34322.734
8816	45.49	10212.404	39126.426
23842	45.49	13462.526	34275.934
10716	45.47	10690.162	37510.422
2734	45.47	8447.357	36945.5
4939	45.47	9129.881	35437.172
1040	45.47	8035.613	39444.398
23654	45.45	13537.614	33010.695
11015	45.45	10748.311	35647.809
9646	45.43	10195.39	33213.113
16937	45.43	11867.822	34253.938
5703	45.43	9361.475	37045.191
25482	45.43	13633.665	35634.719
21863	45.43	12948.774	34774.395
11845	45.43	10845.888	36810.754
27064	45.43	13957.329	39800.719
30776	45.42	14509.026	33506.266
29327	45.42	14398.074	38740.742
27957	45.4	14045.136	34974.574
25942	45.4	13903.155	33564.934
19645	45.4	12662.276	34269.086
30796	45.4	14592.394	33556.094
11954	45.4	10801.203	37540.574
5179	45.38	9138.491	37740.469
8646	45.38	10061.184	39131.961
19569	45.38	12645.427	33770.164
21995	45.38	12984.921	35868.285
8393	45.38	10020.734	36783.645
6333	45.36	9606.097	34114.734
30543	45.36	14510.129	35159.895
2163	45.36	8237.67	37805.926
21406	45.36	12874.565	34463.996
13770	45.34	11344.021	36583.484
23491	45.34	13274.965	34395.48
27581	45.34	14051.888	37319.711
12124	45.34	10818.694	38828.809
21271	45.32	12821.214	35756.605
20843	45.32	12720.382	38698.297
6688	45.32	9571.238	37408.441
13712	45.3	11223.819	36031.473
21344	45.3	12826.334	35302.316
23691	45.3	13498.348	33144.363
6543	45.3	9685.683	35809.297
4208	45.26	8933.677	37685.273
17647	45.26	12083.354	35736.465
19873	45.26	12680.421	36022.883
12788	45.24	11054.114	36508.555
2410	45.22	8438.948	39629.203
8366	45.22	10060.94	36441.121
1574	45.22	8057.036	34498.91
1523	45.22	8118.771	34971.547
20773	45.22	12879.48	39398.523
23288	45.2	13297.903	35731.648
30277	45.19	14596.709	36228.453
17809	45.19	12277.177	36434.145
25178	45.19	13582.483	37313.293
25001	45.17	13721.11	38748.332
7023	45.17	9713.453	39269.781
27347	45.17	14109.047	38389.211
25670	45.17	13727.985	34332.301
30816	45.17	14556.023	33432.055
22847	45.17	13228.194	38383.145
21898	45.15	12969.576	35098.789
23553	45.15	13177.842	33797.484
22997	45.15	13217.957	37345.477
13074	45.15	11159.477	34285.746
29602	45.15	14545.088	39633.887
3276	45.15	8666.471	33645.535
4154	45.13	9047.458	38149.098
4085	45.13	8943.717	39083.758
2423	45.13	8608.404	39477.73
19541	45.13	12518.376	33558.84
23280	45.13	13157.275	35690.488
13517	45.11	11253.321	34266.461
23476	45.11	13332.706	34606.836
2313	45.11	8263.104	39170.922
25207	45.11	13717.878	36899.703
25557	45.11	13690.705	35121.773
7449	45.11	9873.974	36596.664
25752	45.09	13691.673	33757.441
5819	45.09	9300.111	36284.805
2814	45.09	8589.324	36478.895
22315	45.09	13076.458	37979.727
29809	45.09	14600.283	38747.461
14285	45.09	11459.907	39129.145
21108	45.07	12768.637	37332.27
21342	45.07	12724.807	35288.191
1600	45.05	8176.348	34244.859
3890	45.05	8843.197	39066.16
5422	45.03	9368.252	39960.797
22650	45.03	13194.344	39593.023
16188	45.03	11894.922	39280.051
11738	45.01	10799.316	35927.621
22708	45.01	13302.347	39093.039
21934	45.01	13073.447	35477.375
26405	45.01	13908.277	35997.629
21409	44.99	12823.851	34476.137
6196	44.99	9281.956	33277.383
8648	44.99	10001.688	39142.469
18764	44.98	12322.645	37566.516
5276	44.98	9099.544	38837.52
18556	44.98	12466.106	39142.246
19554	44.98	12637.899	33672.375
20572	44.96	12580.467	39881.57
1790	44.96	8214.865	33923.465
18986	44.96	12400.94	35599.395
4911	44.96	9197.775	35124.066
21449	44.96	12753.657	34158.922
2324	44.94	8350.108	39296.762
3985	44.94	8882.821	39834.711
3509	44.94	8834.756	36330.309
2427	44.94	8460.31	39539.563
14558	44.92	11508.828	36745.586
17454	44.92	12164.871	34612.836
12327	44.92	10983.572	39601.555
23247	44.92	13251.079	35860.863
914	44.92	7828.304	39479.043
13641	44.9	11399.721	35294.016
6838	44.9	9703.965	38761.461
11647	44.88	10827.559	35120.512
18044	44.88	12230.87	38387.867
4057	44.88	8914.684	39248.461
18534	44.88	12400.537	39325.449
6005	44.86	9382.879	34729.742
24433	44.86	13362.554	38400.547
25412	44.86	13669.642	36182.422
3301	44.86	8756.558	33975.957
1397	44.86	8054.468	36336.816
9018	44.84	10160.738	37655.563
12529	44.82	11150.418	38549.738
1715	44.8	8298.919	33429.113
17491	44.8	12121.838	34972.484
12352	44.8	10983.119	39852.309
8734	44.8	10171.564	39798.738
25672	44.8	13770.839	34379.105
14855	44.78	11466.914	34375.043
6211	44.78	9468.979	33155.648
171	44.76	7944.07	34621.695
5393	44.76	9184.613	39879.875
6735	44.75	9602.532	37814.949
703	44.75	7746.982	38045.789
18024	44.73	12205.425	38225.773
18015	44.73	12154.577	38090.402
1813	44.73	8207.931	34154.086
10951	44.71	10725.369	36168.477
4908	44.71	9069.785	35102.328
7396	44.71	9722.501	36961.844
19707	44.69	12601.114	34759.695
4596	44.69	8873.83	33994.125
14657	44.69	11572.58	36005.441
9651	44.69	10249.264	33282.559
778	44.69	7706.248	38453.074
21118	44.67	12752.408	37095.137
15332	44.67	11688.643	34881.523
4246	44.67	8905.347	37413.055
13753	44.67	11239.164	36428.43
9567	44.67	10173.103	34086.098
27865	44.67	14200.231	35830.941
119	44.67	7715.35	34225.344
12143	44.67	10792.088	38966.883
3171	44.67	8730.69	33226.664
22044	44.65	12996.637	36352.965
16001	44.65	11918.508	39812.293
2009	44.65	8229.813	36152.555
10919	44.65	10659.405	36282.637
28341	44.65	14377.434	33220.234
4496	44.65	8930.727	35326.902
21170	44.63	12915.483	36574.477
23042	44.63	13151.013	37121.523
12062	44.63	10807.238	38396.816
21308	44.63	12914.158	35629.508
1179	44.61	8036.242	38429.125
14256	44.61	11623.746	39513.313
2316	44.61	8362.249	39194.152
991	44.61	7755.377	39921.859
4839	44.59	9252.979	34541.629
25718	44.59	13725.454	34018.461
4512	44.59	9051.122	35158.957
6968	44.59	9883.051	39945.77
22483	44.59	13042.118	39359.781
2619	44.59	8426.928	37815.352
9673	44.59	10272.356	33061.789
10656	44.59	10627.464	38189.574
25507	44.59	13736.464	35712.895
12423	44.59	11137.717	39479.047
1277	44.59	8202.282	37379.477
6666	44.57	9653.495	37073.617
2696	44.57	8530.605	37207.852
16850	44.55	12001.283	34909.785
3514	44.55	8648.498	36372.906
12094	44.55	10918.767	38651.129
12822	44.55	11102.392	36167.129
7298	44.53	9820.722	37730.457
26565	44.53	13836.12	36882.34
318	44.53	7775.767	35641.313
26786	44.52	13814.077	38037.766
23539	44.52	13196.044	33645.816
11287	44.52	10708.381	33881.945
15481	44.52	11751.552	36085.672
8682	44.52	10054.412	39456.543
29365	44.52	14423.882	39068.219
6587	44.5	9651.829	36213.141
13704	44.5	11324.07	35939.934
1462	44.5	8068.513	35587.586
2986	44.5	8493.485	34696.465
24252	44.5	13524.9	37150.934
13841	44.5	11212.229	37398.094
20142	44.48	12694.487	38001
934	44.48	7835.8	39621.195
10625	44.48	10595.206	38604.789
22636	44.48	13248.51	39750.523
15038	44.48	11557.698	33202.242
30030	44.48	14608.533	37737.82
3448	44.46	8725.385	35890.16
2517	44.44	8467.766	38567.703
1229	44.44	8089.725	37964.648
28153	44.44	14074.029	33851.512
18025	44.44	12253.473	38240.84
6164	44.44	9397.022	33605.867
14246	44.44	11580.703	39437.262
4050	44.44	8849.761	39146.199
7261	44.42	9800.837	38030.18
14706	44.42	11595.503	35498.035
22832	44.42	13261.643	38624.832
21482	44.42	12768.347	33825.57
15363	44.42	11838.214	35201.766
6227	44.4	9583.599	33046.156
21937	44.4	12991.62	35544.578
30142	44.4	14575.948	37088.926
13400	44.4	11420.174	33601.477
19097	44.4	12294.849	34861.766
2228	44.38	8413.778	38406.527
9439	44.36	10335.928	34811.5
2345	44.36	8400.795	39490.113
7186	44.36	9919.083	38662.672
25588	44.36	13745.976	35050.734
3457	44.36	8782.021	35974.02
28146	44.34	14131.261	33811.094
15891	44.34	11713.077	39445.992
11	44.34	7679.022	33170.617
6882	44.34	9667.466	39409.953
8869	44.34	10178.145	38681.457
18526	44.32	12451.564	39278.488
10380	44.32	10491.201	39502.789
29661	44.3	14594.979	39546.07
11671	44.3	10781.67	35370.105
1182	44.3	8115.421	38466.156
4528	44.29	8902.644	35017.711
2015	44.29	8396.566	36227.816
19610	44.29	12602.512	34083.797
9720	44.29	10397.203	33602.543
5442	44.27	9491.022	39788.816
24530	44.27	13497.851	39417.762
2939	44.27	8552.144	35104.051
23882	44.25	13523.98	34648.355
2819	44.25	8423.022	36518.277
15060	44.25	11528.033	33046.426
21615	44.23	12885.633	33150.688
27043	44.23	13893.404	39728.777
5404	44.23	9318.691	39789.633
12459	44.23	11051.126	39156.941
122	44.23	7944.159	34257.242
9534	44.23	10237.888	34401.461
16782	44.23	11956.227	35724.781
6010	44.23	9451.107	34742.316
4296	44.21	9060.161	36981.793
28357	44.21	14350.912	33302.605
5594	44.21	9438.276	38139.422
9820	44.21	10527.634	34642.73
4391	44.21	9038.276	36097.625
8656	44.21	9981.077	39213.992
25262	44.21	13664.272	36765.684
15491	44.19	11681.452	36164.746
22289	44.19	12983.096	37807.426
15948	44.19	11721.974	39796.234
2505	44.19	8524.817	38725.188
21324	44.17	12898.24	35432.543
7508	44.17	9782.418	36016.633
1512	44.17	8045.622	35164.512
20250	44.17	12663.632	38333.457
5359	44.17	9204.898	39580.117
5550	44.17	9439.715	38374.336
10712	44.15	10651.176	37803.141
16395	44.15	11859.372	37698.973
30727	44.15	14440.264	34103.91
12427	44.15	11091.016	39517.285
21651	44.15	13111.455	33408.203
7855	44.15	9787.575	33119.906
5997	44.13	9387.672	34886.18
6102	44.13	9307.462	33705.469
4347	44.11	9034.614	36389.734
5181	44.11	9178.45	37782.219
11780	44.09	10891.801	36340.039
2337	44.09	8302.145	39396.773
3768	44.09	8717.476	38153.816
11649	44.09	10806.1	35137.23
19886	44.09	12510.213	36150.434
10941	44.07	10609.357	36084.813
27220	44.07	14111.879	39483.508
20645	44.06	12767.921	39925.27
10864	44.06	10714.296	36957.305
25905	44.06	13947.397	33255.82
20117	44.04	12692.625	37797.516
7	44.04	7675.064	33094.234
26588	44.02	13973.249	37000.254
3575	44.02	8707.503	36787.133
2725	44.02	8566.825	37120.516
30787	44	14463.622	33540.895
4721	44	9140.353	33006.691
2702	44	8617.627	37262.945
11055	44	10596.464	35320.016
2516	44	8529.613	38565.941
30768	44	14503.486	33697.648
17924	43.98	12236.034	37378.285
20781	43.98	12891.904	39152.129
20318	43.98	12546.44	38891.297
29658	43.98	14581.072	39505.801
208	43.98	7689.373	35023.332
1361	43.98	8127.438	36389.203
5180	43.98	9118.858	37751.266
4342	43.96	9056.925	36697.461
5666	43.96	9392.148	37487.844
668	43.96	7743.39	37824.348
6816	43.96	9570.504	38529.82
798	43.96	7695.482	38596.809
23646	43.96	13273.778	33132.219
1011	43.96	8155.651	39866.938
4075	43.94	8977.031	39010.453
18741	43.94	12425.315	37714.84
21558	43.94	12858.334	33406.375
15846	43.94	11720.047	39201.941
2185	43.94	8366.252	37957.781
27790	43.94	14208.109	36339.617
16370	43.92	11907.69	38130.793
20605	43.92	12871.777	39792.68
1837	43.92	8269.845	34448.074
17014	43.92	11920.035	33493.34
26246	43.92	13956.605	34981.48
13231	43.92	11087.874	33574.898
1231	43.92	8043.12	37982.938
8161	43.9	10087.791	35169.734
25014	43.9	13773.982	38335.535
25343	43.9	13636.791	36530.18
21432	43.9	12812.258	34344.969
156	43.9	7928.313	34558.844
19992	43.88	12637.845	36802.594
3694	43.88	8675.277	37633.547
10009	43.88	10412.745	36002.207
28563	43.86	14401.36	34804.223
1670	43.86	8142.789	33283.613
8670	43.86	10051.045	39257.973
25970	43.86	13810.483	33814.238
12889	43.86	11142.218	35464.098
9401	43.86	10226.901	35155.438
1113	43.86	8030.901	39083.266
1654	43.86	8186.482	33591.629
3072	43.86	8493.913	33813.637
4831	43.86	9198.781	34392.445
12334	43.84	10807.999	39704.738
17018	43.84	12008.952	33514.957
17291	43.84	12169.483	33546.781
572	43.84	7915.779	37135.66
3278	43.84	8787.12	33669.477
21316	43.83	12720.741	35709.988
1641	43.83	8154.025	33759.098
23878	43.83	13359.667	34601.352
500	43.83	7820.816	36713.953
24442	43.83	13383.97	38458.617
21497	43.83	12899.954	33870.816
26673	43.83	13959.591	37439.266
4549	43.83	9059.407	34653.035
2885	43.81	8562.785	35604.887
7499	43.81	9908.418	35914.691
16691	43.81	11882.788	36283.41
4730	43.81	9238.929	33259.199
17879	43.81	12086.821	36931.227
28398	43.79	14415.961	33606.219
26230	43.79	13836.737	34902.113
11258	43.79	10622.867	33985.957
3675	43.79	8684.615	37527.68
15483	43.77	11663.046	36101.309
11308	43.77	10635.128	33547.023
15977	43.77	11812.861	40000.734
14771	43.77	11512.456	34844.129
6633	43.75	9666.208	36696.531
11388	43.75	10898.692	33087.309
8424	43.75	10014.965	37083.355
25761	43.73	13668.013	33583.617
7344	43.73	9862.13	37218.121
10142	43.73	10553.394	37194.84
4058	43.73	8948.802	39258.176
7381	43.73	9736.447	37141.109
19583	43.73	12609.577	33888.621
15197	43.73	11835.035	33578.848
11950	43.73	10908.706	37500.219
12365	43.73	10838.171	39946.707
6871	43.73	9678.492	39254.734
11030	43.71	10568.891	35456.953
11790	43.71	10808.965	36458.43
26696	43.69	13895.356	37585.586
5426	43.69	9323.631	39607.605
6457	43.69	9522.337	35319.992
13030	43.69	11018.666	34395.016
11404	43.69	10981.407	33186.906
2550	43.69	8529.236	38232.355
15521	43.67	11731.103	36447.645
23746	43.67	13378.073	33631.363
9443	43.67	10161.108	34850.195
20013	43.65	12582.434	36935.945
12592	43.65	11166.682	37831.293
21559	43.65	12915.75	33437.391
27319	43.65	14038.015	38540.906
30807	43.63	14436.709	33354.512
24060	43.63	13496.343	35816.93
11634	43.63	10823.86	34920.664
30582	43.63	14457.67	35036.875
5850	43.62	9453.496	35972.371
21642	43.62	13112.416	33283.629
6960	43.62	9772.123	39806.777
8501	43.62	9993.253	38050.574
26949	43.62	13802.279	39177.82
18806	43.62	12366.916	37491.41
14266	43.62	11568.522	39287.875
18081	43.6	12238.784	38726.258
11373	43.6	10748.06	33082.375
6511	43.6	9593.116	35606.293
9525	43.6	10301.616	34389.734
2481	43.6	8560.983	38815.055
17567	43.6	12093.774	35547.211
10336	43.58	10549.35	39167.332
16745	43.58	12001.234	36024.508
10786	43.58	10685.44	37233.355
17	43.58	7691.622	33277.031
12533	43.56	11084.026	38615.188
2156	43.56	8395.267	37696.273
19567	43.56	12691.213	33754.496
27187	43.56	14152.066	39681.91
30178	43.56	14576.494	36943.492
8108	43.54	10076.886	34813.281
26467	43.54	13953.407	36321.996
16342	43.52	11897.511	38436.984
4943	43.52	9267.906	35502.883
1826	43.52	8339.19	34280.727
22359	43.5	13007.857	38293.297
11142	43.5	10642.408	34766.203
4444	43.5	8891.192	35871.793
8054	43.5	10110.432	34399.426
22151	43.48	12927.196	36816.523
22197	43.48	12999.088	37149.66
30577	43.48	14544.574	35022.113
7777	43.46	9738.214	33847.324
12525	43.46	11087.523	38508.41
6400	43.46	9558.816	34775.398
12598	43.46	11012.755	37861.535
30173	43.46	14497.913	36927.215
25226	43.44	13585.767	36987.328
12482	43.44	11156.113	39023.09
17489	43.44	12249.508	34943.254
17237	43.44	12114.823	33291.258
6020	43.44	9349.592	34341.117
15331	43.44	11739.626	34874.387
18799	43.42	12421.012	37445.297
5827	43.42	9462.478	36090
2660	43.42	8545.4	37360.207
24650	43.42	13479.995	39942.184
3144	43.42	8600.734	33010.371
22580	43.42	13243.223	39869.141
12616	43.42	11084.181	37816.766
26326	43.4	13844.106	35433.703
20090	43.4	12530.733	37592.172
15045	43.4	11470.435	33254.473
21635	43.4	13009.62	33198.359
2056	43.4	8378.191	36744.152
8394	43.4	9980.962	36788.348
24916	43.4	13776.583	39232.23
12922	43.4	11080.918	35167.074
8505	43.39	10030.817	38086.332
4978	43.39	9121.226	35803.152
10204	43.39	10379.784	37800.559
19910	43.39	12512.204	36296.227
12984	43.39	11144.013	34657.898
13270	43.39	11072.453	33463.781
24047	43.39	13549.098	35775.508
19839	43.37	12607.38	35677.203
3067	43.35	8490.971	34077.055
1991	43.35	8362.324	35898.973
1696	43.35	8382.329	33172.383
121	43.35	7642.941	34243.742
12411	43.35	11091.349	39673.316
1205	43.33	8115.932	38057.117
16752	43.33	12030.693	35780.523
18146	43.33	12149.74	39185.836
25981	43.31	13899.855	33930.188
5052	43.31	9107.403	36344.914
4034	43.31	9022.179	39296.73
28184	43.31	13998.833	33753.273
18880	43.31	12367.09	36860.504
13749	43.29	11332.068	36368.469
25920	43.29	13827.603	33379.504
575	43.29	7948.086	37165.16
29313	43.29	14347.851	38691.449
2431	43.29	8607.48	39287.078
4720	43.29	9233.018	33001.348
6478	43.29	9593.816	35423.004
412	43.29	7750.396	36204.648
8081	43.29	10101.981	34635.598
5893	43.29	9391.244	35701.539
19226	43.27	12282.26	34190.133
21537	43.27	12794.232	33524.902
21594	43.27	12887.985	33317.57
4953	43.27	9116.601	35574.016
15976	43.27	11643.571	39993.012
19442	43.25	12293.641	33155.801
20774	43.25	12874.916	39408.508
6680	43.25	9687.937	37254.57
18249	43.23	12231.321	39653.141
114	43.21	7712.703	34150.137
12392	43.19	11107.614	39963.887
1661	43.19	8066.514	33397.141
12767	43.19	11147.704	36406.43
10183	43.19	10551.806	37513.109
10057	43.17	10471.573	36448.102
21172	43.17	12832.928	36596.27
3893	43.17	8646.508	39092.305
17433	43.17	12186.149	34372.121
8112	43.17	9981.777	34842.875
1292	43.16	8158.284	37293.965
[truncated: 2,829 more rows]
