# Supplementary material for: Insights on the Control of Yeast Single-Cell Growth Variability by Members of the Trehalose Phosphate Synthase (TPS) Complex
Source: Front Cell Dev Biol. 2021 Jan 28;9:607628. doi: 10.3389/fcell.2021.607628 (PMC7876269; doi:10.3389/fcell.2021.607628)
Supplement: Supplementary file 2 [file Data_Sheet_1.ZIP › final_code/input_datasets/Ntd-TSL1_SortedCells3_plus_t2.csv]

Id	Area (µm²)	Centre X Position (µm)	Centre Y Position (µm)
3780	58.74	9025.83	39546.559
26640	58.05	13907.599	35847.707
19953	55.1	12630.968	37163.105
2406	53.56	8454.776	38324.637
26224	53.3	13882.211	34045.547
22562	53.22	13012.424	39774.527
9219	52.88	10173.397	34461.141
3767	51.4	8944.414	39464.594
6016	51.4	9490.403	33962.023
21385	50.38	12894.013	34531.855
11008	50.29	10609.719	33553.09
5359	49.66	9470.591	37663.605
2119	49.39	8375.396	38473.984
359	49.22	7972.873	35952.027
8551	48.83	10158.125	39512.98
1908	48.53	8355.524	36027.078
11302	47.7	10885.011	34515.574
26130	47.38	13954.046	33213.703
9595	45.54	10516.904	34909.465
3092	45.06	8720.084	33388.641
29250	45.04	14239.31	36454.371
19259	44.5	12489.707	33570.613
26157	44.48	13803.13	33419.875
21053	43.68	12830.941	37282.879
18913	42.68	12353.926	35424.711
14442	42.61	11529.575	35745.023
28264	42.53	14042.063	35474.094
28665	42.2	14204.273	33058.91
403	41.78	7757.68	36272.23
28734	41.69	14235.525	33211.941
15767	41.36	11754.794	39484.063
16269	41.13	11904.469	37916.227
23332	41.11	13330.562	35890.641
11654	40.58	10880.845	37337.754
22733	40.56	13168.433	39182.852
9799	40.44	10407.993	36712.473
13718	40.38	11240.878	38166.641
29168	40.21	14368.117	35874.008
8881	39.81	10315.315	36610.047
25577	39.77	13781.964	36068.473
28793	39.69	14342.856	33555.27
28763	39.68	14329.481	33322.805
22671	39.2	13150.815	39682.941
22749	38.89	13328.813	38979.145
10440	38.81	10741.017	37386.594
22963	38.79	13318.912	38032.141
31398	38.79	14627.137	33716.813
9440	38.72	10563.534	33307.348
2916	38.7	8497.336	33987.133
6946	38.6	9709.931	38914.289
13351	38.55	11301.304	34881.105
23948	38.28	13560.206	34111.328
10172	38.28	10746.859	39782.895
25030	38.22	13767.745	39523.254
23208	37.87	13269.656	36671.805
17772	37.57	12122.383	36852.34
21496	37.57	12910.024	33725.902
7817	37.53	10004.413	34233.266
12618	37.34	11023.601	35378.793
15475	37.32	11689.282	37181.578
27805	37.3	14074.522	37716.18
31367	37.26	14627.063	33867.098
13795	37.09	11399.358	38819.703
22180	37.07	12984.585	37180.82
16571	37.01	11999.016	36564.047
28260	36.97	14012.944	35443.73
28956	36.97	14425.855	34733.66
26046	36.96	13629.017	33039.914
25237	36.92	13724.426	38447.211
24125	36.84	13562.007	35538.289
19409	36.82	12696.756	33233.055
22041	36.82	13097.541	36390.664
31442	36.78	14640.707	33396.594
14475	36.74	11613.645	35415.941
25753	36.65	13703.84	35346.715
4432	36.63	8885.401	33181.867
130	36.57	7793.826	34360.293
20668	36.57	12729.711	39547.914
21704	36.55	13074.385	33826.395
7365	36.51	9715.467	35508.371
5028	36.51	9267.178	39028.039
14552	36.48	11631.411	34784.262
9448	36.46	10531.845	33416.41
12392	36.36	11185.018	37278.742
26075	36.36	13711.765	33155
31306	36.25	14627.445	34137.387
13789	36.25	11265.619	38746.031
1702	36.23	8263.62	33858.242
21269	36.23	12875.645	35630.902
30442	36.19	14624.89	38176.422
12341	36.17	11195.852	37552.066
8691	36.09	10328.213	37989.18
20520	36.09	12883.747	39818.02
4983	36.04	9267.107	38609.789
31148	36.04	14472.848	35155.969
6983	36.04	9788.748	38750.051
7251	36.02	9910.896	35909.77
24053	36	13511.863	35021.84
12454	35.98	11172.928	36710.887
19366	35.96	12617.368	33009.648
6279	35.96	9511.587	36147.84
17488	35.94	12208.461	35625.945
16556	35.92	12027.192	36778.438
17728	35.9	12126.199	36502.879
30198	35.86	14478.043	39135.266
21187	35.81	12893.49	36059.676
28130	35.77	14074.878	36264.566
8752	35.77	10275.302	37780.352
31320	35.77	14518.61	34235.723
9920	35.75	10395.044	37850.309
3288	35.73	8833.196	35851.625
5237	35.73	9406.785	38729.172
13418	35.71	11296.998	35634.695
23132	35.71	13272.099	36862.277
5171	35.71	9406.043	39567.258
21360	35.69	12788.042	34636.293
10311	35.69	10603.047	38687.578
19841	35.67	12641.146	36404.621
2566	35.67	8604.612	37300.355
3688	35.65	8813.453	39289.371
21333	35.63	12912.598	34953.191
31466	35.63	14440.497	33261.371
7015	35.59	9762.991	38166.738
16682	35.58	12002.475	35776.145
31413	35.56	14616.066	33514.879
26088	35.56	13989.333	33115.539
21443	35.54	12919.086	33979.5
23757	35.52	13539.375	33007.176
27366	35.52	13960.112	39796.035
3901	35.48	9027.291	38561.363
24398	35.44	13373.924	37222.055
2703	35.4	8587.316	35907.031
27171	35.38	13809.541	38639.672
9791	35.37	10478.726	36522.563
1426	35.37	7997.676	35371.055
8827	35.35	10303.452	37108.848
28521	35.31	14076.365	33847.156
29941	35.29	14218.479	39697.41
2375	35.27	8623.605	38628.203
5267	35.25	9473.031	38392.484
1562	35.21	8040.252	33689.813
30543	35.19	14607.411	37903.031
16499	35.17	11962.558	37342.188
5304	35.17	9426.649	38089.266
1608	35.17	8166.281	33070.094
12202	35.15	11197.798	39247.391
20781	35.14	12733.635	38722.051
23952	35.14	13443.918	34157.207
17262	35.12	12256.809	33925.008
9105	35.1	10208.938	35277.336
15588	35.08	11722.899	38098.047
14337	35.08	11524.441	37013.922
5575	35.08	9354.426	35604.73
30171	35.04	14577.272	39338.738
2579	35.04	8618.166	37095.414
9493	35	10466.563	34030.305
28242	34.98	14062.963	35659.195
21755	34.98	13136.833	34381.859
18436	34.94	12295.967	39570.707
31351	34.94	14456.129	34106.844
28228	34.94	14160.808	35864.816
27357	34.91	13976.703	39759.863
29822	34.91	14388.439	39098.039
18726	34.91	12493.217	37077.043
9752	34.91	10540.939	36045.008
27515	34.89	14156.607	39698.402
19349	34.89	12348.203	33084.238
9851	34.89	10380.708	37127.535
11789	34.89	10918.53	38430.098
12364	34.87	11178.413	37445.477
25828	34.85	13703.159	34628.93
18866	34.85	12312.591	36034.043
4862	34.77	9146.235	37104.57
21705	34.77	12928.902	33831.555
12162	34.75	11145.295	39325
31249	34.75	14433.496	34747.457
3440	34.73	8827.871	36993.57
13194	34.73	11399.242	33889.68
13090	34.73	11354.001	33459.902
7107	34.71	9915.967	37237.414
6948	34.69	9761.533	38934.441
2117	34.69	8406.923	38452.938
3466	34.69	8727.442	37352.125
21129	34.69	12915.989	36570.594
12345	34.69	11023.651	37586.922
18548	34.69	12333.855	38307.094
5453	34.68	9449.469	36716.656
12256	34.68	11206.656	38553.066
16070	34.66	12061.758	39285.934
5200	34.66	9466.3	38969.594
7629	34.62	9859.992	33133.594
8625	34.62	10300.191	38667.531
8877	34.6	10342.574	36556.848
15873	34.6	12061.732	39796.539
7065	34.6	9849.705	37734.188
11093	34.58	10973.515	33094.41
26379	34.58	13866.851	34506.098
20191	34.54	12706.092	38588.207
7244	34.54	9734.088	36107.977
16229	34.54	12050.16	38196.578
11836	34.54	10872.254	38823.141
17076	34.52	12169.873	33028.984
22320	34.52	12935.135	38188.719
26909	34.52	13965.159	37221.621
25500	34.52	13594.163	36665.004
12150	34.5	11145.15	39582.859
23287	34.5	13147.513	35912.59
12348	34.46	11203.497	37611.965
24098	34.46	13416.092	35271.445
13955	34.46	11406.987	39919.754
29858	34.45	14382.377	39351.441
7841	34.45	10098.409	34502.602
17465	34.45	12097.7	35426.832
6694	34.45	9769.195	39473.711
16194	34.43	12046.733	38734.871
24052	34.43	13387.017	35004.984
12603	34.41	11163.626	35495.996
23199	34.41	13226.607	36602.164
3595	34.41	8846.092	38567.395
13516	34.39	11328.634	36421.691
7706	34.39	10131.072	33631.469
12327	34.37	11073.676	37679.734
25416	34.37	13719.95	36895.145
4291	34.35	9053.217	34647.949
3321	34.35	8846.263	36093.27
5153	34.33	9452.315	39660.262
10541	34.33	10716.862	36953.387
12523	34.31	11116.927	36316.496
4463	34.29	8875.299	33159.293
2284	34.29	8455.151	39914.641
8260	34.27	9935.163	37783.602
1023	34.27	8198.873	39303.879
28733	34.25	14394.582	33206.188
7400	34.23	9901.085	35097.523
26028	34.23	13580.275	33281.84
9464	34.23	10432.964	33670.797
3815	34.23	8868.919	39264.594
10575	34.23	10730.839	36432.07
560	34.22	7665.27	37199.977
14128	34.22	11470.51	38699.813
2522	34.2	8615.765	37401.574
30157	34.2	14492.783	39552.645
12081	34.2	10884.798	39902.199
15057	34.18	11822.887	33703.199
12027	34.18	10953.312	39440.523
5743	34.18	9291.427	34191.016
24221	34.16	13563.283	36033.184
25103	34.16	13679.911	39190.148
14438	34.14	11588.295	36041.098
9884	34.14	10459.962	37304.324
4154	34.14	8909.751	35897.82
25294	34.14	13639.683	38143.086
14411	34.12	11576.565	36135.406
15136	34.12	11724.138	34404.574
12671	34.12	11057.884	34779.313
5246	34.1	9318.311	38505.613
9658	34.1	10496.498	35409.465
31217	34.1	14491.439	34857.594
3768	34.1	9008.348	39463.898
14565	34.1	11540.972	34878.207
829	34.1	7654.857	39105.414
4292	34.08	9061.544	34647.797
2508	34.08	8514.145	37576.977
1589	34.08	8150.942	33329.555
6332	34.06	9683.364	36678.793
30140	34.06	14502.639	39451.82
23747	34.04	13275.479	33127.883
24669	34.02	13379.945	39151.453
6099	34.02	9567.855	34794.77
14016	33.99	11581.988	39433.465
18844	33.99	12302.561	35924.707
13430	33.95	11384.826	35730.383
26599	33.95	13813.223	35601.102
19570	33.93	12686.812	34459.613
7395	33.93	9901.773	35367.074
28005	33.89	14180.837	36888.488
20100	33.87	12579.59	38103.574
17731	33.87	12279.108	36528.016
18835	33.85	12311.267	36159.004
25812	33.85	13569.1	34791.227
29532	33.85	14393.568	37800.164
28650	33.83	14202.398	33287.785
9996	33.83	10484.733	38640.949
15108	33.83	11839.566	34173.469
17332	33.83	12276.415	34309.172
3566	33.83	8828.772	38202
24104	33.83	13451.74	35371.387
2028	33.81	8235.951	37475.012
13074	33.81	11236.75	33362.73
1550	33.81	8121.497	33895.422
28855	33.79	14374.513	33915.758
5086	33.79	9266.909	39574.746
15190	33.79	11772.444	34854.535
10025	33.77	10434.586	39030.434
3825	33.76	8949.966	38982.695
5612	33.76	9332.931	35508.805
9636	33.76	10395.635	35311.535
16939	33.76	12011.353	33509.816
27489	33.74	14063.42	39632.645
22150	33.74	13094.732	36951.402
29591	33.74	14302.774	38031.051
17424	33.74	12264.423	35138.625
16409	33.72	12006.265	37393.809
29170	33.72	14383.918	35899.387
20636	33.72	12786.75	39726.242
3516	33.72	8816.918	37868.895
24957	33.72	13746.962	39644.027
27767	33.72	14133.417	37865.805
21874	33.7	13126.578	35178.383
30176	33.7	14495.159	39357.539
27989	33.7	14161.549	37059.891
1333	33.7	8026.196	36136.629
3000	33.68	8588.619	33125.09
21897	33.66	13134.471	35394.492
27286	33.64	13992.251	39431.18
16336	33.62	11858.242	37570.477
1308	33.62	8173.211	36488.719
29258	33.6	14399.834	36494.785
1910	33.6	8299.88	36108.113
12371	33.6	11072.131	37477.23
9405	33.6	10300.148	33061.633
26454	33.6	13864.138	34794.73
10346	33.6	10727.812	38434.695
11841	33.6	10814.148	38882.605
21268	33.58	12916.301	35625.293
16685	33.58	11903.877	35790.773
22429	33.58	13084.92	38855.367
3954	33.58	8948.014	37866.391
21578	33.58	12890.344	33147.395
14279	33.58	11443.846	37393.305
20711	33.58	12894.109	39147.371
7823	33.56	9932.738	34270.734
10806	33.56	10751.368	34850.547
19980	33.56	12655.384	37434.164
17255	33.55	12236.15	33896.82
31230	33.55	14576.754	34643.754
10099	33.55	10533.088	39542.836
24426	33.53	13488.064	37368.984
2863	33.51	8490.571	34750.223
3715	33.51	8769.003	39743.516
7983	33.49	9931.405	35512.484
31362	33.49	14519.84	33833.008
3837	33.49	9030.052	39022.348
795	33.47	7729.214	38837.09
24423	33.47	13524.662	37332.074
22289	33.45	13004.369	37883.047
18115	33.45	12196.436	39552.77
3900	33.43	8901.537	38547.621
19542	33.43	12692.486	34214.754
19678	33.41	12499.133	35203.148
19470	33.41	12693.665	33749.996
825	33.41	7837.156	39068.66
18438	33.41	12453.725	39273.867
29850	33.41	14359.52	39294.773
15373	33.39	11747.098	36289.68
29998	33.39	14285.903	39844.375
13373	33.39	11377.866	35150.328
7978	33.39	10050.548	35484.844
20744	33.37	12897.315	39074.855
3883	33.37	8993.658	38742.152
9593	33.35	10561.722	34893.035
17485	33.35	12233.189	35594.77
21081	33.35	12914.313	37113.094
2210	33.35	8323.424	39293.172
27937	33.35	14079.215	37221.727
3452	33.32	8685.405	37095.156
28778	33.32	14314.467	33469.988
7462	33.32	9856.636	34657.637
16406	33.32	11909.41	37371.191
12101	33.32	11013.879	39813.594
4108	33.32	9038.42	36491.785
31402	33.3	14544.224	33771.707
5345	33.3	9384.896	37777.359
26954	33.3	13962.204	37433.445
3947	33.28	9034.41	37830.953
16508	33.28	12063.529	37083.715
979	33.26	7994.076	39625.43
21102	33.24	12766.02	36937.691
14407	33.24	11590.778	36067.969
6714	33.24	9729.062	39427.367
28092	33.24	14209.898	36442.465
4336	33.24	8999.432	34274.777
15122	33.22	11710.346	34266.461
14161	33.22	11569.088	38598.344
15591	33.22	11701.568	38135.285
10362	33.2	10693.777	38194.93
6058	33.2	9562.68	34291.523
1881	33.2	8221.171	35773.047
21910	33.2	13131.911	35602.875
1316	33.18	8054.024	36236.387
15141	33.18	11845.372	34471.121
8538	33.18	10279.832	39737.691
7554	33.18	9822.404	33676.273
28357	33.18	14198.115	34901.434
6344	33.16	9694.3	36795.574
18817	33.16	12379.821	36328.73
20220	33.16	12666.938	38877.176
4981	33.16	9070.716	38578.344
7912	33.16	9938.246	34927.781
8880	33.16	10323.559	36585.156
28122	33.14	14128.235	36230.133
15349	33.14	11683.288	36160.145
10478	33.12	10737.18	37239.043
20960	33.12	12886.899	37957.57
11683	33.12	10893.588	37502.391
20922	33.1	12905.928	38133.742
26415	33.1	13783.975	34589.523
25884	33.09	13742.004	34383.59
15629	33.09	11709.922	38524.59
21375	33.09	12877.051	34458.898
15540	33.09	11665.487	37621.113
3114	33.07	8845.729	33521.742
3400	33.07	8639.863	36787.195
28735	33.07	14380.133	33215.688
23140	33.05	13346.524	36898.523
6073	33.05	9601.672	34443.352
18528	33.03	12411.298	38773.754
28396	33.03	14207.378	34532.961
22184	33.03	13123.731	37195.301
15247	33.03	11826.966	35385.93
16200	33.01	12015.612	38783.953
6184	33.01	9595.815	35418.629
20307	32.99	12528.345	39185.23
23793	32.99	13500.094	33139.535
10374	32.99	10571.686	38041.438
14757	32.99	11548.082	33732.52
26140	32.99	13978.998	33279.809
10113	32.97	10465.212	39584.254
21416	32.97	12858.966	34427.875
487	32.97	7943.153	36745.285
19094	32.97	12386.906	34299.797
14868	32.97	11447.96	33296.457
9178	32.95	10338.035	34806.531
15983	32.93	12065.929	39644.699
880	32.93	7702.318	39507.867
26494	32.93	13910.296	34942.137
78	32.93	7714.671	33854.293
6263	32.93	9661.276	35963.074
19523	32.93	12710.221	34129
17000	32.91	12033.802	33443.48
10294	32.91	10778.504	38846.684
15182	32.91	11762.632	34801.313
22157	32.91	12971.435	36990.426
31302	32.91	14582.019	34443.48
29752	32.89	14287.17	38612.156
15197	32.89	11804.973	34881.813
10084	32.89	10500.724	39482.734
28281	32.89	14009.431	35367.555
16578	32.87	11872.704	36634.527
5070	32.87	9240.573	39445.227
24949	32.87	13681.791	39619.254
30136	32.87	14551.637	39442.547
851	32.87	7705.641	39289.09
16588	32.86	11915.537	36671.461
9347	32.86	10321.594	33519.91
5618	32.86	9390.835	35569.605
15118	32.86	11800.774	34228.035
715	32.86	7665.774	38286.02
14837	32.84	11576.809	33409.34
30342	32.84	14602.605	38743.152
22608	32.84	13311.081	39780.578
6706	32.84	9813.479	39285.031
13435	32.84	11418.273	35822.547
5728	32.82	9351.805	34336.285
6491	32.82	9497.626	38365.172
28714	32.82	14250.185	33123.352
6321	32.82	9497.796	36621.863
16686	32.82	12029.914	35803.242
27018	32.8	13997.267	37742.063
8690	32.78	10303.293	38299.82
27538	32.78	14173.891	39501.477
22209	32.78	13082.099	37410.09
962	32.78	8158.498	39861.988
28183	32.76	14204.963	35909.047
5690	32.74	9390.744	34881.707
17872	32.74	12180.069	37870.258
26916	32.74	13961.16	37250.242
2463	32.72	8560.19	37937.199
4464	32.72	9143.133	33001.992
4052	32.72	9062.81	36976.59
20165	32.72	12523.09	38284.512
6366	32.72	9649.715	37022.949
21978	32.7	13122.82	35906.613
12221	32.7	10995.205	38857.645
16934	32.68	11959.334	33485.641
9501	32.68	10503.866	34113.289
6086	32.66	9524.994	34577.367
3350	32.66	8651.03	36367.375
23712	32.64	13239.593	33189.969
9781	32.64	10548.738	36359.672
25232	32.64	13646.74	38398.32
2020	32.64	8403.77	37394.098
13	32.64	7681.54	33165.813
23928	32.64	13510.018	34008.207
4003	32.63	8907.83	37407.793
2399	32.63	8469.887	38563.531
30096	32.61	14547.814	39628.848
23159	32.61	13158.961	36965.438
12376	32.59	11174.554	37487.266
3640	32.59	8759.94	38932.938
3869	32.59	8957.78	38644.828
670	32.59	7668.882	37960.926
15337	32.59	11753.421	36080.992
30593	32.57	14547.769	37789.609
15103	32.57	11689.548	34111.254
17716	32.57	12273.018	36367.473
7211	32.57	9846.716	36628.406
14750	32.57	11493.004	33705.512
8452	32.57	10045.765	39620.594
4239	32.57	8933.588	35321.715
31463	32.55	14579.192	33215.746
19557	32.55	12656.708	34304.598
23429	32.55	13310.663	35399.285
1539	32.55	8125.863	34003.563
24834	32.53	13740.043	39753.223
25716	32.53	13739.224	35707.953
4509	32.53	9273.268	33536.988
16843	32.51	11962.285	34384.289
25754	32.51	13755.034	35348.262
31224	32.51	14448.951	34916.238
25759	32.51	13714.004	35367.723
11769	32.49	10900.831	38201.59
25668	32.49	13611.703	35855.445
30225	32.47	14579.679	39001.363
4913	32.47	9074.709	37716.875
12421	32.47	11049.609	37130.793
29031	32.47	14409.971	35303.066
13386	32.45	11402.301	35289.219
23362	32.45	13301.621	35726.813
21145	32.45	12834.672	36696.145
10282	32.45	10615.048	39034.168
1498	32.43	8136.335	34492.875
8492	32.43	10306.842	39784.313
8843	32.41	10149.637	36986.207
27941	32.41	14153.711	37233.563
9756	32.41	10489.717	36079.422
843	32.41	7852.754	39169.789
12590	32.41	11105.426	35887.055
22024	32.41	13069.798	36185.566
19522	32.4	12511.442	34120.422
6499	32.4	9536.527	38417.77
877	32.4	7907.163	39500.113
2228	32.4	8318.646	39456.113
2184	32.4	8406.396	39056.961
4615	32.38	9256.968	34745.055
30091	32.38	14528.531	39616.746
19471	32.38	12647.575	33765.957
21389	32.38	12851.23	34557.984
29196	32.38	14255.864	36130.723
15728	32.38	11772.954	39251.129
9974	32.38	10557.358	38427.898
16672	32.36	12004.715	36019.992
9233	32.36	10190.769	34516.145
2920	32.36	8570.612	34032.758
17810	32.36	12237.101	37193.938
18400	32.36	12432.048	39735.512
1627	32.34	8277.927	33250.355
28224	32.34	14019.535	35826.406
2204	32.34	8233.538	39215.09
882	32.32	7894.64	39521.742
11371	32.32	10808.661	35132.473
21817	32.32	12925.989	34748.258
28445	32.3	14144.95	34317.836
17864	32.3	12080.543	37810.473
21324	32.3	12898.552	35106.285
2137	32.3	8292.606	38602.953
23207	32.28	13189.848	36668.945
3693	32.28	8814.643	39393.941
17116	32.28	12277.655	33156.91
27335	32.28	13987.254	39711.098
7831	32.28	10112.95	34394.785
2764	32.26	8629.355	35511.84
18702	32.26	12383.967	37204.625
13550	32.26	11329.826	36714.328
23116	32.26	13212.023	37069.375
29051	32.26	14321.464	35561.707
14562	32.24	11493.78	34869.559
7214	32.24	9830.19	36666.84
5936	32.24	9546.724	33170.57
181	32.22	7738.415	34746.891
24004	32.22	13463.092	34595.613
21326	32.2	12759.088	35124.164
15412	32.2	11652.775	36740.152
238	32.2	7943.531	35202.313
12747	32.2	11021.638	34390.723
14186	32.18	11449.042	38175.664
3324	32.18	8717.445	36110.355
25966	32.18	13693.53	33752.539
22824	32.18	13226.672	38645.324
10727	32.18	10732.723	35566.875
15052	32.18	11721.704	33651.969
23510	32.17	13333.738	34919.652
9208	32.17	10322.163	34683.066
2436	32.17	8521.203	38023.492
22711	32.17	13283.509	39299.672
28223	32.17	14201.793	35826.262
26644	32.15	13980.889	35904.105
7198	32.15	9838.018	36566.113
27289	32.15	13858.036	39478.84
10922	32.15	10686.277	34257.156
13416	32.15	11404.505	35560.023
14219	32.15	11437.88	37891.473
24049	32.15	13422.747	34987.719
6012	32.15	9637.235	33911.254
6135	32.15	9655.014	35143.688
21692	32.13	12953.588	33661.605
14878	32.13	11529.451	33040.117
4731	32.13	9108.13	35836.875
19666	32.13	12648.718	35180.523
10975	32.11	10710.699	33877.113
2276	32.11	8544.592	39791.816
22306	32.11	13032.67	38070.668
11420	32.11	10991.838	35518.141
30295	32.09	14602.6	38637.18
26761	32.09	13919.009	36532.855
14433	32.09	11574.854	36000.836
31349	32.07	14442.372	34100.156
15215	32.05	11665.869	35077.195
13470	32.05	11226.479	36026.734
6439	32.05	9681.255	37865.699
30816	32.05	14435.186	36436.719
2591	32.05	8575.655	36935.402
20216	32.05	12637.876	38834.086
857	32.03	7882.662	39354.699
28007	32.03	14131.11	36907.641
13014	32.03	11203.67	33059.102
21188	32.03	12791.324	36066.715
30579	32.03	14542.508	37663.977
44	32.03	7948.454	33504.926
16503	32.03	11894.575	37056.68
4146	32.01	8969.118	36130.063
5266	32.01	9419.71	38380.309
28777	32.01	14287.535	33466.207
21898	32.01	13024.456	35412.66
21879	32.01	13002.135	35197.867
21697	32.01	12952.473	33709.406
14477	32.01	11498.415	35450.094
16863	31.99	12023.805	34256.332
730	31.99	7642.496	38335.82
3622	31.99	8747.22	38800.863
21582	31.99	13055.361	33019.762
16720	31.99	11880.043	35486.773
28257	31.99	14123.477	35423.605
5876	31.99	9477.877	33621.363
18721	31.97	12389.981	37029.719
3589	31.96	8813.492	38490.625
9085	31.96	10136.807	35448.012
2574	31.96	8441.524	37041.848
8058	31.96	9951.796	35832.609
21301	31.94	12727.163	35283.363
394	31.94	7752.274	36201.047
19737	31.94	12698.27	35643.633
19325	31.94	12336.29	33281.059
19881	31.94	12534.402	36681.5
5354	31.92	9287.774	37613.031
23717	31.92	13175.143	33227.766
12537	31.92	11191.853	36124.738
28557	31.92	14001.641	33748.078
7915	31.92	10076.927	34949.465
14724	31.92	11566.823	33876.879
12988	31.9	11075.086	33458.684
4196	31.9	9027.286	35579.305
29044	31.9	14305.701	35480.996
19414	31.9	12612.046	33253.242
23982	31.9	13365.049	34466.711
16241	31.9	11888.27	38002.098
30126	31.9	14581.786	39737.406
7039	31.88	9797.171	38082.234
25169	31.88	13660.82	38833.207
14478	31.88	11482.957	35452.723
5075	31.88	9096.007	39493.715
942	31.88	7656.988	39862.766
18868	31.86	12300.878	35758.836
30710	31.86	14578.771	37084.313
3290	31.86	8729.254	35886.664
3985	31.86	9044.683	37594.07
8111	31.86	10076.635	36065.777
623	31.86	7918.314	37635.543
31122	31.86	14469.225	35348.105
9579	31.86	10405.792	34750.785
14386	31.84	11614.036	36243.383
713	31.84	7721.379	38280.648
11316	31.84	10845.598	34659.977
18530	31.84	12457.769	38485.957
31310	31.84	14546.765	34172.195
4130	31.84	8857.767	36342.262
28867	31.82	14411.867	34003.945
1199	31.82	8101.09	37776.711
12749	31.82	11019.382	34404.883
13238	31.82	11209.445	34085.625
16090	31.82	12026.196	39431.07
1433	31.82	8189.542	35103.73
10226	31.82	10571.389	39527.027
3619	31.8	8748.911	38763.031
29615	31.8	14259.073	38189.105
2278	31.8	8448.306	39816.461
2905	31.8	8461.054	34175.996
15738	31.8	11842.088	39292.379
6438	31.78	9593.381	37857.621
482	31.78	7822.879	36709.441
24387	31.78	13527.656	37146.945
5434	31.78	9366.298	36975.988
4316	31.78	8967.364	34306.02
28399	31.78	14110.756	34572.805
2217	31.76	8345.157	39358.203
17027	31.76	11926.695	33239.012
9	31.76	7921.762	33113.574
21361	31.74	12768.795	34640.813
16207	31.74	11976.841	38500.012
17678	31.74	12105.935	36003.277
19996	31.74	12592.864	37526.266
23565	31.74	13334.791	34602.91
9644	31.74	10433.307	35375.273
14368	31.73	11553.529	36390.629
2603	31.73	8486.629	36717.152
1341	31.73	8099.348	36193.617
768	31.73	7698.255	38591.668
7723	31.71	10067.291	33726.215
5318	31.71	9461.771	37911.746
15487	31.71	11825.949	37336.785
17733	31.71	12267.072	36532.188
30235	31.71	14492.894	39049.313
23145	31.71	13274.059	36909.102
30832	31.71	14445.1	36514.863
18475	31.69	12300.305	39213.625
2355	31.69	8469.467	39058.109
2945	31.69	8601.278	33488.242
15089	31.69	11803.416	33962.977
31319	31.69	14520.286	34208.781
28475	31.69	14074.488	34189.609
8289	31.69	9947.23	38145.188
28728	31.69	14277.115	33171.902
29480	31.67	14415.61	37604.984
8516	31.67	10171.579	39939.414
3504	31.67	8743.67	37602.797
2404	31.67	8453.569	38582.23
2584	31.65	8440.997	37172.59
27612	31.65	14013.493	39069.449
18692	31.65	12492.045	37420.77
1053	31.65	8056.818	39063.961
12945	31.65	11090.733	33569.547
1271	31.65	8034.598	37009
4136	31.63	8974.967	36057.406
23119	31.63	13153.369	37116.203
14141	31.63	11575.518	38761.879
7844	31.61	10125.492	34534.043
119	31.61	7717.064	34220.73
20162	31.61	12565.076	38264.422
11396	31.61	10784.56	35365.223
2832	31.61	8474.342	34634.781
22595	31.61	12988.486	39958.547
283	31.61	7700.137	35553.285
26472	31.61	13791.225	34861.348
3856	31.61	8894.584	38814.27
20030	31.61	12563.227	37881.742
26588	31.61	13810.214	35544.098
6117	31.61	9654.225	35027.555
3351	31.61	8817.168	36382.504
28148	31.59	14042.473	36334.461
9701	31.59	10384.062	35513.863
18925	31.57	12297.67	35521.441
4343	31.57	8982.592	34124.391
25391	31.57	13585.245	37308.766
28883	31.57	14338.343	34189.965
14854	31.57	11560.259	33197.871
19586	31.57	12651.917	34576.973
13279	31.57	11386.913	34380.195
21437	31.57	12811.848	34246.926
2996	31.55	8501.189	33035.961
27223	31.55	13939.255	39072.461
6368	31.53	9656.737	37068.5
10335	31.53	10743.548	38346.563
4149	31.53	8908.67	36141.008
19458	31.53	12659.629	33677.801
10930	31.53	10663.463	34273.543
28736	31.53	14414.628	33217.176
6182	31.53	9682.848	35415.957
19822	31.53	12514.471	36292.516
21475	31.53	12901.809	33866.574
3912	31.53	9039.177	38451.012
7272	31.51	9889.753	35755.605
8533	31.51	10308.858	39700.695
9337	31.51	10338.303	33756.273
13662	31.51	11351.983	37879.363
2666	31.51	8591.935	36473.988
12253	31.51	11110.19	38523.82
675	31.51	7642.934	38062.285
6990	31.51	9825.932	38467.941
28538	31.5	14100.346	33907.543
5529	31.5	9399.741	36109.613
21564	31.5	12734.337	33047.875
1182	31.5	8045.47	37977.996
1217	31.5	8172.507	37351.016
619	31.5	7940.608	37603.453
28386	31.48	14209.802	34457.242
21235	31.48	12746.005	36022.387
4470	31.48	9258.876	33112.48
17408	31.46	12124.374	34968.629
28794	31.46	14369.575	33560.867
6370	31.44	9694.012	37087.125
23043	31.44	13308.571	37797.684
11775	31.44	10829.88	38299.996
8279	31.44	10004.18	38055.625
9937	31.44	10436.837	38023.223
11461	31.44	10802.023	35922.199
11332	31.44	10789.916	34738.383
22927	31.42	13310.569	38229.32
2878	31.42	8426.077	34322.328
24395	31.42	13552.226	37211.016
21727	31.42	13059.675	34075.793
13236	31.42	11247.888	34070.965
15229	31.42	11736.837	35215.754
17431	31.42	12108.421	35195.152
7045	31.42	9757.135	37876.172
13129	31.42	11423.077	33597.684
1049	31.4	8068.388	38990.023
4341	31.4	8967.751	34005.672
14268	31.4	11620.593	37653.148
6253	31.4	9618.048	35835.457
4683	31.4	9270.7	35497.535
22912	31.4	13317.937	38385.801
19192	31.4	12484.481	33656.152
4234	31.4	8932.763	35290.324
21856	31.4	13104.475	35029.664
27234	31.4	13854.855	39165.941
14481	31.38	11597.942	35494.258
25780	31.36	13725.572	35220.953
3988	31.36	8910.672	37636.551
4308	31.36	9029.677	34488.855
21366	31.36	12851.067	34686.66
27536	31.34	14113.058	39479.574
1324	31.34	8103.818	36316.543
20704	31.34	12883.236	39394.172
18847	31.34	12454.29	35944.434
3147	31.34	8759.893	33970.691
23322	31.34	13253.475	35855.984
30108	31.34	14616.263	39640.391
21960	31.32	13128.739	35826.238
93	31.32	7983.929	34031.484
22177	31.32	12970.888	37170.574
18995	31.32	12350.594	34786.844
22303	31.32	13078.325	37975.492
4767	31.32	9076.982	36103.16
25880	31.32	13730.06	34328.379
25026	31.32	13587.356	39508.898
12293	31.32	11037.512	38017.109
3875	31.32	8905.204	38679.402
2357	31.3	8443.293	39096.359
5099	31.3	9199.839	39745.172
19487	31.3	12630.357	33831.16
18612	31.3	12413.3	37840.012
18223	31.28	12167.519	39936.168
5147	31.27	9478.076	39976.82
17756	31.27	12201.078	36761.16
26726	31.27	13955.047	36317.902
8166	31.27	10023.57	36777.809
28803	31.25	14418.188	33601.676
21335	31.25	12750.184	34963.957
10198	31.25	10644.215	39623.047
6333	31.25	9668.913	36691.289
9515	31.25	10467.884	34279.402
6700	31.23	9828.014	39528.207
19423	31.23	12626.327	33323.805
3157	31.23	8757.341	34136.813
17385	31.23	12278.042	34747.547
14388	31.23	11603.557	36267.078
765	31.23	7729.777	38547.625
7350	31.21	9854.053	35713.895
23467	31.21	13241.832	34984.426
19912	31.21	12529.146	36866.332
24597	31.21	13386.61	38454.859
28229	31.21	14050.346	35877.547
88	31.19	7900.291	33993.203
7450	31.19	9894.112	34903.055
3236	31.19	8647.736	35045.508
9614	31.19	10482.625	35059.863
4520	31.19	9071.718	33722.977
8451	31.17	9949.716	39587.988
17154	31.17	12079.602	33294.121
29453	31.17	14399.001	37464.906
1689	31.17	8410.089	33606.336
19490	31.17	12611.414	33885.41
23786	31.17	13506.341	33064.926
31467	31.17	14518.855	33292.664
9907	31.17	10550.264	37757.633
7233	31.17	9823.548	36334.93
2133	31.15	8329.196	38577.324
6038	31.15	9536.955	34194.09
3124	31.13	8789.849	33664.449
4769	31.13	9154.565	36116.617
9321	31.13	10254.829	33887.031
4878	31.13	9163.917	37312.348
22657	31.11	13267.923	39993.234
10415	31.11	10751.629	37516.602
6469	31.11	9629.029	38219.09
519	31.11	7642.952	36883.98
17368	31.11	12167.235	34608.691
4937	31.11	9080.074	37994.941
66	31.11	7914.043	33768.238
4618	31.09	9214.797	34767.512
25211	31.09	13665.397	38492.16
24042	31.09	13452.307	34946.254
26175	31.09	13906.341	33560.656
8529	31.09	10219.504	39639.875
4992	31.09	9198.451	38724.32
19691	31.07	12593.979	35347.102
3940	31.07	9028.411	38050.328
21442	31.07	12786.628	33979.152
19800	31.07	12512.812	36146.773
14382	31.05	11591.989	36226.262
16813	31.05	11945.559	34546.516
15766	31.05	11697.026	39450.988
3220	31.05	8725.121	34902.941
25626	31.04	13635.456	35942.672
8893	31.04	10207.97	36438.414
10412	31.04	10691.83	37507.613
16614	31.02	11980.638	36529.949
9727	31.02	10501.93	35734.641
25770	31.02	13692.822	35117.504
10107	31.02	10454.869	39558.906
23428	31.02	13314.629	35389.676
15338	31.02	11665.548	36096.457
12706	31.02	11169.51	34706.852
14146	31	11541.218	38471.234
8357	31	10000.558	38690.688
26531	31	13806.846	35119.77
6985	31	9705.85	38757.207
3172	31	8657.03	34365.672
25385	30.98	13579.01	37285.055
9995	30.98	10465.512	38639.484
3807	30.98	9029.4	39175.855
2676	30.98	8627.656	36536.695
5627	30.98	9455.728	35282.203
19740	30.98	12620.552	35666.375
4844	30.98	9169.917	36933.914
20047	30.98	12697.321	37995.879
7589	30.98	9912.044	33634.234
20222	30.98	12548.641	38886.938
22233	30.98	13086.517	37484.281
31426	30.96	14595.009	33551.508
26764	30.96	13959.107	36546.164
25332	30.96	13640.327	37754.188
29796	30.96	14373.296	38971.781
14266	30.96	11548.8	37634.109
28370	30.94	14181.418	34663.738
14108	30.94	11443.166	38843.238
8839	30.94	10301.311	36964.34
9309	30.92	10176.758	34081.688
941	30.92	7962.823	39862.676
15281	30.92	11645.153	35622.199
15224	30.92	11840.568	35196.723
996	30.92	8159.847	39496.219
7000	30.9	9904.476	38375.113
24071	30.9	13508.466	35137.719
30838	30.9	14577.81	36228.305
22926	30.9	13188.359	38180.086
24531	30.88	13356.631	37934.93
27092	30.88	13911.434	38090
7942	30.88	10090.435	35165.473
19251	30.88	12305.365	33496.961
7863	30.86	9948.228	34634.984
15765	30.86	11715.044	39441.16
27697	30.86	14111.273	38385.77
9424	30.86	10377.012	33092.922
14072	30.86	11450.66	39150.09
505	30.86	7710.242	36813.809
5939	30.86	9514.12	33209.684
11073	30.84	10619.802	33100.262
19614	30.84	12604.525	34755.02
11809	30.84	10920.527	38645.648
16850	30.84	11985.706	34427.543
3903	30.84	8862.681	38623.629
11108	30.84	10984	33182.66
7069	30.84	9793.846	37752.039
17246	30.84	12236.231	33819.512
19784	30.82	12682.919	36019.043
13519	30.82	11210.189	36450.668
19923	30.82	12585.168	36931.602
7465	30.82	9849.409	34701.352
21090	30.82	12764.718	37155.504
13600	30.82	11315.518	37360.609
325	30.82	7975.468	35737.094
26770	30.81	13821.411	36614.797
15437	30.81	11822.942	36867.473
3457	30.79	8711.598	37139.648
17496	30.79	12083.984	35672.844
9952	30.77	10372.417	38288.746
16849	30.77	12013.679	34426.152
1328	30.77	8163.023	36360.043
25207	30.77	13723.47	38743.781
21850	30.77	13077.01	35022.531
4176	30.77	8964.576	35745.203
15697	30.77	11713.497	39009.973
23601	30.77	13214.899	34234.242
909	30.77	7973.9	39693.898
2975	30.75	8545.508	33424.137
1526	30.75	8178.627	34240.469
21183	30.75	12912.024	36327.691
22183	30.75	13111.135	37193.992
9780	30.75	10561.933	36347.82
5031	30.75	9146.213	39062.148
12656	30.75	11135.464	34981.305
19457	30.75	12640.3	33667.098
2737	30.73	8564.689	35601.336
16764	30.73	11959.89	34792.66
11369	30.73	10830.463	35115.656
8433	30.73	9949.325	39383.934
7223	30.73	9705.397	36236.512
159	30.73	7963.097	34564.047
16497	30.71	11916.192	37326.805
4581	30.71	9077.515	34373.121
1570	30.71	8157.507	33754.102
4556	30.71	9235.243	34128.949
27076	30.71	13816.494	38033.715
7460	30.71	9718.432	34653.898
14861	30.67	11472.586	33250.57
3414	30.67	8680.791	36874.352
1486	30.67	8033.187	34657.785
5515	30.67	9302.959	36279.477
5110	30.67	9196.348	39802.359
17406	30.67	12251.501	34939.078
7056	30.67	9781.481	37948.137
20511	30.67	12874.55	39788.547
111	30.67	7674.266	34131.875
24595	30.65	13478.889	38429.117
10365	30.65	10690.77	38232.879
7435	30.65	9847.125	35017.879
7689	30.65	10004.772	33363.613
21912	30.65	13071.104	35624.555
16955	30.65	12061.95	33561.953
27994	30.65	14170.896	37125.73
18769	30.65	12350.459	36850.742
15493	30.65	11744.889	37357.762
7190	30.63	9734.422	36817.629
8670	30.63	10314.174	38412.031
28772	30.63	14316.264	33421.227
20021	30.63	12695.95	37793.09
10052	30.63	10491.185	39222.086
18695	30.63	12423.783	37441.949
14153	30.63	11563.396	38518.07
6501	30.63	9621.807	38421.406
4423	30.63	8898.81	33456.289
1928	30.63	8373.181	36325.773
17783	30.61	12088.305	36926.383
25931	30.61	13728.668	34013.145
31503	30.61	14518.286	33070.383
16063	30.61	11898.246	39276.059
11684	30.61	10804.527	37536.73
14013	30.59	11433.687	39704.574
13383	30.59	11224.954	35278.129
108	30.59	7758.467	34118.711
7160	30.59	9725.364	36956.063
21208	30.59	12802.941	35938.902
4914	30.59	9141.225	37735.227
3411	30.59	8701.773	36843.758
1219	30.59	8204.251	37373.695
16294	30.58	12004.133	37781.691
28699	30.58	14425.128	33043.73
19449	30.58	12520.831	33553.797
26001	30.58	13718.374	33427.492
21843	30.56	12946.727	34923.973
11089	30.56	10980.448	33078.18
8769	30.56	10185.404	37566.188
26155	30.56	13845.646	33401.199
3965	30.54	8935.684	37680.496
9976	30.54	10400.633	38482.34
9481	30.54	10512.728	33929.898
14218	30.54	11455.751	37877.926
11611	30.54	10993.691	37159.504
4469	30.54	9090.662	33086.695
8226	30.52	10120.138	37442.051
6233	30.52	9645.058	35728.02
13512	30.52	11291.643	36354.539
23764	30.52	13479.072	33030.738
18590	30.52	12308.335	38270.168
11658	30.52	10816.077	37346.684
803	30.5	7754.326	38909.199
5225	30.5	9389.517	38905.383
22567	30.5	13129.443	39802.73
15857	30.5	11815.397	39995.863
7271	30.5	9845.597	35755.906
10350	30.5	10605.71	38460.871
1920	30.5	8213.012	36214.723
9824	30.48	10462.8	36975.605
6083	30.48	9653.509	34554.383
10135	30.48	10502.173	39701.891
20215	30.48	12501.109	38824.801
1497	30.48	8194.354	34491.074
26036	30.46	13689.726	33302.035
30220	30.46	14585.066	38974.84
22126	30.46	13096.069	36773.445
618	30.46	7919.075	37602.074
18465	30.46	12467.661	39137.379
749	30.46	7926.19	38443.406
5265	30.44	9443.145	38369.859
12079	30.44	10953.733	39888.766
6296	30.44	9518.972	36314.234
27244	30.44	13805.419	39225.391
14969	30.44	11810.726	33250.027
7984	30.44	10082.946	35517.969
14138	30.44	11598.171	38757.078
30868	30.44	14512.948	35898.766
17679	30.42	12126.151	36013.051
22765	30.42	13304.887	39088.676
23354	30.4	13159.722	35686.141
9446	30.4	10518.752	33388.23
8890	30.4	10239.183	36404.352
7982	30.4	9941.301	35509.793
5155	30.4	9311.817	39690.246
21356	30.4	12858.65	34621.887
17828	30.38	12237.956	37373.82
16862	30.38	11870.191	34249.109
10290	30.38	10610.483	38807.988
18642	30.38	12427.462	37710.531
7057	30.38	9880.926	37966.563
14614	30.38	11442.287	34466.984
30837	30.38	14599.49	36223.152
850	30.38	7753.873	39273.027
19302	30.38	12414.432	33472.273
29428	30.38	14229.406	37283.977
17527	30.38	12113.12	35725.91
21613	30.36	13115.739	33354.73
27486	30.36	14200.039	39614.664
4064	30.36	8878.764	36772.246
9899	30.36	10414.776	37603.82
16014	30.36	12038.623	39460.105
14560	30.36	11531.37	34854.488
2593	30.36	8585.953	37001.547
12794	30.35	11163.265	34281.375
6569	30.35	9553.958	39257.031
21483	30.35	12896.275	33928.449
1039	30.35	8120.013	39180.211
6575	30.35	9688.258	39327.301
9527	30.35	10378.8	34350.281
9786	30.35	10474.808	36444.02
9400	30.35	10143.923	33020.848
9331	30.35	10328.751	33683.328
21735	30.33	13076.603	34192.801
25228	30.33	13617.032	38356.176
18771	30.33	12369.46	36856.523
23561	30.33	13196.067	34553.523
17656	30.33	12136.255	35896.059
10187	30.33	10691.007	39923.141
23249	30.33	13166.034	36298.84
24852	30.31	13626.41	39806.199
28269	30.31	14210.697	35252.531
7189	30.31	9862.679	36806.484
5286	30.31	9472.992	38289.074
1418	30.31	8142.707	35323.371
15401	30.31	11653.577	36615.617
12539	30.29	11189.585	36175.188
5915	30.29	9472.161	33150.277
19735	30.29	12698.199	35611.184
31170	30.29	14490.334	34960.047
14192	30.29	11429.264	38237.961
4015	30.27	9004.7	37250.734
23255	30.27	13154.148	36371.008
21602	30.27	13011.73	33194.203
27213	30.27	13919.415	38996.523
3131	30.27	8820.522	33843.938
11887	30.27	10825.714	39212.172
24118	30.27	13361.927	35498.547
28888	30.27	14227.095	34219.809
21611	30.25	13086.374	33349.074
21052	30.25	12749.809	37280.996
3242	30.25	8703.793	35154.41
14263	30.25	11560.025	37587.168
2009	30.25	8248.294	37280.941
24005	30.25	13361.545	34596.508
3681	30.25	8748.414	39228.93
30446	30.25	14528.66	38218.137
7634	30.23	9952.097	33001.438
25752	30.23	13701.28	35336.137
6098	30.23	9562.095	34770.441
27016	30.23	13886.961	37727.613
11776	30.23	10961.931	38300.09
3377	30.21	8675.417	36599.57
809	30.21	7754.889	38959.117
5400	30.21	9403.037	37032.117
14297	30.21	11604.719	37243.098
13553	30.21	11333.424	36772.074
189	30.19	7687.946	34874.977
8829	30.19	10300.941	37129.309
16553	30.19	11920.084	36714.008
6266	30.19	9576.874	35996.941
10830	30.17	10615.18	34731.531
13777	30.17	11407.504	38638.559
1032	30.17	7996.162	39419.438
8007	30.17	10027.528	35686.668
12308	30.17	11164.862	38119.094
4254	30.17	9053.867	35154.801
3625	30.17	8798.752	38842.742
8776	30.15	10163.389	37650.766
19731	30.15	12697.281	35591.113
26807	30.15	13809.309	36724.199
19249	30.15	12440.548	33788.688
29214	30.15	14345.946	36164.559
8173	30.15	10076.938	36827.094
5897	30.15	9346.657	33226.664
18079	30.15	12281.429	39436.297
23716	30.15	13177.1	33220.555
26216	30.14	13903.226	33926.93
6288	30.14	9654.066	36208.77
19687	30.14	12533.253	35296.883
1499	30.14	8059.247	34493.672
7525	30.12	9878.836	34109.984
9364	30.12	10172.266	33383.004
2806	30.12	8519.338	35191.688
5516	30.12	9345.778	36280.477
24123	30.1	13452.729	35513.164
25968	30.1	13764.139	33487.941
2994	30.1	8466.505	33032.074
2152	30.1	8416.7	38783.535
2302	30.1	8522.916	39667.203
24575	30.08	13414.199	38254.559
16103	30.08	11884.949	39178.887
29778	30.08	14400.483	38736.211
6545	30.08	9593.965	38888.672
1939	30.08	8276.15	36447.234
12609	30.08	11193.418	35572.59
31427	30.08	14621.34	33551.977
28514	30.08	14063.392	33816.941
30020	30.06	14317.377	39962.645
24393	30.06	13436.746	37201.449
4333	30.06	9008.799	34215.578
10968	30.06	10627.606	34124.109
9905	30.06	10515.088	37716.602
9268	30.06	10304.379	34384.57
16215	30.04	11860.701	38601.848
31360	30.04	14563.142	33826.332
9774	30.04	10533.484	36278.84
11742	30.04	10958.876	37962.391
1945	30.04	8393.785	36554.695
29845	30.04	14301.269	39259.707
15146	30.02	11689.445	34491.457
1106	30.02	8077.639	38550.242
16793	30.02	12024.212	34688.621
14700	30.02	11444.978	34031.813
12574	30.02	11069.415	35970.313
6039	30.02	9585.346	34196.879
10597	30.02	10661.373	36278.242
7543	30.02	9753.03	33890.629
18920	30.02	12320.938	35486.883
11852	30.02	10869.511	38909.652
3592	30.02	8784.77	38523.988
22910	30.02	13165.671	38373.508
6007	30.02	9685.176	33856.887
30849	30	14508.298	36348.277
29956	30	14283.355	39748.625
17349	30	12214.724	34416.117
4030	30	8865.689	37077.66
10361	30	10630.376	38185.469
29484	30	14386.378	37628.207
4480	30	9069.494	33275.465
27670	29.98	14040.101	38536.574
22430	29.98	13079.38	38872.277
7122	29.98	9905.669	37321.125
3811	29.98	8917.885	39243.949
14932	29.98	11753.063	33056.293
30463	29.98	14616.745	38291.559
6457	29.98	9610.036	38107.578
4814	29.96	9239.982	36574.199
1326	29.96	8057.131	36332.668
19997	29.96	12599.535	37536.121
1320	29.96	8108.627	36251.324
25469	29.96	13665.834	36760.109
21402	29.96	12814.145	34341.23
10521	29.96	10624.551	37115.172
25438	29.94	13768.997	36985.473
6440	29.94	9658.036	37864.277
15322	29.94	11676.877	35926.473
30056	29.92	14595.884	39881.859
14397	29.92	11612.007	36335.957
14968	29.91	11801.904	33243.734
839	29.91	7694.345	39121.742
3240	29.89	8740.162	35128.785
6446	29.89	9544.318	37961.77
774	29.89	7978.854	38610.633
6567	29.89	9681.072	39250.723
26270	29.89	13885.375	34349.02
15400	29.89	11659.598	36609.23
7241	29.89	9841.166	36060.906
31166	29.89	14486.61	34936.957
17681	29.89	12197.144	36032.438
24766	29.87	13362.144	39744.641
3398	29.87	8709.872	36782.828
11425	29.87	10806.453	35598.711
27484	29.87	14090.213	39598.344
5313	29.85	9319.077	37848.816
11289	29.85	10955.98	34456.844
19681	29.85	12560.325	35216.309
12124	29.85	11133.417	39639.438
19526	29.85	12644.086	34150.68
4691	29.85	9210.429	35564.438
17479	29.85	12096.602	35522.969
13293	29.85	11338.061	34424.781
21280	29.83	12869.499	35717.809
10002	29.83	10353.532	38829.34
18035	29.83	12151.774	39181.539
3655	29.83	8844.185	39060.824
12157	29.83	11056.636	39309.039
21242	29.81	12897.966	35791.859
114	29.81	7715.385	34145.734
5887	29.81	9448.507	33412.07
28797	29.79	14317.423	33569.738
7811	29.79	10004.875	34209.5
29924	29.79	14269.139	39649.359
29310	29.79	14318.019	36809.262
18515	29.79	12415.023	38689.965
1042	29.77	8019.587	39203.891
6247	29.77	9688.677	35804
21170	29.77	12802.911	36537.141
10386	29.77	10779.665	37836.633
4272	29.77	8905.053	35012.621
26136	29.75	13949.079	33252.77
1437	29.75	8048.505	35159.266
20473	29.75	12638.746	39860.199
2502	29.75	8463.793	37539.492
11689	29.73	10953.969	37588.277
193	29.73	7973.867	34899.23
11339	29.73	10801.683	34816.805
30839	29.73	14433.04	36230.164
30258	29.73	14472.264	38792.059
17280	29.73	12189.908	34061.309
3505	29.73	8690.824	37628.781
30380	29.73	14447.607	38475.355
9355	29.73	10147.192	33607.863
1808	29.73	8349.077	34913.852
16894	29.71	12064.842	33945.809
23250	29.71	13292.184	36304.063
3394	29.71	8770.446	36712.297
25955	29.71	13661.621	33941.504
5904	29.71	9362.923	33311.379
10706	29.71	10681.418	35689.566
764	29.71	7868.433	38533.855
12178	29.71	11052.693	39152.73
17853	29.71	12087.511	37633.66
25130	29.71	13730.011	38974.766
25366	29.71	13656.809	37361.324
13103	29.71	11315.36	33507.25
5868	29.71	9398.977	33601.996
19113	29.69	12423.999	34415.547
10826	29.69	10711.176	34658.863
1771	29.69	8408.342	34658.145
29148	29.69	14248.863	35821.957
16777	29.69	12003.798	34905.031
31305	29.69	14429.342	34133.273
11583	29.69	10828.924	36855.707
19618	29.69	12582.551	34765.773
2489	29.69	8428.453	37810.156
25803	29.69	13749.035	35046.543
28732	29.69	14297.78	33195.578
5204	29.69	9402.984	39009.059
17730	29.68	12145.822	36525.004
15598	29.68	11721.507	38291.129
28066	29.68	14094.669	36593.816
16100	29.68	11925.051	39157.793
3590	29.68	8654.123	38505.617
12510	29.68	11056.247	36503.398
9385	29.68	10197.505	33208.93
24511	29.68	13489.047	37821.27
20375	29.68	12626.128	39593.383
2551	29.66	8533.519	37201.934
11556	29.66	10948.564	36652.93
21828	29.64	12951.767	34769.684
1626	29.64	8210.321	33206.133
4825	29.64	9073.674	36764.113
19999	29.64	12533.404	37587.625
15457	29.64	11840.503	36976.258
17933	29.64	12233.702	38383.215
31507	29.62	14488.563	33126.57
12531	29.62	11052.606	36092.223
12492	29.62	11149.536	36402.008
10112	29.62	10516.67	39582.723
8159	29.62	10015.996	36645.555
11106	29.62	10796.436	33163.918
28299	29.6	14148.01	34943.645
24390	29.6	13534.828	37170.871
19810	29.6	12569.308	36208.215
11699	29.6	10853.359	37673.23
3347	29.6	8838.671	36324.871
6254	29.6	9697.933	35838.426
15110	29.6	11725.852	34180.676
16601	29.6	11876.799	36421.672
6576	29.58	9629.5	39336.398
8410	29.58	10121.219	39196.328
18184	29.58	12188.117	39872.977
8595	29.56	10164.348	39008.355
105	29.56	7714.126	34104.402
2559	29.56	8620.803	37258.672
10737	29.56	10599.902	35316.02
2225	29.56	8325.309	39444.484
28957	29.56	14357.308	34758.52
13033	29.54	11355.901	33165.805
24145	29.54	13501.493	35632.129
19924	29.54	12630.663	36955.715
6443	29.54	9614.638	37901.684
14408	29.54	11517.057	36069.945
1169	29.54	8025.384	38137.484
4458	29.54	8889.277	33051.883
1868	29.52	8257.776	35514.555
5401	29.52	9364.299	37040.977
5279	29.52	9346.509	38224.344
1607	29.52	8101.649	33056.184
11857	29.52	10795.197	38962.508
10016	29.52	10389.459	38908.789
30659	29.52	14481.447	37457.629
9921	29.52	10516.018	37855.688
4558	29.5	9073.462	34153.664
401	29.5	7727.549	36254.27
1518	29.5	8169.235	34129.172
3722	29.5	8716.368	39837.699
19937	29.5	12589.273	37111
3123	29.5	8668.907	33640.762
2827	29.5	8473.269	34835.332
26248	29.5	13992.036	34211.141
25529	29.48	13773.266	36456.191
3143	29.48	8695.191	33947.297
10629	29.48	10727.548	36165.289
1733	29.48	8210.423	34148.465
28008	29.48	14156.5	36908.695
4228	29.48	8959.368	35565.039
13419	29.48	11417.582	35633.965
14189	29.46	11606.213	38193.129
12	29.46	7644.324	33162.949
5500	29.46	9393.683	36425.305
5673	29.46	9399.243	34984.625
23889	29.46	13500.126	33778.852
21560	29.46	12890.306	33313.531
23441	29.46	13145.266	35176.367
29776	29.46	14350.213	38733.934
2312	29.46	8462.423	39534.969
6523	29.46	9642.147	38593.242
20240	29.45	12551.783	38923.453
7179	29.45	9739.072	36719.637
4583	29.45	9201.913	34387.59
7691	29.45	10095.571	33419.777
17179	29.43	12254.457	33363.012
31417	29.43	14466.023	33535.906
13549	29.43	11241.405	36709.645
132	29.43	7910.974	34384.992
6667	29.43	9728.411	39881.641
232	29.43	7735.998	35068.309
12055	29.43	10810.072	39700.754
5518	29.41	9353.876	36301
20573	29.41	12748.863	39624.316
26497	29.41	13926.21	34978.957
12659	29.41	11129.05	35035.621
24081	29.41	13357.449	35194.664
22403	29.41	13067.783	38727.039
101	29.41	7718.508	34089.145
15968	29.41	12046.809	39616.043
17443	29.41	12144.3	35251.387
22029	29.41	13032.897	36238.379
24427	29.41	13397.296	37388.309
6848	29.39	9729.623	38858.91
3555	29.39	8719.849	38148.719
27477	29.39	14181.197	39986.301
17898	29.37	12178.244	37966.684
3550	29.37	8816.523	38121.695
2188	29.37	8380.679	39073.391
392	29.37	7813.325	36188.98
12677	29.37	11047.932	34800.398
12493	29.37	11022.835	36405.594
14558	29.37	11515.011	34840.16
3470	29.35	8749.73	37397.969
21166	29.35	12762.594	36490.609
6424	29.35	9509.447	37685.227
31396	29.35	14525.727	33697.172
4976	29.35	9267.888	38467.992
11492	29.35	10814.067	36197.633
9832	29.33	10542.272	37001.797
8236	29.33	9961.383	37542.863
2971	29.33	8589.412	33388.113
20816	29.33	12884.638	38395.961
21733	29.31	13068.939	34164.496
13417	29.31	11330.162	35615.992
8575	29.31	10214.759	39120.898
121	29.31	7947.612	34252.828
21761	29.31	12933.113	34394.551
2991	29.31	8467.269	33300.117
17835	29.29	12205.601	37462.512
7203	29.29	9747.321	36578.957
11150	29.29	10957.779	33565.652
8640	29.29	10171.841	38770.648
5275	29.29	9388.61	38169.18
25772	29.29	13594.859	35136.727
8724	29.29	10223.27	37847.32
433	29.27	7647.832	36439.457
8406	29.27	10063.467	39127.367
6105	29.27	9536.112	34879.203
2383	29.27	8527.157	38719.059
2358	29.27	8539.714	38800.363
20720	29.25	12850.824	39263.914
27235	29.25	13805.556	39173.828
20942	29.25	12817.445	37882.668
1617	29.25	8312.295	33068.441
1235	29.25	8049.081	37316.324
13577	29.25	11345.524	37041.965
13476	29.25	11257.141	36046.656
6267	29.25	9493.892	36004.094
17701	29.25	12213.064	36204.328
15930	29.23	11922.712	39951.133
282	29.23	7898.032	35531.176
20039	29.23	12622.61	37930.621
23259	29.23	13334.743	36093.363
28004	29.23	14063.454	36878.695
21463	29.23	12823.787	33829.801
13602	29.22	11215.389	37392.738
10267	29.22	10729.224	39219.004
692	29.22	7974.005	38220.695
10369	29.22	10758.121	38271.492
1722	29.22	8289.993	34036.043
11176	29.22	10945.924	33833.066
1414	29.2	8161.69	35298.957
10699	29.2	10750.301	35643.105
5912	29.2	9344.088	33099.777
8489	29.2	10002.873	39955.352
21420	29.18	12754.507	34154.277
5199	29.18	9350.174	38948.633
26526	29.18	13980.807	35088.508
1747	29.18	8332.667	34317.711
14084	29.18	11629.462	38962.781
783	29.18	7665.287	38750.859
17435	29.18	12218.519	35212.855
21866	29.16	12970.627	35094.219
6032	29.16	9523.023	34101.672
14243	29.16	11474.745	37766.238
5638	29.16	9337.617	35365.766
17736	29.16	12099.264	36555.684
2869	29.16	8420.79	34463.078
15155	29.16	11846.439	34611.738
4034	29.16	8989.737	37116.477
10829	29.16	10647.577	34718.352
14134	29.16	11524.229	38725.563
17005	29.14	11978.539	33456.137
26786	29.14	13787.402	36653.711
7054	29.14	9747.224	37920.738
26913	29.14	13880.085	37235.797
2262	29.14	8289.852	39905.395
2921	29.14	8493.588	34071.652
14362	29.14	11426.394	36663.566
8239	29.12	10071.679	37563.957
86	29.12	7815.1	33982.172
1449	29.12	8121.34	34965.945
16745	29.1	11873.409	35167.055
22764	29.1	13256.31	39066.543
14203	29.1	11523.248	38046.969
6560	29.1	9700.604	39142.414
28679	29.1	14089.837	33100.984
19626	29.1	12577.818	34873.285
8908	29.1	10222.018	36537.035
19970	29.1	12546.868	37314.297
27779	29.1	14110.435	37925.543
26971	29.08	13890.647	37522.664
10252	29.08	10620.514	39423.129
11070	29.08	10733.433	33058.465
7536	29.08	9740.885	33842.676
4061	29.08	9040.258	36759.477
5550	29.08	9456.829	35966.828
16994	29.06	12031.862	33394.773
29043	29.06	14295.237	35475.43
5102	29.06	9062.853	39758.258
30032	29.06	14434.061	39761.41
31108	29.06	14566.613	35324.039
18171	29.04	12098.991	39796.07
5297	29.04	9375.903	38039.055
21201	29.04	12838.558	35901.285
989	29.04	8038.211	39440.066
16962	29.02	11917.299	33597.848
18134	29.02	12114.153	39629.563
11090	29.02	10900.717	33082.32
13547	29.02	11365.664	36639.504
5305	29.02	9407.424	38097.367
24919	29.02	13614.404	39928.574
657	29.02	7735.694	37903.16
11783	29.02	10809.771	38392.648
23809	29.02	13360.978	33232.328
16722	29	11993.501	35274.91
11567	29	10782.141	36734.398
11803	29	10993.029	38544.543
13215	29	11272.297	33957.352
23541	29	13279.404	34717.359
7888	29	10079.425	34808.781
2109	29	8416.081	38402.105
6949	29	9896.921	38933.867
21059	29	12770.578	37327.023
18395	28.99	12484.236	39673.879
12315	28.99	11015.527	37857.938
2317	28.99	8609.837	39281
17	28.99	7953.175	33258.41
7452	28.99	9731.381	34917.699
7363	28.99	9815.089	35489.316
26026	28.99	13766.846	33271.484
25278	28.97	13717.495	38050.891
2927	28.97	8497.075	33808.59
22026	28.97	13116.624	36211.066
24054	28.97	13414.004	35027.371
23539	28.97	13282.364	34703.301
6725	28.95	9714.778	39265.16
872	28.95	7979.637	39468.695
11494	28.95	10952.129	36227
17799	28.95	12210.669	37081.039
12065	28.95	10837.576	39777.156
3257	28.95	8654.103	35423.863
8374	28.95	9938.996	38840.039
5207	28.93	9472.451	39029.535
4617	28.93	9079.685	34757.234
1501	28.93	8060.254	34513.73
106	28.93	7896.226	34107.867
20708	28.93	12758.42	39139.648
7164	28.93	9798.318	36971.879
2765	28.91	8458.229	35513.352
12298	28.91	11012.501	38046.488
3812	28.91	8951.608	39253.781
1770	28.91	8229.225	34643
17373	28.91	12234.198	34633.957
3338	28.91	8817.98	36220.547
17784	28.91	12242.091	36936.391
2223	28.89	8272.564	39384.844
1588	28.89	8118.653	33629.129
7	28.89	7677.962	33090.18
19718	28.89	12645.463	35465.684
11807	28.89	10918.412	38569.023
15814	28.89	11703.812	39723.023
29280	28.87	14388.851	36634.035
22111	28.87	12972.681	36638.289
14104	28.87	11634.311	38822.992
26821	28.87	13821.729	36804.715
3580	28.87	8793.545	38394.211
25806	28.85	13619.017	35050.551
12448	28.85	11114.252	37015.313
27311	28.85	13916.75	39562.91
19818	28.85	12584.05	36265.637
28522	28.85	14027.544	33872.465
3624	28.85	8676.779	38834.832
46	28.85	7711.677	33544.234
6142	28.85	9634.039	35193.27
2592	28.83	8449.846	36940.859
8582	28.83	10229.372	39204.188
19454	28.83	12563.497	33585.902
19949	28.83	12598.578	37128.531
3596	28.83	8798.619	38601.031
12636	28.83	11186.6	34942.469
12715	28.83	11207.282	34469.059
18004	28.81	12204.036	38962.457
13458	28.81	11325.607	35936.117
12932	28.81	11167.423	33797.246
20525	28.81	12714.367	39849.426
16296	28.81	12022.485	37795.094
7441	28.81	9704.965	35060.375
2224	28.81	8305.02	39392.672
2196	28.79	8264.931	39165.121
20981	28.79	12851.39	37770.441
1914	28.79	8232.311	36146.336
9731	28.79	10515.234	35754.801
26269	28.79	13852.918	34321.242
5644	28.77	9367.62	35101.93
24600	28.77	13449.837	38517.449
6255	28.77	9550.498	35847.242
11301	28.77	10785.227	34514.43
4314	28.76	9054.534	34579.57
968	28.76	8118.726	39920.852
473	28.76	7676.11	36672.172
4869	28.76	9223.825	37162.32
2361	28.74	8563.176	38810.539
4887	28.74	9222.883	37496.008
2761	28.74	8590.041	35479.547
18535	28.74	12300.995	38499.148
13928	28.74	11272.991	39636.949
17088	28.74	12104.567	33047.621
26657	28.72	13804.21	35992.605
5991	28.72	9673.271	33729.898
11880	28.72	10960.227	39126.996
17248	28.7	12215.343	33820.613
18757	28.7	12411.522	36783.559
9180	28.7	10162.589	34845.676
4563	28.7	9178.788	34211.414
434	28.68	7875.661	36442.867
2211	28.68	8353.177	39292.559
26642	28.68	13898.71	35858.336
23485	28.68	13259.311	35062.352
15051	28.68	11698.629	33651.625
6669	28.66	9885.513	39941.113
16179	28.66	12036.156	38934.633
3367	28.66	8690.969	36531.219
26578	28.66	13845.929	35428.734
4892	28.66	9200.653	37553.566
14584	28.66	11503.212	34686.051
13538	28.66	11345.602	36578.961
4090	28.66	9014.743	36687.773
2192	28.66	8396.171	39116.871
5746	28.66	9347.775	34200.926
520	28.64	7787.588	36889.246
76	28.64	7789.928	33834.504
16135	28.64	11999.744	39038.379
18430	28.64	12496.826	39511.434
16030	28.64	11949.493	39513.906
886	28.64	7906.091	39546.141
11191	28.64	10888.69	33985.426
2136	28.64	8404.92	38598.887
13176	28.62	11300.785	33751.941
9523	28.62	10436.895	34321.262
2073	28.62	8369.475	37952.48
19813	28.62	12632.475	36229.652
5739	28.62	9336.135	34434.664
25826	28.62	13653.186	34905.855
673	28.6	7750.144	38041.387
6130	28.6	9539.331	35093.355
12025	28.6	10978.378	39383.645
11510	28.6	10792.35	36337.215
26232	28.6	13894.389	34117.883
8278	28.6	9995.205	38045.324
175	28.6	7958.388	34673.527
4595	28.6	9256.007	34536.938
10447	28.58	10758.944	37482.613
239	28.58	7905.295	35207.09
12237	28.58	10996.012	38688.961
1896	28.58	8365.324	35894.629
5085	28.58	9206.725	39575.066
2898	28.58	8520.495	34140.531
8127	28.58	10019.97	36289.383
25871	28.58	13758.888	34287.258
4512	28.56	9167.578	33571.051
30045	28.56	14492.936	39807.535
538	28.56	7918.954	36995.664
9349	28.56	10233.311	33532.055
26979	28.54	13992.666	37549.328
2582	28.54	8569.158	37116.234
23390	28.54	13224.093	35494.043
1925	28.54	8314.154	36300.977
2740	28.54	8507.967	35628.207
2179	28.54	8219.72	39043.578
2809	28.54	8523.922	35250.965
18731	28.54	12306.137	37133.074
6951	28.53	9791.282	38630.309
12085	28.53	10893.722	39914.484
3134	28.53	8734.853	33869.145
22936	28.53	13337.051	38253.605
14270	28.53	11540.752	37345.074
4803	28.53	9178.816	36444.578
17965	28.53	12241.008	38721.566
3804	28.51	8853.672	39141.605
11576	28.51	10847.888	36806.789
22315	28.51	13000.341	38165.266
23564	28.51	13257.927	34593.723
25872	28.51	13589.063	34299.605
2398	28.49	8533.293	38561.586
186	28.49	7663.82	34838.824
11524	28.49	10936.445	36482.438
26919	28.49	13807.233	37251.656
17802	28.49	12263.498	37115.926
1479	28.47	8006.75	34867.285
9812	28.47	10489.422	36801.336
23380	28.47	13188.008	35448.262
4010	28.47	8893.528	37466.555
2029	28.47	8398.909	37482.938
5502	28.47	9381.394	36433.52
796	28.47	7811.409	38837.949
356	28.47	7985.431	35886.387
21787	28.47	12980.789	34592
5006	28.45	9101.501	38833.191
2199	28.45	8363.857	39189.352
16892	28.43	11913.661	33921.676
23337	28.43	13209.187	35617.66
3844	28.43	8914.767	39071.656
1063	28.43	8182.142	38831.762
1211	28.43	8200.533	37585.078
9551	28.43	10397.187	34541.805
21713	28.43	13089.369	33868.992
1601	28.41	8146.412	33279.395
1701	28.41	8226.321	33711.953
1735	28.41	8387.924	34211.234
20454	28.41	12639.505	39805.859
4693	28.41	9119.5	35569.852
3019	28.41	8815.196	33222.094
21253	28.39	12871.758	35834.156
11011	28.39	10742.891	33576.555
17355	28.37	12152.635	34501.352
17912	28.37	12255.651	38236.203
9388	28.37	10252.969	33278.398
21530	28.37	12860.966	33403.688
30770	28.35	14561.662	36771.828
4251	28.35	8920.745	35399.508
10964	28.35	10572.088	34073.605
28251	28.35	14128.055	35699.332
4941	28.35	9116.222	38072.594
1331	28.35	8071.132	36087.129
21141	28.33	12809.202	36668.906
19122	28.33	12404.149	34169.875
14344	28.33	11510.729	36739.477
29763	28.33	14349.22	38686.859
19789	28.33	12571.816	36049.73
16141	28.33	11862.778	39103.469
206	28.33	7691.611	35019.496
15313	28.33	11641.2	35862.035
26146	28.32	13995.44	33303.012
11005	28.32	10637.456	33541.879
9822	28.32	10453.398	36908.508
4609	28.32	9176.226	34688.965
686	28.3	7695.353	38147.141
9748	28.3	10415.683	35997.242
3832	28.3	8936.106	38997.395
12255	28.3	11153.974	38545.207
5890	28.3	9408.822	33161.203
13322	28.28	11271.683	34675.574
94	28.28	7827.957	34033.105
11094	28.28	10903.094	33121.289
2956	28.28	8420.553	33325.152
4363	28.28	8939.31	33781.066
26985	28.26	13897.797	37579.938
29038	28.26	14338.789	35441.715
6532	28.26	9544.29	38723.016
273	28.26	7703.022	35451.07
15414	28.26	11748.619	36778.254
23168	28.26	13284.52	36744.852
19424	28.24	12644.391	33323.66
11714	28.24	10912.283	37769.449
9168	28.24	10296.829	35021.141
29922	28.24	14424.362	39640.496
341	28.24	7954.536	35781.027
14415	28.24	11614.38	36149.949
7216	28.22	9843.066	36683.805
1798	28.22	8398.706	34788.195
27109	28.22	13964.328	38215.496
11160	28.22	10974.622	33706.668
16760	28.22	11862.404	35075.051
1737	28.2	8408.76	34220.758
21243	28.2	12715.853	35795.094
7985	28.2	9980.808	35519.605
5879	28.2	9414.933	33329.121
27961	28.2	14205.573	37333.297
11704	28.2	10946.318	37738.645
2285	28.2	8606.329	39932.262
5927	28.2	9585.721	33041.891
12080	28.18	10837.572	39889.07
26824	28.18	13971.249	36820.203
5360	28.18	9339.71	37343.41
18700	28.18	12369.729	37487.781
23752	28.18	13282.214	33143.266
22723	28.18	13300.689	39125.297
22162	28.16	13083.323	37046.563
99	28.16	7851.338	34076.965
24316	28.16	13443.35	36608.598
15774	28.14	11699.886	39507.953
3300	28.14	8783.703	35968.57
19550	28.14	12664.254	34264.504
21529	28.14	12781.281	33394.148
2946	28.12	8442.601	33526.977
30642	28.12	14634.356	37652.891
2092	28.12	8388.545	38180.184
28031	28.1	14032.434	36979.922
5001	28.1	9206.887	38802.027
2773	28.09	8482.406	35318.176
881	28.09	7963.83	39512.633
12140	28.09	11140.777	39474.852
28891	28.09	14281.853	34250.039
28973	28.09	14407.503	34875.898
4971	28.09	9121.172	38427.957
7019	28.07	9809.195	38302.008
14543	28.07	11524.15	35005.125
1109	28.07	8167.792	38566.449
5705	28.05	9415.349	34733.703
27907	28.05	14001.677	37424.727
28654	28.05	14119.015	33010.02
1156	28.05	8166.882	38024.531
19927	28.05	12521.981	36967.371
7100	28.05	9746.308	37493.27
997	28.03	8038.422	39499.066
5811	28.03	9485.655	33724.711
7284	28.03	9884.292	35874.465
14921	28.03	11656.45	33022.848
3846	28.03	8946.768	39078.801
2334	28.01	8517.397	39178.617
5024	28.01	9252.38	38979.781
16858	28.01	12019.75	34164.988
2326	28.01	8456.199	39387.219
7981	27.99	10103.618	35500.949
6666	27.99	9860.927	39848.902
2269	27.99	8420.106	39974.996
7014	27.99	9807.679	38158.996
23064	27.97	13263.085	37562.508
2519	27.97	8548.396	37354.164
5142	27.97	9473.36	39934.344
10406	27.97	10653.873	37797.703
3761	27.97	8864.376	39727.5
3491	27.95	8686.568	37522.676
10111	27.95	10533.663	39570.688
9792	27.95	10366.707	36591.746
2840	27.95	8495.303	34690.586
6628	27.95	9494.909	39783.563
12406	27.95	11136.171	37059.797
735	27.93	7791.728	38347.863
13731	27.93	11242.91	38329.676
1009	27.93	8064.286	39541.512
1734	27.93	8299.22	34183.543
16909	27.93	12065.195	33690.43
17139	27.93	12123.895	33243.371
2247	27.93	8327.646	39664.465
27053	27.91	13788.078	37885.684
2873	27.91	8600.46	34535.566
640	27.91	7808.162	37796.262
23583	27.91	13276.299	34390.539
9484	27.91	10398.232	33991.668
13277	27.91	11406.015	34366.324
16620	27.91	11964.923	36275.371
20677	27.91	12815.097	39561.566
2796	27.89	8433.727	35122.848
653	27.89	7938.579	37877.805
5165	27.89	9458.083	39469.613
216	27.89	7640.333	35039.297
8227	27.89	10125.68	37469.125
30086	27.89	14583.672	39604.695
19003	27.89	12296.53	34856.777
14549	27.87	11625.718	35073.992
30183	27.87	14506.724	39386.719
31295	27.87	14561.978	34392.414
11376	27.87	10829.428	35181.523
8018	27.87	10011.789	35742.738
5188	27.87	9295.363	39126.598
11721	27.87	10990.505	37888.688
27194	27.86	13870.562	38843.059
3167	27.86	8800.518	34273.641
28945	27.86	14411.146	34560.074
16277	27.86	11855.393	37685.91
15658	27.86	11798.229	38725.941
2670	27.84	8425.99	36513.648
4721	27.84	9170.485	35815.684
7261	27.84	9915.477	36030.891
16621	27.84	11886.913	36277.199
30390	27.82	14451.649	38504.629
26870	27.82	13834.854	37042.516
23824	27.82	13385.571	33322.223
25619	27.82	13672.368	36176.852
11681	27.82	10911.187	37496.18
15494	27.82	11648.478	37371.539
18493	27.82	12454.915	38864.066
21900	27.82	13000.752	35434.859
21688	27.82	13080.04	33615.176
25546	27.8	13689.388	36535.164
21971	27.8	12988.616	35865.289
22282	27.78	12982.068	37843.738
11478	27.78	10841.316	36089.109
19786	27.78	12561.19	36031.363
7334	27.78	9735.27	35607.711
6468	27.78	9558.011	38213.273
11694	27.78	10837.133	37626.805
4300	27.78	8882.636	34720.797
18987	27.78	12403.032	35022.578
8519	27.76	10190.814	39965.516
456	27.76	7837.306	36528.008
7551	27.76	9889.734	33656.668
9916	27.76	10381.751	37796.191
4473	27.76	9241.54	33252.535
10087	27.76	10493.96	39498.566
26844	27.74	13797.579	36923.926
27290	27.74	13981.714	39498.223
87	27.74	7953.004	33992.727
24928	27.74	13762.561	39976.52
16281	27.74	11862.854	37694.871
2897	27.74	8599.27	34139.246
26184	27.74	13786.316	33595.695
29030	27.72	14273.235	35293.465
16250	27.72	11910.761	38125.449
26385	27.72	13998.444	34523.16
21451	27.72	12818.704	34072.266
9155	27.72	10239.916	34965.066
6749	27.7	9797.66	38817.543
14028	27.7	11625.03	39508.262
4837	27.7	9107.284	36874.613
9144	27.7	10229.27	35151.066
30210	27.68	14637.253	39262.871
14282	27.68	11572.968	37408.965
21378	27.68	12826.113	34470.309
7276	27.68	9764.686	35785.66
292	27.68	7750.966	35568.699
4917	27.68	9181.025	37778.234
5607	27.66	9408.05	35469.734
5104	27.66	9227.841	39759.664
1077	27.66	8093.263	38645.953
15543	27.64	11638.163	37685.754
2308	27.64	8611.803	39471.449
10125	27.64	10478.903	39682.859
8986	27.64	10306.835	35994.563
8436	27.64	10056.373	39452.441
4908	27.63	9065.76	37697.48
7971	27.63	9943.619	35375.574
13560	27.63	11240.075	36818.453
2268	27.61	8371.891	39951.766
5777	27.61	9490.484	34279.895
23912	27.61	13522.764	33943.809
2389	27.61	8587.842	38543.414
14081	27.61	11598.612	39184.645
23562	27.61	13242.543	34555.941
1602	27.61	8177.417	33301.195
8237	27.61	10066.327	37557.047
20962	27.61	12849.911	37979.051
18401	27.61	12307.468	39735.758
24351	27.59	13565.736	36826.926
[truncated: 2,818 more rows]
