# Supplementary material for: Insights on the Control of Yeast Single-Cell Growth Variability by Members of the Trehalose Phosphate Synthase (TPS) Complex
Source: Front Cell Dev Biol. 2021 Jan 28;9:607628. doi: 10.3389/fcell.2021.607628 (PMC7876269; doi:10.3389/fcell.2021.607628)
Supplement: Supplementary file 2 [file Data_Sheet_1.ZIP › final_code/input_datasets/overexpression1_Delta_TSL1_t1.csv]

Id	Area (µm²)	Centre X Position (µm)	Centre Y Position (µm)
8706	112.11	8791.889	35527.344
16505	111.38	10423.024	38590.043
11910	96.77	9378.632	34312.383
1760	93.03	8147.259	37348.23
22172	89.62	12040.981	34660.527
34526	85.39	14360.019	39165.711
21594	83.63	11910.475	39738.355
213	83.32	7861.404	34131.164
14435	82.1	10114.398	37207.699
17317	82.08	10630.127	35819.727
24666	81.92	12693.161	33162.699
810	81.39	7712.076	37121.789
17663	81.14	10774.947	33265.199
1594	81.08	8172.1	38865.309
1528	80.37	8083.82	39154.953
35319	80.12	14506.979	37575.746
30238	79.99	13763.757	36608.277
23838	79.97	12482.413	39976.668
8054	78.71	8456.549	36092.492
33282	77.35	14118.144	33575.793
10609	75.43	9274.839	35844.867
21479	75.22	11682.394	39582.152
28606	75.12	13414.54	33838.141
18703	74.59	11129.42	37577.695
12525	74.51	9604.218	37248.453
18823	74.28	11170.938	36219.32
17476	74.09	10678.905	34654.926
27213	74.07	13006.587	39130.66
10095	73.82	9024.862	34809.867
26400	73.36	13050.075	33436.809
9562	73.17	8979.639	39477.422
10047	72.73	8969.722	35121.434
28080	71.87	13339.49	35171.898
34246	71.47	14329.664	37965.094
30927	71.43	13963.251	33272.652
10795	70.95	9223.484	37452.707
24821	70.89	12625.271	34581.863
32853	70.53	14027.663	36050.16
32476	69.88	14116.131	38160.172
13800	69.74	9828.875	34129.77
21242	69.07	11814.693	37046.039
22280	68.92	12031.368	33980.758
14170	68.54	9961.315	34965.293
16982	68.17	10733.139	38742.648
22065	67.9	12031.213	35500.797
12670	67.9	9666.884	38461.176
28322	67.86	13302.776	33537.586
20603	67.85	11441.678	34229.266
33950	67.77	14304.111	36085.793
15705	67.71	10140.008	34412.363
25707	67.46	12902.799	37997.438
10902	67.42	9221.827	38264.02
28487	67.33	13384.833	33413.051
15353	67.31	10168.514	37088.148
1701	67.31	8089.453	38097.945
19137	67.23	11186.878	33714.504
13940	67.14	9768.312	33048.77
10151	67.06	9026.072	34381.402
21843	67	11959.072	37022.613
30506	66.89	13630.952	34713.492
31606	66.87	13851.299	36982.094
35431	66.83	14580.104	36919.008
21530	66.75	11663.675	39863.414
1995	66.58	8203.568	35792.504
13537	66.58	9864.513	36484.465
8468	66.49	8652.942	33468.477
19347	66.47	11401.159	34074.227
28403	66.45	13314.022	33149.156
26381	66.41	13098.948	33319.773
22209	66.29	11950.343	34543.309
30480	66.28	13771.666	34796.871
16800	66.26	10748.745	39911.043
19496	66.2	11218.443	35477.133
14981	66.14	10293.794	39452.305
36041	65.97	14467.901	33402.395
30245	65.76	13596.911	36631.121
23993	65.55	12465.009	38352.836
10777	65.34	9149.883	37281.555
23250	65.24	12244.901	35001.059
30620	65.24	13709.111	34156.23
27073	65.13	13077.936	38161.656
17061	64.95	10677.564	37734.188
27053	64.86	12971.73	38073.598
15012	64.82	10280.778	39330.012
10712	64.72	9224.869	36743.492
13542	64.7	9743.656	36227.496
23385	64.69	12279.093	35955.758
18411	64.69	10890.44	39406.898
32652	64.59	14131.198	37270.539
25783	64.59	12841.905	37643.066
339	64.55	7760.358	34747.852
25059	64.32	12619.754	36717.238
13679	64.19	9868.195	35394.563
25745	64.15	12782.162	37669.352
6523	64.15	8442.209	37373.023
32266	64.13	14185.644	39448.504
7187	64.13	8522.799	37432.152
18725	64.09	11050.719	37231.32
12909	64	9596.299	39950.629
17948	63.98	10851.891	35204.723
29541	63.9	13511.637	39301.215
19194	63.9	11124.172	33442.855
27699	63.61	13320.453	37228.469
25319	63.36	12578.509	39277.41
972	63.25	7984.163	37883.336
32536	63.21	14020.682	38086.449
20524	63.17	11636.56	34906.004
22217	63.15	12030.267	34301.926
11669	62.92	9405.728	36683.746
34084	62.92	14366.636	36976.16
30182	62.9	13728.591	36969.887
22240	62.85	12024.335	34175.73
35659	62.75	14544.915	35678.551
13477	62.75	9762.568	36965.27
26533	62.73	12989.157	34267.922
13293	62.65	9820.081	38195.566
17203	62.54	10740.389	36620.309
34858	62.5	14606.721	39384.664
10735	62.48	9182.316	36958.227
16812	62.46	10734.448	39997.219
13268	62.44	9828.763	38323.078
14246	62.29	10111.201	35533.984
34418	62.27	14246.753	38816.41
9858	62.25	9035.639	37058.758
23582	62.23	12134.208	37748.457
13236	62.21	9807.989	38524.988
7966	62.2	8621.832	36939.289
27641	62.16	13255.645	37703.609
14272	62.08	10108.369	35838.961
23717	62.04	12257.308	39401.984
27512	62.02	13317.578	38730.188
23732	61.85	12097.195	39478.434
22745	61.77	12087.651	33279.684
10194	61.74	9015.004	33807.09
25840	61.7	12896.968	36859.66
35048	61.66	14509.273	38677.547
18540	61.66	11109.591	39459.094
24475	61.52	12356.064	34175.988
17115	61.52	10621.846	37254.809
35627	61.49	14518.698	35793.809
25920	61.49	12912.445	36294.867
24730	61.47	12649.321	33767.82
30340	61.45	13641.036	35782.977
17981	61.37	10939.595	35424.477
5396	61.31	8400.795	39182.488
10	61.26	7695.726	33062.145
25916	61.22	12721.45	36264.41
8670	61.18	8744.929	35157.551
18997	61.14	11058.672	35072.922
13758	61.14	9816.669	34464.641
35840	61.1	14559.567	34536.727
32412	61.1	14173.125	38726.777
21047	61.03	11656.423	35426.297
24825	60.97	12696.44	34631.727
13752	60.91	9793.485	34738.766
34840	60.8	14598.338	39324.258
15423	60.8	10289.919	36679.16
22123	60.78	12046.742	35248.973
13395	60.72	9794.697	37626.648
17952	60.72	10857.734	35216.93
17512	60.72	10751.764	34597.121
4465	60.62	8322.275	37409.223
13706	60.51	9776.177	35006.824
32648	60.47	14037.258	37224.117
34699	60.3	14628.725	39771.922
22013	60.3	11852.832	35863.223
16476	60.22	10487.502	38327.699
28192	60.18	13342.774	34342.328
24548	60.16	12453.008	33781.691
11909	60.15	9455.709	34309.797
19536	60.09	11320.479	35767.828
34867	60.09	14533.405	39111.379
29281	60.07	13525.703	37708.461
16050	60.05	10544.935	34871.434
21370	59.9	11647.315	38230.816
8350	59.88	8552.617	33779.461
9710	59.86	9054.908	38452.191
7196	59.82	8593.938	37188.066
14785	59.76	9993.235	39385.766
11512	59.74	9453.46	37875.398
27976	59.74	13321.866	35616.023
32713	59.74	14163.873	37010.207
12598	59.72	9664.195	37963.344
5258	59.69	8225.391	38289.438
15319	59.63	10340.32	37476.195
14277	59.61	10095.204	35926.809
35666	59.61	14572.817	35715.059
14508	59.59	10067.806	37839.141
11876	59.51	9446.705	34668.664
24936	59.48	12603.113	35553.355
25575	59.4	12835.849	39085.574
23042	59.32	12260.19	34020.035
898	59.23	7670.606	37524.695
35499	59.21	14539.73	36442.152
11499	59.19	9468.537	38051.098
2013	59.17	8185.787	35887.633
15327	59.17	10327.247	37187.973
18130	59.13	10980.814	36548.895
29432	59.11	13515.924	38652.598
24273	59.11	12331.277	35809.223
5731	59.07	8497.975	38521.375
7959	59.07	8613.266	36884.758
5537	59.03	8591.855	39875.188
30303	59	13665.267	36127.152
27814	59	13330.615	36378.438
2690	59	8228.918	35532.77
31674	58.96	13912.026	37450.848
21236	58.9	11707.636	37009.504
16034	58.9	10428.557	34762.316
32064	58.88	13913.98	39198.305
15635	58.86	10322.493	34824.172
27491	58.86	13351.834	38900.621
35765	58.84	14632.765	35067.773
12773	58.82	9688.113	38983.398
13560	58.79	9792.224	36363.277
21591	58.77	12031.754	39721.656
22117	58.65	12062.678	35208.758
10703	58.59	9143.87	36644.543
11837	58.56	9450.585	34991.145
27050	58.54	13105.871	38066.07
30685	58.48	13706.965	33827.988
35736	58.42	14590.619	35187.828
29275	58.36	13543.183	37653.707
23485	58.36	12153.623	36899.168
31611	58.33	13995.059	37051.371
1496	58.29	8193.738	39299.875
27125	58.27	13076.384	38501.852
14104	58.27	10001.238	34396.043
25416	58.21	12893.087	39769.93
4317	58.17	8349.854	37384.133
13427	58.17	9915.497	37252.223
21550	58.13	12054.513	39781.09
25669	58.12	12903.137	38370.863
21013	58.12	11791.87	35061.551
1671	58.12	8178.013	38170.684
982	58.12	7649.15	37941.094
2121	58.12	8130.471	34836.137
31616	58.1	13789.081	37083.074
25986	58.08	12896.713	35851.086
25825	58.08	12874.443	37041.375
27745	58.06	13349.413	36992.426
28982	58.04	13424.356	35876.52
4368	58.04	8333.474	37395.098
30080	58.04	13777.494	37367.477
30298	58.04	13690.136	36090.207
2600	58	8311.6	34930.105
24863	57.98	12569.07	34942.789
26692	57.96	13127.288	35496.5
18445	57.96	10831.608	39693.375
35742	57.94	14430.848	35212.027
23863	57.87	12439.906	39745.359
15054	57.85	10141.611	39179.348
19161	57.85	11193.853	33520.727
20948	57.85	11840.336	34572.988
8675	57.85	8843.159	35205.988
10178	57.85	8946.651	33990.141
20913	57.83	11838.338	34242.293
11240	57.83	9461.522	39476.492
20397	57.81	11556.302	35736.211
26538	57.75	13011.119	34311.543
1586	57.71	8156.132	38795.109
16360	57.69	10415.333	37290.355
17832	57.6	10780.336	34327.926
15331	57.6	10335.439	37203.609
15960	57.6	10426.247	34083.91
29534	57.6	13539.986	39256.859
35336	57.58	14633.475	37385.211
23573	57.5	12208.588	37672.176
25539	57.5	12722.291	39152.73
9273	57.48	8810.944	38434.336
33980	57.46	14352.028	36342.379
25881	57.43	12739.049	36554.074
13701	57.41	9760.848	34989.246
19802	57.41	11401.79	38450.621
25110	57.39	12540.454	37170.008
23882	57.39	12298.768	39507.871
26155	57.39	12843.605	34296.859
8722	57.37	8645.451	35656.691
2036	57.33	8073.332	35420.852
33102	57.29	14131.381	34377.887
12012	57.27	9382.069	33580.164
17653	57.27	10712.547	33225.402
22011	57.27	11972.713	35846.848
20472	57.25	11494.143	35381.457
17881	57.23	10781.6	34775.039
16987	57.2	10669.434	38775.578
15049	57.2	10225.228	39162.402
31985	57.14	13996.019	38887.18
14570	57.12	10055.241	38262.676
13525	57.08	9724.95	36674.824
27674	57.04	13333.101	37656.121
16853	57.04	10735.559	39496.281
12709	57.02	9689.297	38660.996
20745	56.99	11645.911	33104.078
22225	56.95	11966.821	34375.805
25803	56.89	12781.93	37193.898
33448	56.89	14391.1	33309.73
2134	56.89	8157.806	34888.023
26020	56.89	12917.619	35431.641
29313	56.83	13476.365	37939.676
9270	56.83	8779.733	38415.512
13613	56.81	9882.048	35764.52
27389	56.79	13272.207	39677.512
15512	56.79	10182.512	35796.137
26879	56.76	13104.482	36863.973
34144	56.76	14329.598	37316.926
1615	56.66	8149.32	38701.246
31308	56.66	13981.746	35158.551
19813	56.66	11394.624	38663.793
20378	56.66	11626.71	36216.445
7195	56.64	8453.346	37483.031
16644	56.64	10471.199	39527.891
25897	56.64	12908.779	36405.117
11950	56.6	9468.973	34016.02
29192	56.54	13557.911	37175.41
29177	56.54	13393.074	37047.715
34348	56.54	14423.848	38491.832
12130	56.54	9549.081	33430.66
23403	56.49	12120.191	36082.934
7944	56.39	8467.442	37099.523
5555	56.39	8436.869	39975.895
32451	56.39	14179.466	38327.754
34726	56.37	14471.788	39871.121
33134	56.33	14189.531	34262.242
14524	56.33	10086.256	38008.063
26931	56.31	13074.177	37171.441
13434	56.31	9821.659	37298.973
17700	56.3	10868.544	33167.438
21813	56.3	11914.139	37410.336
30427	56.3	13672.138	35354.27
19223	56.28	11020.215	33075.957
35821	56.26	14444.953	34721.117
21208	56.26	11677.242	36720.527
21413	56.24	11733.014	39076.297
2307	56.24	8176.159	33615.813
34353	56.22	14346.844	38509.355
30053	56.18	13777.157	37518.094
18535	56.18	11128.32	39439.953
17148	56.16	10592.912	37157.91
19073	56.1	11134.147	34140.719
20671	56.08	11420.942	33794.477
29803	56.07	13714.401	39204.332
29532	56.03	13540.5	39230.832
31738	55.99	13867.199	37766.957
8595	55.99	8721.315	34557.738
27807	55.97	13316.574	36678.09
13494	55.97	9872.943	36743.547
15910	55.93	10530.169	33691.035
31802	55.89	13930.479	38163.434
27719	55.89	13304.792	37085.676
29971	55.87	13610.93	38252.98
22722	55.85	12144.283	33042.164
21749	55.84	11914.55	37951.754
20506	55.82	11463.162	35089.945
13896	55.82	9908.755	33608.035
29302	55.8	13478.204	37849.379
13122	55.78	9898.273	39059.504
11068	55.78	9144.622	39299.348
10211	55.74	8990.951	33937.129
17221	55.72	10646.668	36442.813
23191	55.72	12231.49	34542.672
21310	55.7	11839.951	37700.023
15889	55.7	10414.928	33534.566
29984	55.7	13630.865	37988.32
26874	55.68	13123.616	36834.813
14714	55.66	9996.102	39036.902
2323	55.61	8197.249	33446.5
25875	55.61	12731.7	36800.645
35365	55.59	14574.172	37249.535
12364	55.57	9641.619	35726.531
29940	55.57	13596.882	38373.43
9186	55.55	8824.863	37611.781
5249	55.55	8393.214	38221.16
24759	55.53	12502.385	34009.023
10202	55.51	8994.252	33840.313
11579	55.49	9350.994	37492.047
18782	55.47	11121.997	36850.168
20148	55.47	11473.171	38267.859
10370	55.47	9256.162	33621.035
26776	55.45	12969.233	36115.797
20503	55.45	11471.336	35021.66
11408	55.45	9286.912	38740.137
2293	55.43	8122.781	33526.793
13417	55.4	9828.073	37500.563
19302	55.38	11314.663	33644.227
24685	55.36	12608.034	33276.574
33292	55.36	14082.313	33614.188
9768	55.34	8861.461	38127.34
24102	55.32	12467.76	37524.766
13926	55.32	9907.016	33207.809
35349	55.28	14516.346	37466.652
12738	55.26	9551.875	38823.305
8379	55.26	8434.776	33430.738
15400	55.26	10241.122	36812.711
13596	55.24	9908.473	35915.266
1486	55.24	8159.352	39539.215
30767	55.24	13663.319	33602.738
8859	55.22	8687.403	36831.961
21298	55.22	11781.577	37610.152
14054	55.2	9993.641	33949.281
19205	55.2	11132.014	33218.547
10105	55.2	8869.397	34870.496
9864	55.2	9053.337	37143.207
15192	55.18	10305.969	38422.055
24011	55.18	12467.497	38145.945
26329	55.15	12824.175	33133.281
22719	55.11	12268.974	33022.898
19631	55.09	11248.359	36351.84
11535	55.03	9457.686	37821.395
8132	55.01	8601.839	35273.34
15999	55.01	10418.9	34426.359
27537	54.97	13287.939	38609.84
15328	54.97	10296.357	37191.5
21485	54.97	11661.998	39609.152
18542	54.97	11202.994	39461.16
10684	54.94	9110.369	36454.129
11049	54.92	9081.9	39146.957
21010	54.88	11836.4	35052.715
31648	54.88	13918.504	37287.586
12338	54.86	9702.696	35439.5
1804	54.86	8184.455	37482.055
31444	54.84	13861.818	35998.566
18990	54.84	11155.25	35009.27
14320	54.82	10103.457	36374.23
5310	54.8	8305.795	38713.508
29051	54.8	13422.894	36376.719
15456	54.76	10320.255	36337.238
1564	54.74	8179.612	39045.605
21164	54.72	11729.746	36271.09
29648	54.65	13657.055	39758.887
29672	54.65	13771.031	39878.832
13813	54.65	9813.653	34189.191
33387	54.63	14257.227	33021.777
31722	54.61	13912.758	37698.023
9886	54.59	8858.631	36731.008
17593	54.57	10575.351	33677.914
30082	54.57	13738.981	37374.813
27319	54.55	13042.94	39875.93
8887	54.55	8660.871	37010.363
19716	54.55	11256.183	37231.898
11185	54.55	9453.728	39917.512
15016	54.53	10149.956	39349.695
32282	54.53	14021.092	39577.848
15763	54.53	10344.748	33709.141
9893	54.51	8933.288	36817.027
19687	54.51	11406.538	36935.969
26006	54.51	12741.28	35628.906
12047	54.48	9448.004	33185.836
19447	54.46	11216.407	35054.121
25654	54.46	12805.271	38602.875
16247	54.4	10360.596	36459.23
24188	54.4	12312.472	36778.055
20885	54.38	11765.741	34093.164
5670	54.36	8594.814	38988.078
24138	54.34	12349.487	37471.992
28292	54.34	13210.6	33650.82
11121	54.34	9223.249	39697.668
27259	54.34	12956.203	39491.82
125	54.32	7774.949	33703.254
29054	54.3	13515.416	36402.098
23036	54.28	12246.963	33959.645
21674	54.28	12019.556	38359.844
17138	54.27	10564.42	37103.191
23325	54.25	12268.474	35525.254
21679	54.17	11889.633	38445.957
15730	54.15	10198.083	34009.52
9859	54.15	9034.015	37069.055
14417	54.13	10004.217	37091.48
15172	54.11	10327.412	38587.703
13217	54.11	9761.454	38762.531
25023	54.09	12511.545	36255.605
27595	54.07	13191.521	38059.707
15711	54.07	10260.98	34186.688
13962	54.07	10006.574	33104.484
23568	54.05	12213.52	37655.473
14726	54.05	10079.792	39092.523
17320	54.05	10777.447	35837.5
21121	54.05	11663.925	35889.977
14526	54.05	10038.971	38014.852
7941	54.04	8571.109	37083.027
23925	54.04	12367.619	39225.559
15349	54.04	10276.694	37054.555
10383	54.04	9269.188	33716.539
16751	54.04	10443.792	39917.84
30097	54.04	13609.249	37484.719
20212	54.02	11546.401	37525.484
21784	54.02	12049.906	37534.504
15585	54	10333.572	35363.301
29202	53.96	13465.37	37235.359
10722	53.96	9185.815	36827.148
8462	53.92	8735.005	33389.156
17287	53.92	10597.801	35935.586
16403	53.9	10513.25	37604.43
35218	53.88	14541.532	38142.719
9811	53.82	8848.949	37546.574
21848	53.82	12045.77	37049.016
23655	53.81	12240.123	38361.508
9697	53.79	8862.18	38371.016
24386	53.75	12447.592	34791.363
10020	53.75	9023.689	35448.906
27310	53.75	12951.114	39810.93
16538	53.73	10366.587	38922.07
2094	53.73	8165.847	34951.266
17754	53.71	10821.371	33665.43
35575	53.71	14626.57	36187.406
23522	53.71	12255.545	37205.703
18991	53.71	11075.069	35014.02
33962	53.69	14424.201	36177.328
10555	53.67	9093.757	35340.012
11299	53.65	9366.502	39208.477
18761	53.65	11031.757	36965.031
24227	53.65	12434.165	36327.641
35989	53.63	14634.746	33489.441
1096	53.61	7794.704	38614.559
26963	53.61	12938.527	37487.93
20469	53.59	11628.452	35345.91
6572	53.59	8567.092	37374.883
25762	53.59	12726.186	37767.801
10002	53.59	8872.269	35865.871
30886	53.59	13823.162	33123.645
20356	53.59	11543.303	36374.996
34139	53.58	14347.566	37279.297
35427	53.56	14554.108	36875.523
27812	53.54	13319.74	36691.141
16803	53.52	10643.804	39935.141
29079	53.52	13433.497	36548.406
30556	53.52	13647.94	34557.641
15464	53.52	10317.267	36097.906
12530	53.5	9630.376	37332.531
11995	53.48	9381.098	33754.742
14372	53.48	10032.174	36801.809
12175	53.46	9549.243	33953.363
5764	53.44	8423.781	38434.102
33126	53.44	14140.331	34186.023
13748	53.44	9872.025	34726.453
20853	53.44	11842.601	33851.758
24373	53.42	12279.01	35015.367
8824	53.4	8839.681	36523.141
12421	53.4	9517.598	36194.977
17674	53.4	10697.376	33027.785
20563	53.4	11610.243	34588.879
33206	53.4	14124.282	33922.996
11384	53.4	9384.861	38628.938
15638	53.38	10146.643	34843.703
32874	53.38	14186.234	35816.969
18584	53.36	11055.898	39171.367
20538	53.35	11634.93	34694.887
26660	53.35	13133.367	35229.453
23405	53.35	12129.487	36112.652
17535	53.33	10773.695	34198.332
21011	53.31	11733.416	35055.594
31292	53.31	13879.259	35040.836
20735	53.31	11661.453	33027.953
24673	53.29	12498.745	33204.273
10136	53.25	8942.003	34472.031
17359	53.25	10755.946	35498.867
834	53.25	7790.813	37235.984
35998	53.25	14559.243	33545.285
2025	53.23	8131.199	35688.73
34242	53.21	14391.865	37942.527
16187	53.21	10415.918	36021.777
29221	53.19	13432.17	37337.188
28030	53.17	13301.792	35524.535
30363	53.17	13770.958	35622.77
8692	53.15	8710.566	35382.828
11251	53.15	9296.753	39545.242
34296	53.15	14216.79	38245.41
16937	53.12	10683.936	39067.813
28615	53.12	13543.452	33860.586
20749	53.1	11850.049	33141.156
24502	53.1	12350.329	34032.777
18948	53.06	11194.592	35353.266
16312	53.06	10375.827	37055.969
879	53.06	7933.648	37450.121
13913	53.06	9725.633	33417.41
15026	53.02	10312.713	39392.465
25115	53.02	12518.772	37202.738
30376	53.02	13659.142	35693.48
12207	53.02	9662.529	34193.164
19829	53	11287.624	38990.531
26820	53	13112.059	36391.023
33392	52.98	14309.869	33041.551
30448	52.98	13623.148	35182.41
35544	52.98	14562.93	36074.313
22200	52.96	11967.167	34493.551
31633	52.96	13866.223	37215.324
21300	52.92	11695.492	37636.492
24623	52.92	12438.573	33002.246
28059	52.92	13172.811	35368.34
2314	52.92	8159.499	33645.285
35440	52.91	14461.314	37009.422
28389	52.89	13300.283	33031.621
2672	52.89	8205.206	35413.09
33946	52.85	14343.109	36053.164
10280	52.83	8932.576	33047.469
12717	52.83	9551.947	38696.543
280	52.83	7886.027	34460.852
8800	52.83	8824.454	36302.777
18618	52.81	11021.02	38920.484
16890	52.79	10727.501	39354.406
13471	52.77	9899.797	36912.996
18803	52.77	11166.262	36391.246
31011	52.77	13959.671	33790.066
33607	52.75	14303.676	34230.348
5854	52.75	8600.888	37617.336
19055	52.75	11128.01	34313.102
35536	52.75	14636.755	36311.266
33884	52.73	14411.716	35687.855
33084	52.73	14136.402	34532.324
27752	52.71	13350.102	36723.352
19738	52.69	11236.137	37472.988
9490	52.68	8703.911	39864.566
2694	52.68	8240.961	35597.852
11133	52.68	9239.051	39761.363
34781	52.64	14615.013	39743.328
9805	52.64	8900.554	37503.383
22174	52.64	11979.551	34682.234
22064	52.64	11955.476	35499.77
19976	52.62	11520.663	39987.605
8828	52.62	8832.38	36551.301
5792	52.62	8613.079	38053.117
2106	52.62	8091.568	35043.422
13171	52.62	9815.091	38906.344
19399	52.6	11398.168	34646.879
2265	52.6	8086.886	33911.996
23702	52.56	12234.013	39235
8169	52.56	8551.181	35142.535
26801	52.56	12937.311	36291.648
22219	52.54	11951.491	34310.414
27247	52.54	12936.283	39388.133
25233	52.52	12534.626	38292.668
17955	52.5	10783.491	35226.746
14256	52.5	10060.122	35602.711
17532	52.5	10719.449	34182.406
34814	52.48	14631.22	39570.027
17984	52.48	10782.295	35449.242
15604	52.48	10304.778	35140.711
28723	52.48	13548.865	34498.121
12877	52.45	9695.96	39698.652
17831	52.41	10944.489	34325.527
25913	52.41	12913.536	36245.102
14254	52.41	10000.641	35595.809
23266	52.37	12134.926	35127.867
28044	52.35	13342.038	35279.027
8162	52.35	8611.138	35093.531
30542	52.33	13747.811	34505.328
20899	52.33	11729.45	34160.598
15371	52.33	10244.403	36881.504
11971	52.33	9446.668	33854.301
30648	52.31	13768.802	33971.5
11956	52.31	9360.748	34075.441
9790	52.31	8896.734	37717.699
10673	52.31	9176.497	36370.633
19469	52.31	11374.863	35218.703
29072	52.29	13547.999	36511.234
15906	52.29	10429.039	33670.926
10599	52.27	9224.088	35760.934
13160	52.27	9769.787	38872.102
34243	52.25	14367.103	37955.195
19146	52.23	11091.178	33752.555
23298	52.22	12200.189	35397.816
33565	52.22	14262.646	33946.871
26152	52.2	12709.98	34583.469
10064	52.2	9058.841	34943.766
13531	52.2	9903.153	36429.984
19748	52.2	11420.682	37580.605
16949	52.18	10728.93	38844.355
2184	52.16	8158.707	34300.816
5242	52.16	8270.067	38121.445
10294	52.12	9156.435	33063.605
24818	52.12	12692.09	34540.813
20989	52.08	11790.385	34870.355
18629	52.08	11148.455	38661.465
19607	52.06	11366.373	36146.82
23631	52.06	12090.36	38140.324
32388	52.04	14191.913	38887.809
18113	52.04	10926.078	36403.535
21045	52.04	11660.11	35397.199
1394	52.02	7739.619	39737.504
26373	52.02	13107.253	33261.969
12370	51.99	9659.366	35752.219
17462	51.99	10640.367	34901.965
31726	51.95	13809.469	37724.492
20843	51.95	11758.703	33743.488
12483	51.95	9541.864	36843.285
32001	51.95	13784.65	38967.637
26204	51.95	12830.764	34012.145
21235	51.93	11832.372	36996.625
23940	51.91	12417.649	38823.781
2375	51.91	8319.385	33108.047
33695	51.89	14319.269	34602.637
12375	51.89	9679.161	35812.188
5779	51.89	8614.88	38249.652
14568	51.89	9981.551	38259.402
19932	51.87	11571.282	39755.488
5853	51.87	8515.709	37604.605
35640	51.87	14632.198	35883.715
33482	51.87	14270.255	33540.199
13429	51.85	9917.127	37269.93
34759	51.85	14615.075	39634.535
10481	51.83	9274.056	34614.301
32861	51.83	14152.234	35760.563
11923	51.83	9392.465	34156.27
27995	51.83	13334.956	35685.086
11943	51.81	9354.239	33980.855
26323	51.81	12846.044	33081.535
20798	51.81	11788.156	33429.859
10958	51.79	9195.557	38574.488
23315	51.76	12127.925	35472.039
30449	51.76	13770.064	35184.563
19083	51.76	11173.655	34221.133
25997	51.74	12758.207	35580.98
27694	51.74	13238.422	37209.285
15443	51.72	10149.059	36228.828
11836	51.72	9354.607	34980.027
20080	51.72	11435.951	39164.273
27439	51.72	13245.989	39120.781
21268	51.7	11846.487	37283.32
26711	51.7	12925.418	35688.516
27934	51.7	13281.019	35743.965
10941	51.68	9195.688	38516.234
33049	51.68	14186.642	34626.172
13781	51.68	9844.569	34327.938
23688	51.66	12267.108	39135.723
13753	51.66	9826.768	34750.391
17846	51.64	10981.704	34461.426
10431	51.64	9203.41	34149.949
8458	51.64	8694.746	33347.004
35588	51.64	14508.529	35931.422
24626	51.62	12455.244	33025.129
24786	51.62	12641.035	34257.352
32439	51.6	14083.133	38538.234
10377	51.58	9249.172	33676.102
970	51.56	7762.9	37868.422
26518	51.56	13067.537	34160.676
25153	51.55	12532.11	37610.031
871	51.55	7807.431	37422.211
30686	51.55	13624.272	33831.977
2609	51.55	8245.976	35016.086
23334	51.53	12121.677	35598.508
10103	51.53	8993.321	34862.973
26745	51.51	13080.133	35913
19234	51.51	11420.689	33020.402
11459	51.51	9468.736	38393.746
16677	51.49	10554.548	39629.719
15154	51.49	10196.407	38494.668
13661	51.47	9851.989	35566.523
8085	51.47	8602.539	36023.289
19659	51.47	11257.019	36711.227
11195	51.47	9465.613	39959.094
25633	51.45	12761.083	38481.016
23805	51.45	12093.84	39965.941
2008	51.45	8199.975	35837.258
21766	51.45	11967.849	37722.719
27481	51.43	13309.619	38828.668
23491	51.43	12208.393	36930.285
29650	51.41	13636.306	39764.363
30042	51.41	13756.496	37782.691
15020	51.41	10279.349	39359.121
1546	51.41	8148.004	39258.996
19281	51.41	11343.109	33422.652
20180	51.37	11577.867	37931.156
34847	51.35	14532.111	39344.613
26259	51.35	12854.674	33565.797
31191	51.33	13871.74	34366.207
5826	51.33	8532.184	37670.148
19665	51.32	11384.518	36774.004
12402	51.32	9524.554	35996.465
8080	51.32	8435.345	35981.992
675	51.3	7798.51	36403.809
25478	51.3	12889.698	39695.32
10500	51.3	9162.516	34797.938
33765	51.28	14229.199	35012.781
33314	51.28	14188.828	33402.668
34247	51.28	14379.69	37968.875
17311	51.28	10767.837	35784.027
32686	51.26	14194.871	37145.848
2908	51.26	8286.519	37227.879
30431	51.26	13690.566	35405.359
15238	51.26	10309.206	38107.449
14895	51.26	10204.82	39821.977
24975	51.24	12643.099	35836.449
14507	51.22	9947.761	37836.758
23231	51.22	12253.351	34822.043
12495	51.22	9497.896	37009.969
20696	51.22	11611.971	33372.789
32784	51.2	14087.163	36517.613
14717	51.18	10036.331	39055.668
18213	51.18	10866.956	37446.805
25104	51.18	12624.994	37118.398
31928	51.18	13859.151	38723.188
10023	51.18	8891.718	35483.105
35429	51.18	14540.187	36909.234
27446	51.16	13338.374	39163.469
25621	51.16	12920.37	38730.652
13599	51.16	9775.23	35943.617
31788	51.16	13967.837	38010.246
23423	51.14	12258.091	36288.422
13874	51.12	9766.823	33802.414
31587	51.1	13797.927	36869.598
35239	51.09	14531.615	37905.098
22142	51.09	12055.49	35074.809
1341	51.07	7982.566	39540.695
19316	51.07	11315.692	33793.594
30180	51.07	13711.174	36961.262
35476	51.05	14620.481	36635.754
21804	51.05	12023.68	37369.184
17824	51.03	10815.416	34239.18
17393	51.01	10566.483	35365.066
26805	51.01	12990.741	36310.898
8875	51.01	8647.707	36937.148
1393	50.99	7729.694	39738.023
24067	50.99	12366.973	37879.328
23411	50.95	12108.68	36175.203
26076	50.95	12749.884	34941.348
18469	50.95	10919.916	39848.969
1370	50.93	7852.557	39635.293
14050	50.93	9940.528	33872.195
25554	50.93	12815.617	39235.523
8320	50.91	8506.544	33833.746
13536	50.91	9820.636	36483.121
31050	50.91	13784.682	33896.445
15878	50.87	10463.416	33431.301
20844	50.87	11822.945	33747.66
33068	50.86	14147.188	34745.879
12478	50.86	9580.158	36783.348
26205	50.84	12906.343	34033.605
32656	50.84	14129.916	37289.969
30210	50.84	13706.929	36770.527
16408	50.82	10441.625	37644.719
30800	50.82	13732.083	33187.582
1670	50.8	8156.586	38171.406
34599	50.8	14371.803	39476.316
15704	50.8	10246.207	34394.555
10440	50.8	9164.384	34242.266
15592	50.8	10189.496	35391.5
22227	50.8	12004.195	34387.375
17498	50.78	10634.084	34516.59
15120	50.78	10209.08	38902.586
34211	50.76	14223.29	37743.469
26422	50.76	12973.205	33602.023
9211	50.74	8664.731	37867.945
23183	50.74	12105.216	34479.566
10659	50.74	9113.1	36292.152
24656	50.74	12672.175	33078.395
29834	50.72	13663.477	38789.738
15499	50.72	10176.38	36027.266
32909	50.72	14051.263	35724.68
25851	50.7	12849.739	37001.379
25929	50.7	12905.01	36342.461
13722	50.7	9883.835	35089
1226	50.68	7652.34	39168.738
1196	50.68	7977.856	39093.961
32084	50.68	13966.501	39280.012
27762	50.68	13325.449	36782.973
12283	50.68	9606.815	34927.004
2181	50.68	8109.967	34604.133
27991	50.68	13269.478	35660.449
16870	50.66	10633.591	39297.477
12552	50.66	9651.089	37637.117
17835	50.66	10799.072	34363.664
33945	50.64	14403.707	36034.516
19514	50.63	11412.038	35635.953
558	50.63	7981.563	35790.027
19709	50.63	11291.368	37143.18
35571	50.63	14515.743	36172.781
10212	50.63	8964.735	33941.414
17908	50.63	10801.301	34930.68
32920	50.63	14094.844	35480.488
5621	50.63	8474.632	39404.215
20219	50.61	11585.498	37625.113
28878	50.61	13410.507	35196.074
32980	50.61	14155.029	35193.133
18239	50.59	10907.572	37952.031
19097	50.59	11096.471	33988.91
8392	50.59	8540.091	33182.766
30006	50.53	13754.848	38114.586
32577	50.51	14039.623	37728.746
1505	50.51	8121.921	39374.297
17102	50.51	10671.178	37489.617
19760	50.51	11373.76	37705.594
30369	50.51	13691.365	35647.836
24110	50.51	12376.113	37569.574
2515	50.49	8404.524	34305.02
9584	50.49	9061.094	39416.266
24530	50.49	12389.907	33657.277
18180	50.49	10897.717	37029.273
14768	50.47	9929.94	39242.035
19872	50.45	11351.234	39555.18
11811	50.45	9395.16	35120.504
27222	50.45	12963.548	39217.758
25635	50.45	12829.089	38488.242
15668	50.45	10144.97	34743.734
320	50.43	7929.464	34648.543
32626	50.43	14207.399	37406.336
20345	50.43	11593.987	36293.852
23432	50.42	12093.037	36343.133
16492	50.42	10377.766	38459.641
12214	50.4	9610.396	34246.992
17971	50.4	10946.387	35352.352
24142	50.38	12475.659	37492.023
17978	50.38	10782.566	35418.902
18426	50.36	10832.774	39543.242
31846	50.34	13976.072	38429.277
19210	50.34	11019.167	33241.457
1674	50.34	8183.002	38215.207
27828	50.34	13330.699	36453.844
24281	50.32	12324.928	35594.227
1110	50.32	7860.723	38676.465
17155	50.32	10759.309	36928.469
9765	50.32	8954.386	38111.063
5726	50.3	8453.295	38501.824
14136	50.28	10106.569	34607.172
13482	50.28	9815.557	36983.859
16614	50.26	10416.296	39388.109
19104	50.26	11032.702	34035.203
36081	50.26	14587.801	33321.813
32498	50.26	14159.311	38241.227
24634	50.24	12374.808	33074.594
20172	50.24	11523.852	37846.379
33211	50.24	14071.077	33937.879
33858	50.24	14405.82	35518.949
24284	50.22	12445.552	35615.555
11608	50.22	9461.257	37073.914
29144	50.22	13396.582	36842.496
16378	50.2	10450.215	37431.988
9512	50.2	8866.618	39797.176
12062	50.2	9361.158	33004.797
26631	50.2	13007.511	35050.031
26361	50.19	12979.843	33170.527
30672	50.19	13680.537	34082.57
10254	50.19	9043.261	33401.961
8499	50.19	8702.39	33721.793
35527	50.19	14561.953	36268.422
22734	50.17	12127.551	33185.895
2691	50.17	8409.598	35542.91
436	50.17	7898.63	35153.336
18962	50.15	11189.014	35117.504
17336	50.13	10753.071	35654.027
25673	50.13	12849.714	38384.285
9590	50.13	9046.42	39161.059
32647	50.13	14170.186	37218.68
20554	50.11	11543.584	34476.578
25795	50.11	12914.645	37468.477
271	50.11	7956.684	34404.824
18138	50.11	10860.688	36661.5
18677	50.09	11193.927	38064.027
10507	50.09	9188.562	34855.102
23198	50.09	12184.506	34636.734
15738	50.07	10276.99	33814.496
2731	50.07	8291.719	35956.777
26764	50.07	12927.987	36025.613
17229	50.07	10668.927	36503.766
11234	50.07	9307.509	39453.598
5718	50.07	8609.196	38763.77
5583	50.05	8474.917	39464.719
8199	50.05	8582.258	35075.449
23679	50.03	12240.595	38931.531
32786	50.01	14018.72	36534.215
28283	50.01	13219.794	33922.711
33930	50.01	14335.195	35948.762
2736	49.99	8229.768	35964.328
14550	49.99	9990.479	38129.441
18826	49.99	11189.213	36221.066
21152	49.99	11730.166	36172.305
19823	49.99	11275.56	38886.98
12524	49.97	9659.877	37233.367
32752	49.97	14021.379	36595.543
14190	49.97	9935.57	35118.547
32755	49.96	14060.852	36613.348
8565	49.96	8787.745	34269.617
2108	49.96	8185.229	35055.766
15262	49.94	10339.431	37688.637
10108	49.94	8886.289	34902.172
20875	49.94	11784.241	34013.711
25967	49.94	12888.38	35981.699
23308	49.94	12243.109	35429.215
15190	49.94	10269.463	38414.898
22716	49.94	12206.632	33010.984
2096	49.94	8200.527	34964.691
28956	49.92	13564.793	35732.707
35217	49.92	14603.943	38136.961
34670	49.92	14310.458	39898.023
30015	49.92	13692.219	37853.648
32481	49.9	14065.869	38166.379
24677	49.9	12677.315	33215.098
17681	49.9	10609.705	33076.648
17549	49.9	10757.979	34027.621
30168	49.88	13650.695	37174.125
18836	49.88	11129.348	36064.68
28369	49.88	13332.695	33206.16
14129	49.88	10130.122	34566.84
10438	49.86	9152.094	34229.652
36013	49.86	14442.852	33596.254
13054	49.84	9878.203	39389.191
20815	49.84	11749.148	33561.703
27129	49.84	12977.464	38528.016
18105	49.82	10877.87	36311.789
35924	49.82	14564.181	34046.352
15352	49.82	10228.209	37079.516
20935	49.76	11749.821	34478.691
26925	49.76	13081.216	37144.309
8625	49.76	8683.572	34866.375
2779	49.76	8390.149	36317.934
10389	49.74	9208.104	33832.988
90	49.74	7893.276	33540.305
1655	49.73	8146.903	38402.82
19806	49.73	11382.292	38483.566
16178	49.73	10453.796	35964.371
1959	49.69	8136.658	36165.117
27918	49.69	13273.512	35975.773
29896	49.67	13694.708	38748.949
14653	49.67	9927.947	38756.723
1826	49.67	8156.25	37303.457
831	49.65	7948.452	37224.242
21271	49.65	11740.937	37330.129
15785	49.65	10324.167	33596.199
9134	49.63	8698.735	37347.164
5286	49.63	8334.075	38490.691
15007	49.63	10295.062	39301.324
18872	49.59	11152.795	36031.91
9635	49.59	8868.88	38826.543
33146	49.59	14079.34	34017.789
30153	49.59	13573.527	37084.527
34063	49.59	14307.446	36841.234
18959	49.57	11196.64	35108.938
12725	49.57	9704.52	38745
18061	49.57	10983.324	36013.977
24833	49.55	12547.443	34648.68
26608	49.55	13069.89	34907.816
21008	49.53	11827.046	35031.223
2872	49.53	8387.577	37143.758
30188	49.51	13582.911	36990.395
15582	49.51	10346.999	35335.723
13320	49.5	9717.617	38084.242
5456	49.5	8377.33	39482.32
19119	49.5	11067.586	33822.613
15247	49.5	10300.91	37860.992
33785	49.5	14310.234	35203.738
25576	49.5	12823.365	39084.52
5797	49.48	8618.034	38096.945
18949	49.48	11035.337	35355.195
25261	49.48	12699.02	38650.957
34047	49.46	14319.045	36789.855
29730	49.46	13646.881	39438.809
21717	49.46	11926.437	38046.266
27475	49.46	13235.858	38789.336
29768	49.46	13601.352	39317.559
23897	49.46	12435.399	39288.578
25572	49.44	12901.733	39047.797
1025	49.44	7811.751	38195.223
2576	49.42	8411.89	34774.719
17596	49.42	10691.14	33686.266
594	49.42	7653.838	35988.293
33909	49.42	14269.932	35858.547
20136	49.42	11485.617	38166.43
10106	49.42	8962.95	34893.785
29587	49.42	13552.823	39662.504
35767	49.4	14615.907	35089.93
24431	49.4	12321.612	34471.938
17331	49.4	10743.103	35622.266
26926	49.4	13039.387	37146.945
13648	49.4	9858.576	35505.184
35813	49.4	14562.405	34678.578
26188	49.38	12921.393	34242.797
35014	49.38	14553.932	38936.691
35006	49.38	14605.117	38884.551
33978	49.38	14422.094	36321.777
10565	49.38	9206.232	35460.938
27875	49.38	13310.93	36341.617
1931	49.38	8169.265	36269.449
15681	49.38	10156.514	34556.492
19686	49.36	11371.984	36930.676
10219	49.34	9027.96	33716.805
8600	49.32	8704.053	34601.539
34060	49.32	14388.405	36838.797
12376	49.32	9640.861	35825.836
31820	49.32	13902.778	38263.691
11753	49.32	9347.425	35889.145
20097	49.3	11582.828	39089.625
18965	49.28	11116.456	35163.848
13682	49.28	9746.925	35092.383
26607	49.28	13009.666	34887.652
23887	49.27	12415.226	39531.285
18889	49.27	11160.176	35816.641
13333	49.27	9770.844	37858.516
17198	49.25	10732.133	36595.512
26793	49.25	13053.409	36256.844
30929	49.23	13984.883	33276.34
14948	49.23	10164.524	39656.539
20460	49.23	11497.468	35304.691
23541	49.23	12097.035	37374.68
21066	49.21	11714.128	35512.281
8360	49.21	8475.692	33564.242
8408	49.21	8618.746	33069.016
11456	49.21	9281.288	38367.992
24014	49.19	12358.987	38152.91
27462	49.17	13173.733	38968.836
23790	49.17	12110.683	39871.73
34150	49.17	14357.801	37372.406
28638	49.17	13383.526	33989.746
9678	49.17	9045.933	38551.133
33699	49.17	14359.193	34616.996
32310	49.15	14067.879	39138.449
21547	49.15	12040.612	39759.719
24955	49.15	12514.566	35657.469
23979	49.15	12392.305	38541.023
27944	49.13	13332.329	35773.109
2361	49.13	8117.037	33118.469
31996	49.13	13937.853	38929.941
11868	49.11	9394.86	34919.758
18742	49.11	11140.037	37094.035
2826	49.11	8209.001	36715.434
27667	49.09	13170.372	37593.723
23937	49.09	12383.533	39038.145
20391	49.09	11582.755	35962.695
1098	49.07	7647.699	38626.785
1308	49.07	7806.082	39376.941
32102	49.06	13833.317	39418.902
1945	49.06	8099.277	36368.77
14426	49.06	10126.166	37168.012
16229	49.06	10504.082	36333.758
12481	49.06	9648.097	36821.84
17507	49.06	10679.77	34569.879
24805	49.06	12698.347	34412.527
20567	49.06	11550.282	34297.332
33906	49.04	14349.645	35846.219
12646	49.04	9656.424	38281.051
5533	49.02	8629.576	39859.715
31481	49	13992.295	36247.426
35827	49	14523.799	34766.168
19826	49	11275.283	38930.137
31596	49	13858.507	36935.844
14415	49	9945.647	37082.969
21748	49	11894.728	37951.293
14991	48.98	10328.26	39556.488
28057	48.98	13331.121	35335.719
2244	48.96	8037.092	34065.441
24385	48.96	12323.114	34780.07
20579	48.96	11592.24	34397.52
32404	48.96	14107.038	38669.078
22175	48.94	11989.775	34683.008
15498	48.94	10292.466	36018.211
13697	48.94	9797.452	34953.309
5351	48.94	8356.38	38996.578
14650	48.92	10120.411	38746.434
17753	48.9	10892.836	33660.172
19191	48.9	11171.371	33417.434
18187	48.9	10946.042	37149.633
5852	48.9	8558.125	37599.266
11681	48.9	9411.474	36500.719
20091	48.88	11592.232	39022.945
19134	48.88	11160.386	33692.145
29841	48.88	13667.076	38818.41
11324	48.88	9306.791	39020.801
11709	48.88	9476.152	36134.512
18516	48.86	11148.559	39988.141
5646	48.86	8551.708	39205.16
14518	48.86	10030.416	37944.375
17446	48.86	10686.982	34788.594
18074	48.86	10804.583	36102.488
27632	48.84	13352.698	37974.125
27395	48.83	13232.109	39718.313
29558	48.83	13491.111	39406.406
22679	48.83	11883.28	33204.992
17794	48.83	10867.385	33967.227
28397	48.83	13251.126	33080.031
18945	48.83	11163.591	35343.641
29198	48.83	13496.996	37213.953
34837	48.81	14635.221	39306.789
13485	48.81	9915.934	36992.148
25843	48.79	12764.803	36906.191
16993	48.79	10632.757	38493.074
34011	48.79	14321.378	36561.98
34026	48.79	14369.803	36686.227
14902	48.77	10346.836	39877.293
10670	48.77	9108.428	36340.828
28328	48.77	13257.025	33586.824
655	48.77	7981.595	36292.934
10176	48.77	8990.094	34281.207
15089	48.75	10146.052	39041.242
13873	48.75	9899.423	33791.887
9873	48.75	8918.178	36880.832
2482	48.73	8291.18	34012.82
15559	48.73	10195.777	35486.895
30507	48.71	13596.792	34713.797
29868	48.71	13694.219	38636.617
11973	48.71	9445.525	33866.398
21505	48.69	11646.936	39735.852
31381	48.69	13961.453	35554.102
33939	48.69	14375.458	35991.813
25739	48.67	12816.14	37927.441
18626	48.67	11129.553	38632.168
26111	48.67	12875.531	34912.391
31575	48.67	13851.279	36806.445
27056	48.65	13103.837	38081.355
23730	48.65	12263.131	39466.457
18849	48.63	11059.63	36174.313
34312	48.63	14310.405	38310.457
15875	48.63	10418.834	33411.043
11752	48.63	9324.843	35881.113
22289	48.61	11853.101	34037.605
25127	48.61	12668.669	37365.574
21725	48.61	11964.72	38079.164
20466	48.6	11500.841	35329.008
19747	48.6	11378.282	37573.617
12583	48.6	9695.782	37877.699
18714	48.6	11119.228	37395.727
24812	48.6	12658.964	34498.844
19264	48.6	11353.244	33298.637
9887	48.58	8941.719	36740.039
28473	48.58	13464.671	33290.707
9493	48.58	8832.898	39904.156
8553	48.58	8778.016	34217.293
24228	48.58	12368.035	36338.957
22113	48.58	11981.101	35196.234
35898	48.58	14638.457	34201.059
19423	48.56	11354.803	34894.945
9948	48.56	8860.849	36066.266
35838	48.56	14563.523	34510.977
19419	48.56	11237.385	34825.125
30582	48.56	13608.714	34316.281
15555	48.56	10141.013	35475.035
25029	48.56	12705.803	36319.406
34169	48.56	14417.654	37504.109
12300	48.54	9524.68	35073.086
31508	48.54	13870.064	36456.758
18075	48.52	10896.69	36111.977
19181	48.52	11041.262	33376.625
9237	48.52	8795.691	38122.578
10001	48.5	9004.324	35859.703
14447	48.5	9952.238	37267.273
19755	48.5	11311.677	37668.93
13528	48.48	9795.029	36382.227
9581	48.48	8978.726	39383.211
11790	48.48	9346.984	35274.395
18228	48.46	10821.196	37685.512
33819	48.44	14393.128	35373.164
33351	48.44	14083.344	33013.18
777	48.44	7739.328	36934.473
28191	48.44	13321.217	34338.301
27633	48.4	13276.405	37979.922
22173	48.4	11889.046	34681.367
21012	48.4	11759.419	35056.188
19835	48.4	11229.693	39093.91
23348	48.38	12078.032	35671.852
34254	48.37	14243.319	38000.59
18898	48.37	11022.75	35886.227
16938	48.37	10586.567	39075.125
29530	48.37	13477.994	39226.391
31426	48.35	13814.5	35830.055
17642	48.35	10621.152	33391.93
1891	48.35	8011.715	36855.457
29773	48.35	13762.305	39345.82
19808	48.35	11236.574	38550.602
25919	48.33	12889.015	36290.063
19165	48.33	11198.936	33545.285
11764	48.33	9392.995	35663.617
478	48.33	7931.133	35369.43
13702	48.33	9868.951	34988.473
33535	48.31	14375.234	33781.297
14094	48.31	10116.09	34293.672
8459	48.29	8839.462	33348.293
15977	48.29	10527.419	34225.785
28936	48.25	13380.052	35578.797
20569	48.23	11428.933	34314.734
33285	48.23	14013.713	33587.777
24374	48.23	12440.411	35023.414
31280	48.23	13835.228	34997.555
9975	48.21	9001.974	35980.398
26715	48.21	12979.549	35717.789
16177	48.21	10370.677	35930.145
16475	48.21	10438.417	38322.914
15863	48.21	10386.069	33272.316
32116	48.21	13845.591	39515.027
32838	48.19	14114.496	35960.871
15028	48.19	10216.419	39399.598
26130	48.19	12725.51	34751.758
33142	48.17	14104.318	33972.074
30768	48.17	13776.184	33602.461
26078	48.17	12812.884	34959.156
13219	48.15	9732.31	38769.344
16259	48.15	10457.082	36633.344
28962	48.14	13556.662	35769.496
26668	48.14	13055.115	35318.832
12488	48.14	9591.514	36933.879
9968	48.14	8992.853	35927.395
22167	48.14	11881.172	34627.184
18824	48.14	11001.923	36221.156
29886	48.12	13600.172	38709.332
11274	48.12	9400.231	39395.691
15299	48.12	10238.013	37346.711
12760	48.12	9645.578	38919.207
17195	48.12	10716.812	36586.559
735	48.12	7788.028	36712.406
13502	48.12	9738.888	36824.617
30306	48.1	13638.513	36164.426
31909	48.1	13858.791	38648.77
24343	48.1	12338.379	35359.578
31296	48.1	13795.004	35083.719
34646	48.1	14326.474	39807.805
11590	48.08	9278.023	37281.605
24782	48.08	12592.887	34225.074
1166	48.08	7844.874	38942.602
9269	48.06	8807.4	38415.57
33466	48.06	14386.281	33429.586
33209	48.04	14037.817	33934.93
26687	48.04	13093.503	35445.906
34440	48.04	14363.034	38909.496
26835	48.04	13084.085	36505.816
570	48.02	7901.063	35865.09
25550	48.02	12710.913	39196.906
14373	48.02	10021.09	36805.805
20606	48.02	11442.153	34251.336
16044	48.02	10468.667	34821.832
35984	48	14600.818	33777.063
27363	48	13222.968	39890.867
29484	48	13558.997	38978.773
15744	48	10291.784	33883.191
15195	48	10161.78	38452.82
13888	48	9750.833	33580.773
288	47.98	7908	34515.41
20593	47.98	11483	34190.996
28746	47.98	13390.432	34622.375
10529	47.98	9257.7	35063.176
35631	47.98	14607.299	35822.406
18804	47.96	11093.571	36406.664
15954	47.96	10537.38	34053.926
17800	47.96	10809.572	34010.367
13847	47.96	9771.925	33837.078
2459	47.94	8281.697	33830.023
15394	47.92	10251.331	36732.523
12787	47.92	9704.265	39104.188
33322	47.92	14015.677	33459.711
29461	47.91	13505.794	38843.09
12515	47.91	9618.782	37153.133
21295	47.91	11802.295	37595.832
26178	47.91	12752.931	34446.957
30282	47.89	13754.24	36306.949
34696	47.89	14423.62	40008.18
17568	47.89	10758.819	33833.766
1885	47.89	8123.968	36835.758
13957	47.87	10037.073	33070.969
28209	47.87	13347.847	34152.176
33690	47.87	14369.357	34554.105
26249	47.87	12902.197	33489.352
24913	47.85	12522.214	35375.754
13225	47.85	9753.063	38471.551
16272	47.85	10359.999	36672.543
10306	47.83	9269.193	33181.352
803	47.83	7781.404	37110.422
31188	47.83	13851.528	34349.527
22695	47.83	12037.533	33309.938
27119	47.81	13023.432	38463.844
14927	47.81	10145.298	39999.797
20909	47.81	11780.059	34221.453
1971	47.81	8126.975	35914.762
15301	47.81	10157.685	37354.941
9415	47.81	8751.399	39314.359
23594	47.79	12167.232	37861.59
26743	47.79	12986.117	35905.156
28372	47.79	13180.022	33232.215
32563	47.77	14130.478	37944.27
30709	47.77	13581.842	33944.699
7935	47.77	8576.336	37042.227
24360	47.77	12473.16	35244.578
21205	47.77	11714.682	36656.41
27771	47.75	13161.678	36830.047
19020	47.75	11097.124	34649.785
34021	47.75	14334.259	36652.676
15753	47.75	10276.92	33952.16
23623	47.73	12227.662	38074.348
20062	47.73	11466.221	39379.566
26281	47.73	12864.666	33443.578
23877	47.71	12484.106	39491.43
21039	47.71	11650.555	35360.613
9869	47.71	8912.105	36864.504
1692	47.71	8199.438	38049.258
9235	47.7	8735.898	38104.215
35367	47.7	14543.724	37272.094
29002	47.7	13538.779	36001.832
2824	47.7	8383.206	36688.859
34439	47.7	14401.811	38907.535
35744	47.7	14598.652	35226.406
14987	47.68	10136.298	39519.363
21050	47.68	11779.182	35439.836
12322	47.68	9661.95	35312.41
19448	47.68	11423.308	35054.473
19844	47.68	11380.421	39251.238
18169	47.68	10892.068	36925.711
19308	47.66	11357.109	33702.473
5197	47.66	8222.631	37802.074
10272	47.66	8994.364	33271.758
30701	47.66	13618.67	33904.902
23977	47.66	12357.815	38531.973
20246	47.64	11599.896	37248.699
34092	47.64	14344.285	37030.355
5246	47.64	8416.015	38179.754
1359	47.62	7968.762	39595.43
19744	47.62	11354.527	37536.977
15831	47.62	10291.797	33045.129
1206	47.62	7663.294	39128.297
36005	47.62	14514.722	33569.863
17966	47.6	10824.078	35311.195
21283	47.58	11736.635	37517.039
13290	47.58	9916.772	38161.457
8886	47.56	8635.119	37010.402
2757	47.56	8409.246	36128.875
18903	47.54	11193.372	35621.531
12208	47.54	9672.63	34196.176
34948	47.54	14569.594	39066.68
31897	47.54	13873.09	38607.898
8403	47.52	8497.95	33051.07
878	47.52	7665.08	37448.527
32033	47.5	13868.505	39113.695
30772	47.48	13673.946	33634.262
15342	47.48	10221.933	37324.574
12045	47.47	9437.635	33175.301
20267	47.45	11476.651	37083.93
29119	47.45	13530.561	36778.711
34033	47.45	14392.837	36719.199
32114	47.45	13896.976	39491.957
21852	47.45	11946.165	37108.371
18120	47.45	10822.878	36486.148
31275	47.43	13942.864	34936.742
19123	47.43	11121.825	33867.785
25265	47.43	12672.58	38674.102
9627	47.41	8973.168	39092.855
20510	47.41	11633.868	34779.605
19920	47.41	11336.703	39911.676
15908	47.41	10563.083	33674.941
18728	47.41	11199.717	37257.785
28755	47.41	13512.019	34689.363
24425	47.41	12391.765	34766.168
28654	47.39	13543.357	34074
23508	47.39	12175.504	37131.711
17626	47.39	10694.77	33594.648
23710	47.37	12121.266	39320.492
34532	47.37	14218.38	39198.016
28727	47.37	13530.618	34526.129
24172	47.37	12327.118	37149.996
11945	47.37	9416.024	33995.141
10114	47.35	8997.867	34645.387
10628	47.35	9140.06	35968.465
951	47.33	7957.879	37778.91
19801	47.33	11364.58	38384.477
10519	47.33	9268.586	34925.539
29499	47.33	13561.589	39075.672
24515	47.33	12361.625	33852.887
19233	47.31	11326.562	33007.629
14338	47.31	10093.553	36558.926
25832	47.31	12900.825	37095.859
20481	47.31	11580.759	35093.063
16063	47.29	10352.65	35026.477
9199	47.29	8779.343	37726.512
28153	47.29	13247.304	34651.977
155	47.27	7698.44	33878.969
21454	47.27	11802.656	39451.297
13258	47.27	9854.272	38602.156
15213	47.27	10188.654	38248.625
14035	47.27	10111.67	33779.125
12782	47.25	9599.185	39058.332
14611	47.25	10121.16	38592.098
25143	47.25	12651.791	37500.684
35775	47.25	14627.055	34814.73
29570	47.25	13555.687	39550.699
17105	47.25	10674.947	37192.633
30820	47.24	13684.365	33281.164
30734	47.24	13701.204	33786.254
11083	47.22	9180.606	39376.676
11216	47.22	9305.387	39646.953
23392	47.22	12265.895	36018.398
15369	47.22	10333.635	36868.504
27136	47.22	13082.15	38575.195
15853	47.22	10552.639	33145.316
11574	47.22	9382.199	37464.09
20197	47.2	11582.381	37731.238
26849	47.2	12934.304	36655.777
16782	47.2	10714.674	39827.957
17158	47.2	10709.064	36946.66
35844	47.2	14632.92	34564.344
25228	47.2	12528.813	38257.41
32600	47.2	14161.008	37543.715
30075	47.18	13778.621	37659.094
13600	47.18	9813.252	35948.316
16497	47.16	10557.58	38515.379
15470	47.14	10242.135	36129.672
20443	47.14	11480.789	35503.688
11657	47.12	9418.174	36547.164
27582	47.12	13329.562	38269.266
27069	47.12	13052.474	38127.23
29438	47.12	13454.69	38681.129
19044	47.12	11021.751	34520.234
18408	47.12	10913.623	39380.254
35863	47.1	14634.055	34325.168
19071	47.1	11174.633	34136.723
18757	47.1	11169.822	36913.23
15237	47.1	10286.217	38070.59
13234	47.1	9912.774	38517.68
12229	47.1	9646.87	34377.707
35417	47.1	14427.836	37168.898
29954	47.08	13753.314	38455.531
13117	47.08	9881.947	39049.938
257	47.08	7712.738	34340.09
25938	47.08	12836.431	36091.578
29456	47.06	13468.966	38792.957
28279	47.06	13183.316	33906.637
2338	47.06	8178.006	33220.922
17316	47.06	10597.251	35812.742
24303	47.06	12492.61	35413.367
597	47.06	7940.894	36014.09
24893	47.04	12539.151	35178.297
15791	47.04	10234.164	33621.086
5190	47.02	8312.62	37735.953
15410	47.02	10326.691	36557.938
12701	47.02	9657.001	38628.895
21578	47.02	12056.328	39633.477
32659	47.02	14156.959	37309.652
11033	47.02	9129.439	39030.617
10832	47.02	9194.95	37698.969
32253	47.01	14211.01	39687.141
24784	47.01	12659.38	34237.855
19902	47.01	11294.373	39768.355
25251	47.01	12579.031	38510.859
19099	46.99	11111.404	34001.574
19133	46.99	11109.472	33679.996
925	46.99	7728.155	37651.434
13564	46.99	9785.358	36056.527
282	46.99	7658.207	34477.316
27729	46.99	13327.814	36875.141
27027	46.97	12989.219	37894.637
34600	46.97	14327.994	39479.633
14299	46.97	10059.693	36163.289
28141	46.97	13169.694	34894.207
10476	46.95	9079.996	34591.563
8527	46.95	8662.707	33933.066
24499	46.95	12377.528	34000.227
11784	46.95	9300.858	35564.309
17867	46.93	10992.608	34601.406
25154	46.91	12697.101	37617.328
16697	46.91	10365.813	39728.102
22566	46.91	11988.953	33426.52
16716	46.91	10500.496	39802.012
16235	46.89	10510.888	36365.672
2347	46.89	7993.235	33290.609
15620	46.89	10162.139	34948.309
15760	46.87	10170.05	33702.098
35772	46.87	14558.399	34796.305
23714	46.87	12089.51	39395.012
1631	46.85	8016.091	38536.402
32756	46.85	14029.804	36614.297
30853	46.85	13626.785	33111.25
13900	46.85	9750.561	33628.016
14366	46.85	9991.374	36759.746
23202	46.85	12111.524	34641.262
28513	46.85	13373.619	33458.508
19476	46.85	11210.282	35265.199
5193	46.83	8206.21	37763.602
24569	46.83	12327.016	33619.176
26789	46.83	13069.946	36203.074
12991	46.83	9740.517	39671.34
17486	46.83	10670.567	34752.984
35288	46.83	14603.087	37782.914
561	46.81	7890.9	35814.09
13740	46.81	9844.567	34658.313
8642	46.81	8708.362	34953.117
12582	46.81	9561.085	37871.016
8487	46.81	8807.828	33652.375
18175	46.79	10930.383	36998.93
23375	46.79	12130.862	35860.359
30493	46.79	13769.917	34633.781
9444	46.79	8705.401	39513.262
14195	46.78	10039.415	35162.512
34716	46.78	14582.583	39832.914
33293	46.78	14012.768	33617.305
17528	46.76	10768.458	34137.34
23293	46.76	12261.462	35359.52
27356	46.76	13270.12	39842.199
13553	46.76	9918.942	36324.242
15994	46.76	10406.383	34407.406
12793	46.74	9675.647	39116.129
11035	46.74	9269.602	39042.406
22092	46.74	11875.948	35328.484
29363	46.74	13487.034	38262.957
12368	46.74	9664.353	35743.277
31808	46.74	13892.177	38209.336
35507	46.74	14544.831	36516.762
20446	46.72	11425.974	35523.773
19196	46.72	11206.925	33466.809
8840	46.72	8748.3	36656.766
29934	46.72	13575.742	38627.172
27772	46.7	13276.557	36835.016
8423	46.7	8841.311	33029.594
2185	46.7	8085.393	34300.793
32779	46.7	14167.536	36497.684
24920	46.7	12513.376	35427.754
7963	46.7	8591.235	36910.547
16074	46.7	10373.447	35095.898
18131	46.7	10968.393	36566.313
9591	46.68	9009.567	39165.09
884	46.68	7726.986	37469.484
29475	46.68	13425.794	38930.945
11472	46.68	9481.663	38168.324
23254	46.66	12209.311	35023.438
26173	46.66	12822.253	34399.125
31850	46.66	13850.766	38469.125
14047	46.66	10015.552	33850.012
34259	46.66	14243.812	38035.129
27246	46.64	12988.586	39385.762
27554	46.64	13245.994	38391.316
25810	46.64	12893.288	37251.484
35072	46.64	14508.714	38491.137
1475	46.64	8041.875	39705.223
29183	46.62	13539.956	37082.445
10715	46.62	9201.554	36776.641
26283	46.62	12742.779	33444.512
21822	46.62	11974.973	37458.492
17787	46.62	10801.619	33876.57
17293	46.62	10630.125	35969.441
13982	46.62	10046.159	33289.699
15005	46.6	10308.277	39285.105
15939	46.6	10478.203	33940.504
25518	46.6	12921.429	39326.523
16499	46.58	10453.733	38540.867
29278	46.58	13473.608	37682.41
13458	46.58	9861.823	37144.438
9619	46.56	9040.774	39001.641
17730	46.56	10916.837	33453.109
28613	46.56	13518.439	33857.59
22077	46.56	11879.146	35537.613
23911	46.56	12297.973	39431.496
5856	46.56	8461.15	37621.352
14932	46.55	10297.788	39602.574
24514	46.55	12347.233	33824.742
29566	46.55	13361.055	39521.188
16621	46.55	10468.073	39426.738
23686	46.55	12145.266	39103.125
31390	46.53	13906.289	35618.988
16321	46.53	10505.554	37101.73
16208	46.53	10490.048	36164.039
8148	46.51	8565.278	35321.293
2345	46.51	8145.454	33283.363
25299	46.51	12682.488	39070.457
19386	46.51	11356.279	34490.016
15664	46.49	10313.575	34699.609
33779	46.49	14376.627	35150.145
17826	46.49	10932.595	34291.762
27088	46.49	13063.883	38275.699
2823	46.49	8394.4	36688.906
24604	46.47	12333.073	33209.73
11765	46.47	9405.966	35672.266
19381	46.47	11315.736	34450.141
9	46.47	7860.997	33059.949
29498	46.45	13459.434	39068.734
18955	46.45	11134.421	35396.094
18337	46.45	10784.573	38921.211
19240	46.45	11292.695	33072.926
15380	46.45	10164.831	36961.258
21169	46.43	11771.924	36327.445
21351	46.43	11756.873	38048.617
26911	46.43	13010.25	37081.512
16070	46.43	10421.945	35057.051
30332	46.43	13763.287	35746.617
5500	46.43	8228.356	39853.934
31181	46.41	13934.352	34300.176
30478	46.39	13580.658	34790.668
31138	46.39	13892.168	34101.863
23803	46.39	12187.251	39936.137
15134	46.39	10309.187	38679.758
35156	46.37	14529.729	38227.09
30452	46.37	13728.82	35204.414
25190	46.37	12497.81	37925.676
34748	46.37	14437.772	39593.52
19439	46.37	11258.857	35015.496
20121	46.35	11604.515	38538.336
15560	46.35	10310.332	35495.453
27361	46.35	13203.408	39882.246
23320	46.35	12124.302	35493.383
10763	46.35	9244.232	37207.188
9986	46.35	8860.193	35745.777
2841	46.34	8390.283	36870.652
15819	46.34	10144.944	33208.859
19903	46.34	11360.097	39770.813
8705	46.32	8829.381	35522.727
16223	46.32	10551.127	36277.02
17303	46.32	10605.906	36034.332
19885	46.32	11360.626	39647.637
16797	46.32	10584.406	39891.793
12277	46.3	9527.231	34824.953
11873	46.3	9348.986	34618.723
18617	46.28	11150.821	38911.551
19274	46.28	11309.678	33377.254
14917	46.28	10330.78	39958.129
13206	46.28	9856.26	38716.223
34166	46.28	14365.306	37471.141
18066	46.28	10816.686	36073.285
21315	46.28	11778.561	37732.832
2228	46.28	8186.444	34277.008
17246	46.26	10647.126	36292.906
30342	46.26	13664.775	35785.672
9769	46.26	9060.317	37824.805
24396	46.26	12395.325	34885.258
27821	46.26	13299.148	36417.953
5252	46.24	8340.178	38241.035
19307	46.24	11316.586	33690.871
14945	46.24	10350.417	39653.957
13667	46.22	9726.579	35295.164
11687	46.22	9491.988	36614.762
5558	46.22	8581.66	39981.336
21957	46.22	11931.1	36293.012
23504	46.2	12182.697	37054.992
32903	46.2	14171.661	35680.168
32681	46.2	14036.02	37114.484
19723	46.2	11334.369	37328.344
23288	46.2	12258.318	35340.793
23218	46.18	12216.515	34728.969
27654	46.18	13261.918	37822.109
33540	46.18	14367.828	33811.867
8728	46.18	8637.738	35700.77
30076	46.18	13740.338	37660.457
32283	46.16	14134.632	39581.316
31457	46.16	13788.651	36118.883
26614	46.16	13106.147	34933.23
24546	46.16	12283.732	33769.465
21676	46.16	12008.177	38399.09
17471	46.16	10707.827	34624.398
11223	46.14	9382.149	39695.266
35713	46.14	14542.824	35353.172
15287	46.14	10296.514	37607.414
34928	46.14	14616.418	39010.336
29229	46.12	13371.024	37357.402
33091	46.12	14184.075	34296.957
18770	46.12	11207.039	36737.125
14120	46.12	10110.428	34475.371
20833	46.11	11779.254	33679.527
13403	46.11	9812.765	37395.656
23370	46.11	12218.039	35830.207
24777	46.11	12683.846	34189.094
10072	46.11	9003.753	34978.48
29862	46.11	13602.708	38915.188
33409	46.11	14412.93	33100.727
9813	46.09	9058.946	37551.195
21577	46.09	11912.2	39630.441
8791	46.09	8824.333	36216.891
13824	46.07	9770.295	34266.152
1628	46.07	8168.314	38514.219
5748	46.07	8560.725	38317.188
10133	46.05	8954.969	34455.059
20609	46.05	11595.347	34269
15678	46.05	10153.271	34531.473
1045	46.05	7805.882	38338.297
11167	46.05	9332.507	39800.391
19042	46.05	11153.836	34512.59
12623	46.05	9701.862	38147.023
18498	46.03	11148.622	39874.113
19660	46.03	11396.25	36720.121
21807	46.03	11966.083	37386.66
1250	46.03	7686.348	39223.363
27046	46.03	13063.901	38034.703
14009	46.01	9924.201	33546.715
8406	46.01	8629.344	33064.789
26516	46.01	13017.012	34159.672
26408	46.01	13045.329	33502.996
31174	46.01	13995.338	34260.73
17322	46.01	10706.382	35854.387
13953	46.01	10060.056	33049.16
14112	45.99	10102.179	34442.656
13303	45.99	9892.001	38269.043
8018	45.97	8565.905	36438.539
10443	45.97	9096.751	34253.867
11073	45.97	9191.976	39343.387
1641	45.97	8176.711	38600.004
18122	45.97	10918.993	36497.742
25502	45.95	12913.081	39538.801
15948	45.95	10397.662	34030.414
13805	45.95	9827.577	34144.379
9898	45.95	9055.156	36550.293
23153	45.93	12107.692	34371.332
32391	45.93	14048.07	38898.277
8610	45.93	8718.266	34717.48
31864	45.91	13845.722	38541.32
11967	45.91	9418.541	33816.867
29595	45.91	13412.286	39744.391
7942	45.91	8532.439	37084.945
22732	45.91	12161.962	33170.418
12074	45.91	9372.628	33111.852
18918	45.89	11033.172	35451.988
14422	45.89	9978.418	37150.816
14467	45.88	10088.234	37369.855
8212	45.88	8506.765	34872.449
34257	45.88	14397.908	38020.34
30998	45.88	13801.118	33739.027
5564	45.88	8581.366	39593.965
26233	45.88	12920.294	33951.195
5800	45.88	8588.472	38109.086
1062	45.86	7706.633	38459.012
35432	45.86	14441.657	36928.453
20785	45.86	11684.743	33351.703
17377	45.86	10619.991	35275.273
10825	45.86	9064.023	37657.879
20206	45.84	11504.422	37806.695
34715	45.84	14519.324	39826.004
23668	45.84	12238.256	38628.035
15201	45.84	10273.149	38148.188
25786	45.82	12919.207	37372.297
34771	45.82	14614.734	39705.375
17758	45.82	10959.886	33671.766
25514	45.82	12830.275	39307.059
14425	45.8	9932.548	37162.777
32826	45.8	14128.042	36152.195
26564	45.8	13087.692	34424.137
11539	45.78	9336.44	37533.379
14148	45.78	10041.011	34770.191
26509	45.78	12976.466	34105.625
20564	45.76	11555.377	34595.465
13495	45.76	9799.617	36744.027
32780	45.76	14114.185	36498.879
2697	45.76	8382.237	35621.84
32655	45.76	14018.078	37288.973
25760	45.74	12809.954	37752.207
9230	45.74	8708.827	38021.223
24517	45.74	12477.498	33854.477
11843	45.74	9420.093	35070.926
24865	45.74	12628.848	34957.738
27484	45.74	13292.96	38865.43
32268	45.74	14025.28	39464.578
29895	45.72	13600.315	38743.148
27215	45.72	12974.291	39140.863
8739	45.72	8678.737	35806.602
612	45.72	7959.813	36089.773
31552	45.72	13825.325	36690.719
35920	45.72	14638.697	34038.395
28056	45.7	13229.855	35331.316
24306	45.7	12317.285	35450.367
26684	45.7	13052.192	35425.367
26727	45.7	12999.072	35816.977
28052	45.68	13303.723	35319.688
11090	45.68	9168.007	39412.559
1148	45.66	7800.819	38880.297
13720	45.66	9894.418	35080.84
13492	45.66	9907.749	36735.074
26921	45.66	13074.168	37127.914
31455	45.66	13997.105	36110.195
13025	45.66	9893.648	39505.625
20739	45.66	11836.024	33071.633
30761	45.65	13699.161	33585.168
19987	45.65	11540.64	39641.855
32762	45.65	14001.31	36655.68
13277	45.65	9842.732	38406.086
2806	45.63	8282.47	36535.957
33061	45.63	14106.857	34699.434
23059	45.63	12099.052	34100.102
33797	45.63	14293.713	35276.012
26081	45.63	12726.942	34974.004
9472	45.61	8637.502	39736.051
1726	45.61	8142.177	37761.074
29067	45.59	13544.636	36484.199
15368	45.59	10322.217	36863.66
15110	45.59	10307.569	38853.84
28010	45.59	13254.091	35454.434
33286	45.59	14206.355	33595.066
35635	45.59	14596.797	35846.102
26763	45.57	13065.009	36025.461
18913	45.57	11150.772	35714.547
5266	45.57	8205.808	38352.316
32394	45.57	14198.8	38909.188
15643	45.57	10235.732	34857.59
23542	45.55	12221.339	37390.508
17838	45.55	10920.186	34379.242
23451	45.55	12245.539	36511.02
27688	45.55	13270.9	37458.27
26932	45.53	13063.406	37201.746
31378	45.53	13992.49	35502.465
5817	45.53	8551.153	37938.316
24051	45.51	12374.273	38043.184
18245	45.51	10930.633	38020.633
26134	45.49	12915.084	34483.711
7197	45.49	8493.961	37194.973
10008	45.49	8853.886	35636.324
12607	45.49	9674.514	38007.566
20682	45.49	11505.556	33555.809
310	45.47	7659.009	34623.012
13777	45.47	9881.027	34315.359
14703	45.47	10021.805	38970.602
33593	45.45	14334.558	34111.965
31703	45.45	13814.375	37596.758
20082	45.45	11629.844	39171
14554	45.43	9962.185	38181.133
21984	45.43	11904.221	36187.465
28058	45.43	13352.067	35358.461
25534	45.43	12873.75	39126.59
21897	45.43	11867.469	36812.203
18448	45.43	10889.64	39714.246
31772	45.43	13809.838	37934.801
15138	45.43	10279.367	38711.715
9513	45.42	8989.079	39802.051
17231	45.42	10567.59	36513.789
32809	45.42	14139.739	36324.77
31908	45.42	13946.676	38642.859
23994	45.42	12481.34	38352.164
15232	45.42	10216.653	38037.762
33769	45.4	14215.91	35040.453
7952	45.4	8492.018	37137.941
29034	45.4	13452.835	36281.488
24346	45.4	12487.235	35399.137
2309	45.4	8090.859	33620.855
32446	45.38	14136.114	38580.203
27567	45.38	13278.297	38187.367
23915	45.38	12432.137	39116.527
29892	45.38	13712.143	38727.371
25324	45.38	12529.308	39327.602
17573	45.38	10653.038	33859.824
26659	45.38	13017.711	35222.297
29252	45.38	13424.951	37497.031
12187	45.38	9557.616	34052.645
2671	45.36	8379.855	35405.41
18622	45.36	11025.644	38938.727
35559	45.36	14495.621	36133.137
18984	45.36	11076.705	34955.422
26451	45.36	13090.52	33817.742
8701	45.36	8663.878	35454.203
11525	45.34	9289.019	37676.023
5585	45.34	8597.129	39477.645
30699	45.34	13677.917	33889.391
10651	45.34	9129.421	36189.004
14828	45.34	10047.191	39648.961
26756	45.32	13129.704	35992.309
30546	45.32	13672.128	34521.395
29329	45.32	13395.654	38069.809
24251	45.32	12289.302	35903.344
25446	45.32	12919.399	39947.871
13504	45.32	9863.931	36841.074
17603	45.32	10619.466	33775.063
651	45.32	7716.96	36288.68
30265	45.32	13624.132	36533.234
14925	45.3	10346.01	39987.133
10984	45.3	9228.346	38717.871
9867	45.3	9055.656	37181.109
15093	45.3	10347.018	39073.426
19018	45.3	11028.647	34644.688
15013	45.3	10293.783	39327.508
2633	45.3	8208.041	35209.816
35618	45.3	14528.922	35746.043
26401	45.28	13126.122	33438.84
25348	45.28	12540.648	39511.164
8116	45.28	8567.597	35443.547
11741	45.28	9486.469	35734.613
25145	45.28	12569.061	37515.512
15752	45.28	10146.373	33951.469
23275	45.26	12067.471	35236.844
1363	45.26	7719.715	39610.012
28453	45.26	13381.472	33216.07
2308	45.26	8139.328	33619.117
28732	45.24	13404.839	34563.191
16155	45.22	10468.112	35791.414
8747	45.22	8670.872	35842.828
17865	45.22	10867.331	34586.414
28644	45.22	13532.035	34029.488
24355	45.22	12422.493	35127.516
5280	45.22	8299.953	38437.52
13838	45.2	9854.1	34053.926
2474	45.2	8414.798	33940.613
1570	45.2	8199.124	39069.977
23335	45.2	12114.546	35616.586
17100	45.2	10626.182	37474.539
24657	45.2	12656.207	33089.121
17191	45.2	10681.605	36559.676
23991	45.19	12336.91	38339.793
13292	45.17	9829.652	38180.246
21294	45.17	11773.366	37586.938
30708	45.17	13660.903	33941.375
34062	45.17	14417.368	36840.184
9782	45.17	9023.037	37919.371
32512	45.15	14195.387	38289.094
8559	45.15	8737.657	34233.039
8668	45.15	8652.317	35146.742
32473	45.15	14163.682	38462.813
20388	45.15	11496.046	35948.453
21569	45.15	12018.184	39956.051
1872	45.13	8129.519	36723.016
26180	45.13	12884.28	34162.824
10425	45.13	9121.509	34112.598
8411	45.13	8593.651	33083.703
19740	45.13	11371.917	37488.246
11723	45.11	9396.762	35939.699
15708	45.11	10253.905	34430.211
12550	45.11	9503.337	37592.715
19284	45.09	11259.547	33437.477
1878	45.09	7989.958	36782.406
466	45.09	7916.307	35321.945
11947	45.09	9304.364	34004.5
24690	45.09	12601.526	33333.223
25003	45.09	12638.252	36020.969
19002	45.09	11199.249	34820.078
1426	45.07	7908.099	39940.789
26232	45.07	12907.623	33926.781
26300	45.07	12882.031	33234.105
1398	45.07	7855.616	39794.727
32558	45.07	14135.041	37908.063
[truncated: 19,412 more rows]
