# Supplementary material for: Insights on the Control of Yeast Single-Cell Growth Variability by Members of the Trehalose Phosphate Synthase (TPS) Complex
Source: Front Cell Dev Biol. 2021 Jan 28;9:607628. doi: 10.3389/fcell.2021.607628 (PMC7876269; doi:10.3389/fcell.2021.607628)
Supplement: Supplementary file 2 [file Data_Sheet_1.ZIP › final_code/input_datasets/BY4741_2_t3.csv]

Id	Area (µm²)	Centre X Position (µm)	Centre Y Position (µm)
3205	343.82	9016.046	39165.793
2398	315.92	8509.033	35441.598
5565	312.83	9890.062	39034.824
8823	306.63	10793.899	38872.145
5744	294.62	9906.722	37469.309
1012	272.55	8098.369	38893.762
7335	267.67	10499.972	34392.289
13918	255.77	12866.477	37197.598
15540	247.71	13342.044	36876.844
16455	239.63	13654.19	33758.117
5420	239	9508.765	40315.598
9125	238.46	11060.388	38505.828
5818	230.42	9723.071	36812.629
3357	221.55	9025.158	37736.695
9817	221.11	11231.47	37944.953
12291	220.05	12193.17	38446.301
3686	217.77	8946.439	33612.727
18362	216.82	14560.392	38088.016
12326	212.32	12119.584	38871.605
12867	210.27	12443.759	36013.117
12128	209.84	12237.648	36662.914
15627	209.79	13527.88	37470.078
15013	207.22	13182.934	37427.684
14718	204.77	13106.014	40395.43
8465	203.01	10900.315	33830.773
6598	199.71	10027.338	39774.766
13603	199.66	12909.469	40365.441
11536	199.46	11998.552	36897.566
7753	198.68	10379.937	39493.141
527	197.36	7941.806	37958.023
17417	196.09	14030.16	36511.148
18393	194.25	14554.014	37756.059
5528	193.95	9789.374	39551.926
16321	191.99	13767.77	36339.406
6881	191	10319.392	38320.371
10109	190.86	11442.471	39516.984
10208	189.89	11496.918	38227.879
12814	189.79	12293.789	36465.719
10414	189.43	11477.086	36074.469
2980	189.14	8752.29	38999.992
6538	186.19	10106.9	39107.633
9985	185.79	11360.634	39898.352
3577	185.1	8857.387	34932.773
13404	184.31	12577.852	38345.859
6592	182.49	9918.408	39714.313
14763	181.15	13249.524	40128.504
14076	181	12843.162	35370.824
493	180.88	7917.054	37781.602
8671	180.52	10832.551	36732.77
11052	179.74	11769.844	38432.035
12591	179.51	12383.383	39259.395
18112	179.35	14401.327	40302.77
6070	178.36	10109.745	33587.613
2515	178.17	8609.5	33798.18
17869	178.01	14385.689	37509.457
9419	177.9	11048.903	34046.504
15830	177.86	13440.52	39478.211
18501	176.75	14501.892	36853.852
9065	176.63	11143.931	39064.734
16038	176.25	13680.153	39397.262
17258	175.75	14071.066	38347.703
16661	175.14	13917.484	36889.996
16282	175.12	13624.326	36761.473
16305	174.83	13753.239	36448
12986	174.53	12315.179	34447.363
13656	173.64	12882.345	40115.891
1460	172.57	8272.396	34329.531
6336	172.55	9926.275	36971.41
3360	172.36	8995.568	37792.621
2040	171.52	8483.558	39494.449
729	169.45	7648.271	39454.113
13543	168.99	12683.544	39871.555
17154	168.3	14156.493	39192.055
3581	168.11	8944.336	34670.59
3374	167.55	9022.627	37558.52
16284	166.56	13747.421	36769.816
16939	166.31	13821.085	39601.035
2098	166.25	8584.876	38985
10943	166.02	11641.166	37200.578
7626	165.81	10368.069	38090.258
16229	165.43	13637.547	37391.117
15525	165.41	13419.972	36766.258
17243	165.39	14194.447	38227.449
4784	165.29	9287.562	34346.016
5333	164.62	9574.039	39322.188
17166	164.41	14205.975	39087.059
5513	163.95	9831.82	39682.965
11133	163.9	11710.916	39436.621
499	163.47	7782.833	37831.121
11315	162.92	11948.733	39061.547
4872	162.84	9574.467	33733.336
11025	162.73	11646.604	38067.313
1042	162.06	8050.761	38604.984
11638	162.06	11928.958	35669.344
7459	161.56	10513.29	36304.637
18198	161.37	14459.324	39679.66
3589	160.87	8916.363	34720.219
8787	160.58	10854.32	38313.488
16077	160.29	13732.494	39087.594
12568	159.85	12289.576	39616.531
9477	159.57	11363.273	33596.816
3345	159.07	8951.969	37987.824
5689	158.95	9754.487	37881.621
353	158.48	7685.811	36742.063
11580	158.28	12024.891	36173.633
6883	157.63	10196.356	38329.34
3348	157.17	9036.761	38008.383
2810	157.02	8755.825	37096.523
9407	156.89	11128.553	34627.77
13465	156.83	12673.944	39042.969
9303	156.58	11015.507	35980.258
17432	156.46	14162.694	36387.344
18479	156.29	14431.76	36922.563
17115	155.43	14011.846	39648.531
18065	155.09	14259.216	39795.844
13251	154.49	12600.45	36541.73
11535	154.15	12044.266	36885.672
15787	153.84	13446.421	39016.289
16172	153.71	13752.084	37871.844
17335	153.61	14009.118	37502.563
9387	153.59	11048.928	34968.242
7620	153.44	10433.909	38030.043
8891	153.3	10824.337	39530.496
13675	152.92	12758.537	39958.508
5646	152.73	9724.192	38221.742
13742	152.23	12825.906	38897.566
11351	152.19	11902.798	38743.703
3878	151.85	9243.915	36271.137
11601	151.79	12041.579	36049.516
6580	151.73	10123.507	39599.336
9376	151.71	11044.844	35004.828
5756	151.66	9752.954	37263.43
3987	151.47	9175.929	37331.129
11594	151.35	11938.503	35989.258
7049	151.24	10241.742	36488.492
12361	150.74	12266.584	39265.242
17789	150.01	14370.063	36793.945
14560	149.68	13022.267	38477.043
4762	149.59	9311.575	34937.355
4767	149.51	9379.509	34721.371
16163	149.36	13768.882	38075.902
678	149.09	7957.641	39059.93
12089	148.67	12142.053	36212.332
11254	148.65	11877.299	39893.754
17845	148.48	14389.115	37247.219
17329	148.21	14159.979	37421.859
9736	148.08	11284.514	36942.563
6554	147.63	9946.851	39288.23
5999	147.6	9876.01	34797.258
6981	147.4	10176.438	37091.313
12959	146.64	12304.837	35044.875
12873	146.58	12401.653	36045.746
10874	146.58	11740.684	36405.766
7397	146.49	10516.488	35220.602
18441	146.35	14634.653	37248.453
7572	146.27	10396.464	37477.203
11032	145.93	11744.343	38151.52
16668	145.09	13937.63	36969.445
16644	145.07	13883.319	36716.105
576	144.88	7958	38294.66
5253	144.88	9626.818	38522.891
14943	144.78	13182.154	38227.023
16023	144.44	13589.326	39794.246
14755	144.3	13346.095	40480.383
5576	144.15	9700.335	39148.672
13643	144.13	12895.513	39995.484
3542	143.92	8998.735	35604.813
10650	143.82	11788.723	33945.613
7171	143.63	10264.928	35091.691
121	143.54	7684.222	34581.285
18550	143.48	14595.586	36147.859
6484	143.4	9926.674	38474.707
15022	143.36	13136.542	37491.926
7783	143.34	10539.645	39800.398
16737	143.19	13965.889	37502.496
5416	143.15	9493.676	40300.539
14819	143.15	13228.423	39743.215
13148	142.98	12627.995	35428.816
10731	142.25	11670.975	34793.871
2846	142.18	8657.159	37522.824
14673	142.04	12990.158	39860.313
10240	141.58	11606.764	37968.184
11243	141.43	11917.079	40102.027
5799	141.35	9863.268	36984.074
198	141.08	7759.988	35286.098
14507	140.97	12928.514	37912.293
17315	140.85	13997.127	37587.508
13448	140.84	12644.01	38857.379
6954	140.76	10161.65	37638.691
864	140.51	7654.191	40434.77
7883	140.49	10773.267	40477.68
13791	140.49	12906.139	38418.641
7567	140.38	10559.52	37428.133
7611	140.38	10550.024	37888.125
7333	140.22	10522.38	34375.457
1567	139.92	8366.36	35886.398
15743	139.78	13393.166	38654.344
8797	139.57	10939.852	38451.848
4061	139.34	9257.695	38059.102
14859	139.21	13297.343	39209.41
14446	139.15	12968.722	37383.953
5687	139.11	9912.883	37874.617
5993	139.09	9767.401	34741.379
7564	139.02	10380.605	37372.805
13287	138.98	12691.572	36971.203
12387	138.88	12138.589	39553.512
12797	138.84	12478.836	36609.141
5663	138.73	9705.819	38351.348
6520	138.71	10064.974	38862.895
9711	138.57	11228.487	36671.203
10194	138.5	11455.288	38365.301
10001	138.38	11387.458	40104.199
17030	138.25	14159.943	40304.832
17635	138.21	14422.997	34694.395
8719	137.9	10923.979	37601.531
4480	137.77	9484.004	38523.813
7148	137.44	10187.689	35457.074
11830	137.22	12037.667	33558.98
3488	136.91	8926.871	36402.457
12351	136.79	12113.143	39091.285
3264	136.74	8855.065	38779.703
10461	136.54	11466.951	35306.203
86	136.33	7695.878	34312.742
17346	136.31	14029.768	37299.711
17122	136.3	13999.593	39705.344
17210	136.22	14127.307	38531.219
5765	136.07	9879.881	37320.961
14551	136.05	12992.531	38396.824
11507	135.99	11878.363	36913.172
17270	135.89	14206.427	37888.602
2989	135.86	8657.668	39059.59
10243	135.82	11423.378	38000.598
8779	135.8	10778.584	38226.461
2287	135.74	8626.789	36701.078
1462	135.53	8356.151	34362.258
6720	135.49	10275.653	39809.633
3603	135.47	9041.979	34804.539
591	135.11	7707.897	38423.91
4017	135.05	9116.981	37576.695
14336	134.95	12961.157	36290.371
5063	134.84	9556.638	36460.168
7126	134.73	10245.195	35548.84
15115	134.53	13153.931	36534.734
11947	134.51	12253.392	34946.156
6549	134.19	10085.353	39226.863
11455	133.88	12032.927	37688.402
7487	133.79	10482.698	36597.391
7210	133.58	10320.415	34506.328
15618	133.46	13542.969	37416.016
4661	133.35	9407.764	36505.906
18172	133.25	14454.293	39977.141
3590	133.06	8879.01	34728.488
16091	133.04	13747.123	38895.445
9895	133.02	11222.634	38851.539
13385	132.98	12525.14	38125.617
17057	132.89	14132.25	40207.281
13289	132.87	12598.799	37004.215
6032	132.77	9803.351	34036.898
10260	132.68	11602.132	37857.551
4355	132.64	9298.921	39922.664
943	132.48	8129.286	39727.727
17828	132.27	14363.638	37120.387
18497	132.24	14598.374	36814.758
12769	132.12	12447.238	36909.961
11747	131.89	12008.186	34517.414
13828	131.64	12859.859	38087.422
1151	131.6	8193.868	37261.766
10783	131.39	11640.21	35441.965
15865	131.33	13417.96	39860.09
8945	131.28	10973.158	40397.41
11961	131.28	12268.533	35094.219
2148	131.24	8512.05	38060.586
5520	131.12	9897.195	39795.504
6935	130.97	10190.832	37795.98
18510	130.97	14566.776	36639.883
8161	130.89	10561.27	37530.801
14810	130.76	13317.468	39936.066
6004	130.55	9903.563	34591.512
13647	130.51	12894.825	40015.785
4339	130.49	9468.631	40278.816
10696	130.34	11802.034	34499.168
18310	130.34	14531.103	38819.727
14051	130.34	12889.331	35699.711
15510	130.34	13484.666	36667.891
3076	130.28	8652.986	40233.949
2031	130.22	8430.508	39706.734
5173	130.11	9554.192	37654.906
16339	130.05	13726.441	36202.813
17721	129.99	14267.414	36104.063
17082	129.98	14135.409	40039.152
3038	129.78	8750.916	39745.211
16048	129.53	13761.163	39187.285
15585	129.44	13379.177	37312.797
10259	129.4	11615.862	37849.766
14704	129.29	12942.873	40241.215
14816	129.27	13153.359	39707.578
1652	129.21	8279.323	36904.695
5644	129.15	9901.579	38198.18
16158	129.09	13658.938	38037.848
8002	129.06	10717.262	39083.258
15669	129.02	13413.566	37871.773
2881	128.98	8836.068	37900.313
14684	128.96	12923.115	39969.348
5797	128.83	9761.826	36973.133
13219	128.77	12691.199	36214.16
7766	128.73	10383.733	39610.23
12190	128.69	12255.602	37399.844
1786	128.67	8370.914	38513.465
14084	128.54	12735.513	35456.395
16343	128.5	13713.763	35962.07
3191	128.44	8888.411	39343.207
251	128.4	7667.635	35915.352
5738	128.21	9887.328	37409.133
15657	128.19	13485.019	37751.883
17029	128.08	14093.559	40304.547
2842	128.02	8751.929	37450.551
4135	127.98	9236.891	38803.707
16266	127.94	13719.694	37187.496
11141	127.89	11790.11	39522.566
12078	127.81	12262.577	36134.672
13744	127.75	12764.758	38905.168
1644	127.64	8343.738	36830.691
6380	127.56	10043.24	37421.527
5610	127.47	9850.498	38519.512
9443	127.37	11177.886	33937.152
18478	127.35	14636.067	36915.43
10067	127.26	11627.878	40228.473
5830	127.22	9770.818	36625.203
11159	126.81	11831.362	39824.527
3439	126.78	8860.307	36804.762
16076	126.66	13675.834	39078.488
4738	126.57	9460.928	35352.543
2334	126.49	8506.635	35976.387
4416	126.45	9316.829	39238.508
4756	126.3	9344.899	34830.645
3962	126.26	9080.825	37022.594
14418	126.18	13084.12	37144.469
4741	126.13	9336.281	35167.18
1688	125.93	8265.278	37315.184
1138	125.49	8164.525	37392.352
15715	125.47	13354.663	38425.801
459	125.44	7971.285	37581.855
8045	125.44	10597.29	38617.152
2623	125.34	8779.61	34666.957
6977	125.34	10225.689	37348.629
18133	125.3	14245.165	40526.863
11713	125.3	12009.35	35123.457
9318	125.15	11199.893	35856.836
5483	125.11	9831.922	40237.836
10017	125.09	11313.324	40302.789
401	125.07	7879.505	37079.531
12731	125.05	12360.06	37671.504
14592	125	12951.476	38853.242
5548	124.98	9752.86	39187.766
18047	124.77	14213.023	39459.836
16325	124.69	13762.023	36374.953
17083	124.61	14006.717	40046.863
1694	124.52	8281.909	37402.586
18326	124.5	14431.277	38651.031
18197	124.46	14627.34	39655.242
2801	124.36	8718.666	37001.047
2187	124.36	8579.954	37854.141
13734	124.31	12727.492	39030.68
14926	124.31	13325.592	38401.605
10692	124.25	11799.559	34468.039
13225	123.92	12677.164	36248.164
12721	123.9	12396.955	37839.684
5103	123.83	9507.338	36955.98
16925	123.79	13966.414	39445.715
835	123.77	7792.742	40246.387
6768	123.64	10322.613	39359.445
3885	123.52	9095.213	36331.203
12875	123.37	12307.024	36046
17323	123.33	14156.654	37680.258
7714	123.21	10347.663	38921.305
5061	123.18	9650.621	36424.348
9661	123.12	11272.653	35927.078
4415	123.08	9275.148	39233.379
8066	122.95	10749.919	38225.445
993	122.85	8086.375	39309.891
9348	122.79	11130.79	35599.773
12381	122.77	12179.122	39490.5
8875	122.66	10828.938	39394.504
11811	122.6	11978.423	33997.105
7281	122.52	10487.407	33618.703
13111	122.47	12616.541	34604.617
4546	122.37	9282.44	37734.559
8378	122.37	10585.146	34638.785
11421	122.35	12056.123	37939.645
17199	122.35	14010.777	38782.586
10999	122.24	11842.081	37836.613
742	122.24	7846.745	39554.477
10331	122.14	11624.269	36968.844
9397	122.12	11148.612	34512.973
16008	122.12	13734.475	39873.324
7458	122.08	10554.72	36302.699
14740	122.06	13284.678	40347.055
5156	122.05	9666.743	37435.629
12669	121.99	12364.327	38250.598
15002	121.97	13320.244	37637.121
5582	121.93	9900.229	38881.473
10484	121.93	11474.039	35180.586
2140	121.83	8568.271	38248.504
4331	121.62	9329.443	40217.453
9420	121.61	11121.462	34053.223
7342	121.49	10495.85	34449.781
14658	121.43	12963.547	39727.074
5036	121.38	9575.738	36057.02
17027	121.3	13971.847	40529.895
6587	121.3	10002.026	39686.207
5170	121.26	9695.018	37627.102
8808	121.13	10952.65	38615.23
7715	121.07	10416.053	38930.137
5202	121.07	9695.511	37892.34
15759	121.03	13366.658	38765.23
9769	121.01	11404.135	37484.617
5295	120.74	9582.167	38911.477
18344	120.74	14597.259	38218.832
1955	120.67	8466.151	40318.836
13835	120.61	12851.756	38152.461
11972	120.61	12080.529	35127.574
9148	120.49	11097.376	38054.879
9102	120.46	11154.038	38788.613
13482	120.4	12634.524	39179.965
7465	120.32	10380.199	36417.055
1815	120.3	8407.221	38834.191
812	120.28	7776.701	40055.965
2197	120.28	8532.239	37617.121
6425	120.25	10109.142	37843.004
16791	120.21	13903.2	37937.992
14241	120.13	12975.704	35257.523
16127	120.09	13608.138	38600.621
3728	119.94	9070.698	33801.383
5777	119.9	9759.644	37099.199
10786	119.86	11848.168	35461.375
15564	119.82	13526.135	37105.391
9982	119.8	11213.005	39850.871
8168	119.8	10709.262	37306.391
14307	119.8	13053.173	36031.984
5614	119.77	9889.099	38560.77
13182	119.77	12629.002	35802.914
12666	119.65	12434.907	38199.02
9876	119.54	11410.086	38660.484
5860	119.52	9788.134	36375.98
5792	119.5	9900.927	36918.445
12580	119.48	12453.079	39416.813
9816	119.4	11267.662	37924.957
4805	119.36	9416.599	34302
18218	119.36	14617.886	39573.063
3382	119.08	8911.843	37679.512
18158	119.02	14587.59	40120.645
11549	118.98	11907.445	36704.508
15679	118.89	13505.899	38031.555
11887	118.73	12185.425	34181.566
3290	118.6	8881.981	38435.945
11780	118.5	12000.007	34012.086
12600	118.46	12354.241	39048.883
12586	118.41	12480.605	39180.422
17824	118.39	14354.455	37084.352
3575	118.31	9016.242	34898.316
3477	118.27	8878.537	36268.859
7360	118.2	10373.647	34671.027
8294	118.18	10716.658	35751.754
17784	118.16	14352.663	36745.004
12874	118.12	12328.1	36041.875
9041	118.1	11064.03	39157.863
11196	118.08	11798.302	40361.719
6132	118	10129.531	34499.41
14237	117.99	12990.693	35235.277
14038	117.79	12836.011	35809.102
18541	117.68	14514.094	36391.629
10485	117.56	11617.29	35182.352
10957	117.53	11744.755	37352.441
11956	117.49	12143.198	34996.535
3075	117.31	8742.345	40222.941
17229	117.31	14183.289	38400.047
4624	117.16	9393.329	36912.898
5184	117.16	9643.889	37746.094
13318	117.14	12665.085	37332.102
14672	116.89	13118.903	39841.91
17111	116.89	14101.998	39948.414
13639	116.87	12876.223	39965.578
11089	116.78	11747.594	38966.781
10987	116.7	11696.995	37673.887
6469	116.66	10050.964	38277.133
17509	116.59	14077.284	35208.633
11146	116.57	11708.828	39603.52
8968	116.55	11051.822	40499.52
3134	116.53	9041.185	39980.992
14919	116.51	13281.153	38652.48
13266	116.36	12612.201	36643.563
2427	116.32	8603.6	35140.691
14561	116.3	13055.341	38481.949
14922	116.24	13256.319	38376.148
7221	116.18	10289.268	34404.492
11925	116.17	12235.036	34695.492
5412	116.11	9624.156	40263.664
6632	115.88	10050.07	40172.234
16540	115.76	13816.982	35513.031
7767	115.65	10450.817	39629.77
5923	115.63	9903.893	35468.129
13157	115.51	12648.866	35557.891
17733	115.46	14317.514	36232.457
2376	115.44	8523.761	35466.625
4629	115.4	9438.359	36964.105
17851	115.34	14283.278	37303.32
16706	115.32	13981.727	37280.703
13969	115.17	12763.779	36723.895
6968	115.09	10133.325	37273.117
8752	115.07	10872.048	37950.078
4130	114.96	9087.475	38731.5
12207	114.92	12221.239	37534.551
9484	114.88	11411.977	33678.949
11202	114.82	11650.544	40506.5
6211	114.77	9936.348	35614.992
17971	114.77	14303.965	38647.465
4064	114.75	9084.216	38072.512
6473	114.71	10096.047	38332.379
7594	114.67	10417.216	37721.148
7279	114.65	10381.627	33579.063
7107	114.65	10287.446	35916.395
16150	114.58	13636.233	38269.824
8960	114.54	11046.955	40342.785
13648	114.5	12827.451	40020.605
9073	114.46	11175.419	39136.691
16635	114.37	13889.495	36644.961
523	114.31	7865.002	37948.102
17385	114.19	14085.369	36843.879
7045	114.19	10133.726	36431.895
7047	114.1	10301.495	36462.953
11836	113.85	12116.644	33532.207
4066	113.81	9234.963	38108.832
17016	113.75	13939.476	40408.559
15733	113.71	13505.101	38576.805
16454	113.68	13718.444	33729.16
18480	113.6	14542.268	36926.711
12066	113.56	12202.64	36050.41
12384	113.54	12073.226	39531.172
1156	113.5	8127.807	37293.691
15112	113.46	13349.807	36483.926
16837	113.46	13896.19	38505.074
2305	113.45	8426.334	36285.762
6570	113.43	10092.907	39446.434
893	113.41	8043.916	40482.223
15255	113.33	13209.1	35034.758
17660	113.31	14399.369	35163.246
2081	113.29	8512.9	39051.293
10781	113.27	11761.342	35433.754
2238	113.18	8579.129	37171.758
178	113.18	7736.249	35086.617
13468	113.18	12661.13	39061.398
9908	113.16	11398.092	38993.508
2588	113.1	8647.381	34000.406
1869	112.89	8262.535	39512.023
18233	112.89	14469.259	39370.129
15368	112.85	13486.515	34343.391
14938	112.83	13264.196	38495.191
16235	112.81	13779.957	37442.313
6156	112.78	10002.667	34931.645
10137	112.76	11434.835	39256.727
17155	112.76	14196.993	39232.367
2947	112.68	8806.28	38567.32
7408	112.6	10535.527	35329.84
12076	112.55	12122.748	36130.078
217	112.53	7814.583	35548.113
3068	112.47	8745.97	40112.391
11642	112.45	11856.73	35689.125
10904	112.43	11713.982	36760.438
11815	112.39	11908.437	33748.645
10028	112.37	11384.191	40483.809
16819	112.28	13892.864	38226.723
17804	112.24	14256.322	36871.871
12777	112.09	12359.223	36987.898
15676	112.05	13529.794	37988.867
6653	112.05	9918.492	40486.605
11869	112.01	12215.892	33932.684
4381	112.01	9281.822	39562.465
16904	111.97	13981.097	39258.551
4072	111.88	9252.472	38150.805
16657	111.82	13978.365	36856.602
16457	111.72	13579.186	33830.246
2243	111.72	8441.565	36910.91
11955	111.68	12152.456	34985.281
13714	111.65	12774.294	39472.828
8494	111.61	10956.746	34165.695
14277	111.57	13110.67	35724.766
1096	111.43	8159.754	38166.176
8540	111.42	10845.797	34612.793
2775	111.32	8732.112	36710.777
7075	111.19	10321.477	36171.34
12968	111.15	12490.865	34863.16
13100	111.11	12698.903	34313.398
8674	111.11	10856.406	36859.809
8412	110.94	10753.714	33860.051
5780	110.92	9763.686	37119.559
10428	110.9	11508.927	35890.246
16713	110.82	13924.325	37311.859
15982	110.8	13714.672	39969.883
743	110.75	7888.011	39569.891
1105	110.67	8005.024	37948.633
9441	110.65	11000.47	33928.875
615	110.61	7759.938	38595.953
42	110.59	7934.687	33978.285
7099	110.52	10331.804	36096.387
3060	110.48	8718.021	40026.223
1074	110.42	8182.168	38227.246
686	110.32	7917.27	39145.309
14294	110.3	12974.867	35893.398
16279	110.29	13655.712	36747.719
2599	110.11	8778.843	34171.305
6014	110.11	9703.198	34395.73
11733	110.07	12058.711	34678.859
250	110.06	7887.142	35912.125
1122	110	8168.634	37839.605
10337	110	11569.687	37045
7585	109.96	10475.378	37611.34
8556	109.88	10924.966	34908.102
2437	109.81	8466.39	34900.504
2201	109.81	8475.88	37677.613
10133	109.5	11510.074	39231.262
9373	109.42	11137.71	34980.48
5577	109.42	9757.336	39149.176
547	109.37	7908.922	38099.18
17661	109.37	14419.658	35175.375
14468	109.29	12995.493	37572.191
9928	109.27	11359.869	39198.672
9174	109.23	11107.953	37995.262
7908	109.23	10700.196	40043.457
8413	109.19	10603.149	33866.855
14879	109.17	13141.026	39105.293
18370	109.16	14541.834	38121.363
18359	109.14	14473.749	38058.18
2083	109.12	8590.312	39080.09
15932	109.06	13556.666	40446.5
16141	109.06	13586.885	38196.367
9584	109.04	11418.804	35042.07
18336	109.04	14582.092	38453.883
6221	109.02	10129.138	35684.703
238	108.96	7704.514	35805.898
13888	108.94	12863.517	37494.82
10578	108.91	11500.936	33950.766
7792	108.91	10435.242	39881.43
2059	108.87	8514.519	39400.551
15831	108.87	13370.088	39477.133
8117	108.79	10749.911	37730.551
4557	108.75	9344.797	37859.109
8088	108.73	10757.058	38129.969
2119	108.71	8463.717	38588.402
5618	108.71	9877.665	38609.563
733	108.68	7969.611	39478.055
7919	108.66	10714.935	39932.668
14483	108.64	13023.402	37724.98
4812	108.64	9477.782	34039.398
17690	108.56	14301.362	35696.961
16563	108.52	13818.326	35780.293
3897	108.52	9088.682	36403.395
1017	108.47	8159.164	38957.254
16367	108.45	13709.586	35873.578
15658	108.45	13543.532	37769.785
5311	108.43	9502.149	39064.648
13230	108.43	12700.377	36298.066
6702	108.37	10315.855	39988.113
17125	108.37	14082.369	39725.773
6258	108.27	10114.63	36129.148
2423	108.16	8612.248	35088.855
11491	108.1	12034.889	37091.359
1434	108.08	8280.749	34008.688
11595	107.99	12059.076	35986.184
516	107.99	7765.287	37893.887
12203	107.87	12136.089	37496.031
8929	107.85	10856.612	40096.887
918	107.8	8170.955	40084.156
4519	107.72	9438.414	38068.953
5867	107.66	9701.894	36103.211
10788	107.6	11784.07	35482.23
18120	107.58	14211.618	40358.867
2402	107.57	8510.413	35158.621
6828	107.53	10153.865	38787.07
10015	107.49	11331.709	40270.051
1574	107.43	8282.743	35977.598
1118	107.41	8101.195	37812.309
2807	107.28	8677.628	37077.063
17695	107.28	14420.487	35730.867
11037	107.24	11786.351	38230.625
16717	107.18	13979.872	37332.41
8283	107.16	10761.196	35924.723
17078	107.05	14207.186	40018.953
7770	107.05	10374.827	39678.527
15645	107.03	13423.997	37590.789
8265	106.97	10740.438	35956.676
14974	106.91	13166.54	37896.531
1229	106.91	8002.805	36553.008
12763	106.68	12314.709	37190.863
12771	106.53	12324.362	36916.379
8544	106.51	10809.784	34649.504
4150	106.42	9069.135	38998.32
12311	106.4	12146.832	38652.438
15776	106.34	13537.496	38923.227
17863	106.3	14222.202	37452.27
2439	106.24	8586.917	34908.453
12640	106.22	12416.061	38564.922
14736	106.17	13220.292	40302.547
8630	106.15	10964.819	36071.43
7888	106.09	10751.585	40125.523
10625	106.05	11800.244	33533.117
13845	106.03	12904.934	37920.426
1978	106.01	8454.563	40134.813
16850	106.01	13987.806	38654.586
18554	105.99	14588.63	36176.664
14702	105.99	13100.788	40214.578
1544	105.94	8411.783	35532.898
171	105.88	7727.036	35017.313
14	105.82	7794.51	33704.164
11176	105.8	11815.136	40107.605
11655	105.77	12043.994	35766.199
2449	105.77	8568.318	34698.879
8966	105.75	11115.662	40421.668
14914	105.67	13312.784	38586.602
8628	105.67	10921.523	36041.82
6601	105.65	9977.853	39795.648
32	105.55	7790.815	33875.086
7633	105.54	10525.317	38146.777
14880	105.54	13155.197	39111.871
3175	105.48	8920.42	39798.219
4706	105.48	9361.131	35890.102
13614	105.48	12882.985	40502.953
14795	105.48	13141.18	39811.734
5503	105.38	9873.932	39897.879
7960	105.38	10743.556	39359.578
3444	105.36	8921.914	36864.281
7084	105.29	10254.677	35951.574
8431	105.29	10638.098	33765.207
16894	105.29	13820.164	39199.707
15571	105.29	13532.271	37168.465
3741	105.23	9088.841	34014.895
3678	105.15	9032.977	33842.406
2155	105.08	8436.113	38143.512
6772	105.04	10259.275	39401.121
11322	104.94	11887.614	38858.121
2992	104.83	8704.426	39074.051
5872	104.81	9748.762	36191.008
3344	104.71	8957.774	37957.535
17864	104.71	14402.391	37461.469
12285	104.69	12230.094	38378.719
4340	104.62	9482.971	39974.277
11045	104.56	11770.179	38333.766
4544	104.52	9344.056	37712.336
280	104.5	7853.396	36117.258
11696	104.5	12056.434	35216.094
9482	104.48	11267.591	33637.379
11679	104.42	11923.164	35360.523
16001	104.39	13780.002	39804.973
17265	104.35	13996.896	38118.215
597	104.35	7725.979	38467.801
10399	104.33	11564.502	36190.984
5600	104.33	9880.795	38733.82
2608	104.31	8654.372	34367.668
13481	104.27	12509.361	39174.613
10838	104.23	11776.55	36011.547
9360	104.19	11052.772	35440.602
6138	104.19	10112.39	34662.055
7545	103.98	10552.524	37206.254
3379	103.89	9053.906	37624.664
18617	103.87	14535.127	35333.941
4321	103.85	9453.414	40139.234
18387	103.81	14601.937	37718.109
11079	103.79	11727.424	38824.633
6826	103.77	10295.947	38769.922
4032	103.75	9243.184	37728.266
17718	103.75	14234.512	36083.559
7108	103.73	10316.258	35930.816
3246	103.73	8967.825	38899.609
14416	103.73	13129.57	37118.457
3521	103.73	8989.392	35849.164
18574	103.72	14590.999	36070.637
14936	103.52	13212.01	38486.09
1094	103.51	8169.46	38148.063
1018	103.49	8046.223	38971.867
15075	103.49	13156.507	36981.906
13715	103.45	12817.388	39472.832
5997	103.41	9744.152	34769.164
18603	103.39	14425.14	35474.621
3184	103.37	9000.909	39566.273
3979	103.33	9139.604	37194.887
14681	103.33	13096.034	39954.438
12042	103.29	12221.962	35791.195
17429	103.29	14184.147	36331.555
3476	103.28	8930.371	36581.348
13626	103.24	12854.838	40187.504
199	103.22	7877.253	35296.352
14671	103.18	12957.922	39840.527
14878	103.18	13168.195	39091.527
2062	103.16	8590.5	39180.125
9045	103.12	11092.996	39169.09
2472	103.12	8618.32	34413.578
10417	103.03	11463.585	36073.602
12263	103.01	12263.423	38160.941
18329	102.95	14482.968	38413.938
15098	102.87	13347.361	36631.16
11537	102.85	11968.432	36895.324
17317	102.85	14206.38	37595.887
5254	102.83	9596.298	38524.445
2779	102.82	8633.638	36738.23
16049	102.82	13677.456	39205.984
14353	102.78	13036.538	36524.379
10830	102.62	11645.665	35907.098
5825	102.59	9757.99	36588.117
4727	102.55	9470.551	35598.805
9733	102.51	11394.069	36902.992
10606	102.49	11430.836	33530.684
10039	102.49	11469.039	40299.266
9909	102.43	11364.481	39010.109
11761	102.39	12025.978	34426.512
16081	102.39	13564.975	39113.785
15355	102.38	13449.439	34015.258
9392	102.36	11144.238	34709.691
8646	102.34	10804.755	36309.098
14817	102.32	13334.102	39714.867
18422	102.3	14516.945	37669.523
13456	102.3	12682.768	38941.105
13760	102.24	12905.405	38762.715
5770	102.2	9877.672	37381.715
17855	102.16	14306.926	37401.188
15337	102.09	13552.932	33911.793
13173	102.07	12502.94	35710.668
1502	102.01	8207.466	35033.305
6284	101.88	9987.62	36425.543
12588	101.86	12285.978	39214.82
6035	101.84	9912.229	34096.098
10184	101.84	11461.07	38610.578
11373	101.82	11928.264	38662.109
7864	101.82	10432.991	40477.52
6564	101.8	9949.996	39393.121
6280	101.78	10099.371	36403.336
16237	101.76	13625.335	37464.594
14029	101.69	12914.451	36008.883
10961	101.67	11753.673	37402.051
4112	101.67	9094.881	38539.758
16968	101.63	13797.265	39904.637
6341	101.61	10039.571	37050.32
17876	101.61	14367.399	37600.051
10506	101.59	11542.603	34819.598
2456	101.57	8565.098	34566.824
17781	101.55	14224.278	36736.727
16191	101.51	13586.45	37721.867
3154	101.49	8935.241	39874.59
6168	101.42	10065.194	35042.82
6918	101.32	10184.538	37959.414
16762	101.3	13852.692	37726.98
9092	101.3	11123.68	38738.953
4716	101.24	9387.158	35708.352
18512	101.23	14565.283	36660.789
6791	101.17	10245.587	39274.848
12465	101.15	12227.855	40464.746
11722	101.13	12057.959	34947.207
13818	101.11	12772.18	38317.789
6457	101.02	10115.412	38175.238
16121	101.02	13692.636	38542.555
13408	101	12622.709	38377.992
17537	100.98	14195.195	34348.27
16216	100.96	13670.336	37588.715
12878	100.96	12484.257	36050.266
1963	100.9	8525.59	40382.609
7383	100.8	10424.561	34861.363
2043	100.77	8494.019	39505.793
10225	100.77	11421.728	38084.699
10068	100.69	11543.115	40250.277
11403	100.61	11909.672	38066.098
14582	100.56	12949.285	38687.246
8880	100.56	10903.034	39403.617
17850	100.54	14260.025	37282.031
14011	100.52	12840.799	36161
13417	100.48	12641.744	38481.469
13982	100.48	12915.495	36497.512
11740	100.38	11971.98	34760.758
2338	100.33	8512.702	36011.945
10106	100.31	11539.154	39767.949
14153	100.29	12784.502	33810.727
17833	100.27	14331.175	37165.066
4638	100.25	9488.132	36759.613
12344	100.25	12227.647	39040.945
3798	100.19	9177.244	34877.406
10186	100.17	11562.864	38640.027
3463	100.17	8933.141	36697.559
16805	100.15	13830.482	38096.922
15461	100.13	13541.122	36047.168
8701	100.13	10964.303	37425.547
2073	100.08	8565.188	39300.598
1718	100.08	8338.254	37652.863
14692	100.04	13091.387	40079.566
14948	100.02	13334.545	38280.871
2904	99.98	8798.151	38075.559
16815	99.98	13986.948	38173.352
17130	99.96	14061.691	39777.359
11959	99.92	12084.339	35022.227
13554	99.92	12597.892	39989.371
6267	99.85	10052.805	36250.023
4412	99.85	9310.499	39206.535
16899	99.83	13959.358	39237.453
6698	99.83	10268.295	39961.438
18708	99.81	14594.993	33726.234
4852	99.75	9361.483	33570.672
1881	99.75	8310.921	39628.117
18526	99.75	14604.34	36545.445
17852	99.73	14241.404	37342.531
5682	99.67	9705.556	38151.77
16113	99.67	13567.899	38788.676
8867	99.67	10909.306	39309.121
17823	99.67	14332.83	37083.391
7665	99.64	10361.792	38420.289
9108	99.64	11095.119	38828.961
13323	99.6	12591.461	37425.836
12107	99.6	12127.185	36418.09
6796	99.6	10306.826	39035.82
14902	99.54	13159.654	38700.34
12067	99.5	12170.664	36061.402
4579	99.48	9386.955	37697.336
4144	99.43	9218.577	38961.551
2816	99.41	8777.449	37162.324
12821	99.41	12296.573	36530.586
1191	99.39	8111.72	37023.98
16260	99.27	13743.096	37118.16
7442	99.27	10531.245	35854.949
16308	99.25	13570.751	36469.309
12670	99.25	12477.538	38248.211
16822	99.25	13801.749	38317.887
12849	99.21	12424.673	36149.512
3433	99.18	8849.733	36790.945
17715	99.12	14381.489	36053.957
1765	99.1	8246.146	38238.492
16598	99.08	13812.239	36262.867
3902	99.08	9202.975	36501.613
11472	99.08	12039.015	37515.336
5794	99.06	9728.194	36944.789
9246	99.02	11080.689	37155.258
10527	98.95	11521.83	34765.594
5487	98.81	9910.504	40253.457
6875	98.68	10311.354	38288.266
2624	98.6	8804.307	34687.293
17266	98.6	14196.915	38141.699
16916	98.53	13866.862	39371.813
17355	98.53	14006.969	37064.5
10423	98.53	11592.312	35796.207
16425	98.51	13671.295	34513.609
15739	98.51	13537.58	38625.496
17629	98.49	14295.182	34469.707
2850	98.49	8630.579	37574.293
7022	98.49	10249.185	36805.723
16104	98.47	13752.621	38684.734
14602	98.45	13054.732	38955.324
11776	98.43	12038.11	34300.82
10661	98.41	11650.414	34155.602
6790	98.39	10161.07	39272.77
1995	98.35	8437.623	39960.691
9745	98.35	11407.713	37123.313
621	98.35	7880.687	38664.922
13430	98.31	12563.374	38629.789
12166	98.3	12186.464	37113.199
10232	98.28	11548.96	38180.508
9758	98.24	11398.506	37380.063
12848	98.22	12467.208	36147.5
1420	98.2	8363.844	33858.211
80	98.2	7660.797	34249.449
11082	98.18	11780.861	38892.563
13278	98.16	12568.686	36827.398
7701	98.12	10450.508	38833.938
9720	98.08	11393.247	36796.625
2478	98.01	8476.97	34230.773
9970	97.97	11325.875	39700.836
5572	97.97	9890.833	39108.191
2293	97.91	8558.5	36455.816
11734	97.87	11914.228	34692.125
4328	97.85	9374.33	40195.336
995	97.85	7999.653	39006.594
17970	97.84	14229.663	38635.383
6871	97.84	10334.151	38245.043
18179	97.8	14474.796	40044.992
7532	97.76	10427.534	37048.195
6971	97.72	10232.525	37279.742
525	97.7	7684.071	37952.594
11669	97.68	11853.725	35593.453
6926	97.66	10169.456	37713.516
8039	97.64	10620.08	38566.828
1934	97.59	8400.888	40258.594
7357	97.55	10504.011	34618.832
7118	97.53	10254.866	35490.102
4902	97.49	9686.382	34108.426
17682	97.47	14356.991	35581.313
17580	97.45	14178.314	33635.219
7317	97.41	10420.772	34084.371
9822	97.36	11341.303	37979.363
17985	97.34	14326.685	38781.523
15833	97.3	13468.097	39513.227
5179	97.26	9562.248	37710.441
3705	97.26	9266.508	33569.383
8513	97.22	10828.487	34418.219
5755	97.2	9818.503	37263.816
9559	97.17	11302.07	34886.488
2426	97.13	8589.876	35133.262
14589	97.09	12956.366	38826.297
14414	97.07	13022.242	37095.219
18411	97.05	14612.459	37601.293
16774	97.03	13990.824	37800.16
16799	96.97	13988.682	38020.211
14997	96.94	13191.427	37855.191
1064	96.88	8005.095	38473.426
4793	96.88	9285.062	34426.906
17327	96.84	14138.464	37399.094
5201	96.72	9556.459	37881.969
6269	96.71	9967.332	36261.555
10269	96.67	11563.958	37650.051
14963	96.67	13314.6	38110.496
8114	96.53	10718.202	37722.715
1584	96.49	8297.656	36159.227
5870	96.46	9820.623	36144.266
12830	96.42	12466.262	36327.59
11413	96.4	12056.009	38170.336
5694	96.38	9896.81	37920.992
18373	96.36	14506.262	38146.254
906	96.34	8182.355	40229.219
18622	96.32	14491.365	35415.211
18619	96.32	14433.151	35352.852
6421	96.27	10044.956	37811.543
16175	96.21	13728.984	37879.734
9416	96.17	11079.091	34015.473
10590	96.11	11559.38	33762.996
5081	96.11	9604.478	36657.246
8348	96.02	10649.29	34656.457
1984	96	8524.785	40179.801
4471	95.98	9476.74	38739.902
6371	95.96	10051.97	37359.566
8862	95.96	10885.605	39274.066
13787	95.88	12805.996	38374.34
6431	95.86	10003.212	37894.453
2292	95.84	8507.038	36447.746
16159	95.82	13702.87	38043.145
4896	95.81	9504.68	34064.609
3651	95.81	9058.687	33889.324
3904	95.79	9270.338	36532.641
2079	95.73	8522.226	39026.301
9244	95.73	11190.922	37091.711
3406	95.71	8905.441	37342.383
18679	95.69	14624.097	34092.313
898	95.69	8196.886	40133.16
2451	95.63	8570.507	34743.066
17841	95.61	14224.948	37201.836
11046	95.58	11735.391	38343.328
14450	95.54	13120.601	37425.602
13052	95.52	12703.554	33528.777
6878	95.5	10278.173	38298.871
12836	95.44	12454.177	36348.469
16504	95.4	13916.137	35042.98
14413	95.29	13102.002	37077.121
12931	95.23	12294.096	35587.039
15772	95.19	13391.472	38877.191
4786	95.12	9452.278	34373.863
2199	95.08	8578.453	37630.211
12715	95.06	12417.301	37785.055
17039	95.02	14007.314	40429.52
12045	95.02	12187.555	35823.609
15253	95	13279.345	34988.145
10221	95	11428.979	38332.285
12767	94.92	12477.482	37208.621
15374	94.91	13537.763	34478.762
14924	94.91	13326.957	38374.734
14039	94.91	12914.69	35813.742
2057	94.89	8471.075	39390.07
9371	94.87	10994.251	34976.383
10353	94.87	11556.266	36614.727
17534	94.87	14131.748	34515.539
6869	94.85	10171.054	38241.625
14870	94.79	13336.629	39311.625
12115	94.75	12205.186	36535.664
16808	94.75	13975.969	38116.766
13262	94.71	12668.124	36625.504
14928	94.62	13311.534	38416.293
3373	94.62	9056.801	37864.953
10111	94.62	11566.606	39543.855
8059	94.6	10718.313	38420.43
13055	94.6	12496.263	33609.855
18472	94.6	14552.488	37181.449
566	94.6	7961.27	38237.293
16941	94.58	13991.975	39601.211
3946	94.58	9168.2	36899.047
4526	94.41	9355.692	38133.871
12950	94.35	12346.528	35440.727
17626	94.33	14259.716	34409.078
10127	94.33	11540.771	39157.738
2489	94.27	8499.576	34100.984
3843	94.27	9096.336	35694
5914	94.25	9775.344	35697.246
16753	94.25	13801.499	37591.988
7280	94.23	10430.1	33607.898
7732	94.23	10387.438	39129.82
12883	94.22	12413.342	35789.621
13717	94.2	12904.247	39179.246
5251	94.18	9626.881	38500.348
6618	94.18	9941.819	40034.727
18722	94.16	14543.459	33648.34
13814	94.14	12749.482	38278.117
11370	94.1	11952.006	38604.449
11408	94.04	11986.157	38134.605
8588	94.02	10817.061	35470.57
10942	94	11657.885	37192.238
7460	93.89	10531.963	36319.355
13895	93.87	12901.746	37313.781
18126	93.83	14377.582	40452.336
13365	93.83	12560.851	37917.789
11445	93.81	12039.452	37578.746
17273	93.78	14013.117	37909.324
4180	93.76	9111.15	39247.543
1615	93.74	8306.361	36490.43
2509	93.7	8509.36	34007.063
938	93.7	8057.009	39683.824
12816	93.55	12375.991	36473.172
9766	93.55	11267.792	37451.992
17038	93.53	14121.765	40397.063
16908	93.51	13810.389	39293.375
8874	93.51	10898.097	39361.934
1056	93.49	8052.482	38392.469
3000	93.49	8635.91	39191.965
13822	93.47	12847.571	38039.238
16731	93.43	13973.81	37467.719
4559	93.43	9319.776	37553.914
16849	93.43	13850.835	38652.211
11985	93.41	12084.405	35272.664
12272	93.26	12252.351	38240.805
12435	93.24	12271.818	40089.094
2288	93.24	8565.997	36702.402
1247	93.2	7995.503	36177.961
3404	93.16	9025.656	37313.465
6823	93.16	10255.405	38720.719
7358	93.12	10466.74	34638.793
5734	93.12	9788.323	37694.457
3991	93.09	9210.135	37351.57
5884	93.03	9857.039	36039.09
776	93.03	7950.277	39803.711
1207	93.01	8114.52	36598.723
5121	93.01	9530.438	37164.758
2960	93.01	8766.769	38660.57
1936	92.99	8341.566	40268.355
6688	92.97	10136.403	40219.184
8746	92.93	10986.919	37895.039
2104	92.91	8437.835	38808.074
18061	92.91	14362.11	39720
15148	92.89	13265.245	36220.344
15693	92.89	13465.618	38215.734
12856	92.87	12418.623	36258.91
16937	92.84	13977.344	39573.883
10956	92.8	11676.79	37347.773
2236	92.78	8473.975	37126.844
14864	92.74	13334.715	39268.941
17390	92.7	14123.656	36587.313
10626	92.68	11767.692	33533.152
9670	92.68	11282.215	36064.078
13799	92.66	12849.41	38497.039
6703	92.66	10154.829	39992.977
17079	92.65	14112.098	40020.949
9969	92.59	11346.564	39678.016
1295	92.59	8130.045	35180.758
14197	92.57	13029.326	34281.66
10630	92.57	11652.358	33599.668
5266	92.57	9511.259	38620.113
17652	92.55	14292.687	35030.84
11221	92.51	11886.291	40511.848
17356	92.49	14208.821	37074.219
13989	92.45	12731.721	36553.016
2743	92.42	8768.655	36357.008
10320	92.4	11581.648	37145.988
2790	92.38	8693.99	36867.422
67	92.38	7647.325	34171.641
684	92.34	7896.678	39113.93
3923	92.32	9068.958	36655.375
12818	92.32	12292.558	36493.707
3046	92.32	8838.086	39833.008
9731	92.3	11376.596	36884.762
13362	92.3	12701.756	37882.375
11090	92.28	11764.956	38972.039
10373	92.24	11555.978	36549.813
1711	92.24	8326.696	37577.457
8987	92.22	11057.884	39992.543
6453	92.2	10090.159	38110.094
7811	92.17	10489.202	40073.902
8346	92.17	10637.097	34943.586
17525	92.13	14152.831	34903.477
17587	92.05	14395.027	33625.02
8963	92.03	11177.333	40395.379
7382	92.01	10394.641	34862.039
131	92.01	7685.282	34660.039
982	92.01	7993.709	39187.551
10614	91.99	11557.962	33604.074
2877	91.97	8776.693	37859.688
18581	91.94	14566.901	35848.508
17585	91.94	14390.733	33606.547
18184	91.92	14624.565	40111.656
9904	91.9	11404.789	38949.336
18251	91.86	14480.568	39225.469
3794	91.84	9107.485	34849.168
10803	91.84	11770.527	35578.016
7053	91.84	10251.363	36577.098
2213	91.82	8546.657	37502.238
16119	91.76	13764.652	38539.41
5399	91.76	9571.037	40127.355
10807	91.74	11793.228	35621.715
9445	91.73	11078.04	33948.59
3459	91.71	9054.117	36665.02
11659	91.67	11935.257	35468.625
12385	91.63	12097.11	39538.621
15913	91.61	13375.806	40296.004
18271	91.57	14476.756	39052.711
666	91.57	7875.843	38952.176
16402	91.57	13776.479	35386.012
2129	91.55	8578.529	38419.23
12331	91.55	12080.191	38913.012
1336	91.48	8107.999	34363.258
13747	91.48	12894.625	38942.754
4124	91.46	9203.563	38664.277
1362	91.46	8095.458	34119.145
4345	91.46	9300.216	40094.637
1137	91.42	8003.623	37387.605
18295	91.42	14543.841	38974.625
16473	91.42	13978.128	33924.027
9897	91.38	11416.828	38860.855
2198	91.36	8516.912	37618.195
8525	91.3	10819.094	34502.777
13779	91.23	12751.524	38633.813
17271	91.19	14128.772	37900.656
14962	91.17	13245.073	38068.801
3255	91.15	9056.104	38681.332
18095	91.13	14342.385	40124.113
18305	91.11	14489.369	38782.844
11258	91.11	11985.735	39910.883
5065	91.09	9615.617	36463.184
14949	91.09	13269.505	38281.922
15896	91.06	13422.364	40173.879
41	91.06	7884.773	33960.016
7603	91.04	10399.421	37764.246
18299	91.04	14567.596	38712.668
10835	90.98	11754.41	35973.434
7495	90.98	10487.179	36697.695
2697	90.96	8635.72	35719.652
17363	90.92	14180.412	37174.824
14490	90.9	13035.731	37744.34
13000	90.88	12478.995	34298.363
7587	90.86	10357.146	37620.656
7834	90.84	10369.137	40229.039
486	90.83	7806.45	37743.781
7980	90.79	10624.738	39205.656
14513	90.77	13070.767	37960.641
108	90.73	7863.897	34479.891
3619	90.73	9036.235	34371.988
159	90.71	7768.932	34880.168
5760	90.71	9846.531	37285.48
3852	90.69	9212.855	35912.516
13462	90.65	12652.454	39021.535
8526	90.63	10901.143	34511.426
5812	90.61	9830.831	37060.434
2516	90.61	8462.313	33800.531
17244	90.61	14155.63	38234.563
18255	90.6	14624.319	39254.773
14189	90.6	13063.839	34216.047
9194	90.58	11153.21	37547.414
18337	90.54	14470.141	38462.57
3971	90.54	9264.058	37095.09
725	90.52	7883.678	39396.637
6115	90.5	10088.334	34199.348
15949	90.5	13709.368	40380.906
18053	90.46	14378.326	39579.961
13741	90.44	12862.301	38867.359
9756	90.42	11317.536	37359.758
1341	90.42	8163.893	34173.77
7481	90.38	10379.705	36585.789
4206	90.37	9139.207	39495.777
14603	90.37	13096.664	38956.121
1597	90.37	8323.803	36280.563
4131	90.37	9256.439	38751.109
2522	90.37	8559.684	33581.887
7480	90.35	10563.207	36569.891
4538	90.35	9360.988	37962.602
8444	90.31	10579.579	33607.891
5822	90.29	9887.281	36855.008
10404	90.27	11565.083	36246.285
3648	90.27	8849.43	33851.969
18634	90.25	14546.491	35250.285
10935	90.23	11659.097	37107.656
8475	90.17	10972.663	33935.367
13005	90.16	12353.811	34320.859
1916	90.14	8384.876	40029.535
14243	90.1	13058.507	35265.258
716	90	7808.644	39329.457
14424	90	13026.679	37201.156
7904	89.93	10721.833	39966.426
3056	89.93	8759.013	39946.34
18440	89.93	14599.827	37238.219
11527	89.93	11901.449	36800.113
10903	89.91	11842.135	36754.469
6907	89.89	10161.508	37871.727
3366	89.87	8985.284	37825.988
5449	89.85	9916.597	40328.207
4402	89.83	9394.578	39439.527
7738	89.81	10450.295	39232.953
17997	89.81	14390.613	38949.129
12422	89.75	12095.14	39899.785
13490	89.73	12524.269	39263.758
7444	89.7	10388.503	35883.734
15321	89.7	13341.172	33656.434
6753	89.66	10182.219	39774.867
1763	89.64	8410.434	38205.539
6743	89.56	10330.538	39698.313
16983	89.56	13904.735	40062.547
4463	89.54	9454.327	38688.18
4400	89.54	9474.672	39419.457
17506	89.5	14166.823	35140.805
14958	89.48	13198.934	38061.422
13681	89.48	12734.227	39718.348
1977	89.41	8610.891	40125.773
17087	89.41	14057.071	40076.469
6395	89.37	10123.566	37565.504
9161	89.33	11013.124	37877.723
7039	89.33	10197.671	36665.211
10685	89.31	11832.652	34403.352
18378	89.29	14558.998	37916.574
13494	89.27	12496.248	39299.547
4398	89.27	9384.12	39378.66
4527	89.24	9373.01	38147.387
2380	89.22	8566.357	35484.777
14855	89.2	13299.676	39169.746
2220	89.2	8548.302	37288.68
1496	89.2	8401.685	34940.211
8501	89.2	10932.822	34292.07
17935	89.18	14331.036	38292.512
9242	89.18	11167.619	37075.035
15502	89.18	13561.798	36599.41
2986	89.16	8752.91	39033.473
10494	89.14	11582.396	35288.242
14750	89.14	13234.917	40427.477
8636	89.04	10824.113	36204.629
11036	89.04	11825.292	38212.91
4686	89.04	9410.562	35973.004
16061	88.97	13767.693	39278.027
8451	88.97	10632.793	33670.988
3449	88.91	8894.655	36594.758
6989	88.89	10323.494	37199.336
14179	88.89	13041.588	33972.055
8913	88.87	10971.681	39855.789
4799	88.83	9464.64	34182.98
14119	88.76	12843.579	34556.973
8285	88.74	10614.118	35625.914
13366	88.74	12692.81	37919.539
17314	88.74	14054.301	37578.477
9405	88.72	11165.684	34610.617
7764	88.72	10415.389	39597.895
6854	88.68	10185.584	38395.875
13169	88.68	12571.454	35666.957
8320	88.64	10588.745	35220.695
11718	88.64	11937.668	34892.367
7515	88.64	10357.569	36862.27
8627	88.64	10992.497	36008.91
15036	88.62	13155.223	37283.129
1143	88.62	8200.336	37519.227
14913	88.6	13334.246	38578.66
12393	88.6	12154.998	39582.809
4113	88.58	9111.082	38551.324
6811	88.57	10208.141	38916.707
737	88.55	7648.085	39517.527
8949	88.51	10798.929	40443.457
9120	88.47	11036.484	38430.664
180	88.45	7656.936	35102.652
16099	88.45	13757.199	38959.48
15102	88.41	13147.394	36647.73
15952	88.39	13589.518	40398.016
1383	88.37	8023.461	33554.668
17313	88.35	14062.222	37562.855
16430	88.34	13662.244	34339.711
3891	88.32	9188.416	36365.02
17760	88.32	14254.633	36529.996
14078	88.3	12899.112	35389.125
18028	88.28	14271.073	39294.367
10418	88.28	11576.027	36086.152
13483	88.24	12538.551	39181.379
8680	88.22	10811.211	37074.996
18044	88.2	14396.515	39439.859
11803	88.2	12051.72	33951.117
7349	88.2	10540.924	34502.008
17288	88.16	14053.99	37975.602
4376	88.16	9382.607	39527.824
8343	88.16	10689.541	34923.895
17053	88.14	14094.331	40152.742
3656	88.12	8937.775	33952.125
1438	88.12	8261.689	34036.332
2312	88.09	8499.574	36396.625
6521	88.09	10125.462	38873.004
4503	88.09	9295.51	38207.297
5368	88.09	9632.279	39817.328
5130	88.07	9645.72	37214.68
16258	88.05	13750.148	37096.961
5105	87.99	9602.649	36992.238
2912	87.95	8835.809	38177.32
16558	87.95	13818.43	35735.84
10151	87.95	11515.956	38840.777
17900	87.95	14319.926	37908.578
16475	87.93	13851.881	33929.395
7959	87.91	10757.12	39352.297
4673	87.91	9458.345	36378.816
4003	87.88	9079.677	37430.867
6326	87.88	9974.26	36878.82
11103	87.86	11754.083	39132.168
7267	87.84	10156.023	33571.176
17198	87.84	14171.162	38780.156
12584	87.84	12305.959	39163.391
2998	87.8	8708.608	39126.313
17887	87.8	14261.217	37727.523
15439	87.8	13531.959	35649.691
11001	87.78	11650.259	37893.223
9787	87.72	11258.938	37646.367
10522	87.72	11625.774	34655.938
8712	87.7	10982.556	37548.078
18426	87.7	14619.501	37705.465
9139	87.68	11079.425	38293
8687	87.67	10936.146	37214.207
16280	87.67	13701.23	36753.977
17290	87.67	14179.995	37992.617
13421	87.65	12703.547	38519.043
212	87.63	7853.902	35502.746
17609	87.61	14340.142	33857.695
2822	87.61	8643.956	37279.254
14500	87.61	13012.808	37856.625
3120	87.59	8881.252	40204.953
2049	87.59	8475.889	39586.633
3721	87.59	9237.402	33752.477
11153	87.57	11751.607	39670.813
18386	87.57	14426.925	38025.125
10371	87.55	11616.035	36509.848
5720	87.55	9852.55	37583.426
12199	87.55	12171.354	37486.293
14462	87.53	13077.85	37523.52
15261	87.51	13199.705	34820.484
5078	87.51	9659.491	36616.391
290	87.49	7868.067	36188.715
2457	87.47	8552.346	34590.676
11781	87.45	11909.546	34016.395
14338	87.44	12985.525	36298.938
13547	87.42	12681.78	39930.367
18504	87.42	14522.638	36862.121
6893	87.42	10246.748	38083.617
4505	87.4	9343.534	38216.789
16469	87.4	13961.947	33851.938
1878	87.34	8332.375	39613.875
11760	87.32	11862.947	34426.859
5059	87.3	9552.995	36341.547
14292	87.28	12995.058	35861.992
10405	87.26	11486.221	35945.617
13641	87.24	12890.442	39977.281
1458	87.21	8245.555	34272.566
7490	87.21	10514.137	36614.539
16009	87.21	13756.877	39877.613
16122	87.13	13690.98	38557.953
12113	87.13	12076.389	36483.84
12522	87.11	12365.68	40037.859
8769	87.09	10829.048	38153.004
13007	87.05	12448.516	34024.207
7308	87.05	10519.108	33956.375
11628	87.05	11878.382	35903.352
136	87.03	7886.39	34685.266
9593	87.01	11349.34	35145.539
18036	87.01	14244.731	39369.719
16578	86.98	13927.667	36014.477
6644	86.96	10036.781	40381.91
293	86.94	7972.819	36244.359
521	86.94	7668.77	37943.184
2065	86.92	8483.357	39190.121
18258	86.9	14450.683	39279.441
4612	86.88	9484.471	37070.977
7950	86.88	10740.797	39551.031
16137	86.86	13742.724	38444.957
206	86.8	7819.707	35376.895
2003	86.8	8564.352	40049.867
14020	86.76	12799.231	36231.543
9245	86.76	11042.59	37101.352
13589	86.76	12658.394	40456.336
8498	86.75	10856.19	34247.211
16018	86.73	13582.745	39694.766
16708	86.71	13947.417	37292.578
8394	86.71	10638.214	34443.301
17853	86.71	14334.195	37369.137
12643	86.69	12489.87	38603.93
15572	86.69	13369.523	37176.023
50	86.67	7855.649	34035.824
9113	86.67	11086.848	38593.09
13070	86.65	12529.294	33910.676
12665	86.63	12351.86	38193.43
9735	86.63	11260.035	36933.051
13534	86.63	12597.266	39783.867
5662	86.61	9905.462	38320.477
2766	86.61	8724.629	36573.746
14031	86.61	12832.76	36023.711
10831	86.59	11726.186	35908.434
1961	86.59	8601.888	40357.641
16073	86.57	13639.087	39071.617
1205	86.54	8155.928	36594.172
13645	86.52	12754.511	40003.828
443	86.52	7822.66	37469.965
13846	86.5	12731.494	37935.277
5241	86.5	9612.379	38417.047
18683	86.48	14637.889	34153.648
3280	86.48	9018.591	38577.262
10582	86.46	11534.453	33965.352
841	86.46	7675.703	40278.207
8685	86.44	10984.708	37183.727
2595	86.44	8708.972	34104.344
13150	86.42	12619.078	35472.566
4662	86.4	9477.87	36516.48
3552	86.4	8974.285	35428.563
18511	86.4	14512.037	36657.652
16240	86.4	13664.278	37485.512
8053	86.38	10767.677	38365.734
1870	86.36	8313.977	39516.039
8134	86.36	10737.076	37548.547
1676	86.36	8400.643	37199.703
17434	86.34	14188.05	36405.406
11687	86.34	12042.26	35143.238
3332	86.34	8913.476	37874.926
11181	86.34	11825.034	40157.555
13920	86.29	12819.628	37201.137
10071	86.29	11562.704	39971.02
18615	86.29	14614.377	35304.648
15802	86.29	13445.335	39182.258
6340	86.27	10099.173	37034.891
7642	86.25	10518.413	38225.395
10364	86.23	11588.914	36437.168
4294	86.21	9203.681	40475.543
9839	86.17	11395.3	38204.215
16253	86.17	13732.799	37353.461
5300	86.17	9672.55	38949.656
5757	86.13	9872.979	37269.492
2260	86.11	8452.881	37051.156
11644	86.11	11969.457	35687.195
8977	86.11	11075.69	40122.664
4062	86.08	9161.259	38063.039
16688	86.08	13946.416	37150.852
4137	86.04	9252.784	38835.086
12515	86.02	12472.765	39967.652
1376	86.02	8094.156	33737.375
924	86.02	8195.661	39853.996
6077	86	9926.964	33688.996
9701	85.98	11231.192	36476.961
6278	85.98	9976.564	36389
11967	85.98	12214.991	35108.02
14788	85.96	13299.591	40020.41
7827	85.94	10364.618	40174.422
2255	85.94	8509.597	37021.945
955	85.94	8006.259	39525.398
6567	85.9	9979.902	39417.195
5641	85.85	9704.389	38497.922
15520	85.85	13397.211	36719.629
15714	85.85	13413.164	38420.332
13905	85.81	12815.814	37086.242
12280	85.77	12180.107	38312.496
17836	85.77	14423.086	37178.742
9154	85.77	11142.031	38102.672
10992	85.75	11758.891	37758.66
9391	85.73	11194.237	34704.492
10419	85.73	11500.577	36097.273
17786	85.71	14332.334	36758.09
17292	85.69	14111.646	38005.684
3365	85.69	9031.301	37811.777
11294	85.69	11968.971	39415.035
10200	85.65	11568.745	38454.23
15940	85.65	13714.846	40291.277
12220	85.62	12107.757	37683.512
17035	85.62	14139.332	40363.52
18027	85.56	14283.01	39275.547
9210	85.56	11156.806	37693.883
11614	85.54	12016.173	35811.953
9577	85.54	11401.48	34982.168
6594	85.54	10096.942	39741.055
8185	85.5	10729.574	37223.41
16594	85.5	13994.062	36224.566
5195	85.46	9530.861	37853.059
14496	85.44	13054.162	37806.617
10877	85.44	11719.255	36448.211
18495	85.44	14624.535	36792.668
668	85.42	7655.211	38964.023
3494	85.42	8863.485	36160.477
5415	85.37	9636.823	40288.012
7391	85.37	10540.729	35047.785
16133	85.33	13641.377	38376.387
2724	85.29	8692.566	36141.008
5920	85.27	9835.469	35733.02
5102	85.27	9565.382	36926.637
10730	85.25	11770.432	34774.313
17405	85.25	14040.022	36732.641
18408	85.23	14541.581	37586.996
4968	85.21	9608.731	34981.727
12995	85.19	12458.984	34261.289
18189	85.19	14510.686	39856.195
17475	85.16	13997.634	35925.895
12762	85.14	12311.703	37175.547
6603	85.14	10043.416	39842.07
3149	85.14	9050.033	39847.477
16142	85.12	13676.471	38194.563
17546	85.12	14180.1	34187.137
17886	85.12	14364.682	37725.625
11343	85.06	11966.202	38681.727
5489	85.06	9899.504	39968.836
8415	85.04	10563.663	33883.941
4103	85.04	9221.002	38472.227
15127	85.04	13143.927	36322.223
18090	85.02	14394.326	40098.344
6069	85	10107.382	33571.691
17132	84.98	14013.396	39785.637
4650	84.98	9377.9	36633.297
1374	84.98	8101.785	33700.84
12876	84.96	12463.896	36049.477
5639	84.93	9907.985	38467.199
5168	84.91	9516.158	37611.535
15955	84.91	13592.712	40447.57
8693	84.91	10949.88	37258.145
588	84.91	7866.787	38403.461
1045	84.89	8167.128	38630.461
7812	84.89	10463.458	40074.156
10502	84.85	11616.51	35105.578
7264	84.85	10185.988	33816.863
2894	84.85	8772.222	38000.449
9459	84.85	11127.939	33800.016
10491	84.83	11563.037	35239.184
13709	84.83	12920.121	39395.105
2090	84.83	8550.688	38874.727
5005	84.83	9584.687	35571.793
4165	84.79	9145.072	39100.5
4470	84.75	9424.302	38730.242
7825	84.75	10530.254	40169.688
6759	84.73	10175.321	39552.676
8360	84.73	10709.655	34811.605
10298	84.73	11622.119	37290.125
8835	84.72	10854.444	38987.879
12788	84.72	12302.156	36839.648
14829	84.72	13242.917	39529.5
9339	84.68	11074.104	35548.449
18439	84.66	14545.49	37531.375
9956	84.66	11400.259	39445.578
14744	84.62	13287.427	40383.383
2757	84.6	8779.361	36525.105
15515	84.56	13522.859	36687.477
6217	84.54	10032.387	35673.922
17563	84.54	14184.544	33691.664
2054	84.54	8532.467	39355.785
11521	84.52	12065.44	37034.676
8625	84.5	10980.439	35959.434
14567	84.5	13127.703	38589.066
9497	84.5	11378.287	33801.156
8187	84.49	10564.24	36919.629
5193	84.49	9551.45	37843.402
16735	84.49	13906.4	37481.164
16355	84.45	13740.381	36097.328
16467	84.45	13961.826	33821.164
11139	84.43	11778.25	39499.387
8683	84.43	10853.619	37178.457
1724	84.43	8319.727	37727.996
9122	84.39	11069.147	38460.652
4411	84.39	9313.527	39185.848
12786	84.39	12397.9	36831.117
7062	84.33	10316.129	36356.332
15133	84.33	13184.619	36370.859
3771	84.33	9259.818	34504.121
15056	84.33	13175.448	37128.5
14660	84.31	13059.025	39730.129
6962	84.29	10346.761	37461.813
5888	84.29	9912.136	36058.301
1437	84.28	8236.412	34027.539
4941	84.28	9603.779	34727.188
11115	84.28	11738.455	39277.18
17745	84.26	14317.624	36333.352
13036	84.26	12375.805	33799.543
13999	84.22	12840.963	36312.691
3674	84.2	8959.234	33798.859
7947	84.18	10695.885	39524.328
8834	84.16	10930.505	38987.535
7064	84.16	10291.658	36405.938
18442	84.16	14479.401	37254.547
17768	84.16	14376.044	36612.84
5322	84.14	9675.523	39195.129
3186	84.14	9059.711	39579.555
5323	84.1	9494.504	39198.027
11086	84.08	11817.473	38922.457
9016	84.08	11040.733	39792.41
4850	84.05	9417.207	33558.633
13757	84.05	12851.692	38743.094
12969	84.05	12409.171	34859.781
5648	84.03	9918.561	38227.934
6170	84.03	10123.091	35072.816
13649	84.01	12777.943	40025.91
16949	84.01	13950.855	39631.172
4693	83.97	9456.252	36050.914
16648	83.97	13834.676	36786.711
435	83.97	7918.67	37338.133
9430	83.95	11193.024	33867.156
11108	83.91	11704.711	39203.203
16218	83.89	13648.033	37610.152
13900	83.85	12732.724	37373.711
12329	83.85	12259.639	38886.141
5320	83.85	9571.221	39170.277
4157	83.85	9133.87	39041.594
4637	83.83	9313.541	36755.367
3945	83.83	9221.005	36891.43
9325	83.83	11071.813	35655.789
10100	83.82	11563.695	39667.813
8489	83.82	10921.639	34111.379
14854	83.8	13343.928	39161.664
8909	83.8	10980.393	39807.066
1693	83.8	8264.308	37396.781
6533	83.78	9899.122	39031.738
14959	83.78	13273.777	38058.836
12103	83.76	12140.551	36346.891
8349	83.76	10700.195	34676.23
1130	83.74	8176.79	37660.16
4791	83.74	9435.132	34410.586
10932	83.7	11656.927	37080.645
12755	83.7	12295.152	37363.332
13743	83.68	12849.394	38898.012
17143	83.66	14103.841	39357.496
10973	83.64	11696.036	37508.926
5657	83.64	9797.675	38286.223
18080	83.64	14392.05	39878.441
6712	83.64	10244.034	40080.676
4126	83.62	9133.356	38667.008
951	83.62	8151.819	39506.328
1795	83.6	8224.983	38597.625
2770	83.6	8802.172	36622.242
12512	83.6	12338.865	40263.871
16801	83.59	13879.61	38059.605
10571	83.55	11604.47	34152.883
13894	83.51	12830.262	37274.48
16083	83.49	13673.763	39129.555
7067	83.47	10162.673	36100.625
8029	83.47	10670.592	38796.848
3919	83.45	9094.969	36617.93
17167	83.45	14143.46	39087.641
1871	83.45	8249.619	39541.359
9518	83.43	11245.347	34189.906
4265	83.43	9227.22	40071.012
18602	83.41	14589.023	35465.668
14730	83.39	13096.885	40501.148
10774	83.39	11641.477	35334.695
9926	83.39	11314.617	39188.426
4299	83.37	9071.837	40528.547
16476	83.34	13934.744	33944.824
14925	83.34	13292.121	38380.238
6991	83.3	10197.561	37206.773
11135	83.3	11795.385	39464.043
1095	83.28	8089.829	38150.23
6529	83.2	10033.853	38959.91
3362	83.2	8928.903	37795.66
4794	83.18	9387.769	34456.457
16513	83.18	13796.638	35168.938
544	83.16	7706.996	38076.91
17217	83.16	14176.372	38642.941
2536	83.16	8799.199	33535.066
6915	83.14	10285.634	37930.766
4182	83.14	9131.677	39256.227
17331	83.14	14035.321	37477.223
11724	83.09	11940.332	34961.145
14103	83.09	12789.076	35121.344
13220	83.09	12535.788	36212.098
18100	83.09	14337.274	40165.246
6353	83.07	10056.583	37212.262
16474	83.07	13803.596	33927.039
16043	83.01	13621.383	39438.27
5329	82.99	9545.472	39257.738
14018	82.97	12841.064	36218.625
2851	82.97	8670.376	37586.66
10620	82.95	11614.964	33646.094
1536	82.93	8407.435	35451.875
11219	82.92	11975.666	40498.195
15747	82.92	13414.096	38678.273
8493	82.92	10926.043	34158.391
6559	82.9	9998.522	39344.32
17215	82.9	14144.568	38615.715
2495	82.88	8417.496	33875.5
18163	82.84	14608.045	40225.191
12946	82.82	12295.113	35358.223
15168	82.82	13189.294	35895.039
11375	82.8	12007.12	38363.188
3399	82.78	8945.85	37239.766
16560	82.76	13859.302	35763.223
16950	82.74	13808.507	39632.496
15271	82.74	13346.404	34738.91
14782	82.74	13161.614	40245.188
373	82.72	7658.895	36894.777
6786	82.69	10258.535	39222.609
9372	82.69	11165.359	34977.844
11705	82.67	11975.293	34974.926
18445	82.67	14527.955	37276.777
3254	82.65	8892.837	38675.355
17401	82.63	14138.562	36693.754
7034	82.61	10149.352	36612.203
4179	82.61	9150.416	39243.281
7268	82.61	10308.851	33573.93
14422	82.61	13129.81	37190.82
11328	82.59	11895.645	38890.789
16151	82.59	13668.367	38270.457
2491	82.59	8559.433	34110.578
15947	82.55	13747.845	40359.617
5215	82.55	9649.55	38071.727
12466	82.55	12200.995	40468.277
4816	82.53	9317.155	34117.473
2105	82.51	8416.292	38811.996
3594	82.51	8913.647	34754.367
849	82.49	7784.628	40344.07
18364	82.49	14450.113	38091.793
2051	82.49	8594.683	39597.98
15409	82.47	13461.894	34890.457
6048	82.47	9912.465	33955.191
15511	82.46	13558.705	36665.602
1482	82.46	8314.634	34637.234
10326	82.44	11539.045	37224.133
7331	82.42	10414.403	34363.586
15929	82.42	13525.429	40415.559
16095	82.4	13657.025	38924.219
15015	82.4	13272.843	37432.508
7202	82.36	10338.737	34769.016
8144	82.34	10621.421	37648.82
18249	82.32	14591.271	39210.457
5786	82.3	9862.965	37195.477
8774	82.28	10952.682	38175.137
12650	82.24	12452.596	38634.797
17978	82.23	14265.776	38703.266
16487	82.23	13939.733	34396.5
16270	82.19	13679.369	36956.289
8057	82.15	10735.68	38414.402
15111	82.15	13223.262	36469.063
12843	82.15	12479.519	36385.094
14737	82.13	13164.282	40310.016
3351	82.13	8968.247	37711.133
5554	82.13	9741.752	39233.996
10923	82.09	11649.422	36971.914
18467	82.09	14443.509	37145.535
14337	82.07	12921.282	36294.469
8650	82.07	10836.217	36346.941
17977	82.05	14220.292	38700.234
12606	82.05	12431.015	39125.844
6524	82.03	10118.913	38896.555
484	82.03	7898.082	37737.242
16514	82.01	13937.304	35227.27
10498	81.98	11544.987	35060.18
15846	81.98	13482.7	39684.289
12008	81.98	12217.627	35449.336
15791	81.98	13438.587	39036.258
4525	81.96	9279.681	38116.668
7231	81.96	10300.779	34054.27
1307	81.94	8042.505	34855.063
5043	81.94	9527.492	36138.313
11866	81.88	12085.824	33915.152
7474	81.88	10381.029	36472.785
7410	81.86	10451.338	35334.699
11015	81.84	11807.035	37976.738
13195	81.84	12707.112	35972.676
9285	81.8	11156.354	36394.055
8274	81.8	10681.266	35778.191
12229	81.8	12100.042	37797.875
12431	81.8	12248.95	40045.434
4077	81.79	9269.4	38218.484
3239	81.79	8905.387	39146.754
874	81.77	7751.154	40519.898
14264	81.77	13121.441	35564.617
16926	81.75	13987.311	39451.426
13784	81.73	12859.052	38356.77
5094	81.73	9624.121	36784.41
1163	81.73	8129.31	37377.969
8464	81.73	10900.259	33788.805
3434	81.71	8987.935	36790.961
2173	81.71	8614.952	38002.375
5704	81.69	9891.532	37765.695
11653	81.69	11933.282	35752.777
11250	81.69	11864.707	39839.605
1319	81.69	8119.172	34699.5
8562	81.67	10954.54	35010.723
3860	81.67	9161.941	36053.234
4577	81.67	9396.869	37681.207
6093	81.65	10126.727	33869.27
896	81.65	8195.186	40509.836
13595	81.65	12822.637	40284.313
10005	81.63	11290.26	40146.527
14040	81.63	12739.356	35818.57
9449	81.61	11141.254	33958.73
4669	81.61	9447.76	36296.27
10033	81.61	11300.664	40513.957
9202	81.61	11143.954	37609.496
13766	81.61	12772.47	38831.215
11354	81.59	12004.927	38778.566
3607	81.59	8905.06	34503.32
18559	81.59	14609.31	35948.57
4205	81.57	9233.559	39486.246
11898	81.57	12221.203	34322.07
2226	81.56	8535.87	37327.785
11255	81.56	11894.017	39892.242
15429	81.52	13510.122	35508.336
12631	81.52	12319.453	38825.484
3896	81.5	9145.973	36384.277
14604	81.48	13047.062	38961.656
13212	81.48	12581.046	36096.73
17004	81.44	13813.429	40249.48
17393	81.42	14111.037	36594.43
10075	81.42	11572.255	40058.844
1228	81.4	8075.199	36549.07
12955	81.38	12316.577	35284.695
17656	81.38	14385.205	35087.348
12773	81.38	12448.69	36932.316
13660	81.38	12908.692	39854.32
8371	81.34	10584.96	34577.617
14999	81.34	13314.967	37596.508
1945	81.33	8222.672	40411.414
3548	81.33	9028.988	35370.195
2393	81.33	8468.925	35394.191
10559	81.31	11554.677	34290.5
16694	81.27	13968.98	37180.414
10691	81.27	11819.551	34444.84
13996	81.27	12778.743	36282.492
2476	81.27	8446.315	34215.293
256	81.25	7800.022	35941.523
2791	81.23	8685.027	36883.047
10242	81.23	11603.738	37982.289
10060	81.21	11588.779	40132.008
6222	81.21	9983.647	35686.473
3785	81.19	9183.599	34717.238
17005	81.17	13869.507	40248.652
9592	81.17	11228.862	35144.07
4092	81.17	9118.538	38407.066
1245	81.15	8142.378	36159.371
14707	81.15	12982.664	40268.777
18357	81.13	14526.824	38028.398
3103	81.13	8997.086	40374.664
17354	81.13	14039.982	37381.855
16238	81.13	13736.778	37473.98
722	81.13	7675.565	39364.074
18289	81.11	14625.08	38905.703
12051	81.11	12063.612	35934.289
2602	81.1	8730.575	34262.855
16332	81.1	13636.336	36138.477
17917	81.1	14302.198	38100.504
11854	81.08	12217.345	33746.008
7050	81.08	10165.549	36485.035
6897	81.08	10329.397	38110.223
12852	81.08	12440.346	36225.043
6472	81.06	9944.43	38321.941
3973	81	9099.83	37112.426
5281	81	9602.68	38735.102
16827	80.96	13879.285	38383.746
14558	80.96	12933.077	38463.113
4109	80.96	9243.856	38502.676
10628	80.96	11652.935	33536.586
3044	80.94	8687.737	39825.109
1059	80.94	8184.396	38422.98
7892	80.94	10708.35	40182.508
15841	80.94	13548.895	39610.973
15732	80.9	13558.957	38573.879
18259	80.88	14478.769	39284.973
4630	80.83	9370.431	36984
15544	80.81	13410.513	36931.594
6311	80.81	10063.042	36755.906
6322	80.81	10048.062	36819.086
8141	80.81	10589.825	37616.449
16854	80.81	13900.799	38684.551
14850	80.81	13321.851	39425.695
18056	80.79	14227.919	39636.211
6140	80.79	9932.159	34677.141
4010	80.79	9206.404	37510.813
11360	80.79	11865.471	38534.535
16100	80.79	13714.502	38964.758
4779	80.77	9484.9	34618.641
5651	80.77	9846.027	38236.449
11498	80.77	11926.495	37173.188
5186	80.77	9492.594	37771.914
13634	80.77	12810.696	40259.824
1888	80.75	8411.107	39716.141
1895	80.75	8315.872	39803.359
7799	80.73	10423.556	39953.129
10487	80.73	11570.521	35198.863
6477	80.73	9984.368	38351.777
9121	80.73	11037.147	38450.887
17241	80.71	14081.854	38508.703
10124	80.71	11629.517	39458.754
2857	80.71	8703.736	37655.949
10250	80.69	11629.232	37718.316
2004	80.69	8569.905	40069.129
5655	80.64	9722.32	38261.184
5747	80.64	9802.363	37481.957
1444	80.62	8322.973	34080.289
12831	80.62	12397.134	36328.285
14708	80.6	12955.927	40283.273
16116	80.6	13730.459	38823.406
10299	80.58	11464.174	37293.059
8843	80.58	10819.595	39103.344
4473	80.52	9307.403	38762.574
10526	80.52	11510.396	34741.254
10511	80.52	11437.158	34874.574
7027	80.5	10327.338	36842.832
12956	80.5	12422.539	34998.242
11834	80.46	12026.752	33636.707
[truncated: 14,519 more rows]
