# Supplementary material for: Insights on the Control of Yeast Single-Cell Growth Variability by Members of the Trehalose Phosphate Synthase (TPS) Complex
Source: Front Cell Dev Biol. 2021 Jan 28;9:607628. doi: 10.3389/fcell.2021.607628 (PMC7876269; doi:10.3389/fcell.2021.607628)
Supplement: Supplementary file 2 [file Data_Sheet_1.ZIP › final_code/input_datasets/Ntd-TSL1_SortedCells4_control_t4.csv]

Id	Area (µm²)	Centre X Position (µm)	Centre Y Position (µm)
2690	220.78	9026.731	33251.676
2503	203.81	8867.686	36208.461
6652	160.76	11091.775	36017.508
12849	159.84	14000.095	35585.844
11063	159.79	13328.815	37460.367
977	159.59	8074.5	34119.246
11505	156.24	13488.028	35430.469
10146	152.93	12710.257	35102.828
3137	148.89	9437.2	39472.488
4933	147.45	10299.74	38461.004
6521	147.33	11000.908	38253.859
4089	146.19	9895.063	38368.836
11928	144.02	13757.336	37669.504
480	143.91	7927.46	37933.758
4753	142.18	10129.337	38383.609
12204	140.96	13966.864	33291.168
852	140.13	8193.717	36072.273
10125	138.73	12908.088	35431.363
12619	136.84	13989.662	39363.504
13655	134.6	14445.951	34452.391
6838	132.55	11415.713	33425.145
3842	131.99	9694.029	37599.133
2888	131.99	9088.439	36013.781
13536	131.28	14440.012	37119.094
7540	128.02	11574.279	36079.945
3004	126.36	9227.55	37861.086
3010	125.84	9252.918	37949.164
11053	125.74	13220.144	37633.012
13121	125.73	14299.151	35306.074
13247	124.23	14230.662	37820.387
12724	124.21	14207.424	37566.102
2956	122.43	9191.818	37241.91
3673	122.35	9530.692	34663.719
155	122.11	7767.291	34626.09
6493	121.47	11005.984	38771.676
2329	121.17	8843.618	39005.352
9465	121.13	12534.597	33599.129
8618	120.65	12189.083	33119.199
4853	120.32	10278.198	39611.672
599	119.63	7711.95	39186.852
9970	118.43	12862.422	38189.652
4745	118.33	9958.447	38227.395
7918	118.08	11735.595	35819.164
3565	117.01	9666.765	33061.742
9960	116.76	12824.26	38371.766
3607	116.66	9602.437	33643.141
883	116.61	8181.185	35671.348
9552	116.53	12546.977	35210.371
6233	116.09	10919.756	37423.855
2687	115.34	8863.555	33412.328
9569	115.02	12521.224	35477.441
3935	114.94	9592.104	39152.953
10066	114.71	12767.967	36625.793
11502	114.6	13542.644	35395.043
3648	114.44	9666.611	34303.434
5442	114.38	10387.195	37096.191
7879	114.29	11793.533	35348.938
12084	114.1	13577.865	35132.32
9076	114.06	12367.567	38493.012
197	113.83	7723.415	35107.195
7775	113.6	11772.62	33609.961
4655	113.24	9955.334	36750.168
12013	113.22	13765.909	36334.172
2979	112.74	9182.029	37589.438
11710	112.18	13432.132	38383.281
4965	112.09	10179.808	37980.727
9648	111.89	12692.733	36500.234
11719	111.66	13549.204	38444.309
13309	111.42	14342.737	39046.047
4645	111.11	9977.105	36483.223
12869	110.65	14158.78	35360.715
11718	110.36	13478.12	38421.785
8817	110.15	12095.766	37053.641
4702	110.13	10003.399	37666.379
13025	109.83	14229.647	33357.762
2225	109.67	8646.538	38848.352
4085	109.63	9876.915	38328.758
866	109.23	8092.674	35783.641
5781	108.71	10641.825	37188.191
6709	108.58	11168.235	35154.086
10268	108.37	12711.404	33356.664
4486	108.27	10113.703	33685.934
3397	108.16	9409.309	35417.906
13186	107.97	14218.882	36534.027
876	107.87	8022.086	35874.977
5299	107.62	10544.588	34160.809
10879	107.58	13164.37	39772.543
13443	107.58	14424.354	38728.672
12374	107.47	13828.125	36408.215
9492	107.43	12681.933	34176.766
9079	107.35	12477.148	38523.488
12385	106.91	13824.542	36638.262
12260	106.82	13905.538	34370.762
2554	106.74	9011.511	35283.008
9480	105.5	12695.449	33856.422
2268	105.3	8840.887	39554.59
1517	105.3	8417.258	39138.805
11771	104.63	13419.814	39505.965
13656	104.58	14574.317	34456.871
11107	104.42	13302.342	36738.184
11480	104.39	13364.969	35070.793
1203	104.29	8304.702	35790.215
13575	104.21	14475.99	36226.305
9693	104.21	12706.934	37243.008
12907	104.17	14119.827	34294.254
13216	103.96	14250.016	37238.27
201	103.79	7906.086	35142.395
9827	103.71	12526.623	39483.723
12036	103.66	13566.856	35768.953
3182	103.62	9377.313	38883.273
5046	103.58	10274.857	36385.727
5908	103.5	10639.455	34708.332
11946	103.41	13607.857	37608.605
12887	103.29	13996.771	34857.387
12898	103.16	14118.726	34456.727
10221	102.97	12913.293	34063.66
8011	102.51	11778.321	37457.367
7360	102.35	11542.204	38354.43
8456	102.18	12053.897	35304.234
6373	101.97	10975.238	39447.934
2235	101.76	8723.185	38966.57
2753	101.4	9245.281	33659.359
2781	101.4	9132.1	34181.453
1908	101.21	8766.308	33404.074
7105	101.21	11336.805	37386.438
11119	101.09	13254.463	36554.574
1947	100.9	8698.95	34043.73
12010	100.9	13749.317	36312.125
4734	100.8	10114.183	38142.406
11736	100.55	13524.593	38718.672
11523	100.48	13483.376	35624.992
5998	100.46	10588.707	33058.684
9220	100.25	12281.296	36681.754
9809	100.25	12587.519	39135.57
5231	100.23	10256.763	33161.301
12810	100.21	14013.286	36322.855
5707	100.13	10643.171	38395.23
4989	99.92	10192.516	37414.695
781	99.92	8163.472	37573.672
3957	99.9	9605.644	39446.949
6341	99.65	10776.619	39024.203
11873	99.48	13596.288	38654.273
12274	99.44	13795.782	34759.621
2020	99.44	8765.108	35193.406
4888	99.35	10277.285	39250.309
13577	99.31	14622.362	36240.953
8078	99.27	11751.162	38443.949
488	99.16	7937.038	37996.012
5634	99.16	10687.856	39676.18
7985	99.16	11747.313	37113.551
2544	98.91	8986.056	35462.27
1328	98.89	8300.504	37441.285
657	98.87	7793.799	39892.883
6507	98.87	11144.986	38356.977
6686	98.85	11144.922	35493.27
2883	98.79	9188.473	35882.781
3366	98.77	9487.005	36073.625
7539	98.73	11523.47	36320.313
12524	98.66	13947.732	38910.375
8180	98.64	12043.988	39815.52
11530	98.6	13527.901	35759.219
7628	98.52	11544.724	34646.523
12896	98.47	14129.852	34749.34
10082	98.39	12839.049	36320.344
13736	98.31	14534.769	33466.91
5301	98.14	10559.497	34246.543
12136	98.14	13692.674	33998.09
9399	98.1	12323.576	33518.988
7961	98.1	11830.986	36694.211
7013	98.06	11270.026	35891.996
2607	98.04	8883.607	34672.215
7876	98.01	11785.103	35324.102
10887	97.91	13145.572	39907.348
777	97.8	8141.733	37551.02
5259	97.8	10450.318	33298.215
12757	97.76	14133.953	36943.086
12243	97.74	13865.018	34043.27
13218	97.64	14307.043	37301.324
11018	97.45	13182.641	38021.441
7444	97.43	11581.137	37577.344
3405	97.41	9417.641	35550.164
4407	97.34	9765.651	33328.926
7247	97.26	11264.663	39865.332
10048	97.07	12907.997	36935.641
12059	97.07	13576.084	35475.59
12629	97.05	14040.722	39160.121
6735	96.99	11053.759	34688.551
2199	96.88	8676.668	38363.238
1535	96.82	8504.217	39105.41
6242	96.82	10858.336	37547.09
5864	96.78	10742.933	35522.809
9694	96.72	12514.263	37258.035
2944	96.72	9082.073	37005.523
12514	96.65	13911.527	38728.141
7950	96.53	11672.666	36427.379
7138	96.53	11324.069	37748.254
3729	96.51	9548.547	35782.965
8336	96.49	12013.006	37454.289
10732	96.49	13025.826	38270.828
12507	96.45	13884.133	38682.133
11583	96.44	13391.326	36729.328
2602	96.38	9036.226	34645.664
10956	96.38	13181.886	39195.23
3000	96.36	9265.671	37808.215
13061	96.3	14313.029	34169.004
7680	96.21	11508.717	33699.996
7798	96.13	11818.346	33912.086
8192	96.03	12061.643	39980.914
2386	96.01	8909.868	37835.469
9338	95.78	12491.736	34501.723
3421	95.57	9282.831	35134.043
6209	95.57	10901.991	37058.277
6466	95.46	11116.357	39169.898
1881	95.4	8589.561	33138.504
6133	95.34	10951.884	35858.793
4406	95.34	9737.758	33640.016
1867	95.32	8590.906	33165.684
933	95.3	8196.502	34543.441
9912	95.17	12722.882	38987.457
12139	95.09	13673.457	34040.098
4797	95.09	10069.424	39251.539
9063	95.06	12459.202	38902.512
8086	95.06	11675.438	38530.504
2426	95.06	9028.542	37227.508
666	95	8168.566	39832.207
647	94.98	7781.721	39769.363
13436	94.96	14536.929	38832.898
3900	94.88	9638.096	38637.609
9917	94.88	12870.344	39056.703
11295	94.83	13241.55	33848.148
6743	94.58	11016.395	34518.43
1439	94.56	8356.657	39210.156
11148	94.52	13298.698	36380.453
6894	94.4	11281.423	34074.602
11559	94.35	13459.799	36308.703
9995	94.31	12758.927	37967.352
1795	94.29	8581.875	34289.695
2101	94.17	8666.159	36486.84
2704	93.98	9012.243	33050.215
3587	93.96	9680.064	33394.203
6071	93.94	10959.238	34473.527
11128	93.94	13205.831	36468.523
6339	93.91	10893.652	38991.766
203	93.89	7702.505	35171.707
6733	93.73	11173.695	34646.281
10688	93.73	13018.352	37609.121
5088	93.71	10144.122	35838.258
11029	93.7	13321.621	37934.992
1011	93.64	8052.658	33207.012
13045	93.5	14312.342	33824.902
5507	93.37	10364.774	37790.832
10918	93.35	13231.723	39323.152
5612	93.35	10498.1	39787.293
385	93.33	7963.659	37286.836
13105	93.31	14266.326	34979.184
4789	93.29	10017.056	39056.473
9557	93.27	12504.08	35339.453
9140	93.26	12378.253	37737.41
6347	93.24	10818.649	39056.387
4233	93.2	9765.476	36153.336
88	93.18	7672.326	33811.922
4721	93.14	10006.109	37950.098
9614	93.12	12694.87	36062.93
5365	93.1	10498.008	35558.238
4105	93.1	9761.429	38280.293
4040	93.01	9760.887	39382.777
6717	92.99	11196.429	34986.395
1385	92.99	8202.924	38292.637
9259	92.91	12488.371	36046.637
8648	92.87	12171.313	33768.77
10170	92.85	12914.244	34823.426
11451	92.81	13555.518	34565.57
11912	92.78	13612.67	38058.223
7682	92.76	11461.311	33738.48
4051	92.74	9784.202	39263.781
2536	92.66	9013.06	35688.852
13003	92.64	14178.039	33144.887
9058	92.6	12307.012	38793.984
7187	92.55	11381.858	38501.199
13584	92.45	14467.97	36064.344
4954	92.43	10211.093	38088.293
12163	92.41	13729.531	33522.977
350	92.34	7945.544	36963.117
10882	92.28	13300.741	39797.344
10554	92.28	13054.876	36478.363
11414	92.26	13545.614	33995.516
13710	92.24	14459.733	33738.398
12356	92.24	13816.739	36167.684
7547	92.22	11598.415	36168.559
7391	92.22	11440.925	38072.191
1991	92.14	8769.248	34766.758
7765	92.09	11831.783	33448.961
4708	92.07	10084.371	37764.16
7740	91.97	11761.193	33090.066
9167	91.89	12350.768	37228.684
4653	91.84	10064.006	36666.598
10466	91.82	13082.487	35189.777
13515	91.74	14519.207	37647.504
11811	91.72	13566.139	39967.828
5786	91.7	10741.371	37307.512
1055	91.49	8325.164	33465.719
11788	91.47	13480.434	39761.395
1209	91.36	8249.919	35837.426
12149	91.34	13601.518	33871.977
3028	91.28	9202.452	38270.473
5789	91.17	10636.014	37103.734
12440	91.17	13963.218	37503.016
12700	91.17	14041.377	38136.859
10890	91.09	13247.793	39962.66
10806	91.07	12977.143	39043.605
698	91.07	8025.89	38960.477
10078	91.03	12892.74	36223.09
4898	91.03	10250.275	38857.844
8483	90.99	11915.183	35061.734
12030	90.96	13719.431	36014.945
12903	90.82	14206.148	34520.168
7420	90.8	11432.077	37797.578
2456	90.76	8965.648	37003.449
10624	90.75	13061.402	36836.313
2093	90.71	8701.152	36346.609
11651	90.69	13527.604	37491.906
7049	90.67	11219.02	36531.238
13253	90.65	14333.298	37927.547
8938	90.57	12085.978	38733.094
5980	90.57	10707.908	33418.242
13316	90.55	14326.357	39242.84
2755	90.52	9269.413	33690.645
13473	90.42	14615.962	38255.254
2383	90.38	8848.985	38117.723
3989	90.25	9847.767	39771.535
13675	90.19	14474.928	34381.652
12394	90.17	13851.788	36778.934
3347	90.17	9431.882	36489.301
3398	90.13	9420.308	35429.281
13593	90.13	14625.842	35902.586
6302	90.06	10947.872	38453.125
8786	90.06	12191.146	36527.496
1110	90	8355.367	34352.41
13264	89.9	14415.386	38113.152
2502	89.83	8892.857	36177.809
2714	89.79	9252.233	33142.004
4883	89.79	10224.099	39198.688
5333	89.77	10425.174	34801.789
11256	89.75	13342.593	34356.215
9099	89.75	12397.346	38214.527
6479	89.71	11144.709	38891.438
7958	89.69	11648.129	36621.984
10291	89.65	12847.178	33068.348
11608	89.44	13445.223	37053.461
13396	89.42	14519.06	39472.496
1292	89.39	8381.393	36961.07
10369	89.37	12973.191	33983.566
6264	89.37	10811.125	37794.063
6502	89.33	11197.56	38600.488
8412	89.31	11941.137	36197.281
13153	89.29	14238.601	35896.719
5724	89.27	10654.322	38261.66
3596	89.25	9574.292	33480.637
9942	89.21	12885.661	38519.977
13462	89.19	14509.409	38345.289
7684	89.08	11523.156	33750.422
7511	89.04	11488.804	36425.832
12674	89	14195.505	38394.148
12235	88.98	13907.709	33754.066
2044	88.96	8814.737	35743.699
6662	88.96	11200.371	35589.367
1272	88.94	8226.633	36745.223
9665	88.91	12507.499	36824.848
12495	88.89	13981.658	38413.375
12148	88.87	13720.683	33860.844
12681	88.85	14185.377	38155.902
5605	88.83	10495.621	39665.766
7604	88.81	11567.307	34945.383
1822	88.77	8629.763	33904.586
2793	88.71	9187.685	34492.746
1210	88.68	8343.321	35851.828
12180	88.68	13759.98	33012.527
7839	88.6	11639.48	34656.922
10967	88.5	13263.342	38804.719
13135	88.5	14389.822	35527.18
11515	88.41	13466.821	35532.43
4530	88.39	10093.568	34676.566
10094	88.35	12797.798	35905.426
11311	88.33	13169.253	33552.66
8254	88.29	12057.289	38482.957
11065	88.29	13154.555	37206.949
3433	88.26	9321.24	34981.023
1870	88.22	8529.35	33242.043
304	88.22	7798.892	36460.781
6802	88.2	11074.086	33274.617
4375	88.18	9770.293	33966.063
5379	88.1	10446.62	35892.043
10651	88.08	12946.683	37152.008
3943	88.06	9673.448	39289.77
3188	88.04	9450.193	38914.945
7204	88.04	11419.696	38829.359
12571	88.03	13933.697	39977.961
11796	88.01	13386.917	39894.297
6995	88.01	11290.677	35560.984
7185	87.99	11227.285	38473.375
13291	87.97	14252.359	38626.922
11126	87.93	13239.685	36426.496
1670	87.93	8507.727	36761.59
9580	87.85	12499.266	35547.672
3604	87.83	9601.82	33586.758
1447	87.81	8398.046	39384.063
2282	87.8	8684.723	39892.867
2806	87.78	9173.237	34778.793
8872	87.76	12194.261	37711.59
13095	87.72	14287.638	34772.758
9396	87.68	12387.333	33789.746
5616	87.68	10359.357	39849.016
8617	87.6	12102.8	33098.746
9144	87.6	12320.111	37772.508
7172	87.58	11216.41	38197.977
3466	87.57	9431.58	34303.41
1612	87.55	8454.262	37696.434
11290	87.53	13210.009	34115.609
13506	87.51	14536.875	37791.77
1801	87.45	8605.778	34411.789
334	87.39	7888.605	36807.266
6591	87.37	11145.341	37138.668
5186	87.37	10339.12	33755.094
13592	87.32	14460.054	36219.063
13354	87.32	14293.183	39866.699
1574	87.28	8585.774	38446.691
6357	87.24	10956.37	39220.465
12613	87.24	14204.222	39315.359
688	87.22	8123.909	39291.957
13033	87.11	14237.424	33507.086
228	87.09	7698.798	35433.262
4967	87.07	10216.023	37680.449
5399	86.99	10522.263	36216.223
184	86.97	7955.036	34997.773
13294	86.93	14392.606	38715.301
3392	86.91	9398.811	35611.215
12007	86.9	13650.17	36262.43
11620	86.9	13539.997	37185.023
4185	86.88	9782.231	36886.613
10473	86.88	12980.933	35343.902
3036	86.86	9069.088	38477.32
421	86.82	7786.928	37474.449
11288	86.8	13350.148	34096.383
6124	86.78	10834.572	35768.484
3239	86.74	9365.623	38057.906
11864	86.74	13583.056	38833.277
3062	86.72	9117.39	38960.758
8335	86.72	11858.938	37451.539
10206	86.72	12818.262	34436.168
8912	86.7	12268.135	38232.488
12154	86.63	13632.221	33654.137
1307	86.61	8402.773	37212.746
12129	86.61	13766.943	34199.297
2373	86.59	8903.935	38299.41
10966	86.57	13166.327	39061.656
2310	86.57	8940.71	39721.168
3301	86.47	9309.924	37317.852
3125	86.44	9086.165	39948.758
10386	86.38	12990.251	34142.766
13690	86.38	14456.798	34276.781
6690	86.34	11049.919	35508.449
7968	86.3	11819.988	36832.988
3353	86.28	9451.056	36234.863
12714	86.24	14185.416	37714.645
34	86.21	7835.009	33274.91
12575	86.21	14130.067	39851.844
5573	86.21	10442.696	38824.059
8133	86.17	11646.984	39217.066
2023	86.17	8759.339	35307.047
4951	86.17	10272.219	38059.988
11832	86.15	13593.645	39579.172
12696	86.13	14171.403	38076.48
1800	86.11	8590.067	34388.859
11981	86.07	13770.445	37095.32
8223	86.05	11885.043	39145.82
11284	86.05	13215.861	34080.535
9604	86.03	12615.087	35945.008
4867	85.96	10302.052	39371.395
11884	85.94	13768.466	38514.797
2699	85.92	8944.666	33009.738
4102	85.86	9726.125	38218.813
6799	85.84	10992.489	33243.492
7929	85.84	11748.497	36014.59
11267	85.8	13276.426	34268.078
4912	85.75	10165.001	38482.191
5367	85.71	10526.792	35574.355
2195	85.69	8712.62	38252.465
9425	85.69	12330.478	33080.969
10112	85.67	12796.72	35848.895
13052	85.65	14297.229	33997.656
588	85.63	7937.999	39017.895
9046	85.63	12349.678	39192.66
10693	85.59	13121.431	37667.578
11381	85.57	13445.118	33368.367
12325	85.55	13925.28	35726.18
7352	85.55	11471.599	38604.957
11404	85.53	13522.426	33817.617
12787	85.53	14190.867	36661.293
13409	85.52	14630.82	39287.559
8411	85.46	11969.893	36165.27
1990	85.46	8730.175	34749.488
12657	85.44	14048.615	38771.348
12793	85.42	14035.407	36468.102
3672	85.4	9658.529	34651.043
9271	85.38	12381.765	35585.977
1150	85.36	8383.33	34922.676
8002	85.3	11829.601	37342.66
8694	85.25	12120.428	34684.23
9502	85.23	12654.424	34343.758
12316	85.23	13907.136	35529.449
7617	85.21	11455.667	34785
2137	85.21	8783.437	37216.797
6018	85.19	10931.565	33250.496
7202	85.19	11294.135	38822.504
9208	85.13	12359.22	36721.121
10280	85.13	12858.615	33174.125
3783	85.13	9496.19	36637.98
1236	85.11	8225.287	36119.777
8847	85.08	12090.459	37329.82
254	85.04	7906.3	35820.078
1690	85.04	8613.287	36371.91
11229	85.02	13205.352	34792.234
12458	84.96	13961.926	37802.242
5695	84.94	10601.716	38616.391
3201	84.94	9352.197	38511.16
8764	84.92	12087.56	36044.953
8111	84.92	11838.289	38883.02
12381	84.9	13932.909	36625.195
7348	84.88	11628.437	38508.707
6586	84.86	11137.021	37045.727
4502	84.83	9973.307	33987.453
4244	84.83	9840.299	35799.059
10153	84.81	12878.91	35208.957
12045	84.79	13750.242	35894.34
12099	84.77	13629.313	34888.891
11892	84.77	13571.824	38388.313
10817	84.77	12949.85	39174.445
12187	84.77	13684.189	33097.277
3042	84.71	9271.214	38618.434
10900	84.65	13292.477	39687.871
4144	84.63	9712.938	37596.941
3148	84.58	9422.306	39284.254
8480	84.58	11910.707	35018.242
10147	84.54	12863.892	35111.977
3897	84.54	9662.861	38613.773
6012	84.52	10898.388	33080.906
11231	84.52	13252.545	34797.898
13362	84.48	14248.208	39945.648
5967	84.48	10765.63	33554.324
13662	84.48	14631.565	34524.203
5218	84.46	10150.331	33009.602
7267	84.42	11433.096	39960.273
6356	84.39	10873.026	39204.941
7766	84.39	11794.413	33450.344
11120	84.39	13278.266	36586.512
6331	84.37	10793.316	38856.32
8627	84.35	12068.263	33381.664
9311	84.35	12392.146	35059.781
6000	84.29	10762.168	33092.984
2473	84.29	9010.262	36650.859
11400	84.27	13476.752	33778.117
1271	84.25	8373.562	36683.262
4732	84.21	9929.993	38115.316
7878	84.17	11673.047	35344.723
8166	84.17	11692.428	39693.652
9807	84.16	12501.227	39094.879
4030	84.14	9712.585	39586.66
9861	84.12	12922.796	39934.484
8507	84.08	12054.438	34540.957
8325	84.06	11878.339	37634.965
13722	84.02	14620.194	33642.469
7281	84	11464.397	39464.148
13415	83.98	14612.856	39381.664
8109	83.96	11799.92	38859.938
9732	83.93	12532.752	38018.664
1821	83.89	8532.381	33863.395
3142	83.87	9439.647	39573.477
13353	83.83	14345.606	39864.039
8266	83.83	12033.513	38429.477
12881	83.81	14056.877	34816.395
11721	83.81	13483.773	38481.836
479	83.79	7819.053	37922.691
8870	83.79	12194.448	37680.914
9429	83.77	12380.856	33133.293
7732	83.75	11625.701	33126.797
1097	83.71	8353.44	34139.898
11693	83.68	13533.598	38134.762
10980	83.66	13261.899	38471.539
9052	83.64	12458.91	39019.309
4464	83.64	10005.575	33258.012
11003	83.62	13351.28	38415.445
6772	83.62	11029.008	33935.277
2578	83.6	9034.027	34953.395
4203	83.6	9872.857	36674.133
1928	83.6	8672.47	33775.457
10896	83.56	13201.039	39648.684
8937	83.54	12071.786	38731.508
1488	83.54	8608.123	39834.449
3396	83.52	9386.107	35721.098
8459	83.5	11970.308	35335.902
7475	83.47	11500.449	36920.676
4823	83.47	10009.37	39812.152
13549	83.45	14545.464	36817.289
2220	83.45	8804.493	38741.863
13395	83.45	14444.407	39441.449
9473	83.45	12684.146	33783.07
2629	83.41	8888.636	34374.414
5175	83.37	10174.095	33839.109
10452	83.37	12981.287	35008.738
6106	83.35	10788.533	35289.453
7675	83.33	11473.249	33964.313
6993	83.33	11283.365	35545.16
3494	83.33	9344.65	33853.746
7140	83.31	11357.493	37777.734
4305	83.29	9823.192	34633.719
13612	83.27	14551.106	35874.859
13099	83.27	14256.355	34836.207
8500	83.26	11964.612	34457.852
9194	83.26	12459.158	36874.039
12464	83.24	13799.804	37952.391
11134	83.24	13231.127	36537.977
13732	83.24	14621.687	33409.219
10351	83.22	13113.975	33833.184
9415	83.2	12440.75	33242.707
12852	83.18	14167.61	35642.715
8705	83.14	12204.278	34898.547
5063	83.12	10185.499	36080.98
6120	83.12	10868.9	35542.648
7899	83.1	11654.218	35505.023
1487	83.08	8539.843	39833.867
9213	83.06	12402.565	36539.73
882	83.04	8012.351	35641.465
7584	83.04	11427.112	35517.16
13104	83.04	14218.811	34956.547
8560	83.03	12018.596	33731.043
5865	83.03	10652.178	35525.852
1986	83.01	8676.82	34705.742
9543	82.99	12616.584	35098.695
10488	82.99	13072.056	35515.168
10299	82.99	13125.635	33129.922
10077	82.97	12889.609	36518.367
5382	82.95	10538.901	36001.875
2752	82.91	9199.293	33634.02
12476	82.91	13935.374	38146.145
10136	82.89	12711.125	35555.324
9457	82.89	12634.153	33494.641
4586	82.85	10077.631	35529.531
2584	82.85	8974.49	35032.199
5979	82.83	10595.956	33417.504
5347	82.81	10355.762	35042.945
5458	82.78	10522.632	37201.633
384	82.78	7775.524	37285.105
757	82.74	8132.717	38307.125
3283	82.72	9437.577	37359.422
8428	82.72	12038.822	35866.172
13582	82.7	14458.36	36363.941
10729	82.66	12964.909	38212.207
10694	82.66	13090.381	37706.797
6744	82.66	11195.734	34519.414
9988	82.64	12718.963	37875.387
11170	82.62	13312.459	35754.445
10969	82.55	13195.506	38864.719
11458	82.53	13380.865	34718.629
7865	82.51	11689.442	35029.047
213	82.47	7987.369	35284.965
12218	82.39	13812.231	33505.684
11781	82.37	13526.118	39672.383
13341	82.37	14300.324	39591.16
13081	82.35	14239.12	34635.773
3688	82.34	9616.109	35035.129
8064	82.32	11815.709	38328.66
35	82.26	7759.738	33289.117
11344	82.18	13214.486	33205.984
12337	82.18	13959.599	35865.313
6664	82.16	11030.576	35620.961
9870	82.14	12883.117	39727.957
9685	82.12	12684.13	37082.848
8065	82.12	11798.099	38349.41
10658	82.12	12972.701	37262.434
6666	82.05	11184.64	35649.266
13605	82.03	14610.926	35762.637
5146	82.01	10316.514	34311.531
1123	81.97	8351.903	34634.258
3107	81.97	9194.488	39680.27
9472	81.9	12525.731	33773.359
5915	81.9	10771.521	34460.598
2271	81.88	8814.656	39618.098
6740	81.86	11108.078	34741.711
12545	81.84	13819.996	39411.84
9900	81.76	12859.999	39171.879
10810	81.74	13044.024	39111.395
756	81.74	8033.444	38305.945
847	81.74	8076.251	36259.859
4080	81.74	9853.452	38570.883
5515	81.7	10473.289	37868.98
8748	81.68	12178.864	35696.074
7986	81.67	11635.966	37125.801
8095	81.65	11660.696	38570.695
6533	81.65	11186.509	37859.754
2012	81.61	8722.082	35038.637
6452	81.59	11024.802	39514.84
5139	81.59	10149.061	34521.109
2831	81.57	9185.7	35186.145
8897	81.55	12094.187	37960.457
1285	81.53	8376.252	36890.707
1455	81.53	8239.267	39514.633
4048	81.49	9916.554	39207.953
6999	81.47	11283.74	35671.535
10274	81.44	12867.42	33417.879
5271	81.44	10364.191	33541.086
8765	81.42	12083.008	36077.449
8902	81.4	12200.207	38059.344
8384	81.36	11997.29	36846.398
7089	81.36	11288.423	37149.242
2792	81.34	9240.228	34475.535
9712	81.34	12508.042	37656.906
7485	81.32	11451.732	36761.184
1585	81.3	8559.873	37995.172
7176	81.3	11276.306	38263.871
11345	81.28	13178.451	33232.539
9354	81.24	12303.916	34447.035
1724	81.24	8584.31	35633.547
10513	81.22	13097.984	35829.305
1250	81.22	8324.084	36373.527
1604	81.21	8510.243	37934.965
12330	81.21	13834.108	35771.734
13449	81.19	14621.83	38549.543
2350	81.15	8847.475	38498.195
3256	81.13	9480.659	37933.945
10805	81.11	13103.352	39005.684
11234	81.09	13172.49	34893.188
11225	81.09	13151.06	35088.285
7244	81.07	11398.928	39729.695
2135	81.07	8732.987	37125.355
9725	81.01	12596.29	37882.383
3627	80.99	9577.935	33948.809
6614	80.96	11088.572	36601.848
9007	80.92	12485.294	39940.605
2306	80.92	9033.39	39633.871
10322	80.92	13029.064	33441.84
2670	80.9	8910.67	33950.789
3966	80.9	9534.461	39700.555
1269	80.88	8394.723	36666.727
11416	80.88	13353.466	34024.359
7466	80.86	11624.445	37344.277
9904	80.86	12905.33	39230.059
6095	80.86	10976.631	34935.543
9894	80.84	12891.62	39424.453
6492	80.82	11204.251	38751.641
7910	80.78	11785.751	35659.211
11973	80.78	13660.769	37270.465
8559	80.76	11923.855	33728.457
13631	80.75	14490.706	35572.617
13677	80.73	14456.854	34439.184
9361	80.67	12391.813	34251.949
11920	80.65	13661.545	37854.98
11331	80.65	13220.885	33397.605
3428	80.65	9323.487	34949.73
13640	80.63	14462.882	34788.172
4396	80.57	9725.608	33555.723
8288	80.55	11869.631	38066.043
5572	80.5	10505.88	38804.223
497	80.42	7932.545	38109.188
8222	80.4	12022.916	39401.477
10888	80.36	13279.638	39917.066
2008	80.32	8667.058	34994.09
6004	80.32	10760.876	33143.793
5300	80.32	10483.286	34213.719
11472	80.32	13464.523	34948.953
705	80.31	8187.809	39082.793
10510	80.31	13032.12	35790.957
9195	80.25	12333.322	36913.234
7789	80.19	11667.517	33822.703
9436	80.17	12637.921	33158.035
722	80.15	8196.063	38718.176
6250	80.15	10780.327	37659.223
9303	80.11	12349.928	35200.598
8741	80.08	12217.438	35591.98
13079	80.08	14217.7	34603.121
12429	80.06	13786.179	37231.871
8548	80	11910.14	33873.641
369	79.98	7820.967	37142.285
10972	79.98	13286.202	38915.742
13108	79.94	14318.472	35045.477
1799	79.92	8491.351	34365.34
10201	79.9	12804.282	34373.629
5658	79.88	10639.21	38974.668
8637	79.88	12170.703	33529.434
6127	79.88	10947.934	35800.461
6268	79.86	10787.43	37865.496
8512	79.83	11942.592	34340.941
10315	79.81	13076.324	33339.91
1430	79.81	8265.915	39010.48
4108	79.75	9901.837	38059.375
4008	79.67	9920.744	39977.738
5483	79.67	10505.424	37451.008
13321	79.62	14404.047	39323.172
13220	79.6	14367.976	37319.832
2689	79.6	8990.269	33228.91
609	79.58	7938.91	39244.855
10224	79.56	12863.871	34108.074
11765	79.54	13421.618	39386.844
11850	79.54	13715.952	38954.391
11591	79.48	13452.188	36942.48
1229	79.48	8208.899	36030.355
11775	79.46	13356.416	39588.867
3479	79.46	9414.866	34228.664
10271	79.42	12804.203	33394.273
8898	79.4	12099.587	38002.867
11418	79.39	13388.384	34041.215
7606	79.37	11553.105	34960.289
9265	79.37	12474.433	35845.641
8685	79.37	12089.335	34527.324
9293	79.37	12438.539	35338.891
3984	79.35	9616.097	39949.914
3882	79.25	9500.884	38363.012
2394	79.23	9041.506	37664.484
12733	79.21	14163.113	37391.375
11738	79.19	13368.542	38734.656
13595	79.16	14454.532	35929.672
10656	79.16	12947.862	37250.988
2934	79.14	9072.13	36862.398
12448	79.12	13966.046	37690.066
7107	79.12	11269.098	37400.234
8191	79.08	11946.582	39971.84
4510	79.04	9982.932	34168.578
9035	79	12448.237	39300.027
8212	79	11996.646	39539.688
1893	78.94	8790.766	33081.754
6720	78.93	11148.345	35054.578
2217	78.93	8647.684	38724.473
12332	78.91	13834.324	35790.164
8279	78.89	11957.398	38301.281
1304	78.89	8395.584	37142.566
11942	78.89	13695.553	37511.938
5303	78.87	10561.393	34301.059
11822	78.87	13651.755	39688.523
3056	78.85	9271.496	38919.102
7347	78.83	11464.311	38503.617
2447	78.81	8986.018	37152.824
9848	78.81	12618.642	39882.949
4941	78.81	10312.717	38226.809
9047	78.79	12457.611	39212.449
11866	78.77	13691.982	38847.48
6495	78.75	11127.541	38784.656
3632	78.75	9524.243	34044.992
9482	78.73	12554.092	33893.852
12222	78.73	13981.33	33589.93
13392	78.72	14449.326	39752.852
6771	78.72	11167.336	33919.438
1473	78.7	8261.534	39784.23
2014	78.66	8788.257	35050.68
942	78.64	8164.054	34603.594
13285	78.64	14226.876	38410.922
12692	78.6	14193.227	38239.598
6940	78.6	11415.279	34853.527
2056	78.6	8831.267	35923.281
11690	78.58	13474.734	38100.813
7334	78.56	11611.896	38705.891
10630	78.56	13056.775	36911.313
12173	78.56	13589.789	33422.852
4942	78.54	10331.277	38243.547
11150	78.54	13297.809	36093.688
1557	78.54	8568.068	38543.113
12220	78.52	13899.995	33566.348
8679	78.52	12113.366	34437.27
4278	78.5	9892.062	35398.758
10101	78.5	12897.497	35975.156
12217	78.47	13959.607	33459.766
6135	78.47	10941.854	35888.98
9939	78.45	12899.01	38785.281
865	78.41	8138.787	35758.137
8497	78.41	11890.947	34694.211
6077	78.41	10875.634	34530.203
7005	78.41	11306.426	35748.457
7898	78.39	11847.926	35499.234
11521	78.39	13546.509	35613.438
232	78.39	7702.511	35528.766
13193	78.39	14344.557	36749.086
12069	78.39	13616.778	35289.109
7300	78.37	11477.714	39223.219
1699	78.37	8562.993	35898.246
1551	78.37	8497.469	38706.109
3130	78.35	9283.315	39939.703
7762	78.35	11832.696	33408.895
11443	78.31	13564.027	34457.91
6554	78.31	11195.224	37602.492
4584	78.31	10120.06	35509.543
2180	78.26	8827.345	38026.281
11768	78.2	13482.627	39411.191
3712	78.18	9627.185	35492.52
8571	78.18	12043.404	33535.391
13523	78.18	14429.766	37207.945
957	78.16	8155.909	34424.164
7998	78.1	11790.258	37288.105
11931	78.1	13576.909	37710.195
9562	78.1	12535.042	35354.551
13296	78.1	14255.907	38722.02
4252	78.08	9784.556	35579.875
1401	78.08	8308.118	38582.828
2109	78.08	8694.501	36598.035
3461	78.06	9331.202	34515.27
104	78.04	7937.648	33965.633
5005	78.04	10246.359	37324.414
5193	78.04	10155.637	33499.418
1299	77.97	8409.681	37050.824
7073	77.95	11272.075	36918.016
113	77.93	7975.096	34049.02
10290	77.93	12799.993	33037.398
4773	77.91	10036.474	38811.285
12854	77.89	14158.486	35679.941
5540	77.89	10355.358	38185.902
10143	77.87	12778.492	35389.398
9034	77.85	12409.896	39293.176
10774	77.83	12981.844	38741.352
9605	77.81	12666.234	35952.074
663	77.8	8025.569	39772.23
10821	77.8	13081.372	39233.965
9831	77.78	12662.978	39550.199
2981	77.78	9127.623	37620.605
828	77.7	8124.611	36766.699
8457	77.7	11983.652	35320.969
2021	77.68	8776.396	35260.578
8173	77.66	11749.019	39829.586
1433	77.64	8221.523	39103.539
13615	77.62	14551.423	35614.723
2634	77.62	8989.279	34429.633
1857	77.58	8423.085	33339.027
10199	77.55	12907.294	34316.742
11015	77.53	13236.659	38253.969
6822	77.49	11373.657	33099.98
7315	77.49	11634.999	39132.441
8249	77.49	11940.372	38665.727
13431	77.45	14614.128	39066.758
9973	77.45	12886.164	38255.441
7948	77.45	11755.444	36362.313
7988	77.41	11764.938	37182.125
9815	77.41	12635.685	39284.715
13650	77.39	14501.215	34705.016
11471	77.39	13385.138	34945.273
13299	77.39	14399.237	38840.402
9587	77.37	12632.621	35627.441
11348	77.37	13320.268	33293.512
10691	77.35	12936.353	37642.152
5764	77.35	10678.381	37793.453
7489	77.34	11500.386	36794.406
10071	77.32	12880.313	36397.617
740	77.32	8135.93	38462.793
12821	77.32	14201.301	36124.336
2493	77.32	9000.641	36329.074
373	77.3	7774.168	37186.313
4536	77.26	10099.625	34830.422
11851	77.26	13777.671	38964.332
1397	77.24	8216.659	38535.758
5569	77.2	10389.754	38659.199
8317	77.2	11926.229	37510.043
11900	77.2	13616.864	38205.352
7483	77.18	11513.827	36746.875
7643	77.14	11569.372	34416.594
6651	77.09	11154.992	35999.434
3321	77.09	9341.502	36973.242
12772	77.09	14147.311	36541.641
5211	77.09	10292.961	33185.203
3624	77.09	9492.369	33927.547
4024	77.09	9728.963	39491.387
8620	77.07	12195.511	33245.297
13270	77.05	14402.596	38215.172
8812	77.05	12099.47	37000.563
1284	77.03	8396.316	36883.664
6021	77.03	10823.536	33280.16
1178	77.03	8349.22	35272.059
9054	77.03	12339.579	39030.793
7426	77.01	11584.239	37524.191
8775	76.97	12241.753	36230.559
13028	76.97	14263.958	33393.555
13171	76.97	14221.315	36210.535
8405	76.95	12033.226	36085.367
6460	76.95	11060.628	39370.879
8246	76.93	11998.618	38884.82
9692	76.9	12688.823	37206.148
9113	76.9	12415.623	38028.754
2064	76.88	8699.733	36010.73
12732	76.88	14011.668	37375.02
48	76.88	7961.756	33412.277
10698	76.88	13069.095	37751.449
10006	76.86	12769.897	37803.676
7956	76.86	11725.084	36533.285
7513	76.86	11445.318	36429
5660	76.84	10709.553	39006.355
2970	76.84	9244.061	37443.953
2861	76.84	9166.376	35647.512
8551	76.84	11977.199	33901.613
3114	76.82	9259.189	39772.227
7953	76.76	11648.557	36475.859
12510	76.72	13813.442	38712.777
7127	76.7	11288.091	37614.996
13488	76.68	14630.73	37848.305
9175	76.67	12458.478	37034.156
10664	76.67	12989.433	37324.148
6383	76.65	10923.327	39597.266
7298	76.65	11473.181	39192.336
1894	76.63	8748.607	33124.57
8563	76.61	11959.408	33748.184
2931	76.57	9068.847	36847.453
10409	76.53	12979.542	34501.141
45	76.53	7941.834	33382.848
6097	76.53	10853.393	34977.496
12077	76.53	13680.59	35358.508
8487	76.51	11966.76	34844.328
4431	76.45	9810.04	33259.184
1459	76.44	8408.403	39543.711
11081	76.44	13338.122	37044.902
7367	76.42	11567.7	38411.059
8645	76.4	12108.906	33671.914
4311	76.4	9729.638	34700.563
8463	76.36	11951.513	35122.746
9027	76.32	12313.666	39495.262
1147	76.3	8271.701	34909.844
4796	76.26	10119.752	39236.02
11586	76.24	13448.344	36837.941
5905	76.22	10690.185	34669.145
12232	76.22	13935.71	33728.824
12525	76.19	13800.599	38931.059
2449	76.19	8857.599	37158.152
8108	76.13	11678.866	38838.008
8880	76.11	12155.17	37844.531
8539	76.11	11952.458	34056.004
5959	76.07	10776.479	33786.5
10008	76.07	12841.515	37506.527
8482	76.07	11922.113	35038.43
11310	76.03	13291.744	33533.957
8589	75.98	12034.827	33211.48
2780	75.98	9136.127	34139.891
10814	75.98	12995.914	39148.473
3548	75.98	9408.905	33283.105
6217	75.96	10922.421	37149.832
10244	75.94	12811.679	33736.625
8177	75.94	11815.309	39990.707
901	75.94	8190.538	35147.305
669	75.92	8179.474	39868.477
8832	75.92	12134.344	37189.668
1809	75.9	8418.156	34274.57
11854	75.9	13686.482	39009.379
1436	75.82	8301.335	39196.566
5364	75.82	10484.846	35510.949
13342	75.8	14257.676	39601.449
2214	75.78	8703.691	38639.652
153	75.78	7949.905	34562.07
386	75.76	7839.975	37292.137
7293	75.76	11471.772	39426.945
4370	75.76	9764.613	33917.379
12520	75.76	13784.037	38872.117
3263	75.73	9446.886	37718.453
12519	75.73	13907.037	38847.852
11757	75.73	13468.462	39252.125
7255	75.69	11607.53	39771.238
5435	75.69	10548.774	36965.848
1641	75.69	8595.388	37206.012
6207	75.69	10889.638	37049.688
3295	75.63	9388.939	37219.234
490	75.63	7920.01	38015.422
3389	75.61	9432.991	35576.301
8814	75.55	12272.31	37028.711
8676	75.54	12265.349	34344.73
1243	75.54	8411.535	36263.262
1825	75.52	8538.649	33935.859
3571	75.52	9632.876	33194.246
10282	75.52	12849.972	33206.852
8751	75.46	12155.246	35770.004
11907	75.46	13688.142	38005.57
4033	75.44	9791.665	39312.883
7563	75.44	11597.55	35834.555
4345	75.42	9895.448	34154.973
7179	75.42	11349.095	38311.711
13370	75.4	14529.713	39806.539
3576	75.38	9669.236	33257.723
4761	75.38	9994.704	38566.172
11553	75.38	13414.227	36197.086
1259	75.34	8351.778	36555.609
7201	75.34	11212.84	38814.008
817	75.34	8134.234	36938.633
9495	75.32	12691.369	34230.652
11140	75.29	13195.908	36297.633
371	75.27	7790.326	37174.746
11613	75.27	13373.978	37111.711
10848	75.23	12927.779	39635.387
11506	75.23	13462.186	35430.477
8137	75.23	11684.32	39344.563
10367	75.21	13133.136	33975.82
3531	75.21	9320.419	33404.375
3933	75.21	9567.654	39114.98
8896	75.19	12141.263	37935.48
7314	75.15	11519.672	39026.879
4654	75.13	9992.698	36696.148
12921	75.11	14120.266	34172.621
8096	75.09	11765.858	38596.238
11477	75.08	13356.68	35045.172
11951	75.06	13740.756	37398.727
8920	75.02	12256.878	38334.711
8501	75	11992.062	34491.586
1274	75	8296.525	36757.469
6752	74.98	11057.107	34427.414
6380	74.96	10886.226	39539.613
1017	74.92	8038.024	33293.105
7854	74.88	11744.728	34877.859
7052	74.86	11212.889	36602.234
11956	74.85	13728.856	37447.32
10533	74.85	13017.79	36222.863
10292	74.83	12881.815	33130.996
4860	74.83	10266.783	39538.574
8932	74.83	12165.73	38661.387
1577	74.83	8454.454	38163.66
9446	74.83	12633.443	33332.793
2451	74.77	8847.211	37181.32
5604	74.77	10436.829	39658.172
4320	74.75	9773.882	34455.012
8489	74.73	11987.043	34895.785
1180	74.71	8315.238	35295.785
10366	74.69	13083.745	33963.914
8184	74.69	11864.457	39855.504
6801	74.65	11145.929	33265.441
12446	74.62	13811.411	37663.703
8994	74.62	12193.628	39811.617
2521	74.62	8849.813	35757.957
2624	74.58	8985.871	34307.699
3583	74.56	9508.99	33326.156
3640	74.56	9616.042	34130.168
1521	74.54	8501.87	39217.246
12300	74.52	13783.359	35190.883
2968	74.5	9077.274	37418.125
10239	74.5	12740.132	33675.961
2692	74.46	8984.998	33253.844
10070	74.46	12788.176	36683.281
8595	74.4	11898.494	33291.875
6426	74.39	11129.734	39903.668
9135	74.39	12414.23	37952.883
11352	74.37	13141.931	33049.777
10493	74.37	13119.073	35605.82
4886	74.33	10211.077	39235.125
5799	74.33	10640.203	36980.902
13338	74.33	14352.457	39549.922
5091	74.31	10260.517	35605.227
2228	74.31	8686.396	38862.547
8272	74.31	11890.848	38183.52
11983	74.29	13714.581	37101.742
678	74.27	8186.652	39666.473
9641	74.23	12517.04	36445.133
3506	74.23	9409.683	33541.742
13489	74.21	14639.827	37860.121
2412	74.21	9014.858	37596.945
7936	74.17	11813.841	36165.699
10915	74.17	13216.847	39284.957
12078	74.14	13614.97	35359.121
11482	74.14	13437.331	35090.578
8062	74.1	11794.446	38319.734
12227	74.1	13881.324	33647.301
8342	74.1	12015.294	37216.27
5841	74.1	10686.192	35972.949
495	74.08	7777.069	38087.469
12479	74.08	13861.337	38226.063
4176	74.06	9786.659	37086.172
545	74.06	7885.136	38563.008
758	74.06	8125.011	37988.457
1839	74.06	8446.698	33492.52
1873	74.04	8629.574	33308.445
2216	74.04	8637.205	38699.879
10479	73.98	13044.621	35394.555
8602	73.98	11873.527	33072.086
9345	73.96	12400.795	34305.703
11366	73.95	13517.923	33081.039
6938	73.95	11312.626	34835.766
4307	73.93	9863.869	34676.902
10773	73.91	12959.101	38737.555
9015	73.89	12448.345	39671.953
11282	73.89	13287.287	34018.426
12919	73.87	14004.682	34150.652
6512	73.85	11109.738	38427.93
13016	73.83	14335.148	33209.945
1948	73.81	8723.636	34049.262
13602	73.81	14594.264	36041.207
11368	73.81	13566.309	33107.293
2492	73.81	8983.587	36316.289
7253	73.79	11366.703	39966.84
10528	73.77	13039.929	36152.734
863	73.77	8150.189	36026.09
651	73.77	7879.411	39798.996
548	73.73	7842.59	38584.27
816	73.73	8065.796	36934.055
6285	73.73	10931.721	38148.242
594	73.72	7913.253	39113.238
11669	73.7	13478.23	37850.684
11155	73.7	13225.724	36157.617
6689	73.7	11166.098	35500.906
13312	73.7	14381.362	39113.191
9229	73.68	12492.696	36227.266
13410	73.66	14488.11	39316.426
806	73.64	8145.186	37038.902
9124	73.64	12376.896	37849.867
10592	73.64	13007.525	36656.059
11925	73.62	13593.102	37962.27
2975	73.6	9245.442	37525.125
3573	73.56	9560.374	33241.16
13490	73.56	14636.644	37907.453
3336	73.52	9363.283	36617.027
4435	73.5	9864.928	33015.566
8516	73.5	11961.93	34436.586
3131	73.49	9356.643	39969.652
9893	73.41	12723.485	39421.727
9863	73.41	12727.915	39966.355
6256	73.41	10813.484	37729.945
13471	73.37	14594.193	38227.273
8603	73.35	11859.883	33073.91
11467	73.35	13398.174	34899.348
2830	73.33	9171.348	35180.703
12047	73.33	13704.089	35608.098
4441	73.33	9868.503	33092.465
9851	73.33	12830.513	39764.344
3232	73.31	9316.051	38006.77
3551	73.29	9424.328	33022.117
7449	73.27	11589.922	37371.566
13054	73.26	14298.159	34045.148
716	73.26	8196.646	38672.289
367	73.24	7745.296	37129.461
102	73.24	7953.482	33935.48
890	73.22	8044.305	35268.258
3616	73.2	9693.49	33863.027
1438	73.2	8226.283	39207.691
2929	73.2	9109.538	36833.234
6444	73.18	11086.686	39749.859
10283	73.18	12776.161	33211.648
10218	73.18	12821.111	34034.539
6105	73.18	10866.401	35263.117
10269	73.16	12825.411	33366.504
9226	73.14	12479.386	36475.836
1315	73.14	8253.083	37335.852
1837	73.14	8436.684	33790.359
7939	73.1	11677.511	36212.148
9359	73.1	12431.392	34204.758
3621	73.08	9647.348	33898.527
5371	73.08	10563.511	35690.168
9797	73.03	12573.49	38952.02
1764	73.01	8526.409	35061.434
3985	73.01	9491.866	39960.172
10137	73.01	12832.502	35574.008
6869	72.99	11351.068	33766.379
9009	72.95	12336.512	39984.688
3931	72.95	9558.693	39098.988
5167	72.95	10288.657	34118.637
5257	72.95	10470.873	33256.371
6425	72.93	11095.883	39882.449
10973	72.93	13229.857	38918.219
572	72.91	7936	38861.707
5489	72.91	10474.982	37552.859
2789	72.91	9271.784	34388.711
9723	72.91	12495.255	37856.961
3340	72.89	9382.375	36385.387
13706	72.89	14632.828	33669.703
7723	72.89	11507.583	33321.754
7362	72.87	11588.039	38382.809
12168	72.83	13741.632	33630.188
9224	72.81	12328.721	36454.652
7320	72.81	11435.296	38840.77
9174	72.81	12423.736	37031.73
13537	72.81	14543.927	37138.758
12317	72.81	13930.076	35540.281
6713	72.8	11202.789	35215.016
8458	72.8	11920.836	35334.055
13610	72.78	14427.045	35859.855
7560	72.78	11626.923	35748.535
12089	72.78	13643.833	34963.152
7471	72.76	11553.054	37073.242
3469	72.76	9421.207	34362.609
859	72.76	8156.48	36214.109
4756	72.74	9959.547	38485.066
5195	72.74	10339.718	33520.133
7545	72.74	11554.021	36155.285
3314	72.7	9482.398	36865.773
5698	72.7	10659.724	38309.906
7263	72.7	11556.502	39878.648
11353	72.68	13286.442	33059.25
1966	72.68	8639.291	34396.121
7028	72.66	11349.283	36095.926
8415	72.64	11876.466	35967.953
12863	72.64	14148.919	35520.82
12269	72.64	13903.911	34637.164
8113	72.62	11765.095	38955.328
13480	72.6	14490.707	38029.988
10850	72.58	12991.799	39678.813
3495	72.57	9367.615	33897.316
549	72.57	7941.572	38587.949
11423	72.53	13461.856	34133.008
5784	72.51	10727.029	37249.641
10109	72.51	12811.55	35778.875
12608	72.45	14075.04	39515.09
11138	72.41	13227.97	36249.934
7661	72.41	11448.474	34106.02
9823	72.39	12563.739	39420.035
12251	72.37	13858.575	34209.414
3748	72.37	9624.902	36080.68
7669	72.37	11556.319	33855.945
9676	72.37	12540.366	36963.973
6927	72.37	11397.218	34703.023
13292	72.36	14408.236	38637.215
11557	72.34	13548.926	36263.73
1931	72.34	8743.974	33806.68
9682	72.3	12666.885	37031.152
2379	72.3	9056.138	38021.688
12141	72.28	13603.49	33808.719
7071	72.28	11282.58	36871.016
3242	72.24	9410.901	38111.707
3023	72.2	9144.035	38133.805
8803	72.2	12247.169	36856.57
6128	72.18	10973.033	35805.781
9715	72.16	12625.818	37704.629
10451	72.14	13006.693	34997.781
9617	72.13	12692.34	36093.023
2416	72.13	8906.646	37437.957
5650	72.09	10656.189	39372.797
12468	72.09	13853.351	38005.129
2337	72.05	8917.295	38876.734
39	72.05	7871.667	33316.992
12292	71.99	13785.518	35048.68
3381	71.99	9406	36000.176
9023	71.99	12286.135	39747.398
2652	71.99	8988.601	34027.27
820	71.97	8054.974	37020.121
12879	71.97	14024.265	35031.867
9268	71.95	12323.31	35878.91
3611	71.95	9671.748	33787.133
3731	71.93	9490.458	35799.145
3553	71.91	9382.288	33044.672
7572	71.91	11579.366	35630.574
8354	71.91	11922.844	37100.973
601	71.9	7850.034	39202
119	71.9	7816.19	34110.504
12023	71.9	13590.042	36160.09
11948	71.88	13759.069	37623.305
4134	71.84	9734.339	37814.563
1188	71.84	8389.659	35467.895
5585	71.8	10410.987	39189.191
9884	71.8	12874.908	39532.77
13569	71.8	14638.242	36515.625
11988	71.8	13749.866	37155.039
2591	71.8	8906.602	34791.965
4657	71.78	10012.072	36775.102
12534	71.74	13849.591	39063.129
13013	71.74	14362.358	33123.645
11531	71.74	13525.645	35796.043
719	71.74	8183.504	38698.199
6007	71.7	10990	33006.242
727	71.7	8149.521	38554.891
9334	71.68	12356.516	34461.309
7652	71.65	11594.361	34006.754
6352	71.63	10856.44	39104.297
7999	71.61	11711.239	37302.066
6416	71.59	11041.801	39826.266
10091	71.57	12769.027	36187.387
2667	71.55	8903.533	33881.875
13492	71.51	14575.382	37929.953
7869	71.47	11791.051	35158.813
7503	71.45	11429.532	36657.797
12794	71.44	14149.802	36472.938
4062	71.4	9815.065	38837.617
1220	71.4	8221.905	35955.938
11657	71.4	13447.655	37590.465
4343	71.38	9860.696	34144.453
13719	71.38	14428.665	33545.293
2715	71.36	9242.465	33169.117
9248	71.36	12314.512	36161.039
11341	71.34	13286.715	33478.695
7067	71.34	11301.715	36835.824
12995	71.34	14202.957	33050.887
13427	71.32	14500.274	39230.738
11742	71.32	13414.456	38819.352
755	71.32	7997.977	38295.172
12065	71.3	13776.954	35260.84
5509	71.3	10535.825	37812.332
377	71.3	7736.664	37198.941
8900	71.3	12082.846	38042.02
3095	71.28	9266.539	39527.27
11697	71.28	13545.589	38238.906
5422	71.28	10552.364	36784.332
12127	71.28	13615.632	34402.789
7594	71.24	11626.769	35113.793
8646	71.22	12065.378	33742.598
5298	71.22	10552.913	34143.453
9326	71.21	12461.679	34680.879
7855	71.19	11680.322	34907.504
7830	71.17	11711.575	34534.387
5920	71.15	10739.3	34544.191
4776	71.15	10086.921	38851.043
7490	71.15	11422.26	36813.711
9567	71.13	12671.084	35462.348
12096	71.13	13623.724	34853.367
9891	71.11	12832.171	39391.07
10213	71.09	12898.658	33966.66
13328	71.07	14363.697	39380.816
11329	71.07	13313.36	33384.242
9343	71.05	12379.909	34292.004
7056	71.05	11217.311	36654.715
3452	71.05	9482.434	34697.688
1483	71.05	8612.621	39807.289
7450	71.01	11484.047	37393.879
11646	71.01	13504.372	37399.438
9163	70.99	12441.472	37217.777
8729	70.98	12277	35377.789
11322	70.98	13274.914	33343.422
1636	70.96	8511.768	37501.91
12627	70.96	14064.487	39140.926
5089	70.96	10259.95	35838.445
1424	70.94	8319.631	38961.09
8447	70.94	11977.324	35503.578
3011	70.92	9114.078	37956.125
11903	70.9	13719.634	38267.375
7574	70.84	11480.31	35663.566
11184	70.84	13341.659	35697.523
9413	70.84	12358.085	33189.484
3484	70.84	9387.32	33987.598
4383	70.78	9906.231	33689.348
5279	70.78	10517.835	33692.59
9763	70.78	12508.407	38578.465
13628	70.75	14500.015	35560.742
6022	70.73	10847.033	33293.055
9842	70.71	12632.564	39706.383
11834	70.69	13593.084	39280.148
86	70.69	7750.859	33776.738
9040	70.69	12333.927	39417.629
11750	70.63	13564.739	39086.492
7053	70.61	11349.654	36615.152
8827	70.57	12182.278	37134.566
983	70.55	8101.016	33915.262
4234	70.55	9816.969	36170.613
42	70.54	7663.663	33332.34
6473	70.52	11046.665	39051.145
5974	70.48	10682.603	33352.434
351	70.46	7781.19	36972.27
7562	70.44	11437.249	35767.445
7610	70.44	11622.132	34977.465
7270	70.42	11613.372	39635.113
6330	70.42	10942.568	38834.16
5888	70.42	10770.174	34935.109
7785	70.4	11792.757	33756.223
77	70.4	7773.235	33706.941
8116	70.36	11788.485	38997.488
10064	70.36	12818.897	36598.09
7659	70.34	11605.003	34067.27
3924	70.34	9513.575	38974.367
3853	70.32	9660.587	37749.262
13224	70.32	14370.634	37438.598
9371	70.31	12430.588	34053.363
10058	70.29	12778.693	36780.266
7715	70.29	11498.274	33192.414
11730	70.29	13388.018	38625.074
10965	70.23	13276.257	39013.137
13434	70.21	14590.905	38795.336
7733	70.21	11424.734	33127.945
12779	70.21	14080.932	36571.734
8345	70.19	11887.113	37229.039
13138	70.19	14310.879	35542.93
8981	70.19	12067.245	39487.102
5137	70.17	10280.055	34511.473
13383	70.17	14498.586	39629.863
8132	70.17	11748.542	39210.863
398	70.15	7899.842	37413.891
7567	70.15	11528.438	35881.316
4720	70.15	10094.202	37946.391
10056	70.11	12757.404	36756.387
7706	70.11	11432.638	33401.195
10228	70.08	12780.868	33910.34
9623	70.08	12530.504	36251.223
7097	70.08	11410.335	37229.02
8842	70.06	12091.581	37294.012
3234	70.06	9455.679	38019.492
12395	70.04	13917.756	36784.406
259	70.04	7979.489	35897.523
6842	70.04	11231.838	33487.148
5250	70.02	10486.404	33146.379
4437	70	9837.833	33027.141
57	69.96	7894.93	33463.188
750	69.94	8109.271	38238.695
2679	69.94	9045.406	33494.914
6844	69.92	11390.127	33497.582
11169	69.9	13173.124	36057.004
6967	69.9	11261.156	35166.625
10824	69.88	13054.484	39253.621
9501	69.88	12700.195	34308.227
960	69.86	8052.264	34148.477
5397	69.85	10542.36	36182.195
9315	69.79	12360.242	35084.34
61	69.79	7753.904	33549.172
6776	69.77	10996.737	33785.098
3260	69.77	9478.87	37676.031
9594	69.77	12578.714	35681.652
8510	69.75	11875.569	34604.555
12024	69.75	13762.187	36172.305
5161	69.71	10255.764	33990.551
11103	69.71	13324.36	36705.332
5485	69.69	10532.01	37473.039
8072	69.65	11774.321	38414.238
3562	69.65	9519.537	33031.969
1158	69.63	8373.385	34992.496
7470	69.63	11541.447	37067.117
146	69.63	7743.722	34430.887
891	69.6	8156.807	35273.098
11924	69.58	13715.688	37909.066
7729	69.58	11513.525	33103.059
7425	69.58	11457.177	37522.301
11351	69.56	13211.444	33044.195
12603	69.56	14173.386	39457.063
5846	69.56	10687.985	36051.988
3126	69.54	9091.954	39985.32
12987	69.5	14050.262	33269.906
9674	69.5	12498.827	36941.117
3918	69.5	9647.368	38911.293
4631	69.46	9994.507	36264.82
13477	69.46	14520.088	38010.52
10893	69.46	13258.425	39983.184
3403	69.46	9321.236	35504.379
5629	69.44	10758.83	39869.512
8084	69.44	11832.394	38513.559
12278	69.44	13857.607	34862.211
11752	69.4	13356.531	39110.391
4398	69.4	9906.801	33568.758
3702	69.39	9617.39	35261.727
7415	69.39	11503.966	37688.969
12618	69.37	14102.481	39357.77
10913	69.37	13136.424	39568.426
9722	69.37	12506.186	37845.246
11776	69.35	13373.891	39613.898
1785	69.35	8526.22	34462.988
9633	69.35	12591.868	36330.762
4101	69.35	9821.657	38214.566
7735	69.33	11447.383	33145.148
2548	69.33	8892.523	35517.891
12698	69.33	14102.25	38098.09
4939	69.31	10234.574	38203.047
8221	69.31	11992.803	39391.934
13565	69.29	14564.329	36457.395
7861	69.27	11705.069	34984.777
501	69.27	7748.762	38159.121
5349	69.25	10538.097	35059.941
12720	69.25	14085.968	37818.527
8678	69.25	12230.929	34432.84
7877	69.25	11738.485	35331.883
6975	69.23	11271.961	35296.32
4213	69.23	9844.071	36503.688
5880	69.21	10682.777	35143.738
5310	69.18	10416.58	34513.477
8672	69.18	12091.18	34224.574
2397	69.18	8863.588	37728.172
10997	69.16	13154.641	38614.605
3982	69.12	9662.405	39919.445
10001	69.12	12721.481	37746.176
5117	69.12	10167.859	35223.664
7329	69.12	11587.433	38664.852
4076	69.1	9781.717	38497.211
7619	69.1	11425.595	34800.922
11725	69.1	13358.578	38507.313
13576	69.1	14602.854	36229.434
6749	69.06	10993.609	34359.738
8965	69.06	12250.238	39218.18
6815	69.02	11378.007	33005.434
9724	69.02	12691.675	37871.664
4401	69.02	9706.598	33611.238
661	69.02	7974.087	39949.199
12211	69.02	13854.981	33380.242
12982	69	14153.832	33409.152
2331	69	8919.398	39088.641
5564	69	10403.299	38580.73
3932	69	9491.727	39103.668
12063	68.98	13615.754	35555.633
8974	68.98	12166.058	39337.383
7019	68.98	11213.806	35985.227
782	68.98	8153.444	37584.371
1213	68.98	8309.586	35892.699
12326	68.96	13986.02	35730.262
9262	68.95	12341.267	35764.813
202	68.93	7754.024	35160.613
3560	68.93	9487.919	33145.855
5537	68.93	10493.001	38154.902
2954	68.89	9163.463	37199.313
6358	68.87	10825.68	39256.156
7872	68.85	11803.98	35229.809
13333	68.85	14366.052	39476.691
2939	68.85	9094.133	36929.984
2346	68.83	8988.417	38651.066
3102	68.81	9092.919	39614.277
6100	68.79	10961.602	35174.797
9004	68.79	12454.603	39809.012
209	68.79	7930.169	35241.258
9028	68.77	12491.728	39527.473
339	68.77	7957	36886.723
10685	68.77	12950.477	37590.867
12109	68.77	13662.106	34670.789
5352	68.73	10372.013	35126.77
6947	68.73	11335.501	34930.73
4477	68.7	9929.111	33527.336
3025	68.68	9139.813	38167.145
3813	68.68	9585.657	37165.461
505	68.66	7928.589	38193.82
13603	68.66	14513.114	35747.348
1974	68.66	8837.378	34461.445
5909	68.64	10578.64	34729.594
8942	68.64	12146.157	38836.363
8801	68.64	12256.705	36789.848
11337	68.62	13212.044	33455.586
14	68.62	7760.672	33094.707
5228	68.6	10301.377	33138.887
9030	68.6	12453.272	39564.961
2099	68.6	8798.233	36478.508
7328	68.58	11559.921	38929.426
3407	68.58	9320.159	35561.871
6386	68.58	10883.26	39620.203
11371	68.54	13477.323	33137.91
8642	68.52	12277.624	33628.895
13039	68.52	14227.994	33655.434
8632	68.52	12205.776	33443.25
5847	68.52	10631.643	35741.852
9461	68.52	12687.37	33574.504
7656	68.5	11435.649	34040.672
3619	68.47	9669.55	33884.926
1696	68.47	8622.585	36164.105
2612	68.43	8997.189	34477.367
10728	68.43	12942.084	38203.18
4186	68.41	9732.158	36901.117
10657	68.39	13035.128	37255.758
9372	68.39	12461.796	34070.133
6658	68.39	11195.625	35884.879
12239	68.37	13950.27	33891.637
5053	68.35	10173.493	36283.59
12738	68.35	14123.929	37476.41
11177	68.35	13214.466	35887.527
151	68.35	7883.1	34531.68
4995	68.35	10154.896	37443.875
12241	68.35	13953.391	33922.547
4521	68.35	10075.12	34450.371
5521	68.31	10401.753	37937.215
3765	68.31	9685.773	36465.793
12790	68.31	13998.411	36434.906
1828	68.29	8424.493	33961.27
5606	68.27	10383.907	39674.719
8112	68.27	11837.464	38905.59
3653	68.27	9661.787	34352.074
6428	68.26	11153.694	39913.375
6642	68.26	11188.874	35909.02
11680	68.26	13521.401	38045.605
7931	68.26	11813.356	36027.465
5844	68.26	10761.609	36041.395
4929	68.24	10330.443	38417.258
7555	68.24	11570.374	35973.297
6175	68.24	10926.654	36561.352
9380	68.24	12386.186	33892.254
709	68.22	8176.309	38837.02
9760	68.22	12542.333	38556.984
5265	68.2	10402.448	33446.996
974	68.2	8169.787	34076.727
5339	68.2	10493.253	34905.387
4696	68.2	9929.492	37631.117
3839	68.2	9649.504	37599.375
4560	68.18	10008.327	35172.031
1697	68.18	8579.054	36172.324
1592	68.16	8422.866	38075.891
4781	68.16	10129.307	38943.57
13510	68.14	14616.557	37566.035
887	68.14	8195.594	35479.703
12480	68.14	13866.731	38242.5
511	68.1	7679.131	38243.379
4590	68.1	10082.653	35635.93
1593	68.1	8602.94	38097.34
13066	68.08	14211.782	34243.754
5225	68.06	10326.258	33096.348
121	68.06	7899.172	34118.836
13194	68.03	14325.823	36771.172
3447	68.03	9374.192	34906.469
11072	68.03	13298.506	37249.227
2852	68.01	9218.134	35546.102
10911	68.01	13247.682	39557.184
4817	67.99	9984.455	39737.129
2469	67.97	9042.962	36604.602
8194	67.95	11894.212	39997.41
7256	67.95	11517.407	39790.605
7111	67.93	11236.962	37456.797
11377	67.93	13359.895	33281.395
2011	67.91	8773.468	35029.473
8855	67.89	12108.643	37430.035
6773	67.89	11073.443	33696.57
7203	67.89	11357.589	38827.465
9493	67.89	12577.623	34221.105
2857	67.87	9254.108	35574.27
4015	67.85	9709.487	39693.645
6211	67.85	10825.803	37085.172
5748	67.85	10626.439	37947.766
11848	67.85	13612.253	39194.945
10840	67.83	13049.5	39496.316
8846	67.8	12275.513	37325.57
9078	67.78	12315.342	38512.332
10116	67.76	12923.872	35943.695
3720	67.74	9668.588	35616.473
970	67.74	8166.121	34022.023
11232	67.72	13322.302	34876.324
7194	67.7	11319.942	38658.563
12749	67.7	14067.701	37141.063
4569	67.68	9977.883	35289.996
12306	67.68	13808.586	35304.809
13547	67.66	14555.91	36755.215
4133	67.66	9770.823	37784.859
9002	67.66	12323.06	39783.973
9898	67.64	12913.325	39121.266
7745	67.64	11666.39	33200.707
13743	67.62	14539.385	33020.574
11249	67.62	13292.272	34511.816
6957	67.6	11249.141	35076.453
12311	67.6	13892.93	35397.148
12138	67.59	13626.613	34027.371
10750	67.57	13007.156	38511.742
11826	67.57	13633.407	39699.594
1251	67.57	8274.547	36386.738
4359	67.55	9713.867	34101.566
5280	67.55	10432.579	33718.234
9529	67.51	12565.159	34780.578
6220	67.51	10908.137	37214.422
6774	67.49	10995.861	33734.531
7086	67.49	11354.441	37125.348
9006	67.47	12285.261	39934.043
1445	67.47	8277.52	39362.891
13233	67.45	14378.155	37515.004
2573	67.43	8952.391	35179.188
4621	67.43	9925.186	36086.164
2818	67.41	9156.783	34987.789
12601	67.41	14194.137	39748.246
5248	67.37	10413.973	33105.414
10922	67.36	13341.732	39399.973
834	67.36	8195.003	36858.891
3920	67.36	9664.83	38943.207
7537	67.32	11425.349	36231.102
3478	67.3	9304.43	34214.895
3224	67.3	9457.467	38201.453
13446	67.3	14445.271	38785.145
8115	67.3	11766.526	38999.012
10763	67.3	13078.156	38572.395
7906	67.26	11742.368	35591.746
6033	67.26	10947.935	33655.992
1940	67.24	8787.808	33972.055
9832	67.24	12682.455	39569.496
11395	67.22	13412.872	33692.742
8634	67.22	12164.302	33460.313
5641	67.2	10595.754	39527.383
557	67.18	7844.332	38719.668
73	67.16	7644.61	33663.648
3306	67.14	9454.549	37049.406
11386	67.14	13413.438	33524.371
6062	67.14	10896.097	34247.324
4517	67.11	9977.35	34370.426
972	67.11	8021.101	34055.867
3705	67.09	9697.499	35363.613
5158	67.09	10158.908	33967.105
10044	67.07	12919.527	37171.73
164	67.07	7956.75	34748.395
5156	67.07	10147.997	34233.23
2411	67.05	9011.193	37582.02
207	67.05	7754.174	35214.449
6292	67.05	10898.083	38290.926
3696	67.05	9669.364	35200.52
12539	67.01	13835.589	39337.352
13210	67.01	14406.691	37145.957
6800	66.99	11015.502	33250.637
4263	66.99	9719.719	35445.652
5928	66.99	10767.546	34428.895
10324	66.99	13058.282	33465.043
1480	66.99	8308.098	39906.547
8470	66.99	12049.919	35177.895
9383	66.97	12342.528	33649.684
6034	66.97	10810.616	33658.039
5068	66.95	10241.899	36209.504
6648	66.95	11000.712	35948.758
4972	66.95	10293.409	37748.887
2959	66.91	9205.012	37293.391
6804	66.9	11064.876	33318.742
8989	66.9	12254.476	39660.023
2111	66.9	8824.356	36619.98
2223	66.9	8754.394	38837.176
10062	66.88	12744.78	36564.207
6299	66.88	10855.485	38437.27
13486	66.88	14514.445	38116.629
10652	66.88	13066.945	37172.578
154	66.88	7797.65	34570.719
9928	66.82	12785.501	38909.168
2749	66.82	9121.764	33518.258
9228	66.8	12368.633	36531.164
10914	66.8	13199.176	39584.461
9033	66.8	12333.6	39286.949
910	66.78	8108.451	35070.133
6537	66.78	11134.598	37899
1366	66.78	8322.337	37923.313
12634	66.76	14030.871	39255.168
6692	66.74	11109.857	35536.309
13681	66.7	14576.55	34145.703
6748	66.7	11112.178	34327.82
4309	66.68	9768.649	34692.438
417	66.65	7735.734	37461.047
12104	66.63	13738.945	34616.957
11626	66.61	13488.464	37246.91
4361	66.61	9901.181	34111.652
13485	66.61	14506.83	38087.699
1040	66.61	8230.522	33251.195
7022	66.59	11381.225	36038.363
10675	66.57	12987.533	37507.684
11430	66.57	13539.971	34324.078
2299	66.53	9025.279	39899.031
13578	66.53	14630.882	36256.91
9563	66.51	12694.888	35386.047
499	66.49	7831.52	38119.211
5277	66.47	10365.947	33647.164
5874	66.47	10616.075	35327.402
10953	66.45	13189.4	39174.164
1198	66.45	8283.652	35609.367
1729	66.44	8506.677	35731.313
988	66.44	8188.82	33713.805
2305	66.42	9022.397	40009.5
12684	66.42	14190.531	38198.398
4958	66.42	10258.128	37868.449
12899	66.42	14022.466	34458.457
3385	66.42	9311.891	35833.758
11428	66.42	13471.208	34265.434
6636	66.36	11172.357	36067.539
13206	66.36	14373.9	37056.086
4047	66.36	9734.549	39179.113
3041	66.34	9259.549	38608.195
4430	66.34	9870.169	33228.035
2672	66.34	8997.754	33646.734
5368	66.34	10444.915	35603.121
12641	66.34	14117.821	39036.211
9687	66.34	12573.501	37114.563
11749	66.34	13356.024	39073.313
7553	66.32	11625.817	35963.352
2402	66.32	9009.795	37742.301
3730	66.3	9664.646	35793.387
7301	66.3	11435.505	39259.195
973	66.28	8109.022	34068.598
411	66.28	7976.617	37450.313
7302	66.28	11600.303	38954.473
8506	66.26	11924.205	34526.887
13702	66.24	14491.401	33896.16
9497	66.24	12624.254	34246.184
6176	66.22	10788.843	36564.102
5351	66.22	10389.868	35117.578
5133	66.22	10202.88	34747.297
924	66.22	8202.275	34710.926
8048	66.22	11845.067	38149.867
3721	66.22	9501.68	35621.164
5807	66.21	10746.242	36808.375
2450	66.19	8946.262	37172.883
12263	66.19	13803.231	34461.371
7696	66.19	11596.832	33576.344
13567	66.17	14481.593	36471.5
4497	66.15	10107.25	33927.289
6414	66.15	11143.82	39806.445
1154	66.13	8284.247	34969.219
9064	66.13	12424.404	38939.258
10439	66.11	12956.876	34897.52
2848	66.05	9146.884	35452.777
6028	66.05	10913.496	33592.137
9921	66.05	12754.133	38795.367
3078	66.05	9087.218	39077.285
10647	66.05	13105.375	37099.141
8193	66.03	11864.648	39987.266
8471	66.03	11993.024	35206.68
6956	65.99	11286.189	35072.063
13601	65.99	14543.36	36033.02
3566	65.98	9698.204	33087.367
1454	65.96	8333.531	39477.547
12444	65.92	13974.189	37585.16
1714	65.92	8608.281	35799.313
1875	65.9	8421.62	33012.742
7632	65.9	11512.091	34746.375
5147	65.9	10275.97	34343.508
2860	65.9	9257.485	35639.832
11179	65.88	13152.566	35594.602
2363	65.86	8950.059	38159.441
1672	65.86	8611.34	36817.379
9955	65.86	12882.97	38326.996
1856	65.82	8578.744	33332.68
2238	65.82	8780.124	39002.184
2241	65.8	8730.585	39094.191
1453	65.8	8400.978	39468.621
7548	65.78	11634.001	36196.887
1631	65.78	8429.142	37418.102
2754	65.78	9159.663	33667.863
11971	65.78	13611.493	37237.098
10321	65.78	12993.169	33420.449
7480	65.78	11579.152	37004.391
6719	65.77	11057.346	35032.031
5615	65.75	10462.536	39842.664
5338	65.75	10557.667	34888.43
11791	65.75	13406.653	39838.391
6964	65.75	11221.926	35145.105
10276	65.73	12774.164	33451.422
5290	65.71	10396.647	33854.84
4723	65.71	9982.195	37991.559
3894	65.71	9506.461	38559.176
9252	65.71	12397.252	35978.285
1630	65.71	8524.435	37369.992
2441	65.69	9045.744	37102.41
10289	65.67	12902.391	33029.145
592	65.65	7671.916	39074.266
13519	65.65	14448.154	37454.863
12424	65.65	13888.423	37155.773
1471	65.65	8317.183	39752.699
6715	65.63	11196.852	35246.039
10151	65.63	12776.865	35174.73
9672	65.63	12497.477	36921.977
12549	65.63	13830.311	39531.242
5581	65.63	10485.648	39050.117
10977	65.61	13280.555	38717.813
6751	65.61	11020.712	34398.699
9329	65.59	12466.616	34731.293
4906	65.59	10298.713	38692.531
12249	65.57	13889.651	34189.074
1548	65.57	8627.455	38639.879
8418	65.55	11949.319	36052.328
2092	65.55	8805.744	36341.145
4240	65.54	9885.398	36019.535
2870	65.54	9220.488	35708.387
4971	65.54	10286.21	37730.797
4820	65.52	10106.869	39803.297
12843	65.52	14210.824	35802.309
2615	65.5	8901.908	34503.121
4487	65.5	9926.718	33722.035
5677	65.5	10602.838	38716.941
11821	65.48	13769.52	39684.992
6367	65.48	10891.366	39359.664
1157	65.48	8292.942	34991.223
12403	65.46	13840.285	36894.207
966	65.44	8009.457	34225.379
13647	65.44	14551.478	34916.363
12537	65.4	13786.256	39275.941
13704	65.4	14464.246	33925.68
4474	65.36	10063.992	33447.801
13391	65.36	14446.789	39734.926
1617	65.36	8513.696	37782.781
11099	65.36	13225.187	36937.41
8730	65.36	12269.405	35381.676
792	65.34	8146.077	37456.352
13563	65.34	14533.421	36409.602
4056	65.31	9781.556	38805.707
12244	65.31	13833.666	34050.359
180	65.23	7810.256	34956.629
6985	65.23	11307.422	35434.668
3111	65.21	9222.143	39738.551
956	65.21	8166.125	34415.375
6122	65.19	10956.4	35715.234
12799	65.17	14190.263	36223.203
8891	65.17	12141.287	37908.836
566	65.17	7839.655	38816.277
6948	65.15	11263.873	34979.887
7938	65.13	11801.101	36200.676
6762	65.13	10995.586	34030.453
4689	65.13	10063.391	37533.758
6826	65.13	11230.198	33175.32
9547	65.11	12614.563	35172.871
13087	65.11	14273.301	34666.941
6901	65.09	11362.022	34125.617
4103	65.08	9887.554	38224.266
10548	65.06	12990.844	36463.211
11800	65.06	13381.518	39917.887
7081	65.06	11314.442	37089.242
12646	65.04	14067.879	38800.641
7484	65.02	11460.543	36745.199
38	65.02	7982.642	33304.164
13454	65	14439.669	38607.375
4451	64.98	10087.864	33044.582
11745	64.98	13537.225	38945.051
2300	64.92	8934.419	39929.73
7401	64.9	11527.152	37868.285
11582	64.9	13376.152	36724.723
6093	64.88	10848.987	34914.145
8211	64.88	11884.898	39485.637
3826	64.86	9612.271	37369.594
8318	64.86	12061.493	37520.465
9855	64.85	12912.923	39823.297
3953	64.85	9532.242	39387.051
11935	64.85	13721.555	37787.285
1840	64.81	8536.018	33501.805
8502	64.81	11952.482	34499.867
11435	64.79	13532.417	34407.109
4300	64.79	9866.434	34790.898
13336	64.79	14233.496	39521.016
9360	64.77	12445.244	34208.094
1403	64.77	8224.451	38599.168
871	64.77	8001.606	35815.465
13127	64.75	14342.685	35378.559
3346	64.71	9476.673	36440.703
860	64.71	8200.873	35897.047
11785	64.71	13401.215	39718.246
10015	64.69	12763.496	37588.605
916	64.69	8195.712	34812.98
4802	64.69	10016.827	39417.281
5854	64.67	10600.838	35875.734
4556	64.67	10055.698	35106.664
[truncated: 4,325 more rows]
