# Supplementary material for: Insights on the Control of Yeast Single-Cell Growth Variability by Members of the Trehalose Phosphate Synthase (TPS) Complex
Source: Front Cell Dev Biol. 2021 Jan 28;9:607628. doi: 10.3389/fcell.2021.607628 (PMC7876269; doi:10.3389/fcell.2021.607628)
Supplement: Supplementary file 2 [file Data_Sheet_1.ZIP › final_code/input_datasets/Ntd-TSL1_SortedCells2_control_t3.csv]

Id	Area (µm²)	Centre X Position (µm)	Centre Y Position (µm)
6839	1358.37	11794.597	35957.184
7788	634.08	12280.235	39333.254
10394	531.74	13684.054	33510.199
8533	513.55	12834.849	39160.121
4164	503.51	10268.334	39403.223
11549	503.2	14437.622	37507.863
5135	493.3	10538.15	34892.586
3174	491.87	9697.828	39581.438
10170	490.45	13734.804	36771.129
1759	488.57	8806.475	38554.73
8574	445.12	12886.022	38238.922
11103	443.25	14114.385	34013.125
4246	440.78	10185.338	38106.852
10427	439.11	13755.38	33123.781
4123	437.02	10329.56	39460.617
10615	436.62	13892.303	36416.797
8426	434.53	12662.539	37983.805
6725	424.33	11649.697	34198.094
7539	419.17	12269.606	35222.238
10720	399.85	13825.215	37700.672
9500	399.07	13277.677	33863.352
11457	397.02	14477.817	39958.375
9858	388.44	13533.893	36783
10096	380.49	13742.715	38571.48
4751	379.74	10436.654	37573.09
4928	378.79	10449.397	38464.676
6082	375.24	11399.323	34882.043
7433	372.6	12231.047	33313.063
7091	368.18	12053.107	37940.344
9994	368.01	13616.574	39850.762
11541	365.63	14601.623	37371.898
9005	364.56	13119.468	35658.609
10234	361.38	13729.978	36781.449
3894	360.23	10112.255	35721.953
7913	356.11	12470.417	37195.086
9119	351.56	13089.333	37785.484
2959	351.48	9490.919	35146.691
10802	345.39	13844.211	39596.859
4948	343.55	10657.666	37827.824
9691	337.06	13356.385	34715.117
6488	334.93	11494.377	35877.012
11483	334.53	14629.113	39027.043
4427	330.07	10199.609	34614.926
6209	329.32	11398.505	37102.555
3090	327.48	9520.173	37956.672
2376	323.02	9095.168	36872.41
8976	322.6	13020.036	34986.438
9894	322.1	13440.362	37633.504
7933	313.2	12326.183	37153.035
5559	311.11	10870.652	39516.906
10649	309.18	13796.563	36599.574
7095	308.05	12007.843	37697.836
8264	307.53	12628.635	34574.879
8394	306.94	12621.209	36915.336
6007	305.35	11404.118	33616.801
4193	303.13	10324.324	39453.508
284	298.74	7955.847	36937.41
10627	297.55	13871.696	36502.996
8799	297.04	12760.974	33766.469
11514	296.48	14620.248	38065.695
9817	295.79	13483.439	36508.723
9923	294.66	13506.029	38100.07
3269	292.04	9899.047	37068.996
302	291.79	7882.175	37301.539
9872	287.96	13513.666	37010.363
8698	286.89	12798.918	35880.945
10558	286.52	13835.504	35254.727
6128	286.08	11266.505	35601.449
6919	284.97	11682.389	37765.973
10249	284.82	13647.558	36511.031
9305	282.88	13255.027	37281.605
5004	282.5	10661.645	36395.453
8769	280.39	12724.955	34248.406
9523	279.55	13253.915	33620.043
11012	279.4	13995.009	35968.555
7851	278.88	12474.657	38168.477
6309	277.35	11367.237	40001.07
7541	275.68	12085.765	35420.715
11688	274.84	14483.453	34562.023
1740	274.67	8694.765	38092.496
9076	274.67	12920.213	37021.996
5108	274.55	10606.224	35155.656
892	274.02	8274.353	34466.328
464	272.49	8144.041	39669.973
5467	271.18	10920.761	37278.973
11341	270.78	14306.916	37517.723
3342	269.75	9710.469	36520.223
9943	269.52	13420.164	38689.227
2938	268.96	9685.962	34677.098
11618	268.94	14552.094	36176.645
11620	267.37	14483.15	35899.152
9180	266.38	13089.94	39622.301
9477	264.84	13157.399	34189.402
3187	263.24	9809.122	39047.875
4788	261.7	10449.491	38458.348
3715	261.26	9968.718	33036.879
3959	260.98	10040.13	36774.664
4245	259.96	10330.526	38090.855
4329	258.77	10325.205	36577.727
8096	258.75	12456.948	34014.594
5489	257.05	10927.567	37768.031
5657	256.9	11072.732	38359.164
4975	256.59	10576.82	37072.863
11208	253.35	14237.061	34098.547
10603	252.93	13967.12	36370.352
4773	251.71	10391.025	38102.281
11716	249.91	14488.3	33749.355
2595	249.64	9431.092	36557.789
10382	249.45	13679.211	33873.59
8390	248.18	12542.731	36850.145
1715	247.95	8761.539	37331.941
11626	247.02	14610.83	35935.902
11580	246.44	14423.536	36989.121
9299	245.06	13210.218	37503.379
631	245.06	8019.738	35300.969
1279	244.55	8606.604	36553.82
1005	244.26	8354.724	36016.93
1850	243.53	9041.512	38809.516
4516	242.8	10373.07	33253.316
11461	242.73	14530.688	39646.168
3952	242.25	10017.564	36620.355
4207	242.25	10196.366	39293.234
377	242.11	7918.396	38067.445
10897	237.44	14202.075	38233.91
5226	236.81	10772.649	33074.684
5142	236.43	10618.422	34747.457
3084	235.81	9586.903	37732.137
11678	235.6	14591.88	34665.063
8880	235.53	13085.399	33487.672
7233	234.84	12057.1	35873.383
6938	234.32	11797.075	38356.516
7508	232.81	12187.023	34708.691
507	232.42	8042.396	38937.141
5039	232.23	10759.605	36330.574
4302	232.04	10220.431	36881.238
9128	231.64	12940.006	37966.707
2428	231.26	9059.012	37958.285
365	229.67	7821.769	37879.574
5232	227.2	10571.067	33148.445
1118	227.1	8200.163	39333.422
9613	226.91	13421.586	33224.219
11230	226.14	14251.099	34814.148
10298	225.87	13643.064	35836.199
4899	225.41	10742.085	38804.148
4774	225.17	10540.573	38141.555
7773	224.15	12470.94	39818.863
6467	223.63	11521.947	36261.121
5930	222.5	11105.589	33437.977
418	221.76	7820.666	39322.234
9668	221.58	13535.086	34391.586
9607	221.47	13395.389	33136.055
6275	220.88	11350.727	39227.375
8224	220.38	12523.045	33926.035
4938	220.17	10724.237	37838.105
6916	220.03	11662.519	37729.055
6266	220.01	11334.388	39074.965
3188	220	9875.457	39091.469
4950	219.84	10654.591	37552.68
9478	219.82	13315.832	34216.324
4825	219.27	10497.651	39133.527
814	219.08	8054.218	33316.449
8501	219	12551.652	39814.797
8696	218.67	12622.017	35844.219
5115	218.65	10591.165	34956.598
5695	218.37	11126.771	37430.141
5234	217.95	10896.709	33021.758
2752	217.45	9417.604	34163.113
5583	216.99	11123.612	39856.535
8928	216.74	13028.501	33997.664
8767	216.15	12745.117	34150.547
8603	216.13	12852.106	37701.176
6599	216.11	11587.965	33643.125
1608	215.78	8648.216	35087.594
10566	215.63	13905.109	35419.633
7754	215.61	12228.214	39720.129
8510	215.53	12742.946	39810.531
2029	215.25	8874.897	35883.59
1840	214.96	8994.758	39211.523
8858	214.96	13018.491	33259.848
6517	214.86	11605.885	35076.988
9145	214.67	13086.984	38429.805
5307	214.4	10774.794	33833.945
9152	214.38	12982	38671.793
9034	214.15	12931.897	36216.816
10577	214.1	13987.341	35753.902
6996	213.79	11671.127	39821.434
11417	212.99	14317.565	39279.207
8813	212.7	12698.813	33622.117
8428	212.68	12562.351	38058.945
8796	212.66	12884.087	33676.367
4593	212.45	10552.397	34559.695
7756	212.35	12193.196	39750.992
5854	212.22	11189.754	34051.211
5490	212.14	10847.812	37779.113
7006	212.01	11923.032	39632.148
8188	211.45	12628.613	33184.762
7482	211.22	12133.824	34273.672
5439	210.88	10935.835	37042.48
7330	210.36	11906.419	34070.035
7934	209.86	12433.838	37153.836
4811	209.77	10372.439	39021.199
9758	209.21	13427.676	35899.262
10396	209.21	13749.087	33536.891
1866	209.19	8890.695	38780.34
2263	208.51	9118.714	34248.199
6529	208.12	11505.418	34701.375
9780	208.05	13559.691	36319.035
4984	206.97	10582.25	36910.406
10952	206.61	14183.291	37462.023
4895	206.23	10660.417	39061.613
5223	205.52	10586.051	33328.73
2048	205.5	8919.875	35411.277
3911	205.31	9955.341	36038.004
3888	205.02	10105.006	35567.039
8775	204.98	12727.481	34041.855
6397	204.71	11513.613	37532.621
10865	204.52	14086.026	39028.055
4998	204.08	10608.51	36862.906
5178	204.04	10730.655	33816.727
4704	203.93	10418.751	36540.238
10345	203.87	13765.672	34711.609
9325	203.56	13257.477	36973.34
8452	203.33	12536.522	38557.008
6624	202.89	11550.536	33293.832
8377	202.57	12554.27	36575.672
4214	202.38	10237.618	38795.707
564	202.28	8157.531	37206.41
9064	202.2	12983.639	36798.242
10285	201.76	13566.837	36005.199
6753	201.53	11640.032	34793.504
9637	201.02	13460.307	33649.945
11287	200.98	14397.539	36220.781
1121	200.39	8328.169	39473.941
4319	200.37	10250.166	36808.734
7018	199.45	11900.976	39294.684
9567	199.45	13278.474	33254.629
7685	199.2	12082.454	38289.91
11429	198.83	14258.199	39538.453
1389	198.7	8626.985	34959.809
8414	198.59	12378.156	37478.973
8711	198.47	12783.643	35703.402
4921	198.43	10655.47	38561.262
3938	197.7	10046.84	36321.184
11527	197.69	14625.103	37923.887
10981	197.42	14127.672	36580.359
1745	197.02	8780.134	38262.605
8509	197.02	12903.769	39763.387
5670	196.48	11134.716	37685.023
11058	196.12	14064.043	34784.629
4792	195.48	10550.063	38585.969
5119	194.93	10757.379	35016.375
9147	194.91	13106.649	38462.98
8450	194.7	12560.873	38519.121
11701	194.37	14445.119	33989.168
10071	194.35	13752.619	38996.863
4250	194.01	10139.676	38129.621
4109	193.91	10181.581	39799.32
5528	193.43	10812.146	38734.008
4590	193.19	10412.507	34538.938
1189	193.15	8458.072	38496.586
9225	193.07	13253.778	39592.727
7004	192.48	11969.98	39945.055
11192	191.92	14260.549	33642.609
10985	191.73	14120.545	36417.469
4687	191.6	10548.531	36210.957
10369	191.21	13653.696	34004.078
2737	191.04	9476.222	34379.598
11148	190.96	14108.069	33298.559
3779	190.7	10087.228	34241.387
4471	190.29	10134.447	33622.785
9711	190.29	13451.72	34891.895
414	190.16	7702.883	39205.18
3311	190.14	9872.882	36605.57
11294	190.12	14321.468	36556.336
1851	190.1	8873.571	38866.063
5960	189.93	11360.648	33079.621
11380	189.83	14239.744	38107.051
5637	189.3	11126.337	38920.543
3393	189.28	9788.314	35298.227
10140	189.26	13770.268	37512.215
3135	189.05	9643.369	38934.973
4837	188.99	10558.27	39380.57
7995	188.28	12316.697	35648.137
979	187.84	8411.551	35552.438
9269	187.67	13169.972	38379.051
3140	187.59	9578.182	39086.27
7830	187.27	12431.739	39098.469
5355	187.21	10899.957	34891.316
4820	187.04	10487.029	39045.199
10988	186.79	14076.903	36492.332
1165	186.67	8519.794	39123.223
1138	186.16	8339.757	39860.305
7182	186.14	11967.616	36267.672
10914	186.08	14103.936	38108.266
5534	185.93	10826.318	38861.852
1904	185.75	9017.016	37885.629
10349	185.72	13664.105	34729.395
9131	185.68	13027.853	38090.535
9409	185.68	13316.583	34948.469
8821	185.51	12849.99	33348.172
6318	185.39	11509.753	39999.855
7291	185.24	11963.29	34701.328
3783	185.07	10048.327	34317.188
4040	185.05	10041.648	38031.594
9970	185.01	13396.167	39549.676
10210	184.91	13739.97	36636.102
8672	184.8	12734.019	36063.301
7722	184.66	12243.227	38942.941
2801	184.57	9412.333	33432.543
7866	184.53	12401.667	37702.473
1486	184.26	8735.678	33100.551
5810	184.22	11139.166	35399.594
9937	183.65	13480.213	38576
6319	183.55	11606.293	39683.832
4367	183.28	10131.053	35614.621
10919	183.07	14161.321	37855.82
5690	183.02	11078.658	37365.609
3687	182.98	9770.363	33603.953
2071	182.6	8983.87	34633.188
6708	182.56	11831.036	33805.949
11162	182.56	14334.961	33254.098
9053	182.44	12986.73	36577.059
5260	182.23	10950.893	33276.418
6613	181.75	11526.406	33472.016
3260	181.5	9904.483	37454.34
3129	181.43	9521.249	38809.195
7778	181.41	12466.605	39996.207
6124	181.37	11362.864	35526.508
3915	181.35	9923.3	36091.434
2711	181.25	9350.427	34652.516
6566	181.16	11531.805	34062.746
11576	180.49	14517.983	36932.074
7986	180.47	12467.682	35797.504
4833	180.2	10449.04	39246.008
2286	180.14	9180.267	35003.195
10520	180.01	13849.513	34289.977
4444	179.82	10180.365	34289.23
4451	179.55	10317.19	33933.664
11484	179.28	14633.217	39057.109
7990	178.69	12416.957	35855.301
6526	178.57	11540.336	34652.508
8115	178.5	12413.876	33786.234
792	178.5	8009.191	33614.238
8727	178.38	12735.458	35178.023
1841	178.31	9050.539	38960.984
8368	178.13	12497.174	36390.297
10989	177.94	14059.905	36530.871
1963	177.83	8848.417	37096.277
7925	177.54	12281.946	37321.836
7317	177.42	12018.319	34242.797
2645	177.08	9404.238	35936.383
10734	177.04	13977.176	38028.973
7529	176.83	12152.524	35052.602
7667	176.66	12146.983	37911.113
9999	176.56	13586.994	39621.676
7669	176.49	12228.497	38052.633
9221	176.41	13157.812	39507.066
4041	176.33	10080.015	38169.977
9338	176.29	13331.084	36660.859
9207	176.22	13245.505	39837.863
3010	176.16	9571.975	36384.469
7517	176.16	12183.908	34803.668
11050	176.1	13988.8	35009.043
10425	176.01	13731.898	33079.145
9988	175.68	13522.878	39949.223
4132	175.64	10224.747	39456.914
11358	175.62	14369.72	38024.203
11134	175.15	14018.438	33487.941
11428	174.94	14405.941	39537.297
307	174.61	7719.539	37385.078
10548	174.26	13957.849	34893.246
4432	174.19	10154.371	34387.109
5861	174.17	10993.515	34108.055
8999	173.98	13086.038	35554.27
10935	173.88	14132.397	37350.934
7872	173.63	12326.967	37359.605
2804	173.36	9469.368	33179.996
497	172.66	8098.466	39136.652
5852	172.46	11060.562	33996.758
7614	172.25	12137.337	36611.82
1071	172.24	8205.724	37831.465
8398	172.24	12521.419	37081.434
11276	172.14	14212.649	36008.684
3958	171.99	10077.429	36692.027
7687	171.47	12236.528	38319.133
6973	171.39	11844.694	39082.93
636	171.33	8113.492	35352.73
4208	171.22	10151.532	38962.887
4707	171.01	10389.22	36655.871
10109	170.49	13643.081	38428.063
854	170.4	8218.408	33542.258
5730	170.34	11155.138	36825.469
7355	170.21	11964.838	33495.008
2925	170.21	9515.503	34510.227
7266	170.13	11964.072	35133.621
8553	170.07	12894.753	38787.266
6767	169.8	11696.82	34911.43
3111	169.75	9553.85	38224.277
3755	169.75	9943.753	33909.348
6541	169.55	11565.395	34319.207
11531	169.48	14532.897	37730.828
10503	169	13796.12	34046.941
2416	169	9260.807	37772.113
853	168.85	8342.191	33503.859
8621	168.79	12902.062	37220.125
2686	168.71	9408.622	35197.703
9202	168.65	13326.966	39782.672
6983	168.65	11839.667	39264.965
139	168.5	7666.986	34736.086
7854	168.44	12422.51	38249.461
4614	168.12	10435.703	34873.609
8924	168.02	12955.544	33921.449
582	167.98	8002.977	36713.262
8365	167.7	12687.044	36276.137
4077	167.64	10018.092	39286.402
11700	167.37	14628.819	33982.988
9672	167.31	13495.706	34406.824
10227	166.95	13714.946	36694.402
306	166.85	7735.252	37366.773
1205	166.74	8416.534	38398.871
8384	166.7	12495.776	36685.305
5941	166.57	11196.415	33326.574
10195	166.57	13754.813	36565.457
206	166.43	7976.433	35999.523
566	166.18	8015.222	37227.949
8609	166.09	12758.883	37775.496
8103	165.88	12382.387	33820.574
205	165.63	7831.3	35941.691
9172	165.55	13097.619	39229.848
11671	165.44	14539.629	34844.922
10925	165.36	14143.759	37708.801
5520	165.19	10911.32	38540.309
8073	165.05	12398.751	34507.254
4079	164.94	10087.619	39381.277
5493	164.92	10900.167	38012.762
10831	164.82	14140.573	39884.641
1784	164.31	8699.194	39419.113
2892	164.21	9656.689	34057.578
6623	164.1	11515.617	33264.402
11735	164.1	14466.298	33274.559
1811	163.9	9048.16	39935.055
10133	163.81	13755.239	37795.574
4332	163.69	10296.9	36433.949
1419	163.41	8625.587	34557.746
1728	163.35	8804.184	37587.703
4946	163.27	10756.012	37799.652
3392	163.22	9864.875	35292.496
10305	163.06	13651.643	35693.57
9485	163	13192.05	34092.508
3137	162.85	9541.645	38977.203
9328	162.6	13300.98	36711.973
7107	162.58	11958.079	37662.09
1635	162.49	8840.366	35813.117
9408	162.24	13141.485	34939.07
6655	162.2	11777.104	33075.488
7697	162.2	12138.903	38526.398
10568	162.14	13817.883	35516.391
7044	162.03	12060.887	39075.375
5786	161.97	11124.41	35769.59
9092	161.89	12922.845	37242.914
8362	161.87	12619.345	36234.801
5845	161.86	11023.683	34397.426
6125	161.82	11278.892	35542.496
4815	161.76	10453.535	39037.766
5091	161.24	10690.294	35506.793
6822	161.17	11652.999	35732.516
5109	161.05	10581.054	35157.379
11342	161.03	14371.092	37580.484
10790	160.92	13819.076	39350.227
4044	160.78	9924.78	38246.691
2430	160.73	9227.634	38029.438
7059	160.46	11915.616	38526.52
5220	160.4	10570.343	33234.176
11398	160.25	14262.266	38461.699
426	159.62	7755.115	39493.523
4951	159.6	10645.995	37574.219
8151	159.21	12392.718	33209.41
10975	159.08	14094.381	36852.305
8484	158.96	12579.49	39341.867
11501	158.83	14442.199	38520.219
7639	158.58	12135.765	37416.184
8168	158.52	12487.612	33090.266
8762	158.41	12724.265	34593.457
6990	158.37	11649.846	39589.078
3800	158.24	10010.982	34666.398
3274	158.2	9752.907	36907.262
9568	158.16	13274.607	33265.184
10948	158.1	14036.385	37422.57
5283	157.85	10779.196	33483.281
5661	157.72	11031.553	38303.254
9129	157.53	13053.599	37981.434
11238	157.51	14341.396	35115.508
9911	157.49	13416.146	37900.922
10641	157.45	13931.312	36581.156
1845	157.43	8941.011	38996.039
5842	157.39	11112.229	34611.73
10190	157.14	13604.811	36855.563
2182	157.05	9068.424	33063.488
7560	156.88	12091.519	35659.977
10839	156.86	14117.832	39648.203
10739	156.7	13970.845	38099.676
3268	156.7	9903.569	37038.945
6901	156.67	11750.337	37155.016
9052	156.61	13074.199	36539.313
6714	156.55	11667.384	33923.762
10552	156.51	13855.749	34957.465
10203	156.4	13704.81	36592.734
10439	156.3	13794.701	33202.309
10225	156.28	13587.277	36665.203
6935	156.21	11801.021	38245.379
1253	155.94	8437.762	37489.977
5259	155.8	10845.518	33273.727
5219	155.56	10701.76	33214.93
7613	155.44	12218.7	36598.898
6371	155.4	11569.234	38310.148
1342	155.27	8452.514	35471.551
3028	155.25	9499.498	36550.668
6859	155.13	11757.728	36234.551
6223	155.13	11292.594	37482.219
1386	155.11	8514.241	35248.293
1891	155.11	9018.589	38305.172
7086	154.75	11907.451	38072.824
8568	154.52	12727.664	38347.707
1103	154.46	8246.655	38733.535
2588	154.35	9401.577	36986.516
2755	154.25	9480.51	34243.055
8061	154	12347.875	34668.367
9218	154	13239.382	39705.656
8729	153.95	12822.566	35215.602
9292	153.85	13196.579	37524.828
9250	153.85	13330.332	39028.176
10794	153.53	13844.743	39477.836
9928	153.41	13469.239	38254.043
4411	153.39	10181.078	34660.191
1107	153.37	8326.006	38913.754
1812	153.28	9014.078	39948.578
6288	153.2	11308.528	39287.207
6216	153.18	11277.814	37289.395
5266	153.09	10827.114	33318.238
1394	153.07	8533.445	34845.688
3890	153.03	10021.099	35614.566
5149	152.34	10719.473	34312.008
1820	152.22	8955.178	39719.824
4605	152.18	10388.315	34827.992
3391	151.94	9844.394	35279.91
9574	151.86	13311.049	33283.859
11323	151.74	14384.015	37193.883
10590	151.44	13953.562	36142.5
9916	151.42	13486.203	37990.793
11706	151.32	14605.615	34091.32
5042	151.19	10720.915	36150.18
5129	151.15	10711.823	34821.977
6384	151.07	11445.746	38089.199
8627	151.06	12810.249	37138.035
11553	151	14584.153	37232.398
6134	150.79	11383.319	35742.09
3255	150.77	9881.523	37675.867
4389	150.77	10221.187	35098.469
1327	150.71	8476.923	35665.594
4925	150.69	10722.682	38430.266
5791	150.52	11049.288	35420.328
11469	150.5	14619.332	39396.875
10119	150.42	13613.536	38209.184
7696	150.38	12234.023	38508.965
8383	150.19	12531.601	36674.027
8957	150.17	12930.304	34593.543
3718	149.98	10085.939	33176.102
2554	149.96	9281.488	37626.324
2395	149.91	9091.953	37174.813
6874	149.89	11773.029	36652.563
7259	149.41	12038.697	35385.137
10055	149.27	13609.655	39542.422
8625	149.27	12795.604	37092.238
8666	148.99	12734.18	36312.73
401	148.81	7700.805	38800.473
11353	148.72	14230.143	38005.113
189	148.47	7769.583	35767.309
11410	148.35	14326.024	39035.004
4466	148.32	10192.871	33776.145
5300	148.28	10803.086	33676.605
1781	148.24	8687.895	39360.48
2961	148.14	9528.332	35142.484
9173	148.11	12938.805	39340.273
6355	148.03	11468.801	38530.328
1746	148.03	8821.539	38355.625
3037	147.82	9624.118	36786.402
3557	147.74	9728.29	35172.543
7555	147.68	12135.878	35568.551
1753	147.68	8826.371	38513.23
4401	147.65	10163.159	34997.367
533	147.44	8132.904	37833.434
8228	147.38	12595.045	33986.492
9834	147.34	13404.556	36506.977
6816	147.28	11727.535	35683.473
8565	147.23	12868.276	38344.262
9856	147.13	13450.766	36659.621
2858	146.78	9608.497	33559.816
7341	146.65	11951.224	33939.016
9715	146.52	13442.156	35085.207
10091	146.52	13713.073	38510.164
4735	146.36	10346.435	37301.559
8994	146.34	13032.701	35499.566
5806	146.08	11050.854	35382.59
2411	145.9	9202.132	37561.723
951	145.77	8260.957	35343.086
4978	145.71	10656.693	37154.547
3159	145.69	9506.895	39971.813
4376	145.62	10265.431	35428.586
8511	145.46	12866.906	39949.91
7028	145.39	11938.256	39228.145
594	145.29	8020.663	36476.715
7710	145.25	12205.356	38768.168
5052	145.23	10692.088	36201.273
7147	145.14	11866.425	37337.137
11216	145.08	14398.347	34341.316
6793	145.02	11795.462	35258.379
4750	144.98	10558.685	37521.262
9192	144.97	13107.325	39702.152
9674	144.93	13404.619	34434.102
1087	144.87	8282.603	38190.988
2784	144.54	9462.092	33533.191
5967	144.51	11331.833	33161.621
1645	144.51	8830.082	36016.352
2512	144.26	9351.666	39246.574
8766	144.12	12819.89	34142.227
6388	144.08	11532.771	37971.625
4715	144.01	10359.806	36992.855
3186	143.95	9824.918	39256.59
9456	143.76	13138.659	34582.871
7978	143.72	12411.541	35999.336
11416	143.49	14298.115	39218.824
9341	143.41	13220.66	36421.816
6096	143.26	11238.228	35091.625
9470	143.15	13334.415	34415.848
4209	143.11	10192.662	38978.703
6687	143.07	11675.141	33537.121
5972	143.05	11214.083	33211.727
4353	142.92	10196.302	35973.996
5095	142.9	10667.88	35533.91
7772	142.86	12439.892	39811.172
3222	142.72	9882.422	38407.316
4568	142.63	10513.259	33970.164
5638	142.53	11115.785	38639.754
1532	142.53	8837.104	33438.785
7865	142.5	12427.381	37981.375
3258	142.48	9734.274	37393.645
6253	142.48	11261.926	38600.477
10093	142.42	13741.375	38553.762
4118	142.27	10208.632	39601.695
2393	142.05	9150.646	37099.949
6247	142.04	11372.339	38476.641
6721	141.82	11676.272	34140.969
7666	141.82	12111.89	37906.203
10151	141.81	13572.187	37221.18
10054	141.77	13742.373	39501.91
1032	141.67	8391.978	36835.094
11018	141.56	14012.605	35890.992
1152	141.46	8519.799	39649.227
3341	141.25	9748.631	36547.949
7544	141.25	12190.851	35499.203
10584	141.06	13989.41	35944.336
498	140.85	8161.993	39197.285
4420	140.79	10265.495	34521.801
8938	140.77	13131.161	34202.508
233	140.56	7795.411	36330.008
10150	140.52	13778.014	37209.488
2298	140.39	9263.484	35274.746
6829	140.27	11757.435	35915.813
9028	140.18	13005.076	36096.867
1421	140.1	8440.844	34590.305
8806	140.08	12730.529	33573.289
2908	140.06	9491.479	34272.004
11512	140.02	14573.421	38258.703
8028	140.01	12297.853	35401.711
11047	139.7	14197.28	34959.93
220	139.14	7892.644	36266.906
6112	139.09	11402.876	35364.824
5576	138.78	10888.61	40004.438
3058	138.74	9489.585	36981.906
9865	138.68	13374.064	36807.938
9920	138.68	13425.803	38071.203
6506	138.65	11590.455	35300.23
520	138.61	8081.394	38616.703
7673	138.59	12097.023	38110.035
5376	138.53	10986.176	35154.98
11109	138.47	14124.753	33654.426
4103	138.4	9957.271	39772.125
3031	138.32	9517.529	36626.895
7334	138.32	11879.204	34127.105
8032	138.21	12363.934	35133.965
4181	138.17	10229.169	39403.754
11201	138.15	14248.395	33980.855
8157	138.15	12388.244	33261.113
4902	138.13	10653.842	38829.238
5193	137.94	10687.134	33522.402
7786	137.94	12399.916	39287.773
8388	137.82	12695.781	36810.043
392	137.78	7838.475	38540.098
3716	137.73	10034.613	33057.148
7753	137.69	12111.916	39693.051
5479	137.54	10883.954	37450.785
5834	137.48	11164.605	34736.043
5639	137.38	11103.318	38687.363
9237	136.98	13243.095	39140.277
917	136.96	8323.34	34810.23
9725	136.88	13485.176	35279.305
9288	136.81	13164.67	37797.488
11016	136.46	14041.211	36032.879
1977	136.44	8987.866	36954.527
9878	136.35	13503.195	37216.43
7080	136.23	12011.771	38287.125
11641	135.87	14533.98	35854.84
9255	135.83	13261.473	38883.188
10403	135.74	13627.637	33335.91
8108	135.72	12278.281	33933.047
5818	135.12	10993.039	34819.168
625	135.08	8161.997	35571.352
9875	135.01	13409.908	37064.242
7258	134.87	12055.965	35358
3265	134.85	9814.922	37337.355
9771	134.62	13547.714	36209.414
1265	134.59	8558.266	37341.027
6590	134.45	11422.302	33766.855
9219	134.28	13254.835	39727.434
8448	134.24	12529.857	38447.109
9657	134.11	13524.532	34121.574
4708	134.03	10355.78	36672.059
5408	133.94	10990.381	36105.758
9895	133.88	13562.487	37638.293
612	133.8	8081.863	36005.688
10561	133.46	13921.688	35310.754
6895	133.26	11802.814	36886.488
1783	133.15	8727.918	39391.984
6393	133.03	11535.694	37741.723
9220	132.94	13347.386	39458.605
990	132.9	8318.63	35729.008
8185	132.79	12505.436	33101.914
8986	132.73	13130.835	35085.516
2431	132.71	9138.977	38030.223
8801	132.69	12900.284	33770.406
8989	132.63	12972.49	35152.531
10973	132.59	14033.103	36805.668
2201	132.56	9223.721	33383.805
10565	132.48	13811.574	35370.887
5565	132.44	10926.079	39707.805
6927	132.23	11659.818	38049.445
8313	132.17	12621.384	35389.023
7604	132.1	12230.916	36410.527
8802	132.1	12795.979	33778.43
5560	131.94	10917.986	39513.66
10668	131.77	13899.514	36874.113
9770	131.62	13426.096	36147.34
8866	131.52	12968.961	33401.691
9266	131.5	13159.614	38578.625
44	131.43	7647.299	33494.969
7078	131.39	11868.234	38474.07
8521	131.08	12802.8	39447.566
7198	131.06	12025.986	36141.957
2990	130.95	9603.744	35876.922
1751	130.91	8680.975	38438.52
2047	130.85	8899.236	35392.328
4821	130.33	10398.058	39048.746
416	130.28	7757.726	39238.016
7558	130.24	12180.197	35602.473
1844	130.22	9045.211	38985.34
1598	130.05	8821.692	34715.641
2526	130.03	9418.324	38756.379
7015	130.03	11928.015	39487.051
3717	130.01	10123.865	33059.094
3951	130.01	9992.486	36612.637
11523	129.91	14515.009	37885.648
10927	129.82	14143.11	37758.66
3807	129.72	10106.988	34837.223
1427	129.7	8473.59	34430.375
4650	129.43	10445.558	35420.555
613	129.26	8150.184	36010.086
10353	129.17	13767.954	34583.422
10138	129.17	13584.191	37812.234
3123	129.15	9575.601	38605.613
2230	128.98	9147.801	33573.207
7776	128.9	12376.877	39948.324
6262	128.78	11295.579	38850.91
4891	128.73	10658.416	39216.625
9066	128.65	13096.982	36887.676
9662	128.65	13503.843	34372.152
2148	128.5	9035.666	33420.73
8933	128.5	13082.773	34037.297
1974	128.48	9046.288	36899.305
1210	128.46	8464.527	38441.402
4095	128.29	9976.511	39550.879
8740	128.25	12883.52	35093.996
8667	128.23	12747.718	36349.359
7092	128.17	11962.029	37934.945
8987	128.06	12970.435	35103.758
4310	128.04	10284.309	36971.715
177	127.88	7984.871	35542.684
6538	127.85	11502.721	34297.988
7408	127.75	11953.581	33151.699
1741	127.67	8646.483	38097.305
3627	127.62	9892.719	34394.637
8030	127.56	12480.374	35094.059
438	127.5	7954.052	39919.699
2510	127.5	9365.589	39162.34
2290	127.4	9127.165	35067.129
162	127.4	7922.709	35142.613
1473	127.19	8618.962	33192.16
7530	127.08	12213.535	35083.984
10929	127.04	14177.439	37509.375
4324	126.93	10342.263	36838.324
3116	126.89	9675.151	38350.32
6321	126.77	11457.34	39725.449
10872	126.49	14038.426	38940.836
11652	126.33	14623.69	35258.27
6799	126.14	11841.647	35336.559
3215	126.05	9805.029	38316.891
4835	125.97	10550.936	39283.684
8517	125.95	12840.042	39723.813
7526	125.89	12116.158	35023.883
10244	125.76	13598.491	36472.281
10487	125.6	13804.287	33730.184
7689	125.6	12083.782	38332.602
5505	125.53	10956.871	38270.598
10920	125.47	14152.588	37961.758
9772	125.43	13435.705	36238.637
11349	125.39	14384.243	37900.598
2685	125.37	9283.282	35183.195
7662	125.28	12193.103	37726.086
3770	125.24	10032.406	34203.035
7373	125.18	11969.287	33418.434
7153	125.09	11897.801	37144.43
9873	125.05	13544.923	37035.641
10250	124.46	13566.955	36488.281
7782	124.13	12449.716	39691.273
2584	124.09	9416.13	36891.723
8341	123.96	12629.247	35831.379
7094	123.82	12019.522	37979.055
10296	123.79	13643.97	35788.457
10867	123.57	14046.765	39092.059
8755	123.4	12866.1	34515.34
7972	123.38	12436.962	36152.73
9638	123.36	13538.263	33660.836
614	123.13	8057.341	35739.203
1304	123.02	8452.056	36105.938
9367	122.94	13312.176	36143.723
2436	122.87	9252.914	38120.199
9027	122.77	12934.55	35997.668
1097	122.77	8287.097	38501.305
10657	122.73	13848.951	36691.555
7593	122.64	11968.498	36155.742
11153	122.46	14326.836	33079.277
6069	122.35	11285.514	34668.293
11472	122.29	14503.106	39189.047
2715	122.29	9300.02	34728.344
1749	122.16	8702.982	38410.168
3990	122.1	9988.758	37083.484
2391	121.68	9074.409	37041.125
2219	121.66	9101.539	33554.633
5027	121.6	10682.892	36261.18
7828	121.6	12382.111	39064.605
8457	121.54	12517.482	38851.117
7052	121.45	11887.82	38680.863
4636	121.33	10408.945	35227.313
4987	121.28	10661.478	36919.57
11702	121.24	14525.366	34031.238
7847	121.14	12400.995	38311.707
3185	121.1	9718.627	39246.641
5340	121.05	10967.498	34490.594
9104	120.93	13009.313	37380.594
6619	120.87	11493.922	33226.551
8378	120.78	12537.024	36618.793
7515	120.76	12177.364	34794.574
11091	120.76	14143.666	34339.645
6365	120.76	11576.593	38383.383
235	120.64	7776.449	36355.797
216	120.26	7870.477	36140.734
9930	120.09	13494.873	38301.715
9284	119.97	13167.689	37834.313
1611	119.82	8787.273	35124.602
11658	119.8	14497.732	35211.801
11546	119.71	14466.859	37483.598
8201	119.32	12516.971	33483.543
1591	119.19	8660.907	34582.891
2018	119.17	8934.091	36134.895
2177	119.06	8887.655	33142.633
7452	119.02	12203.605	33637.594
6254	118.98	11312.686	38638.363
5096	118.92	10670.113	35364.738
1865	118.86	8847.149	38754.863
11633	118.83	14521.941	35782.695
8896	118.44	12985.36	33708.367
9612	118.37	13373.816	33189.945
2124	118.27	8950.124	33903.676
565	118.23	8124.777	37220.543
5184	118.12	10774.363	33736.344
6064	118.08	11308.28	34546.262
7376	118.02	12007.625	33484.563
5330	117.85	10931.771	34353.27
3132	117.7	9560.443	38822.039
3114	117.6	9637.93	38339.273
8154	117.49	12454.593	33249.336
8273	117.49	12609.35	34778.645
10518	117.39	13793.91	34237.512
8980	117.39	13053.913	35025.328
918	117.33	8343.973	34861.141
5071	117.2	10630.304	35871.633
8369	117.18	12646.675	36401.938
2498	116.93	9452.251	39734.496
4637	116.91	10472.641	35233.18
1222	116.28	8508.866	38053.754
6763	116.28	11707.828	34868.387
45	116.09	7941.941	33510.281
8351	116.07	12501.837	35933.727
1226	115.9	8465.288	37845.227
6739	115.82	11815.053	34453.398
8137	115.76	12345.568	33399.621
356	115.74	7863.243	37775.227
6798	115.74	11774.417	35321.277
8258	115.72	12703.311	34526.184
2589	115.69	9438.548	37006.719
7601	115.67	12261.416	36258.84
6370	115.61	11603.598	38301.723
10713	115.59	13829.1	37404.523
9356	115.59	13148.462	36262.098
2297	115.55	9080.034	35255.441
5435	115.46	10813.376	36942.863
10130	115.36	13570.462	37706.793
2473	115.3	9159.797	39111.047
7968	115.21	12309.493	36324.785
11228	115.19	14269.734	34759.328
6741	115.07	11797.859	34512.203
1117	115.01	8221.597	39302.461
9721	114.8	13471.492	35207.762
10759	114.67	13781.715	38563.023
7079	114.67	12008.297	38177.254
6347	114.54	11463.589	38716.66
590	114.21	8112.468	36394.715
10534	113.75	13966.852	34666.727
6747	113.69	11792.442	34663.5
6029	113.52	11375.67	33913.617
575	113.31	7990.811	36931.613
1220	113.1	8564.567	37998.363
1505	112.79	8668.206	33229.941
5716	112.68	11111.674	37138.41
4097	112.68	9951.732	39668.34
10655	112.62	13811.323	36678.496
2491	112.54	9182.786	39927.512
6427	112.51	11517.848	37314.563
6791	112.35	11655.784	35224.203
2610	112.22	9357.671	36437.645
5536	112.03	10897.038	38964.895
6294	111.97	11215.646	39465.156
5626	111.84	11004.459	39268.934
11665	111.76	14456.7	35052.453
7195	111.76	11889.143	36126.883
6230	111.74	11407.402	37743.965
11339	111.63	14337.734	37492.324
3036	111.53	9602.441	36778.605
4867	111.51	10737.808	39756.934
1053	111.49	8311.474	37424.793
8841	111.47	12765.108	33086.344
4579	111.17	10502.766	34215.836
1752	111.15	8674.006	38460.02
7021	111.05	12003.884	39299.879
5140	110.96	10640.399	34661.844
10984	110.88	14099.252	36405.563
7115	110.84	11984.598	37372.938
1096	110.84	8286.902	38481.359
3927	110.82	10103.635	36214.121
8616	110.8	12805.685	37620.195
7081	110.76	12010.541	38303.141
9256	110.74	13351.346	39030.301
4965	110.71	10647.348	37504.594
3152	110.69	9650.881	39734.988
7456	110.61	12076.534	33724.531
6902	110.53	11631.814	37192.191
10551	110.51	13829.219	34928.352
4017	110.51	10068.836	37425.48
1158	110.42	8592.366	39567.938
8884	110.28	12923.638	33581.352
5362	109.96	10922.62	34931.625
9434	109.96	13235.609	34652.48
9726	109.88	13403.265	35297.539
6322	109.84	11563.786	39730.402
1816	109.73	9019.879	39670.609
6063	109.69	11316.757	34546.277
2837	109.67	9669.909	33100.895
3077	109.63	9661.5	37478.395
2890	109.6	9644.202	34016.691
2493	109.25	9270.395	39995.68
3991	109.1	9985.274	37105.52
9641	109.02	13424.415	33821.363
10742	109	13826.098	38134.277
9463	108.96	13209.121	34332.137
947	108.89	8214.306	35258.703
10688	108.73	13967.791	37306.555
6857	108.64	11789.56	36198.996
5175	108.6	10622.625	34101.809
2072	108.52	9020.676	34658.883
4447	108.43	10179.46	34082.41
11404	108.16	14376.084	38838.113
8280	108.16	12643.008	34901.363
7440	107.89	12203.867	33341.586
6937	107.83	11721.744	38281.016
1921	107.6	8881.242	37774.18
1089	107.58	8255.038	38217.504
11510	107.47	14487.564	38154.375
4050	107.18	10091.184	38413.188
7207	107.01	11926.563	36158.887
5383	106.95	10852.274	35264.277
6896	106.82	11804.976	37054.648
3224	106.82	9786.683	38166.141
1798	106.74	8634.253	39961.625
8169	106.72	12457.524	33095.535
8798	106.55	12756.994	33709.613
2790	106.53	9431.943	33602.777
6263	106.38	11232.972	38905.52
9698	106.3	13446.709	34765.211
6062	106.22	11287.167	34519.191
10464	106.09	13960.545	33411.82
8486	105.61	12590.808	39421.652
9656	105.54	13398.724	34122.156
2457	105.23	9217.852	38436.508
6735	105.17	11774.781	34341.684
7679	105.17	12155.45	38222.395
1544	105.15	8650.595	33822.852
4775	105.11	10471.149	38318.746
10092	104.9	13696.822	38522.445
5405	104.88	10797.1	35845.254
7592	104.87	12072.742	36150.734
2541	104.79	9275.781	38305.41
11097	104.44	14186.586	34188.195
1162	104.29	8532.425	39410.184
5603	104.23	11170.67	39680.047
5453	103.85	10860.897	37214.563
4838	103.56	10485.412	39381.617
11338	103.49	14349.872	37486.508
2506	103.41	9470.378	39416.012
10400	103.31	13606.066	33577.992
9020	103.18	12970.956	35896.277
433	102.93	7653.713	39609.203
6773	102.85	11784.184	35057.391
3081	102.74	9614.297	37659.816
7551	102.7	12133.302	35534.754
1789	102.59	8797.149	39645.633
10916	102.49	14104.465	38123.43
1422	102.47	8538.772	34592.551
2907	102.45	9575.011	34263.66
2257	102.4	9103.775	34102.953
4488	102.15	10273.775	33252.82
1110	101.92	8284.314	39175.02
1460	101.78	8487.61	33516.805
7299	101.55	11952.539	34579.215
7815	101.53	12419.449	39184.285
9171	101.51	12939.62	39183.715
1923	101.44	8936.639	37775.777
1701	101.36	8641.864	37045.617
7777	101.3	12280.9	39989.027
10389	101.27	13674.098	33905.684
9396	100.96	13337.22	35565.348
7446	100.94	12158.112	33519.258
9767	100.92	13430.766	36098.227
8222	100.9	12608.519	33886.68
6428	100.88	11559.581	37315.352
3275	100.82	9876.067	36917.465
6804	100.81	11687.632	35513.863
8839	100.67	12901.854	33042.309
1331	100.65	8489.941	35706.797
6460	100.56	11623.384	36398.707
8644	100.56	12887.85	36814.629
11288	100.52	14362.377	36287.613
5222	100.52	10690.555	33317.473
10965	100.42	14055.719	36914.168
7413	100.37	12183.932	33074.508
7108	100.23	12015.449	37696.398
5136	100.08	10747.229	34892.109
8399	100.04	12502.411	37114.539
11054	99.75	14071.426	35055.703
5683	99.73	11132.48	37796.148
4702	99.58	10497.077	36491.234
2035	99.33	9057.7	35696.535
2878	99.29	9541.187	33834.105
7074	99.27	11952.175	38434.852
846	98.85	8239.586	33412.266
8487	98.76	12671.031	39473.41
7514	98.64	12114.388	34785.742
3245	98.55	9881.947	37838.324
11231	98.47	14256.878	34850.797
6144	98.01	11231.469	35992.348
1166	98.01	8530.008	39199.148
1622	97.95	8820.28	35474.109
2995	97.68	9678.56	35980.34
509	97.66	8062.035	38674.504
5853	97.55	11039.2	34017.309
10669	97.51	13943.191	36906.211
8890	97.49	12999.124	33658.152
440	97.49	7830.994	39922.5
10968	97.22	14180.146	36980.152
3726	97.11	10125.823	33302.063
1235	97.09	8595.285	37791.637
4142	97.01	10317.238	39477.633
9406	96.99	13134.885	35206.633
508	96.86	8004.487	38663.707
5547	96.84	10866.988	39094.555
8355	96.75	12676.104	36025.949
4789	96.55	10446.356	38472.91
9924	96.34	13364.927	38207.523
11530	96.21	14562.272	37664.359
4953	96.19	10714.482	37610.043
7043	96.08	11883.087	39061.816
6982	95.96	11770.799	39240.566
1988	95.92	8916.66	36577.648
69	95.75	7808.254	33939.512
7658	95.62	12229.27	37569.977
4059	95.6	10060.966	38688.094
492	95.6	8012.613	39270.727
5289	95.56	10928.886	33573.43
7542	95.56	12169.622	35435.555
6658	95.35	11753.542	33105.512
9197	95.33	13007.323	39881.273
11430	95.21	14380.752	39538.57
503	94.98	8200.288	38855.816
4503	94.96	10451.589	33066.035
9471	94.87	13250.636	34420.469
4291	94.54	10213.181	37328.336
3244	94.41	9775.272	37828.453
52	94.37	7884.07	33585.742
5468	94.01	10847.973	37284.102
4322	93.87	10328.466	36829.906
442	93.83	7787.775	39995.93
10671	93.78	13950.103	37047.277
9718	93.72	13409.562	35144.055
2632	93.66	9452.078	36315.973
4647	93.61	10405.54	35399.109
5863	93.55	11174.006	34111.668
2937	93.49	9642.182	34616.332
7126	93.3	11892.163	37449.938
7605	93.26	12126.982	36444.691
5620	92.88	11146.894	39347.352
26	92.84	7917.617	33386.895
7462	92.74	12259.816	33866.754
3121	92.65	9591.235	38594.473
8036	92.55	12365.633	35220.922
5999	92.3	11246.402	33462.234
2542	92.3	9313.529	38129.223
10440	92.3	13875.575	33243.492
2317	92.21	9192.149	35757.117
2465	92.13	9107.773	38654.188
5931	91.98	11034.082	33478.301
4631	91.52	10388.2	35092.309
6621	91.33	11608.082	33245.805
1884	90.98	8982.345	38361.898
6720	90.83	11669.481	34131.828
7901	90.77	12394.901	37443.375
2435	90.62	9146.371	38118.242
9967	90.46	13492.326	39446.613
7709	90.37	12068.681	38723.844
7907	90.31	12376.618	37469.035
11617	90.29	14461.898	36110.957
2439	90.14	9105.421	38229.195
1271	90.1	8490.9	37015.504
875	90.06	8321.258	34098.777
441	90.04	7905.591	39956.188
9340	90	13190.472	36398.664
8195	89.81	12515.015	33375.535
2676	89.79	9443.606	35371.801
7918	89.76	12372.306	37282.781
9508	89.66	13286.554	33768.289
2947	89.51	9658.865	34862.867
5476	89.51	10903.667	37433.023
902	89.37	8398.312	34577.734
5671	89.24	11106.43	37684.578
6357	89.18	11545.469	38561.07
697	88.91	8197.427	34676.27
5624	88.68	11135.241	39165.512
4617	88.51	10482.115	34890.586
7511	88.34	12157.645	34743.652
7459	87.63	12193.86	33776.047
5029	87.53	10644.939	36255.465
1301	87.34	8625.506	36318.832
1467	87.25	8447.841	33601.813
9889	87.02	13551.541	37588.492
8885	86.79	12998.162	33596.207
332	86.77	7752.453	37648.59
9792	86.4	13479.219	36463.832
10833	86.39	14116.236	39889.215
9762	86.29	13378.704	35986.672
800	86.23	8000.471	33400.051
5771	86.12	11189.809	36016.234
7653	86.06	12231.905	37508.785
7545	85.93	12177.138	35507.887
6338	85.93	11545.652	39030.633
47	85.37	7932.59	33516.688
10280	85.27	13627.754	35908.211
3074	85.14	9608.945	37366.465
2332	85.05	9168.12	36048.211
847	84.97	8347.031	33415.52
5199	84.85	10589.068	33336.672
5562	84.78	10862.125	39540.574
7531	84.6	12123.976	35094.391
8124	84.59	12378.07	33552.895
7429	84.43	12196.674	33270.832
7809	84.32	12453.472	39140.934
8401	84.26	12695.962	37184.125
570	84.18	8183.156	37047.047
1091	83.84	8216.025	38282.449
8556	83.82	12821.113	38503.762
6281	83.74	11322.054	39282.996
6742	83.72	11848.384	34536.375
1780	83.67	8673.752	39353.531
7204	83.59	11974.676	36154.746
482	83.57	8036.773	39524.195
981	83.47	8287.34	35574.758
4968	83.25	10586.554	37238.211
8891	83.09	13001.743	33665.844
3093	82.77	9522.372	37973.801
4330	82.73	10209.282	36641.863
11395	82.63	14250.637	38178.215
1729	82.15	8728.347	37774.559
1305	82.04	8448.359	36112.953
5650	81.67	11171.324	38536.848
4622	81.6	10467.544	34908.633
6394	81.29	11458.494	37802.785
1647	81.14	8813.313	36099.852
10162	80.91	13735.859	36713.965
10310	80.72	13643.843	35559.715
1109	80.66	8386.461	39099.934
2085	80.01	9048.425	34576.316
9737	79.95	13385.79	35410.113
3638	79.86	9746.399	34279.898
11007	79.78	14036.005	36154.547
6516	79.32	11503.674	35071.504
8210	79.17	12654.712	33617.074
10094	78.84	13627.056	38560.715
3139	78.78	9682.917	39046.426
4761	78.46	10348.35	37858.535
8147	78	12360.899	33180.922
6200	77.6	11275.892	36836.813
9245	77.46	13270.725	38975.797
5768	77.04	11144.614	36003.914
11535	76.68	14536.701	37813.551
6150	76.5	11383.148	36119.945
4924	76.41	10763.415	38371.066
9839	76.35	13418.139	36524.371
7971	76.26	12295.97	36127.887
4189	76.01	10245.364	39427.551
11035	75.97	14107.687	35572.844
2502	75.68	9376.973	39548.27
7599	75.59	12261.808	36246
7062	75.28	11896.645	38563.586
5513	75.26	10922.995	38529.242
11112	75.22	14170.161	33687.102
3216	75.22	9821.555	38327.023
844	74.95	8352.675	33403.805
4124	74.82	10293.334	39436.141
2808	74.4	9452.621	33220.465
4763	73.88	10478.123	37877.941
2271	73.86	9105.296	34595.055
11064	73.65	14008.307	34935.359
1770	73.42	8748.905	38881.469
7943	73.4	12360.549	37010.5
11536	73.27	14526.938	37813.43
4851	73.08	10448.793	39522.164
4115	73.04	10162.575	39943.98
6495	72.92	11524.057	35677.719
7910	72.88	12379.448	37489.066
10940	72.41	14016.732	37367.578
7494	72.12	12072.702	34544.797
6823	71.85	11701.468	35747.352
11502	71.83	14445.251	38561.547
10197	71.49	13679.746	36575.871
1009	71.33	8335.644	36151.734
9294	71.22	13198.279	37618.43
527	71.18	8030.276	38232.73
285	71.07	7942.485	36936.805
8584	70.95	12831.966	37831.352
9443	70.85	13332.281	34500.188
5631	70.8	11135.999	38815.117
3736	70.76	10102.56	33576.5
5048	70.72	10706.831	36181.516
1832	70.15	8905.091	39133.039
4462	70.11	10199.508	33694.973
9669	69.88	13505.354	34394.313
5019	69.67	10621.708	36241.984
7941	69.46	12459.035	36941.902
2362	69.38	9167.053	36548.367
9136	69.21	13061.027	38258.719
7617	69.05	12168.908	36770.273
5023	68.88	10654.073	36245.266
8547	68.69	12908.707	38630.164
5159	68.6	10683.053	34170.039
9402	68.56	13349.155	35109.766
450	68.48	8026.8	39829.539
8065	68.37	12469.035	34724.738
10717	67.96	13902.215	37603.773
1755	67.83	8813.485	38562.656
5678	67.73	11019.494	37735.031
7412	67.71	12172.872	33073.02
11220	67.58	14279.365	34474.773
1081	67.12	8335.518	38081.414
10035	66.66	13613.795	39702.734
2427	66.11	9056.148	37945.262
7073	66.07	11913.306	38426.883
1843	65.93	8899.919	38980.27
10141	65.74	13744.615	37543.785
9435	65.7	13335.382	34688.66
11376	65.55	14230.804	38094.449
11014	65.4	14097.408	36001.348
3906	65.21	9999.006	35940.293
1027	65.15	8410.958	36659.934
4804	64.9	10391.914	38730.656
5442	64.88	10826.13	37090.121
4065	64.88	10096.56	39039.207
2434	64.84	9165.979	38102.129
2972	64.8	9504.111	35228.383
9670	64.5	13492.457	34396.879
3941	64.13	10112.592	36438.352
9791	63.83	13520.677	36464.281
1130	63.83	8235.094	39620.406
1917	63.69	8938.216	37750.828
11354	63.65	14204.233	38006.031
7973	63.37	12368.609	36188.008
11144	63.33	14034.432	33241.426
11482	62.72	14462.046	39010.832
11427	62.54	14217.29	39448.262
10804	62.33	13958.754	39632.477
2062	62.24	8998.265	34801.461
8496	62.24	12680.653	39672.941
8508	61.95	12715.358	39761.168
11477	61.74	14461.896	38998.516
8455	61.64	12589.188	38672.383
4949	61.62	10570.197	37524.477
6515	61.61	11509.965	35066.758
829	61.49	8351.862	33004.52
2245	61.47	9230.847	33762.129
11578	61.38	14594.676	36948.313
164	61.11	7775.573	35154.852
9243	60.71	13302.218	39263.652
11456	60.53	14629.376	39943.266
9760	60.44	13553.106	35952.527
7398	60.23	12006.477	33095.195
4131	60.13	10304.436	39449.93
8658	59.94	12831.581	36220.887
6284	59.86	11290.067	39294.516
8898	59.58	12937.801	33731.906
8834	59.36	12793.254	33321.262
845	59.31	8340.381	33409.852
10157	59.17	13767.314	36965.957
3735	59.15	10077.095	33574.184
261	59.02	7778.05	36657.016
6722	58.75	11735.793	34138.898
208	58.71	7880.901	36043.359
2480	58.69	9099.752	39365.828
11102	58.66	14124.681	34284.379
8617	58.6	12804.204	37631.563
5717	58.43	10986.403	37138.555
1396	58.39	8580.889	34857.5
10224	58.33	13731.283	36667.422
883	57.95	8365.28	34303.434
1542	57.83	8663.177	33772.504
9397	57.72	13285.328	35288.02
728	57.47	8061.197	34588.527
3558	57.18	9867.388	35180.02
7447	57.01	12162.33	33529.574
8344	56.97	12609.073	35861.074
9363	56.97	13245.667	36369.113
209	56.86	7888.125	36046.914
2926	56.76	9526.547	34513.223
240	56.57	7813.959	36463.113
11270	56.55	14293.272	35727.152
8548	56.49	12914.793	38640.309
584	56.22	8093.749	36557.695
7436	56.21	12139.13	33304.313
10969	55.71	14007.195	36993.07
8099	55	12406.491	34108.711
2125	54.88	9057.9	33909.996
1533	54.86	8841.596	33570.863
5719	54.54	10994.623	37165.586
7832	54.5	12484.392	39124.48
9947	54.31	13477.281	38757.84
2825	54.19	9277.546	33049.133
3295	54.04	9911.105	36747.93
4512	54.02	10529.2	33186.965
5851	53.85	11205.982	33977.43
9896	53.85	13475.34	37645.336
2572	53.75	9305.735	37227.176
3043	53.72	9572.02	36913.77
5727	53.64	11073.32	36711.559
1267	53.28	8624.721	37092.289
3057	53.22	9622.521	36973.813
2063	52.85	9009.684	34808.691
10921	52.53	14117.961	37979.898
9270	52.51	13189.38	38178.547
8561	52.3	12838.816	38326.969
10943	52.28	14021.721	37399.605
4733	52.11	10494.952	37248.477
6356	52.09	11510.318	38543.699
7414	51.49	12186.837	33083.184
2791	51.46	9437.273	33619.629
6409	51.44	11527.477	37424.227
8141	51.36	12279.215	33399.32
242	51.32	7885.448	36489.336
1920	51.19	8889.6	37767.219
8870	50.98	12984.645	33444.141
8895	50.94	13116.729	33698.031
2826	50.8	9353.36	33074.02
2514	50.79	9350.096	38952.77
8525	50.63	12915.684	39458.828
600	50.56	8155.377	36117
5601	50.56	11072.465	39632.676
610	50.5	8074.612	35988.527
1742	50.46	8685.695	38099.332
10012	50.4	13624.184	39674.688
6251	50.35	11370.649	38568.195
2985	50.31	9578.242	35817.004
11394	50.21	14254.678	38187.859
9224	49.89	13168.502	39579.129
4839	49.87	10476.696	39387.234
9213	49.71	13280.061	39597.953
11637	49.71	14437.892	35813.902
6580	49.71	11622.891	33944.152
3136	49.54	9555.117	38933.34
2640	49.52	9281.721	36208.762
9868	49.2	13555.952	36949.574
1992	49.16	8851.356	36630.734
6620	49.06	11556.585	33235.133
8701	49	12791.631	35882.672
4991	48.62	10658.678	36930.938
809	48.49	8143.712	33192.125
11199	48.35	14402.32	33860.656
5329	48.32	10871.008	34351.879
593	47.89	8144.356	36403.641
1570	47.82	8766.818	34194.762
11534	47.68	14533.566	37803.867
3917	47.45	9921.128	36101.449
10022	47.3	13673.64	39680.363
11670	47.26	14445.557	34829.441
7490	47.24	12154.124	34500.016
5067	46.88	10773.141	35775.715
6545	46.84	11478.656	34417.559
11020	46.65	14090.001	35577.531
8134	46.59	12465.29	33378.371
8278	46.55	12559.079	34863.895
8887	46.27	13106.299	33632.434
1299	46.19	8497.409	36314.773
5036	46.13	10670.632	36266.598
2873	46.11	9635.709	33804.598
11455	46.04	14489.552	39918.449
6984	45.86	11716.512	39377.922
7509	45.85	12135.038	34720.402
9346	45.73	13244.714	36494.543
7833	45.54	12410.059	39191.504
6038	45.39	11205.42	34103.258
5558	45.27	10849.276	39473.883
11046	45.23	14068.336	34944.285
9849	45.21	13359.907	36554.457
1660	45.1	8705.824	36195.191
11361	45.08	14263.587	38035.766
4465	45.02	10201.137	33768.609
1047	45.02	8384.36	37376.754
5459	44.77	10944.64	37274.578
8335	44.75	12659.115	35807.07
9663	44.73	13502.186	34379.844
4619	44.64	10498.736	34889.824
10784	44.56	13955.386	39181.695
5846	44.56	11205.609	34408.586
5696	44.45	11091.758	37421.629
444	44.45	8173.869	39774.184
8897	44.35	12945.526	33729.508
8965	44.2	13003.946	34787.41
487	43.91	8093.291	39571.609
1395	43.6	8561.454	34848.492
6579	43.45	11618.658	33937.008
2501	43.45	9380.855	39540.441
9963	43.36	13379.979	39298.152
3560	42.99	9877.516	35193.66
8930	42.97	13016.013	33993.32
3987	42.84	9968.492	36967.277
9720	42.74	13467.255	35199.82
740	42.51	8197.207	34130.281
4470	42.32	10205.995	33516.375
8559	42.11	12838.568	38313.059
72	42.11	7758.37	33955.219
3905	42.09	10002.874	35928.953
11710	41.9	14425.556	33875.156
1003	41.88	8380.615	35949.48
5712	41.75	11184.862	37066.57
5221	41.73	10686.946	33311.07
8186	41.57	12495.868	33100.219
1142	41.52	8603.857	39772.355
6282	41.52	11234.658	39294.195
5654	41.42	11108.293	38579.949
2849	41.42	9610.591	33262.703
2138	41.4	8929.737	33355.691
4165	41.25	10202.38	39372.813
1837	40.92	8966.995	39169.293
9864	40.6	13535.351	36797.047
9230	40.6	13328.279	39276.234
611	40.56	8193.978	36001.457
22	40.23	7704.666	33294.359
8181	40.16	12580.108	33082.477
499	40.1	8167.314	39203.246
462	40.08	8121.596	39613.281
7434	40	12262.878	33295.672
290	39.97	7712.941	37042.102
5589	39.97	11192.994	39597.277
11114	39.87	14171.619	33705.043
8815	39.7	12708.417	33622.027
8475	39.68	12581.566	39195.465
10240	39.62	13592.38	36399.777
3907	39.54	9989.559	35944.844
11324	39.09	14328.063	37191.871
1181	39.09	8605.291	38943.887
9585	39.01	13282.765	33092.988
10644	38.99	13859.743	36582.313
6542	38.7	11634.753	34317.574
5515	38.68	10889.769	38544.281
2789	38.68	9395.969	33599.371
7588	38.59	12249.828	36140.633
7546	38.55	12198.113	35509.301
4535	38.45	10508.119	33617.766
5847	38.43	11078.383	34442.211
7449	38.3	12116.325	33576.023
4882	38.26	10659.617	39326.797
10269	38.11	13567.639	36312.121
3734	37.99	9925.836	33525.051
6523	37.9	11397.333	34874.855
3007	37.71	9564.438	36211.375
5058	37.69	10678.421	36271.715
2381	37.65	9232.082	36997.016
6491	37.59	11440.44	35880.195
4253	37.59	10348.594	37850.633
7282	37.57	11878.779	34831.34
4210	37.57	10143.225	39053.152
4582	37.5	10362.497	34297.027
6878	37.5	11846.178	36730.477
9678	37.5	13374.722	34499.926
6562	37.44	11436.969	34242.203
63	37.42	7868.875	33816.824
4063	37.36	10125.326	38835.477
5955	37.34	11313.216	33023.82
2380	37.32	9227.936	36985.359
396	37.3	7840.619	38629.254
8123	37.15	12293.612	33548.707
7465	37.13	12128.061	33888.504
3044	37.04	9559.009	36922.473
2377	37	9087.752	36862.223
8636	36.84	12844.572	36940.957
2831	36.71	9274.726	33154.266
5495	36.69	10888.477	38014.027
10702	36.63	13928.925	37355.824
6228	36.56	11415.041	37606.117
152	36.54	7888.54	35024.367
251	36.5	7883.157	36510.473
6036	36.4	11217.543	34081.41
4853	36.17	10452.008	39531.32
1551	36.06	8709.653	33880.898
10243	35.98	13573.098	36457.328
1478	35.94	8432.907	33305.262
11509	35.93	14434.954	38147.688
5097	35.91	10751.077	35366.203
1702	35.79	8650.022	37043.176
4203	35.77	10206.741	39237.375
1597	35.75	8738.223	34687.875
11273	35.73	14216.513	35734.969
4147	35.7	10342.653	39505.211
6540	35.66	11500.958	34309.234
168	35.62	7785.746	35190.965
1135	35.6	8403.688	39719.438
10674	35.54	13870.328	37076.117
10020	35.54	13724.383	39681.527
10008	35.5	13715.394	39670.973
10231	35.41	13746.398	36739.367
2844	35.41	9617.982	33252.242
11021	35.35	13996.765	35605.285
10555	35.31	13956.003	35000.332
10931	35.31	14149.554	37529.324
2078	35.31	9029.553	34744.688
10845	35.26	14159.409	39489.777
7849	35.26	12358.765	38379.547
5426	35.18	10814.2	36660.457
5028	35.16	10695.372	36253.609
6578	35.14	11628.315	33935.66
8925	35.06	12962.649	33919.48
8811	35.04	12699.684	33609.137
9660	35.01	13411.867	34275.48
2015	34.81	8978.914	36322.699
4182	34.74	10248.864	39400.566
6548	34.68	11489.974	34428.645
4887	34.6	10667.286	39148.262
7920	34.18	12417.446	37303.215
544	34.13	8100.604	37669.598
2781	34.03	9279.203	33767.641
10030	34.03	13602.928	39688.121
7951	33.99	12334.732	36645.941
11364	33.93	14267.352	38058.66
5860	33.9	11129.963	34097.496
1516	33.88	8756.484	33280.387
5525	33.82	10949.581	38688.289
11115	33.8	14187.898	33741.699
239	33.67	7763.218	36387.801
4126	33.65	10248.531	39440.352
8466	33.57	12478.08	39124.914
8131	33.53	12489.834	33372.512
2165	33.44	9039.952	33243.844
32	33.44	7796.504	33432.039
7827	33.38	12352.606	39040.492
4850	33.34	10361.856	39492.164
5016	33.3	10617.57	36231.574
6417	33.28	11601.009	37264.355
3343	33.19	9752.735	36599.621
2418	33.17	9136.306	37824.738
10908	33.15	14179.984	38018.824
7787	33.07	12493.108	39299.398
958	33.03	8414.421	35356.82
3631	33	9910.993	34164.684
5133	32.98	10767.986	34868.141
1153	32.98	8527.312	39657.039
10659	32.96	13991.555	36702.168
6991	32.94	11650.183	39624.195
5663	32.84	11043.936	38307.266
5864	32.82	11112.772	34120.332
4904	32.73	10659.846	38899.137
1835	32.71	8925.738	39157.891
9825	32.71	13452.56	36492.254
1217	32.69	8532.64	38280.711
9766	32.69	13461.977	36047.637
4309	32.65	10198.173	36963.156
9282	32.65	13310.523	38129.305
10676	32.63	13842.789	37117.063
3271	32.63	9907.185	37077.137
4168	32.59	10228.224	39375.504
4004	32.5	10003.568	37189.859
605	32.44	8090.724	35906.777
8594	32.33	12906.339	37921.527
11351	32.29	14229.08	37975.004
11403	32.29	14387.612	38826.516
6395	32.25	11453.223	37804.723
8741	32.17	12795.763	34806.461
1368	32.17	8557.133	35367.898
2659	32.11	9374.068	35627.891
9805	32	13511.081	36475.574
11640	31.96	14536.908	35847.781
11393	31.94	14245.2	38165.297
888	31.92	8214.429	34404.023
7437	31.87	12127.198	33318.691
6108	31.85	11359.399	35337.707
8889	31.71	13101.534	33644.18
9938	31.71	13484.799	38583.773
1842	31.1	9062.443	38973.949
4056	31	10080.352	38638.883
10072	30.98	13576.689	38996.176
5859	30.95	11162.841	34088.625
9735	30.95	13380.489	35404.203
5230	30.87	10615.451	33135.191
7066	30.83	11919.175	38587.258
10982	30.81	14170.329	36656.836
706	30.77	8176.538	34698.301
11635	30.66	14426.072	35808.859
1871	30.64	8940.317	38306.793
9957	30.54	13410.133	39190.039
6179	30.51	11355.983	36299.805
2984	30.47	9532.128	35814.09
5792	30.45	11059.014	35414.227
387	30.39	7727.285	38292.07
10643	30.35	13850.824	36579.168
10586	30.22	13803.577	35988.504
10531	30.18	13971.047	34566.449
5746	30.1	11158.33	36071.145
2490	30.1	9252.993	39912.898
2361	30.08	9268.07	36502.016
6936	30.08	11715.757	38272.191
4646	30.03	10417.421	35395.848
9438	29.99	13298.415	34469.961
1382	29.95	8515.028	35233.363
9487	29.95	13202.424	34095.922
4880	29.89	10635.922	39321.391
7151	29.89	11889.761	37091.949
8196	29.78	12502.429	33378.797
8421	29.76	12605.04	37741.777
10638	29.68	13867.821	36564.348
8541	29.64	12857.635	39079.48
4334	29.61	10330.985	36569.879
4481	29.57	10246.085	33181.324
57	29.55	7895.935	33711.742
3683	29.53	9889.076	33559.977
3218	29.51	9903.684	38362.531
4920	29.51	10606.7	38487.059
3949	29.49	10055.437	36558.039
9100	29.45	13042.098	37266.168
7417	29.41	12178.331	33085.93
4889	29.38	10661.227	39206.258
7075	29.36	12037.376	38438.055
7166	29.34	11861.394	36839.652
7800	29.32	12442.556	39113.965
11450	29.28	14638.998	39793.777
6031	29.22	11238.342	34039.02
7985	29.17	12467.196	35785.652
6414	29.17	11622.105	37194.035
7451	29.17	12125.652	33594.109
10821	29.11	13972.889	39993.773
6713	29.01	11668.901	33908.547
97	28.97	7930.239	34231.551
8803	28.97	12800.223	33788.633
572	28.95	8063.747	37076.637
5240	28.94	10981.953	33245.34
6951	28.88	11835.143	38604.523
5781	28.82	11195.289	35734.434
5030	28.78	10668.534	36255.699
7616	28.74	12271.223	36686.18
7063	28.74	11918.585	38570.941
150	28.74	7908.553	34960.934
2075	28.71	9043.455	34698.902
6256	28.63	11362.95	38656.922
8041	28.61	12468.308	35237.59
10031	28.51	13638.175	39686.848
9345	28.48	13233.788	36486.984
545	28.46	8100.352	37680.027
723	28.44	8111.022	34493.68
7688	28.44	12227.341	38315.762
5756	28.36	11189.249	36114.746
10368	28.3	13653.18	33993.906
7906	28.25	12393.507	37454.617
11513	28.23	14587.411	38290.086
1679	28.21	8719.59	36687.953
771	28.21	8167.392	33846.348
70	28.17	7816.245	33940.953
4163	28.15	10179.475	39367.371
5229	28.15	10652.346	33127.898
6438	28.15	11548.202	36911.789
6577	28.15	11620.968	33931.34
6960	28.11	11740.177	38807.18
7513	28.11	12122.519	34778.859
7969	28.07	12379.027	36096.551
9990	28.05	13632.136	39765.102
7161	28.04	11872.936	36780.852
1133	27.9	8412.433	39689.496
10343	27.82	13577.8	34901.426
5194	27.81	10773.132	33530.176
3030	27.79	9675.324	36606.07
1585	27.75	8724.997	34532.27
11616	27.75	14615.828	36099.156
8981	27.67	13043.238	35027.371
6352	27.65	11601.156	38482.473
11195	27.61	14227.347	33700.648
8500	27.6	12705.29	39744.492
7503	27.54	12178.365	34701.555
3823	27.5	10052.142	35150.773
4249	27.46	10186.001	38122
2446	27.46	9074.644	38294.512
1275	27.44	8548.301	36536.871
5778	27.37	11155.141	36057.184
157	27.37	7872.229	35034.91
9381	27.35	13204.797	35745.047
3904	27.35	10008.595	35919.477
2525	27.35	9319.007	38945.379
8742	27.29	12743.994	34835.359
5035	27.29	10649.589	36265.324
260	27.27	7773.211	36642.227
10295	27.21	13620.733	35783.066
8899	26.94	12942.303	33738.156
432	26.92	7691.81	39587.301
2852	26.89	9604.283	33296.824
7801	26.79	12458.766	39114.152
4121	26.68	10270.11	39429.477
3879	26.56	9922.422	35389.543
3270	26.56	9892.371	37059.02
2919	26.54	9543.15	34430.859
5301	26.52	10787.738	33673.156
10876	26.48	14008.509	38739.484
5417	26.45	10797.716	36397.563
10949	26.37	14044.275	37429.957
3257	26.37	9727.037	37386.77
2343	26.31	9081.523	36078.91
4145	26.25	10328.818	39492.156
6950	26.22	11823.765	38599.223
5627	26.14	11021.798	39020.574
6255	26.08	11304.595	38644.219
7947	26.04	12423.955	36795.152
10930	26.04	14186.808	37507.211
5268	25.99	10832.716	33337.902
210	25.93	7986.946	36060.098
1940	25.89	9004.791	37364.156
7427	25.87	12205.798	33266.027
7915	25.85	12403.253	37215.594
1972	25.83	9009.713	36887.848
524	25.74	8181.756	38146.965
9326	25.72	13181.562	36984.008
191	25.66	7791.218	35794.898
6834	25.62	11766.99	35919.469
5057	25.62	10652.224	36258.355
4176	25.58	10222.707	39389.781
7991	25.55	12397.693	35589.465
4852	25.55	10441.981	39530.004
9081	25.55	12992.776	37166.395
7899	25.53	12380.995	37439
3887	25.49	10109.549	35558.699
1807	25.47	9056.012	39852.824
4881	25.34	10625.783	39326.035
10777	25.32	13886.361	39155.086
11356	25.32	14255.03	38015.684
11281	25.22	14255.161	36171.957
155	25.2	7876.521	35031.57
8543	25.18	12837.99	38831.949
1154	25.14	8483.931	39680.586
4452	25.14	10308.243	33930.855
760	25.12	7995.769	34073.266
1326	25.09	8473.62	35658.344
6081	25.09	11407.539	34865.906
8140	25.05	12444.607	33397.25
7085	25.03	11997.907	38004.098
6966	24.95	11703.317	38819.309
9524	24.95	13244.707	33615.895
8903	24.93	13000.398	33800.371
6173	24.91	11298.396	36296.027
2273	24.89	9074.576	34699.766
1352	24.86	8571.267	35513.309
6476	24.84	11461.826	35900.91
3083	24.84	9599.381	37722.945
2267	24.8	9147.267	34478.535
10486	24.76	13809.046	33722.035
7212	24.74	11936.51	36170.109
8702	24.7	12775.903	35600.586
7755	24.68	12187.143	39740.371
5665	24.57	11083.682	38034.586
7068	24.55	11907.823	38595.813
4634	24.51	10431.475	35119.711
4969	24.49	10594.461	37234.598
3039	24.47	9695.868	36823.004
7550	24.47	12126.321	35526.539
322	24.4	7823.56	37526.715
930	24.38	8339.249	34901.559
2076	24.38	9048.49	34713.09
4148	24.32	10330.655	39502.93
4842	24.26	10366.765	39461.215
4034	24.24	10052.982	37769.422
11381	24.19	14223.451	38118.004
9054	24.17	12996.232	36581.68
4906	24.15	10652.489	38902.355
5752	24.09	11174.327	36102.945
11598	24.09	14613.217	36607.941
8768	23.99	12758.522	34155.941
485	23.98	8100.291	39563.203
3646	23.98	9880.472	34024.008
3006	23.94	9674.342	36167.574
1652	23.88	8711.955	36160.941
3801	23.67	10011.11	34676.648
9486	23.65	13205.348	34088.93
2099	23.65	9046.541	34217.133
6716	23.61	11848.274	34012.93
1211	23.61	8421.794	38173.332
7286	23.61	11865.363	34883.563
11301	23.55	14321.127	36677.773
5475	23.5	10889.689	37424.23
3436	23.5	9817.902	35100.07
7029	23.44	11947.514	39229.816
6726	23.44	11657.563	34186.461
366	23.44	7973.446	37916.805
3741	23.42	10126.854	33676.328
163	23.42	7748.647	35147.215
5183	23.36	10569.854	33729.57
11300	23.34	14317.87	36672.316
10801	23.19	13840.607	39579.59
11024	23.19	14203.361	35416.848
4859	23.15	10451.981	39987.5
11562	23.08	14615.667	37370.836
9122	23.06	13008.557	37865.141
5790	22.96	11048.482	35605.27
8084	22.94	12470.246	34147.969
10393	22.88	13693.238	33497.285
108	22.87	7783.342	34329.434
1008	22.87	8345.711	36107.328
4369	22.83	10315.175	35650.027
5680	22.79	11050.939	37747.441
4496	22.79	10287.725	33057.266
2495	22.75	9294.958	39905.262
8886	22.62	13061.105	33630.516
1879	22.62	8997.954	38343.984
5817	22.56	10998.842	34809.078
11113	22.46	14161.235	33693.832
11691	22.46	14604.509	34356.258
8189	22.46	12616.934	33179.367
6685	22.44	11746.86	33464.309
10123	22.44	13740.088	38007.793
11077	22.37	14175.118	34464.828
6727	22.29	11662.047	34190.809
7758	22.27	12185.065	39754.281
7807	22.21	12461.937	39123.723
11173	22.19	14381.254	33369.695
2877	22.08	9537.905	33825.602
10967	22.08	14178.02	36972.723
7297	22.08	11958.457	34567.879
6154	22.06	11419.994	36151.391
4194	22.06	10298.196	39444.719
4686	22.02	10543.819	36203.078
11333	21.93	14421.3	37299.621
10156	21.93	13775.038	36962.793
1922	21.91	8930.558	37768.387
2556	21.91	9448.269	37365.133
5807	21.89	11053.426	35376.82
9971	21.87	13407.908	39544.164
11249	21.87	14260.032	35357.121
4413	21.87	10260.478	34758.008
10913	21.83	14005.053	38080.672
9717	21.83	13406.498	35135.973
4160	21.83	10227.031	39364.586
4638	21.81	10470.993	35242.805
9694	21.75	13567.627	34757.43
9182	21.74	12996.506	39630.309
688	21.72	8024.264	34611.781
3092	21.68	9532.097	37961.23
8060	21.68	12299.011	34646.73
3240	21.66	9899.241	38128.344
143	21.62	7769.304	34881.211
6908	21.54	11761.919	37284.746
9199	21.52	13058.495	39956.414
10740	21.49	13784.129	38095.84
8017	21.43	12474.623	35291.801
1065	21.41	8279.225	37713.488
6114	21.28	11313.482	35423.512
7403	21.26	12020.801	33107.738
2793	21.22	9428.249	33358.293
9286	21.22	13354.05	37668.125
5158	21.16	10682.196	34163.875
3383	21.14	9874.415	35506.93
5290	21.12	10937.129	33578.602
8761	21.1	12725.732	34585.695
3073	21.08	9614.631	37358.855
8176	21.01	12385.742	33206.078
1374	20.99	8435.424	35394.391
8558	20.93	12741.011	38532.863
7882	20.91	12384.813	37375.41
4144	20.91	10333.451	39481.164
10026	20.89	13649.479	39684.539
4865	20.87	10402.529	40009.277
4440	20.82	10156.882	34224.016
6673	20.76	11838.575	33278.926
7766	20.74	12269.577	39964.199
7652	20.7	12220.149	37497.09
9921	20.68	13414.412	38075.457
2396	20.64	9190.939	37182.52
9757	20.59	13536.278	35848.852
7363	20.59	11953.57	33331.977
3843	20.57	10110.098	35220.008
5775	20.51	11142.619	36033.508
5865	20.45	11118.967	33829.789
9631	20.41	13417.764	33517.938
10836	20.41	14163.482	39629.676
1814	20.41	9002.989	39632.953
11609	20.41	14598.884	36455.344
5794	20.39	11063.6	35421.301
7390	20.34	11857.832	33016.113
62	20.3	7852.693	33814.602
4513	20.26	10492.131	33202.246
2338	20.2	9070.198	36058.945
10398	20.2	13745.873	33546.18
9769	20.16	13432.75	36142.09
716	20.13	8015.824	34480.672
3157	20.07	9619.311	39902.387
8634	20.05	12856.254	36904.785
11452	20.05	14638.421	39838.977
7453	20.05	12194.835	33638.93
4043	20.03	10098.65	38240.871
11307	19.97	14387.419	36981.828
10120	19.95	13726.536	38213.09
7064	19.88	11926.978	38573.313
3273	19.78	9825.457	36882.102
9203	19.78	13332.74	39786.727
2666	19.74	9357.417	35535.719
2100	19.69	9016.345	34242.012
6952	19.67	11840.493	38611.957
1610	19.61	8637.838	35097.598
11463	19.61	14472.605	39728.707
4816	19.59	10444.025	39036.262
11564	19.51	14427.091	37102.594
8977	19.51	13026.9	34997.645
768	19.49	8177.407	33832.734
6795	19.49	11744.892	35270.863
923	19.46	8341.308	34889.301
8116	19.38	12380.444	33827.441
11314	19.36	14230.121	37099.938
10891	19.34	14180.793	38168.887
5026	19.32	10662.279	36244.402
10320	19.3	13767.1	35229.07
4633	19.25	10543.431	35105.594
3374	19.21	9916.995	35879.887
6068	19.17	11293.328	34663.109
7935	19.13	12332.082	37148.047
8467	19.13	12491.396	39123.969
11481	19.11	14639.325	39006.988
5518	19.09	10911.019	38553.895
11083	19.05	14030.297	34579.133
10840	19.02	14036.466	39655.773
7936	18.96	12458.812	37196.656
10284	18.92	13596.369	35953.773
889	18.92	8206.848	34407.906
8647	18.86	12863.363	36626.305
3328	18.84	9772.706	36438.27
8569	18.84	12817.072	38351.453
534	18.79	8089.847	37839.535
[truncated: 9,748 more rows]
