# Supplementary material for: Insights on the Control of Yeast Single-Cell Growth Variability by Members of the Trehalose Phosphate Synthase (TPS) Complex
Source: Front Cell Dev Biol. 2021 Jan 28;9:607628. doi: 10.3389/fcell.2021.607628 (PMC7876269; doi:10.3389/fcell.2021.607628)
Supplement: Supplementary file 2 [file Data_Sheet_1.ZIP › final_code/input_datasets/overexpression1_Ntd_TSL1_t3.csv]

Id	Area (µm²)	Centre X Position (µm)	Centre Y Position (µm)
5406	266.39	9911.904	33787.695
8691	229.79	11256.019	35785.426
4696	217.21	9631.23	38745.016
4901	197.59	9853.187	38401.02
4081	196.77	9423.905	36552.785
13454	196.54	13285.974	37188.23
5869	191.56	10099.657	38119.668
2701	191.19	8822.708	36405.539
11700	184.97	12534.835	34627.523
2315	182.29	8544.187	36559.461
4948	181.66	9883.128	37715.309
15349	178.76	13781.389	33867.512
4850	178.46	9801.794	39241.316
2824	178.4	8734.668	38354.785
7356	172.27	10764.992	36153.379
7283	171.6	10677.735	37257.066
1337	171.54	8070.852	37031.184
3016	166.68	8982.734	39158.828
6700	165.26	10541.256	35085.008
4168	163.69	9429.102	35305.859
369	162.9	7964.272	36286.434
7424	162.25	10757.246	34934.363
9629	162.25	11664.654	35501.594
4328	161.91	9691.577	33288.098
2233	160.49	8439.526	37664.5
2287	160.24	8627.928	36872.008
9615	157.89	11696.004	35380.688
13131	157.85	13091.804	38698.813
7823	157.46	10778.476	37142.422
4886	156.89	9783.434	38781.758
7436	155.19	10709.756	35042.676
12250	152.98	12816	38359.785
5711	152.98	10087.874	36341.453
567	152.27	7868.676	37527.598
4661	152.22	9692.912	38085.906
1642	151.78	8170.013	33023.117
4253	150.55	9435.674	33652.977
3473	150.26	9064.329	33377.148
17238	149.27	14274.284	38677.914
1393	149.13	8183.981	36262.32
15536	149.04	13828.046	36092.254
2832	148.79	8715.184	38410.934
6367	148.27	10338.447	36458.879
1707	147.43	8385.439	34259.152
11518	146.37	12450.178	33697.328
13004	146.14	13090.897	36820.961
5581	145.99	10034.206	34032.023
7482	145.53	10733.25	34218.059
2032	145.51	8221.614	39767.969
9276	145.46	11527.505	36000.723
2803	145.28	8652.2	37961.668
13894	145.23	13379.694	33990.891
7771	144.57	10891.605	36135.891
3378	144.21	8919.406	34456.973
4864	144.04	9875.87	38862.02
11720	144	12619.151	34943.402
3385	143.92	8923.076	34553.449
2523	143.6	8577.794	33017.242
15640	142.98	13964.414	36994.531
17524	142.75	14618.891	38373.559
3802	142.7	9191.898	39279.5
13814	142.49	13517.238	33202.766
14444	142.2	13733.313	39804.668
16605	142.16	14180.204	34014.805
15180	142.05	13776.937	33702.773
2126	141.89	8608.95	38931.598
2811	141.78	8813.571	38032.258
8698	141.34	11360.144	35814.414
9357	140.8	11542.328	34177.828
12984	139.94	12930.984	36613.594
3305	139.88	8919.605	35582.258
13996	139.71	13525.873	35211.52
1610	139.71	8077.206	33687.578
1887	139.63	8340.407	37153.641
12433	139.27	12874.948	36099.113
13951	138.83	13406.592	34653.754
4834	138.56	9790.042	39596
7279	138.44	10630.872	37241.293
14839	138.39	13775.573	36684.98
5556	138.37	10096.216	33738.055
14964	138.35	13694.964	35687.391
9525	137.6	11659.552	33982.512
3005	137.26	8854.096	39350.914
8204	136.36	11049.258	37985.707
10677	135.36	12219.108	35733.469
12560	135.25	12911.254	34722.875
9589	134.88	11797.748	34976.809
7751	134.73	10914.225	35928.703
2171	134.65	8459.214	38001.949
17207	133.98	14247.425	38270.563
2605	133.79	8842.574	34397.48
14990	133.37	13638.262	35280.363
9250	132.95	11591.229	36072.332
1645	132.93	8172.271	33054.859
7811	132.81	10893.401	36906.238
5361	132.78	9845.68	34082.992
12308	132.74	12739.244	37358.309
7789	132.72	10923.638	36487.992
9212	132.64	11419.499	36553.91
5841	132.43	9984.085	37725.023
9511	132.3	11670.499	33705.262
6057	132.28	10199.671	39846.875
4554	132.1	9491.505	36939.406
7903	131.99	10802.695	38649.785
6819	131.86	10443.024	36728.691
14704	131.84	13642.444	37677.801
6848	131.7	10524.592	37037.789
13410	131.22	13187.94	37602.246
2332	130.86	8521.677	36529.707
2181	130.78	8468.872	38144.43
7647	130.75	10918.191	34290.492
3130	130.69	8940.655	38130.875
2299	130.55	8547.526	36725.398
10259	130.23	12017.106	36299.246
91	130.07	7692.319	34260.352
3381	130.07	9060.744	34474.207
9509	129.83	11793.134	33654.707
9666	129.81	11837.044	35876.113
12315	129.63	12735.613	37201.273
17465	129.35	14545.704	38826.332
10289	129.23	12057.78	35919.703
6117	129.23	10285.835	39391.477
10768	128.93	12232.306	36900.539
2515	128.89	8537.297	33226.77
13895	128.75	13521.912	34005.793
7369	128.66	10772.217	35740.402
13289	128.52	13245.863	39006.477
15607	128.43	13868.057	36649.652
3796	128.41	9129.879	39112.82
10664	128.37	12203.762	35625.191
16646	128.29	14162.533	33356.641
7319	128.24	10768.663	36843.48
2804	128.1	8754.241	37974.02
14021	127.99	13551.683	35589.313
13505	127.95	13238.594	36670.91
10162	127.87	11916.03	37346.832
17711	127.7	14442.535	36691.391
14911	127.64	13731.725	36005.063
1675	127.64	8234.024	33483.141
16310	127.24	14003.027	36481.016
14769	127.2	13692.045	37252.84
8716	127.11	11348.4	36021.773
9036	127.05	11558.66	39206.281
12237	127.03	12727.966	38785.773
14420	126.99	13519.72	39731.93
11308	126.95	12476.456	36016.641
10181	126.84	11981.037	37224.336
156	126.76	7813.616	34766.816
6270	126.7	10134.797	37626.441
11165	126.68	12315.113	37503.117
3563	126.57	9124.087	35041.453
11027	126.51	12450.442	39404.094
2246	126.4	8606.756	37478.621
10523	126.21	12238.818	33430.063
11264	126.17	12441.366	36321.758
10186	126.03	12055.797	37293.602
4858	125.86	9840.007	39084.477
14096	125.84	13530.314	36221.41
3227	125.82	8903.717	36898.039
306	125.59	7913.56	35711.43
2614	125.38	8714.803	34665.172
3552	125.36	9183.594	34879.43
8531	125.31	11404.245	33068.004
11205	125.29	12463.058	36934.746
6269	125.25	10282.688	37586.809
5552	125.11	10077.975	33673.43
7564	125.09	10705.781	33082.375
11952	125.06	12504.784	37354.633
18063	125.04	14556.342	34132.484
4339	124.85	9557.282	33474.93
1535	124.81	8063.98	34865.5
4051	124.46	9465.401	37197.797
16182	124.35	14154.383	37562.211
7950	124.25	10978.715	39060.52
17488	124.06	14570.881	38693.504
11781	123.89	12663.804	35731.113
897	123.79	7677.052	39111.156
3039	123.43	9001.43	39110.84
3219	123.18	8916.55	37026.953
9495	123.06	11742.024	33449.664
11937	123.05	12507.416	37225.34
7825	122.95	10797.9	37231.23
9381	122.87	11556.31	34121.766
9654	122.78	11674.678	35792.711
14375	122.74	13560.066	39292.289
722	122.7	7840.303	38310.195
6282	122.57	10342.97	37439.434
7860	122.41	10973.218	37983.066
11711	122.32	12612.56	34779.727
5441	122.13	9862.984	33184.914
4720	122.05	9491.938	39139.992
5145	122.01	9840.532	36159.844
4484	121.99	9634.878	36164.035
2105	121.82	8561.745	39181.898
16291	121.76	14174.604	36603.965
10405	121.63	12009.053	34582.977
4137	121.42	9476.689	35828.52
11948	121.26	12536.474	37323.258
10295	121.23	12029.412	35774.734
12674	121.19	13034.184	33192.277
10735	121	12114.492	36428.941
15626	120.96	13883.821	36861.027
17810	120.84	14543.307	36006.148
12337	120.8	12790.155	37135.031
3732	120.69	9163.948	38154.629
12206	120.65	12892.794	39203.984
3466	120.59	9074.802	33195.199
6633	120.56	10461.834	33911.273
1951	120.4	8363.258	38425.496
12476	120.04	12907.406	35777.375
15479	119.98	13935.871	35426.184
12224	119.98	12885.823	38860.898
15740	119.85	13812.907	37862.762
15766	119.79	13884.624	38166.563
18064	119.67	14478.969	34133.211
5178	119.6	9782.405	35830.625
2423	119.31	8623.063	34919.043
13513	119.12	13299.075	36424.785
3723	118.95	9062.203	38020.129
13825	118.93	13462.188	33314.887
3777	118.81	9271.032	38812.805
11856	118.75	12653.336	36288.496
3650	118.64	9244.413	36529.547
2115	118.52	8597.175	38803.945
16272	118.47	14162.98	36763.254
1633	118.31	8132.793	33441.961
9384	118.24	11564.913	33829.641
16705	118.24	14214.621	33412.828
2664	118.16	8807.043	35740.977
15944	118.16	14080.934	39821.039
5154	118.14	9851.736	35946.398
18114	118.07	14430.063	33737.281
14851	117.91	13615.066	36228.371
2578	117.91	8818.799	34007.035
11868	117.76	12644.002	36383.555
1673	117.74	8358.14	33446.121
11416	117.61	12430.545	35054.051
11673	117.47	12653.757	34298.266
13280	117.38	13150.508	39196.105
8720	117.24	11403.818	36042.969
12782	117.18	12980.973	34674.18
8874	117.09	11417.428	38592.719
197	117.07	7928.89	35057.566
2869	117.05	8744.558	38830.52
7056	117.03	10367.514	39894.672
14663	116.97	13618.533	38009.832
12155	116.92	12629.006	39950.359
5768	116.72	9999.407	37125.203
10389	116.69	11978.19	34651.969
15444	116.67	13818.227	35126.164
10270	116.61	11994.077	36077.016
3260	116.53	9052.592	36537.016
1759	116.51	8357.293	35337.973
9311	116.49	11490.655	34948.477
478	116.49	7968.372	36970.305
479	116.4	7774.794	36973.254
2961	116.23	8650.425	39967.637
10620	116.21	12260.851	35025.73
10699	116.19	12229.264	35938.016
11561	116.17	12357.245	33103.32
6357	116.15	10277.985	36693.293
4658	116.03	9636.654	38075.574
15385	116	13989.504	34210.504
11808	115.98	12620.511	36053.367
17364	115.94	14500.877	39833.82
12938	115.9	12972.497	36077.988
2798	115.86	8774.252	37772.594
13826	115.77	13539.607	33323.891
3493	115.73	9079.892	33537.352
11404	115.67	12481.025	35230.242
16777	115.59	14221.646	34530.426
17013	115.52	14396.072	36578.383
2776	115.48	8758.661	37551.172
13106	115.46	13101.029	38277.477
6882	115.4	10482.42	37376.094
9262	115.33	11433.193	36123.809
12964	115.29	13021.648	36269.746
7107	115.13	10737.436	39749.504
3339	115.12	9032.919	35320.387
12787	115.02	12983.57	34718.105
9835	115.02	11828.825	38535.383
324	114.98	7984.668	35853.645
16836	114.9	14341.75	35180.352
15701	114.69	13926.086	37513.766
13971	114.69	13523.306	34880.184
2647	114.62	8710.509	35447.938
7487	114.46	10685.555	34033.195
5891	114.41	10049.487	38398.504
4110	114.37	9419.882	36279.285
7662	114.33	10910.631	34521.199
13624	114.29	13197.15	34969.102
3867	114.25	9485.496	39890.074
5002	114.22	9851.956	37046.152
10713	114.08	12259.953	36126.035
7064	114.02	10560.785	39788.883
1108	114	8101.518	39812.281
13247	113.95	13212.171	39434.207
5710	113.95	9996.042	36305.848
10093	113.89	12051.215	38163.035
1419	113.87	8022.029	35923.18
4165	113.87	9332.082	35566.938
13544	113.68	13193.8	35938.395
4466	113.68	9630.562	35863.934
15042	113.68	13659.602	34939.156
5651	113.66	10052.265	35383.609
15768	113.6	13979.629	38174.336
7181	113.58	10571.752	38611.484
17549	113.53	14507.886	38269.625
8913	113.47	11366.517	39284.648
1225	113.47	8180.127	38510.336
1396	113.41	7989.55	36297.547
9011	113.33	11555.818	39495.316
1664	113.28	8269.826	33238.598
3513	113.18	9190.07	33957.578
14707	113.09	13760.025	37721.387
9404	113.09	11581.51	33678.793
2342	113.05	8601.587	36158.57
3289	112.89	8888.697	36048.754
12111	112.84	12706.289	39436.629
2378	112.82	8614.494	35858.086
8636	112.78	11398.194	35099.617
3761	112.72	9157.456	38563.922
13108	112.68	13118.495	38355.391
4233	112.64	9480.313	34227.246
4441	112.61	9658.148	35223.922
14391	112.61	13552.492	39424.281
6284	112.49	10142.349	37452.199
9438	112.49	11626.082	33248.836
3914	112.49	9294.905	38959.668
103	112.45	7653.3	34410.766
17213	112.43	14415.275	38322.766
411	112.41	7652.021	36598.125
18076	112.28	14565.828	33969.766
17830	112.26	14614.297	35792.711
4953	112.26	9850.615	37747.195
4235	112.2	9441.615	34242.395
3738	112.18	9272.565	38221.598
13889	112.15	13476.673	33908.5
8490	112.13	11098.678	33516.348
1647	112.07	8178.233	33103.805
9664	112.07	11745.256	35863.148
16378	111.99	14190.792	36050.137
11557	111.94	12473.825	33042.145
10218	111.92	11874.751	36845.688
4447	111.82	9587.208	35306.781
4345	111.78	9681.127	33655.055
12165	111.69	12890.366	39843.125
1281	111.67	8171.723	37968.484
16648	111.59	14148.509	33391.414
16181	111.55	14070.497	37560.457
14055	111.38	13499.455	35858.934
10792	111.34	12149.286	37290.188
16641	111.21	14016.461	33622.754
4120	111.19	9285.226	36090.914
4937	111.11	9887.91	37963.941
7634	111.11	10874.225	33964.211
10458	111.02	12007.171	33743.496
8175	111	11009.076	38185.836
17517	110.96	14605.571	38604.32
1243	110.92	8061.93	38409.023
463	110.88	7933.549	36909.297
7012	110.81	10501.023	39294.594
13543	110.77	13348.682	35931.48
13672	110.75	13218.117	34536.387
11917	110.73	12595.037	36955.824
3248	110.69	9053.587	36642.961
2394	110.63	8542.32	35509.609
7725	110.63	10909.457	35660.988
6471	110.56	10329.065	34864.258
15921	110.56	13881.11	39837.254
13045	110.46	13131.216	37337.516
5925	110.46	10086.667	38921.273
4246	110.44	9331.834	33879.445
5143	110.44	9780.996	36123.871
13067	110.42	13121.152	37716.883
9698	110.42	11678.366	36378.871
71	110.38	7751.61	34099.59
10688	110.37	12179.815	35879.785
14500	110.35	13773.603	39356.855
1690	110.27	8247.472	33730.816
7556	110.21	10774.201	33405.203
13782	110.21	13294.926	33299.781
10701	110.17	12132.959	35942.758
11326	110.14	12454.604	35857.52
13390	110.12	13267.566	37682.852
7541	110.02	10662.898	33184.66
6613	109.96	10498.55	33488.324
11324	109.91	12420.684	35829.93
6878	109.91	10396.582	37320.172
503	109.87	7695.845	37137.551
9374	109.75	11549.701	34016.016
12825	109.73	12943.522	35143.711
15282	109.66	13863.096	33008
48	109.66	7880.729	33900.563
3524	109.62	9118.592	34261.254
17967	109.62	14591.066	35005.594
11833	109.5	12689.99	36219.012
13643	109.45	13270.117	34855.703
7969	109.45	10823.111	39350.164
7582	109.41	10806.686	33220.523
1689	109.35	8271.329	33699.824
7361	109.12	10748.221	35957.801
1712	108.97	8213.298	34356.125
11222	108.95	12454.346	36732.438
17097	108.89	14413.93	37517.563
3510	108.83	9237.06	33890.715
2757	108.72	8684.995	37198.719
14501	108.68	13595.928	39381.602
6514	108.64	10256.295	34276.742
11694	108.53	12584.326	34586.91
3063	108.53	8998.884	38682.934
17685	108.41	14541.75	36935.609
3940	108.39	9449.142	38846.348
10626	108.37	12170.91	35074.813
4317	108.37	9637.117	33018.992
17803	108.35	14457.673	35954.883
17614	108.3	14517.529	37806.77
8416	108.24	11034.017	34460.469
8674	108.16	11289.751	35534.992
10737	108.16	12139.292	36432.742
6	108.09	7783.109	33078.117
1845	108.07	8263.477	36681.898
7294	108.03	10755.808	37327.453
15857	108.03	13787.799	39140.449
5472	108.01	9718.9	33098.738
9232	107.89	11530.691	36501.754
13755	107.86	13339.614	33509.664
9650	107.74	11763.642	35730.52
16961	107.74	14214.571	35941.883
16872	107.65	14290.16	35405.633
11403	107.63	12291.574	35211.379
17173	107.55	14421.137	37999.141
4665	107.51	9615.467	38189.039
13064	107.47	13135.875	37688.992
2964	107.45	8928.199	39791.793
7521	107.42	10690.328	33571.176
15683	107.34	13925.959	37332.992
16231	107.24	14150.474	37334.188
9508	107.11	11721.713	33639.469
4838	107.05	9787.589	39402.992
3269	107.03	8928.249	36097.176
16742	106.99	14342.182	34038.266
12300	106.92	12716.266	37578.594
10576	106.88	12230.849	34529.469
3971	106.82	9433.756	38426.566
8880	106.82	11382.177	38774.574
7880	106.8	10951.423	38185.695
13773	106.75	13157.418	33451.613
16908	106.65	14244.597	35512.527
12658	106.65	12867.519	33074.77
8730	106.63	11249.423	36162.141
100	106.59	7981.505	34376.531
6667	106.59	10557.358	34595.625
10831	106.59	12198.561	38181.313
2873	106.46	8723.848	38836.492
14929	106.46	13772.788	35813.973
17239	106.44	14293.84	38721.414
6250	106.36	10235.474	37805.387
4319	106.32	9669.865	33109.273
13047	106.32	13051.41	37352.633
8958	106.21	11362.616	39821.043
16625	106.19	14155.602	33721.953
3066	106.19	8975.094	38714.277
3983	106.11	9482.982	38213.406
16171	106.04	14088.45	37824.496
13027	105.84	13010.569	37041.73
5931	105.83	10117.713	39010.066
4162	105.81	9355.005	35524.504
12342	105.75	12919.058	36894.09
4804	105.6	9825.475	39926.234
8262	105.56	11181.262	36855.711
13257	105.56	13345.485	39515.523
14059	105.56	13492.003	35972.555
10877	105.52	12169.549	38950.406
8285	105.5	11012.757	36490.07
5688	105.48	9920.762	35929.266
16645	105.44	14137.466	33346.863
18142	105.42	14555.046	33334.547
16512	105.4	14096.4	35064.012
8400	105.25	11094.373	34646.887
6966	105.19	10471.757	38601.566
6557	105.06	10175.428	33463.137
11493	104.93	12377.284	33969.68
4412	104.93	9692.944	34865.98
1149	104.87	8102.363	39442.758
4608	104.85	9511.584	37634.879
109	104.85	7944.031	34449.152
2911	104.77	8643.1	39271.875
7824	104.71	10852.832	37194.719
2925	104.71	8654.027	39553.008
5960	104.71	9935.702	39278.063
10846	104.68	12268.492	38438.949
1131	104.62	8193.28	39617.344
6797	104.6	10508.018	36336.07
6423	104.48	10267.301	35622.098
2344	104.47	8587.455	36185.039
3606	104.43	9128.377	35696.355
17435	104.41	14536.479	39242.953
7384	104.39	10724.15	35618.352
7818	104.35	10916.04	37110.449
12670	104.31	13048.129	33128.043
12671	104.26	12936.375	33141.793
30	104.2	7906.969	33450.676
10194	104.16	11981.739	37087.973
14127	104.16	13432.186	36573.641
10273	104.1	11858.134	36098.738
17566	104.1	14585.353	38091.195
9079	104.06	11453.214	38607.457
6800	104.06	10535.515	36372.738
11858	104.03	12550.79	36298.059
13947	104.03	13375.58	34561.715
2107	104.03	8427.905	39209.488
14166	104.01	13518.219	36978.008
7153	103.99	10649.571	38926.391
2168	103.93	8530.38	37992.387
6131	103.83	10288.387	39246.891
7669	103.83	10981.462	34593.66
4896	103.8	9918.8	38595.254
1947	103.76	8380.66	38358.988
13981	103.74	13357.005	35017.434
14942	103.62	13719.437	35593.336
8579	103.53	11255.562	34254.691
5914	103.49	10112.02	38746.297
6838	103.47	10352.853	36962.047
6597	103.41	10552.512	33259.883
6975	103.39	10542.181	38786.043
4847	103.34	9733.504	39178.477
4325	103.34	9531.419	33248.395
2319	103.3	8541.87	36661.098
9200	103.28	11550.388	36980.414
2404	103.14	8575.659	35187.098
13425	103.13	13215.719	37185.797
12973	103.11	13031.107	36383.297
11228	103.01	12372.138	36560.508
1955	102.99	8314.663	38564.816
3441	102.95	8869.386	33381.633
11576	102.93	12670.401	33140.977
17160	102.88	14213.264	37917.527
13962	102.82	13410.157	34825.328
9396	102.8	11513.006	33946.77
4833	102.78	9893.177	39593.645
3851	102.78	9269.039	39938.539
11491	102.76	12459.918	34278.043
16986	102.68	14416.979	36206.598
18106	102.67	14493.368	33905.316
7508	102.57	10616.431	33730.879
7431	102.57	10704.587	35028.523
8468	102.55	11130.472	33844.824
15558	102.47	13960.054	36185.277
14346	102.45	13446.973	38947.746
4198	102.4	9377.585	34810.496
10815	102.34	12080.727	37746.715
4958	102.32	9850.924	37531.66
6355	102.28	10283.629	36666.449
9678	102.26	11772.707	36136.668
6452	102.26	10226.456	35235.672
15887	102.22	13794.999	39407.289
5916	102.15	10116.019	38787.191
6654	102.13	10468.877	34367.133
2747	102.13	8636.508	37021.758
10290	102.11	11997.584	35971.23
16493	102.03	14106.064	35193.039
4920	102.03	9860.392	38077.84
12052	101.99	12592.038	38694.797
10224	101.99	12061.905	36638.066
15736	101.98	13891.337	37826.211
2641	101.96	8829.681	35368.758
3638	101.88	9083.67	36277.297
14128	101.86	13469.79	36581.199
3235	101.86	8939.549	36993.164
509	101.8	7754.179	37167.074
5926	101.73	9988.751	38938.02
4673	101.69	9523.515	38368.012
7887	101.67	10961.538	38338.637
4248	101.65	9416.266	33906.277
14687	101.61	13739.195	37851.277
633	101.57	7696.392	37991.453
11461	101.55	12307.236	34521.188
16312	101.44	14090.626	36509.91
18141	101.4	14526.181	33329.355
3403	101.21	8933.096	33974.496
1931	101.21	8366.67	37962.008
3687	101.19	9140.072	37251.152
15099	101.13	13676.701	34520.863
10053	101.08	11902.42	38639.875
4301	101.04	9305.343	33258.199
3987	101.02	9350.235	38257.879
8772	101	11323.116	36735.086
10392	100.96	12041.194	34677.926
9824	100.94	11717.288	38162.387
10712	100.88	12239.825	36080.086
7610	100.88	10921.319	33675.559
11385	100.85	12478.035	35388.074
16856	100.85	14284.633	35332.289
1534	100.77	8081.918	34845.875
16593	100.73	14076.287	34209.895
3845	100.65	9216.529	39823.309
10316	100.6	11934.993	35718.742
16175	100.56	14090.344	37529.191
9455	100.52	11562.932	33156.758
17529	100.37	14634.154	38454.973
9490	100.37	11741.9	33419.695
11701	100.33	12697.697	34633.805
2491	100.23	8519.261	33625.066
1150	100.23	8058.254	39445.031
6073	100.21	10142.535	40008.465
1000	100.21	7689.195	39586.426
9868	100.16	11672.366	39111.883
835	100.14	7657.743	38825.148
15304	100.04	13935.382	33289.945
3943	100.04	9433.126	38944.633
10182	100.04	11962.348	37241.434
1728	100	8378.929	34672.297
9454	100	11624.362	33076.387
7496	99.96	10672.321	33881.234
3979	99.95	9333.134	38167.801
1171	99.93	8151.97	39329.785
9071	99.91	11496.966	38487.863
4031	99.83	9320.971	37591.965
15345	99.83	13845.855	33810.617
15876	99.79	13918.032	39289.531
2612	99.79	8773.752	34640.035
9918	99.64	11671.938	39601.73
10594	99.56	12133.206	34756.094
6352	99.52	10259.265	36638.105
17022	99.5	14257.837	36817.867
12654	99.5	12907.354	33024.191
1890	99.49	8405.823	37195.508
9855	99.45	11786.781	38818.941
7963	99.43	10902.51	39231.746
1536	99.41	8166.829	34889.199
17750	99.39	14480.092	36377.504
1752	99.39	8357.794	35241.289
14467	99.33	13664.223	39666.922
8361	99.28	11146.471	35371.668
9637	99.26	11841.123	35562.449
3401	99.24	8908.763	34257.172
11031	99.24	12452.869	39131.938
7142	99.18	10647.829	39030.355
12780	99.14	13119.474	34669.633
16804	99.12	14384.2	34824.297
10801	99.1	12087.709	37460.578
15059	99.05	13738.061	34817.266
9273	98.89	11564.217	35902.379
5863	98.89	9958.903	38042.371
17259	98.82	14333.904	38965.039
2175	98.78	8505.743	38035.203
12751	98.72	13003.465	34329.898
9713	98.7	11826.504	36572.047
12672	98.7	13123.089	33151.785
5147	98.62	9715.218	36179.617
7932	98.62	10820.787	38920.387
6218	98.51	10166.158	38233.664
4546	98.49	9539.627	36673.863
6803	98.47	10439.019	36455.191
8739	98.47	11245.416	36286.813
12358	98.45	12859.266	37011.285
167	98.43	7980.563	34839.836
8675	98.43	11250.182	35545.867
10140	98.39	11942.888	37542.434
13063	98.37	13083.26	37658.52
7921	98.36	10874.159	38805.875
10597	98.34	12263.327	34789.523
15942	98.26	14125.599	39794.145
4919	98.18	9730.565	38076.238
2268	98.13	8533.146	37100.969
1750	98.11	8280.27	35228.055
12863	98.09	13057.321	35478.996
7497	98.01	10573.782	33924.984
16295	98.01	14002.018	36641.359
16504	97.99	14054.528	35012.77
7250	97.88	10705.276	37773.137
6251	97.88	10137.224	37809.996
1383	97.86	8108.067	36611.984
14235	97.84	13457.285	37571.402
8995	97.82	11565.399	39615.262
1125	97.82	8076.059	39982.555
1926	97.76	8233.241	37900.422
17691	97.76	14444.393	36723.723
5380	97.74	9791.615	33863.102
9966	97.72	11947.038	39918.367
9394	97.72	11461.408	33941.547
8405	97.63	11170.813	34698.945
4921	97.55	9909.333	38077.605
10335	97.47	11854.023	35559.555
7650	97.42	10948.438	34380.715
9521	97.34	11759.779	33910.922
9935	97.28	11833.009	39849.914
7249	97.28	10727.208	37758.859
6224	97.24	10286.465	38003.828
1787	97.19	8251.344	35953.859
16500	97.17	14147.019	34937.848
4808	97.15	9869.33	39603.156
17655	97.11	14515.529	37190.73
3633	97.09	9104.151	36197.164
8629	97.07	11333.574	34985.203
9710	97.03	11846.101	36499.102
15033	97.03	13756.553	35201.438
9526	97	11700.371	34053.102
8630	96.96	11279.884	34994.648
8333	96.96	11162.261	35750.547
4239	96.94	9341.227	33974.613
4048	96.94	9430.709	37482.641
7779	96.9	10807.548	36255.676
7593	96.88	10966.649	33418.793
7843	96.86	10846.68	37499.078
16584	96.8	13996.253	34131.855
12552	96.8	12749.757	34622.852
3875	96.75	9453.659	39624.633
12267	96.59	12914.384	38292.688
2267	96.59	8461.891	37100.195
14526	96.57	13592.247	39053.555
10164	96.54	12033.368	37362.184
3577	96.52	9252.642	35196.145
8017	96.46	10879.837	39888.449
8464	96.42	11000.619	34095.59
2792	96.4	8826.62	37736.949
6104	96.4	10190.14	39298.574
3417	96.4	8994.099	33966.426
15422	96.36	13843.69	34873.141
8824	96.31	11276.042	37595.211
510	96.27	7910.997	37166.742
14685	96.19	13621.699	37852.242
1395	96.19	8057.596	36277.828
11992	96.17	12606.41	37999.629
7298	96.11	10655.596	37044.313
4883	95.98	9734.822	38753.266
16667	95.98	14020.314	33074.848
2891	95.96	8667.262	39041.996
12347	95.9	12751.545	36946.266
8406	95.9	11043.862	34710.531
9015	95.9	11430.339	39540.512
10410	95.83	11977.518	34324.848
2806	95.77	8648.441	37996.84
4752	95.77	9690.845	39554.434
2489	95.69	8575.251	33585.391
6833	95.65	10428.918	36942.117
9958	95.65	12011.242	39821.805
7323	95.65	10707.563	36552.777
8754	95.64	11383.881	36497.203
6791	95.62	10429.647	36208.684
6139	95.54	10336.228	39027.199
2494	95.5	8469.309	33352.852
8747	95.44	11275.872	36425.559
3978	95.39	9383.604	38165.949
302	95.39	7801.355	35685.57
1604	95.33	8135.77	33671.52
8049	95.33	11013.188	39722.238
4973	95.31	9889.294	37715.379
42	95.31	7765.888	33722.008
14853	95.31	13656.453	36229.828
15538	95.29	13886.591	36141.051
4837	95.2	9782.06	39334.063
9222	95.2	11602.64	36654.797
9205	95.16	11479.95	36745.395
15892	95.16	13810.156	39504.664
7197	95.1	10724.913	38441.457
7576	95.08	10846.543	33194.371
6344	95.06	10199.739	36553.766
3682	95.06	9262.414	37157.363
7414	95.02	10605.295	35382.832
9020	95	11630.564	39573.371
2030	94.95	8389.963	39752.652
8348	94.89	11170.487	35685.988
14765	94.89	13692.22	37224.32
2201	94.87	8516.92	37974.965
2663	94.87	8687.755	35721.02
15196	94.83	13651.683	33795.445
13633	94.83	13224.126	35067.863
7331	94.81	10699.473	36391.516
16276	94.75	14146.28	36808.523
17316	94.74	14261.888	39704.145
8211	94.72	11041.451	37740.711
3454	94.68	8860.641	33129.121
8466	94.64	11055.285	33829.254
5308	94.64	9812.115	34586.461
14479	94.62	13666.911	39504.797
4284	94.62	9368.433	33359.723
13499	94.58	13196.487	36596.699
11414	94.56	12357.147	35045.086
4054	94.56	9471.498	37238.699
6223	94.39	10238.051	37990.105
51	94.37	7689.318	33931.543
4387	94.35	9685.855	34438.43
13241	94.2	13167.034	39990.422
17352	94.18	14384.964	39904.09
6086	94.12	10299.364	39434.945
3945	94.12	9394.735	38644.977
4013	94.1	9427.693	37696.629
2741	93.95	8657.557	36946.758
9544	93.89	11654.281	34330.359
13515	93.87	13217.832	36466.742
11648	93.87	12550.509	34077.551
10724	93.85	12085.754	36268.883
10274	93.84	11893.799	36112.215
10306	93.84	11935.005	35814.102
404	93.84	7895.753	36560.578
7584	93.76	10815.98	33327.379
15501	93.68	13792.212	35686.352
7600	93.66	10784.132	33571.781
11365	93.64	12338.034	35263.434
10923	93.64	12154.726	39652.055
7873	93.64	10897.895	38075.863
17264	93.61	14325.593	39008.77
8538	93.57	11315.474	33417.449
2356	93.55	8482.925	36046.539
4544	93.53	9638.666	36652.879
4097	93.49	9277.365	36699.195
17678	93.47	14594.035	37111.543
2113	93.47	8567.847	39071.613
17095	93.43	14378.115	37504.965
12262	93.41	12777.812	38197.742
3872	93.34	9446.393	39597.633
8352	93.34	11179.337	35561.336
5649	93.3	10039.195	35301.191
9799	93.26	11813.723	37847.719
12689	93.22	12988.468	33433.785
6639	93.22	10474.435	34043.785
3629	93.2	9203.244	36005.82
11450	93.2	12396.707	34759.801
7778	93.15	10972.313	36215.996
12429	93.13	12918.404	36375.254
16270	93.09	14008.08	36740.32
10975	93.09	12359.963	39609.145
9173	93.05	11456.591	37243.051
11223	93.03	12325.21	36797.363
17451	93.01	14610.737	39035.07
13041	93.01	13118.366	37301.285
7455	92.97	10574.62	34932.137
12805	92.97	12978.757	34957.43
5894	92.94	9964.386	38499.715
11900	92.92	12589.418	36820.309
17490	92.9	14460.507	38706.297
10745	92.8	12133.419	36459.617
13450	92.78	13309.103	37119.383
7570	92.71	10891.679	33052.793
16600	92.63	14202.673	33980.281
1889	92.59	8215.379	37194.965
3588	92.48	9213.113	35427.488
8319	92.42	11151.87	35951.727
4587	92.25	9666.672	37348.609
8340	92.25	11071.973	35578.117
3408	92.19	8999.644	34016.43
6785	92.15	10368.492	36015.348
11099	92.05	12297.349	38392.691
17527	91.9	14593.024	38419.785
10365	91.84	11912.404	35028.406
12186	91.77	12711.003	39740.57
12592	91.73	12812.62	34025.469
4163	91.73	9438.811	35552.785
11550	91.69	12312.42	33031.066
16220	91.67	14112.239	37277.625
863	91.63	7888.047	38939.164
5604	91.59	10082.403	34392.516
15515	91.54	13817.13	35931.941
16244	91.54	14199.655	37129.047
8849	91.5	11332.794	38017.086
16199	91.48	14013.74	37447.898
1718	91.46	8379.979	34408.039
4536	91.42	9667.091	36560.016
7223	91.4	10567.211	38001.586
3237	91.4	8997.222	36740.129
7252	91.4	10664.58	37800.945
16018	91.38	14005.954	39264.621
3852	91.36	9081.774	39940.258
2816	91.33	8759.017	38172.395
14524	91.23	13614.764	39031.82
8774	91.17	11369.308	36740.492
4849	91.17	9908.79	39196.844
6699	91.12	10552.865	35063.73
1877	91.02	8287.146	36989.059
1778	91.02	8374.245	35845.488
13781	91	13153.64	33268.801
10656	90.89	12251.012	35485.379
1974	90.89	8294.681	38816.516
11152	90.87	12349.988	37597.246
644	90.83	7958.122	38051.695
767	90.83	7962.956	38485.863
11187	90.83	12449.012	37108.453
996	90.81	7943.645	39549.555
7314	90.81	10619.149	36747.047
2409	90.77	8428.541	35252.246
9452	90.73	11545.021	33073.098
8614	90.73	11333.576	34765.027
10266	90.71	12006.062	36065.664
9368	90.71	11615.017	33988.715
12698	90.69	13128.836	33510.859
5906	90.66	9995.485	38672.43
14849	90.66	13706.001	36473.309
7039	90.66	10468.22	39596.176
2148	90.64	8527.879	38593.148
13656	90.62	13208.2	34690.137
4791	90.58	9685.922	39908.52
13801	90.58	13551.685	33019.215
6066	90.58	10320.907	39954.727
5712	90.58	10035.587	36343.207
17214	90.56	14339.805	38327.902
290	90.52	7657.867	35578.566
4061	90.5	9362.072	37044.383
9854	90.45	11694.618	38815.594
2697	90.45	8691.568	36292.586
16586	90.45	14122.314	34144.637
6466	90.43	10249.722	35040.629
10751	90.41	12275.46	36535.621
5836	90.37	10071.831	37694.902
16611	90.29	14077.02	33839.766
13626	90.22	13277.128	34970.645
6503	90.2	10177.796	34383.32
1717	90.16	8206	34407.348
2837	90.14	8797.7	38475.496
7278	90.14	10581.728	37235.863
13381	90.12	13192.888	37897.609
9820	90.08	11691.461	38095.633
8864	90.02	11393.072	38341.637
14835	90	13573.987	36616.32
1669	90	8216.956	33373.172
2497	89.99	8603.481	33382.043
10736	89.97	12272.588	36430.828
4454	89.97	9609.449	35566.059
8514	89.91	11096.301	33312.723
1107	89.91	8002.109	39791.09
3963	89.83	9340.277	38602.543
10556	89.83	12067.833	34090.574
9358	89.76	11507.973	34209.887
4402	89.64	9658.043	34698.914
15490	89.6	13879.087	35554.316
17026	89.53	14422.105	36868.035
3586	89.49	9097.148	35395.859
5731	89.47	9974.319	36723.625
4385	89.47	9496.427	34429.32
9181	89.45	11510.098	37054.527
1730	89.43	8273.308	34735.828
10573	89.43	12260.222	34471.094
9591	89.41	11659.623	35008.813
3722	89.39	9074.102	38003.641
8897	89.39	11275.722	38956.629
4314	89.39	9456.573	33114.703
7655	89.37	10799.921	34416.242
8676	89.37	11306.501	35550.703
11548	89.31	12285.675	33010.301
8590	89.3	11237.526	34460.406
2590	89.28	8667.129	34196.914
12299	89.26	12862.878	37560.52
9259	89.24	11508.29	36119.844
18075	89.2	14605.744	34273.621
3570	89.18	9113.738	35112.82
8569	89.16	11408.358	34004.711
16776	89.12	14270.683	34522.035
15986	89.05	14160.749	39297.578
11990	89.01	12665.117	37946.43
6175	88.99	10257.75	38702.523
6985	88.93	10466.043	38933.141
18116	88.91	14564.265	33745.152
11600	88.89	12644.947	33421.453
11387	88.87	12363.307	35397.98
2609	88.86	8845.306	34573.344
8927	88.82	11276.926	39475.449
9472	88.8	11707.061	33153.41
12440	88.8	12911.043	36169.82
9936	88.68	11757.708	39871.688
8494	88.68	11130.771	33521.324
1253	88.63	8076.266	38217.781
4304	88.59	9426.635	33294.66
2703	88.59	8784.213	36445.18
5213	88.53	9894.5	35474.023
3800	88.53	9060.775	39231.043
4366	88.49	9691.495	34046.203
691	88.49	7857.81	38222.035
14000	88.43	13485.088	35311.426
6692	88.41	10533.953	34948.145
5890	88.38	9947.992	38342.867
1361	88.36	8079.024	36953.191
11392	88.32	12299.606	35103.93
4130	88.32	9439.02	36031.559
5638	88.3	9930.176	35167.789
1404	88.26	8101.797	36105.359
16696	88.26	14216.156	33295.23
8374	88.18	11018.786	35219.988
9070	88.17	11493.563	38476.328
2665	88.13	8790.364	35745.211
14836	88.09	13597.636	36618.438
16758	88.07	14339.66	34245.52
13532	88.07	13216.105	36069.348
2896	88.05	8670.305	39071.781
9733	88.03	11677.911	36757.328
367	87.99	7933.666	36268.777
671	87.99	7840.633	38157.773
11332	87.9	12333.481	35621.699
8289	87.82	11076.191	36538.695
13797	87.82	13195.851	33150.266
16613	87.8	14019.518	33878.809
7332	87.76	10716.374	36399.309
7209	87.74	10638.223	38208.926
17829	87.73	14484.079	35794.43
5530	87.69	10021.657	33467.203
15928	87.69	13881.661	39873.801
14293	87.69	13411.143	38185.887
8634	87.67	11263.853	35083.059
127	87.63	7844.718	34585.07
17501	87.61	14555.577	38499.055
3143	87.55	9000.756	37676.004
16976	87.55	14310.353	36124.805
2564	87.55	8725.875	33818.938
10517	87.53	12122.266	33333.184
6762	87.51	10531.97	35712.164
278	87.51	7799.962	35494.375
17224	87.46	14311.464	38476.359
8356	87.44	11019.751	35299.238
10399	87.36	11970.539	34544.559
16104	87.36	14096.39	38227.652
11581	87.34	12517.234	33185.012
10352	87.3	11979.48	34952.629
6585	87.28	10468.01	33011.078
3649	87.25	9072.897	36523.805
13444	87.19	13306.474	37080.516
7664	87.17	10905.949	34554.902
12957	87.13	12946.205	36193.715
8604	87.09	11373.079	34569.984
16695	87.07	14360.273	33278.027
8756	87	11411.736	36518.34
13952	86.98	13371.094	34677.574
11107	86.96	12403.744	38051.348
5629	86.96	9928.913	34956.594
11368	86.96	12458.53	35291.086
2559	86.94	8764.95	33721.664
2361	86.88	8499.989	35761.543
16184	86.86	14150.37	37584.438
5201	86.86	9830.201	35652.207
6913	86.86	10406.086	37872.363
11831	86.82	12602.019	36206.566
2657	86.81	8700.327	35521.277
13043	86.75	13086.279	37321.383
1723	86.75	8307.464	34514.684
143	86.71	7822.799	34701.047
1896	86.69	8393.901	37388.352
3249	86.44	9058.05	36662.809
5102	86.42	9813.537	36389.84
15598	86.38	13933.271	36574.203
8129	86.27	11027.931	38883.469
1256	86.27	8101.088	38253.289
11095	86.27	12361.26	38611.891
11536	86.23	12328.409	33608.801
11968	86.23	12590.619	37524.848
3172	86.21	8937.037	37564.395
4630	86.14	9613.82	37854.18
9188	86.14	11520.703	37141.977
5876	86.08	10079.083	38181.234
117	86.06	7758.566	34519.449
9459	86.06	11673.767	33051.633
10339	86.06	11943.881	35318.195
8118	86.06	11111.806	39028.941
12245	86.06	12920.651	38524.672
6777	86.06	10378.731	35855.211
12917	86.02	13125.198	35918.383
10229	86.02	11952.993	36384.902
8998	86.02	11614.983	39640.406
4276	85.98	9295.71	33553.699
5666	85.98	9960.707	35670.422
14530	85.94	13632.683	39080.734
5446	85.87	9877.719	33205.695
9326	85.81	11470.113	34905.285
6021	85.73	10002.268	39799.844
7948	85.66	10914.13	39055.828
12817	85.56	13029.741	35034.316
11953	85.54	12557.937	37371.227
4228	85.52	9283.329	34431.766
14529	85.52	13778.311	39069.719
2399	85.52	8583.545	35392.371
4399	85.52	9586.451	34679.688
7401	85.5	10656.007	35276.031
5721	85.47	10014.97	36528.445
9415	85.47	11473.042	33546.961
7006	85.45	10379.837	39156.117
9695	85.45	11751.643	36320.535
8164	85.41	11150.624	38393.914
11307	85.37	12348.6	36004.863
14422	85.37	13544.918	39816.23
1943	85.35	8366.797	38204.469
10332	85.35	12016.873	35504.039
6321	85.33	10268.05	36912.449
6155	85.33	10266.61	38880.043
2478	85.31	8475.823	33742.84
3431	85.29	8854.447	33603.348
3543	85.29	9125.76	34810.77
2	85.29	7883.936	33018.676
3846	85.29	9062.137	39856.43
6040	85.25	10019.437	39895.723
16345	85.22	14123.947	36105.492
1623	85.2	8077.047	33632.844
3900	85.18	9480.542	39112.078
13431	85.16	13163.94	37262.078
13482	85.14	13163.792	36749.207
13433	85.14	13229.248	37297.688
6705	85.12	10533.59	35128.625
3826	85.06	9221.665	39561.996
5274	85.02	9783.362	34811.055
10353	85.01	11850.254	34956.922
12374	84.99	12716.416	36797.102
1202	84.95	8101.803	39075.926
16060	84.95	14052.342	38910.824
14981	84.91	13714.94	35519.473
17200	84.85	14350.73	38220.621
6823	84.83	10384.171	36857.617
5184	84.79	9832.076	35885.965
7571	84.79	10931.753	33072.473
13678	84.74	13148.786	34590.598
4476	84.74	9553.661	36110.117
11740	84.72	12535.279	35126.191
16719	84.72	14323.771	33585.758
14650	84.7	13704.322	38265.969
2037	84.68	8249.19	39838.309
13406	84.64	13252.199	37552.57
15293	84.62	13940.284	33156.676
14156	84.58	13390.66	36905.348
6909	84.56	10412	37729.996
124	84.53	7651.992	34558.957
4923	84.53	9807.912	38102.52
14039	84.53	13551.873	35769.488
3624	84.47	9119.989	35957.406
3095	84.47	9000.666	38195.117
11606	84.45	12704.063	33438.344
17827	84.35	14578.535	35777.711
15660	84.32	13903.63	37133.852
527	84.32	7855.326	37282.129
7563	84.3	10677.745	33068.684
3935	84.26	9348.034	38797.098
7224	84.26	10766.853	38023.664
5032	84.26	9819.822	36916.898
6217	84.24	10289.726	38227.191
9364	84.22	11606.979	34275.285
5465	84.14	9758.78	33313.941
1737	84.14	8286.57	34873.816
7253	84.12	10692.688	37821.555
11634	84.09	12669.736	33940.656
4502	84.07	9560.179	36287.766
17218	84.07	14385.81	38369.02
11409	84.05	12291.527	34984.59
13646	83.99	13159.404	34891.625
3718	83.99	9263.857	37887.434
6092	83.91	10178.603	39533.41
7117	83.89	10653.883	39281.258
2859	83.88	8780.155	38765.176
6535	83.86	10234.781	33676.234
249	83.84	7864.893	35297.445
4705	83.78	9678.397	38936.09
8256	83.78	11152.069	36742.949
16311	83.74	14062.807	36501.734
2083	83.74	8561.265	39475.219
3585	83.7	9229.053	35368.672
2040	83.7	8256.422	39862.113
11854	83.7	12538	36282.043
45	83.66	7885.361	33828.465
5072	83.65	9864.865	36858.461
13259	83.65	13315.134	39546.551
5887	83.63	9947.48	38279.992
16167	83.61	14119.42	37790.82
1198	83.57	8125.247	39023.621
11359	83.57	12280.114	35551.625
16657	83.55	14190.469	33192.574
293	83.53	7651.912	35616.539
11176	83.51	12451.567	37310.891
1970	83.51	8330.634	38704.16
10600	83.49	12242.39	34815.152
9938	83.49	11815.001	39917.586
1065	83.47	7971.019	39839.145
9754	83.43	11778.459	37148.594
14857	83.43	13674.175	36264.875
17551	83.42	14622.526	38286.992
4147	83.4	9403.227	35607.141
9917	83.34	11822.591	39589.125
14458	83.32	13600.814	39952.941
16539	83.28	14102.079	34743.73
13397	83.2	13193.981	37752.281
12367	83.15	12805.284	36739.93
8420	83.15	11058.071	34539.707
8184	83.11	11163.872	38271.453
15773	83.11	13859.493	38267.168
2290	83.09	8588.77	36963.676
5437	83.07	9709.006	33379.715
8399	83.05	11020.361	34644.277
7685	83.05	10982.79	34715.094
11111	83.05	12473.192	38137.953
4171	83.05	9434.772	35364.41
9399	83.05	11627.522	33958.363
5808	82.99	10081.99	37509
12712	82.98	13052.967	33696.902
4283	82.98	9351.855	33335.887
6906	82.94	10392.914	37709.746
1910	82.94	8256.049	37723.73
3391	82.9	8999.895	34321.914
3678	82.86	9216.287	37005.395
11500	82.82	12384.563	34056.996
3779	82.82	9215.94	38854.324
11477	82.8	12306.403	34375.305
13164	82.76	12935.485	39261.773
7907	82.76	10838.552	38668.738
8375	82.73	11174.536	35239.563
5131	82.71	9718.604	36332.125
8784	82.69	11415.033	36835.758
14944	82.67	13608.281	35594.367
4682	82.67	9517.996	38510.105
5846	82.67	10049.808	37819.254
12175	82.61	12747.195	39994.227
11967	82.61	12681.117	37520.477
17074	82.57	14386.153	37267.449
9969	82.53	12009.527	39954.953
3958	82.53	9416.781	38545.707
6939	82.53	10560.312	38146.988
17544	82.48	14524.462	38249.094
17302	82.46	14213.973	39546.543
2507	82.44	8606.52	33475.449
15666	82.42	13857.403	37223.555
5100	82.4	9748.733	36382.805
7562	82.4	10571.146	33028.496
2881	82.4	8639.699	38910.965
6137	82.34	10172.234	39011.098
1640	82.34	8078.345	33312.375
8612	82.3	11256.473	34663.063
6229	82.3	10250.217	38094.656
7833	82.3	10861.502	37406.508
8545	82.23	11410.631	33569.375
5963	82.19	9981.685	39356.387
3572	82.17	9136.142	35166.609
4014	82.13	9481.345	37697.961
3236	82.11	8957.85	36728.563
8962	82.11	11351.738	39853.199
5460	82.07	9782.007	33288.539
7154	82.07	10615.29	38930.297
8297	82.06	11057.143	36286.609
13815	82.02	13426.778	33206.512
14213	82.02	13485.089	37327.285
2556	82	8663.437	33638.031
7429	81.96	10595.019	35002.969
9518	81.94	11835.412	33829.844
2919	81.94	8631.133	39486.426
2521	81.94	8564.233	33291.145
1733	81.92	8382.686	34749.758
5290	81.9	9747.807	34708.133
9648	81.9	11724.113	35711.324
8380	81.88	11096.844	35000.359
17600	81.88	14438.989	37724.805
8519	81.86	11019.716	33072.52
9481	81.84	11650.72	33251.125
8143	81.79	11172.131	38772.301
7924	81.73	10936.204	38856.191
7080	81.73	10711.172	39927.742
184	81.69	7699.423	34982.684
7151	81.65	10744.75	38837.387
17876	81.63	14461.346	35530.359
7083	81.62	10588.282	39984.559
15278	81.62	13659.266	33154.57
8020	81.6	10830.744	39953.234
15853	81.58	13956.427	39084.23
920	81.56	7815.607	39205.055
7048	81.52	10430.358	39818.574
16266	81.52	14158.094	37019.695
5440	81.46	9832.958	33454.063
6670	81.46	10391.292	34608.223
1674	81.44	8337.317	33479.879
760	81.35	7851.631	38467.602
18169	81.35	14609.544	33050.594
9921	81.35	11703.735	39653.086
6297	81.31	10207.652	37188.324
16724	81.27	14225.512	33729.215
4384	81.25	9665.758	34414.527
6314	81.17	10251.976	37125.227
14801	81.08	13595.519	37159.711
6158	81.06	10324.303	38899.301
15396	81.02	13822.475	34385.563
11727	80.98	12698.797	35022.711
2846	80.96	8678.719	38586.574
6425	80.96	10255.138	35682.16
16744	80.94	14277.844	34112.773
5657	80.93	10080.62	35489.035
5413	80.91	9816.261	33518.949
1767	80.91	8297.415	35535.844
10368	80.89	11971.216	35040.652
4226	80.87	9355.229	34426.5
4967	80.83	9735.284	37605.527
415	80.83	7783.131	36622.5
9156	80.79	11474.446	37412.723
17329	80.79	14343.262	39770.324
10748	80.77	12250.023	36489.133
8734	80.73	11330.699	36217.355
359	80.7	7781.07	36155.531
5917	80.7	9955.075	38815.289
8950	80.68	11211.43	39753.527
11236	80.68	12355.857	36684.434
13796	80.68	13342.886	33140.031
3109	80.62	8886.262	38262.629
8622	80.6	11298.113	34914.59
1374	80.58	8016.928	36785.426
3471	80.58	9192.246	33339.934
12501	80.58	12858.252	35432.719
3002	80.56	8992.92	39277.098
17410	80.52	14615.092	39307.211
1289	80.52	8079.658	37712.707
17204	80.52	14393.378	38251.508
3849	80.49	9090.197	39915.254
14828	80.43	13603.306	36771.406
10921	80.37	12163.89	39614.453
1373	80.37	8060.642	36783.867
3514	80.31	9259.266	33971.379
4079	80.31	9350.184	36791.48
13705	80.31	13219.598	34252.234
7341	80.31	10743.674	36263.035
8620	80.31	11370.806	34899.617
1770	80.31	8410.308	35632.199
10825	80.27	12249.639	37975.934
2172	80.24	8523.664	38019.285
15951	80.18	14000.876	39977.434
13353	80.16	13167.619	38448.238
8009	80.1	10978.089	39702.938
329	80.1	7956.792	35891.699
17198	80.06	14240.273	38213.965
8	80.04	7893.411	33090.891
9056	80.03	11591.566	38873.039
2467	80.03	8589.306	34086.48
9578	79.99	11774.702	34815.629
3421	79.99	9019.321	33710.719
7930	79.99	10896.033	38899.922
13054	79.97	13080.915	37525.699
7791	79.95	10805.447	36525.707
18033	79.93	14591.627	34478.113
5126	79.91	9790.881	36289.762
7919	79.89	10946.983	38763.66
8001	79.89	10856.277	39687.176
15884	79.85	13971.514	39373.977
13964	79.83	13364.413	34849.828
1177	79.83	8185.889	39377.285
5385	79.81	9744.423	33899.594
11921	79.8	12551.444	37033.637
5752	79.76	10130.101	36976.738
812	79.76	7830.57	38696.137
13284	79.76	13171.221	39259.859
10445	79.72	11864.869	33889.387
666	79.68	7913.212	38140.922
15420	79.68	13900.653	34830.063
13256	79.62	13305.961	39514.352
11539	79.62	12488.525	33466.734
11997	79.58	12562.72	38080.773
9692	79.55	11753.132	36291.5
15404	79.49	13840.784	34606.887
3006	79.47	9004.753	39350.293
4223	79.45	9282.483	34345.68
11913	79.43	12536.392	36940.551
11741	79.41	12643.466	35175.02
3636	79.39	9143.649	36274.434
10165	79.37	12021.393	37364.965
724	79.35	7758.66	38310.707
6449	79.35	10319.003	35216.012
8956	79.32	11399.604	39792.957
15341	79.32	13933.161	33770.973
747	79.3	7867.863	38394.039
8979	79.28	11433.752	39806.711
3516	79.28	9131.93	33991.941
11316	79.28	12489.862	35753.941
7127	79.26	10560.775	39113.801
10964	79.24	12353.775	39896.199
14854	79.24	13638.037	36235.191
5947	79.22	10065.193	39116.496
6468	79.2	10338.888	35056.039
14114	79.2	13378.373	36383.094
3557	79.18	9260.089	34962.074
9157	79.14	11480.669	37439.629
90	79.13	7884.897	34254.363
7692	79.09	10968.302	35005.852
4718	79.09	9512.884	39085.16
11542	79.05	12337.306	33233.34
15509	79.05	13951.815	35844.051
5748	79.01	10001.707	36916.527
2606	79.01	8634.14	34469.801
12371	78.97	12903.021	36763.098
17012	78.93	14294.037	36573.941
1309	78.86	8064.463	37575.504
10513	78.86	12114.959	33213.832
11911	78.84	12587.072	36926.113
580	78.84	7876.253	37620.895
7049	78.84	10476.814	39833.293
14985	78.68	13658.736	35531.664
8266	78.57	11145.774	36646.371
2348	78.53	8581.789	36197.754
16668	78.51	14001.76	33078.91
3363	78.49	9047.683	34783.746
1378	78.47	8168.96	36831.789
10480	78.47	11969.933	33467.957
4405	78.44	9616.359	34743.289
4220	78.42	9485.293	34293.078
6736	78.42	10465.507	35300.496
12660	78.42	12804.513	33083.527
3180	78.4	8940.951	37657.555
2557	78.34	8718.106	33665.871
3259	78.34	8957.196	36509.324
266	78.32	7755.318	35405.785
7822	78.32	10816.983	37124.52
14376	78.21	13414.598	39291.152
1596	78.17	8105.922	33938.109
16922	78.15	14271.558	35600.074
13264	78.13	13340.298	39586.957
4280	78.05	9354.154	33603.117
10084	77.98	11877.531	38623.727
2884	77.96	8641.333	38933.797
15401	77.92	13960.086	34589.301
2097	77.92	8456.132	39408.188
12427	77.88	12811.737	36369.992
16096	77.88	14173.055	38464.137
4321	77.86	9557.125	33165.582
4537	77.84	9635.549	36562.191
4045	77.82	9346.782	37464.191
2400	77.82	8567.802	35402.754
10305	77.82	11881.925	35804.707
11909	77.77	12546.521	36913.281
6501	77.75	10203.119	34364.465
17027	77.73	14373.526	36875.625
4686	77.73	9597.212	38591.586
12468	77.69	12906.429	36024.145
8016	77.69	10808.561	39844.957
12629	77.67	12729.504	33587.207
1214	77.67	8166.468	38934.859
1773	77.65	8371.124	35681.535
6825	77.63	10483.685	36887.195
4429	77.63	9503.7	35052.469
16409	77.61	13999.241	35890.484
6307	77.59	10172.085	37032.98
11175	77.54	12410.047	37270.059
14831	77.54	13681.809	36546.645
4370	77.52	9690.355	34090.91
12902	77.48	13038.816	35753.199
7412	77.48	10754.793	35372.492
59	77.48	7743.954	34015.074
17644	77.46	14447.977	37461.527
6894	77.44	10555.134	37528.059
3758	77.42	9170.571	38483.328
12561	77.36	12919.684	34757.859
11896	77.32	12687.538	36741.164
15257	77.31	13724.304	33292.449
2548	77.29	8787.066	33317.371
15611	77.27	13985.209	36713.371
14749	77.25	13687.936	37402.727
4727	77.25	9591.91	39288.988
12691	77.25	13085.254	33450.371
5219	77.23	9773.957	35547.988
2994	77.19	8875.464	39497.395
1595	77.19	8037.271	33924.379
11459	77.17	12465.919	34508.945
2074	77.15	8630.788	39687.395
9793	77.15	11838.751	37728.219
6396	77.11	10200.455	36012.664
15925	77.11	13866.38	39862.785
12919	77.06	13086.332	35932.414
3666	77.06	9238.136	36832.578
13319	77.02	13229.581	38697.984
4701	76.96	9661.409	38822.375
13097	76.9	13097.523	38135.227
10772	76.88	12189.354	36975.605
12204	76.85	12787.581	39183.996
13442	76.83	13222.959	37044.277
14100	76.83	13553.592	36294.34
3352	76.79	8944.438	35194.57
16764	76.79	14211.649	34374.773
12821	76.77	13034.28	35096.191
14101	76.75	13545.281	36304.039
17972	76.67	14628.934	35039.906
9042	76.67	11551.054	39036.203
5379	76.65	9761.792	33862.676
7190	76.64	10627.971	38367.371
17861	76.64	14461.787	35415.66
12399	76.48	12745.049	36516.52
18050	76.48	14634.884	34313.402
15307	76.46	13825.269	33342.781
8263	76.44	11193.755	36585.164
7391	76.44	10754.677	35731.613
3380	76.42	8971.125	34463.625
14497	76.42	13741.826	39333.738
2545	76.41	8654.629	33282.531
10222	76.35	11857.911	36591.324
9684	76.33	11642.124	36209.598
1721	76.29	8353.771	34481.664
9512	76.23	11730.304	33723.926
10771	76.21	12069.794	36957.246
9689	76.21	11831.781	36262.711
1160	76.21	8191.705	39541.395
5162	76.19	9826.137	36019.617
17543	76.08	14634.423	38247.047
2563	76.06	8783.971	33813.949
14561	76	13750.66	38752.609
11149	75.98	12403.532	37544.84
5785	75.95	10054.738	37301.188
16666	75.87	14160.48	33061.016
12207	75.87	12763.592	39244.246
8521	75.83	11111.861	33117.035
6176	75.83	10170.692	38735.742
5057	75.81	9730.118	36728.844
1643	75.79	8160.891	33040.957
10198	75.77	11883.039	37176.852
2073	75.72	8505.661	39677.164
5486	75.68	10054.295	33182.273
2553	75.68	8717.323	33467.152
11224	75.66	12432.048	36815.723
4832	75.64	9837.499	39567.445
7648	75.64	10923.397	34353.27
8173	75.62	11190.593	38163.969
2453	75.62	8435.902	34370.125
17481	75.62	14584.665	38649.648
11534	75.58	12289.892	33596.602
6866	75.56	10444.14	37225.672
531	75.49	7647.772	37300.43
8404	75.49	11005.402	34695.566
676	75.45	7856.129	38173.668
2156	75.45	8608.638	38384.695
17290	75.45	14396.102	39438.145
11029	75.43	12308.848	39413.184
11796	75.43	12524.532	35933.844
2417	75.39	8442.976	35020.289
2758	75.39	8794.394	37210.457
4257	75.37	9375.244	33672.848
10779	75.35	12177.278	37071.387
4116	75.33	9423.285	36360.008
3191	75.31	9034.887	37481.535
11897	75.29	12586.344	36748.098
10515	75.28	12162.795	33294.438
12062	75.26	12621.239	38810.211
1855	75.26	8275.261	36802.477
17690	75.22	14489.606	36701.105
9609	75.18	11674.807	35255.133
5930	75.18	10070.447	38976.555
7211	75.18	10625.183	38223.57
17539	75.14	14598.958	38222.41
2141	75.12	8457.247	38474.594
13302	75.12	13181.588	39100.93
10823	75.08	12124.999	37955.402
12459	75.08	12875.944	35961.23
7386	75.08	10665.542	35664.625
14678	75.05	13651.292	37826.73
12631	75.05	12753.953	33636.395
2829	75.03	8632.516	38377.047
3765	75.03	9251.844	38629.957
16926	74.99	14341.429	35619.242
3373	74.97	9039.089	34617.344
8624	74.93	11264.101	34942.402
2365	74.93	8541.439	35792.027
9463	74.89	11793.817	33063.895
18166	74.89	14621.365	33037.57
8215	74.87	11075.136	37528.895
3876	74.8	9360.31	39645.348
12637	74.8	12765.045	33354.027
6611	74.8	10457.998	33469.617
10090	74.8	11959.922	38405.41
6969	74.8	10535.685	38698.625
16704	74.78	14254.362	33400.355
3536	74.74	9143.916	34548.277
9347	74.74	11634.406	34389.063
17996	74.74	14574.883	34855.457
13343	74.59	13317.685	38615.316
18011	74.57	14429.195	34647.621
4549	74.55	9683.872	36805.91
9496	74.53	11790.701	33452.547
7129	74.53	10634.018	39128.988
14263	74.49	13513.863	37855.277
8316	74.47	11141.984	35942.266
14471	74.43	13708.311	39746.859
13400	74.41	13171.536	37780.719
2617	74.41	8735.346	34751.629
4252	74.41	9380.139	33648.844
6299	74.39	10245.668	37197.715
12236	74.37	12788.453	38726.695
11540	74.37	12366.059	33476.395
6935	74.36	10550.293	38103.586
1539	74.34	8034.709	34924.816
13501	74.26	13203.966	36635.27
4450	74.26	9551.866	35376.57
948	74.22	7908.684	39310.609
8682	74.2	11237.028	35603.043
12066	74.16	12657.349	38860.602
10453	74.16	11924.757	33956.719
3560	74.16	9174.202	35021.168
12274	74.11	12853.326	37878.789
7160	74.09	10694.99	38716.719
13236	74.05	13312.715	39941.117
7454	74.05	10691.544	34918.852
9400	73.99	11557.923	33652.352
10249	73.97	11946.187	36240.094
4595	73.97	9662.725	37409.387
11617	73.95	12520.318	33653.988
16799	73.93	14221.696	34744.297
10750	73.93	12103.918	36514.555
12449	73.93	12781.238	35919.184
3494	73.9	9146.843	33538.965
10766	73.88	12220.322	36817.023
13926	73.86	13524.361	34351.758
10810	73.84	12271.685	37625.688
7879	73.84	10852.938	38182.055
6952	73.84	10460.311	38361.246
11351	73.82	12448.161	35431.426
8505	73.82	11068.139	33462.523
12488	73.76	12795.072	35606.16
7607	73.72	10939.27	33636.609
10879	73.7	12220.521	39014.453
6211	73.67	10252.771	38157.215
11227	73.65	12283.468	36841.703
14809	73.55	13617.418	36921.98
1384	73.55	8150.003	36613.938
738	73.55	7971.853	38380.008
7533	73.55	10663.275	33355.777
1179	73.55	8099.492	39383.934
4459	73.53	9646.462	35649.996
3270	73.51	9044.113	36102.766
7390	73.47	10624.887	35694.809
4442	73.46	9603.707	35231.215
3151	73.46	8960.558	37736.762
11441	73.46	12304.202	34637.973
6648	73.44	10532.391	34234.336
3106	73.42	9053.808	38234.305
380	73.42	7760.724	36361.984
4924	73.4	9778.092	38122.074
5870	73.4	10045.826	38119.625
16250	73.38	14134.501	36901.566
1716	73.38	8361.363	34399.348
16681	73.36	14348.208	33139.254
4230	73.24	9320.67	34447.035
15594	73.23	13904.027	36548.875
7769	73.23	10896.313	36103.914
11745	73.23	12512.526	35257.344
3393	73.21	8959.457	34447.914
11417	73.21	12437.084	35087.117
10343	73.19	11878.749	35118.895
17631	73.19	14448.907	37634.512
16821	73.19	14288.86	34984.98
11926	73.15	12561.144	37128.883
16602	73.13	14123.374	34000.449
15786	73.11	13788.736	38500.641
7206	73.11	10662.321	38175.152
18102	73.09	14553.957	33900.414
9681	73.07	11712.323	36203.336
2496	73.07	8553.386	33362.602
17050	73.05	14226.621	37115.512
5614	72.98	10088.464	34545.352
1791	72.96	8212.832	36017.586
17542	72.92	14441.374	38238.559
17432	72.92	14485.284	39183.594
3614	72.88	9098.224	35838.746
8707	72.86	11281.657	35933.035
4002	72.8	9484.039	37838.371
1732	72.71	8331.67	34743.094
9776	72.71	11677.592	37563.09
6978	72.71	10419.984	38862.965
10598	72.71	12143.777	34790.227
1903	72.67	8403.016	37517.242
17060	72.65	14292.437	37138.039
13306	72.63	13329.111	38862.648
9183	72.61	11439.854	37115.707
2594	72.54	8672.252	34232.98
12662	72.54	12862.549	33133.34
3436	72.52	8888.865	33333.746
1375	72.48	8061.191	36798.156
10244	72.48	11893.679	36233.414
1518	72.46	8171.672	35405.09
14349	72.4	13461.074	38971.113
13846	72.38	13519.092	33511.191
2051	72.38	8395.552	40005.203
8855	72.31	11318.712	38155.832
18151	72.29	14579.142	33401.422
2630	72.25	8838.194	35106.602
4058	72.25	9487.516	37317.301
6283	72.17	10213.1	37447.797
3993	72.17	9410.724	38099.527
11531	72.15	12283.871	33543.871
9632	72.1	11846.872	35516.992
4329	72.06	9569.902	33315.605
9499	72.04	11718.437	33462.367
2095	72	8559.145	39370.23
9667	71.98	11818.848	35949.957
7479	71.96	10569.171	34422.383
13366	71.94	13200.465	38204.273
15190	71.9	13700.744	33757.863
8383	71.83	11001.174	35012.27
7917	71.81	10959.818	38751.176
9434	71.77	11535.558	33174.988
4395	71.75	9581.374	34560.734
13687	71.73	13283.695	34332.813
5714	71.69	10073.016	36414.836
3015	71.66	8875.834	39141.336
6414	71.62	10293.956	35873.02
8940	71.62	11371.719	39681.219
17969	71.58	14618.97	35007.336
8878	71.52	11211.72	38706.586
16380	71.41	14168.281	36056.141
4197	71.25	9473.038	35090.16
6045	71.23	9962.902	39944.23
14009	71.2	13420.308	35455.828
7353	71.18	10637.964	36078.055
1298	71.16	8146.713	37506.613
6850	71.16	10506.804	37058.246
8323	71.14	11114.659	36039.41
10475	71.14	12017.284	33402.918
4974	71.12	9877.024	37715.09
13417	71.08	13264.275	37374.387
3472	71.06	9111.302	33368.172
4620	71.04	9661.789	37777.145
8239	71.02	11111.967	37054.07
12329	71	12789.385	37338.332
5341	70.98	9851.227	34191.566
14288	70.97	13419.937	38110.887
7759	70.97	10878.185	36010.895
8368	70.91	11084.999	35127.867
16980	70.89	14393.231	36155.199
12144	70.85	12523.253	39854.922
8905	70.83	11354.386	39124.605
3596	70.83	9205.244	35560.594
6646	70.79	10549.448	34172.289
7261	70.75	10762.258	37343.359
15746	70.74	13839.35	37932.055
3091	70.74	8941.668	38459.07
11086	70.74	12392.405	38730.395
11864	70.7	12501.214	36340.832
14476	70.68	13571.321	39467.723
7259	70.64	10686.889	37557.941
2586	70.64	8785.923	34132.789
1967	70.64	8315.963	38672.156
14949	70.62	13767.241	35607.98
17476	70.62	14447.057	38915.836
12568	70.58	12753.148	34560.629
8607	70.58	11418.489	34598.961
9194	70.56	11586.238	36887.727
12163	70.56	12901.07	39818.855
4813	70.54	9873.829	39630.406
11939	70.52	12705.155	37252.645
5298	70.51	9865.246	34496.734
2912	70.51	8775.537	39316.059
10625	70.49	12092.503	35064.41
4792	70.45	9678.904	39919.516
16384	70.43	14143.844	35768.855
9718	70.35	11805.514	36607.566
6953	70.3	10361.087	38395.273
3281	70.3	8926.423	36210.867
7282	70.3	10562.395	37241.781
11964	70.28	12507.683	37487.039
12118	70.26	12549.419	39516.945
6880	70.24	10466.19	37366.34
5864	70.24	10062.403	38045.629
6047	70.22	10004.29	39991.234
6062	70.18	10223.668	39872.848
2485	70.14	8579.852	33519.578
14590	70.12	13697.655	38574.063
4996	70.12	9777.982	37320.637
1644	70.12	8042.513	33043.313
3452	70.12	8916.827	33263.277
7268	70.08	10601.158	37454.059
1261	70.08	8128.168	37997.652
12045	70.07	12640.502	38611.949
9409	70.05	11489.411	33748.551
10401	70.05	11860.296	34556.926
11969	70.05	12547.441	37534.074
12518	70.05	12912.55	35361.887
6291	70.05	10235.594	37486.641
1762	70.03	8401.88	35419.914
11498	70.03	12346.955	34043.129
18108	70.01	14635.28	33922.063
5762	69.99	9960.503	37096.457
12824	69.95	12958.861	35130.637
5813	69.95	10032.838	37552.98
14887	69.93	13731.874	36159.938
15931	69.93	13899.683	39936.059
6936	69.93	10371.857	38111.996
1469	69.84	8097.871	35599.887
7905	69.82	10972.723	38663.328
10733	69.82	12124.367	36408.266
7058	69.78	10454.407	39925.887
2089	69.74	8497.505	39509.961
7336	69.72	10749.807	36493.852
11677	69.7	12693.845	34372.43
11521	69.7	12315.913	33706.484
3124	69.7	8918.455	38021.988
8088	69.68	11083.406	39136.078
4242	69.64	9376.005	34036.43
10907	69.64	12127.583	39387.934
12054	69.62	12540.623	38762.535
12417	69.62	12772.437	36321.906
2165	69.62	8531.88	38255.395
5541	69.59	9998.426	33540.609
9701	69.59	11775.988	36401.406
6668	69.55	10388.988	34596.602
16298	69.53	14091.237	36680.91
1443	69.53	8011.955	35738.391
17504	69.47	14471.569	38508.254
9362	69.47	11468.841	34250.18
15130	69.47	13712.646	34157.926
4358	69.45	9671.74	33875.105
17920	69.43	14488.337	35125.695
8271	69.41	11037.349	36379.688
2708	69.41	8678.675	36480.805
6548	69.39	10336.138	33336.742
257	69.38	7913.011	35362.602
3141	69.36	8960.523	37955.145
16412	69.36	14186	35579.621
10428	69.3	11862.705	34066.301
11051	69.28	12445.204	39243.363
12490	69.28	12716.161	35638.074
6552	69.26	10182.772	33393.805
17610	69.24	14577.863	37775.703
6130	69.22	10217.642	39221.047
6830	69.22	10385.977	36923.313
14510	69.22	13730.401	39173.789
6240	69.2	10332.224	37976.641
7625	69.2	10829.876	33819.988
5214	69.15	9839.089	35481.305
2020	69.09	8211.663	39646.641
5241	69.09	9714.43	35114.051
2112	69.09	8585.375	38999.969
7031	69.03	10531.591	39410.074
7835	68.99	10954.526	37436.07
11155	68.99	12410.931	37343.383
3648	68.97	9074.95	36503.941
7342	68.95	10598.355	36294.738
4812	68.95	9758.369	39629
3735	68.9	9105.675	38192.074
6863	68.88	10415.375	37196.578
16746	68.82	14414.917	34124.078
7239	68.82	10742.962	37917.965
17135	68.78	14413.853	37756.898
235	68.74	7955.205	35252.242
381	68.74	7672.206	36361.992
14461	68.72	13653.431	39976.625
8382	68.71	11072.702	35008.93
4986	68.61	9901.483	37484.109
107	68.57	7881.562	34425.078
616	68.57	7874.805	37913.449
7763	68.53	10834.567	36042.141
4018	68.51	9301.568	37781.863
10670	68.49	12100.812	35678.348
11221	68.49	12336.974	36719.203
154	68.42	7895.51	34748.625
4040	68.36	9428.079	37386.754
9768	68.32	11769.672	37470.73
16938	68.3	14290.815	35670.902
10917	68.3	12068.326	39581.258
3102	68.3	8861.214	38229.598
10621	68.28	12180.852	35036.16
5696	68.26	10119.745	36114.164
7624	68.25	10783.312	33808.863
13728	68.25	13194.062	33818.941
9734	68.25	11733.679	36882.82
12934	68.21	12921.24	36070.406
6636	68.19	10515.474	33972.66
6288	68.19	10255.376	37478.039
16129	68.17	13995.498	37845.234
12697	68.17	13059.208	33491.613
14073	68.17	13421.924	36147.59
2033	68.15	8258.39	39773.371
12549	68.13	12890.908	34924.539
8250	68.11	11084.345	36898.051
3032	68.09	9029.965	39040.641
12048	68.05	12688.61	38666.867
12102	68.05	12529.801	39228.316
13893	68.03	13404.642	33984.695
7437	68.02	10637.497	35046.98
1901	68	8358.931	37493.988
1205	68	8147.033	38819.813
4347	68	9497.04	33682.816
6851	67.92	10423.335	37065.098
1043	67.92	7678.841	39751.473
878	67.84	7643.588	39018.492
14445	67.82	13670.409	39805.922
5991	67.82	10022.949	39683.688
11613	67.82	12632.748	33532.137
3542	67.81	9266.038	34723.293
11497	67.79	12354.315	34032.176
6657	67.79	10472.632	34427.578
4468	67.77	9543.696	35928.199
8139	67.75	11165.059	38716.734
3556	67.71	9187.439	34956.953
4177	67.69	9342.984	35115.367
16095	67.65	14129.527	38451.699
9428	67.61	11432.343	33428.875
1036	67.59	7731.249	39716.453
12414	67.58	12720.599	36306.188
10611	67.54	12253.408	34940.262
11173	67.52	12331.966	37226.176
4684	67.52	9703.208	38553.902
3873	67.5	9385.407	39597.746
4268	67.42	9490.22	33822.887
5561	67.42	9955.656	33815.285
14491	67.38	13698.539	39291.457
10566	67.38	12115.134	34361.852
16261	67.36	14001.143	36991.5
4185	67.33	9365.414	34999.141
13269	67.33	13189.415	39303.531
5757	67.33	10005.947	37015.105
163	67.31	7655.998	34805.863
8430	67.31	11052.015	34399.984
52	67.29	7967.31	33939.063
6129	67.29	10155.635	39218.879
8635	67.29	11393.15	35083.063
15163	67.27	13570.922	33852.824
14140	67.27	13446.156	36778.07
1584	67.25	8149.111	33809.633
2972	67.25	8999.075	39933.488
2990	67.25	8898.088	39721.371
5101	67.19	9707.424	36386.984
1661	67.17	8319.115	33189.984
10933	67.15	12278.824	39796.348
8595	67.12	11241.422	34523.445
7544	67.08	10691.854	33229.508
3632	67	9200.949	36109.984
14979	66.98	13740.611	35511.328
5248	66.94	9855.457	35239.809
14250	66.94	13561.114	37726.82
16464	66.92	14051.294	35294.668
10384	66.89	12002.521	34839.305
10696	66.85	12180.01	35914.668
8714	66.75	11279.333	36005.957
8605	66.73	11319.595	34590.801
12047	66.71	12519.886	38624.719
8359	66.69	11025.544	35324.367
17763	66.67	14582.023	36130.195
10614	66.67	12220.701	34981.203
17895	66.64	14461.783	35311.996
1729	66.62	8294.805	34713.602
10233	66.6	11854.891	36432.523
9479	66.58	11735.714	33208.551
8474	66.58	11031.512	33650.992
2531	66.54	8741.97	33016.035
7886	66.5	10926.116	38313.648
11146	66.46	12456.073	37528.867
5835	66.46	10105.815	37691.906
6346	66.46	10292.467	36579.832
15858	66.46	13926.369	39158.965
10214	66.45	11929.143	36751.668
18111	66.45	14542.492	33686.488
3456	66.43	9211.414	33009.305
5419	66.39	9742.565	33596.625
9189	66.37	11442.301	37146.844
3861	66.37	9365.504	39786.805
9289	66.35	11599.762	35710.988
1738	66.35	8344.031	34921.789
13980	66.31	13411.929	34985.441
8393	66.31	11149.926	34832.887
3300	66.27	8911.575	35861.711
827	66.27	7910.378	38766.48
3803	66.23	9259.25	39292.473
3903	66.2	9306.549	39163.133
4607	66.18	9621.113	37620.711
5397	66.16	9774.985	33649.07
14258	66.16	13564.619	37788.609
4313	66.16	9421.859	33064.309
7483	66.14	10565.111	34244.965
3995	66.14	9436.443	38112.59
10178	66.08	11965.723	37196.648
3697	66.08	9177.153	37503.871
15927	66.06	13856.868	39867.277
15739	66.04	13827.405	37848.012
2615	66.02	8706.963	34699.465
16624	66	14204.459	33711.152
14755	66	13710.622	37441.613
4981	65.95	9709.833	37421.832
9068	65.95	11427.088	38777.793
1199	65.93	8004.057	39047.922
12009	65.93	12671.989	38175.637
11984	65.83	12628.677	37748.137
2801	65.83	8823.488	37918.957
13754	65.79	13307.552	33501.75
5475	65.79	10056.933	33010.184
4222	65.79	9443.994	34309.027
4408	65.77	9596.345	34842.012
9621	65.76	11678.202	35439.27
1706	65.76	8265.087	34213.656
10622	65.74	12083.627	35043.258
15134	65.72	13668.845	34197.711
2017	65.7	8369.977	39631.875
6849	65.68	10412.442	37047.734
9829	65.68	11797.272	38363.996
1279	65.66	8159.369	37955.652
12791	65.64	13116.665	34737.383
5951	65.58	10131.386	39140.063
5493	65.56	10039.358	33315.242
10527	65.53	12184.6	33571.125
3590	65.53	9241.597	35441.953
15482	65.51	13805.662	35500.871
11445	65.49	12408.116	34678.957
1278	65.47	8075.522	37865.199
14718	65.47	13745.556	37514.906
12767	65.47	13018.245	34515.625
8332	65.47	11105.759	35742.301
15877	65.43	13836.217	39312.324
2685	65.41	8664.945	36023.367
9503	65.39	11756.312	33536.992
5955	65.28	10066.19	39215.988
13849	65.26	13507.242	33524.867
3627	65.26	9066.411	35991.727
8812	65.26	11376.336	37231.711
7935	65.24	10859.993	38930.297
16710	65.24	14396.637	33445.539
14169	65.2	13409.729	36992.574
4030	65.16	9367.295	37564.676
12089	65.12	12528.355	39199.91
16492	65.12	14207.407	35189.664
2206	65.05	8432.151	37700.273
2731	65.03	8723.421	36738.016
11487	65.03	12358.013	34254.711
[truncated: 2,379 more rows]
