# Supplementary material for: Insights on the Control of Yeast Single-Cell Growth Variability by Members of the Trehalose Phosphate Synthase (TPS) Complex
Source: Front Cell Dev Biol. 2021 Jan 28;9:607628. doi: 10.3389/fcell.2021.607628 (PMC7876269; doi:10.3389/fcell.2021.607628)
Supplement: Supplementary file 2 [file Data_Sheet_1.ZIP › final_code/input_datasets/overexpression3_pTDH3_Ntd_TSL1_t1.csv]

Id	Area (µm²)	Centre X Position (µm)	Centre Y Position (µm)
37702	132.35	12394.511	34740.68
33347	130.88	12007.623	37364.637
36837	127.6	12358.872	37597.426
24660	126.78	10892.128	39150.922
15237	126.17	9896.209	35260.836
22413	124.84	10630.686	35602.254
54185	121.57	14291.879	38182.867
44221	121.4	13189.289	38007.699
17766	119.86	10289.814	38986.734
13908	118.85	9672.97	39299.852
31550	118.1	11662.937	38216.551
22058	118.02	10756.808	36703.695
5319	114.08	8512.651	37105.836
8153	113.1	8885.279	37506.832
31237	112.72	11812.104	37422.652
25955	111.53	10995.544	36264.668
23360	111.38	10916.585	34831.438
44185	110.86	13343.808	38206.758
44431	110.3	13331.425	37646.496
38671	109.6	12663.414	35807.973
36503	106.78	12443.545	38397.047
54057	105.63	14255.725	37746.59
35660	105.46	12168.534	38215.164
19133	104.04	10241.683	33921.328
31521	103.41	11775.274	38125.145
4000	103.27	8372.03	36853.184
17696	100.71	10314.901	39287.461
42634	100.61	13097.308	36434.414
8061	100.27	8997.914	38068.254
50860	100	13891.783	39572.469
43572	99.15	12971.586	39570.02
46834	98.87	13480.327	37896.387
17502	97.64	10004.77	39737.645
1924	97.28	7648.881	40004.633
31422	96.4	11676.238	37893.469
42841	96.17	13130.885	37229.297
50063	96.05	13919.061	36638.516
25804	95.69	11108.276	36900.242
9926	94.96	9200.918	36645.121
20225	94.54	10479.943	36614.133
47951	94.54	13633.658	37901.844
39317	94.27	12551.657	37792.016
41330	94.1	12832.36	35204.133
36813	94	12428.348	37533.898
30	93.1	7802.729	33103.73
43916	92.68	13229.684	39145.988
55211	92.62	14617.079	38305.633
50319	92.3	13906.876	37506.77
23772	91.93	10949.727	36515.391
14664	91.84	9858.943	37361.387
29226	91.7	11592.077	37418.711
24258	91.47	10855.029	37858.367
11138	91.38	9442.974	37828.449
42599	90.76	13004.624	36348.641
33001	90.34	12041.01	38319.543
35362	90.04	12214.427	37539.164
31790	89.9	11832.894	39447.758
55452	89.79	14533.908	37496.895
29179	89.54	11499.768	37597.93
38840	88.77	12496.786	36320.914
18079	88.66	10237.481	37785.711
54372	88.62	14289.266	38963.559
33353	88.31	12009.835	37389.305
53363	88.29	14274.32	35431.406
24067	87.97	10972.455	37427.387
25746	87.97	11047.394	37060.59
19909	87.74	10512.445	35588.301
16704	87.64	10084.766	36425.016
51793	87.26	14204.306	36874.598
18059	87.01	10271.846	37718.988
22119	86.99	10705.203	36561.215
33183	86.91	11915.562	37931.699
50425	86.72	13899.225	37804.516
35378	86.28	12138.495	37559.813
33521	86.24	11849.739	36977.926
22203	86.17	10716.315	36505.348
16436	86.07	10103.342	35552.074
11287	86.05	9473.785	37422.461
40513	85.48	12822.536	37862
26148	85.4	11200.141	35448.367
24871	85.15	11196.791	39798.039
29890	84.88	11563.963	34677.457
16347	84.81	9922.882	35157.215
47384	84.52	13445.726	39960.648
25815	83.91	11020.756	36946.328
54475	83.87	14249.424	39430.586
20216	83.87	10418.651	36586.746
51265	83.54	14188.49	39066.535
21496	83.48	10744.507	38341.617
26582	83.47	11197.804	33628.695
55783	83.24	14427.66	36164.758
32338	82.93	11817.389	39557.121
18	82.8	7911.265	33066.48
23836	82.57	10957.823	36734.371
8214	82.53	9057.841	37395.445
8105	82.51	8945.265	37971.336
47362	82.16	13527.662	39868.203
39239	82.03	12625.555	37638.156
2441	82.01	7993.096	37200.102
25476	81.89	11189.725	37695.969
15585	81.55	9724.586	34075.938
40991	81.47	12774.407	36513.688
22485	81.36	10679.151	35265.027
35003	81.32	12176.62	36310.629
3364	81.19	8415.688	33448.316
1266	81.03	7762.237	37604.043
50529	80.84	13901.429	38156.734
43762	80.76	13217.335	39978.867
18052	80.65	10249.132	37678.055
27799	80.59	11413.66	37674.309
32834	80.48	12056.481	39338.461
23838	80.21	10820.436	36740.93
54011	80	14225.849	37611.078
40625	80	12820.298	37538.156
41285	79.96	12728.549	35402.746
25573	79.86	11009.88	37591.711
35699	79.83	12077.502	38285.371
30423	79.58	11739.61	33966.168
25883	79.37	10991.352	36849.078
50597	79.33	13959.088	38420.789
24160	78.87	10926.203	37619.695
21348	78.83	10716.709	38850.875
55428	78.43	14535.186	37402.836
36601	78.41	12470.681	38061.023
40940	78.27	12917.311	36632.23
30844	78.24	11717.115	35985
35061	78.1	12185.099	36541.652
935	77.99	7794.259	36511.746
26617	77.89	10994.284	33456.383
30528	77.58	11728.39	34483.699
7378	77.58	8821.648	38786.688
50067	77.45	13864.209	36698.5
51587	77.43	14014.718	37750.262
21711	77.39	10771.258	37695.633
43549	77.22	13029.032	39501.59
35618	77.09	12146.515	38104.254
42611	76.88	13129.764	36372.613
36781	76.76	12439.781	37804.602
1422	76.76	7757.486	38025.023
25000	76.72	11086.991	39279.871
20317	76.51	10473.894	36884.336
27679	76.51	11349.928	37345.477
55923	76.49	14516.045	35423.254
46582	76.22	13562.309	37182.66
6772	76.17	8691.698	35979.477
27823	76.17	11357.573	37731.348
2347	75.9	8001.766	37506.836
20632	75.82	10424.258	37808.141
35271	75.73	12256.479	37315.445
10094	75.69	9070.996	37426.039
28985	75.67	11622.797	38069.941
36444	75.53	12453.446	38485.77
4291	75.46	8414.69	37901.855
39199	75.42	12528.744	37552.02
25369	75.27	11108.994	38043.641
11907	75.17	9446.669	35117.352
46652	75.13	13487.739	37421.551
19236	75.11	10179.368	33413.121
34883	74.96	12174.778	35751.719
40833	74.96	12807.605	36903.023
46856	74.85	13501.284	38001.691
31512	74.85	11812.151	38099.258
5285	74.83	8445.605	37272.258
21444	74.71	10574.928	38503.754
54139	74.62	14356.584	38001.152
44989	74.58	13321.139	35261.891
14378	74.54	9898.036	38503.266
46304	74.54	13473.725	36262.145
36656	74.35	12356.488	37843.164
54657	74.33	14631.529	39786.023
37730	74.31	12424.601	34586.492
2175	74.27	8070.622	38525.34
33214	74.23	12047.951	37687.77
22040	74.06	10734.795	36967.992
32565	74	12050.104	39874.816
25408	73.87	11001.313	37840.594
18493	73.87	10322.925	36528.195
1110	73.85	7869.958	37192.594
24991	73.77	11023.897	39563.508
25610	73.77	11152.37	37350.777
50293	73.75	13974.518	37432.379
31268	73.7	11733.095	37474.273
47734	73.58	13592.958	38750.004
46465	73.47	13387.946	36815.211
32471	73.39	11745.991	39767.953
4229	73.39	8413.506	37688.926
43556	73.35	13091.592	39530.262
43044	73.27	12966.607	37773.488
2810	73.18	8068.445	34936.527
31430	73.04	11686.711	37907.789
39301	73.01	12532.335	37749.789
46152	72.93	13493.897	35625.539
18535	72.93	10292.002	36348.934
15192	72.93	9816.32	35435.473
36871	72.91	12471.212	37365.547
53964	72.81	14312.85	37490.523
33280	72.8	11966.591	37542.898
36581	72.76	12377.298	38013.105
23684	72.55	10975.62	36240.805
31436	72.45	11756.36	37915.668
15168	72.34	9892.423	35655.438
19120	72.24	10179.64	33877.129
25780	72.24	11053.209	37155.031
55175	72.24	14561.686	38175.063
37286	72.22	12371.611	36367.551
1564	72.18	7706.149	38634.539
46544	72.16	13526.553	37052.547
43598	72.12	13028.913	39630.484
97	72.12	7912.83	33276.844
21411	72.11	10622.52	38721.004
41060	72.01	12711.647	36134.66
30828	71.97	11703.115	35903.191
56323	71.93	14457.752	34101.578
31033	71.7	11796.76	36802.883
26569	71.7	11205.922	33551.477
9574	71.68	9129.125	35012.5
42945	71.65	13034.927	37491.133
22179	71.65	10592.187	36416.746
43840	71.63	13323.767	39497.117
10794	71.61	9285.921	39452.941
25919	71.57	11053.84	36688.711
23443	71.45	10968.367	35268.805
50603	71.45	13922.584	38443.352
10784	71.44	9488.476	39746.793
53389	71.42	14348.656	35482.914
20131	71.26	10473.734	36341.004
8599	71.17	9039.933	35452.473
30165	71.09	11534.143	33456.652
31127	71.07	11826.976	37103.227
7026	71.07	8738.687	37305.867
16842	70.98	10099.622	36921.941
5827	70.96	8554.296	34579.445
19730	70.92	10352.023	34818.246
45379	70.92	13321.181	33831.398
54203	70.9	14220.982	38249.805
50391	70.88	13886.84	37710.203
33307	70.84	12039.44	37599.695
46886	70.71	13549.879	38095.672
12017	70.69	9391.443	34627.188
39250	70.55	12678.898	37656.852
21544	70.55	10636.196	38155.836
38839	70.52	12584.561	36317.234
1256	70.48	7945.368	37577.004
48341	70.48	13709.994	36655.754
34999	70.48	12266.068	36304.988
26606	70.4	11198.439	33401.035
38687	70.34	12558.725	35838.457
7855	70.27	8855.885	39018.762
31350	70.27	11838.284	37705.652
21349	70.23	10598.525	38858.262
35457	70.19	12278.61	37711.387
34623	70.15	12120.365	34583.828
5771	70.13	8615.394	34704.602
11219	70.13	9424.008	37780.641
51425	70.11	14168.246	38429.613
39634	70.08	12634.541	38721.063
25533	70.04	11191.798	37810.762
36608	70.02	12368.537	38085.387
36918	70.02	12437.312	37468.09
47189	69.94	13507.556	39324.098
24595	69.94	10884.636	38940.477
20281	69.75	10417.419	36769.973
27698	69.75	11370.256	37413.184
34551	69.71	12180.071	34137.086
43237	69.67	12955.379	38326.605
16827	69.6	10060.294	36866.258
47175	69.6	13472.236	39254.586
35303	69.54	12073.915	37415.773
27000	69.42	11384.884	34269.484
39386	69.42	12537.647	37936.004
10964	69.35	9337.703	38878.168
2135	69.25	8017.647	38877.445
11147	69.23	9411.297	37855.129
55435	69.19	14596.556	37440.102
55063	69.19	14557.552	38722.73
36249	69.19	12439.636	39551.246
33074	69.16	11852.696	38279.785
20190	69.14	10464.988	36507.668
30748	69.14	11687.512	35528.332
29865	69.12	11632.684	34909.43
43595	69.12	13101.168	39620.031
43726	69.1	13307.114	39837.273
3307	69.06	8267.394	33280.488
21819	69.04	10646.081	37649.031
43702	69.04	12952.447	39991.02
40722	68.98	12828.842	37492.441
51639	68.96	13998.87	37605.777
39155	68.85	12617.061	37454.195
19209	68.83	10301.897	33613.281
35280	68.81	12075.134	37353.781
38598	68.73	12504.724	35601.734
12057	68.71	9456.676	34536.563
30488	68.68	11669.852	34305.098
42937	68.64	13001.113	37466.68
39260	68.62	12637.286	37670.07
35741	68.6	12262.785	38416.305
21163	68.56	10572.575	39997.402
4269	68.52	8256.219	37830.566
21535	68.45	10641.817	38464.594
50039	68.39	13783.035	36553.871
41753	68.39	12844.059	33344.801
48468	68.39	13658.985	36133.727
42097	68.37	13104.725	34320
14877	68.35	9914.675	36548.875
33269	68.33	11888.736	37521.555
50287	68.33	13825.395	37405.313
30272	68.29	11839.731	33187.621
44563	68.18	13235.927	37122.363
21590	68.16	10693.665	38025.184
21614	68.08	10639.814	38090.395
28310	68.08	11373.44	39407
38651	68.08	12620.955	35733.52
52492	68.06	14031.518	34400.207
16974	68.03	10100.48	37381.813
25785	68.01	11111.2	37161.441
17984	67.99	10199.929	38085.789
47692	67.99	13577.655	38913.73
12403	67.95	9634.685	33280.73
46432	67.95	13437.698	36662.512
14970	67.93	9758.72	36251.449
22059	67.93	10768.753	36708.691
44465	67.87	13286.553	37447.43
3670	67.85	8409.909	34910.102
19199	67.83	10249.626	33549.184
31170	67.8	11724.566	37230.719
28088	67.76	11221.211	38444.996
43664	67.7	12971.97	39871.715
30016	67.68	11521.568	34238.785
30359	67.64	11706.748	33704.012
2550	67.47	8077.368	36858.098
20597	67.37	10414.332	37731.277
5090	67.28	8510.527	37716.262
46728	67.18	13434.58	37616.328
40653	67.12	12783.404	37607.059
35606	67.09	12127.281	38076.375
35014	67.03	12270.934	36341.797
40328	67.01	12825.504	38567.387
15016	66.97	9861.98	36067.031
17127	66.93	9963.926	37883.828
27695	66.91	11236.923	37405.297
17811	66.74	10250.644	38637.516
29646	66.7	11531.051	35835.5
37111	66.7	12376.328	36752.074
51597	66.68	14187.585	37780.883
5149	66.65	8499.71	37551.852
31742	66.63	11669.005	39260.91
26678	66.61	11156.364	33088.762
25318	66.55	11086.235	38205.238
38576	66.53	12530.864	35504.824
25429	66.49	11005.835	37891.867
14957	66.49	9785.314	36217.379
27911	66.4	11305.512	37916.758
47747	66.4	13756.589	38474.551
35181	66.38	12186.109	36974.391
20206	66.38	10455.412	36544.316
45884	66.38	13444.513	34554.078
26400	66.36	11173.149	34411.824
52035	66.21	14045.461	36195.66
39809	66.19	12617.972	39466.703
38892	66.19	12505.36	36503.664
12998	66.19	9605.83	35773.109
22125	66.05	10623.205	36574.246
24571	66.05	10974.126	38826.82
34071	66.03	11959.527	33991.328
18311	65.98	10330.28	36925.824
24020	65.92	10944.236	37303.887
52642	65.86	14044.995	33548.941
56366	65.84	14502.391	33882.336
48151	65.82	13774.125	37475.297
2578	65.82	8051.818	36658.219
20677	65.8	10546.009	37973.453
18679	65.78	10211.389	35580.824
20222	65.71	10481.61	36602.223
22326	65.69	10593.359	35940.648
36157	65.67	12472.863	40005.969
35394	65.67	12249.367	37584.27
20140	65.42	10555.653	36366.098
41809	65.42	12746.843	33018.922
51860	65.36	14063.885	36851.617
18271	65.34	10267.034	37130.242
31179	65.31	11822.075	37263.574
3062	65.31	8155.226	33721.855
19916	65.17	10436.54	35628.586
44642	65.17	13327.055	36753.996
21827	65.15	10746.082	37365.266
50849	65.15	13791.382	39528.543
14719	65.09	9874.246	37281.629
19458	65	10374.56	33723.859
25459	64.92	11183.815	37956.922
13632	64.9	9600.605	38048.207
8213	64.83	8887.345	37394.391
36013	64.83	12217.578	39811.926
31383	64.77	11842.629	37788.492
47130	64.75	13430.84	39066.328
21770	64.75	10641.346	37528.129
37318	64.67	12364.815	36146.945
29450	64.65	11543.048	36659.898
16243	64.54	9924.819	34751.785
47278	64.54	13497.116	39586.754
47357	64.48	13547.575	39843.039
28005	64.39	11370.586	38164.039
39282	64.39	12580.147	37717.703
52121	64.37	14070.972	35826.742
44295	64.35	13283.027	37879.465
23614	64.33	10787.959	36007.453
36733	64.29	12285.048	37698.656
41854	64.23	12964.275	33093.551
46877	64.14	13430.134	38069.762
4489	64.14	8404.799	39054.152
44255	64	13200.45	38079.773
49241	63.98	13932.992	33115.867
20169	63.98	10452.147	36465.715
41408	63.96	12761.366	34776.809
49185	63.96	13764.711	33073.691
11286	63.93	9461.395	37415.652
47587	63.91	13628.275	39153.297
35595	63.85	12070.792	38035.781
21571	63.79	10760.851	38282.438
33078	63.73	11862.081	38297.629
22159	63.68	10768.458	36677.098
33218	63.6	11913.222	37701.281
39363	63.58	12638.072	37883.934
31628	63.54	11643.932	38493.492
50463	63.54	13880.444	37929.863
53998	63.47	14299.677	37579.008
55599	63.47	14468.458	36719.797
33263	63.45	12061.458	37505.957
55589	63.43	14558.398	37019.906
36709	63.33	12479.875	37958.598
32597	63.31	12049.35	40009.395
10761	63.27	9325.288	39652.293
12317	63.24	9469.355	33247.301
33113	63.24	11942.633	38041.133
17962	63.12	10227.379	38018.672
28199	63.1	11416.427	38908.465
20708	63.08	10415.524	38093.648
49698	63.01	13937.568	35432.211
4161	62.93	8341.971	37479.352
34275	62.89	12036.98	33101.191
48879	62.83	13660.74	34766.406
3449	62.83	8213.503	33815.242
7561	62.78	8638.139	39558.508
16274	62.78	9928.526	34856.352
20286	62.68	10487.429	36779.801
13084	62.66	9618.588	36120.152
40532	62.6	12888.398	37918.258
9222	62.6	9072.332	33411.805
40052	62.53	12854.505	39716.902
35760	62.53	12139.727	38520.797
10255	62.51	9123.968	38139.063
16768	62.51	9932.906	36607.207
12814	62.47	9514.802	35057.789
21114	62.47	10771.11	39776.734
21644	62.45	10633.805	37831.473
26715	62.45	11339.771	33043.676
1824	62.41	7722.092	39604.016
17180	62.37	9965.278	38078.813
53866	62.35	14374.371	37163.59
13883	62.35	9621.683	39185.336
969	62.34	7971.857	36679.836
622	62.32	7703.893	35016.703
39387	62.3	12585.451	37936.652
44854	62.22	13300.235	36002.332
36870	62.18	12284.702	37367.109
33693	62.14	11945.803	36163.211
10676	62.11	9267.311	39929.996
4843	62.09	8617.482	39178.66
46293	62.09	13469.698	36218.926
43845	62.07	13180.422	39520.738
40131	62.03	12906.375	39370.281
23730	61.99	10807.336	36401.32
55807	61.97	14609.75	35925.367
36313	61.97	12441.031	39147.48
11429	61.76	9323.511	36716.441
26278	61.76	11068.821	35084.367
13644	61.68	9575.027	38094.168
30055	61.67	11578.16	34126.527
40701	61.65	12909.83	37421.055
44647	61.59	13139.032	36777.66
8274	61.53	8992.4	37333.512
36952	61.53	12455.663	37250.371
25779	61.49	11161.236	37153.371
39322	61.49	12621.914	37794.098
35530	61.45	12228.014	37864.535
18998	61.44	10338.218	34523.363
5379	61.4	8563.845	36759.277
54578	61.38	14409.903	39820.086
14865	61.38	9898.27	36834.914
30087	61.36	11510.282	33729.32
47354	61.34	13539.874	39831.539
24816	61.32	10818.458	39802.969
9215	61.3	9264.528	33396.164
14981	61.24	9904.787	36280.473
40043	61.19	12868.627	39672.078
43176	61.15	13031.823	38135.535
43866	61.13	13201.008	39278.617
1018	61.11	7884.119	36874.938
48324	61.11	13634.645	36573.109
43379	61.09	13021.117	38901.84
23864	61.09	10807.713	36837.402
27055	61.07	11272.751	34542.719
17956	61.05	10339.886	37998.234
21721	61.03	10725.91	37744.621
15688	60.96	9872.648	33543.629
27143	60.96	11355.563	35130.602
16545	60.9	9945.245	35871.848
22366	60.88	10611.314	35762.297
6952	60.84	8765.141	36923.301
54113	60.82	14326.316	37915.34
31617	60.82	11841.488	38430.637
39134	60.8	12580.189	37407.98
33962	60.71	11893.042	34495.5
42147	60.69	13123.625	34590.242
35319	60.67	12204.047	37452.066
32587	60.67	11863.62	39977.004
36067	60.63	12250.785	39989.078
48238	60.63	13780.27	37177.988
40610	60.61	12735.963	37809.289
38770	60.59	12509.674	36096.691
36299	60.57	12484.015	39420.613
17580	60.54	10320.549	39775.484
54711	60.52	14477.91	39924.145
36741	60.5	12485.486	37716.43
33147	60.48	11957.632	37832.371
35409	60.46	12261.441	37614.156
1940	60.38	8168.918	39814.648
35384	60.38	12211.022	37569.441
44135	60.36	13295.526	38366.68
54901	60.32	14619.334	39360.777
36486	60.31	12333.87	38329.535
35436	60.31	12200.831	37664.707
7837	60.31	8963.444	39232.094
23931	60.31	10974.886	37064.691
1335	60.29	7708.112	37764.336
25601	60.23	11020.099	37645.898
55625	60.23	14506.13	36806.191
14464	60.21	9914.843	38205.066
53869	60.21	14325.421	37170.898
25291	60.15	11205.679	38459.32
20220	60.13	10451.209	36597.793
13713	60.11	9700.083	38378.953
1282	60.02	7798.176	37648.152
20874	60.02	10372.743	38742.887
44736	60.02	13215.215	36477.188
23454	60	10941.895	35339.531
13673	60	9581.056	38247.438
55797	59.94	14629.358	36215.23
30811	59.94	11802.244	35826.945
14175	59.86	9793.654	39483.484
50017	59.71	13987.338	36482.973
27976	59.71	11338.011	38074.48
20819	59.69	10381.665	38475.836
48560	59.67	13770.206	35824.473
40116	59.63	12814.105	39301.059
51369	59.62	14154.29	38500.211
36201	59.62	12430.758	39702.523
18380	59.6	10310.674	36839.664
24045	59.6	10835.689	37377.816
51067	59.6	14015.954	39661.684
37016	59.58	12418.385	37101.035
47765	59.58	13714.066	38538.41
14416	59.54	9870.674	38329.895
47682	59.52	13700.624	38870.43
16221	59.5	10029.033	34639.137
7990	59.48	8952.354	38360.301
36646	59.42	12390.441	37833.527
28127	59.4	11298.95	38621.027
37531	59.4	12277.992	35280.008
36165	59.35	12423.341	39595.004
54633	59.31	14300.615	40010.219
40358	59.25	12893.711	38384.961
51217	59.16	14046.559	39215.504
43599	59.16	13079.268	39634.375
50874	59.16	13860.387	39650.551
56078	59.14	14491.995	35047.27
40839	59.1	12789.184	36922.063
18248	59.02	10197.208	37052.313
43059	59	13117.165	37836.227
31303	58.95	11693.848	37560.453
43717	58.85	13327.324	39793.715
31351	58.85	11807.287	37710.711
4798	58.85	8526.099	39313.227
39896	58.79	12617.894	39814.141
16602	58.75	10030.506	36091.332
26261	58.73	11148.11	35007.289
40616	58.72	12875.246	37508.145
30090	58.7	11444.626	33762.727
22978	58.66	10645.056	33127.516
41322	58.66	12780.797	35183.449
5653	58.64	8541.685	35326.898
9773	58.64	9110.747	35938.926
54264	58.6	14408.041	38522.445
10333	58.6	9204.896	38456.984
54434	58.58	14306.43	39223.273
13282	58.56	9696.203	36800.18
13224	58.56	9517.547	36599.941
55202	58.52	14589.29	38284.434
16789	58.52	10050.451	36709.094
47742	58.5	13701.429	38767.996
12195	58.49	9432.715	33939.223
43079	58.47	13035.491	37889.262
42819	58.41	12995.557	37159.043
51156	58.41	14043.105	39354.277
27628	58.33	11236.527	37165.574
18562	58.33	10315.044	36138.941
6329	58.31	8776.024	33612.34
43251	58.29	13028.115	38386.152
39883	58.29	12704.176	39784.273
3277	58.12	8352.685	33163.574
41641	58.12	12756.645	34001.059
51622	58.1	14132.206	37556.191
13064	58.1	9519.289	36063.039
36369	58.04	12461.422	39081.199
50744	58.01	13907.714	39058.934
1847	58.01	7952.969	39705.613
30717	57.99	11771.958	35395.602
25201	57.99	11054.592	38733.402
33508	57.97	12006.538	36922.422
6201	57.97	8661.328	33035.727
37509	57.93	12404.712	35545.313
36467	57.93	12374.726	38571.313
52505	57.91	14112.006	34135.816
17812	57.91	10179.863	38649.305
52221	57.87	14115.612	35266.223
45270	57.85	13169.727	34552.16
44922	57.8	13336.768	35614.754
5104	57.78	8425.072	37741.219
39800	57.78	12527.549	39437.402
40651	57.74	12807.56	37600.816
28519	57.7	11585.981	39883.285
4723	57.68	8501.826	39629.02
3775	57.68	8411.414	35416.898
25302	57.66	11025.371	38164.773
8830	57.66	8974.421	34579.168
24151	57.64	10928.854	37603.145
3347	57.57	8412.45	33405.383
47011	57.55	13380.932	38555.629
39824	57.55	12621.149	39515.766
27821	57.47	11380.921	37721.605
26548	57.45	11065.054	33797.594
43915	57.39	13186.578	39136.813
26266	57.37	11021.539	35041.883
42341	57.37	13127.927	35322.008
44549	57.34	13207.043	37082.551
35487	57.32	12150.51	37771.109
22466	57.3	10716.056	35513.746
40822	57.3	12715.337	37178.316
22431	57.3	10758.275	35659.5
33559	57.28	11957.995	36809.145
45591	57.26	13563.802	33150.891
55354	57.26	14463.638	37795.32
10677	57.24	9064.07	39933.746
15660	57.22	9891.653	33747.961
48141	57.2	13568.408	37440.969
51886	57.14	14170.053	36658.887
55712	57.11	14592.368	36484.988
51104	57.11	14011.407	39469.691
39115	57.09	12589.879	37349.23
52477	57.05	14156.004	34339.809
27728	57.03	11246.052	37514.035
35506	56.97	12144.869	37818.594
12821	56.95	9550.71	35085.586
40239	56.93	12850.563	38821.938
31241	56.93	11736.376	37428.695
19365	56.91	10551.853	33284.559
47558	56.82	13697.643	39359.59
28969	56.82	11591.898	38035.195
53506	56.8	14275.314	35883.855
27809	56.78	11280.628	37694.523
32891	56.78	11857.295	38997.129
955	56.78	7838.54	36613.723
7656	56.76	8940.726	39762.684
45197	56.74	13186.424	34643.063
29166	56.74	11469.539	37565.043
51966	56.7	14097.65	36307.52
34234	56.7	12000.074	33274.922
30192	56.68	11498.564	33314.355
27920	56.67	11298.033	37943.809
11207	56.67	9313.779	37735.742
25040	56.67	11175.593	39117.535
4626	56.67	8396.194	39752.992
30913	56.67	11839.405	36234.188
22134	56.65	10756.279	36595.578
15983	56.63	9944.488	33649.363
9001	56.63	8934.104	33559.527
25270	56.59	11162.428	38328.23
55356	56.59	14564.63	37808.383
48485	56.59	13650.514	36202.074
20944	56.57	10510.846	39065.703
38555	56.57	12605.172	35398.492
55626	56.57	14526.104	36807.746
40000	56.49	12908.737	39935.449
50326	56.45	13927.567	37526.66
47082	56.45	13415.749	38876.141
49933	56.42	13827.853	36200.547
14901	56.4	9865.525	36665.414
8096	56.38	8895.268	37922.293
4317	56.38	8402.963	37974.133
28328	56.36	11388.278	39464.016
20353	56.34	10397.609	36993.98
46204	56.24	13373.138	35831.832
8292	56.17	8970.237	37086.738
54099	56.13	14270.978	37876.289
25850	56.09	11115.654	36740.668
20576	56.09	10402.602	37659.719
53293	56.05	14393.341	35194.52
45556	56.03	13323.99	33129.855
44283	56.03	13224.629	37851.941
25049	56.03	11046.302	39150.375
24143	55.98	10785.8	37599.188
8710	55.94	8921.62	34956.773
6523	55.92	8738.582	34667.906
54779	55.92	14600.392	39698.063
10285	55.88	9152.717	38253.098
14131	55.88	9885.613	39626.531
45530	55.84	13263.873	33039.266
4157	55.84	8386.912	37474.938
51500	55.82	14048.321	38103.297
18161	55.82	10286.339	37417.594
25907	55.8	11119.875	36622.215
39189	55.77	12569.225	37531.555
20906	55.75	10494.297	38884.691
9695	55.73	9257.649	35523.598
40773	55.73	12738.809	37339.277
50016	55.69	13802.765	36478.77
27522	55.67	11338.209	36780.426
15112	55.67	9825.905	35764.262
26664	55.65	11159.723	33010.551
51152	55.57	14174.504	39342.004
8913	55.55	8938.645	34068.484
28587	55.55	11432.534	39675.777
20391	55.52	10468.861	37131.309
22256	55.5	10777.196	36063.215
50532	55.48	13937.479	38167.398
33707	55.44	11929.795	35922.879
19092	55.4	10271.718	34069.273
33971	55.4	12001.962	34534.656
43428	55.38	13057.232	39071.941
46509	55.36	13552.544	36924.137
16450	55.36	10067.655	35572.719
22552	55.32	10571.775	35184.691
46503	55.21	13442.219	36903.359
24977	55.21	11028.395	39474.113
42132	55.19	13040.145	34527.273
40092	55.19	12864.704	39552.512
45189	55.15	13314.265	34610.379
29459	55.15	11506.998	36692.52
5598	55.15	8558.92	35689.523
25120	55.04	10995.189	39051.332
39329	55	12646.798	37812.313
50557	55	13841.615	38272.133
29237	54.88	11601.192	37444.883
4752	54.88	8533.313	39753.348
16415	54.86	10021.368	35463.883
29627	54.86	11631.043	35761.551
16099	54.85	10068.691	34110.254
34758	54.85	12258.725	35205.457
48776	54.83	13636.87	35052.324
12950	54.79	9703.163	35538.422
17550	54.77	10007.913	39960.461
13774	54.75	9680.854	38600.949
15156	54.75	9833.752	35613.18
38844	54.75	12684.927	36333.398
33164	54.71	12035.567	37870.922
22239	54.69	10729.38	36337.297
16553	54.67	10077.285	35904.797
11314	54.65	9336.985	37262.813
20441	54.65	10354.726	37259.355
55949	54.63	14631.653	35474.023
18390	54.56	10343.251	36548.992
25160	54.56	11010.523	38932.449
28259	54.56	11388.231	39179.621
21258	54.54	10692.661	39148.402
19445	54.5	10414.83	33656.195
23878	54.5	10830.167	36889.707
47208	54.48	13477.354	39402.379
44602	54.46	13346.653	36931.18
24256	54.46	10988.131	37849.504
51170	54.46	14139.266	39408.965
46854	54.44	13562.368	37999.023
54438	54.4	14243.057	39240.363
26908	54.4	11239.507	33883.488
177	54.39	7887.043	33476.254
29305	54.39	11558.031	37333.965
34874	54.35	12167.393	35710.09
36679	54.35	12491.028	37893.383
45899	54.33	13448.241	34607.91
36447	54.33	12476.21	38502.738
24761	54.31	10940.506	39538.789
5762	54.29	8439.251	34638.574
2882	54.29	8184.958	34705.703
54461	54.27	14402.018	39359.816
18308	54.25	10312.159	36909.715
33254	54.23	11850.818	37803.629
25504	54.21	11103.818	37750.086
50365	54.21	13994.999	37634.297
45822	54.21	13398.278	34325.98
13601	54.21	9582.297	37936.352
494	54.21	7707.901	34541.453
38974	54.18	12522.938	36836.738
1078	54.18	7719.222	37056.473
17232	54.16	9963.11	38215.113
54301	54.16	14385.181	38707.434
19803	54.1	10381.393	35159.961
13914	54.1	9534.189	39322.848
25744	54.08	11016.473	37049.805
40786	54.04	12822.327	37053.52
40510	54.02	12876.142	37859.023
56021	54	14539.194	35150.984
24870	53.95	11055.985	39795.5
46372	53.95	13393.246	36446.711
53661	53.91	14402.53	36495.988
54949	53.89	14627.201	39248.199
21892	53.83	10710.95	37205.945
24635	53.83	10960.724	39087.359
49510	53.81	13920.225	34556.602
39359	53.77	12570.702	37867.043
19722	53.77	10489.298	34764.742
23927	53.75	10926.681	37055.063
39441	53.75	12678.102	38047.238
27230	53.75	11415.349	35615.055
46624	53.73	13457.518	37333.824
24849	53.7	10812.116	39944.152
7730	53.66	9034.779	39708.676
35769	53.64	12228.219	38576.543
51001	53.62	14077.466	39848.391
35432	53.6	12236.582	37658.934
34292	53.6	12208.208	33003.27
15250	53.58	9887.748	35303.594
46479	53.54	13499.838	36838.59
11155	53.5	9453.438	37884.531
47909	53.49	13709.362	38106.73
10135	53.47	9085.556	37589.023
25774	53.47	11131.565	37140.746
36244	53.45	12448.773	39528.535
31599	53.45	11762.767	38358.285
20382	53.45	10417.835	37087.121
8402	53.45	8910.152	36615.516
23108	53.41	10842.933	33543.957
11489	53.41	9314.55	36571.738
36489	53.41	12462.62	38336.516
2399	53.35	8192.71	37370.984
26779	53.33	11408.372	33285.34
14926	53.31	9773.649	36415.609
35404	53.31	12222.116	37604.543
39270	53.31	12528.361	37689.059
31717	53.31	11848.766	39070.922
44979	53.29	13349.169	35514.531
4962	53.29	8577.861	38609.004
28885	53.29	11540.711	38392.066
17808	53.27	10153.192	38927.973
6570	53.27	8725.156	34883.328
30691	53.26	11755.042	35231.887
47571	53.22	13673.013	39401.691
2099	53.2	8102.732	39004.438
4868	53.2	8629.269	39005.801
24339	53.16	10909.226	38050.629
52702	53.14	14083.257	33204.969
25551	53.14	11199.64	37536.422
31130	53.14	11664.754	37109.441
26255	53.12	11167.086	34978.27
13115	53.1	9534.342	36210.844
937	53.1	7699.327	36521.238
18743	53.1	10172.961	35462.219
7372	53.08	8692.407	38763.902
1645	53.08	7899.699	38939.477
13199	53.06	9626.722	36523.234
5098	53.06	8628.864	37732.195
41726	53.04	12898.125	33558.773
6550	53.03	8807.266	34778.43
19153	53.01	10156.462	33680.168
9078	53.01	8936.083	33230.063
50265	53.01	13955.877	37332.195
21402	52.97	10644.203	38696.379
44517	52.97	13167.445	37291.254
8141	52.95	8877.515	37787.066
43699	52.95	13018.618	39981.301
28089	52.89	11235.734	38445.105
50008	52.87	13993.075	36469.977
36814	52.85	12479.215	37531.551
35301	52.83	12182.498	37402.137
44766	52.8	13146.895	36286.27
52755	52.8	14053.19	33108.711
48132	52.72	13585.964	37411.887
46774	52.72	13377.098	37742.434
27796	52.72	11322.301	37672.457
51097	52.72	14209.637	39445.398
28865	52.7	11511.565	38313.5
37455	52.68	12490.176	35610.207
15252	52.68	9838.728	35306.891
18312	52.66	10314.432	36927.961
3214	52.66	8182.411	33322.797
49751	52.64	13866.524	35669.598
48703	52.6	13678.773	35100.234
9453	52.59	9157.676	34435.406
7777	52.59	8952.797	39306.738
23911	52.59	10919.336	37010.449
42777	52.55	13081.259	36997.195
6287	52.55	8803.524	33462.234
49849	52.53	13823.486	35973.301
52146	52.53	14055.621	35589.676
6125	52.49	8603.245	33180.34
36584	52.47	12434.59	38016.676
11057	52.45	9413.15	38451.855
35282	52.45	12233.164	37355.637
6985	52.41	8799.615	37139.695
39063	52.41	12705.365	37176.332
16958	52.36	9946.979	37342.773
44215	52.36	13293.417	37983.957
23888	52.34	10943.888	36921.207
45745	52.34	13543.023	33963.633
21895	52.26	10776.827	37217.344
1093	52.22	7726.487	37124.605
39620	52.18	12621.506	38643.199
31147	52.18	11760.533	37159.289
28955	52.18	11558.015	37997.914
36915	52.16	12449.869	37463.488
5296	52.14	8496.557	37316.461
24150	52.13	10809.512	37601.617
17252	52.13	9940.815	38297.176
1407	52.13	7866.645	37966.184
51960	52.13	14131.868	36283.5
51470	52.11	14111.282	38294.191
46205	52.09	13507.805	35832.891
23271	52.07	10824.075	34377.641
9496	52.05	9148.518	34676.336
4681	52.05	8597.385	39816.574
33322	52.03	11951.835	37619.992
14043	52.01	9566.633	39930.121
28128	51.97	11380.362	38622.719
25548	51.97	11079.12	37531.457
38955	51.95	12651.381	36774.68
40288	51.95	12775.728	38702.453
43508	51.93	13033.074	39354.098
26839	51.93	11276.136	33567.137
45201	51.93	13198.07	34661.617
34560	51.91	12097.426	34204.672
48433	51.91	13613.371	36341.809
39352	51.91	12551.08	37855.316
10307	51.86	9081.67	38337.047
39336	51.86	12691.855	37821.039
24768	51.86	10923.95	39572.887
36873	51.8	12330.663	37373.195
35131	51.8	12257.073	36785.633
43879	51.78	13155.832	39331.695
48112	51.78	13669.429	37342.961
21624	51.78	10742.199	38110.863
36908	51.76	12468.974	37452.457
14528	51.76	9710.666	38119.215
53793	51.76	14300.072	36809.543
22129	51.72	10775.311	36583.195
25688	51.7	11160.384	37500.828
16580	51.68	10043.852	36005.035
27845	51.68	11393.76	37763.398
15370	51.65	9735.923	34822.465
17515	51.61	10119.852	39807.215
53873	51.61	14227.794	37175.117
24532	51.61	10797.181	38717.668
31786	51.61	11829.457	39430.168
49292	51.59	13941.371	33316.535
16886	51.59	10096.755	37057.133
4040	51.59	8241.492	37061.426
51717	51.59	14173.643	37208.246
30927	51.51	11844.514	36313.215
46295	51.49	13417.041	36226.32
40129	51.47	12835.527	39366.363
23840	51.44	10867.225	36751.547
4815	51.44	8529.439	39368.461
44459	51.42	13202.25	37424.844
18555	51.4	10344.303	36080.547
47218	51.4	13377.797	39428.879
39542	51.4	12597.364	38343.973
36547	51.32	12347.929	38222.414
1184	51.26	7781.255	37398.715
29076	51.24	11492.883	37973.879
44466	51.22	13138.983	37449.371
33453	51.19	11972.597	37060.684
299	51.15	7863.924	33830.281
21979	51.15	10757.518	37149.246
25384	51.15	11026.538	38088.699
40512	51.11	12922.194	37858.109
30106	51.09	11578.895	33504.629
51901	51.05	14021.158	36407.281
40318	51.03	12903.321	38517.871
47841	51.01	13749.742	38195.563
10265	51.01	9203.91	38163.012
29415	51.01	11536.517	36776.086
628	51.01	7787.87	35029.762
21073	50.98	10511.599	39886.281
18440	50.94	10326.419	36385.73
22022	50.92	10621.557	36927.141
26121	50.92	11185.865	35675.648
5898	50.92	8471.625	34207.207
54229	50.92	14326.446	38336.09
7074	50.92	8745.139	37492.82
26925	50.9	11272.21	33951.164
10308	50.88	9096.008	38336.789
13420	50.86	9553.516	37231.23
11596	50.86	9486.284	36250.586
4302	50.86	8263.647	37945.957
1665	50.86	7757.648	39018.457
28466	50.84	11247.461	39951.16
16711	50.84	10100.524	36438.965
23670	50.82	10836.994	36211.402
50390	50.8	13836.893	37708.551
27681	50.8	11379.251	37346.719
54505	50.78	14348.779	39536.266
7314	50.77	8801.454	38457.516
39046	50.75	12522.12	37109.301
29595	50.75	11636.827	35957.605
1124	50.75	7976.503	37237.586
46904	50.75	13379.653	38167.113
22222	50.75	10764.446	36249.902
39458	50.73	12565.938	38083.992
18803	50.71	10341.735	35293.602
21926	50.69	10628.798	37303.914
40009	50.69	12856.353	39970.98
55512	50.69	14617.479	37338.867
23965	50.67	10837.557	37157.785
51466	50.67	14143.001	38270.938
29549	50.67	11445.484	36056.344
11262	50.67	9414.61	37631.477
55070	50.65	14508.914	38751.051
39370	50.65	12693.49	37903.316
7201	50.61	8767.533	37902.578
54149	50.61	14258.503	38049.105
23797	50.59	10859.562	36589.32
32503	50.57	11687.616	39901.195
29049	50.55	11598.257	37912.898
15471	50.55	9858.056	34336.633
10078	50.55	9256.163	37348.816
16110	50.55	9968.696	34151.668
27994	50.54	11357.588	38123.008
39919	50.54	12510.269	39908.012
25901	50.48	11192.532	36599.32
55579	50.48	14620.102	36974.684
6239	50.46	8668.844	33221.863
45590	50.46	13509.531	33142.707
24693	50.44	10905.396	39225.715
14619	50.44	9877.98	37780.559
1421	50.44	7907.955	38023.773
9582	50.44	9126.185	35052.625
15733	50.42	9787.686	33363.227
49452	50.42	13854.179	34335
35365	50.4	12113.864	37539.883
50059	50.38	13879.877	36626.438
32623	50.36	11930.28	39676.605
29113	50.36	11603.708	37742.746
36895	50.31	12282.629	37434.152
55899	50.31	14531.683	35607.371
32452	50.29	11651.646	39699.754
53185	50.29	14327.054	34820.934
31467	50.27	11802.82	37989.594
52497	50.23	14133.516	34417.313
18404	50.23	10198.618	36583.895
24030	50.23	10957.019	37324.246
23964	50.19	10788.68	37156.828
42878	50.17	13120.257	37321.012
55271	50.15	14626.735	37891.172
48481	50.15	13711.088	36183.941
23811	50.15	10918.02	36623.078
20561	50.15	10420.638	37622.98
796	50.13	7704.756	35750.59
12526	50.13	9514.221	33801.973
19531	50.11	10399.711	33963.949
25643	50.08	11134.878	37423.445
37431	50.08	12440.791	35858.547
8392	50.06	8969.912	36598.664
31519	50.06	11841.575	38119.938
33620	50.04	11955.314	36411.184
6071	50.04	8547.812	33627.402
31054	50.02	11726.488	36871.891
54348	50.02	14404.87	38880.172
44878	50	13292.944	35776.379
27848	50	11248.127	37770.949
16729	49.98	10007.442	36495.895
15311	49.96	9778.245	35212.977
13452	49.94	9552.343	37338.363
30095	49.94	11480.108	33795.938
15739	49.9	9901.497	33415.281
21638	49.9	10566.804	38138.398
6346	49.88	8758.138	33762.379
22017	49.88	10728.304	36920.426
14470	49.86	9757.57	38217.129
35511	49.86	12097.089	37828.66
27825	49.83	11278.929	37731.598
40643	49.83	12799.471	37577.813
54304	49.79	14328.064	38716.031
44978	49.77	13297.566	35505.566
29736	49.77	11511.442	35312.184
24800	49.75	10967.478	39719.141
37944	49.75	12494.706	33383.055
23921	49.75	10901.373	37037.688
49926	49.73	13858.733	36163.18
18817	49.73	10229.863	35355.23
37279	49.73	12418.746	36324.086
21400	49.71	10706.104	38686.305
6536	49.69	8781.623	34734.129
32596	49.69	11867.727	40000.035
38662	49.69	12686.967	35758.82
26021	49.67	11201.123	35902.684
48482	49.67	13594.378	36190.297
40879	49.67	12883.843	36756.891
27378	49.65	11381.851	36308.742
14121	49.63	9748.932	40006.039
25027	49.62	11175.207	39392.578
15277	49.62	9786.885	35398
42323	49.62	13083.347	35219.441
5123	49.6	8512.551	37804.188
11005	49.6	9443.349	38773.176
44851	49.6	13338.025	35974.043
8823	49.6	8858.31	34558.906
9444	49.58	9185.329	34359.074
28661	49.58	11592.488	39345.188
35388	49.58	12219.776	37577.789
26434	49.58	11085.857	34250.254
8695	49.58	9054.06	35184.492
38028	49.56	12343.215	33045.074
39252	49.56	12585.028	37654.52
3205	49.54	8119.732	33299.004
1928	49.54	7691.794	40012.18
42321	49.52	13055.42	35207.719
54831	49.52	14579.561	39493.953
24931	49.5	11167.348	39623.203
44515	49.46	13223.015	37285.559
48154	49.42	13623.474	37484.504
24273	49.42	10983.854	37909.16
35188	49.41	12099.285	37008.926
8289	49.39	9049.33	37066.105
39545	49.37	12507.927	38349.699
53074	49.35	14392.961	34346.094
55742	49.35	14531.108	36287.309
53285	49.31	14218.185	35168.641
47031	49.31	13364.015	38644.164
27461	49.31	11366.209	36532.617
793	49.31	7700.291	35736.641
52133	49.31	14000.496	35874.922
23441	49.27	10826.463	35245.914
13698	49.25	9512.899	38321.742
11033	49.25	9482.995	38308.742
21355	49.21	10759.989	38871.277
38371	49.21	12623.615	34510.047
47825	49.21	13638.799	38457.719
38060	49.21	12528.869	33026.93
37836	49.19	12485.214	33818.457
25648	49.19	10993.188	37430.656
40888	49.18	12911.308	36780.141
5053	49.18	8449.496	37910.898
22862	49.12	10756.869	33790.969
54953	49.1	14591.263	39256.691
44446	49.1	13310.421	37365.852
29764	49.08	11617.777	35114.641
8512	49.08	9016.544	35918.758
23625	49.08	10985.305	36041.629
40946	49.04	12825.165	36672.738
24867	49.04	11177.676	39790.219
14232	49.02	9763.776	39392.297
18459	49	10287.31	36429.434
19995	48.96	10428.954	35924.824
34749	48.96	12252.006	35185.031
39297	48.96	12603.952	37742.641
9161	48.95	9217.718	33206.352
5399	48.93	8619.914	36551.195
24295	48.93	10880.127	37953.906
26230	48.91	11102.799	35196.191
33259	48.91	12034.48	37815.793
35489	48.91	12223.626	37772.785
54413	48.91	14222.512	39142.398
2070	48.87	8191.41	39136.027
46589	48.87	13442.558	37206.211
16937	48.87	10040.924	37246.855
19016	48.85	10339.856	34289.422
16938	48.85	10056.88	37250.391
44211	48.83	13226.671	38295.59
678	48.81	7744.652	35219.121
7313	48.81	8663.929	38457.176
22603	48.81	10606.186	34774.547
21273	48.81	10734.214	39253.285
21126	48.77	10673.332	39845.438
41836	48.73	12991.463	33002.844
54424	48.72	14391.335	39195.801
54593	48.72	14318.094	39883.18
8725	48.72	9035.736	35076.313
23672	48.72	10949.575	36211.27
39266	48.7	12668.926	37676.613
21688	48.68	10760.714	37945.078
54152	48.68	14360.467	38057.84
16722	48.66	10103.698	36488.969
22474	48.66	10739.081	35545.379
3887	48.66	8224.86	36139.813
21505	48.66	10764.599	38365.176
10642	48.64	9098.941	39804.281
36588	48.58	12361.746	38030.844
21662	48.58	10776.14	37867.875
13171	48.56	9522.341	36417.988
12068	48.56	9294.468	34578.02
51435	48.54	14085.985	38150.523
4329	48.54	8239.702	38039.41
12894	48.52	9564.534	35291.449
39468	48.5	12705.141	38109.617
15283	48.49	9904.337	35409.57
18062	48.47	10280.638	37725.215
52949	48.45	14364.998	33735.555
53937	48.45	14302.122	37402.621
23658	48.41	10934.819	36163.801
20892	48.39	10559.699	38795.875
19129	48.37	10154.557	33903.504
19645	48.37	10493.375	34393.246
47230	48.35	13561.199	39467.734
52157	48.35	14155.744	35640.852
35206	48.35	12132.006	37105.023
22231	48.35	10762.549	36304.613
10460	48.35	9214.437	39041.66
54388	48.35	14376.272	39012.484
1797	48.33	7902.241	39512.586
41409	48.33	12897.211	34779.473
6920	48.33	8664.519	36750.758
10476	48.31	9076.025	39095.48
33163	48.31	12014.09	37868.406
33366	48.31	12041.986	37430.18
25563	48.31	11159.078	37564.297
38679	48.29	12592.609	35823.176
1481	48.29	7861.381	38206.277
38973	48.29	12534.961	36832.352
24763	48.27	10953.309	39547.734
37748	48.26	12404.73	34336.762
45486	48.24	13338.682	33446.031
2185	48.24	8097.574	38596.719
38813	48.22	12651.992	36203.625
49893	48.22	13874.952	36047.574
39113	48.22	12535.412	37340.746
667	48.18	7751.047	35183.254
43635	48.18	13038.863	39751.551
39460	48.18	12611.069	38095.254
39326	48.18	12589.672	37808.895
3648	48.16	8384.748	34749.215
26568	48.16	11075.428	33547.469
33433	48.14	11881.102	37283.457
45261	48.14	13187.25	34515.223
43019	48.12	13069.518	37705.273
27729	48.12	11290.469	37519.289
44703	48.12	13308.143	36689.598
13364	48.1	9636.651	37089.477
48551	48.1	13613.926	35781.598
13562	48.1	9703.379	37793.777
50907	48.06	13825.955	39792.574
40862	48.06	12714.084	36983.613
25624	48.06	11206.466	37384.324
6076	48.04	8616.664	33336.605
35975	48.04	12178.059	39660.301
15860	48.04	10123.721	33176.98
42900	48.01	13032.935	37379.805
50495	48.01	13916.123	38050.188
18568	47.99	10159.575	36192.523
35367	47.99	12188.946	37543.266
9036	47.99	8925.708	33357.793
36944	47.99	12437.167	37222.32
40454	47.97	12918.555	38033.27
23046	47.95	10919.205	33269.887
17720	47.93	10198.661	39378.027
6754	47.93	8776.25	35856.238
18405	47.93	10161.34	36586.379
24939	47.91	10998.461	39663.578
30628	47.89	11810.112	34922.688
47529	47.89	13777.42	39588.484
43433	47.89	13127.318	39101.105
13524	47.89	9558.012	37653.98
51565	47.89	14015.529	37669.609
36745	47.89	12459.027	37724.055
51825	47.87	14110.7	36709.535
11579	47.87	9451.759	36517.32
27605	47.87	11366.637	37105.309
16319	47.85	10120.751	35022.949
10961	47.85	9467.615	38868.973
17030	47.85	10006.743	37567.543
20720	47.85	10475.268	38137.223
43064	47.85	13062.717	37856.027
11483	47.85	9481.819	36556.383
19051	47.85	10272.743	34216.391
42133	47.83	13003.222	34528.289
40520	47.82	12893.911	37876.766
11990	47.82	9347.424	34825.465
23172	47.8	10848.346	33919.352
25564	47.8	11108.192	37567
27699	47.78	11351.57	37418.211
4829	47.78	8559.094	39121.672
26029	47.78	11124.495	35941.383
54148	47.78	14219.36	38037.445
37215	47.78	12357.493	36401.102
7151	47.76	8647.266	37711.684
48352	47.74	13642.504	36695.934
36706	47.74	12387.513	37954.672
52137	47.72	14187.632	35895.449
22903	47.72	10753.141	33386.852
41845	47.72	13026.518	33046.855
40491	47.7	12780.378	38129.855
31501	47.7	11818.61	38075.121
38368	47.7	12556.254	34490.211
31078	47.68	11835.357	36957.113
2403	47.68	8191.699	37386.363
26476	47.68	11175.263	33837.379
21580	47.68	10737.991	37994.355
18601	47.66	10290.657	35974.684
15647	47.66	9770.37	33679.867
20856	47.66	10541.129	38670.258
18488	47.66	10164.206	36517.27
36980	47.64	12291.86	37342.609
29360	47.64	11525.723	36866.078
11598	47.62	9330.736	36257.262
29169	47.62	11509.961	37570.383
10162	47.6	9207.107	37729.547
40691	47.6	12898.639	37388.871
39627	47.6	12511.822	38703.719
51744	47.6	14073.372	37336.703
3921	47.59	8401.55	36336.492
11058	47.59	9472.037	38454.789
51708	47.59	14203.6	37496.84
45264	47.59	13265.39	34531.617
8475	47.55	8956.643	36308.176
43520	47.55	12950.742	39382.227
3798	47.55	8353.255	35640.539
19093	47.55	10215.208	34072.156
11292	47.53	9456.985	37452.852
29079	47.53	11614.098	37978.344
13241	47.53	9659.115	36662.977
16901	47.53	10049.504	37111.699
46561	47.51	13492.583	37096.02
40385	47.51	12760.825	38150.043
48152	47.51	13626.967	37473.641
51624	47.51	14105.816	37558.145
24092	47.49	10819.262	37489.402
666	47.49	7867.066	35180.098
26014	47.49	11171.054	36199.879
29197	47.49	11510.068	37646.043
44519	47.49	13217.792	37293.367
22338	47.47	10724.243	35975.668
51845	47.45	14181.631	36789.266
11252	47.45	9354.21	37585.434
42997	47.45	13130.467	37630.957
33283	47.45	11984.091	37544.633
25528	47.45	11185.513	37801.117
37256	47.43	12314.284	36221.473
3395	47.41	8345.534	33591.395
53951	47.41	14289.318	37454.516
41428	47.41	12745.015	34869.656
55052	47.39	14628.41	38671.258
38795	47.37	12526.797	36143.453
15339	47.37	9894.492	34975.262
13871	47.37	9502.715	39091.34
23788	47.36	10903.479	36555.641
31794	47.36	11778.615	39456.262
29530	47.34	11563.095	36271.148
15511	47.34	9732.755	34152.977
56411	47.34	14547.878	33717.586
8004	47.34	9040.562	38149.938
21332	47.32	10718.713	38793.316
41090	47.32	12920.283	35940.496
18917	47.32	10316.068	34793.035
4588	47.3	8290.543	39603.328
31459	47.28	11847.404	37958.352
5033	47.26	8487.956	37851.395
39618	47.24	12616.505	38631.805
32297	47.24	11796.304	39533.195
29062	47.22	11436.279	37938.867
11891	47.22	9453.246	35406.043
2783	47.22	8189.33	35147.914
23059	47.22	10894.71	33323.426
22736	47.22	10717.187	34399.355
22141	47.2	10635.588	36612.746
17970	47.2	10271.904	38037.195
25918	47.18	11152.323	36682.145
30260	47.18	11738.493	33109.359
2033	47.18	8166.359	39580.645
33207	47.16	11995.181	37667.953
53861	47.16	14384.758	37125.156
51838	47.14	14099.081	36741.449
54866	47.13	14633.099	39282.109
1995	47.13	8123.48	39664.375
25566	47.11	11205.638	37573.598
25357	47.11	11008.597	38028.484
25460	47.11	11067.027	37969.109
43623	47.11	12985.777	39701.66
21883	47.09	10778.514	37195.137
1043	47.09	7723	36953.422
35916	47.09	12104.337	39439.41
34141	47.09	11945.945	33781.828
22139	47.09	10661.927	36609.961
28868	47.07	11628.223	38322.379
5017	47.07	8523.419	38076.68
46436	47.07	13490.506	36677.305
55312	47.07	14626.887	37675.727
30750	47.07	11784.195	35533.758
40976	47.05	12791.824	36478.98
25491	47.05	11098.586	37722.523
29589	47.03	11628.932	35934.004
30594	47.03	11717.436	34781.863
10331	47.03	9267.753	38447.684
50773	47.01	13986.952	39190.816
48302	47.01	13723.577	36787.59
51461	47.01	14139.963	38257.785
43853	47.01	13345.459	39567.945
47816	46.99	13588.203	38418.262
43492	46.97	13133.174	39280.438
7184	46.97	8825.627	37854.113
6324	46.97	8731.039	33609.383
10127	46.97	9085.946	37564.176
55180	46.97	14580.583	38189.863
47396	46.95	13746.829	39757.977
30187	46.93	11541.191	33279.063
56405	46.93	14434.622	33697.707
27158	46.93	11246.689	35194.215
46411	46.93	13557.905	36592.797
35417	46.91	12107.687	37628.895
2196	46.91	8181.208	38348.09
23366	46.9	10884.507	34861.09
47717	46.9	13751.893	38676.465
30448	46.88	11800.154	34087.07
31564	46.88	11802.356	38260.98
27826	46.86	11231.55	37733.801
45071	46.86	13339.653	35188.477
22481	46.86	10772.189	35255.129
18541	46.84	10281.651	36362.566
41404	46.84	12761.324	35086.914
27948	46.82	11246.846	38007.313
29334	46.82	11612.632	37115.824
18146	46.82	10323.326	37376.133
26318	46.82	11180.752	34687.676
183	46.82	7910.623	33482.184
40674	46.82	12881.352	37650.289
43385	46.82	13070.639	38927.434
22142	46.82	10657.734	36620.883
3318	46.8	8381.346	33303.965
3599	46.8	8403.427	34461.563
20941	46.8	10485.225	39056.355
7341	46.8	8820.893	38619.219
3837	46.8	8412.929	35801.891
17827	46.78	10325.106	38725.258
350	46.76	7861.767	33983.207
42559	46.76	12972.407	36225.309
23643	46.74	10829.411	36106.926
55543	46.72	14635.94	37111.285
19919	46.72	10551.423	35648.934
48073	46.72	13589.06	37577.23
49634	46.72	13835.844	35082.129
1063	46.72	7678.246	37003.758
34854	46.72	12236.469	35628.555
23954	46.7	10849.204	37126.902
4536	46.7	8372.291	39321.293
45494	46.68	13313.044	33178.785
29592	46.68	11524.888	35950.656
3389	46.68	8265.799	33564.18
47373	46.67	13447.694	39917.523
9979	46.65	9250.096	36907.855
25824	46.65	11157.564	36979.578
48222	46.65	13673.636	37096.461
7540	46.65	8646.88	39463.508
50782	46.63	13994.459	39230.168
21901	46.63	10746.475	37235.715
39248	46.63	12646.307	37650.977
34480	46.63	12091.839	33813.141
43267	46.61	12976.169	38440.066
54321	46.61	14296.568	38787.172
48425	46.61	13694.676	36312.422
39782	46.59	12553.153	39366.414
18457	46.59	10330.07	36421.344
3306	46.59	8221.639	33275.008
25998	46.59	11023.528	36127.691
15945	46.59	10039.838	33549.672
53946	46.59	14385.187	37436.266
20712	46.57	10479.741	38106.871
5305	46.57	8609.789	37026.207
44666	46.57	13166.231	36840.91
20770	46.57	10476.923	38315.82
23307	46.55	10855.401	34548.27
37608	46.53	12329.562	34940.121
17928	46.53	10290.317	38228.043
44239	46.53	13330.799	38039.535
11454	46.51	9372.496	36801.199
55476	46.51	14556.307	37260.191
19244	46.51	10345.003	33459.605
56391	46.49	14607.74	33643.871
52359	46.49	14106.705	34849.512
18798	46.49	10213.156	35275.391
2190	46.49	8145.085	38309.637
11170	46.47	9437.083	37925
38600	46.45	12624.888	35604.434
35240	46.45	12247.173	37220.336
40798	46.45	12888.644	37089.016
25849	46.45	11003.155	36735.789
47413	46.44	13741.311	39823.219
43968	46.44	13206.09	38995.992
18270	46.44	10284.774	37129.273
40644	46.44	12868.504	37577.563
17095	46.42	9928.788	37794.016
2746	46.4	8187.396	35254.152
44103	46.4	13146.867	38525.598
46578	46.4	13489.286	37169.469
47651	46.4	13599.005	39083.93
17929	46.38	10340.815	38227.008
25703	46.38	11162.962	37227.121
22957	46.38	10590.298	33019.844
24191	46.38	10867.489	37697.617
48590	46.38	13733.013	35610.305
55005	46.38	14543.626	38808.863
9686	46.36	9071.834	35485.613
48054	46.36	13679.189	37514.211
11413	46.36	9477.42	36970.148
35742	46.36	12194.563	38433.883
11972	46.36	9443.288	35066.043
5644	46.36	8627.996	35290.434
19917	46.32	10482.627	35629.148
43343	46.32	13032.245	38753.852
17	46.3	7645.842	33060.387
31547	46.3	11818.705	38200.094
41094	46.3	12910.274	35960.719
28855	46.3	11633.827	38584.516
20565	46.3	10440.862	37632.125
14595	46.28	9910.747	37721.617
52194	46.26	14155.268	35447.172
9309	46.26	9239.426	33750.691
41212	46.26	12878.183	35461.914
2173	46.24	8042.502	38487.34
48558	46.24	13721.332	35816.641
37078	46.24	12443.368	36953.648
46858	46.23	13363.792	38007.031
39583	46.23	12656.603	38514.555
36764	46.23	12311.555	37766.355
33663	46.23	11981.516	36309.094
44058	46.21	13343.038	38666.055
12296	46.21	9303.656	33475.441
35518	46.21	12072.226	37835.172
35499	46.19	12255.353	37792.059
26515	46.17	11079.075	33653.547
36127	46.15	12491.641	39906.73
46900	46.15	13534.811	38143.41
34754	46.15	12211.069	35193.938
5969	46.13	8624.602	33813.641
15693	46.13	9807.584	33562.887
48059	46.11	13693.283	37530.305
24066	46.11	10959.479	37424.98
30383	46.11	11658.04	33786.227
25346	46.11	11169.545	37986.688
8242	46.11	9014.748	37182.438
7517	46.09	8678.237	39367.258
12622	46.09	9530.145	34231.609
44399	46.07	13286.15	37533.191
13295	46.07	9632.554	36836.652
41258	46.07	12874.698	35334.059
13426	46.05	9659.815	37270.168
28567	46.05	11634.302	39606.656
36914	46.05	12369.981	37460.594
27670	46.05	11240.337	37305.391
2046	46.03	8148.411	39339.34
54270	46.03	14355.814	38571.313
42643	46.03	12952.746	36462.703
14806	46.03	9863.927	36921.305
46500	46.03	13455.489	36893.184
42999	46.01	12980.983	37634.363
31463	46.01	11651.752	37978.391
48857	46	13774.173	34692.641
3734	46	8321.325	35219.727
50794	46	13805.08	39314.879
4	46	7773.48	33009.551
42360	46	12926.114	35442.609
11188	46	9279.244	37984.23
44232	46	13151.549	38029.059
17156	46	10031.739	38003.129
24742	46	10981.89	39467.219
17731	45.98	10337.183	39135.078
33649	45.98	12016.967	36254.488
15410	45.98	9729.507	34681.266
12010	45.98	9289.762	34904.781
51142	45.96	14099.399	39297.27
13400	45.96	9544.475	37192.105
36292	45.94	12346.562	39385.957
21557	45.94	10601.65	38196.82
18021	45.94	10266.721	37902.664
45963	45.92	13383.034	34858.184
30141	45.92	11533.251	33342.77
40710	45.92	12720.589	37447.336
34052	45.9	11951.89	34191.629
53286	45.9	14375.031	35172.531
40027	45.9	12770.673	39633.957
16431	45.9	10060.882	35520.473
22762	45.88	10651.488	34211.902
14585	45.88	9913.76	37667.625
53899	45.88	14253.208	37267.371
47637	45.86	13682.688	39020.434
44990	45.86	13212.87	35261.586
42180	45.84	12962.209	34722.746
50751	45.84	13913.634	39106.793
39437	45.84	12548.241	38037.363
39358	45.82	12533.697	37868.184
5040	45.82	8481.834	37880.27
8228	45.82	9060.631	37460.781
51130	45.82	14153.403	39574.078
11895	45.82	9354.503	35097.508
11779	45.82	9433.462	35629.742
40421	45.82	12820.402	38276.305
27624	45.82	11408.218	37158.566
9047	45.8	8852.465	33401.676
33301	45.8	12011.744	37587.043
33146	45.8	12057.333	37828.688
28974	45.8	11633.09	38042.938
21435	45.78	10765.162	38468.488
23078	45.78	10987.566	33408.34
930	45.78	7989.068	36501.227
41438	45.78	12738.571	34892.848
50791	45.77	13817.906	39306.688
46680	45.77	13454.643	37493.945
12415	45.77	9696.753	33310.09
20279	45.75	10515	36762.367
18603	45.75	10321.022	35980.758
41343	45.75	12907.201	35223.438
54390	45.75	14311.195	39031.211
55247	45.75	14584.531	38123.219
51853	45.75	14141.738	36812.039
20417	45.75	10549.844	37196.348
45751	45.75	13414.513	33993.102
16254	45.75	10117.569	34783.336
13267	45.73	9687.213	36752.27
25691	45.71	11011.781	37186.125
55309	45.71	14507.495	37669.867
13537	45.71	9612.904	37704.832
17057	45.71	9957.518	37645.605
52319	45.69	14093.934	34984.852
21317	45.69	10614.711	39067.637
23476	45.69	10847.437	35378.023
22014	45.67	10707.084	36917.633
8243	45.67	8892.983	37182.367
14642	45.67	9848.848	37541.539
7995	45.67	8978.129	38390.258
33554	45.67	12061.535	36770.383
18523	45.67	10261.238	36303.676
43787	45.67	13334.983	39628.578
2588	45.67	8102.067	36387.832
24101	45.67	10958.333	37511.547
1992	45.65	8161.229	39650.992
49114	45.65	13590.055	33398.172
52797	45.65	14289.251	33044.602
27778	45.65	11394.245	37630.531
20514	45.65	10379.685	37497.816
30098	45.63	11623.769	33489.176
18111	45.63	10348.44	37597.516
32408	45.63	11850.578	39597.414
10048	45.61	9134.908	37251.098
9170	45.61	9120.883	33255.93
51909	45.61	14052.994	36437.688
44281	45.61	13342.228	37841.789
28603	45.59	11474.48	39729.023
47456	45.59	13672.979	39605.258
29587	45.57	11527.548	35926.453
20434	45.57	10427.413	37241.809
27282	45.57	11376.949	35848.102
8261	45.57	9058.573	37262.195
44951	45.55	13293.164	35413.785
19781	45.55	10562.539	35047.07
21112	45.55	10755.891	39774.273
33585	45.55	11912.824	36561.379
30302	45.55	11700.576	33344.945
44806	45.55	13259.195	36108.262
47960	45.54	13615.261	37914.766
41015	45.54	12884.193	36279.492
38282	45.54	12697.065	34104.719
48574	45.54	13742.268	35880.59
23343	45.54	10881.895	34774.098
8853	45.54	9059.834	34361.395
27685	45.52	11329.639	37363.297
22317	45.52	10711.623	35903.5
22941	45.52	10707.88	33296.852
6661	45.52	8776.394	35350.148
9758	45.5	9268.746	35858.824
35498	45.5	12241.806	37789.363
9002	45.48	8901.847	33564.379
5950	45.48	8504.412	34080.07
19106	45.48	10320.611	33825.859
33685	45.46	12036.234	36115.996
37237	45.46	12424.661	36468.516
26979	45.46	11341.942	34187.098
18956	45.44	10340.004	34642.074
9623	45.44	9187.24	35227.32
3089	45.44	7995.532	33524.559
27933	45.44	11422.473	37974.773
29792	45.42	11582.762	35199.43
37993	45.42	12436.377	33206.395
5162	45.42	8617.912	37588.07
13217	45.42	9686.946	36587.969
47307	45.4	13460.997	39690.086
21508	45.4	10705.887	38371.828
34978	45.4	12277.016	36194.203
53486	45.4	14219.624	35822.512
44347	45.38	13141.125	37693.977
27062	45.38	11209.352	34570.441
25474	45.38	11159.502	37689.957
52909	45.38	14287.364	33542.488
2398	45.38	8141.071	37365.953
55523	45.36	14483.75	37044.641
26575	45.36	10995.194	33587.594
12521	45.36	9659.761	33779.973
31335	45.36	11670.948	37650.152
14500	45.36	9903.614	37992.848
18690	45.34	10211.847	35612.066
23311	45.34	10982.79	34569.805
6565	45.34	8656.856	34840.105
836	45.34	7660.948	36019.719
25825	45.34	11007.013	36982.953
41274	45.31	12742.269	35364.395
7711	45.31	8928.039	40005.906
3346	45.29	8224.151	33400.387
24099	45.29	10946.174	37505.543
14962	45.29	9737.67	36231.805
18625	45.29	10187.109	35744.516
40325	45.27	12818.874	38548.898
33925	45.27	11917.075	34886.313
30328	45.25	11730.408	33486.375
47751	45.25	13587.697	38483.66
18769	45.25	10230.821	35523.402
14408	45.25	9820.571	38307.117
37766	45.23	12332.178	34178.672
19311	45.23	10561.381	33012.52
16791	45.21	9934.079	36717.699
8167	45.21	9045.002	37555.469
51579	45.21	14189.502	37728.051
1987	45.21	8186.771	39601.66
5603	45.19	8436.349	35716.184
17498	45.19	10063.22	39719.266
26203	45.19	11082.541	35404.219
21533	45.19	10606.021	38454.711
9492	45.17	9074.878	34645.113
19103	45.17	10343.493	33812.859
34432	45.17	12076.451	33598.52
51769	45.15	14000.857	37094.539
29286	45.15	11482.928	37278.09
27512	45.15	11393.502	36735.258
53602	45.15	14310.318	36291.109
8604	45.15	9038.601	35483.113
18976	45.15	10292.585	34727.797
33857	45.13	11918.12	35235.32
37975	45.13	12320.806	33472.574
27925	45.11	11416.253	37946.043
47205	45.11	13523.851	39392.34
48471	45.09	13778.749	36144.395
28523	45.09	11500.77	39897.641
52346	45.09	14064.321	34776.871
15251	45.09	9745.21	35305.434
34002	45.09	11952.665	34299.652
31613	45.09	11808.201	38418.77
4232	45.08	8239.408	37708.613
3462	45.08	8284.094	33872.902
29832	45.08	11602.216	35087.457
21443	45.08	10639.908	38500.391
56393	45.08	14438.091	33659.645
31745	45.06	11781.726	39269.531
29361	45.06	11633.785	36866.73
25727	45.06	11090.036	37293.672
19404	45.06	10499.255	33489.355
38326	45.06	12654.259	34301.492
48637	45.06	13593.253	35468.922
31171	45.06	11747.277	37231.086
4891	45.04	8554.982	38813.117
45254	45.04	13139.425	34493.551
22374	45.04	10563.844	35797.086
15684	45.04	9883.516	33527.316
9033	45.04	8883.988	33351.957
324	45.04	7731.282	33920.746
47541	45	13755.922	39307.996
5268	45	8618.352	37229.195
48929	45	13621.897	34316.121
48446	45	13566.816	36063.008
34857	44.98	12074.638	35657.66
15290	44.98	9887.205	35100.816
40426	44.98	12758.462	38301.172
33337	44.98	11979.596	37655.043
27762	44.96	11303.219	37586.18
24039	44.96	10978.088	37360.523
23416	44.96	10803.096	35135.41
40275	44.96	12907.408	38643.34
31321	44.96	11760.762	37611.852
4671	44.96	8485.081	39769.141
12458	44.94	9690.373	33487.703
11352	44.94	9443.96	37067.277
11700	44.94	9477.657	35949.098
24545	44.94	10903.929	38741.828
46720	44.94	13502.852	37592.852
6659	44.94	8711.541	35346.133
28935	44.92	11558.508	38253.125
8116	44.92	8887.709	37707.512
15763	44.9	9901.302	33200.613
46549	44.88	13554.372	37066.484
48376	44.88	13670.475	36424.074
23033	44.86	10935.825	33225.043
22205	44.86	10696.767	36509.824
8360	44.86	9044.128	36750.461
29117	44.85	11617.799	37752.914
19627	44.85	10548.191	34355.594
55106	44.85	14637.055	38564.883
51371	44.85	14040.355	38506.313
18376	44.85	10321.825	36817.574
50315	44.85	13849.106	37488.984
46675	44.83	13467.81	37485.035
50028	44.83	13990.988	36507.285
4166	44.83	8254.933	37492.102
42143	44.83	12938.696	34571.914
22604	44.81	10647.174	34772.574
45267	44.81	13305.456	34538.691
55421	44.81	14633.794	37376.941
25784	44.81	11017.716	37156.18
45251	44.79	13291.795	34490.336
1269	44.79	7776.046	37610.469
10692	44.79	9215.76	40010.949
51183	44.77	14110.341	39127.031
55391	44.77	14455.983	37606.633
20053	44.77	10469.935	36121.395
36248	44.77	12483.731	39549.039
24589	44.77	10973.572	38897.355
4650	44.75	8397.43	39888.164
32507	44.75	11771.255	39926.281
55132	44.75	14542.269	38352.336
46761	44.75	13519.013	37720.879
49814	44.73	13912.072	35908.762
607	44.73	7851.154	34966.422
24371	44.73	10850.968	38168.863
38664	44.73	12678.442	35762.844
40050	44.73	12765.236	39703.848
29995	44.73	11535.73	34172.184
27996	44.71	11420.701	38131.789
37553	44.69	12389.181	35373.254
17983	44.69	10271.281	38080.32
10970	44.69	9314.84	38921.355
51314	44.69	14059.966	38947.293
38500	44.67	12524.868	35186.984
36515	44.67	12379.974	38461.043
44053	44.67	13168.72	38659.086
13337	44.67	9699.008	36973.773
32624	44.67	11959.648	39685.234
9760	44.67	9184.756	35863.891
40637	44.65	12873.222	37559.934
26604	44.65	11205.966	33387.68
29033	44.65	11585.837	37861.023
12020	44.65	9416.741	34639.289
41998	44.65	12991.521	33822.543
49544	44.65	13934.145	34684.52
17346	44.65	10051.923	38760.379
41791	44.65	12890.451	33208.469
11645	44.65	9471.88	36071.836
21478	44.64	10690.137	38620.398
23739	44.64	10942.909	36429.531
34653	44.64	12171.531	34707.297
2375	44.64	8095.632	37596.859
23239	44.62	10912.435	34208.813
46274	44.62	13562.973	36127.594
16943	44.62	10118.643	37277.852
2511	44.62	8165.506	36946.664
55190	44.6	14558.847	38232.305
29419	44.6	11490.537	36798.34
22382	44.6	10649.561	35835.699
2	44.58	7955.562	33006.676
49074	44.58	13599.713	33524.043
12062	44.58	9411.967	34544.047
16648	44.58	10073.422	36213.914
22667	44.58	10681.512	34724.375
20312	44.58	10410.991	36861.891
49807	44.58	13784.358	35886.02
15108	44.58	9891.83	35750.691
45532	44.56	13314.41	33045.008
47064	44.56	13376.371	38764.965
20093	44.56	10473.652	36239.129
21765	44.56	10707.942	37507.141
43822	44.56	13310.841	39748.766
48717	44.56	13738.398	35131.895
49247	44.54	13975.402	33122.129
34734	44.54	12191.383	35080.973
20554	44.52	10425.251	37605.957
6547	44.52	8702.069	34759.234
19049	44.52	10288.962	34189.254
16647	44.52	9935.188	36213.586
29664	44.52	11564.383	35591.02
11763	44.52	9480.28	35580.609
2766	44.52	8118.133	35387.055
10755	44.5	9447.592	39624.438
34072	44.5	11989.335	33995.859
8940	44.5	8956.512	33864.195
33035	44.5	12048.907	38464.398
40474	44.5	12766.168	38079.137
14738	44.5	9847.742	37026.188
36876	44.5	12350.81	37376.246
42233	44.48	12993.865	34953.234
52099	44.48	14181.303	35740.922
9063	44.48	8963.548	33475.457
36730	44.46	12459.308	37688.605
6180	44.46	8479.117	33075.875
28383	44.46	11332.418	39686.031
38848	44.46	12607.781	36368.203
40418	44.46	12877.782	38260.676
43999	44.44	13286.098	39052.391
50450	44.44	13878.875	37881.824
4925	44.44	8606.945	38700.922
25092	44.44	11196.23	38955.344
13257	44.44	9530.903	36712.449
25454	44.42	11198.806	37949.836
54982	44.42	14631.798	39026.668
23468	44.42	10887.936	35350.313
16130	44.42	10116.529	34213.961
14918	44.42	9829.306	36400.84
25483	44.41	11161.179	37710.785
7976	44.41	8883.074	38615.098
17541	44.41	10119.01	39916.48
29274	44.39	11550.15	37253.008
17405	44.39	9942.017	39094.637
43634	44.39	13095.962	39743.641
48634	44.39	13730.722	35460.031
33725	44.39	11899.705	35749.066
33378	44.37	12018.021	37454.922
5143	44.37	8605.406	37535.789
29814	44.37	11565.802	35001.121
24274	44.37	10841.624	37909.289
26699	44.35	11395.775	33015.387
23662	44.35	10965.758	36186
36580	44.35	12292.132	38007.996
40615	44.33	12744.561	37505.902
28731	44.33	11424.801	38955.746
26353	44.33	11205.104	34533.465
50077	44.33	13887.686	36750.109
39197	44.33	12506.074	37549.883
14541	44.33	9716.639	37825.672
52999	44.33	14289.43	34015.887
49866	44.31	13996.191	35983.793
36832	44.29	12459.875	37588.152
28163	44.29	11344.716	38765.633
5336	44.29	8428.346	36865.953
33281	44.29	12007.079	37542.027
25381	44.29	11038.696	38073.133
33769	44.27	11997.747	35665.434
55487	44.27	14531.542	37280.078
15418	44.27	9909.022	34701.121
33692	44.25	12018.06	36160.781
13399	44.25	9682.583	37184.691
40501	44.25	12746.612	37832.445
20627	44.25	10531.039	37792.797
49195	44.25	13641.731	33119.84
14139	44.23	9855.61	39659.074
24645	44.23	10914.453	39118.207
14085	44.23	9807.466	39855.852
49478	44.21	13812.558	34410.953
5442	44.21	8469.87	36429.625
52745	44.21	14154.011	33072.051
4294	44.21	8399.259	37903.609
22170	44.21	10587.014	36386.047
33601	44.21	12010.062	36642.707
35022	44.21	12093.047	36374.711
29163	44.19	11613.738	37561.93
35850	44.19	12270.355	39110.07
7673	44.18	9013.249	39828.184
30050	44.18	11561.154	34100.258
49228	44.18	13929.557	33074.773
52693	44.18	14087.053	33185.441
25962	44.16	11153.356	36289.027
40310	44.16	12905.799	38484.184
18053	44.16	10331.766	37686.461
49434	44.16	13816.522	34242.262
37058	44.16	12490.442	36892.828
29941	44.16	11631.019	34575.953
11410	44.16	9460.475	36937.977
33921	44.16	11925.727	34851.289
17002	44.16	9956.409	37486.164
45947	44.14	13478.989	34796.922
29165	44.14	11600.284	37564.188
11205	44.14	9304.405	37716.863
4653	44.14	8415.742	39924.758
42781	44.12	13060.581	37018.18
53889	44.12	14407.188	37226.945
39121	44.12	12702.668	37373.141
12021	44.12	9476.07	34639.621
34954	44.1	12223.999	36094.602
17351	44.1	10108.402	38776.855
51828	44.1	14103.523	36719.133
30344	44.1	11737.867	33592.969
48937	44.1	13781.852	34379.641
5084	44.1	8542.76	37698.473
43497	44.08	13119.164	39310.77
19181	44.08	10141.933	33783.426
11067	44.08	9443.424	38170.086
45980	44.08	13387.425	34922.98
48322	44.08	13605.554	36563.141
3335	44.08	8324.503	33370.371
22124	44.08	10723.26	36572.465
24528	44.06	10879.829	38687.891
43858	44.06	13166.963	39581.648
9355	44.06	9100.674	33886.938
5155	44.06	8595.433	37572.137
41609	44.06	12777.452	34216.324
52825	44.06	14349.015	33135.25
17728	44.04	10304.116	39128.93
28284	44.04	11231.972	39292.316
21934	44.04	10637.061	37326.238
31540	44.04	11839.452	38171.59
26690	44.04	11003.181	33149.293
30023	44.04	11563.116	34274.824
55918	44.04	14592.35	35687.063
[truncated: 33,768 more rows]
