# Supplementary material for: Insights on the Control of Yeast Single-Cell Growth Variability by Members of the Trehalose Phosphate Synthase (TPS) Complex
Source: Front Cell Dev Biol. 2021 Jan 28;9:607628. doi: 10.3389/fcell.2021.607628 (PMC7876269; doi:10.3389/fcell.2021.607628)
Supplement: Supplementary file 2 [file Data_Sheet_1.ZIP › final_code/input_datasets/Ntd-TSL1_SortedCells1_minus_t1.csv]

Id	Area (µm²)	Centre X Position (µm)	Centre Y Position (µm)
7115	56.96	12643.254	36814.828
8240	55.14	13496.015	33319.285
6843	53.51	12490.724	34959.078
2333	42.27	9317.595	36028.531
6139	40.76	12055.923	35484.156
1458	40.64	8751.147	38989.875
4720	40.32	11113.08	35686.551
3079	38.27	9977.162	33848.91
2024	36.14	9189.76	36647.832
6914	35.07	12293.146	33476.605
268	34.95	7741.209	37720.477
4953	34.61	11355.455	36353.254
504	34.53	8157.394	37514.648
10172	34.51	14566.839	35637.273
172	34.49	7886.053	35802.621
6483	34.42	12247.391	37828.602
7987	33.94	13223.417	38240.398
3869	33.92	10756.259	39499.121
4681	33.82	11177.159	36725.266
1961	33.78	9258.785	34134.176
10203	33.11	14444.387	34816.41
4160	33.06	10756.761	35957.699
9322	33.02	14171.593	38119.652
10271	32.98	14571.435	33312.918
3746	32.96	10522.315	37370.656
10043	32.81	14603.131	38443.223
1167	32.69	8517.06	33765.438
9774	32.65	14345.639	35032.703
4684	32.35	11127.094	36823.527
10260	31.91	14433.056	33558.957
5994	31.81	11992.843	38492.055
3722	31.72	10529.418	36457.211
10041	31.6	14529.645	38419.465
4636	31.56	11184.11	38024
1288	31.43	8741.516	34580.605
2918	31.41	9870.469	36838.512
4407	31.22	10949.587	36040.027
3902	31.14	10622.756	38601.074
10058	31.12	14639.157	38045.848
6854	31.05	12460.255	34446.969
8746	30.7	13697.948	35299.262
3436	30.68	10199.292	36742.23
4582	30.66	11171.616	39607.184
3426	30.66	10350.43	36914.387
4129	30.64	10766.386	36723.984
7558	30.59	12823.365	34240.945
729	30.36	8384.242	34507.32
8634	30.3	13696.865	37670.883
5771	30.17	11762.634	36063.809
6180	30.09	11996.391	34693.805
9645	29.97	13997.977	33120.309
7454	29.69	12743.186	36238.824
7261	29.61	12909.837	39653.926
8800	29.51	13629.265	33872.867
3788	29.46	10398.999	38385.102
3599	29.34	10240.652	33154.824
4668	29.28	11192.983	37101.547
9589	29.19	14164.25	33727.344
2995	29.13	9755.02	34148.313
5695	28.92	11845.409	34264.348
9466	28.75	14175.267	35062.027
5131	28.71	11526.01	39164.496
7083	28.71	12614.593	36235.371
4986	28.65	11407.899	36626.27
669	28.63	8356.335	33190.746
494	28.56	8152.168	37901.711
5287	28.44	11571.649	34965.719
3313	28.44	10320.245	39798.949
2393	28.44	9461.191	34318.316
8395	28.42	13371.688	36380.383
8880	28.38	13931.561	33525.875
9131	28.31	13796.451	38270.977
9430	28.31	14196.214	35445.34
1172	28.27	8587.588	33328.328
7613	28.27	13025.489	33140.699
3581	28.25	10190.233	33570.5
7197	28.21	12509.8	38656.473
4683	28.21	11019.993	36820.871
1010	28.21	8624.087	38044.461
7172	28.12	12548.707	38260.004
559	28.06	8090.6	36186.406
1980	28.02	9272.972	34771.656
2324	28	9336.283	36124.504
2403	28	9433.315	34178.539
4749	27.96	11012.285	35011.281
6000	27.96	12051.98	38564.703
9915	27.94	14226.886	38826.844
6250	27.92	11903.956	34114.367
8004	27.91	13182.256	37663.609
4821	27.87	11358.77	33327.449
1424	27.87	8705.17	38110.297
9158	27.85	13804.851	39030.969
7415	27.85	12740.814	37230.742
2133	27.85	9128.727	39466.863
326	27.81	7988.083	38563.691
7450	27.79	12861.287	36439.086
7623	27.73	12943.762	33392.867
7001	27.73	12594.549	34883.332
9396	27.73	14151.443	36287.949
7865	27.73	12938.975	38784.359
2300	27.69	9443.173	36562.148
7732	27.68	13105.199	35955.055
4870	27.68	11296.171	34530.734
6291	27.64	11854.841	33037.707
8986	27.62	13901.395	35157.887
4825	27.6	11223.459	33500.473
3667	27.56	10366.955	34685.832
7310	27.54	12885.514	38629.164
4767	27.54	11024.304	34367.598
7432	27.5	12831.745	37162.938
275	27.46	7679.74	37834.254
2396	27.45	9314.25	34346.473
276	27.41	7735.851	37836.285
2561	27.41	9673.244	35023.762
1170	27.33	8626.054	33622.621
6634	27.33	12453.038	38864.168
4097	27.33	10742.812	37383.52
198	27.29	7639.598	36276.961
8234	27.25	13489.236	33099.746
6248	27.23	12038.307	34091.008
5971	27.22	12048.065	39152.406
4664	27.2	11152.213	37319.887
7214	27.12	12546.992	39076.785
2344	27.1	9289.671	35492.043
3712	27.08	10554.597	36258.09
4256	27.06	10702.289	33175.336
8143	27	13347.952	34881.82
5793	26.99	11711.357	36643
5415	26.99	11766.805	33942.074
3295	26.99	10058.705	39536.871
7126	26.95	12663.654	37008.438
1351	26.93	8825.933	36229.805
9586	26.93	14154.403	33673.605
5114	26.89	11607.988	39503.164
9118	26.89	13820.597	37836
3597	26.85	10297.27	33141.563
10065	26.76	14568.291	37913.688
10155	26.7	14559.122	36192.625
4693	26.7	11133.458	36232.184
4985	26.7	11217.992	36611.898
999	26.68	8634.006	38741.867
3539	26.68	10276.793	34549.934
6649	26.66	12371.029	38743.996
2039	26.64	9127.158	37008.934
1502	26.64	8970.144	39860.016
6693	26.62	12452.711	37541.035
6953	26.62	12557.745	33547.637
9157	26.6	13898.298	39006.309
10055	26.6	14473.069	38295.574
4764	26.58	11204.742	34503.07
6625	26.56	12473.313	39241.129
3119	26.55	9994.429	34796.098
2074	26.55	9093.717	38074.066
7827	26.55	12957.041	38045.738
1346	26.51	8785.329	36102.184
8700	26.49	13765.725	36259.004
5327	26.47	11427.663	34061.93
10198	26.45	14608.947	35028.402
3088	26.45	10126.865	33973.148
7138	26.45	12624.592	37308.23
5702	26.45	11829.005	34613.875
656	26.45	8108.767	33040.867
1216	26.45	8825.282	33481.176
4832	26.43	11323.115	33691.348
1927	26.37	9249.785	33168.414
9403	26.37	14125.149	36092.047
524	26.37	8158.091	37308.961
646	26.35	8091.407	33217.715
7972	26.33	13208.566	38341.629
9062	26.32	13790.978	36295.586
4381	26.32	10896.302	35265.609
7124	26.3	12602.586	36961.957
2246	26.28	9457.157	38123.922
3002	26.26	9862.549	34010.805
2092	26.26	9067.887	38419.316
6309	26.24	12209.681	33411.309
1598	26.24	8873.693	38184.453
2592	26.22	9574.705	35725.352
7633	26.18	12958	33619.52
4241	26.18	10581.98	33764.246
6933	26.18	12597.028	33156.16
5251	26.16	11497.424	35906.934
1219	26.14	8661.375	33614.367
6792	26.07	12405.824	35896.031
6098	26.05	12005.911	36191.078
1104	26.05	8515.667	35482.234
8488	26.03	13486.58	38696.223
8495	26.01	13564.389	38914.891
4197	25.95	10660.752	34795.59
4742	25.93	11021.476	35200.508
9473	25.91	14199.512	34788.664
9920	25.86	14227.882	38881.711
1191	25.86	8631.368	33009.371
642	25.84	8177.82	33328.105
2397	25.82	9295.877	34365.969
6475	25.82	12178.333	37638.266
133	25.8	7714.342	34876.207
8132	25.78	13241.982	35059.777
9184	25.76	13926.691	39512.078
7421	25.76	12821.419	37051.543
1349	25.74	8726.588	36163.492
9221	25.74	14062.234	39757.133
2259	25.7	9457.002	37783.004
1764	25.7	9001.598	35611.922
1084	25.7	8631.986	35742.117
7000	25.68	12588.815	34865.527
7711	25.66	13054.943	35504.922
8465	25.65	13440.661	37936.824
3560	25.65	10138.529	34037.121
2960	25.65	9907.721	35399.145
7954	25.65	13349.665	38633.453
10094	25.65	14548.921	37446.785
894	25.65	8205.205	38250.688
3181	25.65	9989.912	36176.996
5077	25.63	11260.085	39130.66
9280	25.63	14144.946	39175.762
6660	25.63	12343.821	38406.02
7585	25.61	12747.592	33562.535
7712	25.61	12946.247	35505.461
4102	25.59	10681.792	37194.707
6435	25.57	12076.539	36865.383
2015	25.57	9250.091	36261.91
8409	25.57	13431.609	36864.492
745	25.55	8247.123	34996.32
3526	25.53	10292.779	34899.773
6469	25.53	12148.67	37541.332
7272	25.51	12894.371	39459.039
9048	25.49	13893.157	35873.113
10104	25.49	14600.733	37031.73
7291	25.47	12767.895	39163.484
5982	25.43	12061.263	38861.762
7751	25.43	13045.292	36507.922
8155	25.42	13261.318	34453.91
3849	25.42	10430.321	39712.438
631	25.42	8160.011	33942.094
8442	25.4	13455.293	37512.48
3038	25.4	9896.799	33267.188
4703	25.4	11035.352	36166.965
9039	25.4	13886.221	35744.84
1183	25.38	8588.762	33211.273
8701	25.36	13615.211	36266.613
4242	25.34	10666.776	33770.012
9928	25.34	14306.36	39046.668
1320	25.34	8763.88	35392.941
9760	25.32	14314.323	34724.047
4743	25.32	11082.332	35206.191
4390	25.32	10886.449	35590.078
5256	25.3	11608.825	36012.625
8375	25.28	13553.198	35582.414
164	25.26	7786.845	35668.086
7708	25.24	13139.175	35438.848
9803	25.22	14215.465	35764.551
1811	25.22	8906.053	34452.652
1756	25.22	8884.042	35763.863
7767	25.22	12956.512	36935.453
273	25.2	7877.025	37780.473
3876	25.19	10762.619	39425.027
1039	25.19	8557.997	37103.789
3454	25.17	10148.468	36451.5
7510	25.17	12875.398	35137.922
165	25.17	7741.621	35680.551
2046	25.17	9112.028	37133.332
7522	25.15	12904.376	35036.086
7005	25.15	12521.168	34908.207
6977	25.15	12602.321	34098.465
10149	25.15	14535.303	36124.969
2943	25.15	9870.646	36011.547
4580	25.13	11167.442	39974.078
4688	25.11	11023.999	36409.375
8471	25.11	13541.838	38207.898
1839	25.11	8867.425	34050.098
6409	25.11	12197.999	36124.613
4203	25.07	10616.242	34766.324
1478	25.03	8816.927	39374.832
4715	25.03	11140.892	35826.449
7014	25.03	12540.759	34986.02
5970	25.01	12032.707	39152.973
2007	25.01	9141.55	35545.773
6386	25.01	12149.858	35605.395
6903	24.99	12302.127	33325.348
3140	24.97	10075.145	35399.578
2832	24.97	9773.85	38873.957
3694	24.97	10466.155	35587.98
1818	24.96	9061.871	34513.332
5741	24.96	11683.181	35659.574
343	24.94	7748.352	38845.156
1760	24.94	8942.851	35851.063
7491	24.94	12878.875	35646.934
2617	24.94	9521.998	36247.762
8445	24.94	13428.856	37579.781
1450	24.92	8687.687	38828.531
2713	24.92	9600.228	38597.586
9894	24.9	14340.057	38211.242
10029	24.88	14432.892	38752.496
4605	24.88	11091.042	39415.211
226	24.88	7971.162	36827.676
5740	24.86	11769.201	35647.344
8057	24.86	13206.744	36243.309
1030	24.84	8528.977	37254.762
4283	24.82	10926.642	33226.691
3853	24.82	10468.097	39862.102
6713	24.82	12453.262	37225.633
4131	24.8	10598.621	36780.672
513	24.78	8053.209	37651.27
4501	24.74	10807.102	38238.199
3478	24.73	10321.811	35759.156
7108	24.73	12694.86	36703.684
1347	24.69	8681.319	36128.176
7180	24.69	12631.512	38420.223
5197	24.69	11637.427	37211.902
1115	24.69	8508.25	34958.297
6	24.67	7830.384	33044.848
97	24.67	7826.877	34430.652
3822	24.67	10546.547	39019.539
7634	24.67	13073.421	33620.059
7559	24.65	12834.372	33987.152
7362	24.65	12772.098	37806.359
7023	24.61	12595.076	35073.91
7698	24.57	12984.948	35130.633
4757	24.55	11013.545	34669.672
10139	24.55	14565.261	36321.512
8418	24.53	13538.966	36972.168
9658	24.53	14425.547	33054.516
1433	24.52	8790.786	38431.145
1742	24.5	9002.666	36060.238
4654	24.48	11126.999	37952.121
8525	24.48	13438.109	39893.078
9743	24.46	14344.384	34190.824
8443	24.44	13487.747	37514.449
8567	24.44	13649.685	39516.367
9814	24.42	14392.927	35981.465
5426	24.42	11651.67	34208.188
5729	24.42	11756.822	35191.563
8829	24.4	13676.717	33306.359
1413	24.4	8652.678	37803.707
416	24.38	8192.112	39479.488
3535	24.36	10179.859	34453.371
7660	24.36	13121.936	34370.5
8435	24.34	13426.992	37401.711
2652	24.32	9529.926	37127.652
7541	24.32	12745.157	34698.09
8669	24.3	13783.988	36859.262
4897	24.3	11379.002	35220.891
2722	24.29	9623.166	38816.465
4355	24.29	10781.768	34618.02
955	24.27	8634.085	39915.816
5773	24.25	11723.103	36075.27
1405	24.25	8665.966	37586.563
1420	24.25	8788.619	38015.883
5303	24.23	11599.403	34616.813
3105	24.23	10095.738	34450.066
2388	24.23	9427.392	34533.113
3826	24.21	10557.122	39064.723
6187	24.19	11891.926	34465.316
177	24.19	7826.241	35876.434
3375	24.17	10210.786	38369.488
9930	24.17	14242.691	39059.43
7433	24.17	12847.445	36871.473
8047	24.15	13146.167	36602.324
1957	24.15	9269.428	33766.352
2998	24.13	9761.696	34242.793
7468	24.13	12848.293	36207.648
4939	24.11	11276.164	36214.207
4451	24.11	10926.151	37184.535
3097	24.11	9936.007	34209.629
8573	24.11	13778.231	39278.023
3609	24.11	10532.935	33375.25
6061	24.09	11885.365	37053.848
9877	24.09	14342.303	37788.625
4699	24.07	11099.885	36075.195
2057	24.07	9149.833	37440.953
5701	24.07	11690.991	34590.934
4086	24.07	10693.261	37812.602
6053	24.06	11913.258	37288.078
448	24.04	8193.185	38982.551
1476	24.04	8764.923	39334.168
8377	24.04	13381.932	35729.902
2500	24.04	9676.034	33724.824
6644	24.04	12483.219	38638.961
4263	24.02	10575.143	33047.707
2689	24.02	9660.597	37956.078
3373	24	10304.146	38316.883
8073	23.98	13302.708	35946.703
2710	23.98	9551.091	38520.996
4158	23.98	10679.645	35911.211
3323	23.96	10265.403	39659.734
5759	23.94	11648.233	35960.375
1353	23.94	8658.217	36328.059
7028	23.92	12559.338	35141.031
7315	23.9	12817.365	38490.84
1464	23.9	8678.123	39146.844
249	23.9	7694.822	37320.891
7043	23.9	12696.05	35369.242
6439	23.9	12132.314	36976.207
9624	23.9	14190.739	33426.086
5241	23.88	11511.47	36118.539
7714	23.86	13044.355	35554.258
4849	23.86	11423.846	34085.551
8396	23.86	13451.657	36432.074
7030	23.84	12568.722	35176.066
3192	23.84	10085.927	36318.605
4141	23.83	10738.995	36409.285
4163	23.83	10727.992	35981.574
9078	23.83	13826.363	36759.031
8578	23.83	13778.589	39319.438
10147	23.83	14460.644	36105.285
608	23.83	8175.981	34861.102
1717	23.81	8868.972	36550.754
307	23.81	7946.33	37984.91
2004	23.81	9109.252	35422.82
5138	23.81	11602.4	38814.91
8119	23.77	13339.851	35383.957
3838	23.77	10439.774	39424.641
2677	23.77	9633.401	37823.887
8576	23.75	13681.353	39305.023
8468	23.75	13429.029	38107.344
7980	23.75	13347.699	38451.961
9393	23.73	14005.561	36256.164
2859	23.73	9777.707	38288.211
9571	23.73	14141.597	33874.078
1722	23.71	9050.702	36685.293
10048	23.69	14623.3	38236.039
7206	23.69	12526.429	38912.453
9397	23.67	14179.23	36322.063
4287	23.67	10829.059	33284.77
2452	23.63	9368.061	33207.438
2776	23.63	9736.81	39804.355
2844	23.63	9847.336	38553.684
8593	23.63	13620.169	38679.93
4490	23.63	10990.781	38113.23
7174	23.61	12554.854	38293.875
9154	23.61	13876.998	38841.758
3551	23.61	10337.992	34126.551
3604	23.61	10470.691	33227.672
10024	23.61	14432.861	38942.254
2675	23.61	9552.99	37772.406
7017	23.6	12688.681	35026.73
8288	23.6	13550.746	34173.164
4521	23.6	10976.594	38937.465
4938	23.58	11234.164	36154.504
6004	23.58	12004.387	38580.48
2049	23.56	9189.448	37175.238
4070	23.54	10593.315	38075.098
1534	23.54	9045.839	39126.359
7822	23.54	12941.176	37873.762
4409	23.54	10886.336	36160.527
66	23.52	7880.162	34067.035
4774	23.52	11025.981	33981.84
8231	23.52	13447.078	33011.395
9454	23.5	14127.216	34940.207
5936	23.48	11847.816	39760.648
2033	23.48	9212.583	36846.035
178	23.46	7682.234	35884.258
1451	23.46	8645.045	38843.238
3793	23.46	10363.432	38410.094
9809	23.44	14335.342	35882.285
8774	23.44	13779.613	34628.883
9770	23.44	14266.555	34958.309
2947	23.44	9918.873	35845.93
4545	23.44	10928.839	39702.391
2093	23.4	9232.417	38434.496
5069	23.39	11301.858	38680.074
1173	23.39	8570.84	33331.875
3008	23.39	9908.405	33898.148
9373	23.37	14120.693	36539.586
4679	23.37	11155.65	36713.844
1370	23.35	8734.507	36804.992
9673	23.33	14313.573	33147.047
853	23.31	8261.148	36999.199
6641	23.31	12455.797	38909.969
1401	23.29	8759.878	37524.777
8948	23.29	13870.762	34845.359
10263	23.27	14477.558	33374.395
9418	23.25	14149.527	35876.172
8730	23.23	13708.326	35659.961
6313	23.23	12167.578	33548.559
3498	23.21	10186.969	35495.477
10108	23.21	14607.786	37055.059
2575	23.21	9665.506	35232.531
10176	23.19	14494.284	35688.969
1591	23.19	8984.071	38333.148
8688	23.19	13625.929	36579.07
4846	23.19	11311.227	34016.805
4624	23.17	11103.215	38342.145
557	23.17	8156.593	36139.289
7533	23.17	12801.206	34877.664
6631	23.16	12416.579	38816.168
10246	23.16	14571.585	33885.652
749	23.16	8315.406	35182.676
3739	23.16	10353.347	37174.762
6191	23.16	11913.478	34538.746
2692	23.14	9512.054	37985.367
11	23.14	7801.667	33112.043
4175	23.14	10725.774	35610.766
4172	23.14	10689.896	35576.73
778	23.12	8419.732	35600.754
5152	23.12	11630.952	38153.141
2567	23.1	9635.634	35073.387
4177	23.1	10774.59	35617.543
9962	23.08	14375.689	39865.234
9023	23.08	13971.711	35483.383
6708	23.04	12468.3	37405.813
4981	23.02	11383.739	36477.602
4139	23	10612.989	36391.637
364	23	7974.847	39187.531
8029	23	13143.662	36866.816
3744	23	10517.438	37342.137
2778	23	9916.468	39930.52
1009	22.98	8484.29	37995.148
8479	22.98	13458.265	38420.348
1828	22.98	8947.531	34395.152
2912	22.98	9871.061	36960.727
5100	22.98	11620.351	39853.316
2394	22.96	9491.032	34325.859
7621	22.96	13045.966	33370.844
9143	22.96	13975.635	38642.508
1471	22.96	8727.335	39262.043
6555	22.94	12236.548	39492.305
1482	22.94	8639.309	39551.625
6068	22.94	11974.674	36916.18
3889	22.93	10730.763	38669.027
2759	22.93	9570.683	39835.449
1280	22.93	8846.391	34492.637
9582	22.91	14090.822	33962.504
4910	22.89	11282.935	35626.773
3024	22.89	9788.323	33524.973
7	22.89	7909.889	33049.117
3241	22.89	10080.329	37763.82
5315	22.89	11460.429	34286.809
6042	22.87	11918.945	37559.305
4087	22.87	10580.883	37528.785
1997	22.87	9174.382	35232.723
979	22.87	8560.056	39238.211
5696	22.85	11737.04	34296.145
7322	22.85	12886.453	38402.871
7086	22.83	12546.121	36266.82
8175	22.81	13293.199	33853.914
2984	22.79	9904.961	34533.141
3316	22.79	10336.01	39858.145
5070	22.79	11408.48	38726.98
5961	22.79	11975.143	39283.91
841	22.79	8284.365	36781.832
648	22.77	8150.508	33224.203
6851	22.77	12316.127	34919.313
8323	22.77	13559.141	35001.191
10265	22.77	14470.009	33441.625
5716	22.75	11769.062	34982.199
7957	22.75	13325.477	38697.895
1802	22.75	9022.179	34844.852
5779	22.73	11659.535	36187.926
1759	22.71	8880.703	35803.57
2476	22.7	9572.028	33097.914
3545	22.7	10334.746	34288.258
6010	22.7	12002.915	38149.227
1593	22.68	8982.665	38385.27
6810	22.68	12441.387	35618.957
2002	22.68	9132.316	35405.871
4667	22.66	11190.106	37080.859
2138	22.66	9085.117	39588.828
1715	22.64	8979.772	36788.266
2645	22.64	9688.784	36973.168
5933	22.64	11785.021	39615.867
425	22.64	8196.251	39278.793
2375	22.64	9451.543	34810.094
2598	22.64	9668.933	35847.59
8222	22.62	13238.253	33260.336
6917	22.62	12361.85	33245.699
584	22.62	8085.704	35492.043
1333	22.62	8826.063	35795.32
6362	22.6	12256.958	34866.734
5172	22.6	11425.103	37689.93
1016	22.6	8479.774	37955.766
478	22.6	8203.346	38296.746
4523	22.58	10916.422	39049.371
8457	22.58	13420.177	37741.609
8087	22.58	13316.684	35656.77
8816	22.56	13761.681	33585.375
157	22.56	7986.072	35402.477
2301	22.56	9431.722	36611.02
3348	22.56	10162.99	39006.461
4479	22.56	10786.28	37860.191
7892	22.54	12964.632	39510.605
2060	22.54	9116.072	37590.121
424	22.54	8129.187	39278.852
2356	22.52	9332.205	35162.375
8891	22.52	13800.309	33669.133
2583	22.5	9493.564	35487.586
2581	22.5	9516.148	35421.391
6103	22.5	12062.198	36005.801
2098	22.48	9231.298	38621.086
9319	22.48	14165.042	38031.121
3293	22.48	10089.774	39480.66
6183	22.48	12029.359	34457.375
9863	22.48	14239.83	37266.148
9223	22.47	14188.093	39825.941
2956	22.47	9857.285	35260.379
2941	22.47	9843.65	35941.773
4438	22.45	10902.258	36844.004
9333	22.45	14199.81	37565.258
3270	22.43	9976.016	38796.32
9675	22.43	14314.704	33197.578
2712	22.43	9542.32	38590.59
6099	22.43	12046.441	35909.742
2914	22.43	9866.155	36703.953
2627	22.41	9560.721	36456.656
1380	22.41	8783.85	37123.781
6643	22.41	12293.57	38929.012
7047	22.39	12706.611	35458.688
8032	22.39	13295.753	36723.594
3349	22.37	10198.885	39032.66
6456	22.37	12269.433	37491.117
8290	22.37	13380.823	34235.719
3466	22.37	10303.045	36087.195
6073	22.35	11985.223	36763.574
2066	22.33	9259.597	37852.73
5987	22.33	12063.225	38639.898
3572	22.33	10245.461	33737.727
3509	22.31	10320.614	35110.988
10244	22.31	14462.275	33808.605
7654	22.29	12947.168	34056.934
9146	22.29	13988.347	38683.242
446	22.27	8015.136	38949.309
9394	22.26	14159.176	36259.434
6142	22.26	11944.314	35260.281
8629	22.24	13625.107	37917.668
8809	22.24	13579.572	33696.285
5953	22.24	11993.37	39598.473
1335	22.24	8834.588	35850.234
9317	22.24	14011.012	38301.438
1375	22.24	8842.043	36965.527
1602	22.24	8964.173	38006.258
2954	22.22	9872.014	35491.137
8202	22.22	13299.793	33511.871
6307	22.2	12094.116	33325.492
1517	22.2	8868.129	39717.195
10061	22.2	14592.99	37824.148
8157	22.2	13354.251	34498.375
10194	22.2	14442.273	34992.051
1749	22.2	9045.182	36200.285
862	22.2	8378.623	37228.484
8458	22.2	13442.546	37760.824
5879	22.18	11659.081	38508.574
4723	22.18	11092.676	35466.887
2380	22.18	9459.833	34706.109
622	22.16	8103.085	34599.629
9769	22.16	14366.405	34950.973
7452	22.16	12833.099	36477.277
8699	22.16	13768.732	36223.566
4166	22.16	10579.844	36027.871
7870	22.14	12926.677	38918.293
2785	22.12	9915.948	39663.195
392	22.12	7675.491	39684.27
7328	22.12	12849.239	38222.68
5147	22.08	11594.192	38381.516
7499	22.08	12894.869	35467.73
992	22.08	8618.472	38851.375
7790	22.06	13053.317	37358.645
5997	22.06	11925.492	38510.422
7978	22.06	13309.796	38442.598
5861	22.06	11777.057	38087.281
2061	22.06	9100.226	37683.859
5083	22.04	11234.632	39418.492
1470	22.04	8834.458	39234.59
7906	22.03	13039.388	39903.395
2636	22.01	9584.722	36629.102
9875	22.01	14312.741	37634.707
4792	22.01	11167.457	33575.793
5008	21.99	11258.616	37300.176
1345	21.99	8848.179	36084.969
6876	21.99	12411.191	33863.27
9891	21.99	14296.432	38135.719
9908	21.97	14404.832	38503.48
10097	21.97	14637.801	37490.426
7707	21.97	13123.207	35385.805
10132	21.95	14443.94	36505.785
9358	21.95	14183.872	37115.738
2614	21.95	9653.596	36191.469
2580	21.95	9590.418	35331.883
4183	21.95	10732.052	35562.484
1204	21.93	8781.202	33200.855
8560	21.93	13710.686	39734.859
4343	21.93	10848.166	34308.137
8036	21.91	13269.655	36810.977
10141	21.91	14442.934	36072.699
2552	21.91	9678.569	34877.566
777	21.91	8368.576	35511.008
6069	21.91	12011.449	36921.539
4136	21.91	10777.67	36600.098
6718	21.91	12477.088	37044.586
7247	21.89	12659.89	39779.395
433	21.87	8148.069	39375.711
2875	21.87	9737.552	37767.852
9825	21.87	14397.688	36461.785
9829	21.87	14311.971	36513.117
10123	21.87	14505.241	36817.34
3069	21.85	10133.198	33579.719
3642	21.85	10512.867	33995.637
8722	21.85	13595.679	35818.039
445	21.83	8128.998	39227.371
9433	21.83	14213.308	35558.152
7953	21.83	13299.609	38860.469
1973	21.83	9258.171	34509.68
5720	21.83	11786.019	35056.699
633	21.81	8127.665	33713.125
4168	21.81	10729.354	36043.172
7671	21.81	13033.754	34522.098
6438	21.8	12094.93	36961.137
9740	21.8	14234.039	34121.852
1970	21.8	9250.589	34438.512
4462	21.78	10922.09	37348.219
6072	21.78	12056.895	36741.961
9401	21.78	14156.72	36359.316
9610	21.78	14003.378	33568.516
9164	21.76	13977.091	39096.285
962	21.76	8633.322	39499.652
7583	21.76	12887.424	33560.453
7866	21.76	13112.937	38807.234
3377	21.76	10259.169	38393.605
7853	21.76	13065.061	38590.789
9428	21.74	14195.341	35719.5
27	21.74	7814.151	33298.379
10075	21.74	14612.324	37681.023
618	21.72	8150.387	34489.086
6888	21.72	12474.978	33697.141
9777	21.7	14419.034	35072.207
561	21.7	8013.323	35899.672
695	21.7	8315.743	33810.793
8081	21.7	13201.538	35809.41
90	21.68	7707.798	34389.91
7571	21.68	12778.186	33677.234
3742	21.68	10548.8	37322.727
8666	21.66	13749.927	37054.809
5865	21.66	11808.763	38111.477
4660	21.66	11045.262	37645.086
7539	21.64	12890.42	34612.227
3231	21.64	9936.868	37410.387
9443	21.64	14076.182	35349.004
5330	21.64	11485.901	34082.32
7622	21.64	13060.886	33391.992
3261	21.64	10035.807	38396.363
4255	21.64	10669.048	33171.652
8852	21.64	13972.448	33095.965
2803	21.62	9808.211	39560.16
3708	21.62	10477.723	36064.949
3483	21.62	10159.98	35852.844
1126	21.62	8598.132	34828.16
1373	21.6	8784.284	36859.621
7551	21.6	12862.608	34602.984
1047	21.6	8604.486	36905.164
8539	21.6	13644.09	39946.754
7268	21.6	12813.349	39439.113
6217	21.6	12053.782	34229.941
5926	21.6	11737.583	39428.477
3368	21.6	10175.024	38469.879
6007	21.6	12036.538	38313.293
9932	21.58	14411.748	39143.691
1691	21.58	8965.659	37332.098
6021	21.57	11939.504	38084.121
4416	21.57	10907.203	36362.965
9067	21.57	13940.773	36471.316
3618	21.57	10389.106	33556.445
4933	21.55	11285.91	36050.73
9849	21.53	14385.34	36819.797
5204	21.53	11570.803	37081.145
6433	21.53	12263.81	36826.551
2149	21.51	9193.834	39968.285
8820	21.49	13687.707	33456.699
3332	21.49	10286.253	39507.027
9052	21.49	13850.387	35999.164
8596	21.49	13599.694	38483.41
7540	21.49	12878.714	34635.238
2121	21.49	9246.76	39240.285
7120	21.47	12522.478	36869.805
205	21.47	7944.105	36414.332
5715	21.47	11735.715	34968.977
2044	21.47	9241.189	37128.191
9332	21.47	14114.305	37530.152
6444	21.45	12191.015	37089.844
9954	21.45	14393.469	39708.531
3129	21.45	10016.097	35084.77
6378	21.45	12080.019	35467.754
6123	21.43	11990.979	35637.148
2249	21.43	9318.73	37883.461
9826	21.41	14316.037	36471.797
9910	21.41	14401.16	38568.551
2963	21.41	9807.57	35173.414
4596	21.39	11169.876	39588.219
3783	21.39	10532.49	38192.676
3262	21.39	10028.599	38611.379
8944	21.39	13966.298	34652.93
775	21.39	8326.832	35438.594
2925	21.39	9888.564	36396.602
2894	21.37	9859.216	37291.371
7332	21.37	12796.846	38283.734
6819	21.37	12314.225	35560.316
2443	21.37	9413.184	33432.102
8450	21.37	13456.492	37646.211
2035	21.37	9253.295	36872.855
2521	21.37	9703.287	34147.027
7355	21.37	12714.518	37974.414
4547	21.35	10931.158	39826.98
826	21.35	8369.79	36348.566
9374	21.35	14111.52	36545.77
8684	21.35	13593.322	36562.426
2105	21.35	9157.709	39020.063
7255	21.35	12840.761	39780.305
3272	21.35	10028.557	38866.855
3437	21.35	10246.454	36773.004
6548	21.35	12172.659	39224.289
2537	21.34	9666.524	34515.816
4540	21.34	10971.666	39551.402
6428	21.32	12091.021	36592.453
3328	21.32	10336.142	39465.387
4392	21.32	10972.754	35649.617
9089	21.3	13960.995	36900.652
4324	21.3	10810.989	33926.457
7359	21.3	12877.61	37769.543
3034	21.28	9743.092	33432.211
9545	21.28	14103.42	34032.531
5837	21.28	11813.51	37589.719
4822	21.28	11402.7	33334.137
6688	21.26	12433.967	37689.719
9851	21.26	14257.167	36850.098
2673	21.26	9613.042	37683.375
7753	21.26	12988.216	36569.492
5738	21.24	11708.431	35593.141
2964	21.24	9880.945	35177.348
5801	21.24	11777.591	36827.27
5293	21.24	11614.385	35023.344
3042	21.24	9909.361	33099.098
8035	21.22	13218.589	36775.215
1446	21.22	8830.034	38806.277
617	21.22	8062.062	34485.039
1052	21.22	8620.203	36767.883
9163	21.22	13948.651	39094.574
2115	21.2	9131.262	39196.781
7869	21.2	13001.231	38886.945
3037	21.2	9779.831	33193.902
5744	21.2	11784.902	35680.164
1947	21.2	9251.16	33441.145
2340	21.18	9460.474	35632.559
3579	21.18	10293.591	33552.059
4852	21.18	11298.754	34218.023
7002	21.18	12509.157	34892.688
3885	21.18	10731.555	38852
537	21.18	8154.97	36822.148
6521	21.18	12138.696	38834.957
2173	21.18	9479.182	39292.969
1390	21.18	8820.646	37333.426
3806	21.16	10520.435	38683.992
1490	21.16	8787.931	39680.164
1716	21.16	8897.82	36853.879
3449	21.16	10334.297	36383.699
9904	21.16	14407.956	38411.559
2842	21.16	9802.983	38527.629
951	21.16	8467.495	39828.602
8469	21.14	13568.049	38139.613
7946	21.14	13299.683	38954.898
8204	21.13	13185.407	33521.367
302	21.13	7843.603	37949.559
4714	21.13	11114.327	35790.441
9974	21.13	14489.041	39995.84
6594	21.13	12440.554	39470.09
7943	21.11	13281.25	39213.043
245	21.11	7926.747	37209.758
3107	21.11	9956.529	34462.641
1218	21.11	8721.302	33571.055
3365	21.11	10311.47	38661.703
2867	21.11	9892.828	38127.926
6973	21.11	12536.075	34036.781
2103	21.11	9209.24	38889.43
2865	21.09	9845.122	38032.461
5290	21.07	11589.609	34990.441
1745	21.07	8998.758	36097.648
2953	21.07	9788.661	35438.164
8421	21.07	13457.741	37037.559
1685	21.07	8960.784	37181.398
7488	21.07	12729.623	35868.41
5962	21.07	11858.365	39285.453
1211	21.07	8817.164	33331.617
2744	21.07	9510.73	39451.516
6324	21.05	12268.098	33832.07
7064	21.05	12683.118	35773.434
2813	21.05	9818.196	39333.563
9416	21.05	14159.22	35829.93
9530	21.03	14017.694	34170.824
9045	21.03	13956.378	35817.246
5267	21.03	11608.516	35484.648
9311	21.03	14179.797	38338.48
8696	21.03	13772.469	36408.961
8972	21.03	13903.196	35029.734
6590	21.03	12300.646	39671.492
6157	21.01	12038.944	35142.766
2077	21.01	9101.553	38156.973
9817	21.01	14390.662	36153.637
7921	21.01	13143.666	39620.203
1067	21.01	8473.604	36655.098
507	21.01	8082.965	37537.953
10175	21.01	14504.433	35680.469
4690	21.01	11094.552	36524.52
4524	21.01	10811.508	39053.332
5056	21.01	11398.147	38437.891
5250	21.01	11573.364	35904.227
9936	20.99	14327.023	39236.34
2969	20.99	9737.075	34950.699
4583	20.99	11012.747	39634.152
7048	20.99	12584.253	35485.16
1074	20.99	8419.328	36231.633
1130	20.99	8445.353	34894.324
7781	20.99	13127.625	37182.398
9066	20.99	13933.876	36466.68
4112	20.97	10576.634	37054.348
5912	20.97	11713.382	39224.996
4150	20.97	10590.495	36245.234
6059	20.95	11928.002	37026.016
4649	20.95	11188.679	37905.5
5173	20.95	11581.002	37701.863
2118	20.95	9227.5	39218.141
6392	20.95	12210.863	35733.871
9103	20.95	13834.442	37389.914
7263	20.93	12881.388	39682.328
2828	20.93	9792.426	38997.902
10099	20.93	14465.265	37230.82
5927	20.91	11846.387	39477.941
151	20.91	7745.018	35304.906
718	20.91	8221.479	34344.27
5128	20.91	11487.597	39141.309
45	20.9	7688.863	33609.492
1407	20.9	8658.434	37599.484
9886	20.9	14258.646	38042.203
267	20.9	7937.982	37686.496
9963	20.9	14392.939	39880.645
1532	20.88	8904.669	39119.055
3682	20.88	10507.75	35241.523
3851	20.88	10417.488	39807.016
6097	20.88	11854.716	36096.5
6434	20.88	12166.285	36858.703
6585	20.86	12420.972	39610.926
3319	20.86	10153.73	39955.82
1825	20.86	8919.245	34341.207
530	20.86	8153.952	37159.172
4716	20.84	11198.986	35576.055
6557	20.84	12085.178	39559.543
2553	20.84	9632.923	34907.246
1028	20.84	8485.246	37202.266
1146	20.84	8627.368	34408.07
6268	20.82	11992.391	33543.035
5005	20.82	11359.389	37157.902
687	20.82	8402.755	33650.906
9285	20.82	14177.566	39063.602
9867	20.82	14297.813	37356.645
3239	20.82	9947.543	37679.141
10250	20.82	14630.658	33950.668
3507	20.82	10314.977	35100.531
6043	20.8	11944.112	37570.336
1068	20.8	8547.271	36677.324
6260	20.8	11901.999	33702.648
5015	20.8	11369.609	37397.57
670	20.8	8319.686	33202.234
8079	20.78	13319.871	35760.555
3395	20.78	10272.532	37726.395
3652	20.78	10463.355	34242.191
6742	20.78	12448.57	36680.137
5388	20.78	11825.178	33194.945
10076	20.76	14635.893	37747.676
592	20.76	8107.821	35343.574
3327	20.76	10308.412	39727.105
1210	20.76	8704.374	33304.184
8254	20.76	13417.144	33524.559
8394	20.76	13494.124	36310.797
7196	20.76	12563.935	38601.512
9892	20.76	14345.847	38165.406
5145	20.74	11546.993	38775.246
1704	20.74	8918.117	36907.789
9773	20.74	14279.14	35016.738
2270	20.74	9315.599	37622.633
1675	20.74	8890.621	37532.164
9854	20.74	14281.388	36943.961
4118	20.72	10632.17	36879.578
5767	20.72	11779.565	36021.988
2068	20.72	9177.725	37906.676
3770	20.72	10561.386	37869.559
1724	20.72	8972.657	36397.289
1290	20.7	8794.29	34612.262
5225	20.7	11513.373	36575.422
1710	20.7	8970.833	36741.828
9111	20.7	13859.856	37658.727
6595	20.7	12472.632	39473.23
408	20.7	8191.276	39892.531
6967	20.7	12593.885	33924.156
5359	20.68	11441.969	33349.016
4657	20.68	11162.671	37673.77
5941	20.67	11835.757	39868
9840	20.67	14235.959	36650.184
3433	20.67	10348.492	36723.359
4207	20.67	10709.646	34516.098
2386	20.65	9296.918	34495.703
6288	20.65	12056.79	33286.41
4094	20.65	10630.818	37581.098
6077	20.65	11879.336	36547.656
4709	20.65	10994.629	35985.383
9314	20.65	14014.946	38409.895
1388	20.63	8773.062	37328.383
8585	20.63	13740.344	38951.41
5223	20.63	11626.41	36555.66
3344	20.63	10193.697	39210.855
981	20.63	8601.592	38950.145
3584	20.63	10268.695	33338.469
7231	20.63	12513.124	39441.367
9753	20.63	14353.049	34507.328
7638	20.63	13072.893	33674.164
885	20.63	8329.314	37969.32
10257	20.61	14534.992	33545.461
9005	20.61	13881.499	35263.707
2193	20.61	9324.507	39053.137
3870	20.61	10733.182	39578.125
4593	20.61	11166.31	39555.719
4259	20.61	10638.267	33229.848
3524	20.59	10144.784	34815.465
8819	20.59	13727.771	33387.402
3371	20.59	10320.098	38493.891
8760	20.59	13657.8	35003.926
7744	20.59	13089.423	36354.984
6251	20.59	11936.677	34116.238
218	20.57	7866.793	36612.488
1085	20.57	8520.556	35749.875
9855	20.57	14269.485	36965.574
243	20.57	7877.42	37165.348
64	20.57	7929.134	34039.672
5908	20.57	11645.883	39197.66
1485	20.57	8832.077	39574.012
6259	20.57	11905.05	33692.395
9215	20.57	13963.11	39930.133
588	20.57	8006.771	35270.422
505	20.57	8204.665	37514.723
7616	20.57	13025.374	33225.188
1962	20.57	9235.89	34153.773
2199	20.57	9489.728	38923.359
2332	20.55	9382.308	35973.664
7742	20.55	13061.747	36262.379
4249	20.55	10621.973	33596.035
7066	20.55	12634.75	35792.367
3757	20.55	10475.969	37633.012
8159	20.55	13328.837	34381.551
5162	20.53	11627.208	37821.879
3281	20.53	10117.777	39100.324
3184	20.51	9989.288	36254.02
5862	20.51	11686.523	38099.93
4067	20.51	10731.755	38040.031
7257	20.51	12879.756	39897.867
740	20.51	8392.306	34768.242
5125	20.51	11621.822	39109.773
5366	20.51	11621.826	33192.98
6912	20.51	12291.447	33460.48
5743	20.51	11852.118	35678.648
8433	20.49	13364.669	37389.93
6349	20.49	12106.088	34647.816
7640	20.49	13120.718	33715.316
483	20.49	8058.476	38038.629
6575	20.47	12268.659	39908.496
9030	20.47	13914.651	35642.387
8923	20.47	13971.239	34042.5
4345	20.47	10854.686	34332.313
3048	20.47	10125.365	33116.703
3525	20.47	10149.306	34885.602
10170	20.47	14470.449	35874.328
586	20.45	8105.03	35251.883
3486	20.45	10316.542	35596.023
5718	20.45	11664.332	35050.699
9806	20.45	14331.96	35845.137
8872	20.45	13800.42	33313.453
4104	20.45	10575.702	37287.586
6360	20.45	12256.37	34744.008
1832	20.45	9015.472	34125.68
1990	20.45	9232.829	35030.719
2667	20.45	9548.548	37540.934
7570	20.44	12760.144	33675.605
5723	20.44	11807.987	35107.563
3310	20.44	9995.635	39998.43
1133	20.44	8583.628	34646.648
9094	20.44	13944.513	36981.891
1160	20.42	8589.716	34091.207
4834	20.42	11211.305	33716.844
1902	20.42	9013.694	33340.008
4441	20.42	10867.553	36884.922
8064	20.42	13297.544	36140.195
6807	20.4	12450.5	35732.289
1536	20.4	8958.024	39196.48
3805	20.4	10558.261	38615.477
5115	20.4	11565.093	39529.547
3856	20.4	10696.975	39821.527
7414	20.38	12715.185	37227.945
7183	20.38	12553.499	38494.816
8329	20.38	13506.23	35081.098
4248	20.38	10629.986	33551.785
5357	20.38	11537.207	33633.168
5765	20.38	11824.021	35995.883
2934	20.38	9836.401	36366.969
2055	20.38	9118.462	37436.473
6172	20.38	12020.777	34636.559
6287	20.38	11996.856	33276.016
5365	20.38	11462.523	33193.387
2542	20.38	9555.056	34664.707
5408	20.38	11752.197	33862.023
7807	20.38	13034.196	37594.543
6036	20.36	12054.61	37799.73
9218	20.36	13882.878	39971.035
3778	20.36	10521.378	38021.227
6474	20.36	12108.006	37629.629
2197	20.36	9405.735	38870.887
3892	20.36	10656.375	38725.832
3675	20.36	10437.718	35013.527
3707	20.36	10564.739	36000.125
2487	20.34	9655.258	33455.211
596	20.34	8195.299	35151.215
5916	20.34	11795.573	39250.227
954	20.34	8445.79	39875.992
5314	20.34	11627.268	34606.477
1803	20.34	9006.59	34875.742
9352	20.34	14161.887	37018.551
7024	20.32	12621.881	35097.199
6325	20.32	12257.903	33838.004
10153	20.32	14549.715	36181.094
4232	20.32	10761.939	33852.816
4370	20.32	10866.094	35045.137
4682	20.32	11156.039	36800.508
2186	20.32	9446.129	39223.992
2334	20.32	9311.677	35763.355
6492	20.3	12087.043	38179.191
7283	20.3	12846.635	39420.34
6904	20.3	12389.002	33346.492
412	20.3	7993.67	39628.254
5230	20.3	11578.547	36248.988
1291	20.3	8816.248	34640.891
2524	20.3	9569.464	34217.766
1143	20.28	8585.9	34303.008
7933	20.26	13165.752	39285.145
447	20.26	8025.345	38972.699
5257	20.26	11488.939	36052.211
9845	20.26	14400.227	36728.59
2938	20.26	9849.904	36168.391
2144	20.26	9080.272	39821.012
5777	20.26	11817.346	36173.262
8793	20.26	13765.657	33996.781
2237	20.24	9438.03	38064.953
2588	20.24	9534.226	35579.332
123	20.24	7949.526	34681.219
4419	20.24	10983.505	36416.32
4344	20.24	10910.994	34311.945
3138	20.24	9971.328	35357.262
1103	20.24	8553.43	35481.695
5850	20.24	11852.732	37815.063
6899	20.22	12470.249	33561.527
7318	20.21	12817.175	38552.563
10171	20.21	14493.404	35888.609
1472	20.21	8820.186	39272.289
1031	20.21	8633.543	37303.816
8965	20.21	13907.119	34993.086
6316	20.21	12262.524	33632.664
6283	20.19	12066.208	33208.195
1538	20.19	8852.296	38970.867
473	20.19	8032.942	38179.965
352	20.19	7722.034	38946.762
8901	20.19	13836.932	33751.23
8464	20.19	13502.793	37931.875
2412	20.17	9384.511	34086.063
8441	20.17	13378.127	37510.547
4567	20.17	10918.278	40007.836
3040	20.17	9807.82	33089.152
6422	20.17	12204.635	36391.656
972	20.17	8577.338	39118.652
6502	20.17	12131.961	38311.863
9336	20.17	14153.542	37576.863
8037	20.15	13264.686	36585.723
8600	20.15	13734.926	38313.898
4225	20.15	10749.882	34014.297
2008	20.15	9276.557	35679.129
5929	20.15	11669.147	39494.211
7527	20.15	12815.984	35065.156
9841	20.15	14406.543	36674.012
5755	20.13	11665.158	35917.941
6826	20.13	12384.919	35125.563
9417	20.13	14181.227	35855.477
3854	20.11	10502.837	39987.137
9850	20.11	14340.555	36829.203
2702	20.11	9700.358	38196.469
3302	20.11	9993.147	39722.512
10111	20.11	14456.292	37070.957
8345	20.11	13541.042	35272.793
7004	20.09	12566.116	34898.914
2857	20.09	9895.371	38462.934
3427	20.09	10162.433	36970.723
2491	20.09	9577.782	33533.258
1452	20.09	8671.64	38850.004
7792	20.07	13016.12	37408.301
5026	20.07	11271.19	37669.793
6900	20.07	12473.708	33567.887
6048	20.07	12030.296	37489.781
8467	20.07	13564.084	38034.758
1046	20.05	8567.964	36887.605
487	20.05	8138.384	38107.305
727	20.05	8248.948	34463.859
3199	20.05	10045.76	36423.5
9412	20.05	14112.147	35780.98
9759	20.05	14342.748	34717.004
3538	20.05	10331.079	34532.543
7451	20.05	12748.591	36454.828
8456	20.05	13382.598	37741.785
4421	20.03	10904.502	36468.293
4713	20.03	11151.387	35776.195
6801	20.03	12406.998	36008.992
4471	20.03	10864.009	37694.461
6146	20.03	11906.746	35270.438
7729	20.03	13017.313	35891.348
1738	20.03	8993.99	36345.359
6327	20.03	12091.412	33894.359
2670	20.01	9525.203	37605.973
8053	20.01	13273.774	36468.305
6603	20.01	12322.507	39346.625
7309	20.01	12720.101	38931.406
2407	20.01	9311.222	33979.176
9790	20	14232.08	35455.047
6170	20	11863.782	34618.324
6824	20	12283.977	35347.332
7258	20	12777.202	39910.09
2649	20	9694.099	37079.48
8092	20	13140.247	35424.656
742	20	8251.588	34812.242
2971	19.98	9895.423	34978.465
6735	19.98	12465.835	36961.891
7981	19.98	13311.823	38463.379
4206	19.98	10699.281	34511.266
9780	19.98	14353.259	35112.602
10086	19.98	14560.435	37396.234
9132	19.98	13875.135	38286.016
6080	19.98	11875.233	36584.121
680	19.98	8394.308	33477.383
3355	19.96	10319.755	39101.773
4149	19.96	10616.963	36230.961
902	19.96	8225.631	38508.629
677	19.96	8331.818	33432.152
4785	19.94	11007.32	33658.277
1321	19.94	8817.153	35395.035
5726	19.94	11714.804	35155.27
9381	19.94	14116.528	36692.441
9619	19.94	14048.284	33346.762
10232	19.94	14482.524	34245.32
5782	19.94	11834.172	36342.52
8484	19.94	13503.182	38607.629
63	19.92	7825.91	34037.438
7324	19.92	12823.958	38157.078
258	19.92	7645.695	37509.742
7552	19.92	12834.544	34306.469
9392	19.92	14157.355	36223.328
5694	19.92	11720.752	34249.504
3491	19.92	10321.62	35634.297
5052	19.92	11386.602	38236.797
9882	19.9	14248.807	37897.809
4338	19.9	10886.377	34184.598
5965	19.9	12004.165	39347.438
2878	19.9	9835.356	37512.832
7941	19.9	13242.561	39419.789
8312	19.9	13565.967	34709.988
2473	19.9	9576.394	33014.91
963	19.9	8603.61	39503.355
4701	19.9	10998.214	36104.023
9468	19.9	14185.539	35069.93
6602	19.9	12341.827	39318.539
3210	19.9	10101.261	36856.734
1522	19.9	8856.168	39511.18
4319	19.9	10924.058	33805.203
3350	19.88	10319.523	39039.176
6168	19.88	11854.617	34801.785
3457	19.88	10176.979	36480.855
7325	19.88	12849.46	38165.461
1300	19.88	8721.377	34937.27
870	19.88	8389.881	37535.035
7618	19.88	13108.43	33316.008
890	19.88	8229.651	38139.969
9349	19.88	14018.93	37264.965
8564	19.86	13658.587	39494.598
4887	19.86	11242.569	35012.621
333	19.86	7714.984	38608.129
4806	19.86	11191.029	33062.848
2760	19.86	9558.776	39915.965
7026	19.86	12519.446	35133.031
7914	19.86	13181.452	39891.012
7003	19.86	12540.453	34898.902
6577	19.86	12262.669	39940.336
253	19.86	7932.075	37388.953
1013	19.86	8511.302	38131.965
423	19.84	8162.246	39575.438
5188	19.84	11628.574	37627.754
9273	19.84	14212.127	39121.098
696	19.84	8365.184	33830.32
7031	19.84	12539.187	35181.801
886	19.84	8366.01	37974.773
7088	19.84	12624.904	36284.512
7145	19.84	12624.54	37499.766
7227	19.84	12576.403	39274.313
4239	19.84	10680.822	33733.938
2097	19.82	9250.91	38586.969
6677	19.82	12462.029	38065.398
9940	19.82	14256.98	39313.84
9248	19.82	14173.366	39582.965
8827	19.82	13679.141	33280.395
1123	19.82	8497.164	34813.488
8470	19.82	13503.913	38195.313
9972	19.82	14634.524	39903.848
8607	19.82	13692.609	38276.547
5208	19.82	11547.015	37169.008
5840	19.8	11816.843	37691.711
9408	19.8	14207.973	36199.926
2158	19.8	9453.01	39941.398
5261	19.8	11591.994	35620.016
7805	19.8	13018.475	37565.109
8758	19.8	13765.93	34978.176
4808	19.78	11352.482	33054.145
10026	19.78	14635.617	38686.031
8705	19.78	13676.6	36092.422
9167	19.78	13993.399	39128.984
3067	19.78	10029.539	33558.461
8281	19.78	13374.041	34017.602
6645	19.78	12448.363	38669.352
3011	19.78	9900.102	33656.762
9360	19.78	14072.433	37164.836
7652	19.77	12929.039	34025.969
9782	19.77	14315.007	35158.738
6989	19.77	12690.882	34544.184
6044	19.77	11874.094	37606.168
8667	19.77	13720.07	37073.836
3130	19.77	10130.97	35083.871
383	19.77	7856.845	39489.355
8138	19.77	13180.709	34802.383
9315	19.75	14115.264	38191.184
5901	19.75	11760.58	38920.711
6638	19.75	12433.74	38874.754
9781	19.75	14412.019	35151.512
9858	19.75	14328.235	37099.965
2711	19.75	9557.714	38574.77
1386	19.73	8808.535	37251.113
1181	19.73	8616.451	33196.848
2104	19.73	9238.571	38968.16
9961	19.73	14364.85	39861.34
835	19.73	8367.753	36540.313
3476	19.73	10139.715	36049.852
6828	19.73	12348.957	35132
9457	19.73	14167.588	34981.316
1408	19.71	8769.656	37648.789
8368	19.71	13383.567	35487.641
2466	19.71	9467.774	33054.527
7966	19.71	13348.3	38524.234
6894	19.71	12470.314	33529.117
6911	19.71	12318.543	33456.684
3517	19.71	10350.121	34963.52
7951	19.71	13290.71	38852.395
573	19.71	8200.608	35830.605
5378	19.69	11472.429	33100.887
4367	19.69	10899.008	34966.738
7837	19.69	13127.216	38366.281
2623	19.69	9675.827	36352.652
4318	19.69	10950.28	33793.84
2892	19.69	9916.785	37260.125
3881	19.69	10570.366	39018.531
8642	19.69	13773.074	37793.566
3701	19.69	10461.844	35890.934
2720	19.69	9681.668	38727.207
2874	19.67	9890.649	37693.797
9734	19.67	14292.769	34032.598
5105	19.67	11592.729	39951.387
872	19.67	8338.617	37543.754
4630	19.67	11178.393	38185.512
9874	19.67	14355.05	37631.766
7695	19.67	12983.539	35024.891
10266	19.67	14494.52	33469.168
7788	19.67	13133.673	37338.566
623	19.67	8037.963	34324.691
4179	19.67	10765.367	35725.805
9990	19.67	14584.022	39564.891
7783	19.65	13001.806	37241.027
1975	19.65	9175.25	34562.488
1928	19.65	9158.67	33176.258
2705	19.65	9497.034	38313.891
1051	19.65	8425.545	36743.262
1129	19.65	8567.558	34875.094
2468	19.65	9462.346	33100.867
9056	19.65	13956.793	36058.504
6633	19.65	12292.354	38823.598
2238	19.65	9423.257	38066.574
5143	19.63	11554.07	38629.387
6972	19.63	12514.996	34029.645
8612	19.63	13606.806	38039.504
9376	19.63	14125.067	36552.824
5243	19.63	11585.737	36154.758
6070	19.63	11889.721	36981.039
9297	19.63	14198.918	38650.188
8530	19.63	13365.449	39971.883
6023	19.63	11942.037	38126.156
3026	19.63	9726.266	33537.422
9644	19.63	14007.876	33113.496
7199	19.63	12560.896	38720.566
4461	19.61	10857.841	37333.227
7253	19.61	12513.299	39999.594
6263	19.61	11941.693	33777.809
468	19.61	8156.688	38166.887
6289	19.61	12013.305	33011.594
6256	19.61	12006.992	33941.504
8386	19.61	13384.757	35951.316
5324	19.61	11551.055	34004.949
8987	19.61	13938.613	35163.379
8477	19.61	13458.896	38372.984
2944	19.61	9897.832	36039.473
9042	19.61	13837.225	35797.285
6138	19.59	12014.576	35471.656
4431	19.59	10836.522	36672.383
2062	19.59	9129.27	37698.527
4646	19.59	11120.172	37835.523
2714	19.59	9571.71	38670.324
869	19.59	8374.869	37452.871
952	19.59	8564.935	39838.035
3154	19.59	10063.875	35677.691
1147	19.59	8634.891	34412.563
9830	19.59	14226.126	36523.859
3504	19.59	10219.413	35341.547
5407	19.59	11770.106	33843.637
2526	19.59	9609.889	34232.816
9303	19.57	14136.593	38566.469
10057	19.57	14539.55	37993.266
10102	19.57	14458.245	37325.578
9450	19.57	14197.709	35150.148
2163	19.57	9310.969	39672.242
562	19.57	8154.981	35908.289
5976	19.57	11888.685	39085.609
2400	19.57	9430.013	34128.93
4205	19.57	10776.989	34492.496
7646	19.57	13137.559	33896.832
3093	19.57	10029.788	34068.016
3012	19.57	9844.605	33658.086
4211	19.57	10618.175	34309.598
5074	19.57	11300.122	38914.836
9926	19.57	14404.815	38955.762
654	19.57	8110.285	33025.09
9925	19.55	14365.086	38951.594
7727	19.55	12936.409	35864.551
3464	19.55	10274.64	36064.742
8712	19.55	13622.857	36212.973
807	19.55	8253.358	35857.563
7079	19.55	12686.115	36208.422
9096	19.54	13872.119	37082.227
523	19.54	8113.407	37264.125
9885	19.54	14352.498	37937.172
8112	19.54	13256.159	35251.406
6937	19.54	12656.131	33251.125
2342	19.54	9476.234	35428.805
9786	19.54	14228.2	35323.836
9277	19.54	13998.531	39158.902
7074	19.54	12690.629	35987.012
4230	19.52	10634.343	33831.242
6703	19.52	12315.777	37637.973
1203	19.52	8728.425	33160.938
518	19.52	8008.725	37476.137
6431	19.52	12130.683	36770.68
3549	19.52	10347.907	34444.457
3540	19.52	10333.002	34575.113
671	19.52	8323.017	33212.887
7232	19.5	12665.155	39465.43
8598	19.5	13619.929	38576.684
2391	19.5	9382.324	34549.461
9546	19.5	14047.896	34050.098
9995	19.5	14473.344	39361.949
4395	19.5	10870.483	35728.008
7841	19.5	12985.271	38438.98
9636	19.48	14038.279	33241.902
4387	19.48	10961.509	35450.004
5146	19.48	11593.811	38373.828
2368	19.48	9468.144	35085.887
6722	19.48	12429.596	36875.129
1731	19.48	8916.193	36257.012
1432	19.48	8734.561	38422.547
6326	19.48	12124.689	33880.238
370	19.48	7740.146	39268.359
2327	19.46	9408.884	36196.391
9929	19.46	14229.708	39058.961
1743	19.46	8947.147	36067.891
4529	19.46	10907.601	39150.512
3637	19.46	10470.148	33814.086
153	19.46	7987.201	35341.273
4984	19.46	11361.861	36596.508
10220	19.46	14612.113	34298.531
814	19.44	8384.263	36035.711
510	19.44	8028.62	37599.051
8406	19.44	13474.715	36800.402
3402	19.44	10231.014	37348.461
2439	19.44	9291.814	33570.941
5714	19.42	11754.772	34880.02
3257	19.42	9930.817	38271.398
9992	19.42	14443.677	39312.586
6800	19.42	12385.988	35997.988
7274	19.42	12902.726	39552.238
1436	19.42	8670.487	38508.242
8825	19.42	13730.746	33234.066
6005	19.42	12029.861	38587.734
6267	19.42	12023.769	33522.387
8706	19.42	13570.003	36102.695
1139	19.42	8491.715	34533.676
746	19.42	8308.188	35039.504
571	19.42	8115.449	35781.188
2194	19.4	9384.164	39068.703
7833	19.4	12962.84	38289.27
9293	19.4	14060.335	38873.395
9847	19.4	14256.752	36776.613
5346	19.4	11577.636	33487.117
2725	19.4	9605.253	38910.121
7851	19.4	13052.388	38572.184
9148	19.4	13800.227	38744.273
2630	19.4	9606.43	36492.289
4186	19.4	10707.266	35319.273
9898	19.38	14284.785	38258.547
10004	19.38	14618.167	38785.867
2621	19.38	9587.324	36331.629
7840	19.38	13139.4	38399.574
1772	19.38	8855.818	35502.305
5775	19.38	11754.392	36162.871
5404	19.38	11805.856	33702.23
3456	19.36	10146.611	36467.219
8720	19.36	13755.075	35800.625
482	19.36	8184.232	38022.055
1805	19.36	8849.892	34909.16
1015	19.36	8437.456	37912.027
6126	19.36	12063.498	35682.41
3179	19.36	10064.485	36130.832
9217	19.36	13821.112	39936.805
1948	19.36	9277.734	33457.516
204	19.34	7706.551	36384.488
5075	19.34	11355.913	39050.035
2584	19.34	9633.693	35490.184
248	19.34	7734.042	37287.84
5794	19.34	11666.992	36724.383
7910	19.34	13331.701	39762.656
6020	19.34	11965.136	38076.102
4294	19.34	10821.742	33405.395
3269	19.34	10133.346	38756.414
7087	19.34	12516.379	36275.988
4710	19.34	11105.832	35997.914
5737	19.34	11721.909	35578.688
4508	19.34	10957.319	38460.039
8580	19.34	13571.049	39395.379
8385	19.32	13539.955	35945.777
4388	19.32	10832.885	35465.977
759	19.32	8276.57	35272.906
3519	19.32	10174.31	35056.367
9110	19.32	13918.614	37650.402
6079	19.32	11963.323	36562.711
4754	19.32	11187.667	34853.504
4576	19.32	11070.002	39821.52
1946	19.31	9174.205	33436.875
6507	19.31	12270.895	38409.551
8815	19.31	13648.629	33578.402
6480	19.31	12123.99	37763.914
4218	19.31	10641.398	34438.113
9445	19.31	14087.175	35381.563
7617	19.31	13043.563	33309.742
5902	19.31	11811.092	38980.07
4468	19.31	10857.451	37607.621
2441	19.31	9326.812	33411.988
9592	19.29	14075.166	33752.977
2799	19.29	9889.495	39512.281
3643	19.29	10431.894	34011.48
7901	19.29	13099.794	39852.527
4839	19.29	11355.675	33831.777
10270	19.29	14569.279	33293.875
8849	19.29	13836.674	33075.801
8807	19.27	13663.791	33956.219
1182	19.27	8601.645	33208.82
5966	19.27	11899.67	39354.242
1058	19.27	8524.51	36588.461
378	19.27	7897.076	39431.332
3321	19.27	10242.377	39609.09
10243	19.27	14616.582	34123.699
6493	19.27	12264.848	38184.617
2110	19.27	9147.15	39075.133
5035	19.27	11332.794	37867.996
8909	19.25	13936.701	33867.07
5029	19.25	11236.54	37748.563
5155	19.25	11450.307	38230.969
9367	19.25	14066.888	36987.496
9166	19.25	13878.139	39122.18
9331	19.25	14115.381	37817.48
7353	19.25	12911.242	37939.605
1775	19.25	8942.222	35544.875
8425	19.25	13384.955	37121.539
6902	19.23	12324.44	33322.758
6908	19.23	12295.512	33377.902
7333	19.23	12831.116	38292.129
7351	19.23	12892.56	37921.383
477	19.23	8068.004	38279.188
122	19.23	7741.518	34680.016
7605	19.23	13048.922	33047.469
9815	19.23	14399.08	36028.609
7045	19.21	12514.188	35405.59
7549	19.21	12765.303	34552.539
6994	19.21	12677.678	34683.852
3003	19.21	9778.971	34042.215
9177	19.21	13903.23	39336.324
4669	19.21	11172.009	37142.445
8868	19.21	13806.967	33276.203
558	19.21	8115.229	36155.695
8639	19.21	13633.288	37739.488
3458	19.21	10175.578	36509.219
3727	19.19	10386.921	36787.68
3676	19.19	10393.331	35143.559
935	19.19	8375.796	39505.852
5728	19.19	11665.736	35185.027
2797	19.19	9712.546	39495.059
2072	19.19	9143.792	38054.977
4747	19.19	11167.996	34983.34
7202	19.19	12678.347	38828.523
8594	19.19	13652.051	38685.719
7560	19.17	12879.214	33995.707
5996	19.17	11994.006	38509.012
747	19.17	8354.927	35137.867
690	19.17	8209.255	33692.137
7628	19.17	13050.967	33553.875
1023	19.17	8524.207	37642.672
2838	19.17	9749.783	38736.957
8723	19.17	13773.981	35826.445
7745	19.17	13049.942	36371.105
4161	19.17	10704.926	35957.332
5166	19.15	11489.875	37941.801
2432	19.15	9423.992	33669.527
1473	19.15	8700.406	39289.637
6279	19.15	11947.272	33464.039
3613	19.15	10354.137	33471.277
2381	19.15	9445.637	34734.43
825	19.15	8415.418	36323.945
8549	19.15	13777.766	39621.965
7627	19.13	13030.21	33550.398
6773	19.13	12368.14	36061.805
2564	19.13	9511.751	35053.125
8131	19.13	13191.879	35052.102
4931	19.13	11251.526	36000.359
8326	19.13	13394.695	35042.949
2040	19.13	9158.501	37020.195
6415	19.13	12075.456	36246.301
8753	19.13	13721.708	35179.59
1236	19.13	8713.601	34111.445
6862	19.13	12381.068	34165.789
9477	19.13	14079.111	34817.254
8979	19.13	13957.823	35087.527
9351	19.11	14074.591	37266.129
405	19.11	7980.441	39991.598
2023	19.11	9097.672	36618.996
3690	19.11	10364.371	35435.914
8690	19.09	13639.16	36597.344
2480	19.09	9569.188	33247.434
9801	19.09	14350.987	35670.77
5924	19.09	11639.751	39379.625
84	19.09	7935.174	34342.953
6841	19.09	12457.72	35247.66
5199	19.09	11565.957	37228.531
8321	19.09	13437.513	34980.945
3367	19.09	10318.534	38703.844
3143	19.08	10038.188	35437.004
388	19.08	7757.985	39630.172
8506	19.08	13408.082	39310.59
2602	19.08	9560.738	35898.129
1402	19.08	8792.232	37545.316
5818	19.08	11834.172	37194.332
7855	19.08	13139.935	38622.223
4546	19.08	10831.275	39731.586
9591	19.08	14035.888	33752.578
9934	19.08	14286.285	39195.5
3882	19.08	10632.729	39037.633
895	19.08	8235.838	38358.113
328	19.08	7875.436	38573.328
10062	19.08	14466.76	37842.406
3118	19.08	9939.538	34775.453
4075	19.06	10643.808	37847.82
6152	19.06	11996.369	35112.402
6814	19.06	12331.738	35470.223
6159	19.06	11882.609	35199.34
8168	19.06	13245.527	33998.926
6482	19.06	12219.605	37806.059
6566	19.06	12276.215	39780.164
5137	19.06	11458.306	39075.391
54	19.06	7845.092	33735.902
4659	19.06	11135.577	37619
3636	19.06	10389.947	33781.703
9193	19.06	13937.538	39642.348
1765	19.06	9014.969	35626.234
1045	19.06	8458.003	36870.844
6390	19.06	12216.997	35716.898
847	19.06	8275.383	36902.945
7757	19.06	13046.18	36711.605
4625	19.04	11168.765	38407.926
1134	19.04	8506.36	34656.922
6189	19.04	11951.953	34502.473
130	19.04	7669.833	34802.59
3144	19.04	10091.499	35443.879
1437	19.04	8811.965	38515.836
2387	19.04	9483.485	34519.691
4074	19.04	10703.56	37825.207
819	19.04	8245.012	36120.711
5747	19.04	11693.376	35804.508
3071	19.04	9992.507	33593.293
207	19.04	7983.914	36499.152
6711	19.04	12362.074	37492.551
994	19.02	8506.236	38627.344
4220	19.02	10575.19	34176.492
7993	19.02	13336.839	38086.02
4619	19.02	11090.653	38639.539
2704	19.02	9539.34	38278.824
3673	19.02	10441.061	34955.566
6174	19.02	12066.722	34665.469
1808	19.02	9013.017	34654.188
4379	19.02	10853.065	35222.656
3633	19.02	10362.439	33726.898
1703	19.02	9041.521	36903.82
5249	19.02	11480.079	35898.277
7487	19.02	12840.712	35867.133
7826	19.02	13020.841	38028.895
8924	19	13917.065	34044.859
1755	19	9019.295	36040.566
889	19	8351.31	38123.035
4611	19	11191.853	39018.766
4372	19	10933.812	35102.996
3484	19	10190.719	35573.43
4830	19	11312.945	33662.469
8398	19	13468.384	36541.461
1055	19	8581.533	36838.258
3866	19	10580.182	39616.5
4512	19	10843.503	38569.586
3074	18.98	10052.892	33746.41
4144	18.98	10717.276	36444.457
9947	18.98	14341.755	39400.336
3816	18.98	10459.756	38994.109
8210	18.98	13244.536	33325.762
4456	18.98	10842.637	37269.027
3417	18.98	10166.377	37151.379
261	18.98	7738.938	37550.945
2161	18.98	9300.797	39626.633
8641	18.98	13735.441	37761.422
1194	18.98	8617.357	33104.504
9647	18.98	14222.549	33000.879
136	18.98	7889.454	34903.363
367	18.98	7805.962	39248.023
3475	18.98	10280.054	35987.84
7072	18.96	12535.128	35964.121
6494	18.96	12093.262	38187.359
6017	18.96	12048.919	38270.465
725	18.96	8392.261	34419.477
636	18.96	8148.135	33548.898
6716	18.96	12324.9	37036.73
667	18.96	8212.576	33067.102
369	18.96	7666.749	39264.199
216	18.96	7928.987	36595.949
7523	18.96	12922.24	35041.523
7069	18.94	12531.955	35856.297
4623	18.94	11190.374	38324.66
6662	18.94	12371.655	38441.938
9420	18.94	14070.414	35600.695
884	18.94	8242.787	37878.609
6477	18.94	12091.411	37705.043
8030	18.94	13211.239	36869.309
345	18.94	7840.506	38859.629
6581	18.94	12330.935	39990.223
9499	18.94	14042.021	34747.008
6950	18.92	12668.097	33525.734
7935	18.92	13192.024	39288.836
3089	18.92	9974.091	34017.348
7588	18.92	12856.026	33353.457
7447	18.92	12889.119	36668.547
3200	18.92	10119.863	36425.816
5103	18.92	11636.592	39935.551
8232	18.92	13562.674	33043.602
7143	18.9	12676.705	37415.094
1132	18.9	8454.802	34637.664
8420	18.9	13357.159	36979.895
7961	18.9	13236.659	38775.785
1986	18.9	9209.696	34918.52
2514	18.9	9673.588	34043.848
9890	18.9	14275.797	38129.871
582	18.9	8179.613	35469.152
3132	18.9	9933.201	35307.227
8213	18.9	13216.805	33353.211
5309	18.9	11604.606	34763.449
336	18.9	7695.093	38687.805
4889	18.9	11387.55	35085.98
858	18.88	8348.146	37025.008
7580	18.88	12872.809	33546.82
1090	18.88	8530.306	35839.836
4202	18.88	10646.65	34644.516
4784	18.88	11180.857	33939.359
3252	18.88	10007.35	38174.176
7299	18.88	12749.814	39066
7597	18.88	12883.424	33215.313
2847	18.88	9778.103	38304.219
1404	18.88	8694.101	37569.539
9305	18.88	14007.515	38581.816
6570	18.87	12281.764	39823.336
1689	18.87	8927.103	37247.59
5725	18.87	11677.257	35130.563
2979	18.87	9816.001	34874.281
9733	18.87	14284.024	34030.105
9441	18.87	14130.855	35292.453
3610	18.85	10562.617	33393.07
4695	18.85	11161.719	36310.934
1526	18.85	8859.816	39316.875
10020	18.85	14509.243	38914.898
6330	18.85	12172.871	34001.277
3527	18.85	10153.603	34907.551
3225	18.85	10123.822	37239.648
9431	18.85	14062.693	35483.168
4217	18.85	10582.095	34394.227
7065	18.85	12532.693	35777.629
9219	18.85	13818.357	39978.684
7920	18.83	13289.981	39959.445
5950	18.83	11988.386	39954.668
2587	18.83	9579.21	35543.289
4718	18.83	11170.306	35615.898
2539	18.83	9547.444	34552.5
2945	18.83	9776.428	35743.938
1460	18.83	8731.735	39090.48
10047	18.83	14480.859	38197.141
200	18.83	7863.462	36301.422
201	18.83	7678.479	36301.73
3873	18.83	10698.148	39288.105
3787	18.83	10362.836	38316.219
2510	18.81	9550.566	33890.395
10197	18.81	14633.92	35012.684
3104	18.81	10076.661	34447.602
9142	18.81	13846.34	38563.895
6860	18.81	12344.158	34369.629
8543	18.81	13649.494	39593.926
9873	18.81	14406.726	37582.387
5201	18.79	11515.19	37292.438
5093	18.79	11308.586	39844.105
3381	18.79	10309.867	38016.992
8715	18.79	13655.132	36010.91
585	18.79	8130.933	35525.668
1524	18.79	8922.517	39279.906
7940	18.79	13234.916	39418.523
7598	18.79	12845.136	33011.875
6665	18.79	12410.285	38180.641
5732	18.77	11840.018	35357.547
191	18.77	7906.821	36080.824
3309	18.77	9933.728	39987.762
3057	18.77	10105.621	33360.188
5255	18.77	11534.948	36003.023
4796	18.77	11012.138	33628.832
4685	18.77	11159.241	36565.691
335	18.77	7890.135	38679.039
2042	18.77	9148.769	37108.973
8790	18.77	13570.828	34216.586
515	18.77	8082.214	37340.301
1766	18.77	8961.527	35416.141
1148	18.77	8455.795	34154.281
3522	18.75	10294.024	34782.34
379	18.75	7701.478	39435.484
2872	18.75	9903.078	37679.668
4214	18.75	10656.568	34322.617
3860	18.75	10719.811	39952.332
7641	18.75	13130.597	33764.438
7114	18.75	12570.918	36799.207
3495	18.75	10278.398	35468.824
2678	18.75	9541.398	37856.48
3815	18.75	10435.849	38952.629
407	18.75	8181.969	39829.414
355	18.73	7822.681	39010.984
5161	18.73	11622.074	38079.484
4992	18.73	11331.939	36778.285
6249	18.73	11900.606	34106.871
7975	18.73	13264.698	38386.852
1150	18.73	8555.098	34200.793
10	18.73	7659.111	33093.949
8258	18.73	13400.108	33589.324
550	18.73	8027.919	36236.352
10200	18.73	14455.725	35085.852
5021	18.73	11417.438	37500.594
4708	18.73	10999.878	35959.91
8905	18.71	13840.833	33774.223
8977	18.71	13998.175	35064.949
3726	18.71	10433.567	36724.461
574	18.71	8140.036	35836.578
9279	18.71	14209.533	39172.469
7728	18.71	12976.627	35877.715
4803	18.71	11183.73	33001.691
6018	18.71	11901.281	38283.707
1469	18.71	8721.793	39227.832
7599	18.71	12829.172	33068.758
3312	18.71	10256.186	39779.555
3879	18.71	10768.881	38952.477
1305	18.71	8696.664	35177.5
5946	18.69	12036.22	39802.738
4634	18.69	11202.707	38244.98
555	18.69	8154.161	36101.801
9879	18.69	14330.756	37827.18
1725	18.69	8880.212	36404.598
6867	18.69	12287.784	34087.965
6837	18.69	12488.588	35224.016
3500	18.69	10246.745	35535.844
750	18.69	8378.249	35216.594
457	18.69	8149.428	38713.168
1568	18.69	9012.986	38509.762
8001	18.67	13174.418	37916.035
5813	18.67	11781.829	36965.27
1787	18.67	8908.854	35403.309
7986	18.67	13257.687	38211.77
5889	18.67	11691.737	38694.355
126	18.67	7975.425	34692.055
9909	18.67	14250.413	38548.262
4499	18.67	10913.695	38235.34
8438	18.67	13484.11	37424.625
8764	18.67	13734.733	35044.301
3899	18.67	10700.458	38534.789
3409	18.67	10186.256	37300.34
10269	18.67	14464.496	33208.145
1329	18.65	8831.198	35692.566
8460	18.65	13561.878	37841.055
461	18.65	8149.479	38776.344
9335	18.65	14101.183	37574.879
4771	18.65	11043.868	34203.848
8557	18.65	13658.57	39667.754
8400	18.65	13520.12	36580.156
7550	18.65	12909.484	34583.82
9919	18.65	14376.091	38878.945
2058	18.65	9183.614	37453.84
2807	18.65	9834.361	39318.262
9216	18.65	13996.04	39931.676
5878	18.65	11672.2	38472.332
9233	18.65	14035.951	39629.453
2902	18.64	9796.676	37129.742
1512	18.64	8851.792	39623.789
1477	18.64	8811.808	39337.805
8476	18.64	13481.677	38308.883
3898	18.64	10568.582	38522.945
4410	18.64	10885.711	36230.676
10064	18.64	14577.743	37907.371
145	18.64	7752.39	35057.547
239	18.64	7976.75	37055.887
9764	18.64	14408.055	34829.074
7517	18.64	12712.956	34943.156
7053	18.64	12520.314	35589.039
2990	18.62	9806.905	34424.965
9102	18.62	13875.438	37376.656
6549	18.62	12197.15	39312.988
2955	18.62	9912.607	35506.027
9101	18.62	13936.827	37352.762
860	18.62	8419.512	37133.254
6321	18.62	12245.634	33705.578
3903	18.62	10714.744	38371.27
1697	18.6	8916.605	37169.238
9119	18.6	13837.782	37906.344
7508	18.6	12768.182	35090.488
4876	18.6	11224.36	34708.563
8769	18.6	13763.369	34823.313
5184	18.6	11568.171	37520.344
9295	18.6	14174.602	38897.641
2200	18.6	9419.679	38937.074
6923	18.6	12299.417	33110.52
2413	18.6	9473.33	34118.98
7626	18.6	13136.855	33510.887
7602	18.6	12867.78	33105.738
6974	18.58	12639.412	34047.059
7934	18.58	13174.944	39286.949
1497	18.58	8900.415	39763.645
8581	18.58	13613.958	39406.035
7758	18.58	13052.808	36731.625
8599	18.58	13602.072	38581.566
5730	18.58	11688.044	35277.633
7620	18.58	13089.264	33370.453
472	18.58	8200.801	38175.84
8546	18.58	13630.44	39598.148
964	18.58	8449.768	39547.711
2341	18.58	9454.975	35676.297
7803	18.56	13088.493	37504.168
444	18.56	8047.883	39218.891
1780	18.56	8869.334	35309.844
9899	18.56	14241.834	38281.652
3481	18.56	10320.558	35802.492
7932	18.56	13315.281	39278.602
5389	18.56	11715.395	33195.922
3010	18.56	9833.392	33649.496
6194	18.56	11981.428	34136.031
7022	18.56	12521.305	35065.449
867	18.54	8220.89	37406.477
1739	18.54	8938.369	36367.758
9472	18.54	14106.448	35086.102
7650	18.54	12943.257	33966.691
3655	18.54	10522.186	34316.605
9235	18.54	14161.335	39689.23
6372	18.54	12230.961	35119.191
3378	18.54	10320.106	38442.406
7203	18.54	12619.862	38837.191
3638	18.54	10554.111	33821.234
5136	18.54	11549.354	39069.203
3900	18.54	10746.416	38557.191
7057	18.54	12520.314	35659.488
304	18.54	7920.569	37950.566
[truncated: 3,185 more rows]
