# Supplementary material for: Insights on the Control of Yeast Single-Cell Growth Variability by Members of the Trehalose Phosphate Synthase (TPS) Complex
Source: Front Cell Dev Biol. 2021 Jan 28;9:607628. doi: 10.3389/fcell.2021.607628 (PMC7876269; doi:10.3389/fcell.2021.607628)
Supplement: Supplementary file 2 [file Data_Sheet_1.ZIP › final_code/input_datasets/Ntd-TSL1_SortedCells5_control_t4.csv]

Id	Area (µm²)	Centre X Position (µm)	Centre Y Position (µm)
15476	340.15	14599.581	34101.543
13313	269.14	13774.835	35308.5
2025	267.15	8560.09	34498.496
8083	257.66	11348.9	37691.543
13052	254.37	13762.453	39152.703
4351	248.87	9532.075	36234.992
13397	241.94	13625.552	34153.355
11226	237.17	12712.53	37149.395
8309	235.75	11516.01	38998.457
12552	234.31	13362.058	33488.207
8319	232.59	11427.409	39080.48
8778	232.01	11820.379	34491.809
2265	226.33	8739.439	34823.898
15390	224.75	14483.518	35142.961
4210	224.74	9700.536	34109.492
12389	224.64	13232.98	34820.637
13205	217.13	13717.398	36973.82
14220	216.88	14193.918	36856.625
9507	216.46	11995.881	34211.734
8751	213.89	11682.186	34186.051
11004	213.49	12725.429	39770.016
12101	211.02	13345.498	39164.316
7404	209.7	11179.241	39400.551
2781	207	8982.706	37546.125
10966	205.71	12529.401	39452.691
2964	205.29	9021.963	35252.473
4010	205.08	9297.374	34532.879
9339	204.41	11991.103	36900.711
14405	203.7	14194.917	34334.164
5651	203.05	10069.119	39714.313
10662	202.27	12677.559	35399.227
6017	202.25	10291.89	34566.629
9071	201.75	11731.294	39075.953
12772	201.69	13548.329	36814.531
13864	201.25	13930.547	38578.891
5179	200.47	9714.092	34195.051
15523	199.76	14557.158	33387.578
13328	199.35	13767.769	35191.953
11588	197.48	12965.638	34104.945
3810	196.56	9317.807	37649.23
5979	196.4	10284.383	35368.707
4298	196.19	9684.794	35600.895
2987	195.31	8897.048	34904.34
6288	194.8	10545.064	36266.453
13433	194.6	13724.42	33684.707
14979	194.07	14410.001	39993.348
3203	193.76	9232.786	34398.375
15341	192.23	14522.214	35838.934
12889	191.6	13371.645	38573.063
3999	191.14	9280.562	34674.902
4784	190.29	9600.902	39996.117
12212	190.1	13287.702	37441.598
3764	189.47	9455.499	38096.953
13439	189.41	13615.748	33729.172
11247	189.03	12906.941	36777.074
1182	188.88	8166.477	33422.246
4510	188.51	9680.939	38589.168
12494	188.19	13231.441	33434.648
13788	187.78	13900.967	37678.109
3067	186.62	8988.786	33763.234
10908	186.31	12548.821	38760.02
278	186.29	7974.712	35797.781
10078	186.27	12349.413	39286.398
10777	186.14	12580.559	36975.496
14048	185.68	14115.532	39193.297
652	184.91	7683.63	39146.059
11355	184.59	12875.65	35693.031
10352	184.2	12445.635	35344.938
15210	184.03	14595.56	37529.402
8895	182.25	11701.997	36477.801
6381	181.12	10351.974	37955.801
6904	180.03	10707.867	34115.848
3310	179.82	9127.303	35713.527
9523	179.74	12048.421	33833.859
2984	179.55	8975.313	34874.887
3659	179.45	9377.208	39481.707
1675	179.28	8578.301	39692.648
8090	178.97	11344.639	37794.809
8202	178.49	11275.611	39471.68
733	178.26	7664.995	39997.441
11761	176.42	13070.913	36675.578
2645	175.62	9055.201	39733.934
9966	175.54	12118.086	38892.914
4831	175.37	9823.881	39520.23
14795	175.16	14239.015	37603.711
13713	174.97	13946.676	36481.492
15348	174.66	14573.653	35609.973
7530	174.66	11111.205	37885.09
12206	174.59	13152.907	37626.348
15081	173.7	14597.787	39092.457
5458	173.67	9941.829	37006.715
11452	173.21	12743.142	34077.836
7467	173.13	11025.617	38749.797
12333	172.94	13150.592	35725.207
5519	172.69	10126.484	37948.406
10360	172.59	12320.825	35182.934
15267	172.57	14433.873	36951.09
9275	172.54	11914.91	37899.023
11660	172.29	12918.018	35232.09
3818	171.98	9313.986	37477.617
14097	171.65	14044.856	38784.121
3404	171.62	9058.299	37094.879
9087	171.46	11797.911	39331.281
14340	170.89	14182.657	35138.465
14915	170.39	14407.787	38992.543
12097	170.28	13166.203	39423.652
15228	169.53	14470.02	37368.094
10432	169.51	12322.478	34003.641
5577	169.43	9950.902	38876.098
9783	169.2	12223.359	36051.023
4435	168.9	9555.089	37383.566
9389	168.72	12059.649	36209.953
5685	168.51	10235.813	39996.152
4075	168.38	9372.077	33569.367
11381	168.32	12771.594	35185.578
13263	168.3	13712.626	36130.934
7907	168.28	11207.865	34495.031
985	168.21	8169.485	35941.656
5907	167.9	10247.506	36702.383
8775	167.56	11754.825	34458.375
12412	167.48	13323.481	34469.699
9467	167.44	11966.072	34914.824
11971	167.31	13050.241	39319.391
11357	167.06	12708.111	35711.332
4562	166.94	9647.951	39323.949
12059	166.92	13201.83	39695.141
5121	166.58	9907.68	35147.633
14534	166.25	14418.409	34103.121
11793	166.16	13091.656	37117.563
9026	165.72	11715.002	38525.68
15309	165.66	14507.55	36543.781
3739	165.47	9465.604	38347.938
9191	165.12	12029.03	39204.957
2132	164.51	8712.146	33039.508
5118	164.36	9846.251	35123.184
12836	164.34	13438.201	37795.258
11083	164.07	12905.669	39051.828
13103	163.95	13597.528	38578.676
10070	163.8	12452.196	39753.23
1758	163.59	8589.885	38544.387
3564	163.49	9125.07	39330.828
11314	163.32	12866.258	36196.035
11853	163.19	12939.953	37803.371
8131	163	11405.161	38436.508
12129	162.94	13135.058	38868.008
10094	162.63	12318.662	39183.043
8414	162.56	11486.431	37811.227
13547	162.42	13841.001	34152.363
8363	162.4	11587.237	38390.586
6019	162.36	10316.795	34569.914
12215	162.35	13325.185	37501.004
11177	162.1	12741.179	37801.617
9489	161.81	12019.919	34577.203
2558	161.67	8660.514	39219.891
8203	161.58	11296.278	39487.16
13442	161.5	13746.414	33742.926
2284	161.43	8697.774	35007.563
1339	161.39	8361.795	35035.813
3029	161.37	8853.076	34203.461
2085	160.83	8492.482	33716.156
9371	160.7	12058.51	36496.941
6916	160.53	10764.612	33504.801
3221	160.39	9242.588	34616.598
1111	160.01	8024.099	34415.238
3929	159.64	9403.032	35672.789
4027	159.38	9487.756	34445.938
1179	159.32	8047.761	33380.828
1933	159.3	8571.442	35829.156
12913	158.99	13401.227	39044.23
7551	158.94	11066.686	37595.625
3631	158.9	9444.622	39878.758
11697	158.86	13130.734	35751.16
6961	158.76	10826.662	33419.316
11708	158.76	12952.414	35932.215
5116	158.59	9723.986	35379.586
5368	158.19	10053.4	35112.691
12559	158.15	13516.346	33596.305
12888	158.07	13521.063	38565.941
5523	158.07	9921.24	38024.891
14290	158.04	14100.127	35621.043
14068	158.04	14014.105	38812.227
8642	157.94	11599.359	33827.184
7620	157.36	11167.674	36234.508
904	157.21	8107.502	37459.34
15381	157.1	14478.692	35340.703
2967	157.04	8980.878	34962.93
8532	156.98	11619.43	35854.871
10871	156.68	12657.986	38291.797
12631	156.66	13512.866	34723.684
8616	156.46	11564.234	34584.996
11839	156.41	13007.242	37702.445
3789	156.25	9309.023	37737.633
14305	156.14	14149.472	35447.34
14783	156.1	14311.261	37426.066
12613	156.1	13385.843	34421.133
11464	155.91	12707.709	33945.152
11316	155.07	12707.415	35901.172
12796	154.78	13497.162	37154.109
5760	154.66	10338.818	38704.578
8330	154.03	11618.04	38950.648
8168	154.03	11265.847	38957.266
314	153.17	7770.991	36159.633
10839	153.15	12600.381	37762.527
1386	153.11	8231.162	35670.781
6901	153.09	10748.178	34017.086
12877	153.02	13493.601	38386.863
12020	153	12968.705	39934.207
9627	152.92	12210.03	33638.129
3126	152.84	9226.275	33333.902
11257	152.79	12757.042	36568.727
12831	152.25	13444.307	37663.52
2976	151.5	9048.005	35092.809
4874	151.27	9846.244	38907.051
14461	151.08	14117.637	33603.66
11515	150.58	12747.922	33082.23
2117	150.56	8433.804	33293.906
213	150.55	7667.667	34892.688
1275	149.84	8205.975	34074.887
5502	149.66	9983.201	37705.438
3599	149.47	9185.12	39826.07
13139	149.4	13587.711	37956.352
15142	149.34	14563.251	38152.516
15480	149.32	14426.535	33823.109
4281	149.2	9693.129	35405.309
7826	149.13	11405.705	33029.645
4387	148.67	9635.377	36704.52
8787	148.48	11814.912	34721.781
10470	148.32	12466.678	33607.012
14123	148.32	14121.088	38450.957
9590	148.27	12157.804	33119.074
9255	148.09	11857.036	38258.133
14723	147.96	14275.304	36697.301
13154	147.69	13660.943	37519.512
2496	147.65	8831.929	38301.461
10370	147.4	12353.906	34946.332
10961	147.31	12576.543	39401.633
14596	147.27	14370.188	35167.117
14309	147.21	14122.18	35489.266
5099	147.12	9896.49	35422.914
4242	147.04	9544.33	34687.523
3733	147.04	9295.552	38609.395
8087	146.94	11339.428	37739.488
12423	146.66	13131.854	34327.402
6997	146.64	10788.043	34091.566
200	146.39	7963.372	34759.426
1057	146.33	8180.367	35008.102
5202	146.29	9844.026	33821.168
7797	146.27	11174.948	33335.633
1857	146.18	8434.169	37148.93
5508	145.97	9930.113	37855.703
3003	145.79	8870.689	34481.5
15296	145.72	14537.59	36656.457
14479	145.68	14316.125	33107.652
428	145.62	7708.388	37341.406
14434	145.49	14051.491	33881.289
3804	145.05	9437.068	37582.816
9878	144.93	12216.978	37607.512
8015	144.78	11347.688	36605.332
2366	144.45	8647.56	36019.352
5257	144.45	10121.098	33104.848
12682	144.01	13425.712	35496.41
2810	144.01	9012.225	37323.848
7582	143.94	11010.855	37121.961
9411	143.88	11908.743	35639.43
8697	143.4	11651.5	33187.762
2690	143.38	8937.978	39150.273
9373	143.11	12026.36	36269.09
3521	142.86	9181.157	38823.609
2256	142.75	8837.589	34707.59
1498	142.52	8371.138	37456.855
14437	142.31	14207.265	33918.48
13039	142.06	13738.384	39345.52
13831	141.98	13818.242	38188.098
11502	141.93	12883.924	33249.762
6111	141.81	10283.816	33118.289
4882	141.71	9809.038	38648.238
14531	141.27	14338.085	33947.852
2257	141.18	8630.102	34717.734
9953	140.72	12135.254	38729.992
7734	140.49	11175.294	34296.801
4561	140.26	9546.637	39309.223
2174	139.53	8832.734	33714.008
2505	139.19	8709.838	38381.313
11587	139.17	13022.021	34100.473
1354	139.01	8340.96	35193.195
5592	138.99	10080.272	39041.301
2885	138.92	8846.665	36000.164
11216	138.9	12904.193	37283.293
8506	138.9	11425.033	36130.414
4308	138.65	9524.607	35755.656
8307	138.63	11495.835	38969.023
13067	138.52	13664.105	39029.113
8358	138.5	11621.215	38330.891
4426	138.44	9666.617	37235.855
10081	138.38	12481.235	39320.879
7951	138.34	11234.059	35428.254
648	138.23	7693.258	39098.922
10112	138.19	12434.421	38893.738
128	138.02	7686.283	34058.715
9949	138.02	12272.448	38691.105
11373	137.88	12711.645	35343.512
10328	137.81	12471.646	35850.055
5633	137.73	9957.416	39480.379
1746	137.69	8453.746	38708.629
12159	137.65	13167.972	38397.949
597	137.29	7944.099	38755.719
9736	137.23	12257.099	35395.516
2912	137.19	8953.923	35695.391
8529	137.08	11609.825	35827.277
14333	136.94	13993.392	35410.293
1702	136.89	8505.924	39291.922
15421	136.85	14631.932	34916.098
5296	136.62	9948.502	33989.715
1743	136.5	8602.532	38692.898
11725	136.43	12927.816	36102.762
9431	136.33	12057.276	35256.68
5630	136.18	10090.016	39456.527
5313	135.99	10111.444	34286.469
7076	135.97	10955.22	35778.609
8877	135.6	11825.373	36166.043
12442	135.45	13234.073	34249.988
8218	135.2	11372.897	39689.27
6022	135.2	10183.9	34318.449
9495	135.18	11927.099	34393.137
2222	135.01	8835.041	34351.066
1876	134.93	8484.988	36820.984
6069	134.91	10318.079	33577.117
8514	134.91	11549.061	35989.758
14550	134.89	14368.783	34368.527
13656	134.76	13934.325	35828.961
3725	134.76	9368.324	38490.387
12564	134.68	13379.857	33668.57
9722	134.63	12103.008	35192.68
9200	134.61	12013.503	39061.383
4213	134.59	9489.818	34106.246
11416	134.45	12902.128	34455.637
3205	134.44	9088.66	34417.574
5169	134.28	9834.768	34412.742
8629	134.24	11598.924	34189.992
5625	134.22	10095.614	39428.758
66	134.17	7727.237	33579.488
7022	134.07	10783.855	34480.664
11942	134.03	12988.74	38893.98
5873	133.84	10268.206	37040.898
502	133.73	7801.931	37940.43
2700	133.21	8885.578	38982.859
12918	133.11	13385.64	39137.77
10661	133.08	12567.896	35382.211
3413	132.96	9057.798	37250.531
6888	132.88	10598.046	34136.285
939	132.44	8075.035	36568.629
3512	132.4	9097.52	38729.313
9992	132.4	12205.539	39249.723
10481	132.29	12484.634	33186.133
12951	132.29	13564.659	39558.129
12161	132.23	13179.049	38403.379
9174	132.12	11975.123	39290.746
14320	131.98	13998.917	35258.117
12475	131.73	13213.729	33767.047
6535	131.7	10685.023	39818.961
1537	131.62	8277.852	38192.242
15402	131.62	14580.924	34993.516
207	131.49	7689.381	34792.16
877	131.31	8193.538	37959.895
14275	131.2	14131.664	36055.359
8508	131.18	11604.914	35916.047
2741	131.04	8874.007	38193.828
741	131.04	8099.219	39883.594
3862	131.01	9310.664	36579.273
14075	130.99	14165.655	38892.957
11307	130.97	12903.45	36143.059
12183	130.93	13295.597	38151.031
5518	130.89	9988.73	37943.277
15239	130.87	14628.749	37438.508
12954	130.85	13496.259	39600.578
15294	130.8	14624.561	36638.832
2541	130.64	8690.178	39026.609
11280	130.6	12850.682	36490.492
2610	130.58	8728.004	39998.852
3998	130.55	9363.242	34673.063
3648	130.13	9294.748	39685.625
11571	130.09	13062.809	33820.898
12244	130.03	13204.83	36991.258
6519	130.03	10446.161	39911.711
4970	129.99	9783.146	37554.852
13409	129.93	13620.619	33992.199
802	129.88	8196.399	39252.293
2428	129.82	8694.252	37267.758
8377	129.74	11633.992	38278.512
2740	129.72	8887.328	38177.148
14497	129.72	14266.814	33492.445
10636	129.51	12664.623	35044.77
252	129.07	7929.161	35433.129
4495	129.07	9574.766	38375.602
7855	129.05	11358.845	33618.711
12600	129.03	13381.719	34248.363
13975	128.98	13859.871	39934.086
3946	128.86	9444.423	35561.223
12815	128.77	13548.764	37342.059
3449	128.73	9233.803	37821.41
4955	128.59	9824.181	37965.727
13173	128.36	13768.432	37399.188
8864	128.32	11815.547	35890.992
5294	128.31	10001.653	33899.598
6286	128.02	10413.795	36231.07
4849	127.88	9745.54	39190.668
3840	127.88	9295.99	37156.84
2241	127.73	8734.307	34572.641
1835	127.71	8617.318	37430.336
14193	127.69	14189.687	37339.566
11715	127.63	13061.71	36008.684
3738	127.54	9367.109	38331.891
1377	127.52	8384.865	35586.23
491	127.52	7753.507	37841.738
1776	127.48	8462.259	38158.852
7993	127.41	11312.152	36254.473
6515	127.33	10416.028	39852.73
12284	127.21	13340.782	36279.379
6036	127.18	10301.633	34217.941
11739	127.16	12972.15	36382.883
5836	127.16	10154.182	37778.375
4606	127.08	9541.407	39805.113
12648	127.04	13559.976	35046.5
406	126.98	7653.638	37103.863
12321	126.96	13312.005	35584.141
12940	126.73	13550.259	39497.508
982	126.7	8155.475	35913.566
3031	126.64	9051.879	34211.957
14850	126.62	14241.601	38250
14028	126.6	14186.305	39298.285
7483	126.47	11003.47	38316.953
8484	126.41	11622.503	36418.063
13237	126.33	13664.106	36460.016
12739	126.29	13438.061	36303.105
13499	126.27	13941.729	33261.34
11794	126.1	13129.513	37117.59
9147	126.08	12057.836	39984.93
7953	126.05	11406.235	35462.242
6719	125.91	10634.435	37456.105
15248	125.87	14607.714	37226.609
5670	125.8	10112.586	39950.891
11128	125.78	12707.299	38327.73
10008	125.72	12277.005	39403.414
11254	125.68	12826.412	36544.121
13226	125.68	13663.29	36383.59
14486	125.55	14367.554	33262.984
14775	125.55	14404.005	37310
8917	125.49	11772.866	36832.234
3493	125.14	9094.234	38542.309
2705	125.13	8855.62	39054.32
6635	125.11	10772.666	38686.059
14331	125.09	14122.894	35400.094
715	124.93	7944.321	39785.246
12468	124.93	13253.1	33954.488
11618	124.88	12925.29	34648.902
6960	124.88	10888.931	33359.707
14970	124.78	14277.557	39863.773
2380	124.72	8820.636	36156.961
3972	124.7	9403.719	34952.277
11581	124.61	12941.229	34034.039
11747	124.57	13122.828	36500.41
11309	124.49	12839.073	36153.695
8825	124.46	11709.4	35243.129
6269	124.4	10480.184	35939.742
6783	124.38	10747.135	36244.125
15266	124.38	14633.556	36887.43
14236	124.38	14168.673	36404.297
3926	124.34	9303.341	35615.313
1161	124.3	8167.159	33504.184
10231	124.23	12299.106	37006.258
3982	124.19	9360.392	34811.656
2093	124.07	8601.251	33503.496
12251	124.03	13165.468	36840.355
11334	124.01	12912.528	35766.949
11011	123.88	12711.934	39850.359
1066	123.8	8116.637	34809.703
13709	123.8	13894.089	36451.363
3967	123.77	9375.474	35234.488
5410	123.73	10063.354	36034.723
8132	123.65	11355.019	38443.277
15478	123.61	14458.215	33810.336
2812	123.55	9023.854	37046.641
7781	123.52	11136.951	33502.984
1611	123.4	8318.196	39528.645
764	123.36	8167.519	39478.379
10334	123.31	12429.182	35599.707
1997	123.29	8438.541	34774.789
8392	123.23	11616.196	37842.762
3010	123.23	8945.977	34568.105
13069	123.15	13618.746	39051.563
14752	123.13	14322.425	36994.594
8470	123.1	11419.522	36748.961
9729	123.1	12219.919	35307.719
11844	123.02	13007.231	37753.555
4145	122.85	9672.685	33266.707
13479	122.73	13769.42	33186.223
2435	122.69	8650.187	37348.668
1089	122.67	8143.364	34502.141
1563	122.65	8366.995	38694.629
10680	122.64	12558.844	35655.852
3211	122.62	9094.072	34467.527
15408	122.54	14631.403	34791.367
8326	122.52	11623.536	38847.367
5033	122.44	9884.898	36690.277
1887	122.44	8478.306	36667.359
10384	122.41	12480.833	34781.719
13780	122.39	13890.721	37542.199
11764	122.35	13114.39	36711.875
8118	122.35	11215.732	38203.039
8014	122.29	11414.139	36578.395
14245	122.08	14203.106	36239.383
7672	122.04	11179.596	35452.926
9281	122.04	11920.399	37972.543
12472	122	13344.296	33667.367
13849	121.98	13796.844	38399.762
1965	121.98	8468.721	35318.242
8626	121.91	11539.83	34179
8393	121.91	11505.177	37859.41
13504	121.85	13873.315	33299.027
12288	121.83	13272.884	36343.875
8063	121.83	11301.831	37372.848
10922	121.77	12496.976	38892.043
7939	121.75	11407.938	35103.586
11769	121.75	12940.786	36797.473
3713	121.66	9330.658	38702.531
7640	121.66	11103.823	35931.703
13325	121.47	13655.457	35136.238
5667	121.37	9988.13	39931.738
10542	121.33	12630.428	33731.73
10515	121.26	12686.103	33209.781
3156	121.18	9247.477	33620.234
10143	121.12	12444.511	38413.926
10021	121.08	12245.859	39602.148
9427	121.08	11850.19	35532.391
1094	121.08	8135.727	34552.844
7699	120.97	11127.029	34957.848
5940	120.91	10248.679	35946.488
14998	120.78	14577.646	39875.641
13066	120.78	13659.118	38991.055
12987	120.72	13542.864	39982.832
11469	120.7	12899.529	33697.172
9044	120.68	11808.611	38745.594
12198	120.68	13304.733	37810.914
11305	120.66	12720.236	36099.73
10287	120.62	12311.777	36333.844
13296	120.62	13718.76	35682.426
2451	120.6	8637.598	37609.105
8986	120.53	11736.31	37919.039
15477	120.51	14520.817	34121.289
8641	120.51	11489.741	34109.555
8568	120.45	11625.879	35190.316
8480	120.43	11615.369	36647.813
11488	120.43	12736.34	33618.047
13369	120.39	13598.956	34696.379
7462	120.28	11169.315	38683.098
14017	120.11	14077.682	39452.148
6383	120.09	10474.459	38012.469
10687	120.07	12516.226	35782.273
8511	120.05	11533.758	35969.457
3971	120.01	9274.323	34949.66
5529	120.01	10064.63	38198.133
5152	119.99	9846.18	34642.996
12706	119.97	13528.048	35913.492
6807	119.92	10718.018	36013.176
7674	119.86	11158.972	35512.578
5238	119.8	9824.033	33008.012
463	119.78	7702.871	37582.246
4535	119.76	9541.647	38927.504
10505	119.59	12641.478	33051.426
10684	119.51	12667.279	35693.941
10953	119.46	12564.704	39326.324
3909	119.38	9386.876	35782.289
9642	119.36	12158.145	33864.449
6308	119.32	10480.808	36564.055
12405	119.23	13141.482	34636.809
10623	119.23	12657.05	34935.359
2244	119.17	8816.827	34604.938
15200	119.15	14510.42	37735.293
15366	119.01	14473.839	35415.332
13874	118.88	13962.007	38786.422
7619	118.86	11021.438	36539.59
15375	118.8	14482.867	35543.363
5284	118.8	9955.634	33719.309
15376	118.77	14554.458	35279.262
5110	118.77	9781.728	35293.367
11441	118.67	12743.315	34178.516
10471	118.61	12458.301	33623.492
8930	118.61	11797.02	37037.449
13299	118.54	13762.234	35711.02
8838	118.54	11820.486	35405.16
11596	118.44	12950.402	34231.555
14135	118.44	14099.809	38238.426
7509	118.42	11055.553	38283.109
8750	118.4	11643.721	34166.59
258	118.36	7924.844	35526.367
13528	118.27	13958.32	33809.188
12493	118.27	13170.47	33430.605
7527	118.23	11201.989	37863.258
13610	118.21	13942.645	35065.996
4112	118.15	9351.854	33326.848
14352	118.11	14124.905	34947.344
11376	118.1	12892.376	35405.898
13157	118.08	13764.428	37572.949
10137	118	12407.56	38323.305
8844	117.98	11807.376	35516.969
13511	117.9	13949.017	33438.691
2045	117.9	8624.444	34171.293
756	117.88	8195.952	39666.145
12065	117.87	13261.917	39458.746
13009	117.79	13707.644	39642.906
5742	117.73	10334.463	39063.512
6660	117.71	10766.308	38157.535
3763	117.69	9386.065	38081.629
1957	117.67	8421.283	35504.527
12952	117.65	13492.917	39565.004
11638	117.64	12956.238	34902.496
1908	117.6	8437.337	36325.508
3403	117.6	9100.644	37078.379
11454	117.48	12835.328	34105.598
916	117.48	8183.458	37072.195
8892	117.46	11695.111	36423.301
8257	117.44	11568.203	39687.184
5047	117.41	9817.958	36227.691
2346	117.37	8780.114	35745.605
14016	117.35	14095.003	39752.383
2954	117.16	9034.961	35153.262
5656	117.12	9960.001	39725.852
5397	117.12	10117.526	35691.246
12873	117.08	13409.57	38319.102
10554	117.08	12539.551	33886.367
3952	117.08	9289.023	35326.234
838	117.04	8197.403	38536.145
3101	117.02	8968.964	33136.121
3587	117.02	9220.026	39645.512
7514	117.02	11110.023	38015.461
4537	116.93	9518.495	38988.188
9083	116.87	11639.068	39240.301
9025	116.87	11823.557	38513.539
2893	116.87	9039.901	35783.93
6028	116.72	10186.8	34132.852
14478	116.68	14228.228	33080.59
3032	116.66	8909.912	34213.074
6962	116.56	10905.626	33508.258
10252	116.56	12304.501	36553.23
8988	116.51	11655.144	37937.992
3991	116.51	9464.613	34913.859
5187	116.49	9743.98	34270.496
6917	116.43	10626.708	33527.641
7690	116.43	11186.131	35166.617
8449	116.39	11492.123	37027.629
758	116.37	8101.981	39689.668
5467	116.35	10040.787	37091.129
10504	116.31	12674.428	33032.727
9038	116.28	11797.988	38708.883
9548	116.26	11910.682	33612.668
1612	116.2	8305.287	39541.203
11477	116.18	12908.269	33758.566
6932	116.16	10677.027	33288.836
4560	116.12	9511.668	39307.039
13251	116.06	13614.977	36278.438
9434	116.05	12000.023	35291.051
7609	116.03	11022.65	36655.535
9742	116.01	12076.842	35460.727
11943	115.93	13108.287	38915.547
5460	115.87	10041.724	37011.207
10625	115.85	12642.587	34960.715
6767	115.82	10739.458	36636.52
8652	115.8	11624.436	33659.551
12281	115.78	13239.517	36245.98
12397	115.74	13349.418	34898.855
9390	115.72	11964.402	35925.988
5972	115.72	10338.322	35540.469
13063	115.7	13590.888	38958.223
945	115.68	8050.965	36631.535
11119	115.61	12731.47	38539.586
6419	115.59	10519.903	38422.121
4142	115.57	9682.782	33171.5
2420	115.57	8844.187	37029.133
12937	115.47	13468.731	39475.645
2846	115.47	9019.617	36598.957
12453	115.43	13287.965	34063.531
13431	115.41	13774.077	33666.66
5125	115.39	9718.741	35188.668
11249	115.32	12758.96	36790.43
12967	115.32	13438.423	39770.711
9116	115.3	11831.522	39745.988
2754	115.28	8942.041	38099.438
8284	115.22	11528.068	39355.297
8252	115.16	11576.953	39610.941
13970	115.15	13969.893	39898.652
3238	115.15	9122.349	34772.09
11253	115.13	12883.968	36839.277
10478	115.07	12489.771	33441.746
9998	115.05	12084.991	39325
4151	115.03	9542.795	33342.605
5729	115.01	10276.635	39273.41
13563	114.99	13893.869	34469.023
6926	114.9	10650.643	33383.797
15484	114.9	14596.59	33858.539
13050	114.9	13779.703	39140.297
3776	114.86	9376.726	37894.816
12938	114.74	13374.164	39483.258
12264	114.69	13163.768	36658.871
2523	114.55	8640.279	38662.176
8888	114.55	11813.835	36416.07
11713	114.51	13094.653	35984.098
1078	114.46	8165.566	34681.18
15068	114.46	14462.578	39274.34
45	114.44	7668.512	33396.832
9524	114.4	11907.909	33877.664
12411	114.38	13286.089	34770.266
10726	114.34	12597.256	36402.242
8797	114.3	11656.725	34838.293
9866	114.28	12078.264	37381.926
12507	114.26	13276.225	33257.227
4029	114.23	9441.154	34149.625
5176	114.23	9891.392	34149.266
14042	114.19	14167.438	39434.652
14785	114.19	14383.379	37467.188
7760	114.13	11165.313	33871.777
12276	114.13	13249.431	36418.273
4207	114.11	9617.398	34092.043
10825	114.03	12637.568	37605.5
3690	114.02	9450.757	38963.723
3009	114	9031.885	34549.234
2759	113.94	8853.83	37837.5
4012	113.94	9365.519	34545.793
9638	113.92	12189.81	33788.543
8865	113.82	11656.498	35899.508
14307	113.8	14097.911	35455.777
874	113.75	8102.349	37866.219
13278	113.73	13613.764	35751.57
5004	113.67	9810.907	37097.309
671	113.65	7692.206	39349.578
9665	113.65	12161.516	34229.355
976	113.63	7995.499	36141.289
2121	113.63	8536.112	33051.391
6638	113.57	10574.275	38731.676
6890	113.56	10675.838	34146.152
9899	113.52	12104.54	38059.652
14906	113.5	14335.273	38917.629
5614	113.48	10098.626	39253.73
13939	113.44	13877.324	39672.57
3750	113.38	9355.873	38286.395
1984	113.38	8443.907	34966.242
3625	113.34	9385.091	39815.246
2347	113.29	8788.256	35767.898
13721	113.29	13967.441	36678.035
12303	113.27	13252.879	36165.66
9323	113.25	12018.825	37482.996
845	113.15	8018.642	38313.254
5383	113.06	10021.996	35468.758
4177	113.04	9682.77	33625.324
11	113.04	7982.028	33074.926
13290	113.02	13673.014	35604.832
9347	113	12050.997	36759.969
10058	113	12289.159	40001.906
6481	112.98	10557.777	39379.598
4524	112.94	9490.487	38747.617
931	112.94	8091.863	36759.316
11417	112.94	12843.985	34457.691
7733	112.88	11196.075	34294.031
3966	112.88	9460.403	35231.047
12503	112.88	13206.138	33238.402
14472	112.75	14140.785	33234.426
298	112.67	7805.638	35998.164
13312	112.62	13693.634	35295.355
3019	112.62	8948.533	34372.727
3115	112.6	9236.431	33148.047
13868	112.56	13938.265	38645.563
13532	112.52	13866.85	33873.754
9636	112.48	12100.495	33775.277
4525	112.44	9512.338	38757.367
3842	112.44	9406.666	36886.613
11541	112.43	13074.102	33234.797
4836	112.41	9882.939	39346.992
12345	112.41	13328.051	35491.508
6885	112.37	10733.059	34393.633
7825	112.37	11308.522	33029.578
13901	112.37	13994.921	39106.816
8081	112.35	11416.16	37636.941
15469	112.35	14577.489	34025.973
5430	112.27	10062.942	36444.504
8590	112.25	11559.629	34820.371
5194	112.23	9903.378	34040.215
11964	112.23	12966.93	39222.93
5172	112.23	9899.152	34436.965
3089	112.23	8989.406	33200.383
15172	112.21	14526.133	38102.863
11570	112.21	13133.439	33792.992
7525	112.2	11109.419	37843.973
14858	112.18	14363.209	38355.43
2961	112.18	8995.947	35209.961
15459	112.16	14599.447	34249.816
14679	112.16	14272.523	36159.336
7612	112.12	11011.035	36692.949
6362	112.12	10481.655	37594.035
10925	112.1	12697.568	38930.199
8981	112.1	11658.545	37799.176
6786	112.04	10760.613	36276.375
12541	112.04	13535.501	33270.695
7747	112.04	11011.858	34006.68
1667	112.02	8561.523	39992.227
10945	112.02	12686.428	39212.363
728	112	7934	39924.285
13055	112	13569.452	39187.508
8574	111.95	11619.773	34971.754
15506	111.95	14431.552	33534.348
9793	111.93	12142.091	36183.832
14986	111.93	14547.169	39802.039
7721	111.91	11107.225	34883.953
12471	111.87	13203.839	33651.723
10089	111.83	12438.452	39420.836
12674	111.75	13504.836	35378.945
7496	111.72	11191.696	38153.137
12752	111.72	13431.574	36463.602
6679	111.7	10606.196	37868.203
2100	111.68	8618.826	33568.27
12219	111.64	13218.504	37332.344
1608	111.62	8270.665	39490.828
3865	111.6	9404.493	36638.152
8340	111.56	11508.37	38751.004
14269	111.54	14148.936	35955.652
5145	111.52	9839.212	34858.641
12719	111.51	13429.71	36047.688
13950	111.51	13797.54	39737.566
9386	111.45	12000.633	36161.719
3402	111.43	9258.702	37073.504
11554	111.31	12994.527	33484.359
15529	111.28	14532.565	33169.91
8053	111.2	11227.781	37190.617
11560	111.16	13083.726	33535.418
3896	111.14	9326.279	35955.984
2727	111.14	8950.917	38582.984
7700	111.01	11014.399	34972.207
4479	110.99	9571.769	38096.188
13031	110.95	13609.101	39286
5757	110.91	10271.262	38927.539
3147	110.89	9269.831	33474.465
6174	110.89	10492.715	34226.781
2886	110.87	8988.924	36039.625
12204	110.85	13260.854	37583.324
8527	110.82	11585.364	35804.441
6642	110.82	10577.55	38776.973
8296	110.8	11477.728	39164.234
6230	110.8	10500.993	35238.602
3084	110.8	8917.515	33390.539
9510	110.78	12046.631	34230.52
13330	110.78	13634.989	35199.676
14604	110.78	14396.041	35219.977
9857	110.74	12218.506	37245.109
6752	110.74	10709.073	37017.262
14424	110.68	14162.816	34269.176
15140	110.62	14511.481	38445.344
1826	110.61	8504.128	37591.281
13345	110.59	13704.411	35059.117
8946	110.57	11815.497	37201.93
15396	110.53	14575.404	35240.547
11447	110.49	12897.733	34279.008
8072	110.49	11404.079	37439.266
15306	110.47	14466.944	36456.563
365	110.43	7795.738	36572.508
9672	110.43	12239.661	34374.695
7145	110.41	10800.445	37034.215
9054	110.41	11733.703	38895.875
1002	110.39	8011.127	35854.359
3049	110.36	8969.879	33844.957
12350	110.36	13247.315	35539.438
7963	110.36	11292.192	35636.516
15286	110.24	14615.808	36544.039
7448	110.24	11197.759	38833.527
3179	110.15	9235.844	33989.438
1529	110.15	8232.013	38059.52
15008	110.13	14506.066	39600.629
13064	110.11	13739.851	38959.879
9399	110.01	11876.771	35779.852
50	109.99	7813.038	33444.414
5741	109.99	10264.34	39059.906
8866	109.97	11650.19	35919.102
2724	109.95	8983.45	38515.559
5250	109.9	9891.387	33118.68
8623	109.88	11481.141	34131.332
7921	109.86	11320.723	34804.516
6059	109.84	10294.497	33769.23
13425	109.84	13772.117	33932.539
12540	109.82	13419.504	33261.988
10596	109.82	12611.69	34508.535
9525	109.82	11959.381	33894.848
3880	109.78	9470.827	36329.336
5849	109.78	10208.73	37661.43
14377	109.76	14181.091	34902.016
2142	109.74	8845.696	33223.832
8581	109.72	11538.574	35028.703
3532	109.72	9169.205	38911.328
11691	109.72	13106.017	35630.797
13235	109.71	13605.65	36437.313
1135	109.71	8185.865	33876.387
7157	109.71	10935.773	37211.316
3915	109.61	9450.445	35822.625
2283	109.61	8821.697	35001.336
10415	109.59	12408.07	34314.07
12179	109.59	13260.052	38091.59
9235	109.55	12051.918	38520.27
13755	109.49	13945.791	37129.609
10715	109.49	12602.645	36190.066
5824	109.48	10151.88	37959.355
4314	109.46	9516.027	35814.516
12403	109.46	13313.287	34925.387
5985	109.44	10246.617	35185.5
1994	109.34	8577.226	35083.777
10658	109.25	12689.329	35365.09
9932	109.25	12219.767	38478.813
15297	109.21	14572.446	36665.293
12404	109.21	13301.608	34627.156
3891	109.17	9280.409	36173.871
12005	109.17	12996.674	39739.957
6565	109.15	10667.426	39645.23
12199	109.13	13309.217	37516.426
15120	109.13	14489.259	38554.441
1492	109.09	8357.755	37402.535
7254	109.09	10947.758	38854.59
3811	109.05	9286.202	37664.461
12748	109.05	13358.321	36443.793
2896	109.02	8932.886	35833.469
3377	108.98	9258.854	36660.699
2199	108.98	8803.748	34007.156
6999	108.96	10957.679	34109.48
13430	108.94	13583.209	33664.078
9752	108.94	12151.883	35579.262
3704	108.94	9483.643	38657.469
12001	108.92	13097.366	39697.266
10830	108.88	12524.676	37705.355
3533	108.88	9209.278	38926.402
7289	108.88	10940.215	39381.691
9957	108.86	12098.036	38792.012
6279	108.84	10351.385	36084.379
3242	108.84	9091.996	34817.719
12943	108.82	13361.831	39536.551
4466	108.82	9703.401	37922.285
12460	108.8	13263.807	34118.93
3889	108.79	9467.376	36154.281
14669	108.77	14299.719	35985.402
13045	108.77	13721.559	39415.695
5636	108.75	10076.004	39494.41
4993	108.75	9739.709	37470.859
933	108.71	8020.553	36822.723
2853	108.69	8870.906	36684.199
13125	108.69	13628.206	38005.527
10931	108.67	12662.759	38981.824
4891	108.67	9876.706	38750.273
3692	108.67	9413.712	38974.371
15055	108.65	14500.059	39167.43
4806	108.63	9783.35	39980.434
3969	108.61	9437.311	35243.012
7935	108.57	11406.463	35049.723
3751	108.57	9431.103	38309.125
14577	108.56	14215.434	34907.672
235	108.56	7729.481	35172.223
2360	108.56	8802.519	35892.738
5035	108.54	9917.418	36396.77
7098	108.52	10791.602	36174.02
2920	108.52	8909.018	35477.102
14804	108.5	14398.735	37756.957
13294	108.5	13581.472	35658.191
13803	108.48	13968.187	37792.227
11000	108.48	12536.532	39978.668
5517	108.44	9947.499	37928.227
1661	108.44	8482.07	39918.051
7673	108.42	11201.46	35482.391
11939	108.4	12990.8	38846.031
14866	108.4	14370.068	38469.93
4512	108.38	9612.969	38595.504
11521	108.35	12776.082	33145.516
8498	108.31	11571.112	36336.516
14558	108.29	14348.579	34501.148
9248	108.27	11998.988	38199.016
13335	108.27	13652.332	35253.891
6640	108.21	10676.762	38758.563
13889	108.21	13948.019	38995.777
3018	108.12	8998.867	34362.238
12660	108.08	13381.952	35231.254
15060	108.08	14482.881	39207
969	108.06	8093.119	36281.781
6025	108.02	10167.777	34386.578
1601	108	8266.13	39411.414
9315	108	11906.262	37423.922
7888	107.98	11400.791	34137.184
7480	107.98	11108.748	38570.246
13434	107.89	13768.176	33708.484
13784	107.87	13903.825	37616.594
12259	107.85	13304.952	36599.043
629	107.85	7952.66	38999.57
5646	107.83	10004.672	39679.574
15443	107.83	14600.342	34381.129
6975	107.83	10980.406	33744.242
7519	107.79	11152.892	38091.93
11626	107.79	13014.206	34743.699
10844	107.79	12515.909	37867.914
7142	107.79	10836.863	36990.59
4104	107.77	9387.865	33259.098
8051	107.71	11343.3	37186.855
691	107.71	7984.574	39566.285
2587	107.67	8844.38	39697.953
6341	107.66	10553.71	37193.141
13368	107.64	13747.75	34688.391
10707	107.62	12642.083	36123.559
6784	107.62	10716.38	36252.238
2097	107.62	8555.174	33526.086
12676	107.6	13379.775	35403.453
8533	107.6	11595.933	35674.121
15494	107.5	14591.084	33693.145
2968	107.5	8867.244	34967.305
7838	107.48	11278.291	33251.508
10392	107.48	12453.712	34623.855
12618	107.46	13562.919	34475.168
5964	107.44	10241.474	35668.281
12428	107.43	13338.392	34375.883
4887	107.41	9898.375	38702.223
8948	107.37	11637.911	37212.184
10678	107.35	12536.814	35581.539
13372	107.33	13752.341	34709.645
7146	107.31	10931.002	37062.879
11461	107.29	12918.648	33887.176
13195	107.27	13611.095	37124.109
11814	107.23	13011.249	37352.207
12039	107.2	13138.969	39853.336
9889	107.16	12079.054	37820.66
5810	107.14	10313.802	38066.73
6422	107.1	10412.727	38504.387
14382	107.1	14104.52	34659.992
13478	107.1	13597.934	33178.125
3405	107.1	9174.949	37102.617
5090	107.04	9724.546	35597.66
2032	107.04	8443.349	34337.516
7739	107.04	11140.634	34401.09
2221	107.04	8807.657	34328.266
12400	107	13208.425	34918.402
10856	106.99	12598.213	38047.141
6813	106.99	10572.025	35856.848
7635	106.99	11194.734	36146.215
807	106.97	8027.159	39046.969
5032	106.97	9900.337	36684.684
9818	106.93	12234.079	36663.309
10216	106.89	12322.94	37068.102
6931	106.89	10736.086	33270.473
14542	106.89	14373.143	34233.098
2673	106.87	9007.237	39324.738
6791	106.87	10711.068	36085.012
5188	106.87	9861.68	34268.32
12641	106.87	13556.648	34910.93
7150	106.83	10842.262	37115.723
1031	106.81	8184.93	35263.867
7478	106.81	11088.339	38549.289
745	106.77	8082.969	39975.035
7618	106.76	11061.008	36496.367
10383	106.76	12334.262	34774.691
13722	106.76	13993.218	36704.574
7809	106.74	11130.542	33204.391
12336	106.7	13263.981	35446.242
12441	106.7	13176.761	34229
12121	106.7	13311.452	39104.906
4573	106.68	9522.185	39372.781
13261	106.64	13611.388	36109.617
10733	106.64	12562.907	36528.09
15012	106.64	14610.601	39676.289
3130	106.62	9233.707	33363.73
9485	106.62	12008.598	34550.793
11032	106.6	12825.949	39670.438
4057	106.58	9443.371	33877.98
7064	106.56	10871.065	35489.07
2381	106.54	8680.416	36169.895
2002	106.54	8613.816	34834.852
4465	106.54	9603.028	37885.953
4899	106.53	9745.908	38513.898
14329	106.51	14063.474	35385.57
2508	106.47	8645.124	38459.836
8791	106.47	11686.042	34769.703
10489	106.47	12439.282	33257.551
1494	106.47	8388.993	37420.453
12932	106.47	13366.6	39395.328
7192	106.47	10789.203	37935.824
6058	106.43	10246.815	33730.484
1983	106.43	8588.551	34966.391
1547	106.43	8334.88	38454.184
10522	106.41	12700.318	33315.566
9285	106.39	11918.385	37683.859
1040	106.37	8113.491	35098.383
9658	106.35	12241.719	34144.574
12890	106.35	13457.59	38624.414
12053	106.31	13132.848	40009.199
4344	106.31	9617.574	36126.121
12240	106.31	13186.91	36917.707
14053	106.31	14198.615	39270.844
12062	106.3	13134.945	39708.488
7743	106.3	11085.603	34226.305
8528	106.28	11619.781	35808.391
7486	106.26	11008.891	38363.301
11086	106.22	12729.83	38797.488
8244	106.22	11609.136	39836.301
13543	106.2	13782.186	34093.688
5616	106.18	10032.714	39295.516
3365	106.18	9265.154	36509.402
10136	106.16	12462.899	38321.469
11367	106.14	12820.962	35512.039
3379	106.14	9103.828	36686.477
3146	106.12	9244.929	33461.258
11857	106.1	12941.768	37891.332
12770	106.08	13410.331	36778.5
10336	106.08	12310.749	35618.953
10314	106.08	12405.394	36041.156
15079	106.08	14632.928	39044.43
10165	106.08	12469.432	37855.426
141	106.07	7880.401	34171.84
14294	106.05	14055.125	35635.008
2157	106.05	8653.299	33404.688
15437	106.05	14598.475	34537.762
14085	106.01	14151.489	38667.457
65	105.99	7978.952	33567.898
3346	105.95	9210.823	36179.773
6354	105.87	10359.398	37458.191
2841	105.85	8885.697	36830.242
5379	105.84	10116.638	35419.648
6868	105.84	10600.956	34716.227
12977	105.82	13561.273	39852.867
1570	105.82	8329.128	38805.215
10050	105.8	12427.981	39866.277
13796	105.76	13906.266	37756.531
5977	105.74	10345.981	35351.023
7639	105.72	11164.794	35903.539
2067	105.7	8626.265	33830.074
4556	105.68	9690.749	39285.738
5420	105.68	10109.687	36263.828
4206	105.57	9680.07	34072.129
338	105.53	7896.195	36374.969
11572	105.51	13127.329	33834.914
14115	105.47	14159.479	38370.773
10236	105.47	12478.869	36725.57
5140	105.45	9748.316	35077.57
14396	105.43	14175.96	34543.891
10427	105.4	12321.652	34163.633
5963	105.4	10185.671	35652.234
9702	105.4	12189.862	34823.738
10714	105.38	12649.048	36170.055
9956	105.38	12247.115	38776.875
5427	105.38	9958.252	36402.625
14939	105.38	14393.052	39397.668
6972	105.34	10901.79	33635.734
2060	105.32	8568.291	34071.367
11573	105.3	13128.253	33851.637
10986	105.26	12549.471	39743.363
3748	105.26	9295.415	38276.359
11490	105.26	12903.348	33632.367
1620	105.15	8267.217	39693.168
14205	105.15	14146.033	36867.434
14494	105.11	14362.298	33460.66
14514	105.09	14340.977	33717.641
1890	105.05	8539.017	36399.543
2617	105.05	8906.557	39830.328
3790	105.03	9339.077	37736.949
13616	105.03	13809.146	35154.992
9900	105.03	12087.15	38062.383
14054	105.01	14019.65	39273.754
11215	104.99	12851.764	37268.988
2799	104.99	9021.753	37462.133
13670	104.97	13793.262	35980.809
1794	104.92	8630.49	38080.121
1884	104.92	8473.001	36622.543
5984	104.92	10292.088	35182.609
9239	104.9	11854.739	38631.203
4593	104.9	9584.113	39608.797
5106	104.84	9752.831	35550.723
2566	104.84	8680.461	39369.391
2513	104.82	8649.026	38548.633
9086	104.74	11831.139	39294.48
14186	104.71	14127.204	37229.059
4107	104.69	9444.5	33282.586
12501	104.67	13227.542	33209.016
515	104.67	7664.266	38057.281
12335	104.67	13222.145	35733.172
14237	104.65	14020.729	36405.848
13917	104.65	13926.536	39312.664
7129	104.65	10889.636	36700.621
2112	104.59	8622.757	33209.367
15067	104.55	14493.795	39270.109
8305	104.55	11459.815	39270.59
10656	104.53	12636.64	35336.215
6883	104.53	10764.342	34365.102
6832	104.51	10687.54	35265.535
14972	104.49	14423.527	39888.367
8510	104.49	11512.911	35952.734
9078	104.48	11847.061	39148.512
93	104.48	7665.572	33815.699
6773	104.46	10621.191	36416.152
951	104.46	8139.486	36408.906
7451	104.44	11013.663	38899.121
923	104.42	8039.32	37000.367
7704	104.4	11184.312	35034.973
10705	104.38	12507.002	36048.035
7684	104.32	11142.011	35344.727
1693	104.28	8624.954	39553.262
13243	104.23	13700.617	36502.988
8120	104.23	11298.869	38216.828
2691	104.21	8905.43	39156.5
12868	104.17	13495.559	38228.902
10204	104.13	12423.258	37430.355
3325	104.13	9179.648	35875.547
6232	104.11	10366.889	35279.996
8240	104.09	11446.624	39797.316
12485	104.07	13233.187	33604.871
11219	104.07	12756.999	37024.375
2750	104.05	8989.853	37995.879
11686	104.04	13048.92	35573.969
5215	104.04	9899.418	33780.785
333	103.96	7859.18	36294.566
9377	103.94	12042.422	36328.305
6093	103.92	10173.01	33210.578
7732	103.92	11142.534	34592.66
11597	103.88	12932.4	34312.484
12841	103.88	13518.577	37859.637
6359	103.88	10413.184	37525.359
8391	103.88	11471.734	38148.305
7032	103.86	10781.264	34625.473
304	103.82	7682.099	36085.902
3817	103.82	9360.653	37469.883
3011	103.81	8894.621	34567.848
10375	103.79	12459.591	34997.113
8605	103.79	11541.598	34709.293
11652	103.79	13058.165	35136.574
4332	103.77	9576.101	36025.059
2298	103.77	8803.514	35190.477
1293	103.71	8391.949	34356.852
8792	103.69	11823.166	34778.121
13395	103.67	13570.205	34448.301
10269	103.67	12455.945	36468.469
5180	103.67	9896.84	34211.957
6612	103.65	10652.867	39026.348
7215	103.63	10846.172	38326.848
12580	103.61	13501.915	33932.199
3040	103.61	8897.545	34028.141
899	103.61	8154.641	37393.941
3322	103.59	9225.534	35847.863
4966	103.56	9820.26	37822.723
13047	103.54	13679.215	39426.281
7841	103.54	11337.304	33286.5
13142	103.52	13599.118	37680.391
11608	103.52	12939.598	34487.938
7240	103.48	10987.06	38680.637
11867	103.48	13135.578	38080.352
9153	103.48	12002.506	39636.914
7877	103.46	11360.97	33906.93
6882	103.46	10709.906	34348.43
7376	103.42	11015.273	39704.086
4405	103.42	9590.34	36960.477
7201	103.42	10991.121	38103.793
10590	103.4	12648.84	34417.344
11366	103.38	12885.124	35488.965
2165	103.36	8836.795	33501.211
13189	103.36	13725.28	37063.539
3526	103.33	9206.05	38852.402
14528	103.33	14263.598	33920.746
7889	103.31	11213.942	34161.098
7769	103.27	11183.264	33699.125
8625	103.25	11618.768	34154.352
13539	103.25	13959.508	34045.375
9557	103.21	12029.718	33416.781
4600	103.21	9632.948	39718.805
6478	103.17	10453.829	39228.77
3317	103.17	9242.097	35762.656
14223	103.15	14057.644	36576.605
11603	103.13	12928.949	34372.723
5195	103.13	9730.426	34059.645
6867	103.12	10747.531	34711.465
12487	103.12	13285.002	33620.785
12519	103.12	13305.705	33054.84
9809	103.1	12252.77	36521.773
15351	103.08	14499.893	35613.688
13663	103.06	13828.154	35875.176
15458	103	14598.082	34227.047
14553	102.98	14280.982	34411.781
8238	102.98	11533.965	39795.258
6887	102.96	10722.351	34130.355
10406	102.96	12281.172	34458.379
11622	102.96	13087.188	34711.957
8607	102.96	11558.231	34733.578
10630	102.94	12694.097	35009.695
5773	102.92	10140.97	38625.336
2905	102.92	8844.905	35608.227
12060	102.89	13135.359	39695.711
14606	102.85	14400.244	35249.426
5377	102.81	10061.51	35408.863
15255	102.79	14547.854	37027.98
662	102.77	7879.935	39253.039
3715	102.73	9410.409	38721.512
11164	102.73	12765.371	37899.395
14872	102.73	14218.322	38549.301
2722	102.73	8958.074	38491.109
10617	102.71	12515.973	34823.625
2927	102.69	9022.923	35511.129
14134	102.67	14172.692	38227.391
13258	102.67	13772.052	36086.586
2478	102.66	8706.65	38039.664
7802	102.64	11003.608	33354.926
9978	102.64	12104.226	39072.934
13108	102.64	13589.404	38621.648
7857	102.62	11211.428	33658.121
5364	102.6	10053.097	35065.168
13997	102.58	14196.761	39899.625
7683	102.58	11027.378	35328.766
14031	102.56	14132.768	39309.227
1232	102.56	8381.868	33332.898
12794	102.54	13376.087	37129.563
5514	102.54	9999.927	37903.957
11040	102.5	12881.575	39534.793
11321	102.48	12907.254	35939.602
12379	102.46	13285.783	35028.566
4948	102.46	9874.228	37849.5
14242	102.43	14156.838	36523.531
6630	102.39	10735.679	38916.039
4898	102.37	9884.494	38502.82
11186	102.37	12910.389	37613.445
12429	102.37	13248.992	34410.809
14818	102.33	14279.565	37884.117
14452	102.33	14148.309	33512.531
10654	102.31	12544.694	35301
8856	102.31	11638.385	35676.797
1138	102.29	8199.883	33894.738
6924	102.27	10766.209	33332.523
14613	102.27	14337.944	35338.281
11543	102.25	12971.4	33262.949
12272	102.2	13141.697	36697.324
7122	102.18	10811.589	36608.313
12362	102.18	13247.038	35371.465
5224	102.18	9853.952	33447.777
5799	102.16	10145.678	38296.316
5893	102.16	10244.739	36772.277
2943	102.04	9028.236	35360.754
2493	102.02	8781.77	38289.422
4085	102.02	9448.339	33410.215
11646	102.02	13049.511	35059.254
5734	102	10207.022	39007.434
4595	101.99	9626.102	39664.305
3230	101.97	9152.089	34701.043
11728	101.97	13015.645	36156.133
233	101.97	7688.056	35156.484
14183	101.97	14206.32	37473.551
10027	101.95	12160.81	39673.508
10440	101.95	12450.19	34103.52
10602	101.95	12525.979	34573.727
3660	101.93	9325.729	39485.629
1763	101.91	8420.572	38313.473
15453	101.91	14511.137	34189.234
14080	101.89	14145.296	38923.289
1670	101.87	8555.947	39649.211
12961	101.87	13470.816	39678.156
3611	101.87	9261.735	39909.691
8589	101.87	11602.453	34797.781
8420	101.85	11483.864	37514.102
6353	101.85	10405.794	37458.5
10284	101.85	12488.101	36273.5
13744	101.83	13926.61	36996.348
6967	101.83	10972.144	33600.117
10393	101.83	12446.175	34646.898
12864	101.81	13453.755	38179.379
12164	101.81	13225.352	38156.938
9502	101.81	11866.612	34158.438
10007	101.77	12162.308	39389.551
14991	101.76	14628.477	39842.016
3964	101.74	9420.424	35114.59
6581	101.74	10618.323	39525.879
14650	101.72	14304.229	35726.102
1474	101.72	8372.819	37000.57
12358	101.7	13151.617	35330.117
275	101.68	7853.934	35729.414
680	101.68	7878.791	39445.109
10528	101.66	12687.082	33370.199
15283	101.66	14492.281	36813.293
1944	101.64	8522.62	35645.965
2596	101.64	8683.824	39819.699
11342	101.64	12900.33	35870.172
3508	101.64	9168.729	38680.137
4844	101.64	9760.72	39133.289
12191	101.6	13234.461	37694.637
926	101.6	8045.269	36708.383
3001	101.6	9016.433	34459.156
6223	101.6	10353.416	35106.824
11051	101.58	12754.854	39298.332
11716	101.58	13128.902	36017.738
355	101.56	7784.16	36509.91
11648	101.56	12986.906	35081.375
6816	101.56	10669.491	35889.852
6139	101.56	10507.073	33584.559
2775	101.54	9048.49	37728.535
13553	101.51	13853.413	34333.316
12474	101.47	13320.813	33762.305
10735	101.47	12535.987	36546.023
12988	101.45	13431.222	40005.828
2197	101.41	8640.432	33978.277
1262	101.39	8297.073	33774.516
1562	101.39	8404.975	38686.512
10302	101.39	12383.591	36197.195
9475	101.33	12020.874	34705.207
6449	101.33	10538.475	38849.656
11017	101.31	12823.523	39941.926
3456	101.31	9115.424	37948.77
15143	101.3	14623.87	38159.027
85	101.3	7656.053	33722.512
8182	101.3	11250.621	39195.07
8994	101.28	11825.136	37989.641
9710	101.28	12098.281	35021.551
5848	101.26	10311.128	37631.043
3083	101.16	8964.089	33351.832
8298	101.12	11554.953	39169.773
11135	101.12	12737.545	38416.012
9443	101.12	11978.503	35156.703
11756	101.12	12930.529	36595.672
15505	101.1	14539.315	33506.637
11595	101.1	13108.708	34228.238
2467	101.1	8643.986	37822.836
7511	101.09	11130.942	38299.844
6167	101.07	10561.219	34119.941
15436	101.03	14543.892	34495.957
1292	101.03	8252.246	34349.91
13248	101.01	13771.405	36230.098
4051	100.97	9416.2	33844.773
14976	100.95	14404.288	39914.012
1796	100.95	8584.097	37832.5
10927	100.91	12609.374	38952.145
9057	100.91	11674.405	38924.941
11175	100.89	12852.029	37764.863
100	100.89	7706.888	33891.035
15503	100.87	14599.699	33793.676
12597	100.87	13518.422	34223.266
1221	100.87	8378.72	33183.977
1005	100.86	8052.755	35599.941
3060	100.86	9019	33661.855
605	100.86	7946.25	38818.637
10841	100.86	12614.969	37772.332
14428	100.84	14077.792	34006.211
13023	100.8	13724.021	39521.684
6906	100.8	10664.28	33828.852
13613	100.78	13961.992	35127.523
4782	100.78	9668.115	39973.379
12443	100.76	13307.236	34249.926
4245	100.74	9494.117	34722.238
4789	100.74	9893.709	39766.766
9667	100.72	12273.361	34283.07
14096	100.72	14144.689	38770.063
3626	100.68	9399.052	39850.793
14025	100.66	14027.527	39559.023
5401	100.66	10020.292	35777.246
10719	100.64	12678.293	36269.148
3986	100.64	9468.626	34849.098
9995	100.63	12077.313	39263.027
7555	100.63	11147.349	37645.039
12595	100.63	13532.353	34200.594
9104	100.61	11816.414	39554.531
12275	100.61	13352.021	36388.426
10092	100.59	12440.383	39124.512
13761	100.57	13901.624	37267.867
2655	100.55	8893.577	39509.559
2049	100.55	8546.011	34219.43
11957	100.55	12992.337	39078.211
13678	100.53	13818.619	36079.66
14344	100.53	14006.543	35210.043
3606	100.51	9242.428	39870.063
15460	100.49	14633.994	34260.988
9598	100.47	12072.137	33207.523
3571	100.47	9273.247	39413.555
3737	100.47	9389.978	38325.664
3104	100.41	9215.915	33008.117
13090	100.41	13658.019	38704.496
1605	100.4	8377.58	39450.398
3300	100.4	9150.528	35531.258
1324	100.4	8367.671	34826.078
14490	100.38	14415.408	33365.867
14473	100.38	14140.988	33029.613
1586	100.38	8368.457	38995.871
5253	100.34	9765.507	33141.176
13394	100.34	13703.416	34433.008
9488	100.32	12059.946	34570.195
5314	100.26	9960.274	34294.766
13594	100.24	13987.093	34875.184
5623	100.24	9923.263	39417.414
11130	100.24	12840.818	38372.516
13840	100.22	13805.932	38352.402
11108	100.2	12844.656	38733.109
1701	100.2	8533.218	39287.426
1437	100.2	8212.902	36231.777
7017	100.17	10810.342	34432.656
14273	100.17	14077.063	36007.309
8357	100.15	11515.226	38332.152
3732	100.15	9456.758	38599.414
14693	100.13	14415.318	36343.813
9780	100.13	12244.873	36004.102
7744	100.11	11139.16	34225.414
2050	100.11	8600.736	34226.543
12661	100.11	13479.623	35241.883
9631	100.09	12222.101	33703.727
5062	100.07	9786.889	36150.469
113	100.07	7707.057	33964.078
2249	100.05	8656.411	34628.773
2190	100.05	8781.274	33877.102
7658	100.03	11103.518	35792.457
9010	100.03	11779.701	38319.453
8846	100.01	11674.874	35528.734
9649	99.99	12240.087	33992.531
14609	99.97	14221.27	35277.801
15467	99.95	14538.672	33998.176
3852	99.94	9490.025	36731.82
591	99.94	7887.601	38692.195
14406	99.88	14132.089	34365.824
3259	99.88	9084.71	34975.824
13171	99.88	13648.92	37390.672
6393	99.88	10355.396	38137.238
711	99.86	7815.022	39727.945
6014	99.84	10346.224	34817.426
12372	99.8	13301.292	34937.773
6765	99.8	10751.803	36568.77
12616	99.8	13416.074	34441.723
10491	99.8	12381.471	33321.336
4872	99.76	9916.006	38873.441
5213	99.76	9716.621	33745.703
8525	99.74	11517.459	35794.301
8687	99.74	11457.487	33042.484
15492	99.72	14626.304	33660.863
12585	99.72	13437.156	34084.379
2699	99.71	8990.551	38972.523
9831	99.71	12276.196	36851.031
997	99.71	8120.306	36034.613
542	99.69	7749.848	38245.191
9903	99.69	12074.462	38121.148
11982	99.67	13114.548	39374.703
1033	99.67	8025.118	35296.73
4023	99.65	9397.395	34384.039
1441	99.65	8306.198	36278.691
7021	99.61	10943.524	34467.184
7902	99.59	11399.467	34401.879
10239	99.59	12297.552	36780.074
12959	99.59	13554.684	39653.965
4395	99.59	9677.914	36894.242
10576	99.57	12680.606	34199.809
1088	99.57	8082.503	34476.797
13928	99.55	13858.674	39490.848
9364	99.53	12060.472	36647.758
15226	99.53	14598.702	37351.215
2455	99.53	8762.513	37700.637
14675	99.53	14414.576	36044.047
7630	99.5	11091.378	36084.363
10869	99.5	12664.341	38226.305
15270	99.5	14589.911	36966.648
7691	99.48	11019.33	35182.211
12916	99.48	13451.217	39097.16
1917	99.42	8560.425	36124.961
3069	99.4	8881.995	33794.023
888	99.4	8198.356	37549.063
9016	99.4	11814.557	38435.707
10672	99.38	12669.942	35495.688
1645	99.38	8410.113	39988.258
11285	99.34	12823.412	36284.762
4022	99.34	9476.262	34379.566
15490	99.32	14632.582	33958.906
10935	99.32	12694.754	39030.73
13288	99.32	13743.49	35581.742
12643	99.32	13545.827	34933.438
13738	99.3	13899.082	36923.641
1321	99.3	8294.289	34734.406
6830	99.3	10642.278	35573.102
11848	99.3	13111.797	37762.328
5400	99.3	9976.503	35768.293
2804	99.3	8913.117	37236.016
14877	99.3	14260.149	38571.637
4580	99.28	9608.3	39461.805
8816	99.28	11696.466	35090.027
3652	99.27	9445.859	39730.289
2742	99.27	9022.339	38188.762
6049	99.27	10276.688	33817.223
6934	99.25	10565.958	33013.34
1206	99.25	8083.371	33103.738
717	99.25	7695.91	39797.66
13567	99.23	13833.023	34529.168
14201	99.21	14050.223	37126.645
3600	99.21	9124.04	39825.758
8460	99.19	11610.733	36934.457
8537	99.15	11621.445	35692.961
8975	99.13	11800.153	37707.668
10337	99.13	12466.237	35629.574
8573	99.11	11580.126	34954.242
5302	99.09	9925.772	34072.824
2718	99.07	8859.365	38727
15418	99.07	14501.696	34885.77
2081	99.05	8458.957	33940.98
647	99.04	7725.578	39087.688
11989	99.04	12965.706	39438.91
2926	99.04	8950.543	35512.703
2966	99	8979.809	34941.426
11060	98.98	12824.025	39406.668
7756	98.98	11067.134	33821.945
13412	98.98	13777.83	34027.934
13279	98.98	13660.418	35780.059
5776	98.98	10189.754	38322.863
7288	98.98	10868.002	39376.629
13070	98.94	13717.547	39077.492
9769	98.92	12228.537	35835.594
9856	98.86	12268.305	37230.957
10106	98.86	12372.213	39074.953
6606	98.86	10713.457	39274.723
1307	98.84	8356.374	34546.207
8887	98.84	11661.112	36409.941
6474	98.82	10479.646	39200.563
13151	98.82	13718.946	37823.258
5978	98.82	10157.147	35355.117
11409	98.81	12884.778	34635.285
8665	98.81	11622.27	33555.016
1193	98.79	8110.351	33300.324
3809	98.77	9414.157	37641.973
8752	98.75	11760.468	34189.219
1462	98.75	8328.024	36594.18
9207	98.75	11909.407	38811.109
9607	98.73	12103.273	33364.324
6582	98.71	10710.62	39545.68
1582	98.71	8314.109	38978.813
1935	98.71	8524.246	35840.617
11023	98.67	12739.662	39990.449
12401	98.65	13186.866	34917.234
1073	98.63	8155.721	34918.41
8483	98.61	11599.979	36390.473
7477	98.59	11024.843	38537.359
11363	98.54	12899.565	35457.727
6026	98.54	10250.983	34388.527
13366	98.52	13744.158	34664.395
12950	98.5	13521.294	39550.633
12843	98.48	13544.103	37891.977
176	98.48	7905.638	34445.895
3180	98.48	9157.672	34052.008
14325	98.46	14138.358	35319.469
3187	98.46	9147.044	34172.867
10156	98.44	12360.271	38233.914
6857	98.44	10708.341	34814.625
15356	98.42	14563.638	35665.27
7221	98.42	10782.932	38409.559
7996	98.42	11382.664	36307.824
6306	98.42	10358.421	36535.703
5771	98.38	10264.13	38551.09
2702	98.38	8968.606	39011.391
13444	98.36	13661.675	33781.027
5808	98.36	10201.047	38055.965
2595	98.35	8669.215	39814.02
11870	98.35	12979.353	38128.727
902	98.33	8136.481	37452.203
10201	98.31	12480.066	37416.805
12194	98.29	13193.274	37771.828
6637	98.27	10625.846	38714.734
7844	98.25	11242.21	33446.387
5440	98.23	9958.662	36690.184
5522	98.21	10120.893	38024.512
8466	98.21	11465.709	37020.438
10743	98.19	12681.026	36629.219
9004	98.17	11717.675	38190.758
10584	98.15	12670.643	34336.293
5037	98.15	9830.855	36411.699
14725	98.14	14313.001	36735.402
12659	98.14	13540.617	35229.949
4003	98.1	9375.303	34731.277
9588	98.1	12086.846	33094.883
69	98.08	7786.695	33602.84
2887	98.08	9053.756	36041.402
11252	98.08	12794.703	36833.227
5335	98.06	10017.193	34584.234
6706	98.06	10734.984	37602.629
6296	98.06	10413.039	36383.629
8389	98.06	11446.565	38125.035
148	98.04	7957.966	34227.164
13577	98.04	13873.843	34607.848
5703	98.02	10263.648	39335.867
1900	98	8630.722	36524.355
3806	98	9388.667	37596.754
8384	97.98	11618.509	38078.008
5091	97.98	9890.943	35628.453
9497	97.96	11883.998	34420.785
450	97.96	7761.453	37541.977
10173	97.96	12433.835	37669.723
7292	97.96	10829.734	39398.766
11341	97.94	12887.564	35852.102
5902	97.92	10289.596	36632.879
13516	97.92	13897.349	33600.273
2046	97.92	8424.264	34196.703
7529	97.91	11187.916	37874.828
6030	97.89	10297.125	34153.891
6460	97.87	10538.836	38927.723
12394	97.87	13178.384	34855.746
6225	97.85	10485.799	35162.785
12304	97.85	13288.683	35911.359
13367	97.85	13656.817	34687.199
8474	97.81	11529.182	36585.719
3630	97.81	9299.57	39873.574
3581	97.81	9111.112	39528.148
5270	97.79	9928.318	33399.383
8361	97.77	11631.598	38364.004
15247	97.77	14493.019	37200.746
5794	97.77	10218.029	38246.473
5136	97.73	9774.146	34972.348
11278	97.73	12912.611	36471.266
10180	97.73	12427.824	37733.266
12544	97.73	13407.903	33357.531
9764	97.71	12195.723	35745.633
10983	97.71	12686.834	39703.535
6293	97.69	10516.168	36340.848
5987	97.68	10158.828	35241.203
539	97.68	7933.765	38239.941
4527	97.66	9629.289	38759.988
1951	97.64	8628	35420.809
14703	97.64	14397.326	36488.977
13377	97.64	13690.18	34777.488
13494	97.62	13953.913	33115.574
14965	97.62	14423.19	39751.09
7665	97.6	11155.853	35644.262
13804	97.6	13974.405	37811.574
8758	97.6	11784.925	34359.359
12291	97.58	13185.203	36066.395
5534	97.58	10084.345	38269.258
4488	97.58	9678.084	38254.461
8020	97.56	11226.735	36663.305
14469	97.54	14184.076	33178.461
4407	97.54	9488.715	37000.199
11937	97.54	13077.363	38774.504
10593	97.52	12515.293	34469.902
12201	97.5	13328.975	37569.523
11001	97.5	12688.544	40002.766
4545	97.46	9550.888	39095.617
14171	97.43	14183.847	37514.613
12341	97.41	13185.345	35468.484
12900	97.41	13410.79	38821.41
13911	97.39	13819.248	39256.195
5020	97.39	9892.658	36841.617
2675	97.37	8852.258	39355.77
2287	97.37	8825.091	35039.555
2083	97.35	8439.872	33646.852
3396	97.35	9208.441	36990.57
6600	97.33	10562.33	39244.422
13565	97.33	13912.084	34506.57
11822	97.29	13027.827	37566.535
8021	97.29	11318.122	36743.301
3151	97.29	9116.793	33549.691
13253	97.29	13733.202	36299.688
9574	97.27	11935.632	33288.523
8190	97.27	11374.246	39303.18
1847	97.27	8527.641	37308.578
908	97.27	8182.784	37243.754
7345	97.25	11163.566	39779.352
2869	97.25	8999.43	36080.414
15448	97.23	14613.56	34431.961
3450	97.22	9221.376	37832.617
7152	97.18	10927.819	37156.816
4871	97.18	9742.243	38858.664
3421	97.18	9130.38	37449.957
12467	97.18	13344.518	33940.926
10369	97.16	12431.463	34939.887
10123	97.16	12465.912	38721.004
6013	97.14	10266.866	34760.102
4530	97.1	9547.902	38818.816
7735	97.08	11039.994	34317.074
6610	97.08	10720.091	38973.188
7023	97.08	10894.318	34509.555
2994	97.06	9034.334	34676.805
9969	97.06	12086.343	38898.98
2480	97.06	8831.264	38089.547
13618	97.04	13858.455	35183.473
9148	97.04	11926.881	39991.195
7472	97.04	11054.122	38479.969
14611	97.02	14314.606	35331.313
413	97.02	7932.927	37169.449
543	96.99	7797.15	38244.508
14303	96.99	14202.427	35426.684
13311	96.99	13733.085	35281.383
9496	96.99	12048.046	34396.695
2556	96.93	8736.304	39207.332
1896	96.93	8529.22	36460.207
4942	96.93	9861.801	38108.52
12963	96.93	13556.022	39690.668
1132	96.91	8107.458	33861.031
14953	96.89	14419.984	39613.438
9721	96.89	12083.038	35182.277
14678	96.89	14260.833	36073.285
2619	96.87	8993.482	39848.141
2406	96.87	8688.364	36697.199
917	96.83	8126.819	37076.52
2902	96.83	9042.938	35877.719
357	96.83	7754.409	36515.559
10451	96.83	12473.323	33955.977
9566	96.81	12021.052	33177.871
13978	96.79	13873.236	39953.059
3807	96.79	9449.549	37614.535
15176	96.79	14449.128	38136.473
7906	96.74	11264.34	34479.223
10051	96.7	12356.532	39882.23
2089	96.68	8470.784	33748.969
2904	96.66	9026.601	35603.457
12246	96.64	13337.132	37004.789
9189	96.64	12004.149	39171.617
6859	96.64	10656.548	34854.82
14188	96.64	14029.363	37253.402
15287	96.58	14449.406	36555.078
7828	96.55	11257.251	33053.074
305	96.55	7706.224	36092.773
3613	96.55	9237.244	39990.57
5409	96.53	9973.342	36027.242
3326	96.49	9061.555	35872.598
15370	96.49	14450.437	35466.785
2026	96.47	8535.402	34544.766
14141	96.47	14164.067	38000.512
7211	96.47	10782.013	38285.117
2868	96.47	8870.884	36373.863
11893	96.45	12962.651	38400.734
9256	96.43	12038.208	38257.039
12320	96.43	13337.31	35874.813
14644	96.41	14421.209	35628.07
3782	96.39	9366.664	37978.066
12851	96.39	13412.951	38003.031
5811	96.39	10272.131	38075.348
13262	96.37	13758.731	36123.043
3370	96.37	9140.237	36565.313
7473	96.35	11076.27	38487.105
5357	96.35	10037.349	34931.797
799	96.35	8006.42	39190.254
14971	96.35	14360.675	39868.078
2479	96.33	8656.039	38060.969
15400	96.33	14589.766	34971.684
592	96.33	7787.721	38708.094
11184	96.32	12899.32	37570.109
631	96.32	7791.462	39007.914
6479	96.32	10438.856	39330.227
8197	96.3	11186.37	39401.277
11481	96.3	12873.38	33508.02
9165	96.28	11960.111	39487.672
7709	96.28	11186.14	34791.496
14715	96.28	14363.981	36599.309
8765	96.28	11827.211	34417.574
10422	96.28	12402.196	34367.309
13929	96.28	13865.888	39536.5
9183	96.26	12052.124	39115.168
11813	96.22	13093.423	37339.777
9408	96.22	12054.278	35595.414
2717	96.22	8871.781	38694.813
15397	96.2	14563.458	35252.875
14908	96.2	14283.895	38922.977
3021	96.2	8868.511	34394.156
4566	96.18	9664.556	39350.313
10575	96.18	12629.764	34184.359
4834	96.18	9767.575	39576.57
13748	96.16	13820.513	37073.727
4478	96.14	9516.181	38087.695
1222	96.12	8318.975	33188.645
10600	96.1	12583.879	34560.063
4260	96.09	9586.25	35002.215
3797	96.07	9318.776	37799.242
7241	96.07	10888.962	38684.922
1278	96.07	8299.444	34087.152
3432	96.07	9269.732	37584.508
3777	96.07	9373.787	37908.203
3042	96.05	8851.981	34073.785
503	96.05	7748.404	37940.219
10674	96.05	12533.725	35518.93
11995	96.03	13017.335	39604.148
10066	96.03	12444.895	39664.324
7656	96.01	11066.456	35769.352
9803	95.99	12202.372	36395.879
8517	95.99	11423.085	36029.758
7534	95.95	11123.715	37924.453
6066	95.95	10168.221	33516.73
1964	95.93	8490.111	35273.738
3406	95.91	9121.165	37134.77
2200	95.91	8655.216	34009.695
7952	95.91	11377.457	35454.313
13921	95.91	13812.439	39366.227
8410	95.89	11538.433	37786.172
490	95.87	7661.111	37838.82
14753	95.87	14217.644	36995.469
12262	95.87	13272.714	36623.965
12847	95.86	13562.209	37951.129
11466	95.86	12718.814	33660.172
4203	95.86	9564.039	34015.449
1891	95.86	8570.769	36421.199
11054	95.84	12826.533	39341.93
9695	95.84	12274.738	34739.742
4925	95.84	9839.365	38217.316
7565	95.84	11012.511	37205.73
10867	95.82	12685.257	38221.598
13603	95.82	13960.538	34987.027
6678	95.8	10766.567	37861.168
11836	95.8	12925.638	37683.133
12518	95.8	13252.922	33042.262
963	95.78	8155.012	36246.617
3253	95.78	9226.836	34889.984
6878	95.72	10717.723	34550.063
8599	95.72	11474.18	34657.977
7961	95.7	11382.693	35583.219
2891	95.7	8985.243	35755.113
2259	95.7	8726.594	34721.824
11281	95.68	12895.684	36502.641
13963	95.68	13894.138	39806.652
1469	95.66	8241.829	36752.723
10518	95.64	12591.993	33239.039
13180	95.64	13766.298	37267.773
4906	95.63	9773.889	38599.691
4886	95.63	9711.077	38694.371
13291	95.63	13686.291	35614.352
445	95.63	7670.378	37493.883
15511	95.61	14523.31	33596.621
10356	95.61	12477.923	35106.457
10354	95.61	12477.859	35370.211
8037	95.61	11358.238	36913.516
5269	95.57	10087.611	33334.195
11703	95.57	13016.949	35841.164
1842	95.57	8572.187	37503.008
33	95.57	7978.564	33284.391
6747	95.55	10672.128	36931
13620	95.55	13792.398	35197.344
137	95.53	7903.309	34143.922
9193	95.53	11890.226	38953.516
3943	95.51	9313.639	35541.82
8662	95.51	11511.653	33531.906
12094	95.49	13191.394	39354.59
13856	95.49	13891.443	38455.254
9178	95.49	12043.215	39366.414
15134	95.47	14595.155	38412.777
12743	95.47	13527.186	36379.805
8784	95.45	11776.261	34618.84
1025	95.43	8094.739	35552.742
3990	95.43	9363.342	34900.09
8669	95.41	11463.115	33350.684
11738	95.41	13090.613	36374.035
13949	95.4	13878.087	39736.004
4219	95.4	9635.006	34180.063
5570	95.38	9951.062	38754.273
9067	95.36	11648.304	39062.215
12667	95.34	13545.701	35302.535
3861	95.32	9448.962	36572.805
13649	95.32	13895.475	35741.988
700	95.32	7655.007	39606.844
4006	95.28	9431.744	34773.27
13529	95.28	13904.587	33841.477
13192	95.28	13722.041	37088.578
8552	95.28	11616.106	35538.273
4969	95.28	9871.529	37550.438
7595	95.26	11001.142	36979.656
2215	95.24	8712.763	34172.328
6123	95.24	10450.266	33264.504
9265	95.17	12029.46	38101.754
14954	95.17	14282.413	39623.012
13411	95.17	13756.394	33997.766
2490	95.15	8690.17	38238.504
15254	95.13	14424.604	37340.93
12277	95.13	13301.185	36429.699
666	95.13	7673.622	39320.211
6624	95.11	10674.606	38844.461
6768	95.11	10722.968	36651.219
10790	95.11	12568.4	37106.289
9791	95.09	12257.786	36153.191
9383	95.09	11957.122	36129.34
9088	95.09	11716.739	39339.051
1279	95.09	8319.543	34091.555
13095	95.07	13605.559	38768.926
1634	95.05	8380.98	39862.227
11902	95.03	13113.962	38448.238
9536	95.01	11892.471	33688.672
5840	95.01	10146.113	37524.313
12599	95.01	13408.745	34240.156
7971	94.99	11414.614	35739.973
8900	94.99	11773.803	36522.465
14594	94.99	14316.082	35085.355
3276	94.97	9208.155	35247.508
9190	94.97	11892.785	39173.406
3441	94.97	9202.723	37634.703
13973	94.96	13911.546	39915.883
5891	94.96	10269.969	36758.027
10490	94.96	12412.615	33290.227
5672	94.92	10117.957	39979.77
4827	94.92	9723.059	39436.09
7742	94.88	11203.619	34194.887
5899	94.88	10213.997	36579.18
98	94.86	7773.315	33860.313
10308	94.84	12390.168	35949.805
3030	94.84	9032.793	34203.285
11990	94.84	13045.199	39440.941
2055	94.84	8613.105	33979.676
1207	94.84	8021.109	33111.453
9682	94.84	12134.448	34499.289
12870	94.82	13515.957	38256.688
4254	94.82	9623.868	34886.336
3186	94.8	9258.046	34138.652
8271	94.74	11549.794	39497.645
13467	94.74	13703.558	33352.375
9756	94.73	12257.66	35658.012
14921	94.73	14395.001	39087.961
2203	94.71	8638.19	34038.305
10716	94.71	12526.273	36210.188
15275	94.71	14538.764	37004.934
1230	94.71	8263.073	33318.535
7668	94.71	11029.79	35719.773
[truncated: 9,730 more rows]
