# Supplementary material for: Insights on the Control of Yeast Single-Cell Growth Variability by Members of the Trehalose Phosphate Synthase (TPS) Complex
Source: Front Cell Dev Biol. 2021 Jan 28;9:607628. doi: 10.3389/fcell.2021.607628 (PMC7876269; doi:10.3389/fcell.2021.607628)
Supplement: Supplementary file 2 [file Data_Sheet_1.ZIP › final_code/input_datasets/Ntd-TSL1_SortedCells1_minus_t5.csv]

Id	Area (µm²)	Centre X Position (µm)	Centre Y Position (µm)
6990	510.91	14113.546	36546.902
5415	495.26	12639.634	36813.102
7479	452.45	14549.241	36192.238
6192	445.36	13490.029	33319.68
532	435.76	8105.323	33031.063
6519	419.29	13628.395	36588.707
5322	412.83	12589.252	34878.285
4577	408.98	12040.418	39154.676
5975	383.45	13238.583	39419.32
7422	381.88	14567.49	37911.035
2371	380.06	10083.966	34449.398
4592	376.65	11987.324	38500.754
7059	370.2	14177.12	35070.422
2357	360.94	9971.794	33848.445
2647	357.59	10157.437	35848.633
3634	357.27	11013.834	33983.438
3909	353.55	11590.731	38375.844
3217	352.38	10700.64	34519.23
2115	349.32	9549.735	39920.605
324	344.85	7670.824	39692.375
5883	343.55	13031.365	37596.277
3127	343.34	10692.861	37820.926
4772	338.11	11898.958	34115.27
5970	334.76	13164.945	39285.824
7264	332.59	14403.031	36730.676
6763	329.85	13935.394	36471.043
7313	329.3	14330.552	38208.008
5833	325.81	13097.425	35958.586
5855	318.9	13045.186	36722.52
651	317.35	8382.717	36045.863
7476	316.2	14535.904	36133.645
7366	315.89	14383.557	39877.375
952	315.55	8608.336	33204.371
7220	315.2	14230.992	35464.371
1770	314.22	9359.666	37135.473
3396	313.97	10895.754	36842.328
6662	313.8	13933.663	33877.613
946	313.25	8579.277	33330.582
6702	312.4	13899.976	34995.328
1508	311.89	9233.483	34157.434
7185	303.67	14229.552	34129.508
4999	302.48	12214.258	39786.563
843	302.46	8575.909	36837.879
6775	301.18	13776.409	36864.941
7408	300.72	14599.858	38447.473
2732	300.11	10442.149	33362.578
3448	300.01	10803.759	38238.742
2667	299.63	10314.595	35108.086
4563	298.8	11984.642	39956.5
7490	297.92	14563.148	35637.598
3219	297.65	10613.949	34310.133
5587	296.89	12734.251	37233.164
4384	295.89	11828.932	34618.152
3495	295.87	11004.366	39952.113
3411	294.72	10833.765	37271.27
5386	293.55	12609.028	36237.117
5981	292.1	13290.431	38856.98
6509	291.06	13624.693	36581.762
4698	290.39	12052.348	35481.914
542	290.11	8315.018	33208.293
5052	288.21	12448.943	38911.898
1903	287.27	9567.722	33099.137
7269	286.45	14250.787	36786.105
6093	285.62	13134.832	35428.965
4958	285.01	12085.511	38183.742
6462	284.99	13687.538	38276.051
7332	280.84	14228.445	38883.926
582	280.18	8246.879	34340.16
1155	279.09	8746.69	38990.199
6794	278.9	13852.471	37667.633
531	276.99	8176.013	33324.219
411	276.56	8155.011	37518.32
220	276.54	7739.999	37723.996
226	276.51	7676.703	37837.027
4597	276.35	12046.049	38566.074
2328	275.68	9902.408	33107.805
2764	275.15	10463.709	34247.141
6334	273.86	13424.489	37580.539
3955	273.63	11546.034	37164.414
1334	273.1	8974.306	36404.016
6384	272.83	13528.309	39290.324
659	272.48	8254.299	36228.758
5210	272.41	12485.842	34964.691
2627	272.23	10142.863	36462.879
2609	272.1	10197.326	36742.039
1417	271.3	8913.602	34343.781
2778	270.61	10361.094	34687.129
7407	268.98	14524.459	38419.313
1563	268.29	9187.003	36647.117
4049	268	11427.114	34061.566
4539	267.54	11839.286	39211.348
6972	266.72	14045.503	37399.715
5744	266.51	13024.832	33140.309
3215	265.84	10613.308	34771.285
5539	263.98	12879.946	38629.688
6305	263.58	13424.957	36868.004
2722	262.18	10295.848	33139.555
541	260.67	8355.128	33195.324
4687	260.53	11990.761	35639.57
6106	260.34	13334.968	35378.605
686	259.71	8256.57	36996.008
5924	258.81	12935.662	38785.496
4831	258.69	12262.192	33833.125
2938	258.56	10750.11	39501.188
2941	258.54	10700.175	39290.246
3629	258.06	11020.388	34368.496
3538	257.98	11178.536	38028.566
5482	257.16	12544.258	39081.617
2250	257.1	9837.838	35934.965
7042	257.08	14072.782	35350.141
2918	257.01	10518.036	39585.188
140	256.91	7884.538	35799.449
6452	256.3	13616.257	38682.477
4458	255.28	11710.822	36644.934
6977	254.8	14020.391	37265.863
7390	254.5	14567.82	39166.16
1538	254.09	9172.048	35235.633
5472	253.48	12504.549	38658.598
6940	252.77	14082.613	38739.094
6835	252.51	13973.517	39099.453
2879	251.95	10481.041	38235.996
6644	251.8	13929.476	33530.566
2532	251.2	10319.767	39802.504
2295	250.92	9754.251	34149.629
2850	249.71	10518.439	37372.91
3681	249.34	11301.214	33665.738
3788	249.11	11403.349	36625.129
3499	248.85	11168.538	39609.629
1650	248.44	9127.497	39461.902
330	248.1	7880.398	39787.504
5461	247.95	12625.796	38419.578
4847	247.24	12267.834	34602.898
4410	247.14	11755.896	35193.477
2895	246.99	10426.739	38705.207
5223	246.84	12461.429	34443.883
2037	246.78	9686.677	37071.48
5422	246.59	12598.863	36963.77
2723	246.43	10239.074	33151.23
2235	246.18	9867.36	36840.109
1789	246.16	9437.76	36357.145
603	245.99	8244.71	34806.707
3671	244.57	11354.846	33329
5127	244.57	12449.42	36681.535
3839	244.42	11391.508	38439.508
1172	244.06	8809.427	39376.473
2635	243.98	10296.488	36089.227
6292	243.75	13368.546	36382.895
7207	243.56	14341.636	35032.504
4952	243.1	12245.138	37831
4441	242.6	11762.874	36065.066
5366	242.58	12517.55	35585.16
944	242.33	8622.991	33623.578
4628	241.84	11913.641	37563.613
3481	241.64	10964.162	39866.5
2013	241.3	9652.516	36192.738
7285	241.24	14298.498	37352.434
1845	240.82	9459.525	34318.262
177	240.38	7920.217	36605.727
5602	240.34	12843.69	36872.313
3575	240.21	11128.134	36231.406
2827	239.94	10527.93	36461.496
6832	239.86	13800.201	39028.363
4071	239.59	11459.31	33189.363
5575	238.96	12882.465	37405.52
2955	238.75	10726.195	38667.566
6710	238.67	13897.818	35159.605
4043	238.62	11458.689	34289.949
3567	238.62	11015.562	36823.168
2891	238.31	10506.434	38507.82
1160	237.83	8675.372	39146.547
5192	237.62	12324.344	35470.426
5382	237.6	12688.317	35986.809
5752	237.2	12941.272	33393.73
4916	236.99	12086.376	36963.145
1026	236.63	8739.193	34584.176
6094	236.47	13136.265	35466.926
3627	235.9	11199.202	34502.836
6924	235.42	14140.992	39178.063
3407	234.73	10927.129	37185.234
1846	234.67	9309.712	34348.309
1812	234.38	9285.924	35490.359
5419	234.36	12518.055	36870.902
7402	234.33	14429.513	38754.313
6018	233.98	13180.778	37867.051
7252	233.96	14319.196	36474.094
2041	233.85	9525.562	37129.875
3566	233.71	11154.531	36801.223
227	233.58	7732.659	37835.547
7007	233.54	14146.989	36287.5
4614	233.52	11998.371	38147.574
2714	233.46	10131.205	33579.5
3175	232.93	10750.223	35956.828
405	232.87	8148.426	37904.172
5546	232.33	12843.033	38224.496
4702	232.26	11940.935	35259.992
2131	232.16	9732.128	39805.551
2063	231.91	9653.231	37956.984
3463	231.82	10906.832	39149.395
2564	231.24	10317.101	39042.727
1122	231.13	8702.436	38109.391
2963	231.05	10620.441	38605.387
5097	230.57	12464.263	37408.051
1353	230.44	9040.837	36202.094
3154	230.19	10764.969	36722.98
3377	229.98	10944.255	36042.656
3913	229.77	11626.732	38151.543
5820	229.38	12942.003	35508.422
4912	229.31	12261.955	36827.988
7327	228.68	14223.942	38828.867
1073	228.66	8822.597	36233.484
1481	227.83	9244.371	33170.313
3696	227.6	11297.228	34223.77
6220	227.33	13547.946	34172.137
5035	226.99	12471.017	39241.152
1400	226.8	9005.851	34874.191
6331	226.47	13484.7	37516.242
3139	226.13	10736.71	37384.488
2183	226.13	9845.014	38556.566
2269	225.65	9806.24	35176.711
4051	225.59	11481.571	34083.832
5260	225.5	12292.173	33478.926
6581	224.86	13760.707	33995.758
6651	224.61	13793.283	33669.906
7104	224.35	14154.509	33674.848
6520	224.25	13764.039	36260.598
3443	224.02	10985.332	38114.66
6175	224.02	13232.797	33261.324
5459	223.87	12518.44	38328.555
4801	223.77	11853.931	33038.523
4079	223.64	11468.983	33101.078
2298	223.56	9757.774	34246.504
5988	223.48	13325.226	38701.23
370	223.48	8189.186	38983.242
2477	223.35	10077.283	37765.734
7256	223.04	14303.707	36518.129
5610	222.95	12859.512	36441.086
942	222.89	8512.942	33764.633
338	222.78	8189.605	39895.895
3616	222.74	11010.926	35014.387
4629	222.49	11941.904	37576.363
2675	222.34	10146.501	34886.504
3191	222.28	10769.934	35616.926
4641	222.26	11875.825	37298.289
2577	222.14	10168.996	38471.508
5875	222.11	13049.077	37358.578
4379	221.82	11840.141	34263.84
352	221.82	8191.549	39280.945
7272	221.78	14256.762	36851.387
2882	221.36	10397.281	38386.434
4017	221.34	11612.676	35022.488
6046	221.3	13289.818	36724.648
3458	221.11	10970.972	38938.043
3385	221.09	10978.147	36415.281
1163	220.84	8829.394	39235.781
1175	220.36	8638.632	39552.547
583	220.27	8220.048	34348.594
3209	220.27	10654.955	34795.977
4011	220.27	11565.56	34966.117
4107	220	11748.392	33863.078
7338	219.85	14303.97	39047.219
1020	219.73	8836.959	34492.934
6545	219.52	13705.267	35661.492
7311	219.35	14291.531	38142.156
5342	219.04	12513.136	35133.59
7365	218.96	14361.439	39866.641
6216	218.85	13367.897	34022.297
722	218.7	8203.913	38251.777
6820	218.66	13972.154	38648.445
7266	218.6	14284.344	36729.883
990	218.45	8803.687	33886.836
3557	218.45	11191.556	37103.641
1185	217.87	8631.354	39919.82
4971	217.41	12232.461	38535.441
3158	217.28	10623.104	36847.969
4733	217.26	11887.228	34465.02
2263	217.16	9853.789	35262.688
5977	216.97	13278.577	39215.469
1150	216.9	8667.792	38851.961
6369	216.9	13351.749	38635.555
1991	216.86	9571.188	35727.23
7132	216.84	14032.861	33245.504
6496	216.68	13748.068	37053.547
6984	216.59	14061.513	36990.668
2361	216.49	10122.421	33974.371
351	216.13	8127.769	39275.48
5347	216.03	12536.862	35182.453
2392	215.73	10014.667	35081.32
7004	215.69	14156.916	36258.543
4725	215.61	12020.029	34638.898
7120	215.55	14045.355	33348.008
1090	215.21	8838.423	36971.055
5747	215.19	13107.538	33318.102
3190	215.15	10725.004	35609.234
2433	215.11	9982.388	36255.855
5507	215.11	12908.084	39654.215
2383	215.08	9991.009	34798.691
1584	215.02	9107.678	37135.801
1588	214.83	9184.936	37176.629
5889	214.79	12937.923	37872.703
6529	214.52	13617.326	36214.621
5423	214.29	12658.509	37010.813
6900	214.23	14032.872	39639.211
2956	214.19	10654.083	38728.32
7038	214	14206.34	35558.07
4572	214	12001.509	39351.656
1691	213.95	9443.034	39227.047
7436	213.81	14556.922	37401.605
6126	213.29	13253.368	34457.238
1245	213.22	8869.007	38185.305
5457	213.18	12542.163	38262.957
4540	213.16	11707.73	39225.613
3832	212.99	11389.882	38236.215
5241	212.93	12468.508	33696.629
6892	212.74	14185.599	39831.668
2940	212.74	10730.699	39581.824
4498	212.72	11660.814	37976.98
4418	212.7	11722.474	35580.906
200	212.7	7924.596	37213.57
7194	212.53	14311.667	34726.504
2709	212.09	10243.799	33739.359
22	212.03	7808.642	33301.73
2035	212.01	9685.678	36976.516
6048	211.86	13216.833	36779.691
6402	211.82	13431.735	39895.535
7441	211.69	14545.077	37450.242
7024	211.47	14154.926	35828.348
3986	211.47	11494.716	35907.012
5961	211.38	13138.294	39619.703
7488	211.32	14465.8	35875.445
5112	211.32	12478.103	37044.27
6330	211.17	13452.979	37513.625
6029	211.11	13176.784	37663.645
67	211.01	7933.129	34346.609
5851	211.01	12985.59	36571.977
1777	211	9428.357	36609.363
2729	210.9	10465.984	33227.793
6091	210.69	13311.154	35658.621
4651	210.65	11969.025	36916.973
1507	210.55	9251.064	34136.051
458	210.54	8152.567	35907.004
6521	210.48	13609.784	36267.977
4067	210.42	11534.199	33635.379
1147	210.42	8685.847	38828.141
6539	210.33	13591.857	35819.512
4919	210.31	12125.695	37044.629
1323	210.27	8968.874	36743.199
439	210.1	8149.946	36825.828
7051	209.39	14124.388	34942.637
3556	209.39	11183.608	37079.043
525	209.37	8147.146	33222.809
7553	209.37	14428.076	33563.746
2925	209.1	10462.074	39858.723
813	208.79	8483.921	37202.375
3361	208.6	10881.982	35591.059
2503	208.56	9975.54	38798.219
223	208.54	7873.102	37783.723
613	208.51	8310.162	35184.633
7103	208.43	14092.19	33967.84
6198	208.33	13416.936	33522.496
5054	208.33	12481.422	38640.395
3815	208.14	11269.496	37672.664
7325	208.1	14398.944	38570.219
6012	208.03	13220.657	38238.242
3342	208.01	10860.687	35050.344
3582	207.85	10992.465	36101.957
2300	207.72	9859.651	34011.844
2073	207.66	9697.429	38198.297
3990	207.43	11605.736	36010.742
3595	207.38	11109.727	35687.836
2490	207.36	9924.986	38271.367
5453	207.32	12550.159	38089.387
1544	207.26	9108.714	35422.336
934	207.26	8561.363	34268.203
1221	207.03	9044.643	39126.324
7339	207.01	14234.929	39058.559
2052	206.88	9522.981	37604.828
1701	206.86	9406.344	38872.875
7226	206.82	14212.479	35762.148
3321	206.69	10843.138	34310.223
5907	206.4	12979.212	38439.594
7063	206.3	14200.215	34788.191
5435	206.3	12623.073	37310.785
7201	206	14338.415	34934.039
6574	205.98	13772.102	34628.891
7417	205.9	14633.254	38045.855
2815	205.9	10473.574	36067.73
4061	205.75	11572.007	33492.781
1366	205.73	8943.149	35850.117
1407	205.73	8905.358	34456
4612	205.65	11937.85	38127.402
2313	205.54	9785.303	33524.355
1947	205.48	9660.874	34517.039
1601	205.29	9091.518	37685.02
6157	205.23	13181.256	33522.902
4547	205.17	11729.01	39430.266
3380	205.11	10885.109	36230.766
2206	205.02	9730.251	37771.148
2836	204.98	10347.353	36917.723
1936	204.87	9488.699	34328.578
398	204.85	8183.919	38020.367
4558	204.75	11766.025	39983.906
3926	204.69	11576.862	37699.664
594	204.69	8378.876	34507.262
2572	204.66	10299.058	38316.594
5306	204.56	12600.065	34100.934
6302	204.44	13475.2	36801.293
4799	204.43	12055.529	33290.406
516	204.31	8121.13	33711.277
5121	204.16	12464.595	36960.973
6981	204.14	14066.773	37167.648
395	203.91	8197.562	38299.789
2724	203.89	10361.258	33015
1522	203.87	9269.214	34773.43
1819	203.75	9326.345	35165.066
4875	203.72	12145.848	35605.758
3895	203.72	11518.886	39167.055
1646	203.56	9244.578	39243.223
799	203.52	8618.11	38046.473
7563	203.52	14567.278	33315.047
1096	203.45	8709.392	37191.191
7297	203.39	14337.314	37789.801
4941	203.31	12148.791	37539.52
2713	203.31	10184.408	33571.27
281	203.31	7744.371	38849.031
2573	203.22	10204.777	38374.813
1627	203.14	9232.674	38433.211
6821	203.05	13984.164	38687.625
3248	203.03	10580.225	33764.273
1070	202.68	8680.211	36126.969
4560	202.62	11845.117	39760.203
5702	202.49	12831.296	33987.48
3609	202.32	11077.214	35207.598
4833	202.26	12086.293	33897.355
2954	202.11	10599.87	38897.824
272	202.09	7712.317	38609.395
2719	201.99	10174.457	33256.609
823	201.78	8551.692	37106.391
5502	201.72	12835.95	39783.547
167	201.69	7941.301	36413.555
4897	201.67	12071.622	36248.121
2803	201.61	10458.994	35588.32
7428	201.59	14628.355	37749.832
1089	201.44	8777.882	36859.719
79	201.42	7823.417	34432.203
5511	201.32	12813.379	39439.059
1457	201.11	9011.817	33342.906
2563	200.98	10196.393	39034.863
7437	200.71	14453.976	37401.766
6368	200.56	13499.987	38608.465
2571	200.52	10313.742	38493.871
7186	200.46	14344.21	34192.344
3849	200.46	11407.996	38727.754
2256	200.29	9913.187	35845.461
4797	200.29	11994.447	33274.754
4598	200.08	12001.023	38579.703
4509	200.04	11638.876	38195.895
426	200.04	8149.854	37310.469
6141	200.02	13286.645	33855.992
3545	199.79	11184.602	37911.387
413	199.71	8082.688	37535.348
3161	199.56	10606.791	36398.492
7493	199.5	14492.773	35691.949
3952	199.46	11564.637	37082.16
4596	199.37	12000.201	38547.023
2400	199.29	10068.361	35400.824
3757	199.27	11280.596	36052.762
219	199.27	7931.013	37685.953
2857	199.14	10469.857	37633.273
5723	199	12744.793	33566.273
2247	198.97	9848.885	36169.645
7241	198.79	14381.786	36152.664
145	198.79	7673.737	35883.348
4580	198.79	11883.08	39085.926
4451	198.74	11831.399	36342.391
5512	198.7	12894.543	39459.246
7543	198.56	14568.022	33888.445
2057	198.56	9549.855	37773.313
3181	198.43	10574.972	36030.668
4779	198.37	11899.645	33700.648
6759	198.12	13786.987	36297.473
3383	197.99	10904.356	36365.984
1349	197.97	8844.729	36087.504
1108	197.4	8788.989	37547.41
2927	197.22	10501.814	39993.98
2452	197.15	10062.763	36867.355
5667	197.05	12710.207	34941.578
205	196.97	7689.503	37322.535
4913	196.72	12164.568	36861.137
455	196.61	8087.965	36185.152
1120	196.61	8783.185	38018.008
7471	196.51	14561.507	36320.824
3967	196.51	11512.19	36574.934
3472	196.4	10967.419	39555.625
3511	196.4	11162.856	39556.227
1350	196.4	8996.196	36100.02
4832	196.3	12122.405	33885.066
4570	196.3	11853.459	39286.68
840	196.23	8618.452	36763.852
1101	196.13	8816.315	37335.414
5055	196.07	12446.745	38670.707
342	196.05	7992.349	39629.398
6356	195.86	13538.639	38208.328
5823	195.82	13041.674	35553.223
5045	195.81	12411.559	38818.488
2368	195.75	9930.63	34209.094
3460	195.65	10806.094	39055.172
4102	195.58	11804.788	33702.258
6864	195.58	13918.943	39513.43
3517	195.54	11088.08	39416.766
427	195.5	8124.236	37337.402
5626	195.48	12842.611	36206.367
4858	195.46	12254.312	34866.332
7489	195.4	14485.294	35887.805
3805	195.36	11298.903	37299.012
5385	195.35	12682.019	36213.008
2439	195.33	10083.521	36322.699
5361	195.31	12583.841	35488.668
1328	195.27	8862.264	36552.574
2793	195.12	10502.883	35241.496
693	195.1	8374.14	37232.203
5336	195	12631.144	35032.73
5876	194.98	13011.434	37411.957
4874	194.94	12211.052	35595.438
5762	194.91	12954.649	33620.766
4783	194.81	12023.241	33524.871
6607	194.79	13672.313	33311.684
6376	194.73	13557.919	38916.461
5712	194.66	12758.705	33675.805
5063	194.58	12338.524	38408.836
5053	194.56	12291.358	38929.402
3259	194.5	10665.214	33174.105
5792	194.46	13032.178	34519.387
1729	194.46	9419.441	38070.602
7323	194.45	14399.437	38503.859
1600	194.45	9111.007	37594.508
154	194.43	7903.771	36082.664
5830	194.43	12935.447	35868.379
1242	194.37	8978.859	38389.141
2676	194.35	10287.114	34901.668
5650	194.35	12891.131	35469.914
6440	194.33	13678.38	39305.965
5022	194.29	12469.475	39473.098
6787	194.2	13828.094	37390.395
4655	194.06	12054.091	36742.637
5251	193.99	12386.955	33348.375
100	193.99	7948.062	34681.809
2944	193.62	10759.043	39427.449
3480	193.55	10927.703	39830.219
2733	193.55	10532.033	33375.066
6275	193.53	13377.696	35731.078
7414	193.47	14467.692	38297.004
447	193.47	8023.991	36237.309
7548	193.37	14457.377	33809.328
5722	193.37	12884.206	33562.992
6946	193.35	14176.671	38340.211
5614	193.28	12765.004	36508.164
3997	193.22	11603.889	35483.523
628	193.18	8323.734	35437.898
1733	193.16	9455.261	38124.887
3164	193.14	10713.13	36447.941
4643	193.1	11925.312	37026.566
4014	193.05	11583.627	34985.695
4534	192.95	11758.875	38921.531
2922	192.91	10428.29	39713.449
5235	192.89	12409.606	33864.844
2894	192.82	10514.602	38685.152
5391	192.78	12542.97	36268.676
3253	192.68	10618.202	33595.684
5586	192.68	12712.137	37229.359
3583	192.45	11033.21	36168.332
6350	192.24	13499.311	37933.117
1896	192.19	9460.65	33101.305
4771	192.15	12033.958	34092.473
3979	192.11	11503.674	36119.961
6780	192.09	13868.759	37081.355
5613	192.05	12828.759	36482.105
7206	192.03	14270.889	35019.82
7005	192.03	14002.193	36258.715
7515	192.01	14605.146	35028.703
383	191.82	8144.393	38774.766
690	191.74	8343	37025.797
2107	191.61	9572.585	39542.203
7451	191.61	14602.969	37054.297
5527	191.55	12746.126	39066.867
5832	191.36	13014.434	35889.98
5332	191.3	12538.554	34988.633
4587	191.28	12055.124	38644.18
6831	191.28	13893.887	39003.805
1141	191.25	8630.883	38741.402
4755	191.19	12049.715	34231.59
424	191.19	8072.972	37218.34
3130	191.13	10625.746	37557.949
4878	191.02	12215.158	35711.621
4944	191	12179.559	37642.645
4848	190.94	12104.33	34648.559
5533	190.92	12716.56	38933.801
7083	190.88	14014.506	34171.996
5015	190.84	12414.165	39612.973
6042	190.81	13141.144	36867.559
839	190.69	8421.05	36742.691
6071	190.6	13292.797	36139.688
5458	190.52	12550.786	38297.508
683	190.48	8267.664	36904.539
3848	190.38	11301.543	38682.965
3167	190.35	10586.374	36242.883
7281	190.31	14328.823	37103.031
1343	190.25	8990.375	36346.707
320	190.23	7810.435	39634.355
2253	190.19	9891.754	36038.297
7312	190.17	14341.119	38165.77
7217	190.17	14224.454	35326.086
5960	190.14	13290.444	39961.617
2558	190.08	10190.177	39212.035
7294	190.04	14347.614	37635.492
6813	190.02	13868.202	38287.66
3596	189.98	11083.952	35468.73
1963	189.96	9671.132	35023.145
7444	189.94	14458.19	37226.621
5414	189.92	12564.218	36802.074
2270	189.85	9875.23	35178.789
6963	189.85	14110.144	37531.652
1800	189.83	9378.889	35972.805
5289	189.75	12558.056	33547.977
5699	189.69	12819.222	34246.809
4544	189.64	11749.794	39281.02
7427	189.58	14606.269	37681.613
6241	189.56	13436.079	34983.02
5508	189.54	12873.881	39682.484
4112	189.52	11763.388	33942.434
3549	189.5	11159.423	37674.391
3326	189.46	10956.112	34386.434
6836	189.45	13873.598	39124.84
5689	189.39	12740.276	34699.379
6933	189.33	14172.397	39064.598
3441	189.29	10853.682	38056.57
3364	189.24	10969.164	35649.926
4740	189.06	11853.677	34149.41
4823	188.93	12258.938	33636.332
7449	188.89	14595.564	37032.223
3953	188.83	11527.861	37139.359
7150	188.74	14309.589	33146.664
2543	188.72	10301.199	39725.828
5377	188.7	12530.161	35860.281
7344	188.64	14279.839	39199.695
451	188.58	8100.282	36129.457
1958	188.53	9675.87	34874.793
896	188.49	8512.369	35483.793
1778	188.43	9367.854	36614.738
7354	188.37	14216.836	39392.848
4619	188.33	11920.817	37717.477
1492	188.26	9173.491	33437.105
4426	188.24	11693.033	35806.168
4951	188.22	12216.993	37803.387
6105	188.16	13133.848	35334.656
1679	188.1	9475.035	39294.414
4993	188.05	12231.282	39493.262
6000	188.05	13206.817	38344.965
3623	187.97	11008.488	34668.332
1483	187.78	9159.247	33176.297
7026	187.76	14145.842	35879.48
5286	187.72	12665.616	33528.16
779	187.7	8556.028	39239.336
1039	187.51	8690.793	35174.758
565	187.43	8313.552	33811.949
5245	187.42	12465.988	33530.91
3230	187.36	10570.371	34181.563
6951	187.34	14005.855	38304.008
6183	187.3	13441.5	33012.617
3552	187.26	11044.196	37647.293
5989	187.01	13157.154	38714.898
6826	186.88	13870.89	38838.184
3876	186.8	11616.55	39855.875
103	186.78	7974.631	34696.016
3360	186.78	10830.201	35466.938
3417	186.76	10855.218	37332.398
1571	186.74	9209.859	36846.039
6956	186.63	14169.326	38124.344
4538	186.61	11643.845	39193.887
557	186.55	8400.271	33653.258
6166	186.55	13214.152	33352.152
2393	186.48	10127.248	35086.195
3559	186.4	11055.577	37156.508
3662	186.4	11351.132	33051.465
5497	186.32	12657.9	39781.691
4994	186.09	12079.012	39564.246
6050	185.88	13264.269	36586.762
2929	185.35	10695.254	39824.738
2140	185.19	9913.347	39662.426
5487	185.19	12568.851	39275.004
5843	185.16	13083.419	36356.977
1027	185.16	8791.445	34616.074
4724	185.1	11861.906	34614.668
2372	185.08	9952.264	34462.285
6066	185.06	13204.361	36242.445
3783	185.04	11385.982	36482.035
7262	185.02	14230.727	36652.723
7542	184.93	14612.004	34126.055
6816	184.87	13970.147	38383.184
3340	184.75	10897.133	34968.629
4836	184.64	12168.202	34001.43
2145	184.58	9768.759	39497.199
6057	184.58	13142.33	36604.871
4503	184.54	11806.086	38110.559
1502	184.48	9264.366	33767.625
5770	184.48	13128.434	33760.844
5057	184.45	12369.438	38746.906
4943	184.43	12103.447	37629.523
2188	184.33	9819.553	38434.02
6578	184.29	13565.802	34219.383
6776	184.25	13958.459	36902.633
1149	184.12	8641.648	38843.371
2953	184.12	10727.602	38851.957
3312	184.1	10866.974	34039.668
798	184.04	8479.004	37996.313
4421	184.02	11767.028	35645.281
6444	183.99	13611.708	39406.242
3698	183.95	11279.632	34450.754
7526	183.89	14605.654	34300.105
818	183.87	8627.566	37303.551
4405	183.87	11674.707	35128.801
112	183.8	7887.322	34905.047
213	183.7	7733.675	37550.613
7053	183.7	14163.64	34984.867
6332	183.7	13373.938	37512.676
5617	183.66	12738.57	36239.668
1983	183.6	9630.592	35494.363
5898	183.58	12978.327	38129.094
3276	183.51	10925.133	33225.945
1829	183.49	9448.464	34809.195
2445	183.47	9979.559	36540.375
1917	183.37	9670.551	33725.102
6823	183.37	13797.195	38745.574
2428	183.35	9985.768	36178.758
1411	183.28	9055.99	34513.43
2629	183.28	10169.094	36514.191
772	183.26	8447.863	39547.809
1848	183.24	9291.205	34365.688
4476	183.18	11833.173	37197.121
7316	183.16	14282.235	38261.605
391	183.11	8029.854	38180.398
3579	183.09	11099.062	36076.949
1402	183.03	8844.091	34908.652
366	183.03	8128.807	39227.715
3239	183.01	10630.55	33834.305
7373	182.97	14632.709	39907.047
7268	182.97	14343.656	36751.145
802	182.76	8509.4	38136.938
4816	182.76	12210.741	33412.121
4443	182.72	11719.271	36077.973
7336	182.68	14399.875	38957.543
2788	182.66	10388.875	35146.211
5774	182.66	13133.713	33901.793
4722	182.61	11852.849	34802.133
5766	182.59	13069.123	33679.203
6116	182.57	13236.766	35060.945
3199	182.53	10731.282	35560.785
3690	182.49	11310.867	34021.43
4712	182.26	11995.173	35113.453
5811	182.26	12981.524	35133.199
6837	182.22	13990.177	39131.301
5954	182.19	13034.065	39903.922
7230	182.17	14326.57	35848.336
5997	182.13	13136.236	38619.434
1681	182.11	9395.577	39310.973
2029	182.11	9580.404	36629.531
602	182.09	8391.68	34770.727
1164	182.09	8722.352	39261.184
7360	182.07	14385.92	39715.352
5536	182.05	12813.232	38492.922
2347	182.05	10025.568	33562.527
6329	182.03	13478.101	37425.453
5471	181.98	12561.62	38607.301
5950	181.98	13095.308	39854.668
4654	181.88	11885.603	36980.199
6706	181.88	13954.703	35087.941
6466	181.82	13565.431	38140.059
4573	181.8	11892.802	39355.223
2537	181.78	10147.614	39955.988
2950	181.76	10627.991	39035.871
6507	181.75	13589.567	36563.793
199	181.69	7874.981	37165.66
4035	181.67	11623.636	34607.719
3324	181.63	10851.903	34336.129
959	181.55	8616.038	33104.934
2664	181.53	10215.378	35342.965
2634	181.52	10271.69	36065.496
2229	181.5	9866.154	36961.012
6362	181.42	13453.225	38374.875
2382	181.42	9936.809	34775.613
953	181.4	8584.652	33209.652
3794	181.36	11328.281	36780.027
2613	181.36	10240.581	36772.664
1987	181.23	9578.436	35544.746
6751	181.21	13848.227	35999.938
6538	181.17	13752.308	35802.695
2519	181.15	10055.421	39536.902
479	181.09	8104.641	35343.648
1740	181.04	9316.093	37885.676
5302	181	12530.593	34036.941
4998	180.98	12097.121	39747.238
3387	180.98	10901.807	36472.637
1564	180.92	9080.012	36659.688
2114	180.85	9570.409	39841.922
5921	180.83	13045.499	38686.246
3207	180.81	10679.024	35087.664
6088	180.81	13312.261	35856.621
2085	180.79	9566.764	38670.18
2306	180.79	9902.026	33898.18
1071	180.71	8725.823	36163
669	180.62	8363.19	36540.328
3252	180.58	10620.448	33552.199
2385	180.58	9937.904	34830.051
3451	180.5	10952.619	38458.715
6659	180.42	13841.154	33775.34
1048	180.4	8759.848	35396.227
3591	180.27	11110.241	35794.777
1369	180.17	8998.939	35610.996
2220	180.12	9851.624	37287.672
4917	180.12	12127.27	36976.906
4403	180.04	11802.501	35109.051
6600	180	13683.408	33460.176
5452	179.96	12570.612	37964
858	179.94	8485.027	36529.867
5030	179.68	12315.868	39346.242
2171	179.66	9770.175	38871.449
4380	179.56	11735.885	34295.543
5393	179.47	12621.747	36282.895
2596	179.43	10226.622	37346.273
7317	179.43	14238.018	38287.137
3723	179.41	11239.234	35013.016
4565	179.39	11988.74	39601.465
5919	179.37	12987.184	38661.324
3712	179.31	11220.667	34707.742
506	179.24	8097.146	34598.754
3398	179.18	10859.777	36885.391
5566	179.14	12769.041	37807.801
5599	179.08	12830.549	37165.883
1371	179.08	8956.491	35418.328
4714	179.04	11876.515	35200.563
4645	179.03	11878.634	37054.441
3666	179.01	11361.014	33186.383
5025	179.01	12379.482	39487.59
101	179.01	7738.268	34680.922
5215	178.89	12310.817	34917.617
4601	178.87	12029.89	38317.762
7008	178.87	14171.336	36324.18
48	178.83	7881.767	34066.961
3993	178.78	11477.851	35896.348
5720	178.78	12865.414	33547.594
7566	178.72	14421.921	33058.113
6381	178.7	13441.563	39256.566
5782	178.7	12941.674	34058.156
6937	178.68	14058.566	38873.625
1703	178.66	9484.237	38921.902
3156	178.6	10596.765	36781.48
2790	178.6	10404.611	35212.109
3854	178.57	11347.484	39047.824
268	178.53	7872.143	38576.043
1176	178.51	8825.911	39573.09
3977	178.49	11508.276	36084.82
5541	178.49	12883.03	38407.48
1894	178.43	9465.339	33057.625
5829	178.41	13103.783	35829.465
4378	178.39	11719.778	34251.086
5355	178.39	12691.753	35373.012
5211	178.39	12484.25	34819.402
3717	178.37	11335.376	34895.816
7193	178.35	14338.412	34719.887
2018	178.35	9666.303	36353.832
3303	178.32	10805.141	33931.809
3379	178.3	10882.948	36160.441
6403	178.22	13360.416	39972.152
6478	178.18	13627.925	37740.496
3755	178.07	11249.281	36002.055
1660	178.07	9079.005	39823.156
1166	178.05	8694.165	39288.207
2530	178.05	9992.601	40000.234
2084	177.99	9598.164	38601.742
4395	177.91	11732.587	34970.762
2515	177.9	10085.227	39483.492
753	177.84	8373.689	39507.766
6293	177.68	13449.381	36431.73
1597	177.68	9146.51	37441.23
718	177.67	8226.373	38139.523
5185	177.61	12400.538	35898.211
4609	177.55	11962.364	38077.441
4478	177.47	11637.17	37216.859
6290	177.45	13485.457	36309.594
33	177.44	7684.261	33613.086
1610	177.4	9138.612	38056.555
1215	177.38	8857.558	39315.594
1525	177.38	9207.384	34917.48
454	177.38	8109.528	36154.859
3765	177.34	11234.026	36152.813
2081	177.32	9554.408	38577.105
5328	177.24	12517.732	34907.688
6129	177.24	13321.688	34386.441
5892	177.21	12955.196	38050.195
3266	177.21	10573.941	33049.953
5331	176.99	12674.321	34971.566
912	176.94	8592.124	34829.535
3477	176.9	10925.725	39702.195
1299	176.88	8882.361	37531.906
4910	176.84	12127.547	36773.883
1547	176.84	9137.82	35543.938
1636	176.8	9232.654	38967.734
6459	176.77	13731.659	38317.707
6036	176.77	13158.252	37296.074
4659	176.75	11876.382	36547.461
6448	176.69	13777.912	39280.27
2451	176.69	10098.409	36857.223
5860	176.65	12954.203	36934.898
770	176.65	8596.248	39500.727
3184	176.63	10723.739	36039.91
4409	176.61	11664.417	35187.895
61	176.54	7737.696	34286.414
5757	176.52	13133.807	33512.355
7202	176.52	14361.818	34949.457
560	176.52	8202.436	33696.207
2899	176.48	10457.667	38993.484
655	176.44	8240.95	36123.613
6949	176.4	14113.063	38190.309
5200	176.4	12379.851	35123.496
1093	176.31	8781.136	37124.371
5542	176.25	12819.681	38155.746
2642	176.23	10317.483	35759.887
2565	176.19	10313.923	39100.32
6084	176.17	13160.798	36057.777
7381	176.09	14577.789	39569.535
509	176.09	8037.45	34356.984
7197	175.92	14403.91	34830.719
6450	175.9	13737.199	38955.598
2628	175.86	10168.98	36485.07
697	175.79	8218.009	37407.816
6754	175.79	13950.459	36060.078
881	175.73	8525.643	35842.566
1639	175.71	9207.564	39045.652
1978	175.71	9527.512	35286.574
3728	175.71	11375.091	35222.199
1976	175.67	9661.452	35232.871
1306	175.63	8937.189	37492.875
550	175.62	8388.007	33479.578
7239	175.58	14398.529	36033.383
5676	175.44	12811.786	35064.52
2048	175.39	9634.41	37417.184
2859	175.37	10417.663	37683.68
2760	175.35	10430.011	34010.234
1698	175.33	9380.085	39071.996
2847	175.31	10546.073	37324.465
5	175.27	7831.028	33046.895
3800	175.23	11357.778	36933.609
6558	175.14	13718.657	35178.652
3641	175.14	11005.29	33660.152
7011	175.1	14153.416	36361.957
6364	175.1	13456.228	38419.129
7299	175.06	14321.176	37826.488
860	175	8418.192	36235.395
2224	174.98	9796.315	37129.727
7052	174.96	14003.555	34972.129
300	174.87	7974.363	39184.84
2848	174.85	10514.454	37342.816
801	174.79	8506.912	38100.262
5464	174.79	12550.284	38490.605
1056	174.75	8826.038	35693.605
291	174.62	7820.52	39010.234
6944	174.62	14005.996	38585.113
1659	174.56	9236.764	39824.289
5738	174.52	12864.888	33104.508
4608	174.52	11902.184	38286.949
2189	174.49	9892.123	38465.566
6085	174.49	13312.674	35762.801
1914	174.45	9570.009	33536.836
3739	174.41	11277.998	35625.766
2753	174.41	10387.852	33776
2893	174.37	10555.014	38616.371
5373	174.35	12528.509	35781.289
7046	174.33	14100.429	35139.117
1855	174.27	9377.588	34194.145
3459	174.24	10911.102	39051.105
5017	174.22	12293.478	39672.953
1320	174.08	8914.388	36912.313
4423	174.06	11781.655	35675.887
2961	174.06	10744.33	38558.973
4640	174.06	11907.65	37288.746
6371	173.99	13484.192	38695.797
6585	173.87	13627.168	33876.77
1901	173.87	9570.824	33015.367
4660	173.85	11960.755	36563.883
3494	173.83	11068.03	39824.098
341	173.7	8194.831	39977.84
3447	173.64	10910.201	38237.828
3202	173.57	10705.768	35322.16
1721	173.51	9476.585	38377.023
3893	173.32	11484.419	39142.895
5021	173.16	12437.87	39468.727
3386	173.14	10985.888	36470.395
2199	173.09	9887.203	38129.711
2091	173.07	9523.223	38836.773
7074	173.05	14203.89	34497.754
6411	172.99	13674.041	39955.336
1980	172.97	9586.814	35332.535
5195	172.9	12310.729	35560.465
6202	172.84	13395.739	33590.461
6801	172.82	13834.296	37904.832
972	172.65	8701.256	33255.172
1399	172.61	9016.287	34844.207
744	172.57	8293.339	39186.91
2570	172.57	10313.209	38707.434
5046	172.57	12289.653	38826.453
3345	172.44	10930.508	35101.992
3359	172.42	10961.448	35453.738
3682	172.4	11315.451	33693.73
6858	172.34	13900.376	39337.258
5029	172.34	12340.202	39320.395
5095	172.3	12308.028	37638.863
453	172.23	8150.727	36145.938
2204	172.23	9899.219	37681.531
6338	172.19	13455.185	37648.664
4690	172.13	11851.469	35682.344
485	172.09	8189.077	35149.246
5780	172.07	12923.555	34028.832
1959	172	9628.207	34904.148
5660	171.98	12872.963	35140.23
7463	171.92	14436.511	36403.777
7559	171.86	14492.29	33474.035
6819	171.75	13839.272	38564.594
833	171.73	8563.849	36888.313
2702	171.73	10135.414	34039.523
5951	171.69	13019.698	39859.527
1941	171.65	9543.528	34452.094
2885	171.61	10359.825	38413.699
489	171.59	8100.901	35252.715
913	171.59	8551.025	34855.422
671	171.57	8275.131	36626.824
1062	171.55	8828.445	35853.414
5881	171.55	13015.794	37568.926
1107	171.52	8760.804	37524.461
4845	171.52	12240.202	34561.258
1577	171.5	9121.673	37009.684
1340	171.48	8957.084	36321.02
1561	171.48	9092.307	36621.141
5490	171.42	12658.368	39465.063
3985	171.29	11568.825	35905.105
1049	171.21	8811.855	35395.945
5518	171.19	12844.702	39425.184
6540	171.13	13769.642	35830.996
3883	170.96	11430.139	39642.797
7036	170.94	14062.036	35485.391
350	170.9	8157.92	39575.793
1430	170.88	9014.752	34127.137
768	170.87	8502.673	39719.957
4790	170.85	11941.315	33460.816
4853	170.83	12232.352	34692.777
5991	170.83	13233.061	38774.152
6007	170.77	13340.821	38449.945
5745	170.73	13023.151	33228.07
3817	170.73	11232.748	37748.883
5410	170.64	12689.382	36705.477
1128	170.58	8787.294	38431.758
1825	170.58	9461.692	35091.078
3887	170.56	11605.943	39502.926
3434	170.42	10785.781	37857.281
7416	170.39	14539.645	37995.395
5224	170.39	12378.907	34167.141
1069	170.37	8782.515	36102.375
6247	170.33	13504.286	35082.723
7274	170.33	14281.164	36947.305
3479	170.31	10828.575	39733.609
1861	170.29	9466.228	34124.18
1367	170.25	8874.903	35855.559
4903	170.23	12200.533	36392.977
6564	170.19	13652.954	35005.598
3500	170.16	11007.926	39635.828
7012	170.06	14118.256	36093.297
2843	170.04	10349.795	37177.188
2861	170.02	10551.177	37749.371
3864	169.95	11229.46	39423.797
607	169.93	8241.091	34999.453
1214	169.91	8922.752	39285.824
6778	169.87	13941.003	36985.691
2308	169.81	9840.612	33657.559
1630	169.75	9229.07	38622.473
5671	169.68	12899.614	35035.203
5167	169.68	12355.099	36144.43
6021	169.54	13171.885	37919.461
5049	169.52	12428.479	38877.238
1802	169.52	9311.123	35764.555
2958	169.51	10565.693	38523.535
2693	169.51	10331.704	34578.516
6797	169.51	13789.568	37786.801
494	169.47	8173.051	34861.02
4820	169.43	12164.584	33551.273
6571	169.41	13763.227	34822.363
6273	169.41	13544.685	35582.512
5825	169.37	13059.167	35636.035
676	169.33	8281.241	36787.219
922	169.33	8489.758	34533.625
5808	169.31	13080.82	35007.105
1840	169.26	9482.779	34523.969
1075	169.22	8654.428	36328.996
7557	169.22	14466.805	33443.934
976	169.22	8816.894	33333.691
3509	169.2	11154.425	39500.148
919	169.14	8506.517	34659.613
3989	169.12	11532.289	35999.727
1580	169.08	9126.964	37056.352
1113	169.05	8768.802	37650.492
784	168.95	8615.884	38854.16
6354	168.93	13426.522	38110.359
6165	168.89	13297.638	33340.789
3570	168.82	11020.425	36408.398
5750	168.82	13039.582	33371.074
1132	168.76	8669.892	38506.098
7293	168.68	14404.445	37582.121
3592	168.68	11136.892	35829.754
7423	168.68	14492.694	37942.117
3565	168.62	11169.679	36725.965
3257	168.59	10560.606	33394.609
3214	168.57	10641.056	34646.004
7568	168.57	14533.855	33160.543
4008	168.57	11440.796	35155.316
1076	168.55	8707.568	36353.691
247	168.45	7916.019	37951.715
2509	168.45	10112.478	39100.867
204	168.38	7730.67	37288.176
3555	168.2	11150.98	37318.785
119	168.16	7751.083	35058.508
197	168.15	7973.918	37056.836
937	168.05	8583.95	34091.754
1548	167.99	9272.763	35679.828
4625	167.99	11848.756	37814.102
6599	167.92	13721.772	33387.004
981	167.88	8820.317	33483.281
6123	167.88	13345.319	34884.188
907	167.86	8505.977	34959.16
4829	167.84	12242.514	33705.348
1316	167.76	8915.591	37172.895
386	167.72	8042.66	38627.578
2152	167.72	9803.09	39557.746
1728	167.59	9436.917	38066.988
2245	167.59	9833.726	36365.855
5800	167.59	13117.129	34882.164
645	167.55	8197.987	35829.73
5048	167.49	12448.877	38863.961
6721	167.42	13936.378	35326.668
3593	167.38	11192.728	35575.957
2759	167.36	10509.382	33996.887
1118	167.24	8708.103	37840.156
3622	167.19	11183.257	34853.262
4515	167.19	11810.363	38430.652
3686	167.13	11349.855	33832.293
372	167.09	8157.392	39025.363
3856	167.07	11255.552	39132.336
1336	167.03	8857.422	36442.559
917	167.03	8452.782	34642.359
4118	166.98	11647.047	34208.93
5474	166.94	12674.758	38830.723
2058	166.94	9632.92	37827.465
6708	166.79	13808.855	35130.785
7283	166.75	14234.328	37266.629
3563	166.75	11147.18	36714.813
6768	166.69	13820.779	36757.348
2534	166.69	10332.258	39858.129
7533	166.56	14480.281	34248.996
5681	166.54	12797.685	34877.109
1117	166.44	8650.481	37802.945
1378	166.38	8940.175	35544.094
5849	166.36	13041.075	36508.125
7289	166.34	14217.09	37414.164
3260	166.31	10698.33	33174.328
6580	166.21	13630.006	33974.41
6457	166.19	13616.851	38580.863
6311	166.15	13542.104	36972.484
6186	166.06	13487.182	33101.164
6127	166.02	13141.478	34580.621
6017	166.02	13331.684	38134.707
3150	166	10645.597	36905.785
5677	165.96	12762.116	35091.273
7457	165.94	14503.175	36818.789
4535	165.92	11806.606	38982.742
4413	165.88	11688.297	35280.727
890	165.77	8415.497	35601.59
7349	165.75	14249.869	39316.094
6232	165.73	13353.831	34497.883
9	165.71	7802.057	33113.938
787	165.69	8541.978	38641.414
3493	165.62	11183.464	39817.5
7310	165.6	14271.796	38132.555
7099	165.56	14137.72	33877.699
5543	165.56	12848.265	38167.789
2965	165.54	10662.528	38372.707
4672	165.52	11999.092	36189.934
6207	165.52	13423.037	33711.949
1697	165.48	9321.851	39055.539
6005	165.43	13306.252	38440.266
3328	165.33	10933.103	34581.922
303	165.33	7854.484	39250.645
5263	165.21	12360.324	33249.293
6110	165.21	13248.75	35254.566
3536	165.18	11194.591	38247.883
4981	165.14	12136.384	38936.281
5162	165.12	12365.398	36064.008
5821	165.12	13048.518	35507.992
4630	165.1	11868.744	37608.16
7324	165.1	14244.09	38548.219
895	164.95	8551.666	35479.438
5303	164.89	12635.504	34049.32
3569	164.89	11153.001	36562.375
6948	164.89	14012.899	38408.969
207	164.87	7924.648	37387.723
6525	164.77	13568.955	36105.699
811	164.72	8519.373	37642.223
5787	164.72	13116.805	34372.914
462	164.68	7992.827	36057.223
3178	164.64	10723.551	35985.328
5695	164.62	12903.209	34584.125
2868	164.62	10555.598	37868.223
6916	164.58	14181.068	39404.805
6283	164.51	13381.387	35951.855
3299	164.49	10946.044	33798.457
3128	164.47	10575.932	37533.512
789	164.47	8425.67	38733.23
3519	164.39	11186.951	39015.957
6425	164.37	13650.885	39492.594
3116	164.35	10641.49	37850.938
6043	164.28	13207	36871.336
7295	164.26	14310.32	37637.504
2024	164.22	9604.532	36495.484
6966	164.18	14019.601	37579.297
1704	164.16	9415.561	38935.211
1243	164.16	9012.047	38444.637
275	164.14	7848.324	38692.703
7561	164.12	14459.68	33208.777
6743	164.1	13953.293	35813.813
2914	164.07	10438.272	39425.469
5380	164.07	12531.896	35964.105
4911	164.05	12128.173	36804.156
7213	164.03	14312.08	35160.965
1579	164.03	9155.651	37021.793
2015	163.93	9518.669	36249.223
3787	163.91	11215.631	36614.539
1035	163.89	8717.147	34936.023
6323	163.87	13500.284	37344.816
1757	163.87	9313.187	37621.004
4501	163.8	11770.804	38087.352
3206	163.76	10709.39	35220.672
2513	163.74	10104.485	39424.992
1596	163.62	9112.436	37433.59
3584	163.61	11175.716	36205.816
4872	163.59	12168.102	35499.313
6630	163.57	13846.347	33229.641
6965	163.51	14150.709	37578.109
7466	163.47	14437.157	36508.742
1720	163.32	9311.468	38341.18
608	163.26	8305.862	35038.145
97	163.22	7830.403	34640.281
1231	163.2	8924.586	38666.043
133	163.15	7783.562	35668.137
315	163.15	7853.09	39490.773
7306	163.13	14255.054	38044.199
6455	163.11	13642.325	38532.148
5866	163.09	13126.606	37184.109
2337	163.07	10060.675	33351.402
3624	162.99	10997.292	34697.926
464	162.92	8137.524	35840.438
4907	162.92	12091.278	36594.879
2686	162.88	10178.852	34457.703
5803	162.86	12977.975	34951.773
1793	162.82	9315.093	36096.273
4398	162.82	11661.417	35050.656
6337	162.76	13472.449	37648.832
6355	162.67	13499.747	38195.414
1100	162.57	8770.76	37329.352
7567	162.57	14526.702	33080.914
3995	162.49	11588.162	35619.637
6070	162.49	13155.009	36376.039
263	162.49	7801.604	38393.855
7398	162.36	14427.347	38942.852
4524	162.32	11692.058	38693.359
5985	162.32	13202.311	38951.223
4677	162.32	11978.167	36018.461
6554	162.28	13692.32	35301.145
5958	162.28	13175.502	39890.688
7448	162.26	14452.226	37330.543
3513	162.19	11167.933	39588.07
3389	162.15	10774.766	36599.883
1174	162.13	8777.425	39490.902
2176	162.09	9772.63	38950.914
6592	162.05	13578.201	33695.215
5037	162.05	12422.063	39239.551
5139	162.03	12311.709	36270.047
2325	162.03	9894.482	33269.898
6327	162.02	13421.542	37405.141
7211	161.98	14352.274	35112.34
2640	161.92	10279.585	35986.961
5683	161.84	12831.258	34933.863
3475	161.82	10824.043	39630.285
1344	161.82	8934.079	36368.902
1642	161.82	9173.608	39138.121
1111	161.82	8663.005	37589.813
969	161.8	8778.231	33198.688
335	161.8	7976.854	39995.07
3590	161.79	11147.039	35778.645
5206	161.77	12484.627	35224.043
4715	161.69	11907.765	35200.129
6634	161.67	13804.19	33278.363
7545	161.63	14626.026	33953.301
4523	161.56	11780.722	38613.133
4661	161.48	11868.768	36584.422
1937	161.44	9669.387	34379.121
6033	161.44	13259.451	37491.645
3406	161.44	10909.211	37148.785
6245	161.42	13387.358	35043.527
2671	161.35	10168.213	35058.566
421	161.35	8007.173	37478.395
3960	161.31	11628.859	36714.523
7473	161.25	14456.981	36104.426
2590	161.23	10205.739	37442.199
4942	161.17	12211.023	37573.91
3880	161.12	11591.681	39952.953
253	161.12	7878.08	38095.957
3958	161.12	11417.556	36955.793
6718	161.06	13877.648	35263.535
2818	161.06	10551.455	36261.414
4682	161	11934.298	35850.48
1756	160.94	9354.897	37597.164
6210	160.92	13372.803	33867.098
4732	160.92	12027.88	34457.625
3684	160.92	11207.766	33717.008
7374	160.87	14564.705	39907.898
4076	160.79	11605.94	33022.984
1014	160.75	8812.753	34206.488
5478	160.71	12522.709	38911.031
983	160.64	8721.037	33573.988
5456	160.6	12512.383	38239.848
749	160.56	8403.343	39223.137
915	160.52	8442.252	34895
2228	160.5	9853.061	36921.391
319	160.46	7754.366	39628.926
6834	160.44	13945.808	39095.715
210	160.43	7813.47	37473
980	160.43	8755.399	33470.621
1362	160.39	8881.067	35766.453
3160	160.35	10642.371	36699.668
6517	160.35	13685.394	36500.758
2553	160.29	10303.712	39572.246
6428	160.25	13643.787	39516.406
4889	160.25	12205.269	36102.012
2531	160.25	10251.058	39779.113
6606	160.25	13648.748	33295.199
5925	160.23	13110.946	38807.32
2495	160.21	10025.646	38613.359
358	160.18	8143.003	39379.414
7321	160.16	14401.666	38414.512
388	160.16	8071.803	38164.543
804	160.12	8433.083	37913.07
474	160.1	8126.289	35523.66
3392	160.08	10834.412	36674.977
5902	160.06	12956.839	38290.125
4867	160.04	12083.293	35302.598
1359	160.04	9012.654	36041.273
5927	160.02	12997.844	38881.855
4840	160	12211.906	34460.391
361	159.98	8150.395	39418.77
5267	159.98	12325.276	33323.859
362	159.93	8113.002	39424.227
4433	159.93	11645.052	35962.492
713	159.93	8325.95	37972.688
3767	159.91	11275.513	36215.625
3169	159.87	10642.044	36195.824
6008	159.83	13307.414	38461.879
6443	159.77	13565.972	39399.93
3497	159.77	11162.191	39976.785
4663	159.74	11852.819	36536.172
2541	159.72	10261.986	39661.652
5327	159.72	12563.807	34902.965
7343	159.66	14282.575	39169.672
7013	159.66	14083.593	36119.234
2476	159.6	9946.983	37678.93
1747	159.56	9450.402	37781.23
4650	159.54	11882.261	36910.129
457	159.54	8011.452	35901.434
3258	159.53	10619.003	33407.801
2427	159.47	10058.537	36132.695
5504	159.43	12873.038	39900.234
2677	159.3	10146.399	34906.887
1874	159.26	9287.952	33570.559
7044	159.24	14083.034	35380.535
7212	159.16	14407.042	35154.031
3729	159.14	11417.689	35271.434
7048	159.01	14192.453	35155.141
561	158.99	8369.376	33710.543
5562	158.97	12803.066	37714.469
1705	158.95	9280.112	38935.113
2653	158.87	10320.2	35639.48
926	158.85	8581.548	34303.164
3982	158.84	11462.198	36196.824
7520	158.74	14437.966	34816.207
4675	158.62	12056.753	36005.789
4491	158.61	11830.36	37755.938
6258	158.57	13534.907	35274.766
6317	158.53	13383.463	37119.801
1807	158.51	9454.662	35633.965
6705	158.47	13902.842	35029.258
2138	158.38	9713.261	39980.82
6867	158.32	13933.875	39640.102
6315	158.24	13461.802	37053.715
7037	158.17	14073.38	35547.887
2462	158.13	10119.598	37240.184
2265	158.09	9721.098	35404.348
5732	158.05	12878.207	33218.852
5489	158.03	12508.993	39443.93
3400	158.01	10880.566	36992.777
6572	157.95	13758.935	34893.301
2819	157.95	10450.69	36288.816
6173	157.95	13322.368	33248.367
1583	157.95	9174.354	37128.613
4895	157.95	12112.054	36183.855
478	157.86	7984.017	35345.168
2146	157.82	9707.28	39496.527
4400	157.82	11785.457	35060.602
1183	157.8	8746.914	39798.648
5930	157.76	12925.358	38920.328
2292	157.76	9721.112	34446.184
4773	157.72	11934.749	34116.402
5746	157.67	13041.477	33312.703
2964	157.65	10711.213	38371.465
2309	157.65	9898.666	33657.551
2411	157.61	10059.819	35677.098
3353	157.59	10893.99	35269.09
4718	157.59	11921.313	35015.441
6108	157.57	13272.001	35194.801
1581	157.57	9146.304	37109.039
3426	157.51	10858.2	37696.895
700	157.46	8202.904	37520.105
5064	157.46	12367.909	38441.172
6267	157.44	13381.782	35488.469
1219	157.42	8961.992	39124.816
6373	157.42	13517.54	38773.145
2331	157.4	10123.714	33119.813
3819	157.28	11410.703	37858.09
6978	157.21	14073.955	37268.52
1948	157.17	9543.776	34555.621
1796	157.15	9333.479	36128.371
2216	157.15	9864.969	37489.195
7140	157.11	13993.799	33120.945
6935	156.92	14082.66	38829.789
3731	156.92	11356.68	35319.77
786	156.77	8595.31	38952.094
2791	156.75	10542.301	35213.488
4713	156.71	12032.362	35146.902
5946	156.71	12960.27	39512.844
2104	156.65	9652.119	39509.297
5955	156.63	13053.816	39977.809
5548	156.56	12825.054	38291.965
1674	156.52	9294.884	39625.152
1361	156.5	9000.254	36063.766
4705	156.46	11904.849	35272.758
712	156.4	8239.804	37881.156
1119	156.38	8688.42	37990.664
2089	156.35	9618.832	38814.516
1920	156.35	9569.769	33828.27
1669	156.25	9357.971	39878.125
5317	156.21	12676.181	34685.797
2527	156.21	10088.957	39938.602
7258	156.19	14303.831	36562.602
2802	156.17	10537.011	35488.512
3945	156.13	11558.952	37228.512
1841	156.08	9425.015	34533.457
6485	156.04	13565.965	37632.117
1199	156.04	8845.185	39623.199
4382	155.98	11686.144	34592.789
1877	155.98	9407.946	33431.004
5356	155.96	12514.119	35409.09
225	155.9	7746.541	37810.957
190	155.9	7932.966	36902.152
4529	155.85	11659.337	38865.996
5763	155.85	13068.463	33621.652
6474	155.85	13738.394	37962.137
2545	155.79	10334.495	39465.934
407	155.73	8049.708	37941.758
6353	155.64	13562.159	38036.457
2661	155.56	10242.369	35534.336
4510	155.56	11717.591	38365.309
2866	155.48	10433.616	37862.723
6767	155.45	13968.546	36745.684
3528	155.41	11099.706	38341.293
1629	155.39	9249.131	38589.844
4947	155.37	12085.818	37707.164
5184	155.29	12329.485	36048.527
1567	155.27	9251.684	36780.66
7216	155.25	14350.956	35270.344
733	155.22	8310.839	38788.895
1161	155.2	8672.44	39207.207
7040	155.18	14124.509	35295.285
1127	154.99	8729.84	38422.695
4549	154.93	11668.64	39496.711
4900	154.93	12206.873	36299.203
5656	154.87	12804.888	35342.516
5088	154.85	12448.597	37542.168
5343	154.83	12556.192	35140.59
2134	154.81	9914.535	39934.523
5381	154.79	12552.857	35981.738
1403	154.79	8930.415	34924.352
5538	154.79	12811.256	38557.41
4446	154.76	11747.883	36164.672
2314	154.74	9721.349	33540.012
3476	154.74	10892.923	39661.297
295	154.72	7683.4	39073.707
2241	154.72	9800.379	36476.836
1671	154.68	9325.922	39942.508
5216	154.66	12472.043	34914.82
222	154.54	7930.27	37770.277
5545	154.54	12774.482	38183.254
7108	154.51	14030.188	33751.594
1870	154.47	9282.929	33705.977
2881	154.43	10357.358	38321.238
948	154.41	8466.492	33369.871
5378	154.39	12604.519	35896.371
6672	154.37	13965.027	34042.266
6567	154.28	13731.818	35041.688
3980	154.26	11472.533	36129.422
3648	154.26	11180.009	33565.367
5611	154.24	12742.538	36456.746
5389	154.24	12548.408	36246.277
4885	154.22	12161.101	35779.223
3568	154.18	11123.058	36822.156
5000	154.16	12272.702	39783.785
4053	154.14	11593.735	34089.754
2251	154.14	9866.641	35977.348
2860	154.14	10355.278	37727.453
967	154.12	8722.153	33158.313
2912	154.1	10507.678	39376.531
3172	154.09	10674.243	35911.977
6172	154.07	13188.685	33187.793
1602	154.07	9119.619	37699.484
984	154.07	8656.984	33616.109
6650	154.07	13874.676	33633.52
914	154.05	8563.557	34879.445
5885	153.95	13030	37701.883
4954	153.95	12082.567	37871.727
7072	153.95	14039.128	34751.813
7305	153.95	14347.369	37940.398
3113	153.93	10588.169	38077.449
3429	153.91	10795.585	37770.18
394	153.89	8062.598	38282.133
310	153.89	7894.583	39429.973
5815	153.87	13031.871	35244.051
4485	153.84	11813.187	37593.797
2580	153.78	10290.363	38053.266
5753	153.72	13059.39	33393.984
134	153.55	7738.277	35681.078
267	153.53	7983.562	38565.219
40	153.49	7842.875	33739.34
1405	153.47	8929.858	34736.512
3225	153.43	10639.03	34441.453
2240	153.41	9860.992	36419.5
5101	153.32	12368.404	37483.117
5499	153.28	12498.069	39959.996
3901	153.28	11616.889	39111.027
824	153.22	8416.715	37134.027
6214	153.2	13498.19	33986.172
416	153.17	8023.443	37601.406
7367	153.15	14242.619	39897.023
5628	153.13	12783.178	35910.883
276	153.07	7690.271	38692.305
5257	153.05	12311.512	33457.902
6325	152.97	13359.569	37391.102
7254	152.94	14285.402	36485.852
7562	152.94	14564.243	33295.914
5826	152.92	13044.603	35672.715
3897	152.9	11511.243	39223.055
5592	152.86	12819.198	37053.059
2027	152.86	9655.493	36582.988
7101	152.84	14002.449	33896.816
1876	152.74	9323.063	33410.969
5369	152.71	12516.495	35656.051
4508	152.67	11655.122	38182.469
5230	152.65	12442.185	33821.371
2461	152.57	9959.008	37194.18
1157	152.57	8725.855	39090.73
1593	152.55	9111.661	37245.391
4817	152.55	12177.331	33485.816
7282	152.55	14360.391	37181.426
973	152.48	8636.139	33275.25
5209	152.42	12456.588	35250.813
2674	152.42	10140.469	34815.617
2704	152.42	10333.787	34125.832
5759	152.42	12990.934	33563.824
2539	152.36	10237.471	39608.453
1613	152.32	9097.405	38159.449
5418	152.27	12627.319	36847.344
5028	152.25	12298.756	39305.809
5532	152.19	12829.769	38861.633
6514	152.17	13602.412	36390.41
3115	152.13	10574.236	38141.148
2696	152.11	10342.068	34446.066
6818	152.07	13947.592	38430.832
6456	152.05	13598.913	38582.633
6747	152.05	13889.706	35873.656
2303	152.04	9881.633	34119.496
5962	152	13180.351	39684.793
6561	151.98	13562.66	34933.809
1347	151.98	8945.879	36072.008
6673	151.9	13914.489	34046.355
4381	151.88	11660.587	34407.629
4091	151.84	11710.497	33197.605
6023	151.81	13210.932	37946.938
1626	151.77	9064.774	38417.184
4489	151.71	11773.716	37721.066
4966	151.67	12079.165	38363.785
5249	151.65	12454.593	33640.609
1755	151.65	9394.216	37574.617
3375	151.65	10866.24	36014.457
3558	151.52	11173.218	37143.852
423	151.5	8141.125	37217.422
5743	151.5	13120.777	33064.383
2324	151.5	9778.86	33194.441
6409	151.46	13639.615	39946.371
3263	151.42	10632.966	33230.477
4646	151.38	11997.631	37072.535
2662	151.38	10184.253	35267.965
5769	151.35	13114.497	33713.508
6445	151.31	13761.839	39129.629
1834	151.31	9457.529	34708.766
3314	151.27	10885.065	34185.195
4849	151.25	12270.262	34653.906
6374	151.21	13469.656	38836.051
3785	151.17	11398.91	36522.207
3934	151.17	11487.133	37596.797
966	151.17	8825.59	33140.176
1024	151.17	8820.821	34519.34
6824	151.15	13943.726	38767.836
4920	151.15	12227.747	37066.41
2736	151.12	10348.802	33474.043
7292	151.12	14236.148	37555.449
3632	151.06	11040.336	34205.285
6357	151.02	13501.774	38301.203
4505	150.98	11750.278	38105.016
2238	150.98	9883.253	36399.863
5326	150.98	12540.857	34900.898
217	150.96	7689.279	37612.313
318	150.89	7961.807	39571.414
1654	150.87	9077.388	39588.32
248	150.85	7840.281	37953.688
1380	150.77	8878.355	35261.055
4396	150.73	11766.158	34982.262
665	150.71	8358.062	36384.219
1956	150.69	9625.433	34809.336
1875	150.69	9307.106	33610.297
1574	150.62	9250.066	36874.984
2621	150.62	10331.069	36390.742
6463	150.6	13576.163	38000.695
5703	150.54	12875.054	33999.078
792	150.54	8502.627	38623.145
6716	150.52	13873.858	35241.227
5390	150.5	12626.18	36261.742
3657	150.48	11067.787	33174.793
698	150.46	8370.817	37455.262
6359	150.39	13476.521	38309.621
5705	150.35	12746.882	33885.137
3965	150.35	11623.027	36555.18
5494	150.29	12560.761	39711.645
2218	150.2	9913.553	37264.063
4681	150.06	11894.657	35835.492
7399	150.04	14611.952	38647.902
1383	150.04	8869.003	35314.523
916	149.97	8467.442	34616.637
4397	149.97	11771.67	35048.488
4048	149.95	11585.238	34046.543
1818	149.91	9348.031	35135.219
3529	149.91	11138.154	38408.207
3943	149.87	11557.37	37186.281
709	149.87	8223.454	37832.191
691	149.85	8213.092	37039.32
6764	149.79	13901.549	36535.5
7446	149.74	14466.509	37259.512
1718	149.72	9313.838	38568.398
1573	149.72	9153.609	36872.168
5360	149.7	12704	35461.48
2268	149.62	9840.679	35145.488
3530	149.56	11164.142	38408.328
6244	149.53	13510.939	35014.457
2080	149.39	9544.48	38518.617
6726	149.37	13848.501	35394.734
4980	149.32	12215.523	38872.305
1528	149.32	9228.163	35032.938
3920	149.26	11512.677	37883.895
6884	149.24	13866.273	39916.191
6923	149.18	14204.572	39175.609
6596	149.16	13644.207	33578.879
5372	149.14	12674.463	35771.328
7114	149.07	13997.907	33571.223
5358	149.05	12501.962	35447.086
5644	148.99	12735.885	35726.398
4861	148.99	12228.598	35043.738
5301	148.97	12514.545	34028.988
6793	148.95	13913.607	37654.355
1365	148.84	8878.051	35804.242
3445	148.82	10950.319	38190.645
4552	148.78	11782.217	39616.324
1224	148.74	8952.49	39196.734
6086	148.7	13198.137	35812.023
5081	148.68	12320.764	37919.453
3425	148.66	10832.689	37689.512
2754	148.57	10468.603	33810.234
6092	148.45	13139.254	35663.996
547	148.4	8330.833	33434.195
4414	148.4	11836.768	35357.406
465	148.36	8000.57	35868.473
418	148.36	8050.399	37653.645
2279	148.3	9786.61	34804.961
3133	148.3	10627.708	37581.652
7406	148.28	14472.614	38532.785
3915	148.22	11447.393	38230.867
7347	148.22	14319.088	39239.016
5519	148.2	12731.059	39115.309
974	148.19	8665.038	33298.043
3508	148.19	11097.518	39711.719
4	148.15	7927.737	33041.91
5229	148.11	12286.405	34089.82
5186	148.11	12386.363	35605.133
6888	148.05	13810.826	39981.348
4610	148.05	11916.952	38088.754
2505	148.05	10067.483	38902.43
7238	148.03	14390.473	35984.93
2499	147.96	9986.417	38699.613
5865	147.92	12990.624	37184.016
1028	147.92	8680.709	34644.738
6342	147.74	13416.408	37740.66
4634	147.69	12027.197	37491.324
4922	147.61	12189.563	37090.023
4399	147.59	11737.873	35052.594
2395	147.59	9928.616	35309.48
2264	147.3	9765.36	35375.496
7032	147.25	13996.715	35726.297
5500	147.23	12506.248	40004.285
1410	147.19	8846.921	34510.727
5006	147.17	12207.539	39939.414
55	147.09	7740.212	34237.984
142	147.07	7923.365	35831.68
2197	147.02	9841.46	38036.566
6734	147.02	13910.486	35641.727
3310	147	10883.163	34005.641
5179	147	12407.431	36009.547
3415	146.98	10818.657	37323.094
600	146.92	8199.409	34750.219
2798	146.9	10480.617	35359.609
5254	146.88	12290.784	33380.496
2150	146.83	9849.745	39522.422
3282	146.81	10821.926	33406.605
86	146.75	7665.914	34540.727
2275	146.71	9730.808	34952.789
586	146.67	8230.264	34395.57
4807	146.67	12169.907	33122.75
5544	146.67	12819.719	38179.328
283	146.65	7837.906	38858.723
7093	146.58	14068.496	34076.602
5861	146.56	13005.773	37010.375
3278	146.54	10826.362	33289.762
2767	146.54	10465.559	34332.133
6349	146.48	13521.903	37894.34
5408	146.42	12581.037	36521.445
3397	146.4	10988.571	36868.789
3685	146.38	11357.659	33759.438
7517	146.37	14452.289	35088.793
597	146.29	8271.505	34591.156
4430	146.27	11659.214	35919.758
2219	146.25	9726.557	37274.59
301	146.25	7671.225	39221.371
1061	146.21	8660.333	35836.422
644	146.17	8372.565	35770.754
3249	146.15	10663.245	33768.063
7244	146.12	14371.452	36244.477
704	146.06	8290.769	37573.309
5040	146.06	12423.076	39041.484
191	145.94	7855.009	36905.801
6113	145.93	13261.455	34990.652
2524	145.93	9989.666	39724.305
355	145.91	8135.459	39326.813
3918	145.87	11614.913	38080.852
5462	145.87	12663.905	38429.832
6938	145.7	14170.691	38901.66
652	145.68	8275.344	36075.641
1099	145.66	8733.398	37313.078
3462	145.58	10953.802	39138.254
4052	145.56	11421.375	34085.824
4568	145.54	11998.32	39489.059
4475	145.52	11764.193	37069
701	145.52	8383.852	37533.594
6387	145.52	13389.882	39345.695
640	145.48	8285.221	35732.645
403	145.45	8011.321	38109.148
1338	145.41	8911.922	36255.379
507	145.39	8037.728	34325.734
428	145.39	8079.965	37340.293
7062	145.37	14101.193	35089.18
1060	145.37	8820.069	35795.676
5436	145.31	12560.495	37367.719
1801	145.24	9312.629	36031.762
5105	145.22	12444.932	37226.836
7484	145.06	14456.609	35942.094
1210	145.04	8977.212	39494.438
4586	145.01	11900.058	38928.641
1925	144.99	9671.974	34043.473
2814	144.97	10560.655	36003.883
6437	144.95	13611.158	39273.703
3112	144.91	10727.83	38042.66
1933	144.87	9564.656	34218.191
4946	144.81	12241.513	37691.301
7512	144.76	14629.356	35012.926
3875	144.76	11524.123	39806.227
5178	144.74	12382.215	35999.383
7363	144.66	14219.55	39830.977
1717	144.66	9455.253	38547.746
2470	144.62	9933.407	37408.809
6952	144.58	14100.707	38306.117
2093	144.55	9601.721	38912.922
2354	144.53	9977.593	33760.188
2153	144.51	9830.125	39319.754
5314	144.45	12683.582	34541.984
6167	144.43	13236.199	33401.164
308	144.41	7818.454	39347.637
816	144.37	8522.276	37248.48
2902	144.3	10540.331	39019.703
6424	144.26	13705.478	39734.254
4050	144.26	11499.076	34064.078
3640	144.24	11171.372	33939.566
3927	144.2	11599.365	37795.262
1560	144.14	9114.156	36570.602
6861	144.07	13789.342	39479.121
4453	144.01	11664.87	36435.844
5751	143.95	13085.193	33369.926
3373	143.89	10987.937	35985.191
1177	143.82	8719.784	39572.902
3168	143.76	10763.086	36126.055
4448	143.74	11658.384	36185.563
3871	143.72	11306.29	39848.371
390	143.72	8197.576	38176.621
763	143.72	8464.434	39830.055
493	143.7	8047.446	34811.621
1839	143.68	9294.68	34494.289
5616	143.68	12798.981	36239.539
5740	143.57	13046.599	33049.984
6163	143.47	13243.47	33326.699
1993	143.45	9585.454	35740.391
707	143.43	8352.475	37714.629
5011	143.42	12326.478	39993.371
4956	143.36	12210.83	38016.027
186	143.32	7969.595	36824.754
1951	143.32	9634.451	34716.977
5311	143.3	12623.945	34327.43
3533	143.15	11174.84	38186.688
1162	143.13	8717.826	39232.941
1637	143.09	9153.106	39018.738
3577	143.07	11157.209	36313.336
7133	143.05	14054.966	33259.309
4975	143.03	12160.492	38651.914
172	143.01	7801.499	36534.586
6056	142.9	13295.377	36599.34
189	142.84	7893.132	36893.051
577	142.73	8231.226	33972.977
1810	142.73	9423.915	35473.293
2841	142.71	10537.265	37171.855
2478	142.59	9960.771	37808.707
5867	142.53	12993.067	37246.289
2835	142.53	10454.774	36880.23
2083	142.52	9542.472	38594.102
1725	142.38	9316.486	38299.516
17	142.38	7963.718	33241.043
19	142.38	7870.315	33265.195
4472	142.34	11773.033	36942.563
1780	142.32	9431.14	36671.098
2436	142.3	9971.495	36310.934
4736	142.29	11947.726	34508.367
837	142.25	8547.746	37017.898
2915	142.25	10543.328	39431.879
964	142.23	8702.369	33126.672
714	142.23	8363.239	37976.07
6739	142.23	13884.404	35741.902
5643	142.21	12875.234	35650.617
5557	142.17	12888.095	37923.891
850	142.15	8544.22	36677.027
7025	142.11	14177.332	35855.055
6590	142.06	13662.601	33955.672
4483	142	11823.038	37495.684
717	142	8348.51	38124.637
529	141.98	8081.933	33305.539
1042	141.96	8675.131	35185.164
5903	141.94	13079.133	38371.5
592	141.9	8245.808	34466.199
7064	141.9	14074.694	34817.246
2656	141.9	10270.368	35465.273
3246	141.81	10674.436	33733.512
2550	141.79	10297.054	39535.848
198	141.73	7835.607	37094.227
581	141.67	8387.615	34309.934
3553	141.65	11113.554	37197.035
2502	141.65	10125.549	38759.148
1045	141.63	8673.133	35336.094
501	141.63	8152.76	34490.16
6246	141.56	13391.574	35063.262
5477	141.56	12633.611	38886.543
3382	141.54	10876.016	36317.934
5425	141.52	12503.246	37100.195
740	141.52	8277.071	39120.852
1276	141.52	8896.541	37854.863
8	141.46	7654.746	33093.785
4982	141.46	12082.011	39053.598
2211	141.44	9811.656	37636.188
7530	141.4	14435.296	34353.301
6067	141.37	13261.593	36247.07
1771	141.31	9352.091	36995.367
5547	141.31	12793.566	38284.617
6690	141.31	13960.868	34653.816
2440	141.29	9981.768	36384.109
3510	141.29	10994.703	39519.352
208	141.29	7678.573	37410.613
2260	141.29	9786.74	35436.828
472	141.25	8080.666	35492.195
109	141.17	7708.896	34880.375
630	141.1	8364.29	35512.246
6298	141	13495.881	36595.547
5550	140.98	12710.619	38047.445
3667	140.93	11338.668	33238.613
3180	140.93	10670.795	36007.652
5692	140.89	12771.272	34770.641
1426	140.87	8855.69	34068.563
5670	140.83	12750.285	35025.051
5713	140.81	12775.297	33678.027
1188	140.81	8899.095	39763.199
4055	140.79	11449.448	33819.199
7410	140.79	14476.259	38197.934
1952	140.73	9539.954	34724.664
3638	140.71	11069.911	33869.742
1923	140.68	9543.669	33890.973
6863	140.64	13806.413	39498.477
3653	140.62	11008.781	33629.434
1315	140.58	8892.202	37147.551
2738	140.58	10369.008	33513.703
661	140.56	8409.659	36323.801
307	140.54	7734.424	39311.609
1464	140.47	9023.053	33395.773
4652	140.47	12009.762	36918.879
5971	140.47	13188.263	39290.176
2192	140.43	9778.162	38289.246
6115	140.43	13190.144	35055.664
5848	140.43	12992.754	36459.523
6481	140.41	13769.912	37791.625
2755	140.39	10552.918	33820.535
369	140.37	8021.911	38971.648
7284	140.26	14250.707	37285.09
6011	140.24	13252.369	38216.629
7382	140.22	14441.029	39315.859
6939	140.18	14196.475	38650.492
3351	140.12	10833.547	35229.512
6857	140.12	13862.047	39331.391
4963	140.1	12130.428	38310.277
6804	140.01	13960.804	37955.266
4621	139.99	12031.328	37767.117
102	139.95	7903.298	34684.23
3349	139.89	10933.644	35161.395
6446	139.89	13650.429	39222.656
3734	139.87	11320.414	35540.09
1391	139.83	9028.89	34947.195
822	139.8	8564.88	37062.41
6603	139.76	13727.243	33233.57
3422	139.7	10853.769	37606.832
443	139.66	8003.869	36414.969
4575	139.64	11938.952	39411.742
3418	139.62	10919.865	37349.449
7418	139.55	14561.071	38050.086
500	139.51	8060.213	34486.02
1444	139.45	8883.205	33620.434
409	139.41	8080.158	37721.902
6073	139.35	13267.928	36185.684
1782	139.34	9304.399	36440.438
5642	139.32	12766.625	35610.895
521	139.3	7995.847	33561.129
1196	139.28	9015.437	39928.668
3188	139.22	10663.385	35578.676
1413	139.2	8908.312	34531.059
1342	139.18	9007.017	36333.945
2765	139.12	10466.187	34306.125
5396	139.12	12676.65	36390.277
2589	139.11	10251.093	37577.914
5250	139.03	12299.675	33329.945
5287	139.03	12600.986	33536.883
758	139.03	8216.186	39924.266
1392	139.01	8923.14	34985.52
2338	138.97	10100.566	33359.906
2262	138.95	9906.443	35507.098
3747	138.91	11272.15	35884.598
4417	138.91	11824.168	35563.258
1115	138.88	8767.182	37709.109
5771	138.84	13003.111	33772.766
6300	138.78	13445.676	36643.422
6979	138.74	14182.464	37117.336
6890	138.72	14059.09	39780.945
[truncated: 3,629 more rows]
