# Supplementary material for: Insights on the Control of Yeast Single-Cell Growth Variability by Members of the Trehalose Phosphate Synthase (TPS) Complex
Source: Front Cell Dev Biol. 2021 Jan 28;9:607628. doi: 10.3389/fcell.2021.607628 (PMC7876269; doi:10.3389/fcell.2021.607628)
Supplement: Supplementary file 2 [file Data_Sheet_1.ZIP › final_code/input_datasets/overexpression3_pTDH3_Ntd_TSL1_t5.csv]

Id	Area (µm²)	Centre X Position (µm)	Centre Y Position (µm)
35587	1453.52	12240.846	37590.766
21329	1375.74	10522.705	37961.922
35227	1020.84	12141.186	36611.988
33335	984.12	11965.656	37828.824
55063	967.42	14275.192	35435.852
10417	936.03	9081.639	37574.23
39615	917.27	12597.828	37805.773
28591	902.58	11240.628	37752
26055	900.09	10994.995	37852.391
24742	881.32	10920.361	37622.621
24418	873.75	10782.89	36691.684
56207	871	14278.486	38974.168
47250	861.34	13526.342	37063.211
28571	849.56	11358.4	37731.887
21228	846.67	10418.784	37618.527
33278	846.63	11912.252	37702.266
39603	839.24	12588.419	37730.711
22109	831.65	10621.59	38467.953
26506	822.42	11097.668	36902.977
18889	805.7	10326.306	36806.016
33229	801.16	11738.642	37909.406
37047	777.62	12434.817	37529.145
33435	776.64	12002.234	37376.848
25065	770.43	10796.918	38430.105
44722	766.34	13334.715	38201.133
18515	762.66	10268.19	37952.363
55691	757.26	14311.98	37496.984
37454	747.14	12277.761	36620.457
10798	745.13	9074.487	39303.613
29767	744.84	11590.895	37903.336
20823	735.4	10452.937	36502.402
29752	731.72	11568.839	37855.09
7368	730.73	8780.053	37545.93
35754	726.26	12209.026	37944.465
26080	723.26	11005.58	37899.297
50444	719.04	13924.675	33120.824
32235	716.82	11676.682	37903.199
32313	716.57	11724.592	38062.566
35879	712.68	12152.999	38217.145
14846	707.36	9822.996	38020.121
55000	702.72	14376.813	35193.406
33356	701.15	12002.687	37546.449
20673	699.68	10504.062	36120.016
14162	697.72	9677.748	38604.621
32315	693.68	11804.357	38086.84
33612	692.95	11835.85	36980.648
2636	692.28	8019.056	37312.125
18558	691.31	10218.594	37775.055
39948	690.58	12606.602	38635.359
39655	686.13	12560.491	37874.984
29857	684.66	11610.315	37760.691
47858	684.2	13415.701	39063.258
33390	683.15	11946.626	37603.277
48332	680.54	13688.324	39361.434
18754	677	10169.735	37051.488
12131	671.31	9431.882	35119.488
5540	671.27	8428.016	37265.547
32192	667.48	11654.364	37800.551
47137	664.82	13370.731	36829.477
43657	660.64	13023.9	38144.176
31947	658.46	11736.452	37234.754
53408	656.79	14011.397	37664.699
24606	655.64	10785.109	37262.168
22788	654.68	10709.014	36505.375
10348	649.49	9225.726	37278.441
26338	649.47	11044.081	37473.953
5393	648.92	8509.817	37521.992
22274	648.73	10552.992	37691.895
40975	646.96	12730.998	37821.258
51625	644.7	13794.931	36919.824
28545	642.08	11310.263	37659.961
16666	641.39	9922.302	34757.395
47543	640.62	13470.984	37906.738
11664	639.84	9317.338	36722.004
39322	632.73	12597.467	37090.484
39629	630.18	12387.114	37826.168
37160	625.76	12279.472	37438.746
22629	624.48	10753.012	36714.613
22983	623.52	10629.467	35600.723
37098	622.33	12366.722	37630.852
43310	621.34	13123.478	37335.27
18823	620.86	10318.617	36937.91
25264	618.54	10894.69	39149.668
30701	617.62	11563.173	34686.156
38926	613.9	12661.187	35811.969
39604	612.96	12686.054	37764.137
32729	612.31	11958.567	39783.363
56280	608.96	14388.487	39198.547
15715	608.69	9888.453	35259.34
14302	607.41	9668.144	39300.563
35273	606.09	12251.81	36794.773
32251	605.67	11707.182	37934.164
40234	603.69	12642.698	39891.078
48325	603.16	13737.742	39312.414
39585	602.58	12594.397	37738.598
24815	602.45	10920.808	37791
24661	601.59	10962.605	37428.645
51502	601.13	13928.52	36479.547
24740	600.67	10790.073	37602.527
47170	599.86	13442.03	36904.668
25688	598.35	11031.681	39159.758
27689	597.72	11387.673	34138.109
39680	594.33	12678.072	37919.465
29845	593.91	11446.389	37732.344
26232	593.71	11112.086	37620.598
35767	593.54	12250.457	37978.531
9888	593.45	9071.955	35300.945
26470	592.91	11046.297	37165.105
8528	592.24	8985.106	37338.301
28593	591.63	11389.664	37768.641
38631	587.68	12551.856	34495.797
12464	583.47	9417.065	33956.727
46265	582.49	13386.321	33190.199
12928	582.13	9647.091	34355.535
1350	580.19	7796.314	37639.82
28737	579.94	11338.665	38074.055
15010	579.85	9848.514	37363.027
23616	579.77	10918.048	33278.926
29993	579.39	11582.677	37424.973
44689	578.62	13318.97	38418.391
45011	577.55	13326.892	37656.371
20885	577.39	10478.037	36616.32
11735	577.26	9311.932	36625.336
28469	574.87	11213.98	37517.113
12585	572.93	9472.754	33243.352
29963	572.26	11360.66	37662.078
47312	572.09	13452.607	37324.473
53873	571.94	14128.004	36035.18
14026	570.92	9587.333	38050.633
26094	570.08	11095.854	37949.879
36413	569.62	12461.095	39671.313
17742	568.24	9931.897	38298.34
28669	567.61	11256.356	37943
41353	566.61	12869.171	36598.793
11633	565.44	9449.716	36892.93
56344	564.2	14240.735	39442.473
39525	560.16	12643.179	37600.121
57447	558.57	14517.948	37499.375
36420	558.34	12418.681	39695.891
4356	556.75	8349.055	37486.543
7280	552.24	8734.385	37302.875
32330	551.92	11774.311	38128.746
32430	550.56	11797.359	38434.043
15282	548.49	9766.613	36419.922
35005	548.15	12175.203	35758.133
26485	547.57	11114.663	37181.313
52086	547.17	13825.969	38077.098
37182	546.19	12441.489	37468.758
32019	545.33	11652.85	37384.484
7634	545.29	8814.076	38783.922
51691	543.89	13962.996	37109.457
36733	542.02	12439.555	38400.727
20762	538.64	10261.187	36368.109
20394	538.55	10373.775	35165.754
22723	537.3	10624.48	36627.738
37981	537.09	12392.051	34740.301
31514	536.29	11777.273	35602.953
56569	535.27	14475.453	39929.379
35703	532.48	12142.836	37821.184
22889	529.78	10666.649	36207.82
48499	529.72	13741.535	38668.539
38594	529.37	12654.392	34314.734
36985	528.34	12443.058	37704.703
40679	527.06	12817.256	38579.934
37030	527.02	12441.168	37805.34
28396	526.31	11244.167	37297.957
43258	526.23	13097.757	37204.121
24516	525.98	10836.509	37005.57
57292	524.39	14508.611	37706.512
1343	523.24	7764.405	37607.172
32361	522.75	11652.108	38220.977
18449	522.57	10230.856	38025.043
24535	521.62	10972.627	37057.898
38956	520.43	12631.708	35902.66
18548	520.1	10265.424	37722.039
31888	519.66	11821.009	37101.457
26522	518.42	11013.093	36954.777
47380	518.26	13452.869	37491.371
51883	517.61	13978.183	37595.066
19078	516.12	10291.659	36348.199
53181	515.89	14139.389	38270.16
44902	515.51	13285.852	37700.254
1967	515.16	7943.543	39715.891
48769	515.08	13630.711	37905.992
5841	514.61	8339.046	35882.934
26218	514.55	11187.393	37584.695
19183	513.86	10201.724	36059.617
24569	511.02	10790.342	37159.762
55992	510.32	14202.405	38251.301
53331	510.22	14188.433	37782.086
11517	509.76	9462.432	37420.227
32055	507.75	11727.154	37439.242
35505	506.91	12194.853	37485.313
56499	506.81	14215.922	39988.398
22411	506.43	10738.984	37366.93
51552	505.97	13910.715	36637.766
39082	505.64	12577.626	36308.043
7886	504.66	8771.942	39971.887
55673	502.14	14398.526	37425.273
51828	502.1	13774.605	37478.363
48634	501.54	13593.247	38173.391
26393	500.93	11177.067	37277.887
40856	500.24	12817.032	37865.859
29812	499.82	11512.175	37985.117
36857	499.55	12458.746	38056.992
18662	499.44	10272.581	37414.242
33022	497.75	11985.421	38582.922
45091	496.75	13128.87	37240.52
52993	496.5	14179.755	38886.602
22077	496.05	10673.443	38349.816
47949	495.76	13543.871	39399.672
55762	494.76	14250.995	37681.211
44398	494.36	13191.347	39282.656
30676	494.15	11624.024	34906.691
2762	493.82	8040.334	36666.359
36855	493.71	12292.634	38056.285
33134	493.52	11847.504	38296.863
37291	493.17	12399.898	37101.363
43050	492.77	13049.846	36453.371
8550	492.12	8963.11	37094.523
33434	491.01	12040.165	37359.961
5445	489.02	8468.573	37660.93
26343	488.77	11147.251	37492.594
56629	485.34	14465.319	39684.52
46078	485.01	13261.013	33787.777
32580	484.88	11826.63	39444.414
36489	484.76	12425.106	39605.777
24249	484.67	10843.308	36212.871
55904	484.27	14345.414	38005.637
13283	484.09	9684.002	35549.121
6442	483.77	8638.568	33136.594
55963	482.91	14287.929	38184.98
47231	482.56	13536.262	37070.379
44792	482.23	13202.01	38088.668
17618	481.95	10084.928	37826.648
43099	481.83	12917.194	36677.695
15277	481.32	9827.287	36403.199
25855	480.32	11117.869	38482.895
32768	480.3	11861.751	39981.469
22016	480.07	10551.457	38792.844
24607	479.51	10976.787	37278.051
22268	479.3	10685.719	37987.727
40989	479.02	12817.378	37536.262
27330	478.86	11195.439	33399.254
44179	477.93	13018.578	39851.73
14385	477.29	9479.303	39751.73
4764	476.09	8227.948	39385.531
36146	475.49	12083.915	39426.254
35705	475.09	12257.354	37830.508
26269	475.09	11078.138	37676.746
24447	473.94	10931.402	36775.543
37802	473.17	12266.542	35278.59
29395	473	11593.423	39345.281
51929	472.66	13881.909	37719.922
4844	472.29	8391.119	39725.207
26884	472.16	11173.222	35495.367
17695	472.01	10061.18	38074.914
38857	471.47	12497.091	35612.301
24185	471.11	10895.104	36006.809
18564	471.09	10120.92	37769.684
33177	470.88	11964.587	38089.711
29049	470.55	11371.048	39408.02
32237	470.15	11735.233	37901.82
35683	470.11	12252.014	37751.723
39500	468.65	12513.118	37554.777
28840	468.52	11219.184	38444.527
56562	468.02	14601.433	39902.938
56466	467.85	14303.786	39880.164
40589	467.66	12851.356	38857.691
47263	467.24	13556.701	37184.637
8408	466.22	9012.883	37825.613
29069	466.03	11380.284	39461.059
31624	465.97	11785.204	36036.691
23919	465.74	10916.233	34839.023
43531	465.32	13102.075	37865.652
1371	464.54	7728.643	37681.496
44532	464.34	13290.519	39061.621
32300	464.06	11652.684	38062.574
48145	464.02	13441.609	39965.793
3469	463.43	8257.808	33278.219
15663	462.91	9890.001	35405.117
14488	462.39	9802.779	39989.988
15370	462.07	9816.995	36359.727
46847	460.86	13519.603	35862.188
37081	460.32	12353.217	37595.703
48622	460.25	13633.185	38450.523
29970	460.19	11412.594	37363.98
13562	458.58	9597.753	36507.258
15171	458.48	9696.104	36967.906
24246	458.35	10796.18	36212.336
28559	457.7	11254.049	37692.617
5588	457.66	8477.896	37121.355
23024	457.62	10650.711	35435.793
31600	456.87	11629.305	35948.328
11007	455.36	9441.836	39630.707
42613	455.17	12991.361	34946.465
21112	455.05	10427.519	37251.332
36941	454.63	12342.625	37948.98
29566	454.33	11486.285	38586.668
20155	453.56	10403.991	34075.512
1275	453	7814.448	37428.41
33281	452.78	12051.018	37690.504
50725	452.76	13905.129	34564.508
856	451.91	7694.464	35753.246
22091	451.89	10721.663	38406.746
32752	451.61	11871.336	39893.969
17187	451.05	10090.746	36483.953
28849	450.78	11249.967	38495.008
51503	449.75	13796.222	36477.672
29046	449.52	11249.262	39402.156
22072	449.23	10739.106	38337.426
26225	448.56	11007.134	37600.492
102	448.24	7905.982	33277.996
1504	447.37	7893.876	38020.363
19421	447.2	10163.735	35187.609
20598	446.45	10416.691	35856.73
4382	446.15	8391.78	37551.852
41232	446.05	12703.242	37179.383
34709	445.94	12153.472	34313.012
39547	445.9	12569.212	37668.098
33460	445.3	12005.685	37451.898
44387	445.19	13334.814	39571.238
19710	445.17	10235.386	33923.391
24912	444.85	10798.953	37974.098
55505	444.65	14279.917	36917.895
19567	444.08	10336.503	34521.898
47022	444	13449.937	36446.723
32058	443.72	11640.627	37447.676
11605	443.64	9431.597	37124.117
26135	443.1	11156.501	37716.855
55504	442.07	14239.928	36916.805
44227	441.55	12955.08	39994.488
7344	441.34	8771.847	37548.848
19468	441.05	10156.895	35076.48
23907	440.96	10972.066	34793.613
30406	440.9	11567.268	36040.531
11939	440.69	9340.463	35962.195
32087	440.42	11669.401	37518.598
39038	439.75	12664.857	36148.129
44225	439.67	13101.034	39991.066
22199	438.14	10730.689	38121.98
57126	437.89	14585.251	38278.965
15480	437.82	9779.591	35762.586
2459	437.24	8064.946	37705.797
7408	437.16	8625.171	37742.207
14092	437.01	9513.198	38320.949
47331	436.95	13450.635	37382.227
22694	436.36	10699.354	36558.039
23449	436.36	10756.55	33794.074
36262	436.24	12152.47	39904.516
37601	436.17	12317.321	36227.672
24366	435.82	10947.406	36514.293
39681	435.27	12619.312	37929.641
24855	435.27	10847.1	37862.398
5322	435.21	8450.932	37917.406
9505	435.1	9134.427	33446.723
36346	435.1	12428.391	39902.766
39387	435.06	12587.543	37297.191
50732	434.87	13961.542	34625.457
35707	434.81	12082.719	37832.813
3371	434.64	8121.188	33307.434
26181	434	11182.592	37810.477
45651	433.81	13146.621	35462.316
49324	433.26	13769.063	36281.238
24557	432.3	10889.967	37120.039
35546	431.65	12209.459	37542.879
56426	431.3	14343.747	39748.945
40949	430.9	12860.159	37776.922
26144	430.82	11046.137	37739.832
20057	430.65	10409.118	33657.242
33872	430.15	11896.367	35755.262
25489	429.06	11162.591	39798.215
2526	428.81	8163.899	37606.051
1042	428.41	7951.923	36688.109
16500	428.2	10043.651	34081.469
10194	427.59	9190.46	36646.063
38890	427.43	12615.846	35597.492
17666	426.21	9921.576	37986.258
189	426.04	7811.491	33467.793
2195	425.9	8032.371	39228.43
46208	425.59	13223.309	33149.746
29273	425.52	11427.251	39959.023
21734	425.46	10689.206	39854.039
47420	425.06	13483.666	37584.512
20483	424.87	10547.461	35496.016
38526	424.73	12633.726	33975.668
10193	424.01	9238.428	36644.539
57134	424.01	14609.295	38303.957
11451	423.68	9433.081	37828.586
30895	423.07	11577.188	33507.023
30441	422.42	11573.414	35803.055
40488	422.4	12735.677	39437.938
6105	421.92	8552.715	34571.102
33477	421.78	12023.194	37485.91
48883	421.44	13678.384	37520.902
21848	421.32	10687.557	39145.629
55098	421.19	14329.049	35540.93
46803	421.19	13554.66	35661.535
17216	421.09	9910.895	36550.68
33156	421.06	12023.617	38027.203
29552	419.89	11550.778	38522.277
40121	419.81	12541.689	39449.027
18000	419.45	9999.51	39740.246
7843	419.2	8680.968	39745.672
31579	419.01	11800.947	35831.762
53159	418.68	13983.566	38176.242
28546	418.45	11355.564	37655.105
18239	418.24	10282.553	38991.234
33089	418.05	11924.891	38179.855
24578	417.89	10943.907	37200.816
40385	417.43	12749.581	39710.879
28666	417.21	11098.532	37877.633
54414	416.76	14001.104	33404.828
41025	416.65	12839.668	37603.832
30060	416.29	11470.949	37274.207
51504	416.17	13981.782	36482.078
23873	416	10842.629	34550.383
18057	415.63	10010.432	39996.371
35331	415.6	12106.112	37013.895
20758	415.6	10478.328	36340.766
41216	415.35	12773.65	37104.039
5319	414.98	8390.548	37916.332
29675	414.72	11556.681	38004.906
53692	414.7	14110.255	36433.07
37008	414.41	12451.346	37753.246
39484	414.27	12558.961	37533.512
1191	414.27	7946.664	37232.586
10841	414.27	9210.932	39507.648
16996	414.03	9991.206	35903.59
52248	413.47	13800.115	38670.469
18532	413.16	10308.036	37991.57
48893	413.07	13648.148	37539.211
45573	412.61	13288.683	35788.719
10657	412.42	9066.565	38623.238
53340	412.28	14149.274	37792.266
44453	412.17	13227.163	39151.934
48748	411.84	13602.663	37863.711
16698	411.44	9921.695	34860.355
23987	411.36	10869.409	35178.977
18740	411	10312.436	37337.273
33143	410.88	11986.49	38011.645
8029	410.85	8955.204	39384.168
37048	410.64	12338.92	37519.262
54440	410.6	14153.337	33193.766
36898	409.95	12422.911	37841.5
57940	409.89	14608.321	35648.352
26399	409.6	11043.815	37281.273
33200	409.52	11851.252	38150.211
30057	409.49	11619.298	37260.219
36444	409.29	12364.479	39751.695
3075	409.2	8183.641	34715.516
18668	409.12	10155.375	37445.637
25182	409.1	10971.333	38834.672
47494	409.01	13472.246	37801.094
45267	408.78	13310.743	36754.133
29177	408.7	11355.022	39860.316
21138	408.7	10502.274	37315.367
26965	408.53	11141.152	35006.273
28742	408.37	11302.544	38104.551
30467	407.78	11556.094	35587.242
14738	407.61	9896.218	38506.355
44206	407.47	12930.362	39954.207
28080	407.46	11403.012	36251.871
24488	407.42	10825.432	36897.711
20446	407.38	10523.926	35307.469
12306	407.09	9456.697	34534.859
26118	407.01	11176.173	37984.324
15709	406.4	9807.388	35239.961
13565	406.19	9619.506	36522.371
22393	405.81	10590.231	37619.871
56475	405.43	14401.079	39913.34
9746	404.91	9168.075	34680.32
34910	404.87	12212.554	35362.84
26433	404.2	11042.196	37064.785
8469	404.07	9047.072	37398.375
25708	404.03	11015.273	39233.355
44842	403.95	13335.774	37887.652
8056	403.84	8844.553	39205.367
55747	403.8	14289.591	37633.383
36201	403.39	12244.685	39649.969
35756	402.86	12166.309	37948.758
58116	402.84	14416.886	35063.457
52547	402.72	13868.023	39772.945
19750	402.55	10321.578	33749.586
56454	402.19	14395.693	39824.93
35548	402.03	12103.432	37549.07
239	402	7892.421	33595.176
51843	401.92	13894.643	37507.855
43008	401.92	13002.974	36353.066
22595	401.75	10724.205	36958.941
23405	401	10718.362	33923.578
33977	401	11776.453	35610.824
5424	400.92	8587.982	37620.176
41627	400.56	12704.051	35735.859
11447	400.43	9278.537	37810.289
41632	400.22	12916.694	35435.641
5355	399.81	8413.07	37743.168
27659	399.74	11396.75	34137.508
48372	398.95	13597.545	39184.336
25330	398.93	10930.137	39344.34
15341	398.72	9703.363	36302.859
41253	398.51	12758.434	36923.703
11346	398.36	9298.431	38078.309
47960	397.74	13367.002	39431.031
32208	397.44	11734.273	37828.52
52782	397.36	14007.608	39464.656
24720	397.15	10960.939	37580.52
3843	396.36	8217.688	34947.359
26163	396.1	11101.335	37778
16109	395.81	9872.264	33540.551
48978	395.33	13582.942	37414.223
52945	394.89	13999.75	39032.727
32940	394.83	11852.678	38994.68
24842	394.79	10899.275	37840.648
45114	394.35	13219.697	37293.992
35146	393.43	12163.105	36311.258
39687	393.32	12491.35	37944.945
26597	393.15	10990.419	36855.973
38221	393.05	12394.447	33436.863
43356	392.88	13077.902	37453.789
33240	392.65	11912.928	37933.32
44241	392.57	13326.267	39803.992
19	392.53	7904.223	33068.789
26195	392.29	11105.613	37536.18
56208	392.11	14084.001	38974.188
21127	391.38	10537.284	37210.324
24059	391.17	10812.157	35558.398
19683	390.93	10339.301	33821.5
32645	390.81	11641.973	39702.73
20669	390.43	10554.125	36106.871
5311	390.29	8569.877	37888.93
32661	390.01	11744.098	39773.629
14479	389.78	9843.345	39932.328
14816	389.09	9757.467	38218.383
19253	388.84	10211.998	35616.012
44901	388.74	13133.109	37691.035
32136	388.68	11751.573	37607.594
43017	388.32	13062.289	36372.711
35902	387.98	12265.088	38270.344
50148	387.4	13738.705	34247.609
25274	387.36	10940.47	39186.504
32541	387.34	11667.814	39264.992
35324	387.13	12178.363	36984.086
30249	387.06	11544.171	36393.445
29381	386.83	11540.297	39593.332
20931	386.5	10482.903	36781.805
1539	386.33	7794.287	38119.371
18478	385.81	10124.604	38114.176
11397	385.43	9444.693	37950.816
9495	385.12	9264.183	33402.789
19733	385.1	10129.047	33718.883
46934	384.76	13407.109	36224.402
56420	384.45	14326.444	39715.988
26015	384.09	11171.807	38059.941
33559	383.9	11853.483	37124.137
53185	383.86	14103.594	38286.496
15197	383.78	9882.007	36757.195
19456	383.7	10261.354	35030.438
36688	383.32	12328.877	38540.711
26528	383.13	11194.147	36971.996
45597	382.94	13334.008	35890.734
721	382.65	7749.868	35191.063
42534	382.61	13119.391	34589.93
48524	382.31	13698.628	38766.152
6195	382.21	8502.031	34070.574
44648	382.17	13281.443	38522.266
35819	381.88	12121.311	38077.734
50061	381.79	13770.673	34501.41
36723	381.67	12336.108	38339.883
22212	381.62	10664.078	37838.492
35625	381.35	12231.332	37664.293
7595	380.96	8658.748	38622.383
28330	380.7	11311.896	37119.414
8510	380.39	9049.312	37253.57
25003	380.08	10979.843	38210.965
53061	380.03	14044.941	38510.422
30892	379.93	11486.417	33502.957
36043	379.91	12188.231	38871.898
32749	379.89	12048.217	39880.086
56325	379.85	14398.301	39363.816
4320	379.6	8232.006	37379.82
15834	379.53	9734.218	34731.863
52188	379.53	13940.191	38420.922
1739	379.45	7927.352	38888.523
6516	379.36	8801.218	33461.691
9446	379.2	9180.286	33227.48
31819	378.99	11520.602	36865.719
47647	378.97	13412.848	38221.293
48936	378.61	13569.772	37629.547
21722	378.51	10758.38	39780.773
5465	378.3	8559.894	37380.676
12968	378.3	9626.498	34580.113
22484	378.21	10597.545	37250.16
40849	378.21	12854.794	37839.906
22066	377.9	10688.042	38321.012
1333	377.75	7935.28	37578.859
995	377.73	7863.922	36507.324
7976	377.59	9027.094	39714.531
35430	377.34	12084.463	37353.914
53155	377.33	14156.166	38164.113
19466	377.31	10204.351	35072.719
51464	377.17	13973.346	36302.461
26242	377.13	11046.736	37626.055
51482	376.83	13902.117	36413.672
56461	376.67	14330.264	39840.398
25087	376.44	10883.622	38487.605
6	375.77	7667.824	33018.141
19979	375.77	10537.037	33294.969
2530	375.7	8048.714	37607.113
10423	375.66	9221.289	37587.754
12868	375.58	9587.4	34054.387
57283	375.16	14613.776	37674.152
44369	374.78	13314.989	39504.789
54510	374.74	14143.735	33081.852
31702	374.74	11822.994	36339.344
21902	374.57	10648.099	39088.035
42170	374.55	12741.756	33019.336
48107	374.41	13541.957	39839.543
50393	374.36	13628.162	33135.02
48476	374.3	13567.495	38916.652
1149	373.94	7723.091	37068.313
39293	373.94	12545.827	37012.465
19452	373.92	10286.517	35022.707
13616	373.82	9640.75	36638.18
39542	373.8	12668.913	37647.035
42146	373.71	12723.691	33232.414
31361	373.67	11807.951	34923.844
13131	373.36	9621.628	35118.051
4016	373.15	8343.581	35876.824
29039	373.05	11330.032	39364.941
25895	373.05	11160.657	38323.074
11978	372.9	9286.357	35814.059
29922	372.82	11467.361	37567.922
22939	372.71	10663.197	36052.066
51359	372.61	13821.306	35974.031
41488	372.59	12710.831	36129.438
24236	372.56	10852.337	36153.445
13837	372.52	9528.971	37320.777
45157	372.31	13290.653	37077.344
10414	372.06	9239.736	37558.281
32406	371.9	11755.422	38355.625
11375	371.89	9459.182	37890.168
40583	371.89	12904.98	38816.039
55728	371.54	14291.517	37573.469
11498	371.39	9414.068	37364.098
36879	371.12	12374.374	38125.441
28608	370.93	11226.877	37793.527
28760	370.6	11265.265	38173.801
8395	370.6	8872.106	37786.387
36049	370.58	12181.736	38958.273
47252	370.54	13551.815	37130.914
16398	370.39	10042.402	33678.059
42969	370.37	13107.423	36242.969
8065	370.31	8953.843	39237.926
29890	369.87	11561.116	37517.754
55360	369.7	14281.756	36479.387
11989	369.68	9401.75	35875.133
38935	368.9	12581.638	35834.477
40713	368.72	12894.994	38377.125
43570	368.59	13047.409	37952.297
6786	368.57	8805.053	34784.688
16166	368.32	9750.219	33428.691
47232	368.17	13473.236	37077.305
34933	368.05	12151.341	35493.285
30225	368.04	11436.2	36586.008
14468	368	9803.454	39859.273
37373	367.71	12403.368	36997.977
16760	367.56	9918.546	35161.984
45351	367.1	13332.09	36389.605
36315	367.02	12330.242	39798
51993	366.96	13907.895	37879.891
41534	366.94	12772.044	36056.309
2059	366.71	8163.67	39814.387
4234	366.6	8232.172	37066.891
25365	366.33	10825.497	39504.57
29228	366.29	11568.702	39807.324
22082	366.18	10756.896	38369.676
52089	366.1	13780.747	38088.156
33216	365.43	11942.306	37868.219
52106	365.3	13895.134	38158.145
8432	365.24	8964.617	37582.238
25742	365.22	10988.411	39050.387
24529	365.07	10862.458	37035.008
3800	364.97	8314.749	34638.242
7024	364.89	8689.657	35973.68
24739	364.84	10851.22	37591.633
28440	364.36	11357.843	37415.57
49358	364.2	13551.65	36065.578
4261	364.01	8400.614	37177.617
11972	363.94	9270.991	35779.793
22188	363.55	10635.964	38089.344
40353	363.5	12873.068	39624.344
32854	363.44	11783.173	39533.559
25533	363.44	11136.403	39988.563
37005	363.25	12336.006	37741.91
4264	362.9	8126.314	37190.293
26153	361.94	11124.484	37765.98
22674	361.85	10726.825	36829.551
39016	361.71	12502.065	36108.336
32057	361.45	11813.192	37447.938
48033	361.12	13341.3	39629.184
41463	361.01	12819.419	36356.461
30080	360.99	11441.867	37330.996
28481	360.97	11290.885	37530.012
55803	360.62	14247.079	37750.219
32056	360.58	11674.401	37438.254
6348	360.3	8411.28	33450.375
22383	360.24	10654.269	37593.348
57235	359.99	14425.383	37896.574
33175	359.95	11804.21	38076.961
31777	359.95	11721.766	36672.941
25729	359.78	11183.468	38993.211
9001	359.78	9038.525	35086.395
35920	359.76	12156.01	38345.402
14981	359.49	9843.923	37535.531
22358	359.45	10641.326	37528.023
25144	359.3	10906.529	38689.969
5308	359.19	8482.077	37883.438
24888	358.98	10972.867	37938.68
4564	358.82	8388.161	38137.273
5214	358.42	8577.709	38606.996
48782	358.38	13579.394	37938.133
13855	358.21	9529.226	37379.297
47933	358.19	13501.757	39335.055
53125	358.13	14035.078	38395.602
34165	357.92	11991.387	34575.328
37171	357.56	12359.171	37455.039
26103	357.56	11189.168	37949.996
1368	357.5	7971.636	37672.461
39228	357.37	12526.318	36841.902
43461	357.37	13066.12	37706.355
15337	356.94	9891.725	36286.285
57119	356.77	14546.481	38241.805
24262	356.7	10967.977	36242.195
18441	356.6	10227.834	37995.461
52195	356.16	13916.92	38444.941
1419	355.87	7890.509	37764.09
18890	355.76	10142.895	36803.578
30572	355.6	11490.209	35116.258
10451	355.07	9192.598	37736.277
40386	355.07	12847.063	39717.652
21249	355.01	10385.397	37657.16
1289	355.01	7948.977	37469.215
23512	354.88	10694.825	33289.555
36987	354.84	12281.791	37694.668
33398	354.51	11900.725	37620.832
39930	354.32	12697.182	38572.508
31618	354.03	11709.183	35987.539
28603	353.71	11284.169	37796.293
21938	353.67	10759.815	38875.438
33182	353.63	11846.479	38101.238
44031	353.5	12948.076	39375.309
3471	353.44	8221.923	33282.395
29235	353.34	11422.88	39834.969
22303	353.23	10720.315	37752.809
24691	353.21	10941.996	37510.199
58337	353.19	14496.203	33877.727
48367	353.09	13631.566	39155.188
24833	353.08	10941.999	37823.566
40854	352.94	12909.554	37865.352
24711	352.9	10891.985	37565.602
57901	352.81	14583.231	35803.469
35145	352.79	12259.51	36306.855
29926	352.73	11419.218	37581.426
1528	352.52	7915.897	38090.359
58312	352.48	14444.123	34113.387
52709	352.31	14030.44	39983.461
46035	352.18	13317.83	33841.16
35918	352.02	12106.067	38340.676
30073	351.96	11612.327	37319.844
40088	351.93	12648.446	39316.594
9272	351.81	8933.047	33563.867
33396	351.81	12029.704	37606.555
13679	351.6	9621.67	36840.379
44853	351.56	13224.973	37909.547
21008	351.47	10392.158	36986.035
43728	351.33	12944.444	38330.129
39985	351.24	12672.868	38783.465
28646	350.3	11264.476	37886.781
26196	350.16	11000.486	37542.328
15892	349.92	9862.679	34332.102
43805	349.86	13060.056	38595.941
50592	349.38	13849.312	33925.727
2454	349.34	8021.355	37693.063
21542	349.09	10546.242	38939.781
26795	349	10987.972	35742.52
16421	348.46	10088.206	33729.898
35250	348.08	12265.151	36723.891
4411	348.02	8281.206	37647.004
30022	347.98	11441.14	37477.922
47351	347.92	13480.941	37419.91
48520	347.52	13591.279	38750.406
45616	347	13332.309	35618.348
3359	346.91	8156.139	33273.648
32355	346.91	11718.986	38206.258
29781	346.68	11490.56	37928.227
30695	346.62	11451.336	34648.215
20561	346.62	10474.239	35721.684
52491	346.6	13883.664	39574.652
39266	346.45	12681.57	36958.664
16093	346.12	9793.026	33765.883
52265	345.91	13779.099	38706.395
39413	345.85	12585.174	37352.977
21029	345.68	10422.541	37040.539
20859	345.64	10415.741	36591.078
12318	345.64	9287.35	34591.992
41701	345.26	12721.002	35405.277
24840	344.99	10846.115	37833.934
50928	344.95	13910.508	35564.793
48972	344.74	13591.974	37377.508
15151	344.69	9732.874	36906.129
6756	344.63	8734.51	34665.336
13452	344.57	9692.369	36130.316
5778	344.48	8539.298	36142.813
48115	344.4	13517.476	39865.871
22550	344.34	10748.161	37145.273
44075	344.21	13085.852	39531.563
8493	343.98	8836.909	37508.258
20305	343.77	10440.664	34760.172
52628	343.73	13684.581	39981.629
3235	343.67	8153.629	33721.523
36471	343.65	12440.968	39528.184
23100	343.31	10660.516	35119.207
19776	343.12	10243.081	33551.098
52476	342.56	13977.228	39515.094
3550	342.5	8323.386	33499.891
36226	342.5	12134.539	39739.652
39683	342.27	12535.55	37937.875
51724	342.06	13819.096	37207.773
41819	342.02	12743.855	34875.645
37227	341.68	12324.007	37257.23
16373	341.54	10106.478	33580.629
42890	341.47	13120.322	35986.055
13115	341.01	9512.686	35058.094
28732	340.93	11239.213	38073.676
57753	340.86	14560.08	36537.402
8647	340.78	8901.952	36582.68
39223	340.78	12675.674	36821.176
17016	340.78	10057.096	35985.508
35377	340.78	12253.925	37226.359
25488	340.63	11189.126	39799.504
45737	340.34	13233.919	35138.66
40219	340.34	12672.381	39811.5
35820	339.97	12058.033	38088.234
44832	339.65	13261.216	37866.402
26096	339.32	11004.817	37941.777
14697	339.17	9785.93	38930.145
37204	338.88	12487.033	37509.129
18409	338.84	10201.507	38208.441
25510	338.69	11136.069	39882.008
36518	338.69	12470.155	39372.723
18472	338.65	10187.746	38095.355
51966	338.33	13898.133	37807.789
12356	338.25	9447.506	34396.266
37133	338.1	12464.689	37364.676
35590	337.89	12213.372	37612.016
28227	337.64	11286.307	36781.496
45300	337.37	13146.866	36846.02
12560	337.31	9379.579	33435.605
30133	337.22	11478.101	37153.27
35050	337.16	12084.732	35970.223
34291	337.14	12015.331	33854.473
26638	337.01	11046.883	36691.457
32171	336.93	11734.763	37739.273
9473	336.89	9268.373	33336.832
8981	336.7	8909.202	34960.586
29935	336.55	11497.249	37602.438
13443	336.45	9613.416	36113.219
39618	336.32	12548.475	37798.953
17639	336.26	9953.45	37886.43
48229	336.1	13747.491	39620.473
24681	336.07	10817.949	37489.945
37041	336.05	12386.231	37834.469
28457	336.01	11315.722	37470.801
47645	336.01	13541.842	38207.148
37218	335.87	12423.868	37214.777
39647	335.78	12520.445	37846.871
19701	335.63	10182.665	33877.73
22277	335.57	10595.917	37685.535
51420	335.43	13827.444	36161.16
29791	335.34	11428.429	37939.148
4303	335.26	8382.704	37329.039
2955	335.26	8111.543	35381.891
28853	335.2	11399.709	38508.73
22587	334.88	10686.016	36924.207
54789	334.84	14314.896	34076.516
52553	334.65	13944.06	39801.438
57702	334.32	14613.724	36701.043
56143	334.25	14316.684	38756.047
10471	334.02	9109.029	37786.887
22650	334	10672.442	36769.191
22534	333.98	10747.387	37068.391
3379	333.98	8073.144	33025.566
40822	333.88	12740.645	38107.73
18180	333.84	10303.84	39299.594
22878	333.67	10748.206	36180.039
25183	333.65	10817.63	38827.254
22762	333.56	10581.557	36420.387
3079	333.27	8019.901	34737.469
12694	333.15	9498.1	33290.996
24383	333.15	10895.19	36552.844
56237	333.04	14305.846	39041.754
32314	332.93	11517.06	38071.684
21635	332.89	10493.076	39567.711
22845	332.77	10724.218	36072.773
18439	332.77	10270.592	38303.852
31034	332.77	11834.409	33192.445
2221	332.71	7990.137	39052.043
55812	332.54	14365.318	37762.902
51719	332.33	13776.021	37181.828
11012	331.91	9475.531	39652.285
22230	331.85	10735.183	37881.063
18444	331.81	10337.036	37997.398
39734	331.78	12675.469	38057.324
13994	331.7	9493.181	37894.34
18616	331.55	10304.426	37613.926
17719	331.55	10092.698	38185.863
46425	331.43	13437.141	34089.043
19309	331.11	10167.029	35462.609
32271	331.09	11682.58	37996.984
20940	331.01	10416.393	36794.492
51606	330.82	13824.698	36870.848
38915	330.57	12682.558	35772.949
5081	330.55	8429.074	39207.137
48625	330.55	13733.078	38452.117
35166	330.44	12178.621	36380.551
22588	330.26	10729.98	36922.676
7211	330.17	8759.617	36927.098
48269	330.05	13615.066	39742.27
51655	329.94	13768.174	37022.91
57403	329.67	14609.231	37388.555
40056	329.67	12502.093	39178.609
44931	329.61	13209.207	37757.203
21071	329.52	10370.29	37153.531
57842	329.52	14618.486	36215.578
45384	329.52	13217.936	36470.551
1210	329.4	7713.324	37297.426
47144	329.25	13433.721	36841.422
19021	329.25	10249.954	36518.066
53213	329.23	14146.401	38039.086
47673	329.21	13504.875	38325.352
33498	328.63	11860.139	37227.523
40801	328.5	12904.222	38032.672
31816	328.33	11651.931	36855.172
56955	328.25	14437.879	38715.137
33389	328.23	12002.303	37595.777
28260	327.77	11210.969	36866.223
39973	327.75	12623.651	38725.645
33364	327.54	11966.41	37544.898
16091	327.43	9837.414	33757.316
39966	327.41	12516.941	38710.332
21420	327.37	10510.204	38320.355
27392	327.08	11153.352	33017.629
16865	327.03	10036.108	35567.234
47746	326.93	13362.996	38596.047
15039	326.74	9787.434	37496.715
22162	326.62	10683.689	38023.672
42225	326.58	12957.267	33098.43
8415	326.58	9014.487	37522.391
54019	326.49	13989.68	35570.723
4455	326.49	8333.348	37763.074
719	326.39	7864.489	35187.703
20941	326.28	10376.125	36809.754
52745	326.22	14012.058	39660.871
21510	326.2	10370.496	38752.688
16579	326.18	10066.715	34406.094
36193	326.14	12212.834	39603.477
20886	325.9	10438.369	36626.977
48929	325.86	13738.941	37628.906
44680	325.86	13289.578	38367.309
16831	325.78	10014.575	35420.02
20495	325.7	10384.396	35553.273
32193	325.65	11685.394	37791.422
12978	325.65	9497.858	34587.848
3488	325.57	8395.256	33327.887
44088	325.49	12972.468	39575.852
35136	325.32	12243.834	36272.094
17188	325.28	10009.947	36490.188
20927	325.09	10406.51	36766.602
8767	324.67	8884.205	35979.129
24208	324.61	10887.6	36081.508
21066	324.46	10456.86	37137.637
15376	324.36	9828.253	36395.578
10362	324.25	9157.102	37338.762
56637	324.23	14586.011	39698.27
5586	324.11	8504.974	37108.492
12757	324.02	9544.185	33507.852
31686	323.92	11836.308	36238.172
18816	323.85	10310.972	36913.301
5715	323.64	8462.242	36433.98
17334	323.5	10056.59	36868.32
36722	323.48	12460.465	38333.379
39352	323.35	12494.787	37174.297
1507	323.29	7750.447	38026.426
18095	323.23	10304.433	39906.449
45317	323.19	13135.925	36576.586
36910	323.16	12324.391	37865.738
139	323.06	7907.803	33339.086
6031	322.89	8567.187	34836.402
21250	322.85	10503.437	37663.738
29134	322.73	11325.695	39696.371
40831	322.7	12774.277	38135.273
29188	322.62	11356.208	39909.125
40996	322.58	12737.112	37545.676
1169	322.51	7726.068	37131.992
53389	322.47	14194.286	37605.945
17725	322.45	10006.397	38202.371
18237	322.33	10215.707	38977.934
9385	322.05	8930.308	33304.762
40064	321.8	12516.836	39225.578
37013	321.78	12252.23	37758.332
27274	321.74	11009.927	33797.805
10320	321.68	9078.734	37191.941
10639	321.34	9126.503	38495.129
51202	321.18	13906.276	35905.484
29035	321.15	11227.053	39346.488
49949	321.07	13741.316	35016.414
39158	320.9	12544.105	36619.32
47016	320.32	13409.198	36413.984
25066	320.26	10878.107	38425.883
21023	320.26	10342.292	37028.594
6983	320.17	8810.217	35720.508
24633	320.17	10821.421	37376.797
43557	320.05	12914.699	37931.621
46347	320	13426.485	33623.977
54345	319.82	14195.555	33875.91
26010	319.75	11103.726	38048.875
22433	319.75	10676.956	37436.32
21130	319.73	10420.591	37285.031
30338	319.67	11417.048	36066.602
28557	319.31	11221.246	37677.559
10117	319.21	9213.338	36383.227
8491	319.17	8984.808	37502.855
17168	319.1	10077.754	36421.117
22912	318.96	10724.302	35971.676
21644	318.94	10548.78	39632.023
20718	318.39	10484.67	36247.039
40373	318.16	12865.759	39672.668
9709	318.14	9215.693	34463.043
2974	318.12	7994.38	35181.293
34161	317.98	12022.48	34561.012
32073	317.81	11724.637	37480.633
45099	317.62	13333.016	37262.797
14501	317.58	9751.285	39613.895
58426	317.52	14610.507	33636.512
19099	317.28	10262.776	36381.484
27117	317.14	11061.405	34371.977
39230	316.87	12480.864	36844.723
21033	316.85	10466.262	37054.953
46233	316.78	13528.704	33067.898
23867	316.7	10881.476	34518.563
14212	316.55	9659.843	38807.773
11997	316.24	9331.974	35901.969
39710	316.22	12595.873	38003.367
9503	316.13	9063.987	33422.781
2958	316.05	8005.361	35105.93
47505	315.9	13422.628	37831.773
45415	315.72	13147.005	36291.695
33796	315.67	11840.857	36317.16
10814	315.55	9068.569	39387.398
26860	315.48	11176.178	35702.156
22403	315.48	10641.717	37648.813
407	315.46	7936.525	34076.086
37032	315.4	12390.542	37815.047
22215	315.28	10629.217	37838.551
29336	315.26	11533.363	39734.016
53963	315.21	14081.37	35671.77
22721	315.11	10661.527	36609.953
48344	315.11	13673.335	39404.66
3033	314.94	8187.261	34854.551
48010	314.92	13541.506	39563.09
43334	314.77	13012.592	37401.293
7304	314.77	8689.564	37394.793
25151	314.73	10787.917	38723.602
16232	314.46	9817.973	33091.727
48583	314.36	13586.513	38627.363
32248	314.25	11638.585	37919.18
44242	314.08	13155.099	39819.813
53395	313.87	14072.497	37626.781
6866	313.69	8742.165	35152.816
37289	313.41	12444.356	37090.16
29028	313.35	11390.619	39315.969
52796	312.97	14174.016	39503.594
1570	312.93	7663.955	38198.648
3894	312.74	8321.032	35220.922
45170	312.7	13237.563	37117.777
21984	312.62	10639.046	38701.746
15935	312.58	9729.943	34157.559
22957	312.58	10681.712	35803.387
22566	312.51	10655.204	37190
49411	312.45	13644.178	36206.66
10955	312.41	9407.595	39782.508
49216	311.87	13640.229	36629.559
27228	311.82	11139.292	33946.242
16899	311.78	9833.026	35672.66
15280	311.76	9870.358	36404.684
5862	311.76	8524.446	35677.566
30241	311.74	11539.842	36670.129
3314	311.43	8084.127	33381.961
51540	311.4	13862.436	36582.77
16820	311.2	9929.409	35380.52
7057	311.09	8719.322	36165.547
34874	311.09	12253.934	35189.348
33492	310.65	11894.265	37567.871
55561	310.55	14382.206	37108.938
40529	310.42	12814.145	39264.191
47225	310.36	13512.614	37052.863
22070	310.13	10604.903	38325.102
20990	310.07	10437.23	36939.238
24909	309.92	10857.57	37974.863
39704	309.86	12625.195	37995.664
20734	309.84	10479.228	36283.195
6068	309.82	8612.275	34705.727
28667	309.73	11220.663	37917.168
49842	309.67	13563.96	35294.637
22023	309.65	10571.622	38506.719
22713	309.59	10745.667	36598.02
15678	309.5	9858.183	35138.289
53053	309.44	14011.276	38488.656
37143	309.21	12418.473	37381.953
8471	309.14	8876.404	37415.984
48612	309.14	13699.585	38412.211
25464	309.04	10802.343	39945.551
27700	309.02	11388.493	34267.336
40137	308.98	12616.73	39513.566
39533	308.69	12620.27	37636.297
16718	308.68	10103.453	34966.031
14336	308.66	9532.222	39454.652
50047	308.6	13655.337	34775.324
44804	308.5	13335.68	38116.957
29238	308.46	11481.187	39839.273
5354	308.39	8478.288	37729.176
12724	308.25	9692.715	33355.98
22497	308.1	10674.275	37280.273
39685	308.1	12575.536	37938.453
25632	307.95	11009.23	39565.848
33038	307.95	11970.33	38321.883
22670	307.85	10658.001	36821.305
26228	307.83	11047.321	37600.895
7447	307.66	8759.841	37896.617
26124	307.62	11144.573	37695.141
51857	307.41	13830.555	37550.895
35909	307.37	12073.649	38295.105
48629	307.2	13751.208	38477.965
31281	307.2	11725.007	34487.977
2154	307.07	8143.227	39342.402
32207	307.03	11721.25	37817.844
35448	307.01	12160.65	37387.063
15028	306.95	9708.009	37457.996
7	306.89	7769.138	33021.496
9108	306.78	8805.2	34559.156
36189	306.72	12245.448	39587.148
53001	306.61	14046.94	38951.234
40456	306.55	12811.499	39305.637
22048	306.43	10560.221	38593.996
6005	306.2	8415.34	35027.738
15739	306.05	9736.258	34985.809
13615	305.94	9641.403	36591.164
27779	305.9	11327.867	34681.496
26122	305.73	11044.957	37688.547
23458	305.73	10761.07	33510.734
54546	305.55	14245.03	33041.695
21166	305.55	10541.5	37407.578
56371	305.53	14347.027	39538.344
17672	305.51	10027.889	38008.012
42783	305.4	12931.85	35526.719
56849	305.38	14434.661	39037
47400	305.29	13464.098	37545.48
28416	305.07	11406.02	37356.992
18541	305.07	10244.719	37687.527
55802	305.06	14332.22	37747.559
39801	305.04	12634.518	38201.289
55317	305.02	14232.915	36343.914
52943	304.92	14026.712	39010.449
44464	304.88	13344.33	39189.699
9113	304.86	8961.77	34582.754
16008	304.84	9712.549	34077.137
20747	304.6	10403.493	36311.176
13079	304.35	9565.617	34931.348
53724	304.35	14175.772	36515.844
14852	304.29	9750.729	38037.121
4485	304.21	8342.414	37857.973
22900	304.19	10763.827	35913.945
44164	304.17	12963.368	39796.148
9855	304.08	9106.977	35137.227
44762	304.02	13179.932	38014.031
33181	303.87	11803.827	38097.813
8332	303.85	8940.762	37842.453
37274	303.73	12370.559	37029.773
19637	303.64	10328.582	34298.938
45218	303.6	13342.316	36932.953
24982	303.6	10957.246	38157.348
15969	303.43	9787.916	34273.762
11363	303.31	9476.713	37855.172
26898	303.24	11112.837	35549.84
41917	303.24	12809.361	34355.848
12692	303.04	9627.981	33284.223
3526	303.04	8352.959	33445.941
53021	303.02	14079.069	38694.027
39636	303.01	12692.346	37831.898
24512	303.01	10961.252	36985.574
14425	302.83	9562.375	39937.816
45681	302.74	13312.827	35266.238
351	302.62	7745.084	33927.734
52408	302.53	13800.972	39249.145
11441	302.45	9420.11	37782.691
17354	302.37	10099.432	36926.488
18431	302.24	10331.834	38290.023
55570	302.16	14248.706	37155.758
4978	301.91	8520.509	39758.973
46903	301.84	13500.679	36100.117
47486	301.82	13537.364	37770.289
41434	301.65	12844.954	36258.184
44008	301.61	13117.275	39314.422
37434	301.53	12374.806	36548.563
2467	301.38	8020.172	37734.844
5171	301.22	8593.996	38703.656
27466	301.13	11214.228	33207.648
11896	301.07	9371.826	36115.93
6463	300.92	8669.131	33226.793
8312	300.82	8992.233	38070.316
32610	300.69	11814.946	39559.727
53925	300.53	14194.661	35854.426
29945	300.52	11558.053	37623.77
18047	300.36	10004.912	39957.613
33090	300.34	11853.175	38187.27
56257	300.04	14294.536	39144.84
43064	299.94	13034.224	36509.047
14636	299.65	9775.634	39263.027
40978	299.52	12786.787	37831.93
34595	299.46	12089.113	33720.285
17384	299.39	10030.746	37000.324
9173	299.21	9029.308	34302.191
19184	299.1	10247.756	36053.191
26190	299	11047.232	37826.43
4426	299	8249.878	37682.449
35733	298.94	12212.162	37896.121
17765	298.93	10044.687	38378.492
33948	298.79	11986.17	35469.422
8643	298.72	9031.919	36557.281
39077	298.58	12579.675	36301.102
17717	298.56	9977.262	38172.055
25654	298.54	10997.831	39348.332
35096	298.52	12119.007	36120.105
40736	298.37	12744.562	38465.305
18298	298.31	10242.977	38642.348
2502	298.31	8134.111	37521.449
21770	298.27	10565.583	40002.309
41260	298.16	12880.138	36928.23
44558	298.01	13241.212	38859.266
26564	297.97	10995.955	36751.762
8502	297.81	9055.922	37209.738
150	297.74	7673.555	33394.246
46979	297.55	13415.717	36346.98
53712	297.53	13925.763	36489.965
5648	297.37	8557.16	36759.984
11627	297.36	9378.598	36874.438
8091	297.32	8877.698	39057.328
10261	297.28	9099.22	36937.609
28008	297.28	11358.558	35860.551
11927	297.22	9467.149	35901.648
34839	297.22	12232.986	35066.199
41052	297.03	12812.345	37645.543
33152	296.91	11868.341	38018.125
41087	296.84	12888.383	37396.664
4063	296.76	8282.35	36089.527
29706	296.72	11616.658	38071.555
13761	296.65	9627.173	37090.73
16268	296.57	10009.783	33109.973
16447	296.55	10080.546	33850.824
53697	296.45	14045.058	36451.309
9823	296.4	9263.617	34987.719
55861	296.36	14321.748	37904.625
19758	296.24	10289.456	33801.469
4704	296.17	8394.899	39088.207
16744	296.11	10020.292	35112.113
1499	296.01	7951.534	38000.031
52514	295.8	13861.397	39659.371
45136	295.77	13124.376	37348.688
53111	295.75	14065.858	38346.117
21154	295.71	10503.039	37386.238
25797	295.55	11183.291	38950.969
28944	295.52	11251.707	38965.262
23529	295.46	10649.274	33019.43
32452	295.44	11653.445	38538.555
39590	295.38	12665.413	37736.93
17790	295.34	9985.672	38521.949
29918	295.25	11593.561	37561.832
599	295	7960.886	34796.336
7825	294.98	8734.194	39635.902
13582	294.98	9556.386	36567.828
29990	294.87	11521.04	37400.012
35416	294.75	12253.003	37319.539
1277	294.56	7792.972	37445.789
44438	294.52	13217.833	39400.176
24464	294.35	10828.502	36830.055
28628	294.21	11310.437	37846.02
53805	294.14	14125.198	36147.688
39544	293.91	12509.801	37651.117
2515	293.72	7929.234	37578.332
4949	293.62	8599.805	39649.578
48420	293.6	13567.013	39027.027
29294	293.52	11595.937	39609.688
41102	293.45	12821.207	37444.508
2082	293.39	8190.121	39939.402
48346	293.31	13539.79	39407.004
54528	293.26	14054.647	33134.84
21062	293.16	10418.118	37135.754
32215	293.08	11682.035	37844.098
996	293.06	7789.214	36523.543
44393	292.95	13258.527	39592.297
11530	292.93	9270.66	37480.887
15625	292.78	9736.244	35277.969
39762	292.78	12592.271	38102.469
35610	292.66	12176.512	37650.512
34789	292.62	12164.079	34718.313
43539	292.53	13032.061	37894.496
44765	292.43	13337.258	38021.168
20874	292.41	10471.595	36612.848
47291	292.36	13541.134	37262.078
16998	292.34	10066.996	35913.863
44870	292.26	13152.595	37946.262
24434	292.24	10949.64	36736.504
44831	292.09	13225.254	37856.113
40511	292.03	12913.657	39186.586
12944	292.03	9658.241	34458.039
17220	291.9	10120.932	36559.879
51353	291.88	13863.777	35950.746
43048	291.7	13088.935	36450.195
40979	291.67	12744.218	37838.105
52290	291.67	13854.684	38785.473
21297	291.42	10422.157	37808.879
55493	291.36	14203.458	36879.891
7062	291.3	8832.232	36209.723
4469	291.19	8274.654	37802.031
53384	291.15	13971.849	37598.504
55844	291.13	14224.587	37855.855
18288	291.13	10150.647	38930.09
40631	291.05	12810.033	38718.684
37452	291.03	12273.324	36600.688
47435	290.96	13492.368	37644.438
52348	290.79	13969.609	39041.555
7227	290.77	8805.292	37075.566
53767	290.75	14093.992	36310.117
4599	290.63	8345.892	38360.52
19502	290.56	10328.537	34885.98
25959	290.54	11086.901	38214.797
23049	290.5	10733.827	35542.207
19055	290.44	10234.203	36265.609
12711	290.42	9558.835	33350.488
48567	290.13	13763.655	38567.41
19703	290.06	10299.072	33884.801
48968	290	13750.373	37371.762
22731	289.96	10733.858	36635.262
35434	289.87	12233.862	37363.309
57358	289.75	14535.389	37567.289
3553	289.6	8292.412	33526.766
41130	289.58	12790.505	37202.348
3248	289.52	8100.603	33755.922
24393	289.31	10979.421	36598.195
6061	289.31	8433.415	34643.727
42527	289.2	12920.82	34578.93
30939	289.16	11529.3	33458.492
14581	289.16	9781.878	39354.625
48742	289	13565.164	37839.793
7999	288.95	8903.726	39538.063
33780	288.81	12013.84	36259.59
37755	288.79	12423.114	35728.672
26148	288.77	11097.615	37751.465
10207	288.62	9137.825	36703.559
5286	288.58	8578.917	38125.949
27427	288.58	11381.188	33019.871
7498	288.47	8805.223	38094.004
29686	288.43	11556.195	38037.309
20712	288.41	10469.097	36231.074
41274	288.28	12712.724	36984.734
4364	288.24	8311.104	37513.801
37018	288.1	12306.504	37772.051
16587	288.05	10083.35	34441.906
36730	287.99	12459.462	38375.359
56201	287.97	14375.918	38940.543
39634	287.91	12495.111	37827.07
9004	287.62	8914.427	34785.117
44194	287.61	13123.754	39923.664
13477	287.59	9529.878	36222.555
56486	287.57	14329.395	39939.992
23001	287.34	10757.956	35655.414
45057	287.28	13128.92	37456.391
50377	287.13	13754.634	33076.223
35209	287.07	12176.091	36538.07
53234	286.84	14048.963	38129.563
54260	286.8	14022.688	34400.223
49463	286.51	13575.386	35944.773
17931	286.44	10086.562	39313.285
35623	286.42	12076.032	37658.156
7374	286.26	8784.301	37609.785
32113	285.98	11691.784	37563.367
1695	285.75	7702.756	38744.426
31486	285.63	11680.656	35520.105
33164	285.58	11935.12	38039.5
17480	285.52	10012.381	37331.066
28185	285.5	11283.802	36600.449
24471	285.42	10803.881	36843.848
21394	285.31	10415.297	38223.953
38854	285.29	12617.353	35604
9442	285.21	9097.491	33205.875
25375	285.15	10942.899	39547.836
6244	285.13	8597.35	33659.941
5142	285.12	8544.174	38867.359
52477	285.02	13787.988	39529.254
46186	285.02	13221.789	33065.949
58114	284.92	14483.118	35055.176
22834	284.9	10665.294	36366.457
9521	284.79	9262.571	33501.52
16904	284.64	10036.419	35689.641
32398	284.6	11626.527	38327.785
10751	284.52	9245.263	39062.48
30944	284.41	11498.947	33228.672
56132	284.37	14380.38	38711.375
19521	284.35	10039.136	34654.641
36326	284.35	12418.597	39827.93
1784	284.29	7727.039	39036.465
10635	284.29	9202.581	38457.328
33630	284.16	11984.765	37009.672
24792	284.06	10974.672	37726.293
44146	284.04	13123.582	39718.996
30332	283.99	11483.28	36378.336
4432	283.97	8409.312	37690.648
40719	283.81	12784.298	38409.559
35465	283.76	12069.142	37423.5
52256	283.72	13853.547	38684.422
42879	283.54	12919.714	35940.996
31017	283.43	11728.801	33108.633
32206	283.37	11695.932	37816.961
3634	283.33	8272.1	33876.074
20559	283.31	10525.79	35719.871
4141	283.22	8277.964	36561
53325	283.09	14010.642	37753.828
36296	283.09	12248.379	39988.828
40467	283.07	12831.157	39364.086
35615	283.01	12264.649	37648.816
8464	282.93	8881.519	37391.375
23421	282.93	10733.172	33662.734
14549	282.86	9853.722	39486.922
6493	282.86	8622.169	33335.914
49570	282.82	13733.504	35764.234
30807	282.8	11511.302	34242.016
44452	282.8	13180.893	39135.52
23041	282.63	10549.646	35502.523
37324	282.51	12376.322	36872.305
12678	282.47	9682.191	33222.051
21019	282.43	10391.243	37015.598
30252	282.41	11607.697	36415.863
324	282.4	7668.105	33826.59
31168	282.4	11700.996	33955.285
28761	282.34	11365.701	38165.957
15366	282.32	9892.649	36348.633
8736	282.24	8926.742	36086.465
52832	282.11	14050.265	39299.859
16905	282.07	10087.158	35687.133
35541	282.07	12264.51	37531.012
21059	282.03	10549.823	37120.957
19011	281.94	10286.508	36480.328
35493	281.76	12199.666	37451.078
56966	281.74	14462.056	38752.41
10534	281.74	9255.985	38091.516
43331	281.73	12951.825	37388.535
19966	281.61	10384.002	33180.605
32397	281.57	11715.244	38324.141
50658	281.53	13816.27	34291.301
36756	281.48	12432.236	38155.609
6461	281.3	8727.468	33221.945
27080	281.17	10983.92	34549.477
16545	281.13	9986.356	34217.633
39682	281.11	12649.658	37933.359
15928	281.09	9787.059	34140.832
45234	281.09	13134.054	36986.496
10770	281.04	9081.299	39158.109
43876	280.9	13014.903	38847.152
30102	280.73	11476.249	37059.652
32775	280.65	11869.217	39998.035
10181	280.59	9087.65	36603.203
40738	280.54	12892.965	38467.906
45128	280.52	13120.391	37323.473
38937	280.48	12550.91	35844.559
41582	280.4	12792.715	35858.957
45092	280.38	13160.621	37240.215
34757	280.31	12112.059	34583.992
22691	280.29	10594.041	36557.801
4811	280.27	8300.757	39582.652
16983	280.21	9970.428	35869.113
26537	280.06	10994.765	36985.273
32714	279.96	11794.56	39985.336
21358	279.92	10412.56	38094.648
48999	279.91	13624.884	37478.438
17500	279.89	10095.025	37385.672
56471	279.83	14259.106	39897.898
44708	279.71	13145.438	38467.629
40322	279.66	12823.107	39898.379
11385	279.64	9310.476	37919.762
18727	279.64	10209.726	37292.254
16880	279.6	9918.91	35609.043
45957	279.56	13302.694	34611.801
46537	279.41	13504.652	34582.758
31532	279.39	11670.712	35648.664
35278	279.33	12062.184	36832.938
10557	279.25	9148.524	38185.449
3387	279.25	8144.252	33089.434
3563	279.2	8337.358	33596.066
39186	279.2	12577.402	36699.645
11568	279.06	9448.05	37303.676
22213	279.04	10690.41	37835.727
38343	279.01	12673.278	33078.535
50824	279.01	13828.239	35089.023
11045	278.99	9470.013	39469.949
14717	278.99	9706.564	38719.004
27176	278.81	11179.834	34293.16
44189	278.7	13003.417	39901.691
3124	278.7	8158.879	34343.727
14924	278.64	9893.324	37996.922
3318	278.62	8034.19	33403.414
29296	278.6	11628.13	39611.656
9194	278.47	8931.159	34065.215
24217	278.45	10836.224	36109.797
47152	278.41	13528.962	36866.219
39456	278.41	12608.516	37454.762
45360	278.39	13145.926	36407.066
37283	278.2	12350.916	37075.105
8486	278.18	8914.08	37489.879
33851	278.07	11923.321	35924.945
56605	278.07	14518.138	39599.941
52724	278.01	14131.756	39610.566
15775	277.93	9881.637	34854.926
30714	277.89	11618.72	34707.27
53864	277.86	14056.117	36004.973
33894	277.74	12011.219	35831.863
21421	277.59	10470.415	38322.242
8618	277.49	8941.449	36757.313
24862	277.42	10844.346	37896.641
14027	277.26	9673.813	38045.637
23550	277.26	10633.906	33135.281
11949	277.24	9330.183	36011.316
37895	277.24	12332.24	34968.512
19408	277.24	10344.066	35122.883
33482	277.19	11883.831	37482.203
10732	277.17	9167.563	38977.715
41096	277.01	12900.149	37424.41
1668	276.86	7699.417	38638.816
1420	276.86	7706.954	37769.176
43617	276.82	12993.393	38053.371
44069	276.69	13018.947	39506.52
32249	276.55	11749.569	37919.801
32490	276.52	11704.409	38822.691
4327	276.42	8329.101	37397.207
45542	276.27	13130.941	36015.34
51083	276.25	13983.883	35816.949
39338	276.21	12543.491	37132.645
11202	276.06	9355.557	38937.781
39711	276	12673.852	38010.711
37024	275.77	12332.396	37787.039
21682	275.73	10509.469	39889.98
26304	275.58	11071.746	37424.766
1489	275.54	7877.448	37928.793
13861	275.5	9612.266	37419.285
43846	275.37	13028.033	38764.848
54392	275.35	14042.889	33554.02
49483	275.35	13738.641	35954.426
54591	275.33	14367.353	33147.383
29676	275.23	11466.079	38001.566
19470	275.21	10263.552	35099.906
28035	275.21	11346.645	35993.527
25606	275.06	11102.315	39473.266
10788	275	9188.551	39240.637
52257	274.98	13964.715	38692.27
5399	274.96	8600.013	37538.59
3532	274.94	8224.773	33460.855
30459	274.77	11577.365	35870.535
45498	274.75	13219.025	36181.629
2050	274.64	8067.005	39795.453
43450	274.45	13057.502	37657.133
18653	274.41	10323.729	37383.23
57110	274.39	14532.065	38210.539
17663	274.33	10004.918	37952.031
43697	274.22	13069.467	38241.359
20411	274.16	10412.637	35222.469
56331	274.06	14389.653	39395.938
29211	274.06	11345.857	39991.207
7056	274.02	8633.136	36151.176
29255	274.01	11493.936	39901.164
56424	273.99	14304.717	39742.574
25461	273.97	10831.066	39923.871
26879	273.83	11198.682	35453.219
46949	273.74	13464.958	36264.637
48467	273.64	13690.556	38868.617
52967	273.6	14004.228	39105.883
57368	273.55	14447.1	37616.766
45148	273.49	13243.237	37049.309
48545	273.43	13565.346	38499.59
54216	273.28	14120.469	34519.84
16164	273.22	9898.298	33417.98
5688	273.07	8574.337	36670.453
19932	273.01	10370.499	33018.375
41988	272.93	12789.775	34025.156
492	272.84	7763.795	34421.57
11474	272.76	9350.185	37589.16
8856	272.7	9038.139	35452.773
28643	272.51	11315.49	37884.355
54381	272.47	14032.984	33783.699
35802	272.45	12199.451	38039.328
35088	272.36	12249.249	36069.836
5872	272.3	8431.477	35722.031
34434	272.22	12032.503	33105.105
32805	272.13	11869.397	39677.434
2327	272.09	8173.352	38360.098
53598	272.09	14100.961	36717.941
36341	272.09	12304.99	39885.492
1553	271.96	7950.159	38142.172
17467	271.94	10107.621	37277.496
15158	271.9	9852.011	36925.184
16849	271.65	9922.693	35489.5
51267	271.65	13860.851	35926.266
42601	271.59	12960.197	34860.383
52016	271.44	13876.184	37933.652
11013	271.42	9319.684	39653.73
49884	271.42	13727.148	35128.289
32864	271.15	11872.445	39550.348
57334	271.09	14558.005	37809.41
32629	271.09	11799.078	39619.738
40293	271.09	12808.179	39807.809
54924	271.02	14322.825	34826.277
44653	271.02	13143.223	38530.227
57058	271.02	14428.652	38359.172
10607	270.92	9263.333	38352.375
39968	270.92	12595.139	38713.207
41889	270.88	12788.436	34540.457
41268	270.85	12871.61	36957.434
51840	270.83	13840.204	37491
34462	270.67	12137.095	33048.199
41073	270.62	12814.772	37352.285
5025	270.62	8572.332	39308.527
32939	270.48	12002.63	38978.102
47772	270.46	13520.26	38703.621
37888	270.44	12329.102	34945.234
25298	270.44	10936.674	39230.32
29725	270.33	11472.421	38106.527
22935	270.23	10644.659	36030.711
19081	270.16	10169.87	36347.898
34666	270.16	12261.148	34090.875
26857	270.16	11102.792	35687.293
24538	270.1	10927.709	37064.828
1828	269.7	7871.34	39177.82
27100	269.68	11035.343	34317.91
58371	269.6	14450.744	33692.234
11128	269.6	9434.832	39269.441
32955	269.58	12057.048	39081.84
42770	269.52	13080.781	35483.379
26629	269.35	11007.738	36651.773
40113	269.26	12553.71	39372.273
39084	269.2	12488.62	36323.754
21931	269.2	10712.378	38852.586
47812	269.16	13435.509	38846.754
28395	269.12	11343.184	37275.152
25113	269.06	10943.449	38495.758
36206	269.01	12216.051	39670.367
2065	268.99	8053.779	39852.605
1465	268.97	7811.901	37894.863
24325	268.97	10804.928	36399.992
16667	268.91	10037.719	34746.844
28874	268.76	11368.206	38622.074
37747	268.72	12378.058	35690.664
53007	268.68	14070.504	38650.207
1878	268.66	7753.902	39429.094
39554	268.59	12666.201	37673.465
19132	268.55	10153.572	36193.367
43547	268.55	13127.704	37912.992
53205	268.51	14033.615	38017.547
2490	268.45	8004.941	37818.859
52623	268.41	13926.779	39978.578
24008	268.28	10965.55	35270.457
54592	268.26	14334.95	33142.254
11556	268.24	9365.507	37259.227
44168	268.09	13086.377	39820.82
47669	268.05	13531.671	38307.371
43394	268.03	12984.833	37533.969
52034	267.99	13988.525	37966.027
15877	267.95	9756.674	34583.223
28709	267.91	11392.382	38032.586
47425	267.9	13510.896	37622.957
51725	267.82	13932.97	37207.309
41122	267.82	12873.728	37507.953
6383	267.74	8606.359	33272.238
27269	267.74	11009.479	33753.32
31935	267.74	11739.025	37197.645
54550	267.59	14280.997	33048.121
39596	267.59	12525.488	37747.27
36874	267.45	12306.414	38108.031
14038	267.32	9644.514	38086.715
1997	267.3	7708.608	39849.203
47356	267.3	13355.752	37423.219
37278	267.28	12374.982	37050.906
55743	267.24	14253.513	37604.27
33354	267.24	11886.063	37523.848
32880	267.21	11927.389	39303.871
57504	267.21	14624.849	37339.332
31853	267.17	11746.16	36977.926
9704	267.17	9097.06	34397.871
11973	267	9353.033	35796.039
9880	266.98	9234.482	35260.832
49574	266.92	13649.96	35769.234
52764	266.88	14011.875	39713.191
29723	266.78	11568.347	38097.488
6489	266.71	8717.445	33323.012
36260	266.71	12132.203	39886.746
53563	266.61	14165.965	37189.949
46206	266.52	13320.414	33132.094
13031	266.44	9501.326	34785.414
22803	266.44	10596.747	36251.957
38262	266.34	12405.574	33266.898
47758	266.29	13400.959	38667.121
47867	266.29	13446.165	39105.316
35356	266.21	12158.538	37146.086
40460	266.15	12859.297	39335.531
24785	266.06	10864.571	37700.852
27212	265.88	11177.753	33891.777
41674	265.83	12810.155	35287.836
28468	265.79	11291.142	37500.563
34386	265.73	11916.588	33202.48
44051	265.67	12931.363	39438.063
45434	265.65	13301.269	36341.332
48644	265.62	13566.649	38191.875
23260	265.6	10601.332	34541.609
1183	265.56	7864.614	37193.801
9829	265.56	9121.768	35014.809
29305	265.46	11549.256	39649.992
52687	265.42	13890.296	39897.801
57431	265.41	14591.164	37444.523
39044	265.31	12658.602	36183.656
43881	265.14	13047.997	38867.809
10934	265.14	9261.726	39932.133
26277	265.08	11147.866	37352.773
52889	265.04	14041.801	39161.625
57478	264.95	14525.5	37279.223
55375	264.91	14281.358	36529.125
48772	264.85	13760.124	37908.566
5562	264.85	8548.733	37343.531
4045	264.83	8305.309	35995.512
11235	264.75	9331.807	38773.371
13593	264.49	9581.477	36603.184
32318	264.43	11773.686	38094.488
18433	264.41	10292.234	38291.754
33993	264.39	11903.16	35337.734
50602	264.33	13926.178	33970.961
30372	264.29	11561.759	35910.699
25014	264.29	10865.614	38262.094
18993	264.26	10273.609	36430.488
32765	263.97	11973.288	39978.148
16613	263.95	9933.235	34530.27
20298	263.91	10468.173	34726.223
13668	263.91	9483.881	36807.766
4819	263.74	8286.815	39606.926
55343	263.74	14342.091	36451.832
33132	263.7	11963.203	38294.465
36997	263.7	12473.938	37724.813
2514	263.68	8143.644	37576.98
763	263.66	7689.223	35368.82
11823	263.6	9314.03	36540.234
19034	263.55	10313.476	36531.902
19836	263.45	10175.024	33415.039
49903	263.43	13712.557	35196.867
57325	263.39	14556.469	37774.023
47162	263.3	13471.03	36884.305
58167	263.26	14575.743	34703.723
12002	263.24	9330.536	35590.613
29618	263.15	11445.249	38169.129
11606	263.09	9404.53	37130.387
26370	263.03	11160.668	37228.711
44109	263.01	13103.837	39620.473
28705	263.01	11241.815	38019.809
35489	263.01	12009.14	37445.137
56585	263.01	14489.177	39980.906
11374	263.01	9279.702	37887.262
38007	262.72	12417.293	34583.844
21255	262.7	10485.018	37689.168
30108	262.69	11541.137	37084.434
2998	262.65	8061.818	34942.18
33049	262.47	12011.768	38344.355
36240	262.46	12097.057	39789.883
56807	262.28	14613.431	39221.801
37645	262.23	12423.396	35982.301
44966	262.19	13334.908	37535.496
38170	262.17	12300.47	33803
5468	262.17	8451.483	37376.219
15325	262.11	9753	36254.477
56784	261.94	14630.619	39436.5
37266	261.69	12411.008	37347.059
44331	261.65	13140.774	39697.887
41380	261.65	12753.369	36392.402
45054	261.61	13279.416	37447.367
21412	261.61	10523.23	38277.445
43134	261.59	12925.252	36783.336
14710	261.54	9862.326	38669.18
13893	261.4	9597.012	37530.566
11420	261.34	9320.339	37713.105
37188	261.34	12282.318	37474.41
24499	261.34	10843.586	36946.23
35984	261.23	12146.766	38557.492
16159	261.21	9770.809	33370.543
18243	261.19	10207.093	39002.008
50803	261.13	13869.235	34969.313
33407	261.11	11942.694	37627.168
35458	261.04	12180.382	37407.887
25191	261.02	10900.135	38856.945
24988	260.98	10918.424	38166.953
22157	260.96	10738.708	37996.012
9598	260.96	9244.262	33835.242
44756	260.9	13110.127	37999.605
31507	260.77	11825.489	35577.539
24572	260.69	10931.347	37173.09
16495	260.66	10027.371	34049.316
12793	260.56	9684.189	33672.141
39221	260.54	12593.368	36811.707
9445	260.52	9206.903	33218.027
24390	260.44	10824.618	36583.137
56315	260.27	14325.64	39319.934
53698	260.25	14184.265	36448.809
14724	260.21	9835.672	38775.527
815	260.2	7652.234	35536.266
35147	260.14	12237.581	36329.215
51550	260.12	13878.537	36625.832
46527	260.12	13438.433	34557.117
46698	260.08	13464.767	35274.098
45657	259.93	13275.826	35491.199
12158	259.93	9427.728	35262.172
44183	259.83	12973.689	39873.18
20593	259.66	10429.812	35830.793
3619	259.62	8209.337	33816.32
13997	259.58	9568.037	37934.945
55581	259.54	14221.28	37178.566
47603	259.41	13547.06	38096.5
50668	259.39	13845.884	34337.613
2608	259.37	7983.041	37201.207
16256	259.37	9951.39	33030.699
12022	259.35	9309.333	35664.488
49060	259.33	13665.181	37041.223
9306	259.24	8914.227	33364.039
5415	259.2	8468.533	37584.035
2299	259.2	8066.125	38530.055
32835	259.07	11953.112	39466.867
13220	258.93	9609.326	35354.797
42112	258.91	12838.98	33346.758
41445	258.82	12824.77	36310.887
11190	258.8	9463.669	38870.785
5318	258.66	8409.579	37904.953
22757	258.62	10575.823	36393.488
39698	258.55	12549.411	37974.738
28864	258.53	11391.168	38572.754
17609	258.43	10085.211	37766.008
9742	258.43	9069.683	34644.355
47950	258.24	13517.541	39392.703
43360	258.2	13003.996	37465.051
29521	258.2	11490.717	38947.488
9090	258.16	8901.779	34476.379
48669	258.05	13618.849	38274.281
11795	258.03	9476.863	36462.09
1817	258.01	7706.262	39155.184
40573	257.97	12759.416	39093.199
27757	257.97	11207.589	34562.328
26045	257.95	11070.344	38150.48
6715	257.9	8761.59	34519.605
48436	257.8	13600.881	39092.023
46511	257.76	13476.637	34478.152
41252	257.72	12803.594	36909.988
35320	257.65	12100.75	36979.031
7968	257.61	8920.655	39658.016
41108	257.49	12711.889	37455.434
7296	257.48	8658.292	37360.668
7077	257.46	8834.693	36248.781
28992	257.32	11336.924	39153.543
13899	257.25	9651.029	37563.977
9836	257.21	9080.539	35053.375
16115	257.17	9801.061	33565.578
894	257.13	7720.723	36013.871
32220	257.03	11737.446	37857.98
22675	257.02	10761.24	36831.465
17776	257	10081.412	38432.027
41414	256.8	12763.917	36515.445
43813	256.8	12972.506	38634.977
57536	256.79	14621.777	37115.656
22112	256.69	10732.366	38472.148
41689	256.52	12854.023	35355.492
25229	256.48	10911.299	38989.547
46709	256.44	13487.175	35338.414
8300	256.42	8971.951	38026.805
37573	256.38	12303.745	36113.406
40150	256.35	12531.171	39555.309
35822	256.35	12211.39	38099.824
16984	256.21	10015.154	35868.344
10542	256.08	9173.512	38138.539
26431	256.08	11174.19	37058.996
28626	256.06	11332.747	37841.797
39439	256.04	12571.566	37410.266
45938	256.04	13265.311	34536.387
1392	255.98	7894.245	37732.313
34150	255.96	11885.079	34502.555
20832	255.96	10491.248	36524.234
33077	255.94	11845.182	38436.617
28936	255.9	11411.26	38913.508
24712	255.87	10977.376	37566.871
7397	255.87	8666.742	37691.145
9175	255.85	9030.747	33978.195
33449	255.79	11941.207	37410.699
20274	255.69	10451.312	34668.391
15446	255.66	9813.29	35950.121
15278	255.62	9737.988	36401.191
46807	255.56	13480.606	35717.016
35647	255.41	12210.924	37700.574
5366	255.23	8494.696	37754.922
44116	255.2	13073.512	39633.293
23696	255.18	10870.426	33764.539
57647	255.16	14531.922	36834.383
33962	255.14	11859.725	35545.203
1427	255.14	7807.523	37789.203
8230	255.14	8944.203	38363.371
1529	255.12	7855.672	38088.707
30879	255.1	11500.585	33729.453
33646	255.1	11946.512	36715.984
48288	255.04	13632.93	39479.543
6382	255.04	8549.165	33266.82
32822	254.99	11838.207	39734.395
27996	254.91	11252.031	35795.992
8755	254.89	9015.822	35917.512
13871	254.74	9655.923	37451.539
29565	254.72	11451.78	38571.148
8398	254.66	8922.842	37799.266
41586	254.64	12913.092	35882.484
6878	254.62	8681.89	35208.543
17075	254.56	10049.506	36146.883
29430	254.51	11535.301	39117.391
3631	254.49	8352.615	33859.672
15315	254.49	9781.554	36224.051
45865	254.45	13345.895	34913.832
32336	254.39	11632.648	38159.027
20925	254.2	10507.885	36768.652
3763	254.16	8216.516	34463.199
20877	254.14	10486.186	36620.375
39092	254.12	12599.811	36379.848
19807	254.12	10343.474	33648.625
45731	254.07	13165.097	35109.094
10567	254.05	9079.61	38218.078
3388	253.99	8022.192	33085.801
1806	253.93	7943.46	39125.316
32906	253.89	11824.753	39436.926
12567	253.89	9427.784	33482.301
32440	253.87	11818.297	38473.684
25760	253.84	10971.731	38825.672
8475	253.64	8938.119	37440.531
2583	253.63	8184.814	37467.375
43789	253.61	13054.153	38530.039
1797	253.59	7743.064	39079.09
1256	253.55	7650.267	37410.313
55705	253.47	14317.176	37527.758
26869	253.43	11124.234	35421.547
8713	253.43	8853.16	36266.035
4071	253.41	8226.202	36141.23
13336	253.36	9504.413	35769.504
36550	253.34	12436.315	39151.844
4904	253.32	8599.097	39815.313
32889	253.3	11972.402	39339.004
38352	253.28	12637.251	33135.215
10909	253.26	9223.894	39827.676
52912	253.24	14148.308	39225.984
11820	253.22	9449.298	36525.844
35603	253.18	12234.599	37635.652
35313	253.07	12247.155	36941.727
5537	252.99	8455.548	37254.367
3802	252.97	8229.368	34643.156
1796	252.95	7880.92	39080.234
36190	252.9	12104.399	39590.074
4474	252.84	8212.908	37821.82
28306	252.69	11283.865	37046.996
28754	252.67	11269.321	38141.398
18997	252.65	10162.658	36446.816
2183	252.55	8097.632	39168.043
7779	252.51	8673.2	39364.977
9589	252.48	9135.211	33802.891
50480	252.4	13958.339	33245.441
8393	252.36	9007.974	37775.594
10601	252.27	9147.957	38332.41
12814	252.25	9646.254	33788.492
12895	252.15	9553.917	34185.195
38944	252.05	12645.916	35857.305
56026	252.02	14295.535	38335.531
8261	252.02	8953.48	38194.57
8763	251.94	9030.604	35946.602
12115	251.86	9342.672	35356.734
47601	251.75	13515.632	38093.188
18796	251.73	10165.293	37161.051
11163	251.71	9305.635	39066.277
41029	251.69	12803.372	37605.004
[truncated: 46,623 more rows]
