# Supplementary material for: Insights on the Control of Yeast Single-Cell Growth Variability by Members of the Trehalose Phosphate Synthase (TPS) Complex
Source: Front Cell Dev Biol. 2021 Jan 28;9:607628. doi: 10.3389/fcell.2021.607628 (PMC7876269; doi:10.3389/fcell.2021.607628)
Supplement: Supplementary file 2 [file Data_Sheet_1.ZIP › final_code/input_datasets/BY4741_2_Ntd_TSL1_t4.csv]

Id	Area (µm²)	Centre X Position (µm)	Centre Y Position (µm)
5448	710.97	9726.825	38199
7912	705.34	10816.043	35811.934
4052	657.17	9191.438	39029.258
8229	655.87	10862.989	38274.309
111	654.09	7913.644	34408.367
11781	645.14	12278.403	39615.176
11491	634.44	12245.153	37695.887
10294	634.17	11622.793	35498.457
4934	591.55	9669.051	36233.188
9406	590.08	11380.629	37491.488
14659	572	13329.728	38916.316
16654	567.02	14415.842	36891.18
15846	560.75	13980.056	40220.117
11540	542.84	12261.303	38460.621
7471	528.04	10764.781	36963.484
7157	523.06	10518.039	39793.199
588	518.67	7959.196	38512.484
6560	513.6	10184.536	35771.574
9490	511.34	11376.033	38625.777
11117	510.28	12048.246	34714.617
15996	509.04	14176.335	38708.738
8309	508.39	10806.336	39283.961
8220	505.59	10905.3	38209.625
10275	504.9	11682.18	35122.371
2928	500.25	8771.394	37874.352
12561	489.29	12676.969	38496.215
2774	487.45	8739.681	35550.227
12710	485.36	12568.87	40505.793
12664	482.03	12499.528	39788.766
3813	479.35	9074.79	35896.117
8141	478.74	10949.745	37191.207
5353	472.38	9727.22	39153.949
10632	471.17	11820.359	39820.91
2484	467.95	8562.954	35188.867
15138	467.11	13622.403	35887.41
14483	461.52	13495.38	36655.828
9589	458.57	11312.059	39885.711
2530	456.42	8574.107	34980.992
14523	455.96	13507.318	37371.273
17455	453	14516.868	33747.578
16212	449.11	14184.673	35810.238
10562	449.03	11720.39	38944.934
4003	448.23	9106.057	38511.977
13082	444.87	12703.47	35407.477
11699	443.71	12061.024	40474.391
4211	438.99	9366.443	40176.871
3548	438.76	9040.748	34712.785
15228	438.11	13688.265	34622.555
8454	436.96	11057.148	40032.277
4222	436.27	9445.339	40284.91
11470	431.51	12267.608	37301.621
7112	431.08	10503.954	39178.254
11657	427.98	12237.485	39794.988
9647	425.32	11497.517	40403.23
14843	425.18	13765.146	39825.297
11874	424.67	12365.571	38393.813
13704	424.59	12965.815	40130.262
16639	420.8	14359.094	36677.813
2130	419.3	8555.636	39707.102
5468	418.54	9848.664	37799.035
17004	410.95	14463.749	39570.863
11963	410.13	12456.036	37091.164
10736	408.77	12053.489	40004.945
6155	408.14	10070.266	39430.152
15940	405.4	14168.725	39010.488
6058	402.97	9996.654	37826.625
12991	401.51	12719.951	36990.551
2489	401.15	8575.778	35240.191
11952	400.98	12454.745	37275.734
7009	400.36	10541.426	38000.797
16383	399.12	14071.781	33833.215
17458	398.52	14575.895	33761.348
14674	396.4	13505.653	39101.137
15039	395.94	13734.92	37712.879
8860	394.56	11108.048	37013.594
2180	394.5	8570.765	39292.813
9213	393.93	11351.37	34932.563
2254	392.09	8544.214	38232.008
6815	391.03	10515.908	35231.977
9454	390.82	11406.962	38156.035
15559	389.6	13934.283	37307.449
15355	388.3	13779.949	34483.016
4391	387.91	9409.448	37739.707
5689	387.64	9735.514	34770.352
3330	387.18	8838.081	37793.457
9522	386.63	11406.372	38946.242
4064	386.5	9237.554	39169.113
7071	384.18	10540.568	38657.832
6510	382.49	10327.399	36501.715
8909	382.47	11145.581	36385.355
10742	381.55	11862.824	40045.871
1503	380.96	8353.127	34407.168
13333	379.39	13005.989	35024.234
6064	379.37	9916.357	37909.641
7626	378.64	10685.667	35240.754
9603	378.49	11394.419	40049.848
5043	377.53	9644.279	37882.18
9718	377.28	11596.718	39362.344
15235	376.63	13716.467	34439.738
12465	376.61	12495.749	37207.973
4932	376.32	9570.21	36207.746
12519	376.11	12548.623	37818.105
1889	376.11	8255.529	39299.273
11242	375.65	12060.595	34127.035
7547	375.54	10750.457	36266.941
11933	375.46	12454.212	37411.211
17287	375.1	14515.223	35890.23
7416	374.89	10656.626	37977.355
2955	374.79	8778.105	38252.063
4030	373.8	9224.577	38837.48
6822	372.63	10368.59	35325.355
5202	372.26	9693.575	40070.453
9311	372.05	11323.28	36211.328
3388	371.88	8922.58	36833.289
1579	369.18	8100.862	35443.844
14091	368.07	13145.683	35401.324
3246	367.34	9036.432	38864.348
3365	364.55	8971.207	37095.98
15327	363.57	13982.929	34002.52
7079	363.26	10376.927	38750.141
9461	362.69	11248.251	38192.668
3822	362.23	9142.925	36017.539
8402	361.88	10914.387	40313.492
7005	361.37	10428.749	37971.145
7470	361.1	10698.137	36937.727
16578	360.5	14355.129	35890.793
7905	359.32	10958.019	35654.184
4612	358.4	9267.392	34767.172
11907	357.96	12482.165	37910.109
12224	357.86	12628.786	33690.723
11850	357.63	12400.225	38805.523
17122	356.52	14519.335	37891.137
7533	356.48	10601.654	36325.121
16161	356.1	14031.531	36468.621
12482	354.83	12660.818	37430.359
3994	354.78	9208.859	38424.609
12376	354.05	12575.472	35934.816
14432	351.69	13385.991	35976.898
1039	351.39	8043.918	38901.055
9732	350.35	11451.06	39186.008
11604	350.08	12266.284	39133.809
13715	350.01	12927.932	40296.406
320	349.26	7960.013	35984.348
11977	349.15	12436.869	36923.914
15316	348.84	13952.343	33784.855
2742	347.33	8682.988	35018.691
11539	345.14	12235.476	38451.883
828	344.4	7785.949	40279.559
14986	343.59	13756.614	38116.965
2122	342.35	8530.014	39947.367
15739	341.39	13896.329	39524.277
16842	341.27	14400.072	39083.563
7155	339.61	10474.72	39765.016
3152	338.84	8909.619	40138.949
6874	338.78	10464.024	35952.199
7608	338.69	10747.702	35327.367
16103	338.48	14097.093	37328.586
10705	338.06	12009.23	40453.988
4516	337.31	9287.109	35837.625
16884	336.83	14353.28	39886.211
14630	335.99	13424.245	38667.262
7314	335.8	10635.536	39189.441
4044	335.8	9186.53	39036.574
12815	335.26	12835.541	39064.176
13849	333.98	13150.139	39034.477
12462	333.1	12590.642	37161.953
14585	333.08	13433.108	37917.746
14454	332.81	13465.967	36316.797
13640	332.62	12966.765	39227.742
8227	332.48	10870.194	38267.703
10240	332.27	11799.526	34524.711
17469	332.18	14590.607	33621.391
17372	331.72	14538.378	35112.066
2702	330.78	8637.824	34491.652
17445	330.53	14619.504	33920.855
11950	330.43	12376.324	37262.625
12794	330.32	12808.334	39379.465
14823	329.72	13666.423	40185.824
12491	329.32	12691.746	37571.797
6680	329.3	10159.764	33857.297
13858	328.46	13205.718	39125.699
14191	328.25	13138.182	34482.363
13010	327.73	12719.279	36895.484
1522	326.76	8363.631	34718.305
15326	326.53	13899.414	33942.219
8280	326.53	10654.848	38985.902
6777	326.24	10357.834	34613.066
924	326.05	8122.94	39823.551
3438	325.93	8966.574	35978.145
7304	325.78	10746.542	39395.84
10362	325.22	11841.15	36376.27
10381	323.58	11631.023	36593.566
15242	323.52	13744.342	34193.262
14953	323	13690.941	38582.766
9916	322.98	11590.435	36843.617
1791	322.85	8208.596	38267.809
2847	322.73	8774.614	36514.871
8520	322.31	11187.279	39353.402
8257	322.31	10858.788	38584.176
3721	322.1	9129.351	34602.969
1389	322.01	8046.903	34401.402
10366	321.83	11828.209	36415.176
12551	321.81	12558.468	38342.395
2528	321.11	8444.917	34956.273
13168	320.59	12865.659	34084.469
11917	320.51	12357.045	37777.98
8273	320.45	10785.578	38833.355
4355	320.22	9307.635	38247.203
1679	320.11	8340.04	36836.992
7248	320.01	10665.525	40031.492
4485	319.86	9439.256	36320.426
2455	319.61	8521.418	35565.73
16599	319.13	14224.375	36156.27
14645	318.96	13552.525	38703.652
11060	318.42	12037.591	35709.719
3297	318.39	8885.343	38310.543
17191	317.12	14508.89	36943.121
13147	317.01	12801.99	34391.605
7546	316.7	10557.1	36258.063
7629	316.41	10636.752	35261.051
3161	316.28	8955.575	40267.828
10064	316.16	11617.935	34773.191
10561	316.13	11777.783	38938.508
10745	315.97	11862.131	40081.539
6274	315.9	10131.092	40185.363
1079	315.61	8192.488	38632.754
4197	315.46	9320.489	40471.055
2762	315.36	8722.221	35371.348
15374	314.86	13951.497	34741.172
6557	314.84	10301.191	35728.23
14166	314.33	13267.537	34573.184
4457	312.75	9336.934	36831.074
15953	311.66	14092.673	39111.758
8887	311.62	11027.166	36733.477
4056	311.45	9187.996	39097.359
14121	311.32	13171.835	34826.18
2957	311.24	8650.085	38267.023
10870	310.92	12037.946	38252.285
14741	310.23	13486.88	39902.914
1492	310.19	8237.928	34268.855
7779	309.75	10822.479	33862.449
17373	309.61	14557.331	34873.105
11718	309.15	12414.969	40193.695
4300	309	9396.005	38846.789
5604	308.9	9837.807	35904.883
13065	308.9	12912.236	35470.84
5861	308.64	10114.165	34993.734
3406	308.29	8995.292	36491.125
1422	308.06	8190.563	33741.176
14396	307.91	13443.443	35524.379
6742	307.74	10307.843	34150.645
13810	307.47	13321.44	39541.129
17436	307.37	14539.27	34124.496
15332	307.26	13839.34	34136.148
13888	307.2	13180.519	38577.57
15816	306.61	13831.403	40490.672
15420	306.43	13983.621	35264.992
2952	306.2	8732.76	38203.945
3323	305.94	8863.949	38027.527
3552	305.92	8992.126	34793.895
6539	305.71	10229.163	35815.934
1796	305.51	8330.88	38332.43
14279	305.5	13480.773	33803.363
8230	304.84	10808.474	38296.793
16410	304.69	14242.903	33644.117
13673	304.35	13070.446	39684.809
7579	304.19	10658.845	35699.227
3646	303.85	9252.778	33625.555
10945	303.68	11952.157	37360.523
3528	303.68	8891.34	35138.242
6096	303.58	10110.23	38441.094
4621	303.37	9259.821	34530.004
4267	302.95	9311.659	39353.496
14349	302.43	13398.161	34750.086
15215	302.35	13576.569	34806.492
8985	302.05	10988.723	35193.047
7601	301.99	10755.406	35577.703
8594	301.13	11006.685	38790.281
7132	301.05	10528.657	39442.215
11415	300.76	12115.919	36580.762
6430	300.21	10180.934	38016.305
3805	299.86	9251.53	35787.047
7108	299.62	10357.827	39075.633
16970	299.62	14607.391	39828.242
12854	299.6	12879.992	38832.762
11574	298.96	12243.381	38748.32
5536	298.91	9766.105	36631.063
11161	298.7	12025.634	34090.992
13467	298.49	13024.187	37104.258
3829	298.45	9219.462	36085.734
12999	298.41	12742.375	36753.098
4455	298.22	9316.737	36796.02
6525	297.85	10243.807	36185.469
1650	297.36	8370.541	36504.367
9451	297.14	11348.029	38124.004
9471	297.13	11241.936	38278.68
4545	296.82	9386.873	35511.906
1837	296.72	8345.58	38727.539
4068	296.7	9107.077	39192.375
6324	296.61	10288.028	39503.352
17120	296.47	14584.371	37887.32
2414	296.44	8588.148	35962.855
15443	296.03	13843.394	35534.051
4383	295.9	9319.796	37964.105
9272	295.75	11207.304	35643.898
11861	295.61	12411.883	38575.574
15206	295.52	13606.468	34963.176
10572	295.1	11764.108	39128.543
1495	294.77	8252.247	34304.605
11344	294.65	12069.342	35592.293
13464	294.6	12967.725	37036.066
16874	294.33	14413.181	39776.414
15903	294.31	14176.159	39622.055
7224	294.04	10707.21	40460.109
4661	293.68	9286.025	34260.664
5903	293.35	10053.771	35654.863
15292	293.1	13610.036	33626.504
15115	293.1	13588.355	36194.086
9935	292.85	11425.418	36522.52
12607	292.7	12649.494	38998.449
5382	292.64	9717.358	38808.398
14384	292.53	13539.501	35359.285
17145	291.49	14620.449	37567.301
11599	291.42	12059.186	39081.063
7148	291.05	10437.564	39628.484
1477	290.4	8404.995	34095.375
17075	290.38	14453.048	38827.137
8879	290.35	11171.354	36608.043
4275	290.1	9374.323	39463.406
16893	290.04	14299.495	40074.699
3783	289.56	9151.991	35428.516
15534	289.56	13952.328	36936.727
13718	289.46	13132.045	40334.242
12303	289.02	12551.804	34828.707
5308	288.49	9814.033	39800.766
9696	288.35	11599.994	39727.133
2199	288.33	8560.147	39106.242
10506	288.14	11651.659	38250.289
8052	287.53	10769.98	36022.406
4317	287.4	9349.309	38796.641
1785	287.22	8296.971	38218.164
9363	286.61	11344.684	36956.91
11451	286.59	12084.299	37043.227
15551	286.57	13955.066	37227.969
15564	285.69	13913.665	37389.176
10318	285.6	11700.004	35865.004
5555	285.35	9914.265	36297.004
8207	285.19	10866.713	38058.258
16573	285.12	14299.313	35835.957
11528	284.96	12260.78	38323.324
6831	284.39	10385.64	35470.223
16298	284.18	14110.005	34911.805
16418	284.16	14218.402	33773.809
17084	284.02	14489.781	38616.137
5325	283.93	9892.337	39416.52
8847	283.74	11034.699	37133.734
12053	283.51	12303.879	36368.527
16760	283.18	14407.723	38412.02
5349	283.18	9739.831	39073.633
16052	282.93	14074.276	38098.078
17464	282.78	14614.401	33858.031
15861	282.74	14200.456	39821.5
2047	282.72	8242.485	40322.461
2216	282.45	8497.856	38978.309
8295	282.42	10837.301	39143.457
14193	282.34	13241.152	34201.441
7443	281.8	10691.105	37235.434
1788	281.63	8239.063	38250.262
78	281.42	7921.9	34131.672
5460	279.7	9901.074	38035.535
3058	279.54	8819.806	39477.973
11477	279.37	12225.292	37437.441
4261	279.27	9453.593	39609.613
362	279.24	7820.267	36452.023
5927	279.06	9963.461	35966.527
4309	277.59	9378.991	38993.098
4691	277.13	9385.323	33933.391
8514	276.8	11115.758	39620.945
11654	276.73	12170.082	39791.406
14062	276.61	13178.551	35653.145
4042	276.57	9196.929	39020.043
5302	276.31	9879.671	39661.625
10346	276.17	11799.651	36165.652
2864	275.96	8796.838	36719.055
11181	275.83	11972.469	33850.949
10323	275.77	11626.368	35887.492
14539	275.41	13360.27	37565.816
3801	275.39	9176.595	35720.742
9588	274.81	11369.547	39885.441
9964	274.77	11455.221	36057.754
7215	274.7	10517.141	40518.746
13954	274.51	13267.276	37630.449
14007	274.29	13336.92	36801.414
6650	273.72	10215.003	34319.523
6405	273.47	10311.734	38263.844
9622	273.39	11265.114	40321.109
11855	273.39	12447.123	38549.871
15762	273.32	13817.578	39800.281
12108	273.32	12331.04	35576.449
5227	273.16	9500.004	40377.32
68	273.05	7950.703	34073.941
9206	272.94	11236.622	34856.523
1330	272.92	8161.917	35280.145
15976	272.88	14052.568	38984.34
11648	272.53	12100.987	39687.914
10995	271.82	11853.698	36428.824
14262	271.59	13508.234	33638.344
3197	271.27	8847.686	39532.773
10419	271.08	11642.3	37091.02
10459	270.98	11802.056	37694.027
10067	270.77	11586.572	34810.836
17223	270.56	14444.774	36646.465
16055	270.54	14022.543	38173.609
15004	270.5	13633.947	37934.793
15621	270.37	13923.003	38152.754
6174	270.33	10041.063	39635.586
3651	270.27	9249.301	33690.746
10789	270.23	11895.322	39636.309
13336	270.08	13076.607	35095.98
12508	269.87	12626.713	37750.313
11551	269.83	12157.815	38539.648
11655	269.24	12059.23	39794.148
7286	269.22	10756.9	39786.141
15132	269.05	13737.586	35814.41
13257	269.03	12949.281	34043.199
17220	268.91	14518.957	36606.254
1673	268.86	8253.523	36768.648
12085	268.78	12370.625	35824.594
14329	268.72	13426.692	34560.715
4922	268.47	9538.74	36101.613
11731	268.18	12470.818	40039.621
11998	268.09	12376.279	36820.023
15622	267.76	13788.193	38159.008
9026	267.74	11032.467	34676.785
5437	267.34	9782.976	38083.965
8789	267.23	11162.19	38167.027
1885	267.15	8376.181	39234.805
4626	266.96	9383.09	34556.336
12747	266.75	12864.504	39975.371
13491	266.73	12940.697	37444.59
14472	266.48	13413.491	36510.195
2244	266.4	8574.348	38423.371
15805	266.12	13807.63	40350.281
9556	266.02	11355.62	39450.078
1431	266	8058.098	33596.613
13838	265.83	13260.154	39203.387
13199	265.83	12758.169	33792.141
12629	265.79	12597.524	39430.68
7012	265.7	10392.044	38024.656
141	265.66	7668.287	34727.645
14443	265.6	13435.725	36158.043
9293	265.6	11259.815	35999.129
16464	265.58	14329.313	34267.285
2406	265.58	8570.577	36154.992
13245	265.56	12994.107	33841.109
7686	265.18	10769.68	34201.863
10200	264.66	11733.155	34229.223
8980	264.64	11174.043	35456.797
5286	264.53	9785.868	40070.508
5658	264.53	9808.27	35292.301
5964	264.51	10125.632	36541.297
4283	264.45	9461.061	39253.477
13868	264.41	13163.467	38922.59
14065	264.12	13305.893	35712.797
1738	263.93	8365.663	37714.91
6415	263.7	10303.058	38354.262
17067	263.59	14489.527	38753.816
13883	263.42	13282.231	38811.043
17179	263.26	14612.837	37135.863
15656	262.94	13986.173	38737.012
16375	262.86	14108.491	33748.871
3378	262.78	9007.404	37052.043
14665	262.76	13512.365	38995.773
15650	262.67	13978.114	38667.098
2483	262.61	8581.364	35162.867
3573	262.36	8987.99	34400.754
2575	262.02	8549.493	34479.516
9815	261.77	11525.974	38264.262
7078	261.48	10444.234	38735.129
1071	261.39	8123.866	38844.871
14480	261.33	13514.45	36618.738
13594	261.27	13015.214	38660.301
9811	261.19	11467.321	38240.242
8246	261.12	10863.257	38438.359
2434	260.96	8578.894	35634.852
4519	260.87	9299.253	35867.629
3314	260.64	8973.755	37915.289
16197	260.62	14009.388	35965.293
859	260.6	7714.446	40514.164
13519	260.56	13094.728	37671.695
10974	260.54	11863.307	36768.223
9369	260.52	11305.226	36998.047
10329	260.52	11644.363	35944.512
4828	260.24	9653.316	34763.117
5095	260.04	9661.114	38633.148
12604	259.74	12562.242	38975.977
17199	259.6	14623.648	36990.406
17193	259.51	14465.663	36959.809
5970	259.51	10058.737	36625.695
3336	259.32	8965.161	37838.727
5272	259.13	9747.128	40188.387
7910	258.93	10800.713	35761.742
15429	258.7	13811.93	35397.656
15580	258.65	13785.508	37750.297
4080	258.61	9060.983	39358.809
10960	258.47	11901.277	36915.316
14416	258.19	13402.094	35705.945
11642	258.09	12200.372	39622.098
154	257.9	7965.746	34845.496
11958	257.86	12416.532	37351.078
16784	257.63	14348.021	38686.309
9580	257.61	11359.679	39826.172
16286	257.55	14125.753	35036.461
7568	257.55	10653.178	35863.18
15709	257.42	13871.98	39189.152
13896	257.34	13152.56	38675.938
13608	256.98	13129.574	38826.547
14562	256.96	13559.187	37744.078
17364	256.81	14468.879	35032.191
5478	256.64	9780.288	37710.797
17074	256.5	14563.203	38823.734
8812	256.42	11175.967	37566.02
17226	256.33	14558.999	36671.844
17268	256.23	14437.704	35984.414
5925	256.2	10010.532	35922.316
9806	256.16	11509.344	38198.012
17060	256.06	14428.229	38701.633
11803	256.02	12416.939	39252.867
3685	256.02	9259.635	34108.469
1782	255.87	8313.41	38191.871
8964	255.77	11079.795	35552.746
15216	255.74	13687.416	34809.957
15945	255.58	14130.469	39056.48
216	255.51	7797.85	35294.281
8902	255.49	11045.677	36291.32
4838	255.24	9572.207	34859.867
7871	255.16	10882.182	35300.91
12458	254.89	12564.788	37060.625
3184	254.7	8856.317	39933.109
395	254.64	7653.141	36703.496
4928	254.55	9609.907	36170.645
7439	254.49	10641.232	37464.137
15751	254.45	13783.469	39629.844
6428	254.43	10316.831	37970.914
9220	254.2	11340.594	35012.465
5472	254.13	9739.297	37848.566
6285	253.88	10311.75	40020.492
4531	253.86	9442.687	35685.352
14833	253.8	13724.333	40012.238
12570	253.55	12499.286	38620.234
1622	253.48	8280.545	36062.301
15829	253.48	14015.103	40423.055
15271	253.26	13574.681	33922.801
12421	253.13	12603.843	36678.047
10574	253.05	11699.637	39141.809
2233	252.98	8429.272	38563.973
5118	252.84	9628.859	38931.344
10235	252.67	11674.521	34549.703
11028	252.5	11976.185	35975.188
3205	252.42	8925.77	39397.051
2614	252.19	8497.113	33700.676
4946	252.04	9700.241	36367.34
10759	251.98	11927.162	39911.219
3870	251.92	9264.235	36714.879
11707	251.79	12356.55	40394.297
14120	251.71	13322.651	35139.266
5008	251.58	9498.686	37405.785
15845	251.56	14106.68	40219.969
5819	251.29	9957.459	34316.895
4127	251.23	9261.047	39910.98
3962	251.22	9111.149	38018.949
14050	251.1	13206.982	36028.77
10545	250.99	11717.172	38760.23
13573	250.83	13041.117	38503.008
16779	250.77	14352.832	38650.934
2042	250.66	8204.792	40256.777
4305	250.56	9456.028	38931.227
14268	250.31	13476.91	33680.465
11010	250.1	11961.364	36407.078
12671	250.09	12516.641	39854.285
658	250.03	7740.407	39287.852
7279	250.01	10750.286	39689.965
10063	249.91	11598.316	34760.727
7124	249.86	10374.295	39349.391
7565	249.59	10696.302	35840.535
10972	249.32	12034.372	36760.801
10515	249.15	11841.483	38311.426
4149	249.09	9160.741	40134.703
4953	249.07	9676.873	36418.625
5518	248.96	9880.687	37029.957
7531	248.94	10712.743	36262.395
7385	248.9	10720.35	38217.57
10622	248.88	11757.971	39701.023
9971	248.84	11437.034	35864.984
14263	248.76	13418.182	33645.203
4473	248.63	9445.07	36483.457
10844	248.61	11913.703	38812.613
12711	248.59	12603.526	40527.141
15293	248.55	13614.216	33660.23
9156	248.19	11227.341	34118.059
5159	248.13	9632.087	39491.383
4358	248.11	9320.223	38270.641
6303	248.09	10244.24	39861.824
488	248.07	7710.189	37511.125
10591	248.04	11780.443	39289.367
1238	248	8088.524	36219.336
16301	247.98	14090.318	34930.141
3702	247.9	9138.903	34390.766
2631	247.67	8559.148	33677.059
15120	247.42	13581.161	35964.613
3588	247.38	8882.734	34272.074
9023	247.37	11042.531	34929.273
10229	247.15	11806.798	34493.457
8799	247.1	10995.426	37946.434
8479	247.08	11121.261	39887.09
1391	246.85	8171.94	34432.563
1710	246.79	8278.004	37169.98
4247	246.71	9290.053	39669.984
10325	246.39	11798.653	35898.457
10474	246.35	11723.323	37943.711
14878	246.29	13722.386	39632.809
8567	246.2	11163.991	39156.992
12236	246.2	12529.54	33795.672
4752	246.16	9642.221	33820.664
3657	246.08	9161.001	33740.203
13932	246.06	13259.225	37988.555
3654	246.04	9206.75	33717.879
5395	246.04	9824.066	38644.867
7904	245.99	10828.672	35643.766
10840	245.85	11921.342	38779.496
8523	245.78	11037.677	39401.613
14525	245.74	13353.681	37397.375
3661	245.6	9080.621	33813.234
9724	245.55	11521.945	39432.93
10671	245.51	11658.68	40243.02
10052	245.51	11604.832	34966.234
15620	245.51	13892.864	38147.738
5422	245.28	9831.258	38260.781
6172	245.22	9942.958	39622.145
7291	245.09	10642.197	39505.637
5928	244.95	9956.086	35993.125
5856	244.93	10095.941	34907.445
7445	244.84	10579.499	37250.855
6383	244.82	10325.274	38778.773
11440	244.57	12245.531	36864.691
7501	244.51	10673.301	36898.234
11979	244.28	12472.345	36951.063
13453	243.98	13046.708	36926.027
13767	243.9	13189.186	40022.594
4215	243.73	9308.18	40220.039
483	243.69	7714.518	37479.375
14138	243.48	13228.421	34964.191
6786	243.27	10455.924	34788.168
13675	243.25	12996.274	39699.652
2435	243.15	8517.486	35646.508
16065	243.11	14000.638	38022.895
11146	243.06	11854.708	34185.461
9076	242.81	11194.542	34288.691
9359	242.75	11414.897	36903.078
12812	242.54	12904.627	39000.246
14698	242.4	13432.881	39394.152
10655	242.39	11809.654	40048.113
4307	242.39	9418.145	38963.785
16577	242.29	14257.939	35869.199
12546	242.25	12483.655	38286.461
2525	242.19	8424.111	34897.469
17255	242.14	14616.337	36106.121
2502	242.08	8479.54	35022.609
12178	241.83	12290.844	34321.754
13569	241.75	13034.207	38446.598
10555	241.73	11656.17	38855.699
9528	241.68	11215.949	39024.699
8947	241.6	11185.596	35894.242
7787	241.58	10776.835	33971.484
4957	241.49	9689.175	36495.262
9755	241.29	11487.239	39090.5
17416	241.04	14564.616	34497.535
12282	240.95	12545.489	34553.266
6199	240.87	9940.589	39956.383
15788	240.81	13823.783	40173.496
3878	240.55	9076.349	36804.215
6191	240.51	10125.236	39810.621
5726	240.51	9746.934	34202.602
9360	240.43	11245.987	36931.84
6396	240.41	10324.431	38415.125
16006	240.37	14049.14	38805.094
15798	240.37	13843.638	40265.773
2597	240.32	8471.13	34099.855
14199	240.09	13188.526	34292.539
13513	239.91	13121.791	37620.613
13926	239.9	13274.449	37913.91
9219	239.8	11262.797	35013.352
2237	239.76	8617.244	38604.398
8429	239.72	11190.841	40123.57
6776	239.26	10407.09	34598.926
4444	239	9443.222	36982.527
7772	238.94	10780.047	33783.723
7459	238.92	10684.507	37105.164
525	238.8	7652.522	37908.012
2764	238.78	8649.861	35380.734
10363	238.78	11786.957	36388.238
16223	238.69	14183.355	35638.531
107	238.54	7679.33	34349.254
7903	238.54	10908.71	35643.129
309	238.46	7967.403	35903.152
14514	238.19	13354.366	37246.656
6624	238.15	10277.918	34552
3231	238.11	8906.794	39304.066
13620	238.1	13053.758	38973.938
12593	238.1	12673.145	38831.313
11865	237.96	12328.85	38604.82
5770	237.88	9754.85	33822.625
6281	237.75	10317.172	39964.363
16179	237.71	14093.368	36357.02
10677	237.62	11802.247	40316.332
15781	237.6	13943.656	40055.234
17474	237.19	14587.233	33664.297
1022	237.19	8185.671	39074.047
5070	237.04	9626.816	38287.441
2094	236.97	8457.641	40203.746
17083	236.91	14432.974	38602.086
6167	236.79	10003.217	39586.926
2238	236.6	8492.757	38602.16
6869	236.58	10369.652	35899.871
6755	236.58	10348.939	34310.402
7037	236.54	10399.666	38283.531
9878	236.51	11609.194	37524.168
13334	236.47	13120.702	35021.715
6908	236.35	10446.735	36469.457
16061	236.31	14012.577	37980.297
15142	236.29	13582.425	35937.629
9130	236.26	11393.966	33649.977
12967	236.26	12823.63	37385.414
6339	236.14	10289.618	39448.008
17150	236.03	14426.714	37699.68
4543	235.78	9455.906	35498.508
10557	235.76	11634.472	38879.48
6692	235.57	10359.27	33605.508
5173	235.32	9607.786	39727.008
3100	235.32	8735.652	40134.664
7136	235.24	10546.608	39483.648
15190	235.22	13721.126	35015.176
16121	235.15	14197.159	37170.164
5048	234.76	9528.688	37947.074
16465	234.7	14210.728	34314.988
10085	234.67	11547.08	34402.152
3018	234.63	8693.054	38982.246
3708	234.57	9260.102	34425.105
17264	233.98	14515.925	36219.309
17165	233.71	14477.808	37322.691
9091	233.56	11190.554	33927.664
15435	233.46	13777.38	35466.566
2098	233.29	8589.635	39966.355
6688	233.25	10292.382	33685.098
3735	233.23	9215.294	34764.477
2425	233.23	8428.225	35841.449
6561	233.21	10337.571	35774.629
14863	232.92	13773.737	39496.527
6899	232.89	10507.58	36359.473
12868	232.75	12882.202	38674.566
1602	232.5	8205.678	35751.938
17401	232.48	14595.655	34816.539
1746	232.23	8265.709	37840.848
8070	232.22	10927.382	36231.402
15661	232	13949.291	38785.527
13180	231.72	12904.242	33910.734
8872	231.72	11073.234	36903.938
15207	231.72	13721.625	34959.344
15192	231.18	13702.244	35127.152
2816	231.07	8702.814	36116.805
11429	230.86	12149.146	36734.516
1822	230.72	8215.99	38637.828
15959	230.72	14082.2	38864.48
2346	230.68	8605.446	37193.027
15148	230.55	13632.885	35683.414
4972	230.45	9491.022	36804.031
3577	230.22	8911.259	34459.098
8915	230.18	11194.298	36125.227
11737	230.13	12345.638	39801.648
13066	230.03	12799.368	35473.008
10433	229.94	11797.077	37328.289
7448	229.94	10670.365	37308.598
15928	229.9	14165.547	39200.258
7261	229.8	10584.233	39821.246
15299	229.55	13808.183	33547.367
5431	229.55	9847.69	38042.148
10227	229.28	11636.622	34473.734
15136	229.21	13581.477	35838.398
5338	229.21	9851.175	39256.57
2660	229.19	8741.979	33996.859
12613	229.13	12596.812	39171.938
11669	229.09	12195.552	40027.406
13622	228.96	12978.604	39000.656
16545	228.96	14333.549	35388.965
5743	228.84	9710.719	34051.535
11124	228.77	11923.692	34793.406
9596	228.73	11361.19	40004.055
14482	228.56	13397.833	36652.238
8581	228.56	11005.167	38960.879
10297	228.48	11717.374	35523.695
3843	228.33	9107.619	36265.934
13291	228.21	13071.55	34582.531
6117	228.15	9918.416	38821.57
9470	228.14	11303.875	38277.16
8475	228.06	11047.693	39859.738
246	228.04	7945.272	35459.531
11837	227.92	12282.117	38975.469
5696	227.69	9868.086	34578.453
5156	227.41	9546.707	39428.855
4026	227.39	9257.796	38769.949
12977	227.33	12792.08	37116.277
16492	227.08	14254.595	34805.438
17333	226.97	14567.559	35335.609
11867	226.62	12405.923	38611.762
9532	226.55	11380.277	39064.965
9113	226.55	11002.384	33647.461
5062	226.51	9678.213	38120.664
1864	226.51	8213.493	39021.34
5058	226.47	9688.273	38060.668
12988	226.45	12918.051	36940.199
5872	226.37	10071.289	35246.934
16458	226.11	14320.279	34178.273
16296	225.59	14062.876	34878.23
13811	225.45	13173.234	39550.781
9283	225.42	11236.754	35820.047
16766	225.42	14375.987	38509.594
12626	225.28	12619.256	39393.691
15109	225.26	13614.787	36412.82
8973	225.09	11043.383	35366.473
9783	224.99	11582.508	38589.852
14704	224.98	13451.159	39452.875
13004	224.88	12797.099	36791.305
2278	224.84	8605.539	37917.57
3868	224.84	9081.056	36689.617
7592	224.78	10639.636	35475.059
5052	224.69	9589.854	38020.938
17066	224.59	14608.785	38751.359
8302	224.44	10954.922	39224.09
3504	224.4	9016.348	35159.988
17059	224.4	14605.176	38700.152
16281	224.3	14057.952	34995.246
10640	224.19	11690.938	39873.172
5049	224.06	9619.333	37947.691
203	224.06	7972.261	35199.359
10221	224.02	11783.15	34409.309
15233	223.9	13585.465	34349.883
15938	223.88	14086.107	39297.551
2232	223.77	8602.598	38556.133
7612	223.75	10727.128	35354.078
4021	223.69	9069.619	38728.672
5978	223.48	10080.509	36733.102
4630	223.42	9448.51	34576.109
15794	223.39	13940.792	40207.863
265	223.08	7973.579	35584.781
16441	222.96	14332.205	34056.891
2927	222.87	8841.625	37859.371
8912	222.7	11014.985	36387.328
12979	222.66	12727.94	37163.781
15318	222.6	13826.625	33852.457
13935	222.56	13172.418	37714.77
778	222.45	7808.146	39843.027
10214	222.45	11716.725	34342.793
7715	222.45	10578.342	33887.242
10062	222.43	11491.263	34759.168
10463	222.41	11826.741	37751.988
14185	222.33	13140.217	34440.055
5935	222.31	10128.072	36090.035
4180	222.22	9254.36	40501.543
8501	222.2	11010.24	39760.426
6955	222.14	10507.667	37164.422
4895	222.1	9528.27	35731.902
14563	222.08	13413.686	37744.266
780	222.06	7951.22	39860.293
16841	222.03	14275.706	39075.934
7046	222.01	10528.072	38407.957
8236	222.01	10912.339	38318.855
16093	221.99	14164.988	37519.605
7758	221.97	10937.029	33649.215
14207	221.97	13269.341	34025.219
4062	221.93	9086.715	39147.23
3307	221.87	8869.864	38120.395
5467	221.87	9829.085	37769.051
504	221.81	7945.224	37686.867
10938	221.81	11921.916	37284.254
20	221.72	7819.905	33719.203
16194	221.7	14138.779	36216.105
9897	221.64	11420.168	36939.051
13446	221.53	12938.076	36824.375
2763	221.11	8823.294	35373.613
16241	221.05	14121.951	35587.18
17387	221.01	14517.398	34963.957
11572	220.97	12099.375	38684.539
15543	220.82	13956.698	37074.051
12779	220.82	12811.342	39504.309
3186	220.78	9028.848	39651.332
8481	220.68	11025.659	39917.441
12643	220.65	12587.793	39588.852
402	220.59	7660.866	36786.965
15298	220.55	13738.264	33694.887
8895	220.42	11113.242	36522.336
14192	220.26	13329.348	34175.348
9314	220.26	11249.293	36245.723
15675	220.26	13900.388	38886.422
6830	220.24	10449.559	35461.059
11579	220.19	12085.142	38776.395
7081	219.96	10466.208	38759.059
8805	219.69	11022.929	38035.133
2733	219.69	8831.404	34921.363
2468	219.57	8572.048	35338.543
16453	219.52	14244.446	34128.59
8778	219.44	11043.956	38065.797
4454	219.42	9477.265	36755.398
6438	219.42	10206.77	37814.496
13063	219.4	12820.558	35694.16
6238	219.32	9932.925	40342.91
12554	219.29	12687.34	38387.668
5919	219.21	10121.809	35820.313
4320	219.13	9423.866	38805.852
4484	219.11	9388.612	36287.043
9493	219	11218.068	38700.828
5916	219	10024.546	35784.879
11277	218.94	12137.396	34532.176
16210	218.87	14111.35	36102.953
7220	218.81	10644.207	40417.125
2757	218.6	8767.534	35260.328
592	218.56	7920.055	38588.758
4414	218.54	9418.54	37739.199
2271	218.37	8600.142	38184.367
5702	218.37	9697.977	34626.113
5326	218.18	9778.179	39437.285
1970	218.14	8199.035	39766.109
13286	218.08	13023.514	34504.906
9257	218.04	11213.423	35492.535
8578	217.96	10987.755	38927.156
1328	217.79	8181.614	35235.457
1313	217.72	8076.608	35404.59
6012	217.64	10092.017	37224.746
7571	217.52	10680.789	35887.91
10920	217.37	11956.62	37667.797
14409	217.06	13468.949	35653.242
7525	217.01	10714.67	36529.629
4732	216.95	9516.564	33553.211
15869	216.93	14164.125	39880.898
14186	216.87	13262.241	34441.063
6851	216.85	10369.299	35632.445
1143	216.83	7991.823	37660.313
649	216.72	7761.275	39253.949
15111	216.53	13721.458	36111.852
12429	216.38	12529.548	36814.297
15949	216.26	14188.303	39070.293
15811	216.24	13902.81	40405.652
10442	216.18	11657.844	37464.148
11964	216.16	12465.34	37129.375
2915	216.16	8640.281	37723.375
15221	216.16	13608.98	34532.02
8094	216.13	10775.157	36523.266
10935	215.88	11919.99	37263.336
10469	215.82	11654.213	37806.703
4501	215.78	9350.37	36236.703
14274	215.76	13359.208	33762.715
3233	215.74	9043.555	39027.953
4199	215.65	9467.687	40491.766
554	215.63	7715.395	38182.34
15830	215.61	14180.652	40429.355
14944	215.61	13641.707	38824.359
13716	215.57	13058.519	40294.156
7442	215.53	10442.912	37551.996
5426	215.51	9737.011	38291.332
8106	215.51	10987.693	36687.621
3785	215.42	9135.381	35515.07
6069	215.42	10086.067	37989.773
7509	215.36	10745.527	36603.547
4460	215.28	9452.662	36868.168
16155	215.23	14116.713	36724.125
146	215.19	7795.241	34761.313
10178	215.03	11810.508	33980.043
12087	214.96	12278.545	35830.684
9866	214.94	11562.649	37423.727
6282	214.92	10282.762	39966.637
3379	214.88	8982.008	37051.285
13279	214.79	13113.769	34354.645
16664	214.79	14267.576	36965.703
9820	214.73	11471.508	38319.148
4225	214.71	9286.678	40004.898
13746	214.71	13328.198	40507.395
17092	214.63	14435.653	38458.426
6855	214.59	10370.544	35738.801
11774	214.52	12408.841	39516.809
12958	214.42	12890.493	37282.563
5686	214.4	9883.616	34705.801
4048	214.38	9123.765	39057.613
9028	214.27	11003.345	34678.684
6807	214.27	10349.851	35066.18
15713	214.12	13974.59	39244.887
13392	213.9	13009.345	35741.242
4632	213.73	9411.915	34582.523
8768	213.69	11150.291	38333.859
7488	213.69	10588.12	36767.48
10502	213.67	11702.415	38209.18
13969	213.64	13250.636	37236.129
16176	213.58	14139.902	36326.152
1461	212.77	8275.96	33908.988
16227	212.77	14104.488	35689.613
7604	212.7	10631.217	35612.008
14885	212.58	13740.706	39440.367
9495	212.56	11234.441	38710.977
3008	212.54	8714.817	38804.223
1378	212.49	8035.025	34596.527
663	212.41	7853.528	39323.242
16132	212.35	13994.377	36757.289
5307	212.2	9813.157	39765.895
5730	212.12	9774.411	34229.848
11053	212.1	11900.747	35650.039
3177	211.95	8893.658	39820.203
13580	211.95	12942.779	38551.887
1403	211.8	8139.423	34311.535
6422	211.57	10193.736	37916.539
4257	211.51	9284.99	39516.879
16912	211.26	14288.69	40347.434
11442	211.2	12243.149	36882.664
12204	211.17	12465.059	33660.805
16627	211.17	14243.434	36523.5
4502	211.15	9473.735	36259.871
15948	211.11	14017.804	39063.68
2973	211.05	8723.618	38409.188
5626	211.01	9859.956	35596.477
6686	210.95	10332.089	33613.367
10683	210.9	11833.94	40356.148
12750	210.84	12903.733	40002.797
5479	210.84	9747.417	37713.012
5020	210.82	9673.538	37675.074
15469	210.8	13934.642	35985.57
17015	210.74	14530.884	39376.867
16406	210.69	14217.165	33597.391
7151	210.61	10560.107	39678.258
14273	210.51	13519.267	33727.172
14743	210.44	13365.864	39928.906
14605	210.28	13473.77	38450.734
5269	210.11	9887.636	40127.973
13826	210.09	13188.57	39402.43
17013	209.88	14492.41	39345.734
3162	209.88	8924.954	39990.945
12875	209.73	12709.859	38411.508
13711	209.71	13096.282	40241.855
1168	209.71	8041.772	36936.59
16517	209.65	14250.841	35127.563
7842	209.46	10915.857	34749.871
7600	209.33	10634.665	35558.539
9020	209.23	11168.733	34915.867
12921	209.15	12810.4	37871.289
6996	209.14	10558.056	37877.797
9019	209.14	10992.638	34913.848
14275	209.02	13445.13	33767.387
13550	208.92	13005.025	38026.336
12083	208.91	12475.214	35811.328
1185	208.89	8090.796	36824.957
965	208.81	8153.239	39350.512
6633	208.71	10173.845	34375.266
1862	208.62	8230.034	38998.273
9065	208.46	11071.739	34177.746
11012	208.39	11981.805	36416.52
9548	208.37	11258.638	39310.324
8390	208.37	10867.251	40195.527
13465	208.29	12954.876	37093.652
13995	208.25	13322.347	36949.449
6062	208.24	10080.612	37881.594
4245	208.1	9392.76	39661.711
12806	207.91	12716.952	39241.504
9851	207.72	11564.218	37715.27
14988	207.64	13570.435	38133.281
15147	207.62	13731.785	35674.816
7036	207.51	10547.614	38249.094
12152	207.49	12281.408	34526.445
8952	207.47	11137.403	35631.953
15157	207.41	13739.51	35768.23
15618	207.37	13854.014	38115.133
6745	207.26	10348.003	34198.492
13766	206.99	13334.441	40017.203
6529	206.89	10214.695	35946.574
13821	206.84	13204.039	39339.73
879	206.8	8066.432	40420.566
8469	206.65	11159.371	39813.758
12684	206.59	12510.042	40175.844
2993	206.57	8798.581	38649.148
1859	206.53	8308.628	38963
11560	206.49	12265.019	38606.203
13685	206.43	13125.263	39807.031
7180	206.42	10530.261	40025.152
3402	206.38	8903.552	36664.074
13197	206.34	12897.672	33761.762
15171	206.24	13699.799	35621.551
16857	206.24	14317.433	39366.398
762	206.15	7651.758	39732.148
14060	206.11	13180.502	35916.816
10468	206.09	11642.642	37768.191
6302	206.07	10340.99	39855.684
13906	206.05	13166.312	38495.324
2009	205.92	8269.093	40073.879
1332	205.84	8135.518	34992.242
5193	205.84	9640.844	39959.41
13062	205.82	12799.114	35660.273
16169	205.8	14002.157	36533.867
15475	205.73	13936.448	36058.109
6366	205.73	10152.178	38874.309
12322	205.71	12659.663	35082.699
6756	205.46	10421.803	34316
9111	205.46	11188.365	33615.969
12033	205.38	12371.712	36457.563
12692	205.29	12573.25	40259.922
13449	205.25	13049.018	36873.965
8933	205.21	11134.389	36023.363
11859	205.19	12465.555	38566.574
8062	205	10822.932	36185.863
834	204.96	7793.155	40321.648
15640	204.96	13855.789	38525.414
10791	204.92	11862.285	39343.195
3178	204.86	8849.947	39832.992
9726	204.71	11440.48	39442.063
6793	204.71	10369.444	34857.926
4604	204.6	9470.016	34698.738
12061	204.56	12402.813	36135.496
3180	204.5	8921.332	39859.465
9356	204.5	11295.009	36883.035
2518	204.35	8463.59	34857.137
16247	204.29	14150.645	35364.645
7805	204.29	10899.997	34212.785
11089	204.16	12053.526	35176.52
10965	204.12	11904.277	37044.414
14623	204.08	13400.632	38606.172
13772	203.85	13292.683	39816.43
6269	203.83	10153.018	40500.906
5945	203.81	9958.962	36254.914
10676	203.68	11772.762	40295.137
12389	203.66	12617.806	36237.344
11476	203.62	12200.85	37436.453
5759	203.43	9705.879	33706.121
9659	203.39	11608.015	40133.633
17048	203.37	14583.143	38884.066
6802	203.35	10361.056	34991.32
28	203.33	7842.229	33763.402
14866	203.31	13716.863	39545.332
8489	203.29	11132.21	39678.883
10377	203.24	11707.898	36567.367
10747	203.14	12055.289	40110.953
14068	203.01	13263.286	35747.711
7050	202.87	10472.687	38431.777
276	202.87	7807.861	35666.141
163	202.8	7683.671	34901.457
3202	202.78	9044.868	39630.32
6640	202.66	10210.294	34183.039
6168	202.51	9927.529	39608.387
6962	202.49	10548.087	37212.68
89	202.32	7737.348	34203.289
11099	202.26	11946.179	35122.133
3436	202.24	8873.606	36256.363
3034	202.14	8715.584	39261.961
298	202.13	7655.568	35844.836
11457	202.03	12109.073	37152.715
3195	201.97	9048.912	39510.898
262	201.93	7947.377	35564.176
1605	201.93	8243.65	35864.586
12410	201.91	12520.325	36519.563
6726	201.9	10412.142	33923.043
9312	201.88	11358.439	36222.938
11524	201.86	12221.881	38266.898
10726	201.78	11986.742	40234.012
4566	201.68	9324.33	35176.363
6425	201.68	10295.2	37934.762
1097	201.63	8051.838	38445.949
7503	201.57	10764.938	36951.668
16699	201.55	14292.483	37635.18
16268	201.53	14079.873	35263.152
5865	201.51	9958.477	35075.188
15468	201.44	13969.643	35973.914
6030	201.44	10010.586	37386.145
8931	201.42	11020.857	36018.508
15112	201.22	13731.225	36129.82
10095	201.15	11498.306	34254.453
8354	201.15	10803.446	39747.746
2980	201.15	8843.21	38499.52
16962	201.05	14480.909	40084.727
5729	201.03	9713.574	34226.621
16546	200.88	14357.998	35416.82
15980	200.88	14174.282	39002.629
3761	200.84	9106.202	35112.348
3166	200.84	8846.91	40029.746
6390	200.8	10269.443	38577.477
12583	200.78	12548.848	38732.699
346	200.71	7676.537	36268.613
9227	200.65	11396.83	35064.594
14342	200.57	13470.78	34691.844
17279	200.55	14590.708	35823.266
4072	200.34	9147.6	39235.406
1469	200.34	8389.316	34010.512
3908	200.32	9069.526	37275.934
15763	200.27	13861.133	39807.117
15550	200.27	13933.653	37179.207
4405	200.27	9341.779	37625.41
13195	200.21	12852.234	33718.27
12115	200.17	12429.359	35374.609
7793	200.15	10930.669	34098.969
8530	200.15	11163.04	39430.055
2926	200.13	8789.141	37825.609
14225	200.13	13333.576	33941.266
6216	200.11	9954.407	40174.188
13614	200.08	12923.541	38874.988
12936	200.06	12775.144	37407.836
15907	199.9	14184.714	39321.039
4986	199.77	9665.813	37063.457
1177	199.77	8036.318	37001.473
10678	199.75	11677.051	40322.902
10850	199.71	11937.642	38622.766
7010	199.69	10359.037	38008.871
297	199.62	7879.409	35824.348
12422	199.62	12647.344	36692.223
5442	199.54	9815.086	38119.008
14730	199.48	13423.669	39781.719
3369	199.27	9033.699	37182.629
10162	199.14	11819.057	33771.559
11243	199.14	12098.997	34147.266
9100	199.04	11161.441	33729.441
12327	199.02	12652.768	35162.953
16584	198.93	14316.723	35942.586
6818	198.89	10447.685	35273.203
15960	198.68	14205.436	38866.047
2710	198.62	8801.036	34589.98
14229	198.52	13255.211	33713.754
4504	198.47	9444.066	35952.195
7391	198.41	10756.438	38342.055
13326	198.41	13051.005	34927.574
12217	198.39	12528.625	33634.586
16713	198.26	14363.01	37779.559
16306	198.18	14052.309	34670.043
7774	198.12	10880.544	33803.121
7116	198.12	10463.125	39265.824
8381	198.08	10901.487	40090.051
3825	198.05	9152.642	36022.195
7305	198.03	10773.405	39410.668
5703	197.95	9748.151	34643.02
5119	197.89	9681.825	38939.883
7299	197.83	10695.949	39615.746
9823	197.76	11480.207	38057.328
16377	197.74	14129.123	33772.316
813	197.68	7940.908	40158.102
15101	197.64	13745.087	36329.227
7474	197.55	10646.286	36987.938
7455	197.45	10759.037	37365.027
4959	197.38	9674.122	36584.691
12202	197.3	12476.516	33637.469
15051	197.28	13771.929	37323.098
10206	197.28	11800.222	34275.168
4573	197.24	9382.472	35254.563
6993	197.24	10459.709	37846.309
5056	197.2	9629.667	38049.703
15418	197.18	13780.105	35261.563
11424	197.05	12197.929	36661.609
13836	197.03	13200.662	39189.547
3964	196.93	9196.874	38022.496
8994	196.86	11065.411	35274.109
11991	196.78	12434.732	36761.969
12257	196.69	12638.565	34114.609
2005	196.67	8406.52	40058.055
15125	196.63	13755.548	36056.195
7197	196.61	10481.195	40239.266
17162	196.59	14505.044	37257.688
7258	196.55	10771.808	40112.742
9671	196.51	11605.332	40269.801
4185	196.46	9475.506	40287.992
626	196.44	7789.411	38939.934
17437	196.42	14459.145	34131.43
15422	196.3	13953.237	35298.852
5525	196.19	9838.349	36814.23
722	196.15	7848.263	39618.613
16955	196.11	14552.436	39988.027
12616	196.09	12507.414	39222.262
5878	196.05	10087.082	35323.285
6380	196.03	10211.485	38704.832
6941	196	10437.349	37029.727
5650	195.86	9723.602	35169.828
11233	195.84	12102.529	34056.852
5484	195.82	9857.712	37464.234
12617	195.8	12679.622	39223.195
3172	195.73	9038.861	40057.207
5147	195.69	9505.589	39296.094
849	195.65	7971.655	40434.316
9892	195.59	11628.536	37225.938
16921	195.5	14396.846	40471.707
15522	195.44	13808.357	36772.258
1848	195.38	8321.519	38786.121
7897	195.29	10967.11	35573
11466	195.25	12094.491	37277.02
5860	195.17	10035.707	34974.129
3283	195.15	8940.865	38477.188
16555	195.13	14237.255	35503.594
15700	195.06	13891.365	39115.457
3223	195.06	8885.562	39208.605
2351	195	8622.25	36924.688
13548	194.94	13123.27	38010.633
6025	194.9	9944.04	37326.73
2426	194.9	8577.528	35861.762
13575	194.83	13127.654	38519.281
16283	194.77	14156.042	35002.648
2372	194.69	8432.37	36812.715
6140	194.67	10119.119	39239.699
4356	194.64	9367.421	38254.039
9070	194.62	11192.709	34236.848
14228	194.6	13219.689	33696.039
16071	194.56	14171.914	37758.793
13320	194.5	13058.149	34885.086
11203	194.48	12271.56	33636.645
14907	194.43	13679.774	39095.012
8383	194.43	10861.644	40099.555
3594	194.41	8903.828	34059
7896	194.39	10898.234	35567.152
10021	194.31	11559.831	35264.348
15548	194.2	13869.627	37147.219
12844	194.16	12886.94	38688.754
2590	194.12	8630.057	34037.297
7542	194.08	10755.143	36156.898
1255	194.02	8010.965	35818.414
13964	193.97	13252.894	37465.57
16370	193.95	14194.668	34008.773
11414	193.93	12072.87	36552.32
11444	193.93	12166.424	36919.598
777	193.89	7662.349	39844.656
9513	193.77	11252.82	38837.293
8927	193.68	11184.976	35961.359
7014	193.66	10393.462	38054.637
10845	193.66	12015.471	38555.352
167	193.62	7927.088	34939.949
11871	193.6	12291.978	38660.02
4660	193.53	9414.025	34238.902
15533	193.51	13783.22	36905.953
16180	193.45	14150.135	36354.316
13444	193.37	13064.219	36819.453
5392	193.35	9868.673	38637.469
8982	193.3	11080.677	35143.305
6223	193.28	10087.223	40259.531
3722	193.16	9227.415	34604.004
16354	193.12	14031.13	34061.422
1975	193.07	8339.507	39786.66
13957	193.07	13179.462	37696.465
16140	193.01	14117.414	36799.637
16285	192.93	14184.06	35023.219
5166	192.84	9675.617	39592.023
11260	192.78	12123.742	34294.762
7792	192.74	10977.921	34083.809
14025	192.63	13317.648	36443.684
3264	192.61	8993.585	38767.359
6007	192.61	9993.158	37178.648
5022	192.57	9584.634	37706.117
10699	192.53	11940.889	40386.133
5132	192.49	9573.865	39113.738
4806	192.4	9551.324	34524.668
3381	192.36	8843.518	37059.168
2279	192.26	8522.148	37960.824
7493	192.22	10647.518	36834.387
12070	192.18	12443.6	36256.328
310	192.18	7728.993	35908.883
2994	192.17	8738.477	38650
16201	192.11	14065.14	35998.16
13541	192.09	13060.641	37915.461
16867	192.03	14339.465	39618.363
2841	191.99	8834.65	36460.66
7377	191.99	10687.288	38438.117
4954	191.95	9507.984	36421.945
3446	191.86	8959.57	35790.363
7111	191.84	10375.841	39163.91
6929	191.8	10549.159	36876.184
3890	191.76	9180.564	36994.344
11214	191.76	12151.628	33738.945
14574	191.72	13459.217	37814.531
3667	191.71	9087.078	33944.754
9997	191.67	11565.253	35530.363
2213	191.51	8590.139	38919.645
10065	191.48	11562.172	34783.711
17006	191.46	14598.913	39610.191
16803	191.44	14305.934	38748.207
16717	191.44	14357.231	37832.93
1273	191.4	8131.428	35694.742
4033	191.34	9113.422	38866.527
9796	191.34	11626.413	38430.84
4287	191.34	9424.931	39055.188
5941	191.27	10107.594	36209.219
5352	191.27	9895.814	39095.535
15155	191.23	13618.948	35748.996
11018	191.13	12044.372	36141.859
10867	191.05	12020.283	38219.109
1921	191.02	8375.35	39485.699
10349	190.98	11671.454	36198.313
10744	190.94	11935.004	40074.047
12111	190.92	12467.771	35300.602
3769	190.88	9073.136	35214.645
8801	190.84	11191.983	37989.145
9888	190.84	11485.03	37178.676
67	190.73	7768.426	34068.699
14485	190.71	13535.735	36689.84
15511	190.69	13967.128	36552.547
5713	190.67	9902.856	34400.234
14376	190.67	13540.664	35153.168
10423	190.5	11770.201	37145.859
14179	190.5	13193.308	34390.738
3271	190.48	9020.747	38590.059
16253	190.42	14159.186	35435.043
13904	190.4	13241.725	38460.117
3515	190.38	9013.524	34986.934
5101	190.37	9654.979	38678.301
6875	190.33	10368.996	35970.508
12888	190.29	12889.308	38269.438
13364	190.29	12995.8	35451.965
1316	190.06	8107.651	35437.148
9539	190.02	11213.879	39107.637
10774	190	11916.74	39770.512
17257	189.96	14589.772	36138.41
4216	189.94	9388.552	40215.805
10722	189.94	12042.082	40198.227
3507	189.92	8922.02	35170.109
556	189.79	7800.419	38199.152
14072	189.77	13259.932	35470.973
15077	189.77	13659.402	36827.234
12207	189.77	12374.143	33689.629
9422	189.71	11331.591	37876.762
567	189.68	7792.771	38267.516
4805	189.56	9695.495	34513.223
17385	189.5	14617.377	34957.039
102	189.5	7730.503	34294.844
3914	189.46	9140.471	37443.223
3340	189.46	9055.565	37869.719
8462	189.43	11053.115	40088.621
14006	189.41	13174.863	36776.414
14664	189.33	13468.181	38978.023
9592	189.33	11410.794	39906.027
9650	189.31	11449.364	40427.004
600	189.2	7889.881	38755.52
10854	189.18	12017.34	38641.355
8470	189.12	11118.328	39823.273
3567	189.1	9000.249	34338.063
2722	189.08	8643.161	34757.605
7543	189.08	10713.299	36205.059
16649	189.01	14216.635	36840.094
13625	188.97	13023.866	39042.883
6398	188.93	10315.735	38447.617
6664	188.87	10183.802	33896.395
17328	188.83	14611.017	35617.984
7188	188.66	10526.08	40080.469
13802	188.66	13251.35	39789.574
9981	188.64	11486.663	35685
14891	188.45	13653.172	39206.305
3005	188.41	8725.524	38785.973
10579	188.41	11667.315	39197
7245	188.39	10572.264	40021.145
12003	188.33	12293.88	36860.137
6660	188.28	10313.946	34152.234
15600	188.26	13797.603	37990.52
14657	188.2	13356.099	38897.574
13105	188.2	12813.32	34995.559
16666	188.18	14207.305	36970.277
2494	188.16	8479.064	35267.488
16178	188.12	14080.605	36338.195
9330	188.07	11265.768	36513.598
4404	188.03	9295.35	37611.902
15545	188.01	13847.587	37118.719
17213	187.97	14443.151	36859.633
10453	187.97	11704.147	37626.594
6021	187.97	10060.478	37282.055
6266	187.93	10212.968	40448.348
12062	187.86	12363.064	36140.535
5899	187.84	10045.582	35613.375
4620	187.8	9481.481	34515.617
7876	187.8	10833.903	35393.637
15013	187.76	13618.513	37722.238
10784	187.68	11869.567	39593.395
9541	187.66	11390.751	39136.508
14810	187.66	13769.166	40421.41
4084	187.66	9160.543	39402.266
6139	187.63	10004.635	39220.961
11807	187.55	12463.783	39285.219
14353	187.51	13498.678	34809.91
1553	187.49	8350.955	35003.91
4970	187.47	9677.311	36783.102
15875	187.47	14203.245	39936.254
3279	187.45	9003.6	38409.383
909	187.43	8007.397	40262.078
17277	187.43	14605.876	35795.668
4435	187.42	9424.626	37384.434
9976	187.42	11445.788	35936.215
7104	187.4	10454.471	39024.273
1708	187.36	8322.225	37158.906
2999	187.32	8719.191	38718.844
7040	187.3	10349.703	38347.977
16552	187.28	14218.885	35471.129
1574	187.19	8313.437	35384.047
11073	187.19	11983.997	35602.688
16220	187.03	14173.255	35911.176
3294	187.03	8857.906	38261.336
8264	186.99	10905.818	38683.559
9460	186.97	11379.403	38188.684
15103	186.94	13709.148	36363.785
3763	186.9	9225.939	35143.234
10959	186.82	11983.949	36907.477
4864	186.73	9500.441	35198.34
4360	186.71	9341.732	38336.164
6809	186.71	10558.777	35106.746
15868	186.69	14103.939	39873.352
12940	186.67	12906.483	37441.02
6434	186.65	10295.607	37765.895
10391	186.63	11785.407	36805.031
11700	186.63	12158.471	40488.887
15851	186.61	14081.048	40040.414
131	186.52	7690.625	34619.102
3729	186.44	9269.739	34694.844
10526	186.38	11767.787	38536.352
13566	186.34	12970.545	38409.215
3132	186.29	8833.309	40508.992
12504	186.27	12589.536	37684.566
4983	186.27	9569.184	36980.875
17169	186.17	14467.407	37360.012
10296	186.17	11669.455	35507.77
11957	186.17	12482.108	37338.063
5055	186.13	9536.12	38049.023
16085	186.11	14122.065	37676.648
6094	186.02	9997.378	38386.844
8808	186.02	11124.866	37814.879
16905	185.98	14364.625	40259.984
2610	185.96	8580.119	33963.125
3099	185.94	8732.707	40105.766
15309	185.9	13865.635	33650.375
11679	185.73	12078.349	40153.766
13208	185.73	12689.293	33531.461
1517	185.71	8371.757	34620.012
11564	185.63	12113.49	38657.094
17009	185.54	14451.763	39624.02
8083	185.5	10842.427	36400.398
1394	185.44	8168.412	34483.199
4047	185.44	9212.552	39048.992
16659	185.42	14264.004	36920.465
9475	185.4	11212.054	38340.344
14695	185.39	13498.183	39382.316
10618	185.33	11633.757	39678.293
4767	185.29	9525.244	33958.82
14114	185.16	13239.876	35066.824
15462	185.14	13857.912	35800.992
9909	185.06	11621.117	36790.898
193	185.02	7934.68	35106.324
5846	185	9995.629	34767.305
7319	184.98	10568.1	39293.523
7152	184.98	10454.368	39698.387
833	184.96	7934.999	40313.145
12486	184.89	12600.128	37464.402
13191	184.79	12717.266	34003.281
5512	184.79	9865.664	36959.352
17206	184.77	14421.007	36831.059
13631	184.77	13101.128	39120.355
11228	184.66	12090.339	33944.027
9980	184.64	11499.224	35656.945
7076	184.56	10385.663	38699.055
13971	184.47	13135.217	37255.305
6211	184.33	9929.345	40095.098
10748	184.14	11996.276	40113.281
2648	184.1	8769.548	33752.91
3127	184.06	8828.511	40412.016
11008	184.04	12004.256	36371.434
1972	183.93	8266.964	39778.754
14441	183.89	13546.832	36137.695
6903	183.89	10417.972	36400.234
9011	183.87	10999.027	35111.102
12982	183.85	12862.6	37198.879
1214	183.83	8184.432	36277.152
9334	183.83	11230.424	36554.016
1426	183.78	8028.652	33826.914
12405	183.76	12513.745	36478.434
3211	183.66	9038.007	39475.109
14861	183.66	13746.041	39782.691
15244	183.66	13717.202	34213.457
1402	183.64	8083.338	34237.289
16228	183.53	14052.6	35696.629
4910	183.51	9698.601	35949.004
9040	183.49	11133.432	34494.699
3775	183.41	9087.585	35285.133
3584	183.37	8959.905	34192.668
14982	183.37	13668.363	38088.891
7093	183.35	10405.823	38913.512
6325	183.35	10264.919	39506.867
11885	183.34	12404.245	38577.426
11033	183.34	11938.913	36059.316
14319	183.26	13394.29	34412.102
2587	183.26	8521.561	34315.863
13924	183.14	13161.573	37880.043
13360	183.13	12986.754	35354.73
4439	183.07	9317.089	37191.707
10781	183.05	12035.125	39573.125
4607	183.05	9486.19	34728.855
4528	183.01	9379.191	35625.715
4303	182.95	9333.995	38904.766
15561	182.91	13848.46	37344.426
14970	182.91	13660.142	38202.945
515	182.8	7937.726	37815.484
16653	182.68	14224.501	36881.242
10730	182.65	12049.587	40241.109
9842	182.65	11585.584	38174.621
11601	182.51	12263.443	39084.105
17254	182.47	14592.816	36425.57
3119	182.44	8819.506	40344.223
10712	182.36	11971.088	40519.715
13164	182.36	12756.2	34052.18
5239	182.36	9537.188	40493.16
3019	182.32	8668.441	39007.133
15403	182.3	13908.687	35116.398
12490	182.3	12522.138	37527.332
13989	182.28	13321.812	37152.816
13592	182.26	12959.38	38648.055
11652	182.26	12082.529	39755.594
7359	182.26	10731.877	38525.215
6258	182.24	10285.214	40286.531
17442	182.22	14476.328	33880.438
13637	182.11	13047.162	39203.426
9488	182.07	11307.195	38584.547
1755	181.94	8280.815	37936.527
16413	181.94	14290.219	33701.406
14257	181.92	13448.293	33583.578
6512	181.92	10200.029	36516.52
13363	181.82	13122.106	35418.523
16412	181.8	14368.752	33702.176
13215	181.78	12780.67	33617.219
6849	181.75	10483.498	35632.141
7092	181.75	10442.783	38915.109
13743	181.73	13147.467	40475.855
6574	181.67	10186.337	35394.977
4367	181.57	9364.757	38086.008
5065	181.57	9678.033	38178.621
9190	181.55	11234.604	34611.223
16365	181.55	14099.823	33945.145
7241	181.54	10686.636	39985.035
5004	181.52	9504.032	37340.848
5447	181.44	9848.049	38172.063
12639	181.38	12532.463	39548.539
11468	181.38	12182.824	37278.984
15064	181.34	13700.542	37219.438
11639	181.31	12212.513	39581.039
5313	181.27	9882.853	39538.598
6477	181.27	10309.006	37055.609
10729	181.27	11956.459	40243.012
26	181.27	7963.637	33758.555
7744	181.23	10731.523	33669.328
1758	181.15	8358.884	37960.422
14654	181.08	13450.281	38868.477
2737	181.04	8840.35	34945.688
9929	181.02	11530.333	36736.602
11113	181	11918.861	34653.859
9986	181	11443.287	35722.191
7464	180.98	10683.486	37176.105
1887	180.9	8296.901	39244.855
14662	180.9	13529.749	38959.484
726	180.69	7806.585	39643.219
9141	180.64	11275.658	33897.637
10961	180.62	12032.554	36975.063
3387	180.54	8937.471	36817.145
3014	180.54	8703.017	38932.438
16505	180.41	14238.658	34915.836
9848	180.37	11596.606	37985.66
13885	180.35	13242.921	38524.48
11119	180.29	11850.174	34731.438
9577	180.27	11319.749	39777.906
16820	180.25	14254.805	38894.027
1121	180.23	8027.143	38159.633
3252	180.23	8868.386	38968.727
15579	180.19	13919.664	37739.164
12036	180.19	12351.895	36490.059
4995	180.1	9491.723	37167.34
3597	180.1	8980.998	34064.191
1826	180.08	8369.669	38674.48
17424	180.04	14607.741	34288.008
12855	180.02	12853.041	38552.242
3602	179.96	8964.33	34124.215
3478	179.93	9042.955	35520.043
3751	179.91	9211.848	34962.832
7667	179.81	10698.896	34548.637
5895	179.79	9928.622	35578.961
4623	179.75	9312.346	34550.039
8790	179.73	11128.258	38170.285
10069	179.68	11611.366	34496.637
13382	179.68	13023.985	35618.156
11408	179.64	12126.52	36430.051
9048	179.6	11150.868	34602.809
800	179.6	7880.604	40085.762
11994	179.6	12389.284	36781.34
5803	179.58	10090.888	33918.258
17249	179.58	14442.131	36317.305
7049	179.54	10396.973	38427.379
5506	179.52	9831.693	37205.297
16367	179.52	14066.246	33961.316
12920	179.51	12854.423	37834.813
17275	179.51	14455.607	36086.313
12379	179.49	12542.327	35953.039
13604	179.45	13070.559	38734.707
2559	179.43	8535.301	34611.836
569	179.41	7943.285	38310.797
7309	179.41	10677.87	39455.09
14914	179.39	13574.553	39143.953
3472	179.39	9035.451	35761.648
4289	179.33	9354.001	39074.844
3433	179.31	8991.406	36216.109
10668	179.29	11824.516	40216.824
3358	179.28	8924.069	37545.293
6289	179.28	10143.419	40050.492
4207	179.26	9367.659	40141.625
5645	179.26	9870.548	35141.551
3998	179.22	9244.514	38459.805
15265	179.2	13569.538	34127.828
6355	179.14	10263.524	39032.758
10939	179.08	12041.695	37288.258
10186	179.06	11678.434	34065.922
13256	179.06	12970.156	34007.641
16448	179.03	14332.022	34083.426
9623	178.99	11386.088	40352.797
10537	178.93	11792.741	38641.461
15097	178.93	13646	36553.23
2367	178.83	8592.906	36778.906
11546	178.82	12103.729	38498.84
732	178.78	7819.567	39666.766
4664	178.76	9333.398	34306.301
251	178.74	7702.058	35504.18
16530	178.72	14265.107	35235.699
7522	178.68	10599.539	36505.875
2744	178.64	8629.221	35037.449
6086	178.53	10096.933	38306.422
1680	178.53	8399.439	36852.535
1527	178.49	8203.894	34788.637
6344	178.41	10203.132	39193.891
15843	178.38	14195.589	40198.215
11043	178.34	11862.081	35829.379
16601	178.3	14289.865	36166.805
9463	178.26	11404.59	38203.563
11039	178.24	12034.597	35795.805
12386	178.22	12497.865	36135.598
4997	178.15	9541.701	37175.242
370	178.13	7738.677	36512.902
11319	178.09	12173.702	35187.547
7342	178.09	10674.284	38873.949
5255	177.99	9798.696	40400.176
11255	177.97	12140.199	34248.57
2260	177.97	8489.951	38046.699
13545	177.93	13055.063	37967.793
15030	177.9	13771.991	37578.488
6591	177.9	10170.123	35293.211
10438	177.88	11757.02	37413.672
13630	177.86	13003.23	39079.719
6918	177.86	10378.006	36675.809
16105	177.86	14203.159	37370.848
13769	177.82	13324.777	40049.723
16023	177.76	14128.332	38661.098
11983	177.69	12433.464	36980.879
1692	177.69	8405.827	37014.039
13047	177.69	12823.026	36214.688
16414	177.53	14414.702	33712.301
5857	177.51	9920.019	34923.32
9203	177.51	11289.042	34799.031
15281	177.47	13730.854	33728.605
6877	177.46	10358.627	36005.668
17230	177.44	14545.847	36723.891
12525	177.42	12568.981	37918.965
4459	177.4	9386.27	36848.703
16255	177.38	14052.445	35447.973
3451	177.36	9056.772	35865.645
4175	177.32	9098.671	40437.617
841	177.17	7932.626	40399.09
10127	177.15	11625.675	33739.844
33	177.13	7965.054	33791.844
10661	177.11	11655.447	40126.762
11109	177.09	11877.31	34913.473
11780	177.09	12455.892	39573.039
11449	177.03	12226.421	36995.176
14320	177	13497.472	34432.086
10134	177	11634.694	33814.973
1770	177	8260.001	38061.738
11772	176.96	12432.086	39511.316
4253	176.96	9291.496	39799.254
14306	176.96	13502.48	34287.852
13840	176.92	13321.611	39235.219
14916	176.88	13628.108	38846.07
8558	176.86	11052.806	39002.27
4145	176.82	9092.741	40111.07
6942	176.79	10505.794	37039.359
12560	176.75	12680.883	38454.395
12937	176.75	12804.624	37410.809
16288	176.69	14070.884	35076.41
12586	176.67	12602.454	38757.512
15209	176.63	13579.383	34675.707
16846	176.61	14334.373	39174.328
1058	176.59	8037.899	38740.703
2143	176.59	8475.452	39557.504
11520	176.57	12063.737	38237.68
15193	176.57	13575.16	35121.066
8399	176.56	10951.739	40257.605
4413	176.52	9275.68	37706.664
17039	176.46	14504.236	39124.656
16287	176.44	14081.507	35044.613
10559	176.44	11719.717	38887.949
9649	176.44	11580.503	40425.215
6974	176.31	10346.696	37377.996
1301	176.31	8024.009	35309.504
10797	176.31	12014.339	39171.617
16673	176.27	14389.504	37104.465
3257	176.23	8979.136	38708.172
6099	176.13	10042.18	38479.852
13216	176.13	12804.757	33628.516
13102	176.1	12888.135	35257.129
5891	176.1	10125.337	35480.273
5009	176.06	9516.682	37412.152
16398	176.02	14008.98	33672.891
4931	176.02	9649.016	36200.715
17452	175.96	14593.399	33717.543
15773	175.94	13989.325	39927.313
17012	175.92	14540.969	39346.203
15439	175.92	13854.222	35513.125
3903	175.9	9224.296	37164.414
15919	175.89	14161.075	39430.531
3795	175.87	9129.425	35635.949
2430	175.67	8580.809	35944.336
17375	175.64	14619.91	34882.551
12865	175.64	12800.53	38650.191
10989	175.6	12020.559	36673.305
15431	175.56	13833.815	35409.496
15243	175.54	13566.152	34191.156
12913	175.52	12904.48	37732.176
11363	175.5	12267.057	35917.199
15573	175.48	13942.149	37592.547
382	175.39	7878.148	36589.77
16720	175.35	14260.176	37841.488
11153	175.33	12004.736	34295.27
6145	175.31	10018.421	39310.176
1115	175.31	8123.309	38099.285
4603	175.25	9372.02	34690.473
4446	175.23	9353.343	37003.453
11126	175.21	11894.414	34537.977
6971	175.2	10422.783	37333.727
8131	175.2	10804.469	37000.859
5075	175.18	9522.695	38323.902
16586	175.06	14295.573	35951.695
9195	175.06	11340.46	34654.18
3589	175.06	9026.26	34309.391
1938	175.04	8399.795	39602.719
14466	174.98	13355.559	36462.188
12612	174.97	12690.316	39114.441
9103	174.97	11073.602	33844.031
9876	174.95	11547.404	37492.914
4737	174.85	9639.666	33586.93
379	174.85	7663.004	36577.023
13182	174.83	12720.884	33933.305
15291	174.76	13652.37	33625.176
8795	174.72	11196.418	37924
728	174.72	7713.904	39649.871
17325	174.7	14540.714	35581.848
579	174.7	7903.258	38382.309
15524	174.7	13901.474	36803.027
2049	174.68	8397.244	40327.004
6861	174.58	10394.169	35782.969
11172	174.51	12029.951	33702.281
6019	174.43	10096.741	37269.137
5584	174.41	9906.997	36014.297
3140	174.37	8960.076	40397.039
6347	174.35	10236.567	39245.41
17031	174.33	14479.904	39060.797
12785	174.3	12864.662	39625.785
5344	174.28	9770.976	39001.262
6314	174.28	10174.685	39665.043
1192	174.28	8116.7	36890.996
13442	174.22	13051.119	36804.301
14960	174.2	13679.64	38664.547
13505	174.2	12961.144	37523.953
14236	174.2	13233.798	33746.383
4821	174.16	9529.065	34628.617
13699	174.12	13097.261	40045.047
15514	174.1	13800.733	36652.762
14870	174.03	13727.663	39570.105
15956	174.01	14200.113	38839.594
17400	174.01	14432.156	34804.441
4596	173.99	9273.318	34900.805
2447	173.99	8618.554	35763.539
6141	173.95	10072.527	39245.758
14467	173.89	13546.192	36477.973
2167	173.89	8610.395	39464.238
13381	173.85	12938.42	35612.84
13173	173.82	12757.976	34151.586
5339	173.82	9822.844	39269.66
4678	173.76	9397.2	34143.063
16608	173.74	14251.834	36306.711
13033	173.7	12806.182	36323.391
13179	173.64	12886.577	33890.617
15557	173.61	13978.849	37287.313
12330	173.55	12524.787	35218.168
13860	173.51	13340.057	39148.398
6157	173.49	9968.85	39437.773
8436	173.47	11118.618	40211.277
1327	173.41	8105.214	35233.422
2941	173.38	8743.409	38072.379
16741	173.32	14276.475	38042.648
11547	173.3	12239.301	38512.707
200	173.28	7823.762	35171.875
13585	173.28	12936.143	38581.488
9486	173.26	11254.625	38566.754
1645	173.26	8292.316	36423.434
13855	173.24	13207.811	39060.863
4827	173.22	9558.486	34750.891
8296	173.2	10969.325	39184.859
13478	173.18	12990.503	37275.113
15712	173.09	13908.744	39214.199
15154	173.09	13600.029	35741.02
5379	173.09	9896.992	38777.219
12819	173.03	12796.447	38840.82
10303	172.99	11832.98	35633.598
14002	172.84	13231.64	37039.137
8956	172.84	11197.759	35693.988
15083	172.8	13651.203	36662.113
13914	172.8	13200.916	38041.156
8974	172.78	11133.811	35363.289
8449	172.76	11156.541	40005.727
5224	172.74	9638.184	40311.102
14974	172.72	13652.485	38238.688
3877	172.71	9085.148	36777.727
9516	172.71	11338.45	38862.012
13482	172.69	13112.572	37360.578
17168	172.61	14619.605	37346.883
2269	172.61	8581.043	38133.746
14374	172.59	13361.025	35126.133
13318	172.55	13035.409	34848.34
9424	172.51	11328.788	37939.348
6400	172.49	10254.019	38471.762
8250	172.49	10933.79	38464.391
16774	172.49	14401.444	38625.832
782	172.38	7732.301	39877.266
8957	172.36	11179.135	35737.258
12833	172.36	12745.767	38951.309
17320	172.34	14610.873	35487.098
14123	172.34	13203.957	34833.066
530	172.3	7843.892	37959.32
14305	172.3	13456.97	34269.332
14790	172.27	13367.848	40387.797
6519	172.27	10184.906	36320.586
3408	172.27	8997.65	36524.535
14508	172.19	13368.105	37087.801
17061	172.19	14495.817	38703.117
9711	172.17	11563.165	39615.836
12820	172.17	12771.171	38849.641
10132	172.13	11605.972	33784.773
6382	172.13	10146.328	38734.613
2274	172.05	8627.007	37885.375
7736	172	10680.394	33573.063
2777	171.92	8818.456	35588.387
10241	171.88	11794.189	34588.992
4240	171.82	9303.651	39906.148
14498	171.79	13525.411	36903.695
16386	171.79	14117.666	33539.691
12466	171.65	12609.801	37205.297
5375	171.63	9800.91	38703.828
16430	171.61	14390.401	33954.793
5219	171.59	9695.966	40268.27
7773	171.56	10805.755	33792.387
16199	171.54	14115.299	35968.18
12181	171.54	12420.285	34040.32
13310	171.48	12978.02	34738.551
16826	171.48	14365.873	38934.629
13600	171.46	12966.604	38720.219
11709	171.46	12480.535	40419.977
10893	171.42	12009.809	38190.555
11164	171.42	12057.492	33900.961
14063	171.4	13295.079	35694.703
10801	171.4	11923.219	39228.461
3706	171.38	9177.749	34411.801
10119	171.35	11572.764	33954.844
5843	171.31	9991.375	34697.063
9464	171.31	11291.324	38208.848
11770	171.27	12430.128	39482.586
2030	171.23	8253.488	40209.695
12723	171.19	12900.159	40430.621
14910	171.15	13565.101	39115.191
3347	171.15	8922.234	37621.695
9763	171.15	11536.918	38894.684
10544	171.1	11647.633	38739.953
15493	171.06	13966.366	36346.938
101	171.06	7709.222	34285.313
8759	170.98	11102.677	38257.484
13031	170.98	12905.358	36274.09
13933	170.94	13178.22	38005.578
5400	170.91	9823.343	38667.648
1048	170.89	8109.459	38686.906
14707	170.87	13491.557	39490.688
6215	170.87	10082.87	40168.563
4659	170.85	9281.162	34235.914
16528	170.79	14292.191	35233.148
6767	170.73	10506.026	34468.785
13466	170.71	13048.784	37100.453
1423	170.66	8029.384	33756.137
16232	170.6	14055.025	35528.137
3412	170.58	9036.594	36571.039
4069	170.5	9142.623	39186.23
3824	170.48	9132.452	36013.242
8091	170.43	10790.7	36497.695
1473	170.41	8339.848	34044.32
[truncated: 13,130 more rows]
