# Supplementary material for: Insights on the Control of Yeast Single-Cell Growth Variability by Members of the Trehalose Phosphate Synthase (TPS) Complex
Source: Front Cell Dev Biol. 2021 Jan 28;9:607628. doi: 10.3389/fcell.2021.607628 (PMC7876269; doi:10.3389/fcell.2021.607628)
Supplement: Supplementary file 2 [file Data_Sheet_1.ZIP › final_code/input_datasets/overexpression1_pTDH3_Ntd_TSL1_t2.csv]

Id	Area (µm²)	Centre X Position (µm)	Centre Y Position (µm)
13649	174.52	14176.393	36953.68
11376	130.79	13760.802	39484.52
15473	127.51	14601.879	35962.879
7758	126.02	12285.886	39741
13264	125.94	14169.446	39378.875
9313	125.24	13109.5	35516.789
12805	124.76	13910.545	37507.859
11664	124.49	13737.933	36205.086
5433	122.65	11197.108	38485.063
7172	121.98	12035.022	35514.445
11716	116.6	13745.125	35860.668
15474	116.5	14619.628	35966.121
15299	116.16	14628.23	37219.945
11357	115.27	13777.707	39732.152
11131	114.45	13519.475	39537.863
13267	113.57	14125.712	39406.145
14571	111.42	14250.237	37828.246
2386	111.12	9689.341	39446.574
8834	110.77	12915.352	39102.227
13032	110.56	13973.218	39526.211
5400	110.51	11179.043	38640.199
13978	109.43	14050.869	34360.496
5366	109.36	11115.967	38792.98
15159	109.3	14512.774	38417.414
14723	109.2	14305.983	38602.238
7008	108.28	11941.347	39143.992
8310	108.23	12690.725	35545.02
9935	107.27	13183.634	39597.613
4593	107.1	10650.541	37974.316
11434	106.33	13578.914	39400.328
9770	106.12	13111.851	39794.422
2515	105.79	9903.412	38191.762
14341	105.49	14357.25	36087.793
14556	105.45	14335.996	37722.211
15045	105.26	14568.672	39011
7790	105.18	12453.601	39310.828
14451	104.85	14416.375	36995.781
11402	104.55	13749.991	39574.027
15586	104.47	14502.547	35682.727
15566	103.95	14487.183	35604.684
14651	103.78	14291.048	38297.68
8942	103.61	12882.499	35899.262
13747	103.55	14135.071	35915.16
11714	103.25	13762.558	35853.895
14323	103.21	14372.292	36015.5
14537	103.13	14396.931	37617.617
13776	103.13	14135.275	35743.109
11773	103.11	13635.326	35486.379
13463	102.58	14117.416	37701.258
13853	102.08	14114.876	35734.898
13180	102	14204.594	39906.945
5417	101.96	11115.627	38745.777
3101	101.96	10265.084	39244.605
15332	101.43	14428.595	37169.906
15519	101.1	14478.07	35802.098
4723	101.02	10679.34	34631.934
12870	100.89	13980.51	37793.027
10032	100.87	13182.556	39740.973
13969	100.83	13996.096	34528.27
15406	100.76	14494.314	36351.406
3140	100.76	10246.771	38669.434
3655	100.6	10506.775	38086.152
13220	100.41	14013.131	39711.629
13234	99.63	14161.082	39495.027
13848	98.97	14106.537	35693.301
15028	98.69	14617.143	39144.027
4916	98.4	10963.123	35797.344
13457	98.05	14157.079	37688.637
15429	97.94	14559.85	36122.93
11304	97.9	13604.356	39899.961
10944	97.88	13369.481	37422.531
10069	97.86	13262.334	39558.449
9773	97.69	12964.67	39804.176
9680	97.63	13077.982	39514.512
6140	96.85	11390.604	39228.691
1392	96.79	9059.103	36730.395
14922	96.68	14427.534	39676.563
5848	96.66	11233.37	35288.809
15059	96.5	14599.868	38827.086
5084	95.87	10823.347	38185.379
12509	95.53	13941.182	35363.395
10394	95.49	13217.13	35617.801
8048	95.28	12429.129	35573.988
11106	94.68	13477.681	39475.453
15334	94.59	14530.635	37179.555
15482	94.51	14369.601	36009.176
14430	94.51	14287.929	36853.676
10329	94.28	13159.212	35926.223
6600	94.07	11532.391	33009.691
11438	93.9	13613.906	39418.984
14995	93.65	14621.211	39376.777
6574	93.59	11581.929	34080.664
15194	93.48	14513.977	38034.691
14614	93.42	14292.217	38078.316
10056	93.19	13311.909	39514.02
13577	93.13	14057.729	37474.816
11556	92.48	13761.755	37366.363
10628	92.25	13484.152	34154.172
14382	92.14	14213.987	36289.836
8748	92.04	12888.769	39576.645
13661	91.91	14182.93	36738.738
14611	91.83	14390.91	38057.277
5482	91.68	11052.449	38409.184
7026	91.5	11877.615	38979.867
6482	91.48	11548.741	35318.434
11584	90.89	13726.935	37240.84
15643	90.87	14570.85	35319.195
14660	90.79	14260.959	38325.824
15610	90.7	14446.744	35450.289
2487	90.35	9856.782	38758.387
14312	90.33	14414.217	35981.684
5958	90.18	11286.674	38171.109
4530	90.07	10662.275	38198.621
12804	90.07	13988.655	37499.625
6650	90.05	11838.821	34264.977
9031	89.63	12789.808	35534.863
12540	89.51	13977.122	35583.637
456	89.49	8028.752	35647.008
1087	89.47	8843.668	33837.863
15043	89.47	14569.999	38978.863
2553	89.4	9810.775	37764.16
13664	89.34	14085.139	36778.813
12787	89.19	13960.912	37411.598
15472	89.03	14633.298	35959.105
8755	88.96	12723.269	39309.957
730	88.44	8391.051	37481.23
10016	88.44	13321.094	39679.191
4732	88.44	10621.32	34705.004
7379	88.38	12259.212	35497.738
985	88.36	8553.578	35091.184
12560	88.36	13842.767	35699.113
8411	88.07	12500.902	38627.664
6183	87.54	11426.47	39594.406
12410	87.06	13960.522	34175.703
7354	86.94	12089.674	35319.668
9379	86.91	13124.476	35757.512
14149	86.62	14379.447	35252.363
6167	86.6	11355.163	39749.199
6868	86.24	11741.572	39130.227
8475	86.18	12623.717	39221.359
15048	85.97	14631.799	39078.117
7986	85.87	12315.48	35577.988
9141	85.51	12819.917	33845.391
14155	85.45	14418.012	35279.59
14306	85.05	14348.234	35955.762
14623	85.03	14234.806	38117.656
14630	84.93	14307.799	38167.219
13881	84.89	14122.267	35528.875
5348	84.8	11115.658	39244.988
14792	84.78	14415.434	39617.945
4547	84.57	10622.788	38306.164
15507	84.55	14445.931	35774.199
4539	84.53	10639.512	38235.727
10047	84.38	13329.282	39481.387
3744	84.11	10441.338	39230.039
6148	83.96	11414.862	39373.457
7751	83.88	12465.891	39656.914
10038	83.84	13287.695	39447.211
13117	83.57	13869.599	39856.957
9056	83.38	12843.029	35360.512
9894	83.36	13259.576	39891.234
15543	83.31	14606.235	35858.672
9001	82.9	12867.452	35694.246
9671	82.83	13075.584	39499.309
13590	82.79	14177.376	37196.352
2492	82.69	9916.641	38495.645
13328	82.6	14165.433	38413.352
13481	82.58	14175.954	37762.801
11189	82.52	13559.551	39680.438
5559	82.39	11136.991	37785.148
4570	82.21	10687.775	37843
11588	82.17	13664.099	37327.348
13503	82.14	14039.144	37503.906
9661	81.91	13099.058	39457.824
5785	81.83	11289.35	34082.117
9355	81.81	13131.907	35686.988
451	81.7	8186.807	35790.816
9029	81.58	12891.742	35516.203
3243	81.52	10301.194	37505.551
13837	81.33	14177.615	35644.852
13601	81.26	14050.848	37277.809
13706	81.22	14018.054	36288.832
7209	81.2	11961.307	34856.98
13404	81.03	14128.776	38110.887
10910	80.91	13552.989	37192.938
10741	80.91	13453.88	35649.82
6388	80.87	11632.588	38049.43
5978	80.51	11287.654	38300.48
5801	80.49	11337.932	34481.543
7153	80.36	11972.43	35437.617
10230	80.3	13316.629	37411.156
4981	80.28	10955.574	37192.211
5058	80.24	10835.471	38048.488
13552	80.16	14206.466	37363.074
13818	80.09	14206.629	35884.531
9359	80.07	12970.382	35695.758
10904	79.97	13517.731	37145.863
7911	79.91	12407.541	38755.43
838	79.57	8614.52	39410.246
2611	79.4	9913.568	35556.617
15202	79.05	14568.516	38083.957
15253	79.05	14433.91	37816.195
4780	78.98	10716.591	33547
8973	78.94	12810.389	35593.91
14733	78.9	14353.636	38839.145
15270	78.78	14516.831	37623.016
11085	78.71	13483.99	39386.035
8980	78.67	12781.781	35622.938
6888	78.59	11670.918	39300.613
6477	78.5	11421.943	35283.059
12831	78.32	13959.854	37639.133
11735	78.27	13699.944	35643.52
12815	78.23	13976.361	37556.863
1504	78.19	9027.365	33063.863
10768	78.09	13413.032	35739.309
13171	78.08	14205.651	39856.641
1159	77.98	8654.273	35261.922
15416	77.98	14613.271	36074.777
13733	77.85	14184.423	36182.734
9635	77.83	13073.714	39396.434
10235	77.73	13342.724	37453.539
10048	77.58	13176.284	39483.723
13156	77.48	14193.974	39783.059
15461	77.44	14543.662	35935.449
13871	77.42	14039.573	35485.156
6064	77.37	11376.658	38773.668
15585	77.29	14460.753	35670.578
3651	77.23	10493.347	38075.34
11385	77.19	13587.059	39505.465
13459	77.1	14203.49	37694.711
14176	76.79	14293.412	35455.473
2979	76.73	10047.611	38657.539
8369	76.73	12497.399	36614.172
668	76.54	8399.425	36165.77
7353	76.49	12219.886	35315.301
5891	76.45	11377.225	36135.199
8449	76.45	12655.345	39011.332
15703	76.45	14534.368	34870.891
12613	76.43	13817.446	35891.715
1836	76.39	9306.848	38310.055
13407	76.39	14107.793	38118.328
1140	76.28	8747.39	35069.008
10770	76.08	13399.492	35747.555
5660	76.05	11206.398	35174.922
13056	75.95	13876.559	39594.27
3194	75.89	10329.897	38093.043
3380	75.87	10300.137	33591.855
13155	75.8	14088.89	39778.891
7832	75.57	12417.833	39200.648
7138	75.47	12005.305	35642.539
11153	75.45	13383.182	39591.598
10381	75.41	13186.843	35582.461
15009	75.34	14482.432	39388.762
15595	75.32	14485.103	35713.59
15421	75.13	14595.475	36090.105
12185	75.09	13763.752	33071.367
12995	75.09	13899.361	39437.992
6209	75.09	11581.141	39439.297
2644	75.07	9766.757	34828.355
8050	74.93	12482.997	35254.762
1775	74.9	9479.712	39639.113
13657	74.88	14148.948	36701.137
13073	74.8	13851.18	39648.102
337	74.76	8112.686	39013.363
6840	74.69	11661.001	38832.973
14976	74.65	14631.894	39313.777
7305	74.63	12279.664	34101.254
4487	74.57	10619.914	38515.5
10487	74.55	13335.785	35161.508
14683	74.55	14253.651	38409.215
15494	74.53	14590.047	35742.172
10558	74.51	13341.045	33655.523
2623	74.44	9898.808	35193.391
2497	74.44	9754.947	38628.117
7843	74.4	12394.011	39240.828
6097	74.28	11384.266	38928.77
5500	74.21	11182.173	38195.133
3733	74.11	10356.951	39078.617
13540	74.07	14090.482	37643.168
5906	74.07	11379.209	36903.402
8442	74.01	12507.373	38950.059
11049	73.77	13468.306	39221.313
11687	73.75	13617.065	36049.629
2048	73.75	9476.094	34191.703
6352	73.67	11626.841	38566.168
5457	73.57	11089.489	38575.176
12414	73.48	13953.269	34185.375
8767	73.48	12715.842	39349.363
12598	73.38	13923.367	35842.82
13546	73.33	14160.341	37662.141
10538	73.31	13172.191	34414.559
15658	73.25	14547.252	35107.621
13982	73.21	14130.855	34445.41
12871	73.21	13961.783	37796.879
13602	73.1	14115.723	37279.93
1617	73.04	9272.299	36509.781
15640	73.02	14557.016	35284.246
12069	73	13639.365	33211.457
15228	72.88	14449.137	37939.516
7960	72.75	12489.661	36246.348
3774	72.71	10531.578	39691.055
15187	72.67	14490.553	38298.922
13622	72.64	14209.058	37087.711
902	72.64	8580.849	37533.781
12736	72.62	13858.644	37027.02
4745	72.58	10600.08	34563.332
12519	72.56	13804.493	35455.332
11369	72.5	13711.415	39470.305
5639	72.39	11092.621	35525.863
13192	72.37	14022.02	39975.906
2665	72.29	9869.549	34459.238
6210	72.27	11604.707	39448.461
10222	72.25	13141.199	37364.727
6824	72.25	11696.167	38452.707
435	72.21	8091.597	36254.301
13308	72.2	14209.06	38345.969
15399	72.18	14592.501	36292.738
5911	72.06	11318.532	37318.879
15407	72.04	14547.282	36358.297
14486	71.89	14383.232	37246.59
12633	71.79	13891.153	36018.578
7637	71.75	12123.741	39291.586
760	71.75	8355.376	38355.16
10090	71.74	13184.252	39337.695
12687	71.74	13880.133	36471.969
270	71.68	7716.497	38759.305
2975	71.62	10039.253	38596.031
6078	71.6	11404.698	38837.461
2959	71.58	10084.599	38439.043
15382	71.58	14608.034	36478.938
2618	71.58	9829.407	35126.973
8621	71.56	12889.458	39770.891
11367	71.56	13720.776	39455.469
15216	71.52	14426.298	37839.879
6649	71.47	11637.857	34176.781
12640	71.47	13884.963	36038.781
475	71.43	8148.582	34981.867
15391	71.43	14542.937	36239.863
3222	71.39	10315.633	37554.266
15632	71.31	14473.335	35553.336
8408	71.31	12686.221	38574.324
9596	71.31	13030.948	39238.43
13181	71.26	14074.854	39918.91
4941	71.2	10964.347	36490.578
15309	71.18	14512.665	37337.652
11891	71.12	13747.531	33938.621
14284	71.1	14286.415	35850.176
15008	71.07	14631.028	39386.289
7360	71.05	12259.885	35352.859
7999	71.03	12355.536	35626.93
13933	71.01	14163.468	34982.57
14955	70.97	14509.529	39527.672
5358	70.91	11201.799	38992.02
11691	70.91	13654.943	35747.5
1130	70.85	8742.788	34934.938
11302	70.84	13734.604	39872.168
1745	70.76	9079.134	39619.414
7836	70.72	12489.501	39223.98
7773	70.68	12401.837	39513.855
11333	70.66	13570.683	39622.988
10466	70.61	13336.214	35289.633
1678	70.59	9179.485	38101.477
12193	70.57	13637.189	33097.145
9801	70.55	13323.484	39754.586
2845	70.55	10024.875	35911.5
14674	70.55	14246.931	38384.305
11409	70.51	13768.349	39296.184
15297	70.51	14628.248	37206.813
13042	70.49	13850.779	39555.309
2675	70.49	9917.543	34355.055
15723	70.39	14441.073	34544.777
14986	70.36	14514.934	39364.168
10463	70.36	13336.258	35261.395
2311	70.34	9510.342	38192.508
15570	70.34	14430.882	35620.414
13069	70.28	13875.813	39634.879
5116	70.26	10970.255	38420.531
4801	70.26	10872.095	33199.195
13166	70.2	14195.544	39825.293
13726	70.16	14203.457	36127.699
13549	70.13	14069.538	37356.598
14658	70.11	14392.415	38320.168
11674	70.07	13754.181	35946.996
10216	70.01	13248.833	37640.723
13716	69.95	14142.448	36060.27
5001	69.92	10977.201	37652.363
14599	69.88	14337.849	37979.645
2128	69.86	9675.3	34339.863
14759	69.86	14388.377	39406.473
428	69.82	8006.883	36688.793
15131	69.8	14566.866	38560.094
11555	69.76	13757.255	37356.145
15725	69.76	14626.03	34594.336
961	69.74	8631.528	35255.301
10605	69.71	13406.059	33538.039
9944	69.63	13214.761	39604.414
6457	69.61	11627.075	35703.293
3638	69.59	10516.718	37961.949
5633	69.59	11072.005	35474.223
8997	69.55	12910.152	35675.316
9381	69.53	13134.508	35769.586
15052	69.53	14612.907	38789.754
5787	69.51	11330.405	34112.273
9310	69.48	12987.604	35491.961
7058	69.48	12042.934	38668.074
2102	69.44	9576.521	33281.625
14882	69.44	14582.828	39886.242
13703	69.42	14042.018	36263.828
15557	69.42	14632.871	35576.734
15175	69.38	14630.482	38217.184
6093	69.36	11364.724	38917.574
11758	69.28	13750.01	35414.93
15559	69.25	14608.233	35581.91
14099	69.23	14273.859	34803.414
1138	69.23	8797.589	35058.676
11130	69.15	13549.488	39533.02
14916	69.13	14573.798	39655.332
12799	69.13	13984.633	37465.043
13130	69.11	13886.4	39904.285
14503	68.96	14399.46	37375.793
15410	68.94	14514.378	36058.691
11885	68.94	13769.27	33882.445
6945	68.86	12047.391	39762.492
13567	68.86	14197.141	37431.496
14275	68.84	14279.015	35815.305
12882	68.67	13927.211	37826.348
9190	68.65	13048.596	33594.758
5431	68.61	11163.437	38786.859
2735	68.59	10101.973	33195.727
8650	68.57	12830.27	39881.063
3652	68.56	10372.768	38080.457
2584	68.54	9819.202	36929.555
10361	68.52	13323.12	35784.48
15025	68.52	14544.844	39430.836
2671	68.5	9885.593	34570.883
9003	68.48	12736.072	35712.691
4506	68.46	10761.588	38335.809
6061	68.4	11368.506	38764.227
15356	68.4	14433.613	36830.813
15604	68.36	14631.331	35431.953
14972	68.35	14445.453	39287.211
13851	68.35	14172.176	35701.238
12720	68.35	13818.908	36922.047
6939	68.31	11800.724	39905.59
15437	68.27	14634.711	36156.266
13421	68.23	14206.518	37843.695
8792	68.21	12903.802	39117.441
13696	68.21	14066.661	36228.168
11898	68.19	13690.711	33790.387
12582	68.19	13921.837	35794.23
2295	68.19	9628.35	37973.867
5293	68.19	10888.265	39744.848
6929	68.17	11820.303	39700.934
5959	68.15	11297.628	38178.977
10756	68.15	13494.803	35697.684
37	68.15	7740.212	33863.867
13560	68.13	14125.502	37398.461
10231	68.06	13279.228	37411.078
6514	68	11611.388	34953.324
7081	68	12019.044	38213.227
10919	68	13403.512	37253.352
6378	67.98	11541.719	38271.988
14504	67.96	14260.647	37379.91
9518	67.96	12976.182	38175.805
11500	67.96	13772.01	37848.809
4567	67.94	10777.188	37825.258
11093	67.94	13407.039	39428.023
13616	67.92	14160.373	37067.703
4611	67.92	10746.7	37811.961
14621	67.92	14316.856	38116.711
1013	67.9	8549.413	34541.508
13505	67.9	14145.32	37511.367
13228	67.9	14115.876	39456.566
1047	67.87	8622.713	33357.254
8840	67.85	12911.534	38860.148
10356	67.85	13330.707	35765.949
1891	67.85	9484.769	37705.613
1037	67.85	8608.914	33677.336
9744	67.85	13010.226	39693.855
10508	67.83	13256.675	34771.441
2900	67.77	10103.796	37583.113
15232	67.77	14617.379	37950.215
10992	67.71	13547.072	37861.766
13994	67.69	14162.835	34042.066
1818	67.69	9464.538	38891.641
13963	67.69	14191.907	34763.152
13644	67.67	14165.012	36903.922
11306	67.67	13574.045	39928.316
1664	67.67	9248.704	37865.559
12985	67.64	13947.189	39212.508
11672	67.62	13572.232	35916.855
6861	67.58	11698.681	39066.18
10562	67.54	13286.317	33772.691
8426	67.52	12620.711	38787.148
11296	67.48	13638.45	39825.465
7970	67.48	12492.24	35968.426
8051	67.46	12457.419	35257.969
12448	67.44	13933.287	34559.617
13242	67.43	14193.257	39524.48
740	67.41	8411.036	37818.672
11108	67.41	13507.395	39478.941
2170	67.39	9595.861	35063.793
11840	67.35	13722.939	34714.023
10437	67.35	13328.182	35446.34
1134	67.35	8771.223	35001.07
6231	67.35	11589.024	39366.754
13046	67.33	13901.487	39573.23
13908	67.33	14125.34	35401.527
9561	67.29	13122.038	38728.633
14436	67.23	14355.196	36909.887
5556	67.23	11063.84	37783.789
7923	67.21	12397.086	38233.285
8502	67.21	12687.332	39337.871
13526	67.18	14129.671	37601.063
13300	67.16	14170.639	38595.391
14085	67.12	14341.022	34553.844
11325	67.06	13758.961	39607.18
7731	66.99	12371.683	39824
15201	66.97	14626.42	38080.473
8454	66.95	12495.476	39077.953
4528	66.95	10734.241	38184.84
7662	66.95	12227.198	39400.867
11595	66.95	13604.377	37107.18
12019	66.91	13643.961	33188.457
11345	66.91	13740.256	39699.473
14725	66.91	14421.741	38610.488
13215	66.89	14165.892	39692.32
8472	66.87	12539.458	39214.777
6062	66.87	11403.356	38767.219
12763	66.85	13965.502	37226.793
13301	66.85	14198.432	38623.539
5294	66.81	10815.048	39792.141
13991	66.79	14170.039	33973.699
3332	66.79	10336.424	34728.543
5038	66.79	10938.807	37928.637
5679	66.77	10994.664	34899.594
15221	66.76	14529.215	37894.477
5816	66.72	11310.053	34857.488
238	66.7	7813.455	38111.188
14700	66.7	14423.89	38488.629
11232	66.7	13564.423	39757.016
15602	66.68	14591.253	35423.031
15408	66.68	14480.494	36362.297
11116	66.68	13528.616	39496.73
13777	66.64	14176.05	35749.023
5747	66.64	11119.702	33240.434
5523	66.62	11136.506	37991.375
10159	66.6	13337.873	37993.523
11888	66.58	13743.429	33901.402
5141	66.58	10870.499	38533.477
12926	66.58	13992.507	38033.789
14926	66.56	14432.94	39687.469
15287	66.56	14632.027	37453.652
6340	66.53	11582.992	38769.813
11721	66.51	13768.223	35585.594
14331	66.49	14372.516	36035.656
6068	66.47	11298.433	38788.566
6608	66.45	11847.791	33055.188
13887	66.45	14077.363	35550.891
2159	66.45	9610.997	34897.625
13944	66.43	14014.08	34813.695
9430	66.43	13073.021	36458.957
10897	66.41	13556.946	37067.246
2650	66.41	9911.002	34622.406
12464	66.37	13981.641	34884.16
9597	66.35	13127.511	39238.563
11583	66.35	13684.563	37225.875
5370	66.33	11206.169	38812.117
6299	66.31	11613.324	38812.301
6640	66.31	11794.543	34034.434
15764	66.28	14597.697	33352.828
1065	66.28	8773.895	33074.574
15513	66.26	14577.186	35784.832
11616	66.24	13672.306	36726.594
5770	66.24	11270.826	33605.988
832	66.22	8609.109	39537.332
2530	66.2	9909.371	38049.523
1981	66.18	9384.568	35626.785
1349	66.16	9055.736	37857.586
1045	66.16	8592.532	33594.273
6869	66.14	11812.216	39132.492
2563	66.14	9918.192	37529.316
3482	66.12	10467.946	34722.934
5246	66.1	10975.23	39257.398
5271	66.1	10826.789	39475.285
7823	66.05	12360.805	39152.488
10208	66.05	13230.622	37575.148
7787	66.03	12466.202	39292.785
13713	66.01	14053.697	36346.313
13889	66.01	14104.223	35253.84
5703	65.97	11191.959	34170.133
10377	65.93	13267.931	35873.379
4414	65.91	10693.145	39195.559
11593	65.91	13709.657	37077.652
10819	65.89	13560.631	35932.496
9643	65.87	12992.276	39418.465
9786	65.87	13103.847	39872.871
6895	65.87	11807.715	39408.301
7752	65.85	12451.741	39662.184
8944	65.84	12903.258	35942.477
11802	65.84	13739.704	35392.027
9260	65.82	13091.177	35091.66
7685	65.82	12263.882	39580.664
5984	65.8	11257.813	38345.5
12531	65.76	13901.779	35546.262
3309	65.76	10333.327	34950.297
3248	65.76	10318.472	37309.008
7850	65.74	12483.505	39262.668
15419	65.66	14581.805	36084.078
3350	65.66	10222.296	34440.578
5124	65.66	10972.214	38453.699
8229	65.64	12671.105	34708.086
2456	65.64	9901.25	39169.598
9639	65.63	13032.5	39406.668
14307	65.61	14422.781	35956.969
4987	65.57	10953.495	37429.984
10462	65.57	13194.025	35260.168
10181	65.57	13341.28	37908.148
5522	65.55	11057.524	37986.758
11650	65.55	13686.11	36061.891
3462	65.55	10506.041	34439.574
15438	65.53	14496.887	36172.305
4690	65.53	10777.061	35285.172
12639	65.51	13927.671	36036.691
15485	65.51	14577.826	36026.004
11087	65.49	13414.391	39405.152
15589	65.49	14579.2	35695.746
14399	65.47	14412.35	36490.617
13143	65.45	13912.676	39972.484
8171	65.45	12321.597	33380.16
11286	65.45	13766.195	39760.727
10730	65.4	13410.374	35618.578
1571	65.36	9257.978	34896.395
7399	65.36	12204.741	35648.98
10706	65.32	13373.193	35461.246
8172	65.3	12452.061	33382.934
10729	65.3	13548.061	35604.766
14547	65.3	14337.641	37692.168
7813	65.3	12393.634	39128.055
996	65.26	8592.181	34625.523
8854	65.24	12916.626	38569.535
13335	65.24	14201.444	38147.285
10700	65.22	13551.023	35407.746
11383	65.2	13702.927	39500.387
5715	65.2	11183.685	34286.824
7884	65.18	12395.476	38818.684
816	65.18	8227.564	39988.867
11391	65.18	13681.854	39534.645
10178	65.18	13257.96	37875.43
2734	65.17	10130.277	33175.66
13550	65.17	14148.253	37357.906
15277	65.15	14570.329	37356.742
334	65.13	8203.031	38966.715
8778	65.13	12722.482	39392.098
5485	65.11	11200.451	38423.344
4503	65.11	10724.359	38318.805
12611	65.07	13960.965	35882.816
10385	65.05	13271.002	35587.773
13424	65.05	14044.017	37849.957
12601	65.05	13973.279	35855.344
11731	65.05	13768.952	35620.645
3330	65.03	10219.262	34699.805
8398	65.03	12568.119	38150.734
9427	64.97	13018.791	36385.551
11586	64.97	13730.203	37295.758
8697	64.94	12818.462	39708.277
9800	64.94	12955.191	40008.488
710	64.94	8397.672	36859.793
7768	64.94	12348.539	39464.734
9050	64.92	12890.968	35327.801
11358	64.92	13701.549	39731.305
10274	64.92	13262.068	36906.035
473	64.88	8125.663	34977.004
5512	64.88	11167.104	38263.098
5618	64.86	11118.577	35610.738
1288	64.86	8862.711	39441.281
12483	64.84	13928.031	35089.348
15457	64.82	14531.058	35919.48
11257	64.8	13547.199	39879.246
13370	64.8	14162.315	37987.293
15036	64.8	14581.834	39235.363
14801	64.74	14330.864	39656.078
5469	64.74	11059.32	38611.719
213	64.74	7746.509	37763.027
10299	64.72	13350.316	36561.441
8556	64.72	12652.653	39580.844
12532	64.71	13981.191	35548.41
8564	64.71	12660.739	39644.117
1692	64.69	9221.606	38420.238
5774	64.69	11378.735	33685.234
6406	64.69	11498.094	37948.105
13475	64.69	14119.804	37737.246
10143	64.67	13337.203	38371.211
15320	64.67	14623.831	37096.344
10311	64.63	13179.156	36060.52
9109	64.63	12889.541	34533.301
10922	64.59	13514.86	37269.496
2535	64.57	9864.893	38126.133
9766	64.55	13068.129	39770.41
15635	64.55	14604.496	35566.223
4507	64.53	10774.385	38338.211
7627	64.53	12139.538	39232.551
12792	64.51	13869.859	37447.609
11783	64.49	13747.688	35253.07
13603	64.49	14198.612	37290.555
11362	64.48	13680.745	39440.547
1907	64.46	9345.915	37274.238
4407	64.46	10702.111	39413.215
2502	64.46	9760.46	38353.176
4589	64.44	10685.467	37933.684
14059	64.44	14291.673	34009.484
14403	64.42	14398.503	36534.883
3560	64.42	10363.816	36831.707
15378	64.4	14583.187	36435.875
6308	64.4	11599.727	38847.41
4695	64.4	10583.576	35366.633
10820	64.38	13377.877	35945.609
3460	64.36	10537.643	34430.141
468	64.36	8175.817	35120.004
9057	64.34	12815.119	35365.93
248	64.34	7685.16	38288.262
3197	64.32	10322.565	37853.031
9240	64.28	13057.483	34734.781
2708	64.28	9778.643	33347.48
11533	64.27	13680.682	37516.805
6654	64.27	11849.34	34326.828
9655	64.25	13058.412	39445.727
11535	64.25	13664.437	37519.047
12642	64.23	13897.355	36045.922
14121	64.23	14250.89	34984.172
11525	64.23	13704.394	37796.41
8687	64.17	12922.924	39662.797
11836	64.15	13758.45	34648.535
5171	64.13	10971.943	38726.465
8901	64.11	12755.648	37439.926
1362	64.11	8995.722	37984.285
6301	64.11	11570.461	38826.172
14217	64.05	14421.909	35609.375
13332	64.04	14209.077	38448.621
5667	64.02	11156.569	34961.195
7501	64.02	12097.327	38997.445
5653	64.02	11091.219	35360.07
3476	63.98	10485.231	34638.684
9600	63.96	13100.507	39282.699
11480	63.96	13756.503	38005.723
1847	63.94	9307.084	38148.801
2470	63.94	9852.473	39086.758
2297	63.92	9610.23	37983.555
12709	63.9	13936.783	36828.07
13755	63.9	14093.68	35973.652
5926	63.9	11409.92	37938.688
11522	63.88	13738.145	37763.512
5676	63.88	11147.248	34810.004
8951	63.86	12901.676	35743.93
4800	63.84	10935.673	33111.828
4994	63.81	10848.595	37503.238
4496	63.79	10744.571	38609.426
11102	63.77	13454.818	39458.629
5505	63.75	11163.873	38224.801
12543	63.75	13971.399	35600.805
7002	63.75	11992.555	39395.57
13515	63.73	14125.169	37549.914
12177	63.71	13717.173	33319.223
1588	63.69	9139.792	35058.203
2674	63.67	9847.129	34335.191
8057	63.67	12376.41	35318.938
10317	63.65	13322.494	36152.777
9524	63.63	13029.46	38249.73
8152	63.61	12461.573	34096.43
3704	63.61	10399.589	38740.004
13184	63.59	14054.172	39930.105
12919	63.59	13993.219	38003.039
15590	63.58	14515.368	35698.184
14585	63.56	14394.848	37865.672
2080	63.54	9420.861	33358.906
1456	63.54	8867.401	34876.234
8439	63.54	12581.415	38927.273
13109	63.52	13955.95	39781.293
11671	63.5	13734.678	35915.664
13623	63.5	13998.011	37092.867
5628	63.5	11060.757	35437.695
854	63.5	8580.106	38692.926
12618	63.5	13983.939	35922.777
13731	63.48	14198.861	36156.926
15145	63.48	14570.565	38615.348
406	63.46	8132.063	37300.625
8518	63.46	12582.876	39425.316
12806	63.46	13975.439	37505.559
15191	63.44	14622.706	37999.969
14215	63.42	14330.554	35608.164
8696	63.42	12804.977	39705.07
548	63.42	8412.964	33012.73
3410	63.38	10538.293	33345.34
7077	63.38	12034.796	38183.656
15710	63.36	14568.166	34704.254
13598	63.35	14101.126	37266.465
9758	63.33	12945.738	39747.961
12794	63.33	13961.039	37449.969
5014	63.31	10950.71	37762.398
8804	63.31	12801.197	39193.813
13530	63.31	14046.213	37614.516
12648	63.29	13869.104	36083.797
13455	63.29	14017.182	37684.449
14772	63.29	14294.661	39501.563
7794	63.29	12333.378	39340.824
1210	63.27	8793.807	37316.688
8954	63.27	12920.166	35763.539
8710	63.27	12891.459	39446.668
1333	63.27	9010.213	38196.625
10769	63.23	13362.835	35743.738
3342	63.21	10263.736	34292.77
1785	63.21	9488.424	39554.254
10803	63.19	13546.737	35852.527
4778	63.19	10702.814	33736.992
11693	63.17	13760.983	35756.402
15389	63.13	14455.23	36236.953
9343	63.13	12983.993	35643.605
6997	63.13	11967.063	39380.93
10355	63.12	13352.503	35767.199
2617	63.12	9914.226	35109.309
5722	63.12	11200.151	34117.059
7917	63.1	12479.939	38413.098
13506	63.1	14057.905	37513.531
14498	63.08	14229.29	37342.059
9719	63.06	13030.522	39617.215
5543	63.04	11162.01	37885.887
6635	63	11837.45	33861.125
7776	63	12464.297	39535.57
6499	62.98	11597.11	35129.66
4473	62.96	10752.063	38747.043
3277	62.96	10316.182	36083.539
3732	62.94	10557.727	39076.262
7908	62.94	12490.987	38721.324
15397	62.94	14488.609	36277.164
6588	62.94	11629.4	33553.633
3656	62.94	10542.814	38102.703
11822	62.92	13758.337	35091.148
13566	62.92	14113.782	37426.816
14681	62.92	14229.807	38403.367
7454	62.92	12222.764	37415.043
13926	62.91	14042.969	35251.047
14859	62.91	14367.118	39947.836
15440	62.91	14613.926	36183.68
15424	62.91	14455.459	36102.48
12858	62.91	13966.965	37740.551
2519	62.89	9810.957	38209.844
9428	62.89	12974.305	36404.816
14980	62.89	14635.958	39341.328
15281	62.89	14598.865	37417.246
8112	62.89	12372.945	34856.613
2761	62.87	9958.223	33889.105
14053	62.87	14359.057	33839.449
897	62.87	8600.427	37751.309
7331	62.85	12239.198	34851.188
2423	62.83	9813.768	39476.93
9332	62.81	13009.999	35580.723
6504	62.81	11598.566	35183.16
7681	62.81	12175.58	39571.645
10404	62.81	13247.009	35646.805
11644	62.79	13679.884	36298.672
10434	62.79	13287.644	35429.633
11411	62.79	13703.956	39307.773
2561	62.77	9746.13	37505.352
11661	62.77	13684.676	36162.938
15112	62.77	14525.59	38779.777
11689	62.77	13748.657	35739.098
11692	62.77	13715.308	35752.094
8780	62.75	12757.427	39400.297
15302	62.75	14614.067	37228.875
8993	62.73	12892.278	35667.777
11319	62.73	13708.229	39593.047
10478	62.71	13352.939	35353.441
9805	62.69	13340.194	39759.156
14558	62.68	14421.068	37731.652
8576	62.68	12622.074	39693.016
10451	62.66	13352.809	35512.855
14727	62.66	14341.794	38619.496
15520	62.64	14549.279	35803.848
14387	62.62	14349.844	36338.324
14098	62.62	14334.967	34772.191
10165	62.62	13351.139	38084.191
14574	62.6	14281.449	37841.531
467	62.6	8187	35093.523
13719	62.58	14032.275	36074.891
11007	62.58	13525.389	37972.27
5690	62.54	10992.35	34541.863
5356	62.54	11138.781	38982.699
11341	62.52	13753.198	39676.871
6725	62.52	11792.826	35457.645
4509	62.52	10624.661	38354.328
14309	62.52	14373.877	35966.297
13231	62.5	14151.394	39477.703
48	62.48	7870.262	34239.68
1790	62.46	9375.597	39320.113
9111	62.46	12882.495	34593.289
9074	62.45	12883.165	35196.656
11123	62.45	13383.556	39514.16
8916	62.43	12902.097	36795.133
13826	62.43	14152.375	35602.66
3642	62.41	10449.806	37979.637
14797	62.41	14406.145	39639.574
11541	62.41	13729.559	37566.66
5298	62.39	10913.978	39887.059
121	62.39	7854.226	35908.734
9690	62.39	13016.332	39543.148
5036	62.39	10854.004	37921.895
1292	62.37	8927.492	39502.488
1380	62.37	9042.987	37262.047
12887	62.35	13900.981	37841.824
7234	62.35	11856.816	34122.617
4420	62.35	10747.021	38967.465
11673	62.35	13717.368	35920.734
13176	62.35	14198.46	39878.367
14863	62.31	14268.895	39969.473
5735	62.31	11122.179	33755.766
1149	62.29	8723.127	35132.336
11162	62.29	13546.286	39624.395
7996	62.29	12383.799	35616.227
10352	62.27	13298.158	35759.711
1652	62.27	9221.093	37606.641
15560	62.27	14597.61	35585.867
7096	62.27	12043.099	37779.848
1205	62.25	8703.097	37210.652
13787	62.25	14122.362	35790.113
4716	62.23	10569.238	34870.781
848	62.23	8630.817	39076.316
14475	62.23	14363.535	37137.215
5390	62.23	11178.425	38932.363
14975	62.22	14583.474	39313.395
12549	62.22	13975.23	35630.703
8301	62.2	12707.208	35507.789
10242	62.18	13277.646	37198.313
470	62.18	8119.217	35232.348
10422	62.18	13332.134	35690.359
15056	62.18	14569.96	38814.617
2422	62.16	9835.456	39446.844
13410	62.16	14167.166	38121.848
1887	62.16	9396.119	37973.406
7086	62.14	12062.669	38002.563
7082	62.14	11906.629	38218.566
7213	62.1	12024.473	34657.887
3126	62.1	10339.729	38899.742
6560	62.1	11580.496	34363.055
2942	62.08	10103.854	38244.387
9494	62.08	13121.867	37807.359
8924	62.08	12720.665	36502.266
13082	62.08	13867.557	39675.316
5406	62.08	11144.105	38682.453
11752	62.06	13724.99	35712.762
10321	62.06	13246.642	36159.387
8091	62.06	12397.378	34988.402
10961	62.04	13444.359	37593.516
3064	62.02	10155.598	39947.039
12614	62.02	13991.231	35894.516
13555	62.02	14118.576	37370.141
8566	62	12569.107	39652.371
10212	62	13312.299	37611.516
9191	62	13080.406	33642.926
15544	62	14467.659	35862.523
3394	62	10334.296	33259.813
5013	62	10938.936	37750.961
15502	61.99	14589.675	35761.922
11864	61.99	13774.605	34206.309
14595	61.99	14373.789	37925.91
5792	61.99	11304.134	34286.273
13532	61.97	14096.22	37618.52
9839	61.97	13292.934	39830.262
9807	61.95	13327.764	39767.789
13923	61.95	14197.217	35204.32
11471	61.95	13727.689	38201.465
10122	61.95	13281.411	39248.289
14755	61.93	14326.849	39395.684
11638	61.93	13726.34	36242.246
11680	61.91	13709.174	36006.813
6575	61.89	11520.35	34101.379
4575	61.89	10594.701	37869.254
4568	61.87	10687.852	37827.34
9047	61.87	12831.931	35292.773
6975	61.87	11989.695	39472.859
14907	61.87	14632.585	39616.824
908	61.85	8624.755	37593.09
14742	61.85	14311.618	39109.566
14427	61.81	14358.08	36810.828
8957	61.81	12809.998	35779.207
6372	61.81	11616.068	38210.059
13866	61.79	14093.224	35445.32
4727	61.79	10765.445	34658.035
11570	61.77	13756.373	37447.848
2129	61.77	9692.438	34410.063
10644	61.77	13505.657	34519.316
9961	61.76	13209.222	39619.883
3794	61.76	10714.168	39820.711
11566	61.72	13775.94	37419.785
6407	61.72	11636.637	37954.141
13768	61.72	14192.475	36033.414
14942	61.72	14560.922	39442.77
7927	61.7	12486.742	38122.883
11327	61.7	13582.036	39611.195
13658	61.7	14197.682	36720.152
5407	61.68	11142.694	38696.91
15206	61.68	14594.362	38108.641
6633	61.68	11803.22	33792.945
14722	61.68	14383.46	38596.781
14532	61.66	14283.901	37557.574
2157	61.66	9676.893	34883.789
13732	61.66	14151.439	36158.574
245	61.66	7965.124	38223.254
15765	61.66	14625.549	33393.93
10873	61.66	13524.871	36369.309
3112	61.66	10338.607	39055.363
12538	61.64	13945.888	35573.621
5534	61.64	11050.092	38108.461
3266	61.64	10318.131	36582.453
6663	61.62	11848.79	34656.578
9624	61.62	12982.684	39368.625
15075	61.62	14594.162	38886.809
13677	61.62	14127.826	36563.18
5147	61.62	10971.427	38588.375
8707	61.6	12921.584	39441.055
10073	61.6	13241.411	39569.668
14511	61.6	14336.159	37441.195
6984	61.6	11858.504	39550.992
13836	61.6	14147.985	35637.98
12696	61.6	13989.796	36589.523
8280	61.6	12695.993	35384.566
15699	61.6	14472.93	34808.395
15057	61.58	14639.162	38815.93
1086	61.58	8636.07	33831.211
6435	61.56	11424.733	35925.578
3541	61.55	10489.16	35952.754
8040	61.55	12307.291	35534.711
10305	61.55	13208.217	36332.156
12539	61.55	13994.097	35576.391
9492	61.55	13075.442	37789.953
7243	61.53	11997.739	33757.184
11092	61.53	13524.399	39422.844
14957	61.53	14562.962	39530.441
6697	61.51	11732.173	35246.832
8083	61.49	12306.428	34950.367
1541	61.49	9127.535	34246.738
15218	61.47	14564.668	37851.352
15624	61.47	14632.545	35513.551
3068	61.47	10188.299	39614.926
13054	61.47	13925.048	39590.945
10110	61.47	13332.208	39437.984
3173	61.47	10213.025	38446.223
1382	61.45	8963.65	37304.566
12767	61.45	13947.302	37286.883
14049	61.45	14387.585	33696.313
5398	61.43	11197.266	38635.688
7493	61.41	12165.639	38892.234
11911	61.41	13640.669	33349.664
11474	61.41	13712.48	38263.152
15158	61.41	14523.915	38405.848
7916	61.41	12470.16	38388.305
11658	61.39	13686.814	36124.477
13029	61.37	13898.223	39519.492
7756	61.37	12462.399	39711.637
2954	61.37	10058.132	38421.785
9706	61.35	12979.676	39590.484
6060	61.35	11224.174	38763.156
11401	61.33	13739.453	39568.426
6185	61.33	11589.456	39601.594
12913	61.32	13995.841	37961.031
7678	61.32	12224.335	39559.363
9777	61.32	13050.798	39823.941
8506	61.3	12685.446	39349.602
1844	61.3	9316.678	38410.289
5046	61.28	10981.587	37960.996
5234	61.28	10951.965	39149.711
10382	61.28	13333.795	35581.945
13106	61.26	13965.671	39763.016
568	61.26	8317.009	33828.863
11065	61.24	13523.072	39318.281
13292	61.24	14093.913	38506.211
13746	61.24	14107.269	35913.406
8402	61.22	12660.665	38307.656
14351	61.22	14411.987	36125.746
1317	61.2	9040.335	38686.258
3115	61.2	10147.369	38798.52
6936	61.18	11728.571	39818.078
12555	61.18	13994.113	35680.066
3186	61.18	10296.697	38000.086
1293	61.14	9012.187	39298.125
7819	61.12	12381.44	39140.895
2751	61.12	9986.127	33584.434
4627	61.12	10747.879	37636.367
11813	61.1	13675.501	35219.789
463	61.1	8130.512	35303.039
13266	61.1	14196.232	39396.66
11795	61.1	13592.335	35365.996
10101	61.09	13223.15	39405.066
727	61.07	8409.575	37456.324
11249	61.07	13430.289	39836.172
13316	61.05	14177.828	38362.273
9039	61.05	12888.333	35572.852
13995	61.05	14024.925	34100.488
13556	61.03	14195.131	37373.77
6930	61.01	11776.368	39737.855
4982	61.01	10977.078	37194.258
5145	60.99	10927.735	38574.543
4969	60.99	10863.077	36902.84
400	60.99	8016.444	37417.68
13699	60.97	14130.966	36239.77
5334	60.95	11177.105	39294.484
14302	60.95	14239.913	35919.156
5336	60.95	11026.226	39345.863
2499	60.93	9834.912	38332.461
12772	60.93	13930.425	37312.57
5638	60.93	11205.695	35502.258
6022	60.91	11244.664	38557.594
6249	60.91	11555.017	39184.043
11660	60.89	13693.659	36137.91
2378	60.87	9663.229	39315.375
10266	60.87	13307.758	36869.113
7282	60.87	12239.522	33652.684
9035	60.87	12773.539	35553.723
447	60.86	8173.105	36023.328
10465	60.86	13305.222	35263.844
741	60.84	8254.515	37848.711
15404	60.82	14597.617	36318.328
10945	60.82	13563.974	37450.055
4990	60.8	10941.846	37451.895
14962	60.8	14583.557	39550.531
15312	60.78	14614.865	37023.641
10336	60.78	13294.349	35963.16
8458	60.78	12651.424	39100.707
14848	60.76	14364.609	39853.371
9433	60.76	13121.878	36519.359
2465	60.76	9803.538	38955.93
14518	60.76	14260.523	37488.742
3217	60.74	10337.771	37505.336
9144	60.74	12917.867	33915.441
15357	60.72	14454.236	36832.285
10639	60.72	13365.458	34442.715
9340	60.68	12984.579	35632.555
15307	60.68	14635.46	37315.895
5247	60.68	10791.723	39261.578
13348	60.66	14187.082	38206.387
9316	60.66	13059.05	35531.848
68	60.66	7768.12	34763.297
8814	60.66	12761.222	39254.008
6395	60.66	11451.628	37825.949
14479	60.64	14368.899	37168.328
5665	60.64	11136.875	34943.496
2802	60.63	10120.577	34712.254
15688	60.63	14611.556	35057.117
11544	60.63	13653.906	37624.09
13773	60.63	14162.295	35737.777
14045	60.61	14416.571	33536.277
6290	60.61	11424.494	39082.996
15596	60.61	14561.773	35714.645
7458	60.61	12217.794	37566.664
1368	60.55	8977.306	37616.57
12637	60.55	13845.755	36032.844
5992	60.55	11414.941	38389.148
6153	60.55	11216.041	39436.063
5018	60.53	10910.418	37803.645
5698	60.53	11066.447	34333.77
14182	60.53	14361.347	35485.914
8015	60.53	12387.049	35427.277
14885	60.53	14561.53	39902.117
1830	60.53	9400.019	38535.484
11519	60.51	13750.66	37733.574
4641	60.51	10596.699	37234.113
5264	60.49	10978.466	39377.48
3510	60.49	10558.508	35199.93
4652	60.49	10592.78	36971.836
11310	60.47	13759.449	39957.535
13354	60.47	14137.988	38253.535
12997	60.47	13982.405	39442.629
12630	60.45	13930.231	35998.98
8072	60.45	12400.628	35126.719
4588	60.43	10755.442	37932.098
10509	60.43	13238.733	34789.781
15053	60.43	14628.511	38791.016
12579	60.43	13984.226	35780.758
10459	60.43	13298.966	35557.914
4831	60.43	10921.568	34150.035
15384	60.43	14625.499	36532.203
6873	60.43	11844.863	39171.668
13902	60.41	14061.744	35387.18
12708	60.41	13992.022	36823.039
4893	60.41	10942.949	35286.008
5465	60.4	11127.68	38599.539
5210	60.4	10991.128	38912.313
8138	60.38	12485.586	34358.727
7052	60.38	11865.628	38947.758
2596	60.38	9912.851	36122.586
3515	60.38	10363.164	35283.527
6341	60.36	11623.607	38779.406
10452	60.36	13317.45	35526.668
15641	60.36	14542.625	35298.535
9727	60.36	12970.616	39628.848
538	60.36	8142.379	33402.172
14113	60.36	14295.829	34922.16
13922	60.34	14127.741	35202.461
5083	60.34	10856.174	38181.344
13489	60.32	14093.9	37788.445
4813	60.32	10867.029	33468.297
13724	60.32	14047.853	36103.813
3579	60.32	10517.158	37227.109
10133	60.3	13246.344	38733.906
9061	60.3	12741.503	35379.258
8910	60.28	12818.851	36922.074
8062	60.28	12394.636	35350.949
1706	60.24	9120.572	38671.035
11450	60.22	13664.404	38704.832
13629	60.22	14064.783	37115.934
7068	60.2	11926.016	38337.367
457	60.2	8177.405	35425.125
1838	60.2	9350.965	38324.551
453	60.2	8168.114	35822.699
3152	60.19	10147.575	38476.266
10372	60.19	13348.241	35854.926
11091	60.19	13440.665	39421.004
14277	60.19	14342.719	35819.063
14650	60.17	14223.003	38289.984
13484	60.17	14081.126	37770.5
6958	60.17	12014.523	39889.984
13229	60.17	14000.908	39460.793
14549	60.17	14366.958	37694.645
3657	60.15	10557.642	38102.734
3003	60.15	10107.504	39084.48
4424	60.15	10773.506	38980.984
14153	60.15	14257.956	35273.473
13847	60.15	14072.441	35689.148
9811	60.15	13313.892	39779.184
8843	60.13	12756.477	38926.77
3514	60.11	10361.986	35269.547
526	60.11	8141.739	33674.289
1017	60.11	8500.433	34564.094
6223	60.11	11619.78	39278.434
7188	60.11	12033.011	35372.254
7774	60.09	12376.41	39514.199
14160	60.09	14379.52	35302.188
14927	60.09	14507.192	39692.891
492	60.09	8107.854	34714.043
7763	60.07	12475.59	39445.145
10843	60.07	13363.943	36108.313
8861	60.07	12771.365	38381.699
9736	60.07	13045.816	39660.816
9127	60.07	12829.224	33996.934
13188	60.05	14078.911	39954.563
10556	60.05	13243.909	33909.453
7497	60.03	12262.064	38945.105
13219	59.99	14075.184	39706.66
10259	59.99	13345.728	37134.129
11530	59.99	13761.419	37821.156
1164	59.99	8735.222	35303.469
7904	59.97	12388.04	38674.625
9527	59.97	13074.45	38286.844
12600	59.96	13937.124	35854.969
9735	59.94	13120.919	39657.484
15236	59.92	14506.84	37978.863
13558	59.92	14062.862	37384.363
5405	59.92	11130.274	38680.566
6745	59.92	11830.28	35711.809
408	59.92	8158.975	37328.77
8768	59.9	12865.272	39351.426
14745	59.88	14363.345	39178.023
7271	59.88	12183.853	33223.227
2565	59.88	9806.947	37539.184
11816	59.88	13707.587	35023.352
355	59.88	8123.285	38523.301
15337	59.88	14615.649	36905.359
13468	59.88	14133.036	37715.59
10960	59.86	13463.602	37570.008
13400	59.86	14164.414	38079.762
8267	59.86	12630.595	35287.797
14104	59.86	14417.11	34857.109
13422	59.84	14192.296	37842.848
1222	59.84	8830.642	37783.293
15080	59.84	14597.467	38900.105
2993	59.84	9982.421	38873.84
1526	59.82	9093.791	33765.031
6282	59.82	11621.64	39055.297
2578	59.8	9865.318	37262.301
12664	59.8	13992.755	36215.223
8546	59.8	12510.924	39538.152
12646	59.8	13845.543	36064.277
2347	59.8	9625.594	38696.242
15375	59.78	14622.8	36415.488
10946	59.76	13556.195	37453.648
1431	59.76	9013.032	35136.141
7156	59.76	11860.492	35448.07
2016	59.74	9302.843	35066.5
7489	59.74	12169.952	38816.461
2333	59.74	9703.648	38556.535
14856	59.73	14316.567	39910.52
15023	59.71	14500.585	39428.738
10091	59.69	13143.983	39341.191
5473	59.69	11067.475	38340.594
13019	59.69	13978.901	39503.313
12510	59.67	13834.536	35362.074
13894	59.65	14015.388	35316.973
8773	59.65	12907.041	39373.441
11340	59.63	13740.754	39674.93
11825	59.63	13722.862	34812.332
1420	59.63	9037.87	35257.348
641	59.61	8311.334	35425.496
9481	59.61	12996.111	37702.813
13797	59.61	14057.573	35827.645
1914	59.59	9400.578	36730.473
9573	59.59	13092.584	38909.41
10342	59.57	13328.006	36055.43
1055	59.57	8477.727	33012.383
4491	59.55	10772.617	38574.402
8536	59.55	12524.136	39493.672
7650	59.55	12121	39356.922
11944	59.53	13607.33	33416.746
10408	59.53	13329.726	35654.895
15364	59.53	14631.368	36674.609
10291	59.51	13227.957	36823.891
1371	59.51	9002.434	37372.41
1313	59.51	8953.051	38634.887
12940	59.5	13956.655	38151.273
8497	59.5	12637.779	39305.906
236	59.48	7925.355	38080.438
7318	59.48	12247.425	34346.355
10855	59.48	13532.045	36291.441
3193	59.48	10282.63	38052.723
8845	59.48	12817.968	38636.531
12762	59.48	13937.823	37226.148
4899	59.46	10981.482	35393.867
6702	59.46	11651.437	35285.023
15545	59.46	14621.546	35868.734
5426	59.46	11167.91	38768.211
3650	59.44	10353.725	38057.824
2716	59.44	9886.024	33035.043
4419	59.44	10770.598	38952.074
13748	59.42	14059.026	35918.762
10936	59.42	13522.42	37320.008
14974	59.42	14539.009	39312.98
10696	59.4	13365.575	35382.078
14177	59.4	14381.177	35467.02
9263	59.4	13099.391	35121.266
10410	59.38	13272.368	35658.504
14009	59.36	14082.102	33751.719
6284	59.36	11529.199	39063.074
14598	59.36	14322.447	37979.219
13666	59.34	14084.35	36801.883
13122	59.34	13972.545	39871.816
8018	59.34	12483.371	35455.27
8819	59.32	12733.032	39269.809
8005	59.32	12313.765	35651.629
6506	59.32	11601.608	35198.035
14843	59.32	14425.545	39832.059
1369	59.3	8995.142	37651.008
2799	59.3	10100.766	34686.555
8790	59.28	12746.268	39432.34
6322	59.27	11618.216	38936.652
1665	59.27	9194.756	37867.098
3030	59.27	10055.444	39557.785
6582	59.23	11554.918	33716.07
5312	59.23	11027.939	39971.613
204	59.23	7671.507	37541.48
10718	59.23	13450.351	35549.016
3516	59.21	10376.975	35315.328
7664	59.21	12205.132	39413.137
14445	59.19	14272.671	36968.52
2165	59.19	9663.368	35017.313
14579	59.19	14335.873	37851.984
6672	59.17	11722.634	34912.219
13822	59.17	14035.966	35892.375
8849	59.17	12823.848	38481.766
15702	59.17	14633.788	34859.703
9674	59.17	13132.291	39500.41
12838	59.17	13931.784	37672.754
10220	59.17	13327.673	37662.23
11603	59.13	13596.542	36877.426
6014	59.13	11379.861	38499.043
8538	59.13	12656.541	39500.895
11762	59.13	13737.844	35435.055
5447	59.13	11111.591	38545.031
15729	59.11	14439.517	34366.258
7719	59.11	12175.736	39952.27
10705	59.11	13391.362	35460.477
8460	59.09	12582.536	39137.016
11753	59.09	13753.589	35718.785
8300	59.09	12633.181	35501.414
8288	59.09	12518.205	35455.348
15713	59.09	14474.461	34742.832
14458	59.09	14235.696	37023.988
2790	59.09	10058.152	34537.508
12818	59.09	13977.291	37568.684
5049	59.09	10941.025	37992.59
4643	59.07	10758.675	37327.711
523	59.07	8125.07	33933.957
13892	59.07	14146.569	35294.754
8249	59.07	12555.711	35072.84
2643	59.04	9850.425	34812.68
3177	59.04	10160.027	38236.98
5233	59.04	10847.972	39145.348
8859	59.04	12867.544	38345.566
12569	59.04	13964.972	35728.473
462	59.02	8073.733	35261.375
6309	59	11617.13	38854.277
15773	59	14583.684	33020.148
7069	59	12009.519	38336.957
15040	59	14617.267	39262.141
15258	58.96	14584.413	37529.566
13189	58.96	14135.004	39961.09
14433	58.96	14386.254	36886.281
14344	58.96	14231.514	36098.133
4521	58.94	10619.43	38459.43
9274	58.94	13101.68	35180.941
10148	58.92	13307.366	38208.07
360	58.92	8040.036	38416.66
3029	58.9	10092.711	39549.984
4608	58.9	10732.107	37781.371
14608	58.88	14219.888	38051.484
14769	58.88	14275.473	39469.496
11625	58.86	13716.141	36601.52
8977	58.86	12910.415	35612.367
1079	58.86	8794.441	33693.934
3018	58.86	9967.213	39324.176
11161	58.84	13447.581	39612.488
2982	58.84	10078.348	38686.82
5890	58.84	11210.436	36126.551
9011	58.84	12785.791	35441.422
8909	58.83	12896.043	36863.715
5411	58.83	11194.337	38722.762
6927	58.83	11771.186	39684.953
4484	58.83	10744.041	38491.281
15061	58.83	14560.415	38824.891
2651	58.81	9890.22	34648.613
3562	58.81	10350.88	36893.594
10380	58.81	13174.523	35890.051
10905	58.81	13356.616	37150.367
2145	58.79	9657.126	34710.668
15363	58.79	14591.801	36670.879
4728	58.79	10654.931	34666.871
11718	58.79	13775.078	35883.648
10045	58.79	13149.314	39476.742
15564	58.79	14553.488	35596.699
7020	58.79	12046.891	39232.77
3665	58.79	10367.454	38212.363
5681	58.77	11129.629	34632.375
1642	58.77	9166.289	37471.969
15331	58.75	14597.129	37159.609
6123	58.75	11367.255	39105.883
5554	58.75	11007.267	37725.523
6863	58.73	11715.981	39078.754
13167	58.73	14013.671	39831.246
6368	58.73	11459.528	38394.297
8947	58.73	12844.952	35993.219
8264	58.73	12668.519	35246.691
1672	58.71	9244.66	38024.16
15427	58.71	14468.874	36113.934
11686	58.71	13635.309	36046.492
12835	58.69	13903.105	37655.297
15383	58.69	14471.689	36481.363
10310	58.69	13309.397	36370.137
14172	58.69	14360.205	35394.148
12807	58.67	13891.813	37520.074
10564	58.67	13291.362	33492.93
15360	58.67	14515.656	36594.09
9192	58.65	12994.32	33720.199
12710	58.65	13986.438	36834.754
12675	58.63	13937.227	36278.137
12743	58.63	13977.665	37077.473
5041	58.63	10884.908	37935.816
9250	58.63	13113.533	34941.789
9707	58.63	13100.682	39592.492
8299	58.63	12559.29	35502.629
5857	58.61	11390.535	35402.527
7350	58.61	12255.71	35295.172
866	58.6	8557.966	38415.941
11770	58.6	13677.806	35459.492
15645	58.6	14511.987	35321.848
11142	58.6	13556.896	39556.063
5157	58.6	10879.128	38643.84
3009	58.6	10132.634	39163.246
14138	58.58	14398.625	35110.387
5432	58.58	11103.257	38475.207
3282	58.58	10178.979	36154.91
15089	58.58	14452.349	38638.891
14262	58.58	14277.886	35770.457
10848	58.58	13369.446	36197.211
11763	58.56	13695.185	35438.512
1977	58.56	9442.299	35820.277
13290	58.56	14139.376	38489.828
4469	58.56	10755.732	38722.773
14835	58.56	14216.916	39805.758
4559	58.52	10758.726	38074.855
5510	58.52	11063.947	38242.152
13735	58.52	14192.463	36207.352
15511	58.52	14591.726	35780.102
12589	58.52	13911.047	35824.707
11592	58.5	13605.891	37074.824
509	58.5	8135.541	34251.863
13045	58.5	13913.734	39569.445
7746	58.5	12349.279	40009.258
14929	58.5	14581.664	39701.109
6833	58.48	11746.614	38717.102
14134	58.48	14399.027	35083.586
10783	58.48	13415.823	35786.313
8557	58.48	12510.606	39594.039
8077	58.48	12299.449	35213.871
13675	58.48	14049.156	36856.789
1441	58.48	8898.892	34985.328
6383	58.48	11573.285	38017.742
2033	58.46	9463.204	34632.398
10878	58.46	13475.97	36498.383
15263	58.46	14592.169	37565.555
14775	58.46	14321.371	39510.879
1517	58.46	9103.306	33555.23
13988	58.44	14128.665	34185.422
14346	58.44	14282.881	36108.359
6932	58.44	11798.719	39780.535
1710	58.44	9164.327	38765.633
1481	58.44	8851.372	34101.578
13983	58.42	14092.098	34150.699
13946	58.42	14189.905	34831.176
4731	58.42	10728.373	34701.875
11332	58.42	13655.413	39621.449
5333	58.42	11068.703	39272.258
3512	58.4	10374.511	35226.777
13031	58.4	13785.694	39521.719
503	58.4	8057.819	34334.691
5418	58.38	11078.433	38747.477
9135	58.37	12860.923	33824.887
14258	58.37	14417.002	35758.004
10818	58.37	13546.716	35924.191
2680	58.37	9869.698	34425.734
6303	58.37	11552.812	38837.871
6667	58.35	11811.825	34689.473
8571	58.35	12697.769	39666.672
13702	58.33	14086.447	36253.844
7491	58.33	12179.335	38863.559
14130	58.33	14418.658	35054.484
15160	58.31	14607.159	38429.32
2564	58.31	9835.623	37535.559
8777	58.31	12848.744	39387.906
6044	58.31	11266.195	38686.121
13595	58.31	14108.525	37235.023
12811	58.29	13825.461	37535.375
8742	58.29	12894.859	39548.07
3538	58.29	10415.831	35942.336
2995	58.29	10091.713	38905.105
14407	58.29	14215.849	36566.563
11138	58.29	13466.959	39545.09
4642	58.27	10752.847	37301.453
4923	58.25	10928.122	35908.258
14783	58.25	14365.994	39560.102
8131	58.25	12367.42	34472.176
1877	58.25	9363.622	37883.574
14580	58.23	14401.892	37851.262
14496	58.23	14424.368	37327.992
2011	58.23	9386.47	35013.109
450	58.23	8103.408	35782.504
7214	58.21	11889.807	34766.379
12977	58.21	13895.294	38727.992
2132	58.21	9514.871	34522.836
7461	58.21	12213.779	37607.164
15638	58.21	14613.13	35280.809
706	58.21	8318.681	36766.98
1646	58.19	9074.961	37546.129
8098	58.19	12479.927	35005.293
13749	58.19	14159.436	35935.574
13440	58.19	14117.94	37918.203
8574	58.19	12649.278	39684.137
7729	58.17	12338.664	39805.375
10870	58.17	13423.566	36362.461
1229	58.17	8843.629	38013.516
14109	58.17	14367.932	34893.156
4768	58.17	10629.435	33876.313
6202	58.15	11567.179	39680.93
8524	58.15	12620.771	39442.129
1673	58.15	9164.098	38051.441
6115	58.14	11319.989	39062.031
11682	58.14	13779.435	36015.59
15177	58.14	14614.822	38220.094
1048	58.14	8609.196	33367.977
15365	58.14	14480.77	36681.84
8053	58.14	12423.895	35299.938
13794	58.14	14169.86	35812.301
718	58.12	8383.951	37157.004
14816	58.12	14316.713	39725.738
446	58.1	8131.237	35994.262
11399	58.1	13594.728	39567.762
2780	58.1	10059.669	34448.434
11372	58.1	13647.76	39473.516
11759	58.1	13591.651	35426.27
10958	58.08	13410.352	37540.871
13418	58.08	14201.534	37828.688
5779	58.08	11403.508	33955.473
5021	58.08	10990.822	37832.281
6999	58.08	12026.854	39385.934
10301	58.08	13280.365	36245.258
1062	58.06	8622.874	33119.16
12491	58.06	13899.35	35153.066
2990	58.06	9983.898	38799.48
6626	58.06	11839.776	33621.844
7688	58.04	12194.698	39618.191
8984	58.04	12850.871	35643.41
8023	58.04	12301.919	35466.891
7716	58.04	12117.316	39945.969
5604	58.02	11176.666	35932.555
10093	58.02	13330.989	39349.371
10066	58.02	13289.684	39547.855
14150	58.02	14287.533	35268.344
11812	58.02	13595.116	35209.465
14904	58.02	14593.87	39598.938
8877	58.02	12825.131	38241.242
9417	58	12945.261	36221.41
9738	58	12991.816	39664.469
13195	57.98	14199.252	39985.215
3456	57.96	10563.059	34310.906
8417	57.96	12617.226	38682.641
8996	57.96	12780.161	35676.047
14895	57.94	14578.627	39944.254
10821	57.94	13551.159	35958.496
10658	57.94	13533.206	34927.773
14868	57.94	14558.03	39782.773
14776	57.94	14309.99	39514.793
1495	57.94	9003.875	33513.828
9279	57.94	12962.713	35225.668
10832	57.92	13555.995	36005.289
3661	57.92	10465.69	38179.113
6336	57.91	11607.339	38731.793
15292	57.91	14514.446	37182.672
357	57.91	8133.764	38357.02
7822	57.91	12454.244	39149.527
4443	57.89	10765.704	39102.297
7440	57.89	12258.88	36998.57
6283	57.89	11468.132	39063.234
13920	57.89	14130.137	35181.797
15261	57.89	14622.687	37558.43
9407	57.87	13099.657	36054.254
5888	57.87	11318.266	36062.516
9687	57.87	12984.289	39532.078
12617	57.87	13945.615	35918.324
8477	57.87	12652.719	39230.617
7229	57.87	12056.417	34254.566
10797	57.87	13449.82	35836.734
13977	57.85	14151.911	34605.188
6177	57.85	11469.37	39832.508
15458	57.85	14625.916	35921.414
1534	57.85	9109.117	34186.805
12596	57.83	13946.132	35837.008
15115	57.83	14637.102	38787.211
15433	57.81	14429.556	36144.68
5997	57.81	11343.143	38412.109
1675	57.81	9127.409	38092.164
5610	57.81	11191.162	35821.926
856	57.79	8615.783	38535.238
1479	57.79	8992.551	34266.52
2967	57.79	9967.239	38517.523
13472	57.79	14127.443	37726.477
10201	57.79	13346.524	37799.824
7044	57.77	12028.939	38883.387
7288	57.77	12092.11	33806.543
14981	57.77	14597.58	39341.383
13340	57.77	14162.702	38169.355
3463	57.75	10561.874	34482.465
11838	57.75	13743.441	34664.246
14310	57.75	14238.768	35968.496
5162	57.73	10784.646	38662.293
10167	57.73	13348.897	38103.746
3578	57.73	10540.535	37203.051
11599	57.73	13750.682	37154.277
12632	57.71	13988.65	36007.359
3143	57.71	10326.408	38699.844
165	57.71	7780.774	36659.566
497	57.71	8198.291	34518.625
1875	57.71	9439.377	37882.664
8979	57.71	12882.091	35621.898
14483	57.69	14395.882	37212.746
6986	57.69	12062.815	39560.102
14827	57.69	14423.536	39767.227
2557	57.69	9787.481	37773.785
3741	57.68	10393.437	39200.375
14564	57.68	14308.482	37783.863
12728	57.68	13945.597	36972.328
10737	57.68	13357.495	35646.91
10144	57.68	13286.815	38388.695
2582	57.68	9910.22	37124.16
6450	57.68	11549.407	35645.809
14175	57.68	14382.068	35441.676
11553	57.66	13665.552	37352.945
11275	57.66	13381.291	39962.691
5506	57.66	11111.526	38222.832
10950	57.66	13541.219	37471.641
1125	57.64	8649.402	34769.063
5117	57.64	10927.645	38422.625
13204	57.64	14197.52	39636.273
5767	57.64	11327.723	33383.848
13274	57.62	14196.993	39171.473
6169	57.62	11267.35	39766.801
192	57.62	7675.658	37102.398
10893	57.62	13373.983	36983.852
15649	57.62	14495.78	35349.387
8563	57.62	12539.808	39639.789
1857	57.6	9480.446	38003.367
7233	57.6	12044.628	34091.766
15264	57.6	14512.543	37566.094
9438	57.58	13126.257	36669.715
3312	57.58	10268.236	34980.594
13808	57.58	14180.643	35862.527
4607	57.58	10627.385	37781.375
15672	57.58	14622.547	35219.578
14289	57.58	14292.793	35861.816
14950	57.58	14559.774	39497.668
11604	57.54	13660.697	36904.355
11776	57.54	13773.44	35525.609
11777	57.54	13704.523	35535.188
8321	57.54	12555.507	35608.559
15608	57.54	14511.195	35435.816
8035	57.52	12396.64	35523.5
4565	57.52	10591.197	38112.402
5351	57.52	11107.638	38965.699
14392	57.52	14267.413	36407.289
11058	57.52	13547.33	39289.93
5894	57.5	11355.743	36217.383
4541	57.5	10760.835	38272.91
13784	57.5	14041.658	35772.629
6687	57.5	11727.457	35176.867
7300	57.5	12231.754	33929.801
15146	57.48	14543.595	38306.703
8238	57.48	12594.233	34885.281
4685	57.48	10753.965	35520.625
14730	57.48	14387.976	38670.727
13357	57.48	14179.924	38262.648
15639	57.46	14639.186	35282.672
14719	57.46	14274.955	38577.934
14960	57.45	14594.385	39546.379
10719	57.45	13469.153	35551.773
12948	57.45	13981.164	38209.02
9516	57.45	13068.836	38172.375
11284	57.43	13390.225	40009.938
15379	57.43	14490.391	36441.891
14484	57.43	14317.157	37222.461
10865	57.41	13550.821	36349.449
3198	57.41	10195.698	37855.691
8455	57.41	12691.368	39083.004
10057	57.39	13253.62	39512.395
7179	57.39	12017.658	35264.43
5727	57.39	11131.07	33938.656
14861	57.39	14352.069	39962.695
15411	57.39	14628.189	36065.297
4505	57.39	10649.987	38324.969
4826	57.39	10919.579	33974.957
2498	57.37	9814.988	38320.137
13628	57.37	14175.526	37112.715
13202	57.37	14004.47	39631.449
15065	57.37	14616.618	38843.684
2608	57.35	9874.971	35476.484
4722	57.35	10623.553	34611.008
15728	57.35	14592.281	34356.957
5608	57.31	11122.666	36027.742
9454	57.31	12923.746	37094.629
15626	57.31	14630.858	35527.551
13382	57.31	14176.74	38021.223
12658	57.31	13974.308	36195.781
1141	57.29	8817.784	35077.773
8102	57.29	12370.481	35012.41
11321	57.29	13774.352	39597.09
2270	57.27	9595.445	37678.027
14534	57.27	14407.605	37590.129
9688	57.27	13095.171	39536.004
13597	57.27	14107.56	37253.184
2939	57.25	9992.227	38206.547
5155	57.25	10942.18	38628.188
2594	57.24	9812.584	36057.77
14566	57.24	14348.85	37789.984
3360	57.24	10276.114	33849.773
7397	57.24	12263.692	35615.969
13962	57.22	14110.019	34724.348
12779	57.22	13936.956	37361.852
11469	57.2	13772.444	38175.797
5209	57.2	10780.228	38908.297
6263	57.2	11509.268	38984.957
12683	57.2	13912.791	36352.633
14949	57.2	14578.528	39496.145
14858	57.2	14389.704	39938.852
6964	57.2	12064.254	39650.688
14361	57.18	14247.989	36186.375
10395	57.18	13294.106	35619.039
12968	57.18	13963.238	38406.164
13405	57.18	14142.79	38109.805
2996	57.18	10112.706	38927.047
5784	57.18	11304.031	34016.816
50	57.16	7970.461	34250.012
2278	57.16	9540.482	37757.781
10996	57.14	13404.465	37906.32
9459	57.14	13120.524	37205.672
6567	57.14	11439.949	34171.828
10785	57.14	13461.532	35788.957
6081	57.14	11420.136	38847.316
759	57.12	8382.327	38246.559
9186	57.12	13118.276	33507.309
14890	57.12	14472.161	39930.199
6561	57.12	11604.187	34368.738
9249	57.12	13034.031	34915.895
11839	57.12	13741.827	34710.445
14694	57.12	14381.171	38439.598
10559	57.12	13280.946	33665.066
8010	57.1	12468.81	35674.82
10962	57.08	13558.112	37605.09
8655	57.08	12880.317	39890.699
11053	57.08	13493.433	39250.27
14397	57.08	14401.981	36470.824
10109	57.08	13318.913	39434.168
7791	57.06	12478.655	39316.109
7043	57.06	11959.308	38880.012
13697	57.04	14155.784	36234.098
11416	57.04	13736.55	39326.867
5834	57.04	11384.202	35128.23
6651	57.04	11766.269	34266.195
13322	57.02	14211.274	38391.676
5966	57.02	11338.774	38210.992
2774	57.02	10030.951	34263.531
15088	57.02	14504.152	38638.246
5379	57.02	11069.617	38846.5
9919	57.02	13291.408	39941.512
6239	57.02	11572.557	39122.371
3689	57.02	10494.133	38528.426
10034	57.01	13302.474	39746.613
14319	57.01	14383.488	35997.168
923	57.01	8516.267	36702.711
975	57.01	8572.262	34984.02
13251	56.99	14191.054	39557.543
11666	56.99	13641.915	35896.07
14657	56.99	14416.389	38316.949
6298	56.99	11427.487	38809.469
11055	56.99	13434.158	39270.84
1256	56.99	8764.304	39149.742
13200	56.97	14118.996	39624.496
862	56.97	8578.686	38359.82
10309	56.97	13205.799	36369.785
6536	56.97	11600.805	34927.695
7338	56.97	12250.051	35134.242
12408	56.95	13975.453	34166.512
13092	56.93	13795.486	39713.086
13269	56.93	14112.227	39415.633
2319	56.93	9643.981	38262.488
8937	56.91	12919.272	36118.824
6146	56.91	11323.177	39366.477
10166	56.91	13224.148	38102.691
2886	56.91	9990.872	37257.277
13688	56.91	14057.8	36456.574
10282	56.91	13217.588	36986.957
13352	56.89	14164.04	38230.07
11025	56.89	13452.076	38342.527
13476	56.89	14017.486	37745.656
15314	56.89	14427.318	37052.363
3172	56.87	10241.757	38434.656
605	56.87	8392.825	34788.066
15430	56.87	14534.203	36127.875
6614	56.87	11737.98	33211.336
5741	56.85	11200.189	33386.563
15374	56.85	14634.682	36414.688
4892	56.83	10802.847	35247.09
13899	56.83	14036.175	35377.941
632	56.83	8309.139	35327.926
11395	56.83	13745.263	39553.973
2434	56.83	9918.31	39587.926
14881	56.83	14542.056	39882.719
8709	56.83	12872.411	39445.031
7151	56.81	11948.865	35431.574
15257	56.81	14565.556	37526.789
1911	56.79	9293.002	37158.992
5623	56.79	11068.522	35641.641
5152	56.79	10783.989	38614.922
1143	56.79	8788.105	35107.547
11301	56.78	13718.564	39870.883
1216	56.78	8828.178	37662.867
2207	56.78	9502.339	36245.102
6455	56.78	11502.724	35689.387
518	56.76	8069.414	34120.813
13426	56.76	14162.664	37853.242
7019	56.76	11994.23	39223.688
15362	56.76	14493.17	36668.938
10713	56.72	13511.36	35532.766
15117	56.72	14551.023	38476.43
13810	56.72	14086.51	35868.344
8648	56.7	12754.964	39877.129
825	56.7	8600.742	40007.301
4560	56.7	10574.408	38079.07
8550	56.7	12620.47	39558.047
10224	56.7	13243.535	37371.098
11217	56.7	13521.243	39716.988
11866	56.68	13568.358	34248.742
10128	56.68	13326.066	38837.59
8276	56.68	12598.967	35356.203
11771	56.66	13579.767	35478.859
3333	56.66	10181.553	34758.699
6012	56.66	11350.135	38493.16
4886	56.66	10988.055	35043.504
14793	56.66	14311.248	39621.078
9950	56.66	13165.453	39607.695
13217	56.66	14197.793	39703.258
3409	56.64	10437.405	33316.262
5524	56.64	11198.629	37994.789
7696	56.64	12075.017	39720.32
7880	56.64	12311.188	39102.875
15034	56.62	14572.885	39224.875
12651	56.6	13902.579	36114.875
11841	56.6	13625.49	34728.051
3731	56.6	10454.384	39058.199
13097	56.6	13823.91	39729.621
11794	56.6	13756.018	35362.105
2140	56.6	9491.685	34665.371
6791	56.58	11847.669	37904.727
13737	56.58	14170.373	36207.691
13397	56.56	14121.304	38073.094
10805	56.56	13515.981	35859.141
13615	56.56	14123.55	37056.555
5311	56.56	11042.057	39930.988
12839	56.56	13960.978	37671.719
3384	56.56	10210.856	33341.109
12809	56.56	13969.038	37522.313
3322	56.56	10292.519	34861.324
14122	56.55	14310.323	34985.637
15238	56.55	14489.237	37684.992
3220	56.55	10287.756	37547.168
15026	56.55	14584.562	39117.184
15647	56.55	14578.629	35345.984
8429	56.53	12637.508	38805.23
7638	56.53	12142.004	39300.016
15140	56.53	14618.398	38594.34
13170	56.53	14208.684	39847.727
13573	56.53	14208.718	37457.406
4750	56.51	10619.931	34385.488
3708	56.51	10559.602	38769.66
4459	56.51	10623.971	38632.969
12681	56.51	13979.21	36330.836
15318	56.51	14599.834	37092.402
5085	56.51	10929.011	38185.008
190	56.51	7666.551	37057.031
10123	56.49	13305.345	39268.609
15395	56.49	14508.133	36259.176
607	56.49	8232.806	34796.332
13323	56.49	14137.447	38392.652
8026	56.47	12487.101	35474.289
8811	56.47	12900.333	39245.324
5963	56.47	11336.789	38189.098
7028	56.47	12030.183	38999.828
7159	56.47	12049.605	35458.297
15284	56.47	14489.531	37427.703
4564	56.45	10651.32	38105.391
13263	56.45	14116.126	39369.488
10447	56.45	13319.591	35487.875
2924	56.45	9995.267	37942.414
3302	56.43	10246.842	35319.734
9739	56.41	13011.684	39667.133
9092	56.41	12834.57	35088.172
3558	56.41	10385.368	36819.621
11727	56.41	13726.37	35614.094
1078	56.39	8735.28	33638.566
14173	56.39	14416.435	35433.613
13250	56.37	14152.822	39557.695
10272	56.35	13225.255	36899.313
4467	56.35	10748.256	38680.176
13543	56.35	14011.265	37653.699
3094	56.35	10343.771	39175.637
5675	56.35	11200.997	34803.715
13163	56.35	14055.506	39809.523
2425	56.33	9836.905	39489.891
5795	56.33	11377.172	34330.254
2890	56.32	9935.872	37340.023
3414	56.32	10496.931	33370.016
15306	56.32	14434.958	37304.973
2528	56.32	9867.358	38033.746
3153	56.32	10243.004	38493.969
7784	56.32	12467.84	39272.793
7157	56.32	11979.927	35452.387
966	56.3	8614.602	35311.375
14273	56.3	14385.089	35809.238
15523	56.3	14522.355	35816.133
11711	56.3	13626.075	35833.93
6348	56.3	11516.178	38492.625
9331	56.3	12931.526	35579.742
10256	56.3	13264.388	37086.883
8914	56.28	12759.614	36994.301
14345	56.28	14274.823	36099.793
131	56.28	7963.29	36135.828
6831	56.26	11658.699	38657.59
4932	56.26	10918.37	36225.051
10265	56.26	13306.539	37174.777
2475	56.26	9834.778	38843.473
2831	56.26	10098.298	35399.168
5969	56.26	11341.945	38227.988
6358	56.26	11534.527	38593.27
15462	56.26	14459.388	35936.184
14834	56.24	14293.019	39803.863
7656	56.24	12146.273	39377.266
8450	56.24	12638.343	39017.965
2443	56.24	9787.631	39140.254
10517	56.24	13186.829	34617.184
6259	56.24	11586.222	39264.043
1197	56.24	8718.198	36901.172
12820	56.24	13941.944	37576.055
15715	56.22	14605.125	34766.816
8885	56.22	12891.984	38094.324
7260	56.22	11994.718	33257.922
5530	56.22	11117.088	38052.82
[truncated: 10,208 more rows]
