# Supplementary material for: Insights on the Control of Yeast Single-Cell Growth Variability by Members of the Trehalose Phosphate Synthase (TPS) Complex
Source: Front Cell Dev Biol. 2021 Jan 28;9:607628. doi: 10.3389/fcell.2021.607628 (PMC7876269; doi:10.3389/fcell.2021.607628)
Supplement: Supplementary file 2 [file Data_Sheet_1.ZIP › final_code/input_datasets/overexpression1_Delta_TSL1_t5.csv]

Id	Area (µm²)	Centre X Position (µm)	Centre Y Position (µm)
20644	1865.73	10737.618	36609.223
30964	1661.14	12224.912	33244.164
27196	1343.09	11473.604	34186.008
2749	1314.8	8158.946	33633.676
25388	1246.44	11314.502	35766.273
44357	1244.83	13651.609	39769.688
37219	1191.33	12885.058	37048.559
7214	1145.27	8571.749	34197.934
29373	1133.51	11907.265	37955.637
14156	1131.19	9807.389	38464.051
41748	1129.26	13307.494	34688.516
16967	1121.31	10292.46	39316.578
43974	1120.27	13465.888	38685.602
22110	1071.96	10910.416	35034.844
21748	1057.63	10953.081	33670.008
6777	1056.44	8489.903	36887.816
45023	1034.7	13720.599	36968.332
37637	1029.12	12880.713	35743.898
20516	1020.56	10553.951	37103.91
41093	1017.38	13322.317	36689.871
28192	1016.53	11830.967	35016.281
48498	997.55	14160.816	38728.879
17293	976.94	10309.445	37872.086
2483	969.27	8022.881	34809.109
20035	967.76	10723.232	39832.645
51688	957.09	14377.747	37961.055
12135	949.67	9376.003	34312.102
32497	948.7	12212.702	36047.922
28719	948.41	11830.039	37039.184
33534	946.15	12474.709	38354.742
13949	937.61	9791.574	39309.047
52524	932.91	14540.937	39111.73
8658	924.81	8812.895	39444.895
45128	919.75	13751.734	36612.348
25409	916.36	11240.944	35829.996
22162	910.67	10851.257	35215.484
37868	902.37	12876.914	34903.863
40489	900.55	13319.913	39022.57
37422	899	12873.438	36302.559
48175	898.93	13850.042	39625.977
16032	894.18	10102.371	35926.973
14187	878.16	9826.2	38202.773
14872	873.91	9774.992	34976.684
20706	872.14	10726.616	36590.977
104	870.27	7924.372	33430.953
17206	867.43	10285.67	38418.82
19167	854.5	10416.458	35769.477
5295	845.61	8574.414	39585.488
10497	840.99	9098.647	36335.891
34860	838.5	12307.16	33318.461
21474	835.5	10621.763	33401.043
51912	833.71	14407.754	38796.977
52098	826.8	14361.948	39454.41
39390	825.19	13102.478	36319.613
24502	819.06	11148.038	33236.289
20156	814.4	10754.418	39400.301
15912	803.22	9997.46	35353.148
38115	803.02	12900.552	33925.172
2400	797.87	7986.377	35362.969
43330	797.49	13549.223	36495.266
764	795.61	7937.958	36018.445
21084	792.77	10709.523	35038.035
15114	791.95	9832.479	34120.988
4331	788.96	8334.907	37399.234
31565	786.05	12146.657	33414.746
40761	785.63	13250.835	37701.262
7407	785.4	8554.317	33158.699
39594	784.92	12939.69	37090.871
34880	783.25	12421.954	33050.188
10115	766.97	9160.222	34233.254
28405	766.11	11749.88	35767.383
17862	764.56	10295.561	35481.977
6867	764.5	8588.869	36483.105
3191	763.5	8384.913	35207.586
11611	763.43	9371.661	37460.691
1927	762.16	8167.629	38170.848
17750	757.35	10261.755	36003.953
14127	756.68	9856.407	38602.457
18067	753.9	10152.7	34757.809
19889	753.83	10479.294	39431.867
41311	752.97	13158.189	35763.32
16531	751.51	9804.022	38531.809
18433	746.7	10137.167	33255.871
21916	746.55	10949.329	34311.172
9205	740.74	9032.314	36895.02
12174	740.15	9460.759	34215.438
18589	736.87	10464.623	33514.852
11436	733.5	9375.964	38631.801
16807	732.56	9982.075	39751.656
34418	729.21	12280.171	34481.672
3289	720.23	8206.207	35795.973
15875	717.77	10054.934	35198.473
52912	716.62	14327.613	37644.469
51869	716.01	14219.787	38628.91
16190	712.26	10028.2	36799.449
13390	710.55	9667.546	37956.508
27094	710.4	11546.297	34472.438
48835	708.31	14130.476	37274.508
52040	707.91	14209.054	39191.195
2572	707.47	8125.059	34580.871
23031	706.68	10826.929	39681.355
20943	705.78	10609.778	35458.348
32193	704.94	12228.242	35088.723
26981	700.26	11517.638	35223.023
48495	700.07	14109.005	38674.18
5417	699.42	8461.53	38514.605
8882	699.27	8814.68	39452.602
5237	697.41	8493.716	39943.559
38860	697.14	13119.277	34636.238
26393	696.97	11533.089	37843.875
9188	695.11	9037.415	37065.129
21751	693.48	10830.55	33671.98
3184	691.85	8217.372	35138.059
9234	691.81	8939.068	36791.004
53243	690.45	14492.786	36135.813
9509	689.46	8873.5	34986.492
14486	687.73	9814.628	36971.461
48706	686.62	14042.754	37731.715
44488	686.62	13729.638	38879.883
6055	686.11	8517.222	37431.027
34105	686.03	12446.405	35605.801
47495	685.24	13846.049	36988.031
33651	681.57	12343.619	38157.535
39516	681.2	13117.562	36865.543
39544	679.88	13097.126	36954.898
34233	674.61	12469.535	35109.324
16021	672.64	9827.236	35952.82
14601	670.86	9751.302	36233.645
36570	670.47	12487.212	39975.551
14039	670.19	9770.878	38869.832
34826	669.76	12430.832	33488.957
12246	668.61	9444.098	33863.734
13329	667.1	9678.403	37548.34
14027	666.81	9769.578	39094.82
39750	666.32	13000.827	37690.938
45816	664.53	13760.72	34398.555
634	664.23	7843.655	35490.305
17003	663.98	10222.263	39155.195
8905	662.37	9039.782	38994.363
48912	661.03	14185.834	37148.188
23295	658.84	11028.361	38933.398
31412	658.65	12220.638	33403.238
30175	657.62	11962.43	34494.184
2519	657.52	8187.738	34925.605
34838	653.56	12339.248	33208.848
7714	652.14	8714.55	34558.762
29857	651.93	12002.323	35599.098
29200	651.32	12045.628	39764.219
14487	649.78	9768.42	36970.871
44019	649.09	13355.758	38903.281
38036	648.65	12892.392	34164.105
5981	647.85	8439.032	37385.82
48235	646.09	13977.727	39964.098
18647	644.88	10351.217	33711.813
25274	644.59	11305.291	35413.316
39836	644.38	12973.832	38077.766
19850	640.97	10360.631	39196.184
8125	640.82	8751.242	36660.875
48575	640.57	14158.657	38472.512
34040	638.9	12366.206	36016.785
20182	638.37	10595.346	39161.059
28331	637.71	11808.114	35526.059
28697	637.01	11824.036	37039.344
6907	636.87	8566.649	36079.59
38188	636.05	12851.376	33580.602
23730	634.53	10976.878	36223.949
13523	634	9659.417	38460.086
29333	633.94	11917.396	38047.074
33015	632.87	12162.869	38155.855
36556	632.5	12590.636	39954.289
11563	632.18	9426.921	37577.527
20243	631.2	10728.161	38855.996
12963	630.57	9489.945	35645.664
22316	628.61	10813.584	35728.746
7373	627.06	8409.278	33189.484
16017	626.09	10094.626	35933.016
42557	624.74	13518.418	33872.828
27923	624.55	11832.14	34075.98
9683	623.84	8941.994	33999.02
37366	623.73	12914.213	36410.195
2901	622.04	8197.355	33448.922
14631	621.97	9789.736	36379.672
15155	621.87	9882.879	33724.535
27213	619.99	11451.141	34239.543
37152	619.92	12841.511	37654.066
52566	618.65	14564.026	38941.82
11945	618.27	9339.754	35279.668
2392	617.73	8156.293	35287.48
9021	617.23	8994.534	38205.715
7152	617.12	8610.676	34458.344
3534	616.99	8277.277	37227.715
30135	616.22	12045.079	34659.246
39775	616.01	12982.055	37816.594
2243	615.32	8089.601	36370.66
2612	614.97	8025.965	34191.195
29463	614.86	12019.008	37361.633
10562	614.07	9147.296	36644.848
47766	613.5	13807.563	37928.117
28068	613.21	11756.619	34478.102
36419	612.69	12634.087	39280.449
14024	611.24	9851.024	39078.023
9051	611.03	9029.061	38079.68
37952	609.69	12774.572	34542.766
13347	609.05	9526.585	37710.246
44208	608.27	13384.163	39924.094
1211	605.91	7912.785	37800.742
23955	604.07	11115.393	35176.246
24721	603.52	11390.801	33491.047
7007	603.44	8441.965	35533.328
12666	603.04	9679.37	34199.637
3036	602.69	8393.069	34307.359
12041	602.66	9406.898	34826.406
1433	602.43	7850.202	38945.906
26759	602.2	11494.575	35939.32
24033	601.64	11195.423	35114.184
50360	601.31	14249.031	33788.453
29270	599.07	11919.768	38789.992
2723	598.73	8124.176	33535.57
2517	598.61	7974.233	34918.164
44559	598.25	13663.121	38784.051
13609	596.39	9540.017	38823.82
20872	594.48	10629.165	35813.832
14745	594.44	9845.419	35668.906
11946	594.38	9441.758	35284.336
32880	594.09	12207.679	37669.191
21176	593.82	10661.236	34653.355
15441	593.58	9985.71	33514.719
14674	593.1	9909.31	35910.32
52493	591.68	14459.672	39034.738
29193	591.45	12029.014	39724.742
48142	591.28	13831.348	39452.723
29862	590.34	11985.628	35637.121
45964	589.99	13675.255	33923.273
31365	589.78	12248.901	33330.715
15145	589.25	9872.94	33669.402
22172	589.25	10794.533	35233.117
48743	588.77	14196.109	37560.141
40700	588.59	13274.041	38102.559
9351	587.81	8992.144	35939.5
44906	587.35	13763.332	37239.664
44883	585.95	13607.357	37492.297
12088	584.63	9398.051	34780.395
29311	582.62	12007.669	38249.426
1771	582.44	8087.591	39153.598
44128	580.93	13345.148	39325.305
41362	579.4	13319.686	35618.543
2584	578.77	8158.58	34308.852
9472	577.33	8973.519	35145.137
34782	575.2	12353.09	33349.82
12064	574.49	9273.951	34932.598
2206	573.33	8115.645	36453.914
17728	573.21	10143.028	36225.043
29412	572.35	11927.101	37523.359
24093	571.37	11163.881	34694.031
10135	569.84	9144.392	34347.766
48205	569.65	13922.617	39738.676
53024	569.03	14355.47	37155.996
11001	568.42	9173.617	39015.445
5213	568.15	8528.023	39771.738
16334	567.87	10096.296	37361.035
29971	567.44	11871.665	35322.781
7564	566.52	8679.381	33756.348
30291	566.08	12033.296	34182.871
2934	565.09	8210.831	33653.68
24335	564.97	11092.528	33976.828
32116	564.88	12172.251	34834.48
15039	564.34	9906.029	34167.523
32341	562.52	12065.826	35506.832
1749	562.37	8120.133	39308.453
11763	561.49	9406.73	36688.359
11684	559.46	9441.385	36875.313
6952	559	8429.712	35987.297
4864	558.17	8376.575	37933.656
14915	556.22	9886.53	35087.738
20004	556.2	10541.199	39919.527
25292	554.88	11214.088	35484.738
35271	553.56	12516.805	34297.793
27279	553.48	11535.099	34089.133
15009	553.42	9830.221	34323.766
17942	552.98	10310.285	35138.457
21654	552.6	10774.622	33264.547
27278	552.12	11407.151	34078.273
7768	551.64	8702.809	34839.723
689	551.43	7899.613	35737.535
6074	551.22	8436.265	37282.613
8438	550.8	8746.823	37991.355
8738	549.9	8626.097	39871.531
19303	549.61	10285.114	36293.008
40256	548.5	12967.02	39880.633
32042	548.33	12183.859	34637.18
32753	548.31	12169.01	37137.793
15341	548.25	9957.128	33071.723
9877	547.94	9166.378	33066.836
15941	547.69	10103.097	35530.129
29923	547.23	12030.781	35498.438
51442	547.19	14351.572	37027.191
46030	547.02	13750.361	33795.117
46416	546.83	13848.143	33530.785
15726	546.72	10097.207	34611.594
9200	545.82	8918.233	36876.398
12100	545.11	9470.707	34495.188
17504	545.01	10332.261	37196.012
45934	544.86	13729.605	33835.902
10572	544.69	9227.136	36758.617
18118	543.73	10178.091	34313.09
47492	543.73	13929.074	36879.629
425	542.9	7755.35	34748.977
47443	542.75	13955.305	36780.234
20066	541.7	10734.402	39991.961
29034	541.31	11682.829	39582.711
14771	541.22	9823.139	35444.504
36388	539.03	12670.519	39070.617
43602	538.4	13510.611	37280.758
48330	538.34	14177.817	39451.664
28872	536.95	11836.202	37852.816
16079	536.06	10003.49	36333.219
11630	535.72	9338.38	37213.289
47622	535.16	13791.234	37508.449
23658	534.91	11142.2	36523.406
22673	534.82	10980.585	37260.805
40663	533.31	13212.92	38212.305
11881	532.69	9340.961	35888.543
39065	532.67	13063.424	35361.102
14980	532.65	9874.436	34500.16
39610	532.56	13077.847	37135.855
14722	531.66	9869.915	35785.469
1536	531.52	7877.983	39310.32
48983	531.5	14033.043	36762.211
32315	531.45	12121.76	35482.699
42133	531.31	13301.039	33493.551
5555	531.28	8538.097	37941.609
33362	530.28	12304.249	39509.879
22971	530.18	10914.858	39372.453
20131	529.99	10719.361	39596.84
32691	529.76	12148.805	36914.703
36277	528.69	12485.862	38233.848
17536	528.4	10254.378	36973.883
16930	527.56	10329.896	39703.938
7051	527.35	8551.467	35138.441
5078	526.18	8357.398	39063.602
24223	525.22	11175.177	34218.352
14840	525.07	9869.961	35391
7498	524.93	8719.005	33450.371
38230	524.65	12744.806	33445.172
50554	524.4	14224.069	34387.133
1620	523.92	7736.66	39736.133
44463	523.78	13767.72	39056.719
10001	523.52	9262.806	33629.832
6905	523.38	8570.554	36380.625
24057	523.21	11064.423	34920.777
10877	522.31	9149.628	38291.938
35461	522	12533.914	34975.074
32590	521.85	12149.045	36392.746
12390	520.89	9443.953	33182.938
3302	520.09	8205.054	35836.355
21836	520.07	10669.807	33910.379
34347	519.91	12395.461	34882.551
21630	519.9	10944.621	33203.59
20120	519.8	10732.378	39523.785
1860	519.74	8149.879	38702.789
16698	519.59	9924.246	39153.895
36779	519.55	12782.051	38985.871
32285	519.17	12243.939	35426.254
4073	519.11	8217.834	37333.23
16484	518.44	10056.458	38263.258
40509	517.42	13300.288	38830.238
10723	516.83	9221.718	37454.824
12204	516.37	9470.086	34019.535
6833	515.93	8604.353	36608.781
9666	515.47	9030.452	34198.102
30453	515.43	12036.64	33704.316
436	514.86	7781.25	34770.336
6913	514.72	8453.033	36096.453
47892	514.67	13896.273	38500.324
39959	514.3	13005.56	38547.184
10911	514.07	9058.271	38450.391
53042	512.65	14544.053	36871.383
1750	512.63	8192.365	39300.016
25518	512.58	11254.377	36354.559
18900	512.42	10429.03	34771.02
7039	512.12	8455.676	35393.98
29266	511.62	11907.784	38838.891
36210	511.31	12587.256	37944.961
16560	511.01	10063.409	38599.945
36928	510.95	12858.636	38364.402
45400	510.78	13721.92	35637.383
22794	510.47	10799.156	38287.984
53927	510.11	14569.584	34047.012
744	510.05	7754.2	35925.945
2098	509.09	8178.555	37345.723
28471	508.8	11823.08	36033.441
38950	508.4	12931.545	35048.895
12075	508.34	9448.66	34669.668
36125	508.09	12594.962	37536.359
45055	507.39	13559.894	36737.074
8454	507.37	8619.234	38055.184
34829	507.25	12470.14	33493.648
29332	507.04	12012.639	38048.801
17348	506.72	10232.54	37545.41
23912	506.6	11164.205	35350.773
54080	506.56	14472.167	33405.527
212	506.5	7690.104	33880.73
48392	505.64	14014.584	39170.949
34587	505.07	12350.009	34036.84
17548	504.21	10293.56	37016.16
7530	503.54	8689.437	33637.215
44125	503.19	13510.536	39299.652
7919	503.02	8646.5	35654.59
35583	502.5	12499.429	35407.09
47547	502.48	13815.188	37251.422
18638	502.23	10530.244	33691.727
16429	502.04	10094.727	38011.902
27229	501.72	11609.984	34260.203
14085	500.64	9765.445	38753.832
14018	500.43	9893.198	39058.684
48007	500.34	13920.716	38970.555
4886	500.09	8300.806	38054.969
3424	499.95	8338.929	36478.125
19279	499.86	10385.504	36126.277
6976	499.86	8456.348	35888.902
1967	499.36	8087.61	38099.559
30414	498.59	11949.461	33909.637
12884	498.15	9555.815	35266.375
23782	497.52	11154.08	35769.652
10478	497.39	9120.102	36192.805
46085	497.39	13690.29	33590.078
33427	497.31	12266.205	39138.176
44918	497.29	13725.421	37298.566
24160	497.02	10948.211	34303.168
175	496.39	7869.883	33642.148
9514	496.35	9047.135	35003.125
24291	496.2	11164	34090.5
1806	495.87	8176.12	39051.629
13434	495.58	9541.13	38132.742
16056	495.34	10059.753	36169.406
12955	494.49	9627.986	35609.805
43197	494.11	13550.204	36000.324
39496	493.94	12917.809	36765.809
9089	493.21	8939.72	37990.238
18157	492.73	10297.787	34426.176
21266	492.52	10761.271	34147.488
25720	492.39	11284.487	37434.27
34993	492.37	12680.094	33216.945
39584	491.79	13043.408	37046.875
18632	491.2	10427.177	33668.555
44988	491.12	13564.036	37176.191
18156	490.87	10247.694	34423.504
5573	490.64	8581.759	37769.906
28197	490.58	11754.117	35057.688
40175	490.41	12955.821	39496.172
3314	489.76	8390.069	35957.676
15362	489.57	10119.457	33160.969
44154	489.44	13549.558	39553.512
43892	488.88	13510.009	38330.145
20420	488.63	10673.891	37537.359
45082	488.15	13562.136	36819.609
51947	487.96	14355.751	38902.703
53808	487.83	14538.81	34591.715
48583	487.71	14191.816	38165.895
28513	487.62	11637.974	36219.199
2283	486.94	8126.29	35915.516
13474	486.58	9648.311	38281.891
27356	486.01	11582.334	33706.82
15876	485.12	9953.262	35207.508
42578	484.93	13387.218	33991.16
8441	484.86	8688.245	37996.063
52435	484.44	14453.886	39129.949
10890	484.34	9165.911	38366.387
30050	483.78	12042.639	35256.527
14117	483.09	9874.014	38570.785
15182	482.9	9789.561	33506.914
22428	482.79	10806.654	36111.027
36037	482.58	12654.912	37166.379
43938	481.94	13501.27	38511.012
41829	481.93	13144.866	34391.891
19922	481.73	10378.744	39617.762
42243	480.97	13478.014	33067.926
46340	480.58	13977.629	33272.039
36716	480.41	12856.46	39287.363
14084	480.34	9698.192	38748.414
2158	479.24	8000.176	36784.211
10781	479.19	9200.242	37688.473
21168	479.19	10713.598	34626.66
45885	479.07	13764.675	33976.289
22255	479.07	10931.939	35515.43
52826	478.9	14506.398	37689.176
10185	478.38	9137.608	34595.035
43634	478.34	13357.581	37408.684
38635	478.25	13061.803	33984.359
3209	478.21	8393.537	35347.137
5267	478.06	8535.56	39693.617
282	477.9	7860.588	34132.984
17919	477.81	10204.355	35385.047
29881	477.79	12044.526	35688.734
11870	477.48	9268.293	35843.852
48647	476.83	14023.155	38076.895
26081	476.77	11505.723	39831.281
14110	476.7	9890.414	38537.434
2627	476.66	8061.805	34269.414
39695	475.97	12933.378	37493.254
33135	475.24	12257.712	39409.504
26969	474.97	11457.976	35176.473
31849	474.86	12097.558	34021.52
43373	474.68	13332.603	36623.27
2540	474.2	8009.136	34672.898
13110	474.03	9675.157	36316.125
32201	473.99	12139.001	35124.063
34057	473.9	12376.21	36045.656
34849	473.86	12292.032	33245.078
17503	473.69	10299.207	37189.035
36884	473.5	12818.275	38484.566
28822	473.48	11812.94	37592.5
13885	473.29	9772.215	39643.926
15219	472.75	9810.421	33348.828
53405	472.54	14625.017	35889.313
15392	472.42	10043.856	33300.918
52844	472.1	14455.127	37738.281
17425	471.47	10119.731	37204.668
18256	471.22	10327.342	33914.625
47174	470.95	13814.23	35829.199
18796	470.95	10527.719	34228.129
21289	470.91	10678.07	34231.148
2217	470.72	8106.362	36541.477
45946	470.57	13771.899	33875.621
2172	470.45	8085.999	36842.23
7328	470.07	8478.013	33562.34
18342	469.93	10320.861	33597.578
48944	469.88	13990.114	36935.543
8626	469.76	8704.675	39248.031
27329	469.74	11595.214	33908.941
6794	469.09	8519.98	36962.004
21843	468.4	10878.892	33967.281
31939	468.29	12101.882	34366.402
37985	467.94	12838.042	34293.883
11952	467.69	9458.38	35331.898
30276	467.52	11967.538	34485.539
27121	467.44	11614.434	34585.605
33728	467.42	12323.901	37551.598
9386	466.75	8891.651	35803.738
409	466.7	7743.477	34674.91
12047	466.62	9439.473	34838.367
39894	466.5	13126.468	38326.652
36751	466.27	12724.174	39158.617
10959	466.08	9221.907	38719.809
34593	465.89	12466.975	34063.895
25797	465.89	11393.72	38174.934
26390	465.64	11580.358	38144.566
9345	465.18	9041.033	36193.738
1061	465.16	7786.139	37239.176
18004	464.95	10319.85	34829.031
52322	464.93	14615.496	39706.953
41408	464.8	13149.708	35757.438
2935	464.61	8245.356	33648.395
12690	464.24	9601.58	34300.465
2052	463.57	8146.318	37354.02
26556	463.29	11473.834	37078.344
16277	463.04	9981.032	37146.066
24307	462.73	10976.693	34136.195
43861	461.43	13457.389	38276.785
38807	461.29	12925.622	34482.238
17467	461.14	10276.083	37048.699
17534	460.89	10166.348	36956.977
34140	459.95	12410.31	35699.672
5491	459.42	8575.811	38250.477
36676	459.05	12881.773	39442.262
19381	458.94	10498.701	36648.531
43456	458.17	13388.915	36852
2579	457.52	8098.826	34611.176
2560	457.46	8168.006	34497.793
16392	457.4	10070.327	37836.305
7605	457.12	8687.91	33896.164
44664	457.08	13707.277	38203.105
24670	456.94	11336.475	33349.395
44651	456.71	13562.017	38465.531
8826	456.66	8887.85	39677.887
36207	456.62	12495.53	37938.574
11820	456.33	9471.895	36134.629
40155	456.33	12944.096	39387.375
33783	456.27	12357.607	37472.184
32362	455.78	12125.006	35607.559
23369	454.91	11193.002	38066.484
20081	454.66	10590.254	39610.199
52514	454.65	14556.669	39069.164
40157	454.59	12980.112	39386.488
21326	454.36	10634.801	34081.367
30513	454.22	12025.894	33600.078
3462	454.2	8386.626	36688.57
22131	453.97	10919.601	35113.293
47580	453.88	13855.368	37382.043
10446	453.36	9203.45	36020.855
34238	452.88	12412.339	35124.355
15190	452.83	9740.735	33577.313
49723	452.06	14138.319	34187.34
15273	451.96	9793.095	33234.578
18593	451.89	10370.362	33531.699
8032	451.83	8719.244	36225.359
24770	451.54	11323.195	33692.754
22586	451.43	10775.767	36828.227
19	451.41	7693.998	33121.629
16454	451.39	10007.475	38105.879
51969	451.27	14342.765	38990.957
21148	451.18	10647.618	34904.148
11507	451.08	9465.854	38054.598
45724	450.93	13560.151	34501.297
3063	450.68	8337.813	34464.141
29763	450.28	12047.771	36111.457
42216	449.42	13310.253	33147.074
39844	449.32	13050.623	38118.555
51621	448.88	14336.589	37645.734
20403	448.84	10682.651	37734.254
7361	448.82	8437.938	33467.875
29087	448.44	11640.162	39814.004
20233	448.27	10621.565	39111.879
11216	448.19	9376.385	39695.367
32828	447.86	12200.065	37413.59
52348	446.98	14596.754	39472.566
23410	446.83	11125.544	37584.254
14813	446.73	9885.273	35577.008
9761	445.99	9017.989	33806.711
41879	445.55	13331.222	34342.09
5405	445.47	8494.743	38672.152
28904	445.12	11650.758	38143.281
9048	444.7	8895.927	38060.867
1842	444.64	8164.976	38912.648
41636	444.36	13139.99	35003.699
17245	443.97	10198.732	38268.098
48619	443.94	14103.88	38287.355
52128	443.53	14214.822	39517.73
16717	443.3	9934.203	39237.887
46317	443.25	13785.651	33239.211
2796	443.11	8129.292	33231.332
2905	443.02	8282.539	33469.922
39391	442.06	12993.29	36317.387
17141	441.58	10140.602	38706.395
32862	441.52	12088.202	37562.383
31288	441.12	12263.15	33293.328
8359	441.06	8641.927	37515.844
30259	441.04	12008.099	34392.754
7076	440.89	8592.223	35228.633
18730	440.16	10397.269	34037.727
25830	439.93	11397.617	38452.031
52795	439.63	14542.65	37908.832
8716	439.59	8710.726	39614.621
18125	438.78	10256.391	34314.922
33052	438.57	12244.084	38356.484
44612	437.92	13749.76	38621.691
17155	437.81	10291.658	38769.805
9114	437.5	8842.591	37541.738
14691	437.48	9834.072	35957.809
12529	437.48	9546.829	33425.625
11633	437.44	9333.407	37253.266
9870	437.37	9120.162	33034.777
2471	437	8091.216	35042.695
25768	436.96	11381.158	37705.93
5520	436.69	8590.907	38113.527
27639	436.6	11663.518	33167.922
790	436.25	7725.113	36094.027
28859	436.25	11784.332	37790.086
26537	435.93	11600.725	37296.551
36790	435.68	12834.167	39085.73
16089	435.66	9913.587	36361.645
12034	435.64	9296.482	34802.402
14150	435.6	9848.463	38417.18
21503	435.53	10699.892	33244.965
6071	435.43	8603.926	37263.887
39637	435.33	13074.29	37201.699
44479	434.89	13669.607	38822.824
15070	434.63	9765.828	34265.207
18375	434.55	10140.393	33384.848
48021	434.32	13971.723	39002.324
15024	434.3	9895.098	34407.676
21087	434.24	10566.396	35048.867
15045	434.11	9873.039	34205.711
10679	434.09	9257.363	37256.16
22278	434.01	10955.584	35609.668
38000	433.88	12901.372	34377.191
51735	433.55	14266.092	38107.168
3490	433.4	8387.188	36872.828
38357	433.32	13086.54	33022.262
21495	433.19	10729.674	33227.141
14868	433	9714.083	35261.672
2491	433	8192.702	34853.137
3192	432.98	8201.966	35218.254
11244	432.96	9350.776	39541.207
12599	432.94	9568.161	33903.027
12312	431.91	9324.319	33557.18
47888	431.68	13855.207	38484.254
32045	431.52	12219.877	34644.297
7318	431.18	8623.585	33522.785
37696	430.51	12826.193	35557.441
7712	430.41	8662.983	34549.051
985	430.32	7799.332	36939.883
51132	430.24	14376.302	35996.766
11899	430.2	9400.94	35667.172
17562	429.68	10243.697	36812.281
22897	429.36	10904.762	39047.641
13277	429.24	9629.699	37337.059
20869	429.11	10594.632	35807.332
13809	428.97	9593.346	39953.105
14654	428.95	9746.375	36150.367
49187	428.94	14167.915	36080.043
3013	428.86	8228.722	34141.133
27503	428.61	11578.66	33212.813
2016	428.57	8130.326	37516.859
7654	428.5	8734.646	34229.156
21396	428.07	10572.622	33679.93
40608	427.98	13286.062	38605.566
51939	427.81	14276.028	38865.852
52051	427.75	14413.352	39261.926
2454	427.59	8161.88	34945.727
47882	427.4	13776.265	38422.926
18781	426.96	10416.918	34194.883
24647	426.89	11147.224	33255.063
34318	426.58	12445.004	34790.457
2704	426.52	8007.521	33671.219
44498	426.31	13602.758	38908
966	426.29	7740.407	36823.191
17576	425.99	10325.213	36866.313
44360	425.89	13652.694	39440.855
32117	425.83	12090.994	34833.766
23582	425.26	10990.066	36552.109
7169	425.18	8568.803	34570.156
12475	424.97	9625.292	33132.746
23417	424.95	11020.764	37356.617
44371	424.93	13617.826	39545.32
8988	424.68	8893.5	38347.32
7421	424.47	8811.059	33047.137
44299	424.28	13643.041	39928.434
23829	424.24	11019.111	35663.602
14106	424.22	9802.014	38523.656
30780	423.99	12129.231	33185.664
53136	423.92	14460.02	36673.707
22324	423.88	10846.855	35754.891
23352	423.88	11103.165	38185.176
27462	423.82	11619.862	33374.473
20985	423.74	10729.384	35283.641
34109	423.67	12323.448	35603.758
12284	423.65	9373.872	33754.512
19311	423.5	10505.26	36338.711
20320	423.48	10732.003	38586.945
988	423.46	7736.058	36937.863
10236	423.32	9119.583	34814.547
404	422.96	7935.89	34650.465
27685	422.81	11680.414	33319.898
18389	422.77	10233.305	33421.063
1129	422.33	7890.339	37502.871
32396	422.1	12075.288	35671.809
5034	421.77	8342.407	38844.246
14778	421.71	9880.517	35491.504
20964	421.27	10751.904	35518.703
13134	421.23	9674.399	36452.234
5610	421.12	8469.836	37624.219
14588	420.91	9807.388	36475.16
39355	420.85	12922.106	36261.191
5166	420.83	8390.243	39535.395
28826	420.83	11705.739	37632.699
8443	420.72	8718.568	38026.98
42813	420.64	13303.77	34706.27
1783	420.16	8151.435	39251.043
14198	420.1	9882.179	38267.246
35155	419.63	12489.93	33857.57
18008	419.61	10147.185	34848.246
52534	419.47	14577.801	38822.273
762	418.97	7657.179	35998.016
15670	418.97	9998.193	34394.77
8085	418.67	8579.027	36475.141
27450	418.53	11564.566	33634.703
20695	418.04	10671.701	36513.891
8930	417.65	8859.935	38827.059
28045	417.54	11762.64	34483.184
44202	417.31	13401.526	39852.68
14696	417.06	9831.019	35993.109
16866	416.96	10228.418	39786.316
48350	416.83	14141.495	39585.887
11657	416.54	9293.39	37047.383
48756	416.12	14010.166	37662.559
14105	415.97	9746.551	38492.512
1924	415.93	7995.73	38448.023
33430	415.7	12424.976	39171.547
36743	415.7	12764.91	39129.672
25482	415.28	11396.933	36192.234
4214	415.22	8321.301	37361.008
35130	414.95	12658.386	33772.59
1754	414.76	8121.165	39370.031
10610	414.57	9188.03	36963.383
12663	414.38	9624.752	34175.648
40440	414.26	13231.491	39433.375
44863	414.15	13746.969	37382.734
34033	414.09	12272.744	35954.441
2957	413.92	8393.423	33760.996
24024	413.48	11179.556	35074.984
18725	413.07	10425.647	34010.934
34220	412.94	12333.612	35357.914
2984	412.63	8297.103	33977.949
11338	412.63	9298.61	39011.453
38070	412.48	12747.845	34003
26903	412.38	11543.877	35264.043
8188	412.17	8818.476	36936.289
37580	412.02	12754.672	35584.879
1853	412	7978.707	38673.297
19818	411.79	10469.87	39016.66
12749	411.43	9617.543	34524.426
11969	411.08	9398	35117.707
38233	410.83	12870.29	33447.426
5504	410.35	8596.613	38009.176
12316	410.26	9378.345	33577.094
1461	409.99	7972.408	39091.742
43152	409.95	13558.077	35772.258
15555	409.84	9967.454	33870.184
52111	409.53	14300.424	39481.723
26073	409.38	11536.288	39793.078
11072	409.26	9123.801	39402.578
2069	409.2	8186.077	37484.48
22282	409.13	10785.674	35627.863
10230	409.07	9164.356	34797.852
43856	408.88	13324.102	38268.109
44327	408.88	13635.367	39631.863
13512	408.38	9652.421	38323.32
7446	408.17	8665.134	33115.031
30508	408.13	11739.223	33562.676
8537	407.71	8770.559	38491.883
12370	407.63	9377.63	33467.031
9010	407.5	8952.704	38458.48
30327	407.42	12030.617	33980.891
28692	407.25	11707.658	37010.262
17664	407.08	10281.878	36283.992
17193	407.06	10326.654	38586.875
44573	406.83	13670.969	38496.469
2605	406.52	8170.771	34438.57
15187	406.22	9889.961	33530.723
1731	405.91	8010.566	39451.305
49612	405.79	14151.342	34757.473
26423	405.77	11546.441	37982.109
7003	405.47	8559.004	35446.066
41156	405.47	13269.642	36534.074
14101	405.43	9893.812	38486.914
16989	405.28	10218.741	39395.441
10122	405.22	9093.505	34257.867
21216	405.03	10730.267	34514.258
5814	404.84	8492.755	37369.465
537	404.82	7886.839	35101.84
22025	404.74	10779.65	34778.496
29902	404.45	11888.523	35433.352
13008	404.38	9678.839	35815.621
4961	403.8	8294.791	38432.102
2638	403.67	8092.153	34292.281
17089	403.57	10290.317	38807.164
12128	403.42	9422.605	34602.578
25381	403.07	11362.95	35741.02
36403	403	12590.011	39144.77
14383	402.94	9863.394	37443.207
18188	402.88	10269.095	34267.398
38076	402.86	12729.952	34044.406
53546	402.54	14532.308	35383.203
29063	402.42	11684.629	39693.578
20518	402.1	10667.685	37100.863
2452	402	8099.743	34942.516
40748	401.69	13271.8	37979.066
19966	401.62	10368.76	39733.324
3993	401.31	8269.552	37288.801
1241	401.02	7879.581	37990.059
29282	400.97	12022.922	38361.266
51413	400.95	14352.748	36897.055
12170	400.81	9366.978	34201.215
24329	400.68	11031.696	33911.285
23470	400.56	11185.42	37408.074
14015	400.54	9812.37	39049.723
8933	400.51	9001.23	38842.289
40513	400.33	13285.317	38886.66
40472	400.16	13157.885	39269.441
47830	400.12	13895.95	38259.703
42205	400.05	13261.376	33076.656
10282	400.01	9157.033	35068.125
2748	399.51	8094.687	33612.754
26050	399.43	11379.63	39980.133
15252	399.28	9858.667	33472.371
13398	399.2	9512.444	37979.73
26391	399.05	11612.121	38142.785
5407	398.86	8610.114	38764.52
2865	398.61	8210.823	33206.082
11834	398.51	9440.845	35920.012
20640	398.44	10676.015	36556.832
10	398.38	7863.389	33060.191
12944	398.3	9530.21	35529.492
14050	398.26	9821.72	38904.492
107	397.77	7837.425	33436.758
51577	397.52	14365.656	37479.59
2585	397.35	8131.048	34306.645
33501	397	12311.341	38710.125
26486	396.5	11427.039	37662.707
44393	396.43	13759.49	39346.605
39837	396.37	13037.582	38091.297
3102	396.12	8386.882	34655.355
2474	395.89	8188.033	35056.613
52950	395.72	14507.002	37480.152
28577	395.72	11829.308	36473.121
52703	395.47	14440.676	38160.637
23816	395.33	11030.107	35891.637
3116	395.16	8408.288	34781.555
16320	395.14	9932.756	37295.426
33603	394.57	12425.667	38299.836
29196	394.55	11910.821	39734.043
10371	394.38	9077.936	35652.289
36667	394.38	12892.749	39700.109
16902	394.3	10294.842	39605.762
12155	394.15	9306.476	34436.82
38314	394.07	12732.753	33027.965
33504	393.99	12474.626	38725.574
48581	393.84	14115.359	38159.906
10878	393.78	9068.432	38301.156
41513	393.69	13310.416	35317.121
14655	393.55	9853.485	36148.527
25502	393.49	11245.468	36269.859
9791	393.48	9043.365	33604.129
53665	393.38	14565.935	34792.895
20773	392.86	10709.17	36077.434
23725	392.75	11164	36202.305
14352	392.57	9847.747	37621.93
41566	392.35	13267.142	35123.383
29646	392.1	11871.557	36816.797
38850	391.64	13092.335	34682.27
12994	391.54	9662.331	35752.871
21235	391.48	10761.055	34599.668
42316	391.31	13511.201	33256.469
9192	391.21	8842.538	37063.641
52939	391.18	14612.231	37448.313
25031	391.04	11209.338	34561
20480	391.02	10611.699	37214.492
47149	390.93	13937.846	35799.52
7825	390.93	8679.484	35088.555
9028	390.91	9043.531	38247.191
11392	390.81	9472.505	38996.008
39094	390.72	13058.967	35430.57
7426	390.54	8625.59	33069.117
602	390.39	7937.855	35377.273
8187	390.24	8689.455	36933.688
9147	390.24	9049.415	37383.473
19416	389.97	10357.213	36834.27
13211	389.95	9497.692	37007.332
48853	389.84	14167.67	37311.359
49836	389.74	14149.049	33817.957
38353	389.64	12706.027	33163.797
33966	389.62	12437.308	36331.227
18939	389.43	10348.183	34892.051
25983	389.26	11362.268	39651.855
24253	388.71	11106.823	34002.238
21056	388.63	10731.786	35241.48
9555	388.11	8868.199	34872.859
4866	388.09	8311.597	37945.266
43651	388.02	13400.854	37439.203
1025	387.88	7712.006	37119.977
5153	387.65	8297.496	39484.129
44644	387.63	13558.938	38427.434
12908	387.29	9661.564	35328.531
8607	387.23	8681.663	39084.414
7265	387.19	8513.709	33827.254
48679	387.12	14134.679	37911.336
5065	387.08	8363.66	38992.266
3401	387	8391.375	36318.336
85	386.75	7842.309	33380.305
15084	386.48	9890.906	33981.223
11841	386.06	9393.589	35946.492
5025	385.95	8317.485	38766.449
635	385.91	7669.882	35500.965
34081	385.87	12332.077	35810.047
32652	385.72	12216.134	36656.137
15582	385.7	10045.78	34053.395
9949	385.66	9244.14	33413.285
36428	385.56	12643.003	39328.664
37561	385.51	12900.492	35853.133
15159	385.39	9861.788	33744.805
18418	385.35	10288.536	33176.492
37108	385.31	12724.89	37768.801
17788	385.18	10267.131	35805.441
268	385.1	7651.417	34091.293
40378	384.97	13143.605	39750.98
368	384.84	7660.216	34481.172
2149	384.57	8144.017	36708.531
30747	384.49	12147.355	33035.613
33819	384.47	12345.123	37286.434
7185	384.36	8480.021	34342.863
46183	383.95	13689.749	33290.367
40923	383.92	13301.27	37085.281
15294	383.59	9770.354	33047.098
27472	383.51	11476.836	33408.527
3248	383.11	8227.657	35535.633
20279	383.07	10613.998	38714.531
7925	383.02	8761.166	35697.832
52626	382.96	14422.336	38500.078
3509	382.92	8302.215	37016.949
10330	382.84	9104.392	35373.891
26601	382.82	11427.211	36739.656
36528	382.79	12481.924	39792.633
48607	382.77	14160.078	38246.398
33329	382.75	12410.679	39684.277
23518	382.69	11174.008	36917.145
17735	382.65	10276.122	35942.152
34852	382.56	12333.665	33268.543
7355	382.52	8436.783	33428.93
32754	382.42	12229.554	37138.969
286	382.34	7719.004	34153.977
11901	382	9249.26	35665.887
25459	381.96	11261.866	36120.195
9395	381.77	8996.48	35857.594
40228	381.71	13051.129	39757.902
9195	381.64	8872.308	37103.797
36800	381.35	12872.231	39121.262
21369	381.21	10760.719	33872.59
32990	380.68	12227.611	38066.805
34515	380.62	12411.858	34140.543
40879	380.31	13323.645	37233.496
15043	379.93	9820.56	34192.492
50769	379.55	14215.07	35046.301
12217	379.39	9349.352	34077.137
2795	379.32	8172.021	33223.008
35916	379.24	12625.505	36717.57
43595	379.16	13353.575	37266.164
21995	379.09	10878.603	34588.984
53582	378.74	14584.542	35196.895
40878	378.32	13204.018	37221.242
31832	378.25	12261.413	33952.691
14504	378.17	9872.335	37019.281
34562	378.13	12314.979	34269.281
14997	378.03	9884.575	34583.145
800	377.79	7760.751	36117.105
8773	377.77	8985.622	39806.934
28526	377.73	11732.104	36273.801
49860	377.69	14180.346	33920.949
20015	377.59	10348.088	39989.199
41737	377.25	13245.385	34646.816
11961	377.25	9475.349	35383.715
9312	377.02	8875.363	36263.629
42056	377	13300.22	33536.703
19841	376.87	10361.604	39112.871
7170	376.87	8556.386	34591.18
11390	376.83	9478.569	38961.738
11193	376.77	9464.167	39960.863
29067	376.66	11648.408	39736.988
45865	376.66	13594.713	34261.578
51896	376.62	14359.034	38752.188
17452	376.54	10223.986	37325.777
10751	376.54	9214.448	37635.215
53131	376.52	14458.553	36650.699
7020	376.37	8490.241	35569.121
34877	376.37	12464.477	33025.293
19047	376.27	10356.253	35265.09
30296	376.12	11970.892	34229.93
9259	376.06	8968.386	36853.184
32907	375.83	12129.256	37749.543
39911	375.64	13125.108	38391.805
19108	375.6	10508.488	35522.27
32624	375.6	12244.318	36510.227
5421	375.6	8495.69	38520.645
51163	375.58	14304.483	36090.254
14660	375.56	9883.046	36180.094
7401	374.87	8591.965	33090.848
47684	374.74	13812.936	37723.957
1387	374.64	7946.955	38720.691
6877	374.41	8494.413	36516.816
34807	374.3	12477.492	33421.309
19580	373.88	10544.757	37442.578
17589	373.88	10263.648	36605.738
34208	373.82	12434.697	35299.879
26701	373.78	11587.373	36359.66
35497	373.38	12566.465	35051.785
40692	373.36	13190.839	38059.879
27906	373.34	11784.898	34013.969
21273	373.19	10470.952	34173.727
2888	373.17	8299.435	33359.313
12497	373.11	9560.719	33302.785
21637	373.11	10774.15	33222.082
13250	373.05	9686.743	37169.578
48047	373.02	13802.575	39109.02
21323	372.94	10590.213	34075.855
13907	372.86	9849.972	39736.598
9531	372.84	8969.19	35128.941
26819	372.8	11447.48	35607.605
37090	372.73	12760.488	37733.336
52972	372.67	14569.81	37251.277
12772	372.63	9677.537	34663.949
53425	372.06	14459.785	35636.859
14786	371.96	9858.89	35509.328
33495	371.92	12376.109	38668.68
40404	371.56	13260.417	39516.586
23237	371.46	11095.579	39121.738
7834	371.21	8664.44	35148.23
15649	371.12	10116.601	34298.145
30527	371	11953.982	33644.23
2876	370.93	8348.306	33262.02
43401	370.89	13399.706	36691.895
51799	370.81	14308.055	38320.41
30029	370.7	11991.134	35194.469
24404	370.68	11140.559	33571.684
33635	370.6	12280.792	38120.594
3355	370.51	8299.678	36093.254
25853	370.37	11208.204	38812.195
2170	370.33	8122.271	36835.348
26935	370.26	11496.518	35384.945
34739	369.95	12349.114	33503.383
12313	369.41	9434.235	33554.238
36347	369.36	12675.817	38677.375
14900	369.32	9899.645	35039.039
7454	369.3	8797.957	33180.961
53020	368.49	14510.208	37138.086
2092	368.46	8153.443	37302.32
8734	368.38	8698.802	39828.961
32502	368.34	12082.827	36048.109
40545	368.3	13153.073	38709.289
18488	368.21	10468.19	33062.91
18107	368.07	10176.981	34604.043
53670	367.06	14577.691	34811.102
17890	366.92	10194.87	35576.195
20393	366.88	10757.945	37985.203
28313	366.87	11679.687	35487.859
11449	366.65	9413.36	38331.262
1808	366.65	8132.358	39059.301
9110	366.58	8954.854	37523.031
13560	366.48	9691.419	38662.402
3123	366.06	8349.012	34813.188
6761	366.06	8475.498	37122.156
40548	366	13318.874	38732.402
53096	365.97	14576.041	36847.543
3375	365.91	8360.031	36194.363
1830	365.91	8046.744	38821.156
9207	365.83	8833.986	36905.574
20645	365.74	10622.873	36594.574
11405	365.62	9289.927	38739.027
23890	365.58	11131.567	35566.301
3061	365.43	8221.168	34426.949
39285	365.29	13021.033	36008.488
15282	365.26	9731.61	33317.508
10693	364.51	9148.466	37288.41
3357	364.45	8405.684	36127.441
16153	364.16	10011.565	36712.309
50314	364.01	14218.656	33575.16
33590	363.86	12354.087	38266.719
22139	363.7	10980.375	35155.527
50074	363.67	13990.098	33244.848
50621	363.61	14364.172	34545.781
14140	363.57	9827.893	38324.496
16200	363.44	10054.153	36871.238
48343	363.36	14161.639	39559.461
22896	363.34	10787.101	39037.063
12199	363.28	9394.343	33983.141
7207	363.17	8422.663	34147.43
50025	363.15	14089.826	33375.094
10082	363.05	9177.795	34035.758
32019	362.92	12209.66	34523.887
15701	362.88	10108.479	34469.473
45995	362.82	13684.202	33667.961
17909	362.77	10332.208	35364.625
36384	362.57	12583.41	39026.664
7662	362.54	8784.856	34261.258
21893	362.42	10776.013	34201
20227	362.42	10581.691	39072.66
9465	362.36	8952.753	35108.426
845	362.31	7718.973	36296.617
4860	362.13	8338.291	37886.137
7881	361.87	8831.55	35439.84
7189	361.85	8535.872	34356.176
39246	361.56	13079.294	35911.84
7752	361.37	8691.613	34834.469
20051	361.33	10745.441	39912.031
757	360.95	7683.574	35975.691
29473	360.62	11954.321	37385.816
15878	360.33	10123.215	35211.02
1695	360.14	8022.386	39920.102
12640	359.8	9495.618	34086.02
50416	359.68	14303.252	33936.492
39789	359.53	13114.756	37850.09
42322	359.49	13436.582	33305.34
2509	359.43	8159.838	34890.02
18211	359.34	10149.007	34025.102
42179	358.74	13304.946	33322.094
40540	358.7	13273.876	38690.996
14442	358.65	9695.211	37046.594
9745	358.53	8950.752	33762.715
16884	358.53	10132.57	39925.258
36786	358.44	12902.856	39053.355
9831	358.3	8994.772	33201.242
23066	358.11	10921.849	39854.645
47661	357.94	13909.728	37693.539
17407	357.9	10259.017	37472.805
49630	357.88	14140.128	34530.617
37286	357.59	12848.558	37001.926
9590	357.54	8927.512	34723.43
18102	357.54	10128.559	34561.633
30735	357.52	11856.373	33143.438
40804	357.42	13302.406	37520.527
25955	357.4	11350.827	39553.871
34188	357.4	12448.091	35594.68
1738	357.38	8159.355	39542.578
51886	357.36	14380.479	38706.16
19434	357.36	10354.296	36998.289
9725	357.36	9024.44	33935.777
21448	357.31	10694.954	33596.094
30141	357.13	11988.112	34682.453
20437	357.1	10648.72	37648.84
44528	357.02	13595.938	38704.328
3072	356.81	8239.191	34508.742
8474	356.81	8800.752	38181.871
28198	356.42	11792.12	35060.195
33202	356.35	12119.599	39631.23
52516	356.23	14595.326	39071.707
25584	356.23	11378.08	36776.137
2945	355.79	8236.752	33685.152
9062	355.64	8861.638	38133.305
3379	355.56	8379.83	36215.836
37329	355.54	12893.158	36863.707
6957	355.51	8598.109	36020.258
4904	355.1	8270.354	38123.633
20057	354.83	10586.411	39943.195
17266	354.8	10251.034	38003.668
11792	354.8	9421.915	36543.73
41013	354.59	13325.85	36791.828
18913	354.55	10459.598	34809.059
40813	354.55	13269.877	37572.875
6860	354.53	8566.523	36438.824
52187	354.51	14373.597	39822.781
10421	354.2	9069.514	35910.02
2216	353.86	8032.752	36540.785
11230	353.74	9459.039	39477.324
17025	353.51	10205.373	39201.621
36041	353.36	12540.51	37173.344
51817	353.3	14307.56	38355.625
21539	353.26	10705.206	33031.465
34289	353	12445.964	35028.117
11758	353	9274.163	36649.539
1983	352.8	8151.385	37907.887
53399	352.73	14586.858	35855.914
29045	352.48	11821.344	39623.539
33684	352.48	12440.142	37947.355
45783	352.34	13764.481	34313.664
29244	352.21	11935.056	39405.574
44388	352.15	13603.22	39319.805
49092	352.13	14160.609	36498.363
3110	352.11	8385.054	34762.266
7489	352.02	8685.342	33353.594
51392	351.56	14306.923	36845.605
32217	351.54	12067.711	35235.176
28144	351.52	11800.28	34825.57
23448	351.29	11043.869	37227.484
9575	351.25	8996.811	34620.879
34837	351.25	12435.045	33187.004
18869	351.23	10490.27	34604.602
12347	351.23	9398.23	33368.563
43999	351.19	13473.064	38799.789
3210	351.16	8333.327	35368.531
1057	351.06	7946.835	37222.137
21947	350.89	10921.025	34421.715
33095	350.83	12242.49	38932.926
9915	350.79	9224.964	33318.852
37083	350.75	12777.694	37712.414
20202	350.74	10623.728	39236.867
19419	350.7	10430.233	36844.168
17981	350.62	10168.837	34948.031
18828	350.18	10397.827	34417.914
23493	350.16	11183.643	37157.07
26008	350.12	11364.939	39764.078
17854	350.08	10198.145	35427.039
21406	349.34	10574.803	33720.805
10524	349.26	8973.536	36425.148
5287	349.24	8406.292	39507.004
14917	349.22	9748.28	35094.977
16795	349.22	9946.438	39676.406
13781	349.16	9545.659	39773.414
3518	349.16	8312.939	37077.758
12762	349.13	9657.656	34596.125
13163	349.09	9499.214	36612.488
48119	348.86	13862.403	39317.316
5394	348.67	8554.268	38941.598
51818	348.65	14371.724	38354.754
48050	348.42	13857.862	39118.809
27115	348.36	11582.667	34544.875
32900	348.32	12176.3	37736.551
35180	348.19	12604.562	33923.953
11076	348	9217.04	39402.488
1907	347.94	8015.612	38357.359
52777	347.92	14545.002	38152.434
22798	347.82	10787.946	38323.898
22528	347.73	10791.181	36517.508
2462	347.46	8156.1	34992.422
25588	347.46	11293.113	36832.035
1345	347.44	7796.359	38613.629
11843	347.31	9465.744	35959.363
35329	347.17	12699.295	34542.547
47562	346.92	13833.191	37295.434
20986	346.83	10557.335	35284.688
45212	346.71	13634.55	36242.949
14475	346.67	9905.781	36892.488
2634	346.64	8189.647	34281.18
19783	346.62	10403.356	38842.949
5094	346.54	8349.935	39140.629
44139	346.5	13451.643	39407.602
40258	346.39	13041.927	39873.863
13530	346.39	9630.813	38548.281
24459	346.37	11174.809	33415.488
19579	346.35	10466.611	37439.746
17715	346.21	10154.062	36189.469
16920	346.18	10237.822	39663.816
52212	346.14	14355.384	39921.965
7000	346.08	8584.539	35443.977
10797	346.06	9253.348	37824.051
16741	345.91	9994.415	39384.586
52265	345.87	14584.752	39861.57
33266	345.79	12120.451	39969.063
14292	345.75	9700.721	37728.234
13782	345.54	9685.719	39784.008
9729	345.31	8991.325	33944.859
10086	345.31	9155.849	34070.695
12416	345.24	9364.494	33009.055
16024	345.18	10119.963	35973.297
22455	345.18	10764.978	36200.063
17046	345.16	10314.638	39278.41
22334	345.08	10773.504	35784.039
27764	344.99	11799.242	33576.121
50696	344.93	14333.938	34825.176
17707	344.57	10145.4	36140.43
16532	344.55	9911.135	38520.457
19030	344.41	10549.064	35189.184
11607	344.32	9332.65	37439.852
20775	344.26	10753.472	36082.504
32248	344.24	12266.471	35305.535
9144	344.2	8967.823	37369.566
35505	344.2	12628.265	35085.93
23105	344.05	11153.813	39872.777
25847	343.95	11395.576	38664.633
20154	343.65	10733.597	39354.426
877	343.42	7798.324	36404.453
51718	343.34	14392.758	38030.801
12543	343.32	9660.099	33490.719
44941	343.3	13698.928	37327.348
15028	343.3	9840.312	34436.879
716	343.21	7755.114	35835.895
38414	343.21	13114.855	33264.234
12257	343.21	9452.779	33942.195
15724	343.19	9949.33	34596.688
2813	343.07	8032.404	33298.617
13952	343.03	9898.601	39331.477
6779	342.92	8611.71	36881.965
42441	342.9	13434.428	33679.367
5122	342.61	8334.229	39269.934
40357	342.61	13135.235	39677.434
12915	342.54	9689.896	35353.566
24809	342.46	11312.936	33795.523
26956	342.46	11581.55	35101.699
17952	342.29	10152.857	35154.668
3536	342.23	8315.149	37240.266
35443	341.87	12498.226	34926.824
14092	341.77	9726.64	38774.328
9484	341.31	8933.823	35170.781
11225	341.31	9305.357	39454.672
16308	341.29	9958.285	37262.168
38729	341.27	12996.009	34269.391
40233	341.18	13113.144	39774.77
34262	341.16	12437.038	35248.887
19627	340.95	10443.25	37641.773
7869	340.93	8725.835	35359.82
27941	340.91	11674.096	34113.184
9442	340.73	8847.34	35269.613
50030	340.72	14186.94	33407.199
26925	340.6	11459.282	35336.957
15688	340.45	10108.501	34443.711
22305	340.45	10800.636	35685.797
20786	340.39	10634.689	36124.652
40392	339.97	13338.707	39484.16
14578	339.83	9902.675	36431.871
11209	339.83	9310.9	39649.387
52807	339.76	14441.256	37945.605
7615	339.72	8779.315	33962.852
13336	339.53	9611.549	37638.926
22240	339.51	10789.947	35448.531
103	339.43	7728.859	33417.086
39165	339.34	12976.039	35746.352
32736	339.2	12055.348	37044.645
36783	339.11	12760.367	39009.543
8762	339.01	8877.922	39773.445
10582	338.9	9220.356	36795.102
345	338.86	7956.617	34406.98
2692	338.72	8004.034	33946.695
28435	338.61	11667.561	35889.145
20161	338.55	10605.055	39409.762
48904	338.46	14063.717	37133.926
13938	338.19	9735.58	39553.219
41160	338.01	13341.357	36529.766
40961	338.01	13325.073	36882.434
34801	337.94	12300.127	33380.23
28502	337.92	11742.901	36179.973
28726	337.77	11765.946	37166.023
24027	337.75	11070.08	35073.078
11746	337.75	9291.813	36604.016
2406	337.73	8130.311	35383.785
53937	337.71	14593.748	34068.426
10870	337.71	9226.653	38261.891
27295	337.54	11495.726	34120.352
51876	337.4	14280.07	38641.793
51693	337.32	14329.166	37971.293
45357	337	13637	35784.051
20183	336.94	10654.917	39149.203
2907	336.85	8237.488	33475.902
51706	336.77	14256.495	37999.984
1836	336.6	8169.702	38862.82
5138	336.44	8197.449	39362.832
15522	336.44	10047.288	33774.039
9618	336.19	8946.871	34477.875
26253	336.19	11589.94	39020.063
2342	336.16	8131.25	35691.832
12393	335.96	9336.171	33191.598
29924	335.91	11980.596	35502.188
44576	335.83	13636.539	38513.027
7544	335.79	8649.649	33701.059
25771	335.79	11324.499	37722.195
7163	335.66	8551.778	34529.891
205	335.49	7793.728	33854.73
13963	335.43	9882.948	39390.207
11063	335.18	9186.846	39346.055
51024	335.12	14202.48	35772.164
33361	335.06	12478.223	39497.801
22817	335.05	10872.12	38452.348
32108	335.01	12162.843	34788.559
6068	334.89	8460.169	37245.426
11775	334.87	9452.656	36488.91
2645	334.85	8137.129	33992.641
24190	334.82	11169.095	34426.449
18238	334.6	10155.883	33847.469
7379	334.59	8603.161	33206.406
4833	334.55	8211.762	37645.953
28255	334.05	11653.362	35368.879
10105	333.97	9202.752	34150.07
11512	333.97	9434.339	38120.242
7554	333.97	8698.643	33719.98
19992	333.86	10506.723	39837.879
53774	333.84	14518.692	34472.254
37879	333.74	12757.52	34922.457
16462	333.65	9989.756	38132.367
17137	333.49	10311.882	38675.988
10860	333.47	9203.903	38158.688
44101	333.42	13477.925	39229.484
40506	333.4	13244.984	39118.492
39138	333.38	13130.388	35585.141
44856	333.17	13770.894	37368.289
14480	333.07	9757.191	36935.145
8864	333.05	8915.814	39323.906
37998	332.98	12784.87	34354.527
616	332.84	7854.392	35481.453
16284	332.8	9946.286	37178.656
31812	332.75	12241.087	33867.863
7347	332.59	8612.04	33370.43
25390	332.55	11221.877	35777.91
13175	332.55	9565.702	36700.383
38740	332.4	13019.338	34311.984
2307	332.34	8133.368	35788.297
10120	332.31	9245.079	34247.855
7651	332.15	8771.997	34222.586
29103	332.11	11665.902	39856.906
9741	331.81	9032.388	33715.496
27998	331.79	11602.298	34257.102
9669	331.62	8902.379	34210.113
3037	331.6	8211.642	34306.793
34800	331.56	12476.288	33381.336
13033	331.56	9671.55	35878.102
9323	331.29	8984.984	36067.777
50490	331.27	14241.833	34229.16
24542	331.25	11160.726	33092.336
12448	331.21	9532.339	33012.301
13626	331.18	9554.71	38892.93
8501	331.12	8811.248	38413.871
30410	331.06	12030.96	33881.473
26411	331.02	11529.84	37938.879
23484	330.91	11143.133	37096.469
39974	330.43	13076.009	38578.422
47225	330.16	13872.751	36001.93
17520	330.04	10286.054	36884.914
47811	330.01	13805.982	38166.195
43714	329.8	13467.312	37682.035
19837	329.78	10540.885	39101.066
40185	329.74	13083.326	39551.68
9690	329.62	8907.404	34052.754
2000	329.53	8140.93	37757.309
11127	329.51	9108.532	39703.141
16952	329.45	10330.184	39559.48
32813	329.34	12025.267	37370.703
23168	329.32	11101.688	39456.656
6920	329.24	8532.696	36104.949
20625	329.22	10728.008	36822.289
4842	329.2	8208.189	37764.547
24508	329.16	11028.229	33243.219
32745	329.11	12106.162	37083.328
7100	328.95	8580.259	35075.789
395	328.95	7660.465	34623.285
8184	328.93	8653.85	36932
49761	328.88	14070.618	34269.059
34630	328.82	12274.034	33817.531
14283	328.76	9805.868	37686
44809	328.63	13622.033	37519.711
25899	328.59	11246.561	39192.098
45745	328.55	13649.768	34562.992
243	328.51	7867.722	34013.711
52763	328.51	14495.524	38105.473
6859	328.49	8620.604	36438.867
16266	328.42	10005.8	37087.48
40495	328.34	13252.916	39054.578
41421	328.26	13312.831	35459.09
27889	328.13	11800.405	33950.574
21946	328.05	10930.178	34383.375
943	327.69	7730.803	36720.129
52163	327.63	14280.283	39707.172
40252	327.59	12915.965	39836.465
8545	327.55	8764.856	38664.027
19968	327.54	10423.723	39748.391
18541	327.46	10435.006	33282.777
19953	327.44	10327.467	39711.043
16393	327.13	9944.37	37835.719
11686	327.02	9370.086	36898.465
42067	326.9	13263.478	33584.289
34477	326.85	12323.831	34308.164
25198	326.81	11296.063	35094.773
10673	326.63	9244.871	37205.895
44077	326.56	13465.048	39146.039
2081	326.46	8062.122	37254.246
45028	326.39	13620.188	36972.895
19076	326.12	10369.962	35379.219
45592	326.02	13735.55	35204.988
7893	325.91	8829.146	35523.852
15525	325.81	10112.745	33782.031
8486	325.75	8744.977	38251.516
14245	325.66	9885.801	38106.801
40197	325.56	13078.827	39600.441
1118	325.37	7665.756	37456.996
12202	325.26	9300.588	34006.879
10189	325.22	9079.176	34596.227
314	325.12	7655.161	34248.434
25825	325.08	11366.199	38386.48
25867	325.06	11366.837	38922.445
13894	324.93	9743.171	39672.449
10931	324.64	9190.698	38567.363
11268	324.59	9358.557	39372.98
23995	324.55	11122.433	34982.035
5104	324.55	8399.463	39181.645
12744	324.49	9681.165	34482.852
38243	324.47	12899.531	33482.09
28626	324.43	11732.986	36695.098
23191	324.39	11028.684	39588.453
5240	324.34	8537.561	39932.594
26611	324.22	11540.834	36552.066
40512	324.07	13293.081	38864.789
25595	323.78	11391.891	36861.148
7377	323.7	8543.148	33187.625
7111	323.67	8417.374	34849.02
17910	323.59	10142.372	35371.023
16915	323.53	10265.435	39635.688
1778	323.26	8125.634	39207.898
44571	323.11	13708.361	38497.848
15443	323.03	9917.649	33514.969
35778	323.01	12519.98	36051.043
704	322.9	7981.821	35790.039
8887	322.88	9049.703	39162.602
22754	322.82	10926.833	38021.57
10553	322.77	9061.824	36604.348
9396	322.73	8871.775	35863.281
34532	322.73	12358.381	34173.516
50328	322.67	14266.947	33666.27
722	322.59	7900.417	35864.145
52012	322.57	14373.089	39139.086
3217	322.46	8380.091	35405.246
37634	322.4	12789.028	35713.023
36287	322.34	12539.954	38292.816
48730	322.29	14154.985	37805.77
13190	322.27	9650.093	36817.332
5201	322.25	8408.217	39869.395
1941	322.23	8113.066	38319.277
19348	322.23	10442.613	36462.727
35651	322.21	12526.077	35599.063
12212	322.15	9380.257	34066.285
10920	322.11	9088.651	38521.762
15799	322.06	9962.803	34966.484
20195	321.75	10678.039	39178.926
34164	321.75	12326.468	35450.781
49837	321.73	14121.576	33831.922
12104	321.62	9439.124	34500.52
47536	321.56	13869.913	37219.527
576	321.42	7655.025	35278.586
53445	321.39	14548.362	35683.383
33320	321.37	12374.516	39630.77
2489	321.25	8002.966	34845.688
16524	321.21	9933.993	38483.605
14374	321.14	9814.251	37400.813
39669	321.1	12965.63	37401.543
33648	321.08	12468.66	38143.043
17496	321.02	10130.31	37166.875
13673	320.72	9521.951	39111.09
17412	320.66	10321.42	37485.504
19521	320.64	10419.579	37200.898
27181	320.56	11486.994	34441.074
19069	320.52	10528.495	35348.613
51376	320.41	14320	36787.445
10080	320.29	9184.799	33996.969
9553	320.18	8998.579	34860.887
16625	320.04	9987.715	38845.375
47723	319.97	13835.348	37844.461
39055	319.97	13063.426	35325.402
9841	319.95	8996.676	33271.797
14026	319.95	9900.476	39083.004
23019	319.81	10909.383	39634.547
139	319.78	7895.938	33542.836
10490	319.74	9119.433	36290.766
26160	319.6	11585.622	39454.789
13074	319.2	9652.858	36047.016
34378	319.18	12410.684	34682.648
23872	319.14	11028.84	35522.996
8326	319.09	8698.583	37358.438
11488	319.03	9359.493	38287.207
27054	318.97	11570.549	34670.27
1315	318.9	7758.646	38411.66
5125	318.82	8230.655	39288.609
9365	318.74	8977.427	36014.246
771	318.59	7688.697	36050.012
25361	318.57	11227.281	35666.625
14898	318.55	9852.534	35031.91
14300	318.44	9705.559	37762.289
37298	318.44	12863.151	36719.988
24152	318.42	11170.984	34603.215
44176	318.42	13548.254	39671.504
5132	318.3	8249.79	39333.805
15838	318.3	9925.544	35079.473
44807	318.19	13733.479	37518.383
1891	318.13	8174.61	38601.473
36595	318.09	12707.575	39767.453
12080	318.01	9297.179	34717.137
26810	317.92	11615.882	35881.711
1279	317.82	7712.81	38180.293
9787	317.8	8847.294	33592.645
20145	317.75	10754.147	39330.047
17184	317.69	10290.053	38559.391
559	317.65	7659.289	35208.371
24622	317.63	11256.042	33210.66
23840	317.55	11160.867	35718.727
33734	317.55	12375.339	37568.391
14227	317.44	9758.16	38038.371
42087	317.31	13183.66	33636.422
48233	317.25	13870.17	39943.125
3985	317.13	8357.294	37286.141
38073	317.09	12833.808	34012.699
2245	316.98	8113.732	36461.969
12883	316.96	9493.102	35267.438
52554	316.79	14600.474	38880.422
4934	316.77	8225.969	38286.219
26620	316.75	11614.09	36591.891
22142	316.75	10845.169	35173.699
9803	316.73	9043.204	33352.539
2864	316.63	8294.479	33182.969
10353	316.62	9122.6	35550.59
15499	316.56	10022.389	33698.133
41309	316.54	13285.405	35747.465
49237	316.48	14116.86	35958.461
38335	316.42	12736.081	33141.516
1445	316.25	7680.359	38995.691
9770	316.21	8891.818	33494.301
11505	316.06	9429.188	38021.758
12802	315.95	9581.606	34788.574
17875	315.73	10236.03	35529.645
11663	315.68	9461.97	37069.848
18829	315.68	10420.752	34422.281
22825	315.62	10929.241	38505.277
37199	315.6	12898.096	37254.121
33261	315.29	12094.591	39969.188
36576	315.24	12662.88	39976.512
42757	315.18	13493.588	34578.254
30560	315.08	11902.838	33405.594
26495	314.95	11481.107	37372.934
1939	314.8	8106.734	38281.879
33493	314.78	12448.996	38657.859
12198	314.47	9355.767	33982.723
2549	314.45	8084.172	34770.488
52216	314.43	14227.879	39950.543
24978	314.39	11339.713	34394.859
45219	314.13	13699.886	36281.641
7636	314.13	8733.48	34166.105
12982	314.01	9642.027	35728.234
51477	313.97	14364.983	37161.438
18283	313.91	10215.709	33689.703
12877	313.67	9638.849	35211.691
23627	313.49	11163.734	36398.332
5154	313.47	8375.442	39479.434
44794	313.44	13758.09	37786.383
39456	313.42	13103.281	36586.277
2385	313.28	8174.932	35562.012
10211	313.09	9056.344	34683.648
26523	313.03	11612.822	37506.809
13767	312.76	9694.346	39696.414
36984	312.75	12901.705	37996.957
48382	312.71	14067.952	39142.727
16416	312.55	10030.214	37944.395
39452	312.4	13037.705	36540.289
17706	312.4	10246.169	36129.617
7029	312.36	8563.908	35321.477
39630	312.34	13069.848	37171.902
9159	312.31	8901.046	37505.914
37687	312.29	12749.754	35546.676
21066	312.29	10676.058	34950.629
14976	312.25	9714.768	34477.914
16947	312.19	10134.867	39520.949
11058	312.08	9230.681	39312.863
15168	311.81	9902.301	33791.563
5609	311.81	8603.049	37616.766
15837	311.79	10116.804	35065.988
37714	311.75	12770.347	35291.246
7503	311.6	8650.748	33468.332
44103	311.6	13536.378	39230.574
21022	311.58	10686.166	35419.723
9198	311.54	9053.486	37182.875
16038	311.29	10045.085	36045.188
29455	311.29	11931.51	37661.313
52335	311.19	14610.364	39744.535
7814	311.08	8627.606	35031.895
53317	311.06	14588.983	35950.07
11622	310.93	9350.359	37498.91
33414	310.91	12360.71	39409.707
22227	310.91	10934.899	35419.813
48620	310.89	14195.268	38282.836
1835	310.85	8006.144	38844.563
51229	310.83	14355.755	36364.086
21580	310.79	10930.019	33035.414
19960	310.73	10412.853	39722.52
50059	310.7	14107.391	33487.359
24348	310.64	11164.742	33695.617
11458	310.6	9403.137	38398.543
10919	310.54	9193.458	38515.121
417	310.45	7654.265	34702.445
33860	310.31	12159.644	37142.785
17740	310.29	10224.067	35960.027
6855	310.18	8505.43	36697.242
25120	310.18	11353.047	34897.676
20615	310.14	10600.683	36795.301
20790	310.03	10670.84	36144.891
9670	309.97	9052.135	34219.449
1039	309.93	7912.479	37189.691
12681	309.89	9614.43	34248.422
16635	309.83	10033.07	38882.309
1076	309.8	7962.564	37287.066
11977	309.68	9282.981	35150.461
19800	309.68	10466.111	38913.973
26458	309.58	11542.605	37527.605
47325	309.55	13873.25	36461.102
15902	309.55	9938.863	35307.07
33903	309.53	12456.95	36565.59
5251	309.43	8434.987	39976.441
34677	309.35	12398.774	33657.387
36793	309.34	12742.962	39106.156
13647	309.26	9534.241	38996.754
9511	309.11	9002.392	34980.285
8203	309.05	8635.699	37009.715
34680	308.99	12432.065	33659.922
19147	308.91	10543.939	35639
29338	308.86	11965.232	38079.098
1021	308.86	7777.539	37109.078
7836	308.76	8751.037	35163.477
25841	308.76	11238.788	38554.535
11020	308.7	9196.132	39125.516
45161	308.68	13553.54	36743.383
36422	308.53	12577.374	39282.059
7418	308.36	8840.543	33026.406
3229	308.21	8347.407	35443.758
26712	308.19	11433.131	36065.141
20478	308.15	10735.993	37208.668
29102	308.05	11744.428	39844.664
17786	308.01	10185.052	35796.992
672	307.94	7931.541	35662.922
49008	307.8	14164.414	36810.176
2965	307.75	8248.277	33790.887
10486	307.69	9068.793	36279.055
33103	307.65	12140.578	39106.707
5322	307.61	8423.812	39407.313
35635	307.59	12596.112	35550.602
11617	307.57	9315.947	37490.676
36988	307.53	12775.289	38003.109
2224	307.52	8165.968	36270.941
7340	307.23	8443.555	33343.508
6950	307.04	8390.675	35963.797
14394	307	9829.826	37499.281
28985	306.94	11816.93	39254.277
10399	306.83	9107.584	35800.945
44444	306.81	13562.035	38978.926
9995	306.77	9117.767	33601.5
5026	306.73	8407.778	38771.609
12236	306.71	9417.624	33820.527
42192	306.62	13304.012	33030.574
9941	306.56	9222.693	33385.125
23915	306.42	11035.303	35357.215
23835	306.35	11177.041	35695.652
33723	306.23	12472.146	37525.484
626	306.08	7831.024	35499.828
44547	305.81	13600.603	38744.68
39005	305.79	13056.912	35176.461
2768	305.58	8059.146	33383.789
16265	305.41	9946.275	37085.547
40122	305.41	12960.165	39218.219
13371	305.33	9555.265	37874.852
17351	305.31	10206.393	37582.711
28846	305.14	11817.095	37709.184
17837	305.08	10282.519	35695.207
10319	305.01	9172.667	35335.566
35758	304.95	12698.212	35977.527
2169	304.95	8002.316	36816.078
51302	304.87	14358.736	36642.164
10669	304.76	9265.553	37185.449
14961	304.76	9825.591	34748.492
11921	304.68	9390.702	35450.168
36889	304.68	12915.863	38501.473
20236	304.64	10590.358	39147.66
50087	304.55	14168.671	33270.977
5605	304.41	8524.481	37603.977
39124	304.41	13060.661	35531.516
6974	304.39	8584.532	35871.48
20107	304.24	10684.81	39442.602
18953	304.16	10377.461	34931.426
49294	304.16	14187.034	35815.012
38844	304.11	12929.89	34672.691
37619	304.05	12908.697	35642.992
9647	303.99	9028.982	34381.246
37805	303.95	12739.917	34977.539
31900	303.91	12078.096	34224.023
45372	303.88	13576.347	35825.391
24779	303.84	11413.407	33714.875
320	303.74	7882.121	34260.625
30761	303.65	12219.341	33080.871
17760	303.63	10181.205	36026.738
48923	303.63	14096.589	36873.742
19248	303.57	10403.671	36088.625
18937	303.49	10548.343	34874.605
28285	303.47	11780.82	35444.488
14354	303.42	9792.038	37630.758
27018	303.42	11468.115	35093.563
20878	303.38	10702.229	35852.008
47698	303.36	13867.914	37768.008
15684	303.26	9924.849	34438.914
308	303.24	7886.019	34220.262
10101	303.13	9163.019	34123.355
20334	303.13	10687.961	38397.43
5282	302.96	8622.391	39478.953
11311	302.84	9359.955	39197.473
51470	302.67	14348.218	37148.594
8215	302.63	8660.531	37094.668
16413	302.57	10110.422	37926.336
8340	302.32	8777.252	37410.48
33302	302.23	12295.855	39939.66
5493	302.17	8524.242	38248.098
29172	302.17	11916.886	39627.797
25730	302	11369.493	37489.719
38472	301.96	13054.025	33438.184
1092	301.92	7808.218	37363.824
40592	301.67	13312.444	38561.758
10629	301.6	9122.068	37068.906
9491	301.48	8843.154	35202.805
39581	301.48	13122.453	37030.492
47485	301.48	13862.281	36933.863
20310	301.44	10634.81	38495.762
44552	301.42	13693.357	38752.016
2912	301.42	8242.471	33516.621
15795	301.29	10118.128	34943.754
3433	301.21	8282.794	36538.063
48708	301.21	14143.158	37737.359
14372	301.19	9781.534	37395.313
30176	301.14	12036.892	34480.758
9283	301.08	9025.781	36421.859
53619	300.96	14475.168	34966.766
9560	300.94	8889.714	34900.059
47177	300.91	13988.697	35841.336
45495	300.89	13699.193	35549.023
49466	300.87	14200.649	35117.949
29651	300.83	12024.799	36813.871
46680	300.79	13881.397	34249.445
49790	300.7	14198.558	33987.859
15355	300.64	10121.239	33124.805
38419	300.58	13005.455	33282.004
16486	300.5	9979.061	38257.223
26704	300.5	11542.716	36369.059
31847	300.47	12192.052	34013.008
30364	300.43	11836.067	34084.148
30068	300.35	12043.76	34992.727
36620	300.26	12783.167	39902.891
20765	300.24	10562.175	36382.406
17630	300.12	10135.995	36459.508
33378	300.12	12328.008	39579.043
9597	300.08	8991.066	34744.125
30369	299.97	12023.576	34080.711
20448	299.97	10580.331	37384.59
40343	299.83	13325.879	39966.109
12140	299.78	9455.046	34314.527
21515	299.76	10649.064	33261.148
11190	299.68	9448.499	39922.656
19658	299.66	10353.803	37801.375
20328	299.62	10578.226	38631.191
4222	299.58	8202.033	37360.797
48818	299.57	14169.87	37219.164
11549	299.51	9456.952	37822.105
7494	299.37	8732.748	33388.727
52653	299.3	14554.392	38616.844
21377	299.26	10677.898	33904.754
18805	299.22	10504.59	34292.375
32344	299.2	12267.38	35522.789
5892	299.18	8553.912	37370.141
31775	299.12	12174.385	33666.348
13034	299.07	9683.747	35906.641
23239	299.01	11171.281	39161.285
34899	298.97	12329.907	33099.043
13800	298.89	9495.61	39918.609
13922	298.84	9716.889	39453.324
11134	298.61	9208.731	39754.309
1840	298.61	8020.021	38901.898
5087	298.57	8327.257	39093.059
49044	298.53	14026.13	36605.715
19978	298.44	10377.674	39770.371
51924	298.4	14242.926	38824.004
11207	298.34	9464.901	39643.781
9793	298.3	8958.827	33618.805
12809	298.28	9526.801	34829.715
25726	298.07	11231.539	37470.344
1134	298.07	7670.37	37519.883
10523	298.05	9200.287	36420.836
46418	298.01	13939.569	33531.563
10492	297.98	9172.277	36295.59
28881	297.96	11823.649	37909.059
17483	297.92	10337.087	37130.41
13723	297.92	9594.214	39426.852
30740	297.9	12214.116	33017.035
23183	297.84	11149.177	39532.234
44319	297.84	13622.199	39613.168
2487	297.82	8133.178	34832.438
19570	297.76	10462.462	37384.551
5027	297.63	8358.21	38780.289
28120	297.61	11691.754	34757.793
8776	297.53	8890.264	39820.266
20285	297.53	10727.239	38746.109
1818	297.52	8062.108	39089.922
36308	297.42	12626.502	38415.543
378	297.29	7779.931	34538.375
38209	297.04	12910.877	33374.484
53115	296.94	14627.855	36610.633
27058	296.88	11547.996	34694.785
30131	296.77	11889.014	34637.238
440	296.73	7871.158	34800.922
2152	296.71	8124.867	36725.078
51483	296.67	14395.297	37174.387
14030	296.65	9705.654	39103.777
7257	296.62	8428.815	34086.984
13183	296.58	9582.137	36782.41
44972	296.5	13579.247	37086.504
8732	296.5	8674.904	39771.207
41237	296.31	13194.843	36136.914
17063	296.23	10323.453	39000.18
2299	296.21	8032.499	36033.539
20007	295.96	10445.301	39922.074
37622	295.94	12807.746	35651.637
36947	295.91	12871.344	38410.539
49113	295.83	14016.445	36526.57
39440	295.71	13101.47	36507.625
16164	295.68	9999.09	36732.09
27996	295.68	11773.92	34249.449
19940	295.58	10502.83	39665.207
20116	295.56	10738.91	39494.156
14070	295.54	9786.114	38671.555
15849	295.52	9938.16	35122.313
7024	295.35	8596.255	35273.488
23232	295.33	11129.435	39439.832
49156	295.27	14145.574	36327.234
17443	295.27	10331.548	37285.496
47765	295.25	13941.658	37922.535
11377	295.22	9481.488	38892.441
37665	295.12	12744.995	35507.102
14810	295.12	9721.118	35565.074
22196	294.99	10828.539	35305.223
17035	294.95	10226.338	39246.039
44923	294.93	13625.069	37317.055
45933	294.83	13620.171	33831.313
42288	294.8	13338.325	33212.816
10229	294.8	9239.094	34791.531
47928	294.74	13853.019	38649.055
10111	294.7	9096.006	34211.031
1529	294.64	7834.037	39297.465
18450	294.64	10291.459	33044.844
27124	294.55	11569.127	34593.844
50440	294.55	14230.795	34053.141
23206	294.53	11048.502	39314.895
42166	294.47	13236.109	33281.066
29309	294.37	11894.745	38238.906
20039	294.3	10757.527	39835.723
17700	294.28	10314.505	36098.367
44460	294.14	13645.961	39048.355
12018	293.97	9452.816	34986.238
52775	293.95	14606.178	38139.273
37264	293.93	12759.764	36867.309
6739	293.91	8577.086	37048.07
48459	293.89	14169.362	38822.746
32260	293.86	12098.036	35342.824
2241	293.86	8117.765	36353.027
13775	293.78	9584.126	39726.879
17474	293.68	10165.436	37088.43
24269	293.66	11037.644	34037.406
[truncated: 37,709 more rows]
