# Supplementary material for: Insights on the Control of Yeast Single-Cell Growth Variability by Members of the Trehalose Phosphate Synthase (TPS) Complex
Source: Front Cell Dev Biol. 2021 Jan 28;9:607628. doi: 10.3389/fcell.2021.607628 (PMC7876269; doi:10.3389/fcell.2021.607628)
Supplement: Supplementary file 2 [file Data_Sheet_1.ZIP › final_code/input_datasets/Ntd-TPS1_SortedCells3_plus_t2.csv]

Id	Area (µm²)	Centre X Position (µm)	Centre Y Position (µm)
4942	112.86	10215.408	39139
9238	112.21	12468.176	33663.844
12263	103.09	14117.583	38693.984
9504	101.55	12694.543	37259.355
7742	101.09	11500.116	34183.32
5653	99.5	10485.18	38891.137
3881	98.81	9703.432	35160.422
8131	98.01	11687.102	39123.465
7849	97.15	11808.737	33564.895
6160	96.92	10683.854	33224.785
11037	96.38	13395.937	37512.063
3000	94.35	9059.949	33489.031
3834	93.91	9699.606	34200.348
1272	93.68	8276.189	37810.621
11562	91.94	13758.06	36917.441
772	91.69	8178.315	36184.43
6473	88.22	10822.9	38186.379
12356	86.92	14130.547	37003.973
11948	86.23	13906.979	35543.488
4532	85.9	9886.734	33526.879
10860	85.48	13422.784	34112.473
10953	85.21	13538.217	36096.578
4225	84.18	9719.558	38759.5
5406	83.66	10509.075	34199.824
13288	83.24	14524.046	34185.566
5669	82.95	10560.419	39225.816
12238	82.78	14172.792	39351.707
7746	81.32	11612.026	34000.137
10933	80.88	13416.814	35648.375
3080	80.83	9100.692	35363.012
10877	80.61	13396.229	34398.645
7356	80.08	11231.605	39253.887
2595	79.75	8641.77	38780.539
8166	79.75	11813.233	39969.68
4289	79.62	9887.829	37433.109
10356	79.45	12928.973	39309.535
3339	79.04	9180.219	39733.352
10936	77.95	13486.362	35716.707
9632	77.51	12795.006	40002.773
764	76.53	8188.459	36251.285
10352	76.13	12943.052	39273.613
4576	75.84	10037.858	33171.359
10334	75.73	12939.337	38980.988
11677	75.61	13742.26	35037.066
11840	75.44	13883.466	33681.375
9048	75.37	12303.775	37466.801
6216	75	10852.591	33408.387
9708	74.83	12757.73	38218.098
223	74.47	7724.877	36917.516
3987	74.25	9556.974	37468.805
12849	74.12	14215.366	37907.996
463	73.28	7706.238	39586.711
73	73.24	7950.189	34482.602
12978	73.22	14452.218	39840.125
293	72.84	7922.183	37622.895
6044	72.7	10661.114	34489.715
4551	72.49	9759.142	33203.977
4970	72.32	10334.398	38695.746
9411	72.11	12658.06	35672.227
9943	72.07	12863.579	34132.164
529	71.84	8094.914	39240.777
8669	71.76	12196.822	35523.832
9692	71.17	12902.777	38480.98
10963	70.83	13554.701	36250.254
5659	70.31	10546.595	38979.133
9369	70.19	12510.304	34929.668
12665	70.19	14232.802	34472.398
13055	69.27	14542.238	38347.82
10679	69.04	13270.043	35619.695
10795	68.95	13323.768	33383.922
5011	68.72	10278.801	37826.992
12287	68.72	14070.25	38451.184
2942	68.68	8883.205	33408.758
10934	68.62	13488.878	35699.48
12907	68.53	14269.404	38746.391
6951	68.43	11146.64	33678.262
3650	68.41	9454.993	35358.641
11762	68.35	13753.154	33875.52
9344	68.32	12614.192	34493.078
7330	68.14	11323.436	38709.473
4483	68.03	9896.55	34288.457
12997	67.63	14595.854	39571.93
9886	67.61	12794.692	35346.691
7469	67.32	11527.377	38975.16
12498	67.28	14068.873	34144.973
9783	67.22	12877.589	36738.359
10588	67.17	13270.422	36718.047
472	66.92	7738.202	39736.73
11928	66.9	13941.578	35148.238
8252	66.86	12041.334	38127.27
12589	66.82	14294.748	33532.688
5696	66.78	10526.775	39714.617
13039	66.46	14479.042	38726.066
8993	66.4	12415.444	38588.477
12270	66.34	14194.746	38472.211
10779	66.29	13136.029	33698.262
8248	66.25	11868.888	38019.723
4250	66.15	9875.726	38267.492
776	66.09	8101.182	35931.098
82	66.04	7831.278	34625.227
9120	65.94	12380.589	36116.172
7831	65.92	11680.539	33252.945
10637	65.84	13335.731	36108.715
2354	65.79	8800.377	35186.758
12720	65.77	14212.778	35562.367
11047	65.75	13520.61	37703.754
8297	65.71	11897.105	37088.664
8292	65.6	12061.833	37312.629
8078	65.58	11836.009	38291.102
886	65.56	8193.412	33938.848
10101	65.48	13096.911	34973.762
8820	65.44	12140.422	38625.293
9379	65.4	12564.071	35167.457
12509	65.35	14169.8	34016.219
8996	65.31	12489.284	38331.602
8258	65.27	11865.607	37979.414
5615	65.25	10353.557	38126.914
12938	65.12	14279.584	39382.5
8492	64.85	11895.597	33516.906
3065	64.75	9163.843	34979.191
10848	64.73	13525.468	33821.512
7491	64.66	11471.055	38910.344
12724	64.66	14325.447	35685.672
911	64.62	8192.054	33098.902
5915	64.6	10762.931	36435.191
5122	64.56	10236.41	36369.672
6427	64.52	10886.763	37225.723
2186	64.48	8549.065	35171.148
10289	64.43	12940.596	37995.426
5695	64.43	10483.688	39714.367
1970	64.35	8622.651	37280.129
7859	64.35	11758.828	33909.305
2880	64.33	9016.163	34684.039
12878	64.25	14336.643	38295.125
5014	64.25	10277.678	37882.195
11817	64.16	13845.741	33297.914
5212	64.08	10174.499	34600.973
8218	64.06	11979.939	38870.309
9475	64.04	12671.588	36927.563
2313	64.04	8799.925	34008.914
4876	64.01	9939.659	39404.051
5466	64.01	10362.394	35381.906
9624	63.89	12901.363	39803.289
7736	63.87	11586.363	34352.195
4617	63.79	10038.467	34085.203
9223	63.76	12447.678	34052.504
11298	63.68	13676.266	37447.152
8241	63.6	11996.65	38148.066
13234	63.53	14447.887	35305.102
147	63.45	7982.993	35698.902
7770	63.33	11572.655	33704.93
13143	63.28	14586.74	36700.938
6889	63.26	11185.234	34624.035
11718	63.12	13762.128	34373.336
12462	63.09	14072.487	34793.508
9967	63.01	12755.105	33749.207
7962	63.01	11810.604	35949.523
10077	62.93	13080.416	34368.668
6705	62.91	11157.634	36920.543
2356	62.91	8680.615	35242.906
4960	62.88	10258.905	38802.621
995	62.88	8283.395	35135.645
12133	62.8	13981.453	38582.531
12523	62.8	14138.399	33936.223
9739	62.76	12789.778	37560.949
1343	62.51	8270.483	39519.875
2633	62.49	8895.604	39790.297
9205	62.34	12459.575	34299.113
10454	62.34	13161.845	39208.113
6197	62.17	10661.467	33122.367
13098	62.15	14623.976	37600.488
9087	62.09	12404.205	36814.434
8483	62.07	12063.93	33933.52
6398	61.99	10917.69	36662.68
10083	61.97	12988.267	34547.426
3933	61.97	9579.58	36191.484
12967	61.94	14422.132	39968.379
5962	61.88	10739.697	35864.16
6759	61.86	11183.619	35798.816
8570	61.86	12102.123	33779.41
1447	61.78	8622.567	38178.875
3403	61.67	9409.408	39046.09
12874	61.67	14214.967	38243.313
5619	61.67	10547.404	38187.551
9589	61.63	12651.917	39169.953
12125	61.59	13804.098	38438.496
908	61.55	8192.822	33016.953
11572	61.48	13756.381	36793.402
11821	61.48	13787.597	33319.078
11129	61.48	13459.468	39464.492
2650	61.44	8908.325	39488.68
8053	61.44	11736.83	37825.07
10379	61.44	13135.895	39661.102
6544	61.34	10834.602	39652.148
2278	61.34	8785.161	33044.344
3858	61.32	9687.408	34825.688
909	61.3	8135.648	33036.32
6530	61.3	10798.39	39370.68
12021	61.25	13861.892	36617.633
12591	61.23	14301.62	33550.293
5389	61.15	10548.062	33954.91
3392	61	9367.988	39116.617
2531	60.86	8731.004	37865.484
3114	60.86	9226.297	36177.559
12569	60.79	14277.646	33156.605
7726	60.69	11549.374	34552.047
13309	60.69	14588.239	33954.559
2156	60.69	8621.312	35606.016
6663	60.67	11146.229	37831.113
11678	60.63	13734.699	35074.285
9858	60.58	12913.984	35619.809
5198	60.52	10302.617	35053.98
9127	60.5	12491.992	35914.629
2199	60.4	8571.644	34842.184
12500	60.4	14145.55	34165.66
6540	60.35	10865.615	39544.27
10335	60.35	13069.111	38982.914
5766	60.33	10714.325	39136.82
11000	60.33	13452.895	37083.246
166	60.31	7724.32	35939.402
4700	60.29	10070.042	35359.105
5166	60.29	10321.718	35550.773
657	60.23	8094.874	36715.473
5464	60.19	10519.215	35321.895
9221	60.17	12457.771	33983.824
11918	60.12	13864.017	34931.484
3093	60.1	9122.36	35546.742
4189	60.08	9711.812	39303.652
316	60.06	7977.322	37953.246
1266	60	8284.257	37734.195
7994	59.94	11842.167	36587.059
11765	59.92	13773.305	33942.477
8159	59.91	11723.433	39712.426
7311	59.89	11402.449	38302.66
959	59.89	8409.561	34074.734
12027	59.79	13900.092	36668.793
10044	59.79	13127.812	33877.797
11312	59.79	13691.7	37051.816
6378	59.73	10988.59	36231.816
6274	59.73	10982.943	34394.52
5412	59.69	10360.577	34302.453
11937	59.68	13792.203	35313.547
9693	59.68	12868.154	38500.086
10744	59.64	13237.421	34361.051
6991	59.54	11398.9	33280.215
11177	59.52	13702.394	39310.238
8015	59.52	11831.016	37055.793
11565	59.46	13754.5	36707.273
9630	59.46	12893.169	39980.73
940	59.45	8405.653	33755.262
7817	59.37	11608.881	33137.496
6536	59.16	10933.593	39521.785
4856	59.14	10061.521	38963.543
3615	59.08	9423.038	36128.551
10109	59.06	13135.502	35245.309
3632	59.06	9329.23	35613.309
5141	59.04	10337.4	35832.305
7204	59.04	11360.046	35992.926
12438	59.01	14182.611	35571.809
13323	59.01	14616.049	33172.254
7487	59.01	11538.478	38862.988
3561	59.01	9480.561	37269.016
7716	58.97	11442.979	34626.656
12228	58.93	14068.833	39555.969
11281	58.91	13716.101	37763.496
10621	58.85	13277.194	36539.199
6246	58.83	10984.864	33803.633
2258	58.83	8431.291	33505.176
4825	58.81	9973.966	38200.73
5857	58.79	10751.265	37479.438
2754	58.79	9021.133	37364.273
7753	58.76	11551.613	34101.438
9536	58.76	12649.352	37967.289
8467	58.74	11993.813	34266.949
12094	58.72	13958.09	37960.102
5220	58.66	10142.733	34219.539
1274	58.66	8325.87	37820.531
9130	58.58	12316.214	35966.762
4277	58.58	9854.178	37529.543
9422	58.51	12546.955	35859.355
7860	58.49	11668.382	33986.383
3701	58.47	9474.613	34322.484
8985	58.45	12381.353	38762.535
7529	58.43	11544.245	38290
10874	58.43	13397.087	34378.512
7188	58.39	11323.061	35806.715
5928	58.37	10734.539	36135.73
2300	58.35	8737.289	33606.055
5086	58.33	10343.917	37090.77
7340	58.33	11358.458	38911.289
13122	58.33	14617.348	37115.734
10789	58.33	13316.755	33524.285
6886	58.32	11062.504	34873.133
3769	58.32	9478.382	33215.113
2128	58.3	8628.888	36068.059
4009	58.3	9634.787	38263.184
7291	58.28	11412.06	38041.77
9636	58.22	12876.174	39594.859
954	58.16	8287.702	33997.227
294	58.16	7976.077	37643.656
9346	58.09	12684.597	34528.969
8138	58.09	11757.369	39269.438
8703	58.05	12197.141	36348.766
5448	57.99	10560.865	34971.305
9586	57.97	12674.071	39060.059
12656	57.97	14246.546	34402.363
8328	57.87	11864.555	36247.102
12962	57.86	14358.424	39729.461
11620	57.86	13710.029	36015.262
7908	57.84	11826.75	34897.445
7875	57.82	11846.406	34241.727
12463	57.82	14103.256	34814.816
3556	57.72	9398.504	37186.629
10264	57.72	13120.816	37557.262
6010	57.72	10664.102	35036.719
7481	57.7	11523.268	38803.023
7785	57.66	11607.283	33566.531
8827	57.57	12263.031	38677.367
10682	57.55	13248.662	35671.375
10716	57.53	13158.775	34785.867
8650	57.4	12217.527	35228.906
8345	57.4	12029.244	36140.109
9372	57.38	12544.089	34986.102
9049	57.36	12492.836	37483.586
13232	57.34	14608.131	35289.5
3365	57.34	9392.042	39607.563
8225	57.32	12028.984	38939.008
6431	57.32	10981.08	37299.813
10614	57.3	13208.96	36431.445
6995	57.3	11225.642	33363.16
2204	57.26	8432.249	34667.18
9052	57.24	12429.158	37191.52
6363	57.22	10978.46	35936.293
2843	57.19	8855.816	35463.977
7023	57.17	11366.031	33997.254
12007	57.17	13966.842	36421.871
7308	57.15	11377.439	38287.102
6372	57.11	10793.403	36067.371
6678	57.11	11060.456	37520.91
8190	57.11	11999.945	39592.824
12241	57.09	14175.018	39120.594
12086	57.05	13785.017	37773.18
8963	57.03	12465.316	38994.781
11021	57.01	13483.492	37375.805
7429	56.99	11491.999	39927.734
3575	56.96	9423.711	36715.129
6563	56.96	10994.54	39949.648
6254	56.94	10985.383	33982.305
2815	56.94	8953.104	36197.711
3891	56.92	9494.585	35413.469
9666	56.92	12863.302	39234.148
12469	56.92	14194.702	34860.086
3879	56.9	9563.244	35092.969
12483	56.88	14193.236	34473.641
12071	56.86	13968.04	37467.68
8516	56.86	11983.844	33260.633
9564	56.84	12677.542	38577.914
6676	56.84	11054.802	37780.859
3690	56.82	9418.36	34514.332
249	56.8	7957.452	37174.367
6299	56.8	10975.112	34917.27
9453	56.74	12588.155	36491.559
3759	56.71	9443.094	33582.52
7462	56.71	11438.8	39190.074
5807	56.67	10672.314	38536.023
12081	56.67	13813.951	37614.117
11788	56.67	13585.805	33411.184
11601	56.65	13628.754	36270.098
5888	56.65	10776.154	36940.789
10084	56.63	13042.775	34586.758
3709	56.61	9451.716	34411.82
4257	56.61	9725.806	38069.078
8526	56.61	12053.081	33128.828
13109	56.59	14626.486	37209.844
12901	56.57	14237.761	38649.043
10622	56.55	13266.874	36250.773
11717	56.55	13779.582	34344.965
12825	56.55	14278.573	37317.508
5414	56.53	10389.344	34446.461
4835	56.53	10083.575	38455.648
8083	56.53	11837.717	38357.148
12513	56.51	14159.859	34073.098
10809	56.51	13340.952	33240.641
5104	56.5	10324.567	36550.203
12210	56.5	14133.25	39857.469
12460	56.46	14049.732	34781.59
11668	56.44	13623.277	35103.258
8998	56.42	12487.095	38356.965
1271	56.34	8397.4	37779.461
10029	56.34	13063.551	33548.379
12582	56.3	14246.28	33454.523
7512	56.3	11611.626	38374.34
9968	56.28	12711.91	33757.605
9558	56.28	12598.176	38436.359
837	56.13	8131.277	35083.988
10951	56.09	13418.456	36049.301
5609	56.09	10373.479	38053.27
7561	56.09	11566.207	37473.93
1452	56.05	8614.337	37995.699
8506	56.04	12028.813	33409.184
5231	56.04	10238.334	34095.074
11142	56.04	13422.397	39875.5
6074	56.04	10768.973	33645.176
9995	56.04	12742.12	33442.223
11201	55.98	13687.138	39215.191
6917	55.96	11167.622	34443.863
10822	55.94	13497.881	33096.746
6590	55.94	11021.366	39358.492
12343	55.94	14029.139	37175.527
9894	55.94	12719.764	35117.613
7029	55.94	11324.18	34113.512
5250	55.92	10197.102	33340.176
8939	55.92	12402.628	39299.547
10353	55.92	13128.024	39288.352
4498	55.92	9872.022	34016.488
12098	55.84	13882.3	38016.172
9037	55.83	12470.328	37810.789
5125	55.83	10336.319	36118.516
6694	55.83	11023.983	37342.535
6289	55.81	10936.154	34799.098
1430	55.79	8618.333	38714.641
32	55.75	7763.871	33598.906
9426	55.75	12696.495	36086.809
11229	55.73	13719.307	38521.012
4491	55.71	9711.449	34137.973
1821	55.67	8549.231	37703.602
12739	55.65	14299.86	36102.094
7046	55.65	11308.638	34394.789
5175	55.63	10257.48	35368.66
9402	55.63	12585.245	35522.801
9329	55.63	12646.092	34161.844
10340	55.61	13032.493	39101.621
9392	55.6	12635.403	35366.34
12181	55.56	13897.949	39639.852
893	55.54	8140.271	33563.617
11587	55.54	13577.466	36406.555
9158	55.52	12307.995	35549.758
59	55.52	7864.807	34174.055
9834	55.5	12833.925	36023.172
10793	55.48	13184.4	33342.391
2223	55.46	8552.801	34130.309
6609	55.46	11157.504	38789.047
13191	55.44	14446.739	36351.715
581	55.44	8163.341	38034.023
5261	55.44	10207.378	33270.18
9255	55.42	12398.381	33421.871
4537	55.4	9919.308	33603.07
936	55.37	8414.062	33567.059
4090	55.31	9537.139	38989.637
12168	55.29	13900.74	39387.012
5723	55.29	10689.863	39790.762
9281	55.29	12527.757	33129.219
12268	55.27	14145.15	38761.223
12880	55.27	14421.694	38313.352
12918	55.27	14378.12	38993.328
7825	55.27	11744.581	33170.852
7544	55.25	11581.753	37722.574
3004	55.23	9124.086	33601.91
4903	55.23	10338.663	39793.141
10880	55.21	13499.35	34470.676
9563	55.19	12554.25	38564.43
1303	55.19	8230.821	38450.648
8353	55.17	12049.312	35986.625
5654	55.17	10480.48	38901.977
7426	55.17	11567.772	39853.18
13110	55.15	14493.202	37235.969
12247	55.14	14169.172	38978.531
10985	55.14	13387.876	36718.27
8992	55.12	12452.369	38578.703
8634	55.12	12091.643	35001.02
6622	55.12	11147.44	38677.762
9033	55.12	12467.463	37717.074
13067	55.12	14630.324	38211.613
12890	55.08	14327.045	38437.293
2247	55.04	8423.336	33713.434
6270	55.04	10838.032	34374.547
2805	55.02	8931.948	36518.758
107	55	7845.43	35038.84
11084	55	13473.014	38636.363
7654	54.98	11462.53	35628.301
9668	54.98	12779.349	38974.402
11967	54.96	13843.805	35962.387
10431	54.92	13170.762	39967.828
10363	54.91	13065.337	39566.305
11914	54.91	13863.73	34917.234
2353	54.91	8750.162	35108.906
5754	54.89	10748.347	39501.738
3672	54.89	9325.918	34866.484
5364	54.87	10366.852	33485.73
3694	54.85	9482.439	34568.938
3010	54.83	9228.085	33785.953
4953	54.77	10262.593	38984.73
590	54.77	8192.431	37887.031
2233	54.75	8436.439	34039.828
8782	54.75	12089.994	37712.285
3739	54.71	9450.345	33930.086
4893	54.64	10104.255	39688.945
5224	54.62	10276.275	34012.602
12128	54.6	13919.614	38487.316
9725	54.6	12778.202	37924.008
408	54.58	7844.861	38714.629
346	54.58	7642.034	38196.188
9092	54.58	12362.967	36609.191
13265	54.58	14601.906	34706.684
927	54.58	8307.712	33316.73
2763	54.56	8976.084	37190.168
937	54.56	8388.483	33601.445
2879	54.56	8969.993	34670.68
2157	54.54	8606.761	35638.492
12491	54.52	14164.123	34293.305
11922	54.48	13994.81	35027.43
5561	54.45	10492.174	37396.301
12405	54.45	14087.775	36069.898
6046	54.41	10571.762	34518.168
10312	54.39	13065.076	38449.695
5005	54.37	10324.494	38058.973
11687	54.37	13627.647	34909.848
8018	54.35	11836.187	37099.18
6234	54.31	10832.523	33662.297
5453	54.29	10363.497	35099.254
11882	54.27	13916.651	34331.754
9718	54.27	12840.721	37835.793
8235	54.25	11962.728	38526.184
4435	54.25	9826.2	35349.004
11935	54.18	13950.086	35268.539
10624	54.16	13336.402	36275.621
12751	54.14	14387.997	36286.004
12667	54.1	14281.637	34507.852
9655	54.08	12877.193	39400.766
13215	54.06	14502.403	35583.84
2851	54.06	9010.949	35387.176
7794	54.04	11613.947	33428.551
2718	54.02	8989.144	38244.023
9684	54.01	12834.408	38654.914
11166	54.01	13731.673	39709.91
2364	54.01	8661.327	35449.148
9184	53.99	12416.492	34824.734
5238	53.99	10340.754	33942.223
8949	53.99	12296.667	39404.246
10291	53.97	12927.468	38010.207
5641	53.97	10399.745	38526.168
8523	53.97	11982.468	33077.59
6555	53.95	10858.672	39879.398
4104	53.95	9635.379	39251.102
6873	53.95	11167.575	34933.152
4512	53.93	9815.141	33900.902
3095	53.93	9229.296	35578.273
9711	53.89	12847.453	38032.563
5900	53.89	10689.612	36555.527
180	53.89	7697.209	36232.406
2976	53.89	9156.031	33175.82
8858	53.87	12265.585	39192.273
5009	53.85	10173.026	38100.203
3699	53.85	9444.465	34311.926
12973	53.83	14620.375	39773.949
11173	53.83	13757.517	39505.758
7712	53.81	11502.406	34926.023
7190	53.79	11309.366	35813.887
1968	53.79	8607.655	37221.57
7531	53.79	11498.039	38035.215
12527	53.79	14168.302	33761.672
2865	53.78	9046.454	34775.285
5152	53.76	10234.613	35428.125
6972	53.76	11179.274	33092.281
9058	53.74	12465.58	37266.93
2982	53.7	9223.642	33284.387
10711	53.66	13332.552	34997.246
11983	53.64	13816.412	36142.41
5728	53.64	10609.913	39889.879
10009	53.58	12934.798	33045.535
7439	53.58	11512.983	39726.855
10791	53.55	13278.73	33582.438
612	53.53	8164.529	37052.934
1967	53.53	8503.218	37190.566
6890	53.51	11095.229	34624.883
12584	53.51	14296.703	33478.902
8039	53.49	11689.322	37557.34
4402	53.47	9819.8	35793.133
71	53.47	7793.288	34414.938
5278	53.45	10527.407	33037.035
11961	53.45	13788.132	35859.41
11957	53.43	13821.898	35757.625
10093	53.41	13018.508	34709.77
2440	53.41	8831.411	36984.137
12019	53.41	13920.526	36605.359
4872	53.39	10062.021	39351.02
5157	53.39	10233.681	35476.199
6494	53.39	10784.227	38730.758
12234	53.37	14193.757	39316.367
12942	53.37	14315.258	39413.133
6607	53.37	11116.845	39087.797
7917	53.37	11647.281	35066.926
12140	53.33	13865.332	38822.605
5022	53.32	10280.652	37773.02
8897	53.32	12128.877	39931.277
9812	53.3	12884.705	36276.238
4505	53.3	9805.573	34090.207
6882	53.28	11073.115	35080.398
10451	53.28	13326.209	39189.898
1226	53.28	8398.012	37039.809
3964	53.24	9655.015	37003.469
9224	53.24	12292.947	34060.766
9713	53.24	12754.785	38038.699
5242	53.24	10333.126	33728.844
10035	53.2	13093.516	33640.973
2000	53.18	8597.255	36982.266
6888	53.18	11143.029	34615.113
11299	53.18	13584.232	37461.473
10911	53.18	13384.878	35279.344
11006	53.16	13471.652	37156.211
12937	53.16	14251.299	39379.195
8442	53.16	12027.075	34502.18
7935	53.16	11649.3	35430.773
7484	53.14	11627.966	38816.309
102	53.14	7959.938	34972.332
6561	53.1	11090.156	39923.102
7758	53.1	11545.502	33942.984
8311	53.09	11978.534	36766.875
9508	53.07	12616.557	37301.207
9609	53.07	12654.33	39702.449
9398	53.07	12676.129	35455
12796	53.07	14314.727	36915.629
8259	53.05	11865.335	37684.598
6731	53.03	11181.641	36516.734
7904	53.01	11754.721	34865.871
2020	53.01	8627.385	36755.176
2776	53.01	8950.086	36885.445
10480	52.99	13307.385	38724.57
6709	52.95	11093.89	36827.773
9040	52.95	12389.1	37557.508
6659	52.93	11128.087	38097.965
12266	52.93	14093.908	38737.137
7238	52.93	11390.301	36702.668
6083	52.93	10671.671	33508.426
5163	52.91	10148.245	35529.891
6021	52.91	10660.862	34844.555
1560	52.91	8560.098	37867.758
6336	52.91	10982.014	35453.363
5394	52.91	10512.912	34010.117
7181	52.89	11328	35607.578
8643	52.89	12266.508	35178.809
6811	52.89	11075.031	35277.559
4843	52.89	9969.568	38622.168
3649	52.87	9346.784	35340.398
9093	52.87	12464.51	36610.508
8388	52.87	11981.315	35261.551
12915	52.87	14422.341	38931.684
12250	52.84	14140.072	39019.648
12955	52.84	14363.086	39650.348
2877	52.84	9009.651	34648.23
13093	52.82	14549.992	37778.488
6054	52.8	10770.704	34375.43
84	52.78	7847.221	34641.922
4536	52.78	9833.653	33590.953
11092	52.76	13373.298	38708.539
7206	52.76	11271.151	36010.938
13058	52.76	14574.16	38361.344
7984	52.74	11768.48	36300.625
9468	52.74	12655.888	36848.656
7796	52.74	11618.111	33179.828
4201	52.7	9858.991	38955.797
7192	52.7	11420.451	35838.773
3939	52.7	9604.599	36330.695
3210	52.7	9187.85	38184.609
9992	52.7	12764.289	33403.328
3662	52.68	9487.702	35241.496
8867	52.68	12082.76	39260.727
3716	52.68	9489.476	34233.715
2807	52.66	8908.039	36330.359
8406	52.66	12062.73	35191.145
6491	52.66	10869.647	38706.051
3601	52.66	9471.038	36246.383
11181	52.64	13715.509	39415.391
12369	52.64	14131.267	36619.203
7542	52.63	11576.402	37710.617
10052	52.63	13002.863	33970.762
8530	52.63	12133.083	33063.809
7912	52.63	11805.008	34952.641
3691	52.63	9487.542	34526.406
4411	52.61	9890.051	35878.996
2662	52.61	9024.387	39318.797
7757	52.61	11434.659	33909.316
10623	52.59	13244.381	36273.031
2707	52.59	8884.07	38540.508
218	52.59	7933.458	36889.938
12236	52.57	14095.454	39322.113
9404	52.57	12498.652	35540.633
10216	52.55	13088.861	36816.191
4591	52.55	10014.641	33657.473
6597	52.53	11133.083	39145.941
4954	52.53	10314.354	38999.645
4748	52.53	10118.606	36080.496
7780	52.51	11422.042	33506.73
12083	52.51	13855.169	37678.617
7784	52.51	11422.444	33555.047
2974	52.51	9147.059	33151.945
2967	52.47	9215.641	33031.863
5986	52.47	10589.47	35399.164
8316	52.47	11930.308	36599.699
4922	52.47	10265.227	39718.754
5662	52.43	10524.215	39036.234
5771	52.43	10712.978	39194.168
12430	52.4	14006.885	35681.031
5777	52.4	10688.029	39027.27
7813	52.38	11436.131	33109.793
2175	52.38	8457.05	35404.824
12235	52.36	14128.204	39320.113
5538	52.36	10373.604	36918.797
6435	52.34	10901.437	37361.164
5544	52.32	10513.93	36985.668
9719	52.3	12746.812	37849.074
6946	52.28	11112.13	33832.34
4299	52.26	9878.453	37324.719
12848	52.26	14347.704	37834.379
13204	52.26	14539.96	35974.813
6877	52.26	11197.513	34991.227
4584	52.26	10117.531	33478.039
13156	52.2	14545.807	36841.855
6380	52.19	10881.868	36381.195
9039	52.17	12417.896	37516.777
9539	52.15	12559.483	38161.453
1410	52.13	8488.997	39227.691
9547	52.13	12526.541	38287.938
11952	52.11	13869.908	35646.57
12416	52.11	14028.464	35985.621
10987	52.09	13485.749	36770.02
5447	52.07	10483.684	34930.172
11768	52.07	13730.653	33673.531
734	52.05	8170.27	36657.02
12738	52.05	14419.425	36049.641
3209	52.05	9142.786	38149.773
9964	52.05	12711.87	33903.383
11742	52.05	13720.27	33972.672
12149	52.05	13974.3	39124.797
9607	52.01	12540.101	39685.543
2766	51.99	8979.919	37276.078
2727	51.99	8959.43	38041.066
12716	51.99	14395.73	35488.605
11889	51.99	13942.533	34463.977
12264	51.97	14174.328	38697.73
3381	51.96	9315.322	39321.344
12201	51.96	14012.055	39784.453
5254	51.96	10301.21	33431.262
960	51.96	8376.743	34090.836
494	51.94	7916.517	39966.664
44	51.94	7809.992	33959.266
326	51.92	7746.814	38016.453
12525	51.92	14169.766	33686.684
5010	51.9	10227.882	38108.363
11671	51.9	13639.636	35176.867
8685	51.9	12159.716	35973.148
10045	51.88	13132.287	33887.273
1049	51.88	8217.709	36314.215
9699	51.88	12846.134	38604.336
6945	51.88	11073.62	34058.066
10780	51.86	13321.792	33715.285
4199	51.86	9828.547	39223.367
9551	51.86	12639.616	38339.836
10338	51.86	13123.122	39051.273
7485	51.86	11437.62	38825.613
9188	51.86	12329.826	34867.41
6240	51.84	10983.434	33743.66
6040	51.84	10726.104	34755.891
10521	51.82	13177.261	38065.594
11302	51.82	13655.779	37181.688
4334	51.82	9883.53	36689.602
5863	51.8	10775.059	37294.117
8352	51.8	11945.138	35970.563
4453	51.78	9810.578	34805.973
6542	51.76	10986.528	39590.293
1305	51.76	8301.835	38544.793
5921	51.76	10696.508	36234.016
4972	51.74	10221.593	38700.5
12066	51.74	13987.046	37432.598
12563	51.74	14272.59	33091.52
6698	51.74	11034.512	37076.578
4227	51.74	9894.93	38503.027
3715	51.73	9356.825	34226.246
3918	51.71	9536.705	35825.543
5376	51.69	10472.62	33758.801
12585	51.69	14369.75	33499.406
11030	51.69	13516.489	37448.902
8944	51.67	12340.439	39370.203
780	51.67	8040.367	35987.395
5918	51.67	10700.854	36490.012
4737	51.65	10051.433	35934.355
3683	51.65	9306.103	34457.441
6591	51.63	11169.811	39396.078
9577	51.63	12591.986	38866.965
943	51.63	8308.144	33762.645
3499	51.63	9276.937	38439.68
7055	51.63	11359.964	34646.07
8139	51.61	11715.015	39278.363
11995	51.59	13925.253	36249.309
9334	51.59	12540.587	34303.691
12206	51.57	14061.546	39824.648
10286	51.57	13048.731	37919.742
4811	51.57	10118.388	37863.664
7850	51.55	11832.909	33627.063
3602	51.55	9406.714	36253.004
4351	51.55	9892.829	36119.809
5824	51.55	10620.484	38288.941
13157	51.53	14576.245	36562.965
2450	51.53	8671.671	37360.695
8459	51.53	12036.414	34191.738
4016	51.53	9572.882	38397.621
8967	51.51	12362.776	39044.996
12579	51.51	14413.409	33414.754
12156	51.51	13804.345	39149.523
3920	51.51	9684.455	35884.691
12107	51.5	13916.535	38191.707
2678	51.5	8984.212	38981.969
1246	51.48	8399.291	37495.672
7924	51.46	11852.047	35290.727
9260	51.44	12293.851	33163.195
2724	51.42	8963	38010.246
4232	51.42	9839.726	38581.59
2275	51.42	8459.078	33126.145
9187	51.4	12306.047	34866.047
11679	51.38	13601.564	34777.648
3821	51.38	9699.307	33914.496
10244	51.38	12929.711	37167.422
10105	51.34	13052.847	35140.668
10884	51.32	13372.52	34557.242
2110	51.3	8544.787	36443.648
5998	51.28	10688.874	35233.426
9185	51.28	12389.544	34844.879
4114	51.28	9502.321	39369.66
13286	51.27	14591.71	34155.117
4581	51.27	10132.395	33279
10224	51.27	13050.355	36865.613
6064	51.25	10650.35	34057.965
13334	51.25	14570.264	33110.723
9885	51.25	12863.48	35333.039
446	51.23	7715.182	39220.676
5497	51.23	10490.162	35983.664
5118	51.23	10324.792	36248.777
9261	51.23	12304.747	33165.961
7191	51.21	11253.123	35837.91
9429	51.21	12652.24	36153.707
2912	51.19	8876.393	34001.516
3323	51.19	9222.537	39329.746
6223	51.19	10858.835	33528.18
8689	51.15	12114.865	35997.84
2791	51.15	9034.528	36624.512
7909	51.15	11781.639	34921.723
2803	51.13	8969.608	36510.656
8191	51.13	11960.966	39277.395
7105	51.13	11307.144	35223.012
10872	51.13	13459.273	34360.063
5081	51.13	10344.582	37043.59
444	51.13	7643.752	39180.988
6758	51.11	11014.478	35790.984
9752	51.11	12862.922	37221.602
12648	51.11	14214.123	34255.09
8862	51.11	12236.529	39203.586
6233	51.11	10784.119	33659.559
4309	51.09	9890.106	36969.68
5507	51.09	10494.953	36202.809
7701	51.07	11523.393	35031.375
13243	51.07	14434.528	35219.492
11877	51.07	13976.954	34289.879
6666	51.07	11093.976	37884.363
12516	51.05	14008.575	34122.934
12146	51.05	13899.496	39080.152
421	51.05	7660.601	38849.844
6418	51.05	10846.351	37134.754
2971	51.04	9245.436	33112.305
9890	51.02	12838.581	35406.773
226	51.02	7861.715	36941.402
11942	51	13860.409	35415.254
10548	50.98	13186.962	37589.219
5750	50.96	10581.789	39457.684
5267	50.94	10274.152	33013.824
48	50.92	7647.123	33970.402
12805	50.9	14390.933	36990.086
11040	50.9	13457.53	37535.586
13292	50.9	14549.572	34249.41
1427	50.9	8574.211	38640.223
8693	50.86	12280.724	36027.516
8057	50.82	11811.643	37875.719
5697	50.82	10533.534	39735.301
8174	50.82	11951.188	39863.566
5494	50.82	10521.539	35869.313
4606	50.81	9990.603	33988.91
2286	50.81	8813.782	33296.625
2831	50.81	8877.941	35867.156
1999	50.79	8478.423	36969.73
7559	50.79	11583.236	37443.57
1432	50.77	8528.509	38742.777
6049	50.73	10664.791	34563.117
9373	50.73	12519.49	34994.258
10493	50.73	13317.422	38614.137
1991	50.73	8630.548	37143.332
4866	50.73	10093.417	39240.473
10357	50.71	13098.428	39311.07
6685	50.71	11023.888	37463.176
10965	50.71	13355.391	36279.336
13018	50.69	14481.737	39260.504
10212	50.69	13025.149	36759.656
5605	50.67	10360.164	38028.031
10237	50.67	13109.625	37021.84
8209	50.65	11967.29	38997.578
7214	50.63	11259.708	36233.723
339	50.63	7813.067	38148.051
12278	50.63	14060.213	38340.527
7417	50.63	11342.13	39903.707
2947	50.63	8864.884	33202.402
2215	50.63	8595.105	34508.809
12300	50.61	14130.852	37919.797
3849	50.61	9549.929	34639.719
2171	50.61	8549.726	35380.793
12439	50.61	14098.019	35261.574
12721	50.6	14358.8	35564.938
7855	50.6	11681.13	33767.809
2225	50.58	8573.349	34192.598
2316	50.54	8777.139	34174.203
7316	50.54	11405.274	38419.797
934	50.54	8220.571	33501.918
12002	50.54	13804.936	36325.988
11982	50.52	13970.824	36136.789
11154	50.52	13576.145	39872.309
2957	50.5	9050.126	33315.543
12659	50.5	14271.708	34423.887
4932	50.5	10275.685	39579.324
7783	50.5	11424.103	33540.871
871	50.5	7992.888	34046.453
12914	50.48	14348.189	38919.031
6519	50.46	10836.408	39171.773
11739	50.44	13667.507	34259.258
12090	50.42	13910.786	37915.074
2891	50.4	9010.451	34349.266
5192	50.38	10183.854	35016.535
8624	50.37	12072.336	34745.84
816	50.37	8048.788	35364.359
45	50.35	7688.254	33961.598
2773	50.35	9028.366	37119.805
10774	50.33	13219.986	33887.145
5204	50.31	10249.693	34875.383
10984	50.31	13379.353	36696.625
4451	50.29	9736.599	35077.926
5445	50.29	10378.031	34878.566
12660	50.27	14329.715	34425.117
7661	50.27	11524.465	35413.234
5222	50.25	10342.405	34238.836
10820	50.25	13407.927	33077.734
10799	50.25	13151.283	33455.77
8981	50.23	12333.695	38698.648
9030	50.23	12374.636	37705.57
12411	50.23	14051.415	35914.57
3777	50.21	9462.888	33021.484
5382	50.21	10465.379	33880.254
4588	50.21	10059.814	33588.68
8590	50.19	12267.927	34204.48
4531	50.19	9722.876	33526.848
3718	50.17	9462.636	33968.574
988	50.17	8396.061	34882.078
11203	50.15	13736.113	39252.336
597	50.14	8202.323	37550.02
11754	50.14	13607.975	33854.504
12558	50.14	14016.877	33162.465
245	50.12	7950.225	37140.766
8362	50.12	12010.459	35788.34
6245	50.12	10959.106	33799.039
2731	50.12	9014.989	38060.352
10193	50.12	12976.829	36455.711
1352	50.1	8411.891	39800.355
7723	50.1	11620.173	34477.852
2692	50.08	9041.626	38814.559
3965	50.08	9637.893	37004.211
4020	50.08	9706.15	38427.434
12675	50.06	14336.121	34579.273
3384	50.06	9464.164	39350.609
5460	50.04	10503.246	35207.938
7874	50.04	11769.738	34227.516
477	50.02	7982.208	39812.961
1359	50.02	8251.012	39893.941
8180	50.02	12061.522	39971.969
232	49.98	7977.889	37027.332
8195	49.98	11995.406	39362.328
7936	49.98	11765.322	35441.984
251	49.96	7858.156	37255.539
2449	49.96	8778.125	37300.035
8349	49.96	12065.65	36195.523
10287	49.96	13101.89	37975.699
10239	49.94	13041.783	37060.48
3136	49.94	9110.347	36486.895
3813	49.92	9568.778	33756.441
12557	49.92	14202.747	33161.762
13166	49.91	14619.077	36420.801
5762	49.91	10697.341	39370.168
12972	49.89	14560.327	39763.91
12964	49.89	14283.394	39922.133
235	49.87	7755.344	37061.051
9118	49.87	12376.026	36085.961
11863	49.87	13974.184	34036.594
3310	49.85	9122.066	39070.488
349	49.83	7876.143	38223.406
3936	49.83	9574.12	36275.223
7081	49.81	11310.647	35098.957
13218	49.81	14499.576	35690.563
1019	49.81	8262.288	35773.465
10153	49.81	13017.171	36055.492
12994	49.81	14509.339	39514.934
5795	49.79	10739.932	38674.207
1367	49.79	8610.352	39882.031
4295	49.79	9786.885	37477.23
10982	49.77	13536.332	36637.18
5742	49.77	10677.634	39637.863
12714	49.77	14233.082	35459.723
944	49.77	8390.164	33767.73
466	49.77	7771.643	39632.156
3296	49.77	9123.053	38793.121
4820	49.77	9986.403	38039.703
13185	49.77	14576.587	36274.125
11752	49.75	13766.196	33849.195
4765	49.75	10081.811	36536.746
9980	49.75	12918.676	33567.168
4113	49.75	9516.134	39366.223
10095	49.73	13039.442	34823.914
4110	49.73	9504.921	39332.625
3110	49.71	9241.455	36084.434
11280	49.71	13698.093	37738.93
5218	49.71	10265.684	34161.051
6163	49.71	10743.956	33230.199
12520	49.69	14140.499	33854.359
3049	49.69	9272.738	34693.367
3346	49.68	9234.063	39876.105
8625	49.68	12075.658	34755.816
6256	49.68	10820.516	34022.551
7727	49.68	11466.973	34601.695
2341	49.68	8795.893	34906.586
531	49.66	8049.301	38982.801
3988	49.66	9632.803	37484.949
12245	49.66	14080.353	39205.633
12792	49.66	14250.589	36873.652
6903	49.66	10999.949	34514.836
9156	49.66	12298.636	35496.066
13008	49.66	14513.724	39125.094
79	49.66	7903.167	34564.742
485	49.64	7734.813	39922.469
991	49.64	8310.209	34984.906
10036	49.64	12972.375	33662.824
4249	49.64	9815.278	38238.477
9844	49.62	12905.668	35784.621
8853	49.6	12137.717	39165.473
9464	49.58	12585.299	36766.191
2216	49.58	8566.712	34539.133
3523	49.58	9332.316	38182.93
8236	49.56	11913.24	38562.137
8286	49.56	11969.346	37199.609
5747	49.54	10637.326	39750.461
11622	49.52	13771.824	36050.438
3953	49.52	9619.884	36754.383
8061	49.52	11682.415	37936.672
2222	49.52	8573.415	34347.445
10852	49.52	13391.073	33902.293
504	49.52	8008.9	39940.969
6242	49.52	10868.941	33771.402
6656	49.5	11120.453	38003.883
11839	49.5	13864.155	33675.715
534	49.5	8106.211	39071.125
12756	49.5	14237.492	36354.383
3704	49.48	9418.564	34343.164
10336	49.46	12996.972	39040.328
9899	49.46	12765.064	35006.531
11869	49.46	13937.764	34085.547
903	49.46	8131.439	33196.867
6832	49.46	11064.483	35143.414
3174	49.45	9231.89	37334.445
3275	49.45	9151.017	38665.578
10016	49.45	13079.028	33146.758
7679	49.45	11455.38	35347.207
4774	49.43	9985.919	36806.773
7355	49.41	11391.291	39247.648
156	49.41	7676.243	35810.16
6593	49.41	11112.132	39113.629
939	49.41	8272.185	33748.48
12545	49.39	14043.831	33408.488
11705	49.39	13584.221	34550.035
217	49.39	7655.486	36865.902
7373	49.39	11334.75	39583.219
12014	49.37	13832.22	36500.055
7553	49.35	11627.054	37587.352
10598	49.35	13230.223	36850.258
2366	49.35	8803.69	35621.426
2040	49.35	8520.409	36538.348
1345	49.35	8280.845	39587.727
3126	49.33	9268.926	36421.527
2169	49.33	8472.235	35330.336
6559	49.33	11077.777	39863.332
918	49.33	8374.624	33026
1212	49.33	8273.376	36949.73
8417	49.33	11979.544	35071.832
9974	49.33	12799.218	33517.277
11875	49.31	13975.204	34274.832
9888	49.29	12781.283	35354.777
12554	49.29	14141.799	33234.109
497	49.27	7790.939	39971.633
7459	49.27	11578.355	39130.449
7021	49.27	11209.447	33969.492
2409	49.27	8640.535	36427.734
13149	49.25	14621.607	36809.387
163	49.25	7865.98	35903.305
2179	49.25	8564.845	35102.688
13311	49.25	14515.829	33719.438
12737	49.25	14424.737	36041.426
13244	49.23	14462.163	34936.047
6201	49.23	10854.107	33006.238
12897	49.23	14342.773	38561.363
12668	49.23	14261.504	34523.598
3972	49.22	9611.773	37158.375
13317	49.2	14507.913	33574.391
36	49.18	7988.024	33720.688
8545	49.18	12146.803	33369.543
13038	49.18	14572.387	38703.121
7	49.18	7816.707	33107.602
434	49.16	7645.462	38989.098
11180	49.14	13608.52	39403.168
5411	49.14	10399.601	34275.043
7890	49.14	11764.646	34441.371
11035	49.12	13559.143	37505.746
10858	49.12	13456.259	34055.691
6089	49.1	10726.055	33624.293
11831	49.08	13902.582	33466.453
11241	49.08	13584.751	38365.133
5474	49.08	10375.91	35523.453
904	49.08	8093.476	33210.895
12926	49.08	14317.7	39152.793
3027	49.04	9221.998	34355.398
5146	49.04	10317.878	35603.613
9449	49.04	12696.821	36467.852
7005	49.04	11274.94	33661.375
3526	49.02	9428.85	38282.879
3792	49.02	9686.441	33309.402
8249	49.02	11911.873	38028.504
8789	49.02	12217.303	37881.797
9679	49.02	12843.067	38897.84
804	49.02	8068.752	35471.305
4221	49	9729.575	38656.805
10339	49	13117.69	39058.352
12366	49	14067.67	36850.586
10760	48.99	13261.723	34211.355
8001	48.99	11747.294	36691.422
8711	48.97	12213.496	36484.641
11858	48.97	13827.091	33967.41
12157	48.95	13828.872	39152.957
10228	48.95	13000.578	36897.383
2131	48.93	8613.049	36156.016
4661	48.93	9976.305	34828.879
12283	48.93	14187.905	38425.266
8153	48.93	11822.229	39601.297
2130	48.89	8582.281	36139.969
4675	48.87	10087.649	35012.496
3797	48.87	9636.971	33408.129
7934	48.87	11731.73	35398.805
2227	48.85	8476.343	34218.734
9007	48.85	12388.044	38267.063
6342	48.83	10794.616	35555.016
7637	48.83	11597.59	36043.117
8557	48.83	12131.224	33476.34
3321	48.83	9240.078	39216.332
5569	48.83	10481.044	37519.301
1289	48.81	8322.187	38191.016
1711	48.81	8528.138	37905.852
13240	48.79	14508.537	35162.734
12998	48.79	14525.397	39575.488
8771	48.79	12094.978	37390.316
5491	48.79	10398.042	35848.223
2259	48.79	8542.708	33508.453
100	48.79	7827.554	34944.73
6047	48.79	10579.747	34539.883
11075	48.78	13402.851	38539.691
11087	48.78	13409.215	38660.324
12142	48.78	13865.772	38950.473
6692	48.78	11144.604	37292.992
2703	48.76	8858.919	38734.617
2934	48.76	9049.761	33530.316
5421	48.76	10495.719	34576.461
10078	48.74	12987.029	34441.715
10514	48.74	13306.239	38198.367
6535	48.74	10797.017	39519.906
5603	48.74	10490.959	38014.742
246	48.74	7802.566	37140.047
2615	48.72	8686.492	39411.859
13252	48.7	14626.416	35082.758
606	48.7	8169.559	37484.066
5705	48.68	10545.258	39801.102
12772	48.68	14267.642	36555.574
6080	48.68	10751.584	33741.297
8454	48.66	11988.628	34406.777
11936	48.66	13993.357	35298.879
58	48.66	7867.62	34147.281
305	48.66	7908.072	37795.324
7331	48.66	11385.359	38737.996
12207	48.66	14181.344	39839.277
9689	48.64	12773.324	38745.285
5797	48.6	10626.905	38697.273
9514	48.6	12607.358	37448.988
9212	48.58	12314.201	34373.02
5604	48.58	10462.486	38018.738
5502	48.58	10526.101	36064.066
11114	48.58	13515.122	39249.941
13211	48.58	14572.635	35842.184
6249	48.56	10969.546	33913.941
1228	48.56	8308.12	37159.789
7768	48.56	11543.074	33693.969
9662	48.56	12873.972	39177.621
1420	48.53	8619.958	38852.543
2252	48.53	8589	33783.066
5834	48.53	10597.897	37843.023
8646	48.53	12194.103	35189.656
7499	48.53	11603.491	38784.969
4570	48.53	10034.881	33078.461
9736	48.49	12747.086	37511.688
8614	48.49	12074.085	34595.941
4282	48.47	9778.167	37595.797
12273	48.47	14049.846	38557.609
9507	48.47	12539.492	37281.469
6687	48.45	11026.375	37217.316
10977	48.45	13545.699	36432.211
2624	48.45	8744.249	39780.813
4513	48.45	9894.866	33902.508
6037	48.45	10567.343	34665.867
10838	48.43	13364.193	33544.586
5601	48.43	10477.589	38005.266
9252	48.43	12425.376	33378.23
10664	48.43	13301.114	35811.305
5136	48.41	10247.004	35764.723
3783	48.39	9688.906	33099.648
3935	48.39	9645.14	36264.461
3277	48.39	9237.459	38701.086
798	48.37	8093.2	35586.742
1261	48.37	8369.999	37663.805
8534	48.37	12146.752	33174.164
165	48.35	7974.987	35912.32
9722	48.35	12765.661	37890
3967	48.35	9512.59	37042.773
2955	48.35	8863.611	33313.051
8502	48.33	11978.753	33368.676
2580	48.33	8800.971	38606.965
12	48.33	7906.801	33162.113
13096	48.33	14522.331	37559.215
8005	48.32	11790.737	36789.773
12009	48.32	13857.17	36426.688
4895	48.32	9979.122	39770.383
2771	48.3	9001.975	37062.691
4974	48.3	10148.976	38767.371
10856	48.3	13539.137	34007.105
6668	48.3	11038.749	37897.98
659	48.3	8001.871	36725.848
2861	48.3	8916.18	34989.793
7337	48.28	11393.919	38841.008
186	48.26	7922.729	36310.766
892	48.26	8108.637	33502.156
8009	48.26	11825.148	36818.848
967	48.26	8353.094	34233.699
9441	48.26	12495.056	36383.258
10452	48.26	13349.404	39195.828
3170	48.26	9158.387	37279.57
8077	48.26	11638.425	38279
5724	48.24	10626.364	39817.277
10930	48.24	13463.643	35613.762
4696	48.24	9960.231	35312.027
2274	48.24	8459.867	33088.645
10245	48.22	12946.821	37191.316
1302	48.22	8344.495	38449.574
10459	48.22	13146.544	39018.27
420	48.22	7801.378	38849.293
12944	48.22	14331.819	39466.965
827	48.2	8128.821	35225.766
3776	48.2	9447.056	33323.344
5711	48.2	10453.776	39939.68
9550	48.18	12705.806	38334.723
11777	48.18	13740.776	33549.387
8753	48.18	12222.411	36984.336
4673	48.18	10115.981	34981.078
12123	48.18	13914.277	38432.191
2365	48.16	8837.792	35479.781
4790	48.16	10037.338	37285.617
4487	48.16	9771.451	34353.258
9981	48.16	12847.834	33570.012
10796	48.16	13173.599	33436.633
1413	48.14	8500.947	38992.367
10330	48.14	12934.352	38842.672
12158	48.12	13939.878	39154.996
5592	48.12	10354.548	37909.758
7620	48.1	11555.765	36320.699
3543	48.09	9408.126	37528.254
7522	48.09	11439.206	38194.625
5796	48.07	10685.377	38694.09
12034	48.07	13819.77	36805.336
7779	48.07	11559.309	33500.543
2359	48.05	8761.769	35265.473
4485	48.05	9791.224	34338.293
4695	48.05	9986.279	35307.891
4239	48.03	9811.599	38353.684
12185	48.03	13882.141	39720.195
4694	48.03	9959.907	35297.922
4507	48.03	9823.608	33816.887
11970	48.01	13936.849	36024.723
13095	48.01	14460.809	37543.414
5741	47.99	10617.192	39611.648
9642	47.99	12794.125	39436.605
7468	47.97	11497.122	39263.043
4631	47.97	9951.426	34330.293
3158	47.97	9259.006	36969.055
7305	47.95	11311.506	38186.801
5869	47.95	10732.865	37026.008
4286	47.95	9897.284	37421.211
6498	47.95	10974.65	38780.734
12091	47.95	13829.802	37924.117
10436	47.95	13152.652	39685.406
8946	47.93	12289.295	39386.305
3335	47.93	9203.558	39640.148
7546	47.91	11486.951	37774.328
3646	47.91	9313.072	35281.84
13034	47.91	14468.662	38883.477
3712	47.91	9452.474	34444.121
3679	47.91	9390.896	34628.695
7846	47.89	11659.115	33518.973
9802	47.89	12748.492	36422.957
9581	47.87	12524.217	38967.746
8263	47.87	12028.054	37739.563
8044	47.87	11790.889	37720.898
10460	47.86	13255.878	39049.285
8012	47.84	11695.726	36999.512
12789	47.84	14400.083	36801.477
4511	47.84	9704.693	33880.77
4306	47.82	9744.805	36898.238
8080	47.82	11659.223	38296.859
12072	47.82	13816.12	37505.121
7981	47.82	11674.786	36176.406
12351	47.78	14148.439	36924.996
12446	47.78	14067.918	35399.645
9591	47.78	12631.702	39171.762
3571	47.78	9399.071	36920.953
10816	47.78	13256.944	33120.352
10714	47.76	13287.986	35061.457
9947	47.74	12801.43	34156.973
8172	47.74	11904.71	39837.023
5206	47.74	10173.101	34913.434
5686	47.74	10540.742	39534.266
4118	47.7	9601.443	39394.895
10667	47.7	13246.52	35830.945
6483	47.68	10876.035	38510.934
2746	47.66	8938.186	37526.016
8260	47.66	11871.582	37711.105
3152	47.64	9095.845	36849.496
3117	47.64	9242.371	36263.965
10073	47.64	13060.555	34282.516
11923	47.63	13842.872	35043.684
6036	47.61	10718.433	34639.168
4554	47.61	9854.156	33217.742
7492	47.59	11532.387	38950.355
13268	47.57	14592.462	34470.82
4133	47.57	9655.407	39594.301
10414	47.57	13125.163	39874.992
5862	47.57	10667.992	37261.645
2577	47.57	8750.914	38527.906
3145	47.55	9140.289	36701.469
3013	47.55	9074.236	33846.523
3368	47.53	9337.719	39650.434
11649	47.53	13589.413	35681.656
10272	47.51	13052.131	37683.145
3305	47.51	9194.735	38897.91
9637	47.51	12803.416	39606.262
9074	47.51	12445.244	36960.742
12159	47.49	13883.098	39168.422
7751	47.49	11602.045	34068.027
7514	47.49	11622.807	38427.105
4731	47.49	10100.931	35776.148
4184	47.47	9858.959	39276.664
3625	47.47	9397.566	36020.816
2539	47.47	8778.827	37918.758
9552	47.47	12707.578	38353.973
9625	47.47	12815.681	39836.941
6916	47.41	11145.461	34436.332
8631	47.41	12089.996	34976.832
4409	47.41	9894.046	35835.613
9054	47.4	12293.297	37210.199
9704	47.4	12739.777	38344.586
10098	47.4	12994.518	34902.848
8601	47.4	12279.202	34378.863
3026	47.38	9074.363	34311.633
3054	47.38	9101.215	34842.324
4044	47.38	9639.204	38572.402
10878	47.38	13550.263	34420.723
8487	47.38	11998.026	33692.559
10096	47.38	12929.031	34824.012
2520	47.36	8840.229	37672.336
11046	47.36	13487.207	37627.406
4340	47.36	9839.913	36501.832
11098	47.34	13385.246	38816.344
8760	47.34	12092.956	37144.953
10419	47.34	13011.826	39966.121
11764	47.32	13641.311	33932.438
13117	47.3	14451.194	37054.613
8794	47.3	12180.58	38093.957
103	47.28	7662.999	34972.973
9321	47.26	12698.445	33962.98
10127	47.26	13076.27	35512.555
6067	47.26	10739.802	33878.633
11632	47.26	13575.225	35801.059
3109	47.26	9260.003	36003.645
5012	47.22	10226.257	37837.594
2439	47.22	8713.707	36978.465
5704	47.22	10370.203	39794.563
528	47.22	8146.894	39171.117
7350	47.22	11224.401	39097.852
2236	47.22	8569.813	33834.559
11860	47.2	13969.934	33992.969
5693	47.18	10509.554	39665.031
2709	47.17	8995.018	38320.023
10305	47.17	12935.959	38333.707
2109	47.17	8560.849	36418.617
7019	47.17	11258.638	33908.648
5610	47.17	10465.883	38078.613
521	47.17	8185.945	39272.926
5593	47.15	10480.945	37910.965
4441	47.15	9834.717	35154.125
10840	47.15	13390.665	33689.133
4831	47.15	9970.862	38364.008
5923	47.13	10584.162	36299.051
5545	47.13	10512.574	36999.234
1021	47.13	8309.58	35849.93
5613	47.13	10468.517	38104.336
3870	47.09	9492.008	34983.23
12730	47.07	14252.65	35947.645
4567	47.07	10105.625	33040.223
1822	47.07	8579.343	37745.547
7802	47.05	11617.514	33265.547
10850	47.05	13550.3	33872.438
8232	47.05	12000.669	38476.633
7543	47.03	11513.109	37720.18
6699	47.03	11198.402	37116.133
12883	47.03	14399.694	38326.695
8911	47.01	12371.03	39965.676
7513	47.01	11586.827	38414.207
1256	47.01	8211.525	37581.551
12197	47.01	13864.246	39985.77
8819	47.01	12191.786	38594.57
9319	46.99	12613.144	33942.371
6078	46.99	10726.552	33725.121
4180	46.99	9731.872	39468.77
12451	46.99	14008.15	35241.578
8584	46.97	12142.903	34083.199
3298	46.97	9141.624	38844.148
3370	46.97	9349.618	39668.457
1247	46.97	8349.167	37494.32
9986	46.97	12742.257	33375.391
797	46.96	8068.896	35581.48
2324	46.96	8818.267	34600
3355	46.96	9452.365	39800.141
13248	46.96	14577.153	35023.301
1294	46.94	8383.563	38309.094
2243	46.94	8455.661	33951.457
8806	46.92	12158.376	38321.805
8468	46.92	11904.17	34271.652
11661	46.92	13624.3	35342.688
823	46.92	8191.249	35157.879
7571	46.9	11472.401	37068.641
2622	46.9	8725.6	39738.793
3064	46.9	9212.759	34976.207
11811	46.9	13815.467	33063.039
5995	46.88	10615.536	35201.559
10329	46.88	13043.658	38838.184
1372	46.88	8428.834	39949.965
10769	46.88	13302.474	33852.406
12952	46.86	14363.616	39610.32
4297	46.86	9723.443	37187.281
5201	46.86	10135.581	34794.191
7756	46.86	11515.476	33906.617
7344	46.86	11292.307	39013.664
7218	46.84	11357.599	36348.449
13	46.84	7829.533	33182.547
8145	46.82	11804.557	39380.688
5680	46.82	10473.253	39381.359
10942	46.82	13422.891	35792.902
12680	46.8	14318.131	34681.34
8285	46.8	11927.284	37184.902
8653	46.8	12269.788	35316.992
9804	46.78	12755.333	36465.977
5660	46.78	10560.953	38984.789
12966	46.78	14293.96	39962.496
11807	46.78	13959.338	33017.305
2738	46.78	9052.701	37964.09
216	46.76	7976.889	36851.316
11985	46.76	13938.036	36181.57
3916	46.74	9664.033	35806.156
9907	46.74	12921.166	34877.488
5393	46.74	10486.014	34005.688
2948	46.74	9045.158	33205.188
12190	46.74	13858.184	39833.086
7815	46.74	11490.07	33126.809
4144	46.73	9521.173	39773.699
8747	46.73	12102.182	36917.734
4901	46.73	9962.799	39960.574
7253	46.71	11290.085	36928.215
11972	46.71	13805.058	36035.359
4655	46.69	9921.614	34770.195
68	46.69	7699.055	34330.012
12694	46.69	14270.992	35031.695
11563	46.69	13719.08	36981.82
8825	46.69	12220.471	38649.137
11230	46.67	13768.392	38521.344
155	46.67	7698.119	35771.645
7905	46.67	11833.81	34866.207
10444	46.67	13231.482	39341.57
6280	46.67	10880.547	34569.359
603	46.65	8081.542	37389.578
5650	46.65	10498.728	38783.266
938	46.65	8361.54	33624.188
12424	46.63	14202.932	35837.738
4676	46.63	10112.263	35028.613
7956	46.63	11645.9	35824.172
4542	46.61	9786.594	33407.641
9898	46.61	12914.148	34951.281
4828	46.59	10008.335	38254.773
5737	46.59	10653.953	39995.676
3785	46.59	9506.013	33134.285
343	46.59	7849.982	38158.734
2370	46.59	8790.843	35655.031
12258	46.59	14053.057	38921.199
10184	46.59	12973.05	36266.867
333	46.57	7721.716	38095.531
11710	46.55	13634.284	34604.063
9308	46.55	12608.349	33745.566
6566	46.53	11076.533	39978.109
12969	46.53	14404.027	39975.332
522	46.53	8158.144	39295.129
9327	46.51	12559.934	34079.598
4756	46.51	10045.888	36225.23
12101	46.51	13987.044	38048.391
9305	46.51	12586.937	33697.813
12518	46.51	14076.917	33818.82
3917	46.5	9594.339	35811.59
6710	46.5	11035.547	36836.621
6602	46.5	11032.782	39007.496
8342	46.48	12041.404	36109.336
13132	46.48	14458.313	36911.992
5283	46.48	10380.304	33094.008
2505	46.48	8664.126	37566.664
10522	46.48	13184.056	38127.313
7601	46.46	11502.971	36382.789
8448	46.46	11994.445	34302.051
6664	46.46	11134.417	37847.734
137	46.46	7678.641	35520.105
8322	46.46	11977.427	36478.566
523	46.44	8188.293	39307.395
9908	46.44	12785.759	34914.016
7533	46.44	11464.421	38120.055
9388	46.44	12548.213	35247.777
5099	46.42	10260.022	36748.203
5683	46.42	10398.846	39444.965
946	46.4	8325.551	33836.375
11904	46.4	13924.369	34755.145
5114	46.4	10208.237	36436.262
3297	46.4	9146.499	38821.777
7068	46.38	11360.98	34866.113
10463	46.38	13260.64	39085.93
10885	46.38	13389.244	34617.063
3043	46.38	9144.038	34594.941
6657	46.36	11079.11	38004.578
5924	46.36	10625.475	36320.676
2118	46.36	8454.156	36258.703
4594	46.36	10126.654	33700.02
6069	46.34	10588.319	33900.777
6564	46.34	11068.317	39973.895
5452	46.34	10361.836	35077.867
5990	46.34	10602.302	35112.445
5534	46.32	10519.334	36840.078
9051	46.3	12457.712	37497.402
3835	46.3	9622.318	34281.836
513	46.28	8173.824	39746.02
7877	46.28	11703.771	34259.379
11076	46.28	13409.692	38549.676
6488	46.28	10972.929	38615.254
3956	46.28	9681.278	36868.063
1363	46.28	8462.554	39760.805
9050	46.28	12490.476	37493.586
3836	46.27	9576.011	34347.672
8016	46.27	11830.39	37075.645
2691	46.27	8916.064	38813.305
53	46.25	7895.279	34033.301
5894	46.23	10586.307	36720.621
990	46.21	8401.947	34976.598
6891	46.21	11201.641	34626.047
8119	46.21	11791.499	38924.699
11652	46.19	13762.135	35425.543
2159	46.19	8545.762	35688.68
6399	46.19	10792.785	36727.879
2764	46.19	8862.846	37197.762
8441	46.19	12007.601	34759.723
5786	46.19	10707.99	38849.355
4778	46.17	10085.396	36900.949
9737	46.17	12905.175	37520.563
6433	46.17	10804.167	37316.094
12141	46.17	13937.459	38900.656
284	46.17	7790.198	37561.477
11878	46.15	13845.673	34292.457
295	46.15	7844.056	37665.621
9013	46.15	12453.982	38076.102
546	46.13	8190.402	38741.352
12809	46.13	14213.937	37092.441
11592	46.13	13661.315	36471.355
4875	46.11	9931.301	39370.094
9615	46.11	12696.493	39793.41
1417	46.11	8436.052	39085.766
538	46.11	8057.233	38793.402
13043	46.11	14523.076	38496.703
12297	46.11	14054.107	38124.398
2644	46.09	8986.73	39631.172
10557	46.09	13175.05	37377.145
1421	46.09	8476.704	38873.672
8510	46.09	12065.539	33464.422
4582	46.07	9931.537	33293.66
6290	46.07	10857.193	34815.273
7368	46.05	11314.606	39467.906
12221	46.05	14072.386	39660.969
3794	46.05	9500.371	33320.57
4139	46.05	9540.649	39707.996
5738	46.05	10638.07	39998.07
2837	46.05	8874.013	35612.996
4408	46.04	9790.499	35831.18
11664	46.04	13725.122	35359.059
2348	46.04	8793.597	35065.273
12244	46.04	14030.111	39185.695
3333	46.02	9080.23	39562.125
12682	46.02	14393.054	34725.176
8203	46.02	11963.698	39221.973
336	46	7890.667	38115.152
9522	46	12690.865	37622.414
3005	46	9218.393	33624.82
3156	46	9189.609	36931.879
4244	45.98	9766.732	38161.965
8569	45.98	12178.336	33743.402
10110	45.96	12933.92	35267.949
1328	45.96	8215.772	39147.57
6041	45.96	10604.922	34755.465
5856	45.94	10659.339	37472.137
13174	45.94	14552.257	36503.648
10472	45.92	13323.009	38846.57
7270	45.9	11408.176	37656.898
2299	45.9	8809.191	33600.773
12336	45.9	14077.378	37066.719
9553	45.9	12562.637	38359.957
276	45.9	7673.002	37463.152
8589	45.9	12143.003	34175.008
3172	45.88	9074.693	37311.734
9950	45.88	12826.026	33985.355
4931	45.88	10226.153	39520.098
7795	45.86	11432.912	33430.359
6586	45.86	11100.906	39278.945
5274	45.86	10449.61	33017.953
9073	45.86	12331.981	36938.105
313	45.86	7672.556	37916.359
8916	45.86	12394.298	39643.02
12291	45.86	14189.315	38000.516
11123	45.86	13515.491	39378.461
6195	45.84	10692.374	33051.406
3537	45.84	9426.808	37696.328
2593	45.84	8738.848	38741.508
928	45.82	8241.648	33319.242
5369	45.82	10501.214	33601.297
3342	45.81	9070.381	39814.23
8431	45.81	11879.3	34658.164
4900	45.79	9936.637	39940.102
5725	45.79	10570.62	39833.875
21	45.79	7747.471	33398.578
3929	45.79	9499.25	36058.609
6045	45.79	10601.724	34489.992
8648	45.77	12127.559	35209.328
11150	45.77	13693.056	39761.516
12835	45.77	14407.18	37456.863
447	45.73	7721.419	39286.445
10441	45.71	13177.486	39277.715
7577	45.69	11580.276	36883.074
7895	45.69	11809.6	34609.156
20	45.69	7701.773	33394.422
9001	45.67	12438.21	38455.754
6236	45.67	10969.238	33678.281
9910	45.65	12913.152	34633.77
55	45.65	7693.51	34113.148
8365	45.65	11999.019	35873.605
4394	45.65	9706.7	35989.004
8156	45.65	11674.548	39638.828
826	45.63	8082.979	35209.449
775	45.63	8194.391	35927.379
2244	45.63	8491.625	33963.398
6237	45.63	10792.672	33699.184
2916	45.61	9036.778	33822.422
550	45.61	8060.272	38483.613
8042	45.61	11772.481	37686.367
12795	45.59	14362.722	36903.559
7437	45.59	11596.995	39690.992
8566	45.59	12260.606	33631.297
5049	45.59	10273.223	37298.379
4240	45.58	9788.06	38384.008
777	45.58	8040.074	35931.945
12594	45.56	14230.412	33584.117
10762	45.56	13342.933	34279.945
7916	45.56	11753.64	35042.105
7743	45.54	11533.694	34206.82
6206	45.54	10799.922	33091.859
582	45.54	8051.864	38081.055
6449	45.52	10831.704	37630.543
5511	45.52	10517.136	36289.301
5640	45.52	10523.626	38520.039
6682	45.52	11044.58	37579.668
3705	45.52	9340.112	34349.941
7592	45.52	11427.244	36546.332
7823	45.52	11670.366	33114.566
8254	45.5	11967.485	37851.777
2523	45.48	8795.611	37704.902
9705	45.48	12722.497	38380.098
10722	45.48	13204.275	34921.922
3074	45.48	9244.233	35171.809
5459	45.48	10407.507	35195.625
4186	45.46	9727.232	39291.77
12029	45.46	13872.138	36711.059
4645	45.46	9922.642	34598.926
4480	45.46	9855.304	34592.867
4122	45.44	9523.188	39463.824
6017	45.42	10721.316	34777.539
11308	45.42	13712.59	37320.102
4526	45.4	9820.373	33742.535
2549	45.4	8698.616	38013.938
4089	45.4	9580.492	38985.684
8219	45.4	12031.454	38869.609
2885	45.38	8920.915	34461.324
2830	45.38	8947.952	35860.16
11976	45.38	13891.653	36063.309
8413	45.38	12010.86	35055.469
7623	45.38	11574.109	36082.57
2415	45.37	8774.857	36558.836
12481	45.37	14092.779	34751.297
12147	45.37	13817.637	39095.547
10300	45.35	13035.057	38166.41
11963	45.35	13885.606	35881.527
1383	45.35	8449.976	39701.816
878	45.35	8196.92	34115.938
754	45.35	8002.853	36428.398
7827	45.35	11727.535	33204.629
9094	45.33	12478.106	36618.313
9066	45.33	12407.595	37060.031
6261	45.33	10780.345	34111.566
2794	45.33	8892.062	36664.938
10907	45.33	13535.095	35127.637
4870	45.33	10095.77	39325.824
4275	45.31	9730.693	37785.68
868	45.31	8033.131	34266.336
4889	45.31	9966.187	39632.73
8826	45.29	12209.73	38658.262
10205	45.29	13130.411	36592.883
12922	45.29	14418.561	39064.781
2441	45.29	8831.913	37012.559
11909	45.27	13847.445	34826.719
1998	45.27	8513.076	36962.652
438	45.27	7931.534	39040.734
11701	45.23	13591.226	34522.969
12087	45.23	13859.944	37813.348
2621	45.21	8676.11	39712.078
9640	45.21	12834.332	39732.875
413	45.21	7754.466	38742.051
10471	45.21	13302.8	38841.992
212	45.21	7757.333	36810.879
3596	45.19	9336.884	36417.398
8505	45.19	11859.123	33382.141
11960	45.17	13806.991	35825.164
8302	45.17	12000.507	37144.898
4162	45.17	9915.918	39876.664
33	45.17	7640.589	33603.074
5101	45.15	10224.159	36778.223
512	45.15	8083.787	39744.039
7358	45.14	11267.415	39282.305
9070	45.14	12392.49	37136.32
9363	45.14	12692.797	34841.215
4834	45.14	10090.215	38444.324
4167	45.12	9761.413	39996.508
3324	45.1	9189.677	39337.23
6918	45.1	10993.387	34153.938
5271	45.1	10218.057	33045.016
6085	45.1	10760.075	33591.434
13088	45.08	14481.205	37754.852
9554	45.08	12662.515	38368.609
3330	45.06	9129.779	39523.734
935	45.06	8397.642	33547.23
2038	45.06	8594.429	36827.98
12177	45.06	13941.933	39573.953
7194	45.06	11387.2	35869.465
5209	45.04	10239.043	34647.195
8501	45.04	12011.51	33325.316
10470	45.04	13204.874	38836.551
12327	45.02	14062.542	37481.168
1284	45.02	8237.011	38109.133
10863	45	13537.063	34197.02
5246	45	10279.335	33577.137
12392	44.98	14008.198	36249.004
3121	44.96	9106.807	36300.234
3102	44.96	9099.272	35741.516
13138	44.96	14531.292	36946.703
3084	44.96	9130.553	35404.535
11826	44.94	13784.83	33402.754
1441	44.94	8571.398	38612.715
2183	44.92	8496.977	35140.723
4595	44.92	9952.145	33722.297
141	44.92	7825.648	35566.926
2945	44.91	8898.135	33194.012
11698	44.91	13750.909	34498.516
12192	44.91	13916.46	39921.145
3894	44.91	9647.289	35505.695
1306	44.91	8380.342	38550.895
8445	44.89	12055.56	34533.152
5841	44.89	10612.966	37919.926
2363	44.87	8733.472	35404.211
9230	44.85	12288.94	33871.059
4156	44.83	9751.696	39780.422
12429	44.83	14033.724	35659.531
9721	44.81	12852.356	37886.641
12961	44.81	14288.732	39716.609
112	44.81	7758.114	35065.305
6576	44.79	11058.22	39442.965
9800	44.79	12873.725	36656.441
12205	44.79	14121.567	39809.434
4218	44.79	9919.049	38630.668
3533	44.77	9283.555	37871.59
10927	44.77	13402.281	35582.984
258	44.75	7756.721	37317.125
9671	44.73	12780.119	39022.84
4155	44.73	9655.247	40009.895
3494	44.73	9426.818	38365.992
1442	44.71	8546.35	38343.102
6489	44.69	10862.498	38639.523
9906	44.69	12903.275	34875.23
5500	44.69	10456.95	36039.859
556	44.69	8050.063	38598.137
2932	44.68	8951.399	33506.73
5628	44.68	10438.037	38398.746
10090	44.68	13130.769	34666.375
7242	44.66	11378.412	36768.273
11997	44.66	13899.99	36274.707
3801	44.66	9659.083	33545.219
8043	44.66	11639.928	37715.352
3890	44.66	9696	35406.262
2765	44.66	8912.265	37224.867
436	44.66	7771.88	39002.453
8455	44.64	11924.549	34419.906
11727	44.64	13771.438	34137.574
6023	44.62	10769.278	34848.648
5845	44.62	10669.104	37595.621
6878	44.62	11003.267	35006.906
9601	44.62	12569.497	39511.477
9024	44.6	12449.611	37936.254
3140	44.6	9084.018	36596.152
2447	44.6	8806.216	37246.332
9597	44.58	12631.169	39453.363
11686	44.58	13685.788	34900.645
6079	44.56	10686.157	33732.031
2443	44.56	8645.847	37135.602
4587	44.56	9961.491	33583.238
9008	44.56	12440.949	38295.125
537	44.56	8060.059	39107.613
947	44.56	8203.738	33890.246
11893	44.56	13962.823	34594.285
8895	44.54	12096.694	39861.871
4718	44.54	10038.555	35583.383
5632	44.54	10488.908	38418.211
4894	44.54	9961.629	39721.73
3748	44.54	9302.135	33756.902
3582	44.52	9365.753	36563.16
6309	44.52	10931.406	35054.539
10416	44.52	13014.583	39914.215
12304	44.52	14122.964	37719.848
476	44.52	7858.272	39763.242
3775	44.52	9298.633	33307.934
9973	44.52	12829.817	33509.594
418	44.52	7925.586	38834.512
11973	44.5	13835.584	36041.93
1320	44.5	8363.896	38996.328
6057	44.48	10649.535	34170.957
6020	44.48	10593.409	34833.207
9963	44.48	12838.745	33898.594
5585	44.48	10480.726	37751.742
16	44.48	7764.022	33364.789
12272	44.46	14043.192	38499.086
2848	44.46	8946.56	35306.629
9166	44.46	12441.117	35323.387
3843	44.46	9567.325	34572.82
3610	44.45	9293.069	36076.41
8989	44.45	12444.785	38535.285
6524	44.45	10783.351	39257.219
7216	44.45	11270.742	36316.293
7262	44.43	11419.386	37384.215
7773	44.43	11582.946	33791.031
5490	44.43	10407.44	35834.031
7649	44.41	11587.486	35892.172
8602	44.41	12094.779	34406.586
8690	44.41	12262.776	36001.402
2034	44.41	8447.051	36814.219
3611	44.41	9442.599	36079.586
4015	44.41	9629.821	38386.52
416	44.39	7773.274	38792.105
2834	44.39	8865.713	35590.211
292	44.39	7790.475	37611.055
13227	44.39	14448.934	35551.805
3657	44.37	9339.774	35180.336
8495	44.37	11944.124	33546.16
1369	44.37	8599.067	39890.102
10935	44.37	13537.835	35707.738
12552	44.35	14211.216	33216.055
2626	44.35	8829.778	39803.09
3856	44.35	9558.893	34803.988
315	44.35	7778.937	37950.922
1209	44.33	8357.805	36935
8982	44.33	12347.198	38713.605
4753	44.31	9947.01	36173.59
10625	44.29	13233.769	36283.344
9909	44.29	12895.718	34616.602
2685	44.27	8869.801	39047.109
10118	44.27	13080.47	35378.055
6055	44.27	10751.834	34389.035
12480	44.25	14177.938	34725.629
4639	44.25	9927.88	34527.563
6898	44.25	11070.727	34742.449
12839	44.23	14238.195	37656.684
890	44.23	8015.973	33711.16
1361	44.23	8357.237	39982.008
5272	44.22	10140.596	33077.48
10527	44.2	13255.504	37855.313
13146	44.2	14462.286	36763.656
5410	44.2	10390.325	34246.828
3560	44.18	9433.774	37263.215
202	44.16	7812.267	36599.531
12762	44.16	14257.478	36427.766
3927	44.16	9632.021	36048.699
3706	44.16	9313.209	34351.516
4492	44.16	9919.621	34159.66
7067	44.16	11306.054	34855.391
406	44.14	7806.882	38709.375
9557	44.14	12643.581	38405.078
6636	44.14	11096.158	38614.531
5379	44.14	10413.836	33807.867
3058	44.14	9233.555	34932.457
1433	44.14	8549.429	38746.59
2741	44.12	8967.514	37696.875
11618	44.12	13658.74	35983.672
12578	44.1	14359.611	33333.492
6439	44.1	10942.294	37476.688
10642	44.08	13303.662	36205.047
6539	44.08	10814.024	39543.863
2956	44.08	9036.312	33315.207
5510	44.08	10541.595	36273.02
9497	44.08	12602.537	37182.27
879	44.06	8158.141	33817.035
3788	44.06	9506.509	33262.223
9119	44.06	12313.634	36090.008
6840	44.06	11161.019	35201.059
4984	44.06	10177.006	38627.5
6086	44.04	10624.812	33598.793
9660	44.04	12843.882	39146.969
9412	44.04	12658.613	35717.383
6978	44.04	11419.519	33085.945
5684	44.04	10442.5	39479.258
1318	44.04	8232.886	38980.047
6913	44.02	11176.561	34415.414
2546	44.02	8663.335	37951.602
63	44	7857.413	34297.211
2194	44	8552.895	34793.238
160	43.99	7780.435	35851.406
3406	43.99	9417.913	39087.43
9258	43.99	12492.179	33436.758
12722	43.97	14377.066	35647.992
1360	43.97	8319.717	39966.387
8987	43.97	12360.238	38474.891
8173	43.97	12007.46	39858.461
1338	43.97	8411.828	39426.98
12841	43.97	14259.041	37714.469
7058	43.97	11244.47	34675.441
6324	43.97	10908.677	35270.23
2808	43.97	8900.774	36058.477
468	43.95	7946.824	39688.047
9734	43.95	12848.832	37819.504
9172	43.95	12342.934	35233.258
887	43.95	8122.144	33654.859
6600	43.93	11080.929	39201.305
840	43.93	8085.02	34823.988
11886	43.93	13862.127	34421.691
2329	43.91	8730.894	34696.742
6671	43.91	11007.675	37951.086
7304	43.89	11360.377	38176.168
9803	43.89	12837.645	36426.656
3952	43.89	9681.694	36736.801
2975	43.87	9265.83	33159.664
10020	43.87	12925.662	33291.195
1415	43.87	8619.131	39019.742
4855	43.87	9973.237	38949.531
9241	43.85	12428.626	33710.215
6547	43.85	10951.474	39806.242
[truncated: 4,681 more rows]
