# Supplementary material for: Insights on the Control of Yeast Single-Cell Growth Variability by Members of the Trehalose Phosphate Synthase (TPS) Complex
Source: Front Cell Dev Biol. 2021 Jan 28;9:607628. doi: 10.3389/fcell.2021.607628 (PMC7876269; doi:10.3389/fcell.2021.607628)
Supplement: Supplementary file 2 [file Data_Sheet_1.ZIP › final_code/input_datasets/Ntd-TSL1_SortedCells3_control_t3.csv]

Id	Area (µm²)	Centre X Position (µm)	Centre Y Position (µm)
3922	102.32	9019.164	34589.633
20244	98.8	14019.333	35296.398
4019	98.53	9012.143	33316.156
20044	96.79	14157.864	36596.445
15813	95.23	12720.151	36334.828
9461	94.79	10572.232	38405.234
14661	93.74	12461.789	36750.09
433	92.86	7721.098	36175.813
697	91.27	7654.402	38498.988
5104	89.18	9408.886	37115.563
12469	89.11	11792.796	33073.266
16678	88.24	13008.201	37098.898
20502	88.21	14056.412	33424.719
1434	87.53	8336.893	33295.598
19404	86.06	13853.974	35985.961
10041	85.91	10835.626	34954.266
7144	85.72	9712.022	34609.379
4715	85.64	9264.432	38092.949
9793	85.1	10560.216	33992.984
1750	85.08	8219.701	36183.898
7087	84.55	9766.763	34813.953
12715	84.45	11675.39	35236.539
5889	84.36	9515.23	34578.145
577	84.36	7728.029	37323.703
2787	83.19	8761.101	34344.156
19949	82.94	14149.878	37760.52
1551	82.86	8329.288	34881.848
13932	82.23	12148.605	35464.578
18199	81.48	13474.857	39975.809
13396	81.37	12059.24	37334.977
5235	81.33	9470.519	36095.996
682	79.78	7681.941	38349.672
4425	79.53	9229.092	36285.199
16822	79.32	13020.094	38727.633
546	79.28	7664.475	37061.863
1618	79.05	8385.56	35574.969
1565	77.54	8203.19	35071.523
2947	77.54	8714.971	36219.32
14405	77.15	12435.157	39452.668
9222	77.15	10359.135	37879.922
18098	75.72	13430.106	38223.07
11356	75.6	11259.794	33894.004
6068	75.03	9567.871	35404.414
21093	75.01	14389.097	38960.113
4397	74.43	9060.337	35975.535
8204	73.94	10154.015	36609.77
21919	73.92	14571.864	35228.414
1275	73.71	8035.941	34752.406
20637	73.59	14398.134	34088.32
6108	72.59	9692.336	35885.68
644	71.89	7835.621	38007.367
7968	70.95	10330.2	39486.914
19936	70.66	14057.833	37918.328
14778	70.58	12353.337	35428.184
20472	70.47	14173.106	33527.855
11824	70.2	11281.84	38879.887
2356	69.76	8432.928	36045.266
7228	69.4	9770.102	33498.816
22038	69.17	14633.459	33541.844
21887	69.15	14577.995	35256.688
7727	68.55	10004.229	37071.531
11247	68	11125.558	33716.332
19776	67.71	14051.672	39768.934
8830	67.6	10500.436	34548.141
8278	67.12	10323.297	35949.703
15853	66.92	12757.861	35749.949
21935	66.91	14520.189	34775.07
19490	66.71	13862.577	36852.02
19070	66.39	13960.972	34105.945
6861	66.2	9891.656	37294.355
557	65.76	7673.625	37175.086
19438	65.68	13850.388	36154.801
21920	65.64	14549.886	35237.945
17469	65.55	13273.079	34093.238
14885	65.55	12406.901	34155.648
16941	65.49	13159.109	39777.215
8467	65.37	10270.672	34373.184
16777	65.33	13014.391	38447.391
768	65.16	7790.221	39057.816
14081	65.07	12224.562	36923.41
1208	64.99	8024.305	35135.805
12013	64.91	11463.969	38420.262
13866	64.66	12155.643	34781.738
6636	64.43	9792.852	39462.379
18693	64.36	13774.455	34417.953
844	64.26	7810.168	39779.727
17543	64.22	13334.015	33043.543
1032	63.99	8094.174	37202.723
9075	63.98	10503.621	36061.281
20036	63.92	14145.514	36807.965
19046	63.82	13986.887	33777.215
5924	63.82	9616.693	34684.5
15691	63.71	12841.476	37687.926
14570	63.63	12492.639	37948.332
7593	63.57	9963.765	35527.102
4013	63.53	8848.437	33291.922
532	63.53	7831.291	36963.445
14094	63.53	12162.545	37054.281
16617	63.48	13030.444	36274.949
14732	63.46	12316.756	35752.332
21676	63.4	14500.972	37382.969
6292	63.27	9528.973	36801.098
3862	63.17	9018.687	34932.383
2955	63.15	8695.149	36373.758
11369	63.13	11213.27	34047.41
10265	63.11	10970.935	37365.094
21612	63.09	14453.909	38168.281
9037	63.06	10405.805	35666.527
5871	63.06	9631.726	34260.316
16022	63	12901.649	34511.461
16910	62.71	13008.863	39742.523
6918	62.65	9909.696	36907.328
9442	62.6	10611.751	38732.52
11993	62.58	11568.981	38555.652
14098	62.5	12111.879	37106.668
12972	62.46	11832.57	37527.109
18058	62.37	13416.399	37552.723
1976	62.31	8368.879	39170.172
9234	62.25	10363.436	37986.891
1530	62.21	8343.425	34622.094
8418	62.17	10345.68	34897.211
7862	62.16	10029.964	39015.613
15303	62.04	12559.055	37009.301
14780	61.96	12405.876	35442.793
18389	61.94	13781.083	37427.324
19972	61.85	14161.315	37420.281
12173	61.81	11591	36453.723
15163	61.75	12608.761	35233.551
17405	61.73	13279.698	34463.625
15305	61.68	12635.751	37037.488
5823	61.66	9574.888	33614.391
11217	61.62	11177.353	33987.758
20449	61.56	14102.75	33899.355
17650	61.52	13491.576	33767.945
9415	61.5	10674.363	39014.688
1113	61.48	8190.863	36372.133
11226	61.47	11009.251	34106.063
18152	61.24	13490.952	38902.613
15751	61.12	12775.919	37238.926
12029	61.12	11551.255	38229.211
2330	61.06	8469.999	36158.004
12327	61.06	11617.884	35143.035
7030	60.97	9900.336	35660.742
11067	60.83	11140.681	35299.332
12707	60.74	11776.135	35179.406
16994	60.58	13300.637	39181.855
2781	60.57	8672.653	34329.848
12191	60.49	11421.986	36315.555
12704	60.43	11780.991	35120.863
12611	60.37	11697.043	33850.621
2284	60.28	8460.775	36671.488
9617	60.24	10688.82	36150.414
1475	60.22	8386.063	33866.203
10721	60.2	11104.24	36748.305
21031	60.2	14251.638	38378.242
11860	60.18	11305.467	39484.113
14233	60.16	12254.6	38446.539
17944	60.14	13416.984	36207.113
17492	60.05	13177.011	33783.484
20952	60.05	14321.67	37081.363
9341	60.03	10444.135	39738.711
18070	60.03	13558.18	37676.316
16864	60.01	13015.886	39129.348
16369	59.99	13058.966	34768.203
3890	59.99	8926.337	35091.234
12408	59.93	11624.241	33838.262
15584	59.91	12917.062	39365.055
19552	59.9	13838.727	37381.301
14548	59.9	12432.039	38033.293
570	59.84	7734.567	37281.742
193	59.76	7641.776	34809.648
19565	59.74	13930.681	37524.938
18161	59.74	13505.304	39180.305
4024	59.68	8944.174	33064.625
3426	59.63	9041.777	38860.004
22081	59.63	14471.266	33050.898
4941	59.49	9477.066	38759.953
7201	59.44	9705.148	33934.16
2478	59.42	8619.611	34334.734
13960	59.38	12133.94	35790.832
12419	59.3	11586.613	33758.191
11342	59.22	11409.847	33524.891
15477	59.22	12616.226	39638.969
1677	59.22	8253.177	36014.527
14959	59.17	12485.031	33258.242
17268	59.13	13195.328	35693.145
13393	59.13	11897.93	37295.434
17099	59.09	13185.365	37957.559
20504	59.03	14018.194	33447.941
4092	59.03	9258.449	33845.234
13864	59.03	12278.453	34770.766
4451	58.9	9179.197	36517.402
21154	58.78	14452.262	39982.711
5778	58.77	9698.541	33069.699
21614	58.69	14632.57	38178.18
13220	58.65	11945.829	39272.172
18697	58.63	13672.763	34147.566
17043	58.63	13307.517	38788.551
2053	58.63	8476.524	39527.836
17239	58.61	13329.151	35901.797
15061	58.61	12539.525	34081.852
10889	58.55	11204.494	35611.699
7188	58.54	9789.476	34085.977
15839	58.5	12712.468	35946.301
18182	58.5	13364.269	39652.895
394	58.48	7832.974	35839.965
17892	58.46	13418.996	35756.191
15065	58.44	12568.997	34148.543
9235	58.38	10496.843	37994.676
5770	58.36	9377.326	33134.59
20580	58.36	14239.293	33421.969
6023	58.32	9656.9	35138.16
8388	58.32	10328.502	35055.961
9501	58.32	10723.083	37726.141
15473	58.27	12670.302	39496.523
12006	58.25	11590.006	38366.527
15238	58.21	12509.217	36178.246
10879	58.21	11132.426	35812.785
19741	58.21	13879.415	39604.457
14892	58.15	12483.489	33984.02
20574	58.13	14307.979	33420.254
18	58.11	7652.042	33133.355
21696	58.09	14474.347	37255.758
410	58.06	7839	35941.48
16704	58.04	13012.385	37299.906
1532	58.04	8252.289	34627.859
4626	58.02	9114.185	37133.141
13530	58	12004.825	35642.762
14265	58	12148.602	38919.82
14810	58	12450.505	35195.719
7716	57.96	9922.435	36991.301
14135	57.96	12097.456	37539.309
10496	57.92	11112.02	39941.922
15557	57.9	12922.369	39501.367
3541	57.9	8922.659	38131.973
17302	57.86	13160.36	35329.758
9908	57.85	10936.332	33469.234
9540	57.85	10735.899	37337.746
11937	57.83	11499.582	39462.34
14396	57.83	12370.251	39665.461
20628	57.77	14377.705	33913.895
21904	57.75	14447.692	35365.367
1862	57.75	8352.877	37392.629
6367	57.73	9532.933	37242.465
20666	57.71	14213.73	34536.297
18414	57.69	13741.437	37148.215
21890	57.62	14617.703	35298.449
9889	57.62	10814.541	33184.863
497	57.58	7668.989	36666.297
2164	57.56	8626.339	37839.066
6740	57.5	9805.087	38314.859
7303	57.44	10015.012	33058.219
10095	57.44	10805.068	35605.363
11998	57.42	11547.601	38317.008
12011	57.42	11602.112	38404.281
836	57.41	7791.445	39715.73
18478	57.37	13761.756	36147.641
8687	57.33	10402.658	33553.371
17022	57.29	13293.293	38814.414
19347	57.29	13965.811	35414.867
516	57.27	7724.219	36764.313
7202	57.27	9791.603	33950.902
1568	57.23	8342.839	35123.527
17273	57.21	13321.547	35732.613
18768	57.21	13639.772	33714.047
11861	57.21	11224.998	39514.266
15580	57.19	12894.71	39352.137
14680	57.18	12471.49	36390.758
6556	57.18	9527.792	39672.793
998	57.18	8173.173	37893.234
9943	57.18	10928.497	33755.137
14194	57.18	12150.524	38160.719
2591	57.14	8525.722	33425.27
5936	57.14	9632.417	34708.016
20742	57.14	14398.218	35311.73
1993	57.12	8413.059	39355.383
3776	57.1	8853.445	36177.184
16077	57.08	12906.319	33898.598
568	57.06	7765.377	37277.422
13282	57.06	11894.293	38800.379
547	57.04	7701.053	37062.148
8683	57	10361.88	33496.844
21049	57	14390.604	38529.039
13418	57	12053.423	36969.813
14009	56.95	12122.993	36451.617
9100	56.91	10538.087	36372.289
14131	56.91	12220.865	37452.227
5490	56.85	9391.853	34793.488
1441	56.85	8285.212	33410.547
12075	56.85	11634.365	37611.438
21975	56.83	14628.265	34156.043
5768	56.81	9461.538	33088.383
15068	56.79	12708.896	34178.5
426	56.79	7690.917	36111.02
6913	56.73	9884.276	36869.293
13649	56.73	11891.764	33779.559
1010	56.73	8044.995	37512.094
11602	56.66	11283.64	36821.637
20051	56.66	14022.593	36651.605
12087	56.64	11436.132	37391.426
9332	56.64	10538.052	39551.176
11880	56.64	11417.09	39798.012
17311	56.64	13248.025	35108.176
9034	56.62	10483.985	35606.672
20866	56.62	14274.66	36293.188
10898	56.6	11195.281	35444.461
19253	56.6	13792.958	34465.57
786	56.58	7650.276	39224.191
3761	56.5	8951.832	36095.695
798	56.47	7739.933	39298.707
19842	56.47	14152.191	39256.543
3976	56.43	8956.63	33754.922
13158	56.39	11734.368	39734.168
8123	56.37	10266.905	37658.031
3044	56.37	8670.474	37131.047
11142	56.33	11044.215	34672.973
14576	56.33	12490.188	37746.109
15153	56.29	12590.988	35145.113
4797	56.29	9212.897	39123.238
17662	56.28	13528.18	33901.977
6407	56.28	9635.759	37837.477
14413	56.26	12390.905	39556.988
20388	56.24	14189.449	34413.188
12646	56.22	11799.027	34419.934
14277	56.2	12111.113	39086.23
11957	56.2	11538.345	39157.965
9131	56.18	10544.393	36801.992
11700	56.16	11292.159	37470.441
17184	56.12	13297.413	36614.609
18700	56.1	13589.698	34168.871
9553	56.1	10657.055	36893.27
20334	56.08	14115.114	34632.727
3130	56.06	8766.098	38112.563
13518	56.06	11882.286	35790.805
2013	56.05	8416.171	39614.965
8847	55.99	10441.302	34773.027
5106	55.99	9374.739	37163.266
5845	55.97	9584.149	33874.766
2937	55.95	8784.025	35999.172
4826	55.95	9068.149	39598.926
17518	55.95	13303.668	33191.699
14688	55.95	12407.278	36492.277
216	55.91	7822.921	34967.098
11382	55.91	11221.979	34188.813
3894	55.89	8969.377	34851.129
6059	55.89	9500.509	35360.738
4874	55.83	9307.639	39681.98
3121	55.82	8780.148	37987.563
16789	55.78	13108.966	38565.594
4927	55.78	9416.564	38806.895
13071	55.78	11683.609	38649.641
20943	55.76	14215.618	36970.465
19793	55.76	14014.858	39715.867
17322	55.72	13321.198	35197.738
16901	55.72	13118.278	39613.43
11851	55.7	11218.683	39383.301
4846	55.66	9208.704	39839.488
15053	55.62	12548.324	33950.465
1313	55.6	8141.816	34188.145
18163	55.6	13383.73	39268.215
2194	55.6	8463.854	37553.531
17194	55.59	13351.459	36439.488
20796	55.59	14381.778	35465.473
2251	55.57	8518.486	36949.355
15252	55.55	12578.993	36407.328
13449	55.53	12036.898	36401.684
589	55.53	7908.032	37435.234
16900	55.53	13089.766	39604.035
11823	55.53	11378.037	38869.578
4896	55.51	9283.017	39156.41
18456	55.45	13773.959	36416.797
477	55.36	7697.02	36486.77
2933	55.34	8737.087	35917.012
19853	55.32	14068.434	38803.516
1274	55.28	8046.846	34742.48
20974	55.28	14401.302	37418.02
11190	55.26	10997.386	34433.664
8141	55.26	10280.77	37482.117
19035	55.24	13875.304	33637.359
9337	55.22	10381.994	39664.469
2580	55.22	8532.324	33353.926
8151	55.2	10289.939	37067.371
9098	55.2	10552.712	36361.969
7214	55.18	9888.581	33698.578
8130	55.14	10279.364	37373.293
21206	55.14	14565.176	39247.426
17188	55.14	13284.693	36666.371
18244	55.09	13755.003	39227.668
12570	55.07	11770.542	33509.52
3398	55.03	9047.639	39220.406
20090	55.03	14207.162	36288.199
11882	55.03	11376.772	39816.426
19729	55.03	13983.274	39509.438
14941	55.01	12288.7	33388.254
11783	54.99	11317.928	38532.152
76	54.93	7680.545	33754.48
11063	54.93	11044.619	35277.512
9621	54.93	10738.521	36174.051
1317	54.92	8119.753	34202.434
20509	54.88	14060.608	33168.68
11069	54.84	11093.19	35304.73
11338	54.84	11367.237	33489.68
10091	54.84	10903.984	35539.055
371	54.84	7951.367	35635.793
597	54.78	7792.709	37493.387
8646	54.76	10223.65	33295.34
17874	54.76	13564.276	35636.855
4152	54.7	9102.987	34420.855
3942	54.69	9043.821	34141.645
21859	54.67	14594.109	35822.02
10827	54.67	11142.491	36101.754
2159	54.67	8436.531	38084.289
5202	54.67	9410.496	36827.246
13103	54.67	11661.554	39021.109
9139	54.67	10470.644	36898.66
14966	54.63	12461.635	33048.281
19588	54.61	13966.459	37916.133
4129	54.61	9166.4	34102.273
19571	54.59	13987.409	37661.129
11807	54.59	11380.925	38622.828
1630	54.55	8337.619	35837.902
7089	54.53	9716.821	34822.484
19763	54.51	13812.935	39924.527
19851	54.47	14202.631	39013.371
21596	54.47	14431.822	38530.375
14253	54.47	12217.026	38773.578
21669	54.47	14449.475	37639.063
8145	54.47	10149.452	37281.625
11780	54.46	11300.874	38492.773
14517	54.46	12350.102	38444.527
8481	54.46	10266.758	34210.645
10233	54.44	10778.971	36890.836
16902	54.44	12975.233	39614.41
4214	54.44	9120.374	35151.559
10605	54.44	11041.154	38221.441
4887	54.42	9346.281	39336.625
7378	54.42	9983.085	34024.266
8670	54.42	10516.149	33298.863
13923	54.42	12097.044	35382.332
215	54.42	7661.271	34952.703
22027	54.4	14633.888	33749.117
7177	54.36	9915.259	34278.195
18539	54.36	13645.799	35526.477
6539	54.32	9543.948	39403.836
7381	54.32	10028.236	34085.922
16722	54.3	12952.063	37538.301
2840	54.28	8846.098	35017.98
7986	54.26	10250.805	39316.629
12382	54.24	11551.016	34146.469
14936	54.24	12475.564	33609.699
244	54.23	7807.609	35208.211
14800	54.19	12304.565	35358.406
16060	54.17	12878.159	34274.02
17622	54.15	13479.012	33458.074
16884	54.15	12947.45	39434.691
3760	54.13	8927.373	36068.531
18498	54.11	13745.911	35778.262
17183	54.05	13158.603	36603.199
2071	54.01	8575.286	39178.023
14704	54.01	12284.023	36309.297
8295	54	10342.44	35786.219
12955	54	11682.867	37314.512
12040	53.98	11442.669	38070.734
207	53.96	7732.107	34890.078
9017	53.96	10499.671	35437.125
13381	53.94	11852.578	37480.109
12639	53.92	11753.557	34335.137
19063	53.9	13875.19	33934.441
6551	53.9	9697.814	39586.746
13997	53.88	12272.841	36281.965
8355	53.88	10256.63	35242.234
12625	53.86	11797.53	34096.586
13370	53.86	12004.812	37350.938
13209	53.82	11954.522	39740.633
707	53.82	7942.863	38605.223
9014	53.82	10561.753	35363.422
9761	53.8	10740.543	34370.648
13226	53.8	12014.769	39135.18
10764	53.8	10995.642	36657.441
2595	53.77	8591.767	33162.363
20460	53.75	14104.193	33684.422
17100	53.75	13345.431	37975.328
1442	53.71	8307.359	33412.48
2192	53.69	8511.023	37815.883
13776	53.69	12277.361	33455.289
13188	53.69	11908.544	39839.824
17236	53.69	13240.391	36198.113
1562	53.67	8363.329	35042.664
3884	53.67	8974.441	35017.781
17692	53.67	13468.386	34118.566
16251	53.65	13127.928	33535.824
20621	53.63	14349.14	33886.551
705	53.63	7771.769	38577.715
8881	53.63	10356.202	35094.703
18081	53.61	13529.471	37917.66
19970	53.57	14045.924	37397.02
1683	53.57	8267.292	36021.746
10851	53.56	11195.767	36207.18
8479	53.54	10318.398	34159.141
21661	53.52	14517.762	37818.133
16207	53.52	13071.567	33157.797
14809	53.52	12373.712	35191.449
16720	53.5	13076.037	37507.762
11461	53.48	11405.162	35098.426
17716	53.46	13382.416	34293.281
12956	53.46	11775.25	37320
9494	53.44	10685.191	37897.117
20990	53.44	14416.933	37695.414
2066	53.42	8593.532	39407.195
12908	53.42	11806.623	36688.641
12661	53.4	11693.258	34652.441
21598	53.36	14444.159	38582.41
8209	53.36	10320.853	36673.742
15642	53.33	12912.098	38324.809
10355	53.31	10861.874	38265.281
18839	53.25	13724.096	33267.734
982	53.25	8121.038	38186.52
5330	53.23	9426.127	35612.398
19049	53.23	13866.24	33802.246
19075	53.21	13804.298	34171.941
5799	53.21	9524.466	33405.656
10563	53.19	11117.612	38717.559
2004	53.19	8235.021	39482.52
13740	53.19	11978.64	33151.844
2369	53.17	8461.625	35876.395
11246	53.17	11184.596	33715.527
9638	53.17	10758.974	35812.695
20933	53.15	14261.47	36901.324
20929	53.15	14391.261	36872.18
14410	53.13	12405.99	39540.227
15585	53.13	12717.607	39370.285
13202	53.1	11871.15	39597.801
12166	53.1	11533.846	36401.148
10420	53.08	10887.291	39076.871
7366	53.06	10118.48	33859.488
19992	53.06	14041.62	37316.406
19327	53.06	13947.917	35283.188
21751	53.06	14615.41	36621.816
15408	53.04	12666.922	38475.922
5473	53.02	9459.393	35043.77
19783	53.02	14027.099	39974.137
14465	53	12323.984	38909.625
16045	53	12923.112	34141.863
8385	52.98	10133.755	35027.047
10477	52.96	10847.298	39999.023
19352	52.96	13933.559	35488.773
15334	52.94	12523.042	37416.324
16230	52.92	12994.983	33380.539
19695	52.92	13860.929	39092.66
4003	52.9	8864.683	33439.402
14352	52.87	12238.171	39796.176
9667	52.87	10744.355	35456.402
1089	52.85	8200.383	36514.652
15773	52.85	12803.203	36930.348
6967	52.85	9814.658	36240.859
10509	52.85	11041.237	39450.074
4944	52.83	9374.658	38528.887
10401	52.77	10881.614	38732.645
764	52.77	7824.695	39043.219
519	52.77	7980.829	36821.078
13170	52.75	11676.779	39947.262
21957	52.75	14471.015	34489.895
10453	52.75	10813.133	39588.199
4890	52.73	9328.476	39377.383
4854	52.73	9081.888	39914.859
2265	52.73	8420.68	36833.832
11853	52.69	11259.786	39388.805
3366	52.69	9052.421	39613.98
5762	52.69	9376.467	33018.855
1921	52.69	8414.974	38370.867
13134	52.67	11704.495	39480.023
4176	52.67	9076.788	34841.398
10445	52.67	10945.447	39376.059
13347	52.62	12061.257	37919.32
1075	52.62	8150.601	36670.129
1952	52.62	8414.43	38739.863
11448	52.6	11234.675	34893.484
361	52.58	7959.404	35585.266
20402	52.56	14031.663	34250.996
508	52.56	7909.467	36712.465
3676	52.56	8892.221	36776.832
18460	52.54	13576.138	36465.969
11822	52.54	11302.206	38867.746
2653	52.52	8765.31	33592.973
21962	52.52	14567.766	34536.055
2914	52.5	8785.537	35619.602
1865	52.5	8392.855	37406.863
19738	52.5	13860.559	39586.762
537	52.48	7835.426	36984.453
881	52.46	8057.037	39869.039
9875	52.44	10699.121	33101.242
17677	52.44	13495.205	34043.184
18006	52.41	13361.987	36994.52
2847	52.41	8789.671	35038.305
7695	52.39	10111.697	36691.578
1547	52.39	8306.382	34782.555
3860	52.39	8951.902	35228.797
19447	52.39	13940.974	36315.914
14156	52.37	12131.747	37744.34
87	52.35	7666.512	33900.137
19614	52.35	13971.23	38138.621
20834	52.35	14394.385	35892.195
13471	52.35	11927.972	36341.566
3363	52.35	9023.269	39988.34
4795	52.35	9134.673	39101.555
2629	52.33	8721.356	33434.598
16971	52.33	13149.034	39498.492
16681	52.33	13108.984	37159.859
8492	52.31	10324.926	33999.383
16987	52.27	13194.789	39365.781
15052	52.25	12639.822	33929.176
9348	52.25	10471.281	39867.715
9368	52.23	10699.076	39893.813
11964	52.23	11423.324	39026.004
16144	52.21	12722.004	33331.695
17225	52.21	13332.57	36128.902
3610	52.2	9059.219	37227.699
1377	52.16	8019.583	33424.371
20519	52.16	14181.731	33002.039
13955	52.16	12124.696	35751.266
1048	52.14	7991.918	37179.73
19734	52.14	13893.946	39545.18
19961	52.14	14049.905	37353.184
997	52.12	8167.726	37876.566
11999	52.08	11569.903	38338.633
6394	52.08	9575.312	37631.465
15162	52.06	12516.876	35214.57
514	52.06	7792.229	36750.566
15432	52.06	12560.083	38655.344
12491	52.06	11684.593	33314.766
19039	52.04	13904.431	33700.551
6538	52.04	9517.521	39340.246
10159	52.04	10837.952	36513.445
1905	52.02	8338.444	38132.473
9773	52.02	10655.307	34143.43
17173	52.02	13330.887	36793.027
8040	52	10316.152	38581.215
3581	52	8855.011	37601.176
7058	51.98	9833.297	35126.641
19323	51.97	13853.191	35227.066
9035	51.97	10439.054	35631.543
17967	51.95	13449.969	36415.922
1557	51.91	8333.772	35020.555
6475	51.91	9654.881	38430.07
55	51.91	7798.655	33514.508
15471	51.85	12577.911	39482.73
2447	51.85	8555.765	35085.141
21608	51.85	14451.832	38429.469
10449	51.83	10913.129	39466.855
16967	51.83	13155.8	39441.727
10225	51.83	10879.441	36837.469
19258	51.81	13885.778	34522.008
15470	51.81	12697.722	39405.34
8240	51.81	10306.671	36329.598
8274	51.81	10136.263	35928.902
13703	51.81	11966.02	33414.609
13965	51.79	12109.87	35834.012
14777	51.77	12365.502	35422.813
1631	51.77	8246.103	35851.652
15754	51.75	12877.233	37255.715
8134	51.75	10199.675	37407.676
5166	51.75	9287.373	36942.699
4990	51.74	9434.786	37906.84
20674	51.74	14374.028	34649.219
3527	51.74	9037.259	37998.301
1345	51.72	8017.049	33792.055
2443	51.72	8471.403	35021.84
3731	51.72	8972.024	36421.023
476	51.7	7844.258	36474.445
2887	51.7	8694.485	35485.301
4906	51.7	9408.101	39210.008
6552	51.68	9685.723	39609.652
12361	51.68	11524.96	34519.668
21029	51.66	14389.65	38366.73
8256	51.64	10240.272	36126.719
20723	51.64	14234.691	35245.867
18554	51.62	13629.303	35315.309
10633	51.62	11185.905	37947.941
1603	51.6	8354.862	35409.777
20554	51.6	14317.564	33105.102
8001	51.6	10244.589	39235.645
21084	51.58	14334.9	38886.484
4211	51.58	9205.875	35127.242
1061	51.56	8092.173	36734.438
81	51.54	7927.993	33803.371
15886	51.54	12722.925	35671.336
16890	51.52	12976.422	39470.855
19042	51.52	13985.744	33731.313
21912	51.51	14602.379	35174.594
7415	51.51	10071.745	34464.715
13069	51.51	11784.738	38624.383
6562	51.49	9609.633	39749.41
16828	51.49	13045.922	38772.887
2852	51.49	8826.412	35093.641
16402	51.47	12981.481	35266.934
6687	51.47	9807.661	39214.254
19463	51.47	13799.506	36464.988
18798	51.47	13744.702	33366.395
17005	51.47	13260.083	39052.07
14412	51.47	12353.303	39550.422
21828	51.45	14595.883	36197.793
11368	51.45	11290.389	34040.375
7900	51.43	10104.128	39558.602
10323	51.43	10961.903	38028.277
21556	51.43	14497.232	39043.531
79	51.43	7768.424	33781.102
1098	51.43	8109.214	36248.855
1812	51.41	8411.421	36811.238
10757	51.41	11168.524	36612.227
18392	51.39	13676.477	37188.613
15369	51.39	12563.285	37961.137
14110	51.37	12246.434	37249.512
11459	51.37	11410.427	35089.125
11572	51.35	11280.154	36361.324
832	51.35	7712.817	39641.73
17830	51.35	13565.799	35175.258
15782	51.35	12916.336	36789.477
2979	51.33	8743.041	36676.652
2796	51.31	8674.554	34412.465
168	51.29	7695.537	34615.742
15084	51.28	12543.691	34332.492
20711	51.28	14424.567	35138.871
4696	51.28	9190.791	37966.688
20648	51.28	14260.805	34322.09
17387	51.26	13314.192	34694.137
18419	51.26	13689.852	36904.988
13394	51.26	11866.28	37308.23
11712	51.24	11258.02	37597.227
3113	51.24	8731.719	37917.211
8947	51.24	10370.47	35240.156
12730	51.24	11761.321	35381.375
1239	51.22	8032.518	34840.301
11966	51.16	11593.959	39036.109
959	51.16	8098.448	38680.805
15763	51.14	12800.355	37087.316
11852	51.12	11395.787	39382.719
18092	51.12	13529.702	38139.863
16256	51.1	13120.081	33624.324
18751	51.1	13678.866	33838.941
963	51.08	8066.055	38472.23
13492	51.08	11903.195	35960.82
13775	51.07	12254.076	33446.461
483	51.07	7721.949	36554.215
19482	51.07	13945.3	36678.367
19784	51.05	14186.4	39984.016
2862	51.05	8694.576	35252.484
10543	51.03	11105.498	39220.453
14962	51.03	12394.274	33023.434
4880	51.03	9330.383	39526.969
19632	51.01	13946.195	38405.66
669	50.99	7701.717	38243.547
20610	50.99	14306.648	33673.949
5026	50.99	9362.422	37269.371
15796	50.99	12713.255	36433.695
21041	50.99	14422.615	38473.172
20956	50.97	14413.907	37107.742
7278	50.95	9967.62	33017.738
19681	50.95	13911.891	38975.961
21150	50.93	14489.045	39890.684
9686	50.93	10726.249	35385.609
9033	50.91	10476.927	35586.152
15954	50.91	12729.001	35150.746
13794	50.91	12187.803	33778.367
14971	50.89	12360.277	33096.918
10645	50.89	10996.643	37804.172
4617	50.89	9080.092	37054.102
8222	50.89	10168.581	36484.125
3072	50.89	8671.514	37348.406
13464	50.89	12050.431	36273.438
5581	50.89	9296.008	34768.355
19801	50.89	14142.702	39491.613
21694	50.87	14588.108	37229.816
362	50.85	7883.795	35594.047
3822	50.84	9029.051	35421.895
10624	50.84	11153.706	38144.852
18307	50.84	13571.707	38387.172
14804	50.82	12461.002	35408.199
20684	50.82	14369.593	34772.559
20168	50.8	14095.379	35589.926
7708	50.8	10091.004	36905.48
14379	50.8	12439.856	39911.465
10243	50.78	10779.971	36975.949
6476	50.78	9506.005	38429.906
11832	50.76	11422.066	39037.473
2560	50.74	8566.148	33574.43
19746	50.72	13833.559	39679.57
5327	50.72	9364.3	35590.012
20812	50.72	14306.129	35682.09
5883	50.7	9556.699	34502.309
17033	50.7	13221.634	38700.996
19606	50.68	13828.564	38008.219
3411	50.68	8957.75	39096.113
19034	50.66	13951.207	33621.277
10687	50.66	11033.018	37340.387
15407	50.66	12544.372	38466.598
5208	50.66	9316.359	36582.797
11720	50.66	11355.427	37681.984
13615	50.66	12041.107	34444.789
15556	50.64	12742.157	39488.012
7430	50.64	10029.415	34602.801
351	50.62	7828.02	35476.543
5597	50.62	9324.29	34565.516
9401	50.62	10717.458	39362.789
1351	50.62	8097.338	33578.539
18718	50.61	13640.138	34284.379
16996	50.61	13154.155	39181.961
12458	50.61	11543.694	33108.648
16134	50.59	12910.163	33492.969
8	50.59	7655.099	33080.184
6763	50.57	9882.555	38293.824
17660	50.57	13387.685	33882.781
8484	50.57	10206.95	34277.352
1567	50.57	8290.378	35118.449
14746	50.57	12397.637	35608.594
542	50.57	7674.338	36999.383
2027	50.55	8270.405	39880.156
4792	50.55	9228.344	39026.441
15199	50.53	12645.128	35828.156
3550	50.53	9013.924	37858.441
4752	50.53	9134.529	38349.805
13564	50.53	12013.076	35192.805
16013	50.53	12893.037	34635.375
6002	50.51	9517.196	34851.16
6422	50.51	9600.874	38017.984
15151	50.51	12698.058	35127.633
12662	50.51	11729.044	34664.703
18985	50.49	13876.92	33231.348
16351	50.47	12935.058	34537.223
509	50.45	7944.833	36727.395
1761	50.45	8297	36264.797
7833	50.45	10092.368	38684.563
18157	50.43	13456.137	39058.098
17185	50.43	13242.569	36644.902
18191	50.43	13538.327	39713.906
18762	50.43	13673.24	33932.496
2047	50.41	8543.447	39678.172
16326	50.39	12937.67	34270.953
12424	50.38	11535.087	33530.504
9466	50.38	10771.564	38156.801
11692	50.34	11403.894	37379.27
952	50.32	8116.061	38849.473
16246	50.3	13111.263	33480.516
20099	50.28	14085.297	36062.328
10622	50.28	11161.282	38059.477
15609	50.28	12917.502	38840.809
3752	50.26	8947.894	36313.586
10586	50.26	11033.394	38421.18
11361	50.24	11215.552	33918.859
17831	50.24	13524.838	35179.141
14867	50.22	12467.972	34477.137
7662	50.22	10057.858	36188.91
218	50.18	7848.797	34989.676
21116	50.18	14367.537	39499.414
15034	50.18	12644.363	33692.758
2491	50.18	8556.034	34242.941
21948	50.16	14559.417	34688.898
8760	50.16	10555.428	33983.336
16026	50.16	12800.184	34607.105
15999	50.16	12891.275	34808.031
5237	50.15	9345.917	36150.516
15925	50.13	12806.681	35366.41
3887	50.11	9060.507	35069.621
10114	50.11	10799.773	35986.211
10661	50.11	10999.009	37351.527
19753	50.11	13895.415	39816.074
370	50.11	7737.847	35624.883
593	50.11	7761.659	37447.254
7376	50.09	9958.803	34002.781
8111	50.09	10261.103	37553.16
18590	50.09	13597.144	34951.109
11703	50.07	11403.049	37498.457
11233	50.07	11205.755	33832.383
10360	50.07	10941.256	38301.574
7863	50.05	9990.591	39034.527
13831	50.05	12247.733	34243.797
12168	50.05	11575.852	36424.957
8150	50.05	10210.969	37061.285
11848	50.03	11348.907	39292.332
19889	50.01	14140.986	38408.148
2633	49.99	8829.398	33469.137
11582	49.99	11374.277	36559.902
5886	49.97	9510.204	34561.301
20634	49.97	14375.117	33975.699
7220	49.97	9850.489	33725.16
7131	49.95	9752.625	34524.867
19451	49.95	13790.879	36364.688
12473	49.95	11737.646	33138.844
3499	49.95	9004.162	38154.164
7867	49.95	10107.225	39103.93
11075	49.93	11146.231	35399.906
8162	49.93	10321.598	37150.945
19048	49.93	13959.465	33787.777
15270	49.93	12526.412	36614.434
6883	49.92	9741.947	37047.285
13538	49.92	12036.353	35437.055
10101	49.92	10931.627	35757.941
15322	49.9	12549.902	37239.133
13133	49.88	11745.043	39470.227
1854	49.88	8380.524	37297.164
17883	49.86	13529.308	35679.461
21885	49.86	14472.041	35486.707
15345	49.86	12558.378	37666.176
13735	49.86	11880.223	33106.734
16829	49.86	13102.247	38774.66
7428	49.82	10094.001	34583.199
12357	49.82	11594.264	34460.141
11479	49.82	11357.712	35333.992
9817	49.8	10732.695	33948.934
7958	49.78	10203.332	39640.875
13863	49.78	12130.941	34743.871
1464	49.78	8230.996	33684.691
938	49.78	8101.889	39194.336
17497	49.78	13329.174	33538.625
4407	49.78	9145.408	36031.523
1978	49.78	8312.529	39179.609
14394	49.78	12489.993	39637.309
2201	49.76	8422.018	37656.148
1846	49.76	8371.971	37242.637
1825	49.76	8311.195	36961.113
8657	49.76	10459.312	33110.492
1645	49.74	8302.142	35941.98
6902	49.74	9769.197	37140.441
1867	49.72	8235.065	37429.938
19964	49.72	14211.15	37360.391
9206	49.72	10436.861	37687.258
20422	49.72	14188.374	34106.914
3386	49.71	8860.619	39590.879
17141	49.69	13288.47	37329.301
13754	49.69	12146.17	33239.77
6946	49.65	9862.57	36655.195
13944	49.65	12160.767	35632.723
19506	49.63	13950.087	37101.367
7265	49.61	9787.106	33059.734
8197	49.61	10267.04	36549.797
20795	49.61	14253.779	35454.566
11420	49.61	11338.316	34553.742
3531	49.61	8991.228	38023.031
14808	49.59	12296.331	35146.055
18828	49.57	13568.214	33220.727
3289	49.57	8680.929	39308.891
21673	49.57	14629.424	37355.695
6891	49.57	9776.078	37081.586
7051	49.55	9795.928	35323.441
21001	49.55	14220.833	37897.113
1373	49.55	8143.752	33360.527
10704	49.55	11022.411	36935.164
7701	49.53	10035.373	36785.938
4396	49.53	9080.582	35972.809
6865	49.53	9735.85	37021.008
9724	49.53	10748.71	34921.137
13480	49.53	12047.243	36183.652
8685	49.51	10532.363	33530.148
15917	49.51	12732.42	35310.531
11833	49.51	11230.067	39043.008
1492	49.51	8275.012	34108.699
10118	49.49	10921.861	36009.039
84	49.49	7784.046	33864.82
1198	49.49	8144.694	35352.691
12880	49.49	11748.185	36302.961
18480	49.49	13667.833	36182.348
4002	49.48	8853.515	33418.031
228	49.48	7757.122	35068.199
4989	49.46	9367.54	37896.176
10021	49.46	10909.879	34662.914
1612	49.46	8232.247	35494.816
2783	49.46	8813.982	34330.891
10486	49.46	10999.327	39804.887
6092	49.46	9557.014	35719.664
785	49.44	7960.151	39219.234
12965	49.44	11768.139	37432.652
2519	49.44	8468.598	33924.539
19636	49.42	13899.385	38418.574
8143	49.38	10159.731	37202.789
17107	49.38	13310.891	37774.762
18051	49.38	13490.783	37455.586
1431	49.38	8256.381	33283.934
7657	49.38	10117.376	36132.371
3399	49.38	8896.833	39237.793
16659	49.34	13046.042	36798.277
18372	49.34	13762.692	37590.129
21700	49.34	14562.313	37306.617
6357	49.34	9663.818	37134.738
6683	49.34	9725.585	39151.488
20907	49.34	14338.158	36531.422
21911	49.34	14532.388	35144.945
9329	49.32	10391.722	39474.113
2963	49.32	8772.251	36453.516
7936	49.3	10024.798	39848.906
13272	49.3	12062.502	39029.629
12318	49.3	11614.266	35352.336
8477	49.3	10144.962	34149.676
14650	49.3	12493.722	37149.504
16394	49.3	12946.152	35230.496
8017	49.3	10294.151	38839.859
13207	49.28	11872.927	39671.145
8668	49.26	10355.658	33284.27
15616	49.26	12911.702	38939.746
6649	49.26	9749.337	39537.797
17762	49.26	13529.004	34673.305
19900	49.23	14013.855	38230.035
14382	49.23	12476.498	39954.836
7031	49.21	9818.393	35668.254
15350	49.21	12660.706	37787.609
20489	49.21	14166.33	33570.273
1478	49.19	8403.766	33878.449
9484	49.17	10777.502	38093.336
17851	49.15	13474.572	35365.309
21630	49.13	14601.635	38088.391
8082	49.09	10349.894	37943.215
8002	49.07	10293.921	39246.129
21125	49.07	14365.138	39739.98
3049	49.07	8839.717	37200.539
3488	49.05	8930.552	38400.004
1069	49.05	8135.803	36553.57
14535	49.05	12322.699	38213.125
38	49.03	7763.921	33403.898
8052	49.03	10237.507	38456.18
13417	49.03	12046.754	36942.48
13935	49.02	12077.468	35504.391
9646	49.02	10747.106	35664.539
850	49.02	7790.864	39846.453
7856	49.02	10121.84	38929.277
13817	49.02	12198.492	34149.137
2999	49	8805.305	36893.219
19615	49	13990.011	38162.543
5112	49	9292.256	36862.07
3045	48.98	8747.947	37147.41
3038	48.98	8833.675	37108.965
1859	48.96	8382.389	37338.059
9261	48.94	10560.577	38479.504
1504	48.94	8327.347	34215.543
3434	48.94	8932.384	38900.875
464	48.92	7686.522	36414.152
3528	48.9	8919.419	38007.133
6377	48.9	9675.514	37384.484
2828	48.88	8733.941	34894.27
1374	48.86	8119.356	33369.734
2116	48.86	8418.891	38608.066
9134	48.86	10391.937	36827.977
773	48.86	7642.925	39141.723
15055	48.86	12557.554	33975.16
20054	48.84	14107.58	36691.023
17386	48.84	13220.63	34677.887
4062	48.84	9134.3	33489.188
8753	48.84	10448.38	33859.824
17754	48.82	13510.029	34559.691
3150	48.82	8834.776	38425.785
12737	48.8	11656.68	35470.723
17174	48.8	13171.811	36822.59
21101	48.79	14309.128	39140.152
15440	48.77	12607.789	38873.813
7730	48.77	10062.654	37124.648
614	48.75	7988.479	37679.188
4755	48.75	9111.829	38444.523
16162	48.75	12714.912	33277.879
21788	48.75	14457.54	36241.984
15460	48.75	12501.088	39269.367
9370	48.71	10681.868	39904.113
18230	48.71	13746.014	39540.785
20146	48.69	14180.406	36025.816
8759	48.69	10350.773	33962.574
15906	48.67	12843.592	35446.637
243	48.67	7962.291	35194.688
5853	48.65	9601.275	34065.438
7170	48.65	9910.859	34208.609
21554	48.63	14565.65	39028.688
11688	48.63	11344.728	37354.52
2457	48.61	8555.518	34862.281
7643	48.61	10096.037	36009.742
10459	48.61	10849.051	39688.242
3840	48.61	8943.252	35285.07
4072	48.61	9261.046	33614.707
17305	48.61	13224.66	35334.66
2455	48.59	8621.427	34838.773
15201	48.59	12518.032	35866.488
19074	48.59	13812.647	34161.414
21666	48.59	14562.032	37577.211
21671	48.58	14537.89	37663.023
20872	48.58	14357.877	36327.977
12222	48.58	11445.4	36106.594
9589	48.56	10623.746	36458.063
4767	48.56	9161.111	38617.023
2596	48.56	8619.602	33197.211
16360	48.56	12977.012	34588.934
28	48.54	7909.732	33243.77
2247	48.54	8445.532	36917.637
17672	48.54	13430.965	33992.52
6970	48.54	9750.267	36271.516
4759	48.52	9068.983	38485.172
22051	48.5	14586.821	33181.309
16307	48.5	13064.457	34177.328
14432	48.5	12341.617	39182.531
15025	48.48	12497.815	33553.859
21026	48.48	14326.412	38325.871
686	48.46	7783.615	38371.441
2479	48.46	8543.726	34352.922
8487	48.46	10310.804	34286.563
7847	48.44	9937.983	38881.348
3124	48.44	8784.05	38061.027
18758	48.44	13621.106	33902.605
19703	48.42	13986.844	39237.691
12067	48.42	11545.267	37537.469
9428	48.42	10593.895	38901.684
3989	48.42	8937.682	33568.711
12190	48.42	11545.211	36310.793
10261	48.42	10818.971	37309.93
14789	48.4	12486.823	35571.883
2026	48.4	8214.103	39864.867
6644	48.38	9895.994	39500.414
20698	48.38	14217.801	34882.566
9673	48.36	10564.045	35524.586
430	48.36	7687.575	36153.746
1103	48.36	8064.903	36290.012
15243	48.36	12496.973	36263.012
1379	48.35	8201.049	33459.777
18797	48.35	13703.948	33363.402
2411	48.35	8443.279	35537.289
1858	48.35	8396.229	37332.574
18754	48.33	13757.412	33860.926
14443	48.33	12445.602	39012.09
5198	48.33	9307.338	36778.668
7693	48.31	9960.48	36683.219
10849	48.31	11122.855	36202.773
21552	48.29	14580	39016.699
15633	48.27	12870.487	38488.941
18153	48.27	13420.297	38908.863
11245	48.25	11072.707	33681.184
7934	48.25	10057.213	39768.828
14157	48.25	12158.698	37761.594
2994	48.25	8847.544	36844.574
13810	48.25	12104.253	34052.527
127	48.25	7887.105	34112.219
565	48.25	7834	37238.848
712	48.23	7778.68	38671.957
4056	48.23	9206.467	33432.082
15600	48.23	12830.796	38986.434
14128	48.23	12077.394	37439.727
14852	48.21	12471.683	34609.824
9079	48.21	10522.938	36124.43
9630	48.21	10638.791	35957.27
2366	48.21	8517.788	35868.535
7989	48.21	10174.363	39375.715
8187	48.21	10225.693	36721.059
7017	48.19	9889.296	35801.184
17255	48.19	13237.41	36044.539
10717	48.19	11076.545	36721.84
10163	48.19	10951.524	36566.992
18970	48.19	13911.773	33213.695
11302	48.17	11316.027	33127.711
4210	48.17	9073.606	35124.402
22088	48.17	14529.27	33130.77
1054	48.15	8008.406	36999.77
3970	48.15	8919.312	33935.195
20921	48.15	14280.139	36752.586
9774	48.13	10612.033	34145.746
12177	48.13	11542.785	36469.336
20633	48.13	14394.557	33961.164
5798	48.13	9647.91	33403.5
9739	48.13	10654.456	34502.012
5598	48.12	9420.238	34570.176
12733	48.12	11672.778	35394.941
4046	48.1	9180.277	33310.719
3142	48.1	8810.581	38299.551
18154	48.1	13457.302	38943.883
15259	48.08	12571.924	36485.09
10686	48.08	11007.784	37330.719
13368	48.08	12023.04	37626.871
19757	48.06	13973.84	39870.129
11776	48.06	11393.81	38460.656
13562	48.06	12060.888	35147.086
4921	48.04	9279.883	39068.188
12726	48.04	11734.246	35353.141
8829	48.04	10472.037	34547.516
18224	48.02	13673.501	39442.5
19302	48.02	13903.821	35103.965
19868	48.02	14032.585	38732.535
12041	48.02	11519.689	38124.406
9365	48.02	10722.881	39783.777
8079	48.02	10135.136	37916.695
5783	48.02	9675.641	33168.098
12464	48	11801.718	33024.605
19385	48	13851.346	35859.168
9069	47.98	10411.106	35945.977
14924	47.98	12440.284	33963.754
20855	47.98	14239.008	36121.145
2995	47.98	8771.192	36864.648
7696	47.98	9949.61	36699.73
15986	47.98	12785.95	34998.773
18448	47.98	13674.627	36623.254
17112	47.98	13301.257	37523.203
2831	47.96	8678.179	34925.504
13233	47.94	11915.018	39203.566
11070	47.94	10994.953	35311.852
11441	47.94	11239.376	34828.98
3949	47.94	8913.842	34229.895
8885	47.94	10561.116	35156.035
14950	47.94	12463.818	33464.184
1539	47.92	8257.323	34714.461
10427	47.92	10792.79	39238.203
4133	47.92	9125.94	34132.512
7690	47.92	9993.288	36666.035
140	47.9	7813.511	34328.297
13540	47.9	11977.562	35471.094
14018	47.9	12204.517	36502.719
8879	47.9	10510.063	35057.227
6720	47.89	9757.416	38691.922
20470	47.89	14090.92	33487.145
2253	47.89	8532.566	36960.547
4607	47.87	9267.537	37002.504
14559	47.87	12287.695	38141.672
11218	47.87	11127.108	33989.051
9529	47.87	10635.99	37448.738
20981	47.85	14330.198	37571.879
3156	47.85	8682.606	38553.199
15571	47.83	12727.405	39271.496
14172	47.83	12136.608	37792.32
19667	47.81	13821.705	38855.336
15450	47.81	12632.12	38995.344
8691	47.79	10429.167	33612.551
5333	47.79	9446.648	35664.375
6936	47.79	9806.125	36825.496
14691	47.77	12445.791	36523.543
976	47.77	8035.387	38449.723
10458	47.77	10938.709	39676.344
16832	47.75	12957.648	38790.41
12128	47.75	11439.653	37108.012
10149	47.75	10978.531	36396.344
19516	47.75	13829.681	37190.148
14369	47.75	12151.621	40010.316
1605	47.75	8377.019	35450.977
4995	47.71	9402.151	37960.875
723	47.71	7953.739	38728.914
7028	47.71	9918.714	35627.531
21739	47.71	14547.198	36818.504
20399	47.69	14066.471	34242.016
4415	47.69	9276.433	36146.387
4335	47.69	9077.78	35621.254
22010	47.67	14562.298	33956.414
7205	47.66	9737.356	33644.676
3651	47.66	8983.989	36884.957
18333	47.66	13714.091	38245.551
827	47.64	7971.791	39551.883
9016	47.64	10353.207	35427.199
14573	47.62	12357.309	37670.168
7832	47.62	9963.68	38632.195
1109	47.62	8130.432	36327.227
7391	47.62	10012.749	34249.574
9344	47.6	10427.449	39862.898
13715	47.6	11914.091	33202.328
8666	47.6	10442.206	33243.82
9978	47.6	10827.3	34079.277
17063	47.58	13146.036	38153.828
71	47.58	7800.147	33699.477
587	47.58	7728.148	37404.121
5236	47.58	9339.526	36105.125
14978	47.58	12708.222	33061.84
15085	47.58	12503.263	34349.063
2762	47.56	8805.993	34082.922
389	47.56	7711.686	35803.012
2023	47.56	8213.715	39839.449
17850	47.56	13462.301	35349.559
7365	47.54	9924.114	33825.895
7328	47.54	10036.181	33213.504
1006	47.54	8085.142	37772.715
21152	47.54	14570.825	39969.492
1164	47.54	8091.362	35615.203
13645	47.52	11962.084	33905.484
4410	47.5	9241.073	36043.258
14948	47.48	12468.348	33439.012
7585	47.48	10116.089	35467.285
6813	47.48	9812.755	37626.305
20312	47.46	14166.106	35022.277
7872	47.46	9950.387	39201.004
14364	47.46	12128.395	40003.301
19901	47.46	14066.102	38251.457
7579	47.44	9977.687	35431.445
2516	47.44	8432.129	33888.855
18034	47.44	13509.957	37272.566
17206	47.44	13206.284	36216.684
19314	47.43	13900.274	35205.633
9138	47.41	10501.743	36892.836
7821	47.41	9961.306	38434.328
217	47.41	7731.748	34980.207
4920	47.41	9330.142	39029.27
5319	47.41	9402.539	35868.313
6575	47.41	9697.119	39942.859
16565	47.39	13031.415	35734.051
5782	47.37	9513.627	33091.383
10223	47.35	10925.892	36818.723
488	47.35	7709.197	36601.715
1783	47.35	8391.348	36468.508
13429	47.35	12023.981	36768.313
4395	47.33	9200.329	35968.129
10044	47.33	10895.47	34994.016
2132	47.33	8484.047	38157.719
9909	47.33	10804.124	33499.934
571	47.31	7949.576	37289.754
20013	47.31	14147.156	36894.234
11458	47.29	11308.115	35087.074
11349	47.29	11341.074	33729.512
16922	47.29	13021.571	39880.176
13175	47.29	11753.104	39997.992
12475	47.27	11779.5	33172.184
16545	47.27	12941.755	35544.234
3933	47.27	8885.055	34357.859
4134	47.23	9199.713	34175.328
556	47.23	7705.938	37166.688
14872	47.22	12396.795	34576.922
15881	47.22	12767.217	35624.949
1397	47.22	8196.115	33138.16
21184	47.22	14476.144	39301.254
4079	47.18	9144.011	33666.34
13736	47.18	11903.345	33104.949
11564	47.16	11290.581	36149.793
19637	47.16	13873.43	38448
12038	47.16	11606.67	38049.051
2780	47.14	8789.381	34277.359
3809	47.14	8973.941	35855.637
20132	47.12	14008.452	35933.512
21665	47.12	14526.254	37568.309
9805	47.12	10674.073	34062.121
18637	47.12	13677.373	34472.516
4094	47.12	9173.793	33886.891
21088	47.1	14333.693	38903.859
14712	47.1	12422.844	36375.031
21863	47.08	14580.51	35878.156
20208	47.08	14003.826	35534.156
18298	47.08	13578.355	38601.777
14786	47.08	12330.813	35527.684
16147	47.08	12768.007	33345.934
15436	47.08	12496.119	38763.566
12650	47.08	11759.3	34504.379
1987	47.06	8227.748	39269.332
9616	47.06	10765.067	36132.832
13280	47.06	11880.147	39099
3915	47.04	8907.374	34762.535
19877	47.04	14032.515	38557.227
19342	47.04	13968.468	35367.008
6953	47.02	9842.175	36693.023
3039	47.02	8772.892	37116.078
21626	47.02	14523.72	38031.992
21997	47.02	14608.207	34091.297
10471	47	10973.652	39861.055
9388	47	10568.768	39454.047
21758	46.99	14486.343	36678.254
1920	46.99	8333.522	38362.246
5790	46.99	9567.4	33315.191
968	46.97	8076.836	38537.242
6678	46.97	9864.96	39382.828
4488	46.97	9247.06	36758.105
16383	46.97	12924.996	35182.844
9577	46.97	10670.841	36645.145
19579	46.97	13887.664	37797.566
20510	46.97	14083.525	33191.98
4790	46.95	9275.683	38986.277
13602	46.95	11869.55	34572.883
6076	46.95	9559.702	35460.664
14390	46.95	12341.881	40012.566
20794	46.95	14402.575	35450.07
16570	46.93	13092.305	35804.309
20143	46.93	14093.047	35999.816
6030	46.93	9503.378	35163.402
10000	46.91	10921.854	34427.168
17598	46.91	13452.422	33269.113
2162	46.91	8476.52	38138.754
20093	46.91	14074.374	36298.742
16329	46.89	13136.304	34284.266
5993	46.89	9548.98	34814.426
9390	46.87	10650.768	39498.73
9116	46.87	10377.09	36631.164
419	46.87	7936.362	36020.363
6572	46.87	9621.862	39846.867
4829	46.87	9255.6	39664.43
10061	46.87	10899.283	35304.102
10015	46.85	10904.922	34569.414
2163	46.85	8469.923	38140.77
15064	46.85	12602.459	34141.203
9294	46.85	10499.933	38850.977
4652	46.83	9272.965	37445.609
2139	46.83	8566.772	38254.301
11258	46.83	11069.529	33597.672
17326	46.81	13298.597	35219.57
9389	46.81	10662.046	39461.188
16781	46.81	12934.55	38506.563
14695	46.79	12471.305	36239.41
173	46.79	7703.797	34697.566
15579	46.79	12840.086	39311.195
19638	46.79	13845.475	38476.52
9422	46.79	10594.846	38791.805
8009	46.79	10312.158	39027.773
8423	46.77	10342.674	34631.652
9598	46.77	10674.705	36217.148
1625	46.77	8269.623	35760.641
199	46.76	7714.76	34866.863
580	46.76	7980.855	37331.457
8824	46.76	10483.94	34537.586
1070	46.76	8055.339	36561.809
10146	46.76	10872.818	36355.363
11130	46.74	10999.005	34907.598
12970	46.74	11701.208	37471.105
1119	46.74	8150.262	36139.586
19348	46.74	13925.269	35420.258
17465	46.72	13330.673	34001.281
19574	46.72	13901.331	37754.609
7946	46.7	10227.526	39809
6337	46.68	9547.812	37012.109
5772	46.68	9411.367	33161.02
22041	46.66	14625.004	33590.031
10385	46.66	10927.357	38495.5
4586	46.64	9270.125	36922.773
11634	46.64	11307.936	36963.723
13144	46.64	11760.636	39610.277
6943	46.64	9872.398	36596.078
161	46.64	7813.135	34551.973
10628	46.64	11098.789	37850.055
7166	46.64	9869.136	34137.5
1087	46.62	8062.021	36474.324
16021	46.62	12783.158	34503.891
10100	46.62	10787.016	35738.086
1066	46.62	8041.155	36835.867
7970	46.62	10203.343	39506.746
520	46.6	7792.843	36828.594
13542	46.6	11939.075	35482.074
6624	46.58	9858.623	39964.988
9289	46.58	10560.414	38770.273
16557	46.58	12996.559	35650.305
3311	46.58	8749.708	39546.141
17949	46.56	13528.889	36239.773
2168	46.56	8458.625	37846.168
21119	46.56	14403.106	39615.883
5695	46.56	9448.652	33681.715
2028	46.56	8343.308	39886.203
13631	46.56	12048.275	34032.113
20716	46.56	14283.049	35195.109
19604	46.54	13893.267	38005.215
2378	46.54	8542.712	35599.934
22060	46.54	14577.993	33267.863
15156	46.54	12649.5	35184.906
10890	46.54	11147.613	35618.297
5657	46.54	9398.918	33883.406
3739	46.54	8856.508	36469.16
10576	46.51	11071.834	38339.688
9454	46.51	10606.826	38310.66
14399	46.49	12393.88	39741.602
13777	46.49	12205.263	33454.715
9648	46.49	10754.157	35678
6087	46.49	9528.646	35679.836
20793	46.49	14242.46	35449.199
10457	46.49	10811.721	39673.984
7854	46.49	10102.827	38910.332
17715	46.47	13531.825	34263.723
2108	46.47	8442.491	38751.301
13150	46.47	11787.97	39676.371
15596	46.47	12902.611	39220.113
13374	46.47	12010.455	37400.934
18553	46.45	13622.602	35297.824
3087	46.45	8765.625	37454.059
7700	46.45	10042.955	36779.781
1231	46.45	8151.957	35032.723
12749	46.43	11806.141	35595.863
14183	46.41	12188.891	37936.59
8353	46.41	10322.537	35231.863
9015	46.41	10515.091	35365.625
13416	46.41	11972.726	36915.805
2599	46.41	8542.062	33297.836
6096	46.39	9651.02	35743.902
642	46.39	7878.96	37985.672
12296	46.35	11451.91	35642.203
738	46.35	7933.327	38845.047
18018	46.35	13387.852	37119.703
13124	46.35	11698.132	39263.242
10263	46.33	10854.745	37346.402
383	46.33	7932.862	35722.594
9473	46.31	10575.469	38268.184
5919	46.31	9590.392	34676.508
20595	46.31	14283.283	33532.375
507	46.31	7854.57	36713.129
1432	46.31	8397.894	33283.543
11364	46.3	11356.803	33973.852
3856	46.3	9053.277	35148.102
1969	46.3	8208.287	39052.898
16136	46.28	12899.349	33512.363
6935	46.28	9861.953	36782.535
1114	46.28	8044.972	36089.934
15775	46.28	12754.609	36956.629
14373	46.26	12299.589	39834.617
17436	46.26	13284.57	34354.43
1102	46.26	8028.523	36284.453
2112	46.26	8430.886	38536.305
16871	46.26	13023.183	39209.035
8601	46.24	10148.182	33593.051
16947	46.24	13147.821	39842.363
22006	46.24	14594.921	33924.016
1647	46.24	8373.433	35951.859
7036	46.24	9748.192	35429.063
3895	46.24	8979.193	34859.945
7001	46.24	9913.625	35956.398
5015	46.22	9340.891	37348.195
17106	46.22	13315.558	37746.719
20366	46.2	14109.702	34326.781
8757	46.2	10453.695	33932.527
19512	46.2	13857.219	37132.16
14042	46.2	12101.447	36813.262
704	46.2	7683.262	38575.613
16249	46.18	13031.675	33499.344
4012	46.18	9014.948	33290.328
180	46.16	7714.975	34727.156
3721	46.16	8909.682	36663.258
1456	46.16	8386.914	33610.332
10891	46.16	11002.529	35628.934
10421	46.12	10807.036	39111.43
1138	46.12	8194.652	35995.504
6154	46.12	9530.19	36539.227
3162	46.1	8644.17	38577.98
9929	46.1	10788.932	33546.203
4027	46.1	8930.337	33077.113
2520	46.08	8543.893	33940.527
819	46.08	7910.054	39504.941
777	46.08	7668.413	39173.723
16651	46.07	13104.636	36684.949
4149	46.07	9121.05	34394.883
9515	46.07	10567.374	37604.855
10154	46.05	10947.842	36417.316
1965	46.05	8342.132	38986.188
5894	46.05	9701.968	34589.934
19679	46.03	13953.533	38940.328
17270	46.03	13163.929	35718.48
3570	46.01	8877.056	37806.66
21021	46.01	14238.664	38164.145
14119	46.01	12156.393	37360.563
7823	46.01	10055.572	38456.59
8168	45.99	10321.958	36880.555
2397	45.99	8420.294	35513.859
15455	45.99	12680.251	39127.617
13632	45.97	11955.543	34080.609
12319	45.97	11621.286	35396.445
6654	45.95	9889.524	39303.109
20348	45.95	14004.37	34518.086
9214	45.93	10455.585	37790.391
19951	45.93	14110.709	37810.746
563	45.93	7724.16	37222.965
9176	45.93	10454.391	37367.023
10899	45.93	11095.675	35445.785
1328	45.91	8138.848	33909.855
20094	45.91	14043.853	36312.102
8749	45.91	10559.377	33782.297
10254	45.89	10872.601	37251.043
7897	45.89	10104.791	39525.953
834	45.89	7985.132	39695.973
3455	45.89	9061.813	38714.957
29	45.89	7764.054	33257.434
10411	45.87	10813.462	38928.77
8098	45.87	10175.902	37761.773
16891	45.87	12984.803	39492.18
412	45.87	7684.317	35985.809
6089	45.87	9569.38	35698.145
1207	45.86	8043.808	35115.574
13355	45.86	11928.134	37722.008
46	45.86	7865.144	33455.273
11161	45.86	11052.638	34589.324
19502	45.84	13855.954	37050.402
3	45.84	7805.874	33019.512
18089	45.84	13510.639	38026.313
3406	45.84	8859.236	39036.703
136	45.84	7848.56	34205.488
1301	45.82	8068.018	34424.367
7221	45.82	9713.868	33729.047
19	45.82	7896.58	33134.406
1368	45.82	8154.838	33350.848
19309	45.82	13922.472	35174.027
185	45.76	7881.46	34752.434
11534	45.76	11240.721	35713.133
13899	45.76	12071.002	35106.805
17781	45.74	13463.77	34801.809
3308	45.74	8753.423	39488.988
21664	45.72	14522.956	37510.758
17227	45.72	13259.553	36151.027
10587	45.72	11107.444	38428.934
20413	45.72	14140.943	34012.426
10613	45.7	11182.936	37988.223
1196	45.68	8009.968	35320.313
296	45.68	7762.174	35342.809
172	45.68	7689.686	34677.297
13159	45.66	11706.583	39740.91
5758	45.66	9455.246	33269.316
7331	45.66	9969.091	33254.848
6398	45.66	9634.881	37714.723
4058	45.66	9064.879	33460.898
16804	45.66	12945.402	38655.895
1493	45.63	8394.094	34143.086
598	45.63	7812.846	37492.051
18107	45.63	13486.44	38347.238
9309	45.61	10550.04	38967.504
4951	45.59	9356.754	38611.902
801	45.59	7944.576	39312.309
19990	45.57	14172.799	37283.387
4087	45.57	9271.428	33790.027
14609	45.55	12326.009	37370.223
1448	45.55	8315.736	33560.926
14884	45.55	12428.859	34139.574
11267	45.55	11202.406	33468.266
6368	45.53	9500.099	37257.5
22036	45.53	14555.744	33537.816
21075	45.53	14226.824	38791.879
1262	45.53	8094.885	34631.047
9936	45.53	10887.93	33611.117
14856	45.53	12456.316	34631.949
18804	45.51	13738.915	33433.727
17285	45.51	13235.69	35536.211
4947	45.51	9469.428	38568.746
11935	45.51	11603.075	39438.586
8422	45.51	10343.892	34622.996
21138	45.51	14236.782	39913.465
14488	45.49	12306.742	38775.52
20501	45.49	14143.628	33420.859
9276	45.49	10542.156	38613.809
12971	45.49	11780.856	37479.824
19791	45.49	14005.465	39663.512
15541	45.49	12786.96	39959.828
602	45.47	7792.353	37524.309
5386	45.47	9470.918	35289.086
702	45.47	7682.409	38556.285
6747	45.45	9749.211	38413.898
6311	45.45	9682.108	36937.281
19439	45.43	13914.003	36158.078
2043	45.43	8444.49	39608.121
3348	45.43	9030.09	39819.578
685	45.43	7704.325	38366.836
15175	45.43	12535.681	35455.465
9512	45.43	10687.186	37527.055
20077	45.41	14010.457	36519.516
12912	45.41	11797.683	36789.559
13912	45.41	12067.727	35255.074
7954	45.4	10209.055	40001.801
9864	45.4	10624.792	33216.945
16051	45.4	12923.337	34214.078
11169	45.38	11023.5	34302.699
2943	45.38	8652.554	36177.926
1992	45.38	8330.604	39343.309
4443	45.36	9251.339	36488.109
21892	45.36	14538.845	35302.371
2676	45.32	8846.151	33675.195
4983	45.32	9309.607	37853.441
11472	45.32	11263.597	35220.289
9660	45.32	10712.021	35415.426
3921	45.3	9033.935	34516.715
20206	45.3	14163.376	35479.223
18181	45.3	13433.41	39649.414
11152	45.3	11024.985	34516.457
2137	45.28	8588.998	38223.652
5854	45.28	9521.996	34069.906
2542	45.28	8528.034	33722.625
15516	45.28	12695.837	39939.137
10315	45.26	10844.636	37942.227
9764	45.26	10768.905	34387.137
2915	45.26	8699.13	35619.383
6773	45.26	9869.498	38090.602
12401	45.26	11516.978	33970.59
20638	45.24	14401.446	34100.426
18650	45.24	13647.886	34306.977
10394	45.24	10892.263	38623.438
8140	45.24	10146.938	37473.273
16395	45.22	12980.233	35232.777
5952	45.22	9667.127	34751.422
12117	45.22	11536.525	37313.813
4336	45.22	9266.746	35630.699
11636	45.2	11225.845	36985.977
11511	45.2	11324.377	35475.691
7546	45.2	10055.708	35132.195
5332	45.2	9470.077	35657.656
10907	45.2	11032.186	35471.324
21120	45.2	14324.359	39658.438
9292	45.18	10564.085	38838.324
9498	45.18	10649.759	37916.773
4723	45.18	9216.641	38188.754
10452	45.18	10960.856	39586.055
4936	45.18	9394.917	38641.59
11257	45.17	11100.049	33583.988
11200	45.17	11064.673	34191.332
21625	45.17	14439.241	37995.543
2583	45.15	8528.502	33368.922
9097	45.15	10559.37	36347.844
14170	45.13	12237.006	37768.945
16014	45.13	12727.103	34639.09
4097	45.11	9151.673	33900.043
15202	45.11	12536.972	35866.738
1991	45.11	8365.763	39322.973
13452	45.11	11989.284	36425.449
2628	45.11	8821.644	33285.918
9550	45.09	10744.872	37138.434
749	45.09	7928.049	38940.594
17247	45.09	13271.007	35959.109
4750	45.09	9264.275	38336.523
7945	45.07	10191.882	39778.305
11146	45.05	11009.384	34678.441
7076	45.05	9709.948	35064.766
19392	45.05	13991.078	35908.988
19735	45.03	13901.422	39552.797
6540	45.03	9645.027	39491.055
2048	44.99	8511.556	39690.668
10694	44.99	11035.171	37069.195
10464	44.99	10953.454	39732.383
20551	44.99	14391.017	33078.625
4187	44.95	9161.714	34954.281
4815	44.95	9258.296	39438.27
13117	44.95	11648.499	39188.441
10736	44.94	11052.357	36825.188
2002	44.94	8348.457	39467.277
13277	44.94	11957.388	39073.355
7971	44.92	10162.853	39520.027
21174	44.92	14622.035	39467.086
20007	44.92	14125.289	37179.078
1856	44.9	8229.793	37322.375
20536	44.9	14135.987	33137.262
695	44.9	7855.456	38438.613
9319	44.9	10533	39176.906
20142	44.9	14142.472	35996.395
12447	44.9	11436.992	33234.887
7705	44.88	10112.31	36797.965
2600	44.88	8544.724	33021.781
15624	44.88	12718.638	38701.332
534	44.88	7695.462	36976.578
1033	44.88	8116.97	37216.117
4312	44.88	9169.495	35445.477
4174	44.86	9228.939	34835.973
4809	44.86	9082.237	39312.691
11408	44.86	11407.916	34389.043
19030	44.84	13908.538	33581.047
13399	44.84	11896.164	37028.957
4727	44.84	9197.312	38207.707
15050	44.84	12553.351	33868.613
17192	44.82	13257.854	36433.629
6401	44.82	9510.137	37752.637
7638	44.82	9954.144	35966.391
18117	44.82	13474.871	38439.195
12144	44.82	11596.365	36790.273
10005	44.8	10808.081	34507.809
19601	44.8	13953.631	37993.867
15818	44.8	12844.667	36361.824
5825	44.78	9623.293	33614.012
20350	44.76	14137.056	34578.195
17075	44.76	13237.871	38298.043
1375	44.76	8202.273	33380.324
22045	44.76	14458.658	33355.848
7943	44.74	9982.733	39906.5
21157	44.74	14618.468	39647.039
9883	44.74	10948.198	33098.352
19966	44.69	14168.026	37373.848
13761	44.69	12251.883	33353.766
19758	44.69	13829.715	39882
2536	44.67	8506.479	33703.371
17250	44.67	13287.723	36007.363
2975	44.67	8715.238	36613.949
13214	44.65	11994.408	39488.387
2425	44.65	8475.908	35394.066
13118	44.63	11732.313	39198.559
9570	44.63	10765.05	36839.922
1067	44.63	8095.737	36838.93
17922	44.63	13369.376	36022.363
4171	44.63	9232.003	34809.563
2594	44.61	8438.509	33471.293
12598	44.61	11662.061	33677.129
868	44.59	7949.684	39981.547
18042	44.59	13431.581	37349.445
1053	44.59	8092.089	36964.051
6389	44.59	9494.916	37595.473
1268	44.57	8174.6	34695.125
17931	44.55	13466.771	36071.094
9964	44.55	10938.377	33939.563
3405	44.55	8866.495	39008.465
7676	44.53	9989.038	36451.859
20284	44.53	14206.562	35237.465
15463	44.53	12670.865	39313.094
12485	44.53	11827.23	33294.148
16767	44.51	13113.411	38282.316
20910	44.51	14359.547	36574.234
17978	44.51	13446.404	36579.434
14479	44.51	12400.884	38754.961
14086	44.51	12267.162	36959.133
21163	44.51	14469.594	39712.559
16966	44.51	13299.042	39440.266
453	44.51	7982.923	36344.723
182	44.5	7799.278	34741.527
12452	44.5	11556.352	33321.895
11806	44.48	11290.227	38613.738
1806	44.48	8318.487	36775.848
10463	44.46	10836.465	39721.895
15592	44.46	12853.597	39162.84
2492	44.46	8422.822	34267.359
20683	44.46	14303.074	34773.941
9711	44.46	10680.226	35072.512
12134	44.44	11616.118	36903.559
1002	44.44	8112.402	37716.668
6916	44.44	9769.605	36883.82
18190	44.44	13494.374	39698.266
16751	44.44	13138.599	38068.48
9006	44.44	10377.764	35352.063
15229	44.42	12505.148	36018.574
18374	44.42	13767.045	37634.414
12097	44.4	11449.709	37198.027
10562	44.4	11006.638	38697.98
3172	44.4	8775.113	38685.773
9947	44.38	10887.003	33802.055
9866	44.38	10578.734	33230.598
19304	44.38	13941.296	35132.566
19468	44.38	13819.662	36477.219
17515	44.38	13278.046	33446.773
4400	44.38	9239.819	35989.738
8664	44.36	10419.48	33228.613
9042	44.36	10447.304	35733.281
7005	44.36	9784.94	36001.148
9479	44.34	10757.978	38010.063
3611	44.34	8878.182	37237.273
3392	44.32	8920.676	39111.121
13756	44.32	12237.018	33321.395
7841	44.32	9955.56	38760.867
11819	44.32	11335.765	38769.043
20799	44.32	14325.473	35500.309
4691	44.3	9096.61	37900.258
7756	44.28	10128.459	37562.723
14502	44.28	12306.463	38350.816
359	44.28	7961.645	35573.078
374	44.28	7762.66	35665.934
13279	44.28	12028.444	39081.891
20345	44.28	14114.076	34509.621
21646	44.28	14565.936	37700.254
17155	44.27	13228.078	36873.754
18332	44.27	13708.926	38230.012
6547	44.27	9601.375	39529.656
6519	44.25	9638.403	39139.426
11071	44.25	11081.581	35362.73
6823	44.25	9910.193	37450.648
7189	44.23	9836.007	34087.191
7370	44.23	10075.45	33933.301
763	44.21	7806.833	39042.035
13757	44.21	12161.645	33328.48
2285	44.21	8432.645	36687.816
21952	44.19	14556.518	34754.836
14408	44.19	12283.359	39528.973
8032	44.19	10297.729	38513.629
9600	44.17	10756.349	36262.871
1030	44.17	8076.362	37195.496
8000	44.17	10280.423	39216.652
21081	44.17	14371.376	38844.797
11732	44.17	11365.408	37789.539
13229	44.17	11990.391	39159.617
9340	44.17	10386.199	39723.57
4039	44.15	9071.335	33240.441
401	44.15	7701.652	35888.793
5009	44.15	9433.127	37565.816
11638	44.13	11279.616	37010.816
7426	44.13	10047.17	34556.813
9499	44.13	10686.484	37982.406
8282	44.11	10350.59	35981.438
14433	44.11	12403.963	39209.426
8500	44.11	10344.696	34099.754
15884	44.11	12889.62	35656.746
11821	44.11	11368.298	38831.414
706	44.09	7935.317	38583.094
3338	44.09	8778.436	39985.625
4	44.09	7977.337	33036.844
2396	44.09	8462.424	35504.645
603	44.07	7896.577	37533.516
18471	44.07	13617.421	36351.906
14397	44.07	12431.53	39684.656
13114	44.07	11704.34	39106.852
11539	44.05	11338.16	35784.156
7960	44.04	10188.078	39666.684
20965	44.04	14337.914	37297.016
5331	44.04	9406.724	35622.012
5223	44.04	9289.735	36506.91
7049	44.04	9795.993	35302.152
17097	44.02	13195.67	37934.641
838	44.02	7942.21	39737.539
17639	44.02	13525.915	33720.711
6128	44.02	9543.344	36235.09
12744	44.02	11687.115	35567.328
13224	44.02	11870.022	39426.047
17605	44.02	13478.998	33309.23
4001	44	9051.954	33390.203
7835	44	10054.02	38704.266
1871	43.98	8282.165	37518.609
8025	43.98	10139.119	38721.332
7861	43.98	9966.944	39013.914
1756	43.96	8238.226	36233.43
8208	43.96	10305.4	36652.395
3818	43.96	8872.574	35691.188
8857	43.94	10362.616	34858.227
5658	43.94	9321.367	33908.82
10806	43.94	11202.001	36490.262
1576	43.92	8338.37	35191.98
21891	43.92	14440.157	35297.598
21972	43.92	14450.149	34128.324
7665	43.9	10078.656	36228.797
612	43.88	7808.176	37653.109
7545	43.88	10072.694	35118.516
1398	43.88	8049.627	33150.051
708	43.88	7739.535	38616.801
6886	43.86	9728.734	37050.258
17263	43.86	13303.601	35839.84
20997	43.86	14230.709	37784.73
9302	43.84	10430.91	38918.297
12322	43.84	11482.395	35095
14858	43.84	12284.076	34685.473
19894	43.82	14137.819	38151.512
6450	43.82	9684.505	38294.355
11680	43.82	11357.603	37297.875
3013	43.82	8778.484	36948.59
11982	43.82	11458.304	38730.43
18264	43.82	13568.309	38841.133
934	43.82	8057.428	39159.055
3314	43.81	8791.492	39611.086
16630	43.79	12994.765	36433.316
762	43.79	7863.433	39011.5
14581	43.79	12293.986	37518.941
15272	43.79	12602.279	36627.758
4856	43.77	9084.835	39959.328
13755	43.75	12240.859	33249.547
12889	43.75	11743.644	36408.496
19076	43.75	13860.11	34171.859
21836	43.75	14607.859	35920.633
880	43.73	8194.078	39867.309
19694	43.73	13930.604	39063.426
2945	43.73	8775.838	36192.895
16874	43.71	12970.992	39292.203
2450	43.71	8615.523	34783.789
13081	43.71	11739.638	38753.449
1613	43.69	8295.422	35507.125
14189	43.69	12086.061	38069.707
16965	43.67	13205.558	39439.816
264	43.67	7910.762	35273.957
12720	43.67	11726.777	35270.113
2244	43.65	8483.715	37177.926
10059	43.65	10791.611	35276.598
17295	43.65	13267.744	35311.824
19549	43.65	13988.333	37324.945
14733	43.63	12464.058	35788.723
4047	43.63	9119.799	33325.559
11657	43.61	11390.825	37079.414
9723	43.61	10689.265	34900.285
10018	43.61	10939.042	34585.891
7632	43.61	10116.745	35881.898
9651	43.61	10730.08	35698.242
560	43.61	7685.934	37178.766
14813	43.61	12362.647	35212.172
22042	43.59	14594.268	33637.738
8884	43.59	10495.509	35137.695
10144	43.59	10878.962	36293.871
17825	43.59	13431.595	35096.594
18426	43.59	13669.227	36703.176
7932	43.58	10120.2	39723.813
1839	43.58	8249.144	37174.262
7491	43.58	10047.64	34996.656
9951	43.56	10850.707	33854.625
8047	43.56	10240.649	38334.031
19578	43.54	13813.598	37789.586
4861	43.54	9416.202	39795.281
9299	43.54	10471.005	38898.266
7948	43.54	10156.724	39873.492
2853	43.52	8847.752	35126.336
6766	43.52	9714.771	38007.723
27	43.52	7927.627	33237.617
658	43.52	7948.787	38122.637
21056	43.52	14283.778	38597.109
9317	43.52	10359.217	39151.168
6557	43.5	9569.662	39671.992
7197	43.5	9880.806	33909.586
15603	43.5	12792.99	39075.184
815	43.5	7861.104	39419.777
1634	43.48	8406.187	35867.102
5309	43.48	9289.711	35844.555
22087	43.48	14441.191	33079.52
21685	43.46	14615.432	37193.863
2458	43.46	8436.07	34863.934
664	43.46	7985.926	38190.777
18719	43.46	13740.495	34286.367
16867	43.46	12929.368	39190.715
1333	43.46	8162.489	33652.801
19455	43.46	13852.685	36401.938
1975	43.46	8325.663	39160.773
7755	43.44	10134.077	37479.789
5531	43.44	9290.546	34617.109
19608	43.44	13807.505	38036.945
17676	43.44	13393.052	34036.395
7991	43.42	10152.639	39406.309
2477	43.42	8610.101	34313.438
12710	43.42	11799.534	35203.391
20491	43.42	14066.441	33597.836
2266	43.4	8563.234	36837.934
11305	43.4	11209.789	33173.875
5622	43.4	9364.611	34161.383
14474	43.38	12434.904	38715.48
6992	43.38	9725.367	36189.656
9265	43.38	10472.979	38518.785
8005	43.37	10138.04	38956.676
6691	43.37	9852.219	38971.395
8038	43.37	10142.934	38563.891
7641	43.35	9951.957	35998.379
9125	43.35	10378.306	36729.148
[truncated: 3,549 more rows]
