# Supplementary material for: Insights on the Control of Yeast Single-Cell Growth Variability by Members of the Trehalose Phosphate Synthase (TPS) Complex
Source: Front Cell Dev Biol. 2021 Jan 28;9:607628. doi: 10.3389/fcell.2021.607628 (PMC7876269; doi:10.3389/fcell.2021.607628)
Supplement: Supplementary file 2 [file Data_Sheet_1.ZIP › final_code/input_datasets/Ntd-TSL1_SortedCells3_control_t2.csv]

Id	Area (µm²)	Centre X Position (µm)	Centre Y Position (µm)
12662	60.74	12465.993	36746.605
4317	59.29	9412.781	37112.73
3350	58.5	9023.918	34586.578
1870	57.85	8476.814	38136.875
5020	56.8	9519.426	34574.578
5054	56.74	9622.4	34680.734
5506	56.68	9635.542	38502.863
10965	55.93	11680.544	35232.508
2366	55.11	8764.258	34341.098
499	54.98	7731.107	37320.367
609	53.1	7657.592	38495.16
3434	52.83	9014.952	33313.184
16879	52.54	13857.49	35982.707
10760	52.06	11797.222	33070.191
17652	51.85	14023.45	35293.313
15894	51.13	13476.623	39972.348
13706	51.03	12724.357	36331.672
5190	50	9696.56	35883.277
4463	49.36	9474.218	36091.641
5149	49.34	9571.817	35401.906
475	49.08	7667.837	37058.559
19167	47.85	14581.172	35253.438
18047	47.26	14401.856	34086.074
1112	47.03	8040.28	34750.023
10160	46.53	11285.563	38877.332
5988	46.24	9772.237	34809.535
11577	45.7	12063.707	37330.223
7971	45.61	10363.151	37875.219
17881	45.07	14176.969	33523.879
1318	44.52	8333.726	34877.656
6844	43.77	10334.98	39483.848
17201	43.56	14057.095	39765.188
1871	42.97	8630.432	37834.996
13741	42.97	12761.896	35746.973
17360	42.97	14061.266	37914.723
1111	42.77	8050.685	34739.656
18443	42.66	14392.323	38956.996
19199	42.28	14553.647	35234.246
15655	41.57	13422.553	36204.125
9799	41.39	11216.114	34043.762
9143	41.26	11105.177	38650.762
15949	41.16	13760.187	39224.172
14717	41.05	13013.818	39739.742
19310	40.92	14637.449	33537.902
7238	40.76	10332.52	35052.227
12876	40.67	12412.073	34154.434
16586	40.59	13991.244	33772.516
10713	40.57	11627.357	33835.461
4183	40.53	9480.032	38756.793
7305	40.49	10275.416	34367.742
2515	40.44	8699.032	36370.133
2017	40.38	8436.549	36042.961
15852	40.34	13509.499	39176.176
17452	40.15	14149.15	36806.156
19198	40.02	14575.876	35224.48
1329	39.96	8206.038	35067.289
14495	39.94	13012.728	37095.055
10526	39.75	11424.475	36311.781
9695	39.71	11128.996	33714.34
14441	39.59	13033.466	36271.152
5803	39.46	9895.336	37290.957
10344	39.42	11594.997	38362.859
9436	39.31	11199.39	35441.012
12779	39.23	12408.561	35439.777
7261	39.15	10350.482	34893.516
15241	39.08	13276.323	34090.781
13542	39	12917.588	38320.734
1434	38.94	8270.785	36018.992
5061	38.9	9635.883	34705.496
9517	38.81	11143.64	35296.773
15310	38.79	13338.019	33039.789
16950	38.75	13866.475	36849.215
1427	38.73	8256.845	36011.199
9428	38.71	11207.426	35609.301
17278	38.66	14207.484	39009.676
5412	38.58	9536.815	37239.531
13256	38.5	12637.937	37034.484
13632	38.46	12780.447	37233.773
14983	38.44	13301.425	36611.539
18405	38.43	14394.877	38525.168
15775	38.37	13562.113	37673.379
9384	38.31	11145.003	36098.594
2111	38.18	8624.011	34330.832
12158	38.1	12229.195	36921.23
2005	38.1	8473.781	36154.891
12203	38.08	12225.177	37448.328
10959	38.08	11785.298	35118.891
17169	38.02	13883.24	39600.141
11215	37.87	11836.228	37524.879
1765	37.77	8419.644	39612.531
11720	37.74	12065.441	35144.555
3276	37.68	9032.493	35419.184
5351	37.66	9532.668	36797.391
9659	37.6	11181.99	33984.734
12807	37.51	12453.531	35192.563
14709	37.51	12978.983	39611.789
18075	37.49	14217.581	34533.242
10145	37.39	11384.751	38619.461
4065	37.37	9072.751	39595.359
14844	37.31	13311.729	38785.766
13925	37.31	12713.963	34174.766
8218	37.31	10726.708	37722.277
16384	37.28	13779.333	34414.5
10217	37.24	11421.003	39794.379
7485	37.12	10366.977	33494.043
15462	37.03	13366.657	34383.855
12688	36.97	12411.4	36489.539
6097	36.95	9774.918	33495.617
2552	36.95	8808.916	36889.43
9669	36.93	11013.056	34103.012
481	36.89	7676.169	37171.945
1775	36.87	8480.426	39524.559
10351	36.87	11466.877	38417.305
1702	36.87	8371.526	39167.715
8381	36.85	10748.587	35453.77
7103	36.85	10327.826	35946.43
12681	36.84	12476.332	36386.852
18248	36.72	14278.377	36288.836
6499	36.72	9969.263	35523.434
10507	36.7	11594.841	36450.332
5129	36.66	9696.576	35223.781
11696	36.66	12009.729	35639.09
7000	36.59	10293.812	37063.777
8076	36.59	10448.585	39736.68
3321	36.55	8977.563	35016.168
18903	36.45	14618.537	38729.914
15032	36.45	13332.985	35898.91
18042	36.41	14398.461	33958.574
13581	36.39	12845.692	37684.059
13881	36.39	12894.731	34805.09
15062	36.34	13199.814	35688.621
7059	36.32	10281.015	36417.766
16388	36.32	13675.932	34143.727
15398	36.3	13495.088	33764.16
15885	36.15	13541.938	39710.891
12206	36.11	12100.941	37536.852
3324	36.09	8930.023	35087.219
1059	36.09	8028.124	35133.555
17862	36.07	14104.885	33895.93
10673	36.05	11598.005	34457.43
17810	36.05	14193.489	34410.273
17849	36.03	14175.153	33860.863
18998	36.01	14592.728	37226.094
15115	35.99	13325.482	35194.105
5921	35.97	9917.957	35953.488
18930	35.97	14635.926	38174.313
9807	35.94	11225.788	34185.445
15066	35.94	13325.002	35727.758
645	35.92	7936.84	38842.633
3022	35.9	9042.344	37995.266
19111	35.86	14599.662	36194.773
12290	35.86	12258.757	38443.094
16818	35.86	13969.271	35411.305
4938	35.84	9702.454	33065.855
11982	35.84	12158.561	34777.66
8339	35.82	10692.389	36146.855
2237	35.8	8725.536	33431.797
15369	35.78	13483.004	33455.203
8164	35.78	10616.763	38729.465
16802	35.78	13951.734	35280.125
16904	35.76	13855.151	36150.137
18302	35.72	14395.479	36868.496
7820	35.71	10409.564	35663.297
17818	35.69	14036.51	34247.031
11630	35.69	12054.813	36269.813
18509	35.69	14456.678	39979.055
8738	35.67	10810.009	35601.598
8140	35.67	10677.231	39011.5
3886	35.65	9063.243	37224.488
13301	35.65	12496.782	37944.035
8734	35.63	10906.739	35536.512
12855	35.61	12282.282	34768.27
15274	35.59	13333.228	33535.488
449	35.57	7986.011	36816.961
19243	35.57	14570.842	34533.402
18929	35.55	14457.568	38164.645
12171	35.55	12166.668	37051.363
14817	35.51	13297.377	38810.059
13120	35.49	12520.448	35211.523
11686	35.49	11886.769	35789.035
3575	35.44	9209.64	35123.074
14750	35.42	13165.473	39773.41
16201	35.42	13749.158	35774.441
17067	35.42	13994.995	38160.066
2934	35.42	9045.347	38857.859
14778	35.4	13152.695	39495.598
15595	35.4	13568.703	35634.016
7617	35.38	10502.245	34544.285
17985	35.38	14243.343	33417.535
8431	35.38	10752.463	34917.715
9320	35.36	11030.316	36552.379
10646	35.36	11624.752	35394.23
11723	35.36	12017.138	35189.133
7902	35.36	10548.653	36799.711
16576	35.34	13955.025	33618.02
16574	35.34	13913.012	33578.902
3224	35.32	8931.747	36064.805
1135	35.32	8145.54	34184.887
3699	35.3	9064.036	35971.77
15408	35.3	13531.959	33897.52
9864	35.28	11414.111	35086.535
7037	35.28	10271.1	36546.609
4085	35.28	9210.717	39835.688
1302	35.26	8254.991	34624.5
5709	35.25	9808.436	38312.137
165	35.23	7646.911	34806.133
15842	35.17	13495.639	38899.32
5852	35.17	9915.428	36904.219
1554	35.15	8415.378	36807.316
9773	35.15	11414.151	33520.977
6884	35.13	10298.142	38837.023
12569	35.13	12435.294	38030.336
7556	35.13	10451.568	33856.793
14191	35.13	13064.106	34765.852
3533	35.11	9106.634	34417.148
5661	35.11	9812.058	39210.266
14795	35.11	13305.529	39176.875
10350	35.11	11605.676	38402.266
12174	35.09	12115.095	37103.988
7908	35.09	10475.44	36894.961
352	35.09	7843.327	35937.793
17510	35.07	14211.544	36284.848
11575	35.07	11903.017	37291.594
3000	35.05	9007.494	38150.625
14789	35.03	13199.119	39362.168
7489	35.03	10405.386	33550.125
12308	35.02	12221.245	38770.004
15603	34.98	13532.777	35676.609
17194	34.98	13816.939	39920.223
13114	34.96	12595.441	35142.973
11525	34.94	12064.833	37916.066
17390	34.9	14050.894	37393.633
11591	34.9	12058.447	36966.105
301	34.9	7831.89	35473.313
12881	34.84	12486.648	33980.441
3430	34.79	8852.631	33288.441
17273	34.79	14157.164	39253.516
15799	34.77	13533.635	38136.016
7874	34.73	10555.502	36358.23
4090	34.71	9085.929	39911.684
19342	34.71	14475.444	33047.258
16799	34.71	13856.037	35222.813
12806	34.67	12376.987	35188.477
1895	34.67	8467.901	37551.172
16390	34.65	13593.692	34166.301
6247	34.65	10032.24	34083.254
10119	34.65	11321.676	38528.801
9770	34.63	11369.825	33486.574
7876	34.63	10541.801	36368.547
13196	34.63	12512.361	36173.758
7740	34.63	10374.027	35236.48
18322	34.56	14326.02	37078.016
14888	34.56	13337.701	37914.742
9866	34.56	11408.395	35095.922
7853	34.54	10507.742	36057.605
10336	34.54	11573.848	38335.996
17731	34.54	14170.381	35019.035
13042	34.5	12551.485	33947.703
3393	34.48	8961.111	33752.223
15876	34.46	13367.23	39648.426
2645	34.44	8784.919	37984.27
10113	34.44	11397.69	38456.664
989	34.42	8154.684	36135.996
18979	34.42	14454.451	37635.379
13904	34.4	12904.27	34506.637
6193	34.4	10040.271	33210.313
6597	34.4	9927.712	36988.359
2361	34.4	8676.463	34326.379
6145	34.36	9971.766	33014.246
747	34.36	7814.727	39776.762
12032	34.36	12099.952	35380.367
10185	34.35	11222.181	39380.301
11384	34.35	11911.897	39836.898
11551	34.35	12027.122	37624.125
1793	34.33	8580.559	39174.383
3364	34.31	9047.14	34137.145
837	34.29	8105.671	39191.262
2203	34.29	8530.56	33421.742
6975	34.27	10272.113	37655.016
13953	34.27	12911.153	33894.891
8744	34.27	10791.103	35734.59
2088	34.25	8625.338	34835.59
15678	34.23	13356.409	36435.609
4930	34.19	9465.608	33086.34
2585	34.19	8837.341	37105.121
10380	34.15	11445.884	38068.434
6058	34.13	9918.841	34274.57
16042	34.13	13774.242	38037.797
685	34.13	7653.204	39220.914
3548	34.13	9080.1	34838.059
11798	34.12	11894.659	33776.34
4785	34.12	9299.838	34765.07
15432	34.1	13516.416	34101.059
5623	34.1	9797.423	39458.93
14895	34.08	13190.549	37954.379
17157	34.08	13986.593	39505.641
8338	34.06	10767.801	36129.797
7661	34.04	10359.077	35091.457
4701	34.04	9394.526	34789.855
374	34.04	7725.11	36174.387
1945	34.02	8522.373	36946.906
13893	34	12897.697	34632
5638	34	9894.485	39299.773
7326	34	10329.769	33997.316
12325	34	12115.35	39082.727
11311	34	11664.61	39019.008
14	33.98	7656.207	33129.285
12964	33.98	12465.658	33044.668
18985	33.98	14505.078	37379.195
18399	33.96	14425.892	38469.859
3467	33.96	9210.42	33429.227
737	33.94	7988.959	39692.891
16109	33.94	13746.046	37144.816
16431	33.94	13761.39	33858.379
19239	33.94	14474.156	34487.086
6611	33.92	10008.728	37068.164
11513	33.92	12025.318	38079.754
10053	33.92	11295.997	37467.691
1138	33.92	8123.12	34199.66
15267	33.92	13180.535	33780.219
12444	33.9	12408.949	39536.152
18146	33.89	14402.232	35309.258
15289	33.89	13306.194	33188.305
7818	33.87	10487.75	35603.141
6177	33.85	10019.292	33055.164
981	33.85	8194.896	36368.598
442	33.83	7642.281	36757.109
10159	33.83	11382.508	38866.223
3236	33.83	8856.06	36173.078
17005	33.83	13842.887	37379.117
16577	33.81	13879.651	33634.371
9853	33.79	11238.805	34890.758
443	33.79	7729.336	36762.078
2881	33.79	9055.612	39611.156
10377	33.77	11610.217	38045.57
671	33.77	7794.586	39056.313
17984	33.77	14311.755	33416.383
10069	33.73	11359.309	37678.574
18191	33.73	14257.483	35451.246
3880	33.73	9118.452	37129.504
8657	33.71	10925.592	34423.566
11136	33.71	11719.068	36384.742
7053	33.71	10324.862	36669.613
1969	33.66	8465.863	36667.598
889	33.64	8176.204	37890.133
16589	33.64	13870.016	33797.82
8062	33.62	10541.804	39547.598
14987	33.6	13288.633	36663.137
9299	33.6	11109.033	36744.207
17394	33.56	14167.343	37417.438
11646	33.54	11977.097	36193.992
417	33.54	7726.189	36550.871
9398	33.54	11198.582	36203.711
2669	33.54	8838.719	38422.438
9073	33.52	11002.503	39801.934
19172	33.52	14621.494	35296.996
10381	33.52	11523.524	38120.984
6591	33.5	10095.063	36901.691
5941	33.48	9905.218	35657.266
15787	33.48	13532.797	37915.359
14517	33.48	13016.156	37298.465
2907	33.46	9051.643	39215.648
11590	33.46	12050.596	36938.039
17833	33.46	14191.138	34103.809
8552	33.46	10818.072	33180.988
1789	33.43	8596.925	39404.609
16616	33.43	13808.772	34169.438
9069	33.43	10944.954	40006.031
16179	33.41	13765.438	36143.934
4162	33.41	9284.309	39065.809
8070	33.41	10386.241	39661.246
13255	33.41	12563.069	37006.227
7178	33.39	10326.681	35228.5
9518	33.39	11097.095	35301.031
17112	33.39	13957.32	38936.305
2496	33.37	8787.776	35997.086
8458	33.37	10773.076	34383.816
17923	33.35	14086.893	33188.141
13734	33.35	12716.032	35943.453
2417	33.35	8794.055	35034.809
8608	33.35	10931.527	33752.68
8924	33.29	10965.056	38025.469
3984	33.29	9138.537	38346.473
17176	33.27	13838.319	39676.008
5006	33.27	9635.798	34256.91
14694	33.27	12926.462	39498.223
10333	33.25	11551.234	38312.566
6241	33.25	9987.761	34020.156
8873	33.23	10974.954	37363.285
13808	33.23	12736.754	35306.844
14534	33.23	12955.448	37535.316
7873	33.23	10563.556	36344.336
952	33.22	8059.831	36557.945
12260	33.2	12154.581	38156.547
16084	33.18	13680.407	37185.801
11795	33.18	11965.901	33903.363
3328	33.16	9021.928	34929.703
17007	33.12	13784.963	37424.328
12389	33.12	12241.205	39793.602
17462	33.12	14162.53	36588.141
10751	33.12	11547.148	33105.613
2588	33.12	8673.953	37127.156
10907	33.12	11803.111	34417.629
15182	33.12	13283.833	34461.645
17385	33.12	14171.459	37371.391
8840	33.08	10883.491	36834.555
14981	33.08	13162.849	36598.934
14707	33.08	13123.162	39610.207
17217	33.06	14009.644	39659.945
17520	33.06	14089.706	36058.996
10370	33.04	11555.291	38226.781
5142	33.04	9505.543	35357.277
8847	33.04	10782.268	36887.746
6579	33.04	10117.123	36688.102
13660	33	12808.538	36926.746
12072	33	12137.587	35789.227
11707	33	12039.911	35433.715
6093	33	9855.231	33722.523
7983	32.99	10500.118	37992.66
4130	32.97	9349.444	39332.629
10525	32.97	11549.378	36307.07
8081	32.97	10475.485	39864.066
6906	32.95	10320.783	38578.504
8495	32.95	10734.955	33946.031
9588	32.95	11047.65	34669.039
16447	32.95	13643.341	33711.004
3226	32.93	8956.095	36093.094
19254	32.93	14632.985	34152.238
14587	32.91	12938.414	38503.191
10305	32.91	11424.998	39034.055
3244	32.89	9047.201	35910.777
14796	32.89	13158.45	39177.891
68	32.87	7683.659	33749.895
10269	32.87	11607.529	39435.887
14728	32.87	13025.464	39876.668
614	32.87	7686.919	38552.566
16157	32.87	13778.405	36414.617
4245	32.85	9436.677	37562.934
14688	32.85	12950.246	39430.887
17871	32.85	14108.57	33681.023
12430	32.85	12374.089	39661.781
9693	32.85	11076.386	33678.125
3438	32.83	8949.219	33060.043
10881	32.83	11700.889	33847.816
9268	32.83	11039.154	37065.949
9793	32.83	11218.592	33915.73
4974	32.83	9578.319	33610.223
1957	32.83	8425.338	36831.137
17560	32.81	14146.67	35992.563
7478	32.77	10520.646	33296.012
12199	32.77	12081.073	37436.402
10974	32.76	11737.954	35350.102
12495	32.76	12327.069	38906.441
17078	32.74	13950.53	38402.098
13332	32.74	12548.052	38463.254
11619	32.74	12041.694	36398.563
3031	32.74	8926.74	38128.699
8182	32.74	10580.478	38401.574
6732	32.72	10034.804	39010.926
2112	32.7	8547.094	34349.16
11433	32.7	11948.724	39268.703
18553	32.68	14568.631	39244.23
3520	32.68	9171.609	34098.902
5574	32.66	9534.001	39670.445
8186	32.66	10774.828	38153.234
522	32.66	7899.964	37529.699
13947	32.66	12713.846	33844.859
17513	32.66	14078.638	36296.02
11408	32.64	11877.814	39667.563
12075	32.64	12113.915	35829.223
6078	32.62	9708.592	33929.836
3578	32.62	9123.953	35149.32
18940	32.62	14528.045	38029.719
10721	32.62	11590	33754.336
8838	32.6	10929.234	36815.16
8360	32.6	10762.86	35807.863
429	32.6	7674.305	36663.848
6980	32.6	10283.57	37370.18
18314	32.6	14220.393	36967.508
2918	32.58	8961.329	39092.504
4	32.54	7980.563	33034.59
18361	32.54	14419.78	37692.887
9165	32.54	11038.026	38417.242
12509	32.54	12311.425	38772.156
7012	32.53	10325.435	36878.637
8945	32.53	10866.901	38262.027
14972	32.51	13334.957	36788.496
9326	32.51	11172.678	36608.801
15934	32.51	13750.223	39536.98
2451	32.51	8699.005	35482.801
10447	32.51	11540.26	37311.281
15854	32.49	13388.899	39263.391
6998	32.47	10215.207	37057.938
8571	32.47	10939.162	33466.512
17466	32.45	14160.683	36598.07
313	32.45	7888.324	35590.676
18370	32.45	14224.456	37893.383
18123	32.43	14286.342	35191.684
4230	32.43	9371.032	37892.621
12957	32.41	12487.866	33253.922
11131	32.41	11751.8	36298.531
4932	32.41	9380.472	33130.074
3429	32.41	9018.853	33287.117
16439	32.39	13678.157	33929.051
10458	32.39	11442.456	37105.504
2402	32.39	8683.728	34921.121
9639	32.39	11194.632	34171.816
14135	32.37	12926.408	34138.715
13350	32.35	12562.838	38653.105
1331	32.35	8345.549	35120.957
10653	32.33	11623.055	35139.512
1003	32.33	8199.576	35991.711
699	32.33	7743.925	39296.508
14583	32.33	13018.261	38444.336
18038	32.31	14380.643	33911.855
17027	32.3	13905.854	37751.473
10193	32.3	11229.687	39511.57
18944	32.28	14605.134	38085.41
618	32.28	7945.93	38602.281
15375	32.26	13415.559	33550.625
15805	32.26	13433.299	38220.098
5897	32.26	9819.44	36237.965
5963	32.26	9913.564	35139.688
6549	32.24	10121.977	36129.461
13121	32.22	12612.518	35230.555
14205	32.22	12928.199	35180.023
16751	32.22	13798.478	34462.934
18306	32.18	14264.826	36898.09
16588	32.18	13963.786	33783.887
13906	32.18	12804.94	34604.156
17555	32.16	14012.134	35930.988
16120	32.16	13694.516	36902.598
9804	32.14	11408.72	34091.113
4876	32.14	9452.951	33678.324
1901	32.14	8426.264	37653.277
585	32.14	7704.963	38241.422
12447	32.14	12394.398	39554.527
12593	32.12	12494.241	37743.352
15925	32.12	13678.176	39440.051
17219	32.12	14018.436	39713.266
11156	32.12	11811.337	36684.734
494	32.1	7738.643	37279.848
16429	32.1	13682.407	33835.164
10692	32.1	11553.336	34143.691
11554	32.1	12007.486	37347.844
13678	32.08	12921.231	36786.57
6990	32.08	10285.371	37479.039
6804	32.07	10061.422	39765.707
8341	32.07	10743.277	36171.23
1392	32.07	8249.839	35848.941
17469	32.07	14027.423	36648.223
739	32.07	7795.287	39711.52
12428	32.05	12493.531	39633.941
17325	32.05	14017.104	38227.344
11469	32.05	11898.356	38796.434
13643	32.03	12803.813	37084.621
9944	32.03	11294.445	36146.992
16172	32.03	13621.42	36349.039
6254	32.03	10017.074	34246.305
8299	32.03	10674.776	36641.484
13486	32.01	12898.218	39348.613
8872	32.01	10858.672	37343.277
19053	31.99	14490.524	36675.305
10892	31.97	11801.108	34093.949
964	31.95	8010.592	36426.938
7029	31.95	10229.914	36718.301
9040	31.95	10941.878	39673.012
15098	31.95	13228.805	35332.063
16330	31.95	13681.27	34469.953
11352	31.95	11791.545	39673.316
18318	31.93	14296.756	36994.523
17115	31.93	13916.382	38972.543
2345	31.93	8810.492	34079.906
10423	31.93	11438.772	37388.934
10295	31.91	11541.752	39155.914
7907	31.91	10505.962	36889.656
7636	31.91	10444.584	34768.332
9974	31.89	11286.297	36818.512
17749	31.89	14120.082	34629.109
3345	31.89	8911.264	34758.922
14145	31.89	12927.705	34208.895
6802	31.87	10125.101	39720.516
18392	31.87	14255.747	38375.191
12133	31.87	12105.048	36809.895
2992	31.87	8934.497	38397.078
19298	31.86	14636.936	33745.598
5838	31.84	9773.485	37137.613
10981	31.84	11765.584	35378.293
9760	31.84	11413.346	33318.715
15029	31.84	13245.445	36195.496
17917	31.84	14022.437	33445.023
7848	31.84	10414.653	35943.152
3469	31.84	9068.636	33456.727
12947	31.82	12282.053	33453.586
2945	31.82	8935.581	38897.789
3874	31.8	9083.418	37051.629
8026	31.8	10565.299	38766.836
17921	31.78	14065.593	33165.996
7270	31.78	10346.069	34627.316
18984	31.78	14632.358	37352.715
6861	31.78	10178.64	39373.035
508	31.78	7731.943	37400.738
17131	31.78	13864.029	39090.02
2994	31.76	9062.192	38438.242
18130	31.76	14239.942	35243.813
12558	31.76	12326.027	38208.785
8991	31.76	10886.23	38729.797
4033	31.76	9215.769	39119.664
178	31.76	7665.159	34950.18
1504	31.76	8221.81	36179.145
2614	31.74	8674.997	37345.164
11652	31.74	11906.504	35958.016
13051	31.74	12544.669	34078.711
1312	31.74	8309.693	34780.438
864	31.74	8080.688	38533.969
6726	31.72	10107.492	38907.09
13065	31.72	12546.363	34329.742
17017	31.72	13934.955	37521.465
1326	31.72	8365.987	35038.316
870	31.72	8039.232	38446.34
3738	31.7	9255.179	36485.785
8096	31.7	10685.511	39900.449
12479	31.7	12448.857	39008.516
18924	31.7	14455.801	38425.391
15765	31.7	13419.575	37550.156
14803	31.68	13264.712	39048.316
10921	31.68	11696.467	34649.473
6229	31.68	10122.908	33854.695
5450	31.68	9640.109	37833.426
934	31.66	7996.339	37176.59
9024	31.64	10950.074	39371.598
9166	31.64	11111.831	38425.184
9694	31.64	11189.317	33711.641
5179	31.63	9667.502	35735.719
5815	31.63	9745.382	37044.645
4318	31.63	9378.474	37159.625
400	31.63	7689.949	36411.043
9369	31.61	11205.635	36487.367
876	31.61	8125.444	38183.223
18883	31.61	14502.005	39039.652
4434	31.61	9415.39	36825.238
17280	31.61	14071.999	38800.367
12054	31.61	12164.149	35630.305
9702	31.59	11103.631	33581.746
5501	31.59	9658.635	38426.605
18437	31.59	14338.005	38883.176
15418	31.59	13433.694	33988.91
12969	31.55	12364.01	33094.023
16494	31.55	13728.306	33265.473
2222	31.55	8594.915	33159.348
14399	31.55	13095.993	35800.414
9011	31.55	10796.696	39235.695
10645	31.55	11618.102	35348.977
18345	31.53	14406.022	37413.992
11903	31.53	12255.993	33350.359
16255	31.51	13633.126	35311.734
4031	31.51	9137.616	39097.941
1301	31.51	8347.254	34618.566
8756	31.51	10803.002	35982.598
8662	31.51	10812.342	34504.688
12541	31.51	12353.169	38441.207
3320	31.51	8850.412	35014.57
12800	31.49	12464.159	35405.313
10501	31.49	11538.895	36398.344
15844	31.49	13461.574	38940.5
3935	31.49	9193.89	37963.305
3388	31.49	8923.378	33931.727
1238	31.49	8311.62	33409.84
2208	31.49	8623.508	33192.027
16916	31.49	13794.943	36361.512
12442	31.47	12287.124	39525.941
1599	31.47	8396.798	37402.355
8153	31.47	10596.959	38899.891
7487	31.47	10535.263	33527.395
493	31.47	7769.285	37274.453
7858	31.45	10525.717	36120.461
7013	31.45	10341.396	36886.414
6108	31.45	9741.453	33641.156
9046	31.45	10839.632	39718.148
18974	31.45	14529.853	37565.875
5781	31.43	9913.971	37447.488
3574	31.43	9076.416	35121.953
903	31.43	8049.548	37509.602
10327	31.43	11574.796	38551.398
7800	31.41	10504.52	35434.078
15213	31.41	13272.839	34411.516
366	31.41	7694.68	36108.922
10158	31.41	11305.534	38865.438
10767	31.41	11782.54	33168.609
8792	31.41	10955.997	36563
319	31.41	7956.015	35631.922
16526	31.41	13797.399	33048.391
13766	31.41	12770.785	35622.48
9315	31.4	11055.609	36821.586
13462	31.4	12778.31	39460.543
4231	31.4	9439.572	37903.621
8281	31.38	10660.51	36890.191
19001	31.38	14478.762	37252.039
468	31.36	7838.124	36980.973
14412	31.36	13089.213	35941.996
14706	31.36	13093.043	39600.641
16002	31.36	13574.497	38384.414
6289	31.36	10033.535	34599.051
9953	31.34	11283.517	36358.488
16814	31.34	13972.054	35363.555
9260	31.34	11011.39	37327.273
16820	31.34	13867.644	35423.074
15451	31.32	13536.124	34260.086
15813	31.32	13489.991	38343.855
476	31.32	7705.092	37058.863
3024	31.3	8922.588	38002.887
13537	31.3	12875.211	38485.824
10643	31.28	11592.509	35338.297
17100	31.28	13825.914	38850.973
2476	31.28	8789.403	35615.191
7458	31.28	10227.285	33292.488
14467	31.26	13108.253	36681.395
18390	31.24	14394.222	38363.066
17784	31.24	14009.562	34335.086
13014	31.24	12501.457	33551.754
10080	31.24	11369.731	37786.758
1745	31.24	8217.156	39836.719
15422	31.22	13498.693	34038.848
14873	31.22	13241.726	38294.672
8396	31.22	10565.557	35361.547
13386	31.22	12701.895	39401.684
9735	31.22	11213.314	33170.961
2033	31.2	8547.133	35596.555
9883	31.18	11361.91	35330.305
2025	31.18	8466.742	35873.277
4187	31.17	9379.634	38525.516
14093	31.17	13123.841	33621.488
6228	31.17	9927.59	33822.461
5487	31.17	9617.861	38360.691
10228	31.17	11395.853	39951.523
17059	31.17	13811.327	38033.684
17023	31.15	13993.089	37657.32
7120	31.15	10346.644	35781.414
18337	31.13	14216.45	37356.695
450	31.13	7797.205	36825.957
2419	31.11	8831.168	35089.598
5177	31.11	9561.079	35715.566
179	31.11	7828.007	34964.16
14754	31.11	13152.755	39838.816
13340	31.11	12707.946	38524.898
13691	31.09	12716.119	36430.875
3744	31.07	9182.015	36515.086
5116	31.07	9659.647	35136.715
369	31.07	7691.184	36151.074
5413	31.05	9504.131	37254.035
4955	31.05	9528.299	33402.887
14074	31.05	12999.382	33376.98
9036	31.05	10816.804	39586.188
6835	31.05	10192.453	39662.895
10995	31.03	11690.582	35564.758
13500	31.03	12907.124	39217.461
4027	31.03	9231.231	39022.648
12939	31.01	12293.715	33384.945
3439	30.99	8934.41	33074.039
13394	30.99	12618.874	39636.664
13134	30.99	12538.624	35452.176
6070	30.99	9794.317	34082.973
17506	30.99	14088.147	36267.23
1076	30.99	8156.356	35029.43
12788	30.99	12491.09	35567.848
3568	30.97	9064.022	35066.535
9526	30.97	11150.998	35397.746
14773	30.97	13158.553	39438.203
10960	30.97	11779.257	35175.707
3072	30.97	8858.914	37598.813
11220	30.97	11637.626	37606.836
2119	30.97	8559	34240.234
11367	30.97	11679.043	39943.773
19045	30.95	14618.372	36618.109
18505	30.95	14493.649	39888.168
18353	30.95	14333.43	37569.27
16401	30.95	13644.919	34281.316
16974	30.94	13833.398	37186.766
14497	30.94	13111.878	37158.008
1330	30.94	8294.492	35115.992
14903	30.92	13180.533	37808.141
14157	30.92	12941.694	34267.699
2254	30.92	8770.157	33589.824
13894	30.92	12729.486	34635.914
9513	30.9	11049.097	35274.637
12845	30.9	12460.953	34629.527
596	30.9	7685.653	38343.66
14532	30.9	13079.903	37505.703
16488	30.88	13572.11	33217.953
12405	30.88	12156.421	40006.738
4975	30.88	9627.856	33611.148
15105	30.88	13251.248	35105.164
82	30.86	7671.003	33897.859
7077	30.86	10310.584	36326.5
3407	30.86	8940.853	33566.238
10902	30.84	11756.819	34332.867
9066	30.84	10851.509	39994.266
12446	30.84	12357.508	39548.004
2395	30.84	8819.096	34739.809
17179	30.82	13806.922	39716.492
16341	30.82	13764.519	34564.469
14482	30.82	13037.205	36873.98
13026	30.82	12582.826	33735.32
8572	30.82	10807.123	33496.609
1224	30.8	8260.027	33281.258
1055	30.8	8147.861	35393.289
13489	30.8	12922.256	39363.461
17409	30.8	14175.791	37280.012
9042	30.78	10852.264	39684.379
14896	30.78	13348.302	37972.613
1184	30.78	8147.722	33358.035
18255	30.78	14360.914	36325.152
18367	30.78	14234.798	37781.5
17473	30.78	14111.232	36688.191
17041	30.78	13970.571	37912.84
6863	30.76	10157.919	39403.625
4120	30.76	9334.06	39523.059
10511	30.74	11545.691	36466.633
8547	30.74	10952.836	33095.141
15612	30.74	13422.555	35753.055
13210	30.71	12582.905	36403.754
10725	30.71	11537.339	33528.137
12413	30.71	12443.821	39909.563
8214	30.71	10653.118	37913.637
3711	30.71	9243.482	36038.898
12119	30.71	12120.393	36531.461
12186	30.71	12251.231	37246.91
11883	30.71	11982.13	33148.281
3269	30.71	9037.892	35646.453
12067	30.71	12128.365	35748.027
5980	30.69	9714.242	35060.547
6056	30.69	9843.953	34227.754
3357	30.69	8889.279	34355.363
2135	30.69	8471.979	33920.828
14091	30.69	13131.142	33532.27
7316	30.69	10323.741	34153.691
11288	30.69	11788.138	38622.301
4464	30.69	9342.846	36102.824
12435	30.67	12397.594	39738.699
5817	30.67	9732.614	37047.016
9591	30.67	11013.608	34674.855
2641	30.67	8735.582	37914.844
11896	30.67	12150.163	33236.477
1635	30.65	8341.984	38129.121
14902	30.65	13315.79	37771.027
14859	30.65	13149.775	38149.984
11602	30.65	12029.342	36766.031
5845	30.63	9887.832	36867.797
2879	30.63	9028.045	39984.922
11576	30.63	11869.982	37306.105
4954	30.63	9652.534	33400.906
19223	30.63	14493.707	34787.672
18329	30.63	14418.772	37104.211
472	30.61	7676.967	36995.211
8324	30.61	10758.957	36259.359
9005	30.61	10811.018	39107.547
550	30.61	7715.166	37908.895
2491	30.61	8739.633	35912.691
12945	30.61	12472.62	33435.785
9283	30.59	11151.168	36957.137
13229	30.59	12621.909	36649.711
1186	30.59	8122.832	33365.855
9863	30.59	11311.825	35083.449
13333	30.59	12669.791	38473.816
11565	30.59	11856.172	37476.313
9183	30.57	11046.174	38218.199
9798	30.57	11293.31	34035.879
180	30.57	7734.207	34976.762
1266	30.57	8407.544	33875.887
9092	30.57	11045.216	39445.891
4098	30.55	9420.507	39792.84
2083	30.55	8560.495	35082.352
12294	30.55	12193.989	38507.035
6962	30.55	10266.269	37550.586
5015	30.55	9559.94	34498.66
7856	30.55	10529.21	36105.645
1153	30.55	8166.449	33649.145
11423	30.53	12018.995	39133.27
14471	30.53	13048.43	36794.793
16534	30.51	13873.667	33134.504
8211	30.51	10687.581	37893.695
3305	30.51	8956.007	35226.727
133	30.5	7817.309	34548.211
8597	30.5	10890.911	33608.09
12009	30.5	12076.365	35104.535
19135	30.5	14598.174	35818.078
13269	30.5	12553.853	37236.246
9203	30.48	11102.189	37846.344
14772	30.48	13208.983	39436.551
15561	30.48	13357.553	35203.949
18232	30.48	14336.875	36088.453
139	30.48	7699.151	34613.57
8633	30.48	10924.703	34050.152
17061	30.46	13898.347	38047.102
19151	30.46	14614.075	35419.313
19164	30.44	14476.476	35483.867
12228	30.44	12162.869	37758.352
11290	30.44	11687.941	38647.66
16161	30.42	13579.517	36463.883
13261	30.42	12497.178	37146.754
11137	30.42	11747.614	36405.289
11642	30.42	11920.377	36088.035
12239	30.42	12241.167	37766.656
10218	30.4	11380.425	39814.039
12745	30.4	12401.51	35604.84
7819	30.38	10443.363	35629.262
14625	30.38	13048.917	38768.496
11920	30.38	12208.421	33451.301
11919	30.38	12258.068	33442.57
12112	30.38	12127.13	36449.207
337	30.36	7837.343	35836.359
13933	30.36	12881.183	34270.648
12526	30.36	12309.688	38347.484
8947	30.36	10944.327	38299.547
13113	30.34	12701.657	35123.707
12948	30.34	12467.07	33460.746
8029	30.34	10503.543	38847.992
8171	30.34	10564.086	38476.016
6028	30.32	9755.857	34521.43
74	30.3	7931.567	33800.547
15981	30.3	13715.769	38744.098
4500	30.3	9480.642	35778.203
6580	30.3	9953.14	36695.406
1188	30.3	8024.183	33421.859
1130	30.3	8071.909	34420.852
9039	30.3	10815.61	39670.078
6073	30.28	9899.05	34105.719
978	30.28	8133.761	36324.945
10037	30.28	11362.208	37294.398
1877	30.27	8579.045	37868.277
9519	30.27	10999.061	35309.078
6709	30.27	10097.715	38681.477
4441	30.27	9319.955	36579.844
12118	30.27	12207.906	36498.973
8158	30.25	10637.205	38631.895
14810	30.25	13313.269	39088.02
8397	30.25	10729.76	35382.039
14084	30.25	13115.439	33478.414
3134	30.25	8988.151	36882.719
6899	30.25	10301.628	38510.199
17228	30.25	14146.882	39486.98
8192	30.23	10579.45	38265.039
7563	30.23	10404.017	34025.227
334	30.23	7715.188	35799.938
2066	30.23	8479.882	35391.207
19235	30.21	14560.469	34751.922
1715	30.21	8416.635	39352.961
12676	30.21	12491.412	36604.668
4991	30.21	9587.585	33871.348
7491	30.21	10433.066	33608.707
11545	30.19	12030.636	37578.922
12702	30.19	12288.044	36307.273
18032	30.19	14352.053	33883.664
12388	30.19	12125.105	39755.254
13515	30.19	12920.537	38836.895
7979	30.19	10355.907	37940.711
11412	30.17	11958.458	39737.781
1162	30.17	8020.725	33790.184
4393	30.17	9291.28	36939.926
13213	30.15	12576.185	36481.855
18108	30.15	14221.266	34879.813
684	30.15	7965.034	39215.328
17621	30.15	14008.228	35530.629
5569	30.15	9689.709	39607.504
9732	30.15	11318.945	33123.605
16481	30.13	13742.272	33430.969
2548	30.13	8775.354	36860.301
19314	30.13	14600.105	33634.965
1825	30.13	8446.189	38748.68
14222	30.13	12984.731	35263.336
3573	30.13	9198.945	35105.656
16926	30.11	13804.192	36461.754
3218	30.11	8951.906	36309.949
5587	30.11	9625.618	39843.809
600	30.11	7787.806	38368.5
8711	30.11	10902.477	35301.203
15639	30.09	13373.429	36018.645
14179	30.09	12939.552	34534.066
14974	30.09	13177.204	36819.434
943	30.09	8095.838	36732.148
14876	30.09	13141.566	38065.82
16615	30.07	13816.441	34159.508
12485	30.07	12473.627	38791.516
8773	30.07	10881.833	36290.094
8789	30.07	10840.895	36511.113
1243	30.07	8318.91	33557.426
1564	30.07	8314.771	36958.832
17766	30.07	14119.364	34506.027
14057	30.07	13075.376	33155.363
8060	30.07	10396.144	39471.387
9145	30.07	11009.977	38696.273
6654	30.05	10099.722	37644.109
8690	30.04	10817.173	34919.23
1947	30.04	8537.075	36957.938
958	30.04	8155.409	36666.379
1596	30.02	8356.198	37388.605
7549	30.02	10562.661	33778.898
10708	30	11519.997	33967.586
5934	30	9892.645	35797.426
13485	30	12844.162	39307.691
12579	30	12290.701	38138.656
3271	30	8876.327	35688.219
5711	30	9827.955	38369.242
8199	29.98	10760.851	38007.098
3370	29.98	8917.902	34227.234
3421	29.98	8867.127	33436.711
5928	29.98	9766.528	36039.891
510	29.96	7910.251	37432.879
13360	29.96	12612.398	38870.234
1387	29.96	8272.961	35757.508
6676	29.96	9926.032	37996.266
894	29.96	8116.511	37713.328
898	29.96	8088.789	37768.859
12960	29.96	12398.258	33020.625
12040	29.96	12151.097	35464.336
7060	29.94	10237.881	36453.492
857	29.94	8102.441	38678.742
7613	29.94	10487.471	34533.777
14663	29.94	13019.436	39124.957
11588	29.94	11977.232	36912.121
8049	29.92	10362.485	39147.504
5555	29.92	9549.458	39400.648
7344	29.92	10144.274	33947.113
10395	29.92	11631.259	37967.422
17947	29.92	14139.7	33134.465
1391	29.9	8341.476	35834.984
13124	29.9	12627.5	35252.039
13844	29.9	12733.652	35148.145
5869	29.9	9810.966	36823.199
5890	29.88	9847.053	36690.07
5731	29.88	9719.513	38004.523
5591	29.88	9701.467	39940.598
8621	29.88	10845.66	33912.801
360	29.88	7940.569	36017.102
2858	29.88	8783.633	39983.566
2197	29.88	8535.374	33350.762
1576	29.86	8253.403	37170.789
940	29.86	8011.086	36996.43
12192	29.86	12160.656	37356.844
5962	29.84	9836.526	35124.098
1589	29.84	8385.427	37293.168
17899	29.84	14171.335	33567.34
2676	29.84	8647.839	38575.008
6124	29.84	9790.19	33056.02
18507	29.84	14575.504	39965.57
4686	29.84	9464.258	35040.652
4169	29.84	9420.77	38802.828
6287	29.82	10097.277	34579.688
5726	29.82	9888.078	38289.996
8693	29.82	10836.741	34948.055
2180	29.82	8569.16	33571.352
15212	29.81	13291.828	34400.969
2482	29.81	8688.022	35679.5
16477	29.79	13749.858	33363.469
861	29.77	8069.254	38468.391
9282	29.77	11026.481	36931.703
9421	29.77	11136.04	35808.777
11400	29.77	11876.269	39593.238
1278	29.77	8278.602	34106.113
18084	29.77	14379.253	34645.273
18961	29.77	14570.336	37695.969
9261	29.75	11036.93	37337.363
16823	29.75	13937.643	35485.996
17000	29.75	13991.961	37322.855
6733	29.75	9993.564	39031.281
13507	29.73	12834.333	38984.461
972	29.73	8112.605	36246.254
17080	29.73	13902.518	38414.695
12469	29.73	12407.481	39205.906
8371	29.73	10724.149	35679.02
12870	29.73	12319.051	34334.215
8265	29.71	10741.807	37333.426
18973	29.71	14527.144	37507.574
18981	29.69	14541.15	37659.066
11357	29.69	11737.322	39728
16938	29.67	13784.792	36639.141
17826	29.67	14145.6	34008.508
17411	29.67	14046.003	37313.711
14832	29.67	13224.97	38698.715
3494	29.65	9261.728	33840.539
3020	29.65	8932.052	38280.402
6239	29.65	9963.723	33999.313
19232	29.65	14562.489	34685.914
2373	29.63	8677.897	34410.781
1364	29.63	8380.572	35447.547
13054	29.63	12572.49	34145.844
18190	29.63	14407.603	35446.727
17564	29.63	14184.917	36021.891
968	29.61	8066.413	36471.633
688	29.61	7677.395	39237.406
15838	29.61	13421.396	38855.586
9297	29.61	11050.287	36730.484
5376	29.61	9685.863	36933.734
13522	29.61	12915.821	38937.547
16755	29.61	13890.423	34518.32
13649	29.61	12720.4	37151.078
30	29.61	7768.372	33400.375
17303	29.59	14036.464	38554.047
12857	29.59	12471.135	34475.563
4111	29.59	9310.867	39678.387
10741	29.59	11440.844	33230.891
5570	29.59	9610.596	39611.98
12316	29.59	12150.402	38915.512
1512	29.59	8300.566	36260.844
14851	29.59	13261.312	38374.129
181	29.59	7853.561	34986.719
19081	29.58	14461.883	36237.832
318	29.58	7741.129	35622.652
874	29.58	8117.17	38150.344
4849	29.58	9403.232	33880.746
37	29.56	7868.578	33452.148
5991	29.56	9829.66	34841.051
9339	29.56	11000.29	36654.309
7891	29.54	10540.769	36631.477
438	29.54	7912.874	36709.867
13819	29.54	12811.255	35364.105
6873	29.54	10142.753	38952.16
6273	29.54	10075.478	34462.82
14394	29.52	13077.187	35719.242
5173	29.52	9573.106	35695.234
16476	29.52	13708.519	33361.496
5568	29.52	9702.536	39582.746
16063	29.52	13766.801	37586.098
484	29.5	7689.815	37176.59
8275	29.5	10568.436	37127.773
439	29.5	7948.665	36725.789
441	29.5	7795.664	36746.34
2652	29.5	8770.715	38110.242
5167	29.5	9670.564	35657.844
3327	29.5	8983.625	34856.742
9671	29.48	11146.674	34111.469
5503	29.48	9680.583	38448.516
4190	29.48	9453.12	38546.781
6823	29.48	10289.53	39948.184
15080	29.46	13239.58	35532.84
12875	29.46	12431.926	34136.441
170	29.46	7718.5	34862.406
7474	29.46	10445.625	33240.512
9556	29.46	11090.178	35055.344
6870	29.46	10248.587	39233.805
6728	29.44	10125.949	38926.543
5633	29.44	9753.66	39533.234
7045	29.42	10160.321	36605.719
5180	29.42	9654.389	35741.027
852	29.42	8120.948	38847.016
8760	29.42	10924.588	36004.305
12934	29.42	12480.031	33606.281
2594	29.4	8843.974	37197.41
4733	29.4	9294.231	34614.633
5721	29.38	9913.406	38161.91
6940	29.38	10140.666	37912.398
13039	29.38	12556.417	33866.004
17315	29.38	14144.83	38405
9396	29.38	11126.648	36200.66
1338	29.38	8342.36	35188.078
3480	29.38	9264.557	33611.402
9728	29.36	11248.034	33071.816
10765	29.36	11741.115	33136.656
13464	29.36	12747.154	39483.887
10394	29.36	11476.813	37967.207
8477	29.36	10691.125	33975.059
3697	29.36	9203.928	35965.32
15556	29.35	13528.6	35176.414
15796	29.35	13514.93	38024.148
4549	29.35	9491.795	35887.656
12227	29.35	12135.057	37741.266
7903	29.33	10397.384	36824.59
4798	29.33	9424.714	34567.91
13799	29.33	12845.984	35443.246
14668	29.33	12932.702	39187.078
8906	29.33	10882.115	37805.234
12594	29.33	12472.826	37765.285
303	29.33	7978.854	35490.316
18384	29.33	14243.727	38161.199
495	29.33	7953.052	37286.434
12690	29.33	12448.679	36520.605
3458	29.33	9183.422	33307.566
16867	29.31	13994.461	35904.926
678	29.31	7672.374	39170.934
9017	29.31	10790.239	39280.395
17167	29.29	13864.334	39584.145
6537	29.29	10099.207	36006.172
13490	29.29	12721.552	39367.625
3902	29.29	9276.685	37441.93
11783	29.27	12052.627	34028.66
15575	29.27	13479.961	35361.52
18412	29.27	14286.96	38593.719
2447	29.27	8731.682	35437.594
18217	29.27	14397.148	35888.336
17699	29.27	14209.95	35235.113
405	29.27	7847.429	36472.129
17326	29.25	14069.35	38248.148
10647	29.25	11485.54	35092.176
15968	29.25	13572.997	38838.414
5681	29.25	9900.632	38819.672
15016	29.25	13335.429	36126.309
9157	29.23	11075.27	38335.152
13981	29.23	12911.885	33489.379
8251	29.23	10638.479	37445.473
675	29.23	7646.744	39138.004
12100	29.21	12277.621	36278.184
17081	29.21	13877.689	38444.398
12506	29.21	12404.187	38751.316
2397	29.19	8761.809	34778.148
7317	29.19	10270.416	34205.941
17209	29.19	14189.397	39981.348
1136	29.19	8053.085	34190.82
6909	29.19	10245.593	38330.805
10191	29.19	11310.361	39481.523
6996	29.17	10153.112	37277.359
18483	29.17	14369.365	39736.176
8075	29.17	10390.957	39720.43
11328	29.17	11701.944	39260.043
14217	29.17	12984.859	35230.168
3659	29.15	9081.601	35617.723
4144	29.15	9286.793	39152.457
19345	29.15	14445.565	33076.254
466	29.15	7699.012	36973.566
12614	29.15	12329.484	37366.656
3496	29.15	9177.452	33882.895
13492	29.15	12899.043	39113.156
9392	29.14	11011.06	36137.016
12804	29.14	12445.887	35140.148
15046	29.14	13240.666	36041.922
6586	29.14	10116.016	36794.926
734	29.12	7717.042	39637.48
3491	29.12	9275.445	33787.82
63	29.12	7803.165	33695.906
9430	29.1	11006.835	35626.438
2198	29.1	8531.988	33365.672
15722	29.1	13392.114	37114.934
17065	29.1	13976.018	38135.02
1847	29.08	8488.218	38153.715
17369	29.08	14154.466	37762.305
196	29.08	7877.431	35118.23
14620	29.06	13021.254	38722.875
17503	29.04	14180.306	36246.969
14215	29.04	12950.968	35227.508
14595	29.04	13111.565	38562.402
19130	29.04	14599.09	36029.879
11757	29.02	11874.252	34569.609
14908	29.02	13306.315	37519.762
4608	29.02	9475.174	35285.324
1074	29.02	8053.373	34995.938
969	29.02	8203.317	36511.363
15689	29.02	13450.838	36576.012
5443	29	9513.689	37749.492
976	29	8068.235	36286.289
10777	29	11688.995	33311.445
18192	28.98	14385.529	35461.145
4950	28.98	9571.601	33311.559
17317	28.98	14053.568	38422.016
1390	28.96	8335.763	35808.832
3709	28.96	9149.258	36029.152
9251	28.96	11129.414	37468.18
12510	28.96	12383.024	38777.051
8259	28.94	10586.833	37234.527
7817	28.94	10480.365	35583.176
3058	28.94	8880.494	37804.152
4871	28.94	9350.265	33675.629
16516	28.92	13680.874	33102.469
6578	28.92	9964.89	36679.832
669	28.92	7829.531	39039.32
7314	28.92	10148.415	34146.625
2360	28.91	8792.592	34273.039
3532	28.91	9125.089	34391.57
18916	28.91	14447.159	38578.234
11322	28.89	11652.067	39184.988
18427	28.89	14230.141	38789.461
9121	28.89	11108.831	39215.934
10911	28.87	11763.288	34501.172
15092	28.87	13194.334	35312.852
8230	28.87	10690.81	37524.48
2535	28.87	8746.197	36672.473
1749	28.87	8346.451	39882.98
16130	28.85	13709.765	36723.977
8417	28.85	10599.747	34976.879
13378	28.85	12505.285	39264.539
19283	28.85	14599.063	33921.566
6904	28.85	10147.637	38560.969
18478	28.85	14407.71	39612.945
6722	28.85	9942.785	38877.457
14005	28.85	12773.244	33342.676
388	28.83	7766.088	36273.547
16283	28.83	13601.807	34947.281
5462	28.83	9605.639	38015.461
7475	28.83	10359.785	33281.555
12226	28.83	12218.307	37731.316
17056	28.83	13834.068	38004.969
6583	28.83	10048.345	36777.207
206	28.81	7812.092	35205.637
10989	28.79	11796.134	35494.535
14626	28.79	13105.215	38772.23
3404	28.79	9032.791	33513.453
701	28.77	7947.965	39309.281
14751	28.77	13310.095	39772.938
13188	28.77	12509.048	36015.711
949	28.77	8100.361	36836.035
17514	28.77	14048.124	36308.27
9146	28.75	11120.004	38714.406
9703	28.75	11073.817	33593.609
11160	28.75	11800.868	36786.059
6492	28.75	10119.791	35463.379
16181	28.75	13671.802	36178.387
9660	28.73	11129.486	33985.914
3303	28.73	9057.372	35145.195
10181	28.71	11352.619	39288.316
13220	28.71	12530.565	36612.18
3952	28.71	9268.232	38085.629
17902	28.71	14070.208	33595.32
2090	28.71	8559.506	34858.27
13712	28.69	12849.491	36359.004
11349	28.69	11763.797	39605.898
14002	28.69	12726.709	33329.379
14396	28.69	13035.644	35731.055
11980	28.69	12133.29	34740.926
15302	28.68	13351.36	33305.008
1281	28.68	8367.262	34163.426
3930	28.68	9100.928	37896.512
9707	28.66	11070.62	33459.473
8124	28.66	10721.876	39358.273
19116	28.66	14611.469	35919.074
923	28.66	8123.004	37338.41
4553	28.66	9427.845	35609.48
15994	28.64	13583.277	38598.488
17880	28.64	14096.093	33484.418
8094	28.64	10703.444	39890.188
7616	28.64	10474.926	34542.781
13199	28.64	12637.858	36260.457
45	28.64	7803.549	33511.516
4835	28.64	9394.761	34055.066
6460	28.62	10037.238	35102.941
7023	28.62	10276.99	36937.734
14087	28.62	13034.585	33497.258
6575	28.6	9997.946	36661.262
12796	28.6	12307.56	35354.648
1398	28.6	8395.306	35869.137
6820	28.58	10161.075	39870.188
18237	28.58	14242.796	36117.23
3027	28.58	8993.928	38019.336
1830	28.58	8558.87	38559.879
10408	28.58	11549.387	37535.43
1287	28.58	8329.924	34211.48
14364	28.56	13076.617	35493.074
1837	28.56	8493.232	38337.855
10157	28.56	11372.901	38827.938
18227	28.56	14396.686	35987.711
13278	28.56	12527.334	37412.074
14466	28.56	12970.388	36662.719
11578	28.56	11900.415	37026.422
12812	28.56	12362.868	35220.148
15712	28.56	13541.261	36922.164
11482	28.54	12066.649	39026.727
19274	28.54	14454.391	34124.984
151	28.54	7718.813	34723.016
1237	28.54	8289.618	33408.195
8782	28.54	10952.513	36413.777
8772	28.52	10865.934	36277.313
10738	28.52	11552.856	33181.555
15717	28.52	13365.29	36990.336
18875	28.52	14583.339	39014.457
8351	28.52	10642.627	35954.832
11645	28.5	12050.245	36181.055
17620	28.5	14168.437	35476.074
4551	28.5	9367.701	35585.805
4556	28.5	9409.949	35618.59
3154	28.5	8896.334	36773.242
1406	28.5	8376.31	35948.461
463	28.5	7836.511	36958.219
3080	28.48	8896.332	37346.723
12275	28.48	12267.781	38328.32
9237	28.48	11002.369	37349.48
6502	28.48	9924.694	35623.43
9960	28.48	11376.716	36556.91
5579	28.48	9615.069	39744.996
8456	28.48	10744.685	34368.941
1832	28.46	8423.789	38603.965
5157	28.46	9564.22	35458.383
5542	28.46	9643.348	39136.523
16965	28.46	13953.79	37099.09
1227	28.46	8338.302	33289.719
2661	28.46	8814.318	38295.512
1703	28.45	8315.847	39174.984
17265	28.45	14197.634	39111.715
16911	28.43	13945.69	36312.023
152	28.43	7710.288	34732.363
8111	28.43	10572.645	39451.445
8329	28.43	10756.149	36077.117
355	28.43	7688.124	35982
5700	28.43	9751.99	38467.848
19185	28.43	14449.932	35361.508
6079	28.43	9795.875	33946.902
3042	28.41	9017.644	37856.707
6087	28.41	9893.727	33695.703
15404	28.41	13364.473	33846.262
490	28.41	7838.41	37234.852
1675	28.41	8418.499	38735.488
9763	28.41	11352.015	33375.902
7890	28.41	10381.706	36628.895
18533	28.39	14584.204	39563.91
3186	28.39	8970.228	36554.945
1942	28.39	8448.897	36914.133
10644	28.39	11580.019	35340.742
1582	28.39	8374.652	37238.887
14774	28.37	13303.545	39437.695
1319	28.37	8300.998	34896.832
15487	28.37	13513.703	34558.305
4149	28.37	9413.432	39207.117
13642	28.35	12768.229	37083.426
16966	28.35	13902.738	37116.316
3661	28.35	9267.667	35650.477
6859	28.35	10254.85	39310.953
18197	28.35	14319.954	35514.469
4475	28.33	9409.571	35915.691
13044	28.33	12560.62	33971.398
10187	28.33	11264.17	39386.129
16791	28.31	13924.9	35170.352
13495	28.31	12858.549	39159.609
2619	28.31	8785.633	37366.465
10984	28.31	11676.256	35391.602
5739	28.31	9873.368	38088.063
14027	28.29	12765.71	33032.141
6846	28.29	10206.966	39503.637
10548	28.29	11450.118	36103.215
13511	28.27	12796.872	39071.836
8376	28.27	10715.195	35412.207
10116	28.27	11302.992	38488.996
5827	28.27	9780.977	37077.387
7799	28.27	10356.49	35424.59
11961	28.27	12250.962	34239.855
9696	28.25	11038.312	33723.539
15020	28.25	13263.621	36146.887
17208	28.25	14030.955	39972.059
12424	28.25	12346.658	40009.895
9682	28.23	11181.84	33897.121
16853	28.23	13833.983	35824.168
16391	28.23	13579.197	34191.816
2625	28.23	8770.438	37450.586
14693	28.23	12987.895	39487.953
174	28.23	7736.542	34888.551
6196	28.23	9972.381	33252.285
15757	28.23	13432.22	37405.051
16389	28.23	13613.5	34149.797
14021	28.23	12718.409	33275.391
8916	28.23	10849.112	37940.105
14989	28.22	13329.199	36397.574
4180	28.22	9465.071	38668.59
12503	28.22	12439.529	38712.453
7333	28.22	10348.725	34095.52
5786	28.2	9729.156	37491.441
16602	28.2	13879.263	33932.598
8781	28.2	10889.448	36401.148
14137	28.2	13069.047	34173.027
957	28.2	8109.022	36656.508
4796	28.2	9328.007	34563.156
1058	28.2	8047.405	35112.742
1867	28.2	8440.988	38079.223
3630	28.18	9116.17	35359.773
5702	28.18	9802.904	38499.457
143	28.18	7694.147	34674.547
8541	28.18	10702.332	33098.535
13242	28.18	12551.544	36889.906
11560	28.16	12015.524	37398.34
12068	28.16	12144.646	35751.855
10304	28.16	11599.339	39033.004
17877	28.16	14105.837	33727.227
4263	28.16	9368.066	37265.133
7967	28.16	10458.938	37786.684
2952	28.16	9015.294	38630.156
15420	28.14	13467.528	34024.047
8614	28.14	10853.938	33852.016
6993	28.14	10164.692	37199.523
9632	28.14	11004.338	34428.707
15215	28.14	13257.308	34435.145
15516	28.14	13486.112	34810.723
15759	28.14	13496.235	37452.188
6713	28.12	9960.18	38757.199
5362	28.12	9689.337	36808.664
12856	28.12	12478.958	34466.676
18471	28.12	14371.667	39496.09
17562	28.12	14129.274	36001.211
7798	28.1	10519.088	35362.48
3499	28.1	9155.89	33896.793
17187	28.1	13977.644	39867.238
8176	28.1	10611.978	38306.996
9004	28.1	10891.879	39074.496
3994	28.08	9072.841	38483.031
1648	28.08	8418.647	38368.621
15229	28.08	13139.259	34283.461
8294	28.08	10767.746	36836.746
4469	28.08	9376.822	36194.461
13217	28.08	12513.062	36545.719
2678	28.08	8710.455	38589.426
13870	28.06	12789.055	34995.414
607	28.06	7859.447	38435.164
10001	28.06	11230.039	36983.676
12576	28.04	12403.504	38068.426
18022	28.04	14310.874	33671.598
15236	28.04	13333.386	33999.438
6737	28.04	10111.921	39101.41
3473	28.04	9138.416	33485.395
2508	28.04	8714.967	36214.652
619	28.04	7743.317	38613.219
9201	28.02	11156.771	38141.234
5557	28.02	9648.726	39488.137
888	28.02	8171.271	37872.637
19123	28.02	14564.21	35985.023
3208	28	8860.662	36465.766
4452	28	9293.012	36503.621
18993	27.99	14620.921	37190.57
11878	27.99	11884.781	33102.426
2031	27.99	8432.022	35890.844
1291	27.97	8383.816	34268.879
5696	27.97	9761.51	38689.746
15847	27.97	13461.104	39053.898
78	27.97	7787.4	33861.902
7180	27.97	10261.493	35238.992
809	27.95	8032.557	39441.066
1239	27.95	8204.31	33456.215
120	27.95	7820.9	34273.277
6527	27.95	10120.214	35878.184
7481	27.95	10404.374	33388.441
387	27.93	7831.322	36270.945
9429	27.93	11152.226	35616.68
1327	27.93	8391.496	35041.645
9244	27.93	11133.847	37401.645
11358	27.91	11711.098	39738.242
10056	27.91	11406.853	37495.656
13390	27.91	12673.012	39491.543
6257	27.91	9929.485	34300.293
9607	27.91	11055.165	34585.871
5687	27.91	9860.339	38919.762
12867	27.89	12474.455	34606.09
1712	27.89	8334.198	39339.609
1726	27.89	8238.396	39480.281
15096	27.89	13166.116	35326.18
9199	27.87	11166.358	38057.199
8148	27.87	10598.728	38788.363
16928	27.87	13823.984	36472.355
4533	27.87	9293.961	35840.945
17188	27.87	13833.032	39878.172
13634	27.85	12881.412	37251.465
10503	27.85	11578.834	36421.387
12426	27.85	12284.983	39607.613
1723	27.85	8352.488	39464.742
8385	27.85	10566.962	35520.879
6640	27.85	10102.296	37422.172
18894	27.83	14461.43	38825.492
14909	27.83	13300.641	37550.063
919	27.83	8120.595	37212.031
147	27.83	7827.668	34705.957
5915	27.83	9730.649	36187.254
6915	27.83	10242.88	38453.441
16535	27.81	13962.377	33135.09
8551	27.81	10953.188	33133.301
6834	27.81	10314.78	39651.203
17456	27.81	14120.078	36847.719
12805	27.79	12301.244	35141.543
8649	27.79	10806.289	34253.977
11841	27.79	11970.921	33411.996
2207	27.79	8442.025	33468.914
14494	27.78	12968.046	37062.551
19036	27.78	14550.735	36816.156
13273	27.78	12549.819	37315.59
6051	27.78	9913.277	34206.547
17990	27.78	14233.662	33456.477
9224	27.78	11001.024	37801.906
11339	27.78	11707.191	39476.367
5656	27.78	9730.233	39148.504
15676	27.78	13454.988	36412.945
6877	27.76	10318.596	39025.223
11922	27.76	12176.566	33539.379
15042	27.76	13291.167	36004.906
13286	27.76	12560.925	37663.086
1637	27.74	8393.662	38171.797
8675	27.74	10914.121	34658.977
6706	27.74	9967.861	38627.992
9726	27.74	11402.491	33032.77
9403	27.74	11082.546	35908.516
12922	27.74	12443.023	33959.914
887	27.72	8047.708	37857.563
8216	27.72	10568.155	37933.445
5877	27.72	9868.186	36652.52
779	27.7	8199.386	39864.469
7320	27.7	10211.941	34274.863
3772	27.7	9181.424	36718.465
310	27.7	7964.802	35570.602
12043	27.68	12081.438	35500.371
7234	27.68	10350.256	35044.859
5196	27.68	9685.914	36032.898
344	27.68	7705.531	35886.551
1707	27.68	8277.747	39249.785
1769	27.68	8548.504	39676.145
2	27.66	7810.498	33015.871
4558	27.66	9450.208	35662.594
6616	27.64	10066.834	37121.855
624	27.64	7783.246	38667.66
6118	27.64	9814.711	33297.559
9209	27.64	11189.595	37943.898
12910	27.64	12476.692	33823.109
10063	27.62	11262.844	37594.281
4431	27.62	9310.662	36775.742
3459	27.62	9124.442	33321.836
8092	27.62	10725.887	39781.352
15168	27.62	13318.006	34692.879
8745	27.62	10933.931	35753.91
13381	27.62	12675.868	39309.953
13200	27.6	12499.203	36260.426
4926	27.6	9379.537	33016.59
11791	27.6	12047.156	33842.453
12953	27.58	12494.367	33175.734
2048	27.58	8425.061	35510.504
11430	27.58	11919.399	39199.977
3777	27.58	9250.166	36754.188
8983	27.58	10895.838	38621.707
644	27.58	7662.482	38822.203
6785	27.58	10019.632	39687.117
17963	27.58	14322.179	33100.977
1221	27.56	8349.576	33221.273
18202	27.56	14309.393	35677.797
10464	27.55	11621.301	36901.695
13300	27.55	12680.942	37925.664
17031	27.55	13891.012	37795.152
13348	27.55	12638.377	38630.352
7416	27.55	10153.439	33589.32
9557	27.55	11032.669	35058.371
16539	27.53	13880.998	33229.949
1647	27.53	8336.105	38358.82
18970	27.53	14523.28	37815.188
15015	27.53	13287.486	36122.16
9708	27.53	11204.979	33464.164
13662	27.53	12759.268	36953.379
11882	27.51	11973.243	33143.789
5959	27.51	9799.619	35319.656
17161	27.51	13898.546	39541.293
1606	27.51	8286.203	37516.055
6807	27.51	10028.237	39845.922
9847	27.51	11243.478	34827.781
6584	27.51	10040.032	36783.262
18535	27.49	14478.801	39296.535
18908	27.49	14497.75	38765.336
17446	27.49	14030.558	36973.023
7914	27.49	10500.85	36961.43
18518	27.49	14473.517	39708.066
10022	27.47	11394.445	37076.715
5939	27.47	9845.673	35629.742
1025	27.47	8095.307	35611.746
5519	27.47	9552.493	38779.949
105	27.45	7661.196	34062.379
5778	27.45	9802.571	37409.113
1167	27.45	8102.14	33575.922
12730	27.45	12320.468	35749.18
8113	27.43	10653.692	39494.492
16241	27.43	13651.074	35523.371
16	27.43	7899.755	33131.434
11195	27.43	11780.423	37317.191
11266	27.43	11641.442	38290.91
8703	27.43	10841.73	35143.574
2908	27.43	8900.205	39234.148
12159	27.43	12270.943	36957.504
13163	27.41	12540.552	35863.496
8181	27.41	10571.451	38401.41
14477	27.41	13032.445	36841.805
7665	27.41	10564.515	35153.449
753	27.41	7795.29	39845.207
2795	27.39	8810.046	39009.746
8856	27.39	10921.001	36967.117
1368	27.39	8235.614	35491.887
14561	27.39	13063.932	38154.68
1226	27.37	8352.867	33286.957
11204	27.37	11772.112	37430.438
13331	27.37	12638.596	38444.625
19191	27.37	14608.227	35171.914
7558	27.37	10458.488	33929.277
1313	27.37	8397.281	34798.516
8625	27.35	10940.972	33936.262
15587	27.35	13539.856	35572.43
16151	27.35	13679.676	36619.965
8347	27.35	10678.573	36214.773
15240	27.33	13271.83	34043.566
18915	27.33	14637.417	38546.199
4922	27.33	9459.554	33266.309
191	27.33	7759.793	35065.285
14942	27.33	13291.91	37325.895
8694	27.33	10840.154	34954.203
16960	27.32	13858.969	37048.16
655	27.32	7931.194	38937.344
18050	27.32	14258.909	34107.398
12416	27.32	12480.274	39950.422
12861	27.32	12400.176	34573.301
10043	27.32	11409.189	37376.512
2213	27.32	8548.187	33017.184
8777	27.32	10877.894	36351.309
11194	27.3	11688.035	37311.59
3201	27.3	8976.52	36417.848
1533	27.3	8346.581	36512.383
9084	27.3	11158.636	40011.367
5408	27.3	9667.085	37131.074
18058	27.3	14265.378	34319.93
17370	27.3	14115.337	37807.105
6644	27.3	10133.001	37558.254
8064	27.28	10542.746	39557.941
11608	27.28	12046.735	36848.02
15406	27.28	13391.736	33880.207
15843	27.28	13424.609	38906.137
3326	27.26	8972.511	34846.719
1770	27.26	8514.946	39687.699
2080	27.26	8474.635	35018.586
13524	27.24	12841.71	38937.922
11708	27.24	11980.833	35467.813
13164	27.24	12520.955	35863.242
13351	27.24	12500.132	38667.004
16424	27.24	13732.229	34102.137
6685	27.24	10005.809	38170.281
12717	27.24	12429.348	36211.141
148	27.22	7782.53	34712.098
4007	27.22	9120.813	38700.719
6557	27.22	10062.909	36185.949
15554	27.22	13568.961	35170.488
16610	27.22	13965.562	34101.52
18939	27.22	14444.427	37991.137
8922	27.22	10833.1	38007.68
3545	27.22	9234.681	34806.926
10303	27.22	11428.786	39022.184
8015	27.2	10545.479	38610.797
10676	27.2	11527.486	34515.215
630	27.2	7956.788	38725.387
3381	27.2	8968.943	34044.777
8465	27.2	10659.145	34141.367
8278	27.2	10748.136	37135.02
13985	27.2	12869.74	33527.457
3524	27.16	9131.007	34129.344
10040	27.16	11347.957	37349.914
5764	27.16	9742.999	37587.617
169	27.16	7913.014	34849.984
8933	27.14	10781.017	38088.844
18968	27.14	14599.248	37791.195
1005	27.14	8136.614	36027.43
15030	27.14	13212.662	36213.152
11003	27.14	11786.802	35605.824
8857	27.12	10782.968	36972.641
15454	27.12	13501.348	34296.73
7560	27.1	10560.687	33980.621
6694	27.1	10123.417	38266.723
13983	27.1	12901.337	33509.141
17382	27.1	14053.684	37350.695
12468	27.1	12346.889	39179.039
1099	27.09	8099.304	34627.832
18438	27.09	14336.399	38900.543
10857	27.09	11775.149	33506.828
19005	27.07	14566.444	37304.223
772	27.07	7953.611	39980.273
13161	27.07	12648.653	35825.41
2674	27.07	8685.334	38550.027
8759	27.07	10790.174	35994.813
12085	27.07	12155.718	36093.711
9685	27.07	11068.792	33955.223
7658	27.07	10513.446	35054.234
18493	27.07	14296.975	39906.199
14670	27.07	13026.781	39205.719
15344	27.07	13395.857	33131.031
780	27.05	8061.155	39867.094
1369	27.05	8298.845	35505.031
10271	27.05	11503.939	39459.086
4137	27.05	9333.567	39374.52
3348	27.05	9037.714	34515.746
5955	27.05	9800.991	35299.605
8905	27.03	10844.322	37794.754
5431	27.03	9499.063	37591.129
2212	27.03	8546.271	33294.754
10961	27.03	11804.099	35200.789
16964	27.03	13846.995	37090.27
6776	27.03	10109.6	39555.102
10757	27.01	11806.8	33021.852
17961	27.01	14393.444	33075.645
9185	27.01	11074.421	38231.992
5100	26.99	9521.183	34849.258
12409	26.99	12303.319	39832.875
6109	26.99	9734.501	33323.215
14984	26.97	13247.685	36640.648
5629	26.97	9899.915	39496.855
5697	26.95	9743.422	38699.195
13041	26.95	12643.753	33926.895
5834	26.95	9816.062	37104.016
14449	26.95	12997.95	36430.859
6057	26.95	9790.461	34242.969
5502	26.93	9510.729	38427.664
3287	26.93	8977.249	35492.125
16941	26.93	13948.242	36675.598
7936	26.93	10458.917	37364.617
4961	26.93	9528.364	33513.527
610	26.91	7754.763	38507.012
2426	26.91	8699.386	35247.973
18914	26.91	14436.729	38525.977
8235	26.91	10571.343	37601.848
4728	26.89	9381.453	34883.438
18506	26.89	14451.643	39951.859
6268	26.89	10099.461	34400.117
7087	26.89	10245.915	36122.531
18096	26.89	14306.889	34770.906
11934	26.89	12193.04	33775.395
2901	26.87	8865.228	39588.426
16597	26.87	13910.301	33895.258
31	26.87	7674.086	33407.43
10270	26.87	11622.794	39437.773
9962	26.86	11416.28	36599.398
1051	26.86	8014.892	35317.555
7480	26.86	10504.573	33343.672
20	26.86	7950.286	33217.258
12462	26.86	12373.952	39407.672
15905	26.84	13681.719	39919.457
8369	26.84	10751.261	35661.605
1958	26.84	8566.411	36835.148
4161	26.84	9334.286	39024.996
13987	26.82	12857.53	33570.934
17771	26.82	14140.381	34575.688
1335	26.82	8327.235	35183.453
407	26.82	7699.913	36481.91
3964	26.82	9200.679	38204.148
8039	26.8	10417.655	38927.492
3223	26.8	9023.119	36366.289
19188	26.8	14427.705	35135.797
2239	26.78	8831.954	33464.688
599	26.78	7707.241	38362.398
6727	26.78	9928.612	38916.617
6871	26.76	10299.273	39242.391
12695	26.76	12475.957	36237.43
1249	26.74	8389.221	33608
1785	26.74	8496.384	39327.957
713	26.74	7864.051	39417.621
8490	26.74	10734.076	33875.832
13389	26.74	12580.867	39480.766
2422	26.72	8794.331	35222.797
5865	26.72	9917.645	36734.652
7008	26.72	10324.938	37147.055
9725	26.72	11228.394	33001.746
9052	26.72	10934.474	39822.715
13355	26.7	12499.281	38758.809
10318	26.7	11632.762	38698.129
4465	26.7	9278.656	36143.609
69	26.68	7941.759	33768.703
15018	26.68	13284.477	36140.184
8860	26.68	10884.148	37029.445
9999	26.68	11312.288	36960.246
15802	26.66	13411.628	38157.816
2844	26.66	8674.687	39745.602
8051	26.66	10536.234	39172.422
1405	26.66	8306.938	35939.238
19307	26.66	14528.825	33507.449
7041	26.66	10257.86	36581.816
1083	26.64	8037.183	34836.77
1363	26.64	8357.929	35407.188
19286	26.64	14496.173	33962.094
18530	26.63	14626.142	39465.422
15453	26.63	13386.809	34291.094
6815	26.63	9988.092	39903.316
1823	26.61	8602.034	38737.352
893	26.61	7992.759	37676.004
19272	26.61	14612.837	34088.227
4476	26.61	9358.515	35916.375
14980	26.61	13345.364	36595.609
8932	26.59	10897.324	38086.289
953	26.59	8037.154	36564.949
16564	26.57	13804.015	33463.266
559	26.57	7882.618	37981.23
312	26.57	7961.272	35583.102
14819	26.55	13224.969	38826.043
18975	26.55	14567.37	37574.215
1395	26.55	8409.613	35865.293
3101	26.55	8867.565	37233.316
11213	26.55	11704.697	37468.496
5023	26.53	9704.579	34586.723
9435	26.53	11124.616	35428.777
19313	26.53	14627.146	33586.293
7467	26.53	10463.511	33106.555
18451	26.53	14313.533	39135.004
18415	26.53	14326.379	38630.48
5989	26.53	9723.146	34818.938
12784	26.53	12335.077	35526.691
15167	26.53	13224.976	34675.867
2525	26.53	8829.422	36535.199
13902	26.51	12787.649	34499.402
6561	26.51	10024.062	36261.961
12398	26.51	12153.505	39904.734
2520	26.51	8774.695	36451.68
104	26.51	7695.728	34032.969
5483	26.49	9688.436	38291.719
7099	26.49	10141.47	35925.359
18295	26.49	14283.059	36748.262
616	26.49	7775.026	38574.645
1623	26.49	8272.999	37926.895
14172	26.47	13016.569	34412.105
8033	26.47	10475.393	38894.773
13066	26.47	12506.616	34346.18
8998	26.45	10816.274	38925.254
15660	26.45	13532.422	36236.824
2110	26.45	8613.653	34310.008
17270	26.43	14147.079	39168.578
9438	26.43	11099.214	35443.605
7598	26.43	10462.024	34355.207
14677	26.43	13089.92	39270.988
15514	26.41	13469.186	34798.352
13373	26.41	12682.988	39126.324
16345	26.41	13652.753	34304.91
19317	26.41	14461.793	33352.414
11636	26.4	11931.891	36339.227
18513	26.4	14623.922	39642.719
16309	26.4	13627.716	34631.98
5682	26.4	9792.479	38870.289
11496	26.4	12002.32	38480.852
16819	26.38	13930.754	35417.449
19200	26.38	14638.257	35239.117
5418	26.38	9678.533	37382.281
11511	26.38	11889.147	38050.531
4052	26.38	9267.876	39441.078
10186	26.36	11399.243	39379.934
10603	26.36	11603.987	35757.164
9029	26.36	10918.02	39463.844
1874	26.36	8462.754	37843.531
9995	26.36	11387.353	36905.176
2014	26.34	8500.008	35930.574
917	26.34	8095.89	37198.059
2026	26.34	8478.492	35873.98
3410	26.34	9027.511	33614.016
2364	26.34	8816.984	34326.895
16299	26.34	13745.386	34802.965
2084	26.34	8620.929	34781.242
6969	26.32	10225.901	37597.301
17133	26.32	13903.775	39143.117
1592	26.32	8400.816	37328.758
3996	26.32	9205.568	38494.813
5942	26.32	9823.531	35666.484
19323	26.32	14590.399	33180.004
8697	26.32	10900.279	34989.898
12123	26.32	12192.057	36609.195
11581	26.3	11964.662	37079.344
15671	26.3	13547.5	36329.328
2067	26.3	8457.692	35111.805
14614	26.28	13099.588	38677.551
6832	26.28	10208.652	39636.172
15303	26.28	13281.791	33317.57
391	26.28	7987.024	36341.543
5440	26.28	9640.225	37710.754
9801	26.26	11262.11	34058.262
8059	26.26	10460.154	39353.762
6855	26.26	10197.095	39284.211
13448	26.26	12790.425	39956.043
425	26.26	7951.618	36648.273
6983	26.24	10205.503	37406.43
8133	26.24	10615.593	39204.07
1106	26.24	8178.394	34693.563
5780	26.22	9794.252	37423.922
2399	26.22	8738.534	34891.125
514	26.22	7765.794	37443.863
11617	26.2	12002.68	36694.602
16581	26.2	13908.203	33696.348
9057	26.2	10975.498	39857.004
9648	26.2	11042.112	34207.199
4093	26.2	9234.957	39970.492
1590	26.2	8233.173	37319.555
9788	26.19	11263.628	33828.008
951	26.19	8140.506	36550.992
18020	26.19	14336.95	33640.945
12102	26.19	12192.671	36309.438
1180	26.17	8157.875	33346.711
8612	26.17	10875.908	33802.328
2914	26.17	8862.327	39034.785
5899	26.17	9755.549	36268.031
11923	26.17	12099.164	33555.18
15219	26.15	13277.663	34158.844
2450	26.15	8657.813	35476.941
8373	26.15	10734.384	35693.738
11768	26.15	12046.173	34442.434
16919	26.13	13856.269	36398.469
10742	26.13	11508.958	33276.434
10988	26.13	11659.664	35468.168
1911	26.13	8530.791	37460.215
3452	26.13	9075.033	33237.129
7171	26.11	10171.452	35163.422
12797	26.11	12488.178	35359.23
11222	26.11	11746.802	37645.465
4198	26.11	9359.999	38608.832
8253	26.09	10686.01	37470.641
4009	26.09	9064.388	38712.652
13773	26.09	12724.97	35668.109
1269	26.09	8316.857	33917.73
7962	26.09	10440.582	37684.668
15210	26.09	13286.741	34349.57
8779	26.09	10980.215	36393.891
3440	26.09	8897.884	33079.516
9652	26.07	11190.487	34245.164
3698	26.07	9084.97	35969.586
7	26.07	7657.403	33076.512
8085	26.07	10458.964	39917.895
17296	26.07	14037.477	38728.734
9823	26.07	11412.562	34385.613
1548	26.07	8323.269	36772.656
5770	26.07	9816.741	37623.367
16860	26.07	13854.655	35856.375
[truncated: 3,620 more rows]
