# Supplementary material for: Insights on the Control of Yeast Single-Cell Growth Variability by Members of the Trehalose Phosphate Synthase (TPS) Complex
Source: Front Cell Dev Biol. 2021 Jan 28;9:607628. doi: 10.3389/fcell.2021.607628 (PMC7876269; doi:10.3389/fcell.2021.607628)
Supplement: Supplementary file 2 [file Data_Sheet_1.ZIP › final_code/input_datasets/Ntd-TPS1_SortedCells3_plus_t3.csv]

Id	Area (µm²)	Centre X Position (µm)	Centre Y Position (µm)
3476	243.81	10090.915	38453.094
8366	233	13488.504	35708.508
4127	207.83	10484.015	38894.633
4224	203.36	10553.265	38980.445
6134	201.27	11687	39124.902
9421	197.77	14131.325	37002.367
7023	196.18	12468.773	33665.098
2721	187.67	9689.387	34831.047
8996	181.62	13883.37	33685.746
372	180.14	7734.488	39735.414
3568	175.45	10217.729	39139.734
7893	173.8	13121.106	39055.777
8443	173.3	13397.439	37512.848
7501	172.98	12912.032	35785.449
9345	170.39	14118.018	38693.473
522	167.9	8188.864	36250.934
7056	164.28	12298.692	33163.723
5637	162.13	11501.107	34183.227
7220	161.39	12694.772	37260.871
8802	161.33	13758.915	36916.246
3249	160.43	9887.73	33525.988
3035	159.66	9721.738	38758.43
8432	158.72	13481.16	37373.566
8307	158.53	13424.334	34114.605
1422	154.36	8572.431	34844.094
10056	153.51	14422.979	36044.637
2608	153.19	9422.934	34341.281
2703	151.37	9701.182	34202.113
8153	149.43	13295.355	35810.398
821	147.9	8276.065	37810.367
6403	147.86	11911.206	34711.539
2992	145.98	9709.944	39699.648
2623	145.54	9437.365	33983.941
176	145.1	7938.852	36992.105
5102	144.24	11147.375	33674.793
4779	143.65	10822.873	38185.969
2044	142.52	9188.501	33323.742
10116	141.62	14525.374	34186.168
5726	140.24	11809.193	33564.898
3280	140.16	10038.96	33169.961
4221	138.92	10561.724	39225.391
9076	138.34	13906.517	35544.957
8379	138.07	13539.802	36095.465
2057	136.18	9059.879	33489.145
2083	135.47	9066.191	34551.512
3178	134.07	9704.395	35159.387
2318	133.74	9182.099	39733.555
7160	132.34	12657.693	35671.508
4589	132.17	10854.252	33410.188
4092	132.02	10373.54	38052.402
5353	131.6	11233.875	39253.68
1737	130.26	8639.848	38780.109
8915	130.2	13773.677	34135.465
10111	129.76	14590.918	34404.613
9688	129.57	14328.273	35684.586
9323	129.3	14174.315	39352.313
353	129.22	7724.423	39289.754
7133	129.18	12564.992	35166.574
6826	129.03	12364.899	38477.09
8388	128.57	13557.845	36249.895
8979	128.19	13847.09	33297.52
172	127.44	7726.671	36916.066
1334	127.27	8451.747	36815.824
9784	125.96	14215.508	37907.098
6451	125.95	11894.369	33517.105
3086	125.37	9888.706	37432.613
6532	125.22	12091.153	34406.77
5640	125.14	11613.209	34000.449
6585	124.95	12197.158	35522.773
8364	124.81	13417.088	35648.43
5219	124.78	11258.473	35560.035
8881	123.91	13740.68	35037.523
8096	122.98	13271.559	36717.742
9834	122.42	14350.472	38916.824
5393	122.4	11492.16	39926.535
3624	122.19	10279.967	37882.688
7325	121.92	12795.531	40002.773
9652	121.9	14364.307	34591.023
4339	121.44	10764.407	36435.715
5427	121.16	11529.443	38975.492
1465	121.04	8619.72	33780.777
4854	121	11073.685	39975.609
3946	120.7	10510.916	34199.879
8486	120.39	13405.924	38662.359
6968	120.26	12445.435	35320.117
7395	120.08	12754.759	38035.883
5207	119.47	11270.12	35214.289
7545	118.93	12914.476	34947.059
3100	118.47	9746.554	36895.566
5555	118.36	11595.818	36044.359
8295	118.21	13529.108	33821.594
8934	118.11	13752.858	33874.727
310	118.07	7783.198	38495.793
3260	117.99	9760.71	33202.469
8322	117.98	13397.205	34397.434
349	117.76	7958.182	39169.645
9769	117.57	14356.088	37329.578
4434	117.32	10661.364	34490.398
6260	117.17	11997.07	38148.289
1486	117.15	8784.468	33045.859
8163	116.86	13270.785	35618.453
9587	116.83	14297.496	33476.734
3701	116.79	10237.557	36369.621
7991	116.39	13163.184	39206.789
2114	115.87	9101.104	35363.086
9810	115.71	14335.443	38292.281
7377	115.7	12869.835	38498.777
8939	115.68	13773.517	33942.266
9591	115.66	14296.784	33531.82
56	115.56	7951.104	34482.457
3536	115.52	10340.628	39795.117
2103	115.33	9166.19	34976.914
2828	115.16	9558.207	37467.555
1962	115.06	9017.457	34682.348
6334	114.8	12029.633	36141.742
7392	114.6	12757.874	38218.055
7376	114.47	12902.999	38480.613
8120	114.41	13275.69	36441.465
3735	114.39	10321.471	35551.043
5641	114.24	11633.285	34035.941
10073	114.14	14609.439	35288.238
7458	114.05	12878.241	36738.07
7926	114.05	13136.213	39659.559
5134	113.99	11401.213	33279.992
4155	113.88	10484.037	39714.359
7250	113.59	12558.088	38160.359
7890	113.36	12940.093	38981.156
7903	113.36	12945.054	39273.234
6659	113.24	12093.348	37389.695
6259	113.22	12042.292	38127.141
9501	113.05	14103.207	34816.258
5825	112.94	11843.85	36585.621
7000	112.9	12460.439	34297.34
4830	112.9	10866.701	39543.246
9067	112.63	13793.44	35313.035
1786	112.63	8909.478	39488.949
6876	112.5	12305.156	37466.816
624	112.23	8195.001	33100.504
8454	112.17	13522.293	37702.113
2088	112.09	9151.616	34648.469
2542	112.04	9445.774	36080.328
2610	111.48	9316.366	34351.945
6469	111.02	11983.54	33262.242
10007	110.93	14587.227	36702.375
4900	110.89	11200.863	38828.855
10010	110.83	14622.825	36806.988
892	110.73	8415.307	39800.98
6804	110.7	12467.321	38996.309
4368	110.6	10759.269	35850.449
6941	110.52	12279.232	36028.641
9320	110.48	14095.508	39318.941
8661	110.47	13715.333	37318.297
8828	110.45	13629.05	36268.148
6611	110.43	12198.317	36350.098
3808	110.27	10197.878	33339.313
622	110.08	8136.282	33036.625
9904	109.97	14597.191	39570.727
1386	109.97	8622.93	35606.926
9196	109.87	13959.381	37958.66
8663	109.81	13692.287	37051.992
9538	109.74	14171.101	34016.504
9352	109.62	14196.203	38471.516
9965	109.56	14549.743	37830.359
7319	109.53	12903.685	39802.379
9500	109.51	14071.637	34793
9644	109.49	14233.292	34471.914
2362	109.37	9368.802	39116.461
4098	109.37	10354.047	38127.301
8259	109.16	13325.524	33384.125
8804	109.12	13753.301	36708.375
7565	109.05	12885.145	34534.949
9950	108.97	14543.61	38348.48
271	108.91	7875.87	38221.879
3778	108.74	10175.565	34601.09
5386	108.7	11343.767	39904.863
6146	108.65	11804.643	39381.059
7580	108.53	12865.025	34132.305
5808	108.38	11811.684	35949.836
1897	108.36	8974.001	36511.609
473	108.34	8201.617	37547.801
3937	108.28	10548.887	33955.32
4156	108.26	10526.803	39714.063
1734	108.24	8772.329	38731.691
8217	108.2	13235.676	34361.387
7482	108.2	12885.598	36276.855
9230	108.15	13983.95	38582.227
9527	108.09	14071.031	34145.672
5697	108.05	11490.005	33124.094
6185	107.97	12000.287	39591.68
7906	107.96	12929.747	39308.516
10075	107.94	14449.1	35305.734
7650	107.92	13063.495	33548.531
225	107.86	7923.339	37623.18
5447	107.84	11474.102	38911.715
3635	107.59	10278.158	37824.121
8136	107.57	13336.007	36107.746
2125	107.55	9122.08	35547.797
1772	107.48	8895.972	39791.859
5661	107.42	11573.732	33704.504
108	107.27	7828.753	35565.59
1516	107.17	8800.04	34009.023
3486	107.15	9929.791	38759.871
2510	107.11	9464.503	37222.648
9011	107.06	13971.247	33993.906
8641	106.86	13717.72	37763.242
4747	106.79	10887.382	37226.047
6447	106.79	11851.541	33711.879
3764	106.65	10137.129	34790.895
3784	106.65	10144.529	34219.48
815	106.65	8286.275	37733.926
9059	106.63	13942.438	35147.84
1867	106.37	8977.715	37191.559
9685	106.21	14213.636	35562.121
5583	106.02	11588.978	35557.055
6500	106	12066.775	33565.969
7914	105.89	13068.911	39566.672
2563	105.87	9385.933	35317.281
5455	105.85	11606.504	38785.359
7206	105.85	12637.346	36966.707
1293	105.83	8624.3	37280.809
2607	105.81	9476.174	34322.547
7508	105.73	12915.903	35619.836
6643	105.56	12105.355	36915.492
7101	105.52	12615.125	34492.609
3078	105.45	9854.855	37529.516
4936	105.41	11146.905	37830.449
5420	105.39	11440.055	39188.609
1949	105.37	9048.01	34773.668
8882	105.25	13735.719	35075.824
2014	105.2	8864.967	33201.762
604	105.18	8194.55	33939.902
9891	105.18	14454.07	39840.289
9768	105.16	14277.931	37315.844
1864	105.16	9020.233	37362.992
7420	105.02	12789.465	37564.016
4158	104.91	10533.825	39736.512
9030	104.81	13783.034	34342.285
6164	104.81	11814.226	39970.438
7123	104.72	12511.281	34928.645
8572	104.64	13690.046	39213.742
1542	104.6	8801.548	35184.977
9516	104.56	14193.274	34472.797
8810	104.55	13756.294	36794.559
9535	104.51	14165.96	34291.512
7150	104.32	12676.329	35454.313
2620	104.16	9461.891	33968.527
9486	104.1	14069.48	35396.977
8820	104.1	13751.191	36640.297
2565	104.09	9456.018	35358.676
9366	103.97	14071.314	38451.406
2011	103.86	8883.874	33408.98
10041	103.68	14448.259	36350.789
7480	103.4	12792.463	36262.84
6828	103.34	12452.531	38578.172
5892	103.17	11837.154	38290.953
3578	103.17	10259.252	38802.449
3513	103.15	9941.868	39404.203
8899	103.09	13595.293	34525.078
5710	103.07	11682.286	33252.563
4348	103.05	10736.403	36134.953
8948	102.96	13733.69	33534.352
878	102.9	8273.045	39520.426
334	102.78	7739.967	38871.344
8304	102.69	13457.214	34055.715
9443	102.65	14009.736	36247.563
1679	102.61	8843.357	37671.191
4424	102.61	10653.723	34924.363
6289	102.59	12063.448	37312.879
4618	102.46	10985.517	33981.57
6864	102.4	12472.23	37811.059
364	102.25	7707.305	39586.93
6757	102.09	12398.647	39850.223
9177	102.07	13968.333	37467.258
7774	102.04	13131.578	36188.926
10142	101.98	14614.504	33171.113
7891	101.83	13069.817	38983.688
6931	101.77	12315.775	36088.566
4970	101.77	11122.416	37150.574
5357	101.71	11262.967	39345.309
530	101.65	8180.901	36188.723
5674	101.63	11607.436	33565.766
9290	101.63	14011.45	39782.727
4337	101.54	10662.916	36424.578
5869	101.42	11738.212	37825.203
6937	101.38	12491.497	35914.191
2691	101.35	9649.266	33780.945
7855	101.29	12942.212	37995.527
8897	101.27	13753.513	34498.707
9549	101.25	14138.537	33935.922
8981	101.25	13788.659	33320.105
5464	101.17	11623.102	38425.051
8244	101.17	13136.333	33699.246
1941	101.08	9010.775	35386.531
5026	101.06	11008.677	35274.977
8507	100.96	13528.961	39245.055
9379	100.89	14127.468	37718.988
7200	100.81	12656.745	36848.438
9830	100.77	14271.142	38745.777
9529	100.68	14146.543	34165.688
2084	100.62	9104.864	34556.352
4101	100.62	10549.016	38187.383
5840	100.56	11831.744	37055.953
760	100.56	8400.07	37041.313
9039	100.54	13893.705	34628.531
9184	100.5	13813.916	37613.891
4055	100.45	10494.694	37397.543
3552	100.45	10268.383	39717.172
4972	100.43	11156.971	36919.637
3954	100.43	10390.832	34445.91
2110	100.31	9245.661	35170.328
6420	100.25	11923.852	34420.715
3492	100.25	10063.07	38964.02
3466	100.23	9975.317	38200.031
5487	100.23	11513.016	37723.602
9179	100.2	13828.668	37548.871
5644	100.18	11550.512	34099.16
4436	100.1	10573.235	34517.078
8535	100.06	13691.791	39760.27
928	100.06	8491.715	39228.609
8278	100.01	13498.919	33097.465
9637	100.01	14219.094	34417.719
8195	99.97	13159.216	34784.559
9774	99.97	14406.617	37456.16
7597	99.95	12799.199	33825.777
9451	99.87	14086.797	36069.855
6932	99.87	12381.415	36115.832
1328	99.85	8597.706	36981.992
8903	99.81	13617.67	34557.141
7462	99.72	12802.97	36806.555
129	99.72	7724.662	35939.414
6444	99.66	12063.65	33933.402
6399	99.56	12023.346	34629.941
6672	99.55	12263.717	37967.484
7836	99.45	13122.753	37557.344
650	99.45	8406.688	33754.66
823	99.45	8328.701	37821.207
6981	99.41	12467.014	35043.313
3218	99.39	9713.18	34137.391
4226	99.33	10689.113	39026.027
469	99.33	8065.542	37929.16
9856	99.32	14280.521	39382.258
4568	99.3	10660.953	33121.27
7904	99.28	13130.353	39286.852
178	99.24	7978.709	37027.449
9880	99.07	14283.583	39920.074
962	99.05	8622.722	38178.652
1441	99.01	8575.038	34347.59
3540	98.99	10149.903	39848.262
3724	98.99	10237.009	35429.586
8958	98.95	13587.235	33411.633
6905	98.89	12405.147	36814.633
668	98.86	8410.033	34074.91
193	98.78	7957.799	37174.895
5238	98.74	11360.462	35991.492
6692	98.7	12142.634	38624.855
7060	98.7	12527.851	33129.348
2797	98.68	9683.835	36733.949
9251	98.68	13829.936	39152.445
9057	98.66	13793.492	35100.578
9559	98.66	14208.321	33386.016
34	98.59	7647.952	33971.199
8141	98.57	13303.565	36205.277
6287	98.43	11951.362	37249.598
7402	98.43	12748.554	37848.551
3617	98.41	10327.031	38060.102
3407	98.4	10119.992	36079.246
6156	98.32	11724.508	39711.301
5458	98.26	11635.36	38535.781
8270	98.2	13342.635	33241.414
5121	98.17	11192.785	33104.938
3250	98.15	9725.856	33528.605
7710	98.11	13097.284	34973.492
2633	98.09	9450.768	33930.879
4370	98.07	10741.305	35863.988
3152	98.03	9892.069	35836.219
2815	98.03	9611.321	37157.656
1950	97.97	8942.903	34793.629
3938	97.92	10493.209	33954.117
3991	97.84	10364.117	35381.422
3004	97.76	9714.381	39304.059
4873	97.73	11102.848	39276.547
8378	97.71	13420.196	36047.461
9127	97.65	13967.201	36422.102
7204	97.65	12672.976	36926.988
8910	97.59	13762.349	34372.18
9188	97.59	13786.952	37773.176
6291	97.57	11897.784	37088.906
512	97.55	8171.154	36655.898
5081	97.42	11169.057	34442.934
2748	97.36	9494.95	35413.254
10131	97.32	14589.174	33953.211
6529	97.25	12251.7	34375.484
3801	97.25	10334.972	33726.68
6214	97.21	12029.388	38939.594
4182	97.17	10612.124	39890.836
4403	97.17	10562.202	34971.563
7189	97.11	12590.025	36491.484
4473	97.11	10769.805	33645.688
9874	97.09	14403.557	39658.691
610	97.09	8141.646	33563.609
8655	96.94	13676.668	37446.754
5010	96.84	11183.824	35798.477
4612	96.84	10985.395	33804.191
3715	96.79	10338.297	35831.145
9035	96.79	13942.202	34465.035
1965	96.75	8922.946	34458.711
2531	96.75	9340.078	36419.434
4752	96.73	10903.262	37359.836
7011	96.73	12458.216	33983.102
3930	96.71	10415.689	33804.609
7848	96.71	13037.05	37863
2684	96.69	9653.305	33706.91
6832	96.69	12491.254	38330.926
8015	96.65	13310.395	38725.148
2019	96.63	8862.185	33312.266
7232	96.56	12494.133	37490.273
9141	96.5	13901.555	36670.066
3760	96.46	10148.665	35023.234
5474	96.4	11544.778	38290.949
966	96.36	8615.495	37995.875
6138	96.35	11757.847	39270.324
4307	96.33	10584.937	37027.457
6726	96.31	12081.706	39198.453
9817	96.25	14328.035	38438.273
3057	96.23	9876.705	38266.199
6243	96.15	11915.096	38563.359
6963	96.15	12309.123	35549.086
380	96.14	7735.163	39919.531
8439	96.1	13517.781	37445.773
1840	96.08	8964.413	38010.07
1961	96.06	8970.477	34670.371
8889	96.06	13629.874	34910.523
3588	96.02	10335.746	38695
16	96.02	7745.963	33397.836
2619	95.94	9490.927	34234.266
8949	95.94	13743.548	33549.18
621	95.94	8192.892	33017.664
407	95.92	8195.251	39461.055
7197	95.92	12587.345	36766.953
9882	95.92	14423.727	39968.105
3116	95.91	9743.866	36685.59
4603	95.89	10919.196	33701.898
5091	95.85	11103.698	34038.086
1908	95.85	8954.175	36198.863
7102	95.79	12684.705	34528.645
7683	95.71	12976.469	34185.141
7289	95.71	12653.446	39169.207
573	95.69	8133.109	35083.559
8423	95.64	13544.886	37222.766
9029	95.62	13916.665	34331.922
8921	95.6	13721.14	33971.895
10025	95.6	14620.074	36421.086
8891	95.58	13632.944	34658.574
9468	95.58	14202.432	35838.16
4835	95.58	10835.109	39652.594
9242	95.56	13901.987	39078.848
1541	95.52	8751.438	35108.328
9540	95.48	14159.876	34071.395
9578	95.48	14277.476	33157.246
10002	95.46	14520.243	36937.602
5054	95.46	11064.424	34873.594
1331	95.46	8435.984	36727.715
4853	95.45	10995.125	39950.5
9295	95.43	14063.471	39824.211
9326	95.39	14175.148	39119.781
4080	95.37	10473.045	37980.891
2508	95.37	9399.306	37185.977
1292	95.35	8610.005	37222.004
5097	95.35	11071.59	34058.426
9936	95.31	14479.363	38725.715
9881	95.29	14295.512	39964.047
7622	95.27	12880.913	33406.012
5461	95.27	11612.046	38374.047
533	95.25	8100.923	35931.426
268	95.22	7643.906	38198.27
3220	95.22	9897.569	34287.07
2520	95.18	9424.45	36713.898
8420	95.18	13471.576	37155.313
8918	95.16	13779.884	34196.191
6698	95.16	12264.752	38677.84
1669	95.16	8724.893	37585.648
4642	95.1	10938.732	34797.836
10070	95.1	14451.32	35549.727
1877	95.02	9000.107	37184.066
609	94.99	8109.057	33502.691
4965	94.99	11199.924	37056.422
6858	94.99	12374.289	37704.063
4948	94.95	11057.722	37780.402
2669	94.93	9509.593	33264.211
541	94.89	8142.83	35753.625
1508	94.85	8739.473	33606.285
9350	94.85	14146.885	38760.594
3038	94.76	9787.8	38538.875
2694	94.74	9700.782	33913.004
8125	94.7	13337.711	36275.066
6936	94.6	12296.514	36158.383
3793	94.6	10240.113	34094.848
937	94.58	8621.246	38853.121
44	94.56	7864.668	34173.68
4828	94.56	10932.872	39521.422
4214	94.53	10713.52	39137.102
5615	94.53	11502.814	34924.621
3373	94.51	10071.075	35359.313
8410	94.41	13406.643	36969.82
7029	94.32	12387.545	33779.883
8253	94.3	13316.597	33523.762
5491	94.22	11427.105	37557.926
4981	94.2	11061.669	36679.316
9948	94.2	14422.377	38313.492
9506	94.2	14195.751	34859.777
9873	94.12	14362.771	39649.66
244	94.12	7978.131	37952.738
7327	94.1	12875.961	39593.793
4137	94.09	10470.798	39254.77
2308	94.09	9249.762	39482.715
5616	94.05	11443.833	34626.629
7656	94.03	13092.272	33640.57
5753	93.95	11697.872	34438.254
1296	93.95	8549.188	37324.289
9829	93.86	14379.695	38725.664
9990	93.84	14616.857	37115.32
9200	93.82	13883.309	38014.305
5316	93.78	11403.285	38303.074
7344	93.76	12879.795	39399.527
7014	93.76	12293.074	34060.336
9983	93.72	14627.909	37210.094
1544	93.66	8682.28	35242.051
458	93.66	8050.797	38081.02
7663	93.55	13127.235	33876.926
5344	93.51	11292.718	39012.215
8550	93.51	13732.961	39709.613
7247	93.45	12649.991	37966.211
3620	93.43	10174.849	38099.234
4121	93.4	10468.361	38611.527
4738	93.4	10778.431	36941.805
7475	93.38	12748.764	36422.531
2555	93.32	9329.485	35615.219
2369	93.28	9444.855	39041.977
9280	93.26	13859.722	39832.051
5037	93.24	11065.66	35146.465
2688	93.24	9609.489	33742.902
9327	93.22	14025.625	39138.09
5280	93.2	11420.528	37380.969
5745	93.2	11845.779	34241.043
8869	93.2	13624.072	35342.93
6401	93.18	11878.389	34659.383
4978	93.13	11099.813	36560.176
7308	93.11	12655.55	39701.824
9401	93.09	14032.398	37022.898
9259	93.09	13900.976	39386.27
6867	93.05	12387.981	37557.785
8500	93.05	13446.227	39078.648
5332	93.03	11324.055	38710.273
4782	93.03	10828.419	38367.375
9915	93.01	14517.352	39123.508
5340	93.01	11359.751	38910.313
2313	92.97	9204.294	39639.648
9064	92.95	13952.566	35268.949
1959	92.9	9011.249	34646.902
7664	92.88	13134.239	33884.984
9223	92.84	13806	38438.656
7532	92.82	12795.904	35347.008
7090	92.8	12666.012	34058.281
9048	92.78	13977.7	34913.465
4797	92.71	10786.327	38729.41
6172	92.71	11952.575	39863.129
4388	92.71	10590.093	35398.047
4976	92.63	11035.53	36835.32
5349	92.55	11226.405	39100.254
2543	92.48	9423.72	36129.027
7306	92.46	12539.834	39685.496
83	92.44	7844.696	35038.938
5485	92.44	11576.305	37708.262
6823	92.44	12382.571	38762.02
9867	92.4	14388.632	39587.059
3761	92.38	10303.27	35053.023
4749	92.38	10983.167	37299.672
8117	92.38	13256.16	36427.793
9415	92.36	14206.087	36903.98
6478	92.36	12134.655	33063.828
2277	92.36	9123.652	38791.797
607	92.36	7989.382	33721.996
6286	92.28	11969.233	37198.777
3814	92.28	10208.615	33269.719
7280	92.27	12593.527	38864.992
9319	92.25	14194.267	39316.719
4416	92.21	10663.058	34845.004
6965	92.19	12433.605	35259.133
8389	92.19	13355.467	36279.559
8127	92.17	13298.305	36295.516
8273	92.15	13209.881	33058.309
8188	92.15	13135.875	35245.137
9138	92.11	13990.309	36615.773
2561	92.11	9452.987	35271.641
424	92.11	8107.433	39070.68
9299	92.11	14134.01	39856.184
3234	92.09	9814.933	33902.41
4189	92.09	10730.397	39979.707
4620	92.05	10820.514	34023.746
2852	92.05	9575.321	38397.398
3293	92.05	10047.811	33634.969
7621	92.04	12764.802	33403.949
9745	92.02	14315.128	36915.766
6833	92	12488.874	38356.633
841	91.98	8344.389	38449.313
9480	91.98	14183.364	35571.375
7884	91.94	13026.598	38769.668
4964	91.92	11026.175	37342.504
9647	91.9	14263.811	34523.578
7270	91.9	12555.394	38564.543
3228	91.9	9805.562	34089.676
2737	91.9	9564.217	35092.609
1404	91.88	8566.981	35099.836
6650	91.88	12257.828	37094.289
3235	91.88	9894.492	33902.875
9959	91.86	14631.805	38209.473
2775	91.81	9684.601	35883.957
7230	91.81	12636.021	37462.094
1426	91.81	8432.589	34666.871
8285	91.73	13460.376	33482.742
8354	91.73	13441.647	35461.168
1845	91.69	9015.754	38059.125
4159	91.67	10493.653	39744.781
3574	91.67	10314.613	38999.379
1472	91.67	8544.296	33509.281
10063	91.67	14503.428	35581.461
566	91.67	8072.042	35163.605
8122	91.65	13279.477	36539.254
5442	91.65	11539.152	38861.641
1471	91.63	8431.954	33505.063
6565	91.63	12266.962	35178.605
7820	91.61	13043.247	37060.547
8807	91.61	13637.212	36768.789
3920	91.59	10367.698	33485.754
6829	91.59	12417.675	38588.066
6352	91.5	12018.522	35648.816
1689	91.5	8732.173	37865.148
8004	91.42	13237.428	38814.531
1291	91.4	8503.604	37190.223
1021	91.4	8585.572	37874.594
8459	91.38	13382.647	37860.125
6693	91.36	12160.148	38632.953
8255	91.35	13279.497	33582.047
5733	91.35	11759.162	33909.516
7013	91.33	12448.006	34052.535
7095	91.33	12541.176	34303.078
1369	91.31	8613.428	36156.461
9932	91.27	14469.497	38881.734
162	91.27	7859.961	36790.398
3527	91.27	10106.445	39688.223
4133	91.25	10525.957	39035.828
5159	91.23	11367.435	33996.188
9130	91.21	13875.415	36441.512
7287	91.17	12675.786	39059.094
4058	91.17	10493.239	37443.074
9680	91.17	14303.701	35484.789
4895	91.15	11117.411	39087.074
1410	91.15	8549.624	35170.277
8941	91.13	13732.411	33673.492
5550	91.12	11604.762	35944.59
5648	91.1	11434.842	33908.949
25	91.1	7764.389	33598.824
4413	91.08	10720.351	34778.77
6462	91.06	12029.717	33409.773
1934	91.06	8855.407	35464.098
9750	91.06	14268.624	36979.438
693	91.04	8284.551	35135.32
8367	91.02	13537.935	35705.129
1010	90.98	8561.633	37869.086
4114	90.98	10401.491	38526.496
217	90.96	7792.051	37563.086
6940	90.9	12316.965	35966.238
637	90.9	8307.544	33316.242
7608	90.87	12918.63	33535.535
8166	90.85	13248.377	35671.395
4813	90.85	10951.31	39165.738
6909	90.81	12465.902	36607.262
8318	90.79	13397.401	34378.355
3972	90.73	10353.274	34825.031
7639	90.69	13079.462	33147.039
5220	90.69	11328.212	35606.227
2139	90.68	9099.102	35842.18
65	90.66	7848.368	34642.91
8874	90.66	13623.285	35104.363
5681	90.64	11613.775	33428.098
9097	90.6	13804.542	36036.813
7369	90.6	12834.053	38655.758
9033	90.6	13862.26	34421.305
8854	90.56	13657.222	35629.219
8104	90.54	13320.931	36555.508
63	90.54	7831.443	34625.531
5297	90.48	11368.017	37948.207
10052	90.48	14541.433	35973.922
4600	90.45	10832.978	33662.508
1898	90.41	8931.791	36519.734
7271	90.39	12679.836	38577.008
9112	90.37	13843.652	36208.523
8656	90.37	13585.076	37462.43
3940	90.35	10486.94	34004.836
3987	90.35	10506.517	35208.723
9084	90.27	13822.279	35757.781
113	90.25	7984.854	35698.23
6255	90.23	11868.596	38020.324
4025	90.23	10545.982	36272.102
3982	90.23	10362.893	35099.152
4823	90.2	10799.717	39371.047
5765	90.18	11827.14	34896.797
3000	90.16	9859.351	39276.316
3262	90.14	9855.249	33218.527
9988	90.12	14452.783	37054.668
2575	90.12	9488.778	35240.684
3172	90.1	9827.839	35348.527
10100	90.1	14601.377	34707.441
4727	90.04	10918.818	36662.605
5832	89.99	11791.694	36791.367
10109	89.97	14611.833	34301.238
238	89.97	7705.761	37838.074
2654	89.95	9479.477	33215.617
7418	89.93	12905.631	37519.766
2584	89.93	9327.903	34866.98
8268	89.87	13210.12	33221.668
9236	89.87	13867.341	38823.219
2883	89.83	9577.342	38619.012
3789	89.83	10275.566	34012.313
5045	89.81	11198.114	34990.496
5734	89.79	11667.532	33985.352
946	89.77	8619.172	38713.477
3942	89.77	10513.538	34008.98
9271	89.77	13898.826	39639.273
9481	89.74	14097.793	35261.594
7088	89.74	12691.632	34021.031
6481	89.74	12148.315	33172.129
7638	89.74	13019.987	33130.348
2787	89.72	9606.108	36328.766
2303	89.7	9223.712	39329.785
673	89.56	8272.025	34224.504
10150	89.54	14570.819	33111.398
2784	89.53	9647.302	36263.07
5744	89.51	11770.798	34228.008
9580	89.51	14421.672	33302.039
8006	89.49	13207.742	38838.879
844	89.47	8302.233	38544.77
7079	89.47	12607.577	33743.414
387	89.45	7917.593	39964.051
4135	89.45	10478.919	39220.512
6446	89.45	11997.51	33693.145
7171	89.41	12697.43	36086.699
7602	89.41	12756.129	33748.77
9494	89.41	13995.53	35026.625
4630	89.39	10881.034	34357.727
1431	89.39	8478.949	34732.125
5754	89.37	11764.505	34440.887
9824	89.35	14239.433	38648.699
7396	89.33	12849.236	38033.688
3064	89.33	9727.782	38069.309
4177	89.33	10690.238	39790.41
1551	89.31	8662.647	35448.074
7748	89.3	13100.94	36007.051
4443	89.28	10771.367	34375.016
7536	89.28	12837.587	35407.34
7553	89.28	12787.062	34912.852
6338	89.26	11946.943	35970.637
9764	89.24	14268.521	37221.059
2683	89.24	9537.065	33676.586
7689	89.22	13080.68	34368.645
4704	89.18	10793.728	36067.613
9656	89.16	14393.55	34722.738
2087	89.14	9219.833	34603.223
1180	89.12	8548.41	37703.238
492	89.08	8095.848	36714.539
6569	89.08	12193.472	35191.004
1828	89.07	8886.301	38539.902
8191	89.07	13332.534	34996.801
5401	89.05	11516.115	39725.438
5056	89.05	11143.205	34614.906
7417	89.03	12746.571	37511.766
9972	89.03	14550.679	37777.199
9585	89.03	14248.125	33454.445
6340	89.03	12049.705	35986.832
433	89.03	8190.94	38740.82
6747	88.99	12071.98	39745.426
4634	88.99	10983.667	34394.586
8483	88.97	13475.698	38636.598
10082	88.95	14434.768	35219.195
9583	88.91	14414.072	33414.859
226	88.87	7977.689	37643.645
2127	88.87	9229.556	35579.313
7217	88.82	12613.304	37204.641
7353	88.74	12863.996	39233.91
9821	88.72	14343.923	38561.656
4787	88.72	10876.373	38508.27
3066	88.72	9716.393	38125.477
2382	88.72	9459.612	38912.664
7856	88.66	12930.039	38009.34
9370	88.66	14190.129	37999.18
4471	88.66	10726.61	33622.832
6807	88.64	12363.514	39045.324
2008	88.63	9040.645	33616.273
9976	88.63	14623.714	37599.504
716	88.61	8310.865	35849.012
3779	88.61	10321.32	34311.355
3952	88.61	10362.416	34302.598
9962	88.61	14485.957	38008.074
3590	88.59	10221.782	38699.891
4710	88.57	10990.07	36232.012
6365	88.57	11853.265	35291.16
5499	88.57	11565.97	37472.906
139	88.55	7698.218	36233.016
4599	88.55	10784.567	33658.934
6644	88.53	12270.084	36945.176
1368	88.49	8582.383	36139.848
5145	88.43	11275.8	33661.313
7873	88.43	13066.256	38449.598
4909	88.41	11158.313	38790.57
4301	88.38	10775.412	37292.324
7350	88.34	12873.453	39177.43
6475	88.32	12053.178	33128.461
4204	88.32	10748.788	39501.605
4296	88.3	10751.914	37478.547
5749	88.28	11660.455	34284.094
6468	88.28	11882.239	33219.422
1394	88.26	8461.433	35258.012
2270	88.26	9238.204	38701.539
4631	88.24	10838.087	34374.824
4687	88.24	10918.979	35653.57
9646	88.22	14281.228	34507.176
2648	88.22	9443.988	33581.891
10079	88.22	14509.696	35162.305
8520	88.2	13459.791	39463.465
3442	88.2	9918.864	37459.543
7975	88.18	13154.203	39684.438
3786	88.18	10343.74	34239.055
2712	88.17	9507.117	34592.32
8639	88.15	13699.979	37738.262
9104	88.13	13817.522	36140.863
4437	88.07	10580.793	34540.242
2636	88.03	9438.979	33954.836
7827	87.99	12941.849	37362.359
1858	87.99	8938.731	37527
2615	87.97	9453.762	34443.203
4010	87.95	10522.203	35868.336
662	87.95	8288.753	33995.094
7202	87.94	12584.515	36863.129
578	87.94	8086.594	34851.398
2523	87.94	9366.144	36562.254
5830	87.9	11747.55	36692.148
3529	87.86	9981.431	39770.227
9321	87.84	14129.543	39319.738
2115	87.84	9075.208	35371.992
8883	87.8	13601.924	34778.266
8812	87.8	13580.322	36817.141
9700	87.8	14301.269	36101.793
7540	87.8	12720.248	35116.883
2655	87.78	9480.756	33283.324
8983	87.78	13788.334	33358.668
10016	87.74	14546.09	36841.836
6986	87.74	12418.57	34823.84
5229	87.72	11253.515	35837.957
2937	87.72	9636.5	39251.242
4041	87.71	10374.152	36918.625
2216	87.69	9189.479	38184.379
20	87.69	7812.39	33457.621
5289	87.65	11391.436	37751.191
2961	87.65	9655.674	39592.625
5044	87.63	11168.207	34934.27
5896	87.61	11838.758	38358.004
5390	87.59	11568.232	39853.18
3283	87.55	10133.233	33278.883
9778	87.55	14258.347	37714.836
169	87.53	7934.157	36890.535
9713	87.53	14280.134	36360.129
3958	87.51	10436.783	34527.258
9014	87.49	13975.451	34035.949
7324	87.49	12897.415	39980.215
938	87.48	8477.8	38874.023
8557	87.48	13703.633	39309.5
7311	87.46	12700.319	39792.688
4429	87.42	10726.303	34755.145
713	87.36	8263.335	35775.078
600	87.36	8156.873	33818.121
7093	87.34	12647.065	34162.398
5225	87.32	11323.889	35806.691
5629	87.32	11494.424	34316.91
3312	87.32	10039.72	34084.934
8036	87.32	13200.725	38199.188
5718	87.3	11638.219	33342.234
842	87.28	8232.642	38450.059
8051	87.26	13181.566	37907.484
265	87.26	7852.759	38158.617
2042	87.26	9224.1	33284.453
352	87.25	7716.11	39219.895
8040	87.25	13177.58	38064.094
1507	87.25	8810.848	33601.328
3825	87.21	10529.921	33036.297
9615	87.21	14358.208	34020.848
7822	87.17	12931.382	37167.379
8446	87.17	13459.153	37534.828
9811	87.15	14364.971	38321.238
79	87.11	7960.333	34972.949
4002	87.11	10516.852	35668.086
7282	87.09	12526.763	38968.281
793	87.09	8374.574	37551.336
5315	87.07	11377.807	38287.461
7998	87.07	13256.112	39050.391
4162	87.05	10545.964	39800.762
645	87.04	8389.06	33600.824
9034	87.04	13856.365	34454.465
3525	87	9941.765	39647.707
7155	86.98	12501.079	35539.594
4958	86.98	11027.944	37219.176
3317	86.96	9923.747	34156.605
2589	86.94	9392.843	34627.32
6728	86.92	12154.889	39246.211
9883	86.88	14405.314	39976.543
819	86.84	8397.422	37779.133
3214	86.82	9771.069	34354.426
4798	86.82	10968.588	38742.242
6878	86.81	12430.238	37190.797
6846	86.79	12456.907	38076.121
845	86.79	8379.38	38550.969
6580	86.77	12250.41	35441.98
735	86.77	8218.916	36314.398
9049	86.75	13865.155	34916.398
3964	86.71	10413.744	34669.367
6930	86.69	12377.662	36086.086
2443	86.69	9277.586	38437.777
264	86.67	7815.101	38147.727
7743	86.65	12963.267	35893.566
1617	86.65	8672.642	37361.512
3017	86.65	9846.915	38977.973
9139	86.63	13863.253	36617.004
9133	86.61	13832.896	36499.824
9103	86.61	13972.616	36136.633
3573	86.61	10262.945	38984.988
9592	86.59	14302.045	33550.02
9859	86.59	14315.881	39412.219
2676	86.59	9637.861	33409.012
3710	86.58	10250.4	35764.934
1592	86.56	8650.162	36700.629
7431	86.56	12891.561	37248.477
5436	86.52	11523.871	38803.723
189	86.52	7950.586	37140.988
5155	86.5	11261.101	33907.922
3095	86.48	9879.332	37324.484
1701	86.46	8665.841	37951.984
3413	86.46	10045.853	36225.492
2564	86.44	9346.16	35340.086
6880	86.42	12294.333	37209.48
6209	86.36	11980.992	38870.359
4667	86.35	10907.15	35268.941
785	86.35	8399.442	37496.262
4878	86.31	11021.383	39358.074
4242	86.31	10741.716	38674.527
6269	86.29	12028.033	37738.168
7154	86.27	12585.64	35521.891
943	86.27	8576.714	38640.078
4079	86.27	10407.278	37974.664
4541	86.25	10743.973	33230.094
5068	86.25	11091.282	34462.414
4447	86.25	10614.505	34224.574
2006	86.25	9051.504	33529.961
5403	86.23	11562.974	39449.648
6242	86.23	11963.553	38527.02
6784	86.23	12404.01	39299.414
8185	86.19	13232.312	35141.734
3013	86.19	9860.487	38954.367
110	86.19	7792.368	35635.324
2605	86.19	9445.454	34311.715
5486	86.19	11582.392	37722.219
4411	86.17	10595.767	35088.293
9722	86.15	14262.654	36476.672
629	86.13	8376.447	33026.047
7364	86.13	12846.445	38898.625
7168	86.1	12546.938	35859.215
9708	86.1	14389.081	36286.977
5894	86.08	11661.929	38296.637
6303	86.06	11979.696	36765.703
5505	86.04	11473.167	37068.48
9896	86.04	14556.851	39625.613
9376	85.92	14131.494	37918.73
5438	85.9	11628.407	38816.504
367	85.9	7773.162	39632.141
7627	85.89	12816.199	33239.699
9681	85.87	14396.773	35488.723
6306	85.87	11928.946	36596.973
1442	85.83	8552.267	34130.484
6380	85.83	12063.474	35190.758
5082	85.83	10993.025	34156.832
9238	85.81	13867.737	38949.719
4109	85.81	10489.949	38418.41
6572	85.77	12217.538	35228.273
6792	85.77	12298.451	39403.961
3491	85.77	9974.29	38948.441
9025	85.75	13977.199	34290.102
9332	85.75	14170.292	38977.363
9550	85.75	14170.41	33685.898
7823	85.73	12947.901	37193.219
2733	85.73	9674.573	35024.238
719	85.73	8355.21	35952.676
3669	85.71	10344.65	37090.477
7428	85.71	12864.516	37222.238
7265	85.71	12599.539	38436.281
2944	85.69	9517.92	39366.5
4466	85.67	10672.145	33508.793
8118	85.67	13210.057	36430.496
135	85.64	7962.307	36110.23
3742	85.62	10312.1	35353.051
4308	85.62	10730.415	37089.32
9839	85.62	14379.074	38992.047
3056	85.6	9816.953	38239.242
4343	85.6	10697.152	36234.98
689	85.58	8397.631	34881.766
3117	85.58	9884.653	36689.934
8559	85.56	13710.082	39329.891
8442	85.54	13560.637	37504.617
8123	85.54	13267.521	36250.094
5070	85.54	10999.978	34514.789
9554	85.54	14012.933	33492.328
8821	85.52	13578.683	36406.27
7040	85.52	12400.055	33420.816
4459	85.5	10648.585	33670.398
8919	85.48	13668.058	34260.367
2946	85.46	9503.242	39369.07
4845	85.46	10860.17	39879.93
4365	85.43	10758.067	35825.719
5706	85.43	11745.768	33169.391
3303	85.41	10028.141	33968.875
4444	85.39	10751.173	34389.219
7714	85.39	13053.195	35140.004
3131	85.39	9893.196	36119.273
4939	85.37	11096.17	37885.852
5624	85.37	11550.189	34551.117
2970	85.35	9689.604	39840.043
2021	85.33	9050.268	33316.512
415	85.33	8190.13	39308.32
8328	85.31	13373.195	34555.605
4911	85.29	11059.395	38499.313
6139	85.29	11714.482	39277.859
8397	85.29	13548.284	36432
4849	85.29	11078.985	39864.305
9093	85.29	13844.778	35962.973
6752	85.27	12129.844	39930.906
8073	85.25	13183.922	37467.828
7442	85.23	12708.07	36937.289
9313	85.22	14070.197	39556.449
9806	85.16	14215.539	38241.707
102	85.14	7765.538	35433.727
5008	85.12	11121.561	36019.273
4577	85.12	10799.353	33091.965
647	85.12	8363.448	33622.41
4088	85.1	10362.126	38028.219
3685	85.1	10325.394	36549.535
9038	85.1	13965.253	34591.707
9887	85.06	14621.772	39771.469
9878	85.04	14358.912	39729.332
4675	85.02	10982.085	35453.004
1492	85.02	8814.32	33296.742
4606	85.02	10986.343	33743.711
5463	84.99	11588.23	38412.844
2500	84.99	9406.546	37530.234
7019	84.97	12488.214	33932.133
6381	84.97	11868.458	35222.836
4283	84.97	10613.83	37919.992
6507	84.89	12103.617	33777.852
9921	84.87	14481.64	39260.539
5079	84.85	11120.595	34427.008
9855	84.85	14251.883	39379.422
7635	84.83	12935.307	33046.508
2845	84.81	9637.402	38262.625
4951	84.81	11061.05	37522.16
9783	84.81	14348.452	37834.297
4306	84.79	10733.458	37024.738
7808	84.79	13051.096	36865.16
4938	84.76	11177.137	37868.41
7489	84.76	12884.911	36343.645
9219	84.74	13917.98	38412.609
3744	84.74	10258.375	35368.875
4422	84.74	10605.274	34900.117
2950	84.74	9604.619	39393.43
8898	84.7	13572.364	34501.449
5817	84.68	11676.448	36176.473
5137	84.66	11225.808	33362.777
4191	84.64	10640.568	39997.719
6727	84.64	12237.279	39203.746
2324	84.62	9234.254	39873.965
6671	84.6	12217.774	37882.516
443	84.6	8050.47	38598.453
2340	84.6	9393.745	39606.805
3923	84.56	10503.843	33599.727
3534	84.54	9962.089	39960.98
7703	84.54	13018.223	34708.703
4397	84.54	10689.733	35233.16
2069	84.53	9074.336	33846.598
5647	84.49	11515.578	33907.906
6262	84.49	11969.814	37851.195
6761	84.47	12372.273	39963.734
8289	84.45	13364.882	33545.184
2782	84.45	9580.542	36191.914
3305	84.43	9990.451	33988.965
3629	84.43	10281.894	37771.938
7207	84.41	12510.109	36981.359
7611	84.41	12848.915	33569.699
6460	84.41	11932.797	33376.023
2798	84.37	9619.939	36755.91
1450	84.35	8438.454	34039.031
8269	84.35	13156.794	33236.676
6598	84.35	12160.011	35972
3698	84.31	10327.053	36247.977
8990	84.3	13802.816	33482.527
5806	84.3	11671.091	35896.953
7958	84.3	12938.536	39889.648
3154	84.28	9891.046	35879.445
6202	84.24	11917.043	38985.797
7296	84.22	12630.837	39452.656
2537	84.22	9407.285	36253.773
3252	84.2	9834.153	33589.156
2101	84.2	9202.442	34944.777
6357	84.2	11905.692	35455.863
9098	84.2	13835.222	36043.207
7606	84.18	12831.696	33508.852
1861	84.18	8977.669	37605.227
2321	84.16	9071.553	39813.367
9428	84.16	14132.137	36619.258
3417	84.14	10083.743	36535.73
7015	84.14	12282.127	34128.016
4083	84.14	10479.026	38005.066
5771	84.1	11804.89	34952.344
2061	84.1	9124.116	33601.313
8346	84.1	13386.457	35280.563
6473	84.1	11982.965	33075.629
5835	84.08	11826.07	36820.059
7989	84.08	13327.586	39189.406
6222	84.07	12001.849	38476.797
718	84.07	8310.975	35879.148
2602	84.07	9482.224	34568.18
4593	84.05	10883.941	33473.305
1816	84.03	8915.266	38815.371
2189	84.01	9217.92	37180.945
9984	84.01	14493.576	37235.746
11	83.99	7828.991	33183.027
4152	83.99	10511.391	39666.688
812	83.95	8276.716	37675.453
6548	83.95	12277.681	34717.875
9226	83.93	13920.73	38487.988
10009	83.89	14463.96	36763.652
6866	83.89	12419.461	37516.93
1552	83.89	8838.673	35479.891
3185	83.87	9737.539	35077.332
13	83.84	7765.337	33363.363
4794	83.84	10869.944	38705.563
6724	83.84	12267.393	39192.508
2867	83.84	9660.3	38530.305
4596	83.82	10957.623	33565.887
8407	83.82	13487.172	36770.316
2719	83.8	9557.427	34803.039
5122	83.8	11247.282	33083.23
8038	83.78	13184.746	38200.789
9330	83.78	14081.153	39205.977
9570	83.78	14203.215	33162.375
8476	83.78	13404.783	38539.719
3370	83.74	10096.69	35343.863
1435	83.74	8595.034	34509.996
2689	83.74	9569.641	33754.781
3292	83.74	9921.108	33602.656
3348	83.74	10115.301	34980.566
5264	83.7	11380.167	36765.098
9346	83.7	14176.008	38695.996
5050	83.68	11072.892	35081.254
8799	83.68	13656.512	37180.07
6506	83.68	12179.863	33742.383
468	83.66	8192.728	37885.906
186	83.62	7658.16	37127.031
1805	83.61	8984.568	38980.434
195	83.59	7860.117	37254.82
7261	83.57	12665.055	38370.262
4285	83.57	10753.153	37551.301
1323	83.57	8631.063	37143.238
9056	83.57	13843.767	35042.07
5240	83.57	11271.585	36011.535
9173	83.55	13987.661	37432.281
4179	83.51	10570.391	39832.242
9953	83.51	14575.276	38362.125
930	83.49	8501.227	38992.457
734	83.49	8225.509	36301.309
8245	83.47	13322.232	33716.141
9602	83.47	14249.861	33760.535
2485	83.45	9429.695	38282.117
2660	83.45	9463.562	33021
3003	83.43	9837.034	39296.434
3733	83.39	10148.476	35531.184
2741	83.39	9624.604	35179.957
1546	83.39	8761.684	35264.379
755	83.39	8206.551	36880.266
2598	83.38	9419.733	34514.191
6559	83.34	12091.764	35000.32
5071	83.34	11085.617	34528.543
2066	83.32	9228.266	33786.137
7496	83.32	12834.878	36023.238
6516	83.32	12144.119	34082.02
4954	83.32	11045.629	37580.059
3012	83.32	9748.063	38952.059
4013	83.32	10490.846	35982.906
4329	83.3	10690.524	36555.008
3274	83.3	10105.524	33042.23
9418	83.28	14149.705	36927.129
7026	83.28	12427.821	33709.555
2512	83.26	9481.344	37267.484
2294	83.22	9247.106	39132.449
4931	83.2	11079.735	38004.535
1765	83.2	8744.627	39780.352
4044	83.2	10516.075	36984.621
7244	83.18	12688.498	37891.293
8876	83.18	13640.126	35176.793
4807	83.17	10948.415	38945.219
3148	83.17	9821.335	35793.844
3082	83.15	9779.214	37595.598
2440	83.15	9427.598	38366.18
8065	83.13	13189.202	37588.777
6729	83.13	12084.703	39260.859
4240	83.09	10775.435	38650.434
9007	83.09	13850.621	33907.352
2715	83.09	9551.143	34639.852
2577	83.09	9475.097	34937.023
5625	83.05	11467.792	34602.332
6176	83.05	12062.561	39971.188
421	83.05	8049.15	38982.367
5577	83.03	11424.591	35454.574
8488	83.03	13375.04	38708.531
9096	83.01	13938.975	36026.695
9307	83.01	14074.773	39661.414
6601	82.97	12115.948	35996.758
2035	82.97	9148.389	33151.52
8017	82.95	13325.372	38469.973
9971	82.94	14570.016	37763.938
3749	82.94	10233.402	35122.836
9497	82.92	14049.43	34781.484
8324	82.92	13500.43	34470.398
10086	82.92	14577.47	35022.027
7144	82.9	12636.052	35366.199
3618	82.9	10198.568	38080.488
179	82.88	7912.013	37037.668
4967	82.88	11035.014	37077.055
882	82.86	8345.535	39719.586
38	82.84	7896.213	34032.488
7126	82.84	12545.34	34986.031
3702	82.8	10337.413	36118.438
3555	82.8	10176.402	39458.367
9240	82.8	13928.481	39029.586
8039	82.78	13334.109	38054.215
5673	82.78	11422.627	33555.746
8515	82.78	13518.337	39378.23
696	82.78	8314.15	35159.633
8392	82.74	13558.136	36353.035
7551	82.74	12922.242	34875.922
8416	82.72	13453.37	37083.316
4956	82.71	11024.459	37463.531
2214	82.71	9143.834	38150.406
4933	82.69	11129.847	38098.688
5568	82.69	11463.979	35627.699
2920	82.69	9680.939	38958.77
6265	82.67	11866.622	37684.563
795	82.67	8215.058	37580.43
5352	82.67	11391.336	39248.043
456	82.63	8163.905	38034.02
4469	82.61	10626.521	33596.523
2810	82.61	9514.476	37043.137
9588	82.61	14370.738	33498.957
6190	82.59	11995.306	39360.141
5210	82.59	11408.966	35265.383
2297	82.57	9066.233	39171.93
5441	82.55	11437.543	38825.355
6153	82.55	11823.498	39600.543
496	82.53	8142.205	36775.688
78	82.53	7828.727	34944.953
5814	82.51	11662.158	36076.469
942	82.49	8435.908	38911.547
3977	82.48	10379.018	34878.668
2603	82.48	9406.206	34580.254
5301	82.48	11413.133	38041.133
934	82.48	8437.215	39086.434
3328	82.46	9930.763	34528.355
9044	82.46	13924.403	34755.195
9636	82.46	14248.554	34401.441
8266	82.46	13256.966	33472.043
8902	82.42	13584.256	34550.164
5838	82.42	11697.175	36999.168
6787	82.42	12341.597	39369.16
8224	82.4	13305.764	34129.66
9886	82.4	14561.102	39762.719
80	82.38	7664.273	34972.785
7695	82.38	13043.797	34586.781
5863	82.36	11789.796	37719.406
5274	82.36	11289.286	36928.473
4023	82.36	10495.898	36202.98
6353	82.36	12017.452	35674.863
5179	82.34	11360.602	34645.016
1466	82.34	8590.187	33783.668
10017	82.34	14577.817	36562.77
2773	82.32	9539.477	35826.188
1695	82.28	8778.852	37919.234
9696	82.26	14252.595	35947.008
8884	82.25	13638.132	34804.48
1469	82.25	8504.773	33493.656
1735	82.25	8739.567	38742.766
8838	82.23	13658.165	35984.395
6363	82.23	11980.815	35260.383
5163	82.21	11325.473	34113.945
10132	82.21	14575.985	33963.629
1870	82.19	8979.879	37277.148
3039	82.17	9839.881	38580.098
9705	82.17	14223.522	36249.914
3223	82.15	9873.087	34016.512
9995	82.15	14572.59	37146.801
6884	82.15	12466.577	37267.637
9400	82.15	14181.408	37336.668
8257	82.15	13185.167	33342.594
9982	82.11	14611.808	37191.906
6498	82.11	12072.461	33494.465
888	82.11	8252.267	39892.945
8995	82.11	13863.678	33674.625
3383	82.09	10039.875	35583.973
1755	82.09	8687.575	39410.594
8149	82.09	13298.081	35738.777
7972	82.07	13169.773	39968.207
2029	82.03	9216.265	33031.578
6430	82	11904.787	34271.332
536	82	8041.536	35986.91
9902	82	14509.841	39513.336
9186	81.96	13856.923	37678.941
8240	81.94	13221.696	33886.957
9001	81.92	13790.707	33753.133
8616	81.92	13657.762	37993.57
9771	81.92	14384.246	37382.98
181	81.9	7755.649	37061.246
2618	81.9	9357.349	34226.246
653	81.9	8391.596	33767.414
5859	81.86	11689.58	37557.066
4275	81.84	10599.338	37842.59
154	81.84	7734.151	36482.293
6877	81.82	12457.54	37497.938
4199	81.82	10638.915	39749.684
1815	81.82	9043.456	38814.277
8313	81.82	13467.159	34313.27
7669	81.8	13003.322	33971.227
4736	81.8	10830.932	36927.891
31	81.79	7811.08	33958.352
14	81.79	7924.471	33391.785
8453	81.77	13488.197	37626.578
8277	81.77	13409.473	33077.035
655	81.77	8325.721	33836.059
649	81.75	8273.32	33748.516
8048	81.73	13256.163	37854.941
168	81.69	7656.188	36866.211
9362	81.69	14188.905	38424.762
8577	81.67	13779.3	39002.996
4369	81.65	10620.554	35859.074
8460	81.63	13368.782	37891.289
6198	81.61	11963.215	39220.289
4615	81.59	10970.179	33913.246
2104	81.57	9214.611	34975.059
2343	81.57	9338.296	39647.684
5388	81.57	11225.43	39985.957
174	81.52	7862.017	36940.332
669	81.52	8378.214	34090.82
3928	81.52	10475.377	33758.539
9426	81.5	14067.465	36850.926
1483	81.48	8460.688	33089.215
1529	81.48	8846.757	34856.113
6538	81.48	12127.151	34466.5
8235	81.46	13304.006	33852.766
5632	81.46	11586.815	34351.316
7584	81.46	12801.532	34156.84
9118	81.46	13899.759	36274.398
9818	81.46	14313.097	38489.938
6696	81.46	12222.184	38649.219
5360	81.44	11317.532	39469.172
3821	81.42	10218.88	33044.563
3112	81.42	9781.691	36601.289
9071	81.42	13862.341	35415.195
9047	81.38	13848.041	34827.32
6411	81.35	12056.97	34534.344
4632	81.33	10914.296	34376.996
2729	81.31	9664.206	34971.863
6893	81.31	12393.757	37135.102
2570	81.29	9340.384	35181.652
8562	81.29	13715.871	39414.824
5788	81.27	11650.302	35430.629
2785	81.27	9575.128	36276.242
1519	81.25	8777.584	34172.813
342	81.25	7772.012	39000.504
595	81.23	8088.098	34072.301
2076	81.21	9221.848	34356.852
2191	81.21	9159.169	37279.988
1401	81.21	8455.332	35405.301
9843	81.21	14419.978	39063.453
5351	81.19	11382.922	39218.336
1582	81.19	8640.749	36427.922
7228	81.19	12609.211	37447.816
2081	81.19	9069.2	34434.625
7908	81.19	13099.043	39311.16
9122	81.19	13806.13	36325.789
2037	81.15	9156.231	33175.375
2498	81.13	9475.77	37513.961
5412	81.13	11633.825	39282.211
5649	81.13	11545.612	33942.684
3183	81.12	9801.806	35046.773
8608	81.12	13615.557	38167.246
2556	81.12	9450.31	35627.371
120	81.12	7677.542	35811.094
6422	81.08	12037.241	34190.914
10084	81.08	14463.098	34935.512
6508	81.08	12168.409	33813.168
9739	81.08	14276.534	36821.734
4893	81.06	11034.887	39007.059
7408	81.04	12778.534	37923.805
4616	81.04	10881.852	33951.078
5178	81	11295.51	34627.801
7641	81	13134.649	33283.867
4442	80.98	10701.537	34369.398
7636	80.98	12995.038	33090.891
7478	80.98	12757.399	36462.91
2194	80.98	9233.113	37334.016
5779	80.94	11732.705	35248.113
644	80.92	8413.748	33567.074
6769	80.92	12417.643	39666.953
4651	80.89	10785.854	34928.477
4744	80.89	10839.309	37154.824
6990	80.87	12330.852	34866.426
376	80.85	7983.309	39813.715
5320	80.85	11406.092	38420.227
956	80.85	8546.47	38343.324
6819	80.83	12333.938	38699.105
3286	80.81	10117.778	33477.93
7042	80.79	12491.614	33437.316
1553	80.79	8803.977	35620.98
3482	80.77	9971.808	38621.598
2681	80.77	9656.72	33545.574
9460	80.77	14029.257	35985.664
5654	80.75	11439.615	33652.238
7837	80.75	13010.476	37563.5
5740	80.73	11793.679	34134.16
9009	80.71	13828.031	33967.266
1484	80.71	8459.874	33126.348
4975	80.66	11095.063	36827.152
5356	80.66	11322.646	39309.344
7603	80.66	12713.033	33757.336
9088	80.66	13789.081	35857.18
3284	80.62	9929.302	33294.063
4157	80.6	10429.843	39736.48
7599	80.58	12712.694	33903.816
7867	80.56	12937.134	38334.508
7401	80.56	12841.708	37836.719
5	80.56	7818.063	33107.262
8479	80.54	13434.08	38566.73
7423	80.54	12752.045	37375.16
9083	80.52	13807.853	35714.867
1360	80.5	8455.498	36257.816
2975	80.48	9558.355	39927.023
9355	80.48	14050.407	38557.086
9264	80.48	13988	39444.172
856	80.48	8233.748	38980.395
9042	80.46	13952.119	34693.141
2020	80.46	9036.254	33314.063
3366	80.46	9987.294	35308.078
6540	80.44	12165.691	34502.504
7750	80.44	13017.956	36055.891
2149	80.44	9107.602	36301.742
4407	80.44	10663.736	35037.129
549	80.43	8069.836	35581.043
1993	80.43	8912.011	33863.328
9701	80.41	14373.924	36105.699
9545	80.39	14140.399	33852.984
6525	80.37	12094.566	34259.852
8840	80.37	13710.645	36014.871
8964	80.37	13590.682	33253.285
8847	80.37	13575.864	35801.484
1969	80.35	9010.687	34348.793
810	80.31	8370.198	37663.836
7901	80.29	13043.285	39220.934
7333	80.29	12793.632	39435.82
2593	80.29	9305.962	34456.906
9975	80.27	14524.334	37560.055
9193	80.27	13913.003	37915.023
5055	80.27	11041.46	34930.727
7918	80.25	12927.543	39610.996
4201	80.23	10581.807	39457.105
5098	80.23	11112.752	33833.52
8362	80.23	13464.603	35613.176
10035	80.2	14565.375	36251.004
4394	80.18	10616.008	35200.609
6577	80.18	12134.937	35353.719
2156	80.18	9077.611	36486.219
7385	80.16	12707.025	38334.328
9353	80.14	14051.641	38483.629
9348	80.12	14096.064	38736.879
5562	80.1	11421.038	35839.324
8341	80.1	13418.746	34999.324
9751	80.1	14392.251	36989.578
7997	80.1	13148.259	39017.328
4393	80.06	10598.156	35150.121
3769	80.06	10251.078	34876.039
6410	80.06	12054.528	34518.375
9552	80.04	14168.446	33762.359
2102	80.04	9175.847	34948.059
4751	80.02	10806.05	37315.605
7660	80.02	12935.912	33791.977
6552	80	12076.57	34756.438
1326	79.98	8515.069	36961.766
3212	79.95	9791.168	34339.512
9455	79.95	14053.569	35915.691
6479	79.95	12231.469	33134.055
495	79.93	8059.539	36767.137
2145	79.91	9226.99	36177.32
561	79.91	8051.001	35364.414
591	79.89	8035.039	34265.52
7790	79.87	13132.998	36592.102
2483	79.87	9332.449	38181.781
7718	79.87	12973.854	35293.309
4034	79.87	10429.947	36741.598
7799	79.83	13089.412	36816.145
7818	79.83	13111.311	37019.805
4415	79.81	10595.172	34834.203
9055	79.81	13891.292	34943.641
786	79.81	8349.896	37494.805
4018	79.79	10525.785	36063.613
9335	79.77	14141.588	39018.27
6844	79.77	12279.678	37990.605
9877	79.77	14289.024	39715.156
3602	79.77	10204.052	38335.52
91	79.75	7731.949	35122.598
454	79.74	8072.691	37996.672
5775	79.74	11647.371	35066.41
1398	79.74	8551.147	35379.43
7733	79.74	12937.329	35615.914
1467	79.74	8539.571	33489.406
8554	79.72	13758.426	39504.008
3324	79.72	9951.972	34331.52
3294	79.72	10016.517	33657.348
494	79.7	8002.702	36726.254
503	79.7	8095.097	36838.059
5389	79.62	11323.434	39996.785
6445	79.62	11857.759	33666.367
1178	79.6	8579.428	37674.793
7681	79.56	13078.183	34170.332
1844	79.56	8994.907	38058.285
3229	79.54	9823.771	33818.57
7854	79.53	13103.101	37976.316
5120	79.53	11180.096	33092.219
54	79.51	7651.403	34398.027
1875	79.51	9028.716	37119.715
3349	79.51	9932.545	34994.68
2133	79.49	9101.351	35740.313
8650	79.49	13703.492	37362.102
10037	79.45	14578.002	36273.48
1842	79.45	8960.944	38040.695
656	79.43	8204.079	33889.598
477	79.43	8048.18	37359.793
652	79.43	8309.495	33763.691
2665	79.41	9689.557	33100.414
5660	79.41	11624.851	33700.426
1754	79.39	8631.303	39391.145
7331	79.37	12836.902	39733.109
5058	79.37	11097.5	34624.402
2143	79.37	9118.742	36156.41
6666	79.33	12091.022	37711.762
7082	79.31	12508.254	33842.953
7775	79.31	12926.725	36211.211
7886	79.31	13044.748	38838.977
8738	79.31	13592.673	37097.5
9651	79.3	14336.799	34578.66
309	79.28	7858.512	38461.813
9373	79.26	14054.408	38124.332
9178	79.22	13816.118	37506.215
3560	79.22	10276.577	39579.16
6631	79.22	12280.426	36657.648
4623	79.22	10781.756	34112.723
7962	79.18	13014.497	39966.965
3208	79.16	9854.96	34592.078
4430	79.16	10605.963	34755.012
42	79.14	7867.757	34146.563
7255	79.14	12527.997	38287.465
618	79.08	8093.653	33211.203
2612	79.08	9452.41	34411.77
9847	79.07	14318.724	39151.605
242	79.05	7673.458	37915.68
9417	79.03	14070.329	36921.328
8193	79.03	13289.35	35062.598
9567	78.99	14141.489	33233.699
9244	78.97	13975.626	39124.449
3530	78.97	9999.155	39798.023
9243	78.97	13821.006	39097.613
5804	78.97	11648.23	35824.801
5774	78.95	11753.364	35042.176
3124	78.95	9856.105	36328.047
553	78.95	8069.847	35470.988
7999	78.93	13153.871	39070.289
1388	78.91	8606.944	35638.645
5723	78.89	11660.345	33519.758
4446	78.89	10651.884	34171.063
3514	78.89	10084.642	39404.316
565	78.89	8190.91	35156.852
9017	78.89	13939.384	34085.602
7328	78.87	12803.889	39605.816
6458	78.85	12010.985	33325.191
330	78.84	7927.215	38834.004
7174	78.84	12653.176	36153.957
6282	78.82	11924.804	37394.617
3002	78.82	9728.78	39291.211
2141	78.82	9242.342	36084.609
7781	78.78	12977.939	36455.344
6384	78.78	12011.362	35056.648
7895	78.76	13034.019	39100.887
2370	78.76	9410.809	39045.777
7887	78.76	12935.404	38842.801
5324	78.76	11266.244	38512.184
550	78.74	8094.671	35587.469
6256	78.74	11912.399	38030.512
3171	78.7	9757.963	35324.637
8124	78.7	13245.946	36272.809
3187	78.68	9811.409	34806.238
9241	78.68	13949.799	39060.004
3506	78.68	10062.161	39351.426
7959	78.66	13017.362	39913.637
9606	78.64	14330.118	33901.191
2511	78.62	9435.367	37261.906
9145	78.62	13820.595	36805.605
9250	78.61	13806.357	39147.379
6886	78.59	12279.479	37302.785
5417	78.59	11579.52	39130.383
9772	78.57	14378.872	37398.293
10115	78.57	14592.029	34154.82
5611	78.55	11579.706	35090.945
1547	78.55	8706.74	35304.914
68	78.55	7866.479	34741.438
642	78.53	8221.412	33500.984
7593	78.53	12835.807	34044.105
3102	78.53	9890.408	36969.23
8929	78.53	13765.771	33849.109
173	78.51	7901.854	36929.422
8989	78.49	13903.927	33466.691
1350	78.49	8546.609	36443.617
2966	78.43	9542.315	39708.199
6575	78.43	12098.978	35340.984
9268	78.43	13941.68	39571.781
1924	78.43	8878.393	35867.254
7005	78.41	12313.89	34373.926
1945	78.41	8876.128	35245.18
8824	78.41	13662.532	36470.469
8972	78.39	13959.222	33017.445
9023	78.39	13975.484	34273.242
9836	78.38	14422.838	38931.094
675	78.38	8354.355	34232.035
7516	78.38	12723.249	35712.113
6910	78.36	12364.294	36609.148
7098	78.34	12564.627	34368.203
7076	78.32	12587.47	33694.941
7528	78.3	12783.781	35308.453
4802	78.28	10910.13	38816.98
5476	78.28	11498.931	38035.348
4276	78.26	10619.056	37845.508
3800	78.26	10213.053	33718.258
9482	78.22	14105.71	35315.148
5696	78.22	11437.394	33108.77
6558	78.2	12090.697	34976.762
4166	78.2	10455.139	39939.68
8970	78.16	13685.858	33066.898
5310	78.16	11362.887	38174.879
1460	78.09	8490.746	33963.469
2996	78.07	9733.093	39468.563
227	78.03	7844.541	37664.488
879	78.01	8282.959	39585.336
1987	77.99	8877.364	34000.734
8605	77.99	13585.442	38364.766
10149	77.99	14484.821	33049.973
8381	77.97	13408.859	36118.949
8870	77.97	13725.994	35358.68
5428	77.95	11556.769	38984.598
8653	77.95	13580.934	37423.242
3199	77.95	9720.646	34734.922
7181	77.95	12495.502	36382.863
4880	77.95	11170.879	39396.824
5251	77.9	11298.339	36397.996
1834	77.9	8990.108	38243.434
1889	77.86	8906.587	36620.457
7332	77.84	12719.308	39434.547
6126	77.84	11792.55	38924.145
1890	77.84	9036.807	36623.648
398	77.84	8008.979	39940.605
7562	77.82	12842.421	34483.508
1762	77.8	8675.704	39712.949
10036	77.8	14590.744	36261.324
4681	77.76	10796.76	35554.961
9740	77.76	14251.315	36874.801
7488	77.74	12848.086	36331.699
4801	77.74	10975.94	38781.355
4792	77.74	10864.89	38639.445
8861	77.72	13763.397	35425.961
6285	77.71	11926.077	37183.926
2268	77.71	9152.593	38666.195
4453	77.67	10740.294	33878.625
9641	77.67	14331.232	34425.598
2140	77.67	9260.432	36002.34
7794	77.63	13025.277	36759.027
386	77.61	7855.109	39956.176
2086	77.61	9143.714	34594.031
5123	77.59	11420.112	33084.82
10134	77.59	14515.363	33719.223
4172	77.57	10502.505	39973.715
5101	77.57	11205.196	33876.188
6720	77.55	12137.827	39164.648
4765	77.53	10819.911	37796.336
3933	77.51	10465.965	33880.68
5171	77.51	11406.77	34367.133
5605	77.49	11522.701	35031.035
7405	77.49	12766.994	37890.488
3500	77.49	10094.798	39238.77
7127	77.48	12520.456	34993.223
3037	77.46	9895.861	38502.031
8373	77.44	13422.716	35792.645
3813	77.44	10149.861	33236.609
1991	77.42	9038.079	33822.73
171	77.42	7806.66	36898.391
4190	77.42	10653.353	39993.926
4008	77.4	10399.797	35847.207
7776	77.4	12972.994	36266.227
1798	77.4	8942.902	39145.238
5460	77.4	11463.793	38567.461
3222	77.4	9870.638	33987.785
2879	77.4	9567.074	38597.336
3758	77.4	10186.399	35016.121
5725	77.4	11702.719	33541.668
7729	77.38	13077.271	35512.398
318	77.34	7676.241	38708.816
3598	77.32	10288.68	38609.035
6183	77.32	12038.429	39447.176
2151	77.3	9270.774	36421.434
9974	77.3	14460.092	37542.758
2167	77.3	9141.015	36701.344
6346	77.28	12011.977	35787.91
5261	77.28	11393.491	36702.602
10	77.28	7907.671	33161.754
6841	77.28	12388.316	38268.008
157	77.28	7812.834	36599.695
9194	77.28	13830.114	37924.094
6304	77.26	12058.07	36859.887
3120	77.25	9774.887	36437.949
3374	77.23	9976.464	35379.84
4148	77.23	10443.304	39479.957
369	77.23	7947.692	39688.547
2032	77.23	9245.56	33112.305
3022	77.21	9855.798	38813.984
7224	77.21	12615.99	37300.906
4438	77.19	10665.941	34563.668
3326	77.19	9959.095	34486.688
5672	77.19	11423.524	33542.418
5448	77.15	11532.961	38948.93
3254	77.15	9786.518	33409
4827	77.15	10797.358	39518.859
4698	77.13	10979.629	35936.133
9629	77.09	14214.154	34253.809
6520	77.07	12144.458	34175.012
900	77.05	8428.994	39949.098
5009	77.05	11014.409	35790.887
1745	77.03	8752.562	39041.734
7531	77.03	12865.356	35332.238
1763	77.03	8727.079	39738.219
555	77.02	8178.253	35279.477
924	77	8600.989	39408.762
9985	76.96	14632.045	37237.871
569	76.96	8025.249	35243.996
3467	76.96	10018.298	38222.277
2209	76.96	9231.898	37911.742
9665	76.94	14271.069	35031.48
8359	76.94	13404.254	35583.309
4195	76.94	10678.808	39637.57
4451	76.92	10650.966	34057.813
9686	76.9	14360.026	35564.219
7575	76.9	12799.193	34337.324
1800	76.88	8986.353	39164.004
8290	76.86	13391.586	33689.434
9359	76.86	14061.309	38340.191
2942	76.86	9505.573	39331.055
691	76.86	8310.419	34984.883
4210	76.84	10698.248	39369.625
4917	76.84	10995.078	38316.484
2562	76.82	9313.612	35282.348
5046	76.82	11003.543	35007.516
5763	76.82	11833.763	34866.309
3822	76.82	10141.646	33075.758
8182	76.77	13180.37	35311.402
1923	76.77	8949	35860.875
2317	76.73	9113.749	39724.57
8226	76.73	13262.465	34209.699
5494	76.71	11628.274	37587.352
4994	76.71	11171.333	36303.441
1721	76.71	8752.429	38528.719
1809	76.71	9028.356	39038.773
4244	76.71	10627.316	38695.926
5057	76.71	11185.537	34621.258
7258	76.69	12640.941	38339.762
87	76.69	7759.067	35065.379
10090	76.69	14626.921	35082.113
4269	76.69	10621.686	38288.84
7957	76.67	13125.846	39875.566
9905	76.67	14528.338	39575.316
158	76.65	7677.593	36613.91
9137	76.65	13921.658	36604.313
8131	76.65	13156.231	36366.086
4014	76.63	10547.995	36018.34
190	76.63	7803.107	37139.684
4461	76.63	10727.565	33725.543
5762	76.63	11754.101	34866.668
8938	76.63	13641.983	33931.766
752	76.61	8296.859	36805.477
164	76.61	7757.476	36811.203
5149	76.61	11330.145	33858.527
537	76.61	8076.931	35987.703
9639	76.57	14273.296	34423.906
6208	76.57	12032.751	38868.004
237	76.57	7761.336	37829.23
896	76.56	8611.384	39882.273
7885	76.54	12942.261	38823.613
2778	76.52	9632.288	36049.02
60	76.52	7903.042	34566.137
3986	76.52	10406.817	35195.59
7842	76.52	13053.24	37682.211
7607	76.5	12798.966	33516.41
5177	76.5	11297.811	34610.621
9166	76.46	13891.769	37270.387
4791	76.46	10974.42	38615.133
9113	76.46	13961.253	36228.902
4739	76.46	10914.066	36981.324
4106	76.44	10438.208	38398.086
6186	76.42	11962.325	39276.73
144	76.42	7923.409	36311.621
1604	76.4	8812.791	36957.129
4639	76.38	10834.538	34601.762
3423	76.38	9987.322	36805.527
2641	76.38	9301.665	33757.453
5820	76.34	11768.146	36300.926
9275	76.33	13884.146	39719.621
488	76.33	8166.403	37052.676
6331	76.31	12040.7	36108.34
6299	76.31	11991.34	37022.105
4833	76.31	10987.127	39590.328
9252	76.31	13941.362	39154.059
6409	76.29	12027.26	34502.563
7839	76.29	13052.327	37631.105
2922	76.27	9538.452	38988.328
5497	76.27	11584.717	37442.754
4178	76.23	10628.248	39817.031
1827	76.19	8861.015	38734.531
3399	76.17	10052.814	35936.469
3797	76.17	10340.85	33942.051
10031	76.17	14553.228	36503.234
6419	76.15	11988.801	34407.074
4235	76.15	10709.404	38849.355
4161	76.11	10370.313	39794.453
5659	76.11	11545.143	33694.324
6961	76.11	12298.922	35495.871
9582	76.1	14359.474	33333.23
3337	76.08	9921.803	34769.258
6486	76.06	12146.89	33368.152
4989	76.06	11182.258	36515.73
3297	76.04	10126.239	33698.898
8323	76.02	13551.424	34420.059
4146	76.02	10551.515	39426.781
4694	76	10951.763	35863.035
2095	75.98	9101.494	34842.117
4572	75.96	10854.727	33005.602
4084	75.94	10443.927	38011.695
6455	75.92	12024.665	33569.32
2921	75.9	9580.707	38986.109
2704	75.9	9621.308	34282.391
9898	75.9	14465.112	39638.949
9090	75.89	13886.255	35881.059
6855	75.89	12450.49	37936.602
10110	75.83	14528.02	34333.66
8440	75.83	13446.417	37462.797
638	75.83	8243.435	33319.883
1878	75.83	8950.333	36885.277
1459	75.81	8455.59	33950.781
1336	75.81	8595.267	36827.93
332	75.81	7660.535	38850.695
5287	75.79	11409.232	37657.391
7061	75.79	12613.369	33192.57
5793	75.79	11772.518	35543.523
1517	75.77	8815.786	34095.621
4886	75.75	11134.201	39146.223
254	75.73	7747.938	38015.848
7534	75.73	12782.152	35354.215
2978	75.71	9655.796	40008.969
10119	75.71	14549.512	34248.242
8560	75.71	13609.713	39403.305
6764	75.69	12475.107	39630.133
4602	75.69	10970.156	33676.676
148	75.67	7751.021	36366.574
3944	75.66	10496.265	34103.863
5173	75.66	11308.731	34394.383
817	75.64	8364.709	37768.434
5552	75.6	11542.856	35999.063
2028	75.58	8848.956	33129.188
8596	75.58	13719.929	38520.02
4192	75.58	10646.524	39595.191
1873	75.56	9003.087	37062.754
7892	75.56	12998.153	39040.309
6203	75.54	11967.453	38996.438
1938	75.52	8947.03	35305.457
9282	75.52	13918.292	39921.371
2550	75.52	9397.63	36021.152
6723	75.5	12241.515	39182.742
4706	75.48	10922.435	36080.105
1605	75.48	8715.661	36978.629
1534	75.44	8796.453	34907.398
3161	75.41	9735.265	35657.074
5189	75.41	11307.042	34853.074
9694	75.39	14321.092	35912.914
824	75.39	8221.696	37824.504
7658	75.39	13116.178	33690.992
8010	75.39	13184.217	38892.359
6530	75.37	12278.749	34378.352
6494	75.35	12132.778	33476.84
15	75.35	7702.031	33394.953
2505	75.31	9488.836	37600.621
7359	75.31	12779.722	39023.133
2279	75.29	9143.849	38843.957
7990	75.29	13351.209	39195.73
419	75.29	8097.287	39239.602
414	75.27	8159.375	39294.297
9584	75.25	14403.516	33442.012
3774	75.25	10240.161	34647.641
2496	75.25	9426.635	37696.512
1613	75.23	8778.774	37300.82
9162	75.23	13985.636	37203.934
5768	75.21	11781.862	34922.566
3812	75.21	10301.098	33432.18
1477	75.2	8454.211	33464.672
4851	75.18	11091.483	39922.777
8823	75.18	13624.322	36444.043
8493	75.18	13385.294	38815.41
2210	75.18	9093.468	38022.965
4608	75.16	10870.408	33770.859
836	75.16	8357.257	38293.059
4314	75.16	10678.493	37155.172
7853	75.14	13049.79	37919.699
5643	75.12	11602.276	34068.172
1127	75.12	8530.292	37905.375
948	75.12	8528.499	38742.809
167	75.1	7978.417	36850.727
3244	75.1	9821.113	33743.152
1510	75.1	8688.412	33703.652
2062	75.06	9218.847	33624.281
6842	75.04	12442.022	38294.266
9543	74.98	14009.687	34122.121
3959	74.98	10497.91	34576.074
2541	74.97	9293.023	36076.121
5260	74.97	11364.35	36568.656
8803	74.97	13721.072	36982.258
4837	74.97	10952.004	39804.949
9161	74.95	13933.711	37176.578
3350	74.93	10088.547	35012.875
6220	74.93	11988.486	38791.492
5246	74.93	11260.456	36233.32
3085	74.93	9898.093	37420.281
4313	74.91	10713.821	37152.5
3720	74.91	10318.79	35604.148
9129	74.91	13858.156	36425.875
6459	74.91	11978.93	33368.598
7037	74.91	12425.144	33377.535
1760	74.89	8790.716	39677.008
7184	74.89	12547.522	36439.617
6181	74.89	11885.689	39726.91
9575	74.89	14273.172	33091.934
4085	74.87	10492.48	38014.352
9483	74.85	14174.733	35363.328
3331	74.83	9924.336	34600.336
936	74.81	8551.63	38841.965
7966	74.79	13210.664	39812.574
8275	74.79	13258.081	33120.031
5341	74.79	11410.099	38916.445
9356	74.79	14037.361	38618.836
1327	74.79	8478.907	36970.496
5621	74.77	11621.306	34478.84
502	74.75	8189.943	36813.895
341	74.74	7647.518	38989.379
7561	74.74	12907.334	34770.344
9296	74.74	14180.518	39838.234
1365	74.72	8629.76	36068.41
1600	74.72	8742.688	36843.477
3226	74.7	9720.7	34053.477
835	74.68	8323.15	38190.699
3256	74.66	9850.627	33465.785
6956	74.64	12357.359	35686.598
837	74.64	8384.079	38308.887
8072	74.64	13175.85	37377.457
757	74.6	8360.662	36934.605
7610	74.6	12919.458	33567.09
2056	74.58	9146.457	33464.484
2698	74.56	9646.502	33978.301
[truncated: 4,283 more rows]
