# Supplementary material for: Insights on the Control of Yeast Single-Cell Growth Variability by Members of the Trehalose Phosphate Synthase (TPS) Complex
Source: Front Cell Dev Biol. 2021 Jan 28;9:607628. doi: 10.3389/fcell.2021.607628 (PMC7876269; doi:10.3389/fcell.2021.607628)
Supplement: Supplementary file 2 [file Data_Sheet_1.ZIP › final_code/input_datasets/overexpression1_Delta_TSL1_t4.csv]

Id	Area (µm²)	Centre X Position (µm)	Centre Y Position (µm)
18617	901.87	11473.768	34189.836
15568	835.93	10953.844	33669.73
15769	738.51	10851.01	35209.656
14956	723.4	10727.442	36588.82
17556	708.7	11322.903	35761.98
77	708.49	7922.813	33429.988
19361	704.11	11827.806	37041.309
8685	662.21	9097.616	36335.223
14077	660.64	10385.009	36131.625
29446	650.25	13748.405	36609.344
26972	637.13	13248.37	37698.973
7911	611.34	8941.641	36797.633
33605	610.41	14362.437	39453.629
5330	610.37	8333.404	37399.777
10936	599.87	9793.244	39315.57
33470	590.92	14410.656	38796.16
9820	588.93	9375.56	34306.406
27166	567.68	13319.224	36684.816
17574	564.87	11242.714	35829.102
14568	562.05	10725.193	39826.32
10616	560.63	9480.597	38400.91
15203	559.75	10708.314	35037.051
26911	557.8	13329.567	38264.016
33562	554.48	14209.893	39190.406
7895	554.35	9035.599	36896.707
30818	550.73	13846.571	36984.156
887	548.14	7657.171	37938.008
18508	540.44	11521.095	35223.098
6499	540.31	8555.568	33160.473
17325	539.46	11405.707	34076.555
26258	531.72	12941.348	37089.402
22374	530.4	12148.94	36911.648
14449	522.45	10482.781	39432.285
22194	521.15	12064.499	35495.684
531	520.57	7939.163	36015.406
33900	520.48	14457.845	39032.746
15741	518.49	10915.829	35027.742
2326	514.88	8217.224	35138.52
24539	514.67	12589.132	39956.23
8452	514.64	9155.792	34229.234
4494	513.56	8493.402	39940.906
23855	510.06	12692.883	34638.43
16989	509.42	11099.366	33995.738
22876	506.38	12472.822	38350.691
34754	506.21	14535.604	34592.012
33323	505.88	14372.81	37960.926
9351	504.41	9372.682	38631.684
12804	503.06	10288.908	39328.145
4635	502.95	8462.054	38512.031
15130	495.86	10607.792	35457.238
11675	495.48	9831.219	34129.379
22274	493.95	12214.293	36039.578
28740	493.93	13463.479	38690.891
10545	493.37	9666.83	37952.336
21598	490.52	12219.355	33404.16
11104	487.16	9816.668	38471.129
25989	485.77	13066.473	35361.5
23161	484.85	12364.428	36015.965
25474	480.42	12898.791	33924.617
4485	479.73	8625.908	39870.383
7880	478.75	9035.33	37064.195
13737	478.54	10352.666	33711.246
31923	477.8	14197.864	35772.883
26348	477.7	13003.596	37683.887
19205	477.58	11747.008	35773.594
5444	476.53	8517.242	37429.727
23570	475.96	12339.23	33209.32
27554	473.91	13149.488	34390.512
12369	471.3	10097.977	37361.941
12827	471.03	10221.347	39156.117
31591	469.23	14044.741	37730.691
14022	466.91	10407.274	35768.891
16281	465.75	10829.386	39688.383
20242	462.14	11962.425	34491.41
2406	461.59	8390.573	35957.496
23403	461.51	12351.016	34186.012
14418	461.07	10362.367	39195.996
25331	459.86	12877.653	34904.613
30640	458.5	13811.042	35834.277
15423	458.24	10627.935	33395.273
9758	457.26	9407.003	34826.328
29090	455.27	13728.032	38881.086
23974	455.19	12508.081	35420.531
9843	450.51	9459.313	34217.094
19744	448.66	12006.181	38249.52
23357	448.02	12283.549	34488.668
26658	447.93	12967.328	39883.613
13360	447.93	10204.722	35384.168
9882	446.38	9445.185	33862.414
31247	444.94	13922.798	39737.125
24960	444.14	12882.805	37037.316
31665	443.91	14129.099	37279.969
18955	443.31	11666.739	34115.457
15854	441.87	10849.606	35759.512
7763	441.76	8993.073	38204.879
12215	441.53	10003.864	36335.152
6218	441.53	8442.912	35533.363
10140	441.15	9677.313	34198.297
20995	441.03	12230.217	33260.574
7501	439.36	8814.177	39451.367
28771	439.36	13357.119	38903.098
20656	438.35	12215.189	33219.66
1054	437.87	7850.282	38944.152
11541	437.76	9887.835	35088.113
14588	437.09	10733.293	39994.246
22318	434.56	12149.837	36395.234
13149	434.17	10254.848	36971.172
10990	433.6	9851.512	39078.797
19563	433.41	11681.315	39577.602
12684	432.93	9990.189	39754.523
6928	431.97	8753.684	36662.469
1794	431.64	8156.732	35288.387
18661	431.49	11532.638	34086.336
18763	431.09	11584.542	33209.594
2225	430.82	8392.683	34307.98
869	430.69	7911.988	37803.543
12605	430.59	9925.909	39153.902
300	430.57	7754.196	34746.668
9959	430.53	9443.032	33182.176
24457	430.23	12633.89	39279.191
6063	428.2	8610.362	36890.84
6677	427.79	8716.947	34554.887
11044	427.6	9761.73	38755.273
34822	426.87	14562.042	34047.078
31445	426.87	14112.508	38673.641
11855	426.74	9990.536	33511.484
8729	426.11	9227.285	36755.477
2329	425.72	8382.284	35206.188
20304	425.67	12032.721	34182.914
13267	424.65	10269.517	35997.277
26761	424.58	13341.482	39325.617
10153	424.58	9599.544	34301.531
15372	422.89	10569.361	33677.543
34432	422.3	14490.761	36132.984
9903	422.1	9375.262	33748.133
9583	421.38	9403.689	36686.559
10297	420.95	9490.538	35645.164
22171	420.67	12070.776	35439.602
23639	420.53	12699.532	33167.082
18165	420.23	11536.165	37840.77
11604	420.05	9838.391	34318.645
23909	420	12533.156	34976.086
6703	418.52	8704.189	34840.926
26255	417.98	13042.23	37043.496
8314	417.81	9122.7	33042.551
2564	417.51	8279.03	37224.93
1855	417.33	8015.403	34800.145
32671	417.01	14221.835	34387.176
29395	416.28	13727.498	36972.012
10993	415.21	9767.36	39093.059
28914	413.75	13646.854	39764.371
20106	413.64	12027.807	35500.664
23260	412.43	12469.718	35111.301
15239	412.16	10646.831	34903.348
13253	411.82	10143.718	36224.57
13700	410.38	10464.959	33518.789
13330	410.28	10304.983	35487.688
23022	409.69	12351.924	37469.387
19274	409.63	11727.849	36275.563
13214	409.29	10282.92	36290.383
1232	407.91	7734.993	39735.703
9651	407.51	9268.527	35843.84
15913	406.47	10804.84	36108.32
11358	404.77	9748.144	36228.773
2031	404.69	8154.475	33645.09
8720	404.48	9149.604	36644.867
28491	403.85	13391.584	37038.168
8020	403.44	8887.984	35802.605
19838	403.02	11929.42	37671.117
25221	403	12888.763	35728.594
24546	401.97	12485.533	39973.586
19354	401.8	11819.961	37045.777
29184	401.66	13709.389	38204.02
11403	401.05	9907.854	35908.719
27451	401.01	13133.626	35004.727
13730	399.88	10430.256	33669.84
7788	399.02	9027.203	38081.445
17512	398.96	11216.678	35481.586
26402	397.6	12974.717	38075.984
12505	396.89	10067.499	38599.984
22012	395.65	12103.894	34369.609
25058	395.42	12912.9	36412.191
31233	395.24	13851.547	39623.188
7891	395.13	8916.169	36877.215
7328	395	8745.927	37989.102
28717	394.57	13498.913	38514.07
1878	394.31	8191.982	34926.652
23430	394.02	12349.563	34036.863
22538	393.77	12165.855	38156.195
16546	392.89	10979.742	37257.133
27772	392.16	13306.876	33144.961
6148	391.6	8565.007	36081.332
6569	390.78	8692.505	33634.539
10167	390.3	9644.406	34383.078
8925	390.05	9165.764	38365.316
6608	389.59	8687.302	33896.133
7665	389.52	9033.639	38997.039
17629	389.19	11256.383	36351.934
23652	388.69	12676.752	33218.66
6312	388.52	8612.86	34458
8467	387.93	9140.076	34350.867
11286	387.6	9763.622	36968.012
20219	387.5	12044.909	34663.008
29966	386.8	13746.149	33792.82
30956	385.11	13803.271	37931.008
15974	385.05	10980.05	36555.188
28339	384.77	13456.937	36133.07
13809	384.69	10416.355	34193.043
16239	384.13	10912.532	39374.016
33922	383.44	14528.452	39114.781
15676	383.39	10877.716	34585
20075	383.31	11999.831	35599.695
17752	382.91	11284.591	37433.207
25424	382.31	12894.354	34160.859
11808	382.27	9958.865	33074.863
30787	382.12	13954.656	36785.715
11469	381.89	9715.097	35554.52
24361	381.8	12488.061	38233.473
23596	381.34	12422.256	33056.164
18814	380.19	11666.352	33164.953
8096	379.34	8877.801	34988.566
8316	379.32	9163.536	33066.594
13119	379.13	10278.545	37050.691
15247	379.04	10711.69	34627.52
15849	377.14	10816.89	35724.77
11109	376.53	9823.595	38190.699
9665	376.45	9271.137	35662.785
23318	376.32	12395.447	34880.219
4475	376.03	8534.09	39768.969
9482	375.97	9337.964	37213.961
23561	375.63	12427.694	33491.539
3630	375.57	8325.644	37406.492
10514	374.88	9532.877	37708.422
25537	374.5	12744.717	33443.629
26472	373.54	13006.486	38547.5
13024	372.33	10300.181	37868.148
9014	371.11	9171.127	39016.813
19600	371.05	11638.219	39811.547
31449	370.42	14153.693	38723.535
2146	370.22	8210.216	33649.422
25154	370.11	12700.995	35976.645
15607	368.23	10878.56	33966.832
189	367.91	7858.62	34131.879
519	367.56	7754.746	35924.719
8939	367.43	9055.857	38453.777
1892	367.22	8010.799	34672.602
13897	366.83	10348.458	34891.801
1721	366.7	8124.036	35916.004
9899	366.45	9278.435	33725.441
6468	366.41	8439.129	33468.969
8675	366.14	9120.768	36193.301
6153	365.59	8452.819	36095.676
31621	365.45	14007.018	37662.992
18568	364.88	11540.96	34474.34
22182	364.88	12128.416	35481.277
28972	364.86	13636.665	39633.422
8170	364.84	9033.542	34197.477
19236	364.71	11824.654	36029.109
20089	364.38	12047.026	35688.41
19790	364.34	11895.626	37959.777
33459	363.9	14357.478	38753.641
26803	363.56	13325.926	39019.113
1495	363.17	8087.007	38097.832
1876	362.7	7978.94	34917.359
27851	362.41	13447.935	33440.797
1548	362.04	8145.682	37354.34
23806	361.7	12515.2	34298.637
2388	361.24	8200.38	35793.078
31347	361.22	14142.019	39588.008
11454	360.97	9823.519	35444.172
23522	360.84	12337.606	33622.254
12141	360.66	10106.407	35529.746
29936	359.48	13671.289	33915.355
9656	359.11	9334.679	35885.824
24327	359.02	12586.433	37946.031
33488	358.65	14355.047	38904.555
28599	358.35	13547.26	37656.723
29330	358.02	13760.118	37242.98
14661	357.06	10751.983	39411.539
6439	356.97	8478.49	33562.555
15205	356.79	10566.973	35050.43
16830	356.51	11191.581	35114.055
26931	355.91	13275.355	38099.168
13582	355.66	10324.895	33596.52
6260	355.47	8590.552	35227.242
14543	355.36	10546.464	39912.766
7742	355.24	8857.408	38366.246
25767	354.48	13059.942	33983.953
13460	353.79	10181.375	34315.125
15929	353.73	10962.02	36219.148
23577	352.92	12335.937	33266.863
34678	351.89	14564.624	34792.289
17966	351.41	11505.791	39828.551
18886	351.35	11787.156	33670.219
6362	351.35	8559.351	34205.883
31268	351.24	13978.167	39959.105
16006	351.14	10776.269	36828.273
31611	350.66	14197.71	37560.766
9783	350.11	9448.726	34669.82
24917	350.07	12842.065	37650.949
30935	349.15	13836.352	37840.602
4754	349.02	8467.824	37623.316
32394	348.96	13988.209	33242.734
31208	348.19	13831.445	39453.797
13876	348.19	10427.464	34768.168
7787	347.08	8897.614	38060.48
11766	346.81	9857.412	33471.637
24638	346.72	12857.231	39284.98
33186	346.33	14344.119	37150.051
15621	346.3	10974.437	34131.398
19402	345.66	11735.922	37523.879
18269	345.51	11472.381	37079.051
9667	345.49	9400.784	35665.434
31721	345.03	13988.762	36935.516
24325	344.94	12497.195	37936.152
31704	344.82	14187.233	37146.695
25447	344.05	12744.927	34003.215
13137	343.67	10299.062	37190.324
11830	343.63	10128.571	33264.605
10249	343.58	9553.935	35270.789
10381	343.35	9673.43	36316.91
1580	342.66	8179.125	37345.695
11425	342.29	9869.055	35784.543
19761	342	12010.994	38049.219
2027	341.97	8095.78	33614.73
8339	341.41	9229.635	33313.391
23184	341.24	12445.854	35586.973
1946	341.2	8027.851	34185.52
23245	341.2	12436.089	35300.383
29134	341.16	13671.284	38496.352
13599	340.8	10138.639	33389.816
33851	340.64	14457.97	39128.473
13989	340.64	10509.102	35527.039
11517	340.49	9715.002	35260.867
27734	339.99	13233.043	33277.422
19441	339.84	11784.958	37789.379
9462	339.51	9417.91	37425.836
11061	339.27	9888.551	38535.098
33803	339.11	14619.725	39575
22437	339.02	12200.966	37411.469
16659	338.84	11142.843	36526.473
20426	338.65	12023.175	33600.332
4229	338.38	8310.636	38053.668
25668	338.19	13019.49	33359.191
2501	338.17	8387.908	36687.434
12466	337.91	10056.107	38262.688
18748	337.85	11475.533	33408.082
24664	337.79	12721.325	39155.605
33921	337.79	14555.156	39104.07
19789	337.39	11919.57	37949.734
21235	336.87	12247.661	33333.996
16090	336.81	10773.117	37661.246
12220	336.76	9912.798	36364.914
6808	336.22	8648.573	35655.258
29831	336.09	13764.846	34399.184
24266	335.87	12599.741	37497.496
4732	335.76	8581.854	37766.613
27376	335.7	13298.814	35534.16
13604	335.28	10230.409	33421.547
8072	335.11	8969.827	35128.488
33350	334.92	14264.46	38107.746
22804	334.76	12269.109	39140.32
1699	334.61	8091.848	36369.438
13463	334.28	10257.632	34315.266
9773	333.96	9272.899	34931.316
30998	333.65	13893.827	38263.816
144	333.35	7692.699	33882.32
34108	333.06	14429.091	38093.813
27693	332.77	13181.511	33634.383
31024	332.66	13774.841	38423.637
20222	332.54	11985.952	34682.855
22375	332.35	12217.568	36919.898
8518	332.06	9167.012	34796.02
2396	332.04	8205.287	35835.547
12203	331.62	10061.659	36171.531
8440	331.33	9119.175	34109.035
17502	331.22	11309.907	35410.953
22053	331.09	12181.889	34633.098
17202	330.72	11336.224	33351.121
23263	330.72	12413.446	35125.098
2028	330.7	8173.834	33621.234
19659	330.57	12028.505	39723.445
33543	330.55	14373.601	39141.109
29188	330.45	13618.059	38245.934
28440	330.07	13551.408	36741.328
9466	330.01	9378.469	37465.965
289	329.92	7744.288	34673.484
15736	329.86	10870.456	35016.348
33012	329.44	14304.499	36087.258
2059	329.05	8130.084	33233.07
1378	328.96	8176.544	39051.578
16307	328.71	10921.819	39854.797
8809	328.56	9221.908	37452.813
28524	328.42	13478.729	37209.52
22449	328.42	12083.365	37559.328
32124	328.12	14150.066	34753.508
26602	327.85	12954.784	39492.688
20078	327.75	11985.765	35638.02
10478	327.27	9629.715	37337.68
28995	327.02	13652.202	39439.148
28057	327	13557.078	34497.809
1420	326.97	8148.59	38705.406
29071	326.79	13649.662	39042.949
29497	326.56	13755.504	36318.5
1332	326.26	7874.845	39309.129
26589	326.2	12943.739	39390.301
1576	326.03	8154.259	37302.844
29072	325.93	13768.923	39055.219
12092	325.82	10052.368	35187.566
8520	325.4	9119.352	34812.121
28037	325.34	13335.654	34341.523
9615	325.07	9473.351	36133.426
10395	325.03	9675.349	36451.051
31750	324.84	14040.646	36752.973
15332	324.57	10634.924	34078.551
13538	324.26	10326.132	33912.422
6352	324.13	8423.494	34146.809
22848	323.9	12375.158	38669.832
13146	323.9	10168.037	36959.398
32567	323.9	14248.685	33781.387
30917	323.69	13816.803	37725.293
27150	323.06	13338.976	36623.402
34895	322.73	14443.445	33594.824
10312	322.73	9662.767	35749.555
33963	322.71	14558	38937.277
31510	322.71	14192.023	38165.816
28779	322.39	13561.942	38974.137
4626	322.31	8494.379	38672.395
26479	322.08	13077.362	38578.266
17922	321.72	11298.945	39779.934
9791	321.53	9391.083	34775.609
17613	321.18	11216.161	36200.098
24754	320.93	12819.486	38484.867
6065	320.78	8499.987	36892.348
31504	320.7	14167.857	38466.727
30961	320.55	13911.855	37950.742
28834	320.11	13510.528	39296.672
7971	319.8	8980.943	36067.691
22466	319.76	12208.392	37671.91
9181	319.61	9376.135	39694.551
8616	319.49	9076.075	35653.145
744	319.49	7786.518	37239.523
15659	319.44	10920.092	34424.805
31835	319.36	14015.514	36530.754
1837	318.82	8162.579	34947.746
19042	318.44	11733.305	34617.48
33451	318.33	14379.64	38702.965
12816	317.96	10225.323	39392.449
12989	317.85	10198.046	38266.105
4517	317.73	8537.077	39695.012
13439	317.44	10155.52	34765.859
14831	317.39	10670.926	37542.32
31030	317.21	13862.094	38482.801
2125	317	8283.405	33470.113
10349	316.75	9550.116	35994.422
24547	316.45	12669.172	39976.324
9955	316.18	9379.045	33465.621
13782	316.16	10399.724	34034.188
34464	316.14	14589.921	35943.332
12919	315.82	10140.432	38707.816
7340	315.68	8622.432	38058.223
10197	315.57	9678.289	34666.246
25183	315.45	12899.181	35853.316
17276	314.82	11314.197	33793.207
23542	314.76	12467.982	33384.348
24330	314.65	12543.495	37958.453
15275	314.53	10726.915	34514.742
11008	314.36	9763.321	38871.563
25533	313.98	12792.428	33420.047
12122	313.9	9991.023	35348.359
1397	313.79	8048.136	38820.766
9859	313.08	9471.821	34016.621
1350	312.9	8081.521	39154.41
1359	312.64	8151.167	39252
1329	312.39	8192.415	39300.008
23930	312.35	12620.723	35080.617
24694	312.33	12831.28	39086.559
12773	312.23	10327.351	39709.391
23041	311.97	12346.198	37285.547
14631	311.91	10719.369	39595.906
9484	311.83	9334.719	37253.563
31532	311.72	14104.912	38286.379
24230	311.66	12542.066	37172.609
19662	311.56	11910.338	39738.852
27825	311.49	13511.944	33257.07
10983	311.1	9811.936	39049.859
9923	311.07	9381.468	33577.074
13554	311.03	10215.622	33687.93
19759	310.89	11919.532	38047.184
18292	310.76	11429.894	36739.809
25324	310.49	12815.722	34854.207
15516	310.24	10775.395	33265.559
31123	310.13	13923.069	38971.398
28538	310.05	13513.46	37281.48
9198	310.03	9351.977	39541.945
15153	309.49	10730.167	35283.105
33172	309.48	14351.4	37025.941
6488	309.46	8622.197	33069.359
17598	308.46	11368.156	36069.281
18700	308.4	11585.458	33711.852
29126	308.29	13663.917	38782.539
34172	308.25	14453.762	37738.645
14240	308.1	10545.96	37443.227
16132	308.04	10802.952	38290.164
8495	307.6	9137.085	34597.398
16499	307.56	11192.975	38068.813
23629	307.31	12662.477	33082.52
10	307.12	7864.962	33063.137
34619	307.08	14583.093	35191.547
2330	306.97	8201.638	35216.852
14156	306.72	10357.811	36834.613
6582	306.62	8674.876	33754.145
18392	306.56	11491.599	35946.355
8356	306.43	9242.283	33417.793
13134	306.35	10130.464	37164.91
26281	306.33	13071.075	37204.762
32727	306.22	14320.837	34610.809
6099	306.2	8601.06	36604.949
10575	306.18	9541.862	38132.469
22097	306.18	12166.873	34831.969
10439	305.99	9501.356	37010.293
17622	305.95	11245.282	36270.457
12332	305.85	10009.858	37091.508
14817	305.72	10685.353	37735.402
10318	305.62	9673.934	35816.926
23440	305.22	12393.157	34083.027
18353	305.05	11542.867	36370.195
14135	304.84	10497.281	36650.594
22044	304.76	12206.488	34522.758
14583	304.55	10587.807	39941.566
26074	304.51	13009.731	35871.191
1464	304.32	8156.379	38167.941
14743	304.23	10728.7	38745.48
30862	304.17	13851.636	37378.535
22055	303.98	12220.472	34646.664
9400	303.94	9467.308	38054.133
20026	303.86	12049.364	36113.453
13287	303.77	10265.172	35802.969
29885	303.63	13764.59	33975.137
2427	303.57	8406.868	36128.535
23166	303.56	12372.958	36043.27
29179	303.46	13561.768	38467.039
5483	303.46	8442.584	37281.469
9071	303.4	9124.264	39402.727
6321	303.25	8553.258	34531.238
24464	303.21	12637.75	39331.508
888	303.1	7880.963	37989.32
22559	302.9	12245.204	38357.449
19770	302.81	11980.522	38140.063
15049	302.75	10767.142	36202.051
6329	302.52	8557.229	34591.664
10713	302.37	9535.962	38994.02
6144	302.23	8571.044	36377.184
11596	302.16	9887.068	34583.91
16972	301.75	11173.282	34217.277
19707	301.68	11909.263	38836.41
33077	301.45	14314.993	36558.746
31227	301.1	13964.172	39581.43
15316	301.1	10678.843	34227.301
15144	300.97	10751.353	35520.09
26227	300.74	13109.374	36866.992
33181	300.55	14399.34	37100.711
79	300.53	7835.851	33437.879
34001	300.36	14425.678	38490.688
19096	300.32	11834.158	35026.504
10622	300.26	9665.36	38460.293
16765	300.26	11017.027	35664.895
32372	299.92	14087.232	33377.145
25246	299.67	12750.358	35547.578
16798	299.57	11030.237	35525.277
31872	299.55	14167.35	36081.578
14068	299.44	10404.656	36083.883
16489	299.21	11100.506	38186.211
678	299.13	7740.776	36821.207
9633	299.09	9391.654	35944.531
18256	298.9	11597.284	37297.219
11650	298.82	9765.974	34264.43
26967	298.59	13272.831	37974.387
13406	298.19	10143.071	34846.148
10291	298.04	9628.948	35611.965
26083	297.9	13075.311	35912.734
29919	297.88	13737.657	33840.336
1846	297.88	8091.396	35040.977
16815	297.83	11198.973	35355.438
16527	297.65	11054.045	37358.633
11917	297.25	9967.06	33870.84
6580	297.04	8699.73	33720.285
1712	296.81	8142.819	36167.16
30095	296.47	13687.905	33136.055
26212	296.28	12918.949	36766.328
15773	296.18	10788.663	35226.473
11636	296.18	9815.79	34194.07
29637	296.14	13698.94	35547.313
7838	296.05	8841.487	37542.602
17799	295.89	11394.813	38176.367
9816	295.87	9428.708	34604.203
19538	295.85	11674.496	39373.742
1523	295.78	8129.772	37517.672
2272	295.64	8386.259	34654.375
13182	295.57	10262.186	36603.52
18739	295.57	11563.016	33635.57
4637	295.14	8497.758	38522.93
15290	294.97	10761.658	34600.813
7883	294.97	8840.943	37065.98
15084	294.78	10768.112	35784.91
12884	294.42	10289.764	38807.902
13347	294.42	10197.362	35576.984
18469	294.4	11503.231	35316.906
4402	294.28	8331.573	39270.043
10838	294.21	9595.294	39950.641
9562	293.77	9422.046	36543.797
722	293.75	7711.812	37122.801
29026	293.73	13762.138	39347.746
28470	293.67	13366.787	36885.988
1799	293.65	7980.89	35352.215
27296	293.63	13147.324	35756.402
26116	293.46	12990.919	36145.152
30719	293.32	13877.534	36459.875
30910	292.88	13908.541	37693.926
22950	292.83	12353.632	38151.695
17947	292.81	11380.075	39980.32
10414	292.81	9499.004	36613.234
27928	292.29	13510.141	33789.195
2520	292.18	8387.71	36874.414
18176	292.12	11530.075	37939.719
21909	291.93	12272.954	33816.012
20383	291.85	11932.845	33930
8433	291.81	9179.336	34037.145
23927	291.77	12563.104	35051.914
33440	291.77	14215.855	38618.879
20589	291.75	11896.668	33277.102
22172	291.75	12243.261	35432.652
2161	291.58	8395.15	33760.41
25579	291.51	12732.928	33026.527
26590	291.33	12982.143	39386.535
2365	291.33	8226.081	35533.641
8830	291.24	9217.952	37635.777
194	291.22	7721.749	34152.883
33341	291.12	14394.723	38031.301
32639	291.1	14309.505	34230.078
9974	290.91	9363.711	33007.922
7687	290.87	9002.332	38841.762
15759	290.8	10982.297	35153.473
8140	290.74	8929.648	34723.695
25335	290.51	12761.465	34917.672
1635	290.39	8082.928	36842.047
19817	290.2	11924.232	37526.535
29007	290.13	13614.922	39541.715
18421	290.11	11441.943	35608.574
23562	289.95	12463.845	33492.566
32749	289.86	14355.421	34618.512
9241	289.86	9363.507	39205.289
8186	289.78	8945.728	33995.133
6643	289.63	8786.064	34261.527
12930	289.57	10287.796	38771.16
6282	289.53	8416.33	34851.734
25815	289.23	13018.46	34311.602
442	288.96	7668.647	35501.984
11409	288.9	9836.225	35956.297
2117	288.86	8297.698	33360.828
11285	288.73	9814.702	36962.109
8979	288.59	9223.148	38720.531
34309	288.5	14544.918	36873.477
18163	288.46	11580.461	38147.387
554	288.4	7758.598	36117.566
15355	288.38	10758.694	33870.93
9523	288.27	9443.381	36876.703
11993	288.23	10111.807	34470.758
13167	288.17	10245.477	36812.898
23594	287.87	12462.031	33027.387
2212	287.79	8226.589	34141.438
11784	287.67	9732.779	33317.77
6050	287.65	8476.456	37121.816
13631	287.56	10292.411	33049.219
18912	287.41	11775.052	33849.262
12410	287.31	10070.86	37840.676
7458	287.23	8681.317	39084.555
5464	287.21	8604.692	37263.289
1915	287.1	8123.67	34582.316
12854	286.93	10314.221	39279.035
19585	286.35	11649.108	39737.027
13123	286.24	10166.991	37088.063
22698	286.2	12123.116	39968.215
22986	286.12	12364.689	37796.832
23123	285.95	12435.73	36331.875
9028	285.93	9194.8	39125.379
29157	285.93	13751.581	38622.941
30788	285.89	13836.42	36793.113
22305	285.83	12264.904	36291.922
11631	285.7	9905.257	34165.293
13091	285.55	10258.933	37471.758
6222	285.47	8486.454	35569.496
23755	285.43	12603.287	33923.793
22613	285.37	12257.208	39402.188
29113	285.36	13594.557	38706.957
7332	285.24	8714.19	38028.547
1466	285.13	8178.869	38171.723
26439	285.11	13128.885	38323.844
16394	285.07	11044.404	39311.551
34916	284.95	14474.223	33404.395
1312	284.91	8008.65	39454.676
24880	284.88	12759.9	37733.281
19132	284.84	11651.052	35369.336
1848	284.78	8188.497	35057.414
17834	284.72	11210.988	38824.316
29781	284.63	13649.687	34558.543
29082	284.59	13674.001	38823.043
24166	284.57	12623.448	36719.039
11058	284.55	9806.694	38523.887
24448	284.45	12590.07	39143.652
23903	284.34	12495.292	34924.23
34154	284.3	14506.975	37981.109
20098	284.26	11884.218	35433.523
31332	284.09	14185.576	39454.254
19433	284.03	11816.395	37710.734
28187	283.88	13344.885	35177.016
29594	283.8	13656.326	35689.16
9257	283.69	9472.419	38997.371
11719	283.52	9788.21	33509.012
10178	283.13	9619.652	34521.688
20636	283.09	12144.892	33040.555
8954	282.92	9193.303	38568.293
31825	282.67	14161.276	36500.801
26001	282.6	13051.03	35429.152
6640	282.58	8736.321	34230.105
22762	282.29	12303.459	39506.977
17961	282.14	11536.094	39794.469
15091	282.14	10627.968	35819.734
10902	282.08	9849.768	39737.945
4628	282.08	8611.318	38763.969
31131	282.04	13972.324	39000.305
11838	281.98	10042.609	33308.492
6176	281.83	8437.276	35987.855
19316	281.79	11733.108	36692.496
31930	281.75	14187.589	35812.152
25611	281.68	13090.086	33023.234
31916	281.66	14032.418	36050.117
23210	281.62	12410.293	35702.18
24693	280.97	12789.039	39083.711
17095	280.91	11175.052	33417.703
14865	280.8	10612.334	37212.141
4274	280.26	8295.266	38432.977
17903	280.24	11367.719	39655.176
15542	280.2	10905.192	33483.457
15437	279.99	10723.173	33229.414
25866	279.93	13123.493	34634.129
15847	279.82	10797.413	35687.469
9112	279.74	9110.516	39703.289
24605	279.53	12889.591	39699.926
6130	279.44	8494.037	36519.27
25375	279.34	12778.392	34552.016
26796	279.32	13156.75	39267.957
7856	279.28	9046.998	37385.164
20076	279.26	11888.589	35627.535
9063	279.21	9186.791	39346.598
26077	279.09	12980.31	35901.621
14942	279.03	10605.116	36794.348
9703	279.01	9457.417	35332.793
1619	278.88	8146.999	36707.984
12724	278.8	10229.51	39785.859
22774	278.75	12334.661	39584.727
9712	278.69	9395.227	35120.074
22098	278.67	12093.613	34833.223
9161	278.59	9463.737	39958.754
23395	278.48	12410.384	34141.164
30631	278.19	13925.348	35816.895
10138	277.83	9622.687	34174.867
25011	277.73	12860.853	36721.293
11396	277.69	9884.671	36181.813
4421	277.65	8298.154	39484.336
6433	277.63	8623.211	33524.637
27679	277.62	13307.351	33536.387
16	277.4	7695.388	33121.105
8591	277.37	9106.113	35371.84
13404	277.25	10322.245	34828.969
18465	277.1	11543.531	35264.906
19446	277.08	11838.568	37851.332
26749	276.95	13262.873	39515.648
18470	276.95	11452.785	35310.648
33621	276.62	14212.535	39517.492
18836	276.58	11681.848	33320.852
32160	276.45	14135.557	34382.059
23849	276.41	12694.38	34544.438
6874	276.37	8718.309	36225.93
12294	276.27	10053.259	36872.797
4404	276.1	8230.232	39287.965
20169	276.01	11984.974	35201.344
981	275.93	7796.377	38615.73
15352	275.87	10655.313	33859.602
17120	275.74	11138.474	33224.234
30168	275.74	13679.421	33305.359
27016	275.45	13328.121	37660.105
27042	275.39	13321.832	37230.313
15834	275.24	10953.523	35613.723
22480	275.24	12130.902	37748.645
29334	275.22	13721.48	37293.234
34185	275.18	14612.992	37820.363
2006	275.07	8011.432	33672.313
27281	275.01	13133.395	35991.867
22379	274.49	12091.841	36930.992
19199	274.42	11787.968	35749.227
23725	274.38	12654.595	33772.961
8160	274.19	9028.483	34381.27
30122	274.01	13833.43	33126.344
17044	273.98	11092.471	33753.91
24783	273.84	12866.066	38368.355
20322	273.5	12014.501	34257.504
10205	273.38	9581.715	34788.027
27437	273.34	13134.281	35229.164
33659	273.17	14371.329	39819.789
28893	273.15	13399.873	39854.332
30689	273.11	13989.473	36176.457
33912	273.11	14596.884	39075.441
993	272.96	7977.569	38671.152
6398	272.86	8509.042	33827.816
10824	272.77	9685.351	39785.242
6967	272.67	8689.432	36934.789
29809	272.52	13763.152	34315.195
22195	272.4	12268.533	35525.156
13520	272.35	10147.328	34065.273
22205	272.29	12123.294	35607.621
13138	272.27	10328.852	37193.641
14487	272.23	10383.097	39615.523
29307	272.1	13605.385	37484.965
8246	272.06	9015.333	33808.785
2156	272	8238.241	33683.652
11787	271.89	9767.225	33048.094
6585	271.87	8661.404	33775.574
16380	271.7	11148.01	39532.371
9855	271.7	9394.336	33985.484
28448	271.58	13560.012	36814.59
15505	271.52	10948.827	33199.309
16453	271.1	11030.746	38940.215
18581	271.04	11609.638	34582.129
9634	271.01	9467.764	35962.402
27947	270.97	13518.134	33865.699
19581	270.85	11686.336	39690.34
19292	270.8	11826.028	36472.453
29391	270.72	13711.746	36960.652
15351	270.47	10758.812	33833.547
7768	270.45	9044.317	38244.633
8794	270.37	9149.98	37287.305
25065	270.35	12766.162	36426.484
25872	270.35	12927.856	34675.281
32996	270.32	14373.404	35995.406
15030	270.24	10707.772	36078.145
16833	270.18	10999.332	35130.074
18540	270.14	11571.185	34668.684
13815	270.12	10527.737	34226.457
14338	270.11	10380.237	38460.262
32206	270.01	14069.535	34265.539
19780	269.8	11851.583	37881.055
28523	269.74	13559.566	37179.898
28763	269.72	13470.497	38798.922
16526	269.63	11017.573	37355.625
31861	269.63	13998.812	36353.484
33094	269.57	14360.944	36641.23
31508	269.42	14114.042	38161.277
28393	269.32	13543.8	36490.293
6360	269.3	8587.109	34178.625
14838	269.26	10647.149	37647.664
12751	269.13	10293.686	39605.98
14702	268.92	10619.81	39111.242
27517	268.78	13146.327	34750.277
11658	268.67	9894.333	33983.301
27436	268.59	13260.17	35226.695
17819	268.44	11398.483	38453.047
8455	268.4	9247.121	34247.863
22967	268.34	12438.495	37947.063
18164	268.32	11612.98	38142.066
11586	268.02	9874.374	34500.02
28075	267.94	13495.36	34577.684
24702	267.92	12873.34	39120.512
28011	267.88	13347.759	34156.059
25029	267.79	12891.777	36859.402
11979	267.71	10002.199	34394.5
22125	267.54	12229.51	35082.137
18212	267.48	11545.306	37527.102
1967	267.44	8137.931	33992.738
19663	267.29	12043.548	39757.266
9160	267.19	9449.692	39923.887
20379	267.14	11947.202	33906.965
23727	266.93	12619.16	33772.363
7744	266.7	8981.37	38373.633
2058	266.6	8173.598	33223.797
26646	266.37	12997.54	39789.738
9941	266.35	9396.945	33366.605
11497	266.35	9869.025	35394.938
30442	266.27	13855.173	34681.875
12966	266.24	10272.872	38412.699
1286	266.24	8021.672	39917.336
24016	266.18	12525.167	35595.867
30757	266.18	13805.686	36663.527
27356	266.08	13312.887	35462.051
8222	266.03	8993.884	33946.59
2284	266.03	8406.82	34779.805
10815	265.81	9544.536	39773.531
10176	265.8	9682.561	34482.93
23476	265.7	12398.524	33655.988
26373	265.62	13115.805	37847.836
12096	265.58	9954.209	35206.57
26467	265.55	13076.03	38499.586
14729	265.49	10625.404	38657.441
23050	265.28	12277.006	37039.188
9823	265.26	9453.646	34313.273
16521	265.26	11127.801	37580.773
2147	265.24	8241.482	33646.492
6117	265.22	8566.405	36439.836
7571	265.12	8985.764	39805.629
8240	264.99	8951.033	33765.734
14265	264.97	10443.294	37645.156
7359	264.95	8745.325	38251.785
34517	264.93	14587.594	35854.512
14581	264.84	10746.954	39912.34
16835	264.8	11111.214	35171.758
23294	264.78	12441.187	35028.84
13317	264.76	10137.498	35699.184
23156	264.74	12274.684	35955.309
23192	264.68	12443.103	35620.684
11899	264.42	10048.899	33775.555
24404	264.4	12678.066	38675.324
9918	264.34	9322.17	33553.328
8068	264.19	8949.766	35110.91
1895	264.19	8022.489	34719.773
8855	264.09	9251.138	37822.242
15382	264.01	10618.859	33772.828
30805	263.96	13924.284	36880.613
26148	263.9	13093.973	36328.18
13382	263.88	10153.539	35154.621
33481	263.73	14271.582	38863.41
26999	263.67	13271.789	37572.637
29191	263.55	13691.418	38258.629
20332	263.42	12030.206	33977.52
12984	263.3	10185.626	38199.879
11076	263.13	9876.258	38605.438
18481	263.09	11494.275	35385.828
8004	262.94	8978.89	36015.223
19605	262.77	11745.701	39843
13002	262.65	10250.643	38003.715
4539	262.44	8572.245	39570.527
18437	262.23	11563.737	35733.555
30928	262.16	13866.139	37769.668
6460	261.87	8438.313	33430.004
25850	261.85	12920.189	34479.023
6553	261.83	8649.47	33468.559
13901	261.7	10375.694	34929.07
10660	261.62	9691.501	38664.621
2353	261.62	8201.825	35420.473
11639	261.56	9869.926	34204.238
32759	261.52	14337.016	34818.832
30487	261.27	13867.942	35039.934
9774	261.27	9325.071	34930.832
13391	261.24	10168.622	34946.699
10298	261.06	9533.069	35641.762
23585	260.89	12317.476	33320.254
12450	260.89	9991.793	38131.895
1998	260.76	8090.67	33912.93
34393	260.64	14513.213	36514.148
11057	260.64	9910.958	38518.777
12632	260.51	9994.7	39383.633
20259	260.51	11945.12	34545.723
34247	260.3	14506.523	37479.387
14954	260.28	10678.324	36560.004
1454	260.26	8014.963	38357.965
21932	260.07	12253.133	33960.738
14505	260.05	10412.404	39722.914
12580	259.99	9997.395	39035.469
18382	259.88	11627.362	36213.289
15513	259.88	10873.902	33244.121
10833	259.86	9497.242	39919.445
19889	259.66	12054.524	37042.863
13377	259.49	10303.135	35135.762
16583	259.49	11172.956	36918.059
31378	259.45	14014.63	39173.574
1841	259.32	8157.758	34992.586
22451	259.22	12272.024	37561.227
13454	258.92	10323.671	34605.945
18628	258.88	11441.743	34231.871
14395	258.88	10472.377	39016.711
6744	258.84	8677.284	35089.281
4188	258.84	8214.577	37644.695
25709	258.82	13036.782	33577.301
18609	258.76	11483.83	34437.66
8259	258.69	8845.574	33591.293
31593	258.63	14143.875	37734.691
23576	258.61	12289.386	33246.574
8747	258.52	9146.621	36920.254
4543	258.46	8576.909	39592.234
27066	258.46	13300.044	37089.57
17776	258.38	11379.564	37706.332
9835	258.13	9305.107	34436.938
15752	258.07	10918.815	35112.523
34395	258.06	14633.095	36527.461
27348	258.02	13283.143	35742.941
8389	258	9257.175	33621.602
11532	257.96	9852.171	35030.758
25873	257.94	13091.026	34684.961
12335	257.88	9978.807	37148.266
8915	257.84	9148.07	38282.043
15442	257.81	10698.833	33243.211
28682	257.67	13454.043	38271.672
3495	257.63	8323.191	37364.191
23177	257.61	12331.037	35811.227
28437	257.46	13467.142	36718.613
15154	257.25	10555.158	35284.434
28558	257.1	13356.957	37414.227
26814	257.06	13285.365	38888.457
23426	257.02	12386.083	34002.145
25948	256.98	12983.145	35141.352
1559	256.91	8187.401	37483.664
3231	256.77	8268.081	37287.848
304	256.77	7774.367	34770.375
8142	256.75	8990.552	34744.066
12020	256.73	10013.228	34641.184
14811	256.73	10760.218	37984.469
4618	256.71	8552.689	38944.906
10187	256.58	9658.421	34595.543
17371	256.33	11318.39	34451.824
29094	256.29	13611.896	38892.984
11706	256.24	9860.45	33743.949
4432	256.12	8389.027	39536.5
30779	256.1	13955.884	36778.43
24025	256.01	12607.283	35635.566
24310	255.93	12695.328	37882.465
31204	255.68	13826.654	39417.535
29587	255.64	13688.532	35649.98
25085	255.62	12913.207	36246.352
6576	255.56	8649.713	33701.008
16904	255.47	11164.111	34684.969
2127	255.37	8237.802	33475.824
25280	255.16	12739.747	35150.125
13453	255.09	10176.46	34605.594
8631	255.05	9107.268	35799.352
15649	254.99	10781.616	34327.566
20127	254.84	12030.559	35261.801
31918	254.78	14190.293	35740.727
15784	254.7	10826.939	35309.797
11805	254.65	10091.001	33051.352
25000	254.61	12848.379	36999.324
28694	254.55	13507.827	38328.094
26184	254.55	13103.78	36585.855
11393	254.51	9851.292	36150.32
29289	254.3	13773.511	37365.66
6122	254.26	8579.847	36474.477
34805	254.09	14630.515	34228.063
1859	254.01	8038.4	34820.402
16539	253.96	11049.496	37226.961
873	253.94	7816.373	37813.012
2090	253.9	8404.357	33072.039
31672	253.88	14165.327	37310.289
24878	253.84	12774.335	37712.32
12057	253.76	9963.011	34968
33952	253.69	14599.534	38883.207
23308	253.61	12443.072	34792.535
14668	253.57	10655.555	39150.203
33614	253.29	14323.783	39487.188
13822	253.19	10504.52	34292.59
6504	253.13	8841.027	33025.988
263	253.06	7780.932	34538.637
22141	252.96	12065.271	35237.605
14527	252.94	10506.74	39840.09
34827	252.94	14592.197	34065.016
13883	252.56	10460.698	34812.523
9877	252.52	9417.275	33819.613
1007	252.48	7945.247	38720.438
15190	252.46	10732.528	35240.387
17265	252.44	11408.94	33715.844
140	252.21	7791.453	33856.098
20654	252.21	12128.075	33185.195
32525	252.1	14219.44	33573.438
34314	251.66	14581.631	36923.711
28602	251.56	13468.885	37680.328
8260	251.48	9045.347	33603.855
16794	251.43	11132.061	35513.758
16325	251.27	11072.254	39818.168
11668	251.2	9859.527	34055.906
10464	251.12	9684.315	37171.527
18227	251.08	11423.661	37664.473
26835	251.06	13153.44	38712.699
6335	251.06	8479.144	34341.527
6613	250.99	8778.91	33964.414
287	250.66	7931.412	34650.457
14301	250.56	10372.306	37960.176
17260	250.47	11321.798	33689.652
10508	250.41	9611.447	37637.914
24340	250.39	12613.1	38063.813
1922	250.37	8159.314	34301.637
2122	250.35	8193.563	33451.074
24822	250.33	12901.042	37999.617
33142	250.16	14393.356	36839.734
24892	250.14	12727.867	37769.953
11042	250.12	9701.864	38749.148
28900	250.12	13434.213	39932.332
12762	250.09	10237.918	39662.023
12555	250.05	9987.089	38844.539
31524	250.03	14159.464	38246.477
31603	250.03	14156.491	37805.555
1474	249.97	8106.455	38279.781
22847	249.93	12450.046	38655.863
12955	249.91	10325.618	38588.293
1871	249.89	8159.627	34888.039
27423	249.88	13270.9	35121.906
10690	249.7	9546.367	38827.926
31578	249.61	14135.239	37909.969
783	249.53	7665.947	37455.715
24556	249.49	12702.89	39768.488
27830	249.42	13431.976	33307.164
4367	249.32	8364.648	39068.121
22397	249.2	12227.271	37136.383
16146	248.97	10869.56	38454.059
33739	248.94	14417.246	39996.18
33401	248.78	14371.166	38355.59
17555	248.74	11363.113	35742.625
14169	248.69	10354.993	36997.5
17375	248.69	11361.716	34489.195
6118	248.69	8621.419	36439.234
30431	248.59	13785.988	34604.172
12175	248.57	10091.282	35930.605
30809	248.51	13862.312	36932.504
28810	248.48	13464.045	39144.945
34123	248.44	14543.23	38146.551
13895	248.42	10548.922	34872.867
1673	248.4	8113.613	36466.355
23604	248.27	12471.214	33152.098
31700	248.17	14062.22	37133.945
27632	248.09	13170.296	33960.898
1406	248.07	8160.521	38909.535
12429	248	10090.365	38007.945
14697	247.92	10583.46	39074.52
18500	247.9	11456.386	35177.055
9698	247.84	9453.256	35284.098
34297	247.79	14508.784	37135.949
34888	247.75	14515.914	33567.094
26018	247.71	13058.94	35528.902
8672	247.6	9172.215	36141.645
15696	247.58	10778.038	34774.664
20626	247.56	11856.228	33142.121
15633	247.42	10775.61	34202.199
9176	247.38	9310.574	39646.727
32596	247.25	14295.588	33937.008
29948	247.19	13683.388	33668.5
24440	246.91	12681.652	39074.523
25259	246.81	12768.995	35290.125
8147	246.71	8943.198	34476.848
17026	246.71	11090.501	33968.637
19723	246.71	12021.181	38360.273
11987	246.69	9925.117	34441.914
13249	246.48	10153.229	36190.359
11990	246.24	10106.11	34443.43
10282	246.2	9529.881	35528.824
28019	246.18	13527.859	34207.105
505	246.08	7755.252	35835.984
11160	246.04	9805.828	37687.02
8602	245.85	9122.139	35548.328
27201	245.85	13275.363	36535.313
12331	245.83	9946.101	37085.328
18475	245.76	11459.235	35336.031
13256	245.68	10270.669	35944.5
4242	245.66	8271.995	38122.387
742	245.49	7946.104	37223.527
6978	245.39	8633.865	37009.977
14557	245.33	10348.905	39987.648
19597	245.32	11675.104	39802.695
2443	245.24	8381.208	36214.047
13407	245.2	10242.177	34854.992
12837	245.05	10206.734	39197.965
27427	244.97	13205.393	35150.031
12267	244.93	10002.697	36730.711
26368	244.91	12973.71	37820.727
7634	244.89	8916.226	39324.227
9114	244.66	9210.338	39753.852
9762	244.66	9437.671	34836.375
10355	244.65	9493.819	36030.969
23250	244.63	12336.672	35358.441
2350	244.59	8379.648	35406.348
12168	244.55	10113.086	35841.191
25599	244.51	12733.829	33135.328
15212	244.51	10602.884	35062.262
30851	244.45	13832.373	37293.508
18229	244.42	11481.398	37371.43
16320	244.4	10940.669	39989.688
13781	244.34	10423.567	34014.617
11215	244.32	9815.186	37399.422
33444	244.19	14217.252	38640.637
34538	244.13	14462.553	35639.016
1680	243.67	8109.688	36537.898
13677	243.67	10434.397	33285.91
6813	243.63	8762.344	35697.855
7610	243.55	8893.716	39679.266
3492	243.55	8204.277	37362.563
12484	243.5	9933	38485.664
19367	243.44	11766.489	37167.98
8120	243.38	8995.535	34861.227
2131	243.32	8241.396	33515.598
18132	243.25	11587.062	38222.977
32433	243.13	14206.551	33011.617
28086	243.05	13387.322	34624.824
15362	243.05	10679.459	33902.059
179	243.04	7648.221	34091.406
26095	243.02	13020.638	36009.605
15953	242.73	10934.418	36407.91
9213	242.61	9361.887	39373.383
33770	242.48	14611.178	39744.57
9073	242.23	9216.978	39404.324
33612	242.14	14301.071	39478.254
11477	242.12	9885.267	35579.133
21972	242.08	12080.555	34227.023
13395	242.06	10150.696	35045.094
11919	241.98	9940.134	33872.238
18666	241.91	11495.551	34119.773
18493	241.81	11580.399	35098.246
26082	241.73	12943.249	35914.074
26654	241.68	12918.142	39835.594
16197	241.68	10908.971	39048.602
31466	241.62	14181.206	38516.457
30206	241.6	13855.467	33526.48
19352	241.52	11837.359	37033.383
1939	241.52	8172.397	34440.426
19088	241.5	11825.056	35006.82
16101	241.5	10912.135	37954.691
15940	241.45	10851.373	36299.859
24845	241.41	12764.712	38134.867
14260	241.33	10512.23	37609.035
11413	241.31	9835.424	35990.23
7623	241.2	8972.828	39478.77
8122	241.06	8866.011	34872.895
29200	241.01	13606.005	38301.984
2239	240.99	8218.668	34425.82
26774	240.93	13237.564	39421.984
25149	240.81	12822.269	35920.648
29292	240.81	13739.154	37379.578
19103	240.74	11793.949	35062.445
27750	240.68	13300.621	33029.852
2339	240.66	8392.575	35343.742
17153	240.66	11103.412	33166.875
32608	240.58	14232.394	34052.395
9414	240.53	9368.092	37903.621
19070	240.47	11649.284	34846.637
23527	240.43	12347.774	33331.488
15252	240.43	10672.788	34655.91
13340	240.35	10235.823	35529.957
11056	240.33	9745.87	38494.379
23534	240.28	12349.361	33353.656
15032	240.26	10751.837	36086.641
10890	240.26	9741.842	39671.848
9399	240.22	9428.89	38020.902
9566	240.1	9291.171	36602.199
16164	239.99	10835.588	38690.336
21333	239.87	12220.45	33397.191
454	239.87	7663.498	35558.957
9994	239.86	9450.005	33186.824
34261	239.84	14571.595	37249.09
17840	239.64	11361.523	38920.285
26710	239.63	13327.317	39966.074
6551	239.24	8720.712	33452.156
8753	239.24	9187.631	36960.203
8431	239.2	9184.909	33996.18
13111	239.19	10221.476	37321.828
8911	239.19	9225.933	38259.488
11698	239.13	9861.096	33668.652
28458	239.07	13368.677	36831.898
27506	238.71	13314.282	34673.387
11222	238.69	9860.685	37442.68
10883	238.67	9779.142	39640.902
9864	238.59	9380.01	34066.793
9187	238.55	9308.384	39452.828
28948	238.55	13641.29	39924.684
8763	238.55	9120.521	37066.758
408	238.51	7656.86	35278.836
15331	238.48	10586.764	34074.129
12783	238.48	10293.101	39450.313
19766	238.46	11966.186	38078.789
10770	238.42	9593.985	39428.664
13911	238.11	10349.937	35021.621
34344	238.02	14578.366	36844.969
13669	237.92	10524.011	33196.461
29227	237.82	13568.273	38135.887
27718	237.61	13301.39	33479.879
1283	237.61	8179.843	39910.277
16366	237.56	11129.962	39439.555
22732	237.42	12377.996	39632.715
29480	237.31	13627.267	36538.496
34854	237.31	14517.657	33660.617
8257	237.31	8948.389	33560.699
6754	237.29	8745.64	35162.094
32358	237.29	14088.382	33618.484
23859	237.17	12547.998	34646.609
29343	237.15	13620.741	37321.383
26260	237.08	13126.229	37081.879
26806	237.02	13255.585	39052.938
16870	237	11064.845	35074
32382	237	14021.098	33462.242
23305	236.85	12485.02	34775.43
11298	236.81	9875.322	37021.242
19571	236.79	11822.793	39624.5
29243	236.66	13655.722	37940.129
14674	236.5	10678.746	39177.656
28089	236.48	13382.128	34652.148
8101	236.39	9045.014	35013.125
27724	236.37	13334.337	33209.789
20354	236.27	12017.345	34083.961
9191	236.25	9457.817	39475.602
26838	236.18	13316.907	38735.055
11984	236.18	10082.989	34425.242
1336	236.1	8197.867	39363.574
12075	236.08	10116.455	35065.875
18672	236.02	11471.183	33845.73
31644	235.99	14166.762	37507.141
15776	235.97	10803.209	35244.004
34650	235.97	14471.8	34966.703
17887	235.97	11353.248	39553.633
30280	235.91	13873.894	33883.605
21069	235.91	12089.323	33284.32
24987	235.83	12759.375	36868
30448	235.83	13978.069	34744.672
19129	235.79	11632.396	35346.078
15026	235.68	10558.482	36380.238
18434	235.6	11537.512	35716.641
12097	235.56	10122.87	35210.48
25195	235.56	12763.469	35581.383
12345	235.43	10114.567	37206.867
8054	235.39	8848.553	35269.973
10149	235.32	9614.662	34246.727
34738	235.22	14516.36	34476.016
31659	235.03	14034.462	37227.113
33902	234.99	14602.259	39034.223
18299	234.93	11624.826	36833.637
13175	234.91	10323.742	36866.414
22582	234.74	12244.18	38935.816
4206	234.64	8335.696	37886.266
8547	234.47	9166.37	34960.445
28201	234.47	13413.988	35201.695
24671	234.45	12713.794	39194.109
7376	234.41	8777.233	38416.688
8509	234.41	9056.604	34684.441
16843	234.41	11032.494	35250.695
2346	234.38	8331.359	35366.914
16665	234.34	11185.735	36227.93
11330	234.26	9764.265	36642.168
9630	234.15	9438.156	35920.555
31155	234.13	13858.715	39156.688
11809	234.07	10035.467	33072.387
18576	234.07	11578.988	34547.648
22336	234.07	12245.399	36513.383
6986	233.97	8776.814	37106.383
26113	233.94	12972.906	36120.855
19217	233.94	11663.665	35889.391
11582	233.82	9713.962	34477.371
15971	233.78	10826.187	36544.887
13368	233.76	10137.069	35408.563
8733	233.74	9222.439	36793.754
23579	233.67	12259.308	33289.965
25522	233.67	12833.499	33590.484
9854	233.67	9354.076	33980.086
18242	233.65	11445.287	37480.758
34548	233.59	14545.753	35683.703
33152	233.57	14352.719	36894.832
22721	233.55	12296.443	39939.273
26657	233.51	13043.959	39873.156
34438	233.36	14622.772	36144.473
19252	233.27	11751.121	36132.805
25538	233.21	12869.748	33446.227
19350	233.17	11706.287	37011.641
19060	232.98	11662.088	34799.762
11901	232.86	10111.068	33780.988
19512	232.77	11734.51	39076.867
14870	232.71	10626.392	37255.766
26831	232.69	13273.584	38691.535
27329	232.63	13320.769	35623.18
11815	232.56	10125.135	33127.555
16816	232.42	11035.985	35355.176
31855	232.42	14143.563	36325.328
6638	232.27	8772.5	34221.324
19710	232.17	11921.029	38783.531
793	232.06	7886.245	37502.957
11084	232.02	9828.585	38325.461
4751	232	8521.66	37603.027
33389	231.96	14306.902	38318.371
9387	231.94	9358.659	38284.941
14184	231.92	10370.177	37099.152
20318	231.89	11843.452	34246.93
12737	231.85	10133.915	39923.273
1402	231.79	8169.819	38863.254
9753	231.75	9294.026	34798.84
13618	231.66	10146.593	33217.188
4590	231.62	8519.335	39023.508
8247	231.6	8896.58	33810.852
11441	231.52	9842.496	35671.016
33400	231.48	14304.053	38359.109
30520	231.39	13813.982	35224.801
18351	231.35	11587.004	36355.945
9911	231.27	9435.486	33493.586
28827	231.2	13539.622	39258.926
30259	231.18	13967.66	33787.219
13692	231.08	10418.044	33410.77
13794	231.06	10361.323	34069.977
29020	230.97	13601.32	39316.371
795	230.93	7670.134	37520.277
10209	230.89	9529.503	34832.156
11523	230.89	9759.905	34988.336
23040	230.79	12274.87	37279.121
13142	230.77	10284.873	36886.254
8442	230.76	9165.461	34121.363
1621	230.7	8125.364	36724.086
24077	230.62	12644.408	35964.027
9590	230.62	9451.781	36486.809
1731	230.58	8028.982	36031.035
12190	230.54	10046.478	36046
22132	230.54	12143.821	35118.957
13516	230.53	10151.476	34025.641
13951	230.45	10356.106	35263.789
9697	230.39	9350.184	35274.66
11276	230.37	9907.403	36892.816
26566	230.35	12961.128	39217.574
30873	230.32	13917.272	37450.578
19148	230.3	11780.789	35444.828
1632	230.26	8004.872	36815.828
27227	230.24	13155.762	36303.664
11973	230.24	10116.784	34297.258
2111	230.05	8350.281	33263.293
11617	230.05	9900.547	34408.895
6	229.99	7651.426	33043.453
2408	229.95	8290.407	35961.43
8410	229.93	9209.18	33831.82
10997	229.87	9705.955	39104.758
695	229.84	7740.713	36937.809
6493	229.7	8590.95	33088.035
30067	229.7	13677.706	33298.875
23669	229.66	12610.875	33278.355
391	229.59	7660.488	35207.492
24127	229.53	12687.856	36306.031
12409	229.51	9943.935	37834.141
32085	229.49	14105.376	34841.426
30049	229.47	13729.761	33186.426
7896	229.36	8837.269	36906.359
11407	229.28	9774.357	35942.148
10991	229.05	9899.671	39085.027
508	229.01	7903.73	35861.883
5110	228.88	8495.235	37371.813
32578	228.86	14342.116	33853.957
25856	228.8	13086.762	34538.395
23244	228.72	12333.032	35299.098
8434	228.71	9157.161	34068.902
34147	228.69	14438.835	37946.977
8839	228.63	9203.397	37697.758
19056	228.57	11685.002	34760.656
14772	228.57	10688.586	38395.813
11701	228.53	9870.644	33718.684
766	228.51	7809.953	37363.859
27490	228.5	13168.39	34898.746
16644	228.46	11099.421	36408.281
11462	228.46	9856.797	35511.93
6509	228.42	8810.444	33050.48
17547	228.4	11247.24	35723.621
13058	228.38	10236.25	37539.82
14948	228.28	10728.309	36819.746
20432	228.27	11954.171	33639.59
27500	228.25	13244.471	34652.746
33220	228.17	14331.417	37319.555
31014	228.11	13846.707	38368.953
31787	228.07	14024.656	36605.762
4258	228.05	8225.78	38285.977
22047	227.96	12081.162	34541.613
31066	227.92	13855.156	38648.484
15791	227.92	10950.182	35351.438
1488	227.92	8199.568	38050.203
1761	227.77	8130.153	35689.984
20060	227.67	11923.239	35818.164
9914	227.67	9413.621	33522.938
2101	227.52	8403.82	33202.184
16814	227.52	11162.551	35343.707
25957	227.5	13055.682	35175.668
12076	227.5	9926.276	35079.355
28243	227.42	13467.56	35519.598
29564	227.38	13572.316	35823.984
23334	227.38	12414.742	34684.199
32343	227.33	14119.268	33574.441
13094	227.21	10322.705	37486.066
4409	227.15	8249.028	39332.043
12758	227.13	10267.994	39634.703
15055	226.98	10598.097	35932.598
18694	226.98	11572.824	33684.914
33906	226.96	14628.765	39045.527
1504	226.96	8151.095	37911.191
6429	226.94	8549.138	33773.758
32275	226.94	14183.223	33919.52
6283	226.92	8611.03	34847.145
29165	226.87	13594.569	38372.762
30316	226.85	13881.422	34056.363
26805	226.85	13318.779	39035.785
14582	226.81	10642.71	39935.52
16887	226.79	11061.704	34918.586
7960	226.77	8876.644	36262.82
13260	226.73	10223.923	35959.809
31709	226.68	14101.019	36871.414
15194	226.64	10676.255	34951.324
8597	226.56	9207.488	35463.953
17692	226.54	11366.657	36931.395
12347	226.46	10060.491	37216.523
16588	226.45	11033.287	36966.512
18586	226.41	11477.323	34299.453
2020	226.39	8129.31	33541.164
11888	226.31	10021.001	33700.184
9962	226.29	9339.563	33188.188
13942	226.22	10546.192	35187.52
23238	226.18	12327.35	35268.742
12362	226.16	9933.429	37292.301
4389	226.12	8400.308	39181.191
15018	226.08	10708.88	36311.254
22074	226.04	12134.566	34698.746
20107	225.99	11981.378	35502.824
14748	225.89	10672.817	38776.363
30826	225.89	13790.671	37083.758
23538	225.83	12297.512	33377.113
7834	225.83	8952.935	37523.559
33322	225.66	14394.641	37947.039
16337	225.54	11005.488	39919.16
21935	225.54	12191.406	34012.18
10938	225.49	9897.254	39329.148
14291	225.47	10487.341	37831.273
13233	225.47	10315.185	36099.547
11055	225.45	9896.176	38488.043
28274	225.43	13556.893	35766.254
33436	225.41	14402.141	38597.391
8902	225.41	9203.09	38159.82
21336	225.39	12155.309	33404.719
13358	225.35	10331.033	35364.398
29123	225.33	13693.122	38750.898
1817	225.28	7986.42	35111.285
1457	225.26	8144.314	38405.348
32324	225.26	14105.67	33488.387
7567	225.22	8874.159	39777.293
16961	225.2	11134.798	34140.125
25928	225.2	12926.371	35048.469
11035	225.18	9794.145	38691.422
27787	225.08	13463.467	33063.105
22992	225.05	12467.331	37524.625
23468	224.97	12328.374	33898.887
14457	224.97	10353.859	39500.891
33929	224.84	14575.46	38821.621
34321	224.7	14468.033	37009.473
1956	224.66	8000.481	34273.074
14138	224.47	10435.722	36662.828
32506	224.41	14391.959	33428.445
2355	224.41	8345.86	35444.152
28901	224.36	13377.099	39934.184
25982	224.22	13061.808	35320.559
29315	224.22	13613.764	37510.594
15095	224.15	10700.63	35851.52
13480	224.13	10139.36	34415.555
6816	224.13	8696.46	35703.184
13560	224.05	10293.996	33746.402
1338	224.03	8122.78	39371.926
11817	224.01	10117.969	33151.523
12054	223.97	10118.098	34946.906
22068	223.97	12165.27	34684.359
26505	223.95	12960.785	38707.289
17830	223.95	11393.71	38666.031
29940	223.94	13668.872	33941.789
22816	223.94	12420.647	39237.336
30089	223.78	13628.518	33109.633
24434	223.76	12586.14	39025.438
17390	223.76	11404.363	34649.523
12099	223.74	10057.511	35211.762
26865	223.72	13286.804	38613.922
27626	223.67	13216.284	33929.5
20118	223.63	11876.391	35541.742
28275	223.57	13537.122	35780.691
32670	223.3	14328.031	34385.762
14753	223.28	10635.44	38495.316
29451	222.98	13592.887	36634.996
29137	222.94	13635.735	38510.895
218	222.9	7879.395	34261.672
1679	222.88	8034.03	36539.762
22914	222.75	12349.267	38267.117
30745	222.69	13834.002	36576.531
31144	222.69	13802.653	39107.348
11575	222.67	9825.495	34749.496
25694	222.63	13049.384	33496.91
11867	222.59	9925.974	33549.176
22400	222.56	12159.778	37142.336
4318	222.44	8318.222	38765.484
18012	222.4	11606.327	39731.805
33298	222.38	14222.813	37745.531
11377	222.35	9789.923	36364.426
30190	222.31	13955.988	33408.871
28943	222.25	13665.871	39883.199
26637	222.21	13052.545	39757.852
32187	222.21	14146.051	34189.449
19859	222.04	11977.109	37458.824
18521	221.9	11467.22	35093.305
10018	221.9	9624.5	33142.461
9804	221.9	9297.056	34500.957
17065	221.77	11143.527	33579.371
25118	221.73	12839.122	36096.004
13108	221.71	10295.327	37289.543
28848	221.71	13449.427	39406.902
25252	221.67	12827.887	35557.945
8445	221.66	9203.377	34150.125
7818	221.66	8897.894	37717.48
19846	221.62	11958.274	37385.844
9465	221.54	9334.443	37441.008
11279	221.52	9753.458	36936.285
8223	221.44	8965.703	33945.293
612	221.44	7798.961	36406.508
29741	221.33	13628.16	34716.527
20213	221.31	11886.859	34635.988
12446	221.27	9935.081	38104.758
13092	221.25	10229.982	37474.492
20603	221.25	11988.074	33328.344
27962	221.14	13425.851	33924.18
19476	221.14	11651.789	38137.617
30938	221.04	13879.508	37870.211
19454	221.04	11824.979	37907.332
29555	220.99	13638.168	35780.891
14597	220.93	10595.112	39614.461
4495	220.89	8539.294	39931.57
11243	220.87	9779.531	37294.695
19420	220.79	11696.84	37634.578
534	220.77	7691.256	36050.027
7887	220.72	9053.925	37140.195
11605	220.7	9884.126	34312.156
10160	220.66	9623.312	34357.406
16106	220.62	10930.573	38019.156
6639	220.49	8703.448	34224.004
662	220.43	7731.603	36719.359
9858	220.31	9302.068	34007.773
8446	220.31	9068.267	34149.891
6070	220.3	8621.658	36941.016
27253	220.22	13193.993	36138.266
1694	220.16	8119.606	36352.621
6164	220.08	8562.856	36198.652
12338	220.01	9938.773	37160.164
10427	220.01	9648.604	36819.313
27542	220.01	13213.833	34610.148
30100	220.01	13778.862	33238.629
17037	219.97	11191.993	33717.906
8125	219.91	8886.87	34900.727
6227	219.8	8563.833	35321.875
2226	219.76	8212.425	34304.945
14119	219.76	10360.476	36459.598
5163	219.76	8439.505	37376.508
18271	219.43	11503.544	37089.121
11225	219.38	9831.88	37475.281
28547	219.36	13475.937	37347.035
28533	219.32	13352.847	37267.586
7677	219.3	8901.463	39095.383
11387	219.2	9843.622	36118.957
34660	219.2	14516.943	35023.367
1330	219.18	8121.148	39302.926
17855	219.07	11242.444	39193.898
30479	219.07	13835.03	35000.871
10058	218.97	9655.769	33489.301
30163	218.92	13970.12	33272.223
27904	218.82	13430.924	33679.711
26179	218.78	13035.787	36541.121
12810	218.72	10152.236	39350.441
1515	218.71	8140.53	37759.602
31561	218.67	14206.512	38137.602
13315	218.65	10280.821	35694.633
10242	218.61	9638.707	35210.965
23377	218.59	12321.498	34307.598
2422	218.4	8213.823	36045.133
689	218.38	7978.003	36922.297
32136	218.36	14140.312	34531.863
19067	218.32	11798.648	34829.469
14517	218.3	10377.431	39770.855
16564	218.3	11144.409	37097.105
4718	218.28	8548.627	37938.785
17479	218.26	11375.224	35217.18
10812	218.26	9583.515	39728.621
6853	218.25	8649.253	36010.117
34003	218.25	14503.276	38492.883
7526	218.23	8716.696	39620.953
15809	218.19	10790.004	35448.297
15714	218.15	10860.314	34877.488
8644	218.15	9069.829	35908.828
14647	218.15	10752.743	39328.703
20233	217.77	11953.109	34766.059
32297	217.75	14032.479	33661.754
9694	217.71	9422.387	35261.191
2438	217.56	8359.979	36192.371
23937	217.56	12664.958	35174.723
4195	217.46	8209.195	37764.363
17640	217.42	11313.212	36449.594
14137	217.38	10394.902	36653.48
18642	217.27	11553.258	34293.121
29698	217.27	13762.362	35036.996
13514	217.25	10201.682	34011.637
1200	217.17	7969.2	39593.625
19880	217.15	11853.557	37316.469
18928	217.12	11800.749	33953.59
26273	217.1	13046.615	37148.215
13158	217	10288.336	37015.434
16234	217	10942.853	39330.574
29957	216.98	13705.217	33714.266
17675	216.96	11374.761	36773.051
7476	216.94	8703.576	39256.043
13328	216.83	10143.407	35474.879
9742	216.83	9453.356	34988.313
23089	216.81	12452.681	36566.375
14911	216.77	10761.294	36929.984
8296	216.75	8995.253	33271.18
10549	216.67	9509.082	37970.742
11479	216.64	9708.616	35260.008
16454	216.62	11128.154	38634.012
23427	216.52	12444.141	33997.508
8172	216.48	8899.648	34211.254
3374	216.48	8213.922	37322.223
33758	216.44	14614.427	39701.176
27509	216.25	13299.166	34689.164
16847	216.18	11168.923	34948.367
8144	216.04	8951.916	34455.402
11518	216.02	9796.269	34951.5
2093	215.95	8320.209	33109.93
12016	215.85	10088.01	34613.598
6248	215.83	8552.187	35145.52
15328	215.77	10758.44	34029.898
14244	215.76	10383.042	37470.758
18209	215.7	11614.995	37507.883
17845	215.64	11293.536	38992.047
16496	215.62	11126.189	38281.254
647	215.6	7665.294	36614.922
7198	215.6	8697.337	37355.219
17480	215.56	11265.685	35230.504
9321	215.56	9289.724	38737.078
14099	215.53	10506.188	36337.504
33571	215.51	14410.153	39260.016
1317	215.47	8160.372	39540.531
26615	215.47	13077.829	39599.727
30212	215.47	13966.06	33557.246
9891	215.37	9451.751	33942.012
30006	215.3	13667.586	33602.813
33642	215.2	14369.152	39701.449
18706	215.18	11511.677	33757.656
30833	215.16	13801.229	37207.129
18080	215.03	11591.477	39020.559
16755	215.01	11025.995	35888.277
11581	214.89	9821.867	34464.148
34744	214.74	14562.382	34529.066
28873	214.74	13550.676	39671.348
24367	214.72	12535.854	38293.387
438	214.66	7852.471	35477.977
13482	214.61	10300.116	34420.59
4529	214.53	8623.446	39476.043
25803	214.47	12925.905	34248.316
29251	214.41	13756.862	37786.023
29924	214.39	13561.63	33860.383
7214	214.3	8775.19	37412.766
2482	214.3	8283.052	36537.773
17019	214.3	11124.524	33867.316
4501	214.28	8580.961	39982.559
1355	214.24	8127.361	39207.871
487	214.11	7894.68	35732.852
30180	214.09	13900.252	33357.176
20288	214.07	12010.802	34388.801
34162	214.05	14508.15	37690.258
29904	214.01	13560.13	34079.34
1599	213.97	8184.19	36900.457
25654	213.88	13099.631	33320.25
17014	213.88	11066.182	33824.094
18069	213.86	11436.065	39163.301
22949	213.86	12467.704	38141.469
33634	213.78	14340.077	39589.957
7995	213.71	8990.288	35930.586
13273	213.69	10176.363	36029.734
30836	213.65	13867.623	37218.238
29916	213.65	13619.6	33832.41
14625	213.63	10659.044	39540.406
27331	213.61	13211.488	35643.816
17825	213.57	11238.203	38551.367
29906	213.46	13686.868	34086.559
13285	213.38	10185.368	35796.836
23167	213.36	12443.088	36051
31643	213.36	14073.444	37504.461
14346	213.26	10418.1	38588.047
27189	213.15	13151.546	36467.227
26857	212.96	13310.122	38558.609
32374	212.96	14186.478	33406.688
18723	212.84	11454.932	33544.402
33490	212.82	14403.651	38909.219
9705	212.8	9288.513	35339.813
12405	212.69	10114.591	37757.051
920	212.69	7813.047	38193.914
18358	212.69	11427.006	36066.676
76	212.67	7727.251	33415.934
7548	212.63	8698.836	39826.094
11075	212.59	9855.674	38602.559
771	212.57	7890.595	37405.258
25213	212.56	12910.28	35643.055
526	212.54	7681.851	35975.441
32856	212.54	14388.349	35374.699
12866	212.46	10324.225	39001.195
14493	212.46	10387.381	39653.098
12719	212.46	9991.084	39964.406
10443	212.4	9677.543	37026.555
6869	212.36	8510.655	36210.566
18602	212.33	11593.248	34394.754
11049	212.23	9727.055	38770.348
4308	212.17	8304.55	38710.895
12813	212.17	10276.594	39358.355
21342	212.17	12216.584	33415.691
6455	212.02	8611.635	33371.359
16329	212	11150.092	39871.148
31657	211.96	14169.973	37219.445
10096	211.92	9560.909	33902.785
32496	211.9	14379.706	33337.883
31035	211.85	13901.611	38504.414
1749	211.85	8181.445	35887.914
34683	211.81	14584.858	34829.891
13902	211.73	10448.036	34952.844
12441	211.67	9925.511	38065.512
12790	211.64	10329.356	39557.539
23602	211.62	12328.805	33102.414
31480	211.6	14178.757	38326.227
30065	211.58	13692.23	33282.547
733	211.56	7878.015	37201.609
18910	211.54	11671.836	33813.184
13076	211.52	10237.176	37346.5
11203	211.27	9793.215	37627.176
7553	211.27	8703.109	39859.68
8695	211.2	9201.915	36420.035
1899	211.2	8086.173	34769.148
23461	211.18	12477.175	33860.148
15639	211.12	10816.666	34239.738
28559	211.12	13482.618	37417.668
4380	211	8349.64	39136.742
22024	210.97	12264.364	34404.043
499	210.93	7981.473	35790.242
33257	210.91	14418.713	37508.008
10699	210.81	9554.739	38894.117
26776	210.79	13248.952	39121.129
17542	210.74	11225.644	35668.922
11069	210.66	9877.744	38567.777
6166	210.64	8436.261	36206.98
2454	210.6	8386.682	36316.809
1904	210.58	8164.532	34494.496
12987	210.54	10232.986	38253.699
10341	210.53	9696.227	35952.867
27621	210.45	13129.416	33894.023
10507	210.45	9652.633	37635.621
30983	210.39	13804.348	38166.555
34372	210.33	14457.114	36676.59
26737	210.3	13141.091	39748.543
253	210.28	7657.821	34479.93
6138	210.16	8444.92	36302.953
14134	210.16	10455.551	36632.641
14234	210.14	10461.591	37383.922
21734	210.1	12138.6	33429.094
19365	210.07	11645.527	37154.484
4210	210.03	8387.945	37931.715
417	210.01	7918.579	35320.398
946	210.01	7758.002	38409.672
30390	209.97	13878.1	34364.586
17232	209.95	11395.036	33493.715
8781	209.95	9247.345	37207.813
11456	209.95	9879.721	35487.066
18544	209.93	11544.37	34692.324
22156	209.93	12097.747	35343.953
15708	209.91	10979.714	34859.027
367	209.91	7688.481	35033.453
14230	209.76	10391.318	37356.473
6783	209.72	8831.084	35438.973
29548	209.66	13764.197	35748.254
9410	209.62	9445.476	37877.117
27780	209.61	13406.461	33028.656
9714	209.55	9353.519	35132.129
1978	209.55	8039.56	34065.98
1838	209.53	8197.497	34963.934
10501	209.38	9687.641	37555.18
7406	209.3	8762.968	38667.215
27126	209.26	13160.563	36838.391
26166	209.24	13101.034	36463.129
13107	209.18	10332.774	37285.535
26417	209.16	13047.217	38125.355
16369	209.15	11102.95	39456.02
17741	209.15	11217.754	37401.328
15250	209.09	10652.653	34650.895
10307	209.03	9638.847	35729.617
2075	208.97	8085.61	33041.141
6832	208.97	8645.541	35845.758
27039	208.95	13197.493	37218.223
22396	208.93	12178.185	37132.934
23741	208.88	12495.147	33861.844
30893	208.82	13811.313	37593.324
27741	208.78	13302.057	33320.328
11743	208.74	9751.442	33628.168
2548	208.72	8224.142	37081.094
240	208.71	7956.291	34407.754
17525	208.69	11307.3	35591.613
6393	208.67	8429.712	34086.254
4343	208.61	8403.163	38911.254
23433	208.55	12471.115	34070.344
29528	208.53	13674.185	35926.117
4696	208.53	8590.664	38105.445
1082	208.48	7976.566	39095.23
2487	208.46	8317.493	36562.5
1675	208.32	8126.692	36500.594
29261	208.25	13728.765	37519.016
2171	208.19	8284.753	33832.527
10123	208.15	9494.938	34085.887
11938	208.11	10039.946	34056.117
17455	208.03	11222.502	35053.051
7908	208.02	8940.833	36735.438
30845	208	13812.468	37257.09
6912	208	8833.981	36548.063
28633	207.9	13477.673	37941.34
696	207.9	7795.293	36943.621
4753	207.82	8600.088	37615.609
19842	207.79	12027.714	37367.906
34072	207.77	14527.402	38228.621
18220	207.71	11420.249	37583.902
511	207.71	7668.268	35870.773
24706	207.71	12870.983	38813.203
22048	207.69	12229.527	34547.023
26238	207.67	13025.559	36956.254
22112	207.61	12245.677	34999.426
15043	207.57	10669.526	36145.18
13670	207.52	10396.252	33195.578
28065	207.44	13529.717	34529.297
30904	207.42	13779.793	37663.789
7239	207.4	8702.947	37513.473
26463	207.38	13027.938	38463.73
30141	207.36	13846.282	33203.117
10807	207.29	9692.255	39696.004
8517	207.29	9241.433	34791.449
8660	207.27	9202.236	36026.539
27372	207.23	13176.852	35510.992
30209	207.17	13837.019	33534.629
27030	207.13	13230.932	37435.234
6760	206.98	8842.036	35204.734
12029	206.96	10037.182	34777.059
15512	206.9	10786.409	33223.422
32359	206.89	14017.72	33621.086
15061	206.83	10649.636	35956.543
17982	206.73	11622.706	39985.77
14667	206.69	10591.134	39145.672
25809	206.66	12994.529	34265.734
17739	206.66	11271.066	37374.512
18939	206.64	11782.419	34016.488
4562	206.52	8423.336	39410.73
1960	206.46	8187.505	34281
14622	206.44	10731.542	39519.496
323	206.43	7710.807	34855.719
12085	206.41	10044.474	35162.406
22146	206.39	12266.966	35259.449
13140	206.35	10245.365	36880.043
28445	206.31	13529.162	36780.879
22875	206.21	12338.829	38339.141
12451	206.2	9917.712	38163.094
1735	206.18	8131.132	35787.754
31598	206.14	14162	37761.574
19277	206.14	11775.406	36327.215
34405	206.14	14568.611	36270.262
15472	206.06	10614.503	33077.344
31279	206.04	14155.363	39832.199
23905	206.04	12573.53	34945.004
33644	205.98	14276.318	39709.684
15614	205.97	10816.011	34013.387
8340	205.95	9088.127	33322.84
27297	205.95	13168.365	35768.734
14619	205.95	10739.304	39493.387
13836	205.93	10391.451	34423.293
27843	205.91	13389.692	33415.191
7794	205.77	8860.608	38125.297
20401	205.66	12013.278	33728.824
6556	205.6	8675.891	33483.621
17148	205.6	11062.701	33133.98
886	205.58	7777.012	37931.258
26043	205.52	12984.543	35731.707
6220	205.52	8413.151	35542.379
26145	205.51	12996.308	36311.375
18775	205.49	11423.244	33023.211
13276	205.43	10208.191	36043.383
11450	205.37	9788.643	35425.82
13945	205.33	10343.922	35201.773
26801	205.29	13168.715	38971.523
9116	205.28	9241.469	39758.676
34264	205.24	14536.672	37274.031
28319	205.24	13552.269	35994.34
27164	205.24	13264.857	36679.586
2017	205.12	8117.456	33526.418
7698	205.12	8887.059	38675.375
24821	205.07	12741.745	37998.363
785	204.99	7936.293	37448.621
12571	204.95	10107.732	38932.609
29173	204.95	13565.2	38424.781
6474	204.91	8539.891	33183.508
26843	204.87	13239.41	38788.379
1634	204.85	8123.484	36834.754
29690	204.85	13730.707	35205.465
26254	204.84	13121.608	37029.375
22223	204.84	12228.633	35672.672
11452	204.78	9751.154	35428.523
25682	204.74	13053.657	33436.414
25072	204.68	12920.589	36470.555
22334	204.66	12203.952	36506.141
30769	204.62	13852.39	36734.531
16386	204.51	11027.353	39591.527
[truncated: 23,543 more rows]
