# Supplementary material for: Insights on the Control of Yeast Single-Cell Growth Variability by Members of the Trehalose Phosphate Synthase (TPS) Complex
Source: Front Cell Dev Biol. 2021 Jan 28;9:607628. doi: 10.3389/fcell.2021.607628 (PMC7876269; doi:10.3389/fcell.2021.607628)
Supplement: Supplementary file 2 [file Data_Sheet_1.ZIP › final_code/input_datasets/Ntd-TSL1_SortedCells4_control_t1.csv]

Id	Area (µm²)	Centre X Position (µm)	Centre Y Position (µm)
13075	45.05	14210.478	37560.645
10503	44.57	12910.239	35423.934
13843	42.89	14450.764	34450.277
9167	42.12	12272.777	35375.469
9923	38.87	12697.536	33851.785
7976	38.79	11574.762	36077.074
13508	37.26	14232.829	37817.699
2765	36.41	8868.534	36207.16
3534	36.38	9439.141	38540.793
10009	35.72	12520.774	35471.023
2963	35	9035.117	33248.035
7020	34.17	11172.184	35151.129
9211	33.52	12246.094	36225.309
751	33.04	8030.491	38956.715
5999	32.47	10499.736	39782.688
5956	32.01	10509.24	38801.152
2070	31.38	8792.008	33079.051
949	30.94	8093.525	35779.887
210	30.59	7909.504	35137.715
6357	30.13	10590.94	33051.988
1844	30.09	8508.67	36756.277
6316	29.79	10581.387	34024.895
639	29.42	7713.096	39183.605
13279	29.33	14155.225	33405.125
13896	29.21	14616.773	33345.402
11346	28.98	13339.386	37040.797
12249	28.79	13780.021	38958.016
5199	28.46	10071.483	39247.988
230	28.24	7647.034	35400.004
7025	28.14	11205.822	35211.348
13780	28.12	14624.795	36236.855
10620	28.1	12897.296	33168.32
11726	28.02	13350.141	33808.719
10639	27.68	12904.515	33024.102
11958	27.62	13544.062	35393
11718	27.32	13354.56	34021.688
13879	27.28	14635.416	33668.496
13225	27.16	14124.247	34288.617
12074	27.1	13528.727	37488.711
11835	27.03	13291.332	33053.77
12438	26.95	13781.892	35257.035
13057	26.86	14207.448	37846.875
10619	26.82	12861.125	33166.781
12594	26.82	13763.413	33005.547
13900	26.65	14624.671	33408.523
13289	26.63	14208.004	33046.535
10558	26.61	12912.27	34315.445
13235	26.61	14122.436	34169.938
11693	26.59	13355.009	34297.367
8807	26.51	12053.175	35300.457
12428	26.49	13775.177	35421.504
9504	26.42	12366.729	38491.098
13895	26.38	14569.67	33332.922
13712	26.34	14631.366	37846.586
12321	26.28	13762.933	37666.414
12322	26.19	13756.375	37667.328
13909	26.13	14632.78	33294.23
13850	26.09	14636.266	34519.766
12980	26.07	14175.49	39452.512
13713	25.97	14641.448	37854.957
9821	25.94	12441.199	33234.77
9991	25.8	12550.107	35203.551
13791	25.78	14624.648	35898.133
13040	25.74	14188.409	38153.207
10306	25.74	12917.166	39118.539
13802	25.74	14616.123	35761.527
13648	25.44	14632.247	39284.863
13869	25.44	14460.539	34271.711
9588	25.38	12462.939	37032.102
13082	25.38	14167.014	37390.699
9022	25.36	12039.584	33209.055
5774	25.32	10523.907	36211.879
11225	25.32	13182.99	39189.293
10644	25.29	12852.355	33064.855
10492	25.27	12799.322	35848.164
13196	25.25	14193.045	35090.973
12568	25.17	13725.981	33856.172
11181	25.15	13233.394	39319.891
13222	25.15	14211.668	34516.824
12979	25.13	14190.614	39437.086
701	25.09	7796.218	39889.453
12367	25.07	13772.629	37092.824
12278	25.07	13769.419	38510.492
13172	25.04	14212.764	35798.672
12528	25.04	13768.287	34197.508
10649	25.02	13109.051	33011.141
13844	24.96	14573.031	34452.762
12580	24.88	13736.617	33518.352
13068	24.84	14187.822	37710.625
5258	24.84	10280.654	39604.852
13132	24.79	14212.781	36454.738
11630	24.79	13317.812	35751.848
11749	24.73	13298.816	33380.625
13168	24.73	14087.95	36022.805
11684	24.73	13350.513	34640.074
4463	24.71	9895.5	38367.184
13905	24.71	14540.154	33466.82
13653	24.69	14617.153	39377.156
13156	24.67	14204.536	36122.773
11333	24.65	13154.37	37205.621
2805	24.6	8988.444	35459.129
3010	24.54	9213.056	33377.148
12989	24.5	14206.58	39311.102
10539	24.46	12917.359	34819.586
13195	24.44	14159.684	35357.18
8555	24.44	12045.635	39811.758
11843	24.4	13523.14	33077.813
12563	24.4	13764.694	33804.949
12339	24.4	13609.906	37609.055
11578	24.38	13306.8	36735.832
10642	24.37	12803.035	33032.957
13258	24.37	14188.877	33878.723
10470	24.33	12839.779	36314.867
10242	24.31	12527.586	39479.82
11682	24.31	13324.552	34871.715
7574	24.29	11466.04	39463.016
9749	24.29	12496.317	34496.699
13781	24.27	14632.133	36252.914
13714	24.27	14638.626	37903.438
8080	24.23	11606.565	34062.973
13388	24.21	14266.911	34977.051
9256	24.21	12098.848	37050.402
13560	24.21	14418.996	38911.848
13054	24.17	14043.987	38134.965
13295	24.16	14181.478	33142.277
13343	24.16	14314.108	34168.484
9639	24.16	12494.664	36220.973
12433	24.14	13578.061	35471.816
11742	24.12	13341.389	33578.137
11278	24.08	13354.458	38413.781
6572	24.08	10922.578	37421.117
13884	24.08	14462.62	33733.738
12246	24.06	13717.703	38950.504
11157	24.04	13310.717	39815.797
13656	24.02	14598.528	39412.797
11969	24.02	13468.777	35530.391
13181	23.96	14169.499	35636.809
13486	23.96	14249.139	37234.527
1655	23.94	8522.662	39341.672
13060	23.93	14201.602	37914.793
5681	23.91	10547.079	34158.109
13247	23.89	14211.311	34238.707
13209	23.87	14000.339	34854.426
11750	23.87	13317.369	33380.457
12372	23.85	13753.165	37151.477
12836	23.83	13802.752	37950.219
12254	23.83	13688.673	39004.703
13328	23.81	14314.844	33819.18
12318	23.79	13717.415	37904.965
11834	23.77	13144.635	33046.875
10613	23.75	12828.265	33360.375
11172	23.75	13316.245	39435.109
13243	23.75	14207.727	34184.031
10483	23.73	12900.67	35969.219
13866	23.73	14610.598	34187.691
13297	23.71	14286.817	33014.855
13872	23.7	14454.828	34014.832
6549	23.68	10906.289	37053.719
13190	23.68	14202.071	35441.109
9728	23.68	12394.941	35055.809
11828	23.66	13326.444	33288.57
7625	23.66	11631.896	38504.055
12694	23.66	13977.353	35116.527
13830	23.66	14596.852	34820.551
8651	23.66	12067.342	38293.32
4177	23.62	9697.026	37592.668
12994	23.62	14187.818	39359.113
13205	23.62	14060.377	34816.793
6071	23.6	10753.435	38726.676
12601	23.6	13685.935	33096.934
13191	23.6	14152.197	35519.172
11595	23.58	13301.553	36378.973
10409	23.54	12774.193	37801.055
13813	23.54	14551.713	35609.113
9439	23.54	12486.145	39937.496
12364	23.52	13693.645	37051.578
8685	23.52	12047.335	37817.602
8171	23.5	11773.605	33605.477
12088	23.48	13560.693	37783.84
12454	23.48	13580.193	35130.809
12574	23.47	13631.602	33648.609
12831	23.45	13962.541	37800.828
12993	23.45	14106.854	39354.906
9493	23.45	12459.771	38900.641
13672	23.43	14521.896	38640.074
12442	23.41	13765.38	35285.129
11729	23.41	13312.366	33898.012
12306	23.41	13616.291	38054.934
11825	23.41	13215.394	33201.895
9060	23.41	12106.681	33097.582
6885	23.41	11171.15	37456.383
2514	23.41	8841.254	39551.641
12390	23.41	13754.759	36305.035
13236	23.39	14190.609	34171.965
13861	23.35	14579.497	34143.695
6366	23.33	10993.858	33001.648
11607	23.33	13232.168	36243.414
13821	23.33	14605.524	35521.523
12560	23.31	13675.627	34033.445
13291	23.31	14192.325	33090.129
10623	23.31	12853.829	33200.441
11609	23.27	13277.386	36289.996
13864	23.27	14591.254	34174.172
13890	23.25	14432.757	33540.18
9309	23.25	12198.432	37707.016
3697	23.25	9492.768	36071.316
13043	23.25	14192.043	38195.988
10602	23.25	12827.69	33495.988
13178	23.25	14006.495	35579.688
11642	23.24	13346.134	35692.781
12343	23.24	13742.133	37396.391
13913	23.24	14616.287	33153.543
10463	23.22	12918.159	36460.496
13728	23.22	14538.634	37786.852
8623	23.22	12058.702	38478.953
13594	23.2	14303.908	39590.18
10465	23.2	12888.183	36517.484
8703	23.2	12015.743	37451.586
9467	23.2	12448.53	39294.445
10015	23.18	12711.399	35549.633
12475	23.18	13779.888	34701.109
8687	23.18	12064.651	37515.07
3878	23.18	9384.433	33041.895
12958	23.18	14164.409	39605.039
6906	23.16	11146.658	37134.23
8113	23.16	11633.14	33332.391
10151	23.16	12536.504	38015.164
8762	23.16	12033.916	36079.387
12279	23.16	13757.73	38516.633
12617	23.16	13970.798	33287.008
9307	23.14	12196.37	37679.441
11974	23.12	13546.772	35609.414
5090	23.12	10008.991	37659.965
11180	23.12	13140.869	39316.477
13881	23.12	14504.493	33684.66
9921	23.1	12685.258	33781.578
13256	23.1	14020.885	33813.926
10657	23.1	13125.388	33125.309
13286	23.1	14144.723	33012.484
9913	23.08	12536.946	33596.988
706	23.08	8031.048	39767.973
10442	23.08	12910.322	36930.734
9576	23.06	12351.649	37473.469
13131	23.04	14211.401	36445.246
3531	23.04	9354.971	38504.215
13673	23.02	14631.987	38663.621
12900	23.01	13949.591	38910.766
6296	22.99	10775.521	34454.328
13699	22.99	14617.971	38250.766
9579	22.99	12444.345	37212.621
6362	22.99	10759.115	33140.227
9545	22.99	12495.988	37850.992
11300	22.99	13325.028	37930.879
13837	22.97	14461.642	34918.676
13893	22.95	14622.556	33638.398
9021	22.95	12025.96	33207.996
6967	22.93	11098.296	36015.219
5882	22.93	10368.651	37788.734
10410	22.93	12843.601	37504.242
13649	22.93	14492.6	39313.484
11293	22.91	13184.172	38018.754
12911	22.91	13850.234	39058.367
10458	22.91	12772.845	36621.813
8465	22.91	11679.472	38528.422
10700	22.89	13119.322	33830.492
2640	22.89	9061.501	38018.559
12557	22.89	13694.714	33994.43
13189	22.87	14132.73	35423.387
12230	22.85	13703.921	39330.273
12666	22.85	13908.126	34367.641
8909	22.81	12044.877	33529.188
9507	22.81	12476.15	38520.621
3317	22.79	9256.106	37939.746
9818	22.79	12360.472	33183.629
11184	22.78	13345.446	39394.406
12255	22.78	13782.144	39013.215
12472	22.78	13741.527	34611.207
13629	22.76	14498.275	39628.73
11249	22.76	13262.469	38467.168
10319	22.76	12724.167	38981.387
8311	22.76	11750.857	36010.961
12711	22.72	13986.688	35590.344
11279	22.72	13242.612	38413.926
13216	22.72	14118.201	34453.262
11873	22.7	13548.332	33759.055
11668	22.68	13320.59	34931.152
11833	22.68	13217.261	33039.781
7571	22.68	11619.283	39701.836
11739	22.68	13172.626	33548.836
7922	22.66	11455.611	36758.438
13678	22.66	14623.834	38547.066
10466	22.66	12893.088	36218.277
13009	22.64	14118.385	39034.441
11155	22.64	13306.211	39794.434
13613	22.64	14452.876	39752.508
9753	22.62	12380.846	34288.605
11648	22.62	13333.234	35541.641
11728	22.62	13246.757	33844.395
13086	22.6	14126.69	37471.293
6980	22.6	11032.793	35617.676
5629	22.6	10261.751	33155.984
13664	22.58	14616.512	39063.438
12270	22.58	13596.484	38654.391
9374	22.58	12087.28	38732.57
11915	22.58	13554.493	34561.715
11575	22.58	13327.745	36703.211
7152	22.57	11421.273	33423.215
13665	22.57	14591.071	38792.492
13070	22.57	14135.254	37757.379
6975	22.57	11203.122	35585.531
12723	22.55	13982.766	35867.852
13282	22.55	14131.86	33186.008
3553	22.53	9462.182	38196.961
13764	22.51	14586.618	36603.859
4670	22.51	9865.752	34673.656
12644	22.51	13911.093	33749.758
13810	22.51	14510.038	35872.281
10624	22.51	12779.338	33207.867
9605	22.49	12462.505	36866.938
7002	22.49	11191.303	35492.879
12204	22.49	13448.461	39892.793
13800	22.49	14598.304	36036.352
9910	22.45	12685.188	33570.012
12920	22.45	13998.487	39359.438
10510	22.43	12901.103	35290.32
11910	22.43	13565.64	34453.863
13046	22.43	14195.277	38236.02
7005	22.43	11053.012	35501.004
12263	22.41	13693.91	38842.367
7084	22.41	11170.217	33915.441
12420	22.41	13751.456	35891.801
8857	22.41	12052.333	34307
1685	22.39	8506.617	39104.094
8132	22.39	11622.718	33017.605
13277	22.39	14133.239	33351.09
2632	22.39	8906.739	38293.633
8073	22.39	11597.435	33999.664
9656	22.37	12490.604	36042.414
11588	22.37	13257.249	36549.367
12351	22.35	13777.207	37193.613
8194	22.35	11822.017	33910
10438	22.35	12919.484	37169.504
8022	22.34	11628.015	35110.434
13101	22.34	14138.583	36940.73
11329	22.34	13336.148	37456.469
11162	22.34	13248.678	39958.004
13513	22.32	14337.566	37922.984
11717	22.32	13290.669	34014.652
9668	22.3	12382.351	35582.91
12310	22.3	13676.618	38105.855
12422	22.3	13704.498	35602.859
12326	22.28	13766.334	37721.891
11854	22.28	13560.378	33277.883
845	22.28	8142.384	37549.18
12407	22.28	13724.377	36012.82
13067	22.26	14158.151	37708.426
10678	22.26	13061.548	33462.566
13392	22.26	14319.351	35043.215
13001	22.24	14042.926	39155.121
6904	22.24	11200.847	37049.156
4826	22.24	10009.151	33255.004
12807	22.22	13946.937	37201.805
13472	22.22	14287.107	36962.066
7698	22.22	11625.303	37683.668
10309	22.22	12926.076	39188.758
8049	22.22	11551.627	34642.168
11218	22.2	13293.621	39149.172
12998	22.2	14157.677	39112.348
10224	22.18	12502.782	39091.684
6442	22.18	10977.341	34933.602
2816	22.18	9011.618	35275.602
13889	22.18	14573.992	33527.152
10110	22.18	12690.112	37079.469
13635	22.18	14583.246	39436.125
9488	22.18	12309.028	38787.344
10052	22.18	12693.686	36091.738
13051	22.18	14175.83	38074.426
1918	22.18	8442.637	35518.223
13179	22.16	13999.392	35581.691
13870	22.16	14492.923	34273.699
12127	22.16	13484.946	38479.813
12638	22.14	13851.792	33692.219
12585	22.14	13751.918	33626.422
13631	22.14	14592.346	39657.359
13311	22.14	14231.133	33353.91
12389	22.14	13649.881	36258.371
10321	22.14	12895.483	39002.363
12618	22.14	13966.27	33290.445
12392	22.14	13766.884	36332.371
7930	22.12	11424.638	36811.16
9936	22.12	12686.086	34171.793
10304	22.12	12895.923	39421.16
8029	22.12	11555.759	34955.605
13587	22.11	14370.372	39474.82
10645	22.11	12881.267	33127.273
13899	22.11	14634.13	33406.883
13690	22.09	14509.967	38343.531
10608	22.09	12897.759	33603.039
12261	22.09	13585.618	38831.266
13459	22.09	14420.335	36627.305
11738	22.09	13293.908	33532.352
13033	22.09	14196.799	38391.059
12626	22.09	13857.137	33376.621
11174	22.09	13274.746	39515.863
11856	22.09	13485.453	33290.797
11235	22.09	13266.208	38800.281
13730	22.07	14619.489	37559.426
13888	22.07	14638.841	33799.719
10285	22.05	12884.916	39724.73
13300	22.05	14296.669	33056.523
9899	22.03	12710.332	33352.648
7583	22.01	11474.71	39425.137
8012	22.01	11578.443	35414.496
8116	22.01	11524.145	33386.918
2301	22.01	8667.298	36482.797
11858	21.99	13447.567	33367.055
13823	21.99	14606.596	35562.352
78	21.99	7673.43	33807.379
11694	21.99	13341.873	34350.684
9143	21.99	12120.884	34836.121
11758	21.99	13289.811	33477.078
7991	21.99	11627.988	35743.961
12170	21.99	13422.126	39384.922
13420	21.99	14315.219	35555.957
11589	21.99	13278.788	36581.367
12302	21.97	13693.335	38002.535
4802	21.95	9875.841	33221.863
11315	21.95	13188.887	37545.207
8818	21.95	12049.643	35174.063
13304	21.95	14367.081	33120.684
12119	21.95	13433.463	38378.566
13037	21.95	14191.149	38432.348
12369	21.93	13718.641	37097.957
12608	21.93	13786.352	33038.172
10614	21.91	12807.578	33390.008
12142	21.91	13527.547	38713.992
11751	21.91	13223.731	33393.031
9288	21.91	12092.095	37326.762
11234	21.89	13167.329	39056.207
12559	21.89	13629.881	34022.813
7194	21.89	11303.577	34005.734
8139	21.89	11627.453	33124.652
8545	21.89	11753.045	39827.211
11635	21.88	13309.839	35862.984
11990	21.88	13421.007	36001.098
10432	21.88	12909.126	37070.434
13284	21.88	14115.425	33291.293
11680	21.88	13208.945	34787.941
12932	21.86	13989.237	39672.426
7047	21.86	11053.286	34683.262
13438	21.86	14334.191	36053.105
12049	21.86	13541.023	37178.547
13891	21.86	14430.113	33555.926
10990	21.84	13024.495	37606.113
12424	21.84	13742.37	35644.039
10520	21.84	12865.284	35103.816
12126	21.84	13550.959	38442.117
11344	21.84	13239.539	37021.398
13876	21.84	14496.623	33891.941
13733	21.84	14522.575	37641.938
12596	21.84	13688.631	33021.672
10748	21.84	13103.332	34412.523
13000	21.82	14067.935	39138.191
12346	21.82	13733.583	37441.395
9460	21.82	12495.658	39522.734
13505	21.82	14333.448	37696.551
13021	21.82	14050.084	38767.871
12756	21.82	13829.993	36403.863
12400	21.8	13765.189	36171.34
6393	21.8	10902.651	33696.379
9602	21.8	12421.988	37157.438
12815	21.8	13993.958	37493.996
12882	21.8	13887.424	38675.879
12642	21.78	13938.007	33723.348
9560	21.78	12383.976	37733.621
13128	21.78	14191.794	36660.293
12704	21.78	13916.139	35458.277
13855	21.78	14462.038	34316.801
13750	21.78	14546.082	37134.586
12003	21.78	13461.041	36304.594
13572	21.78	14329.332	39239.652
13580	21.76	14293.653	39328.309
7947	21.76	11493.239	36419.699
13836	21.76	14556.591	34913.621
9555	21.76	12416.476	37945.543
13603	21.76	14293.854	39863.453
9984	21.76	12707.565	35104.461
12722	21.76	13964.353	35860.949
9098	21.74	12170.783	33766.605
8924	21.74	11925.942	33461.086
13153	21.74	14099.885	36080.965
13112	21.74	14151.237	36538.684
12679	21.74	13800.502	34753.832
5590	21.74	10340.902	33753.523
12357	21.72	13615.699	37234.387
10713	21.72	13084.542	33958.332
11961	21.72	13465.306	35424.598
13457	21.72	14219.406	36530.344
11976	21.72	13486.39	35622.539
13532	21.7	14425.812	38306.922
1278	21.7	8390.56	35462.906
4712	21.7	9898.656	34148.594
13149	21.7	14014.734	36325.656
9496	21.7	12416.056	38679.293
10532	21.7	12803.492	35056.141
9216	21.7	12195.836	36423.926
5838	21.7	10524.651	37196.578
13166	21.7	14206.215	36014.688
10420	21.7	12905.927	37393.617
13488	21.68	14306.945	37299.977
12447	21.68	13740.995	35347.793
10932	21.66	13063.027	36834.414
11826	21.66	13179.56	33228.438
12492	21.66	13778.271	34362.383
10324	21.66	12874.473	39052.434
9807	21.66	12328.517	33515.773
12602	21.66	13569.375	33107.281
11681	21.65	13256.538	34793.668
13894	21.65	14478.224	33326.105
10007	21.63	12676.23	35458.578
12103	21.63	13477.794	38096.547
5825	21.63	10387.5	37091.629
8027	21.63	11570.155	34944.227
3995	21.61	9658.823	34646.883
13787	21.61	14615.418	36068.348
13667	21.61	14538.089	38829.602
11940	21.59	13366.01	35068.184
13840	21.59	14506.614	34733.945
12489	21.59	13674.645	34329.59
10733	21.59	12994.626	34137.637
12595	21.59	13570.264	33012.117
285	21.59	7662.502	36077.508
12340	21.57	13761.694	37621.402
7647	21.57	11571.151	38408.852
12949	21.57	14147.649	39771.836
12549	21.55	13734.134	34212.313
13139	21.55	14192.203	36217.684
12651	21.55	13866.55	34041.938
10014	21.55	12501.964	35545.492
10357	21.55	12835.169	38315.047
7638	21.55	11542.213	38350.652
12636	21.53	13984.268	33641.039
7500	21.53	11423.152	38824.316
13898	21.53	14453.939	33399.477
10419	21.53	12910.396	37365.887
9494	21.53	12426.348	38935.246
9812	21.53	12454.831	33356.875
10475	21.53	12894.386	36144.676
11167	21.53	13202.591	39643.66
9619	21.53	12361.963	36720.621
11330	21.53	13329.517	37457.855
13217	21.53	14024.033	34453.676
8166	21.53	11834.006	33445.281
10995	21.51	13123.998	37665.879
6094	21.51	10775.653	38334.531
12716	21.51	13989.258	35727.641
10301	21.51	12836.244	39385.902
12630	21.51	13811.835	33502.258
12336	21.49	13700.232	37508.059
9854	21.49	12384.988	33126.648
13814	21.49	14513.703	35615.262
5018	21.47	9978.908	36480.813
12046	21.47	13377.378	37107.414
11747	21.47	13276.213	33339.773
2882	21.47	9000.638	34472.289
13013	21.45	14160.803	38876.27
9757	21.45	12482.863	34322.902
13910	21.45	14544.631	33017.84
10888	21.45	13115.576	36574.535
13627	21.45	14480.371	39624.926
4611	21.45	9844.091	35797.555
12764	21.43	13828.117	36633.238
5291	21.43	10279.205	39246.168
13863	21.43	14617.983	34163.715
12591	21.43	13608.227	33177.465
8032	21.43	11622.347	34973.883
7788	21.43	11618.67	37533.824
8138	21.43	11429.307	33122.324
8597	21.43	11887.249	39140.254
13440	21.43	14335.701	36083.391
6813	21.43	11007.876	38767.105
5373	21.43	10218.397	37677.344
7111	21.42	11069.538	33314.438
12189	21.42	13489.236	39696.93
10403	21.42	12767.126	37683.109
10406	21.42	12725.756	37743.594
12773	21.42	13853.299	36777.164
10592	21.42	12725.591	33700.23
13792	21.42	14460.343	35925.055
12379	21.4	13767.77	36565.391
13568	21.4	14381.291	39108.914
5646	21.4	10455.52	33292.656
6826	21.4	11147.857	38355.512
11599	21.4	13208.936	36464.516
12440	21.4	13621.323	35283.746
6946	21.4	11192.913	36348.02
12358	21.38	13665.632	37269.008
13339	21.38	14297.588	34039.496
13260	21.38	14199.745	33907.738
11012	21.38	13045.656	38003.371
11720	21.38	13216.165	34076.238
5554	21.38	10321.688	34306.84
11639	21.38	13154.676	35588.934
13885	21.38	14510.824	33742.602
10469	21.38	12824.773	36301.656
11093	21.38	13044.255	39106.816
12194	21.38	13481.028	39757.625
9483	21.36	12463.185	39016.531
2313	21.36	8824.626	36616.195
11655	21.36	13183.822	35365.676
12709	21.36	13868.82	35576.355
1565	21.36	8418.951	39135.82
3559	21.36	9320.141	38002.715
12235	21.36	13719.533	39383.793
8882	21.36	11954.014	34054.316
13875	21.36	14444.448	33817.129
1300	21.34	8306.37	35787.82
13224	21.34	14017.733	34287.945
11178	21.34	13218.053	39283.41
7060	21.34	11113.925	34325.16
8862	21.32	11964.077	34434.59
13301	21.32	14237.617	33068.125
9090	21.32	12261.314	33619.477
11755	21.32	13213.206	33450.488
8852	21.32	12057.23	34536.402
13799	21.32	14544.323	36028.23
11579	21.32	13302.823	36788.297
8901	21.32	12019.849	33728.871
12868	21.3	13982.997	38411.063
5892	21.3	10475.058	37865.125
967	21.3	8184.584	35669.117
9077	21.3	12154.226	33363.551
5561	21.28	10337.069	34176.105
12685	21.28	13884.591	34936.539
12816	21.28	13967.807	37499.762
7615	21.28	11614.887	38702.5
8136	21.28	11514.296	33098.555
9586	21.26	12423.559	37029.949
10663	21.26	12945.78	33224.98
3681	21.26	9451.257	36234.078
774	21.26	8199.486	38670.234
13006	21.26	14039.483	38968.152
11707	21.24	13288.025	34263.609
10960	21.24	12951.365	37246.316
11741	21.24	13330.231	33552.16
13786	21.22	14470.238	36059.469
12314	21.22	13664.896	37850.09
13547	21.22	14409.67	38634.98
12796	21.22	13971.408	37082.965
10654	21.22	13096.582	33062.453
10090	21.22	12671.622	36806.844
10658	21.22	13104.089	33135.711
9429	21.21	12204.899	39947.16
10494	21.21	12866.831	35871.402
946	21.21	8142.485	35755.789
13770	21.21	14568.945	36452.66
13461	21.21	14361.516	36637.953
8242	21.21	11683.641	34902.563
7131	21.19	11303.849	33031.129
7902	21.19	11489.827	37309.574
6175	21.19	10645.176	37185.863
13357	21.19	14218.784	34597.066
53	21.19	7757.012	33543.449
12019	21.19	13559.616	36691.984
8334	21.19	11713.041	36432.074
11966	21.19	13481.663	35462.797
6587	21.19	10784.099	37654.352
1732	21.17	8587.732	38443.27
12597	21.17	13709.421	33031.875
11121	21.17	13140.343	39565.406
10524	21.17	12880.947	35205.563
8439	21.15	11795.399	38315.215
8569	21.15	11897.036	39993.594
6289	21.15	10640.475	34703.781
3729	21.15	9423.634	35425.957
12981	21.15	14166.153	39454.84
12829	21.15	13809.428	37769.348
7877	21.15	11583.014	37574.035
9188	21.15	12250.04	35772.02
3305	21.13	9269.883	37807.684
1405	21.13	8396.384	37139.051
10269	21.13	12913.26	39821.074
13912	21.13	14466.879	33149.242
7310	21.13	11272.887	35889.668
6096	21.13	10691.57	38369.949
9064	21.11	12196.627	33238.883
12946	21.11	13939.122	39974.523
7104	21.11	11148.046	33187.523
10118	21.11	12709.407	37239.441
8770	21.11	11858.941	35944.035
2058	21.11	8590.971	33134.922
11317	21.11	13299.623	37565.641
13637	21.09	14524.016	39467.547
13818	21.09	14459.801	35430.867
12268	21.09	13763.462	38923.996
12467	21.09	13634.542	34883.836
12985	21.09	14078.185	39510.18
12319	21.09	13596.501	37957.313
2023	21.07	8439.888	33784.453
12646	21.07	13958.949	33817.031
10294	21.07	12878.604	39529.234
2712	21.07	8966.474	37001.281
13789	21.07	14626.78	36162.586
8455	21.07	11753.869	38440.672
1563	21.07	8224.681	39099.758
13011	21.05	14068.762	38795.395
9485	21.05	12342.607	39026.887
13299	21.05	14319.196	33023.09
776	21.05	8184.976	38694.043
7294	21.05	11297.207	35558.027
12209	21.05	13567.943	39962.457
5126	21.03	9933.893	38110.809
12218	21.03	13771.46	39679.789
10461	21.03	12883.466	36392.977
12898	21.03	13853.661	38876.633
12887	21.03	13911.954	38724.883
3885	21.03	9489.3	33139.969
2194	21.03	8791.662	35046.035
5455	21.03	10276.802	36380.699
13214	21.03	14129.563	34743.789
9766	21.03	12435.07	34444.152
13180	21.03	14175.458	35619.352
11745	21.03	13329.874	33639.047
8376	21.01	11798.495	37232.883
12345	21.01	13742.952	37429.477
11641	21.01	13268.141	35678.387
12160	21.01	13409.345	39193.473
12457	21.01	13646.592	34961.793
13592	21.01	14354.556	39544.926
13003	20.99	14035.526	39254.305
10496	20.99	12834.795	35573.727
8028	20.99	11463.759	34946.348
12849	20.99	13937.535	38144.957
10936	20.99	13056.281	36906.914
9218	20.98	12201.222	36506.328
6059	20.98	10594.955	38891.141
3845	20.98	9405.457	33639.07
7544	20.98	11265.205	39859.891
11098	20.96	12995.9	39146.395
932	20.96	8192.943	36065.656
13395	20.96	14381.157	35110.5
8146	20.96	11762.879	33085.727
2902	20.94	9047.449	34398.762
3875	20.94	9426.124	33018.211
8290	20.94	11638.686	35592.301
5189	20.94	10019.018	39056.406
10577	20.94	12915.365	34057.586
12393	20.92	13769.904	36339.191
11175	20.92	13249.261	39552.422
5230	20.92	10012.116	39806.934
12155	20.92	13568.829	39081.723
10779	20.92	12957.996	34894.625
8369	20.9	11749.945	37106.227
12191	20.9	13566.082	39722.246
13748	20.9	14439.968	37113.629
13307	20.9	14387.411	33274.699
9334	20.9	12102.476	37999.625
10810	20.88	13052.888	35431.605
12593	20.88	13645.846	33236.926
8643	20.88	11891.038	38178.938
5477	20.88	10174.428	35935.836
6802	20.88	11146.247	38887.695
6243	20.88	10603.483	35871.715
10214	20.86	12671.967	38947.457
8795	20.86	11958.421	35446.277
12878	20.86	13795.999	38570.113
10978	20.86	12991.657	37507.547
8301	20.86	11734.015	35818.531
12483	20.86	13742.971	34750.242
13306	20.86	14340.763	33206.656
11025	20.86	13028.652	38266.883
9253	20.86	12275.096	37026.859
12028	20.86	13380.935	36898.777
7913	20.84	11638.379	37122.363
11874	20.84	13482.509	33773.84
13129	20.84	14186.343	36392.879
12460	20.84	13783.511	35043.262
7680	20.84	11493.803	37839.453
10308	20.84	12862.228	39168.121
10146	20.84	12549.055	37886.008
11829	20.84	13266.28	33292.746
11042	20.82	13010.24	38506.656
11339	20.82	13302.453	37245.328
11981	20.82	13528.567	35755.516
12012	20.82	13545.367	36509.117
5361	20.82	10350.196	38108.07
6180	20.82	10741.836	37303.316
13273	20.82	14052.446	33505.789
12275	20.8	13755.897	38777.57
11139	20.8	12929.937	39878.262
10377	20.8	12860.213	38185.586
12495	20.8	13646.703	34435.762
6870	20.8	11160.739	37804.629
5176	20.78	10037.657	38808.328
8661	20.78	11873.093	38062.965
10443	20.78	12764.199	36996.398
3940	20.78	9696.648	33857.59
1030	20.78	8167.223	34597.438
2706	20.78	8862.274	37154.285
12929	20.78	13837.761	39586.59
8767	20.78	11943.94	36194.66
5547	20.78	10153.321	34519.273
11708	20.78	13276.519	34265.195
10022	20.78	12637.56	35624.145
10114	20.78	12702.67	37128.195
12485	20.76	13592.034	34570.051
7438	20.76	11326.823	37743.945
3851	20.76	9306.915	33369.43
12449	20.76	13617.141	35353.59
3244	20.76	9083.853	37001.246
4130	20.76	9534.031	36865.551
9177	20.75	12219.965	35585.746
9742	20.75	12463.317	34674.91
12631	20.75	13903.813	33560.941
9628	20.75	12283.301	36677.254
12025	20.75	13449.434	36834.555
13874	20.75	14466.398	34073.859
8514	20.75	11686.221	39338.605
11757	20.75	13233.833	33471.031
5403	20.75	10150.367	37461.777
8783	20.75	12044.227	35859.156
11846	20.75	13478.356	33132.777
2337	20.73	8841.422	36980.887
7559	20.73	11558.255	39875.746
11649	20.73	13178.136	35287.797
3736	20.73	9420.072	35551.273
7120	20.73	11381.782	33000.645
8162	20.73	11833.285	33406.129
13738	20.73	14433.461	37208.383
12575	20.73	13633.461	33699.305
11605	20.73	13234.289	36533.977
10302	20.73	12725.981	39417.602
13801	20.73	14513.995	35744.906
2960	20.71	8993.577	33226.492
9406	20.71	12229.199	39376.883
12923	20.71	13822.72	39408.223
1754	20.71	8613.829	38065.281
3426	20.71	9093.52	39610.906
11982	20.71	13569.497	35763.613
11617	20.71	13301.713	36087.691
13255	20.69	14081.974	34087.84
10226	20.69	12591.696	39130.793
11752	20.69	13188.232	33399.199
4271	20.69	9652.122	38908.625
957	20.69	8027.917	35872.469
1324	20.69	8207.216	36025.66
8536	20.69	11692	39688.492
1515	20.69	8233.855	38481.957
12839	20.69	13982.152	37992.887
7915	20.69	11501.65	36916.195
13710	20.67	14507.343	38084.867
11241	20.67	13233.473	38916.539
3452	20.67	9284.099	39936.152
9118	20.67	12267.921	34341.656
10381	20.67	12887.193	38252.797
10401	20.67	12759.563	37965.336
7740	20.67	11458.381	37516.898
6675	20.67	10819.532	39051.223
8596	20.67	12024.822	39396.309
11877	20.65	13527.478	33814.004
3802	20.65	9476.268	34178.02
6048	20.65	10642.888	38970.465
13736	20.65	14449.865	37453.492
4770	20.65	9741.663	33633.531
12366	20.65	13675.123	37072.398
11240	20.65	13289.18	38909.023
5396	20.65	10196.86	37410.199
270	20.65	7740.078	35902.844
12953	20.65	14128.681	39853.457
12649	20.65	13953.324	33918.961
6957	20.65	11190.805	35907.141
9780	20.65	12467.106	34068.086
7576	20.65	11623.834	39513.535
12337	20.63	13677.656	37516.547
2701	20.63	9014.706	37131.543
13851	20.63	14561.98	34532.109
6452	20.63	10868.183	35257.004
3860	20.63	9404.982	33451.621
11158	20.63	13146.223	39907.227
12348	20.63	13637.242	37451.566
9475	20.63	12443.661	39165.035
10519	20.63	12714.807	35090.621
12628	20.63	13837.924	33431.457
10431	20.63	12838.731	37041.941
7470	20.61	11278.755	38259.988
6383	20.61	10916.216	33584.648
8281	20.61	11658.808	35500.527
10347	20.61	12886.224	38515.586
11900	20.61	13541.333	34318.367
6125	20.61	10658.393	38258.766
12251	20.61	13581.598	38967.898
2594	20.61	9055.592	38788.344
5071	20.61	9967.26	37460.223
8608	20.59	12018.995	39074.652
10616	20.59	12870.893	33415.711
9081	20.59	12255.298	33436.84
7028	20.59	11200.556	34982.297
10296	20.59	12892.228	39310.625
1552	20.59	8321.165	38958.676
11945	20.59	13520.45	35134.949
7541	20.59	11403.912	39724.973
10852	20.59	13020.405	36221.227
12228	20.59	13596.271	39276.137
10508	20.59	12923.561	35527.789
13675	20.57	14530.494	38742.684
12890	20.57	13799.454	38774.438
12870	20.57	13972.649	38430.355
9922	20.57	12550.1	33829.945
2843	20.57	9037.942	34947.809
5467	20.57	10202.92	36351.574
2958	20.57	8865.581	33413.707
13727	20.57	14571.271	37732.789
2975	20.55	9016.63	33045.012
8129	20.55	11599.387	33245.129
5623	20.55	10181.33	33081.762
12634	20.55	13978.756	33629.219
9685	20.55	12438.552	35336.695
4032	20.55	9700.813	35357.742
13318	20.53	14357.537	33502.957
13502	20.53	14380.878	37513.453
13393	20.53	14399.201	35070.902
3517	20.53	9451.997	38909.664
7495	20.53	11272.466	38787.035
191	20.53	7958.148	34993.387
11165	20.53	13261.995	39978.055
847	20.53	8168.325	37567.324
13731	20.53	14603.158	37579.441
9466	20.53	12414.145	39290.383
13721	20.53	14546.221	37692.547
9078	20.53	12070.312	33378.285
12567	20.53	13658.323	33848.777
11103	20.52	13084.501	39231.43
1502	20.52	8207.615	38290.137
6152	20.52	10618.822	37766.781
13130	20.52	13998.381	36431.102
11233	20.52	13279.176	39011.504
9946	20.52	12514.747	34373.332
11656	20.5	13280.223	35367.207
12203	20.5	13387.836	39892.109
13697	20.5	14595.756	38222.008
6476	20.5	10953.395	35855.234
4292	20.5	9593.94	39143.492
8065	20.5	11572.871	34414.313
13445	20.5	14231.529	36175.828
2964	20.5	9027.542	33248.758
12323	20.5	13736.9	37674.262
13133	20.48	14037.29	36465.551
8900	20.48	11925.605	33724.168
6912	20.48	11110.826	36867.781
10652	20.48	13030.739	33056.637
7886	20.48	11594.633	37369.293
4503	20.48	9717.611	37593.453
10787	20.48	12984.049	35005.613
10565	20.48	12821.82	34431.73
10266	20.48	12907.834	39771.777
6022	20.48	10690.013	39672.992
11151	20.46	13167.719	39765.305
12719	20.46	13835.28	35764.977
11247	20.46	13282.855	38716.344
10141	20.46	12581.568	37755.766
10312	20.46	12909.29	39227.32
10076	20.46	12694.223	36496.508
13838	20.46	14503.196	34698.406
6299	20.46	10744.98	34536.461
10456	20.46	12820.558	36592.941
13583	20.44	14368.525	39378.766
11967	20.44	13390.122	35495.801
12284	20.44	13725.76	38346.539
13419	20.44	14315.632	35538.063
4412	20.44	9922.081	39204.227
6825	20.44	11199.688	38319.074
7688	20.44	11496.993	37911.895
12151	20.44	13538.702	38985.211
13601	20.44	14351.939	39858.652
12715	20.44	13926.13	35723.469
4350	20.44	9849.712	39765.645
12243	20.44	13611.299	39191.965
12197	20.44	13408.69	39834.262
8845	20.44	11967.489	34451.094
12157	20.44	13359.795	39104.672
9850	20.44	12333.302	33075.488
11620	20.42	13229.127	36152.145
7939	20.42	11433.147	36652.301
12458	20.42	13773.742	34996.32
12432	20.42	13623.913	35465.555
9119	20.42	12233.338	34428.711
8531	20.42	11818.356	39539.41
10120	20.42	12515.741	37256.617
6409	20.42	10897.102	34243.664
10156	20.4	12566.725	38165.215
2847	20.4	8984.142	35000.777
8216	20.4	11677.319	34226.133
10359	20.4	12885.431	38325.395
11938	20.4	13361.477	35038.863
10991	20.4	13005.128	37614.406
12448	20.4	13683.506	35352.871
5510	20.4	10241.391	35255.254
13259	20.38	14144.351	33899.969
3024	20.38	9246.205	33656.23
10962	20.38	12974.486	37258.559
7298	20.38	11284.899	35667.723
13134	20.38	14152.329	36468.668
11933	20.38	13466.789	34944.141
4710	20.38	9861.797	34139.363
10829	20.38	13035.397	35786.957
13663	20.38	14628.398	39044.781
6704	20.38	10887.22	39537.859
12007	20.38	13358.874	36356.879
9795	20.38	12290.088	33654.988
7518	20.38	11392.194	39144.77
12824	20.38	13969.624	37684.371
12281	20.38	13738.761	38555.91
7001	20.36	11149.562	35488.723
4954	20.36	10085.718	35629.836
11683	20.36	13178.14	34890.387
8637	20.36	12038.255	38427.023
2047	20.36	8593.158	33161.449
13744	20.36	14547.126	37027.098
7321	20.36	11384.345	36037.637
4948	20.36	10080.753	35526.48
7339	20.36	11398.367	36411.016
12256	20.36	13623.375	39043.434
6349	20.36	10732.543	33207.297
8823	20.36	12031.882	35244.781
8332	20.36	11673.589	36425.141
7003	20.36	11171.781	35497.027
12356	20.34	13684.817	37232.48
8098	20.34	11510.372	33696.02
13073	20.34	14090.529	37815.238
6884	20.34	11059.326	37439.938
6037	20.34	10662.28	39371.297
9251	20.34	12100.671	36998.273
3780	20.34	9485.441	34695.242
8149	20.34	11826.028	33151.75
3183	20.32	9088.713	36005.273
6779	20.32	11028.721	39509.27
9238	20.32	12258.539	36783.094
9481	20.32	12460.009	39206.949
8580	20.32	11913.163	39467.914
11301	20.32	13293.334	37948.344
12227	20.32	13594.258	39577.395
12219	20.32	13690.714	39682.445
13141	20.3	14036.868	36224.004
12419	20.3	13721.191	35864.047
419	20.3	7980.257	37188.137
2645	20.3	8911.636	37831.613
8217	20.3	11687.92	34244.227
13207	20.3	14151.377	34832.363
11123	20.3	12928.431	39631.367
6238	20.3	10587.952	35744.563
10350	20.3	12883.498	38538.785
12576	20.3	13703.536	33792.887
10618	20.3	12774.701	33450.18
2200	20.3	8767.657	35187.086
5286	20.3	10224.879	39200.539
9162	20.3	12233.873	35270.992
13774	20.3	14640.893	36511.152
13523	20.29	14411.02	38143.41
12759	20.29	13981.197	36518.645
422	20.29	7740.192	37195.91
11170	20.29	13296.279	39686.539
8614	20.29	12000.296	38880.348
2302	20.29	8816.606	36497.91
12162	20.29	13471.401	39251.227
9581	20.29	12350.243	37224.219
9939	20.29	12695.52	34228.965
12325	20.29	13578.037	37708.348
13617	20.29	14529.966	39804.223
12987	20.29	14128.59	39546.164
3374	20.27	9275.284	38914.629
9563	20.27	12326.307	37765.656
13824	20.27	14496.15	35569.684
9997	20.27	12502.001	35335.379
12777	20.27	13940.126	36842.469
1983	20.27	8587.315	34287.996
7644	20.27	11590.895	38379.531
5725	20.27	10357.045	35039.945
10233	20.27	12638.663	39284.086
2874	20.27	8886.28	34669.781
12586	20.27	13741.978	33627.016
9464	20.27	12428.758	39271.387
4772	20.27	9769.853	33323.035
12313	20.27	13591.453	37833.293
13709	20.27	14557.05	38058.863
448	20.27	7950.328	37421.641
8788	20.27	12022.807	35621.148
6753	20.25	11131.765	39899.98
12853	20.25	13860.908	38225.309
12043	20.25	13445.928	37045.008
6812	20.25	11204.968	38743.84
12606	20.25	13656.684	33149.598
6852	20.25	11187.845	37855.352
7466	20.25	11216.398	38192.645
8346	20.25	11833.04	36693.723
8293	20.23	11789.232	35652.137
8086	20.23	11557.93	33854.531
9793	20.23	12344.951	33647.469
2474	20.23	8725.536	38962.461
13417	20.23	14389.584	35521.531
13784	20.23	14459.827	36363.34
3642	20.23	9484.3	36861.531
13361	20.23	14275.121	34662.832
8566	20.23	11948.251	39967.828
10316	20.23	12713.256	38955.82
6662	20.23	10794.153	38854.414
11290	20.21	13242.027	38250.691
11159	20.21	13283.537	39911.656
1908	20.21	8589.441	35629.586
8585	20.21	11996.808	39537.008
13333	20.21	14286.84	33912.074
7982	20.21	11601.917	36166.926
6179	20.21	10727.597	37247.797
6372	20.21	10922.101	33231.559
8830	20.21	11915.973	35059.449
8005	20.21	11481.061	35658.43
13522	20.21	14422.269	38109.074
10001	20.21	12536.906	35350.297
9577	20.21	12315.358	37476.32
4972	20.19	10076.346	35837.598
13609	20.19	14249.099	39942.781
9240	20.19	12246.775	36852.391
410	20.19	7747.793	37125.598
13194	20.19	14109.101	35353.215
13271	20.19	14047.048	33765.871
5607	20.19	10295.345	33180.008
10486	20.19	12815.031	35736.09
11884	20.19	13486.949	33953.152
11962	20.19	13497.563	35431.977
12147	20.19	13419.806	38816.984
6882	20.19	11201.951	37353.391
12573	20.19	13773.809	33930.617
7440	20.17	11359.743	37774.715
13757	20.17	14560.033	36749.828
12398	20.17	13717.415	36136.434
12445	20.17	13630.861	35329.223
10646	20.17	12876.842	33160.258
10518	20.17	12883.839	35089.773
13839	20.17	14542.575	34732.637
2231	20.17	8817.221	35739.609
12021	20.15	13380.014	36718.492
6374	20.15	10934.278	33246.121
6291	20.15	10578.864	34723.609
12589	20.15	13703.402	33452.016
4662	20.13	9868.358	34785.402
11587	20.13	13188.017	36543.563
9472	20.13	12336.657	39417.137
12763	20.13	13934.331	36624.105
12417	20.13	13646.254	35814.688
9983	20.13	12619.128	35094.613
798	20.13	8136.297	38460.809
8808	20.13	11985.098	35316.184
11051	20.11	13080.008	38567.406
2102	20.11	8676.613	33771.211
10209	20.11	12626.202	38884.438
3719	20.11	9316.738	35827.984
11231	20.11	13333.547	38968.574
12223	20.11	13717.394	39451.512
2870	20.11	9037.967	34640.484
5597	20.11	10342.302	33513.414
1432	20.11	8302.401	37433.723
9981	20.11	12572.138	35000.273
4483	20.11	9764.03	38275.977
12982	20.11	14118.362	39458.473
11319	20.11	13218.813	37626.844
8474	20.11	11769.118	38592.703
13717	20.09	14577.84	37927.438
5401	20.09	10155.793	37439.406
12086	20.09	13498.588	37724.004
13655	20.09	14568.829	39406.426
6557	20.09	10925.527	37144.324
11865	20.09	13442.517	33577.891
8876	20.09	12051.657	33974.422
13183	20.07	14158.506	35676.441
9848	20.07	12374.843	33068.859
13847	20.07	14432.084	34510.328
8634	20.07	11862.487	38317.523
9492	20.07	12418.967	38879.035
13657	20.07	14474.162	39146.551
8588	20.07	11937.086	39284.871
2441	20.07	8847.461	38493.547
7563	20.07	11433.994	39955.359
7624	20.07	11463.607	38496.449
13768	20.07	14534.437	36405.246
9116	20.07	12093.031	34222.543
13380	20.07	14287.364	34770.816
13549	20.07	14395.623	38712.117
9436	20.07	12457.851	39805.074
10173	20.07	12544.129	38554.934
12444	20.07	13632.422	35319.977
7252	20.07	11336.676	34925.875
7998	20.06	11531.423	35875.672
1002	20.06	8016.618	34795.637
8826	20.06	12053.604	35008.965
1989	20.06	8594.074	34384.492
13711	20.06	14518.034	38113.434
8492	20.06	11842.584	38881.797
8180	20.06	11795.752	33754.992
5860	20.06	10509.97	37447.41
6624	20.06	10898.593	38287.594
5866	20.06	10478.95	37547.758
6765	20.06	11171.361	39646.027
13856	20.06	14477.763	34376.938
13249	20.04	14147.315	34246.719
12739	20.04	13817.904	36162.379
9908	20.04	12634.973	33490.145
13337	20.04	14298.006	33994.746
12188	20.04	13511.519	39696.305
11671	20.04	13303.91	34938.391
12555	20.04	13691.931	34250.891
12857	20.04	13853.772	38278.633
2534	20.04	8685.93	39890.965
10489	20.04	12815.916	35774.879
5278	20.04	10307.018	39369.645
10831	20.04	13098.199	35824.41
7659	20.02	11534.756	38185.098
13110	20.02	14211.192	36855.797
10515	20.02	12779.815	35386.895
11893	20.02	13465.983	34130.48
5715	20.02	10560.911	34885.094
11663	20.02	13288.584	35193.094
8861	20.02	12055.147	34398.707
12703	20.02	13895.651	35392.91
12814	20.02	13839.463	37444.734
7118	20	11165.579	33122.926
13201	20	14149.858	35000.199
13820	20	14536.867	35504.109
10099	20	12499.51	36935.602
5378	20	10298.153	37744.934
13348	19.98	14244.115	34439.754
11590	19.98	13343.995	36600.254
12791	19.98	13903.059	37012.566
9906	19.98	12694.27	33472.75
13100	19.98	14123.527	36912.336
6603	19.98	10792.121	37863.27
5735	19.98	10458.521	35214.605
13084	19.98	14105.443	37403.715
6902	19.98	11140.593	37038.91
12708	19.98	13934.347	35536.379
2635	19.98	9004.303	37989.191
8289	19.98	11745.165	35589.473
9893	19.98	12519.836	33167.754
13264	19.98	14104.93	33944.262
4390	19.96	9729.518	39489.445
12338	19.96	13698.8	37603.945
10030	19.96	12500.404	35763.742
3956	19.96	9688.841	34053.055
6320	19.96	10626.073	33820.203
8383	19.96	11833.963	37343.02
12005	19.96	13436.564	36319.211
9925	19.96	12557.291	33889.578
7162	19.96	11345.973	33512.035
7981	19.96	11558.67	36149.598
12914	19.96	13787.339	39271.93
10275	19.96	12924.747	39929.508
13811	19.96	14556.897	35872.648
13270	19.96	14200.69	33724.262
6341	19.96	10617.83	33390.211
7697	19.96	11506.292	37683.348
752	19.96	8149.041	38958.898
5518	19.94	10327.856	35200.539
2049	19.94	8532.979	33237.16
4929	19.94	9968.397	35280.5
8258	19.94	11665.645	35263.246
9519	19.94	12397.845	38211.926
10376	19.94	12868.973	38183.941
8540	19.94	11787.181	39733.371
12359	19.94	13729.95	37297.57
12350	19.94	13657.499	37497.773
9356	19.94	12260.536	38333.266
12172	19.92	13483.579	39408.609
12835	19.92	13988.079	37891.68
3811	19.92	9469.045	34266.973
6032	19.92	10753.195	39273.145
9332	19.92	12095.862	37955.707
7057	19.92	11201.18	34516.375
10572	19.92	12836.701	34002.195
4425	19.92	9912.08	38807.965
10821	19.92	13122.838	35601.004
155	19.92	7775.111	34624.32
10670	19.92	13075.524	33335.488
13703	19.92	14522.198	38008.379
13806	19.92	14443.796	35807.328
10615	19.92	12843.644	33407.059
12090	19.92	13477.445	37846.605
6766	19.9	11199.629	39658.746
5377	19.9	10291.138	37725.652
13828	19.9	14463.939	34782.754
1628	19.9	8542.566	39832.629
12329	19.9	13723.029	37784.578
10905	19.9	13008.447	36651.902
559	19.9	7638.998	38399.488
13858	19.9	14459.226	34435.172
8849	19.9	11920.096	34507.496
12633	19.9	13824.063	33593.496
13144	19.9	14157.932	36276.215
574	19.9	7944.595	38586.695
9978	19.9	12709.601	34925.164
3903	19.9	9675.677	33253.836
12494	19.9	13617.192	34397.16
9357	19.9	12205.711	38355.266
9473	19.9	12482.509	39419.109
13056	19.9	14157.961	37846.078
11006	19.88	13138.901	37839.246
12186	19.88	13527.88	39667.453
13849	19.88	14462.654	34518.563
4049	19.88	9559.765	35632.82
12803	19.88	13892.042	37155.305
6244	19.88	10601.248	35887.652
3472	19.88	9426.981	39278.309
895	19.88	8137.727	36935.113
11725	19.88	13211.038	34114.07
10814	19.88	12939.634	35473.98
12180	19.88	13360.049	39586.145
10460	19.88	12789.305	36677.059
6866	19.88	11199.917	37673.043
8616	19.86	11898.986	38934.992
12578	19.86	13603.491	33508.078
12629	19.86	13964.06	33457.563
10049	19.86	12694.164	36060.203
2899	19.86	8961.406	34335.457
777	19.86	8174.547	38710.16
11091	19.86	12936.45	39099.73
7007	19.86	11112.677	35533.449
7108	19.86	11146.567	33261.926
8800	19.86	11979.161	35498.516
4430	19.86	9829.382	38942.832
9302	19.86	12272.48	37528.047
7891	19.86	11475.372	37483.398
12187	19.85	13498.291	39684.207
5743	19.85	10531.485	35572.453
13142	19.85	14062.991	36258.82
2837	19.85	8953.949	35173.813
10870	19.85	12991.449	36459.246
9521	19.85	12341.639	38273.82
6249	19.85	10747.614	35522.34
11000	19.85	13073.416	37746.477
6755	19.85	11158.956	39910.605
9101	19.85	12276.589	33837.133
12211	19.85	13673.931	39826.672
13493	19.85	14225.966	37393.145
778	19.85	8083.753	38712.613
8880	19.85	11955.357	34012.348
11320	19.83	13227.11	37633.121
8366	19.83	11834.407	37050.363
8321	19.83	11677.399	36208.797
8257	19.83	11807.542	35224.695
2000	19.83	8422.79	34271.395
8460	19.83	11792.068	38479.566
13468	19.83	14350.366	36787.789
3870	19.83	9412.942	33279.277
13645	19.83	14614.523	39575.988
10131	19.83	12687.568	37587.621
12220	19.83	13652.081	39683.629
5289	19.83	10213.274	39229.969
7637	19.83	11619.965	38347.977
430	19.83	7779.257	37280.82
9804	19.83	12390.421	33786.535
6342	19.83	10710.35	33412.578
10176	19.83	12510.651	38578.172
9187	19.81	12154.446	35763.051
9789	19.81	12389.797	33890.223
13005	19.81	14081.058	38964.613
63	19.81	7648.324	33662.227
1954	19.81	8592.615	35082.664
13108	19.81	14174.806	36749.66
3607	19.81	9438.179	37354.527
6016	19.81	10607.1	39895.27
7149	19.81	11399.15	33401.258
12259	19.81	13696.682	39073.609
12069	19.81	13508.322	37394.504
9852	19.81	12327.936	33100.953
7134	19.81	11376.011	33096.82
13498	19.81	14265.667	37467.207
8819	19.81	11996.49	35204.613
10259	19.81	12705.236	39836.336
12952	19.81	14074.657	39851.391
5030	19.81	9957.608	36744.805
4373	19.79	9818.662	39603.52
9665	19.79	12326.323	35874.363
8851	19.79	11924.972	34522.992
8081	19.79	11451.764	34103.887
7483	19.79	11386.39	38496.508
5312	19.79	10351.335	38704.047
13907	19.79	14559.81	33267.969
13751	19.79	14536.102	36877.746
7075	19.79	10995.258	34025.18
13276	19.79	14163.685	33567.984
3486	19.79	9303.294	39230.195
3874	19.79	9480.983	33016.789
4805	19.77	9877.531	33303.246
3712	19.77	9423.53	35981.535
12995	19.77	14209.452	39384.945
7551	19.77	11370.5	39960.441
6971	19.77	11084.558	35803.766
1332	19.77	8229.731	36117.746
13545	19.77	14257.804	38621.887
13283	19.77	14053.456	33265.414
5683	19.77	10559.275	34243.352
12565	19.77	13714.576	33819.164
10265	19.77	12833.16	39759.957
6635	19.77	10950.866	38448.668
12808	19.77	13793.012	37229.969
11188	19.77	13267.947	39126.621
4849	19.77	10049.647	33857.023
12620	19.77	13930.401	33318.602
2570	19.77	8943.127	39717.164
13268	19.75	14008.653	33704.566
6469	19.75	10961.717	35710.715
11020	19.75	12986.738	38157.73
7056	19.75	11020.294	34516.344
4278	19.75	9516.744	38969.957
12942	19.75	13914.41	39832.738
12588	19.75	13592.913	33417.184
10480	19.75	12924.647	35938.988
710	19.75	8170.85	39830.375
4546	19.75	9784.752	36884.012
5156	19.75	10125.508	38486.441
9745	19.75	12471.285	34725.832
2881	19.75	8943.696	34470.965
9382	19.75	12256.608	38894.531
10597	19.73	12782.196	33783.527
3808	19.73	9416.759	34223.617
6762	19.73	11116.246	39994.234
7261	19.73	11287.204	35068.266
3618	19.73	9459.016	37197.004
8827	19.73	11914.357	35015.656
10186	19.73	12636.702	38651.891
9258	19.73	12265.023	37061.414
13775	19.73	14569.944	36516.141
12473	19.73	13608.62	34656.848
12136	19.71	13390.165	38622.902
5307	19.71	10237.986	38636.352
8381	19.71	11716.63	37298.52
11753	19.71	13305.688	33428.117
7566	19.71	11617.337	39633.16
2948	19.71	9048.076	33490.781
12569	19.71	13604.608	33869.426
7986	19.71	11628.275	35960.742
7109	19.71	11077.883	33270.438
11568	19.71	13141.215	36887.473
9647	19.71	12316.053	36159.336
6467	19.71	10869.944	35541.113
13072	19.71	14203.196	37803.719
9580	19.71	12468.334	37215.566
8907	19.71	11946.444	33483.969
6876	19.69	11197.505	37595.031
10201	19.69	12663.723	38733.703
11608	19.69	13210.73	36243.203
1973	19.69	8528.964	34457.734
8626	19.69	11903.999	38515.297
8121	19.69	11562.057	33170.086
11903	19.69	13548.745	34398.145
12647	19.69	13955.055	33889.98
5756	19.69	10539.903	35995.484
9666	19.69	12361.392	35574.5
5348	19.69	10314.525	38223.797
13106	19.69	14098.127	36997.328
7202	19.69	11280.857	34069.785
6309	19.67	10767.442	34423.688
9748	19.67	12357.415	34460.383
5128	19.67	10112.841	38139.816
1269	19.67	8320.736	35291.727
8606	19.67	11985.37	39051.375
9945	19.67	12656.215	34340.266
9201	19.67	12095.677	36039.832
7938	19.67	11618.027	36646.254
12671	19.67	13928.371	34503.348
11999	19.67	13497.249	36207.977
13387	19.67	14220.737	34952.527
11660	19.67	13168.448	35151.988
7560	19.67	11482.736	39893.641
10609	19.67	12744.42	33624.309
11154	19.65	13160.222	39782.004
458	19.65	7791.853	37467.199
212	19.65	7704.912	35167.766
9898	19.65	12638.003	33329.176
13636	19.65	14448.81	39437.129
10137	19.65	12628.651	37701.211
9478	19.65	12350.359	39188.902
11597	19.65	13243.119	36422.922
10344	19.65	12899.706	38781.453
1895	19.65	8512.008	35811.945
13550	19.65	14256.569	38720.5
7251	19.65	11227.247	34914.449
6184	19.65	10640.217	37097.316
9548	19.65	12437.048	37867.617
9562	19.65	12342.271	37761.285
5551	19.65	10179.74	34292.047
13588	19.63	14289.946	39480.398
9720	19.63	12351.427	35196.387
5340	19.63	10305.533	38451.504
13688	19.63	14447.074	38335.164
2477	19.63	8782.906	38999.797
4919	19.63	10011.597	35167.176
13571	19.63	14340.535	39202.523
12769	19.63	13989.258	36668.91
8256	19.63	11791.969	35154.715
13233	19.63	14008.828	34146.156
7095	19.63	11101.863	33519.688
714	19.63	8143.285	39920.547
5912	19.63	10452.695	38125.121
3834	19.63	9434.424	33521.402
7407	19.63	11338.671	37434.777
8728	19.62	11913.231	36884.824
9503	19.62	12453.755	38485.156
8130	19.62	11510.899	33319.336
11237	19.62	13199.003	38859.633
7673	19.62	11445.098	38065.977
8593	19.62	12040.316	39373.34
12156	19.62	13479.395	39093.766
5359	19.62	10217.311	38082.926
4667	19.62	9827.232	34628.844
9455	19.62	12287.127	39745.668
10054	19.62	12627.362	36146.887
12577	19.6	13603.666	33801.516
7398	19.6	11357.97	37285.563
10506	19.6	12733.173	35475.039
7387	19.6	11295.489	37141.848
2041	19.6	8619.471	33381.117
2188	19.6	8671.045	34991.156
10773	19.6	13002.704	34808.168
13747	19.6	14428.036	37088.813
7681	19.6	11567.111	37847.898
6698	19.6	10978.459	39442.473
12105	19.6	13536.297	38130.84
11896	19.6	13480.404	34252.895
9889	19.6	12528.609	33084.234
11871	19.6	13415.451	33692.09
10513	19.58	12815.425	35369.27
13779	19.58	14603.462	36227.875
9400	19.58	12269.295	39264.109
12463	19.58	13657.449	34847.379
5425	19.58	10335.298	37169.914
10383	19.58	12872.698	38269.363
11949	19.58	13559.258	35251.383
13514	19.58	14367.457	37930.543
7885	19.58	11552.637	37358.484
7554	19.58	11520.208	39788.875
13204	19.58	14009.521	34810.355
13402	19.58	14300.615	35305.258
12286	19.58	13573.312	38384.313
12200	19.56	13468.568	39853.668
8489	19.56	11683.458	38832.902
10188	19.56	12698.699	38683.195
11125	19.56	12991.722	39675.68
11332	19.56	13220.178	37196.207
7935	19.56	11616.983	36618.734
1762	19.56	8483.793	37859.766
8230	19.56	11643.02	34652.293
9040	19.56	11865.161	33070.52
8329	19.56	11757.694	36358.453
10394	19.56	12719.402	37873.246
10562	19.54	12895.595	34389.355
8003	19.54	11584.179	35625.883
12077	19.54	13380.68	37537.371
9295	19.54	12111.643	37427.785
9449	19.54	12489.004	39671.625
2922	19.54	8991.1	34025.898
11876	19.54	13441.021	33805.598
3935	19.54	9676.532	33782.934
13025	19.54	14150.554	38554.906
1730	19.54	8520.729	38392.863
13267	19.54	14092.582	33700.484
13326	19.52	14309.973	33773.766
3667	19.52	9386.044	36380.992
4860	19.52	9978.141	33982.098
6919	19.52	11104.342	36995.68
6234	19.52	10763.38	36038.102
7974	19.52	11508.053	36298.707
3579	19.52	9485.232	37931.531
12720	19.52	13837.677	35784.242
9630	19.52	12296.459	36376.449
11920	19.52	13552.344	34699.105
11580	19.52	13193.492	36800.23
9531	19.52	12417.642	38026.27
8682	19.5	11864.658	37796.648
8846	19.5	11995.558	34490.832
12368	19.5	13761.651	37096.125
10088	19.5	12683.845	36730.688
5345	19.5	10291.16	38194.641
13313	19.5	14265.852	33389.086
12943	19.5	13978.982	39857.09
13624	19.5	14549.698	39977.809
8084	19.5	11608.008	33817.844
10215	19.5	12574.684	38950.941
9410	19.5	12068.572	39485.793
6472	19.5	10835.735	35767.246
4842	19.5	10114.715	33681.285
6474	19.5	10950.526	35798.699
1408	19.5	8405.814	37205.203
6193	19.5	10764.239	36911.684
13759	19.5	14550.516	36813.281
9031	19.5	11932.195	33287.461
3561	19.48	9458.496	38017.164
10997	19.48	13093.231	37705.211
10537	19.48	12808.767	34797.355
6966	19.48	11091.565	36008.137
13776	19.48	14503.025	36524.496
3914	19.48	9681.308	33388.277
2707	19.48	8949.351	37169.34
241	19.48	7709.132	35521.805
11921	19.48	13384.478	34714.238
13478	19.48	14374.932	37052.855
9039	19.48	11872.017	33067.371
7618	19.48	11508.499	38758.059
11844	19.48	13397.574	33110.535
13081	19.48	14012.693	37373.395
3764	19.48	9323.92	34973.02
2641	19.46	8984.392	38093.383
9183	19.46	12187.815	35684.258
11723	19.46	13162.195	34107.043
6688	19.46	10901.522	39285.078
6159	19.46	10681.879	37791.449
12257	19.46	13728.064	39044.969
8053	19.46	11515.153	34744.879
13754	19.46	14627.25	36963.855
11675	19.46	13195.925	35082.18
3853	19.46	9325.806	33399.547
1064	19.46	8075.514	34117.742
8891	19.46	11905.342	33886.227
12423	19.46	13679.258	35640.785
573	19.44	7844.136	38582.996
6263	19.44	10687.38	35138.469
8681	19.44	12001.61	37785.258
7682	19.44	11528.542	37863.77
6377	19.44	10825.664	33276.207
1609	19.44	8317.218	39750.953
998	19.44	8112.003	35067.316
11983	19.44	13528.374	35794.402
11614	19.44	13188.437	36341.953
13904	19.44	14582.635	33462.773
8215	19.44	11812.985	34172.203
3892	19.44	9672.43	33056.875
10938	19.44	13104.409	36920.848
7219	19.42	11406.362	34397.965
3923	19.42	9602.623	33538.832
8912	19.42	12028.905	33558.398
11840	19.42	13160.575	33147.789
3625	19.42	9311.65	37312.996
12260	19.42	13627.198	38817.727
2518	19.42	8816.712	39613.879
9606	19.42	12337.227	36911.301
10859	19.42	13109.361	36333.996
9419	19.42	12258.204	39657.969
2071	19.4	8749.234	33120.113
4273	19.4	9667.564	38939.156
13497	19.4	14404.746	37444.461
9055	19.4	12220.17	33058.184
2085	19.4	8768.206	33401.012
8015	19.4	11428.876	35514.16
12316	19.4	13685.536	37892.285
3437	19.4	9260.905	39767.977
11658	19.4	13263.298	35104.074
2901	19.4	8891.314	34368.227
6794	19.4	11127.044	39008.586
13386	19.4	14312.865	34890.348
10426	19.4	12854.272	37262.836
3432	19.4	9200.297	39675.758
3461	19.4	9439.701	39462.289
791	19.39	8046.42	38328.859
5260	19.39	10309.692	39615.648
9272	19.39	12135.605	37184.66
8652	19.39	11959.662	38297.23
9149	19.39	12149.608	35075.105
10933	19.39	12970.706	36841.652
5710	19.39	10428.61	34798.504
13298	19.39	14343.455	33021.793
9138	19.39	12254.788	34763.895
7936	19.39	11591.246	36644.168
6477	19.39	10890.695	35868.93
688	19.39	7715.169	39745.008
5682	19.39	10486.384	34207.895
8859	19.39	12038.299	34375.34
13032	19.39	14127.671	38357.766
13083	19.39	14136.862	37391.449
8443	19.39	11800.084	38346.539
8712	19.39	11888.563	37223.531
7607	19.39	11460.198	38875.59
10343	19.39	12924.132	38719.234
2101	19.39	8808.426	33758.352
7761	19.37	11588.567	37522.973
2972	19.37	8947.418	33007.754
6062	19.37	10763.783	38627.965
12755	19.37	13995.283	36400.484
11230	19.37	13160.636	38958.121
7044	19.37	11176.588	34639.734
3924	19.37	9605.193	33584.02
6286	19.37	10693.005	34662.883
9083	19.37	12207.781	33441.934
4405	19.37	9763.922	39377.773
12945	19.37	13890.952	39971.508
7543	19.37	11336.217	39806.266
894	19.35	8066.759	36932.543
12022	19.35	13393.484	36722.871
12418	19.35	13703.089	35839.035
9635	19.35	12483.458	36472.703
12774	19.35	13919.547	36778.734
10102	19.35	12701.126	36966.121
5752	19.35	10447.175	35892.434
8450	19.35	11778.088	38413.297
10290	19.35	12857.662	39449.813
8696	19.35	11890.796	37661.039
8604	19.35	12037.592	38970.859
8842	19.35	11895.089	34693.273
6033	19.35	10769.106	39288.332
4249	19.35	9639.413	38634.758
9184	19.35	12184.968	35694.129
12181	19.35	13377.193	39608.555
9413	19.35	12238.033	39548.684
10328	19.33	12755.705	38795.633
13537	19.33	14403.217	38343.063
2845	19.33	8889.955	34996.84
3794	19.33	9430.343	34300.168
10676	19.33	13035.118	33435.508
9091	19.33	12280.576	33623.145
6088	19.33	10659.686	38306.645
12294	19.33	13618.38	38204.473
13385	19.33	14259.364	34833.469
5487	19.33	10334.226	35753.199
9491	19.33	12453.7	38849.215
6395	19.33	10782.201	33779.672
9651	19.33	12472.389	35980.992
9662	19.33	12477.628	35841.09
3933	19.33	9678.124	33750.277
5413	19.31	10251.658	37318.191
5519	19.31	10169.314	35218.98
12872	19.31	13916.773	38479.301
11298	19.31	13272.031	37863
13202	19.31	14024.637	35028.184
13816	19.31	14474.342	35694.906
4110	19.31	9497.259	36633.68
6964	19.31	11002.088	35970.551
8060	19.31	11617.878	34583.625
13630	19.31	14502.24	39650.789
12910	19.31	13944.422	39055.316
12645	19.31	13789.323	33763.668
9049	19.31	12199.164	33013.559
1186	19.31	8278.188	34241.426
12964	19.31	14140.07	39646.945
13321	19.31	14218.486	33649.938
8099	19.31	11462.784	33732.754
1075	19.29	8190.213	33708.785
12154	19.29	13357.02	39070.605
10478	19.29	12799.449	35899.426
13531	19.29	14248.758	38266.285
13329	19.29	14367.458	33871.844
5584	19.29	10295.158	33678.301
4617	19.29	9786.535	35575.695
10264	19.29	12694.155	40008.281
9396	19.27	12134.968	39213.188
9979	19.27	12555.819	34949.563
848	19.27	8157.192	37580.871
2799	19.27	8938.829	35722.645
9103	19.27	12175.033	33912.027
12067	19.27	13448.056	37374.809
2352	19.27	8785.461	37211.641
10390	19.27	12787.285	38119.66
3963	19.27	9615.003	34126.734
7975	19.27	11523.784	36314.77
6051	19.27	10773.346	39018.453
12264	19.27	13703.236	38853.828
4074	19.27	9624.602	36079.066
622	19.27	7938.731	39010.621
621	19.27	7913.403	39009.375
8101	19.27	11526.063	33747.238
2686	19.27	8941.211	37220.184
1096	19.27	8050.882	33202.34
8391	19.27	11780.965	37454.262
12001	19.27	13551.742	36260.23
11273	19.27	13158.424	38610.156
7499	19.27	11294.452	38820.344
11677	19.27	13154.63	35084.133
3839	19.27	9361.494	33558.313
7249	19.25	11415.799	34849.723
13322	19.25	14231.113	33652.09
12901	19.25	13802.091	38929.602
11090	19.25	12979.794	39037.176
11690	19.25	13293.797	34509.398
12653	19.25	13836.288	34074.109
8766	19.25	11969.853	36164.754
10504	19.25	12738.646	35443.594
8650	19.25	11985.777	38276.219
3723	19.25	9399.491	35606.188
13487	19.25	14289.026	37254.637
4017	19.25	9694.058	35069.629
10092	19.25	12508.639	36823.188
10124	19.23	12682.075	37369.203
2599	19.23	8919.848	38873.219
10153	19.23	12611.986	38087.766
12610	19.23	13810.664	33105.477
8325	19.23	11643.247	36244.527
10682	19.23	13034.571	33558.641
3616	19.23	9330.244	37452.586
8810	19.23	11976.933	35330.191
1306	19.23	8345.228	35848.762
12331	19.23	13746.66	37806.285
9450	19.23	12310.683	39682.102
12174	19.23	13418.417	39501.363
3950	19.23	9579.284	33943.738
2731	19.21	9012.101	36649.559
10445	19.21	12822.077	37014.922
11284	19.21	13260.489	38449.953
10967	19.21	12994.722	37318.289
11631	19.21	13284.948	35767.246
7410	19.21	11239.274	37454.258
11898	19.21	13476.891	34261.59
9435	19.21	12324.698	39781.371
5596	19.21	10160.146	33494.906
12822	19.21	13814.999	37661.594
13316	19.21	14229.895	33436.605
12986	19.21	14052.15	39525.715
6670	19.21	10834.211	39036.758
13566	19.21	14254.838	39048.629
9770	19.21	12394.237	34246.734
8625	19.19	12022.434	38500.16
13661	19.19	14503.207	39226.238
4625	19.19	9887.412	35724.113
10740	19.19	13064.846	34294.93
13526	19.19	14404.371	38211.973
9459	19.19	12317.946	39491.523
12813	19.19	13897.666	37442.93
5073	19.19	9984.023	37468.395
5546	19.19	10313.812	34510.324
11848	19.19	13442.652	33241.27
5027	19.17	10065.422	36661.875
6875	19.17	11152.83	37544.137
13677	19.17	14470.988	38475.023
2565	19.17	9026.395	40003.816
10477	19.17	12769.998	36184.668
2542	19.17	8900.439	39777.84
11862	19.17	13413.774	33519.359
5729	19.17	10378.013	35123.148
5356	19.17	10143.569	38044.398
13356	19.17	14397.35	34579.844
8631	19.17	12026.253	38538.973
8595	19.17	11995.232	39388.535
3380	19.17	9117.504	38955.457
12707	19.17	13911.623	35523.047
7061	19.17	10995.708	34354.602
2055	19.17	8529.542	33012.363
11186	19.17	13220.683	39401.059
11892	19.17	13550.423	34112.551
10218	19.17	12628.704	38972.012
9612	19.16	12358.973	36949.129
6097	19.16	10645.051	38393.941
8813	19.16	11956.584	35117.871
5447	19.16	10204.054	36581.313
8463	19.16	11832.101	38510.148
5276	19.16	10140.407	39350.141
9447	19.16	12450.216	39667.836
9638	19.16	12406.696	36534.926
1723	19.16	8575.566	38599.438
10963	19.16	13121.04	37261.152
10395	19.16	12857.585	37892.211
10687	19.16	12991.495	33660.531
7106	19.16	11110.385	33217.055
4378	19.16	9712.472	39689.148
2903	19.16	8880.386	34405.406
1238	19.14	8384.559	34917.871
6833	19.14	11112.276	38424.551
12144	19.14	13390.234	38756.805
13892	19.14	14479.469	33637.547
12149	19.14	13566.232	38921.508
6728	19.14	10985.097	39874.563
8318	19.14	11815.975	36162.73
5862	19.14	10532.18	37469.137
9740	19.14	12486.156	34670.551
11855	19.14	13517.002	33278.914
10584	19.14	12784.902	33908.313
9061	19.14	12196.679	33113.938
8744	19.14	11952.802	36824.688
4294	19.14	9572.442	39152.445
13320	19.14	14240.232	33505.461
460	19.12	7869.938	37501.254
12179	19.12	13479.035	39576.746
6783	19.12	11036.536	39549.816
4014	19.12	9619.366	35028.492
6344	19.12	10598.655	33416.055
6982	19.12	11184.023	35644.215
12904	19.12	13853.19	38990.98
6333	19.12	10771.437	33551.797
8428	19.12	11847.021	38147.711
7300	19.12	11379.665	35687.441
5670	19.12	10421.115	33755.613
8732	19.12	11906.845	36926.574
2239	19.12	8787.094	35804.66
6102	19.12	10765.517	38424.16
3620	19.1	9388.685	37215.152
8420	19.1	11660.239	37992.496
3587	19.1	9451.651	37712.16
13827	19.1	14572.479	34779.004
7384	19.1	11361.458	37121.762
7065	19.1	11059.604	34422.559
13882	19.1	14447.727	33691.188
4806	19.1	9867.178	33010.402
2246	19.1	8835.168	35917.563
9955	19.1	12639.551	34477.836
7941	19.1	11634.936	36677.785
10735	19.1	13096.916	34192.969
4397	19.1	9839.406	39284.266
1941	19.1	8541.336	35243.063
5411	19.1	10255.687	37301.234
10255	19.1	12636.055	39703.465
13120	19.1	14085.033	36566.102
2597	19.1	9056.915	38804.313
2941	19.1	9002.387	33644.906
13024	19.1	14015.335	38541.973
8904	19.1	11964.638	33743.133
12724	19.1	13906.893	35946.281
13187	19.1	14060.679	35718.223
4562	19.1	9874.328	36669.164
1985	19.1	8554.086	34322.238
1133	19.1	8328.277	33458.684
9220	19.08	12192.214	36527.723
6432	19.08	10983.899	34610.906
6638	19.08	10934.67	38474.813
5341	19.08	10300.06	38458.531
13540	19.08	14227.343	38406.863
13562	19.08	14427.438	39032.34
6072	19.08	10753.95	38752.547
7592	19.08	11601.551	38952.125
7884	19.08	11497.565	37354.672
5536	19.08	10206.649	34743.543
8057	19.08	11595.079	34520.188
8720	19.08	11926.761	37098.66
3402	19.08	9223.509	39315.027
4807	19.08	9842.731	33024.578
4547	19.08	9736.345	36898.523
10127	19.06	12663.832	37481.039
10144	19.06	12693.894	37866.57
194	19.06	7890.481	35002.969
13096	19.06	14072.858	37139.215
7013	19.06	11016.72	35333.137
12959	19.06	14153.455	39632.234
13621	19.06	14430.771	39926.711
12861	19.06	13966.145	38334.895
1613	19.06	8263.971	39782.367
11055	19.06	13138.699	38609.457
12761	19.06	13993.03	36620.125
2790	19.06	8907.407	35598.746
9062	19.06	12183.749	33114.684
8576	19.04	11974.617	39709.801
7904	19.04	11628.676	37340.578
9684	19.04	12479.487	35328.344
13492	19.04	14362.628	37381.688
6573	19.04	10951.935	37429.688
5508	19.04	10287.813	35537.344
7983	19.04	11637.667	36191.309
9221	19.04	12127.328	36543.164
8771	19.04	11879.209	35965.922
12944	19.02	13995.957	39961.332
1061	19.02	8172.226	34074.41
12004	19.02	13449.549	36305.898
5677	19.02	10430.929	33995.238
10731	19.02	13039.102	34124.613
10809	19.02	13045.69	35392.715
10901	19.02	13035.873	36631.508
11152	19.02	13166.811	39773.883
6441	19.02	10852.49	34909.371
11987	19.02	13513.396	35916.621
12922	19.02	13870.505	39381.391
6667	19.02	10893.961	38991.402
2017	19.02	8427.457	33954.758
9194	19.02	12260.123	35899.758
691	19.02	7780.857	39763.516
9505	19.02	12370.089	38496.547
10804	19.02	13027.062	35282.375
13632	19.02	14570.982	39723.316
8920	19.02	12047.636	33397.328
7174	19.02	11298.819	33650.098
6955	19.02	11018.622	36208.957
5898	19	10405.578	37934.746
6527	19	10867.15	36662.063
5601	19	10329.012	33332.137
6965	19	11157.835	35994.941
3071	19	9241.671	34470.887
9676	19	12287.985	35454.246
6741	19	11148.429	39802.965
12928	19	13877.249	39529.148
12677	19	13989.752	34656.988
1110	19	8109.339	33135.375
9735	19	12404.266	34852.59
2705	19	8989.503	37152.992
6562	19	10925.9	37227.879
5485	19	10251.445	36040.879
2428	19	8649.387	38289.867
10382	18.98	12894.862	38267.234
11104	18.98	13124.691	39238.105
4804	18.98	9797.478	33275.691
5742	18.98	10499.3	35556.988
490	18.98	7819.697	37834.309
12717	18.98	13786.3	35755.012
7269	18.98	11221.8	35140.152
365	18.98	7889.557	36802.172
813	18.98	7999.694	38291.93
4242	18.98	9574.889	38551.773
13554	18.98	14401.499	38836.094
2624	18.98	8963.126	38225.934
13432	18.98	14238.315	35892.012
[truncated: 4,250 more rows]
