# Supplementary material for: Insights on the Control of Yeast Single-Cell Growth Variability by Members of the Trehalose Phosphate Synthase (TPS) Complex
Source: Front Cell Dev Biol. 2021 Jan 28;9:607628. doi: 10.3389/fcell.2021.607628 (PMC7876269; doi:10.3389/fcell.2021.607628)
Supplement: Supplementary file 2 [file Data_Sheet_1.ZIP › final_code/input_datasets/overexpression1_pTDH3_Ntd_TSL1_t3.csv]

Id	Area (µm²)	Centre X Position (µm)	Centre Y Position (µm)
14508	304.68	13131.47	35771.023
14552	275.11	13216.932	35589.277
14525	252.5	13340.078	35832.953
15179	230.88	13532.517	35862.91
15670	227.78	13510.697	39474.023
17972	220.94	13977.99	37624.992
18868	216.01	14014.08	37873.176
7187	206.15	11034.692	38856.121
18762	202.55	14163.22	38253.137
21383	200.77	14623.464	39384.594
21209	199.46	14445.774	39896.066
22121	198.87	14598.054	35953.109
19246	196.72	14176.759	36953.625
22374	193.24	14602.27	35560.535
10753	190.98	12456.823	39655.934
10816	187.01	12459.609	39296.961
17413	186.29	13984.122	34896.813
20285	185.02	14402.584	35972.238
22202	184.91	14499.171	35803.449
18941	184.56	13913.158	37719.207
16592	183.34	13775.428	35879.055
9935	182.17	12048.365	35501.16
14133	181.96	13168.632	39340.785
14713	178.81	13321.843	35188.586
7273	176.06	11163.973	38787.07
5024	174.72	10376.234	36822.316
14071	174.5	13153.397	39481.5
21404	172.53	14537.748	39425.727
13623	170.64	13075.265	39514.773
12117	170.56	12713.252	39603.219
17926	169.41	13979.578	37440.813
20787	168.49	14225.719	38165.785
8545	167.11	11599.905	39115.629
14469	166.1	13322.62	35910.566
3522	163.82	9768.713	38192.449
18462	163.55	14043.921	39768.824
12685	163.38	12834.342	35330.133
1235	160.98	8427.784	37816.625
9991	158.78	12011.865	35257.758
12293	157.36	12736.566	39417.73
17979	157.21	13969.708	37641.586
8350	157.02	11372.763	38917.539
12073	155.29	12891.928	39852.996
20460	155.25	14290.481	36854.004
14119	155.12	13163.075	39587.629
16661	154.24	13693.818	35423.176
19201	152.95	14201.981	37081.867
12220	152.46	12886.92	39582.531
14430	151.81	13349.589	36559.043
8586	151.38	11582.935	38974.875
14670	149.76	13338.248	35648.5
13995	149.39	13222.518	39658.398
18645	148.95	14113.796	39399.195
20829	148.45	14225.298	38309.508
8544	148.09	11579.186	39419.332
15824	148.01	13441.564	39816.871
18293	147.86	13855.402	39549.773
18692	147.76	14195.911	38324.68
21614	147.63	14511.747	38416.664
14158	147.42	13302.126	39428.934
10778	147.21	12319.177	39455.395
13797	146.25	13059.997	39982.023
21269	145.89	14626.115	39683.902
21449	144.89	14629.928	39060.5
12592	144.83	12872.879	35679.844
10656	143.99	12266.624	39578.188
3319	143.43	9672.643	39305.547
18605	143.17	14192.138	39519.004
6821	143.05	10980.019	38433.164
3780	142.86	9851.495	34324.938
12187	142.75	12887.911	39487.723
14181	142.15	13284.222	39243.254
13697	141.77	13074.793	39642.676
12357	141.58	12913.884	39103.07
19510	141.46	14040.105	35856.121
18560	141.25	14085.108	39666.316
20496	140.37	14400.565	37007.801
22261	139.8	14610.547	35582.465
19307	139.11	14189.899	36702.727
15674	139.11	13526.7	39534.742
14578	139.07	13241.233	35650.664
9689	138.95	11988.502	39369.066
18448	138.88	13912.545	39970.813
6815	138.86	10984.717	38419.215
17942	138.07	13905.113	37502.973
22127	137.71	14427.554	35957.535
20907	137.65	14406.884	38442.156
20034	137.5	14386.525	35261.695
7291	137.5	11121.103	38508.379
18628	136.62	14115.691	39315.297
4788	136.29	10200.489	33344.094
20678	134.8	14308.815	37812.789
6784	134.8	10796.647	38288.367
22109	134.7	14530.362	35930.434
11807	134.2	12572.241	39196.141
4739	134.13	10278.311	34295.148
16560	133.78	13732.826	35770.281
22132	133.47	14619.251	35968.883
15047	132.94	13484.087	35554.168
13335	132.75	13134.265	37821.461
13641	132.54	13105.748	39534.348
12634	132.38	12722.974	35492.023
18451	132.32	13915.718	39992.766
14499	131.69	13321.885	35743.672
22343	131.48	14446.938	35453.797
12547	131.39	12887.771	35886.207
3541	131.12	9914.228	38012.602
14011	131.08	13306.537	39677.449
2024	130.81	8879.279	34829.355
13857	130.45	13276.349	39856.555
13139	130.35	13063.52	35699.277
20699	130.33	14399.682	37854.875
20636	130.06	14260.697	37658.508
9267	130.03	11825.169	35429.879
14567	130.03	13264.298	35617.785
15772	129.93	13397.666	39689.676
19372	129.57	14204.549	36124.469
21059	129.49	14216.189	39586.254
18676	129.43	14091.445	38505.539
18008	129.41	13919.925	37717.324
6226	129.37	10648.274	34865.473
9153	129.36	11643.43	34186.445
2212	129.28	9269.427	34892.598
15599	129.01	13558.14	39386.387
8602	128.7	11497.21	39017.547
16868	128.55	13766.148	33880.695
20055	128.44	14407.063	35351.211
19183	128.36	14171.648	37039.477
2982	128.19	9682.451	34338.367
20120	128.13	14346.809	35584.953
21707	127.44	14449.302	38108.461
1694	127.36	8796.38	37293.906
20686	127	14250.059	37832.531
19470	126.87	14076.037	35757.766
6397	126.75	10929.328	34154.105
249	126.42	7901.88	36794.305
7612	126.41	11200.432	35262.926
13487	125.95	13019.048	39228.398
12534	125.77	12818.084	35777
7336	125.77	11159.12	38618.012
16582	125.72	13763.382	35833.02
13810	125.7	13178.183	39759.211
19066	125.52	14151.591	37640.41
14634	125.45	13327.74	35479.531
18595	125.43	14157.051	39491.926
7953	125.14	11374.001	35429.738
16040	125.12	13696.712	39487.34
4088	124.95	9930.506	37508.391
19628	124.7	14123.615	35530.008
17937	124.57	13991.715	37490.652
19231	124.51	14040.513	37163.566
14109	124.36	13321.638	39562.055
12399	124.34	12770.21	38383.863
16030	124.11	13716.14	39471.57
16552	123.9	13765.556	35750.273
15638	123.67	13516.826	39473.559
15402	123.65	13450.917	37590.723
4969	123.53	10369.001	35281.219
17630	123.38	13852.215	35866.496
3903	123.19	10113.506	34103.344
18311	122.9	13870.571	39590.441
20126	122.77	14421.008	35605.859
19492	122.75	14181.425	35807.262
7161	122.59	11130.118	39048.539
13681	122.59	13063.953	39614.484
19291	122.52	13998.797	36851.367
6044	122.46	10721.69	37965.684
14521	122.29	13197.121	35817.551
8855	122.23	11629.94	35793.219
15800	122.19	13548.425	39743.027
4018	121.85	10088.873	35728.191
21251	121.83	14537.271	39622.383
18158	121.77	13984.838	38205.137
21967	121.66	14620.536	36392.164
22423	121.6	14555.033	35096.863
16378	121.58	13671.494	37317.184
17346	121.29	13971.731	34158.332
15084	121.18	13392.426	35664.656
10365	121.18	12221.567	37356.461
9783	121.1	11867.422	38659.715
14340	121.1	13320.332	37409.836
18704	121.06	14133.46	38370.313
22227	120.97	14480.824	35846.922
19383	120.93	14174.618	36150.18
10819	120.91	12479.778	39301.527
2903	120.52	9442.795	33714.125
17357	120.39	13952.018	34189.789
12324	120.37	12728.925	39242.441
15196	120.26	13548.519	35921.938
12578	120.22	12796.792	35635.598
15368	120.12	13361.822	37411.645
5281	120.12	10526.473	39004.004
8720	119.89	11447.97	38796.262
8399	119.72	11375.817	39111.895
21407	119.53	14521.04	39434.035
18272	119.39	13831.518	39513.957
10097	119.03	12054.377	33108.453
6685	119.03	10911.376	37907.77
22251	118.94	14477.321	35883.023
14644	118.8	13326.082	35516.715
21332	118.71	14636.53	39569.438
21389	118.55	14579.091	39385.793
7113	118.48	11023.407	39346.48
20723	118.42	14337.877	37930.898
13702	118.42	13124.985	39650.922
20412	118.38	14408.936	36495.32
2821	118.38	9395.407	35020.242
22012	118.11	14583.763	36297.457
15835	118.03	13419.826	39840.309
3823	117.92	9791.524	33344.754
18037	117.84	13971.981	37777.406
20017	117.8	14352.695	35176.371
13588	117.63	12958.45	39454.094
20628	117.61	14393.061	37616.926
1566	117.59	8644.107	34719.078
11151	117.42	12432.251	35470.805
20346	117.42	14316.252	36156.133
19676	117.36	14190.155	35407.531
8451	117.33	11337.796	39719.719
20814	117.21	14229.164	38249.098
13993	117.15	13277.646	39649.797
9891	117.04	12008.721	35645.941
644	116.71	8123.723	34975.883
18911	116.62	14144.007	37679.793
20819	116.44	14405.82	38280.465
11145	116.41	12488.383	35453.605
9526	116.41	11791.106	39218.527
21855	116.37	14539.426	37254.23
15737	116.33	13520.671	39652.578
15082	115.91	13460.928	35663.051
18987	115.87	14068	37811.512
8503	115.76	11343.566	39726.531
16358	115.7	13608.372	37195.02
15882	115.62	13369.521	39974.898
6517	115.6	10961.823	35794.086
20951	115.51	14322.861	38584.637
13585	115.3	13024.433	39448.262
9813	115.18	12036.628	38166.383
19947	115.16	14339.053	34772.805
22063	114.87	14560.381	36122.824
8926	114.78	11529.592	35385.223
21556	114.76	14616.022	38490.469
18529	114.68	14017.17	39962.164
11765	114.55	12633.373	38997.758
14701	114.41	13280.844	35416.672
607	114.36	8186.727	35787.906
19054	114.22	14131.637	37623.895
14088	114.2	13271.617	39509.957
12762	114.13	12920.36	34528.313
17398	113.67	13984.603	34598.926
18569	113.55	14024.458	39690.004
15783	113.5	13560.575	39710.508
8420	113.36	11383.618	39302.855
18482	113.34	14187.985	39825.652
12369	112.67	12918.308	38864.113
6808	112.46	10895.909	38390.734
2440	112.31	9217.923	39296.352
19636	112.27	14076.13	35540.523
21584	112.21	14558.311	38591.668
12566	112.21	12821.281	35601.754
222	112.17	7693.432	36564.992
7149	112.15	11149.008	38956.828
13103	112.12	12940.874	35601.602
15094	112.1	13355.279	35694.598
5100	112.08	10547.469	37626.555
11211	111.87	12319.614	35377.84
15351	111.68	13396.335	37307.281
17902	111.52	13915.077	37356.117
8963	111.37	11606.152	34951.426
20236	111.27	14299.113	35827.445
15844	111.12	13542.125	39865.449
21471	111.08	14628.763	38837.23
21323	111	14587.374	39536.094
20362	110.99	14239.596	36199.91
19953	110.91	14279.283	34809.777
13629	110.91	13018.87	39522.367
4804	110.81	10346.085	33268.078
20315	110.79	14372.796	36042.68
14512	110.7	13342.855	35776.895
20326	110.62	14319.22	36085.121
2831	110.49	9417.95	35050.801
16389	110.43	13564.425	37066.734
8415	110.01	11391.451	39229.484
21999	110.01	14542.871	36241.313
16694	109.87	13721.775	35545.754
21587	109.84	14623.848	38600
11239	109.76	12488.269	35247.898
11812	109.66	12535.4	39209.332
3494	109.64	9724.922	38538.641
12613	109.34	12799.881	35433.672
10288	109.28	12271.994	35591.891
15544	109.28	13465.155	39214.469
11542	109.09	12510.903	35449.18
17981	109.09	13943.914	37651.605
18801	108.97	14036.364	38034.773
8666	108.92	11624.2	38874.066
4922	108.8	10468.384	34726.453
22044	108.67	14515.417	36086.324
7644	108.65	11186.169	34933.461
16649	108.27	13723.54	35702.676
18470	108.25	14196.386	39785.559
16129	108.25	13589.137	39388.648
17474	108.21	13933.475	35366.645
10893	108.09	12481.779	39238.82
5156	107.88	10492.313	38073.719
19377	107.88	14161.269	36137.602
4794	107.86	10142.037	33176.555
3689	107.81	9898.565	35190.809
11839	107.81	12650.811	39268.426
20906	107.71	14284.349	38435.316
20255	107.61	14281.259	35868
19349	107.6	14117.002	36291.34
6003	107.54	10655.954	38119.395
1069	107.42	8288.043	38777.512
17983	107.27	13906.115	37658.648
6692	107.15	10943.688	37930.473
22578	107.12	14586.932	33349.02
21166	106.96	14372.06	39948.664
13282	106.91	12946.885	37237.871
6038	106.89	10757.189	37935.922
20870	106.89	14210.066	38388.371
16446	106.71	13632.975	36395.996
6274	106.69	10614.61	34565.855
17879	106.62	13965.052	37221.328
3508	106.58	9780.586	38355.438
7004	106.52	10977.902	39256.543
9915	106.5	11971.162	35440.984
19127	106.47	14059.784	37475.813
1703	106.45	8828.279	37629.77
13886	106.29	13260.314	39884.953
2971	106.24	9689.716	34156.813
18226	106.18	13890.204	39427.922
14999	106.02	13561.674	35385.926
17681	105.93	13790.811	36014.613
5063	105.91	10548.603	37244.18
4517	105.89	10300.366	38023.703
18603	105.78	14048.14	39507.539
16556	105.7	13665.166	35761.684
11993	105.7	12603.479	39727.695
3700	105.56	9828.964	34979.121
11158	105.53	12477.61	35491.93
12423	105.43	12828.927	38238.691
1779	105.41	8742.399	39570.246
13072	105.22	13104.872	35516.992
4712	105.2	10343.496	34928.32
1603	105.14	8797.079	35099.465
10829	105.07	12443.187	39368.484
18867	105.01	14160.098	37860.219
4448	104.99	10301.634	38666.535
16264	104.97	13757.766	37755.383
19039	104.93	14121.867	37603.621
14155	104.76	13332.798	39414.922
11968	104.59	12698.866	39631.434
20862	104.59	14339.478	38378.91
22056	104.57	14452.115	36110.363
7936	104.53	11244.674	35304.605
22298	104.51	14472.856	35661.523
20732	104.49	14402.778	38002.121
22363	104.45	14599.431	35514.574
21897	104.34	14599.488	37172.719
16879	104.3	13753.498	33941.719
21754	104.26	14594.105	37680.801
14870	104.22	13534.732	33659.188
15121	104.2	13403.815	35743.609
12539	104.13	12840.093	35795.16
14441	104.07	13216.605	36329.492
20133	104.01	14388.451	35618.195
19142	103.92	14048.226	37504.922
9624	103.84	11813.43	39907.109
14028	103.8	13278.555	39712.926
11190	103.76	12406.691	35292.219
13074	103.71	12926.144	35521.242
6334	103.61	10721.624	33550.996
22353	103.59	14576.277	35479.141
16010	103.57	13752.65	39738.98
1843	103.52	9039.564	38684.902
18093	103.48	13982.096	37901.262
11813	103.42	12590.981	39212.074
8942	103.32	11591.25	35155.793
22269	103.32	14549.883	35607.867
22207	103.23	14479.239	35809.047
12295	103.23	12867.874	39423.895
7610	103.21	11085.61	35264.297
15165	103.15	13502.836	35835.672
21782	103.04	14628.714	37533.773
2099	102.84	9027.876	33506.91
16436	102.83	13710.927	36837.566
9840	102.75	12007.649	37750.145
12749	102.75	12831.49	34924.324
5151	102.61	10365.751	38053
14501	102.61	13344.118	35750.531
7175	102.6	11087.671	38811.434
20798	102.4	14313.576	38205.047
2616	102.37	9343.539	38273.836
18843	102.35	14153.196	38133.781
16087	102.27	13735.805	39586.609
2978	102.23	9673.957	34246.469
20582	102.19	14360.79	37411.863
17146	102.17	13753.173	33073.82
5288	102.16	10550.944	39046.395
8360	102.14	11310.912	38942.262
12498	102.08	12874.806	36263.059
9815	101.94	12035.837	38181.344
20568	101.83	14212.518	37363.383
7586	101.83	11195.988	35427.785
9764	101.83	12031.962	38875.836
4870	101.71	10517.314	34126.363
21849	101.7	14596.101	37220.688
13580	101.68	13063.077	39442.469
14446	101.56	13206.002	36372.098
18391	101.5	13960.213	39773.98
21650	101.5	14525.821	38254.559
8204	101.47	11359.878	38466.656
7326	101.41	11057.849	38601.391
4186	101.39	10086.868	38436.629
7263	101.33	11181.436	38766.898
13189	101.31	13133.738	35894.195
8307	101.27	11401.128	38777.254
11183	101.18	12445.842	35259.5
14183	101.02	13309.107	39261.387
16546	100.99	13644.451	35740.504
20284	100.99	14356.217	35968.156
14461	100.97	13312.985	36149.426
12297	100.97	12901.266	39430.199
5772	100.95	10705.612	39380.938
13533	100.93	12956.057	39360.32
336	100.93	7814.583	38108.66
7879	100.89	11308.518	34903.359
16412	100.89	13666.396	36900.652
9091	100.74	11548.259	33017.43
15136	100.7	13441.226	35763.672
22318	100.57	14450.758	35711.055
18841	100.53	14198.246	38132.203
22404	100.53	14533.092	35318.188
8951	100.47	11601.89	35203.391
1162	100.47	8529.599	39032.141
13064	100.45	12998.379	35495.156
6878	100.37	10862.908	38659.043
7435	100.35	11170.377	37989.867
19583	100.35	14188.657	35703.684
18042	100.3	13981.553	37796.785
19977	100.24	14309.869	34941.574
14405	100.14	13270.505	36920.121
3032	100.14	9686.085	34878.789
15961	100.12	13592.803	39622.883
10598	100.12	12188.766	39350.637
21640	100.12	14626.799	38220.305
16684	100.11	13579.401	35483.824
20671	100.09	14406.567	37759.785
3390	100.01	9856.564	39441.395
11552	99.99	12494.215	35487.828
1311	99.89	8616.755	35452.922
21385	99.89	14488.623	39382.047
10237	99.84	12245.95	35360.395
21348	99.82	14629.722	39311.039
7088	99.78	11154.076	39624.746
14096	99.74	13245.043	39530.707
19428	99.49	14103.621	35978.223
17605	99.38	13931.672	35826.574
21721	99.36	14524.207	37854.984
669	99.32	8120.293	34705.617
15191	99.3	13504.92	35906.93
8184	99.19	11345.406	38408.637
11064	99.17	12299.901	36143.512
17480	99.15	13993.518	35414.863
17484	99.03	13819.122	35448.379
11642	99.03	12592.028	36031.719
16326	98.99	13749.579	37380.383
15489	98.99	13525.013	38082.465
15157	98.96	13483.431	35813.512
20784	98.9	14297.969	38148.832
12708	98.88	12762.73	35147.387
20129	98.65	14328.902	35607.668
7349	98.59	11203.212	38338.461
22443	98.44	14467.888	35208.711
21850	98.3	14632.325	37220.816
22054	98.23	14422.019	36104.777
12854	98.21	13068.152	33224.77
12215	98.08	12742.466	39561.684
20563	98.04	14239.417	37326.832
10882	97.96	12345.494	39220.516
8351	97.96	11386.02	38912.602
18552	97.92	14192.804	39630.641
15901	97.85	13635.114	39796.531
3769	97.85	9871.554	34457.914
1176	97.81	8612.798	38535.48
15598	97.73	13415.784	39386.578
19315	97.67	14200.47	36462.633
1943	97.65	9058.434	36731.258
19647	97.63	14105.592	35267.578
21508	97.63	14515.207	38636.508
9021	97.42	11584.305	34359.758
2653	97.31	9477.398	37854.699
13929	97.29	13224.811	39999.504
15694	97.29	13527.251	39573.645
21900	97.27	14529.856	37179.895
323	97.27	7948.853	37938.738
10967	97.17	12456.673	38942.348
15998	97.14	13629.355	39715.973
16035	97.1	13756.56	39482.977
14015	97.02	13265.101	39685.164
13707	96.98	13002.483	39666.391
14505	96.96	13154.976	35761.133
20625	96.89	14418.571	37591.555
18850	96.85	14048.305	38141.336
4334	96.85	10154.691	39917.93
711	96.77	8133.565	33922.367
15059	96.73	13562.2	35608.078
7619	96.68	11139.833	35309.543
13925	96.56	13282.699	39983.043
19491	96.54	14160.939	35804.98
4717	96.54	10215.231	34697.938
9361	96.52	11755.523	37941.215
10833	96.39	12451.931	39395.688
7621	96.24	11022.302	35339.492
12269	96.2	12835.504	39363.938
21013	96.06	14344.433	39418.773
5152	96.04	10521.895	38056.473
12677	96.04	12915.492	35302.652
22529	96.04	14492.803	34380.574
5992	96.01	10560.12	38069.438
16514	95.93	13572.51	35927.781
10555	95.93	12069.97	39230.883
9272	95.89	11788.921	35456.852
16760	95.87	13691.578	35027.195
7368	95.81	11205.439	38412.414
18615	95.81	14154.717	39549.398
17619	95.8	13950.315	35847.469
21798	95.78	14511.103	37606.551
16006	95.62	13771.212	39729.527
17831	95.62	13956.143	36979.129
19557	95.62	14148.755	35622.027
21822	95.57	14489.376	37425.996
19390	95.53	14206.134	36161.805
5032	95.43	10488.797	36924.055
22074	95.39	14430.555	36141.477
19484	95.35	14006.687	35792.066
15712	95.34	13541.9	39606.742
17536	95.16	13987.927	35634.828
13370	95.14	13079.132	38154.09
15738	95.14	13541.922	39656.492
18621	95.11	14186.207	39562.832
19085	95.09	14188.717	37362.086
19178	95.07	14015.207	37338.543
2313	95.01	9089.193	37534.008
7361	94.95	11062.325	38373.141
14588	94.91	13294.493	35665.563
16635	94.9	13656.599	35668.453
12311	94.88	12801.799	39188.648
2778	94.86	9386.015	35626.148
20190	94.78	14325.659	35744.164
14331	94.76	13205.268	37377.996
15921	94.74	13609.255	39872.922
13660	94.72	13010.867	39581.938
9803	94.68	12010.02	38326.793
21194	94.68	14630.349	39826.098
12999	94.67	13019.32	35146.754
8110	94.67	11292.237	38162.18
19464	94.65	14172.772	35748.891
9911	94.65	12008.246	35431.645
7838	94.63	11301.213	34287.832
11660	94.59	12507.745	36596.535
6783	94.53	10916.613	38282.234
17832	94.47	13851.181	36978.473
21303	94.45	14464.874	39480.16
5157	94.44	10378.418	38074.848
4746	94.44	10223.617	34439.074
7312	94.42	11085.733	38569.137
9667	94.34	11872.445	39516.121
16597	94.34	13693.169	35888.984
4896	94.34	10551.627	34428.898
16058	94.32	13714.767	39526.391
8383	94.32	11396.625	39060.461
8108	94.3	11359.521	38136.539
18924	94.28	14072.115	37696.547
17952	94.28	13933.911	37524.086
22360	94.24	14627.726	35499.793
12850	94.17	13107.574	33083.84
14518	94.11	13329.793	35786.035
12413	93.98	12720.045	38172.535
13516	93.96	13127.246	39326.543
11174	93.92	12393.902	35539.016
19466	93.88	14053.527	35750.559
2100	93.84	8971.83	33514.633
17722	93.8	13981.526	36171.406
7798	93.8	11378.991	33683.988
3328	93.77	9683.74	39408.066
19603	93.75	14100.544	35435.422
8278	93.73	11306.691	38716.313
22187	93.69	14600.399	35772.398
10963	93.69	12311.253	38911.273
14242	93.67	13228.214	38105.664
19690	93.65	14178.122	35200.063
12502	93.63	12905.434	36061.301
14328	93.57	13268.293	37364.539
22115	93.57	14543.321	35938.699
12979	93.54	12998.467	35021.203
874	93.42	8209.931	35373.508
18066	93.38	13835.846	37843.488
14676	93.32	13297.785	35279.965
14733	93.32	13319.715	35181.359
16234	93.31	13777.382	37852.586
16105	93.29	13582.146	39325.809
20730	93.23	14269.79	37996.238
5133	93.11	10526.067	37933.227
19782	93.08	14054.351	34373.035
16492	93.06	13682.431	36130.207
9905	93.06	11996.136	35416.902
5173	93.04	10473.814	38171.676
8729	93.04	11488.064	38518.156
1148	93.02	8610.267	39541.859
19645	92.98	14100.129	35256.641
13053	92.98	13117.125	35467.617
17599	92.98	13927.953	35809.184
3929	92.98	10068.042	34452.141
21462	92.96	14584.396	38812.516
10295	92.96	12208.258	35631.973
2581	92.94	9282.496	38545.559
13943	92.94	13168.342	39602.863
11237	92.9	12459.871	35236.438
22281	92.9	14611.535	35626.172
7287	92.88	11107.026	38493.41
18522	92.86	14139.768	39939.148
16274	92.85	13698.642	37797.438
12575	92.79	12824.579	35624.008
305	92.77	7762.336	37755.602
8788	92.75	11450.502	38032.707
10650	92.73	12259.13	39557.887
20095	92.69	14313.184	35523.195
14138	92.69	13325.069	39345.688
22023	92.67	14482.15	36348.074
22039	92.65	14534.757	36076.219
10858	92.65	12423.051	39138.301
22396	92.58	14638.45	35303.867
18829	92.58	14175.673	38105.566
21127	92.58	14210.488	39760.266
14543	92.54	13294.913	35875.805
13988	92.52	13294.916	39645.203
15619	92.44	13533.104	39429.527
15645	92.39	13526.567	39487.793
19118	92.37	13977.126	37448.094
655	92.33	8188.008	34795.188
18121	92.29	13994.306	38028.77
2923	92.21	9425.155	33358.422
15966	92.19	13569.257	39633.621
13948	92.19	13214.451	39606.348
11978	92.1	12663.699	39649.742
13141	92.08	13013.688	35702.254
16614	92.06	13698.047	35614.961
21388	92.06	14515.345	39385.629
18537	91.96	14091.938	39984.77
17562	91.93	13901.905	35708.641
15338	91.93	13473.799	37265.832
3093	91.93	9501.894	36225.895
17890	91.93	13932.67	37306.086
20224	91.89	14307.719	35804.758
9916	91.89	11997.572	35442.414
7700	91.89	11075.4	34319.449
12247	91.83	12918.594	39330.43
21696	91.81	14637.624	38091.711
12466	91.81	12905.483	36869.813
691	91.7	8169.152	34252.031
14724	91.66	13205.424	34983.145
20469	91.56	14340.219	36897.66
1487	91.56	8677.457	33231.094
11167	91.56	12361.335	35529.262
11591	91.37	12560.115	35614.242
13587	91.37	13045.643	39452.961
8429	91.37	11410.374	39373.723
6691	91.31	10853.305	37922.984
21256	91.29	14571.34	39639.273
21990	91.26	14611.6	36498.504
19924	91.2	14339.764	34551.645
18783	91.18	14153.627	37992.813
1140	91.14	8497.794	39698.664
22160	91.12	14580.732	36054.941
22527	91.12	14436.405	34367.906
19919	91.12	14407.289	34505.445
449	91.1	8114.662	39003.039
20791	91.1	14307.067	38171.133
7082	91.08	11049.454	39911.563
2403	91.05	9256.676	38666.07
14817	91.01	13292.114	33778.938
854	90.99	8329.866	35186.668
16935	90.97	13628.347	33416.691
1269	90.95	8476.691	36874.391
20812	90.93	14210.291	38248.855
12888	90.93	12986.656	33796.844
15794	90.91	13561.712	39732.457
9625	90.89	11827.131	39915.605
16067	90.85	13742.912	39546.008
19266	90.8	14183.61	36728.156
11583	90.78	12638.612	35587.195
21187	90.72	14487.492	39794.609
5250	90.68	10433.603	38811.449
4568	90.64	10313.465	37547.477
14944	90.64	13558.443	34919.59
21780	90.59	14580.602	37512.586
14125	90.59	13316.99	39288
7734	90.57	11056.873	33913.535
22046	90.51	14602.276	36084.691
9117	90.51	11642.42	33528.336
22452	90.36	14583.708	34936.535
4220	90.36	10095.516	38676.031
21843	90.34	14629.775	37207.188
21090	90.32	14415.565	39664.203
3052	90.3	9588.377	35052.688
15574	90.28	13482.028	39323.383
20487	90.26	14395.159	36986.434
20252	90.24	14296.339	35863.742
648	90.2	8177.92	34994.344
5400	90.13	10689.242	39685.145
19463	90.05	14143.141	35748.285
620	90.05	8172.206	35422.563
18261	90.03	13796.101	39494.496
2080	90.03	8911.738	34123.711
21042	89.99	14294.025	39516.484
18486	89.99	14198.193	39836.141
15034	89.99	13367.089	35512.777
15611	89.97	13521.792	39410.203
15940	89.91	13695.527	39967.938
14765	89.91	13336.819	34311.305
1414	89.91	8626.576	34250.172
12891	89.82	13051.409	33836.023
12628	89.8	12747.999	35469.059
17960	89.76	13986.14	37552.77
19780	89.72	14029.686	34357.41
11476	89.72	12497.111	35039.379
9532	89.72	11810.45	39248.605
21956	89.68	14467.125	36668.066
1129	89.63	8220.913	39963.168
18275	89.63	13976.989	39517.715
16267	89.61	13735.566	37762.281
15076	89.59	13357.221	35647.945
15814	89.59	13483.347	39781.754
8807	89.57	11500.259	37931.293
13455	89.55	13092.527	38876.59
14613	89.53	13145.498	35723.426
16569	89.53	13691.321	35789.02
21757	89.49	14598.147	37691.32
5185	89.49	10393.943	38294.531
6251	89.47	10619.76	34694.613
12570	89.44	12847.721	35610.762
13803	89.44	12959.743	39995.457
1250	89.42	8614.147	37571.504
10702	89.4	12113.088	39945.684
14542	89.38	13186.896	35871.543
11168	89.38	12414.182	35531.961
13674	89.34	13016.363	39596.297
665	89.26	8165.226	34631.031
1431	89.24	8611.073	33670.617
19706	89.24	14158.421	34985.156
4189	89.21	9942.496	38438.27
8445	89.21	11390.088	39561.809
14753	89.21	13277.657	34489.719
22069	89.19	14617.605	36131.898
21197	89.15	14590.282	39852.77
19092	89.15	14078.239	37373.723
20690	89.11	14281.754	37838.898
5113	89.11	10530.106	37778.121
14575	89.11	13277.398	35635.477
15348	89.09	13431.936	37299.34
4914	89.07	10493.2	34633.145
1580	89.03	8719.42	34961.789
12607	89.03	12888.468	35724.09
16543	88.98	13628.414	36051.875
19138	88.94	14021.019	37491.559
12029	88.88	12683.213	39879.387
20687	88.75	14414.578	37831.727
6789	88.73	10826.196	38314.313
7582	88.71	10995.645	35704.555
20037	88.71	14288.79	35273.262
17326	88.65	13799.123	33865.309
21153	88.63	14291.371	39863.66
2387	88.63	9226.079	38424.383
8372	88.61	11367.508	39017.336
16853	88.57	13575.019	33970.074
5785	88.55	10693.454	39166.473
16458	88.54	13728.531	36242.305
2825	88.54	9316.507	35033.852
21739	88.54	14617.538	37932.672
21068	88.52	14388.66	39615.992
20955	88.5	14376.835	38585.688
13401	88.48	13074.181	38396.734
11809	88.48	12501.074	39197.156
17799	88.48	13992.076	36832.48
15035	88.44	13529.318	35516.023
15924	88.44	13606.665	39893.762
15062	88.4	13404.326	35613.238
12150	88.38	12809.553	39705.516
9822	88.36	12032.45	38207.746
18804	88.34	14179.972	38039.699
10443	88.29	12257.433	38944.84
7568	88.27	11028.569	35575.871
9046	88.25	11588.128	34085.367
14994	88.23	13360.471	35360.766
10594	88.21	12068.511	39351.738
11576	88.21	12693.729	35546.742
17511	88.19	13972.413	35559.695
14482	88.17	13158.788	35941.605
5043	88.17	10491.652	37068.734
20946	88.13	14385.566	38572.598
6067	88.1	10628.085	37767.961
13529	88.1	12991.243	39355.609
7724	88.06	11152.884	34029.922
12540	88.06	12900.369	35794.242
15642	88.04	13540.151	39476.301
20514	88.04	14376.923	37077.945
19316	88	14015.797	36470.734
6579	87.94	10881.047	36904.832
8332	87.92	11359.732	38837.258
18565	87.92	14147.883	39682.352
13469	87.9	13022.122	39079.125
20299	87.9	14408.638	35997.902
4257	87.9	10119.209	39050.156
22002	87.88	14506.164	36250.055
17565	87.87	13864.757	35716.145
2895	87.85	9490.251	33933.117
18201	87.83	13897.512	38708.043
8269	87.83	11372.711	38692.195
9468	87.83	11637.248	38918.863
16705	87.69	13764.853	35279.5
12139	87.65	12920.35	39658.184
3528	87.6	9915.203	38206.398
8284	87.58	11388.653	38723.156
12593	87.56	12756.727	35686.188
19353	87.54	14170.685	36331.512
13357	87.54	13130.173	38017.719
18550	87.54	14041.187	39610.902
10886	87.52	12488.648	39225.723
886	87.52	8410.408	35485.77
16510	87.5	13737.841	35915.48
20737	87.48	14219.284	38023.57
20349	87.48	14256.66	36166.98
18485	87.48	14007.507	39836.965
21271	87.42	14434.95	39686.98
5346	87.37	10409.627	39556.836
11205	87.35	12380.135	35342.363
15170	87.31	13381.012	35839.98
11947	87.29	12645.733	39562.914
7670	87.29	11186.803	34822.531
1731	87.23	8842.569	38329.477
9215	87.19	11727.413	35190.785
1337	87.19	8569.717	35196.957
1035	87.12	8295.765	38003.836
20838	87.12	14326.647	38326.148
19153	87.1	14100.61	37219.148
5849	87.1	10614.299	38654.777
19880	87.1	14367.8	33837.004
20583	87.1	14209.911	37424.012
21214	87.1	14570.211	39901.453
15989	87.1	13626.326	39696.676
12485	87.08	12882.696	36655.914
11637	87.04	12501.43	35977.809
5060	87.02	10542.255	37217.969
21245	86.96	14634.04	39601.773
10901	86.95	12467.126	39265.832
17842	86.93	13963.96	37035.445
14679	86.91	13339.646	35290.641
11835	86.89	12569.656	39257.48
14744	86.87	13214.138	34627.434
22263	86.85	14464.2	35583.5
5313	86.81	10446.544	39235.313
14719	86.79	13155.671	34939.184
8744	86.79	11612.732	38583.398
4389	86.75	10297.521	39199.074
20159	86.74	14340.895	35678.324
11004	86.66	12488.219	38396.797
13605	86.62	13125.489	39477.641
20719	86.56	14226.83	37912.684
9339	86.54	11648.619	36334.07
21340	86.54	14438.65	39286.313
21847	86.52	14479.795	37219.766
7098	86.52	11169.578	39461.996
10954	86.52	12352.032	38846.613
18365	86.52	13821.11	39719.484
15114	86.49	13545.023	35733.137
22208	86.49	14432.421	35808.906
8217	86.47	11306.139	38525.477
14387	86.43	13297.297	37152.809
4865	86.31	10383.341	33866.566
7769	86.31	11198.136	33045.434
21741	86.29	14448.743	37948.453
5985	86.29	10750.761	38056.047
20449	86.28	14362.588	36799.531
18680	86.26	14163.2	38519.801
812	86.2	8347.55	34653.031
22252	86.2	14426.596	35881.898
7581	86.16	11068.678	35642.539
7666	86.16	11150.192	34797.926
22321	86.14	14518.661	35714.355
15955	86.14	13575.412	39609.441
6393	86.14	10907.016	34073.48
17778	86.12	13959.279	36529.43
11107	86.12	12384.397	35612.219
3871	86.12	10044.301	33322.242
8693	86.06	11543.11	38658.242
1183	86.03	8592.714	38325.242
3047	86.01	9667.845	35017.945
15022	85.99	13393.567	35467.945
4620	85.97	10139.228	37012.543
9614	85.95	11805.786	39774.887
3159	85.91	9704.034	37690.09
6072	85.91	10700.968	37796.613
17857	85.89	13956.614	37084.672
21601	85.89	14613.318	38309.605
8125	85.87	11329.768	38200.961
20440	85.87	14363.187	36743.059
19476	85.83	14084.404	35770.305
6297	85.78	10721.365	34243.551
19223	85.78	14121.546	37120.402
1817	85.76	9011.737	39299.207
5334	85.72	10421.061	39411.059
13544	85.72	13077.745	39378.695
7578	85.66	11116.815	35620.395
20260	85.6	14389.452	35883.691
6065	85.6	10744.718	37753.004
8717	85.6	11432.172	38786.887
9642	85.59	12010.641	39885.766
18917	85.53	14097.145	37689.719
15954	85.53	13757.162	39609.223
13788	85.53	13039.814	39926.367
16765	85.53	13764.449	35070.473
6975	85.51	10778.967	39035.953
19408	85.51	14206.968	35921.289
21158	85.49	14333.766	39900.289
9219	85.49	11739.633	35231.891
12089	85.43	12752.047	39887.559
15653	85.39	13515.405	39501.832
16088	85.38	13707.949	39585.73
15994	85.34	13614.263	39710.012
20065	85.32	14396.425	35428.402
12468	85.32	12826.748	36919.098
21147	85.28	14331.285	39830.977
22169	85.28	14427.963	35749.516
7622	85.28	11113.678	35352.73
21330	85.26	14594.935	39561.773
4626	85.24	10324.433	36555.875
15265	85.24	13516.42	36356.18
12042	85.22	12892.185	39755.684
21344	85.22	14571.06	39295.789
7604	85.22	11123.101	35509.34
10194	85.2	12146.011	34969.152
16968	85.16	13715.759	33175.223
20107	85.13	14269.276	35551.906
18415	85.11	13874.527	39852.723
5840	85.09	10752.839	38915.117
15460	85.07	13411.518	37890.152
6630	85.01	10878.626	37648.027
7630	84.99	11185.245	35392.742
16559	84.97	13682.516	35765.004
7789	84.97	11326.651	33385.895
12739	84.95	12817.902	35087.305
20063	84.95	14374.959	35402.344
14341	84.93	13270.337	37409.984
5893	84.92	10775.258	38571.441
14008	84.92	13278.89	39672.637
1934	84.88	9019.96	37328.031
14401	84.88	13256.491	36888.801
20312	84.86	14312.123	36030.176
19689	84.84	14205.396	35195.285
11712	84.84	12513.401	38612.641
6872	84.84	10887.685	38640.129
7698	84.78	11183.457	34293.066
15673	84.78	13462.101	39533.594
20313	84.76	14339.218	36035.301
7979	84.74	11409.414	35691.266
22134	84.74	14600.636	35972.199
15895	84.74	13599.822	39756.223
1174	84.7	8604.388	38681.797
22322	84.7	14474.098	35716.074
13381	84.65	13029.547	38250.828
21429	84.59	14494.094	39269.852
4105	84.59	10093.725	37656.523
16807	84.57	13645.268	34748.086
21221	84.53	14553.745	39936.117
1898	84.53	9006.618	37954.461
1001	84.53	8398.832	37461.293
2644	84.49	9311.262	38144.129
20164	84.47	14323.05	35688.215
10446	84.44	12099.335	38988.055
8600	84.44	11440.32	39012.195
6483	84.42	10949.974	35270.355
20927	84.42	14389.941	38525.336
8814	84.38	11633.164	38052.332
8530	84.38	11427.755	39304.289
6894	84.36	10981.656	38722.777
1777	84.36	8833.913	39540.348
6182	84.34	10674.02	35266.109
2722	84.32	9293.519	36477.539
14415	84.28	13226.232	37000.598
6247	84.28	10664.161	34667.832
10806	84.23	12483.418	39557.672
11942	84.21	12701.598	39550.902
17749	84.21	13952.875	36268.555
6759	84.19	10838.478	38180.051
20334	84.19	14236.41	36105.008
13575	84.19	12945.562	39426.223
18671	84.13	14139.805	38470.316
801	84.09	8209.668	34466.988
7301	84.09	11180.187	38532.844
20498	84.09	14234.906	37017.066
6980	84.09	10967.601	39102.152
14548	84.07	13184.3	35886.438
10799	84.07	12424.28	39530.66
19071	84.03	14009.817	37648.32
10286	84.03	12174.88	35584.922
15640	83.98	13502.08	39474.301
13384	83.98	13068.371	38276.051
11869	83.98	12688.415	39354.742
13614	83.96	13049.317	39495.828
7484	83.96	11014.282	37739.902
21054	83.94	14233.685	39566.578
13275	83.92	12929.729	37091.336
6059	83.92	10690.374	37698.602
6330	83.9	10708.471	33734.215
16321	83.9	13755.727	37358.293
21327	83.88	14575.047	39554.383
12954	83.86	13077.622	34726.441
12452	83.84	12757.576	37438.141
22014	83.79	14570.317	36300.738
20125	83.79	14233.812	35598.98
6506	83.77	10808.912	35578.137
10107	83.73	12200.151	33198.801
14449	83.73	13330.017	36058.352
14130	83.71	13142.522	39318.477
22079	83.71	14504.353	36172.688
8597	83.71	11573.972	39002.309
11625	83.69	12530.515	35835.055
6221	83.69	10646.06	34776.215
18782	83.67	14172.922	37987.906
18298	83.65	13859.315	39567.746
2312	83.63	9182.212	37491.102
15732	83.63	13302.626	39643.387
10932	83.61	12283.204	39078.328
12266	83.59	12868.698	39361.18
4290	83.59	10053.1	39537.305
19568	83.59	14049.196	35650.984
11437	83.59	12617.221	34559.758
182	83.56	7642.972	35961.133
13086	83.54	13087.551	35553.242
21973	83.52	14636.099	36418.004
11047	83.52	12476.054	36786.723
15763	83.52	13458.171	39687.508
1866	83.5	9008.682	38211.645
18294	83.5	13902.016	39549.492
2771	83.48	9478.938	35793.227
21191	83.48	14464.044	39821.348
8341	83.44	11299.117	38868.703
14047	83.42	13337.552	39745.32
2837	83.36	9487.748	34814.484
9156	83.36	11833.363	34252.078
9928	83.36	11891.963	35472.563
16387	83.33	13706.047	37056.41
14385	83.31	13309.222	37140.453
20152	83.31	14224.045	35651.863
2914	83.31	9385.993	33567.617
14023	83.27	13346.699	39694.73
14333	83.25	13240.771	37386.523
6405	83.23	10886.095	34197.051
16506	83.23	13702.994	35898.035
3705	83.21	9865.462	35004.469
18813	83.21	14166.071	38053.297
4852	83.19	10469.296	33637.047
18842	83.13	14106.929	38129.488
3219	83.11	9511.265	38194.875
20720	83.11	14288.368	37914.852
7057	83.1	10820.622	39789.73
13178	83.08	13074.532	35847.109
20232	83.06	14280.034	35818.141
6069	83.02	10771.083	37784.703
3189	82.94	9608.897	37973.371
595	82.92	8001.358	35935.402
14445	82.88	13326.542	36358.176
16073	82.88	13596.866	39559.457
14586	82.87	13341.208	35665.168
19139	82.85	14066.033	37497.375
6626	82.83	10895.53	37618.969
22399	82.83	14546.435	35311.207
20668	82.83	14251.487	37751.383
7415	82.81	11162.515	38243.461
8946	82.77	11611.374	35174.766
22393	82.75	14609.617	35297.402
9141	82.73	11799.082	34040.289
22530	82.73	14564.699	34385.031
3680	82.71	9911.455	35110.586
7109	82.71	11176.419	39291.754
16097	82.71	13775.991	39292.102
4793	82.67	10166.204	33169.336
10787	82.66	12347.489	39475.98
22161	82.66	14518.481	36055.004
5782	82.64	10662.397	39151.301
4753	82.64	10343.048	34022.41
2439	82.62	9244.465	39292.512
3657	82.62	9811.124	35725.543
10754	82.6	12343.442	39659.977
16070	82.6	13731.353	39554.605
624	82.58	8177.67	35278.82
13281	82.58	13123.984	37220.574
22166	82.56	14480.396	35746.551
1997	82.56	9008.507	35135.816
19731	82.54	14192.919	34856.148
723	82.52	8133.709	33636.926
17661	82.5	13917.162	35951.539
19168	82.5	14181.644	37280.805
9038	82.5	11512.027	34209.688
8128	82.48	11349.296	38206.688
19397	82.48	14159.409	36218.512
10261	82.46	12054.872	35502.328
7394	82.46	11109.811	38183.719
21431	82.43	14614.376	38956.129
9463	82.43	11823.22	38864.645
3919	82.39	9936.135	34322.891
16076	82.37	13742.416	39568.316
19613	82.37	14116.488	35479.652
1100	82.37	8372.449	39368.473
9060	82.35	11546.608	33692.797
4838	82.33	10512.747	33351.469
17531	82.31	13850.986	35609.148
19496	82.29	14162.445	35821.074
22361	82.29	14454.411	35509.941
12737	82.27	12843.956	35077.992
18346	82.25	13874.066	39659.922
22502	82.23	14566.344	34709.906
21468	82.23	14560.268	38825.969
20815	82.18	14201.655	38257.395
828	82.18	8224.659	34796.227
19163	82.16	14051.168	37267.93
13292	82.16	13030.7	37454.227
6087	82.14	10562.607	37516.219
20004	82.12	14413.202	35055.309
20621	82.1	14404.021	37576.34
1185	82.1	8576.448	38337.227
13211	82.06	13073.051	36122.941
14208	82.06	13335.118	38365.961
22183	82.04	14431.162	35769.336
4497	82.04	10208.836	38442.207
11156	82.04	12393.184	35483.742
9961	82.04	11899.818	35355.387
18942	82.04	14129.112	37719.895
570	82.02	8093.687	36964.844
6542	82.02	10937.689	36280.684
17812	81.97	13971.231	36911.406
20076	81.97	14236.488	35474.777
17919	81.97	13859.211	37417.879
476	81.95	8118.304	38495.594
12361	81.93	12912.041	39114.945
9868	81.93	11939.226	36184.238
1435	81.93	8503.05	33696.758
1528	81.91	8797.691	34053.637
1255	81.89	8590.308	37367.836
22105	81.89	14633.113	35919.109
4738	81.87	10228.55	34295.621
6633	81.87	10814.595	37668.426
1323	81.85	8628.283	35289.68
19177	81.81	14062.871	37338.453
19402	81.79	14168.642	35907.906
21874	81.79	14628.565	37071.5
4443	81.77	10256.647	38656.926
6291	81.77	10576.941	34168.891
14562	81.75	13309.1	35600.813
16876	81.74	13732.223	33914.758
22581	81.66	14465.626	33222.469
565	81.66	8028.254	36903.48
15086	81.66	13505.533	35668.84
2781	81.66	9440.714	35466.82
5999	81.64	10601.912	38094.766
7210	81.64	11027.262	38939.516
1671	81.62	8760.775	36812.172
12812	81.62	12909.605	33901.629
18558	81.62	14132.651	39651.113
6710	81.6	10985.034	37999.824
17713	81.6	13910.127	36091.16
7556	81.6	11120.707	36033.719
21075	81.6	14279.513	39633.012
17569	81.58	13922.565	35726.137
15237	81.49	13486.856	36122.414
21440	81.49	14581.006	39003.629
16626	81.47	13708.075	35644.883
3662	81.47	9874.082	35481.895
1370	81.45	8609.997	34616.262
12384	81.45	12851.481	38545.824
19859	81.45	14397.225	33299.594
22139	81.45	14441.935	35990.84
21261	81.43	14470.402	39653.359
21033	81.39	14331.433	39491.367
19017	81.37	14149.594	37544.91
7157	81.35	11163.306	39003.816
17645	81.29	13992.403	35886.957
21133	81.29	14213.359	39790.984
300	81.28	7654.364	37692.953
9925	81.26	12063.291	35463.238
1000	81.22	8415.503	37458.465
20713	81.22	14406.748	37883.242
19725	81.18	14015.008	34806.926
6793	81.18	10787.818	38321.996
16053	81.18	13653.596	39508.457
3712	81.18	9737.142	35052.348
22427	81.16	14558.165	35114.59
1768	81.16	8738.494	39258.148
15120	81.14	13417.09	35738.59
10251	81.1	12254.389	35480.512
4166	81.08	10088.482	38293.73
10132	81.08	12091.539	33810.109
14174	81.05	13180.722	39182.137
17454	80.99	13966.915	35191.176
9782	80.99	11948.452	38656.977
9206	80.97	11737.192	35164.031
14550	80.95	13341.939	35579.66
8585	80.91	11520.598	38966.809
14399	80.91	13322.959	36884.133
15133	80.91	13363.147	35756.688
15209	80.89	13552.75	35970.133
5824	80.89	10577.734	39105.211
2922	80.87	9319.843	33349.184
4962	80.87	10368.185	35215.492
7710	80.84	11201.668	34165.141
9654	80.84	12037.824	39723.59
2292	80.82	9063.517	37244.832
6521	80.82	10824.305	35809.145
2612	80.82	9431.499	38210.137
8518	80.82	11455.245	39541.906
9103	80.82	11750.742	33212.293
21456	80.76	14603.733	38790.332
16631	80.74	13583.522	35659.461
20130	80.72	14355.785	35607.91
10227	80.68	12109.46	35328.848
9880	80.64	11887.439	35605.957
6687	80.62	10899.766	37914.129
13382	80.61	13084.381	38262.117
12697	80.59	12759.901	35379.66
9188	80.59	11726.843	34914.555
22323	80.55	14494.207	35715.984
13743	80.55	13079.931	39753.422
6150	80.53	10693.2	35966.332
3176	80.51	9514.438	37818.504
15874	80.47	13422.054	39945.188
7523	80.47	11130.068	36862.043
9132	80.47	11843.522	33859.188
19102	80.47	14209.638	37400.563
21683	80.41	14446.43	38054.188
7745	80.38	11120.774	33749.957
9400	80.38	11702.055	38221.109
11824	80.36	12676.176	39232.277
16330	80.34	13743.547	37394.805
19745	80.32	14180.192	34628.449
16731	80.32	13625.69	35392.016
19615	80.28	14045.877	35490.414
9230	80.28	11669.682	35285.086
3036	80.28	9622.145	34904.27
19490	80.28	14117.738	35805.699
6606	80.26	10978.166	37404.496
634	80.24	8175.729	35121.656
5886	80.24	10760.233	38537.883
4373	80.2	10165.724	39378.309
6080	80.18	10777.361	37813.172
21450	80.16	14512.593	39071.434
15703	80.16	13372.168	39592.574
6270	80.16	10728.519	34553.039
1811	80.13	8916.336	39498.328
1063	80.11	8229.972	38712.043
763	80.11	8206.679	33598.07
11894	80.11	12643.325	39421.293
4593	80.09	10255.744	37492.27
19004	80.05	14166.314	37514.563
7003	80.05	10816.484	39249.898
2106	80.05	9027.293	33310.82
2205	80.05	9135.516	34830.363
6869	80.03	10795.475	38624.676
2140	79.99	9200.774	33715.121
7303	79.97	11103.734	38535.27
2406	79.97	9268.632	38717.84
7522	79.97	10999.3	37162.672
12555	79.97	12814.149	35586.359
13937	79.97	13224.068	39597.594
14093	79.93	13306.641	39518.59
1859	79.93	8913.192	38364.078
1081	79.93	8209.198	38950.781
6209	79.92	10652.523	34945.734
15493	79.82	13379.423	38111.289
10080	79.82	11903.043	33411.559
19482	79.8	14052.833	35783.684
20726	79.8	14296.709	37956.438
9807	79.8	12021.851	38342.219
3857	79.78	10097.57	33200.207
8864	79.76	11544.331	35650.34
5397	79.74	10599.841	39660.781
15986	79.74	13744.22	39689.297
2402	79.74	9132.326	38659.973
17487	79.71	13797.016	35452.09
705	79.71	8067.374	34109.711
22316	79.71	14481.107	35703.953
10275	79.69	12135.827	35545.906
3141	79.69	9625.068	37425.414
1293	79.67	8422.296	36535.063
5401	79.65	10770.078	39703.84
20523	79.65	14287.411	37122.938
16191	79.65	13774.083	38180.125
14834	79.63	13162.211	33298.012
2230	79.63	9100.744	35036.633
12582	79.63	12853.467	35642.047
4814	79.59	10248.386	33094.188
8783	79.57	11445.98	38299.066
22241	79.57	14580.436	35859.648
15801	79.55	13532.948	39746.18
1568	79.53	8655.45	34760.98
16801	79.51	13740.506	34669.043
5087	79.51	10506.198	37501.977
18513	79.51	14014.903	39916.359
6063	79.51	10724.174	37732.453
16715	79.51	13655.951	35343.324
11648	79.51	12499.325	36226.852
600	79.49	8028.16	36012.781
8614	79.49	11619.677	39055.297
13914	79.49	13293.366	39937.594
13440	79.48	13089.323	38692.695
12884	79.46	12975.977	33726.77
12928	79.46	13104.335	34450.242
3774	79.44	9881.382	34563.355
16520	79.42	13610.694	35967.629
6714	79.38	10950.253	38018.93
637	79.38	8126.279	35216.188
1516	79.36	8635.477	33834.434
1702	79.36	8759.6	37603.309
10976	79.34	12389.129	38675.867
22194	79.34	14482.442	35783.965
17614	79.34	13977.706	35842.262
2425	79.34	9099.826	39023.609
334	79.34	7934.87	38078.168
4490	79.3	10185.177	38381.961
18635	79.26	14114.619	39364.699
10777	79.25	12461.052	39442.805
20325	79.25	14290.628	36082.996
2236	79.23	9229.905	35042.156
16540	79.21	13688.909	36048.234
1834	79.21	8906.954	39014.246
12726	79.19	12847.98	34983.941
14568	79.17	13170.039	35617.805
19237	79.15	14074.3	36871.855
19325	79.13	14062.683	36225.375
6211	79.11	10680.07	34959.469
14591	79.11	13230.009	35675.043
5154	79.11	10557.456	38059.609
569	79.09	8015.91	36964.336
13279	79.09	13104.422	37154.027
18106	79.09	13878.511	37983.617
21305	79.03	14545.738	39483.355
20530	79.03	14363.794	37154.195
19157	79	14082.961	37232.344
6729	78.98	10871.439	38072.383
18160	78.98	13962.779	38212.984
2020	78.96	8931.528	34798.449
9665	78.96	11950.034	39501.863
21610	78.92	14520.274	38401.844
7153	78.92	10999.42	38972.43
12479	78.88	12888.274	36777.254
6024	78.86	10739.122	37883.449
22118	78.86	14452.477	35939.59
7632	78.86	11025.406	35399.723
16696	78.8	13744.324	35549.258
20661	78.8	14332.7	37720.348
16752	78.79	13663.747	35217.762
7561	78.79	11202.974	35814.637
9412	78.77	11690.882	38448.766
1959	78.77	8976.046	36066.199
17851	78.77	13969.254	37063.383
5106	78.77	10398.954	37688.938
13813	78.77	13318.14	39762.297
18290	78.75	13921.15	39548.977
1089	78.75	8225.554	39180.641
2453	78.75	9257.547	39385.645
12569	78.73	12888.582	35604.758
3535	78.67	9860.668	38263.262
19329	78.65	14154.871	36234.586
3791	78.65	9885.787	34418.809
6231	78.63	10623.343	34894.336
16032	78.61	13681.674	39472.016
18701	78.59	14191.949	38357.18
734	78.59	8187.233	33064.918
20358	78.59	14228.43	36191.523
4601	78.59	10328.062	37292.188
9429	78.57	11717.899	38670.578
12288	78.57	12819.032	39412.027
4630	78.56	10207.238	36221.906
11863	78.56	12658.125	39327.766
16668	78.54	13735.768	35431.305
13688	78.54	13091.201	39619.871
19544	78.54	14029.649	35581.629
13169	78.52	13076.514	35778.766
14958	78.52	13467.624	35062.816
5375	78.5	10587.596	39762.844
4646	78.5	10186.565	36099.027
13095	78.5	13046.913	35580.758
4875	78.48	10502.962	34191.02
8435	78.48	11217.509	39437.195
13115	78.48	12996.964	35643.688
6766	78.48	10981.98	38191.297
6942	78.48	10979.218	38898.289
7395	78.46	11184.737	38195.23
16104	78.46	13720.525	39321.477
5294	78.44	10441.979	39073.457
259	78.42	7940.366	36898.57
18636	78.42	14142.73	39365.121
6511	78.42	10921.456	35618.648
13766	78.4	13127.232	39801.578
14723	78.4	13229.329	34950.883
2927	78.36	9458.958	33411.301
9351	78.36	11720.436	37828.137
552	78.36	8135.204	37306.094
7908	78.36	11213.961	35161.914
11632	78.36	12501.876	35870.57
7006	78.33	10988.864	39289.91
20928	78.31	14404.756	38528.922
16547	78.31	13777.748	35738.344
14594	78.31	13208.467	35680.555
2881	78.29	9284.2	34265.195
7473	78.27	11181.668	37961.707
16692	78.27	13596.938	35534.766
19729	78.25	14025.292	34847.504
10861	78.25	12395.904	39141.117
4312	78.25	10075.594	39886.23
15977	78.23	13571.91	39656.18
15453	78.21	13553.084	37855.406
21941	78.21	14474.36	36815.402
17518	78.17	13931.716	35570.699
17682	78.15	13855.088	36012.824
9007	78.15	11601.459	34478.957
21227	78.13	14495.312	39960.531
1131	78.13	8461.033	39788.754
3165	78.12	9549.409	37755.57
12688	78.12	12901.902	35355.152
13238	78.08	13082.55	36468.375
17589	78.06	13984.511	35784.102
21453	78.06	14638.902	39078.738
8276	78.06	11216.335	38714.32
20689	78.06	14398.203	37837.547
20964	78.06	14387.083	38667.004
17993	78.04	13943.664	37681.055
8868	78.04	11511.571	35674.551
14316	78.02	13283.562	37629.445
10793	78.02	12483.068	39500.453
7293	78.02	11204.205	38512.395
169	78	7719.452	35706.363
18622	77.98	14096.903	39569.977
22309	77.96	14496.267	35694.121
20147	77.94	14404.749	35645.754
20648	77.9	14371.163	37693.672
18921	77.9	14129.43	37691.617
18653	77.9	14120.768	39428.641
19359	77.9	14048.636	36066.492
16863	77.9	13588.671	33837.16
20114	77.9	14415.384	35564.621
7267	77.85	11165.431	38769.684
834	77.81	8354.867	34839.391
4985	77.79	10410.777	35584.844
13531	77.77	13130.731	39357.23
7944	77.77	11313.123	35324.633
9837	77.77	11895.83	37883.879
14623	77.77	13319.651	35429.477
12517	77.73	12911.517	35916.68
19874	77.73	14273.858	33702.723
10357	77.71	12273.395	37001.781
18985	77.71	14029.787	37807.262
16405	77.69	13769.247	37154.52
8292	77.69	11230.981	38752.039
1541	77.69	8776.364	34174.957
20595	77.66	14259.877	37455.488
8663	77.66	11589.508	38869.461
18460	77.66	14182.709	39762.539
19461	77.66	14175.331	35739.102
3616	77.64	9903.597	37658.164
11101	77.64	12486.482	35600.465
7948	77.62	11386.708	35398.793
13107	77.6	12984.246	35623.383
15880	77.54	13361.071	39960.867
18865	77.54	14171.261	37858.328
22218	77.52	14457.382	35829.895
5911	77.52	10673.607	38339.242
21519	77.5	14599.365	38671.746
19740	77.44	13992.566	34894.145
15685	77.44	13470.071	39550.41
21418	77.41	14589.538	39160.07
11180	77.39	12467.915	35560.277
17526	77.39	13967.683	35589.734
13678	77.39	13003.297	39609.164
9506	77.35	11809.644	39133.027
18604	77.35	14179.176	39510.801
13089	77.35	12974.666	35566.801
15110	77.33	13487.003	35718.516
3146	77.33	9623.806	37520.543
17708	77.31	13845.976	36065.016
5212	77.31	10500.461	38512.629
7095	77.23	11071.984	39435.309
1040	77.23	8313.296	38157.016
16227	77.23	13736.15	37827.984
9971	77.2	12035.977	35381.875
13654	77.2	12940.19	39573.313
6889	77.18	10794.459	38710.203
17941	77.18	13888.293	37500.469
21212	77.18	14515.556	39898.395
20640	77.16	14350.703	37671.777
20333	77.16	14389.561	36100.457
3549	77.16	9855.021	38081.668
11530	77.14	12694.721	35384.445
8915	77.14	11555.06	35329.672
22019	77.1	14483.609	36328.93
19160	77.1	14093.641	37255.285
5237	77.06	10387.711	38725.746
7778	77.02	11329.434	33147.324
15471	77.02	13531.896	37948.539
8774	76.99	11609.33	38238.219
19293	76.99	14152.748	36853.223
394	76.97	7917.69	39194.254
22266	76.97	14598.015	35590.133
13100	76.97	13020.818	35593.793
2916	76.95	9361.736	33630.996
8504	76.95	11604.517	39434.547
9973	76.95	12022.086	35383.785
4411	76.93	10343.001	39030.883
670	76.89	8138.552	34725.129
10747	76.89	12353.531	40001.266
12044	76.87	12838.937	39761.152
10187	76.87	12230.881	34849.199
12675	76.85	12827.662	35292.523
15042	76.83	13531.903	35542.855
14089	76.83	13296.507	39512.941
13911	76.81	13281.019	39929.793
21784	76.81	14441.128	37561.16
17858	76.81	13973.494	37084.469
4239	76.79	10076.389	38855.395
3503	76.79	9866.415	38312.297
9036	76.77	11440.033	34169.637
12591	76.76	12908.036	35676.527
8062	76.76	11414.823	37956.535
20400	76.76	14226.028	36410.047
20097	76.74	14337.326	35527.832
14503	76.74	13215.586	35755.629
20261	76.74	14322.002	35884.441
2364	76.74	9104.084	38084.793
18925	76.72	14205.068	37695.09
17974	76.72	13791.409	37624.566
8575	76.72	11632.134	39260.102
5804	76.72	10773.982	38985.277
21003	76.7	14327.699	39380.047
3519	76.7	9916.14	38173.234
13730	76.7	13089.288	39726.586
4533	76.7	10153.743	37911.742
4467	76.7	10342.026	38475.984
18747	76.68	14186.872	38202.602
7456	76.68	11061.156	38113.68
5912	76.64	10643.704	38349.289
6588	76.62	10970.004	36965.652
19241	76.6	14188.275	36913.492
5943	76.6	10725.463	38174.168
16861	76.58	13755.433	33825.504
21419	76.58	14569.473	39168.445
16391	76.56	13600.87	37072.371
9919	76.56	11860.601	35449.969
3968	76.56	9988.607	34884.996
16887	76.53	13725.574	33752.488
9693	76.51	11925.221	39379.602
5077	76.49	10532.544	37443.984
11215	76.43	12389.567	35389.238
21608	76.41	14464.652	38384.406
19341	76.41	14037.433	36269.586
9168	76.41	11699.904	34555.234
16344	76.39	13637.181	37436.332
19335	76.39	14204.324	36255.621
387	76.37	7657.322	39037.777
3570	76.33	9856.991	37917.008
10304	76.28	12177.465	35672.914
8757	76.24	11495.606	38347.773
6823	76.24	10937.612	38436.152
12932	76.24	13078.836	34488.883
14720	76.22	13213.888	34939.133
10835	76.2	12308.424	39401.66
16800	76.2	13759.449	34661.98
14300	76.2	13237.93	37552.289
8565	76.2	11605.699	39223.711
16168	76.18	13669.717	38704.34
16470	76.18	13680.638	36300.52
8517	76.16	11523.369	39530.496
12644	76.16	12900.633	35514.617
3836	76.16	9866.245	33074.867
11934	76.16	12504.515	39526.66
358	76.16	7893.504	38437.617
3632	76.14	9828.247	36915.551
21779	76.12	14564.656	37509.781
17553	76.1	13858.003	35693.129
18766	76.08	14066.884	38261.977
5863	76.08	10664.045	38750.68
19303	76.08	14115.157	36626.875
1155	76.08	8593.4	39119.105
8405	76.07	11290.425	39136.508
15409	76.05	13471.859	37608.91
19387	76.03	14135.49	36154.652
2661	76.01	9445.601	37884.672
20390	76.01	14221.329	36367.438
13188	76.01	13112.147	35892.191
7559	75.97	11197.803	35743.477
13083	75.97	13134.449	35546.859
14104	75.97	13232.515	39549.617
7851	75.95	11308.727	34451.137
8412	75.91	11391.373	39185.621
9536	75.91	11659.782	39294.984
4514	75.89	10309.99	37986.305
13137	75.87	12976.549	35695.465
14309	75.87	13324.515	37598.84
3581	75.87	9812.491	37742.121
8443	75.87	11300.273	39560.387
13667	75.87	12957.849	39589.215
11969	75.85	12546.636	39636.148
15567	75.85	13494.986	39291.316
860	75.84	8266.178	35258.867
7261	75.84	11201.536	38758.453
5817	75.82	10580.336	39052.141
19756	75.82	14119.269	34478.156
16374	75.82	13713.634	37288.707
11232	75.82	12303.002	35213.523
15253	75.82	13487.506	36265.488
17507	75.76	13899.103	35547.578
4509	75.76	10332.907	38275.926
22392	75.76	14550.582	35288.344
21457	75.76	14637.789	38790.977
21230	75.72	14580.084	39961.465
21460	75.72	14514.971	38806.867
20745	75.72	14324.47	38047.77
21435	75.72	14567.326	38976.465
17350	75.7	13958.194	34168.762
10847	75.7	12440.259	39123.129
17775	75.7	13831.356	36497.859
557	75.66	8144.655	37096.504
9744	75.66	12032.01	39000.039
19910	75.66	14324.542	34317.984
8357	75.64	11388.014	38933.363
5306	75.64	10400.811	39194.934
311	75.63	7804.557	37792.406
19558	75.63	14130.788	35630.699
4787	75.63	10314.526	33331.789
15199	75.61	13562.898	35941.855
18948	75.61	14115.659	37738.805
6049	75.59	10649.52	37979.402
12476	75.59	12759.62	36986.543
9024	75.59	11609.445	34384.188
7083	75.57	11041.835	39943.82
12852	75.57	13022.227	33144.668
12516	75.57	12890.014	35905.531
10069	75.55	12047.62	33530.496
19518	75.55	14083.919	35861.516
4678	75.53	10335.532	35384.266
11377	75.53	12656.063	33109.656
8267	75.53	11323.102	38677.793
9717	75.53	11868.207	39191.406
20958	75.53	14288.243	38607.762
18016	75.53	13963.794	37734.316
269	75.53	7668.543	37033.852
20131	75.51	14403.122	35609.008
8653	75.51	11556.078	38835.449
12152	75.51	12785.481	39706.594
5906	75.47	10745.284	38309.824
1466	75.45	8541.067	33015.332
19799	75.45	14183.417	33971.891
12632	75.45	12783.94	35482.168
13757	75.43	12934.443	39781.766
10628	75.43	12123.114	39432.559
10951	75.41	12401.211	38825.293
2016	75.38	8853.146	35055.688
14500	75.38	13138.836	35747.742
6086	75.36	10612.981	37516.395
15098	75.36	13514.417	35699.762
14510	75.36	13329.612	35765.773
21423	75.34	14561.042	39228.867
16051	75.34	13578.115	39506.555
20415	75.32	14405.27	36506.645
12064	75.32	12859.204	39835.762
10022	75.32	12030.087	34666.18
21752	75.3	14633.82	37666.281
10878	75.28	12333.603	39204.195
11880	75.26	12496.029	39388.211
21034	75.26	14298.993	39494.313
11575	75.26	12673.918	35546.406
18497	75.24	14195.142	39865.309
1761	75.24	8763.53	39129.719
18368	75.24	13920.753	39720.629
14515	75.22	13157.865	35780
19829	75.22	14138.285	33776.09
2157	75.22	9204.559	34110.414
14368	75.22	13348.275	37320.48
7800	75.22	11366.821	33688.883
622	75.22	8138.631	35523.137
13424	75.18	13054.822	38498.301
10375	75.18	12141.954	37546.602
14734	75.17	13230.987	34770.855
16732	75.17	13739.243	35397.441
9615	75.15	11729.214	39793.934
18735	75.15	14147.1	38171.508
21160	75.13	14363.978	39905.855
3579	75.13	9809.382	37717.914
19720	75.09	14179.796	34773.953
1560	75.09	8721.932	34629.594
6667	75.07	10929.71	37865.199
11136	75.07	12316.284	35691.445
10792	75.05	12472.136	39497.945
6371	75.03	10886.765	33442.457
15667	75.01	13357.555	39526.566
10820	75.01	12468.778	39311.492
20288	75.01	14366.941	35980.926
21716	74.99	14427.762	37827.621
820	74.99	8324.059	34753.016
21312	74.99	14632.246	39500.625
20335	74.97	14277.611	36104.199
17471	74.97	13880.457	35355.137
12428	74.97	12853.354	38046.449
19986	74.97	14330.164	34985.793
18642	74.95	14046.766	39387.898
2624	74.95	9486.705	38030.73
5954	74.94	10768.91	38204.957
20565	74.92	14415.918	37328.996
2304	74.92	9275.135	37442.563
9357	74.84	11793.776	37928.656
12286	74.82	12765.32	39403.91
19836	74.82	14025.074	33456.625
4072	74.78	9919.912	37145.543
13374	74.78	12960.28	38171.535
13385	74.78	12959.146	38312.891
19053	74.76	13999.341	37621.316
681	74.76	8002.699	34541.129
18509	74.76	14203.51	39907.086
17701	74.72	13929.108	36040.289
20081	74.72	14364.272	35489.148
2578	74.71	9423.559	38509.531
18825	74.71	14142.406	38100.43
15616	74.69	13567.389	39420.113
21814	74.69	14474.461	37367.059
11334	74.69	12469.487	33902.336
19447	74.67	14194.059	36017.512
7135	74.67	11174.561	39210.336
4666	74.67	10196.308	35726.023
16933	74.67	13615.645	33403.73
11734	74.67	12614.42	38778.934
22192	74.67	14593.768	35781.715
22526	74.65	14568.861	34358.875
7576	74.63	11090.728	35605.633
831	74.63	8206.622	34803.109
15484	74.63	13451.646	38031.684
22163	74.61	14512.962	35740.586
22533	74.61	14556.278	34395.023
20986	74.59	14360.26	39175.414
11524	74.59	12611.908	35351.066
18407	74.59	13829.047	39840.551
15507	74.59	13451.304	38343.168
14318	74.59	13259.297	37634.492
19717	74.59	14068.287	35061.172
8211	74.57	11222.255	38482.754
18475	74.55	14043.325	39801.16
4783	74.55	10288.993	33599.172
13729	74.55	12957.266	39721.691
17913	74.53	13885.825	37397.426
11751	74.53	12577.486	38927.508
10869	74.51	12418.086	39164.594
2374	74.51	9202.108	38295.375
17441	74.51	13902.016	35124.367
6071	74.51	10686.286	37793.348
15908	74.51	13646.176	39807.645
748	74.51	8340.188	33329.199
1584	74.51	8794.616	34987.781
15623	74.49	13406.45	39439.676
8153	74.48	11277.989	38294.32
20091	74.48	14336.383	35512.391
11624	74.46	12660.874	35818.711
11970	74.46	12529.56	39636.609
14832	74.44	13234.918	33411.98
11718	74.44	12624.714	38667.762
2148	74.44	9194.859	33841.344
18132	74.42	13932.354	38101.055
4319	74.42	9991.365	40010.672
8719	74.42	11562.079	38788.199
9963	74.4	12010.979	35358.188
22224	74.4	14489.288	35839.984
5213	74.38	10476.077	38512.199
10938	74.38	12337.23	39085.063
18544	74.38	14023.095	39596.684
702	74.38	8028.977	34093.461
4676	74.36	10248.135	35315.633
8691	74.34	11526.183	38655.691
16683	74.32	13636.741	35478.406
12183	74.32	12763.098	39476.688
12475	74.32	12846.548	36976.984
18141	74.32	13995.378	38131.363
12565	74.32	12917.011	35597.098
18849	74.32	14184.635	38140.238
19032	74.3	14128.486	37587.734
8876	74.3	11515.616	35695.629
10179	74.3	12233.042	34611.973
21620	74.28	14536.603	38451.574
13332	74.26	13081.868	37792.984
22255	74.26	14623.551	35892.008
21534	74.26	14492.629	38756.16
20527	74.26	14229.636	37132.875
14797	74.25	13290.126	34046.258
21210	74.23	14537.317	39892.395
11877	74.23	12545.137	39381.902
18699	74.21	14171.399	38348.941
3443	74.21	9898.928	39173.305
22279	74.21	14586.04	35625.008
20083	74.21	14235.611	35492.43
7562	74.19	11093.724	35839.363
10266	74.19	12270.704	35516.391
13882	74.19	13214.915	39882.781
18832	74.19	14079.253	38108.195
8266	74.19	11295.089	38675.156
10425	74.17	12163.324	38809.809
21465	74.15	14570.692	38813.859
9985	74.13	11963.454	35126.672
1999	74.13	8902.08	35139.781
16219	74.13	13647.999	38104.293
10363	74.13	12277.317	37296.59
15149	74.11	13542.106	35791.52
11283	74.09	12357.12	34906.813
4369	74.09	10308.778	39345.793
18610	74.07	14137.749	39526.672
7068	74.07	10905.295	39861.191
7356	74.07	11071.026	38352.934
16384	74.05	13725.788	37029.984
14261	74.05	13337.115	37907.027
14614	74.04	13231.785	35722.414
3393	74.04	9806.33	39460.238
15274	74.04	13448.276	36412.922
9216	74	11788.987	35194.813
20290	74	14227.159	35984.73
4217	74	10066.964	38643.227
19308	74	14093.176	36385.508
12141	74	12775.673	39664.043
3	74	7879.396	33042.699
508	74	8140.035	37846.91
9525	74	11703.278	39214.262
19912	74	14415.216	34348.949
18650	73.98	14121.681	39412.383
14259	73.98	13261.066	37886.199
15958	73.98	13640.804	39613.41
13601	73.96	12992.705	39472.668
6000	73.96	10752.755	38099.18
1243	73.94	8583.032	37523.457
21669	73.94	14613.285	37994.434
3933	73.94	9931.196	34477.051
6285	73.94	10621.801	34394.57
22350	73.9	14620.119	35470.926
21820	73.9	14593.62	37411.738
5337	73.9	10544.273	39452.316
15997	73.88	13712.467	39718.566
22270	73.88	14441.525	35606.551
9767	73.86	11947.302	38886.23
14837	73.86	13300.785	33136.223
4993	73.86	10392.044	35750.801
11358	73.84	12431.829	33383.789
5328	73.84	10380.315	39360.738
9785	73.82	12039.641	38668.887
18393	73.82	13966.349	39803.051
21274	73.82	14588.177	39696.711
15570	73.81	13518.408	39299.227
12503	73.81	12820.266	36063.121
4908	73.81	10554.248	34572.648
2713	73.81	9407.539	36727.703
4291	73.81	10100.66	39539.004
4579	73.79	10219.403	37637.348
11273	73.79	12491.221	34782.957
16185	73.77	13634.326	38400.352
5778	73.75	10687.034	39421.789
10074	73.75	11997.667	33619.074
21689	73.75	14496.894	38072.785
18230	73.75	13976.092	39437.012
8776	73.73	11548.452	38255.832
18792	73.71	14118.117	38013.387
7200	73.71	11083.632	38906.344
17557	73.71	13801.549	35700.176
16092	73.71	13715.991	39279.695
19969	73.69	14378.662	34896.527
5959	73.69	10643.521	38238.676
7250	73.67	11076.193	38746.875
12602	73.65	12740.097	35712.383
10595	73.65	12128.438	39349.957
5072	73.65	10518.905	37413.066
5245	73.63	10558.64	38766.238
3331	73.61	9692.653	39431.316
13712	73.61	12990.295	39674.84
21893	73.59	14500.347	37142.531
2182	73.59	9246.399	34473.648
22144	73.59	14637.974	36008.254
22284	73.59	14518.86	35628.023
20013	73.58	14404.398	35111.305
6738	73.58	10962.583	38085.074
14364	73.56	13280.881	37297.961
4150	73.56	10004.147	38191.203
7497	73.56	11079.909	37804.098
21578	73.54	14426.012	38582.059
2635	73.5	9485.254	38077.504
12972	73.5	12937.667	34924.188
5026	73.5	10465.374	36853.777
10147	73.48	12093.675	33945.227
4982	73.46	10391.53	35422.234
13625	73.46	13108.387	39508.629
11131	73.46	12397.433	35662.836
19184	73.44	14024.735	37042.176
11546	73.44	12528.213	35467.672
2796	73.44	9440.447	35171.152
5391	73.42	10723.51	39978.641
13433	73.42	12924.338	38571.531
17479	73.4	13989.742	35400.16
8302	73.38	11387.841	38765.344
19806	73.38	14029.799	34099.781
16654	73.38	13744.273	35722.035
18627	73.36	14011.652	39293.207
6629	73.36	10984.905	37637.316
9841	73.36	12050.404	37771.938
11350	73.36	12487.335	33782.336
379	73.36	7899.327	38839.926
9035	73.36	11540.914	34446.504
11311	73.35	12407.058	34388.66
10091	73.31	11995.506	33255.219
15721	73.31	13416.996	39620.527
5040	73.29	10553.035	37049.34
11467	73.29	12603.481	34979.953
13972	73.29	13213.271	39631.547
7521	73.27	11073.208	37156.938
14187	73.27	13326.522	38802.98
9930	73.25	11971.161	35476.695
9850	73.25	12024.485	36978.297
8860	73.25	11496.364	35602.141
17746	73.21	13968.646	36261.055
11013	73.21	12468.541	38210.609
21403	73.17	14511.072	39412.648
16376	73.17	13578.41	37309.34
10066	73.17	12028.454	33752.945
13753	73.17	13097.965	39769.273
17894	73.15	13924.325	37318.512
5841	73.15	10597.205	38934.277
8768	73.13	11629.173	38201
12263	73.13	12905.504	39354.332
12533	73.12	12910.804	35764.27
17523	73.12	13993.63	35586.504
9248	73.1	11793.373	35356.566
954	73.08	8314.437	36591.891
5080	73.08	10350.903	37477.254
16553	73.08	13581.197	35750.832
9606	73.08	11780.859	39677.781
21777	73.08	14497.365	37505.781
10761	73.08	12431.635	39691.027
9455	73.06	11788.454	38836.742
4447	73.04	10324.161	38664.766
4485	73.04	10347.568	38650.445
9794	73.04	11990.464	38478.34
17131	73	13724.83	33286.371
20461	73	14373.77	36867.258
2880	73	9478.421	34189.984
10764	72.98	12294.558	39728.199
10366	72.94	12234.806	37366.695
18356	72.94	13838.688	39683.547
16309	72.94	13649.244	37615.012
9804	72.92	11925.259	38332.641
19804	72.92	14164.639	34050.199
3463	72.9	9828.365	38845.746
15699	72.9	13389.962	39586.332
17958	72.9	13966.681	37549.797
3297	72.89	9549.678	39064.805
12046	72.89	12736.72	39771.879
11473	72.87	12491.127	35028.41
11293	72.87	12466.853	34734.695
7340	72.87	11180.201	38624.426
20756	72.87	14296.631	38071.566
5233	72.85	10357.907	38690.734
22312	72.85	14508.188	35697.559
16908	72.85	13758.553	33354.48
10198	72.85	12265.9	35138.289
1192	72.83	8599.617	38156.395
7320	72.83	11140.983	38588.313
4507	72.83	10344.334	38258.063
4391	72.81	10229.85	39213.863
21647	72.81	14578.348	38249.008
11032	72.79	12358.915	37376.793
18738	72.79	14040.246	38173.813
13325	72.77	13091.186	37747.578
20124	72.77	14393.548	35589.277
14659	72.77	13281.316	35562.113
12209	72.75	12893.589	39549.16
6227	72.75	10587.673	34872.512
12387	72.73	12908.882	38590.398
3796	72.73	9766.12	34243.664
8178	72.73	11417.194	38388.934
19438	72.73	14141.003	35997.535
17756	72.71	13805.741	36299.984
6911	72.71	10865.066	38762.051
770	72.71	8350.854	33814.363
7699	72.71	11120.94	34307.258
13180	72.71	12976.153	35850.617
16084	72.69	13689.034	39573.039
21114	72.69	14323.68	39728.563
22305	72.69	14494.05	35680.891
556	72.69	8183.808	37087.02
2271	72.68	9183.532	36152.063
[truncated: 17,334 more rows]
