# Supplementary material for: Insights on the Control of Yeast Single-Cell Growth Variability by Members of the Trehalose Phosphate Synthase (TPS) Complex
Source: Front Cell Dev Biol. 2021 Jan 28;9:607628. doi: 10.3389/fcell.2021.607628 (PMC7876269; doi:10.3389/fcell.2021.607628)
Supplement: Supplementary file 2 [file Data_Sheet_1.ZIP › final_code/input_datasets/BY4741_2_Ntd_TSL1_t5.csv]

Id	Area (µm²)	Centre X Position (µm)	Centre Y Position (µm)
5766	1447.13	9193.813	39034.746
7653	1431.98	9729.675	38191.141
22039	1380.7	14170.531	38713.086
15450	1324.9	12035.751	34724.773
17005	1189.07	12465.886	36871.371
16719	1169.86	12630.347	33702.535
10505	1119.32	10686.288	36916.145
6262	1096.12	9421.423	37739.68
23689	1093.05	14331.815	36916.07
16244	1088.89	12252.449	38455.523
14139	1054.74	11698.205	35868.742
10540	1007.64	10736.232	36267.902
225	985.64	7942.958	35091.52
21026	970	13692.65	34637.02
11043	968.23	10817.661	35810.875
11442	965.67	10810.046	39283.648
20588	945.05	13732.576	37716.891
146	943.43	7914.457	34414.77
6924	922.54	9671.667	36236.777
757	907.46	7966.349	38512.641
15081	898.23	11840.437	36423.301
3720	895.03	8589.27	35243.551
14106	893.71	11621.953	35498.973
16353	889.57	12448.633	37277.848
22406	887.81	14097.997	34924.258
16110	885.07	12284.531	39614.68
19301	881.63	13136.651	35410.719
4908	880.87	8927.994	36829.422
14366	874.42	11806.228	38215.414
9708	870.61	10524.444	37168.898
16210	863.66	12455.778	38555.816
11653	855.55	11060.159	40033.094
21667	827.72	13986.142	40220.098
19902	821.39	13362.988	37561.281
22872	819.63	14358.82	36682.387
14087	812.59	11684.965	35127.164
9781	811.22	10534.89	38010.895
13814	806.05	11607.815	34768.84
15382	791.38	12061.186	34124.566
8039	791.09	9719.541	34061.711
11214	785.64	10949.059	37191.016
15923	783.8	12237.412	39793.648
4084	780.06	8742.459	35553.762
3772	778.94	8576.687	34983.211
9535	775.18	10366.236	35329.512
19789	767.45	13474.882	36315.871
14435	765.18	11653.294	38869.695
13151	762.51	11314.92	39886.574
6276	760.85	9340.128	37637.719
5480	757.65	9146.126	36011.711
20071	747.82	13329.573	38919.195
21552	740.06	13767.304	39824.84
22793	738.42	14357.815	35890.277
23881	738.28	14536.512	35106.902
9216	735.38	10187.151	35773.844
22225	733.69	14040.361	36474.879
13632	732.29	11593.04	36858.41
20737	731.44	13623.685	35889.16
10537	726.23	10608.72	36551.695
5951	725.45	9447.943	40286.023
20847	718.81	13689.885	34624.953
3240	718.41	8557.668	39709.477
17875	716.36	12705.363	35412.84
16355	711.35	12268.607	37305.648
17162	711.1	12679.745	38498.176
16320	710.58	12240.783	37697.434
9268	710.18	10263.666	35083.836
11772	710.13	11184.876	39350.348
4325	706.31	8782.915	38255.16
22286	705.45	14186.337	35809.957
9913	702.7	10506.7	39180.488
10465	702.02	10698.65	36930.645
13029	701.18	11375.22	38626.148
15079	700.8	11972.606	36413.43
16237	699.69	12364.302	38394.535
74	697.12	7782.304	34039.789
4714	696.81	9036.484	38868.609
5699	696.43	9207.509	38425.133
13284	696.26	11390.505	40056.188
10457	695.57	10514.802	37171.195
5109	695.19	9042.771	34712.656
23056	695.11	14341.406	38692.793
3321	692.15	8560.447	39101.348
15610	689.14	12066.762	36447.676
21885	687.77	14155.926	38693.551
20705	687.6	13729.053	36120.453
3714	685.95	8560.554	35185.887
5996	685.27	9366.406	40178.117
9872	678	10378.114	38766.691
13569	677.41	11563.919	37427.332
21520	677.29	13724.44	39557.371
4113	676.17	8651.334	35828.484
19884	674.83	13510.575	37373.766
15803	671.07	12090.754	38683.336
3984	669.68	8645.579	34493.316
8078	668.38	9634.4	33599.883
23688	666.3	14416.1	36891.227
4838	661.36	8841.788	37795.957
12906	661.23	11387.866	37494.359
4428	660.98	8715.72	39254.328
10618	657.93	10653.653	35704.355
23340	657.76	14608.572	39834.398
16367	654.23	12456.132	37093.066
3426	653.83	8545.125	38236.348
6915	653.81	9623.002	36170.73
14557	653.48	11820.924	39822.305
7015	653.24	9508.704	37408.426
16602	652.84	12395.18	34684.973
4888	652.59	8974.837	37098.059
23770	652.4	14598.403	35836.344
12360	652	10991.236	35202.469
23652	651.58	14506.088	36950.535
264	650.62	7804.496	35295.395
11314	648.26	10911.946	38212.316
17560	645.91	12785.16	38845.102
7686	645.47	9852.108	37805.059
7533	645.43	9726.936	39161.641
1919	641.47	8044.288	36986.367
24011	641.35	14594.106	33624.84
14983	639.9	11922.663	37276.012
7061	639.81	9648.12	37881.277
16325	638.74	12456.991	37413.633
20185	637.36	13437.918	39780.727
9980	635.53	10523.512	39792.438
14448	633.55	11721.19	38946.594
20801	633.15	13654.223	35137.977
15949	632.94	12198.539	40045.734
5251	631.93	9238.9	33682.578
21514	630.42	13897.828	39525.969
19697	628.65	13272.746	35457.332
6550	628.51	9431.809	34578.609
17759	627.63	12712.074	36998.465
2098	623.63	8098.3	35439.469
5426	621.83	9162.065	35433.406
125	621.07	7720.542	34294.957
12709	620.35	11212.974	35642.094
7639	619.66	9701.629	38062.555
8241	619.49	10055.689	35652.23
22325	619.28	14057.181	35530.504
13036	616.34	11229.981	38708.422
9787	614.55	10391.623	38059.477
13425	614.45	11403.719	38947.168
12565	613.84	11220.341	34110.719
8439	613.61	9994.425	37827.148
7073	612.68	9586.424	38024.023
9605	612.52	10461.941	35955.727
18230	611.9	13009.324	35025.723
4031	611.9	8685.567	35020.844
23990	610.41	14517.142	33746.102
357	609.85	7711.301	35734.387
19857	609.64	13493.318	37038.824
17296	609.01	12477.34	39770.605
12640	608.29	11352.294	34936.414
8446	608.02	9915.937	37911.883
15841	606.63	12069.002	39083.902
15650	605.85	12244.92	36871.105
5788	605.64	9238.476	39170.629
19612	603.37	13408.337	34411.613
5351	602.09	9129.92	34605.883
5747	601.54	9227.558	38838.66
17298	600.01	12504.708	39790.969
22900	598.6	14334.118	36926.531
8235	597.76	9987.679	35592.152
17040	596.77	12498.534	37209.41
10546	596.25	10599.44	36326.219
81	595.85	7947.73	34074.734
21809	595.66	14170.135	39011.574
10161	594.61	10550.541	39482.766
12985	592.59	11249.94	38193.547
10800	591.92	10549.334	33705.59
15993	591.1	12066.977	40475.816
23754	590.28	14433.699	35992.422
14624	589.86	11811.971	40318.664
20855	589.02	13718.771	34440.652
22539	588.77	14145.062	33679.707
20978	588.26	13899.253	33940.254
4900	588.12	8991.6	37049.211
2718	587.23	8332.133	38334.859
16926	586.94	12578.639	35937.922
9635	584.44	10506.107	36359.012
4321	583.78	8737.662	38207.254
4066	582.59	8646.873	35389.109
18705	582.53	13102.631	40040.711
23551	582.29	14519.031	37893.004
186	581.2	7963.03	34841.129
19829	579.5	13496.886	36657.465
1555	577.38	8127.304	39831.891
6539	576.98	9259.757	34529.273
4587	576.33	8910.271	40139.598
18478	576.3	13099.606	37678.379
10881	575.8	10773.009	33975.164
2707	572.82	8299.159	38230.59
8072	572.54	9886.396	33836.027
507	572.35	7663.776	36787.363
6252	572.04	9188.507	38019.926
6247	571.97	9321.272	37964.914
7428	571.3	9816.247	39802.375
18445	571.15	12951.146	37439.16
5902	570.84	8954.323	40266.211
10674	570.38	10688.099	35241.434
12970	569.5	11360.884	38129.91
21754	569.14	14178.558	39627.488
4688	568.32	8889.844	39216.695
11839	567.94	10994.967	38927.383
20145	567.77	13445.406	39452.117
5793	567.62	9111.395	39194.883
14724	567.41	11863.579	40047.305
15941	567.18	12053.552	40004.27
11812	567.16	11057.084	38999.797
9859	566.47	10543.868	38651.762
21831	564.33	14089.228	38856.809
22084	564.2	14075.445	38098.32
1998	563.72	8096.63	36225.297
8625	563.19	9938.166	39616.43
5847	562.75	9058.031	39772.16
13152	562.5	11373.884	39886.543
2329	562.48	8351.373	34408.707
21359	561.93	13758.48	38120.305
7627	561.34	9747.832	38297.359
5365	560.48	9223.059	34763.43
50	559.34	7665.132	33899.531
18970	558.75	13209.209	39129.125
23995	557.79	14577.231	33762.23
4976	556	8963.269	35978.563
19690	555.6	13539.66	35360.227
21133	553.86	13846.649	35529.066
10829	549.42	10724.4	33669.527
18239	549.19	13079.74	35095.688
3377	548.84	8597.373	38556.707
398	547.62	7962.766	35985.996
10944	547.51	10924.662	34744.48
21575	547.28	13946.615	40053.742
20909	547.05	13731.019	33739.18
10655	546.97	10748.994	35329.277
342	546.96	7802.749	35661.441
23197	546.15	14350.963	39888.477
10419	545.75	10703.07	37240.668
17148	544.57	12562.411	38342.324
17187	544.4	12541.256	38729.906
20019	543.88	13401.051	38600.141
20096	543.58	13511.004	39101.168
18031	543.54	12758.394	33804.43
13350	543.29	11598.03	39363.195
13626	542.91	11616.468	36788.457
10201	542.82	10637.381	39191.656
18103	542.64	12900.241	33904.113
16224	542.43	12323.588	38608.5
12154	541.75	11109.245	37015.305
4172	541.65	8776.661	36516.848
11575	541.29	10912.735	40314.254
7640	540.79	9879.153	38069.984
651	539.51	7931.771	37821.957
5471	538.64	9073.394	35899.637
10488	537.26	10592.716	36777.02
21492	536.6	13923.779	39311.078
13965	535.91	11803.014	33988.625
2243	535.81	8010.061	33571.969
24	534.84	7828.367	33725.848
17517	534.21	12881.747	38835.395
8604	533.96	10071.29	39436.035
4511	532.67	8740.791	40117.363
6920	532.13	9572.495	36209.215
14611	529.98	11661.296	40234.207
5708	529.44	9102.477	38511.613
4329	527.72	8650.762	38267.684
23434	527.48	14402.276	39088.449
8379	527.4	9997.366	37171.52
21415	527.08	13962.299	38784.371
12340	526.98	11079.813	35554.855
9583	526.24	10379.712	35737.629
22569	526.22	14220.765	33775.246
18588	525.87	12922.904	38877.723
1405	525.19	7787.174	40280.461
16028	524.75	12415.344	40195.305
2539	524.39	8344.019	36842.172
20308	523.99	13666.206	40184.117
11330	523.89	10808.769	38301.129
15326	523.81	11855.511	33682.707
2199	522.23	8050.442	34405.305
162	521.81	7700.509	34628.59
5166	521.58	8838.741	34293.813
3226	520.78	8534.063	39948.457
2354	520.53	8363.841	34718.605
14872	520.34	11929.062	38788.129
14732	519.66	11864.554	40085.051
16697	519.12	12370.46	33686.645
18288	518.99	12935.851	35609.195
17994	518.89	12866.651	34084.004
19439	518.83	13141.313	34481.02
10146	518.49	10724.416	39643.23
2848	517.33	8377.434	39233.023
16838	517.31	12554.573	34827.957
9964	516.77	10458.656	39637.422
15617	516.56	12121.931	36582.281
16312	515.63	12403.819	37578.711
22365	514.89	14075.384	35271.945
20862	514.73	13744.847	34196.23
20709	514.37	13583.976	36200.48
17108	514.1	12553.082	37818.73
12766	513.19	11324.516	36213.316
8192	512.39	10114.324	34996.008
18623	512.08	12971.539	39227.527
17988	511.24	12805.598	34044.078
8844	511.17	10241.612	39861.391
5297	510.57	9061.455	34067.992
11364	510.54	10861.14	38584.988
13718	510.04	11509.112	35653.867
22010	509.64	14046.307	38807.863
17113	509.58	12486.105	37912.652
9042	509.54	10182.996	38017.559
2859	509.51	8254.385	39300.559
5741	507.98	9254.237	38766.391
3769	507.85	8447.471	34959.383
14479	507.5	11714.626	39214.52
23480	507.22	14455.324	38825.973
18898	505.96	13324.717	39544.5
12182	505.96	11172.256	36609.285
9355	505.65	10163.494	33856.828
14199	505.16	11713.426	36573.809
16611	504.13	12336.065	34760.445
15287	502.64	12026.267	34092.672
17731	502.54	12803.112	37111.492
10187	502.52	10749.549	39398.738
6156	502.28	9352.125	38800.73
4899	502.03	8841.877	37054.168
16251	501.44	12451.016	38548.949
9143	501.13	10330.796	36502.875
23745	500.31	14516.339	36214.867
10107	499.97	10662.945	40036.574
10247	499.81	10655.638	38989.883
14995	499.76	11951.836	37362.965
10870	499.2	10878.342	33805.027
6423	499.11	9290.618	35840.457
18735	499.03	12929.786	40295.254
16384	498.78	12440.015	36924.633
22149	498.78	14099.383	37331.828
5459	498.67	9254.282	35787.684
8762	498.61	10110.101	40291.875
14967	497.96	11965.088	37674.633
23096	497.73	14348.049	38877.516
10641	497.53	10760.814	35580.422
7380	497.47	9683.641	40168.711
14039	497.41	11803.509	34523.453
14359	497.26	11800.725	38229.238
21283	497.09	13914.225	37393.113
18009	497.07	12729.803	33940.039
9909	496.23	10358.652	39079.402
6077	496.15	9315.27	39352.441
8632	496.11	10040.878	39638.523
14664	495.2	12010.609	40456.445
3629	494.91	8590.385	35964.859
6098	494.61	9464.655	39252.41
23473	494.13	14488.263	38756.68
15147	494.13	11879.476	35779.77
11019	494.11	10915.371	35639.875
4942	493.98	8995.176	36492.551
12211	493.71	11043.034	36289.359
18769	493.61	13132.647	40330.246
19754	493.08	13386.836	35978.383
13654	492.58	11425.137	36522.23
417	492.24	7941.864	36092.598
7382	492.22	9748.482	40189.359
10574	491.86	10751.163	35976.578
6651	489.89	9332.473	33820.754
18922	489.26	13270.8	39458.949
14307	488.58	11674.21	37675.551
8275	488.22	9958.86	35989.691
4034	488.06	8631.951	35035.301
22054	487.36	14152.954	38219.891
21062	486.77	13717.678	34951.086
22359	485.96	13899.153	35213.387
16349	485.89	12375.287	37265.508
18410	484.72	13037.8	37101.887
14315	484.3	11826.864	37755.27
17794	483.88	12720.558	36897.156
11503	483.64	10801.452	39769.383
15218	483.14	11926.009	34800.105
16204	483.1	12398.638	38807.043
17306	482.95	12568.919	39840.992
17512	482.57	12837.6	39068.219
11352	482.24	10864.726	38438.875
15472	482.11	12119.605	35043.633
9191	481.9	10230.643	35815.793
18172	481.61	13023.471	34501.004
18407	481.52	12968.669	37036.688
8472	481.48	9963.013	38220.895
20968	481.25	13950.764	33787.117
8504	481.21	10110.357	38444.258
17958	480.97	12804.477	34393.383
1385	480.13	7947.044	40161.699
20817	479.53	13606.23	34963.164
4810	479.21	8872.233	38127.074
11387	478.29	10790.243	38832.406
21039	476.71	13952.067	34740.941
23195	476.54	14203.234	39794.5
15052	476.5	12017.628	36684.758
15402	476.01	12147.14	34250.805
14203	475.72	11634.463	36594.051
21610	474.71	13811.112	40350.578
19562	474.57	13483.841	33807.438
1929	474.44	7997.747	36801.074
3413	473.98	8344.027	38443.68
19551	472.76	13477.631	33678.848
4389	472.09	8726.32	38795.383
23549	472.06	14586.357	37885.77
17038	471.71	12590.559	37166.102
13175	471.67	11396.919	40051.797
9940	471.39	10529.169	39443.746
20739	470.99	13589.593	35932.254
20194	470.97	13486.485	39905.113
9841	470.66	10394.612	38432.754
22795	470	14294.442	35906.398
10993	469.94	10828.133	35403.516
4371	469.56	8737.443	38647.668
17082	468.93	12642.253	37615.105
1767	468.78	8188.275	38636.84
5115	468.13	8995.326	34792.215
15910	467.92	12102.847	39690.387
19443	467.82	13245.751	34203.898
8383	467.13	10098.716	37231.691
2710	466.7	8209.019	38271.012
6068	466.45	9455.919	39611.398
13484	466.3	11509.594	38210.387
20731	466.18	13735.535	35814.961
15701	466.09	12226.837	37438.004
13506	466.09	11411.708	38069.078
5466	465.4	9169.701	35877.855
5083	465.34	8894.485	35141.109
2233	465.23	8190.699	33741.563
8336	464.86	10081.238	36740.883
16171	464.73	12268.641	39133.125
6967	464.2	9669.518	36777.008
14363	463.72	11654.809	38249.031
9212	463.32	10303.842	35732.008
4451	462.25	8823.429	39478.707
13361	462.02	11522.298	39434.762
15540	461.91	12040.275	35711.051
7587	461.45	9865.628	38642.789
9446	461.35	10402.436	34398.355
3865	461.01	8583.417	33970.035
22614	460.67	14340.138	34081.535
12358	460.38	11176.663	35458.777
4999	460.3	8878.484	35649.902
11335	460.23	10913.63	38322.93
12135	459.41	11036.98	37133.156
21256	459.12	13847.394	37120.57
2300	458.78	8404.435	34096.395
18095	458.45	12996.965	33841.121
6215	458.05	9322.352	38269.41
17090	458.02	12602.037	37682.301
19308	457.29	13264.244	35464.957
5737	457.29	9125.715	38738.129
6595	457.06	9286.208	34262.141
22096	457.02	14013.298	37980.793
19532	456.32	13351.78	33534.617
10099	456.22	10695.765	39982.656
14442	455.88	11808.154	38846.559
21010	455.5	13780.444	34482.695
812	455.15	7907.436	38963.871
4195	454.58	8798.584	36718.699
12074	454.49	11165.679	38165.996
6388	454.14	9282.356	36132.094
22368	453.67	13986.928	35267.93
12725	453.51	11239.572	35817.68
9532	453.25	10450.372	35277.945
9976	453.09	10495.049	39774.973
2660	452.62	8313.14	38192.516
4936	452.56	8913.755	36433.621
5164	452.04	8883.834	34276.215
20786	451.82	13598.306	35455.035
9170	451.78	10244.023	36187.457
19114	451.61	13269.912	37632.281
14875	451.45	11912.613	38814.094
14310	450.88	11805.487	37695.52
2376	450.65	8320.521	34930.465
16561	450.06	12329.002	35584.039
5350	449.81	9235.036	34599.535
4673	449.56	9039.434	39473.121
18458	449.54	12962.302	37517.141
23709	449.49	14539.883	36722.203
9601	449.3	10374.101	35897.953
1242	449.07	7715.481	39651.152
18533	448.93	13087.323	38372.707
2652	448.51	8212.24	38099.824
11282	447.29	10937.413	37969.828
9572	446.7	10370.1	35632.105
2507	446.3	8371.923	36504.332
11027	446.09	10787.992	35677.219
16220	445.86	12413.071	38578.246
20497	445.54	13692.506	38583.586
5454	445.46	9177.566	35721.66
22894	445.37	14327.807	36902.984
1782	444.83	8152.07	38435.777
4061	443.76	8725.893	35372.207
2425	443.25	8317.895	35394.105
8804	442.7	10321.086	39966.324
5148	442.54	8989.868	34402.594
23213	442.16	14299.765	40076.242
12349	441.86	11140.159	35359.219
20408	441.32	13651.228	39202.586
7922	441.06	9788.979	35167.238
11297	441.06	10867.459	38062.09
22089	440.88	14026.981	38174.469
7416	440.2	9696.108	40071.293
23885	439.97	14558.419	34873.816
2533	439.93	8255.355	36768.785
23531	439.85	14410.724	38414.352
23702	439.85	14563.166	36670.758
22638	439.49	14214.309	34316.379
17201	438.86	12675.43	38834.988
1942	438.71	8189.697	36586.695
6478	438.63	9319.888	35173.547
15901	438.56	12200.054	39626.047
6340	438.52	9336.501	36833.137
658	438.44	7652.245	37909.875
4132	438.38	8761.921	36110.09
4214	438.37	8709.409	36969.578
5778	438.19	9189.418	39098.391
4648	438.02	8848.859	39533.266
17482	437.81	12808.324	39377.074
15840	437.75	12192.275	39001.684
19264	437.62	13180.823	35654.543
3715	437.11	8475.252	35223.914
688	437.03	7944.973	38053.609
14147	436.99	11645.959	35945.668
8325	436.92	10054.68	36621.813
9492	436.71	10350.563	34799.453
7417	436.53	9786.662	40071.367
2699	436.5	8243.019	38250.996
15312	436.04	11974.03	33850.715
4845	435.79	8967.853	37838.793
5442	435.18	9055.689	35624.316
23408	435.14	14407.574	39184.145
8334	434.95	9997.868	36701.176
19365	433.77	13231.696	34967.77
6102	433.75	9380.271	38999.141
23677	433.54	14581.96	36841.352
18000	433.46	12754.459	34154.141
23383	433.06	14456.531	39572.191
671	433.04	7840.61	37952.441
3105	432.93	8248.142	40324.211
18563	432.64	13017.834	38661.195
8305	432.39	9997.238	36422.184
9194	432.22	10128.239	35836.055
5476	431.59	9205.08	35948.563
13693	431.31	11457.297	36059.531
6686	431	9634.927	33591.984
9931	430.94	10374.759	39351.422
6488	430.75	9378.479	35262.793
19701	430.72	13444.178	35525.516
15655	430.45	12162.112	36922.188
371	430.09	7668.944	35844.438
21368	429.65	13923.452	38155.051
10369	429.19	10662.087	37977.453
22500	429.04	13984.954	34000.531
19328	428.94	13123.507	35023.949
19968	428.71	13432.836	37918.527
6821	428.41	9667.467	35071.195
18600	428.39	12912.014	39007.238
18272	428.24	12915.61	35469.738
23654	428.2	14466.232	36959.559
2076	428.06	7996.702	35624.508
21306	427.7	13790.869	37751.164
22822	427.55	14218.383	36168.875
10874	427.47	10822.633	33861.945
16410	427.32	12379.899	36821.82
13629	427.22	11468.144	36828.469
2687	427.22	8299.665	38222.309
18544	426.82	13043.352	38506.855
15528	426.44	12068.874	35592.91
18976	426.44	13129.476	38831.809
20697	426.42	13576.308	36388.652
10936	426.04	10679.436	34646.883
6337	426.04	9319.349	36802.766
6706	425.95	9644.528	33822.004
7170	425.79	9629.802	38935.676
13496	425.74	11528.548	38265.336
18716	425.68	12969.389	40129.609
19268	425.28	13309.155	35713.805
14909	425.13	12041.742	38256.695
7199	424.59	9611.742	39210.313
20988	424.4	13840.994	34137.699
23692	424.19	14522.484	36609.391
23626	423.58	14492.88	37099.383
15662	423.52	12087.038	37044.348
20546	423.5	13605.378	38099.73
3651	423.43	8581.038	35633.145
10652	423.26	10659.471	35698.008
17422	423.22	12864.763	39979.324
5982	423.05	9321.861	40471.227
3408	422.68	8574.69	38424.719
10156	422.59	10758.123	39786.102
6378	422.17	9439.981	36323.383
4917	422.04	8950.53	36593.293
7030	421.73	9581.203	37710.348
20472	421.63	13554.084	38705.602
12467	421.58	10982.258	34082.625
19496	421.21	13306.034	33718
12217	420.66	11148.771	36380.172
1716	420.62	8044.462	38908.352
3042	420.59	8272.86	40072.207
18987	420.53	13168.407	38925.684
18655	420.3	13031.601	39643.238
23630	420.28	14615.857	37134.156
768	419.52	7922.518	38587.941
10338	419.36	10590.957	38124.277
20923	418.79	13611.789	33628.719
3189	418.39	8598.641	39993.855
7629	418.07	9691.172	38310.699
16667	418.01	12397.014	33877.723
22176	417.57	14160.576	36920.629
10631	417.4	10643.063	35475.945
15899	417.28	12152.647	39623.063
16985	417.07	12605.192	36679.004
14036	416.86	11805.896	34494.813
3613	416.83	8571.959	36154.434
21856	416.27	14056.623	38984.395
12624	416.25	11235.632	34857.578
3678	416.18	8515.364	35565.359
497	415.49	7656.541	36703.18
12399	415.38	11035.837	34678.945
11873	415.13	11005.734	38788.168
22028	415	14104.467	38653.16
24005	414.77	14615.759	33860.766
5538	414.71	9193.419	36745.438
328	414.65	7774.705	35579.504
14331	414.12	11723.542	37948.465
6425	413.97	9299.079	35867.113
363	412.84	7790.138	35786.129
13999	412.59	11738.304	34230.93
11111	412.32	10771.119	36022.93
4832	412.08	8864.173	38028.688
17153	412.08	12689.316	38390.023
5411	411.66	9073.44	35215.816
7570	411.5	9719.931	38812.336
6323	411.33	9442.746	36985.91
20748	410.72	13695.826	35702.512
4816	410.68	8978.248	37916.531
16097	410.49	12427.257	39515.906
3355	410.38	8497.903	38983.301
21129	410.3	13845.92	35536.68
6891	410.25	9565.423	35957.273
3885	410.25	8559.529	33677.301
4664	410.19	8930.365	39401.457
12644	410.15	11341.104	35013.953
14061	410.09	11716.759	34739.988
19362	410.04	13286.804	34951.934
20896	408.51	13574.904	33924.656
9842	408.49	10475.443	38434.863
14111	408.13	11719.426	35526.336
14044	407.97	11681.463	34549.355
18020	407.71	12718.574	34002.48
20950	407.61	13865.985	33610.371
16709	407.57	12481.698	33643.621
17869	407.48	12747.395	35332.641
11673	407.42	11118.369	39829.902
17110	407.27	12500.602	37850.691
15697	407.23	12130.637	37323.512
23461	407.19	14501.092	38702.008
8185	406.56	10095.361	34912.773
4951	405.9	9000.104	36315.195
22100	405.36	14002.617	38026.93
23873	405.09	14470.706	35033.734
8459	405.06	9903.647	38037.848
18565	404.98	12898.801	38671.734
22285	404.64	14112.738	36107.488
733	404.56	7947.159	38317.469
13798	404.54	11608.299	34967.551
8870	404.46	10288.607	39505.66
19390	404.08	13259.047	34799.063
10360	404.04	10678.104	37915.281
19645	403.93	13475.761	34693.359
20838	403.91	13608.632	34531.523
21265	403.36	13957.323	37231.199
1691	403.3	8187.754	39076.215
18956	403.28	13148.074	39034.352
8812	403.07	10317.045	40022.324
17774	402.98	12742.226	36753.863
8170	402.96	10003.809	34762.453
2122	402.86	8161.53	35282.746
7054	402.73	9655.023	37823.797
10528	402.67	10455.796	36471.473
23471	402.5	14610.375	38753.336
5243	402.4	9252.947	33628.477
13648	402.14	11531.899	36734.48
23780	402.02	14519.423	35894.207
8018	401.89	9749.628	34204.176
21693	401.47	14167.315	39883.035
6362	401.3	9448.237	36488.426
6609	401.05	9261.554	34112.016
248	400.95	7974.634	35203.945
19840	400.92	13337.366	36799.934
8295	400.88	9914.617	36296.004
15160	400.73	11877.289	35605.695
11775	400.63	11039.75	39406.609
15496	400.55	12176.01	35186.188
19112	400.32	13125.655	37621.227
6948	400.19	9679.088	36419.461
18191	399.87	13105.568	34680.848
22505	399.45	14110.043	33748.773
21787	399.22	13975.827	39245.395
7509	399.22	9852.727	39261.457
14446	399.01	11779.98	38943.93
11021	398.99	10829.387	35644.516
10852	398.82	10894.967	33657.504
12397	398.8	11042.995	34930.523
3893	398.68	8625.254	33543.734
21666	398.55	14110.413	40219.254
19542	398.47	13419.239	33646.703
19756	398.44	13442.885	36026.453
13820	397.71	11589.184	34811.871
3850	397.56	8471.346	34101.164
19912	397.52	13399.748	37623.875
16734	397.48	12533.619	33799.301
23515	397.44	14439.214	38461.445
2622	397.39	8269.51	37841.684
16475	397.35	12306.249	36367.352
15323	397.33	11929.093	33664.09
810	397.08	7792.362	38941.402
9294	397.06	10279.567	34553.973
21548	396.89	13818.678	39799.203
10104	396.66	10573.513	40022.402
18932	396.64	13264.178	39205.137
13106	396.62	11355.797	39449.34
19465	396.49	13270.483	34023.691
1467	396.41	8050.206	40339.961
16764	396.38	12642.764	34114.227
5503	396.26	9106.36	36262.906
12834	396.26	11248.352	36932.098
23029	395.94	14376.456	38510.738
9467	395.82	10408.548	34598.523
18597	395.69	13055.014	38976.414
20590	395.44	13558.683	37744.156
9864	395.19	10388.969	38702.254
176	394.79	7672.443	34735.184
20928	394.66	13616.071	33659.875
14589	394.54	11810.909	40052.902
21021	394.54	13850.448	34564.496
18133	394.53	13075.679	34109.039
4646	394.39	9045.135	39517.852
17064	394.16	12665.978	37431.625
5324	393.74	9140.745	34395.344
12418	393.72	11180.298	34519.523
18781	393.69	13193.769	40359.113
6533	393.65	9304.977	34782.449
7588	393.51	9824.516	38647.102
16273	393.49	12262.621	38328.484
14464	393.15	11768.187	39128.352
7995	392.88	9701.776	34629.77
5152	392.69	8912.336	34460.211
22672	392.45	14218.323	34851.297
20568	392.33	13750.78	37920.574
10281	392.06	10757.946	38345.109
257	392.03	7778.024	35273.867
11788	391.97	11166.788	39158.059
15924	391.95	12170.09	39795.398
14980	391.91	11838.135	37233.469
13009	391.66	11209.832	38341.602
6325	391.61	9359.637	37010.184
13161	391.42	11364.434	40004.375
13277	390.9	11609.944	40271.07
9777	390.84	10427.626	37971.711
10447	390.73	10614.915	37099.445
4631	390.33	8857.006	39932.645
19888	390.23	13355.998	37399.066
9600	390.04	10336.55	35899.07
11191	389.93	10918.114	36890.719
18353	389.83	12995.46	36546.234
6903	389.7	9539.301	36103.656
6740	389.66	9520.553	34218.648
18994	389.3	13153.073	38676.469
9863	389.28	10444.86	38693.84
21113	389.2	13810.714	35395.707
21365	388.52	13895.151	38150.07
20832	388.5	13575.908	34810.711
3099	388.48	8208.671	40257.777
6543	388.46	9382.531	34555.516
5051	388.21	9023.032	35160.66
7317	388	9502.569	40379.891
20082	387.98	13515.744	38995.895
18387	387.41	13051.189	36876.77
17519	387.22	12775.245	38851.32
12547	387.18	11192.859	33928.66
19024	386.97	13183.147	38579.242
15632	386.74	12150.619	36733.699
12532	386.38	11394.837	33652.508
7477	386.02	9889.088	39419.207
15926	385.98	12061.413	39797.102
16116	385.96	12458.18	39343.258
612	385.94	7712.21	37513.867
13242	385.9	11446.182	40307.816
5267	385.83	9156.92	33738.16
8406	385.77	9967.326	37406.828
18158	385.65	13114.577	34356.707
15783	385.37	12159.355	38541
13567	385.35	11415.107	37405.668
20489	385.16	13625.545	38837.016
4851	384.85	8932.469	37550.531
21098	384.74	13958.788	35231.938
16522	384.34	12474.866	35813.715
21121	383.8	13779.849	35469.133
21764	383.78	14161.559	39425.383
23255	383.71	14340.756	40401.059
7525	383.57	9742.997	39075.328
3644	383.54	8431.523	35841.941
19670	383.46	13409.969	34979.355
21972	383.36	13983.591	38737.109
21784	383	14172.378	39201.027
5704	382.96	9244.834	38457.813
21370	382.89	13789.999	38164.227
7670	382.87	9686.444	38061.734
26	382.87	7965.222	33758.297
2222	382.81	8168.213	33881.02
6793	382.54	9653.638	34763.516
6213	382.47	9310.223	38250.848
5895	382.33	9162.001	40137.012
6439	382.32	9465.006	35705.605
8701	382.26	9956.716	40172.461
17667	382.2	12813.176	37871.664
5650	382.12	9180.335	38013.973
18556	382.09	12936.101	38590.734
15522	381.97	12256.662	35523.762
23632	381.91	14461.001	37157.16
15592	381.78	12101.877	36248.996
20141	381.46	13435.087	39396.539
6452	381.25	9386.289	35510.176
20487	381.21	13642.927	38822.566
15756	380.88	12220.068	38268.332
10985	380.75	10884.622	35300.207
15530	380.69	12087.484	35618.266
6854	380.67	9544.89	35492.988
22902	380.64	14269.541	36966.734
11132	380.62	10927.786	36232.816
23789	380.43	14610.734	35622.879
12047	380.1	11148.447	38337.34
12236	379.84	11103.12	36253.797
11197	379.57	10768.576	36971.305
8981	379.45	10305.742	38358.094
16165	379.13	12264.019	39079.68
2478	378.82	8283.719	36064.77
6062	378.06	9396.949	39508.07
10871	378.04	10783.966	33814.266
6015	377.97	9287.198	40008.152
23005	377.81	14394.19	38163.816
14025	377.81	11786.739	34410.313
11686	377.77	11123.72	39884.637
5325	377.76	9108.416	34391.406
19768	377.64	13436.45	36156.039
18365	377.64	13000.508	36662.828
4194	377.57	8666.51	36707.758
20933	377.45	13738.684	33696.133
22777	377.37	14256.02	35748.988
22360	377.34	14156.941	35211.055
15126	377.16	11987.53	35921.684
17233	376.97	12598.976	39175.648
8893	376.65	10292.452	39447.77
9415	376.63	10427.551	33992.375
2281	376.46	8279.694	33911.098
12835	376.42	11284.177	36943.219
21794	376.33	14088.314	39295.934
8257	376.31	10024.225	35785.211
19933	376.25	13419.343	37745.18
22636	376.23	14329.6	34269.02
16317	376.17	12345.887	37680.879
23860	375.66	14322.594	35230.41
19402	375.62	13267.3	34571.699
8987	375.54	10325.465	38417.074
12359	375.52	11080.637	35145.215
2201	375.43	8171.909	34434.008
5881	375.16	8997.513	40039.031
19974	375.05	13379.595	37981.598
21444	374.86	13921.416	38982.496
13490	374.36	11467.651	38243.852
17653	374.32	12712.5	38007.469
17143	374.25	12488.676	38287.723
2128	374.23	8134.607	34994.867
1984	374.21	8162.659	36124.02
12582	374.15	11196.775	34288.359
23908	374.13	14516.53	34968.363
12082	373.98	10973.279	37928.086
22548	373.9	14218.008	33596.473
22382	373.67	14157.984	35004.426
9518	373.6	10349.282	35066.352
14608	373.48	11691.1	40198.699
348	373.44	7893.246	35674.773
13503	373.41	11473.755	38323.285
12412	373.39	11034.261	34794.656
9089	373.39	10287.201	37194.93
23938	373.35	14565.207	34496.277
20354	373.27	13722.855	39634.68
11630	373.25	11118.431	40214.801
19825	372.87	13515.04	36621.602
13314	372.85	11603.397	39731.223
10068	372.64	10709.504	40464.199
17002	372.47	12508.013	36842.406
12592	372.41	11346.243	34453.301
12768	372.4	11249.294	36245.813
13932	372.07	11762.624	33672.387
14168	371.99	11784.56	36212.988
5453	371.65	9207.288	35718.32
5440	371.52	9123.416	35569.211
23464	371.46	14433.58	38705.953
22518	371.23	14073.809	33835.398
23566	371.21	14416.155	38012.262
20796	370.81	13720.149	35016.246
18390	370.68	13047.482	36929.934
13637	370.64	11414.447	36903.879
6123	370.62	9397.04	38847.086
17687	370.45	12823.147	37389.84
7440	370.24	9881.527	39663.5
2751	370.2	8217.302	38640.91
8588	370.03	10020.443	39308.66
23449	370.01	14585.366	38887.559
14157	369.91	11737.461	36127.422
3459	369.63	8606.538	37918.176
12204	369.59	11117.837	36525.16
7094	369.36	9680.746	38121.211
12143	369.19	11073.181	36908.902
11700	369.06	11056.292	39648.145
14266	368.83	11773.525	37145.855
13070	368.77	11381.93	39066.863
16047	368.75	12469.075	40036.977
6138	368.73	9421.326	38965.316
7622	368.6	9833.431	38262.156
19142	368.5	13171.026	37240.68
4625	368.33	8930.865	39856.332
10469	367.99	10647.548	36988.227
14971	367.89	12020.755	37421.824
23596	367.89	14429.595	37700.609
2245	367.84	8057.311	33600.543
17868	367.68	12630.332	35589.246
2540	367.36	8399.645	36856.195
9050	367.34	10210.951	37815.242
23564	367.19	14591.913	37991.637
17305	367.09	12477.292	39836.254
9149	367.05	10124.585	36542.102
16724	366.96	12684.346	33728.754
17729	366.92	12746.415	37090.508
4348	366.77	8727.053	38413.055
330	366.65	7976.432	35586.238
10221	366.37	10727.216	39015.379
19514	366.29	13314.596	33566.031
20149	365.97	13496.413	39492.504
17181	365.97	12583.994	38645.289
20401	365.81	13744.508	39441.813
22622	365.78	14243.328	34129.469
13527	365.7	11406.271	38153.461
20747	365.68	13633.258	35684.133
3386	365.47	8495.13	38603.922
16057	365.37	12423.304	39821.695
18308	365.37	13009.326	35741.324
10001	365.34	10519.042	39929.625
5926	365.28	9197.281	40377.434
16368	365.26	12465.992	37129.645
23051	365.11	14349.941	38654.492
13002	365.01	11304.317	38278.859
3662	364.82	8415.89	35677.73
9545	364.8	10447.363	35464.133
10699	364.44	10646.528	34829.633
19358	364.29	13326.153	34904.488
17251	364.17	12620.499	39395.191
15012	364.02	11902.577	36915.805
18054	363.81	12806.539	33631.617
10843	363.79	10931.501	33584.48
5262	363.35	9207.87	33721.117
19087	363.31	13174.242	37716.531
3713	363.3	8583.341	35163.672
12244	363.24	11024.782	36019.766
6437	363.07	9444.916	35686.055
19627	362.74	13430.136	34559.195
19432	362.65	13143.957	34439.469
18736	362.51	13059.681	40293.883
20904	362.51	13645.712	33993.469
1970	362.46	8188.438	36275.371
18413	362.36	13081.401	37109.395
12838	362.21	11347.515	36955.969
22494	362.17	14073.271	33961.242
1371	362.13	7881.685	40086.223
20550	362.09	13572.173	38132.715
6133	362.09	9459.041	38932.402
8135	361.9	9956.165	34317.457
23316	361.85	14554.81	39989.547
7189	361.85	9630.4	39108.168
6186	361.83	9402.348	38396.57
78	361.79	7767.247	34070.645
23883	361.58	14598.392	34820.5
16389	361.5	12474.722	36949.781
21127	361.39	13873.082	35516.242
131	361.25	7683.038	34351.441
7936	361.22	9809.833	35294.691
22742	361.1	14334.571	35389.957
7265	360.93	9686.115	39940.273
15407	360.89	12124.085	34295.164
4601	360.87	8923.275	39994.496
22342	360.7	14152.962	35369.145
14421	360.47	11720.785	38761.496
17308	360.43	12518.541	39856.672
3826	360.32	8552.611	34479.512
5174	360.28	8957.781	34055.473
2570	360.09	8280.066	37170.598
8806	359.99	10284.715	39966.867
17344	359.98	12574.25	40258.617
6526	359.77	9395.595	34710.727
19433	359.65	13266.47	34442.008
5183	359.65	8928.125	34099.898
16526	359.33	12370.658	35826.344
4769	359.27	8865.107	38428.648
18854	359.21	13292.739	39821.141
23560	359	14459.473	37973.668
4056	358.68	8769.87	35259.871
14878	358.49	12018.46	38559.715
5337	358.26	9070.814	34504.133
19559	357.99	13445.3	33771.648
22034	357.76	13977.688	38668.133
18109	357.57	12942.031	33948.699
9546	357.3	10387.953	35472.848
17459	357.19	12742.666	39712.434
3378	356.98	8429.111	38565.828
10900	356.88	10773.152	34203.012
14318	356.79	11644.735	37768.977
17225	356.73	12649.565	39000.324
10850	356.26	10939.445	33650.711
4698	356.18	8909.005	39304.281
13419	356.16	11497.865	38919.637
778	356.08	7885.453	38756.938
3439	356.05	8492.874	38049.711
1937	355.89	7869.479	36846.598
23696	355.87	14448.564	36646.113
4894	355.66	8911.93	36920.137
14175	355.4	11745.481	36340.152
3118	355.28	8229.038	40413.422
17900	355.19	12815.836	34995.57
2461	355.19	8244.772	35866.773
14544	355.11	11755.799	39704.941
20875	354.81	13578.135	34301.102
6972	354.6	9491.738	36801.684
14141	354.58	11800.63	35898.203
20545	354.54	13666.086	38089.5
15027	354.48	12035.303	36763.051
10565	354.4	10717.443	36264.621
4605	354.4	8847.11	40027.961
477	354.39	7876.335	36586
17930	354.35	12854.748	34693.324
15130	354.04	11901.374	35652.469
9441	353.93	10422.517	34316.238
5535	353.93	9078.257	36691.43
5557	353.89	9183.031	36999.031
22429	353.79	14047.455	34772.426
14623	353.68	11774.601	40295.008
16144	353.47	12420.264	39255.836
5651	353.28	9111.011	38017.238
21642	353.15	14180.9	40432.043
19603	353.11	13505.724	34290.188
19453	353.11	13190.273	34296.199
6345	352.71	9453.91	36869.844
9335	352.44	10318.605	34151.344
22588	352.23	14214.031	33955.656
10785	352.17	10588.11	34138.34
13897	352.04	11476.609	33723.695
4276	351.71	8771.734	37862.395
11195	351.7	10768.38	36949.156
20995	351.54	13793.556	34241.914
8623	351.47	10004.926	39591.309
16860	351.35	12660.536	35084.332
13550	351.31	11564.01	37715.945
9363	351.3	10334.376	33614.766
9823	351.16	10400.889	38285.063
7398	351.12	9695.936	40258.703
3925	351.01	8743.156	33998.758
6767	351.01	9551.04	34524.238
21162	351.01	13971.565	35974.297
14279	350.88	11798.538	37329.813
13795	350.84	11431.368	34912.758
18550	350.84	12944.3	38552.297
19012	350.68	13283.082	38812.961
6087	350.44	9374.018	39467.969
8760	350.34	10289.447	40285.316
11556	350.32	10868.292	40196.504
2450	350.23	8208.094	35754.203
9784	350.11	10393.78	38023.031
10013	350.11	10531.638	40027.199
4772	350.07	8944.178	38481.297
19650	350.06	13402.717	34749.539
12102	350.04	11178.159	37570.332
19873	350.02	13353.606	37255.254
21818	349.96	14130.588	39061.449
17468	349.88	12811.237	39504.215
13400	349.81	11482.813	39089.375
7145	349.67	9656.727	38680.816
22562	349.46	14296.817	33701.613
16343	349.27	12301.941	37521.207
17608	349.22	12773.306	38421.73
18027	349.06	12898.745	33763.34
2213	348.95	8140.826	34312.813
7765	348.93	9777.096	36820.707
3869	348.8	8498.786	33702.059
23460	348.8	14607.549	38700.348
4988	348.76	8958.059	35795.813
10449	348.74	10686.392	37106.305
21462	348.64	13891.612	39119.102
6491	348.53	9441.524	35277.305
10311	348.51	10720.353	38215.902
19558	348.49	13362.136	33765.492
13738	348.28	11567.36	35531.746
10149	348.05	10750.908	39691.395
4891	347.99	9037.671	37183.371
5944	347.92	9256.016	40500.945
16446	347.8	12370.837	36460.68
857	347.75	7740.95	39290.484
8447	347.73	10090.434	37935.559
14161	347.69	11800.898	36168.539
9591	347.65	10338.366	35774.453
24016	347.58	14589.802	33665.738
20816	347.46	13717.197	34957.27
8269	347.4	10011.004	35924.168
4973	347.33	8876.187	36258.656
18883	347.17	13239.579	39730.141
180	347.02	7798.147	34763.402
23403	346.91	14533.511	39382.824
6873	346.77	9529.55	35732.926
22251	346.72	14095.427	36357.34
23711	346.64	14596.084	36427.16
21445	346.54	13961.57	38981.094
200	346.54	7686.599	34902.531
6591	346.51	9416.368	34239.512
7222	346.41	9547.378	39431.566
20032	346.32	13426.123	38663.48
14395	346.22	11769.323	38539.063
10520	345.8	10585.934	36770.469
10124	345.74	10585.306	39822.402
5866	345.71	9262.624	39910.727
5736	345.48	9073.342	38731.051
20656	345.44	13612.276	37052.844
17031	345.36	12567.034	37057.355
19828	345.27	13397.557	36652.23
21591	344.98	13835.585	40161.609
22589	344.77	14392.348	33956.219
23188	344.75	14204.282	39819.715
3186	344.73	8591.004	39968.5
14402	344.71	11707.117	38608.828
10792	344.68	10554.321	33868.875
9440	344.48	10352.661	34311.824
7026	344.03	9674.57	37677.383
8964	343.74	10327.822	38778.234
5550	343.65	9096.749	36871.617
18347	343.63	12922.526	36484.023
8186	343.59	9920.232	34924.188
8578	343.47	10006.044	39221.465
21275	343.28	13776.476	37322.766
16086	343.26	12431.936	39756.113
13382	343.15	11444.553	39283.57
10442	343.13	10761.825	37366.164
11707	342.9	11132.518	39676.586
657	342.84	7693.483	37907.883
16577	342.82	12418.097	35422.93
6398	342.77	9352.258	36237
7784	342.75	9766.714	36633.063
16986	342.63	12651.05	36696.734
18902	342.61	13175.106	39553.566
9305	342.6	10177.407	34377.305
3606	342.54	8589.117	36316.754
4134	342.5	8702.24	36118.125
5585	342.44	9072.678	37294.391
10062	342.44	10647.075	40419.555
1301	342.29	7952.928	39861.984
9343	342.25	10184.734	33896.039
12695	342.08	11215.692	35493.242
22887	342.02	14218.261	36844.023
2185	341.89	8036.424	34597.527
6714	341.87	9388.837	33934.398
5862	341.74	9084.551	39822.508
11015	341.24	10968.058	35573.41
573	341.16	7960.625	37330.844
1363	340.96	7967.972	40040.219
8922	340.73	10269.091	39033.23
300	340.69	7946.972	35462.668
13519	340.55	11459.604	38107.301
19176	340.52	13324.343	36949.211
20199	340.34	13503.559	39939.039
7062	340.33	9494.443	37872.754
14033	340.29	11641.663	34473.145
4097	340.02	8665.606	35727.555
11601	339.7	11025.946	40365.684
12767	339.62	11362.582	36221.66
22657	339.49	14233.81	34733.371
12245	339.41	11135.851	36023.188
11782	339.18	11168.557	39431.211
7914	338.95	9767.425	35410.43
12523	338.76	11359.257	33575.645
13079	338.76	11214.867	39109.23
15099	338.63	11856.859	35942.84
4744	338.63	8996.723	38768.762
3910	338.61	8771.577	33757.105
433	338.51	7679.669	36270.203
16695	338.46	12465.431	33663.059
3389	338.28	8617.124	38607.512
6450	338.13	9460.003	35502.824
6028	338.11	9292.872	39800.391
7110	338.04	9613.53	38366.668
10295	338.02	10690.686	38441.309
3696	337.48	8573.603	35342.273
21212	337.44	13968.125	36557.707
20803	337.39	13614.377	34847.387
23428	337.37	14482.229	39061.664
12612	337.2	11372.553	34662.688
7375	337.16	9890.142	40127.496
5749	336.95	9113.646	38865.262
23136	336.74	14275.961	39077.633
22383	336.62	14185.218	35023.199
9920	336.59	10466.322	39262.871
16998	336.55	12531.883	36817.316
18913	336.49	13206.513	39341.391
7446	335.77	9814.673	39764.328
15399	335.25	12140.223	34230.191
3083	335.19	8280.626	40218.613
10077	334.79	10732.579	40515.609
22144	334.75	14172.792	37291.945
19686	334.74	13434.732	35238.488
5569	334.72	9081.858	37159.383
6115	334.72	9343.296	39102.168
8119	334.53	10078.464	33951.008
21495	334.3	13923.686	39342.98
6804	334.26	9571.156	34861.293
17237	334.11	12512.178	39225.906
17714	333.76	12889.283	37279.617
22270	333.74	14008.134	35957.02
4776	333.72	8845.118	38501.613
14180	333.59	11790.408	36393.164
8617	333.44	10012.805	39546.809
1333	332.9	7868.234	39955.531
20373	332.87	13719.011	39547.938
23787	332.75	14443.082	35911.621
10901	332.73	10901.382	34213.164
21187	332.71	13822.792	36317.441
19539	332.69	13529.571	33603.605
16358	332.37	12421.342	37352.156
5035	332.26	8876.455	35362.32
5387	332.22	9217.901	34965.203
842	332.12	7765.549	39254.148
22106	332.1	14173.971	37758.82
2116	332.06	8183.684	35236.48
10591	331.91	10698.642	35844.234
12797	331.78	11266.594	36512.574
21163	331.76	13936.083	35986.141
20821	331.7	13579.512	34673.645
5159	331.65	8965.141	34195.938
10406	331.53	10642.151	37465.258
7988	331.42	9870.64	34580.156
5986	331.4	9466.832	40491.555
22703	331.24	14251.568	35130.266
22135	331.19	14167.212	37522.543
3838	331.19	8525.474	34313.895
19078	331.15	13261.539	37992.512
20327	331.15	13728.99	40018.379
20799	331.07	13703.891	35127.137
5817	330.94	9163.7	39402.703
383	330.92	7966.273	35901.453
9712	330.84	10544.456	37210.527
19070	330.69	13278.887	37915.184
17160	330.65	12682.191	38454.855
747	330.6	7897.517	38391.383
22745	330.46	14358.698	35420.008
2025	330.14	8012.579	35816.148
14538	330.08	11635.079	39678.668
22669	330	14257.71	34807.145
6952	329.95	9690.99	36495.152
15009	329.7	12001.302	37201.059
9867	329.49	10447.429	38737.512
6399	329.41	9475.741	36261.199
5054	329.38	8921.317	35172.18
20022	329.32	13353.201	38607.109
13583	329.3	11610.915	37525.332
4062	329.3	8823.741	35374.18
19091	328.86	13204.796	37766.48
7634	328.73	9849.134	38044.809
8058	328.69	9707.06	33706.895
8814	328.67	10198.709	40033.309
12098	328.67	11127.779	37817.52
2108	328.67	8138.663	35179.84
19190	328.65	13175.65	36777.039
7559	328.61	9805.266	38704.762
8541	328.52	9917.909	38820.758
19683	328.48	13540.039	35153.16
15386	328.46	12104.503	34147.52
20937	328.38	13809.649	33550.219
22856	328.31	14245.068	36522.68
22218	328.27	14179.683	36732.301
21700	328.25	14136.36	39904.734
23394	328.02	14495.383	39348.477
3785	327.93	8540.276	34740.539
13209	327.75	11264.822	40321.949
9783	327.66	10361.221	38012.258
13341	327.62	11566.8	39620.973
24018	327.37	14543.855	33690.285
22187	327.22	14045.123	36753.223
15616	327.22	12072.145	36553.664
7662	327.14	9886.33	37955.863
3579	326.93	8431.239	36813.379
20718	326.72	13581.524	35966.516
12400	326.57	11006.449	34679.707
5277	326.51	9083.812	33816.758
12940	326.36	11301.249	37987.457
111	326.34	7739.174	34204.773
14319	325.98	11658.375	37808.145
11774	325.83	11149.742	39359.523
22484	325.79	14120.595	33882.352
18809	325.58	13199.132	40206.051
7951	325.54	9717.522	35107.445
12395	325.45	11172.905	34917.816
8289	325.43	10106.51	36210.152
13767	325.25	11561.093	35263.547
6739	325.18	9665.464	34213.246
19736	325.18	13470.182	35657.594
11199	324.87	10808.696	37002.168
10147	324.82	10560.507	39682.055
17857	324.68	12800.744	35472.523
20272	324.57	13331.44	40510.527
18603	324.41	13021.24	39048.039
555	324.36	7665.856	37070.754
9893	324.28	10409.897	38916.289
21252	324.26	13956.432	37074.977
20892	324.22	13726.526	33862.121
2569	324.2	8325.983	37161.074
20732	324.13	13581.879	35834.609
7925	323.98	9720.935	35170.238
5283	323.86	9089.698	33946.473
10660	323.8	10728.666	35355.781
9490	323.8	10454.989	34790.098
14182	323.79	11689.401	36391.977
23925	323.58	14418.499	34585.598
6718	323.54	9527.096	33963.848
18610	323.5	13103.178	39122.426
8023	323.27	9778.785	34232.508
1415	323.08	7794.611	40321.621
4634	323.06	9028.886	39651.73
2050	323.06	8131.251	35696.422
8780	323.06	10154.109	40498.871
19017	323.04	13132.686	38523.105
17096	322.85	12632.478	37749.758
9874	322.85	10467.717	38762.602
2732	322.81	8351.387	38439.484
14828	322.81	11955.567	39299.805
15159	322.77	11986.196	35604.309
10216	322.76	10760.54	39312.164
9322	322.49	10218.642	34317.961
8451	322.3	10018.904	37977.008
20167	322.24	13390.919	39593.051
13186	322.2	11193.937	40123.43
22454	322.14	14165.243	34230.18
23369	321.88	14610.561	39828.047
12388	321.78	11000.281	35111.977
7160	321.72	9368.505	38842.008
18699	321.71	12909.198	40005.074
2613	321.65	8364.853	37718.172
18500	321.59	13056.824	37867.559
6003	321.44	9302.655	40233.07
7190	321.42	9575.594	39112.191
9979	321.38	10467.536	39772.867
17194	321.29	12602.243	38759.762
729	321.25	7794.177	38269.852
9722	321.23	10425.13	37335.238
14798	321.15	11871.407	39596.297
3752	321.15	8463.571	34860.391
22927	321	14370.067	37253.449
3667	320.98	8544.458	35757.152
22353	320.9	14056.583	35449.086
18279	320.85	12963.977	35541.891
15556	320.71	12231.622	35941.031
8136	320.68	10002.857	34323.246
6890	320.54	9667.811	35952.504
2503	320.5	8234.887	36490.012
13317	320.41	11410.688	39755.543
17607	320.1	12710.606	38411.727
10459	320.1	10685.044	37175.609
13593	320.08	11564.948	37084.625
2240	320.03	8028.286	33827.039
6986	319.84	9574.76	36981.465
15738	319.72	12197.377	38101.375
2632	319.66	8358.578	37963.129
8679	319.47	9939.118	39956.121
22320	319.44	14055.043	35695.535
17218	319.36	12382.601	38958.996
8548	319.24	9926.422	38876.883
16255	319.21	12466.419	38567.613
18221	319.15	13060.715	34889.348
22948	319.03	14291.646	37638.227
9254	319	10170.469	35294.656
243	318.98	7827.091	35174.246
16708	318.71	12531.141	33632.191
13066	318.71	11218.116	39026.5
11023	318.65	10948.9	35665.227
21272	318.62	13937.122	37302.465
8005	318.39	9905.062	34401.23
8357	318.23	10049.029	36917.977
16306	318.21	12363.858	37776.742
6317	318.14	9319.888	37192.613
3583	318.12	8516.549	36838.629
18224	318.1	13052.857	34929
18108	318.08	12905.583	33911.879
12905	318.08	11310.576	37483.238
13972	317.99	11681.012	34068.895
9376	317.99	10361.23	33607.645
6000	317.93	9389.584	40217.086
12801	317.83	11231.99	36552.938
10887	317.72	10931.547	34101.848
296	317.66	7896.788	35458.84
8213	317.64	10089.672	35327.5
16904	317.62	12606.274	35622.566
22246	317.57	14141.827	36323.969
8022	317.51	9711.82	34230.402
16940	317.43	12618.959	36235.359
18409	317.22	12955.045	37092.539
5401	317.03	9107.59	35117.508
13816	316.94	11563.601	34785.594
14459	316.67	11713.794	39065.367
12325	316.57	11117.222	35665.625
9411	316.54	10414.412	33923.434
18320	316.33	13097.545	36052.824
21615	316.15	13904.624	40404.277
23081	316.06	14305.774	38749.465
12944	315.96	11195.109	37991.867
16615	315.96	12281.616	34528.988
17501	315.85	12719.266	39244.145
1872	315.51	7992.667	37661.598
2263	315.31	8339.734	33718.371
18377	315.3	13066.712	36819.727
23729	315.3	14443.696	36317.781
13252	315.28	11498.189	40408.367
9507	315.22	10363.718	34994.875
22961	315.07	14361.861	37782.086
23386	314.99	14601.27	39610.02
18567	314.99	13112.21	38691.145
10266	314.93	10734.883	38526.867
5404	314.93	9229.146	35145.801
23569	314.9	14418.779	37735.855
2520	314.78	8384.568	36626.781
22403	314.67	14066.84	34878.086
22923	314.53	14199.853	37171.684
11155	314.48	10776.78	36524.773
15273	314.4	12004.761	34297.48
22973	314.28	14348.341	37908.477
15898	314.27	12214.281	39583.004
16966	314.15	12524.62	36521.039
8396	314.13	9947.511	37328.234
7766	314.11	9838.541	36814.758
6874	314.07	9692.652	35744.605
11548	313.86	10775.815	40115.375
19260	313.75	13183.386	35915.563
23673	313.71	14425.287	36833.234
2390	313.66	8353.144	35007.883
18178	313.66	13074.502	34585.953
17222	313.62	12565.246	38980.379
16414	313.31	12294.407	36862.484
18053	313.31	12781.7	33618.66
23920	313.2	14432.127	34806.914
7102	312.99	9628.855	38290.512
23365	312.93	14411.874	39776.426
9837	312.89	10532.544	38410.148
7171	312.85	9685.062	38941.82
23071	312.78	14212.12	38719.988
18840	312.78	13326.458	40050.691
8073	312.76	9755.641	33825.891
12562	312.72	11254.225	34079.586
7079	312.7	9630.232	38051.211
16406	312.66	12390.323	36785.023
20529	312.66	13573.711	38239.488
14358	312.59	11704.242	38206.258
15700	312.42	12203.036	37438.859
15519	312.36	12186.81	35460.832
16150	312.3	12463.786	39287.109
9313	312.09	10213.541	34185.453
20851	311.92	13585.324	34352.883
22630	311.86	14319.777	34179.898
15117	311.71	12034.107	35799.609
13456	311.67	11582.208	38593.797
15198	311.67	11878.623	34914.227
21542	311.54	13838.066	39734.809
19497	311.5	13256.598	33716.594
6486	311.4	9433.939	35229.238
9055	311.37	10183.934	37628.809
13083	311.14	11393.94	39136.957
7426	311.12	9674.287	40171.492
12132	311.08	11072.567	37102.516
3233	311	8554.682	39665.711
21241	310.76	13949.444	36938.969
5851	310.66	9138.536	39807.965
19103	310.58	13269.876	37581.695
20864	310.39	13569.909	34193.617
16436	310.32	12309.372	36687.934
10512	310.26	10747.323	36603.414
16496	310.09	12363.18	36141.023
5993	309.99	9374.422	40142.113
20074	309.95	13530.068	38959.395
22216	309.9	14119.248	36723.715
16658	309.86	12423.854	34043.266
10462	309.78	10693.035	37241.219
22509	309.73	14131.842	33774.887
22250	309.38	14152.92	36353.113
4529	309.34	8715.912	40272.816
103	309.25	7697.656	34174.594
1487	309.17	8109.013	40444.121
15011	309.11	11985.883	36907.645
14757	308.85	11935.214	39911.969
10200	308.73	10575.886	39167.355
20951	308.69	13653.178	33624.816
22889	308.69	14367.542	36861.766
10866	308.68	10777.519	33783.914
17238	308.62	12682.358	39226.738
4898	308.49	9038.846	37035.145
8993	308.45	10255.134	38473.152
22415	308.39	14054.21	34669.023
327	308.28	7950.44	35566.117
5662	308.24	9150.53	38072.648
4742	308.22	8857.796	38759.988
9174	308.22	10217.294	35947.727
16495	308.18	12404.165	36136.109
6286	308.16	9426.734	37386.941
8167	308.12	9992.211	34700.629
23826	307.93	14542.067	35582.32
5175	307.87	8904.491	34060.965
22266	307.8	14141.556	36214.781
1424	307.74	7932.553	40399.637
2211	307.68	8084.822	34240.207
13943	307.68	11819.774	33774.332
9124	307.61	10229.512	36680.488
18817	307.55	13061.641	40282.539
18732	307.34	12918.429	40272.492
22133	307.3	14024.836	37488.664
1413	307.3	7936.022	40311.648
8911	307.3	10240.12	39247.348
3268	307.19	8455.564	39632.195
7839	307.15	9696.469	35950.77
13812	307.04	11494.431	34759.223
4372	307	8803.089	38651.691
2080	306.9	8024.662	35313.641
19538	306.86	13451.989	33584.5
8715	306.62	10090.806	40261.094
10706	306.58	10656.96	34877.27
12219	306.5	11016.703	36387.59
8388	306.48	10097.514	37268.422
20790	306.39	13731.733	35238.516
12318	306.37	11007.373	35890.496
21509	306.37	13777.369	39499
2648	306.33	8261.825	38065.676
23766	306.25	14620.361	36108.012
11456	306.21	10926.34	39375.09
5588	306.16	9103.416	37346.266
20974	306.06	13952.117	33900.895
18394	305.97	12919.112	36940.668
21758	305.93	14186.196	39322.566
14714	305.91	11958.121	39956.848
1745	305.87	8038.646	38743.332
6598	305.83	9422.347	34309.363
4270	305.7	8811.426	37754.922
17076	305.59	12523.836	37529.984
19998	305.57	13476.103	38449.219
8467	305.28	10023.048	38106.18
13866	305.26	11500.405	34254.641
19083	305.11	13122.784	38012.84
4849	305.11	8842.891	37861.461
23608	304.97	14502.278	37260.863
14853	304.9	12044.232	38872.406
18205	304.88	13051.05	34741.945
7209	304.88	9511.641	39295.813
9146	304.88	10203.314	36518.438
3705	304.76	8527.652	35422.191
15014	304.67	12032.15	36978.695
20378	304.54	13728.081	39570.453
96	304.52	7924.299	34140.199
8444	304.48	10080.976	37882.402
21078	304.44	13867.657	35113.676
2435	304.4	8275.408	35544.246
4016	304.33	8660.653	34898.523
5168	304.27	9023.353	34314.691
21278	304.25	13851.016	37344.047
14491	304.14	11780.206	39290.887
14003	304.02	11751.292	34200.176
3646	304	8578.809	35860.711
9527	303.98	10506.697	35227.676
12551	303.96	11257.823	33950.371
21103	303.89	13953.957	35299.703
2117	303.72	8106.068	35235.84
12055	303.64	11040.158	38065.23
15145	303.47	11960.906	35758
19616	303.45	13499.333	34430.055
10796	303.45	10568.733	33900.398
7997	303.41	9751.692	34647.422
10562	303.37	10717.691	36203.672
16929	303.33	12544.797	35952.34
11007	303.32	10949.281	35519.719
6311	303.28	9347.151	37325.27
5999	303.2	9311.051	40216.406
3351	303.14	8592.255	38921.684
18621	303.11	13049.74	39204.535
19096	303.09	13220.666	37809.148
1829	303.09	8028.862	38164.543
16566	303.07	12468.188	35302.457
16257	302.99	12401.686	38578.426
8207	302.91	10074.943	35246.441
3554	302.8	8622.831	36923.785
21223	302.8	13810.91	36771.598
6130	302.78	9339.296	38907.359
22783	302.76	14298.749	35840.352
23986	302.72	14417.417	33715.867
14915	302.63	11845.908	38315.105
15706	302.53	12141.53	37490.441
19073	302.48	13277.742	37946.434
23355	302.48	14603.669	39657.016
12981	302.42	11269.567	38167.328
21822	302.38	14191.56	39072.223
10479	302.38	10743.128	37034.574
19046	302.34	13168.799	38495.398
7239	302.28	9678.195	39595.34
22523	302.27	14121.286	33539.176
21391	302.23	13858.129	38528.141
23388	302.19	14455.815	39627.156
14109	302.13	11674.125	35506.117
9505	302.09	10513.504	34959.672
4413	302.07	8672.135	39006.051
11275	302.06	10798.11	37920.84
9827	301.96	10351.379	38350.219
22903	301.79	14207.13	36971.621
3805	301.6	8469.602	34598.258
1935	301.12	8016.955	36840.512
15093	301.1	11966.33	36172.891
20660	300.72	13660.637	36827.766
20800	300.72	13574.533	35123.82
13096	300.66	11259.572	39310.824
29	300.45	7844.444	33759.363
2981	300.45	8202.43	39766.141
15366	300.3	12091.024	33944.184
13025	300.3	11256.166	38568.57
1402	300.11	7681.896	40239.695
3184	300.07	8573.245	40341.813
4595	300.05	8946.291	40263.035
2517	299.92	8279.007	36596.047
11544	299.77	10904.084	40091.223
22760	299.69	14237.5	35506.406
14561	299.67	11647.168	39848.949
7691	299.54	9742.011	37847.816
3656	299.37	8517.749	35650.281
21168	299.35	13937.148	36058.836
1481	299.33	8064.701	40420.328
12819	299.33	11292.086	36747.695
4944	299.29	8997.583	36525.164
8580	299.18	10119.973	39240.285
11642	299.06	10984.874	39955.688
18024	299	12853.387	33719.066
15749	298.98	12226.424	38233.355
9892	298.93	10441.688	38917.953
19266	298.89	13294.064	35695.211
389	298.83	7781.662	35932.297
20589	298.76	13621.666	37723.332
21534	298.68	13784.624	39633.16
5820	298.58	9111.092	39445.434
5930	298.41	9210.339	40411.363
7685	298.26	9830.191	37771.004
4275	298.24	8792.709	37830.492
5429	298.14	9139.379	35515.77
4725	298.05	8870.615	38971.465
23947	297.92	14610.223	34289.699
1295	297.88	7665.299	39845.457
21257	297.74	13870.87	37145.836
20112	297.71	13545.089	39212.379
4278	297.69	8780.713	37882.898
14977	297.57	12004.459	37533.523
3344	297.44	8535.908	38900.813
4768	297.36	9006.423	38412.289
12430	297.23	11137.53	34627.125
20528	297.17	13660.1	38205.059
155	297.15	7749.623	34563.293
21197	297.08	13784.327	36413.18
9186	296.94	10127.025	36091.926
7942	296.92	9878.261	35041.504
14439	296.89	11721.261	38890.355
2463	296.85	8326.243	35898.633
6763	296.85	9696.884	34514.039
4703	296.71	9045.935	39031.434
18939	296.68	13325.007	39235.574
16654	296.66	12295.394	34324.801
13724	296.54	11445.199	35725.559
10220	296.52	10681.772	39009.004
17285	296.49	12421.451	39677.027
6764	296.49	9480.242	34513.145
3993	296.35	8804.611	34594.402
22319	296.33	14107.12	35689.719
22275	296.31	14065.26	35997.145
309	296.31	7702.792	35507.773
10429	296.24	10671.446	37311.688
8189	296.18	10037.967	34976.656
23558	296.12	14573.166	37916.172
17897	296.01	12889.281	35255.859
10393	295.95	10628.048	37613.766
16866	295.89	12600.569	35114.266
3762	295.87	8422.504	34900.98
2792	295.86	8320.553	38786.258
14865	295.82	11959.132	38730.734
20239	295.74	13489.458	40305.055
22206	295.74	14037.002	36601.938
15368	295.7	12183.469	34017.363
22092	295.55	14062.837	37901.785
20781	295.51	13589.619	35343.688
6782	295.49	9528.679	34630.426
20745	295.4	13731.982	35675.508
11887	295.36	11122.682	38546.555
17771	295.34	12794.547	37117.766
13130	295.3	11320.005	39781.133
2757	295.3	8370.112	38676.414
22892	295.15	14227.676	36884.57
17762	295.07	12864.785	37007.664
7455	295.05	9884.893	39541.977
20691	295.02	13746.464	36330.699
14416	295.02	11649.723	38742.684
21122	294.94	13876.895	35464.109
385	294.88	7732.002	35910.039
3933	294.86	8632.411	34040.398
15372	294.84	12104.451	34060.02
9912	294.58	10374.509	39164.906
22272	294.5	14118.558	35971.367
12238	294.48	11162.359	35943.324
7976	294.42	9733.423	34770.875
14627	294.41	11682.866	40324.23
14323	294.37	11710.791	37899.496
6357	294.21	9269.064	36720.891
10240	294.18	10677.857	38877.145
22192	294.18	14119.375	36802.855
15606	294.12	12126.339	36431.59
13709	294.1	11620.204	35883.102
12441	294.1	11055.436	34391.266
503	293.93	7673.104	36755.773
2228	293.91	8177.625	33997.723
20253	293.91	13392.344	40368.516
12188	293.87	11077.127	36627.629
5542	293.87	9087.045	36781
18598	293.85	12979.361	39001.734
2424	293.7	8373.984	35386.992
23140	293.68	14336.392	39175.934
12324	293.64	11140.63	35633.789
6523	293.62	9375.42	34692.121
10302	293.59	10652.344	38455.02
20650	293.51	13701.507	37220.52
11144	293.47	10844.938	36401.176
16516	293.39	12427.494	36085.719
19656	293.28	13499.212	34812.145
8434	293.22	10003.34	37789.852
20682	293.09	13756.336	36514.129
20955	292.99	13864.722	33650.906
15376	292.94	12214.247	34094.559
15746	292.77	12068.801	38188
19187	292.56	13235.016	37036.758
5773	292.56	9126.014	39058.711
4621	292.52	8851.035	39833.223
22467	292.48	14032.012	34059.309
8	292.46	7703.176	33607.516
23107	292.44	14255.158	38894.633
12449	292.38	11072.933	34179.414
10510	292.35	10629.054	36605.414
20252	292.21	13421.53	40371.105
21339	292.15	13800.334	37992.172
6438	292.12	9287.446	35690.832
3450	292.02	8586.582	38135.676
7151	291.94	9530.467	38734.91
1838	291.73	8094.367	37922.879
5295	291.72	9064.361	34035.336
14787	291.7	11918.179	39771.027
12310	291.6	11013.583	35841.512
18100	291.49	12923.337	33881.578
23178	291.43	14264.413	39718.926
23768	291.37	14607.852	35796.883
9038	291.37	10320.838	37968.254
22994	291.3	14277.344	38046.965
23666	291.2	14497.058	37056.578
19169	291.18	13325.499	37155.402
21079	291.07	13910.577	35118.824
3447	291.07	8446.543	38125.98
21545	290.97	13815.763	39760.973
3374	290.93	8434.609	38514.93
17854	290.91	12820.607	35696.117
22395	290.91	14130.729	35110.668
23499	290.76	14494.71	38620.184
19138	290.63	13175.937	37528.973
10474	290.61	10624.182	37014.379
13256	290.59	11581.613	40426.563
403	290.55	7657.637	36013.059
20607	290.55	13721.557	37561.574
2204	290.49	8165.867	34481.668
1526	290.48	8009.727	40261.695
18852	290.4	13126.161	39808.211
9840	290.4	10440.832	38426.152
7810	290.28	9611.457	36336.18
9030	290.23	10197.048	37917.641
605	290.04	7716.828	37484.855
9576	289.96	10485.282	35633.77
13720	289.96	11487.163	35687.5
9452	289.94	10433.254	34440.066
6541	289.87	9316.503	34550.914
22558	289.85	14238.726	33651.539
14478	289.77	11671.145	39199.781
6272	289.75	9319.075	37857.41
18964	289.75	13211.632	39064.57
17352	289.71	12683.744	40319.758
9160	289.69	10185.72	36320.566
12761	289.67	11197.76	36125.008
22188	289.67	13997.632	36759.344
12448	289.37	11135.23	34494.129
9752	289.37	10377.268	37738.957
5088	289.37	8994.008	34839.652
710	289.35	7803.335	38200.305
19220	289.35	13318.923	36443.996
21305	289.27	13920.606	37742.965
2552	289.25	8407.638	37012.82
7202	289.2	9675.644	39223.707
804	289.18	7697.652	38902.734
610	289.16	7963.988	37499.742
15224	289.14	11895.688	34539.672
16873	288.99	12526.868	35217.852
18905	288.99	13280.811	39580.941
3187	288.97	8495.135	39976.773
11162	288.97	10866.261	36561.773
22309	288.97	14188.419	35637.91
21593	288.85	13943.396	40208.336
10640	288.84	10635.405	35565.164
18591	288.8	13056.566	38898.367
8113	288.78	10090.988	33919.633
2989	288.68	8341.394	39789.727
18609	288.63	13005.885	39081.703
17839	288.59	12824.029	36217.539
10535	288.47	10727.998	36531.371
13796	288.38	11585.716	34907.777
21616	288.26	13770.15	40422.129
11428	288.15	10816.764	39200.793
5333	288.09	9181.693	34412.414
10027	288.05	10527.706	40196.66
15110	288	11941.897	36059.52
7960	288	9838.759	34899.41
16442	287.98	12305.12	36742.48
1932	287.96	8083.527	36836.199
8491	287.92	9914.668	38335.117
13010	287.82	11154.808	38336.371
21003	287.67	13878.64	34349.43
23240	287.42	14287.878	40344.012
8384	287.42	10062.239	37230.133
7879	287.4	9747.645	35671.602
1514	287.39	8198.204	40208.5
21786	287.18	14043.62	39235.66
14796	287.12	12034.676	39575.211
10756	287.08	10565.654	34463.5
203	287.08	7929.911	34942.52
15626	286.98	12200.342	36662
6949	286.97	9512.339	36422.668
14256	286.95	11638.353	37092.18
11545	286.93	10865.672	40097.379
12986	286.7	11381.167	38189.48
9627	286.7	10430.177	36299.926
6018	286.62	9404.749	40013.926
22701	286.6	14360.183	35112.602
23682	286.6	14443.335	36859.637
14303	286.49	11705.879	37627.648
13534	286.45	11586.184	38176.992
8865	286.39	10181.714	39785.27
5418	286.37	9089.23	35288.625
17853	286.37	12797.939	35660.949
17287	286.34	12585.756	39682.52
5068	286.32	9013.364	34989.715
10583	286.24	10712.14	35778.746
22965	286.22	14359.088	37836.203
7098	286.13	9679.645	38179.16
16527	286.09	12281.099	35830.203
15298	286.05	11867.6	34006.348
9120	286.03	10210.282	36628.141
8700	285.99	10083.497	40168.32
22899	285.95	14266.635	36920.809
15348	285.94	12154.193	33741.566
16572	285.8	12429.98	35375.391
1941	285.78	8117.572	36893.766
13713	285.74	11448.337	35937.926
4682	285.61	8940.293	39185.156
10493	285.55	10647.918	36836.992
17041	285.46	12612.395	37208.266
6402	285.31	9447.166	35952.191
22718	285.23	14267.649	35236.844
20107	285.19	13343.035	39150.109
16214	285.17	12404.524	38558.973
13855	285.02	11611.712	34495.48
2933	284.83	8323.814	39568.547
6525	284.83	9471.198	34700.078
21040	284.79	13899.417	34762.563
15085	284.79	12013.468	36109.199
21192	284.77	13891.708	36364.645
8508	284.75	10044.717	38481.34
9423	284.64	10499.906	34139.633
15175	284.58	11980.921	35172.422
21155	284.58	13859.98	35805.266
7650	284.56	9817.593	38119.828
23987	284.49	14592.157	33718.984
17525	284.45	12882.091	38881.289
8195	284.41	9941.317	35001.09
15703	284.28	12122.359	37452.238
8963	284.26	10148.957	38738.742
2916	284.22	8375.057	39488.281
5020	284.07	9043.594	35518.742
15576	284.01	12048.7	36141.305
12546	283.99	11277.385	33900.781
22075	283.78	14037.636	38035.445
15955	283.78	12081.878	40103.641
17269	283.76	12534.779	39551.16
13027	283.72	11308.729	38587.719
13790	283.63	11468.715	34828.012
22157	283.59	14159.433	37070.734
18833	283.55	13189.007	40025.859
22983	283.47	14217.378	37997.66
14691	283.47	12042.757	40199.586
6792	283.42	9561.372	34752.293
17691	283.4	12777.265	37410.309
7067	283.38	9531.049	37946.305
19955	283.28	13461.149	37814.066
8293	283.26	9960.157	36256.164
19343	283.25	13154.592	34821.465
1661	283.25	8074.483	39167.906
21239	283.23	13784.801	36906.594
1258	283.13	7653.862	39734.324
6467	282.98	9365.679	35366.742
4088	282.96	8821.452	35592.188
21816	282.96	14030.103	39056.574
6794	282.96	9536.66	34776.891
17779	282.96	12797.528	36787.668
15128	282.92	11835.699	35635.922
6041	282.9	9341.667	39661.629
10020	282.79	10528.017	40081.91
21189	282.75	13967.044	36347.934
11431	282.71	10957.985	39223.574
19044	282.71	13242.614	38463.324
9496	282.52	10373.3	34859.23
15437	282.43	12058.03	34645.148
8990	282.33	10318.517	38449.152
14291	282.27	11662.406	37468.695
16680	282.16	12462.376	33734.047
4956	282.1	8886.271	36347.773
5186	282.08	8966.24	34126.141
21692	282.02	14106.095	39871.781
4207	282.01	8646.821	36959.09
5424	281.95	9161.668	35369.723
20251	281.83	13514.741	40360.406
652	281.6	7968.975	37870.301
4313	281.59	8792.056	38136.043
22662	281.45	14196.174	34754.32
23790	281.41	14466.215	35623.988
7076	281.34	9539.896	38048.773
21001	281.3	13794.604	34321.746
11423	281.22	10842.29	39146.152
9529	281.22	10525.31	35236.07
11014	281.22	10900.116	35569.762
12330	281.18	11181.162	35736.684
10284	281.18	10592.57	38366.738
3808	281.05	8535.438	34611.781
22451	281.01	14103.274	34216.133
13003	281.01	11243.209	38285.988
22712	280.99	14337.829	35194.16
12455	280.99	11196.017	34236.664
7051	280.98	9567.309	37798.293
18302	280.98	12962.811	35704.293
22332	280.96	14125.449	35586.176
6589	280.88	9283.451	34235.777
20879	280.8	13715.105	34033.645
19081	280.77	13180.809	38007.191
11679	280.71	11164.458	39858.266
11376	280.61	10906.483	38685.711
15539	280.5	12132.258	35685.047
4877	280.5	8931.219	37523.727
13053	280.48	11253.758	38838.668
2669	280.42	8234.76	38207.16
3692	280.38	8493.858	35610.836
14892	280.36	11896.75	38373.426
21029	280.31	13869.799	34654.684
16935	280.31	12502.266	36135.695
18051	280.19	12858.865	33601.645
8693	280.1	9929.211	40096.293
7972	280.08	9886.217	34704.023
8165	280.06	10095.886	34664.961
17669	279.96	12868.776	37561.801
18212	279.93	13038.437	34849.73
14004	279.89	11804.298	34279
22966	279.87	14259.684	37843.172
20782	279.83	13649.602	35373.348
12333	279.74	11164.735	35768.621
8907	279.62	10205.516	39194.336
19218	279.51	13142.149	36721.328
17674	279.47	12878.066	37591.051
7323	279.45	9679.218	40415.465
20829	279.45	13693.195	34810.551
15019	279.33	11905.953	37044.18
2353	279.22	8401.102	34669.059
22346	279.2	14036.506	35392.102
20323	279.18	13722.811	39999.215
13890	279.18	11574.418	33959.348
21261	279.11	13935.492	37181.457
17332	279.05	12509.257	40175.352
18966	279.03	13165.602	39064.613
7031	279.03	9493.811	37721.844
[truncated: 16,559 more rows]
