# Supplementary material for: Insights on the Control of Yeast Single-Cell Growth Variability by Members of the Trehalose Phosphate Synthase (TPS) Complex
Source: Front Cell Dev Biol. 2021 Jan 28;9:607628. doi: 10.3389/fcell.2021.607628 (PMC7876269; doi:10.3389/fcell.2021.607628)
Supplement: Supplementary file 2 [file Data_Sheet_1.ZIP › final_code/input_datasets/overexpression3_pTDH3_Ntd_TSL1_t4.csv]

Id	Area (µm²)	Centre X Position (µm)	Centre Y Position (µm)
18407	782.45	10519.88	37966.195
21358	719.12	10922.539	37625.461
30034	672.8	12143.488	36613.941
28730	652.67	11835.113	36978.047
46496	644.73	14270.177	35434.508
28512	641.13	11967.943	37829.387
30317	639.08	12243.696	37586.453
33638	625.6	12584.389	37727.777
22458	621.19	10989.413	37847.156
21288	610.92	10966.88	37424.773
27599	599.2	11673.561	37901.73
18322	597.99	10423.033	37621.906
42643	578.82	13923.977	33119.227
25596	563.91	11590.85	37903.535
31879	555.01	12279.554	36619.516
21091	532.55	10781.358	36689.457
30079	522.11	12248.113	36792.781
31534	519.01	12432.005	37809.621
37952	516.88	13333.395	38202.273
27670	515.12	11811.011	38093.648
28591	497.86	12002.516	37368.984
28471	495.18	11911.666	37707.605
33950	492.32	12606.563	38636.172
21352	491.83	10969.682	37570.281
19763	487.59	10667.873	36203.535
33613	485.16	12571.938	37668.777
33847	479.95	12629.771	38193.078
21630	479.01	10791.935	38428.105
32317	478.72	12391.539	34740.031
28508	478.53	11731.935	37830.473
14433	476.67	9923.677	34756.504
47444	473.78	14282.798	38967.934
33106	473.57	12661.851	35811.234
40482	467.98	13421.505	39079.645
19674	467.69	10710.152	36505.254
24590	463.05	11362.077	37730.902
22805	462.08	11044.121	37157.016
19090	460.98	10631.896	38470.984
21808	458.95	10890.264	39151.543
16036	456.96	10266.814	37721.223
40852	456.35	13690.108	39366.98
27371	452.4	11731.136	37231.188
22562	446.5	10931.37	37804.57
22833	444.62	11096.621	36905.578
47068	444.22	14287.142	37568.125
47260	444.05	14284.43	38183.344
27252	442.79	11793.534	36805.172
31016	440.03	12461.831	39670.949
37923	437.88	13319.58	38417.922
22480	436.25	11005.909	37896.777
6364	434.99	8512.419	37517.789
47040	433.72	14322.601	37487.715
6314	431.12	8732.86	37301.379
33060	428.61	12493.223	35611.602
25662	427.67	11604.754	37756.406
13637	426.25	9806.434	35235.605
35121	425.43	12867.864	36596.777
6390	424.34	8781.774	37543.332
13031	417.33	9852.605	37361.984
19537	417.27	10757.302	36711.094
31657	413.78	12439.752	37470.238
21247	413.67	10976.371	37277.406
31020	410.14	12422.238	39693.504
26326	408.32	11624.138	34909.66
38994	408.02	13261.247	33788.875
28564	406.46	11898.032	37620.645
19323	405.76	10646.925	37593.68
37504	405.72	12929.909	39947.023
43336	404.66	13863.879	35939.602
1141	404.57	7726.038	37680.363
38082	403.48	13286.8	37700.543
13647	403.44	9894.56	35256.574
29766	402.77	12267.276	35278.617
27669	401.73	11718.311	38073.484
9074	401.73	9086.469	37588.066
40094	401.08	13450.392	37492.34
27106	398.27	11786.185	36038.359
31642	398.07	12281.782	37436.18
35137	397.69	12916.546	36678.172
39917	397.58	13433.487	36905.195
33473	397.4	12585.965	37296.098
1117	396.85	7763.882	37608.461
38241	396.73	13230.155	37281.184
48194	396.62	14584.861	38278.914
37044	394.49	13022.306	38141.379
17977	393.84	10457.989	36504.109
31279	392.77	12439.07	38396.211
12416	392.08	9665.706	39302.66
11246	391.25	9650.778	34357.699
31265	391.18	12455.745	38327.004
34814	390.55	12722.62	37821.57
22693	390.55	11034.67	37472.23
16214	390.51	10188.994	37054.301
22530	389.28	11157.495	37717.574
11890	388.3	9696.367	36965.348
31488	387.86	12286.785	37697.781
10961	386.89	9469.633	33242.605
47232	386.66	14340.557	38004.043
12291	386.29	9675.862	38606.656
27435	384.45	11806.597	37427.59
33100	380.89	12677.904	35770.711
16319	380.2	10324.692	36804.258
47787	379.89	14461.765	39683.32
16274	377.96	10316.608	36930.43
36951	376.81	13098.546	37865.887
43537	375.64	13981.115	36483.004
26096	375.43	11566.492	36042.566
21451	374.09	10846.74	37862.41
22001	373.98	11162.518	39797.762
34591	372.27	12894.217	38377.734
24503	371.18	11290.388	37529.316
20664	370.47	10910.742	34834.504
9625	369.55	9477.307	39750.199
25010	369.38	11378.875	39461.371
35022	367.46	12703.265	37178.414
17619	366.68	10373.018	35166.285
15218	365.87	10119.723	37770.641
17410	365.43	10403.754	34076.035
38601	364.93	13333.093	35889.152
18744	364.78	10757.71	39781.387
20212	364.34	10718.344	33925.883
35224	363.99	12709.302	36128.633
28590	363.96	12040.373	37357.465
40211	363.65	13473.028	37897.328
33590	363.29	12644.644	37598.355
35788	361.04	12722.869	33234.023
18062	360.91	10407.421	36772.824
27762	360.91	11800.215	38424.91
28408	358.31	11850.146	38148.93
7378	358	8876.092	37503.098
30601	356.47	12099.421	38347.297
22496	355.66	11184.566	37952.051
44754	355.66	14179.825	38886.129
15766	355.24	10282.525	38991.352
24606	354.4	11396.402	37769.988
31541	354.07	12390.069	37829.055
28366	352.96	11850.847	38297.156
44895	352.69	14138.685	38271.035
22609	351.79	11106.392	37618.531
37523	351.33	12952.262	39994.293
47633	350.87	14397.33	39825.324
22541	349.7	11046.539	37738.824
32860	349.26	12552.717	34497.777
688	348.77	7692.493	35751.387
29610	348.59	12147.834	34309.52
19059	347.94	10737.748	38339.547
19591	347.37	10696.735	36558.809
21181	347.31	10968.928	37037.746
21173	347.06	10839.574	37004.176
22571	345.47	11183.811	37809.746
25764	345.11	11586.933	37416.063
22842	343.73	11014.94	36956.668
39971	343.48	13537.001	37067.59
28039	342.46	11960.633	39786.613
27708	342.12	11655.42	38218.813
30479	342	12251.103	37972.898
36963	341.96	13031.829	37898.484
43639	340.66	13798.29	36920.102
1889	340.14	8031.579	39227.707
37533	339.42	13325.221	39803.559
31590	339.26	12359.871	37597.031
40122	337.88	13494.704	37588.816
38025	337.5	13332.764	38128.555
8986	337.35	9081.054	37191.355
30419	337.18	12074.472	37833.711
40001	337.06	13555.552	37185.383
27084	336.95	11630.135	35950.313
46944	336.39	14223.062	37175.426
4837	335.85	8476.425	37121.852
44938	335.55	14045.11	38118.891
33658	335.51	12686.22	37757.027
18227	334.72	10537.647	37209.07
30764	334.59	12082.312	39426.867
42504	334.59	13719.182	33360.027
42891	334.57	13956.015	34626.004
6627	334.3	8814.148	38786.09
34819	333.61	12814.946	37532.758
30420	333.38	12258.355	37831.426
22002	332.73	11191.558	39797.996
32000	332.29	12314.663	36226.145
19856	331.75	10625.139	35606.59
34179	330.64	12643.436	39892.66
13264	330.59	9826.849	36394.336
17850	330.49	10506.536	36111.273
4131	330.41	8226.174	39387.859
47544	330.26	14242.505	39438.289
44511	330.05	14029.096	39984.891
48830	329.93	14607.47	35646.34
24563	328.71	11080.088	37676.004
12800	328.15	9895.147	38505.789
43951	327.67	13907.557	37881.004
43578	327.62	13910.836	36637.922
24596	327.37	11230.607	37743.613
38581	327.35	13287.897	35787.891
39517	326.64	13461.188	35278.863
19301	326.64	10639.086	37529.305
37538	326.56	13307.531	39846.359
44805	326.37	14044.774	38510.371
36515	326.16	12998.793	36353.09
41199	325.45	13600.94	37860.875
28281	324.65	11986.371	38582.777
48200	324.46	14608.953	38305.832
47491	324.38	14387.023	39194.023
21443	323.65	10898.536	37839.441
31395	323.31	12374.11	38124.402
44326	323.19	13980.558	39521.656
37713	322.71	13224.266	39153.07
25537	322.65	11557.627	38041.277
14868	322.27	10012.804	36496.527
30691	321.81	12191.755	38869.094
25812	321.52	11619.542	37260.047
34093	320.82	12538.048	39448.969
27977	320.47	11745.035	39771.891
33722	319.9	12614.792	37930.066
21044	319.49	10947.419	36516.625
2648	319.47	8184.098	34713.906
22581	318.82	11103.667	37538.387
38161	318.61	13323.07	37650.113
40550	318.33	13364.294	39429.992
25527	318.29	11555.044	38001.309
18132	318.15	10395.808	36989.023
27559	318.13	11686.272	37790.355
33202	317.5	12661.632	36147.117
27439	317.48	11732.199	37431.766
2991	316.97	8255.695	33278.273
28395	316.93	11958.286	38088.879
27680	316.43	11765.609	38125.633
9601	316.37	9438.581	39629.617
15246	316.37	9952.655	37885.105
19890	316.33	10651.812	35437.07
46025	315.91	14143.746	33082.711
28531	315.66	12002.17	37537.41
15555	315.11	10000.453	39740.559
19346	314.97	10738.436	37361.395
27445	314.82	11673.446	37438.434
28695	314.4	11989.582	37140.656
27629	314.28	11510.766	37984.453
30523	313.65	12118.768	38075.391
30562	313.48	12161.324	38215.949
7702	313.11	9038.466	35451.457
40765	312.9	13747.016	39622.137
20782	312.81	10811.983	35560.027
45730	312.71	14057.227	34659.473
34793	312.27	12855.036	37772.652
16787	312.21	10286.934	35022.832
36823	312.16	13003.18	37468.84
10221	312.1	9305.179	36626.477
14187	312.1	10106.225	33583.445
44382	312.08	13868.476	39774.074
22702	311.68	11149.625	37496.336
29802	311.62	12151.267	35492.926
34706	311.54	12816.142	37864.328
22602	311.51	11007.39	37595.434
47088	311.22	14290.283	37631.496
38047	311.16	13338.878	37890.16
45026	311.1	14185.824	37785.793
36820	310.74	13130.873	37458.125
7433	310.7	8965.043	37096.695
14881	310.59	9911.811	36548.574
25606	310.38	11489.068	37926.797
31650	309.55	12361.058	37455.703
18174	309.38	10421.884	37135.453
46425	308.84	14417.812	35062.203
37451	308.48	13102.07	39620.723
47531	308.46	14395.537	39364.672
40698	308.4	13437.391	39965.906
16207	308.23	10340.181	37029.125
15209	308.13	10114.809	37744.789
39797	308.02	13448.567	36450.059
12165	308	9590.808	38047.492
19486	307.58	10595.217	37249.59
33690	307.33	12515.334	37847.453
22792	306.85	10890.213	37122.141
39890	306.45	13365.446	36834.648
27323	306.26	11816.295	37103.742
9067	305.89	9239.457	37559.551
24159	305.53	11402.501	36251.906
47654	305.38	14399.25	39911.895
41211	305.26	13632.44	37902.699
25651	305.07	11447.692	37729.5
45031	304.97	14149.757	37789.27
41410	304.97	13767.528	37472.09
4580	304.67	8482.511	37883.633
40581	304.59	13540.825	39560.43
11763	304.46	9618.767	36522.461
45324	303.5	14107.273	36431.457
40530	303.48	13500.832	39334.266
22927	303.12	11046.252	36692.699
21306	303	10817.096	37490.406
27861	302.79	11666.494	39265.594
47612	302.69	14343.31	39751.141
18337	302.62	10387.096	37657.988
18016	302.44	10475.676	36613.027
9970	302.21	9279.484	37808.52
11279	302.06	9627.774	34582.172
4699	301.64	8588.201	37619.992
3951	301.05	8387.43	38137.254
26142	300.95	11555.466	35587.707
39531	300.68	13347.223	35348.848
38647	300.36	13148.215	35461.258
24991	300.28	11367.285	39404.477
22595	300.09	11191.69	37578.684
13934	300.09	9837.335	33754.82
18484	299.82	10509.936	38320.125
23805	299.38	11379.154	34138.641
40180	298.86	13475.355	37800.047
22584	298.63	11001.603	37544.594
7360	298.63	9046.588	37397.863
21426	297.98	10931.989	37795.012
1115	297.94	7916.994	37608.82
38615	297.83	13332.248	35617.277
42764	297.18	13849.015	33925.625
16763	297.04	10162.745	35188.406
8484	296.97	9169.846	34678.906
18984	296.97	10640.818	38703.977
19723	296.68	10723.702	36070.598
26343	295.68	11552.073	34683.289
22846	294.86	11190.392	36969.207
33404	294.78	12546.073	37012.375
6935	294.15	9027.815	39714.621
39992	294.03	13551.632	37130.605
3284	293.98	8314.637	34637.32
41010	293.98	13589.494	38751.016
20879	293.88	10893.504	36005.77
25975	293.71	11544.265	36393.293
35005	292.83	12773.086	37107.738
8234	292.14	9265.927	33333.828
6813	291.77	8680.353	39745.719
7415	291.72	8988.101	37332.137
30825	291.53	12245.339	39649.848
30124	291.45	12103.432	37014.84
3719	291.37	8380.453	37327.438
4836	291.35	8503.338	37108.223
47158	291.28	14224.062	37857.352
21182	291.26	10862.827	37033.352
24496	291.03	11213.013	37507.797
28331	290.87	11922.489	38173.844
17007	290.8	10234.849	33923.855
18575	290.68	10555.853	38792.426
33358	290.43	12675.044	36821.816
30530	290.17	12140.404	38106.922
38053	289.95	13224.811	37912.398
31044	289.88	12365.134	39753.789
21171	289.86	10966.095	36986.063
38084	289.76	13133.339	37695
18071	289.61	10480.778	36784.91
44848	289.13	14033.521	38394.512
4673	288.71	8515.702	37524.586
30466	288.19	12165.784	37950.242
25814	288.12	11471.649	37268.551
48504	287.96	14625.013	37339.148
15944	287.79	10337.477	37998.293
7017	287.71	8951.507	39238.938
20252	287.69	10757.094	33790.457
154	287.56	7814.462	33471.063
10401	287.46	9344	35964.445
30462	287.44	12195.956	37935.434
939	287.43	7722.222	37068.277
5499	286.95	8411.485	33451.211
41323	286.14	13642.993	37542.129
34400	285.57	12897.03	39371.855
43413	285.07	13822.295	35971.555
88	285.07	7905.627	33276.422
12560	284.97	9802.941	39859.293
22519	284.28	11042.041	37692.738
24486	283.75	11316.408	37467.855
44868	283.71	14158.689	38162.523
47605	283.58	14326.001	39720.207
42819	283.25	13815.958	34290.938
11855	283.19	9617.642	36838.488
18667	283.19	10492.108	39567.863
22209	282.81	10985.903	39049.297
31622	282.56	12464.83	37364.125
9098	282.54	9193.261	37734.684
40126	282.29	13428.651	37612.578
37012	282.23	12982.749	38057.883
41059	282.08	13583.794	38626.641
48311	281.12	14612.226	37674.293
30241	281.07	12006.304	37449.645
16801	280.17	10153.692	35077.957
17929	279.88	10470.447	36341.34
3306	279.67	8388.641	34852.672
40994	279.49	13746.888	38677.293
41496	279.09	13773.486	37180.711
41379	279.05	13450.045	37378.289
22775	279	11043.253	37062.863
10863	278.67	9412.088	33960.914
33601	278.5	12618.575	37638.961
26338	278.48	11451.632	34646.422
48318	278.4	14417.019	37696.289
14336	278.38	9991.954	34220.645
22741	278.36	11174.531	37279.34
25191	278.35	11424.118	39962.266
27272	278.06	11809.483	36903.004
19162	277.94	10636.567	38093.34
28901	277.9	12001.976	36166.758
15950	277.66	10223.169	38025.703
28212	277.6	11849.699	38995.668
7242	277.04	9011.255	37827.898
28057	276.66	12047.502	39880.391
8880	276.51	9190.333	36646.668
32530	276.45	12393.877	33435.277
38470	276.45	13147.066	36290.84
9413	276.41	9069.796	39290.715
31270	276.41	12331.006	38336.219
25703	276.12	11466.417	37567.809
21310	276.07	10943.122	37509.941
48389	275.95	14449.568	37610.383
587	275.87	7751.859	35190.406
1763	275.87	8161.701	39813.574
11050	275.8	9559.305	33350.082
44033	275.57	13895.305	38157.887
10125	275.4	9458.432	36890.941
19066	275.2	10756.17	38369.18
14982	274.9	10055.85	36868.949
14457	274.13	9922.884	34853.926
23104	274.13	10988.804	35734.848
14515	273.92	9916.958	35162.676
27231	273.59	11723.233	36672.402
43964	273.29	13876.319	37935.434
43048	273.27	13905.354	35575.891
16576	273.21	10198.16	36065.219
41022	273.08	13751.073	38479.875
34038	273.02	12501.435	39178.453
3317	272.94	8216.004	34947.496
27744	272.92	11756.522	38356.746
47566	272.6	14346.509	39539.254
31550	272.6	12442.152	37518.512
23577	272.5	11154.175	33014.781
24324	272.22	11211.338	36864.98
33672	271.85	12583.344	37810.277
2626	271.83	8055.305	34937.652
32832	271.77	12660.517	34319.023
37131	271.3	13023.065	38393.754
29964	271.26	12258.646	36305.383
13155	271.26	9731.389	36908.945
25281	271.22	11541.368	39592.98
27580	271.14	11732.495	37839.895
26618	270.7	11834.691	33192.941
19503	270.66	10729.282	36922.469
48317	270.49	14512.091	37702.949
27460	269.95	11725.326	37479.402
30941	269.15	12418.493	39830.711
21631	269.02	10876.78	38426.375
20263	268.75	10761.338	33511.32
22109	268.52	11011.986	39565.508
17894	268.46	10468.284	36232.426
26733	268.21	11729.117	33969.266
24836	268.21	11398.363	38508.305
24558	268.14	11298.747	37648.137
6849	268.08	8769.842	39968.391
44800	268.08	14009.754	38488.465
18595	268.06	10544.636	38940.051
4800	267.73	8437.501	37272.773
24994	267.69	11250.216	39405.352
46444	267.68	14368.47	35189.414
20956	267.64	10971.232	36240.789
1418	267.54	7700.137	38639.715
19581	267.52	10734.953	36839.551
10584	267.5	9440.824	35124.824
21328	267.41	10963.214	37568.391
31680	267.16	12424.672	37215.684
22815	267.16	11105.535	37168.754
44016	266.87	13831.482	38082.438
25587	266.45	11584.354	37860.504
11089	266.43	9543.441	33506.973
21353	266.37	10782.033	37599.398
47211	266.33	14347.72	38005.004
31500	266.26	12474.405	37722.73
42321	266.18	13766.526	34502.672
38039	265.8	13259.991	37866.648
28437	265.51	11913.763	37936.02
44538	265.38	14011.035	39660.934
15970	265.36	10188.64	38095.445
24652	265.34	11265.526	37886.125
41227	265.32	13580.652	37936.934
25296	264.92	11590.447	39350.379
7311	264.86	9013.67	37522.949
36579	264.82	13135.977	36574.344
12072	264.67	9501.583	37663.484
16093	264.59	10303.772	37614.43
17319	264.25	10410.806	33657.754
41659	263.84	13762.556	36282.473
45479	263.69	14139.956	36036.59
31077	263.65	12420.472	39597.16
14705	263.63	9992.709	35902.484
22018	263.58	11137.103	39882.316
14480	263.58	10102.751	34963.703
48190	263.44	14546.958	38242.93
17609	263.42	10370.504	35159.969
41355	263.25	13567.142	37628.27
24978	263.17	11390.876	39315.859
24552	263.15	11396.432	37638.277
35805	263.02	12742.996	33017.277
33730	263	12492.381	37943.086
24684	262.89	11088.146	37964.738
33681	262.08	12691.511	37830.777
47648	261.76	14306.221	39886.797
11760	261.7	9594.714	36499.781
28554	261.7	12002.459	37595.492
41352	261.64	13737.039	37629.02
16054	261.53	10226.506	37787.563
1031	261.49	7775.155	37404.832
18433	261.33	10412.878	38094.551
24672	261.26	11265.331	37936.066
33669	261.2	12544.859	37796.512
33749	261.1	12623.276	37994.352
24302	261.09	11284.279	36783.438
30592	261.07	12072.395	38294.344
22195	260.97	11182.479	38991.758
36596	260.78	12915.53	36671.922
21480	260.74	10976.248	37937.984
15338	260.74	9933.217	38300.484
29988	260.68	12176.514	36381.68
2923	260.66	8071.523	33025.445
14999	260.61	10097.354	36928.887
37988	260.2	13337.837	38021.016
47283	260.17	14211.952	38250.652
19781	260.11	10724.71	35971.57
45088	260.01	14006.866	37660.516
27561	259.59	11838.793	37788.879
15285	259.48	10064.806	38071.543
40174	259.21	13536.153	37770.461
28625	259.09	12019.522	37483.688
8251	258.9	9261.108	33401.719
13058	258.73	9787.102	37494.844
27917	258.25	11781.545	39532.715
3684	258.15	8399.422	37179.191
28076	257.64	11863.912	39979.328
15309	257.62	10089.945	38186.629
8159	257.12	8930.465	33304.363
34310	257.02	12863.777	39671.465
21498	256.95	10803.564	37973.098
25612	256.93	11429.334	37939.207
19339	256.37	10642.005	37649.578
14573	256.03	10013.371	35418.207
25735	255.61	11510.866	37651.504
27495	255.55	11692.817	37562.078
25546	255.24	11616.944	38068.992
2368	254.78	8044.029	36666.227
31685	254.78	12323.654	37255.852
48457	254.73	14525.012	37501.934
39386	254.67	13440.056	34612.098
7240	254.57	9030.435	38150.473
36737	254.55	13123.965	37233.379
27960	254.5	11642.42	39702.023
18859	254.36	10688.152	39148.809
13755	254.36	9753.412	34582.16
32290	254.25	12471.067	34867.094
30244	254.17	12197.816	37451.516
46860	253.5	14286.907	36814.176
21576	253.44	10973.984	38211.391
21248	253.4	10779.693	37274.457
45593	253.15	13989.927	35569.098
27017	253.08	11773.091	35599.195
9001	253.02	9221.146	37271.191
34613	253	12892.617	38467.039
21892	252.96	10825.596	39504.078
33753	252.87	12594.556	38001.898
4565	252.77	8578.938	38125.363
1105	252.64	7931.97	37580.527
35206	252.58	12816.967	36356.844
3816	252.56	8278.796	37646.266
30319	252.43	12212.454	37610.414
30359	252.37	12066.2	37698.168
15020	251.89	10030.742	36999.367
40039	251.79	13452.242	37329.766
37784	251.74	13295.172	39063.793
7380	251.64	8985.002	37502.328
44440	251.58	13926.979	39977.008
32129	251.47	12423.032	35728.227
16011	251.18	10281.123	37948.293
19399	251.03	10700.205	37216.176
4676	250.89	8600.504	37538.84
25757	250.8	11517.154	37404.996
14864	250.57	9945.009	36496.402
36902	250.42	13064.299	37705.414
43694	250.32	13958.743	37113.121
30347	250.22	12192.84	37669.824
21735	250.13	10817.28	38828.016
6255	249.84	8759.621	36925.641
18230	249.78	10421.508	37281.934
26731	249.78	11701.297	33953.703
17630	249.74	10411.606	35224.148
11184	249.67	9587.774	34053.598
29750	249.61	12253.678	35191.777
1327	249.4	7662.724	38200.117
20614	249.34	10881.396	34517.012
47384	249.19	14317.598	38725.273
6984	249.09	8946.775	39387.988
18152	249	10466.111	37056.09
19571	248.96	10664.446	36823.445
24983	248.94	11224.959	39346.309
48366	248.65	14636.123	37527.777
18950	248.46	10760.552	38877.699
1481	248.42	7930.767	38891.039
1082	248.25	7775.168	37523.668
31381	248.23	12466.668	38063.48
21140	248.19	10802.565	36843.801
19134	248.14	10684.431	38023.844
40107	248.1	13464.872	37542.664
9017	247.98	9157.154	37337.324
2854	247.96	8084.618	33379.301
1042	247.85	7808.577	37424.801
33240	247.68	12488.619	36323.434
22095	247.66	11103.514	39474.906
28385	247.66	11933.781	38040.102
30334	247.6	12178.209	37646.039
31506	247.52	12334.32	37742.156
25715	247.22	11496.321	37601.023
43471	246.7	13827.045	36157.863
12229	246.7	9511.125	38324.949
33111	246.56	12585.908	35826.898
25152	246.55	11480.115	39841.969
31665	246.28	12398.289	37489.676
2160	246.2	8143.125	37576.375
27418	246.03	11646.622	37383.676
4499	245.72	8576.645	38609.086
36566	245.53	13038.112	36509.551
15308	245.15	9977.495	38171.488
16674	245.15	10165.191	35462.387
18116	245.11	10439.389	36937.539
7231	245.07	8991.764	38071.813
24640	245.05	11311.129	37844.824
40079	244.97	13361.804	37431.18
5364	244.96	8500.423	34072.422
37571	244.78	13213.627	39985.188
585	244.74	7861.864	35187.242
13406	244.74	9783.398	36220.59
13054	244.59	9703.409	37471.164
3008	244.53	8394.235	33327
19016	244.5	10571.189	38505.805
27658	244.46	11648.602	38065.203
21982	244.4	10803.961	39944.813
31862	244.32	12376.58	36548.336
31601	244.3	12355.669	37634.281
7978	244.25	9034.738	33981.105
47390	244.13	14314.922	38757.035
31240	244.09	12326.422	38539.609
33758	244.09	12644.771	38031.578
44041	243.86	13976.198	38188.488
18676	243.81	10548.614	39632.984
31738	243.71	12441.566	37089.625
42199	243.69	13710.026	35196.98
22713	242.89	11118.907	37187.02
21142	242.85	10986.05	36851.055
6326	242.83	8655.002	37356.16
28396	242.68	11848.391	38096.484
47214	242.56	14248.319	38021.375
47535	242.52	14388.432	39395.152
26536	242.39	11530.074	33458.188
14007	242.37	9749.168	33429.52
37637	242.33	13318.454	39501.766
31721	242.2	12370.957	37029.059
33312	242.18	12542.683	36617.973
3834	242.16	8407.783	37690.516
9993	242.12	9349.064	37588.766
24727	242.06	11330.579	38067.863
14254	241.97	10080.004	33848.73
127	241.76	7674.738	33392.734
15763	241.68	10214.947	38977.746
38668	241.58	13312.325	35265.754
22953	241.55	10986.783	36269.156
34103	241.49	12614.999	39512.609
33525	241.47	12608.43	37455.102
37415	241.39	12972.363	39577.957
9078	241.33	9092.522	37586.594
22337	241.33	11158.781	38325.777
28569	241.3	11941.081	37626.059
17235	241.3	10385.108	33179.809
37405	241.3	13084.17	39532.789
18003	241.28	10412.613	36590.707
37347	241.16	13118.598	39315.297
45520	241.07	14195.163	35853.984
45886	240.99	14194.798	33876.809
14885	240.84	10121.804	36557.797
25399	240.84	11533.669	38649.992
44274	240.66	13801.438	39248.605
49277	240.34	14527.922	33282.414
30257	240.22	12199.614	37493.816
24728	240.15	11240.37	38072.078
27152	240.13	11834.942	36236.68
3771	240.01	8358.664	37490.086
9554	239.99	9406.199	39783.172
41115	239.84	13587.393	38173.18
16030	239.69	10241.107	37685.32
26349	239.65	11619.338	34709.828
11395	239.65	9508.688	35059.199
45697	239.59	14057.358	34783.324
12898	239.53	9750.583	38036.352
36892	239.42	13057.071	37655
19804	239.38	10666.56	36045.805
24832	239.32	11244.069	38499.426
41530	239.23	13702.842	36982.219
28629	239.07	11920.833	37487.246
14862	239.06	10058.589	36494.895
18175	238.98	10458.206	37135.109
35575	238.92	12921.061	34577.176
1183	238.61	7707.555	37766.875
29158	238.54	11946.535	34596.039
17000	238.46	10298.265	33884.098
19260	238.44	10718.589	37748.371
9888	238.25	9435.546	37831.043
28291	237.79	12033.82	38325.395
13339	237.79	9704.163	36306.672
3777	237.73	8311.121	37512.883
31742	237.66	12408.082	37102.484
20728	237.45	10868.17	35182.398
35090	237.24	12912.743	36788.559
38890	237.14	13304.259	34610.805
4640	237.02	8415.101	37746.566
21327	237.02	10886.349	37562.785
25680	237.01	11422.605	37819.492
41781	236.95	13739.92	35953.027
42127	236.85	13718.658	35507.125
15084	236.79	10042.592	37247.051
33425	236.7	12597.252	37093.461
39734	236.64	13466.55	36258.746
21707	236.53	10904.473	38688.566
39356	236.39	13473.545	34478.141
5864	236.39	8735.452	34669.863
9256	236.37	9201.092	38456.234
1181	236.28	7889.323	37761.539
41197	236.07	13563.446	37841.707
35428	236.03	12764.958	35186.203
27900	236.01	11828.09	39450.91
30205	235.86	12231.785	37361.176
38527	235.8	13218.964	36181.258
11862	235.78	9536.639	36854.363
4947	235.76	8462.201	36433.203
657	235.51	7652.513	35536.289
24571	235.47	11261.379	37684.465
23099	235.24	11172.828	35702.551
1264	235.24	7751.151	38024.199
39761	235.19	13413.939	36348.242
13318	235.11	9754.435	36253.645
17912	235.07	10478.728	36282.453
3022	234.99	8320.082	33377.941
34668	234.84	12715.101	38048.488
40860	234.82	13669.042	39406.496
48918	234.76	14614.044	35118.992
36403	234.61	12920.8	35940.137
49225	234.59	14608.422	33636.953
10772	234.48	9449.797	34395.148
3516	234.46	8226.82	36138.926
24616	234.46	11280.156	37794.965
41255	234.46	13724.134	37691.289
30793	234.42	12262.398	39461.652
31454	234.04	12337.867	37941.773
27100	233.98	11712.074	35989.207
12869	233.92	9754.527	38220.934
11038	233.9	9495.844	33289.707
9605	233.84	9475.29	39653.852
16013	233.65	10255.375	37963.57
11532	233.63	9688.883	35550.164
7183	233.61	8952.574	38194.648
45070	233.23	14195.07	37604.555
2993	233.16	8222.376	33279.871
22153	233.14	11036.086	39150.457
43501	233.02	13973.446	36297.617
7243	232.83	8940.487	37842.281
17693	232.81	10543.43	35493.004
10006	232.73	9401.748	37638.59
22128	232.6	10997.495	39348.574
17664	232.5	10370.333	35355.039
36836	232.27	13031.567	37500.051
11805	232.24	9640.415	36634.305
22386	232.22	11084.732	38213.473
30922	232.2	12416.512	39763.754
21864	232.1	10925.612	39350.406
40321	232.08	13504.325	38325.309
22931	231.81	10995.618	36391.27
11259	231.74	9657.788	34458.258
44522	231.68	14131.97	39609.035
15604	231.68	10006.578	39991.316
31600	231.62	12378.297	37627.34
38689	231.53	13331.758	35387.086
15713	231.53	10306.877	39293.758
285	231.49	7744.103	33926.426
12765	231.35	9785.144	38929.609
35187	231.2	12842.847	36257.906
31560	231.07	12463.489	37533.098
25832	230.82	11443.092	37332.395
8578	230.78	9106.01	35137.762
22080	230.74	11079.035	39736.66
28321	230.68	11843.589	38435.094
39646	230.66	13505.188	35859.809
46940	230.42	14247.386	37156.922
21191	230.4	10968.487	37064.207
19752	230.26	10747.463	36176.77
5408	230.22	8596.64	33660.457
14602	230.13	10093.804	35554.641
19615	230.13	10661.589	36610.438
46042	230.01	14054.604	33135.035
21107	229.84	10949.863	36735.449
15296	229.75	10120.87	38113.047
29138	229.75	11883.42	34502.012
34046	229.48	12515.258	39225.559
39967	229.46	13513.174	37049.777
37939	229.17	13143.785	38469.648
14699	229.15	9969.743	35869.156
26037	228.98	11483.673	36378.117
31659	228.92	12281.108	37474.625
20742	228.75	10963.228	35269.23
19772	228.69	10765.196	35914.043
31988	228.61	12448.854	36154.836
4592	228.56	8446.644	37915.613
29664	228.42	12268.874	34654.809
11035	228.42	9627.856	33284.082
19825	228.37	10684.179	35802.953
12568	227.98	9846.245	39932.57
10029	227.96	9470.047	37424.508
35342	227.83	12708.928	35732.289
38276	227.73	13286.482	37077.504
40518	227.7	13467.376	39255.84
30193	227.66	12249.951	37319.813
19609	227.64	10748.151	36598.59
40318	227.62	13530.474	38307.473
5192	227.45	8414.098	35025.277
30107	227.41	12246.897	36941.773
16747	227.37	10263.632	35100.555
17800	227.1	10396.804	35921.172
16043	227.02	10326.857	37742.242
24561	226.7	11318.063	37667.051
4240	226.66	8598.28	39815.086
37497	226.49	13006.03	39903.574
2170	226.49	8052.392	37608.77
5629	226.39	8716.69	33322.715
11064	226.35	9691.207	33356.871
14295	226.09	10043.308	34086.063
34671	226.01	12900.121	38060.395
7992	226.01	8933.28	34069.48
18784	225.8	10565.837	40000.566
6825	225.72	8730.019	39791.637
25826	225.63	11609.738	37316.504
31768	225.57	12465.837	36870.848
6395	225.53	8784.557	37609.27
1306	225.47	7949.496	38141.648
23128	225.47	11172.543	35488.543
12139	225.4	9568.873	37934.422
38008	225.36	13198.951	38087.105
40352	225.32	13392.216	38456.906
4444	225.32	8543.788	38867.742
23362	225.32	11082.229	34251.078
22421	225.19	11103.332	38047.586
43533	225.03	13795.303	36469.211
24474	224.99	11363.941	37414.965
22667	224.94	10990.217	37429.941
21293	224.8	10979.096	37376.895
27067	224.76	11808.393	35833.121
11027	224.71	9684.594	33222.965
8530	224.69	9076.975	34900.469
43923	224.67	13895.904	37807.656
13422	224.63	9813.969	35950.496
20338	224.59	10633.919	33135.5
41538	224.42	13736.958	37005.797
19073	224.4	10728.623	38407.258
27563	224.3	11652.161	37806.34
30057	223.96	12261.688	36722.586
13199	223.9	9882.033	36749.227
45516	223.75	14064.441	35833.477
27033	223.48	11672.778	35650.84
41849	223.39	13731.973	35761.293
28690	223.35	11855.592	37123.168
31467	223.33	12381.12	37961.352
33619	223.27	12665.701	37674.547
34393	223.23	12857.203	39335.535
37984	223.17	13180.292	38014.23
26541	223.12	11497.641	33228.852
16904	223.08	10329.662	34299.203
35436	222.91	12826.776	35206.922
24456	222.81	11406.017	37351.93
25153	222.79	11419.035	39838.691
16137	222.75	10260.404	37408.223
40797	222.71	13559.27	39752.027
24822	222.64	11210.664	38442.563
11669	222.52	9690.486	36128.742
37663	222.43	13188.14	39283.332
34429	222.37	12911.999	39170.387
27066	222.35	11726.381	35831.258
19	222.31	7905.8	33070.648
19129	222.29	10738.195	37995.758
28432	222.18	11991.237	37906.707
12925	222.12	9864.282	38142.875
24126	221.95	11413.911	36065.605
2146	221.95	7991.463	37513.016
34453	221.89	12814.26	39264.535
33625	221.78	12687.641	37688.898
7130	221.76	9001.3	38565.406
23120	221.58	11197.09	35452.277
29414	221.55	12137.449	33049.113
7375	221.45	8912.958	37489.363
24710	221.43	11391.835	38032.297
30511	221.41	12146.863	38058.078
37397	221.39	13021.07	39505.793
44393	221.39	13943.868	39805.746
46097	221.34	14367.672	33149.609
42308	221.32	13654.567	34772.387
15067	221.3	10009.649	37151.539
24103	221.3	11407.22	35904.441
30287	221.22	12101.522	37542.977
40573	221.14	13464.899	39520.883
27167	221.09	11839.501	36312.879
18375	220.97	10420.454	37810.797
22636	220.93	11080.186	37669.273
19170	220.88	10734.234	38115.508
5437	220.86	8586.037	33790.879
33513	220.74	12569.233	37410.02
5082	220.7	8430.238	35721.473
33792	220.7	12554.104	38088.43
5992	220.65	8772.868	35355.633
15108	220.59	9941.879	37347.734
16321	220.59	10201.697	36804.527
48643	220.55	14610.313	36701.422
1352	220.53	7870.455	38378.547
42830	220.47	13845.908	34337.203
42351	220.45	13740.419	34307.422
25221	220.42	11549.762	39650.301
28004	220.38	11687.348	39902.043
8603	220.26	9245.503	35267.063
28628	220.24	11882.814	37481.191
22159	220.21	11029.844	39168.469
36175	220.13	12966.796	34866.008
48972	220.11	14481.875	35053.781
38168	219.98	13032.651	37716.285
37492	219.96	12973.52	39872.645
44777	219.84	14076.689	38692.676
6116	219.76	8633.359	36149.762
37458	219.75	13122.345	39717.973
26474	219.75	11314.979	33705.695
4733	219.73	8621.847	37359.359
19085	219.69	10758.488	38445.766
1372	219.67	7895.949	38471.047
9023	219.67	9251.71	37354.727
19000	219.63	10630.956	38762.309
13161	219.61	9853.027	36925.973
37654	219.61	13164.057	39584.281
1188	219.52	7806.568	37791.57
30524	219.5	12057.619	38092.621
28928	219.5	11894.166	35754.547
34388	219.38	12812.202	39306.27
28457	219.25	11941.522	37990.34
21273	219.11	10822.293	37378.359
24855	219.09	11371.977	38625.836
48004	219.07	14581.373	38808.043
42882	219.04	13905.167	34559.602
29588	218.88	12175.968	34138.699
9236	218.77	9262.673	38352.973
36825	218.77	13087.5	37466.035
47098	218.73	14258.741	37678.828
28562	218.73	11966.476	37609.863
36286	218.69	13118.636	35325.492
41765	218.56	13574.564	35945.469
33918	218.52	12681.967	38519.672
44327	218.44	13787.568	39530.586
43891	218.33	13880.177	37718.359
28378	218.14	11986.045	38015.148
10045	218.04	9281.406	37577.84
17052	218.04	10288.955	33804.23
13835	217.87	9851.249	34279.773
18706	217.85	10508.867	39890.535
43295	217.81	13906.793	35907.551
2785	217.79	8150.059	33723.785
46445	217.79	14382.737	35198.813
3314	217.73	8403.297	34915.148
17758	217.6	10480.673	35722.063
8488	217.56	9138.076	34681.305
9455	217.39	9216.663	39505.926
19910	217.31	10734.077	35541.398
39150	217.26	13395.436	33185.008
10128	217.12	9433.945	36891.848
8940	217.06	9099.942	36938.734
37500	217.04	13121.073	39923.672
9190	216.97	9266.508	38149.508
31832	216.76	12374.33	36755.625
45384	216.74	14093.78	36310.586
45242	216.74	14100.961	36718.637
20883	216.72	10782.731	36013.953
45017	216.57	14008.91	37752.141
9048	216.57	9270.605	37481.676
14367	216.57	10082.607	34441.117
29577	216.47	12271.303	34089.109
18485	216.39	10469.294	38323.348
38127	216.24	13336.4	37535.551
46880	216.12	14243.297	36913.852
28172	216.01	11972.056	39338.707
1224	215.8	7922.428	37898.973
8089	215.78	8916.249	33361.715
48064	215.74	14435.595	38715.879
17756	215.74	10527.955	35721.512
16984	215.68	10338.471	33816.758
13687	215.68	9881.025	34855
19716	215.61	10667.587	36367.621
31520	215.53	12304.419	37768.82
24265	215.4	11282.221	36599.156
4167	215.26	8286.077	39607.137
1139	215.24	7971.847	37669.613
19179	215.17	10691.113	37835.414
37605	214.94	13140.638	39698.371
48214	214.92	14506.056	38045.816
27615	214.76	11745.573	37920.313
9187	214.75	9171.916	38139.176
4	214.71	7664.142	33013.223
45091	214.67	14147.364	37661.766
11577	214.65	9503.551	35769.137
3950	214.63	8338.223	38137.484
30022	214.52	12173.59	36536.766
43584	214.52	13858.94	36697.355
9274	214.46	9127.749	38496.852
33733	214.46	12579.173	37940.398
28544	214.34	11895.244	37566.508
42601	214.29	13626.944	33128.535
9905	214.25	9278.976	37886.953
404	214.23	7761.847	34421.957
31729	214.17	12379.192	37050.734
25668	213.92	11388.802	37769.246
31070	213.85	12437.921	39550.629
33551	213.71	12563.801	37537.469
47449	213.63	14360.489	38982.383
41381	213.62	13588.288	37375.141
48139	213.56	14427.871	38359.469
34115	213.5	12672.711	39542.27
28104	213.46	11867.913	39678.164
30840	213.44	12234.995	39698.555
30913	213.4	12246.881	39990.672
7391	213.39	9055.204	37209.27
29949	213.35	12254.299	36219.797
7382	213.33	8841.926	37506.191
44763	213.29	14045.511	38950.52
9697	213.27	9433.1	39271.266
35050	213.23	12879.23	36928.078
1035	213.19	7650.166	37409.02
33123	213.16	12644.18	35858.215
33523	213.08	12491.803	37445.219
9375	213.06	9244.836	39062.48
21978	213.04	10832.553	39924.094
45469	212.94	14056.282	36005.734
15093	212.91	10105.973	37277.648
15265	212.89	10004.769	37952.254
8550	212.83	9262.142	34985.395
29389	212.79	12031.978	33104.121
9071	212.73	9074.385	37567.367
7524	212.68	8903.524	36616.152
5472	212.66	8618.065	33335.598
15369	212.64	9985.769	38524.086
27402	212.58	11687.586	37331.266
30564	212.54	12133.644	38216.352
38037	212.5	13224.601	37856.273
937	212.41	7838.668	37053.398
25708	212.18	11419.972	37576.914
2139	212.16	8003.551	37817.668
39092	212.14	13220.703	33067.688
6134	212.14	8832.84	36247.543
33290	211.91	12501.505	36505.141
47523	211.81	14325.782	39320.613
24846	211.8	11391.545	38571.883
36873	211.78	13104.08	37599.648
15819	211.74	10244.414	38641.074
9037	211.74	9177.305	37441.422
43519	211.64	13908.952	36411.941
36976	211.53	13071.207	37917.125
37810	211.47	13239.7	38858.867
3057	211.3	8329.595	33498.469
14564	211.26	9928.715	35380.961
8065	211.18	8937.057	33563.594
40914	211.16	13703.934	38997.137
25439	211.16	11481.473	38582.941
15105	211.14	10012.207	37328.738
7363	211.09	8875.261	37414.656
28383	211.09	12033.337	38026.895
43723	211.03	13931.832	37207.246
40544	211.01	13414.125	39401.18
21113	211.01	10792.35	36760.453
7578	210.93	8852.709	36266.707
32438	210.93	12477.969	33817.941
17072	210.86	10240.054	33550.023
35650	210.76	12792.936	34024.961
12986	210.74	9828.123	37781.156
42964	210.63	13829.599	35087.328
21087	210.51	10822.236	36675.125
31687	210.51	12452.006	37255.113
33652	210.19	12525.032	37748.652
25549	210.15	11575.044	38075.84
18915	210.11	10649.837	39084.598
31128	210.05	12342.104	39153.832
9191	209.99	9079.702	38160.113
44340	209.96	13885.618	39577.793
28059	209.94	11872.257	39889.258
44669	209.9	14041.6	39162.941
22174	209.88	11009.889	39226.426
33677	209.86	12642.479	37813.848
12500	209.86	9691.195	39810.484
33754	209.76	12673.303	38009.93
34257	209.76	12821.481	39898.188
16356	209.71	10192.868	36591
849	209.69	7967.097	36683.902
36116	209.63	13118.148	34585.992
1267	209.63	7902.065	38026.66
19453	209.61	10742.522	37068.977
28342	209.59	12028.155	38207.148
44700	209.55	14082.174	38983.191
13621	209.52	9856.754	35138.809
25483	209.48	11444.217	38168.34
6073	209.38	8703.861	35830.969
31671	209.21	12486.389	37508.18
42671	209.17	13957.864	33245.547
10568	209.09	9374.595	35389.254
15247	209.09	10096.679	37880.164
48074	209.08	14462.002	38752.383
37049	209.02	12926.504	38147.902
33239	208.98	12576.937	36315.336
28082	208.96	11865.759	39999.074
9405	208.92	9189.008	39240.367
41413	208.9	13622.722	37481.961
37109	208.9	12944.537	38330.457
5135	208.9	8537.715	35330.477
16484	208.88	10172.157	36348.609
30883	208.75	12132.024	39885.871
29650	208.67	12112.477	34584.926
23522	208.67	11175.414	33429.355
23400	208.6	11172.613	33843.684
18211	208.58	10427.297	37246.527
15809	208.58	10149.619	38932.703
11792	208.56	9515.057	36600.742
42949	208.5	13868.656	34968.332
4912	208.46	8618.721	36578.422
30220	208.44	12157.523	37387.344
14752	208.44	10021.789	36091.227
5525	208.37	8607.979	33271.109
33610	208.37	12510.526	37653.66
37913	208.21	13291.711	38365.121
3856	208.14	8334.581	37764.203
34219	208.14	12823.019	39765.543
38227	208.12	13160.575	37238.656
29020	208.08	11902.131	35336.637
48530	208.08	14621.504	37117.16
44846	207.93	14122.66	38388.539
38359	207.79	13320.57	36754.461
15953	207.73	10267.597	38044.527
24913	207.64	11251.463	38964.215
46935	207.6	14381.807	37105.047
40545	207.58	13540.401	39405.57
47442	207.54	14375.356	38941.141
35409	207.52	12724.967	35405.93
1603	207.49	7752.757	39428.207
27312	207.35	11712.3	37074.102
14639	207.29	10085.059	35685.77
19621	207.27	10735.633	36636.836
7061	207.16	8993.388	38878.73
38479	207.14	13301.226	36340.133
44883	207.12	14162.317	38210.293
16986	207.12	10312.272	33823.684
16822	207.12	10311.907	34857.324
38060	207.1	13151.872	37946.754
38101	207.08	13206.797	37755.844
28757	207.06	11860.774	36722.793
6373	206.99	8767.893	37547.66
2263	206.93	8004.523	37327.691
41047	206.89	13763.79	38565.848
13604	206.85	9884.261	35395.227
43561	206.83	13782.113	36565.23
33333	206.78	12575.961	36699.094
18479	206.76	10522.811	38274.609
37078	206.76	13068.349	38243.535
40071	206.62	13480.179	37424.773
44048	206.6	13845.133	38206.941
4629	206.58	8480.308	37729.563
5213	206.51	8569.034	34834.516
12617	206.49	9773.367	39725.836
12051	206.34	9648.447	37564.027
17933	206.32	10531.65	36353.004
3064	205.99	8291.91	33528.996
2079	205.93	8051.759	37869.07
34325	205.93	12851.538	39717.652
47665	205.76	14329.348	39942.656
16323	205.68	10140.946	36808.648
23498	205.67	11190.776	33631.609
37183	205.57	13080.176	38663.453
29167	205.57	11948.679	34298.652
14635	205.49	9972.55	35676.652
4909	205.44	8615.018	36551.016
24621	205.42	11230.831	37796.621
44683	205.34	14147.973	39225.52
15918	205.3	10199.389	38204.121
30806	205.28	12245.724	39588.191
45972	205.17	14159.883	33195.816
719	204.99	7721.557	36014.309
25627	204.96	11478.648	37976.176
19688	204.8	10597.939	36250.609
30644	204.8	12135.17	38524.816
41127	204.75	13770.159	38210.965
18462	204.73	10413.955	38220.766
10058	204.71	9365.216	37258.195
29150	204.71	11992.582	34572.625
41727	204.71	13643.246	36205.996
47953	204.65	14580.655	39260.207
29922	204.63	12249.577	36067.441
44839	204.54	14062.28	38346.184
42774	204.48	13926.019	33970.141
531	204.4	7846.69	34967.449
17729	204.4	10435.721	35628.746
46744	204.34	14342.26	36452.414
17899	204.32	10488.201	36245.223
11915	204.32	9542.733	37080.148
30701	204.31	12182.344	38962.621
9183	204.25	9254.06	38089.852
11485	204.21	9607.626	35353.707
7954	204.17	8961.222	34176.203
29142	204.15	11998.933	34535.484
43822	204.13	13901.169	37511.441
8332	204.09	9134.734	33799.875
43810	204.09	13855.941	37486.273
25620	204.08	11559.044	37953.715
13798	203.88	9783.543	34140.41
3074	203.86	8337.198	33594.809
38490	203.75	13259.467	36364.543
36310	203.75	12979.444	35452.203
31338	203.71	12401.819	38277.965
5389	203.58	8416.601	33854.672
195	203.58	7895.436	33589.047
17982	203.56	10492.085	36525.137
40839	203.56	13732.968	39316.426
34702	203.52	12739.881	37842.566
26826	203.4	11722.423	34486.867
40803	203.33	13671.006	39454.762
26111	203.33	11626.024	35762.293
41543	203.25	13595.566	37017.031
9606	203.21	9318.614	39654.074
10719	203.21	9205.833	34765.672
30226	203.16	12177.595	37406.949
14289	203.16	10026.008	34048.602
37462	202.95	13056.864	39729.391
9207	202.95	9078.975	38218.98
41557	202.89	13712.531	36796.965
13221	202.87	9891.597	36835.715
24797	202.85	11252.108	38353.789
27697	202.45	11825.058	38172.598
26422	202.29	11512.197	34242.473
2229	202.27	7985.336	37202.043
33646	202.27	12705.096	37734.023
22717	202.24	11063.787	37206.883
5735	202.22	8776.093	33875.527
7345	202.18	8976.783	37351.852
47650	202.16	14258.515	39897.574
34533	202.12	12811.174	38719.078
37879	202.12	13192.713	38491.18
5685	202.12	8808.244	33590.27
17015	202.06	10309.052	33954.047
18098	202.01	10468.197	36883.746
6407	201.89	8773.968	37675.016
16666	201.85	10147.684	35426.371
25558	201.85	11472.24	38106.133
7034	201.72	8849.942	39023.863
3899	201.68	8408.63	37904.008
6756	201.49	8673.832	39365.789
25854	201.47	11541.723	37084.234
39225	201.45	13424.033	33620.969
21607	201.39	10925.982	38337.441
13730	201.37	9732.422	34732.297
27170	201.32	11829.166	36334.797
30344	201.32	12228.869	37661.289
21820	201.28	10944.009	39186.426
13310	201.28	9806.204	36233.453
30306	201.26	12213.63	37577.426
22544	201.26	11011.253	37749.734
25396	201.24	11490.618	38948.754
21396	201.22	10863.935	37700.555
48944	201.22	14465.983	35240.176
27369	201.18	11674.346	37218.605
21588	201.07	10863.785	38262.223
44188	200.93	13880.382	38829.906
40205	200.93	13372.837	37884.148
5516	200.86	8578.102	33226.41
44394	200.84	13796.129	39805.246
45812	200.76	14021.48	34400.801
6757	200.74	8743.254	39374.578
40270	200.7	13544.841	38096.535
23326	200.68	10999.249	34349.711
45241	200.57	14006.003	36713.93
47349	200.51	14364.329	38591.242
45949	200.51	14002.029	33397.957
12045	200.47	9595.86	37529.387
35505	200.45	12738.175	34872.809
10732	200.44	9446.122	34543.484
372	200.26	7748.575	34261.668
23820	200.15	11316.969	34215.82
37623	200.05	13314.526	39750.676
5884	199.98	8803.852	34782.293
11728	199.98	9592.059	36348.859
17784	199.98	10408.725	35848.883
37572	199.96	13326.775	39994.961
22518	199.8	11175.272	37689.301
10564	199.71	9341.576	35357.137
46062	199.67	14278.971	33049.461
28753	199.63	11948.395	36712.453
10897	199.59	9468.805	33542.918
19829	199.5	10748.198	35830.43
37722	199.46	13344.369	39190.645
16751	199.44	10343.462	35122.504
31413	199.34	12353.902	38148.855
48440	199.19	14594.115	37444.004
9636	199.15	9467.458	39472.43
19725	199.11	10748.845	36083.656
46754	199.11	14280.725	36480.281
5603	198.92	8726.616	33220.531
16044	198.9	10207.974	37759.699
17783	198.88	10369.601	35835.391
31631	198.81	12419.661	37380.895
34135	198.81	12672.655	39656.691
19224	198.71	10751.004	37955.363
14220	198.71	10086.245	33731.977
10020	198.65	9357.884	37383.016
120	198.65	7904.846	33338.484
7624	198.63	9030.608	35946.039
11582	198.58	9521.115	35803.883
24986	198.58	11325.66	39370.492
26135	198.54	11576.288	35870.246
33388	198.5	12542.239	36953.629
30763	198.46	12257.913	39401.801
24091	198.42	11249.644	35796.801
40863	198.41	13705.197	39409.188
32122	198.37	12375.586	35692.961
9751	198.33	9331.228	38879.094
45928	198.23	14040.466	33552.227
31361	198.19	12372.348	38018.707
13432	198.16	9796.449	36000.859
13617	198.06	9887.674	35103.516
17684	198.04	10370.505	35437.828
27876	197.87	11527.495	39339.477
19248	197.87	10764.811	37698.148
33135	197.87	12627.218	35898.324
39852	197.85	13542.902	36667.207
15219	197.72	10086.546	37764.543
25707	197.7	11498.454	37573.496
41591	197.49	13702.328	36654.398
19694	197.37	10737.437	36291.383
17782	197.35	10427.343	35834.773
29862	197.35	12169.18	35755.125
1071	197.31	7839.155	37491.133
13849	197.31	9771.943	34001.992
33361	197.22	12526.04	36836.711
39520	197.08	13565.044	35292.887
37235	197.08	13012.666	38846.113
35058	196.97	12872.11	36958.297
18585	196.89	10485.549	38858.77
38108	196.85	13168.75	37789.191
9390	196.85	9080.498	39157.016
12632	196.83	9851.812	39485.598
19934	196.83	10695.925	35319.293
7856	196.83	8954.734	34911.488
10376	196.82	9400.833	36210.57
36187	196.8	12987.707	34957.523
24434	196.8	11342.262	37274.41
5871	196.78	8818.618	34739.992
16441	196.76	10316.591	36530.168
45216	196.7	14198.006	36878.52
41289	196.57	13725.564	37773.762
17196	196.51	10338.468	33132.504
24706	196.47	11240.932	38018.984
2979	196.47	8212.718	33238.168
25793	196.43	11446.763	37478.816
17282	196.37	10494.103	33499.336
46378	196.34	14320.669	34827.262
30284	196.26	12212.385	37537.375
49249	196.16	14603.597	33453.285
34116	196.16	12530.007	39553.59
45922	196.13	14030.44	33785.438
25929	196.09	11574.992	36789.855
11119	196.07	9683.288	33670.871
2045	196.07	8109.157	38037.383
36500	196.03	13011.144	36287.859
15267	196.03	9919.373	37979.82
17508	195.97	10451.737	34667.867
10104	195.95	9432.667	37130.488
1539	195.86	7965.394	39124.934
33674	195.84	12603.456	37812.52
25554	195.82	11590.229	38098.359
35064	195.74	12709.99	36986.676
44671	195.74	14070.351	39169.484
32089	195.68	12306.045	35870.875
30648	195.59	12147.243	38558.016
6929	195.51	8919.796	39657.965
13106	195.49	9798.717	37042.922
25848	195.45	11474.077	37059.711
40233	195.45	13496.126	38003.98
9539	195.45	9259.423	39934.453
4682	195.44	8491.232	37555.488
30954	195.44	12304.668	39886.969
25438	195.42	11450.902	38570.281
11795	195.4	9644.836	36603.129
40289	195.4	13532.762	38180.215
43797	195.36	13969.959	37433.688
19679	195.32	10647.606	36518.605
45548	195.28	14081.665	35671.055
37994	195.19	13324.131	38039.18
43766	195.17	13948.883	37333.301
34700	195.15	12784.769	37830.77
3876	195.01	8250.451	37832.625
13957	195	9868.79	33546.555
24117	194.98	11347.614	35994.121
13796	194.94	9713.747	34447.398
37651	194.92	13341.83	39572.211
18345	194.8	10482.897	37689.957
36943	194.8	13110.21	37836.469
4891	194.77	8556.91	36759.031
37889	194.71	13274.77	38527.762
16879	194.69	10332.053	34521.703
29516	194.61	12086.284	33723.023
24218	194.55	11316.022	36485.375
10153	194.54	9312.257	36708.238
23095	194.44	11104.063	35686.988
38316	194.42	13222.523	36909.41
11578	194.31	9601.858	35772.652
9286	194.31	9061.774	38628.844
25967	194.29	11538.929	36667.648
20322	194.25	10648.114	33017.547
19012	194.23	10732.137	38474.109
19470	194.23	10749.131	37147.664
21014	194.19	10929.696	36425.734
13661	194.15	9737.504	34985.066
36481	194.11	12969.269	36232.059
3136	194.08	8386.787	33864.988
33502	194.06	12510.102	37383.422
13389	193.98	9856.916	36135.98
32242	193.96	12331.803	34947.352
36621	193.9	12930.815	36773.973
22694	193.88	11077.788	37469.848
12890	193.88	9895.26	37995.906
263	193.88	7670.013	33827.016
35856	193.86	12961.182	33099.684
25559	193.81	11565.217	38103.027
16412	193.81	10161.809	36447.121
16462	193.81	10233.302	36265.051
25409	193.71	11492.774	38723.543
15360	193.69	10082.779	38431.813
37178	193.65	12970.902	38634.684
33977	193.62	12671.254	38777.199
47503	193.58	14294.028	39225.281
21708	193.52	10875.283	38694.035
6591	193.5	8661.639	38616.508
9198	193.39	9148.375	38186.48
21736	193.37	10970.737	38827.949
11022	193.29	9488.977	33186.324
34399	193.27	12832.011	39366.168
47748	193.25	14490.39	39977.516
44155	193.16	13847.44	38684.969
38332	193.12	13137.414	36984.832
40257	193.1	13360.414	38071.695
20483	193	10867.231	33762.02
33699	192.98	12564.747	37869.352
18198	192.95	10541.833	37202.52
3363	192.91	8321.341	35217.34
25871	192.89	11472.616	37151.699
25108	192.89	11358.297	39907.215
6766	192.89	8632.771	39431.758
24790	192.85	11297.62	38314.41
15232	192.83	10073.278	37833.645
5249	192.77	8609.386	34705.363
23687	192.75	11248.322	33423.984
28603	192.73	11941.445	37409.375
44681	192.72	14039.26	39220.57
12828	192.7	9869.306	38334.805
41452	192.66	13605.074	37330.293
24444	192.64	11232.414	37310.754
1061	192.62	7945.816	37465.105
9750	192.45	9463.841	38871.242
21178	192.43	10915.94	37014.563
21152	192.35	10822.661	36894.734
39104	192.29	13320.428	33133.156
20044	192.27	10728.639	34869.969
10271	192.27	9475.405	36461.813
10921	192.22	9374.145	33327.801
42182	192.14	13724.027	35129.914
13719	192.1	9719.329	34677.203
13176	192.06	9695.82	36971.688
49109	192.05	14609.339	33974.086
9965	192.05	9417.996	37785.352
32623	191.91	12672.14	33075.426
4438	191.82	8569.766	38836.973
13886	191.78	9705.939	33822.293
46655	191.76	14370.182	36042.43
26699	191.72	11796.067	33727.457
22827	191.68	11158.552	36894.469
22538	191.66	11081.314	37737.605
25170	191.6	11492.237	39900.695
40350	191.59	13546.745	38452.219
34715	191.55	12887.571	37877.598
38475	191.47	13259.716	36309.813
4867	191.41	8416.115	36969.457
9370	191.39	9140.276	39041.176
23006	191.34	11159.474	36204.172
23626	191.32	11219.161	33124.148
33115	191.26	12551.052	35843.816
25230	191.11	11560.076	39677.211
28468	191.09	12042.237	37690.008
3740	190.99	8279.436	37400.23
30164	190.99	12249.08	37221.738
19195	190.97	10731.054	37875.32
15926	190.86	10286.337	38233.711
38451	190.86	13211.888	36476.66
1528	190.84	7879.837	39079.816
1852	190.84	8140.475	39342.297
18354	190.74	10428.523	37732.887
36844	190.72	12982.238	37533.004
25130	190.63	11342.527	39988.676
45440	190.59	14041.289	36204.34
21401	190.53	10922.722	37718.914
25897	190.51	11613.755	36926.188
37249	190.47	13012.633	38901.633
38685	190.47	13262.71	35359.793
18065	190.42	10508.702	36769.125
5149	190.4	8489.635	35381.285
43756	190.32	13923.738	37305.371
40340	190.28	13311.284	38423.977
4765	190.26	8607.939	37465.594
41302	190.26	13700.608	37818.273
2198	190.23	8198.184	37417.938
35040	190.23	12802.853	36907.504
42464	190.23	13661.906	33697.973
25164	190.11	11506.453	39882.359
4162	190.09	8298.568	39581.855
2120	190.09	8074.916	37723.391
27671	190.05	11773.194	38091.121
42566	190.05	13723.09	33353.234
19316	189.98	10705.289	37562.102
32249	189.92	12434.12	34967.805
24638	189.92	11334.971	37842.168
24753	189.86	11364.783	38166.039
40015	189.86	13516.485	37250.012
12787	189.8	9834.721	38777.629
17532	189.8	10437.204	34759.727
23980	189.77	11345.684	35129.793
19903	189.77	10627.574	35503.016
34910	189.77	12711.32	37455.117
40520	189.75	13424.935	39269.859
19182	189.73	10628.311	37835.109
9232	189.71	9147.709	38331.887
26234	189.63	11487.281	35116.063
3623	189.61	8366.197	36856.031
16802	189.52	10196.018	35074.535
22818	189.5	11002.758	37181.145
34167	189.46	12677.931	39812.035
30896	189.44	12194.593	39935.008
37437	189.42	13073.581	39633.848
11642	189.4	9512.895	36064.387
11329	189.38	9502.327	34785.871
35353	189.36	12917.221	35444.281
13961	189.36	9802.256	33567.77
3477	189.29	8329.31	35893.43
6268	189.23	8801.307	37076.465
41208	189.21	13614.58	37880.48
354	189.19	7719.771	34163.906
16019	189.17	10269.237	37989.395
19180	189.15	10663.43	37834.484
2929	189.15	8024.83	33083.156
42847	189.15	13803.816	34410.855
8066	189.11	9019.306	33568.16
20076	189.11	10628.175	34490.691
46883	189.02	14285.067	36917.746
31439	189	12365.06	37886.387
29969	188.92	12166.314	36312.391
38798	188.87	13202.932	34836.898
15281	188.85	10085.5	38042.684
28419	188.83	11948.248	37865.746
19062	188.81	10660.942	38349.504
32156	188.77	12396.283	35545.215
19231	188.75	10693.904	37980.375
44918	188.75	14032.454	38018.371
18944	188.75	10591.527	38860.695
23408	188.73	11179.933	33894.008
18527	188.69	10376.718	38478.313
1518	188.67	7728.086	39034.48
28792	188.65	11876.974	36547.105
35195	188.62	12824.151	36305.406
25689	188.62	11560.164	37521.805
15272	188.54	10032.229	38007.551
33933	188.52	12693.843	38566.141
28128	188.5	11951.624	39466.313
15063	188.44	10057.368	37141.902
9778	188.42	9410.745	38702.352
38319	188.41	13342.185	36934.211
5291	188.39	8548.624	34582.875
16310	188.39	10312.665	36751.5
16116	188.35	10286.345	37665.887
4383	188.33	8612.009	39184.531
17128	188.33	10173.074	33412.508
34781	188.31	12836.073	37745.344
10935	188.29	9377.508	33410.242
34867	188.27	12811.079	37645.203
48347	188.19	14553.585	37774.211
42100	188.19	13631.649	35434.887
40970	188.18	13570.695	38917.285
44252	188.16	13793.494	39148.828
45822	188.14	14178.751	34436.84
13500	188.04	9774.904	35640.887
34042	188	12562.81	39200.867
48573	187.93	14460.257	36723.945
28526	187.89	11884.203	37526.254
31387	187.85	12364.144	38087.781
27737	187.83	11840.976	38320.305
47380	187.79	14381.368	38708.277
19611	187.75	10627.595	36613.727
20949	187.75	10795.648	36220.301
2916	187.7	8113.217	33306.207
13999	187.66	9774.043	33369.176
35490	187.64	12847.268	34775.086
29500	187.64	12232.561	33616.102
45146	187.64	13906.224	37236.391
41320	187.6	13685.386	37529.355
10947	187.52	9427.276	33482.949
5959	187.52	8741.603	35155.027
47084	187.47	14254.241	37602.543
10459	187.41	9329.258	35591.539
19988	187.41	10680.689	35236.254
969	187.37	7864.213	37194.215
5586	187.31	8631.84	33134.328
10133	187.29	9338.492	36912.09
14066	187.28	9817.351	33091.574
32441	187.24	12430.134	33832.246
30413	187.22	12150.802	37811.234
37524	187.18	13098.868	39997.543
8059	187.14	8902.274	33546.828
19686	187.14	10758.867	36248.066
25616	187.12	11525.591	37945.926
48084	187.12	14636.241	38795.977
47693	187.08	14625.004	39789.152
31878	187.01	12273.056	36599.977
48758	186.95	14427.692	35914.148
22640	186.91	11146.774	37353.234
16205	186.82	10316.062	37341.715
44101	186.74	13914.02	38448.699
46894	186.7	14388.573	36949.324
13359	186.66	9818.569	36359.488
1786	186.62	8074.777	39971.32
12004	186.59	9598.509	37348.402
47162	186.51	14287.513	37862.438
43684	186.49	13974.233	37101.66
41123	186.45	13562.713	38188.98
25538	186.43	11588.834	38040.395
34925	186.39	12871.088	37508.977
22558	186.36	11028.763	37783.641
37240	186.32	13047.675	38867.902
18940	186.28	10710.585	38852.148
30256	186.28	12175.798	37492.723
38191	186.22	13279.48	37448.309
34701	186.09	12862.304	37840.387
17528	186.05	10468.657	34725.383
36793	185.99	12950.95	37387.379
25803	185.93	11485.191	37206.285
2257	185.91	8023.853	37304.52
22577	185.84	11049.511	37830.984
1964	185.78	8171.333	38746.992
1549	185.72	7709.278	39155.598
13984	185.72	9785.142	33334.07
46059	185.7	14243.854	33043.188
24676	185.53	11292.802	37944.691
48075	185.51	14508.198	38750.934
43472	185.36	13920.824	36160.707
19703	185.28	10759.254	36327.809
7773	185.24	8993.21	35135.16
13567	185.21	9842.161	35258.238
31667	185.19	12333.12	37494.898
20588	185.15	10983.126	34377.609
12991	185.07	9725.175	37796.254
42600	185.05	13770.491	33111.66
15388	185.05	10079.473	38640.672
12180	185.03	9569.807	38099.863
46725	184.96	14230.616	36343.352
48849	184.88	14507.857	35425.789
16625	184.84	10155.133	35596.734
33947	184.84	12698.687	38608.012
47243	184.82	14263.05	38131.926
6698	184.77	8718.383	39087.078
31278	184.77	12455.356	38370.727
37173	184.73	13058.702	38602.703
3833	184.73	8250.215	37683.445
11695	184.69	9529.986	36223.063
1323	184.65	7906.279	38181.742
34735	184.61	12882.516	37923.445
40582	184.59	13438.742	39558.359
44265	184.59	13978.942	39192.098
33731	184.52	12535.391	37938.742
11744	184.48	9521.086	36422.074
16590	184.48	10263.406	35790.398
31127	184.46	12433.203	39152.098
39381	184.42	13503.747	34581
7975	184.38	9030.816	34291.371
23776	184.36	11266.906	33957.266
41404	184.32	13568.081	37444.688
13530	184.27	9808.887	35440.344
33405	184.27	12654.027	37014.586
2117	184.23	8069.293	37709.273
30536	184.21	12108.711	38117.672
39060	184.19	13314.416	33264.652
6130	184.17	8724.654	36226.449
5693	184.08	8765.596	33615.941
28561	184.02	12033.865	37604.727
18178	184.02	10365.12	37147.801
7159	184	8943.99	38362.027
21958	183.98	10814.71	39806.184
5650	183.9	8796.383	33465.527
47836	183.88	14576.737	39495.957
16792	183.88	10257.977	35036.035
32988	183.88	12615.67	35233.84
40675	183.87	13520.444	39872.539
37314	183.77	13108.991	39188.07
17926	183.75	10407.585	36341.316
47981	183.65	14626.447	39031.734
21776	183.65	10910.748	38991.762
17706	183.62	10381.661	35552.809
8280	183.62	9262.374	33502.953
39721	183.56	13460.674	36219.465
38511	183.56	13296.966	36124.129
17952	183.44	10538.205	36415.645
22549	183.44	11165.028	37758.285
9010	183.41	9068.047	37305.18
16132	183.37	10164.716	37390.164
8606	183.25	9069.477	35287.535
1449	183.23	7834.904	38783.316
1162	183.14	7894.508	37735.625
43470	183.12	13855.601	36160.066
33012	183.12	12596.789	35401.297
8556	183.1	9123.514	35014.391
10742	183.08	9287.349	34582.992
11217	183.02	9553.195	34187.32
27569	182.96	11731.76	37816.262
22661	182.95	11072.978	37415.383
17042	182.89	10321.881	33743.117
1126	182.83	7798.995	37636.008
34256	182.7	12705.491	39892.777
4925	182.68	8540.308	36653.008
37420	182.64	13090.945	39595.781
45340	182.64	14127.997	36493.539
15361	182.62	9951.901	38442.723
15501	182.62	10086.244	39313.707
3752	182.62	8219.264	37427.66
18357	182.6	10408.154	37732.051
34440	182.6	12840.765	39192.875
36653	182.56	12987.819	36908.184
4546	182.56	8472.663	38005.684
30832	182.51	12212.927	39669.328
38275	182.49	13201.607	37081.273
4639	182.47	8619.805	37743.512
31562	182.47	12423.186	37535.977
13277	182.33	9763.401	36421.375
44920	182.24	14138.734	38038.156
31101	182.16	12471.97	39372.477
9034	182.16	9063.583	37430.012
17930	181.95	10387.652	36351.727
37592	181.89	13266.433	39645.488
28445	181.82	11868.471	37952.074
16211	181.82	10258.821	37051.297
37477	181.72	13086.857	39820.809
6569	181.72	8795.253	38463.035
14691	181.68	9948.169	35847.566
38824	181.59	13198.522	34661.309
10028	181.59	9455.645	37417.223
29608	181.53	12218.317	34285.766
38789	181.49	13226.665	34812.012
16268	181.43	10305.587	36912.934
21565	181.43	10917.431	38168.469
13104	181.39	9843.1	37027.473
39901	181.37	13527.559	36862.461
12026	181.32	9655.964	37449.023
9955	181.3	9306.864	37741.672
26990	181.28	11720.607	35479.293
3437	181.24	8316.866	35658.18
18611	181.22	10441.38	39021.66
25899	181.22	11491.08	36943.762
17534	181.2	10481.012	34768.328
41087	181.2	13699.917	38406.566
29617	181.2	12249.364	34350.434
28620	181.18	12032.856	37462.688
38693	181.18	13217.217	35400.129
30199	181.16	12098.725	37338.152
21760	181.16	10878.777	38944.879
39753	181.11	13562.334	36321.363
10696	181.09	9380.522	34631.047
16523	181.05	10155.582	36190.621
4189	180.97	8383.086	39728.484
9128	180.95	9066.81	37860.48
28758	180.95	11982.429	36735.445
20267	180.93	10596.562	33539.645
11663	180.92	9612.124	36122.969
15936	180.88	10271.744	38289.875
33185	180.82	12559.57	36118.172
4266	180.8	8616.847	39964.621
22437	180.8	11018.827	38094.363
13937	180.78	9798.502	33762.895
14766	180.76	10051.014	36145.238
1421	180.67	7967.593	38658.004
38057	180.63	13341.666	37932.066
38369	180.63	13276.849	36796.719
2202	180.61	8109.768	37436.871
32909	180.61	12573.699	34840.184
46513	180.61	14341.575	35484.992
28211	180.57	12005.11	38978.07
33650	180.55	12664.747	37741.215
6957	180.49	9026.217	39538.707
34593	180.49	12781.196	38405.344
45651	180.47	13996.015	35134.344
25320	180.46	11533.59	39118.402
16140	180.44	10283.161	37416.543
47731	180.42	14593.073	39909.504
444	180.4	7705.596	34654.34
35756	180.38	12837.334	33346.727
7010	180.36	8838.537	39206.152
1619	180.3	7810.047	39464.266
39105	180.28	13224.25	33137.926
34259	180.26	12747.506	39907.375
38871	180.26	13265.22	34535.344
11376	180.23	9542.869	34968.219
39895	180.23	13430.056	36838.066
21198	180.11	10810.879	37087.977
19034	180.11	10721.781	38584.434
39371	180.09	13437.744	34555.434
22118	180.07	11080.549	39283.063
43638	180.05	13903.425	36910.629
39413	180	13508.435	34772.906
47141	179.98	14398.217	37778.449
21710	179.9	10792.088	38720.02
12668	179.9	9777.406	39358.715
4866	179.88	8551.936	36971.367
10941	179.86	9373.447	33440.426
10476	179.86	9305.84	35667.008
44439	179.86	13903.237	39975.301
47064	179.82	14393.683	37541
30636	179.82	12188.612	38475.801
42594	179.8	13756.293	33076.551
30627	179.65	12253.472	38418.875
49098	179.61	14523.183	34233.805
37741	179.61	13188.328	39241.215
28636	179.57	11964.279	37201.156
34615	179.55	12757.233	38150.227
37472	179.54	12958.504	39798.887
13633	179.48	9773.743	35216.34
9358	179.46	9168.075	38978.32
8562	179.4	9078.647	35054.836
34129	179.36	12521.872	39630.09
30794	179.33	12259.746	39531.266
44879	179.33	14166.83	38191.668
11994	179.33	9519.79	37324.234
42772	179.29	13869.543	33965.57
30056	179.25	12206.097	36721.109
3790	179.25	8382.188	37549.871
1136	179.23	7832.015	37660.887
18436	179.23	10471.947	38109.133
20752	179.21	10933.322	35343.563
30114	179.13	12099.604	36979.383
13803	179.11	9728.086	34158.262
6118	179.11	8718.948	36169.184
21023	179.08	10868.927	36457.316
6416	179.02	8681.468	37716.195
25676	179.02	11459.75	37797.414
21528	179	10870.961	38030.777
48372	178.96	14610.311	37549.102
14555	178.92	10036.841	35333.148
48752	178.9	14621.896	36215.883
20656	178.88	10968.937	34794.941
21593	178.85	10906.002	38283.098
24907	178.85	11412.044	38911.82
29339	178.83	11914.26	33201.117
27270	178.81	11726.491	36879.219
1537	178.77	7943.541	39125.699
30243	178.73	12092.749	37451.473
41335	178.71	13573.93	37577.855
31510	178.65	12438.707	37746.875
4984	178.65	8428.891	36070.914
27923	178.64	11810.386	39558.598
38184	178.58	13289.955	37414.012
39140	178.54	13399.813	33132.699
7638	178.48	8862.005	36045.957
13622	178.48	9782.963	35151.578
26789	178.48	11663.798	34312.07
46912	178.42	14404.366	37024.883
47814	178.42	14516.728	39747.602
37973	178.41	13213.752	38297.391
23519	178.39	11192.105	33407.293
110	178.39	7834.799	33316.383
30146	178.37	12156.967	37143.855
7324	178.37	8848.109	37576.863
44617	178.27	14046.531	39302.332
15331	178.21	10066.265	38280.828
44142	178.18	13802.851	38661.34
31096	178.16	12293.497	39366.738
10071	178.16	9447.65	37305.746
30403	178.12	12235.326	37787.039
9951	178.1	9320.621	37715.398
25212	178.08	11626.964	39611.172
25619	178	11452.275	37954.789
4626	177.98	8504.511	37716.883
13506	177.98	9886.176	35654.184
40157	177.91	13473.917	37732.352
6787	177.87	8631.424	39556.891
34884	177.85	12704.742	37357.051
30395	177.83	12249.014	37760.367
14417	177.81	10042.939	34649.617
14102	177.81	10118.018	33179.746
43730	177.79	13837.321	37231.457
20913	177.79	10839.245	36111.645
21161	177.79	10843.114	36946.172
12253	177.74	9607.581	38454.117
21744	177.62	10899.46	38857.535
11274	177.6	9592.793	34547.352
10785	177.58	9351.97	34161.016
39897	177.56	13493.12	36839.922
6958	177.54	8904.865	39540.563
40838	177.54	13752.784	39308.004
27911	177.54	11743.032	39512.215
33620	177.52	12632.01	37673.805
19924	177.52	10670.86	35269.152
18346	177.52	10547.604	37687.836
14394	177.51	10028.595	34536.059
22516	177.47	10986.739	37681.031
28535	177.47	11958.489	37543.914
1682	177.43	7937.839	39723.152
3028	177.39	8214.432	33401.613
17206	177.37	10373.205	33020.699
37452	177.35	13076.141	39674.047
31531	177.29	12333.062	37791.141
35615	177.26	12758.69	34136.234
21751	177.24	10968.259	38897.996
14203	177.18	9936.499	33650.063
34689	177.18	12771.51	38132.898
45148	177.16	14162.533	37248.973
31651	177.14	12460.31	37452.512
7328	177.1	8908.386	37596.074
47127	177.06	14249.146	37747.355
33057	177.05	12576.119	35606.516
31858	177.01	12374.104	36868.398
5018	176.97	8426.003	35937.203
47828	176.83	14431.997	39457.793
15596	176.83	9832.078	39966.074
12977	176.83	9742.928	37758.332
19569	176.7	10630.069	36822.27
15636	176.68	10248.659	39881.137
28425	176.66	11888.979	37881.223
1282	176.64	7923.075	38088.855
33492	176.6	12586.141	37352.52
13836	176.55	9873.265	34277.621
30101	176.49	12227.465	36920.41
3247	176.47	8394.725	34464.863
44583	176.45	14174.852	39498.727
10914	176.45	9294.255	33632.328
27942	176.34	11800.338	39618.215
28727	176.28	12001.188	36930.719
18495	176.26	10356.239	38350.648
16927	176.26	10232.405	34166.473
19074	176.26	10762.673	38405.777
5825	176.26	8761.55	34517.633
19024	176.18	10565.822	38536.234
9650	176.16	9307.486	39556.129
17544	176.15	10346.624	34820.453
7365	176.15	8937.23	37440.621
17099	176.15	10345.107	33647.102
19117	176.11	10753.34	38286.063
22492	176.09	11008.586	37935.832
18127	176.09	10504.94	36973.785
37630	176.07	13271.183	39457.109
5298	176.03	8440.195	34302.277
13830	175.97	9802.878	34264.984
4468	175.97	8597.593	38706.461
34122	175.92	12573.914	39583.684
45710	175.92	14103.363	34850.953
43595	175.72	13928.637	36747.984
44019	175.65	13787.854	38084.555
47637	175.57	14332.27	39844.238
4621	175.55	8560.211	37698.953
18075	175.53	10331.991	36804.023
32814	175.49	12534.317	34187.297
21655	175.47	10878.666	38491.703
39363	175.46	13514.65	34518.902
18036	175.4	10343.786	36684.504
44609	175.32	14051.508	39590.27
21797	175.28	10953.93	39087.863
13205	175.26	9743.796	36768.754
6993	175.15	8878.23	39118.441
36316	175.13	13084.805	35484.398
21063	175.11	10827.137	36581.469
6490	175.07	8726.653	38041.055
33671	175.05	12615.72	37796.906
31249	175.01	12368.079	38575.707
18793	175.01	10571.124	39637.797
9792	174.88	9286.107	38488.961
44448	174.84	13860.636	39998.047
34091	174.82	12523.939	39433.828
16492	174.82	10246.645	36371.055
25252	174.8	11608.695	39453.586
11524	174.78	9488.669	35525.656
12316	174.78	9554.657	38715.508
19200	174.77	10649.729	37894.105
44063	174.77	13832.352	38271.633
34231	174.69	12806.19	39807.91
47793	174.67	14591.257	39697.191
33833	174.65	12637.111	38200.219
33704	174.52	12632.561	37884.055
4688	174.48	8588.438	37577.266
9773	174.48	9439.859	38679.223
6310	174.48	8679.298	37269.922
[truncated: 38,487 more rows]
