# Supplementary material for: Insights on the Control of Yeast Single-Cell Growth Variability by Members of the Trehalose Phosphate Synthase (TPS) Complex
Source: Front Cell Dev Biol. 2021 Jan 28;9:607628. doi: 10.3389/fcell.2021.607628 (PMC7876269; doi:10.3389/fcell.2021.607628)
Supplement: Supplementary file 2 [file Data_Sheet_1.ZIP › final_code/input_datasets/Ntd-TSL1_SortedCells1_minus_t4.csv]

Id	Area (µm²)	Centre X Position (µm)	Centre Y Position (µm)
6356	275.17	13527.526	39289.535
5396	265.21	12640.268	36812.617
5306	253.16	12588.429	34877.008
6170	244.04	13489.601	33321.07
7333	222.11	14368.347	39865.246
6957	218.34	14108.248	36544.227
3182	216.58	10699.833	34519.109
7358	203	14568.552	39165.43
3872	201.46	11589.31	38376.949
7179	200.95	14338.131	34933.957
1725	200.12	9360.715	37129.277
2293	198.92	9970.15	33849.57
675	183.8	8256.604	36999.965
7197	183.4	14230.908	35464.91
5859	182.56	13031.903	37596.34
4770	182.44	11898.061	34114.82
5200	180.16	12485.444	34962.93
3382	177.33	10832.238	37270.09
2264	174.61	9903.443	33106.746
5571	173.94	12734.596	37231.84
3419	173.84	10804.776	38239.059
5952	173.1	13234.405	39420.969
4565	171.62	11985.132	39956.281
7236	169.88	14402.413	36729.563
220	169.65	7737.781	37723.16
2006	168.69	9524.283	37605.387
1530	168.6	9187.107	36646.82
7240	167.66	14252.139	36785.262
1989	167.62	9689.718	37074.512
6757	167.25	13851.923	37666.629
5051	167.22	12447.686	38911.297
6942	165.88	14019.627	37264.746
3469	165.84	11002.368	39951.07
5805	165.26	13098.371	35956.492
7256	164.84	14298.182	37351.445
6728	163.58	13932.944	36470.188
7377	162.1	14599.46	38446.469
4393	160.42	11828.036	34619.996
387	158.29	8182.855	38022.988
1482	157.66	9233.642	34158.156
5901	155.65	12936.079	38785.023
4961	155.57	12084.591	38183.273
1148	155.53	8745.549	38989.031
4445	154.27	11761.494	36064.273
3916	153.87	11545.085	37165.219
5462	153.31	12543.03	39080.012
6441	152.87	13686.275	38275.195
7072	151.93	14153.198	33675.09
7465	151.39	14563.664	35637.527
6279	151.3	13425.087	36868.016
5370	151.16	12609.866	36237.305
4686	150.67	11987.868	35637.801
1481	150.02	9252.11	34134.336
823	149.13	8575.006	36837.617
1864	147.97	9566.898	33098.219
4833	147.62	12259.297	33834.117
2723	147.6	10360.833	34687.516
2574	147.53	10295.481	36088.734
1404	146.68	8915.834	34345.289
649	146.17	8253.362	36227.754
3595	145.09	11011.404	35014.086
932	144.71	8511.969	33764.668
5214	144.5	12457.867	34447.328
6677	144.42	13896.601	35160.977
2468	143.43	10318.565	39802.109
6556	142.74	13624.45	33874.945
3605	142.32	11019.412	34368.426
5993	142.12	13179.743	37868.969
7526	142.12	14426.404	33562.641
1994	142.09	9524.588	37127.973
2876	141.74	10749.086	39499.008
6489	141.43	13624.397	36581.238
1965	141.32	9651.346	36193.102
3183	141.13	10610.294	34309.707
4722	140.92	12018.873	34639.391
3755	140.9	11401.902	36625.285
2769	140.46	10525.885	36457.648
393	139.86	8146.633	37902.18
5346	139.52	12517.277	35584.906
6431	139.39	13616.931	38683.605
3514	139.06	11177.484	38026.324
5250	138.12	12291.19	33477.293
1350	137.8	8940.876	35851.5
3876	137.53	11625.685	38151.508
4954	137.2	12245.826	37828.52
399	136.3	8152.744	37517.383
7028	136.26	14198.657	34787.285
3473	136.09	11168.352	39609.824
5988	136.09	13220.062	38239.734
7299	135.84	14225.848	38880.758
3413	135.57	10985.101	38115.02
4917	135.31	12126.247	37045.211
2665	135.23	10238.72	33154.633
3784	135.02	11267.936	37672.293
6428	134.65	13735.791	38954.629
2901	134.62	10618.143	38605.711
4593	134.31	11986.122	38493.891
2877	134.25	10729.467	39581.23
6307	133.95	13425.37	37579.586
5785	133.81	13135.704	35333.094
5522	133.58	12880.941	38629.316
2653	133.52	10130.174	33579.156
7535	133.5	14567.843	33314.266
5528	133.41	12845.036	38223.094
2172	133.27	9865.577	36839.863
5120	133.24	12448.49	36680.258
934	133.03	8622.238	33625.109
6612	132.97	13928.937	33528.777
4561	132.89	11764.555	39983.793
2549	132.82	10193.571	36740.656
5671	132.76	12819.645	34245.43
6416	132.74	13776.226	39278.188
7375	132.7	14521.966	38418.809
6792	132.59	13801.042	39028.508
775	132.57	8628.993	38741.281
346	131.93	8190.804	39281.504
5570	131.88	12712.414	37228.465
3452	131.82	10963.281	39865.758
7297	131.21	14222.996	38828.551
7185	131.15	14342.041	35033.398
4849	131.13	12265.32	34602.57
3155	130.92	10770.577	35617.684
3444	130.8	10965.411	39554.68
3379	130.69	10925.626	37185.652
1508	130.55	9171.623	35235.992
3647	129.88	11355.744	33328.758
3572	129.83	11109.623	35689.125
706	129.77	8202.567	38251.195
4702	129.62	11939.188	35260.797
6553	129.48	13762.642	33998.125
6177	129.33	13417.547	33523.102
362	129.29	8187.714	38981.098
3118	129.12	10763.067	36722.531
7115	128.91	14421.12	33058.617
4598	128.72	12046.591	38566.781
1808	128.7	9310.564	34347.195
5713	128.6	13022.852	33141.656
4697	128.41	12049.694	35483.496
5488	128.28	12908.326	39654.465
3172	128.28	10654.783	34795.691
5404	128.1	12658.417	37008.93
5438	128.08	12542.302	38263.941
3804	127.93	11392.399	38439.688
7016	127.74	14123.159	34942.852
146	127.45	7673.151	35883.734
2544	127.34	10345.257	36915.555
3554	127.32	11129.083	36231.359
5593	127.28	12859.938	36440.133
4629	127.24	11940.475	37575.738
3154	127.03	10725.593	35612.215
2791	126.9	10518.618	37371.895
6267	126.8	13367.46	36381.07
6305	126.8	13485.022	37517.039
2056	126.8	9571.765	39541.574
1116	126.76	8701.389	38109.461
6791	126.74	13893.393	39004.547
1768	126.42	9285.298	35489.672
3943	126.36	11493.88	35906.703
2297	126.15	10121.627	33973.957
5720	126.07	12941.658	33393.156
223	125.92	7872.849	37783.277
6198	125.9	13547.889	34174.379
3343	125.71	10943.17	36042.73
7007	125.4	14074.725	35349.711
2892	125.23	10600.073	38896.805
3859	125.1	11517.836	39165.598
6355	125.1	13438.874	39257.637
5478	125.1	12657.682	39781.859
4944	125.02	12146.828	37540.031
5586	124.98	12845.137	36873.285
5104	124.96	12477.768	37044.836
1393	124.9	8903.666	34455.93
5053	124.85	12482.213	38639.18
7225	124.77	14304.773	36516.375
431	124.75	8150.539	36825.297
7410	124.73	14543.601	37448.051
1065	124.62	8822.166	36233.098
1054	124.54	8828.936	35853.281
1945	124.5	9572.39	35727.625
3993	124.2	11456.74	34289.137
3800	124.12	11387.129	38237.406
7203	123.89	14212.094	35761.781
5866	123.89	12954.745	38050.086
1543	123.81	9121.623	37009.738
1809	123.76	9290.672	34366.961
6475	123.64	13746.382	37054.344
7280	123.47	14292.445	38141.422
4628	123.39	11912.996	37562.148
4462	123.16	11708.097	36645.027
1007	123.08	8624.434	34410.359
7003	122.97	14207.695	35560.688
5964	122.84	13323.169	38701.777
7399	122.82	14627.241	37749.469
5403	122.68	12598.002	36963.027
1016	122.64	8735.255	34582.41
4650	122.64	11969.252	36917.84
566	122.63	8218.716	34347.781
5954	122.49	13277.565	39213.125
5453	122.45	12504.982	38656.777
1806	122.41	9488.006	34326.523
2303	122.41	9930.631	34209.852
225	122.38	7676.38	37834.414
3179	122.17	10611.436	34771.328
267	121.99	7712.507	38608.984
7222	121.97	14317.57	36475.246
1306	121.84	8968.054	36741.137
2745	121.84	10460.839	35586.953
296	121.71	7973.516	39183.605
5278	121.65	12555.537	33547.988
751	121.63	8628.633	39919.961
7452	121.59	14548.57	36183.387
1152	121.51	8672.72	39145.898
3122	121.42	10774.448	36600.012
1660	121.32	9404.478	38873.645
4556	121.23	11845.572	39759.98
345	121.15	8126.231	39276.371
5440	121.11	12518.347	38326.34
226	120.96	7731.732	37836.027
2121	120.84	9844.503	38556.98
4579	120.77	12045.563	39154.063
4009	120.75	11572.288	33492.121
4799	120.65	11852.168	33039.207
6888	120.63	14141.863	39176.961
5788	120.52	13138.194	35424.227
7266	120.5	14336.217	37788.816
2551	120.5	10240.965	36772.898
6271	120.42	13550.891	36571.324
4058	120.08	11761.635	33942.137
978	120.02	8805.807	33888.805
2499	119.96	10195.631	39033.785
6972	119.87	14155.39	36258.375
3998	119.83	11424.35	34062.676
4915	119.83	12085.804	36959.172
7208	119.75	14330.842	35882.379
3972	119.56	11611.215	35023.496
3734	119.54	11230.648	36155.922
2893	119.52	10727.268	38667.113
7453	119.5	14551.028	36193.648
446	119.5	8087.112	36186.844
5442	119.5	12626.689	38416.988
3536	119.43	11183.732	37079.457
4571	119.41	11853.297	39285.047
3548	119.33	11015.786	36821.668
3553	119.27	11090.936	36528.867
2509	119.2	10312.209	38494.039
2202	119.16	9854.277	35262.273
4947	119.02	12177.831	37639.566
5849	119.01	13048.149	37359.789
5091	118.97	12464.591	37405.094
332	118.93	8187.383	39895.598
2208	118.91	9806.794	35175.855
7243	118.79	14255.635	36849.141
4875	118.74	12144.875	35605.664
6378	118.72	13362.074	39969.91
2076	118.6	9730.271	39805.066
2833	118.39	10427.431	38708.258
6266	118.33	13488.103	36312.164
6377	118.32	13433.19	39894.723
1208	118.2	9043.264	39127.52
3523	118.18	11185.071	37910.625
5841	118.14	12996.599	37244.629
6304	118.12	13452.25	37514.461
7293	118.09	14399.881	38502.602
1550	118.09	9107.09	37134.105
2674	118.07	10530.986	33374.945
5597	118.05	12738.962	36239.414
6783	118.03	13983.185	38687.129
5716	118.01	13107.825	33317.973
944	117.95	8583.635	33211.211
7462	117.72	14466.379	35875.055
99	117.7	7945.634	34682.816
5343	117.68	12583.203	35486.52
6620	117.49	13791.481	33669.414
1552	117.47	9183.475	37177.184
7420	117.45	14603.027	37053.055
771	117.42	8614.683	38854.633
2640	117.4	10134.531	34038.496
3589	117.34	11077.901	35209.668
1332	117.2	8998.691	36062.242
4643	117.07	11924.278	37025.383
199	116.96	7871.851	37164.469
2618	116.94	10146.78	34885.344
3351	116.8	10904.228	36364.867
7171	116.78	14312.412	34725.465
6642	116.74	13915.262	34047.352
7405	116.46	14453.393	37401.535
7370	116.4	14428.636	38753.363
168	116.36	7938.322	36413.09
7101	116.19	14033.811	33245.535
3141	116.19	10751.06	35957.539
1752	116.17	9333.272	36125.184
6782	116.17	13973.069	38646.594
5231	116.13	12470.344	33697.895
6108	116.09	13254.387	34455.113
4000	116.09	11480.116	34085.195
1311	116.07	8862.635	36551.43
521	116.04	8103.101	33042.676
7308	116.02	14303.636	39047.691
1903	115.94	9661.117	34516.672
2375	115.9	10082.931	36320.063
4542	115.88	11707.778	39227.766
3561	115.77	11031.998	36167.402
201	115.77	7922.263	37210.922
3936	115.77	11503.119	36117.703
5863	115.69	12938.775	37871.859
5400	115.65	12518.068	36867.641
1920	115.65	9670.647	35022.34
969	115.63	8820.395	33482.906
2894	115.6	10655.28	38727.879
3212	115.6	10580.866	33764.133
6165	115.56	13486.424	33100.895
680	115.46	8372.897	37231.191
2819	115.37	10396.122	38385.926
5595	115.29	12828.402	36482.016
1805	115.29	9459.107	34319.586
6980	115.17	14116.726	36092.801
4754	115.06	12049.343	34231.871
4416	114.94	11753.437	35191.957
5516	114.94	12716.356	38933.125
1167	114.87	8635.732	39550.305
3448	114.77	10926.638	39701.875
7024	114.68	14172.965	35063.613
6350	114.66	13557.515	38915.531
5729	114.64	12954.169	33620.063
7487	114.54	14604.533	35029.191
4797	114.47	12055.377	33289.777
6018	114.27	13287.59	36724.996
1559	114.24	9145.533	37441.551
5024	114.22	12437.813	39469.473
3537	114.22	11187.979	37102.809
4511	114.16	11636.95	38193.746
6422	114.16	13775.333	39323.027
1435	114.12	9010.317	33341.875
578	114.1	8378.951	34505.164
2026	114.1	9698.288	38197.676
3671	114.02	11296.015	34222.434
3528	113.97	11160.037	37674.457
3286	113.95	10842.454	34310.219
2508	113.87	10171.157	38470.117
5684	113.81	12759.071	33676.34
2311	113.74	9951.994	34463.145
361	113.7	8021.426	38970.898
3431	113.66	10910.43	39050.32
1734	113.64	9428.153	36611.559
6336	113.57	13455.087	38373.285
6507	113.45	13615.983	36212.574
1757	113.37	9379.867	35972.023
4896	113.37	12071.431	36248.563
496	113.35	8037.048	34356.703
4426	113.35	11765.214	35646.305
7328	113.34	14385.893	39715.395
4599	113.3	12001.326	38580.258
5434	113.3	12550.313	38088.871
530	113.01	8353.066	33192.16
2391	112.86	10063.644	36866.004
2320	112.84	9990.941	34798.121
2663	112.82	10294.444	33140.672
1608	112.68	9244.566	39242.531
3573	112.65	11085.352	35469.109
3125	112.57	10607.82	36396.359
4796	112.57	11993.227	33273.855
3813	112.45	11299.31	38680.73
3430	112.45	10972.72	38940.195
3544	112.42	11170.081	36724.152
5936	112.38	13288.225	39961.352
4048	112.32	11804.185	33702.813
2652	112.3	10186.527	33572.621
2195	112.19	9912.079	35846.512
277	112.15	7742.643	38847.18
6498	112.07	13762.748	36260.348
5651	111.99	12811.329	35064.012
7394	111.96	14563.555	37915.266
2736	111.94	10501.942	35240.492
1353	111.92	8998.402	35610.914
3967	111.86	11566.291	34966.895
4566	111.84	11987.674	39599.5
6726	111.78	13785.838	36297.813
1302	111.75	8913.896	36912.066
6225	111.73	13502.912	35082.824
6775	111.71	13867.704	38287.492
5850	111.69	13010.959	37409.719
5822	111.69	13040.636	36508.777
661	111.67	8361.93	36539.883
548	111.67	8202.262	33696.309
5415	111.65	12620.877	37309.727
1143	111.61	8666.725	38850.348
1455	111.55	9244.262	33169.027
1399	111.55	9056.733	34513.504
5895	111.52	13042.62	38640.16
1010	111.5	8836.554	34492.367
943	111.46	8611.645	33200.082
2332	111.4	10127.35	35085.156
4502	111.36	11662.082	37978.469
2232	111.34	9752.896	34150.816
449	111.31	8150.283	35907.508
1640	111.21	9474.394	39294.371
4996	111.13	12079.663	39563.328
371	111.08	8143.158	38774.523
5445	111.06	12550.086	38491.813
1456	111.02	9159.002	33175.883
6252	110.94	13377.674	35729.633
782	110.92	8617.559	38045.039
3132	110.9	10584.813	36244.516
3102	110.9	10736.816	37383.73
1385	110.88	9016.009	34844.883
2832	110.77	10514.709	38684.535
6343	110.75	13350.504	38635.516
7515	110.73	14610.978	34125.688
4428	110.69	11781.082	35676.344
5242	110.58	12386.49	33346.309
4589	110.56	12055.925	38642.914
3891	110.46	11575.34	37697.297
134	110.35	7737.648	35681.07
1696	110.35	9316.056	37885.016
3761	110.33	11326.658	36779.547
5735	110.31	13128.897	33762.941
6751	110.31	13827.398	37389.152
384	110.29	8197.147	38299.426
4674	110.29	12056.195	36005.543
1621	110.21	9077.276	39824.375
7498	110.12	14606.626	34299.91
6975	110.1	14147.004	36288.289
7214	110.04	14382.98	36152.227
4573	109.98	12000.863	39350.328
2581	109.98	10316.794	35759.492
6569	109.91	13682.836	33460.973
3814	109.87	11406.899	38726.844
4911	109.87	12259.263	36827.957
6386	109.81	13673.407	39956.316
884	109.75	8550.808	35479.77
5733	109.62	13068.601	33679.504
6515	109.62	13590.422	35819.664
1027	109.6	8844.848	34909.59
6065	109.6	13310.51	35657.898
2647	109.56	10242.766	33738.621
519	109.52	8105.936	33022.965
7161	109.43	14342.623	34194.047
1967	109.37	9518.523	36248.391
79	109.37	7823.439	34430.68
5037	109.33	12471.501	39241.676
5241	109.31	12298.384	33330.035
7519	109.27	14626.114	33954.91
5292	109.27	12598.096	34100.336
5878	109.2	12978.498	38439.504
3546	109.18	11151.945	36799.172
6144	109.12	13213.727	33353.156
772	109.1	8540.177	38641.598
2251	109.08	9784.452	33527.207
4546	109.08	11749.277	39281.852
2866	109.03	10500.685	39991.859
1155	108.99	8828.375	39236.453
5752	108.78	13117.402	34376.086
4946	108.78	12102.801	37629.172
6823	108.74	13921.125	39512.758
1862	108.72	9570.407	33015.141
3658	108.7	11317.749	33693.773
5338	108.62	12692.484	35372.48
3913	108.62	11563.599	37082.039
7380	108.6	14618.473	38239.43
2440	108.59	9973.302	38796.332
6855	108.59	14185.652	39830.438
3543	108.59	11147.968	36713.969
6342	108.57	13500.44	38608.695
5235	108.49	12465.426	33531.301
1443	108.49	8879.886	33175.508
553	108.49	8311.978	33811.164
1164	108.49	8813.129	39377.656
2340	108.47	10068.817	35400.719
6521	108.47	13703.894	35659.902
5937	108.47	13138.443	39620.277
1093	108.43	8816.049	37336.848
2112	108.41	9769.734	38871.465
5030	108.39	12338.429	39318.719
3684	108.36	11292.11	34531.754
3969	108.36	11582.97	34987.27
4615	108.24	11999.222	38147.43
4454	108.22	11829.826	36343.566
6533	108.22	13718.273	35179.199
5556	108.2	12881.238	37402.277
3242	108.18	10923.625	33226.828
2308	108.16	10073.43	34447.926
3750	108.16	11383.966	36479.371
3120	108.14	10595.78	36779.781
6332	108.14	13539.088	38208.191
6668	108.07	13896.136	34996.645
5824	108.03	12985.244	36570.336
5056	108.03	12368.475	38746.313
6916	108.03	14006.18	38303
6020	107.97	13212.25	36779.348
5606	107.97	12843.819	36208.313
7283	107.93	14335.933	38211.156
5525	107.93	12849.068	38168.125
1635	107.93	9294.782	39625.242
5548	107.9	12768.784	37807.578
6152	107.86	13231.083	33260.84
7018	107.84	14163.906	34983.738
1514	107.84	9104.01	35423.211
4970	107.82	12266.606	38410.027
4658	107.8	11875.921	36547.891
336	107.78	7990.474	39629.816
1588	107.76	9231.577	38433.664
6499	107.76	13610.574	36268.055
5902	107.74	13110.525	38806.613
6181	107.72	13393.679	33590.066
2145	107.67	9730.469	37768.512
5362	107.67	12688.324	35987.105
1064	107.65	8721.024	36163.836
6991	107.63	14145.934	35879.484
2010	107.61	9550.705	37773.16
4835	107.53	12085.809	33897.016
3906	107.53	11635.034	37213.23
1790	107.49	9449.038	34808.484
611	107.49	8322.63	35436.863
3095	107.47	10626.785	37557.934
6420	107.47	13678.911	39305.449
3946	107.42	11530.426	36000.273
9	107.42	7798.651	33114.375
2568	107.42	10169.637	36512.52
1855	107.36	9464.214	33057.613
586	107.34	8389.361	34770.867
402	107.34	8082.761	37535.496
3363	107.26	10833.803	36675.785
5905	107.23	12996.211	38885.148
7286	107.21	14283.133	38260.652
1339	107.13	9041.59	36200.742
5489	106.98	12873.503	39682.359
6887	106.98	14203.893	39175.629
6795	106.96	13973.282	39099.035
765	106.92	8554.947	39240.117
5896	106.9	12986.325	38660.855
1495	106.86	9267.514	34772.605
3666	106.82	11309.225	34021.16
787	106.78	8433.361	37912.848
3942	106.78	11568.017	35906.156
1092	106.75	8770.218	37328.672
1477	106.75	9263.632	33768.465
2511	106.75	10205.907	38374.035
3641	106.73	11360.407	33186.34
2868	106.71	10693.801	39824.98
2085	106.65	9913.864	39663.586
4516	106.65	11809.072	38429.539
820	106.55	8617.513	36765.754
5524	106.55	12820.338	38155.695
508	106.5	8172.446	33327.762
7516	106.5	14455.97	33810.152
1876	106.48	9670.245	33725.504
5672	106.48	12831.107	33986.531
5691	106.42	12884.605	33561.777
2280	106.4	10023.176	33562.117
1060	106.38	8844.8	36087.125
800	106.38	8524.427	37254.766
2510	106.38	10298.976	38316.852
2062	106.32	9567.018	39838.305
5930	106.32	13033.689	39904.484
5816	106.31	13084.445	36356.492
1538	106.27	9210.382	36845.172
3711	106.27	11276.726	35625.18
5845	106.25	12978.528	37280.992
3675	106.23	11278.34	34449.871
5089	106.21	12309.304	37640.125
5776	106.17	13080.496	35006.477
4388	106	11734.285	34296.125
2428	105.87	9925.037	38272.453
3550	105.83	11018.422	36409.281
5044	105.81	12410.844	38818.598
1336	105.79	8995.685	36100.641
672	105.75	8269.232	36903.598
5167	105.69	12400.883	35899.313
2237	105.65	9858.427	34012.117
5975	105.65	13203.491	38344.102
5523	105.64	12883.347	38405.395
5439	105.64	12552.576	38295.734
4912	105.62	12163.375	36858.828
5636	105.56	12872.946	35139.125
6973	105.54	14001.684	36259.91
3568	105.52	11109.298	35794.621
106	105.5	7708.245	34879.727
3534	105.5	11151.046	37319.691
5802	105.5	12934.808	35869.891
7388	105.5	14633.873	38046.043
1988	105.48	9685.957	36975.281
2619	105.48	10288.835	34900.555
3114	105.42	10646.436	36906.242
7295	105.41	14398.601	38569.266
4424	105.37	11720.392	35579.973
3451	105.37	10926.691	39829.184
7418	105.35	14596.324	37034.367
5980	105.31	13306.8	38440.078
4709	105.31	11994.827	35115.504
514	105.29	8148.657	33225.742
5893	105.27	13135.127	38619.188
6989	105.19	14157.647	35831.422
6894	105.18	14172.932	39065.031
4660	105.08	11870.585	36583.371
2453	105.06	10085.096	39483.5
1232	105.06	8868.838	38185.801
6325	105	13498.129	37932.816
444	105	8149.049	36144.379
445	104.98	8110.411	36153.359
3195	104.93	10570.15	34180.848
801	104.93	8626.818	37305.039
6303	104.87	13372.119	37512.063
1141	104.85	8682.505	38829.801
3774	104.77	11255.599	37302.508
5025	104.68	12468.264	39470.297
7532	104.64	14491.259	33472.594
7492	104.64	14440.194	34816.043
43	104.43	7841.605	33738.879
7517	104.41	14569.878	33887.496
5648	104.41	12899.109	35036.09
7264	104.35	14310.237	37636.578
7194	104.31	14223.511	35326.395
5375	104.29	12622.929	36283.359
4816	104.29	12210.034	33412.734
6059	104.2	13314.137	35760.898
7212	104.2	14397.29	36033.176
6004	104.2	13178.252	37662.414
2865	104.2	10464.897	39860.152
5275	104.14	12665.443	33528.07
7252	104.14	14327.839	37100.18
5804	104.12	13014.964	35889.52
2063	104.1	9555.764	39914.965
4549	104.05	11729.17	39429.379
5052	104.05	12291.009	38929.16
4020	104.01	11459.3	33194.27
502	103.99	8122.898	33711.367
6023	103.99	13263.862	36586.543
354	103.97	8149.403	39420.195
2367	103.95	9984.814	36177.398
5354	103.91	12528.227	35779.137
1062	103.91	8781.935	36101.043
2252	103.91	9720.913	33540.516
7206	103.89	14327.812	35846.176
2447	103.89	10111.68	39101.477
5576	103.87	12818.557	37053.105
2789	103.83	10512.812	37341.684
6921	103.82	14168.745	38122.398
4824	103.78	12259.607	33635.496
2185	103.78	9849.002	36168.156
3821	103.76	11255.758	39132.004
4738	103.7	11852.669	34150.945
3570	103.64	11192.902	35576.277
2079	103.64	9913.483	39934.414
4581	103.62	11884.363	39088.387
6456	103.61	13627.538	37738.051
3270	103.61	10806.421	33931.086
3330	103.57	10969.214	35651.281
1386	103.55	9002.11	34872.863
3354	103.53	10984.581	36469.852
3603	103.47	11198.995	34503.68
6119	103.45	13286.503	33855.434
5046	103.43	12289.012	38825.441
7279	103.43	14270.949	38131.777
956	103.39	8722.264	33160.855
298	103.38	7852.832	39249.992
4539	103.34	11642.219	39194.445
4769	103.32	12033.53	34092.5
6514	103.26	13751.542	35802.02
3697	103.26	11238.49	35011.926
4534	103.18	11758.984	38920.832
806	103.15	8551.337	37105.109
3217	103.13	10617.116	33596.871
3121	103.11	10620.362	36845.785
3559	103.09	11096.166	36077.32
5652	103.09	12763.987	35090.781
1081	103.05	8836.569	36967.785
5628	103.03	12891.414	35469.621
592	102.93	8305.622	35037.68
5310	102.92	12562.88	34902.727
7469	102.92	14491.548	35691.488
2209	102.84	9874.917	35177.719
2064	102.82	9542.748	39927.34
6330	102.8	13566.432	38139.922
6268	102.78	13448.266	36431.426
7398	102.78	14605.311	37679.938
1063	102.7	8677.892	36127.984
68	102.67	7932.815	34346.672
315	102.65	7809.85	39635.547
2883	102.63	10759.072	39425.711
3353	102.61	10978.402	36413.102
7443	102.59	14560.422	36320.063
3986	102.55	11623.602	34607.793
2860	102.55	10427.964	39711.93
1114	102.46	8783.399	38016.934
5047	102.44	12448.325	38866.332
3483	102.4	11160.633	39557.039
5839	102.4	13125.859	37183.973
810	102.4	8542.879	37162.207
1873	102.36	9570.901	33536.91
4578	102.3	12027.351	39154.707
6928	102.28	14108.957	37531.395
6435	102.26	13597.768	38582.742
3826	102.23	11228.975	39421.848
5060	102.23	12338.063	38407.152
7184	102.17	14273.372	35020.473
5692	102.07	12742.932	33563.234
5982	102.05	13339.499	38452.816
6406	102.05	13643.244	39517.098
5311	102.03	12518.092	34909.258
4387	102.03	11841.39	34265.285
4891	102.02	12193.805	36127.277
2094	101.96	9803.095	39558.637
6788	101.92	13870.834	38840.031
6718	101.8	13846.246	35999.086
7262	101.69	14404.046	37582.703
7385	101.61	14467.83	38296.242
5215	101.59	12376.572	34165.453
3326	101.59	10828.331	35467.426
7180	101.57	14361.671	34949.34
4916	101.56	12127.238	36977.629
2466	101.54	9993.274	39999.773
2631	101.5	10330.85	34578.895
6302	101.46	13477.373	37423.809
554	101.44	8362.822	33830.598
5793	101.42	12942.854	35507.508
6913	101.4	14011.103	38408.41
5198	101.4	12484.012	35223.875
5492	101.38	12813.61	39439.277
3947	101.38	11604.726	36014.016
6220	101.34	13435.296	34983.711
5965	101.33	13157.696	38716.684
5660	101.31	12741.65	34700.855
6976	101.25	14172.15	36324.723
2470	101.25	10332.131	39857.789
7334	101.23	14385.902	39882.836
3547	101.23	11124.288	36822.457
5290	101.21	12634.613	34048.746
6210	101.21	13352.956	34496.746
960	101.17	8700.82	33256.18
4834	101.17	12120.159	33882.43
6546	101.17	13773.671	34632.59
5099	101.15	12445.373	37225.828
5318	101.15	12687.568	35026.559
3857	101.13	11481.704	39142.473
6952	101.11	14062.185	36989.305
6899	101.11	14058.746	38874.098
1101	101.11	8788.034	37546.316
3328	101.08	10881.114	35591.52
6436	101.08	13617.197	38581.461
6043	101.06	13202.639	36241.059
5395	101.06	12564.497	36802.059
6760	101.02	13788.425	37786.137
2040	101	9619.506	38814.965
2245	100.98	9840.197	33657.914
2796	100.9	10468.029	37632.766
6250	100.79	13546.791	35581.605
5967	100.75	13232.936	38774.32
3468	100.73	11067.787	39821.922
4495	100.69	11829.968	37755.445
219	100.66	7931.77	37688.836
3311	100.6	10931.728	35103.145
306	100.54	7892.537	39431.645
22	100.52	7808.313	33299.656
5779	100.5	12982.096	35132.527
2349	100.48	10076.944	35669.199
5342	100.46	12705.286	35458.074
5268	100.46	12652.648	33251.527
3309	100.41	10859.837	35050.637
5061	100.39	12367.281	38440.645
6671	100.35	13901.972	35029.266
2183	100.29	9833.443	36365.707
4613	100.27	11939.498	38127.594
2840	100.25	10541.398	39019.789
2034	100.23	9554.371	38576.773
417	100.21	8152.499	37309.895
591	100.21	8242.308	34998.367
1847	100.2	9364.617	33206.414
2370	100.12	9982.09	36255
971	100.08	8720.404	33574.309
4391	100.08	11685.124	34593.543
3234	100	10646.464	33142.293
4732	99.97	11887.743	34467.43
1703	99.95	9451.136	37781.012
1516	99.95	9135.855	35543.223
3216	99.93	10622.919	33553.324
4631	99.93	11867.563	37607.59
7122	99.91	14311.494	33147.539
3355	99.89	10902.029	36470.453
7254	99.89	14234.651	37265.77
5956	99.89	13295.025	38952.496
2585	99.89	10162.263	35844.012
5018	99.83	12414.857	39612.984
6110	99.81	13324.514	34385.383
6103	99.81	13344.588	34883.828
1080	99.77	8777.669	36860.184
3626	99.77	11047.989	33595.156
4525	99.76	11691.225	38693.734
443	99.76	8101.882	36129.906
1922	99.72	9507.373	35050.711
5027	99.7	12376.963	39488.133
3773	99.64	11299.762	37299.52
3490	99.64	11087.1	39416.902
474	99.62	8187.752	35150.172
2088	99.58	9767.396	39496.133
1595	99.58	9231.829	38966
3147	99.58	10576.623	36031.871
5946	99.47	13160.579	39284.164
1915	99.41	9675.038	34876.176
2703	99.41	10426.752	34011.191
613	99.39	8363.614	35512.969
7434	99.39	14437.357	36404.031
2350	99.33	10058.609	35676.281
3636	99.31	11348.547	33051.988
4437	99.3	11643.251	35962.547
1129	99.3	8711.129	38569.133
1735	99.26	9367.867	36613.391
2163	99.24	9795.147	37130.68
204	99.24	7730.183	37289.223
1777	99.22	9326.252	35164.98
3819	99.18	11346.83	39048.527
3432	99.18	10806.502	39055.152
2479	99.18	10300.64	39726.352
7309	99.18	14236.564	39057.68
4506	99.16	11682.793	38099.031
5961	99.12	13292.905	38863.965
3850	99.08	11604.655	39502.273
2785	99.08	10350.363	37176.891
405	99.03	8022.759	37600.668
1941	99.03	9578.059	35544.246
737	99.03	8374.345	39507.688
5514	98.99	12829.526	38860.879
2798	98.97	10417.619	37683.113
4447	98.95	11719.964	36078.539
3289	98.93	10850.455	34335.645
4639	98.93	11909.45	37287.566
5082	98.91	12448.603	37543.16
6530	98.87	13692.271	35302.234
4837	98.87	12170.026	34002.789
2579	98.87	10279.061	35987.492
1190	98.85	8845.289	39622.969
4489	98.85	11812.539	37592.594
478	98.82	8098.803	35254.27
4403	98.82	11730.604	34970.941
968	98.8	8754.154	33470.313
3485	98.76	11167.081	39587.84
3900	98.72	11621.911	37626.414
1157	98.62	8721.41	39260.699
400	98.61	8201.893	37519.004
329	98.57	7976.369	39994.477
3211	98.53	10674.097	33734.492
7088	98.51	14044.203	33348.559
1363	98.49	8941.482	35543.328
5992	98.49	13330.09	38134.48
3825	98.49	11227.309	39212.234
3092	98.47	10687.829	37816.297
5795	98.45	13039.557	35553.613
7316	98.45	14320.328	39236.68
3531	98.43	11044.475	37646.172
7437	98.4	14436.438	36508.648
2502	98.38	10313.469	39099.227
1104	98.36	8663.002	37588.492
2612	98.36	10346.771	34963.113
2041	98.34	9526.046	38839.281
4619	98.28	11917.563	37718.684
1368	98.26	8867.736	35313.906
1053	98.26	8660.109	35837.379
3320	98.2	10892.782	35268.164
4412	98.2	11673.752	35129.563
5133	98.18	12310.258	36269.977
4064	98.18	11647.119	34208.414
1028	98.17	8715.384	34936.895
1142	98.17	8641.402	38843.879
2669	98.17	10466.265	33228.395
3223	98.11	10699.351	33173.523
755	98.09	8596.369	39500.988
3230	98.07	10570.716	33048.578
7323	98.05	14218.411	39393.844
5114	98.05	12464.215	36961.457
7445	98.05	14455.955	36104.711
2065	98.03	9678.959	39933.707
7406	97.95	14555.719	37400.652
4028	97.95	11469.728	33100.82
6641	97.95	13964.259	34042.82
1078	97.95	8728.886	36804.121
2807	97.94	10555.213	37867.797
244	97.9	7916.151	37950.977
6195	97.88	13370.631	34020.734
7425	97.84	14453.484	36962.555
3735	97.84	11272.545	36216.41
2757	97.76	10471.094	36067.656
3726	97.76	11282.157	36051.605
3839	97.76	11615.414	39855.922
6741	97.76	13958.642	36901.965
6932	97.74	14149.973	37578.711
3560	97.72	10993.134	36102.957
5	97.67	7829.315	33046.859
6631	97.67	13931.528	33883.172
2309	97.67	10089.674	34449.785
5471	97.65	12659.716	39464.832
4771	97.57	11932.747	34115.863
2366	97.51	10057.279	36131.672
5987	97.49	13252.462	38216.258
7349	97.48	14577.923	39568.008
4610	97.46	11961.783	38078.031
2679	97.46	10368.976	33515.98
3093	97.42	10573.976	37531.137
4721	97.42	11859.902	34614.875
3914	97.38	11526.844	37138.133
2494	97.36	10188.235	39213.535
6030	97.34	13142.203	36603.289
4906	97.32	12089.75	36593.867
5289	97.28	12532.599	34035.992
6729	97.26	13900.253	36535.16
2473	97.25	10146.662	39954.906
1040	97.25	8811.885	35394.133
6743	97.13	13940.275	36985.383
1658	97.11	9380.734	39071.305
3081	97.09	10701.719	37827.91
5633	97.07	12804.381	35342.559
907	97.07	8502.723	34659.031
5744	97.05	12924.008	34029.938
2415	97.05	10072.531	37764.246
4399	97	11849.595	34802.414
614	96.96	8415.608	35598.359
3291	96.96	10956.839	34387.371
2013	96.92	9537.972	37855.965
6277	96.92	13472.744	36797.84
1822	96.9	9467.673	34123.5
1308	96.86	8976.831	36787.383
6543	96.79	13760.971	34822.766
1200	96.77	8920.605	39285.156
3879	96.77	11446.391	38230.707
5452	96.75	12562.313	38606.008
318	96.73	7671.433	39686.859
595	96.73	8312.149	35182.957
2506	96.73	10313.012	38707.469
3077	96.69	10727.395	38041.902
376	96.63	8071.578	38165.02
2342	96.59	10031.814	35439.648
7191	96.59	14311.72	35161.148
3705	96.58	11355.437	35319.707
264	96.56	7869.908	38576.039
2322	96.56	9937.525	34830.086
2192	96.56	9891.962	36038.043
5898	96.56	13046.037	38686.836
6162	96.54	13440.861	33012.422
3564	96.54	10994.13	35961.469
7342	96.52	14631.722	39907.668
3600	96.48	10995.303	34697.438
7533	96.42	14459.783	33210.063
1166	96.42	8777.905	39489.574
490	96.42	8148.17	34491.73
1517	96.38	9271.022	35679.176
7239	96.36	14342.659	36750.508
4995	96.36	12233.388	39492.379
4509	96.33	11804.586	38110.715
4909	96.29	12127.795	36773.984
3569	96.29	11135.783	35829.652
3926	96.29	11623.617	36556.344
4860	96.29	12253.03	34864.273
110	96.29	7885.522	34904.629
3222	96.27	10663.682	33174.23
6186	96.27	13421.642	33713.039
2567	96.25	10170.043	36483.598
2107	96.25	9771.25	38951.125
7263	96.23	14349.225	37634.883
5320	96.21	12631.345	35032.117
7013	96.21	14192.289	35155.957
7175	96.21	14402.959	34829.383
5357	96.21	12530.411	35861.488
2630	96.19	10275.141	34552.168
7415	96.19	14466.985	37258.457
2159	96.19	9852.337	37289.965
2242	96.19	9902.755	33898.613
6914	96.17	14112.539	38192.039
133	96.15	7782.111	35667.789
753	96.13	8502.377	39716.766
6486	96.13	13777.762	36859.426
4654	96.1	12053.036	36739.82
2037	96.08	9567.855	38671.188
6673	96.08	13956.616	35088.93
3128	96.08	10709.508	36445.934
2517	96.08	10290.341	38053.352
7066	96.06	14137.68	33875.129
7395	96.06	14493.941	37941.27
5315	96.06	12539.434	34986.52
3474	96.06	11007.846	39634.133
1330	96.06	8931.995	36369.594
7531	96.04	14464.974	33443.258
1857	96	9462.545	33101.188
1891	96	9563.951	34219.93
1169	95.98	8827.567	39575.641
5475	95.96	12560.131	39710.824
7058	95.96	14099.246	34036.34
5169	95.92	12407.411	36010.391
1201	95.91	8857.569	39314.02
2521	95.89	10186.442	37685.801
1692	95.89	9455.494	38123.625
4014	95.85	11534.358	33635.77
7189	95.85	14351.546	35111.844
5191	95.83	12378.893	35125.77
6979	95.83	14152.691	36360.441
6261	95.83	13382.005	35951.152
6762	95.83	13815.209	37837.707
5353	95.81	12677.678	35772.152
35	95.81	7683.663	33613.438
3927	95.79	11508.302	36573.57
3307	95.73	10895.968	34968.789
3112	95.71	10628.271	36879.793
914	95.71	8580.63	34304.512
2089	95.69	9706.887	39496.828
899	95.69	8591.793	34828.98
2246	95.66	9897.548	33658.352
5325	95.64	12514.219	35134.949
1122	95.64	8788.021	38431.875
6137	95.62	13180.129	33525.074
4609	95.6	11898.753	38287.027
4949	95.6	12085.41	37707.961
5959	95.58	13288.164	38851.641
438	95.54	8024.364	36238.266
2626	95.54	10177.284	34457.23
6345	95.43	13482.444	38696.516
7223	95.43	14286.644	36485.766
5020	95.41	12294.906	39671.336
1616	95.37	9078.667	39588.688
2706	95.33	10458.732	34245.266
1017	95.29	8791.579	34615.297
6627	95.25	13839.039	33775.707
4408	95.25	11783.838	35060.051
516	95.25	8080.179	33305.965
545	95.2	8399.759	33651.637
3954	95.16	11602.197	35485.035
1612	95.16	9125.17	39467.652
2455	95.14	10052.934	39536.348
5459	95.14	12522.387	38911.84
1397	95.14	8845.388	34511.59
781	95.12	8479.72	37993.867
470	95.12	8105.457	35343.434
7084	95.1	13998.135	33571.344
3144	95.08	10723.002	35983.906
1687	95.06	9420.059	38069.527
6712	95.04	13953.373	35815.625
2762	95.02	10451.452	36288.34
1159	95	8695.038	39287.746
2608	94.99	10309.872	35100.281
6593	94.97	13993.963	33120.461
7281	94.95	14342.739	38164.984
2880	94.93	10693.099	39292.773
7159	94.93	14232.012	34125.59
7287	94.93	14238.194	38286.566
6733	94.93	13821.696	36756.945
5330	94.91	12535.77	35182.973
5483	94.89	12836.106	39784.359
5746	94.89	12943.103	34058.473
1467	94.89	9247.155	33442.527
6688	94.89	13935.689	35328.301
6778	94.87	13968.332	38383.148
3346	94.87	10882.871	36232.078
3562	94.85	11175.624	36205.242
2017	94.77	9655.848	37958.906
2169	94.76	9864.828	36962.043
819	94.74	8424.497	36745.199
5834	94.74	12953.328	36934.691
2731	94.74	10389.392	35146.453
4051	94.7	11763.81	33843.156
6781	94.7	13840.432	38563.793
4597	94.68	11997.316	38547.996
3423	94.66	10953.847	38458.129
2733	94.66	10404.583	35213.375
3436	94.64	10908.417	39151.988
383	94.55	8063.062	38282.672
6285	94.53	13537.458	36974.059
7485	94.53	14628.582	35012.859
5596	94.51	12763.811	36505.309
5771	94.49	12978.241	34951.102
1652	94.45	9442.384	39225.961
3099	94.37	10627.444	37583.953
3754	94.35	11213.27	36613.863
6963	94.33	14111.452	36696.074
836	94.32	8485.619	36530.906
5481	94.28	12506.877	40002.746
5828	94.28	13043.647	36713.883
5326	94.26	12555.878	35142.23
4918	94.26	12227.364	37066.16
6014	94.24	13140.198	36867.844
1564	94.24	9122.149	37698.488
310	94.22	7852.623	39491.914
3366	94.18	10898.286	36844.848
1202	94.16	9060.095	39318.672
1587	94.14	9064.952	38419.379
4850	94.1	12103.207	34647.66
4843	94.1	12212.279	34461.574
814	94.09	8564.183	36888.059
7294	94.05	14245.538	38548.047
2891	94.05	10727.047	38851.301
3599	94.01	11008.775	34671.109
3704	93.99	11417.903	35272.91
5468	93.97	12568.156	39274.57
1210	93.93	8952.858	39195.809
6732	93.93	13967.737	36745.492
6497	93.87	13764.432	36225.051
3398	93.87	10858.292	37695.477
6338	93.86	13453.84	38419.809
3512	93.84	11194.908	38246.879
3149	93.84	10723.275	36041.148
7539	93.84	14534.268	33161.137
7367	93.82	14612.564	38647.777
2528	93.82	10227.475	37346.898
3471	93.82	11160.959	39975.492
5373	93.82	12541.155	36267.883
936	93.8	8583.927	33330.344
1977	93.8	9602.063	36496.559
3395	93.78	10855.04	37607.914
4777	93.76	11896.746	33701.453
5301	93.74	12676.605	34684.645
6048	93.7	13292.029	36138.051
4419	93.7	11835.587	35356.141
4529	93.68	11657.497	38866.281
6817	93.64	13901.689	39338.074
4894	93.64	12112.496	36184.707
6425	93.63	13760.699	39130.277
3163	93.61	10729.958	35560.945
2319	93.61	9933.884	34775.547
915	93.61	8452.091	34155.184
2815	93.59	10531.581	38194.996
5530	93.59	12823.472	38292.504
4982	93.57	12216.15	38872.586
1563	93.57	9093.891	37683.664
2586	93.55	10153.384	35854.77
5797	93.53	13058.461	35635.152
4712	93.53	11877.116	35199.742
4429	93.45	11848.835	35681.586
1100	93.45	8757.975	37523.734
7306	93.43	14400.612	38956.633
7528	93.43	14473.869	33376.914
279	93.42	7838.545	38857.641
6223	93.38	13388.468	35045.945
2451	93.38	10103.546	39424.711
418	93.38	8123.699	37335.141
6333	93.36	13500.433	38301.734
3725	93.34	11250.41	36001.051
7319	93.32	14250.627	39314.512
2899	93.3	10743.246	38558.02
4953	93.28	12219.267	37803.039
3332	93.28	10863.026	35728.781
2235	93.26	9756.383	34244.633
217	93.24	7688.742	37614.027
538	93.2	8391.222	33477.941
1067	93.2	8654.501	36328.793
2261	93.19	9894.259	33269.012
1686	93.17	9436.164	38065.793
6404	93.17	13651.694	39493.699
6576	93.15	13670.794	33308.25
7387	93.13	14536.25	37995.387
5256	93.13	12324.632	33324.191
3404	93.11	10784.989	37858.629
1531	93.11	9079.062	36661.504
288	93.11	7819.576	39009.352
4410	93.09	11803.256	35106.859
2614	93.05	10169.467	35058.164
1916	92.99	9627.912	34905.469
7211	92.97	14389.865	35984.742
854	92.92	8526.322	35841.449
1328	92.9	8987.708	36345.797
5293	92.9	12527.106	34149.445
395	92.86	8049.22	37941.242
4515	92.86	11815.144	38406.695
3598	92.84	11182.472	34852.574
6785	92.82	13797.028	38745.047
3390	92.76	10855.401	37334.691
6083	92.74	13336.155	35385.121
905	92.74	8451.444	34641.621
5500	92.73	12732.388	39114.547
4386	92.69	11716.692	34251.125
716	92.69	8310.272	38788.738
925	92.69	8583.747	34091.727
1704	92.67	9440.271	37794.914
3787	92.67	11409.486	37860.453
903	92.67	8441.776	34895.387
2852	92.67	10437.809	39424.488
1229	92.65	8979.002	38386.152
6437	92.65	13731.851	38316.793
5493	92.61	12892.23	39460.098
2888	92.57	10628.339	39036.438
693	92.57	8336.197	37823.328
411	92.55	8005.632	37477.766
1590	92.51	9228.565	38621.926
1546	92.5	9146.417	37110.719
843	92.46	8516.623	35751.348
259	92.44	7800.282	38393.883
3420	92.44	10908.54	38237.992
126	92.4	7983.996	35343.684
2696	92.38	10386.934	33778.238
1388	92.38	8930.489	34924.453
5321	92.38	12624.535	35057.039
3662	92.36	11348.7	33833.879
2127	92.36	9819.496	38434.938
2666	92.34	10361.539	33013.68
885	92.32	8513.389	35482.703
2137	92.3	9841.6	38036.805
6005	92.28	13333.73	37347.344
6597	92.28	13845.73	33229.066
6675	92.28	13808.482	35131.543
4872	92.27	12166.763	35501.855
1982	92.21	9581.599	36629.945
5868	92.17	12977.574	38130.203
2900	92.17	10564.777	38567.879
456	92.13	8113.306	35784.695
5719	92.13	13042.08	33371.387
5054	92.09	12443.432	38671.379
3446	92.06	10823.759	39628.066
1084	92.04	8778.353	37125.461
4704	92.04	11904.55	35272.504
7009	92.02	14082.726	35381.77
6328	92	13562.579	38034.457
3178	92	10641.538	34646.23
1534	91.98	9251.807	36779.086
4574	91.96	11892.902	39354.371
2176	91.84	9883.811	36399.527
5205	91.83	12471.563	34913.953
1604	91.83	9172.964	39137.965
7050	91.81	14016.179	34173.074
702	91.79	8224.716	38142.098
4889	91.77	12204.403	36102.785
6981	91.73	14081.123	36118.363
214	91.73	7732.56	37550.859
4465	91.69	11788.991	36737.27
1931	91.67	9661.488	35234.238
5207	91.61	12310.992	34918.285
3707	91.61	11320.46	35539.094
684	91.6	8218.673	37406.777
102	91.58	7971.784	34695.578
3191	91.58	10639.273	34440.59
3369	91.58	10860.171	36884.883
1230	91.56	9011.277	38443.66
3467	91.56	11183.525	39816.406
2837	91.56	10457.481	38993
6080	91.52	13250.053	35254.844
7233	91.52	14229.14	36652.805
5014	91.48	12326.556	39992.305
894	91.46	8505.403	34958.871
6088	91.44	13273.481	35195.711
5367	91.4	12680.644	36210.473
6572	91.4	13726.447	33235.176
1572	91.38	9137.648	38057.152
3688	91.37	11220.045	34708.605
3884	91.33	11512.338	37885.648
3846	91.29	11428.616	39640.535
794	91.29	8520.057	37641.926
5521	91.27	12811.836	38556.719
6490	91.27	13633.419	36597.621
3207	91.25	10755.711	33852.789
5519	91.19	12813.467	38492.281
785	91.15	8508.437	38135.93
176	91.14	7920.821	36597.199
1710	91.14	9354.996	37597.945
6424	91.1	13609.19	39405.18
1870	91.1	9648.614	33456.148
6603	91.08	13805.671	33277.355
668	91.02	8280.266	36785.879
1466	91	9174.581	33436.871
1882	90.98	9544.036	33890.898
5433	90.98	12572.49	37961.629
2481	90.98	10333.357	39464.594
6015	90.96	13207.95	36871.465
6797	90.94	13988.666	39130.84
2903	90.92	10659.788	38375.047
6794	90.87	13945.204	39093.809
5220	90.87	12286.513	34089.277
6568	90.85	13722.775	33386.375
3907	90.83	11557.97	37228.656
3540	90.79	11054.097	37154.801
3221	90.79	10617.025	33406.777
797	90.77	8482.147	37201.508
6796	90.77	13874.165	39124.789
2634	90.77	10342.503	34445.844
5667	90.73	12902.439	34585.273
807	90.73	8417.427	37135.367
6714	90.68	13888.408	35873.398
7170	90.68	14339.304	34720.879
4788	90.68	11941.202	33462.484
1041	90.66	8758.196	35395.723
4052	90.66	11748.352	33860.242
3752	90.58	11399.75	36520.188
5226	90.58	12408.405	33864.539
3549	90.56	11153.388	36562.617
6189	90.56	13372.468	33864.574
5642	90.54	12832.764	34934.254
6311	90.52	13453.98	37647.445
1758	90.52	9313.747	36030.961
4863	90.5	12227.124	35042.195
5659	90.48	12874	34636.52
726	90.45	8291.868	39185.504
3175	90.43	10777.412	34619.652
2113	90.37	9796.621	38889.09
2592	90.37	10318.846	35639.977
1346	90.35	8880.469	35767.188
2573	90.35	10271.096	36064.703
1678	90.33	9311.45	38342.332
6487	90.31	13590.059	36565.066
815	90.31	8602.256	36908.066
4498	90.31	11847.038	37813.398
957	90.27	8779.622	33200.625
6562	90.27	13576.781	33697.191
5048	90.24	12428.76	38877.703
1111	90.24	8649.704	37804.957
1801	90.22	9423.813	34534.031
501	90.22	8156.732	33943.52
588	90.2	8246.97	34811.734
733	90.2	8403.468	39224.035
7314	90.16	14281.238	39198.133
4644	90.16	11879.588	37053.789
2035	90.16	9540.645	38593.938
2565	90.12	10145.19	36453.867
3612	90.08	11205.497	34024.516
5509	90.06	12744.991	39065.5
4945	90.06	12211.194	37574.09
1282	90.04	8881.982	37532.102
7423	90.04	14452.543	37069.641
4899	90.02	12209.224	36300.133
5656	90.02	12796.713	34878.598
1662	89.99	9483.167	38922.617
3124	89.95	10643.273	36700.137
7448	89.93	14532.15	36128.941
7506	89.91	14477.954	34249.668
63	89.89	7736.733	34287.48
1784	89.85	9463.152	35089.215
902	89.85	8562.149	34879.859
4451	89.85	11656.53	36186.168
448	89.83	8010.431	35901.086
5683	89.83	12773.458	33677.16
945	89.83	8600.34	33212.191
5339	89.83	12513.4	35406.512
208	89.83	7924.843	37387.414
757	89.81	8447.346	39546.996
3169	89.78	10709.881	35220.238
1904	89.78	9543.207	34555.926
2036	89.78	9596.182	38600.332
2656	89.76	10264.664	33338.73
6756	89.76	13913.762	37653.547
972	89.72	8656.744	33616.664
6062	89.72	13309.819	35854.813
5476	89.7	12681.428	39712.559
1390	89.7	8926.876	34735.602
7025	89.66	14183.438	35072.02
2033	89.64	9543.758	38518.578
4951	89.62	12167.643	37764.211
4002	89.62	11593.546	34089.426
5480	89.58	12497.23	39960.859
5934	89.57	13176.863	39890.66
1528	89.57	9112.022	36571.031
4505	89.55	11770.156	38088.461
249	89.53	7875.163	38096.23
2477	89.53	10261.449	39660.609
6689	89.51	13970.66	35337.324
5925	89.49	13092.983	39853.406
4600	89.47	12027.336	38589.965
4902	89.45	12200.715	36392.715
6060	89.45	13197.618	35811.938
1501	89.43	9228.123	35034.32
584	89.43	8199.472	34750.383
4830	89.41	12244.882	33705.461
5721	89.39	13057.734	33395.738
4001	89.39	11420.126	34086.242
5499	89.37	12843.872	39423.641
1289	89.37	8938.369	37489.703
2620	89.32	10147.363	34906.391
4406	89.28	11660.661	35049.371
4	89.26	7927.665	33042.227
247	89.24	7940.446	37987.113
4820	89.22	12164.125	33547.785
3865	89.16	11617.246	39110.332
2821	89.14	10359.983	38411.344
1127	89.14	8805.74	38516.52
3624	89.12	11179.568	33566.809
6331	89.09	13498.578	38196.699
3952	89.09	11586.561	35619.723
4920	89.07	12189.669	37089.383
5714	89.05	13021.991	33227.773
85	88.97	7664.519	34538.984
1937	88.97	9630.405	35491.859
5739	88.95	13132.924	33899.512
6900	88.93	14170.484	38901.027
3785	88.93	11230.563	37749.645
2267	88.89	10122.968	33119.094
6745	88.8	13868.746	37081.59
6917	88.76	14100.659	38306.207
1349	88.74	8876.953	35803.574
641	88.74	8382.216	36037.387
2617	88.7	10141.751	34816.613
1831	88.7	9281.367	33705.316
1657	88.7	9320.808	39054.684
5000	88.66	12096.435	39746.488
6066	88.65	13138.979	35663.742
6826	88.65	13932.701	39641.352
1971	88.65	9668.535	36352.848
5995	88.63	13171.153	37918.637
7428	88.61	14502.034	36817.891
391	88.59	8011.55	38109.777
2054	88.57	9649.927	39509.066
2167	88.57	9854.552	36920.906
7040	88.57	14204.768	34495.574
2157	88.55	9912.776	37261.406
696	88.53	8239.33	37880.484
3619	88.53	11005.531	33658.66
5701	88.51	12877.533	33218.41
2178	88.49	9861.464	36419.656
2475	88.47	10238.516	39607.574
1711	88.45	9314.686	37623.211
7076	88.43	14029.74	33753.957
3266	88.42	10943.681	33797.633
5792	88.38	13048.882	35506.594
2331	88.38	10014.047	35084.625
3481	88.34	11152.994	39500.836
1153	88.26	8672.306	39204.566
4563	88.21	12031.127	39801.352
3133	88.21	10761.938	36125.625
5309	88.17	12538.779	34899.473
3538	88.15	11171.118	37144.652
2853	88.15	10542.437	39433.063
2831	88.15	10553.305	38617.457
380	88.11	8029.756	38181.344
3567	88.11	11145.41	35777.313
313	88.09	7961.515	39568.652
689	88.07	8290.313	37572.543
4038	88.03	11709.912	33198.219
6329	88.03	13425.069	38109.648
1912	88.01	9627.317	34808.375
561	87.99	8230.683	33972.227
1126	87.96	8669.493	38507.32
335	87.92	8193.929	39978.371
3950	87.9	11475.743	35895.879
4641	87.88	11873.05	37301.215
1792	87.86	9347.523	34659.52
1764	87.84	9455.519	35632.957
2872	87.84	10606.336	39966.656
4847	87.8	12238.98	34562.664
1107	87.78	8768.299	37651.574
5288	87.76	12513.99	34028.348
3078	87.76	10588.503	38078.527
6402	87.75	13707.678	39734.371
495	87.75	8035.793	34324.758
5199	87.75	12456.667	35250.352
1498	87.71	9206.465	34917.188
98	87.71	7735.676	34679.586
483	87.71	8171.004	34860.922
1759	87.69	9310.434	35764.426
4717	87.59	11921.471	35015.934
6911	87.57	14177.117	38340.34
5769	87.55	13106.998	34920.391
2460	87.55	9988.575	39724.395
6423	87.53	13566.867	39396.387
520	87.5	8021.023	33024.055
3138	87.5	10674.36	35911.895
6263	87.5	13521.581	36020.426
3503	87.48	11137.814	38406.555
2334	87.44	9928.767	35308.109
5647	87.42	12751.308	35025.508
1355	87.4	8957.726	35419
4558	87.4	11731.229	39858.73
5921	87.34	12960.689	39513.27
5718	87.32	13087.076	33369.473
263	87.3	7982.6	38564.195
5529	87.29	12792.848	38283.387
6459	87.29	13769.784	37792.098
3506	87.27	11112.445	38424.137
6007	87.23	13257.637	37490.844
3082	87.21	10640.867	37848.898
3438	87.17	10950.488	39260.145
767	87.17	8595.661	38951.594
6516	87.17	13769.122	35830.82
5031	87.17	12317.038	39346.492
3480	87.17	11098.26	39710.727
374	87.13	8041.211	38627.301
5160	87.13	12355.857	36142.574
7313	87.11	14281.461	39166.555
5736	87.11	13003.739	33774.508
1128	87.09	8676.359	38524
697	87.07	8324.926	37971.219
6012	87.02	13218.657	37055.379
2850	87.02	10507.659	39376.938
2083	86.98	9713.176	39980.715
7001	86.98	14061.235	35484.191
650	86.96	8416.337	36234.902
3588	86.94	11018.156	35205.168
7011	86.94	14098.577	35137.738
1946	86.92	9586.191	35739.734
48	86.92	7824.093	34036.965
2489	86.86	10301.262	39570.762
3170	86.83	10678.193	35088.055
271	86.83	7689.939	38692.145
186	86.81	7967.353	36825.855
5390	86.81	12690.517	36704.105
5096	86.79	12368.531	37482.504
451	86.77	8160.218	35930.73
2139	86.75	9888.604	38128.805
1298	86.73	8914.123	37170.59
1351	86.71	8876.302	35857.742
5906	86.69	12925.352	38917.477
2186	86.69	9871.778	36212.043
3611	86.67	11003.521	33986.18
5730	86.65	13068.841	33622.551
5245	86.65	12290.589	33379.074
2818	86.65	10355.873	38319.188
1377	86.58	9029.213	34948.051
2002	86.56	9635.209	37417.652
1215	86.54	8923.872	38665.68
3623	86.5	11197.626	33534.43
3504	86.48	11162.701	38408.313
2788	86.48	10545.82	37323.902
3281	86.46	10884.37	34186.719
4535	86.46	11806.871	38982.926
2887	86.44	10566.94	39020.391
4781	86.44	12021.304	33522.25
7005	86.39	14126.85	35293.59
7274	86.37	14348.543	37940.02
2220	86.37	9810.221	34874.027
4851	86.37	12269.184	34651.535
7457	86.35	14457.715	35941.445
6574	86.35	13674.763	33279.289
5673	86.33	12877.708	33997.34
91	86.31	7907.481	34617.668
2032	86.31	9532.086	38369.066
4910	86.27	12127.379	36803.309
676	86.25	8345.437	37026.145
1935	86.19	9587.654	35332.402
5706	86.16	12862.883	33104.641
2704	86.16	10371.911	34068.332
5174	86.14	12385.938	35603.102
7379	86.14	14474.083	38196.988
5760	86.12	13030.158	34520.156
6495	86.12	13685.465	36502.238
5238	86.04	12468.33	33567.832
344	85.96	8156.935	39573.598
535	85.94	8329.667	33435.445
494	85.93	8098.833	34600.688
4662	85.91	11851.79	36536.176
2387	85.91	10130.168	36644.676
5123	85.91	12443.711	36427.234
6494	85.87	13767.876	36415.035
5322	85.85	12517.327	35067.016
57	85.85	7741.063	34237.02
1800	85.85	9479.947	34520.688
3964	85.83	11440.744	35156.211
1816	85.83	9379.108	34195.449
4884	85.81	12160.745	35778.992
3356	85.81	10789.445	36484.828
4682	85.81	11933.586	35848.965
6047	85.77	13160.62	36057.039
3610	85.77	11021.626	33982.641
2774	85.75	10380.897	36788.887
4984	85.72	12081.812	39051.957
4418	85.72	11685.853	35280.855
1193	85.68	8861.242	39717.379
324	85.66	7886.159	39783.852
7068	85.64	14004.457	33896.625
3843	85.64	11587.991	39953.078
5734	85.64	13115.706	33717.211
3502	85.62	11097.996	38341.027
6852	85.62	13810.566	39978.641
173	85.62	7717.442	36548.52
3345	85.6	10882.518	36162.109
1558	85.58	9112.3	37434.391
5344	85.5	12560.752	35523.941
50	85.47	7876.893	34067.902
2744	85.45	10537.432	35487.605
2432	85.43	10024.144	38613.895
6288	85.43	13461.304	37052.777
773	85.41	8423.889	38729.824
3920	85.41	11627.32	36712.824
935	85.41	8467.75	33636.008
7071	85.39	14089.028	33964
6552	85.39	13629.425	33973.16
5239	85.35	12453.117	33640.586
5360	85.33	12533.873	35967.625
4927	85.33	12115.873	37491.109
1674	85.29	9454.766	38548.09
4807	85.29	12170.155	33121.797
1537	85.27	9104.806	36805.91
756	85.27	8627.679	39501.238
736	85.26	8206.499	39436.258
137	85.24	7854.664	35735.973
6946	85.24	14068.881	37166.301
7355	85.22	14435.922	39394.551
7347	85.18	14610.85	39642
6348	85.16	13471.18	38836.363
2092	85.14	9853.101	39520.59
7245	85.14	14277.715	36945.676
1179	85.1	8897.308	39763.746
5676	85.08	12745.932	33885.867
6630	85.08	13935.831	33870.977
7413	85.04	14459.386	37230.277
4401	85.03	11750.438	34881.434
7002	85.03	14073.221	35548.383
2190	85.03	9866.644	35979.621
3982	85.01	11600.838	34766.461
1263	85.01	8896.496	37853
7193	85.01	14349.867	35268.309
2761	84.99	10550.44	36259.715
3371	84.97	10878.269	36990.289
2143	84.97	9900.294	37681.234
3904	84.93	11556.065	37187.02
1836	84.87	9324.062	33410.602
4956	84.87	12084.428	37871.547
2199	84.85	9784.659	35437.57
4983	84.85	12136.903	38935.801
6243	84.85	13378.074	35487.379
3391	84.85	10918.498	37347.961
3660	84.83	11206.779	33716.719
1082	84.81	8746.759	36983.234
3400	84.81	10795.717	37770.652
386	84.8	8161.513	38013.77
2039	84.8	9680.856	38726.223
784	84.78	8504.734	38099.895
4611	84.78	11917.126	38088.277
989	84.76	8678.966	34138.68
3901	84.76	11543.681	37636.699
7312	84.76	14410.752	39142.621
5470	84.6	12509.356	39443.102
3608	84.6	11040.385	34203.566
4950	84.6	12249.546	37725.738
5036	84.6	12421.072	39239.504
3206	84.58	10630.063	33834.992
1334	84.57	8945.127	36069.188
7096	84.57	14055.657	33175.141
2386	84.55	10099.989	36625.934
6885	84.53	14207.51	39124.395
1548	84.53	9172.685	37128.145
1540	84.51	9250.561	36874.91
4879	84.51	12096.844	35717.523
1391	84.49	9009.448	34741.945
652	84.49	8408.692	36323.688
6360	84.47	13390.652	39345.531
6863	84.47	14032.567	39633.941
5201	84.47	12486.231	34818.688
4711	84.43	12033.273	35146.66
6433	84.43	13596.139	38484.207
3708	84.41	11353.903	35553.363
6143	84.39	13296.513	33339.887
5668	84.39	12861.336	34604.469
6561	84.39	13661.35	33957.289
6237	84.39	13555.925	35302.988
1121	84.37	8730.132	38423.254
964	84.36	8812.843	33331.223
5598	84.36	12797.952	36239.262
3701	84.36	11375.255	35220.625
2527	84.36	10250.669	37577.301
6503	84.36	13567.912	36104.336
6770	84.34	13883.534	38189.309
7350	84.28	14442.303	39314.645
197	84.26	7972.805	37055.473
4671	84.26	12001.577	36191.078
6575	84.26	13647.308	33296.996
4634	84.22	12025.531	37489.922
5852	84.18	13136.623	37461.285
7335	84.18	14245.009	39896.422
5399	84.18	12626.954	36847.438
4427	84.16	11678.63	35661.402
1168	84.16	8720.126	39573.301
6290	84.14	13381.636	37121.68
6908	84.13	14005.789	38583.641
292	84.13	7682.928	39074.352
1675	84.13	9312.151	38564.719
6742	84.11	13970.113	36955.176
8	84.11	7654.421	33092.723
457	84.11	8195.23	35830.387
3847	84.05	11544.696	39663.301
2500	84.03	10314.615	39038.363
5185	84.03	12308.466	35560.816
4827	84.03	12278.042	33685.824
6749	83.99	13931.41	37354.559
904	83.97	8466.015	34617.289
1544	83.95	9152.664	37022.277
5803	83.95	12970.188	35878.063
5173	83.93	12330.001	36049.859
6274	83.91	13565.128	36621.586
2560	83.9	10330.233	36388.227
946	83.9	8478.755	33233.207
2148	83.9	9770.565	37624.855
4576	83.9	11939.28	39412.281
5942	83.88	13347.85	39463.773
3895	83.86	11620.081	37822.707
5527	83.84	12773.546	38183.004
2390	83.82	10096.204	36856.098
364	83.8	8153.784	39024.59
347	83.78	8037.621	39314.688
5829	83.76	13047.381	36731.074
1799	83.76	9293.15	34498.387
5372	83.72	12628.635	36261.762
5544	83.72	12804.527	37711.977
1933	83.7	9528.446	35284.277
6506	83.68	13721.337	36193.332
2658	83.67	10348.066	33475.383
6317	83.67	13415.633	37741.77
4431	83.61	11691.578	35803.445
1737	83.55	9431.648	36667.559
5983	83.55	13307.305	38462.309
1837	83.51	9407.189	33429.797
1879	83.51	9570.619	33829.137
3768	83.49	11419.742	36956.066
3693	83.45	11337.208	34896.41
3498	83.44	11183.679	38745.133
4874	83.42	12211.549	35594.445
1769	83.42	9490.487	35488.512
6206	83.4	13442.797	34389.5
5002	83.4	12272.209	39783.574
4729	83.28	12027.094	34457.145
3944	83.28	11577.483	35961.953
5101	83.24	12333.884	37024.852
5314	83.19	12673.86	34970.609
205	83.19	7688.702	37319.727
4551	83.19	11666.349	39494.645
2373	83.17	9970.954	36309.621
3403	83.17	10836.005	37823.574
465	83.15	8079.657	35491.473
6326	83.15	13435.693	37936.613
6848	83.11	13959.107	39934.297
3833	83.07	11306.706	39848.359
4423	83.05	11824.579	35564.59
564	83.05	8388.204	34308.734
2244	83.05	9827.234	33650.59
763	83	8546.138	39150.906
1767	83	9422.455	35474.395
4569	82.98	11996.506	39488.617
7209	82.98	14364.834	35929.508
4653	82.96	11886.872	36981.355
1727	82.94	9487.54	36985.996
2823	82.94	10394.57	38440.668
2043	82.92	9601.633	38912.508
2675	82.9	10560.014	33394.668
3325	82.9	10959.434	35452.758
6310	82.88	13566.084	37631.922
1345	82.82	9013.9	36040.742
747	82.82	8462.801	39828.992
2498	82.82	10158.942	39005.063
4878	82.82	12213.874	35715.207
2204	82.78	9721.622	35402.098
5361	82.78	12552.793	35979.98
2588	82.75	10309.678	35597.477
1633	82.75	9325.318	39944.246
1881	82.73	9574.594	33885.508
7190	82.71	14406.931	35152.32
440	82.67	7992.918	36056.781
1683	82.65	9315.898	38299.98
939	82.65	8463.728	33369.531
2095	82.61	9831.128	39321.105
3134	82.59	10641.819	36196.863
5437	82.57	12513.709	38239.52
5189	82.57	12280.074	35349.996
6492	82.54	13601.513	36388.941
776	82.5	8503.249	38625.934
7393	82.5	14574.925	37905.559
911	82.48	8489.368	34535.934
4025	82.48	11604.518	33026.078
1656	82.48	9471.382	38969.461
4659	82.46	11959.135	36563.738
570	82.46	8231.041	34396.887
1327	82.44	9005.493	36334.5
5783	82.42	13030.269	35244.645
3276	82.4	10882.556	34006.152
1589	82.4	9248.259	38589.004
3630	82.38	11182.121	33170.984
7268	82.38	14322.457	37825.719
5715	82.38	13040.321	33312.117
1663	82.36	9281.287	38935.496
2800	82.36	10551.376	37747.387
7417	82.36	14452.963	37329.145
4676	82.34	11973.754	36018.48
5253	82.34	12359.473	33248.008
2011	82.32	9629.188	37824.77
4469	82.27	11770.413	36828.395
3104	82.25	10675.289	37194.613
1428	82.23	8880.621	33620.949
5620	82.21	12766.341	35609.789
3151	82.19	10685.55	35577.816
4554	82.19	11780.95	39617.523
3713	82.19	11303.876	35636.207
1626	82.11	9441.529	39769.258
7091	82.09	14185.509	33427.641
330	82.08	8151.787	39806.457
2609	82.08	10318.615	35114.762
481	82.06	8019.656	35043.547
7089	82.06	14185.426	33408.207
1664	82.04	9414.403	38934.801
1400	82.04	8908.398	34530.367
4510	82.02	11653.831	38181.172
3492	82	11187.564	39018.078
7255	81.98	14250.38	37283.938
3869	81.96	11541.035	38772.863
5421	81.94	12670.689	37416.578
3287	81.94	10905.494	34312.508
962	81.88	8664.781	33297.66
6936	81.88	14056.135	37398.156
2751	81.87	10458.532	35892.32
3209	81.85	10638.033	33914.469
572	81.85	8315.681	34412.449
1150	81.83	8726.939	39089.133
5526	81.83	12820.376	38178.887
1794	81.81	9454.609	34706.711
331	81.81	8177.104	39830.93
1835	81.81	9307.045	33611.211
7536	81.79	14566.23	33002.621
2467	81.79	10252.93	39781.699
4974	81.79	12234.024	38540.211
466	81.79	8125.581	35524.336
6722	81.77	13952.003	36058.414
2756	81.75	10559.797	36004.246
2408	81.75	9932.232	37409.949
7292	81.73	14401.004	38412.449
6296	81.69	13500.444	37343.566
1539	81.69	9154.66	36872.684
1320	81.67	8858.013	36442.934
1679	81.65	9480.741	38375.234
1974	81.64	9495.696	36436.477
694	81.62	8221.984	37831.785
7017	81.6	14003.871	34970.125
2398	81.54	9960.456	37193.063
1565	81.54	9116.23	37836.566
4583	81.54	12056.812	38861.789
4588	81.5	11899.604	38927.789
307	81.48	7696.107	39440.039
2601	81.46	10241.622	35536.121
6537	81.44	13654.807	35002.895
6025	81.44	13197.927	36589.633
504	81.44	8141.437	33548.008
4475	81.44	11770.366	36942.672
1052	81.42	8821.191	35794.555
1113	81.41	8688.63	37988.441
2897	81.39	10562.201	38523.645
3226	81.37	10634.1	33231.148
5768	81.37	13117.207	34882.719
4474	81.35	11806.11	36917.676
3767	81.35	11354.142	36932.871
646	81.31	8241.846	36124.449
2274	81.31	10061.471	33349.285
4991	81.31	12170.435	39227.387
5457	81.31	12632.292	38886.148
7227	81.31	14304.106	36561.586
5705	81.23	12816.11	33100.637
6682	81.19	13872.656	35243.18
7198	81.16	14262.335	35489.754
6701	81.14	13908.683	35640.531
2158	81.14	9725.517	37270.887
275	81.12	7655.107	38747.945
1884	81.1	9670.173	34043.57
7258	81.08	14216.896	37412.852
1834	81.04	9287.265	33571.547
359	81.04	8126.162	39228.031
1175	81.02	8748.688	39800.141
2710	80.98	10464.932	34334.324
5635	80.96	12755.094	35126.359
2463	80.93	10087.027	39936.215
5962	80.91	13201.042	38949.535
5702	80.91	12839.128	33010.984
643	80.91	8275.679	36076.543
6544	80.87	13757.14	34893.105
6540	80.87	13733.167	35042.652
5948	80.83	13187.077	39288.844
1728	80.83	9351.434	36995.707
3349	80.83	10875.205	36316.508
567	80.81	8245.968	34344.422
6347	80.75	13516.183	38772.352
4512	80.73	11713.575	38365.262
663	80.73	8274.841	36627.93
3507	80.72	11172.555	38185.281
6669	80.72	13905.608	34993.066
3668	80.72	11363.253	34080.273
7414	80.68	14513.901	37233.34
6685	80.66	13876.051	35264.977
7513	80.66	14598.604	34050.059
5919	80.64	12974.683	39431.629
6943	80.64	14071.263	37266.473
1987	80.64	9514.822	36964.219
172	80.64	7799.992	36533.895
143	80.64	7922.959	35831.34
6092	80.62	13260.651	34991.836
5969	80.56	13345.667	38523.656
6710	80.54	13833.207	35799.805
4545	80.52	11790.157	39254.391
7470	80.52	14551.841	35695.504
5248	80.52	12312.227	33456.207
2642	80.49	10333.733	34124.879
351	80.47	8143.537	39377.676
2496	80.45	10163.894	39264.27
7315	80.45	14319.109	39223.094
597	80.45	8375.267	35220.348
7271	80.43	14241.354	37895.438
7261	80.43	14234.708	37556.234
379	80.41	8196.483	38175.695
1980	80.41	9653.196	36583.797
5455	80.39	12674.101	38830.395
656	80.37	8356.966	36384.762
7027	80.35	14103.152	35089.914
4456	80.35	11664.186	36434.477
4621	80.31	12028.616	37765.801
5835	80.28	13007.713	37011.008
5181	80.26	12328.405	35468.309
4602	80.24	12032.398	38315.445
6565	80.22	13643.43	33578.891
2654	80.16	10261.418	33594.602
5798	80.16	13044.852	35672.207
1733	80.12	9440.542	36562.5
4524	80.12	11780.965	38612.273
3449	80.12	10827.865	39732.363
1173	80.12	8786.581	39678.344
3949	80.1	11569.415	35761.445
1911	80.1	9544.953	34802.844
6984	80.08	14202.197	36199.945
5929	80.08	12935.967	39883.992
414	80.08	8069.373	37217.613
4968	80.08	12078.606	38362.738
5663	80.08	12770.693	34771.785
748	80.08	8559.795	39841.578
742	80.06	8215.134	39924.402
6478	80.03	13770.884	36871.266
3770	79.99	11355.315	37161.414
1371	79.99	8906.569	35406.648
2552	79.95	10290.871	36785.73
7196	79.93	14267.696	35350.227
950	79.89	8614.41	33105.73
191	79.89	7856.23	36904.508
3388	79.89	10819.478	37321.957
4434	79.87	11658.354	35920.969
6528	79.87	13579.67	35279.09
2766	79.85	10355.499	36388.738
532	79.85	8316.52	33212.363
2024	79.83	9589.872	38169.188
4948	79.83	12241.243	37689.734
5485	79.82	12875.576	39899.719
5277	79.82	12600.547	33535.746
5379	79.82	12676.355	36390.09
6986	79.82	14042.733	35927.629
635	79.82	8372.276	35771.18
6767	79.78	13962.27	37954.086
1209	79.76	8922.479	39174.035
2742	79.76	10360.667	35434.359
2203	79.72	9764.433	35377.895
4477	79.68	11761.137	37069.34
3556	79.66	11157.182	36313.574
5009	79.66	12205.804	39938.457
7060	79.62	14066.12	34076.723
2409	79.6	10078.056	37518.297
3347	79.59	10925.109	36277.141
4472	79.55	11743.489	36889.426
581	79.55	8271.816	34592.113
7372	79.55	14438.559	38488.055
2816	79.53	10485.163	38235.27
1013	79.53	8686.068	34514.762
7038	79.53	14039.474	34749.836
6312	79.51	13471.919	37651.457
3248	79.49	10820.705	33407.574
2728	79.49	10437.103	34953.332
4651	79.49	12007.719	36918.984
3339	79.49	10988.736	35985.879
2529	79.47	10204.498	37439.883
2417	79.47	9960.166	37807.586
818	79.43	8546.815	37019.105
314	79.43	7753.093	39631.004
2856	79.43	10511.958	39584.352
3988	79.41	11600.561	34419.078
3863	79.37	11546.944	39072.793
6849	79.37	13993.023	39933.652
5997	79.37	13209.83	37945.625
3938	79.36	11580.763	36153.676
4480	79.34	11829.513	37196.98
7489	79.34	14452.468	35090.516
3830	79.34	11352.432	39643.902
985	79.34	8709.39	34116.734
5947	79.34	13169.848	39287.168
127	79.34	7730.968	35353.297
677	79.32	8213.107	37036.121
6141	79.32	13242.773	33326.102
1324	79.32	8956.419	36317.742
350	79.28	8134.313	39328.277
4681	79.28	11892.51	35836.523
937	79.26	8567.908	33332.805
2602	79.26	10185.318	35269.895
19	79.26	7868.473	33265.105
7238	79.24	14288.701	36730.766
2207	79.24	9841.553	35144.398
272	79.22	7848.475	38693.855
224	79.22	7746.583	37810.156
5724	79.22	13132.467	33513.617
2007	79.2	9498.368	37605.844
6554	79.16	13679.499	34038.121
2859	79.16	10389.117	39671.957
2439	79.16	10126.671	38757.434
6434	79.16	13642.78	38531.883
1365	79.16	8877.267	35262.094
4793	79.16	11862.389	33210.586
2672	79.16	10435.046	33362.016
4726	79.15	11992.697	34695.68
6779	79.13	13884.043	38382.762
2372	79.09	10043.66	36305.121
3532	79.05	11112.593	37196.453
3165	79.05	10703.741	35319.563
5406	79.05	12503.924	37099.277
6763	78.99	13832.062	37907.531
5880	78.97	12944.645	38479.414
898	78.97	8493.126	34813.492
6452	78.95	13739.279	37963.203
1936	78.95	9511.218	35421.316
3862	78.92	11510.801	39221.039
5782	78.92	12968.75	35209.336
5550	78.9	12811.557	37579.297
5955	78.9	13144.798	39254.578
7341	78.88	14566.621	39906.715
1685	78.88	9373.529	38044.953
2399	78.86	10117.787	37238.117
[truncated: 3,499 more rows]
