# Supplementary material for: Insights on the Control of Yeast Single-Cell Growth Variability by Members of the Trehalose Phosphate Synthase (TPS) Complex
Source: Front Cell Dev Biol. 2021 Jan 28;9:607628. doi: 10.3389/fcell.2021.607628 (PMC7876269; doi:10.3389/fcell.2021.607628)
Supplement: Supplementary file 2 [file Data_Sheet_1.ZIP › final_code/input_datasets/Ntd-TSL1_SortedCells5_control_t5.csv]

Id	Area (µm²)	Centre X Position (µm)	Centre Y Position (µm)
3340	670.14	8976.667	34950.305
16244	613.42	13771.467	39149.633
6443	569.46	10113.018	39963.734
17959	562.09	14597.712	34104.027
2546	545.46	8741.752	34825.152
9475	518.82	11422.231	39079.367
15942	499.78	13776.825	35192.328
7844	496.14	10713.068	34121.07
10135	493.65	11711.79	35249.742
14140	491.85	13336.006	39168.098
5707	480.91	9888.039	36689.352
4885	478.73	9530.047	36233.656
8381	477.96	11174.366	39404.531
7841	475.99	10738.223	34012.555
14193	462.6	13168.275	38399.719
13843	459.15	13002.059	37698.734
15640	449.96	13622.225	34153.883
12116	448.39	12461.256	33614.563
16870	448.06	13875.735	33294.918
12034	446.38	12458.644	34698.801
2275	442.18	8557.778	34497.883
9182	437.76	11347.503	37688.785
8325	434.48	10925.728	39905.125
13800	433.24	13088.813	37121.703
1124	431.86	8166.903	35950.207
1198	428.75	8173.437	35006.23
6604	428.12	10308.751	38057.73
17817	426.65	14571.672	35611.152
17547	425.25	14591.522	39095.301
10070	423.37	11817.383	34491.508
4205	423.01	9372.062	37900.152
14641	421.92	13360.013	33488.219
16587	420.59	14191.188	36857.105
6422	419.98	10066.012	39715.406
2497	418.62	8836.075	34346.871
6807	415.56	10281.905	35369.191
15598	414.24	13509.491	34729.363
10732	413.53	11988.627	36901.816
15133	411.75	13496.692	39594.699
10902	408.81	12013.081	34563.906
11136	408.8	12231.677	34378.219
3307	408.55	8947.201	35188.051
17865	404.18	14569.097	35246.145
7563	402.88	10571.204	38783.457
14408	400.31	13326.85	35484.867
15407	398.68	13715.457	36973.543
14033	397.65	13132.95	39704.285
12734	396.73	12528.855	39451.855
5897	396.52	9699.259	34110.879
10045	395.73	11693.677	34239.023
13744	395.23	12836.34	36489.246
15464	393.7	13766.827	36080.426
3845	393.05	9225.858	37826.254
9193	390.81	11343.717	37798.586
9550	390.5	11553.177	38261.465
4697	390.39	9557.154	33901.469
236	388.86	7965.078	34758.828
4022	386.92	9250.942	39871.047
4500	386.69	9296.36	34536.141
13540	386.52	13127.046	33843.273
14453	386.17	13229.811	34818.668
5075	385.89	9678.072	38587.723
844	385.66	7661.061	39994.363
17907	385.22	14594.756	34544.398
10216	385.08	11701.039	36476.379
9729	382.59	11511.265	35789.863
17627	381.35	14624.103	37882.316
16115	380.77	13898.653	37675.813
5840	380.54	9844.775	34636.445
13208	380.33	12870.822	35693.578
10035	380.26	11682.378	34189.406
2238	379.03	8570.953	35083.332
4239	378.44	9437.208	37582.316
13050	378.42	12708.101	37149.555
17744	378.32	14627.71	36638.902
9901	376.96	11598.034	33826.398
7627	376.29	10735.359	37610.797
10937	374.55	11996.325	34212.031
12250	374.03	12638.175	34182.949
17834	373.99	14478.982	35424.133
16198	373.86	13929.352	38579.316
1758	373.55	8365.118	38685.621
422	372.77	7832.063	36513.102
15605	371.06	13688.405	34773.465
2406	370.28	8797.195	33321.117
7250	369.72	10392.502	37461.684
12667	369.24	12544.463	38759.469
4479	369.18	9356.429	34675.434
6109	368.13	10103.812	35419.965
3353	367.8	8868.822	34479.012
4820	365.31	9679.468	35600.348
3346	364.61	9031.23	34686.258
3104	364.47	8977.637	37544.836
11265	364.32	12221.103	36050.605
12498	364.13	12578.176	36974.281
4184	364.13	9358.867	38283.656
13071	363.71	12905.457	36777.402
5177	362.79	9633.996	39713.941
2920	362.27	8674.898	39816.527
4442	361.52	9461.076	35237.074
12623	361.5	12655.418	38297.32
2651	360.6	8798.339	35883.137
3420	360.14	8986.807	33764.441
12582	359.91	12607.165	37769.27
13556	359.49	12962.127	34105.09
14829	359.03	13532.202	35913.52
5132	358.8	9688.162	39291.203
14568	357.73	13220.852	33203.398
15421	357.44	13545.903	36815.035
1258	357.25	8020.468	34410.473
15678	356.93	13721.65	33683.777
16688	356.87	14140.864	35448.957
17673	356.41	14467.455	37368.844
17255	355.89	14233.152	37603.832
16133	355.83	13969.536	37799.879
3242	355.81	9049.048	35875.34
6200	355.16	9939.095	37006.723
17860	354.78	14483.661	35145.871
12454	354.66	12562.829	36535.563
12847	353.82	12891.34	39575.129
10560	353.71	12027.476	39202.711
16799	353.36	14192.275	34336.816
13035	352.75	12754.18	37238.82
3174	352.42	8876.971	36832.758
9460	352.19	11513.234	38997.859
17653	351.98	14595.213	37524.102
10553	351.54	12050.058	39120.797
6532	351.33	10248.851	38825.074
10787	350.91	12057.112	36208.605
4906	350.58	9502.278	36440.953
8857	350.34	11174.481	33334.496
8523	348.08	11107.332	37884.359
6844	348	10290.601	34568.426
11640	346.72	12345.747	39285.48
4070	346.64	9287.12	39689.875
12864	345.87	12823.744	39416.672
3569	345.53	9231.504	34397.785
17747	344.78	14573.812	36663.363
18014	343.88	14555.492	33387.543
16374	343.33	14119.701	39308.246
12794	343.27	12719.49	39770.723
5138	342.67	9646.038	39323.066
6269	342.33	10125.044	37948.938
3334	342.27	8895.887	34901.215
5490	342.04	9821.197	39521.637
14951	341.97	13470.37	37229.129
3628	341.64	9072.857	34972.891
6439	341.47	9982.361	39936.91
4195	340.95	9454.32	38095.758
9793	340.43	11620.239	35189.559
14164	339.03	13342.593	39163.328
17868	336.54	14594.072	34978.215
12512	336.53	12557.182	37106.18
10955	336.33	12045.06	33831.883
17852	336.07	14473.3	35340.762
9247	335.82	11401.895	38436.703
3519	335.64	9243.141	33612.605
9594	335.3	11481.997	37812.684
15057	334.88	13368.252	38572.945
12414	334.42	12502.4	36038.016
1520	333.67	8337.037	35194.676
14056	333.14	12967.273	39933.625
326	332.54	7972.977	35793.285
17675	332.31	14567.582	37393.484
4246	331.58	9315.053	37647.391
9147	331.51	11341.523	37192.625
9495	331.3	11615.814	38952.32
10193	330.66	11826.099	36163.691
2537	330.66	8835.325	34709.762
3651	329.53	9262.188	35261.938
12891	329.53	12901.603	39051.473
13001	329.53	12743.765	37538.926
14257	329.42	13283.594	37441.543
14133	329.42	13162.03	39423.668
13762	328.84	13067.514	36674.539
15824	328.81	13777.023	33707.332
9423	327.87	11574.636	39604.133
12318	327.73	12655.328	34928.273
2373	327.73	8432.282	33294.996
3053	327.71	8955.102	38586.699
7512	327.18	10562.459	39251.426
9335	326.58	11273.461	39471.723
5566	326.51	9742.239	38506.184
5504	326.47	9750.934	39126.684
15509	326.09	13673.947	35609
762	326.07	7679.382	39149.555
18017	325.93	14359.248	33453.34
11023	325.86	11885.891	33067.91
7284	325.82	10349.449	37955.906
4392	325.78	9399.909	35670.938
14648	325.36	13514.757	33595.219
6705	323.37	10138.154	36595.465
14252	322.66	13151.099	37621.984
13755	322.49	13069.616	36596.535
13355	322.2	12742.995	34077.066
12141	322.18	12390.313	33320.703
2072	321.91	8611.45	37434.281
13567	321.78	12998.119	34315.508
16952	321.55	14415.698	34103.555
4709	321.28	9621.558	34096.996
4176	320.88	9466.031	38346.492
17374	319.77	14406.112	38991.188
1029	319.73	8105.831	37457.617
15591	319.65	13744.105	34687.469
11084	317.66	12207.588	33637.031
15566	317.64	13726.087	34959.031
15191	317.18	13720.984	39931.938
13691	316.6	12951.498	35935.719
8866	315.49	11403.896	33027.781
6617	314.69	10156.125	37962.16
84	314.25	7978.426	33570.574
4465	313.18	9363.534	34891.738
3817	313.12	9071.065	37479.551
12366	313.04	12673.574	35399.934
3689	312.45	9124.641	35713.551
16681	312.43	14195.275	35424.41
17203	312.18	14222.481	36940.93
11983	311.97	12318.79	35180.688
12967	311.59	12828.228	38020.789
13988	311.11	13046.694	39320.098
16214	310.32	13977.308	38818.094
14622	310.05	13410.813	33266.652
8167	310	10969.569	37924.785
3934	309.8	9205.06	38844.594
8826	309.52	11134.724	33528.883
3314	309.38	9017.967	35252.449
1984	309.31	8589.625	38542.91
13255	308.71	12914.286	35232.348
14994	308.02	13436.184	37792.746
3525	307.37	9130.179	33750.492
16737	307.3	13995.864	35261.277
17913	306.78	14600.715	34381.188
6623	306.72	10317.583	37687.535
1885	306.55	8573.57	39686.035
5865	306.38	9890.642	34435.129
1292	305.82	8080.647	33687.832
3388	305.36	9053.47	34215.227
4194	304.92	9382.24	38078.992
6927	304.52	10190.764	33409.289
14794	304.46	13483.678	35401.785
4575	304.15	9370.882	33567.816
1271	303.68	8153.422	34016.742
11628	303.6	12450.588	39753.426
7227	303.04	10387.397	36938.484
12565	302.85	12529.011	37706.781
2871	302.83	8762.916	39149.512
4974	302.68	9664.138	37233.168
3588	302.66	9241.35	34617.117
7176	302.49	10543.552	36267.219
6049	302.35	10043.43	34535.211
7875	302.3	10765.564	33505.57
2973	302.16	9053.782	39736.609
5801	302.03	9905.387	35146.191
9411	302.01	11557.116	39493.156
1506	301.05	8360.581	35036.145
3977	300.55	9123.895	39329.086
14576	300.25	13253.619	33276.922
2138	299.6	8531.565	36456.535
12131	299.14	12485.587	33186.594
6542	298.75	10335.245	38703.852
13681	298.48	13130.19	35754.91
2252	298.41	8465.751	34667.043
268	298.39	7827.778	34985.781
2559	297.85	8696.527	35008.289
11039	297.76	12155.373	33118.402
18038	297.49	14453.366	33044.68
10663	297.35	11912.069	37897.727
14662	296.91	13419.875	33745.477
5539	296.49	9843.677	38903.902
693	296.17	7780.898	38713.953
9741	295.86	11616.664	35854.879
9248	295.82	11353.036	38441.223
17761	295.76	14502.596	36541.375
15956	295.75	13943.464	35421.039
3812	295.63	9137.036	37448.719
7654	295.42	10652.061	37068.984
11382	295.09	12216.135	37606.074
17966	295.08	14425.915	33825.797
3325	294.88	9048.942	35094.27
11998	294.75	12350.034	34947.859
5032	294.75	9701.776	37928.219
16043	294.58	13918.571	36763.129
7702	294.5	10751.08	36244.668
13564	294.37	12947.128	34231.492
6277	294.31	9915.916	38095.566
1646	294.25	8335.647	36589.746
6247	294.06	9980.995	37706.289
7634	293.43	10709.908	37373.387
12460	293.31	12617.16	36588.832
10877	292.66	11963.199	34915.258
8490	292.57	11162.873	38279.109
10768	292.55	12024.43	36271.656
14478	292.22	13322.321	34469.676
17622	291.9	14445.786	38130.219
11190	291.45	12125.842	35232.121
16391	291.36	14110.414	39190.316
1780	291.13	8303.049	38979.816
10545	291.09	11968.929	39288.898
1965	290.98	8602.597	38692.984
14236	290.8	13295.11	37804.367
8352	290.4	11025.677	39676.109
15474	290.32	13710.322	36132.625
6676	290.27	10266.968	37041.789
6391	289.77	10087.874	39430.266
3494	289.42	9225.049	33331.934
8689	289.14	11198.825	35480.656
15205	289.06	13703.637	39644.188
14735	289.04	13510.504	34721.27
3466	288.96	8921.763	33142.859
6119	288.79	10055.551	35585.402
8956	288.75	11205.208	34493.402
2177	288.41	8569.819	35829.02
217	288.01	7981.631	34550.395
16388	287.87	14122.908	39137.352
11975	287.13	12444.47	35345.379
17178	287.11	14273.762	36696.547
1296	287.07	8093.477	33715.016
3331	286.67	8971.804	34873.008
12469	286.59	12641.682	36654.691
18008	286.47	14584.189	33358.578
13000	286.24	12738.78	37802.059
13158	286.15	12899.412	36142.176
10270	285.84	11808.115	37202.074
1897	285.69	8439.255	39752.672
4223	285.57	9308.005	37737.98
6334	285.33	9947.936	38876.289
6274	285.33	9918.636	38026.023
9197	284.81	11389.504	37870.945
1424	284.62	8205.981	34072.098
4257	284.5	9309.171	37477.078
12230	284.2	12496.481	33979.164
5444	284.18	9600.068	39997.922
15353	284.04	13658.155	37518.676
13366	283.83	12707.86	33944.789
7545	283.56	10730.102	38937.371
7959	283.47	10788.434	34092.828
1929	283.35	8559.403	39119.051
6845	283.33	10316.05	34569.426
13163	283.26	12788.363	36172.617
14261	283.24	13325.246	37498.742
14699	283.07	13379.609	34246.758
7793	283.05	10689.068	34880.676
3269	282.95	8911.455	35482.184
3650	282.51	9200.776	35249.926
2938	282.07	8724.951	39997.77
1331	281.97	8046.168	33380.586
3385	281.53	8850.285	34205.766
13853	281.49	13006.747	37755.762
8938	281.32	11203.778	34291.98
15682	281.3	13609.491	33726.84
17615	281.23	14594.545	38049.949
13039	280.19	12901.32	37282.59
16413	280.04	14010.912	38814.078
10065	279.56	11754.906	34458.086
2446	279.41	8793.997	33773.867
4802	279.2	9692.907	35403.852
761	279.14	7959.388	39113.016
16898	279.08	14264.238	33494.129
14486	278.95	13130.316	34325.391
17746	278.83	14535.872	36655.758
16618	278.66	14199.282	36234.711
6989	278.24	10448.219	33585.727
17440	278.09	14399.997	39911.332
9861	278.05	11560.375	34585.504
14023	277.53	12922.663	39609.727
6912	277.03	10317.111	33577.402
17616	276.84	14465.241	38075.734
13746	276.8	13120.757	36502.332
10576	276.76	11881.505	39064.723
15156	276.4	13402.611	39804.543
4480	276.11	9276.166	34673.535
17279	275.75	14285.623	37887.23
10048	275.65	11774.505	34373.316
8074	275.48	10876.081	36249.574
3789	275.46	9055.294	37095.656
16032	275.29	13943.048	36482.285
6163	275.25	9910.941	36400.309
16858	275.17	14113.962	33602.207
15056	275.08	13516.424	38565.766
14561	275.08	13229.487	33434.852
11938	274.91	12473.292	35852.691
5876	274.77	9712.126	34197.5
15303	274.66	13591.994	38622.344
8463	274.45	11001.853	38315.758
10573	274.39	12007.26	39059.734
933	274.27	8160.134	39112.656
528	274.2	7790.234	37432.488
2430	273.72	8685.923	33514.121
13185	273.56	12911.259	35767.773
5966	273.2	9893.169	33118.699
17596	272.86	14561.496	38152.387
17308	272.66	14241.263	38250.086
17395	272.49	14261.27	39352.508
162	272.38	7681.514	34059.426
11271	272.38	12124.096	36098.551
15127	271.97	13514.719	39546.637
16673	271.96	14095.518	35621.973
5560	271.74	9871.096	38745.914
15119	271.74	13547.159	39498.184
7826	271.61	10593.551	34135.984
10802	271.5	11874.249	35877.031
12695	271.17	12662.053	38981.297
13373	271.15	12900.379	33697.746
15446	270.96	13661.666	36461.789
6374	270.94	10095.726	39251.336
14801	270.67	13424.405	35495.621
14987	270.5	13440.332	37662.16
8849	269.68	11129.378	33205.594
2447	269.68	8747.642	33801.668
6029	269.5	10113.027	34285.801
14441	269.35	13150.546	35012.195
1760	269.25	8399.891	38686.137
17446	269.14	14405.581	39993.207
12336	269.08	12661.759	35046.09
2880	269.04	8656.996	39219.215
14382	268.78	13309.328	35582.09
7759	268.3	10682.416	35267.938
9527	268.28	11618.668	38329.602
7929	267.57	10890.307	33804.664
14847	267.49	13431.151	36045.465
16030	267.47	13887.853	36451.34
6256	267.45	9928.198	37856.355
4831	267.3	9521.975	35753.629
2345	267.28	8602.127	33501.352
16081	267.17	13943.335	37130.598
11464	267.09	12237.125	38688.344
12370	267.05	12537.801	35425.066
2343	266.9	8523.563	33780.91
10810	266.9	11906.741	35641.008
9717	266.8	11531.464	35971.703
11928	266.57	12303.562	35779.391
5863	266.46	9831.006	34415.637
9513	266.29	11487.426	38527.887
7299	266.23	10411.108	38134.465
5650	266.13	9848.328	37376.93
4173	265.86	9364.299	38328.992
16102	265.65	13924.817	37528.371
15264	264.72	13659.986	39028.77
4988	264.68	9552.643	37381.871
14070	264.35	13137.754	39852.563
210	264.18	7902.717	34440.121
6960	263.91	10284.104	33118.863
6848	263.51	10182.561	34316.727
14491	263.41	13336.872	34377.27
760	263.37	7689.501	39097.504
14943	263.26	13495.019	37155.996
5974	263.14	10116.297	33104.41
2392	262.91	8710.141	33039.547
9188	262.9	11336.425	37738.629
1708	262.9	8321.985	37753.215
14116	262.84	13208.364	39280.23
10079	262.65	11811.931	34721.594
15800	262.57	13870.139	33301.023
10808	262.19	12053.686	35594.352
6268	262.13	9984.657	37944.125
15334	262.01	13583.799	37957.043
8792	261.75	11162.692	33873.781
15128	261.73	13558.495	39556.254
11058	261.71	12236.974	33237.305
2301	261.52	8619.369	34167.836
7424	261.46	10444.939	39909.594
4086	261.25	9372.943	39482.055
13330	261.21	12744.506	34177.863
14332	261.17	13337.411	36279.691
8580	261.15	11035.693	37108.539
9355	260.73	11369.56	39689.488
5799	260.54	9844.806	35123.012
10641	260.48	11999.487	38199.824
16420	260.42	14161.619	38893.855
5523	260.42	9747.813	39267.242
3673	260.31	9155.098	35528.125
7306	260.23	10375.485	38222.488
11944	260.12	12427.316	35595.535
14713	260.1	13384.077	34421.023
16372	259.91	14181.922	39296.09
13412	259.83	12879.921	33249.09
13982	259.74	12928.155	39228.66
10148	259.72	11817.857	35405.746
14313	259.47	13159.227	36659.992
17694	259.28	14604.508	37228.727
14152	259.08	13218.405	38980.195
2348	259.06	8554.649	33523.273
2851	259.05	8829.441	38795.672
17235	258.91	14309.512	37420.914
13161	258.91	12835.806	36154.609
6711	258.78	10243.833	36701.117
16948	258.49	14335.798	33948.07
17678	258.26	14624.416	37437.656
3026	258.2	8881.701	38980.672
5904	258.18	9841.547	33821.516
479	258.05	7660.733	36947.914
1215	257.82	8180.136	35006.238
1074	257.69	8074.422	36570.801
8688	257.65	11177.507	35453.234
13243	257.65	12709.333	35341.809
4212	257.49	9369.435	37975.43
16654	257.4	14128.558	36056.445
12073	257.28	12319.514	34004.02
3568	257.17	9218.521	34330.641
4461	256.88	9474.097	34831.574
13970	256.88	13076.283	39033.023
15040	256.86	13492.069	38386.016
2523	256.69	8812.067	34602.801
961	256.65	8196.466	38534.805
6405	256.61	9957.097	39482.352
534	256.46	7971.045	37497.527
16886	256.4	14366.895	33260.688
8550	256.04	11067.073	37596.895
9734	255.64	11620.154	35806.473
2208	255.2	8554.08	35577.559
12687	254.98	12697.529	38929.551
17719	254.89	14629.128	36889.984
9041	254.85	11316.026	35663.066
17114	254.72	14378.605	35863.789
13299	254.68	12841.926	34459.488
8045	254.49	10951.303	35776.926
17734	254.45	14488.745	36814
8631	254.31	11164.644	36233.598
9798	254.3	11578.776	34953.848
15076	254.24	13478.162	38859.527
5797	253.95	9894.395	35422.301
205	253.74	7654.417	34397.688
7467	253.59	10596.326	39643.602
3237	253.32	8932.043	35832.727
7600	253.07	10626.285	37880.371
10548	252.67	12040.961	39364.992
16159	252.65	13816.098	38187.77
696	252.34	7942.278	38754.484
3821	252.26	9264.057	37490.34
2306	251.96	8598.864	34227.551
5641	251.96	9781.129	37553.395
13555	251.84	13019.975	34099.773
5445	251.82	9559.35	40002.324
15099	251.77	13382.861	39139.645
10202	251.71	11548.878	36336.078
5104	251.69	9542.079	38926.656
10630	251.67	11853.405	38633.266
6099	251.58	10051.551	35112.598
5795	251.56	9721.675	35379.477
15221	251.52	13680.131	39593.93
15090	251.48	13397.142	39046.41
9817	251.42	11558.073	34820.746
14160	251.33	13213.664	39073.199
10738	251.17	12048.442	36762.32
13272	250.87	12798.487	34799.586
15925	250.83	13781.373	35025.277
8031	250.71	10872.062	35488.18
3933	250.5	9178.147	38822.883
16563	250.46	14185.672	37338.496
2136	250.2	8461.482	36432.563
16362	250.12	14074.49	39451.668
11817	249.91	12320.636	37068.309
17510	249.72	14448.404	39133.902
16186	249.54	13793.408	38398.863
15515	249.53	13578.618	35657.695
6533	249.49	10143.539	38829.488
646	249.49	7843.734	38289.441
12017	249.2	12476.067	34782.246
8670	249.18	11059.832	35770.133
1690	249.16	8367.544	37456.059
15555	248.87	13629.61	35199.078
1622	248.84	8326.813	36305.367
8359	248.72	11108.848	39716.504
144	248.38	7704.856	33961.063
10397	248.34	11803.939	38746.133
17704	248.3	14546.294	37028.957
15370	248.3	13765.591	37401.008
9682	248.03	11600.521	36388.551
2733	247.82	8690.351	37267.07
4153	247.73	9328.549	38703.375
4014	247.67	9180.531	39827.766
805	247.59	7904.175	39600.516
14940	247.3	13373.815	37124.383
16827	247.3	14050.764	33882.539
5894	247.23	9905.038	34039.352
8646	246.98	11190.324	36146.125
1305	246.96	8167.576	33503.777
14307	246.94	13298.353	36599.324
16554	246.84	14124.692	37230.988
12154	246.81	12639.238	33049.969
5653	246.69	9787.879	37411.816
1120	246.63	8152.837	35914.598
7586	246.35	10765.565	38160.758
7728	246.25	10716.818	36012.406
2095	246.17	8432.053	37146.922
9001	245.45	11406.859	35106.02
11390	245.39	12188.57	37815.43
2661	245.35	8645.109	36019.059
3905	245.33	9129.031	38601.258
9160	245.25	11298.679	37372.605
11567	244.79	12243.612	39601.945
12055	244.32	12404.604	34316.938
2323	244.28	8562.995	33867.426
15686	244.24	13745.844	33741.852
4928	244.05	9631.241	36704.063
6526	244.05	10329.852	39061.527
5549	244.01	9806.941	38648.426
11760	243.89	12410.312	37884.215
4414	243.74	9441.697	35562.402
2059	243.59	8504.625	37588.621
3177	243.51	9016.989	36599.773
4169	243.45	9291.896	38609.289
2049	243.42	8584.094	37829.699
17551	243.4	14623.025	38826.098
6141	243.36	10060.215	36030.625
9732	243.32	11583.064	35805.563
6484	243.3	10326.974	39360.344
6010	243.26	9999.251	33901.707
14508	243.19	13233.178	34249.551
2042	243.11	8569.002	37719.516
7616	242.96	10717.397	37812.113
15497	242.96	13659.717	35776.566
12729	242.94	12575.605	39401.164
3786	242.73	9258.156	37072.469
16494	242.65	14113.084	38209.449
16436	242.55	14151.88	38669.121
5845	242.48	9752.211	34700.34
9490	242.48	11622.206	38847.602
10995	242.46	12027.007	33416.242
3226	242.36	8846.378	35996.895
8344	242.25	11044.001	39995.816
5063	242.15	9572.913	38375.844
14220	242	13291.54	38150.676
3273	241.98	8946.933	35511.871
17575	241.96	14621.525	38486.805
13537	241.9	13060.93	33820.313
13625	241.77	12992.005	35167.516
17939	240.7	14594.563	34252.434
13485	240.7	13065.738	33211.559
16474	240.56	14155.944	38368.68
2552	240.54	8792.629	34901.043
1336	240.37	8164.986	33419.961
6170	240.37	10059.941	36442.574
11882	240.35	12486.586	36274.891
2103	240.16	8583.614	36911.441
14095	239.89	13200.674	39694.875
7907	239.78	10825.532	33419.145
17222	239.72	14213.465	37160.434
9457	239.7	11494.722	38969.625
9100	239.66	11345.096	36604.473
13715	239.53	12925.111	36103.051
17041	239.43	14365.77	35166.129
9669	239.41	11524.128	36587.098
14471	239.26	13138.481	34639.297
2538	239.09	8628.475	34715.996
5933	238.88	9851.506	33448.84
7790	238.65	10709.492	34816.238
5449	238.61	9888.96	39764.66
13550	238.61	12938.731	34033.578
7441	238.59	10683.552	39819.113
16357	238.51	14115.706	39646.867
4503	238.44	9364.61	34545.836
9966	238.42	11650.221	33187.684
11644	238.38	12478.328	39323.598
12032	238.26	12441.347	34648.457
3311	238.13	8995.581	35208.684
8833	238.09	11194.778	33613.781
7986	237.92	10779.933	34480.039
600	237.82	7799.71	37940.164
6952	237.75	10280.572	33054.289
1043	237.67	8181.109	37070.832
5068	237.52	9685.092	38471.887
9911	237.36	11620.707	33657.285
8096	237.36	10812.347	36608.207
3086	237.32	8851.66	37839.273
15849	237.31	13778.791	34093.406
256	237.17	7664.85	34892.59
13246	237.06	12890.075	35406.129
9574	237.04	11612.548	37842.434
7289	236.96	10474.102	38010.961
3679	236.96	9147.732	35637.555
1080	236.9	8047.954	36634.039
9720	236.86	11547.047	35991.32
11941	236.83	12377.726	35977.559
3410	236.77	8997.86	33904.266
10647	236.73	11853.192	38257.449
11517	236.69	12204.864	39248.629
3303	236.21	9033.295	35151.094
6356	236.16	10076.352	39042.191
3066	235.96	8887.094	38175.953
13164	235.85	12861.288	36196.563
10848	235.7	12056.834	35256.461
14571	235.58	13204.015	33240.539
11658	235.37	12337.33	39423.414
9715	235.1	11601.768	35914.93
15355	234.89	13762.974	37574.281
15794	234.89	13940.267	33261.434
10317	234.53	11701.85	37904.715
535	234.53	7668.661	37493.676
16815	234.51	14160.169	34266.93
3081	234.49	8864.803	38033.531
15496	234.41	13611.596	35751.766
16536	234.37	14111.587	37821.133
8720	234.3	11011.13	34973.02
10083	234.28	11822.071	34778.109
12940	234.28	12729.361	38538.531
4420	234.24	9288.929	35323.723
4244	234.14	9448.61	37615.473
11659	234.05	12435.589	39125.609
4389	234.01	9301.288	35616.352
2526	233.97	8627.723	34615.563
1732	233.91	8275.639	38192.305
10557	233.88	11895.049	39173.906
7856	233.8	10748.089	34016.152
11885	233.76	12311.129	36333.676
8899	233.72	11360.686	33616.164
3577	233.61	9090.02	34466.844
13599	233.61	13027.075	34778.379
13211	233.59	12703.378	35711.457
4367	233.38	9382.901	35781.809
14214	233.24	13256.079	38093.07
17232	233.15	14400.291	37308.324
7791	233.13	10654.388	34855.438
1002	233.13	8193.159	37959.906
13253	233.07	12767.81	35187.949
6527	233.01	10262.742	39059.105
8496	232.98	11056.174	38284.293
15928	232.59	13939.595	35067.402
1207	232.44	8110.817	34809.129
374	232.4	7768.459	36158.09
9591	232.38	11537.745	37788.262
3029	232.27	8851.083	39054.141
14655	232.19	13378.057	33670.609
4051	232.1	9441.114	39877.57
4	232.1	7813.438	33038.941
15541	232.04	13691.246	35292.73
9017	231.9	11228.736	35429.77
4608	231.85	9347.833	33326.34
9381	231.62	11610.608	39837.426
6899	231.58	10296.741	33770.402
14439	231.52	13299.63	34940.094
10208	231.48	11812.443	36415.609
14203	231.29	13223.737	38155.086
11925	231.06	12458.166	35760.492
12383	231	12531.925	35582.527
6156	230.89	10106.915	36263.797
9089	230.81	11284.886	36427.32
3245	230.68	8843.812	35605.199
4160	230.6	9364.412	38490.656
14397	230.51	13221.85	35731.023
12363	230.41	12564.411	35380.762
13347	230.28	12896.285	34280.301
3251	230.24	8949.839	35697.477
8082	230.2	10885.109	36357.633
16677	230.2	14055.099	35634.52
17906	230.14	14541.572	34496.77
2757	230.08	8634.933	37611.965
17388	229.99	14277.352	39204.906
17153	229.97	14283.555	36436.27
9736	229.91	11608.239	35829.719
11465	229.72	12269.394	38690.328
16105	229.68	13887.299	37543.73
12839	229.57	12900.942	39497.961
9181	229.53	11415.62	37637.402
12987	229.41	12850.522	37952.176
5464	229.38	9778.32	39978.613
2849	229.24	8785.631	38707.496
17597	229.05	14620.987	38160.383
14816	229.05	13548.633	35720.527
14102	229.01	13257.848	39462.68
12153	228.97	12672.641	33035.754
2286	228.93	8441.052	34334.215
12360	228.92	12689.057	35367.652
11676	228.76	12415.626	39037.988
2631	228.72	8785.375	35659.645
2789	228.59	8708.028	38037.781
15994	228.55	13789.917	35978.109
881	228.42	8163.67	39479.867
4507	228.38	9363.148	34674.613
921	228.28	8193.884	39250.297
7927	228.23	10980.485	33742.887
6785	228.19	10306.019	35623.34
2271	228.15	8433.971	34774.758
13298	228	12901.155	34454.242
2808	227.96	8781.838	38289.121
5494	227.8	9882.662	39347.367
840	227.73	7933.649	39927.574
16717	227.46	13990.16	35411.332
9616	227.42	11560.891	37598.035
17208	227.4	14317.318	36993.895
9750	227.13	11620.834	35694.801
15537	227.11	13697.634	35263.531
1406	227.11	8202.593	33733.18
14538	227.1	13341.089	33670.043
15248	227.02	13679.316	39426.945
12427	227	12540.821	36161.57
10439	226.98	11636.191	39240.047
3387	226.94	8910.363	34212.68
924	226.85	8024.735	39045.898
3570	226.69	9086.797	34418.352
14500	226.27	13337.04	34167.172
17721	226.25	14429.896	36949.371
9396	226.16	11566.741	39688.563
2465	226.14	8804.091	34007.078
15391	226.02	13719.701	37067.223
1222	225.89	8162.862	34678.941
16939	225.87	14209.606	33918.008
8668	225.85	11159.199	35756.246
12196	225.85	12685.896	33540.297
5773	225.68	9911.632	35725.172
4015	225.68	9121.449	39822.422
12229	225.68	12538.528	33959.203
17890	225.6	14630.335	34916.746
8712	225.56	11186.026	35168.813
595	225.54	7954.77	37893.723
10939	225.31	12042.813	34230.996
17644	225.24	14505.528	37736.977
9877	225.22	11594.671	34189
11126	225.22	12157.321	34228.059
7877	225.14	10735.589	33270.973
13711	225.05	12959.893	36077.445
2189	224.95	8436.024	35666.934
12219	224.82	12536.579	33887.191
14573	224.74	13275.141	33257.434
14362	224.62	13251.414	36169.5
4080	224.49	9359.587	39461.594
15280	224.47	13575.703	38640.91
15658	224.47	13618.674	33992.73
11450	224.43	12164.113	38600.516
16539	224.43	14181.081	37514.941
10765	224.4	12055.289	36497.461
3802	224.32	9057.127	37252.91
16876	224.2	14226.66	33082.363
1580	224.18	8284.718	35891.359
768	224.01	7973.548	39225.645
10209	223.97	11690.986	36419.441
15456	223.95	13612.569	36278.797
17339	223.94	14213.759	38551.184
5679	223.88	9811.475	37097.793
3349	223.78	9015.984	34771.906
14469	223.71	13313.226	34925.473
17267	223.36	14396.393	37755.047
7305	223.25	10473.332	38223.453
14330	223.21	13237.688	36244.797
6886	223.15	10274.398	33814.934
4525	223.11	9440.717	34151.051
12065	223.09	12317.567	34165.289
15908	222.9	13855.337	34897.816
14301	222.86	13164.759	36839.457
8614	222.77	11015.804	36656.063
17432	222.59	14272.565	39865.563
12441	222.5	12678.025	36332.168
90	222.46	7723.507	33580.598
3638	222.44	9057.032	35117.992
11276	222.4	12140.831	36183.23
3099	222.1	9048.625	37725.734
12058	221.94	12359.594	34355.156
1247	221.94	8185.86	34321.371
7100	221.87	10497.138	35239.57
11083	221.81	12275.646	33628.129
13511	221.73	12993.373	33485.227
14388	221.69	13266.709	35616.664
820	221.54	7973.98	39697.551
12788	221.46	12535.435	39977.891
6450	221.33	10260.36	39897.063
4186	221.31	9427.265	38308.875
12831	221.29	12823.602	39668.973
6266	221.25	9945.289	37929.496
16207	221.22	13958.284	38786.688
10207	221.12	11661.738	36409.344
5510	221.02	9742.75	39188.961
17970	220.99	14597.235	33858.801
15503	220.99	13735.746	35881.297
8503	220.95	11108.724	38014.258
10244	220.79	11773.35	36830.438
4155	220.68	9407.294	38720.293
17190	220.66	14381.448	36836.496
6124	220.54	10114.918	35688.695
11103	220.53	12156.041	33865.012
8536	220.53	11050.846	37810.242
3769	220.51	9135.827	36896.281
14036	220.41	12995.849	39742.477
2245	220.33	8614.014	34832.102
15739	220.28	13766.362	33184.832
16656	220.14	14155.951	35754.984
10092	220.14	11653.124	34838.957
831	220.1	7692.316	39796.301
11294	220.1	12249.001	36523.105
13772	220.09	12940.496	36799.305
1097	220.07	8153.671	36246.453
7519	219.95	10716.118	38971.375
15310	219.91	13762.813	38409.031
17877	219.91	14628.834	34790.621
616	219.87	7664.737	38056.438
14177	219.87	13320.187	38927.973
12169	219.78	12685.776	33209.141
2812	219.76	8827.204	38300.93
5077	219.7	9609.969	38595.348
17250	219.64	14296.505	37523.379
17955	219.59	14602.049	34032.316
16151	219.53	13934.932	38044.645
2311	219.51	8609.439	33975.398
16498	219.43	14096.225	38239.785
6558	219.43	10139.459	38625.82
2554	219.43	8788.695	34933.746
15463	219.26	13661.962	36383.641
15116	219.24	13371.479	39484.215
3371	219.19	8951.772	34370.938
4875	219.13	9632.966	36117.586
7558	219.13	10674.279	38756.945
12203	218.94	12631.64	33730.035
18003	218.82	14519.967	33598.965
8585	218.8	11008.198	37121.727
15834	218.57	13900.951	33837.875
16387	218.57	14162.724	39437.453
13825	218.51	13071.184	37521.031
8921	218.5	11358.608	33905.813
9659	218.42	11420.258	36749.844
2145	218.32	8628.005	36525.023
9762	218.23	11624.505	35508.211
9816	218.15	11599.689	34796.289
11206	218.11	12254.332	35393.66
13153	218.09	12717.651	36099.824
3134	218.04	9009.708	37323.879
11503	217.98	12099.607	39074.813
9677	217.94	11612.012	36647.574
16191	217.86	13899.058	38457.121
13801	217.86	13126.526	37118.656
15520	217.81	13760.515	35711.785
13308	217.71	12864.206	34503.383
10388	217.67	11796.874	38709.715
2639	217.48	8777.486	35745.496
4712	217.44	9490.913	34104.016
14174	217.42	13300.135	38875.074
10938	217.42	12037.064	34207.848
13357	217.37	12909.924	34097.453
16609	217.33	14168.697	36405.973
11487	217.21	12086.684	38901.199
2159	217.14	8500.748	36375.258
4130	217.1	9445.973	38963.059
3272	217.1	9018.893	35510.922
802	217.06	7980.126	39564.445
12902	217.02	12726.595	38799.176
510	216.96	7705.252	37337.289
3465	216.96	8968.179	33136.762
14002	216.92	13111.042	39374.965
11657	216.81	12436.856	39421.801
6261	216.79	9998.222	37902.641
10318	216.77	11733.9	37920.352
16428	216.69	14141.965	38923.875
17096	216.68	14251.706	35659.004
853	216.62	8095.329	39881.281
7757	216.62	10640.656	35573.016
1066	216.6	8015.479	36823.109
299	216.58	7925.992	35430.992
10011	216.56	11637.314	33882.332
6940	216.56	10169.963	33211.699
11443	216.54	12152.77	38545.129
9635	216.47	11489.104	37027.508
8791	216.27	11115.727	33870.754
7673	216.24	10707.567	37018.688
4305	216.22	9307.019	36578.121
8775	216.22	11011.364	34006.488
6865	216.14	10299.953	34216.301
13722	216.08	13015.081	36157.57
7637	215.99	10631.831	37454.598
8753	215.99	11173.466	34296.875
9838	215.97	11489.806	34683.383
14870	215.95	13436.184	36302.504
16039	215.66	13959.856	36677.816
7382	215.66	10557.323	39379.027
7915	215.66	10971.66	33598.148
5137	215.64	9544.422	39310.273
16229	215.64	13944.074	38996.824
10188	215.62	11669.58	36031.48
9289	215.58	11263.127	38959.043
17996	215.55	14536.506	33508.328
2118	215.53	8482.816	36819.434
9571	215.51	11468.381	38148.332
15443	215.51	13605.635	36438.727
14499	215.49	13331.288	34144.66
11259	215.47	12241.934	36005.617
2983	215.37	8891.46	39508.234
14534	215.37	13250.033	33952.875
8820	215.33	11136.219	33502.098
17696	215.26	14624.33	37256.641
2914	215.2	8841.552	39700.398
13957	215.01	13107.703	38912.961
2826	214.97	8708.742	38381.125
17886	214.91	14500.213	34885.645
10742	214.88	11862.159	36811.711
11090	214.88	12221.819	33701.41
14516	214.86	13285.864	34064.449
13956	214.8	12987.168	38895.629
7869	214.65	10761.972	33334.512
17957	214.57	14429.224	34067.043
2836	214.53	8643.11	38547.82
7694	214.53	10616.857	36415.176
13358	214.51	12831.521	34106.742
3412	214.51	9033.308	33933.363
2428	214.47	8837.039	33498.875
15539	214.45	13731.192	35280.578
9851	214.38	11558.681	34735.18
14032	214.36	13095.767	39696.387
6749	214.32	10247.863	35945.137
9531	214.3	11629.475	38361.332
14442	214.2	13283.613	35030.789
1180	214.19	8113.847	35098.273
11688	214.13	12359.655	38943.801
6284	214.09	10062.404	38196.949
16738	214.09	14122.385	34947.641
4734	214.05	9484.394	34446.309
17740	213.99	14591.416	36561.633
16548	213.98	14202.323	37473.715
9207	213.94	11385.011	37987.047
14885	213.94	13356.37	36445.289
3843	213.78	9239.133	37758.254
13704	213.76	13058.542	36007.883
17843	213.76	14481.513	35541.797
11718	213.75	12459.107	38322.273
14540	213.67	13316.975	33760.258
13117	213.67	12847.356	36492.688
6660	213.65	10235.805	37441.152
9233	213.61	11294.209	38219.324
12848	213.61	12875.723	39598.613
644	213.61	7793.593	38244.875
7878	213.61	10675.415	33287.676
13181	213.57	12852.922	36052.527
7172	213.55	10413.285	36231.395
6885	213.44	10240.326	33815.191
17534	213.44	14458.569	39276.566
6649	213.38	10310.866	37632.035
6602	213.32	10264.592	38044.91
15885	213.29	13832.309	34530.594
122	213.27	7773.96	33857.914
4448	213.17	9402.561	34953.227
3511	213.17	9268.905	33472.746
4003	213.13	9217.084	39644.758
13563	213.09	13109.292	34230.039
3050	213.07	8957.098	38490.637
15338	212.92	13597.572	37678.617
11874	212.92	12470.749	36225.277
17249	212.88	14242.859	37485.605
15808	212.88	13946.699	33438.875
15261	212.86	13586.634	38961.051
11409	212.84	12264.93	38170.148
13665	212.83	13046.435	35571.078
3481	212.83	9234.327	33151.395
7706	212.81	10758.074	36276.574
17526	212.75	14483.021	39205.523
12765	212.63	12547.629	39745.047
12355	212.63	12634.451	35339.145
15287	212.62	13602.381	38768.188
10888	212.6	12017.397	34704.836
7161	212.56	10350.005	36083.57
3862	212.56	9130.665	38100.258
9076	212.48	11309.446	36254.613
6423	212.46	9955.317	39724.992
17668	212.39	14595.178	37351.012
3847	212.35	9148.041	37894.258
3187	212.33	8868.057	36681.465
9034	212.27	11293.26	35637.441
7549	212.23	10768.539	38686.668
5853	212.23	9815.564	34479.063
1211	212.23	8153.081	34915.781
7687	212.17	10750.368	36566.563
11686	212.16	12430.201	38893.148
2496	212.12	8806.233	34327.09
2152	212.06	8435.838	36326.078
496	211.94	7929.846	37167.238
245	211.94	7686.034	34793.461
8597	211.93	10997.386	36978.441
16333	211.87	13935.69	39991.563
13581	211.85	12938.814	34487.645
16091	211.81	13905.496	37284.078
8684	211.79	11027.199	35717.813
13010	211.77	12907.816	37613.426
4067	211.77	9443.684	39655.398
3359	211.75	9028.955	34548.902
1914	211.71	8503.209	39290.969
17478	211.7	14582.104	39688.504
2439	211.68	8830.736	33713.527
14104	211.62	13229.653	39470.184
6651	211.58	10208.87	37660.086
11864	211.52	12453.98	36466.453
6489	211.47	10239.875	39404.758
2377	211.27	8532.289	33053.848
8315	211.22	10948.531	39825.906
15236	211.2	13734.523	39341.371
1514	211.16	8324.32	35148.438
16394	211.16	14017.971	39272.434
10467	211.14	11814.379	39552.938
12607	211.08	12671.138	38091.281
3508	211.06	9201.636	33447.203
4311	210.99	9402.189	36636.324
1860	210.95	8407.185	39988.914
8447	210.91	11050.45	38480.168
14559	210.81	13167.314	33427.668
4251	210.8	9298.928	37364
6030	210.8	9958.74	34295.793
3360	210.76	8944.626	34566.598
16713	210.76	14062.822	35385.789
2321	210.72	8622.532	33830.684
13379	210.7	12711.352	33731.699
8788	210.68	11063.075	33822.852
13584	210.66	13112.441	34571.859
11307	210.58	12228.469	36663.328
15073	210.53	13407.552	38821.621
7961	210.51	10955.145	34108.914
8946	210.47	11398.175	34399.758
2316	210.47	8565.007	34073.227
11837	210.45	12475.764	36725.387
10589	210.43	12047.948	39114.625
7196	210.39	10476.882	36566.137
15131	210.32	13489.563	39564.473
17918	210.26	14612.755	34432.555
16434	210.2	14171.837	38644.148
3962	210.16	9136.339	39147.879
2003	210.16	8461.502	38158.813
5690	210.16	9848.873	36778.465
871	210.14	8099.815	39691.57
1086	210.03	8136.508	36409.332
4351	209.95	9327.094	35955.809
9954	209.93	11459.166	33041.285
10082	209.93	11688.65	34768.301
6012	209.9	9945.338	33989.773
58	209.88	7667.397	33396.246
3545	209.68	9155.807	34052.914
12199	209.68	12465.339	33607.699
995	209.67	8100.158	37863.84
2558	209.63	8822.756	34998.402
11756	209.59	12467.566	37856.422
7377	209.53	10470.828	39198.063
8718	209.53	11125.801	34957.387
12322	209.51	12642.58	34960.594
10788	209.44	11963.822	35923.941
11845	209.42	12276.765	36851.992
2460	209.22	8694.495	33951.727
15933	209.19	13962.879	35127.297
11225	209.13	12149.372	35579.758
408	209.05	7895.031	36375.035
7879	209.05	10704.928	33307.121
16435	209.01	14187.676	38669.383
15382	208.99	13762.59	37269.574
16286	208.98	13873.48	39672.789
11096	208.96	12187.297	33788.273
11726	208.94	12441.191	38413.555
5777	208.92	9816.819	35502.602
5832	208.92	9837.301	34860.473
16280	208.9	13862.827	39536.867
13136	208.88	12721.965	36304.559
1060	208.69	8178.167	36706.922
118	208.69	7662.068	33814.215
10668	208.61	11917.462	37971.035
13624	208.55	13056.243	35139.77
14677	208.52	13503.542	33932.348
64	208.48	7808.202	33443.922
6750	208.42	10289.785	35950.469
1906	208.38	8624.378	39550.926
14526	208.36	13281.819	33833.094
3833	208.36	9267.86	37617.793
3642	208.31	9264.395	35187.16
10483	208.29	11830.627	39744.664
2290	208.17	8490.257	34375.895
17993	208.15	14598.052	33795.863
12865	208.13	12851.236	39122.895
11960	208.11	12486.634	35484.516
80	208.11	7753.65	33525.176
10271	208	11632.794	37215.008
4571	207.88	9346.257	33791.059
7083	207.88	10399.431	35040.828
10899	207.85	12016.1	34522.703
17450	207.75	14543.207	39803.012
4289	207.71	9487.302	37000.434
16495	207.69	14169.432	38230.57
4853	207.65	9613.44	35940.043
5710	207.62	9826.026	36410.391
4441	207.58	9373.083	35232.078
14292	207.56	13203.077	36990.652
17954	207.48	14574.002	34029.176
17286	207.48	14222.538	38003.07
2169	207.42	8442.925	36032.039
8996	207.39	11402.4	35050.902
4278	207.37	9295.555	37155.645
11737	207.31	12434.569	38208.719
14977	207.29	13563.171	37538.297
4463	207.27	9465.777	34847.332
8443	207.23	10984.784	38785.078
15550	207.19	13653.586	35136.816
1553	207.18	8338.76	35611.227
10159	207.18	11671.661	35529.145
3542	207.16	9260.954	33974.707
5435	207.08	9636.892	39965.367
1283	207.04	8183.496	33876.539
5723	206.98	9815.656	36226.496
2678	206.96	8678.479	36170.668
4678	206.93	9681.558	33626.227
3844	206.89	9098.871	37789.207
5100	206.87	9547.826	38820.516
8973	206.87	11317.829	34806.469
6829	206.85	10193.87	34849.547
786	206.79	7689.785	39348.422
4650	206.77	9524.311	33404.484
14721	206.75	13559.134	34474.57
17135	206.72	14272.275	36159.984
10143	206.7	11807.526	35303.281
555	206.7	7703.423	37580.691
3399	206.58	8852.32	34075.172
13287	206.5	12881.411	34635.563
7908	206.43	10905.276	33507.707
17962	206.41	14519.684	34119.637
2464	206.37	8638.672	33979.051
13394	206.29	12733.005	33617.641
6398	206.16	10085.857	39454.313
2862	206.12	8688.566	39026.48
17458	206.12	14575.635	39874.48
11473	206.1	12245.805	38775.473
11602	206.08	12424.866	39863.422
16240	206.03	13992.054	39108.012
3698	206.01	9107.391	35773.906
16782	205.95	14006.596	34741.992
7507	205.85	10770.834	39427.375
1284	205.83	8198.019	33892.164
17163	205.8	14344.284	36499.445
7061	205.76	10403.733	34706.141
3749	205.7	9262.756	36510.094
15506	205.7	13740.113	35583.93
15473	205.62	13757.267	36121.336
13981	205.6	12964.288	39223.676
5623	205.6	9821.609	37965.371
4451	205.6	9471.345	35044.383
7258	205.51	10515.539	37543.16
13726	205.49	13050.195	36208.738
488	205.39	7649.618	37103.473
3345	205.36	9014.231	34658.289
1409	205.2	8272.922	33742.188
5617	205.18	9874.505	37850.902
4133	205.14	9410.727	38972.176
1140	205.14	8165.078	35941.23
588	205.11	7749.852	37843.234
9170	205.11	11402.335	37440.207
11484	205.07	12118.331	38896.391
12140	205.05	12412.597	33290.215
12372	205.01	12619.993	35461.363
10967	204.99	11886.976	33654.414
15060	204.95	13456.001	38624.352
8617	204.9	11012.714	36693.367
2482	204.84	8635.222	34127.738
16360	204.84	14093.299	39753.426
1103	204.78	8188.991	36278.02
16721	204.76	14178.13	35138.301
17179	204.76	14229.795	36729.934
8233	204.67	10945.798	38853.422
12281	204.55	12505.751	34515.707
3035	204.49	8995.781	38829.824
16131	204.44	13815.254	37783.48
17594	204.4	14513.149	38445.836
9872	204.38	11618.115	34155.602
15594	204.36	13748.491	34708.996
11372	204.32	12076.25	37380.477
13673	204.32	13105.095	35630.914
8332	204.24	11162.017	39780.457
11974	204.24	12295.948	35344.785
14470	204.24	13297.416	34628.934
9874	204.21	11540.221	34180.457
3600	204.19	9151.044	34701.324
10033	204.15	11640.677	34165.074
1481	204.11	8289.424	34734.645
15149	204.09	13551.941	39691.18
14110	204.07	13150.199	39536.012
17122	204.03	14300.792	35984.652
11094	204.03	12099.46	33774.012
17869	204.01	14578.907	34994.242
13375	204	12865.122	33708.086
17977	203.98	14628.578	33959.176
17838	203.98	14449.744	35469.035
12096	203.96	12472.891	33954.992
1281	203.9	8102.667	33859.199
12201	203.82	12455.436	33623.395
3780	203.59	9205.225	36990.301
15636	203.57	13568.955	34445.984
4446	203.42	9273.242	34950.691
15168	203.34	13555.913	39853.242
16318	203.34	13967.862	39897.813
17463	203.31	14531.756	39944.973
8640	203.23	11092.866	36085.438
3407	203.21	8967.205	33845.008
13915	203.17	12961.342	38399.465
14859	203.11	13369.363	36113.09
11946	203.11	12307.811	35621.137
4634	203.08	9682.001	33171.348
5579	203.06	9847.199	38350.035
14377	203.02	13334.348	35758.77
1874	202.94	8479.662	39921.449
14504	202.9	13175.888	34229.453
14228	202.88	13232.526	37695.863
3441	202.87	8915.21	33389.531
15483	202.83	13523.423	35913.848
11308	202.77	12157.483	36662.934
4087	202.75	9324.009	39484.461
109	202.75	7651.618	33722.191
8377	202.71	11164.839	39566.289
15354	202.69	13765.42	37526.219
1142	202.58	8049.963	35597.066
12956	202.56	12734.912	38412.781
4997	202.52	9599.15	37530.723
10349	202.46	11776.187	38319.52
15738	202.46	13596.1	33181.09
14775	202.44	13378.215	35231.289
5170	202.41	9580.912	39609.285
17866	202.41	14593.38	34954.254
2707	202.41	8686.02	36698.254
15000	202.39	13515.115	37858.852
4042	202.37	9385.389	39814.613
14406	202.37	13184.995	35468.84
5156	202.27	9492.906	39463.898
1549	202.25	8381.437	35587.277
14311	202.18	13273.434	36622.57
7862	202.14	10625.185	33526.117
16942	202.08	14263.419	33921.555
15774	201.97	13772.901	33114.613
4026	201.95	9258.348	39910.309
7870	201.81	10741.442	33360.816
11905	201.81	12383.067	36195.957
3139	201.79	9020.427	37047.16
15348	201.72	13663.35	37795.297
17821	201.68	14615.185	35638.066
15031	201.6	13513.052	38257.254
14250	201.58	13258.805	37581.676
11125	201.56	12254.473	34222.871
7421	201.54	10412.797	39853.602
8739	201.52	11105.86	34883.18
10177	201.51	11810.534	35890.422
12698	201.43	12690.97	39031.109
9336	201.37	11295.861	39488.285
10429	201.35	11832.218	39100.684
3079	201.2	8989.757	37996.422
15367	201.18	13646.953	37389.934
3068	201.08	8871.667	38192.945
9042	201.08	11374.999	35683.652
14319	201.06	13350.397	36390.648
3870	201.05	9246.168	38283.98
16693	201.05	14120.715	35489.254
17367	200.97	14330.236	38918.262
15472	200.89	13608.275	36110.547
15565	200.87	13603.844	34950.117
4992	200.85	9500.376	37416.492
16446	200.84	14042.588	38784.766
2829	200.8	8642.129	38457.379
2577	200.72	8800.594	35192.473
13605	200.72	12954.335	34903.656
8573	200.66	11042.108	37026.855
12718	200.66	12559.419	39326.336
15029	200.62	13493.788	38227.836
3543	200.62	9233.822	33986.996
14887	200.57	13428.958	36462.434
16012	200.55	13980.619	36169.531
11274	200.51	12256.808	36151.41
1839	200.49	8262.775	39693.113
11122	200.3	12257.373	34194.871
16187	200.28	13876.871	38420.156
10427	200.26	11727.952	39075.586
7828	200.26	10674.1	34146.184
14828	200.22	13395.225	35897.047
7538	200.16	10721.56	38893.859
3100	200.03	9026.859	37753.098
11197	200.03	12217.571	35307.227
16480	200.01	14205.46	38425.188
2721	199.95	8840.893	37026.109
11800	199.92	12478.886	37419.645
12589	199.9	12516.968	37869.059
14320	199.88	13250.826	36417.863
6448	199.86	10330.437	39808.867
3546	199.84	9231.913	34052.789
6811	199.8	10288.388	35182.844
12041	199.8	12280.49	34458.684
4774	199.72	9584.71	35000.988
16201	199.69	13935.921	38645.625
16076	199.63	13957.721	37090.32
17901	199.59	14485.42	34461.379
17758	199.57	14463.169	36456.984
5538	199.53	9910.512	38872.891
16293	199.46	13892.656	39708.109
10018	199.34	11711.054	34024.051
15677	199.3	13772.785	33669.137
4437	199.28	9420.942	35112.109
8888	199.26	11240.558	33446.258
10780	199.21	11997.586	36159.43
14482	199.19	13264.606	34507.801
8432	199.15	11166.532	38683.813
15846	199.11	13956.391	34045.617
1171	199.09	8182.667	35260.777
12030	199.03	12453.337	34625.316
1183	199	8108.551	35170.945
15262	198.94	13735.606	38961.598
13756	198.92	12926.418	36597.117
6208	198.9	10037.56	37090.141
4460	198.88	9355.862	34812.5
11006	198.88	12017.411	33175.555
15704	198.86	13737.268	33582.777
3368	198.86	9014.611	34314.609
1691	198.84	8410.062	37485.688
16517	198.79	14115.579	38137.504
6878	198.73	10186.381	34103.879
16148	198.65	13852.456	38007.973
16491	198.61	14017.667	38187.457
12557	198.54	12634.831	37607.172
10243	198.46	11792.3	36792.934
4708	198.42	9676.797	34073.027
4208	198.34	9302.002	37973.008
4314	198.34	9339.176	36658.199
14339	198.25	13269.792	36343.688
3630	198.23	9198.589	35016.879
12803	198.21	12708.203	39851.473
5090	198.17	9508.169	38756.73
13705	198.13	13127.539	36019.379
2328	198.13	8623.712	33897.367
7820	198.13	10761.759	34365.723
12962	198.04	12734.372	38171.02
13157	198.02	12871.824	36125.969
14786	198	13424.866	35308.91
1355	197.98	8153.695	33060.945
15701	197.87	13734.351	33550.836
2188	197.79	8518.735	35648.586
8478	197.67	11186.779	38153.559
3234	197.64	9036.249	35784.238
4801	197.56	9581.642	35397.371
14207	197.54	13260.294	38224.77
2438	197.52	8716.59	33672.496
14295	197.44	13334.831	37008.648
8730	197.41	11185.463	34789.773
10596	197.35	11908.028	38810.645
3122	197.31	9022.972	37462.746
10799	197.18	11874.976	35778.871
15210	197.16	13688.114	39686.426
7552	197.14	10627.875	38715.777
14494	197.12	13248.932	34410.934
14380	197.08	13335.647	35876.637
3619	197.08	9227.21	34889.02
10840	197.08	11977.104	35152.961
4604	197.04	9445.273	33282.422
17964	197.02	14456.954	33810.883
15514	196.98	13675.105	35657.949
16980	196.98	14281.173	34409.707
5906	196.97	9914.702	33818.738
3313	196.97	8975.373	35231.988
14785	196.97	13542.613	35302.238
14501	196.89	13199.872	34174.68
10075	196.87	11770.775	34621.121
3045	196.85	8854.398	38725.398
3423	196.85	8880.67	33793.414
13484	196.83	13060.521	33178.656
7703	196.81	10714.302	36252.598
11301	196.81	12263.498	36587.352
15672	196.76	13767.644	33932.359
2415	196.66	8649.864	33404.852
8885	196.62	11335.335	33285.922
17303	196.53	14377.821	38151.18
13114	196.53	12910.517	36471.48
6950	196.49	10320.265	33277.809
3296	196.49	8979.55	35410.746
14190	196.47	13204.852	38325.66
10004	196.45	11837.911	33782.316
9023	196.43	11401.014	35462.699
9716	196.39	11511.563	35951.684
5089	196.37	9488.74	38747.34
390	196.31	7722.736	36232.211
2131	196.31	8475.702	36666.473
12455	196.3	12535.126	36548.855
3762	196.24	9101.614	36686.484
2261	196.24	8542.93	34727.289
1177	196.24	8070.633	35362.656
3606	196.22	9119.514	34772.938
8692	196.2	11159.479	35515.324
5985	196.14	10085.124	33335.254
16872	196.14	14140.226	33027.191
7296	196.12	10483.258	38095.199
4645	196.08	9541.557	33344.07
1879	196.08	8557.903	39992.047
984	196.05	8181.145	38006.629
34	196.03	7714.061	33233.941
10661	195.95	11916.164	37840.246
6421	195.93	10000.119	39681.531
13600	195.93	12945.849	34842.238
3244	195.93	9024.103	35603.957
8086	195.87	10981.205	36384.707
8838	195.85	11093.421	33345.348
8467	195.82	11008.047	38364.801
7984	195.8	10943.358	34467.363
4557	195.78	9405.139	33887.941
5618	195.72	9889.175	37884.629
17738	195.7	14448.348	36554.949
17532	195.7	14490.543	39269.379
9746	195.66	11592.382	35675.516
14423	195.66	13150.535	35330.871
10409	195.64	11672.873	38926.203
10019	195.64	11652.576	34025.973
804	195.59	7865.459	39585.191
8702	195.59	11024.223	35330.465
9196	195.57	11204.093	37864.012
7962	195.57	10903.683	34105.48
1059	195.51	8041.897	36707.559
14473	195.49	13232.241	34670.051
5091	195.47	9625.184	38758.383
10055	195.47	11824.942	34415.68
794	195.43	7875.417	39443.023
7522	195.41	10649.602	39027.605
6201	195.41	10039.918	37012.105
15676	195.4	13581.604	33664.43
6177	195.38	9976.601	36622.129
9902	195.32	11509.631	33842.285
14507	195.32	13305.091	34248.168
12189	195.28	12489.969	33442.418
11838	195.28	12295.062	36780.617
12813	195.24	12820.546	39942.234
6103	195.24	10030.384	35186.625
13369	195.22	12717.588	33658.391
10217	195.22	11826.355	36491.969
4073	195.22	9441.121	39732.105
10823	195.2	11846.802	35534.914
9081	195.2	11378.624	36308.309
16487	195.2	14119.072	38453.043
12448	195.18	12594.856	36402.102
13033	195.11	12827.878	37220.141
16396	195.09	14194.925	39271.094
1593	195.09	8223.928	36038.281
13519	195.07	13082.089	33534.773
7711	195.07	10708.709	36085.094
13952	195.05	12988.059	38843.676
15124	195.01	13421.86	39545.82
9099	194.99	11410.967	36578.984
7446	194.97	10764.423	39858.941
1426	194.92	8296.699	34088.645
6969	194.92	10467.519	33125.078
704	194.9	7947.815	38815.934
14718	194.82	13413.34	34443.762
17692	194.8	14490.706	37199.891
13036	194.74	12898.168	37235.074
14587	194.72	13299.258	33026.324
4255	194.67	9359.101	37471.504
8438	194.55	11025.653	38748.676
12628	194.53	12702.23	38327.035
612	194.51	7923.518	38029.953
14524	194.49	13259.401	34121.254
6120	194.49	10055.087	35610.684
3860	194.46	9250.27	38080.617
2743	194.42	8646.299	37346.973
4549	194.36	9414.624	33842.871
4444	194.36	9434.954	35241.992
14143	194.34	13329.37	39198.863
4603	194.3	9386.506	33258.484
16689	194.28	14095.538	35455.051
1412	194.28	8403.273	33763.117
9640	194.19	11576.851	37099.105
16584	194.15	13992.132	36705.074
3232	194.11	8981.464	35753.941
423	194.09	7779.941	36508.879
11391	194.07	12076.563	37820.566
16608	194.07	14018.95	36406.199
5948	194.05	9824.791	33006.719
15341	194.02	13567.06	37727.145
17054	193.98	14219.133	35280.379
17051	193.98	14395.152	35250.813
6130	193.96	10016.825	35776.68
7053	193.94	10470.815	34544.82
10833	193.92	11990.214	35358.102
15245	193.9	13720.524	39415.543
12188	193.88	12683.732	33433.176
6898	193.84	10247.82	33731.066
15517	193.84	13717.546	35683.926
14968	193.71	13544.816	37342.77
7267	193.71	10547.535	37708.695
434	193.71	7791.819	36571.066
3760	193.69	9257.607	36659.875
3151	193.67	9053.684	36932.434
12907	193.67	12796.314	38840.023
9333	193.67	11359.099	39458.844
13974	193.61	12988.243	39076.754
1658	193.58	8367.897	37002.184
17956	193.56	14502.092	34037.27
16769	193.54	14180.08	34905.801
8806	193.52	11182.169	33699.789
14488	193.5	13146.442	34350.137
11053	193.4	12068.979	33202.688
2539	193.35	8724.742	34720.457
2179	193.31	8523.636	35839.559
7872	193.27	10649.197	33384.184
3366	193.25	9030.694	34693.879
583	193.25	7841.742	37797.555
13918	193.21	13112.918	38448.836
737	193.21	7789.03	39008.227
10648	193.13	12037.129	38256.664
11855	193	12447.61	36645.309
6796	193	10336.583	35541.074
9895	193	11489.652	34112.234
16975	192.98	14366.26	34367.637
15635	192.98	13704.784	34434.961
17047	192.94	14393.636	35220.578
7689	192.91	10737.528	36635.289
14536	192.89	13200.444	33653.465
12637	192.87	12631.289	38479.488
809	192.85	7652.608	39606.957
15816	192.83	13896.711	33601.578
18046	192.71	14527.074	33168.777
9835	192.69	11471.269	34657.016
16653	192.68	14076.051	36007.352
7797	192.66	10745.722	34710.938
15215	192.6	13722.412	39520.246
9577	192.58	11601.228	37864.617
10603	192.56	11976.819	38932.414
9528	192.54	11510.61	38334.117
1277	192.54	8051.695	34127.344
5936	192.48	9781.032	33167.449
11093	192.46	12265.06	33771.078
16844	192.43	14146.447	33513.801
3510	192.37	9243.83	33459.641
16801	192.22	14129.634	34367.469
5878	192.12	9892.44	34209.02
14518	192.12	13260.083	34081.109
6549	192.1	10250.976	38833.531
14865	192.08	13509.168	36209.234
10885	192.06	12057.148	34686.066
284	192.04	7958.655	35232.59
10716	192	12016.038	37480.793
2170	191.97	8596.794	36036.383
14212	191.91	13343.087	38030.387
1265	191.91	8123.236	34156.641
3724	191.89	9207.367	36183.273
2221	191.87	8548.944	35109.105
841	191.85	7958.497	39956.203
16869	191.85	14136.159	33236.43
1823	191.79	8315.928	39528.352
1975	191.74	8452.957	38736.555
8867	191.72	11304.469	33028.543
9548	191.68	11616.805	38220.93
4198	191.68	9394.668	38125.844
10916	191.64	11926.752	34392.844
16458	191.55	14112.754	38508.258
830	191.53	7941.774	39784.719
6359	191.53	9926.322	39045.961
8192	191.53	10842.2	38325.313
15426	191.53	13738.863	36565.348
10020	191.47	11789.059	34080.563
13362	191.45	12739.321	33845.773
14969	191.43	13538.4	37362.691
15807	191.41	13866.758	33422.695
7672	191.41	10617.938	36983.422
7326	191.41	10411.161	38502.508
3787	191.39	9101.155	37077.352
15327	191.37	13754.034	38124.738
9723	191.37	11422.702	36033.461
13489	191.35	13069.926	33234.035
2338	191.35	8434.32	33738.125
11920	191.35	12400.993	36042.586
2905	191.32	8749.906	39504.188
11947	191.28	12463.091	35629.266
5720	191.28	9875.493	36481.344
15454	191.26	13769.881	36231.445
10565	191.26	11890.284	38954.906
14763	191.26	13558.19	35048.016
14623	191.16	13533.176	33272.059
8884	191.16	11406.264	33280.035
9764	191.14	11610.063	35535.625
14590	191.12	13252.811	33043.148
8201	191.1	10809.808	38416.508
6431	191.09	9981.856	39874.598
16007	191.07	13908.625	36117.141
15105	191.07	13494.354	39269.051
3084	191.07	8939.885	38099.797
9260	191.05	11414.184	38610.574
13668	191.03	13075.061	35578.852
13075	191.01	12754.397	36792.613
17929	190.97	14508.321	34190.566
5826	190.93	9746.295	35077.211
9454	190.93	11458.09	39270.484
8024	190.91	10977.541	35295.707
13399	190.86	12898.155	33633.695
6036	190.84	10077.605	34397.609
8342	190.82	11186.233	39965.895
4044	190.82	9395.911	39850.059
5594	190.78	9834.824	38218.742
7819	190.74	10707.655	34346.348
15284	190.68	13658.612	38703.223
12090	190.63	12300.5	33891.73
11129	190.61	12246.377	34289.77
10904	190.61	12057.396	34569.523
16297	190.59	13792.838	39737.141
12247	190.59	12679.5	34198.742
17620	190.59	14523.097	38103.516
6603	190.53	10198.539	38053.461
1358	190.49	8196.559	33094.941
13004	190.38	12894.402	37568.863
3946	190.38	9205.64	38925.277
8481	190.36	11036.098	38213.859
11965	190.36	12460.015	35545.277
7740	190.34	10570.188	35855.492
6587	190.34	10216.122	38245.047
9924	190.34	11620.952	33554.195
7468	190.28	10663.885	39643.34
12385	190.24	12553.896	35656.434
4841	190.24	9512.249	35815.832
2564	190.22	8826.288	35040.488
16716	190.17	14121.251	35401.063
1678	190.15	8374.415	37340.914
9568	190.13	11442.739	38124.531
14776	190.07	13540.368	35230.445
16323	190.05	13857.737	39934.82
12684	190.05	12494.134	38890.684
10257	190.01	11795.01	37036.551
12289	189.97	12523.37	34572.82
10676	189.97	11914.409	37684.945
13032	189.92	12876.757	37212.203
9263	189.9	11392.236	38669.129
2009	189.9	8514.194	38179.129
14834	189.82	13508.27	35935.852
9655	189.82	11460.313	37021.73
6561	189.78	10188.907	38319.383
10058	189.74	11678.565	34428.168
13203	189.73	12791.509	35653.539
10646	189.69	12010.361	38251.367
14247	189.67	13328.081	37570.684
5788	189.67	9777.247	35295.973
16259	189.63	13818.384	39259.184
1808	189.61	8263.35	39410.637
11914	189.61	12389.076	35949.746
3191	189.57	9033.57	36407.738
13765	189.53	13110.301	36710.809
2472	189.53	8634.156	34036.809
10624	189.51	12050.3	38519.891
3663	189.44	9268.503	35422.719
8932	189.44	11213.602	34162.387
14172	189.34	13133.728	38862.523
13354	189.32	12812.806	34020.68
17504	189.32	14494.239	39368.945
15812	189.23	13827.859	33497.551
9109	189.21	11314.463	36742.977
5982	189.19	10044.526	33307.965
11821	189.19	12445.981	36863.934
1362	189.17	8015.109	33112.012
14756	189.11	13555.149	34910.992
8127	189.09	10929.036	37064.289
346	189.04	7916.294	35966.098
4953	189.04	9583.054	36978.316
12761	189.02	12685.27	39702.219
11127	189.02	12115.582	34256.051
7494	189	10662.4	39336.539
7798	188.98	10595.853	34715.063
16381	188.94	14206.03	39370.711
15154	188.92	13371.109	39768.793
16056	188.88	13898.062	36923.336
17729	188.86	14538.212	37007.434
1119	188.83	8089.553	35903.242
13361	188.81	12826.18	33842.266
17201	188.77	14304.186	36905.172
857	188.77	8080.066	39976.086
5908	188.75	9703.521	33830.297
2838	188.6	8777.991	38569.688
7665	188.58	10667.135	36931.941
2722	188.56	8799.854	37048.781
9284	188.56	11392.439	38929.496
8372	188.42	11128.144	39523.406
4753	188.4	9591.458	34703.352
13820	188.38	13009.463	37354
17543	188.33	14631.704	39042.723
5048	188.27	9570.263	38096.949
13878	188.21	13132.993	38079.324
16541	188.19	14072.654	37569.664
7779	188.15	10660.048	34952.953
16486	188.14	14203.295	38453.313
11966	188.14	12406.686	35550.766
9869	188.12	11480.901	34132.477
168	188.1	7758.682	34135.805
610	188.1	7689.645	38002.969
15298	188.06	13622.894	38590.625
8929	188.06	11397.844	34135.898
1443	188.04	8384.921	34354.578
3868	188.02	9063.815	38254.629
6628	187.89	10152.709	37779.02
14241	187.89	13309.487	37516.145
2891	187.87	8678.315	39368.434
6520	187.85	10172.359	39016.789
5663	187.73	9736.921	37470.801
12768	187.71	12668.983	39786.988
3747	187.68	9272.544	36477.973
6108	187.64	10058.735	35406.762
1685	187.64	8385.582	37419.324
15295	187.62	13595.976	38580
12390	187.62	12664.698	35695.164
14426	187.6	13245.901	35370.805
5555	187.6	9896.344	38699.02
10930	187.52	11863.526	34158.215
4554	187.5	9441.736	33877.688
3897	187.47	9090.53	38541.027
15838	187.43	13866.105	33870.309
15034	187.41	13407.863	38318.93
3207	187.39	8996.188	36079.707
2481	187.35	8799.208	34124.801
16093	187.35	13966.793	37350.32
10985	187.35	11907.396	33613.902
16004	187.22	13816.612	36081.508
6279	187.2	10003.123	38104.68
6851	187.18	10165.608	34387.105
7260	187.16	10482.136	37590.453
2217	187.14	8532.204	35346.453
12654	187.1	12596.003	38691.402
13822	187.08	13012.511	37438.859
10266	187.08	11721.529	37133.301
11520	187.04	12071.894	39263.363
979	187.02	8116.036	38236.262
1240	187.01	8134.564	34550.055
5567	186.95	9881.786	38501.375
4750	186.95	9543.655	34686.543
360	186.93	7679.123	36087.125
6024	186.93	10103.842	34161.016
8629	186.85	11018.058	36539.59
8876	186.85	11327.271	33125.746
14399	186.85	13146.969	35729.176
7565	186.83	10751.7	38783.297
17429	186.78	14419.206	39752.453
4704	186.74	9561.413	34014.477
10406	186.68	11731.918	38894.379
5927	186.68	9783.108	33645.059
16309	186.66	13894.335	39805.926
11174	186.64	12095.807	35022.008
7235	186.64	10553.666	37190.445
5920	186.6	9712.04	33745.559
12603	186.56	12596.299	38048.984
2467	186.55	8653.998	34011.559
14269	186.55	13256.036	37054.047
1368	186.55	8359.328	33053.027
401	186.51	7855.57	36293.238
1328	186.47	8187.673	33360.953
17101	186.45	14305.424	35726.969
13395	186.43	12899.243	33615.902
904	186.43	7985.463	39365.34
3324	186.43	8936.107	35045.832
10654	186.43	12025.558	38100.824
7111	186.34	10424.394	35350.996
14620	186.32	13382.14	33185.438
9852	186.3	11462.105	34465.953
5891	186.28	9702.452	33999.262
16622	186.24	14062.236	36259.352
6605	186.24	10270.941	38075.645
5173	186.11	9622.953	39664.191
3224	186.05	8970.814	35973.742
2087	186.05	8526.425	37308.039
8659	185.95	10997.394	35965.902
3370	185.95	8996.402	34363.02
622	185.86	7788.007	38083.473
7184	185.8	10359.857	36371.316
2032	185.74	8525.653	37906.68
8507	185.7	10987.545	38100.617
2956	185.68	8923.489	39935.395
15828	185.61	13902.075	33765.602
15004	185.57	13540.558	37892.684
13873	185.49	12930.255	38016.789
8697	185.49	10995.294	35557.508
11070	185.45	12159.974	33418.293
8339	185.45	11104.836	39925.684
11214	185.43	12071.484	35461.637
9783	185.42	11588.584	35106.367
325	185.42	7725.943	35760.828
4811	185.36	9693.608	35465.449
13864	185.36	12935.942	37888.109
10169	185.34	11638.311	35675.938
12243	185.34	12498.778	34139.914
3067	185.3	9018.777	38188.504
1173	185.19	8025.909	35296.125
2081	185.17	8611.248	37185.559
3351	185.13	9015.367	34459.508
3171	185.09	8980.53	36735.453
16296	185.05	13876.996	39735.867
3017	185.05	8902.489	39155.852
2860	185.03	8677.151	38955.352
11128	184.98	12271.046	34282.566
9625	184.94	11631.627	37471.547
15745	184.92	13697.699	33253.656
12344	184.9	12553.932	35171.211
4248	184.9	9282.984	37664.863
12500	184.9	12679.017	36992.879
5145	184.86	9663.508	39350.473
11872	184.86	12338.922	36541.676
9563	184.82	11614.938	38076.355
10725	184.82	11874.044	37043.293
2677	184.8	8815.121	36158.063
12139	184.78	12436.973	33256.512
3552	184.76	9258.675	34136.125
1162	184.76	8200.099	35541.332
12614	184.75	12685.126	38221.758
2162	184.73	8557.465	36125.957
7845	184.73	10559.099	34121.184
3736	184.71	9097.971	36341.367
10829	184.61	11998.877	35291.066
7817	184.55	10733.484	34565.375
361	184.53	7705.193	36091.855
7864	184.52	10720.094	33540.438
8769	184.52	11134.994	34226.078
9195	184.52	11228.204	37842.813
2581	184.52	8657.737	35287.215
6932	184.46	10299.194	33434.176
17480	184.42	14613.729	39703.68
11110	184.42	12236.915	33989.336
12843	184.38	12878.224	39537.156
3448	184.36	8985.975	33201.211
15361	184.36	13653.179	37601.016
16505	184.32	14161.815	37997.883
11327	184.3	12228.566	36849.973
17601	184.27	14535.911	38217.289
8130	184.27	10839.321	37114.035
10975	184.25	12045.474	33769.117
3750	184.25	9199.11	36531.133
6460	184.21	10235.193	39993.922
17418	184.21	14417.99	39614.391
6724	184.19	10157.264	36318.176
3288	184.15	9023.51	35358.109
6876	184.13	10296.394	34042.23
11897	184.11	12465.732	36079.715
1365	184.11	8320.359	33008.293
14317	184.09	13260.851	36680.473
4091	184.04	9407.713	39525.617
6465	184.02	10156.722	39621.086
7332	183.96	10444.966	38551.184
15397	183.94	13609.319	37123.895
7997	183.92	10778.989	34626.301
15263	183.86	13656.383	38991.164
16904	183.86	14345.267	33576.949
15919	183.83	13958.611	34987.039
14889	183.83	13475.193	36476.492
9503	183.75	11504.196	38751.043
2	183.75	7849.861	33029.004
14022	183.73	13014.833	39604.852
14163	183.73	13308.977	39104.211
7526	183.71	10716.846	39069.18
9698	183.71	11568.033	36335.496
2689	183.65	8751.091	36354.559
4469	183.65	9461.165	34912.047
9222	183.63	11216.813	38125.254
1542	183.6	8386.806	35500.402
15681	183.6	13666.519	33720.262
14068	183.56	13197.704	39849.598
10158	183.54	11806.122	35517.379
17724	183.44	14587.22	36964.074
3435	183.42	8916.578	33593.348
8526	183.4	11028.83	37909.09
15008	183.35	13557.618	37949.648
17024	183.35	14219.121	34996.5
7408	183.29	10453.134	39711.836
1295	183.27	8145.248	33711.086
15007	183.21	13503.049	37951.883
17899	183.21	14576.433	34724.512
1446	183.19	8335.738	34401.977
7056	183.19	10373.377	34644.855
1251	183.16	8107.746	34355.527
7981	183.16	10808.233	34430.449
10898	183.12	12033.345	34498.066
2501	183.1	8826.419	34414.777
10001	183.1	11685.881	33770.102
8422	183.1	11012.985	38899.031
16667	183.1	14067.181	35594.047
7664	183.08	10610.375	36887.527
13223	183	12898.285	35460.121
15067	182.94	13469.616	38733.066
15693	182.94	13659.073	33780.473
4911	182.94	9650.72	36514.668
11943	182.91	12370.334	35588.527
15138	182.87	13353.406	39637
11919	182.87	12376.595	36017.457
1389	182.85	8364.737	33352.969
716	182.81	7671.589	38860.121
13732	182.81	13087.361	36377.098
13688	182.81	13014.836	35840.113
1128	182.79	8096.039	35980.941
8169	182.79	10787.14	37933.645
1742	182.79	8331.194	38453.723
15153	182.77	13434.848	39766.344
6519	182.75	10298.196	39017.406
11774	182.75	12423.903	37733.152
702	182.73	7919.8	38802.813
14414	182.73	13245.93	35539.52
11035	182.71	12085.869	33094.18
12325	182.71	12644.614	34995.449
15115	182.71	13463.618	39478.129
1933	182.7	8563.709	39200.215
16349	182.68	14134.162	39974.309
6309	182.68	9987.574	38582.156
524	182.66	7742.1	37401.297
7406	182.66	10536.882	39708.855
8398	182.64	11108.779	38954.559
1111	182.62	7990.979	36139.746
8349	182.62	11002.41	39627.52
18020	182.58	14480.978	33481.789
59	182.58	7950.718	33395.352
14551	182.54	13282.832	33620.438
17919	182.52	14567.054	34451.352
2612	182.52	8638.845	35502.074
193	182.5	7766.95	34340.848
4342	182.5	9464.928	36152.691
5986	182.48	9926.608	33396.227
5438	182.48	9666.342	39972.109
1881	182.45	8551.032	39649.586
1131	182.45	8193.284	36021.746
6378	182.43	10032.299	39294.301
11155	182.35	12197.21	34718.234
13946	182.33	12939.021	38762.102
5998	182.31	9952.556	33719.457
4327	182.29	9431.914	36292.98
15590	182.24	13742.277	34662.398
5636	182.22	9818.733	37821.109
17248	182.2	14380.97	37470.992
[truncated: 12,132 more rows]
