# Supplementary material for: Insights on the Control of Yeast Single-Cell Growth Variability by Members of the Trehalose Phosphate Synthase (TPS) Complex
Source: Front Cell Dev Biol. 2021 Jan 28;9:607628. doi: 10.3389/fcell.2021.607628 (PMC7876269; doi:10.3389/fcell.2021.607628)
Supplement: Supplementary file 2 [file Data_Sheet_1.ZIP › final_code/input_datasets/overexpression1_Ntd_TSL1_t4.csv]

Id	Area (µm²)	Centre X Position (µm)	Centre Y Position (µm)
1712	569.74	8167.612	33037.09
10313	437.24	11258.259	35788.055
12919	434.69	12135.743	36421.898
4696	405.01	9427.618	35303.453
4596	381.24	9424.757	36551.41
5658	374.61	9886.176	37713.855
12320	369.3	12001.181	36074.004
2512	368.94	8584.997	36191.242
7942	346.08	10480.67	37373.547
3330	338.15	8985.906	39159.863
5343	335.95	9631.611	38744.82
2931	333.47	8824.989	36401.891
12186	332.96	12036.347	37363.617
8469	328.11	10573.971	37238.227
5602	325.2	9852.647	38400.07
21500	322.94	14582.184	35005.406
14122	321.08	12531.982	34625.043
17520	310.12	13575.859	39326.289
2887	302.44	8801.539	35741.453
1399	293.13	8074.35	37031.805
6680	290.37	10102.083	38119.527
5560	287.76	9872.774	38855.348
8489	279.41	10762.091	37334.727
18490	279.26	13781.191	33869.508
5301	279.12	9692.03	38085.172
2479	276.75	8541.902	36556.09
20322	274.01	14302.991	35678.328
1723	273.43	8167.1	33048.02
20610	273.24	14246.684	38268.391
15772	270.39	13125.458	37340.711
9238	268.24	10973.637	37983.988
18816	268.24	13968.677	36992.688
8723	267.74	10560.244	34592.371
16288	265.69	13286.305	37189.488
17035	263.2	13554.249	36298.746
20995	263.12	14617.612	38375.57
14900	260.12	12741.464	37359.984
11031	260.04	11597.517	36069.574
365	259.96	7964.169	36285.773
8541	259.66	10704.811	36394.703
5464	259.31	9686.806	39915.289
15686	258.99	13036.267	36387.508
18009	256.96	13740.454	36007.547
9695	255.9	11053.96	37985.324
6343	255.04	10039.003	34032.203
7898	254.94	10534.707	37037.172
8382	252.84	10635.337	38215.926
4245	252.53	9192.877	39279.848
3830	250.5	9063.011	33375.449
2724	250.23	8580.582	33017.863
16072	249.92	13247.626	39009.504
17749	249.29	13644.012	37677.383
15873	248.91	13091.734	38700.004
12406	248.07	11855.727	35562.434
8525	247.57	10770.713	36842.539
3816	247.45	9074.496	33196.086
9916	246.63	11089.528	35003.777
3057	245.54	8813.974	38031.055
9160	244.85	10895.729	36906.746
20079	244.52	14318.881	33583.254
9828	244.2	11153.28	35945.609
8676	244.12	10710.896	35043.695
15353	243.77	13036.96	33189.027
3048	242.95	8656.535	37964.461
3713	242.66	8922.077	34554.621
13600	241.92	12446.381	36324.445
5034	240.75	9660.658	35222.191
8521	240.61	10624.485	36743.16
2509	240.56	8607.012	36155.543
15061	239.88	12874.93	36098.012
8474	239.77	10682.151	37257.66
1749	239.14	8360.959	33444.238
2499	238.26	8521.024	36527.832
3745	237.99	8937.377	33973.34
2402	236.74	8436.373	37665.156
18788	236.51	13780.456	36683.176
16693	236.28	13519.755	33203.133
4509	236.01	9428.881	37696.859
11232	235.96	11587.228	33678.152
19451	235.78	14155.678	37562.395
15850	235.65	13117.809	38359.125
3706	235.4	8923.183	34456.055
13298	235.02	12451.419	39401.926
1792	234.98	8386.826	34256.168
14328	234.62	12647.672	36384.215
12210	233.83	12056.281	37292.395
2829	233.62	8715.963	34663.297
3982	233.43	9223.164	35425.648
9138	232.91	10928.741	36490.566
19149	232.83	13862.042	39862.289
12357	232.83	12029.478	35775.598
14713	232.83	12890.998	39843.449
15321	232.82	12917.61	33023.484
12214	232.07	11924.759	37348.34
16621	231.68	13339.507	33510.738
1458	231.67	8183.907	36260.359
4237	231.49	9132.889	39109.883
14942	231.44	12795.795	37134.934
3050	231.34	8757.51	37976.207
4884	231.19	9692.713	33287.652
18071	230.82	13695.56	35686.492
5092	230.57	9637.757	36162.359
1720	229.88	8168.812	33023.984
14090	229.44	12657.042	34298.395
7007	229.33	10290.566	39391.605
19142	229.27	13880.401	39837.414
14281	229.14	12691.974	36219.074
18923	228.96	13815.635	37865.91
8	228.22	7786.963	33077
1277	227.93	8179.421	38508.484
18918	227.83	13894.677	37826.516
4057	227.66	9246.268	36528.727
6488	227.35	10087.542	36341.074
16792	226.9	13380.271	33989.672
17356	225.44	13557.951	39290.473
15468	224.86	12979.969	34673.211
16786	224.69	13480.857	33909.863
8661	224.27	10760.082	34935.641
14813	223.87	12731.508	38786.391
17447	223.43	13744.878	39806.852
3928	223.01	9183.178	34875.957
15219	222.58	12914.019	34722.496
20649	222.39	14275.453	38681.266
9105	222.28	10904.9	36104.445
10246	222.26	11408.23	35098.813
478	222.05	7966.16	36968.086
5544	221.24	9805.702	39240.969
2463	221.17	8547.037	36723.141
1983	220.61	8342.407	37150.996
18095	220.21	13659.745	35528.73
13913	219.84	12452.736	33696.016
11487	219.5	11799.908	34977.77
3449	218.94	8945.247	38129.297
17728	216.63	13620.788	37851.363
21003	216.55	14632.227	38459.031
12841	216.17	12219.571	35734.316
19987	216.11	14148.451	33393.016
21047	215.71	14588.269	38088.707
11162	215.69	11543.031	34180.371
11541	215.63	11669.107	35503.316
5267	214.88	9559.609	37829.598
2272	214.5	8609.375	38931.324
15476	214.44	12985.388	34716.715
2415	214	8607.846	37477.156
9182	213.45	10783.781	37141.969
21332	212.93	14542.669	36007
2243	212.87	8563.002	39180.699
11196	212.79	11561.663	34122.035
19890	211.11	14082.67	34424.16
16874	210.99	13411.407	34827.543
6564	210.67	10001.728	37125.871
19103	210.63	13791.854	39406.098
2258	210.32	8598.205	38803.891
21024	210.27	14504.972	38271.297
4056	210.05	9065.975	36530.285
15700	209.86	12936.683	36616.156
19911	209.81	13994.311	34210.371
12874	209.58	12231.594	35938.117
13672	209.38	12459.247	35858.156
8740	208.94	10739.15	34213.215
5665	208.89	9851.277	37746.539
18704	208.87	13828.964	36093.129
1295	208.71	8060.483	38407.449
8866	208.48	10814.981	33218.367
20619	208.22	14414.239	38321.52
8946	208.18	10917.174	34290.051
7544	207.33	10178.931	33459.434
16978	207.14	13499.194	35859.887
12938	207.12	12254.749	36490.715
18596	206.99	13819.821	35129.313
3017	206.87	8758.18	37548.992
575	206.86	7866.211	37529.816
3675	206.82	9029.983	35319.145
18104	206.78	13641.069	35283.328
113	206.59	7950.212	34446.875
6095	206.09	9849.435	34082.527
3405	206.09	8945.697	38455.684
1253	205.78	8151.078	38819.441
18784	205.13	13869.222	36650.824
9084	205.07	10919.541	35928.395
13518	205.05	12472.6	36935.832
5518	204.92	9896.794	39592.867
510	204.92	7756.038	37166.957
106	204.84	7979.898	34376.586
18029	204.77	13772.324	35817.531
7446	204.65	10258.88	35039.691
6924	204.58	10199.843	39848.32
6484	204.38	9999.28	36303.973
16913	204.23	13526.68	35210.43
1680	204.23	8078.763	33687.168
2970	204.13	8629.976	36872.883
21572	203.37	14593.129	34477.191
9943	203.2	11098.103	34648.832
4897	203.04	9556.784	33474.18
11963	202.89	12016.726	39820.66
1751	202.85	8233.692	33481.93
3257	202.37	8652.043	39966.777
51	202.33	7689.581	33931.902
2298	202.2	8526.988	38591.672
20209	201.76	14345.62	35178.078
13727	201.68	12465.374	35290.629
19982	201.49	14163.675	33353.887
16656	201.34	13300.343	33300.063
8840	201.15	10718.458	33081.699
3351	200.74	9003.904	39110.34
12469	200.69	11976.905	34655.383
3088	200.46	8712.032	38410.223
19680	200.25	14194.84	36051.168
1879	199.73	8374.162	35846.469
15776	199.73	13052.286	37353.645
19171	199.73	14125.756	39791.836
11059	198.79	11567.977	35902.434
16385	198.54	13195.72	35937.578
11310	198.2	11807.416	33064.691
18394	197.98	13730.285	33290.547
15808	197.95	12967.343	37799.629
7037	197.89	10341.705	39027.66
10355	197.66	11405.433	36045.621
16481	197.45	13282.376	34971.012
16857	197.1	13405.741	34653.848
12115	196.68	12047.902	38161.902
2783	196.49	8819.398	34007.023
1802	196.39	8388.361	34402.668
11814	196.3	11832.971	38534.98
7710	196.26	10546.568	35076.406
2433	196.11	8534.067	37101.414
10759	195.8	11560.671	39205.852
13466	195.76	12316.887	37499.875
17562	195.76	13593.914	39055.789
18732	195.74	13965.958	36188.102
12257	195.46	11840.338	36571.121
16435	194.33	13316.204	35521.887
306	194.29	7915.314	35710.93
5628	193.98	9782.596	38118.801
17947	193.88	13619.538	36228.059
157	193.54	7818.954	34762.754
1676	193.31	8135.187	33670.902
1604	193.31	8167.36	34890.57
1519	193.29	7985.912	35852.453
20191	193.1	14289.968	34987.215
4658	192.18	9439.541	36030.496
1317	192.16	8126.495	37995.906
29	192.12	7907.209	33449.586
17115	192.06	13520.65	36978.496
16346	192.05	13298.546	36423.543
16233	191.66	13187.944	37604.629
17727	191.45	13744.535	37852.387
9348	191.38	10828.21	38920.477
20604	191.2	14353.842	38222.98
12220	191.07	11986.611	37086.828
2367	191.05	8517.321	37972.965
15056	190.8	12814.963	36365.797
19810	190.74	14148.191	34936.887
13546	190.13	12439.598	36816.758
11616	189.84	11839.004	36264.566
4004	189.82	9130.087	35698.258
12411	189.79	11952.082	35316.828
12521	189.73	11985.632	34029.719
16204	189.59	13268.358	37683.559
1986	189.54	8409.052	37196.105
2040	189.44	8375.688	37955.277
8194	189.38	10570.263	39785.773
11830	189.25	11696.559	38815.891
4770	189.13	9443.271	34245.508
14710	188.87	12907.445	39821.66
12308	188.71	12024.189	36299.688
3311	188.58	8852.974	39344.457
8571	188.41	10768.262	36149.773
923	188.29	7677.625	39109.406
5523	188.27	9782.666	39334.219
20652	188.02	14294.149	38723.48
4992	188	9658.959	34698.953
13757	187.83	12301.281	35103.527
12366	187.7	11947.159	35814.742
7717	187.58	10533.711	35127.113
4548	187.52	9344.016	37465.523
4163	187.31	9166.843	38150.645
4476	187.1	9277.311	38221.012
20950	186.99	14570.746	38693.199
11312	186.72	11627.051	33073.422
21096	186.64	14517.457	37807.535
11633	186.3	11677.865	36378.871
11407	186.24	11655.814	33983.438
15326	185.97	12873.079	33073.984
17373	185.95	13549.977	39422.461
5295	185.67	9637.321	38069.977
16712	185	13537.454	33323.781
8440	184.55	10706.034	37772.684
21031	183.9	14423.414	38001.762
2546	183.67	8615.1	35857.758
6205	183.62	9756.654	33312.508
2600	183.31	8625.23	34918.488
14444	183.29	12504.587	37358.332
3892	183.25	9118.434	34257.566
20109	183.21	14343.739	34036.625
2772	183.19	8838.912	33846.941
9061	183.02	10778.244	35738.938
2155	182.85	8221.151	39766.02
3535	182.81	8916.24	37027.953
3962	182.79	9134.525	35164.059
9896	182.64	11154.867	35372.98
14387	182.62	12599.447	36957.535
11348	182.5	11744.01	33419.305
19272	182.08	14158.386	38996.512
3868	182.06	9235.445	33889.512
18486	182.01	13845.862	33812.09
8853	181.91	10938.867	33069.172
21694	181.83	14556.292	33335.258
2868	181.57	8707.294	35445.957
15345	181.37	13051.644	33127.16
1464	181.32	7987.461	36295.094
19558	181.16	14011.605	36742.184
8032	181.11	10473.582	38247.5
19976	181.05	14015.259	33625.203
21346	180.88	14583.898	35781.992
3038	180.78	8823.968	37737.68
4409	180.61	9273.234	38810.449
5476	180.42	9823.759	39924.934
18067	180.4	13721.361	35660.398
8532	179.94	10711.383	36551.395
16899	179.75	13358.038	35018.957
1346	179.71	8082.448	37711.273
147	179.67	7823.41	34700.047
17560	179.46	13610.514	39032.473
21010	179.38	14611.473	38220.219
6710	179.08	10058.39	38397.438
17418	178.9	13523.06	39731.926
7169	178.79	10238.841	37804.617
12775	178.48	12169.718	35071.539
859	178.31	7656.026	38824.723
4940	178.21	9692.025	34045.617
16498	178.1	13274.091	34853.539
21506	177.72	14631.296	35038.672
15469	177.62	13118.292	34671.789
5004	177.6	9693.392	34866.504
15723	177.47	13092.613	36821.938
18449	177.43	13831.845	33344.52
13752	177.35	12366.562	35399.285
408	177.33	7651.588	36599.848
9760	177.22	11153.826	36743.941
6759	176.95	9991.058	38935.195
2560	176.78	8543.162	35507.09
3381	176.74	8975.078	38713.09
2075	176.68	8314.991	38562.84
50	176.6	7882.867	33898.063
6146	176.43	9913.096	33778.059
3195	176.16	8641.241	39271.473
5543	175.86	9906.797	39196.793
4350	175.84	9450.381	39594.895
109	175.68	7653.488	34408.078
12907	175.65	12085.719	36266.293
1740	175.53	8271.868	33237.059
2094	175.28	8297.511	38815.727
2569	175.13	8585.155	35394.063
20143	175.09	14269.313	34523.422
18957	174.86	13981.684	38174.387
18483	174.69	13943.772	33772.863
12716	174.67	12262.396	34470.391
7483	174.65	10206.095	34365.535
20230	174.55	14285.977	35334.672
5178	174.44	9493.349	36937.875
14116	174.4	12587.955	34586.957
15844	174.29	13102.935	38278.953
5595	174.17	9701.595	38556.273
13988	174.07	12671.289	33141.164
13483	174.07	12460.016	37309.273
1188	174.02	8059.853	39445.008
1856	173.88	8356.237	35335.488
8907	173.81	10928.251	33674.305
20620	173.77	14337.187	38329.336
12720	173.71	12233.059	34527.844
8018	173.67	10552.17	38104.023
19153	173.42	13882.541	39875.52
19581	173.37	14173.691	36605.137
504	173.37	7696.821	37137.109
8930	173.33	10874.818	33963.719
4827	173.23	9380.573	33648.207
12413	173.08	11956.221	35351.629
5870	172.91	9843.422	36159.152
14586	172.89	12547.281	38763.059
18445	172.87	13938.228	33290.086
4866	172.68	9460.8	33112.656
10797	172.56	11498.929	38478.027
6758	172.5	10089.731	38922.313
7683	172.48	10394.984	34598.133
21167	172.24	14600.435	37112.738
2704	172.02	8609.95	33475.926
10927	171.99	11512.807	37055.391
14148	171.95	12628.787	34940.961
11517	171.85	11693.395	35380.223
14891	171.78	12861.898	37559.574
19822	171.66	14095.71	35062.91
4785	171.47	9330.35	33878
18042	171.37	13719.494	35592.941
19182	171.37	13997.499	39981.008
6726	171.22	9995.14	38672.945
11188	171.11	11554.066	34016.445
11128	170.88	11473.847	34904.395
4381	170.76	9292.159	38961.215
15523	170.7	12948.662	35139.781
20786	170.51	14387.179	39905.004
4294	170.3	9266.551	39937.566
3904	170.28	9062.632	34469.828
2531	170.2	8502.223	35757.977
20903	170.13	14609.324	39034.18
11112	170.11	11489.242	34949.781
3595	170.11	8930.898	36095.559
16708	170.05	13461.507	33314.004
1801	170.01	8209.726	34404.055
2034	169.99	8236.451	37896.926
15349	169.92	13123.267	33149.113
787	169.75	7960.015	38485.875
249	169.52	7865.399	35293.758
6421	169.48	10040.404	35301.492
11	169.38	7901.293	33090.598
5882	169.32	9855.497	35941.234
6211	169.3	9718.218	33100.281
2166	169.11	8249.837	39837.945
20635	169.04	14313.054	38477.867
8881	169.02	10775.557	33406.293
20170	168.81	14382.158	34826.859
3684	168.69	8946.934	35194.797
7156	168.46	10298.861	37869.543
16619	168.44	13310.689	33500.711
17812	168.31	13697.141	37405.664
19070	168.27	13927.233	39163.625
5796	168.15	9865.332	36856.191
9121	168.02	10975.721	36215.496
1710	167.98	8077.015	33311.27
2974	167.87	8662.079	36945.82
10421	167.73	11372.085	36739.547
303	167.68	7799.801	35683.184
7052	167.66	10266.654	38879.68
9563	167.48	11136.122	39179.133
1262	167.47	8168.842	38930.172
14884	167.29	12788.643	37767.633
16135	167.04	13320.242	38614.145
7834	167.01	10346.239	36453.715
5627	166.95	9818.395	38098.113
4644	166.91	9288.022	36088.164
18471	166.83	13782.307	33701.672
11179	166.81	11616.957	33988.762
2748	166.7	8656.694	33281.809
4037	166.7	9082.263	36278.738
90	166.66	7888.397	34249.461
2154	166.66	8394.588	39752.137
9948	166.64	11182.793	34699.426
12853	166.55	12180.917	35883.902
3053	166.14	8650.505	37998.559
2861	166.09	8830.898	35367.988
2432	165.66	8468.74	37097.234
740	165.63	7841.767	38308.957
3572	165.59	9050.558	36639.586
8582	165.49	10747.299	35957.555
12327	165.32	11894.879	36110.027
20285	165.28	14245.997	35515.492
3850	165.11	9088.911	33536.414
12488	164.9	11850.313	34554.188
20922	164.88	14547.773	38829.527
12497	164.86	12010.48	34583.324
13052	164.86	12193.844	38181.398
21716	164.84	14528.358	33326.938
3879	164.76	9258.341	33971.797
9323	164.71	10950.717	38761.875
11401	164.59	11768.204	33911.816
10284	164.34	11291.76	35534.438
1147	164.27	8101.131	39809.293
1942	164.27	8262.052	36678.188
3621	164.23	8887.488	36048.059
17322	164.17	13448.999	38951.094
3922	164.06	9126.695	34810.172
13972	163.58	12368.749	33099.883
6644	163.58	9982.418	37725.113
1693	163.27	8078.537	33634.727
14447	163.14	12556.537	37372.609
2826	163.08	8776.081	34639.5
15306	163.04	12708.057	33437.516
12889	162.98	12006.816	36066.73
9911	162.81	11186.21	35238.449
4792	162.71	9443.653	33650.969
4416	162.64	9450.319	38846.863
12933	162.56	12132.941	36458.656
19542	162.46	14136.149	36903.203
14313	162.43	12551.633	36300.148
9738	162.37	11116.556	37055.609
9810	162.14	11063.603	36282.742
72	162.14	7753.968	34096.387
6804	162.12	9939.138	39279.402
2996	161.74	8797.336	37209.398
20800	161.68	14495.012	39835.469
10080	161.6	11100.562	33310.223
41	161.56	7765.767	33721.145
10728	161.55	11558.466	39495.621
1827	161.49	8286.08	34870.797
9252	161.47	10898.515	38077.195
201	161.43	7932.04	35057.633
7827	161.35	10504.129	36337.605
9274	161.3	10964.364	38338.363
5874	161.28	9716.36	36181.215
10374	161.2	11249.194	36283.375
19936	161.18	13996.039	34127.824
763	161.16	7865.673	38390.672
11200	161.1	11565.839	33829.832
8368	161.09	10726.519	38439.965
4871	161.05	9670.111	33107.563
17	160.99	7858.807	33260.598
9472	160.91	10835.186	39954.227
17484	160.86	13664.531	39668.652
12415	160.82	11885.649	35122.32
10766	160.76	11556.51	39034.621
15604	160.66	13041.078	35750.535
19090	160.64	13921.08	39290.23
14578	160.61	12690.826	38668.559
21176	160.55	14541.946	36937.836
1201	160.55	8187.589	39543.465
758	160.28	7969.781	38377.645
17828	160.11	13693.155	37226.035
4725	160.11	9376.054	34808.133
4033	160.09	9103.02	36196.523
9295	160.09	10800.27	38650.234
7701	160.05	10538.993	34946.66
12963	159.84	12239.468	36900.664
14798	159.73	12885.066	38859.906
1860	159.48	8403.845	35421.184
7025	159.44	10289.519	39242.484
11563	159.3	11725.166	35711.852
10118	159.19	11315.45	33417.547
13770	159.17	12293.16	35213.906
14176	159.13	12646.694	35172.188
14571	159.05	12657.263	38613.348
479	159.04	7776.854	36971.293
14829	158.96	12816.783	38363.566
20340	158.92	14223.711	35942.047
20145	158.71	14221.485	34529.457
2577	158.69	8575.789	35183.539
10938	158.65	11523.608	37141.969
16336	158.61	13244.909	36671.648
9218	158.58	10855.696	37497.641
14263	158.48	12629.644	36059.109
13712	158.14	12282.435	35549.215
3759	158.1	8995.821	33966.094
18684	158.1	13818.694	35934.547
16241	157.94	13262.771	37377.23
3938	157.94	9188.972	35001.109
1186	157.92	8105.873	39438.871
12270	157.92	11949.951	36386.164
7498	157.91	10255.882	34278.121
6310	157.87	10105.571	33738.508
13785	157.83	12356.938	35046.117
13170	157.66	12155.951	39649.086
15803	157.64	13126.044	37719.867
20126	157.62	14338.35	34245.383
16596	157.58	13199.546	33818.152
1817	157.27	8277.769	34731.844
7854	157.27	10427.76	36692.059
17103	157.1	13388.351	36908.727
1972	157.1	8291.271	36987.633
7371	157.08	10200.026	36012.039
15495	157.04	12981.442	34958.383
14466	156.89	12684.261	37520.012
19981	156.76	14137.725	33345.816
8813	156.6	10671.152	33185.777
21636	156.6	14556.65	34131.258
6769	156.53	10117.858	39010.637
13761	156.49	12309.621	35132.563
5587	156.47	9782.987	38781.594
2522	156.45	8608.857	36028.094
18804	156.33	13882.107	36858.727
8976	156.2	10911.253	34520.141
13500	156.14	12450.703	37110.816
401	156.07	7895.929	36560.883
2323	155.91	8527.921	37992.176
1033	155.89	7690.444	39586.047
16272	155.66	13228.565	37044.227
11199	155.61	11600.61	33823.027
8628	155.55	10661.25	35275.477
5416	155.53	9691.647	39554.996
1437	155.36	8056.555	36800.777
7886	155.34	10352.487	36962.551
1718	155.32	8178.859	33101.664
12891	155.22	12247.477	36077.074
7123	155.13	10291.974	38227.527
14979	154.95	12806.947	36742.008
1702	154.94	8131.881	33439.902
18178	154.74	13742.711	34817.613
19928	154.71	14181.421	34017.449
5932	154.63	9833.097	35650.777
14747	154.59	12716.589	39741.387
5866	154.57	9780.71	36122.348
14223	154.53	12662.535	35731.68
9653	154.51	11193.7	38165.285
21657	154.36	14567.883	33968.543
11511	154.11	11677.066	35255.348
14137	154.04	12618.092	34782.191
5672	154	9848.951	37532.344
16738	153.94	13524.292	33509.906
4029	153.88	9204.097	36006.191
2168	153.86	8255.57	39859.742
9056	153.81	10910.779	35663.199
6719	153.61	9989.779	38525.98
11433	153.59	11650.324	34331.445
13786	153.58	12428.64	35049.953
8764	153.52	10574.697	33923.527
10365	153.5	11248.45	36162.289
4474	153.48	9477.744	38210.285
19535	153.38	14198.207	37130.902
2993	153.31	8688.358	37191.758
7938	153.21	10405.738	37319.941
21649	153.17	14493.195	33906.477
10291	153.08	11304.901	35553.008
20359	153.02	14309.916	36123.547
21555	152.98	14429.503	34650.727
6464	152.96	9921.141	35927.898
646	152.89	7696.72	37992.898
4966	152.73	9666.61	34412.988
1146	152.71	8002.393	39789.629
4698	152.71	9433.201	35362.188
2761	152.62	8714.711	33665.664
1797	152.43	8212.684	34357.281
10933	152.41	11446.194	37117.863
5625	152.23	9862.822	38077.934
4266	152.12	9224.715	39558.793
1997	152.06	8395.694	37385.852
8438	151.97	10727.073	37757.039
7388	151.95	10301.475	35872.879
4855	151.93	9425.356	33292.496
11223	151.91	11513.262	33948.133
10617	151.81	11276.673	39473.516
15764	151.79	13123.572	37303.133
13882	151.77	12354.295	34037.645
5944	151.7	9897.245	35472.805
267	151.68	7754.882	35403.328
2698	151.6	8604.405	33382.984
10207	151.54	11333.289	34766.445
5728	151.54	9853.758	37049.492
8747	151.47	10685.834	34028.328
20966	151.37	14556.79	38498.973
18150	151.26	13759.999	35200.738
10219	151.08	11303.583	34915.172
20111	151.08	14277.83	34113.09
4789	150.99	9425.212	33906.66
7136	150.97	10294.129	38001.742
5068	150.89	9629.395	35863.383
4361	150.87	9480.063	39141.563
20016	150.8	14019.026	33073.953
12473	150.74	12047.113	34677.199
2692	150.68	8470.571	33352.965
12197	150.62	11964.484	37197.074
16024	150.45	13345.343	39514.91
14310	150.41	12653.577	36288.348
6681	150.26	10051.757	38120.73
3511	150.2	9041.962	37478.559
18791	150.15	13986.958	36715.164
21018	150.15	14523.755	38252.609
2769	150.13	8785.168	33816.133
4905	149.95	9683.444	33652.539
20998	149.82	14589.969	38421.598
8494	149.8	10657.67	37042.289
15328	149.72	12804.986	33084.66
1814	149.63	8378.282	34671.234
15834	149.63	13105.536	38135.914
5219	149.59	9669.391	37348.594
18329	149.53	13652.682	33797.512
4894	149.51	9676.535	33421.277
11759	149.49	11841.137	37728.078
17162	149.38	13488.517	37325.27
7609	149.38	10502.473	33487.289
1447	149.21	8103.63	36611.82
13235	149.21	12361.355	39612.078
15796	149.17	13081.337	37656.066
10386	149.17	11365.173	36433.223
6277	149	10020.253	33464.703
5484	149	9880.389	39604.836
4563	149	9482.708	37235.508
4455	148.86	9434.235	38424.953
9772	148.82	11148.068	36647.426
9947	148.73	11007.121	34695.383
16284	148.69	13314.122	37122.613
15665	148.67	12947.563	36194.961
6125	148.5	9751.71	33898.609
1987	148.46	8215.352	37196.047
2485	148.34	8541.835	36659.023
21667	148.33	14567.269	33747.719
3583	148.25	8965.456	36508.465
2770	148.23	8727.914	33819.68
13108	148.19	12224.542	39015.535
1772	148.19	8273.219	33698.133
20166	148.12	14225.815	34744.504
12321	148.1	11969.934	36072.488
18845	147.89	13865.432	37224.055
7451	147.89	10328	34864.902
7124	147.81	10173.152	38233.387
1164	147.58	8078.227	39977.66
6690	147.46	10082.005	38182.207
18108	147.43	13655.47	35322.004
19443	147.35	14090.115	37529.02
2327	147.35	8460.852	38002.527
20251	147.25	14290.813	35406.402
16919	147.2	13495.307	35312.617
19108	146.89	13811.896	39505.461
13949	146.64	12339.805	33231.293
18114	146.6	13639.224	35363.211
8643	146.52	10564.315	35369.102
5916	146.33	9834.021	35886.754
7858	146.01	10444.143	36727.594
4095	145.99	9216.313	37003.746
11488	145.91	11659.054	35007.152
3980	145.82	9098.589	35395.879
7206	145.7	10341.426	37437.332
8253	145.47	10743.351	39749.57
18418	145.41	13864.296	33007.68
17499	145.3	13666.483	39506.066
11280	144.97	11627.464	33249.047
12749	144.95	12246.409	34815.906
6490	144.9	10043.023	36343.133
8471	144.86	10639.56	37240.023
11298	144.84	11571.685	33156.258
4081	144.78	9242.286	36832.398
17925	144.78	13580.229	36618.879
4836	144.67	9390.603	33379.848
13966	144.65	12474.078	33038.531
780	144.65	7853.495	38469.906
10742	144.17	11629.835	39576.137
8350	144.15	10576.224	38606.195
1305	144.05	8077.026	38217.133
17948	144.05	13658.072	36231.563
6652	144.03	10052.57	37818.676
3296	143.98	8886.08	39492.895
11483	143.98	11672.682	34878.414
4996	143.96	9613.753	34743.258
11043	143.94	11510.504	36118.844
16877	143.92	13363.286	34847.109
4036	143.9	9142.224	36273.996
13871	143.8	12476.187	34280.32
7484	143.79	10177.879	34382.141
4295	143.63	9079.294	39940.324
14546	143.57	12498.674	38339.094
2597	143.57	8462.035	35057.504
19068	143.56	13794.379	39141.941
20300	143.48	14273.112	35599.008
10556	143.08	11386.376	38771.602
16586	143.08	13177.15	33986.898
513	142.79	7909.808	37167.199
8671	142.77	10704.97	35028.559
4880	142.71	9531.662	33248.117
5754	142.65	9827.103	36912.844
2685	142.6	8575.775	33583.738
21144	142.52	14514.825	37189.254
7433	142.52	10229.975	35234.957
4422	142.42	9392.958	38641.426
9793	142.35	11012.176	36485.398
5957	142.35	9739.612	35572.77
19158	142.21	13904.114	39939.02
13957	142.2	12284.6	33011.09
4951	141.98	9478.909	34226.371
7902	141.95	10506.133	37060.824
7081	141.91	10167.006	38736.43
5041	141.89	9586.368	35305.727
3172	141.79	8667.398	39042.465
16067	141.74	13177.684	39259.633
4756	141.64	9357.301	34423.934
9139	141.45	10813.295	36525.652
19649	141.41	14122.991	36106.348
19902	141.41	14123.669	34142.734
20424	141.33	14419.47	36867.789
11405	141.26	11630.874	33959.102
15695	141.22	13106.793	36505.688
5274	141.22	9610.349	37854.027
3474	141.18	8962.227	37735.559
1602	141.06	8061.082	34864.848
17984	141.05	13733.372	36160.23
11480	140.8	11795.166	34827.66
3694	140.7	9047.378	34781.43
44	140.7	7884.374	33827.426
5489	140.68	9879.185	39628.117
7325	140.66	10280.895	36691.023
6607	140.51	10080.42	37508.449
8762	140.45	10672.903	33882.32
3742	140.38	8912.343	34256.496
3261	140.38	8930.214	39788.125
3976	140.3	9232.337	35367.879
21606	140.26	14481.532	34132.363
10961	140.24	11485.463	36746.535
10600	140.22	11374.102	39285.77
21027	140.18	14623.671	38287.637
4100	139.93	9260.383	37156.703
3559	139.8	8957.841	36726.668
5624	139.72	9742.57	38074.961
7869	139.65	10499.776	36882.691
11607	139.63	11770.393	36136.867
1100	139.59	7972.805	39837.824
10017	139.57	11055.088	33828.652
18955	139.47	13887.33	38167.52
4611	139.38	9280.11	36698.762
14033	139.36	12525.303	33653.875
130	139.36	7655.186	34558.543
12810	139.32	12259.587	35401.402
8956	139.17	10948.534	34380.004
17955	139.09	13675.306	36264.793
12694	139.03	12073.794	34090.594
10810	139.01	11418.525	38593.324
2538	139	8544.056	35793.172
3047	138.94	8825.511	37922.613
12921	138.94	12113.503	36433.309
20506	138.92	14250.62	37536.461
21647	138.63	14558.552	33901.559
2720	138.57	8566.134	33289.969
16830	138.52	13527.871	34351.973
1871	138.46	8409.953	35629.266
9904	138.46	11090.917	35125.977
1873	138.38	8375.461	35680.539
8603	138.33	10727.42	35617.824
8793	138.29	10693.163	33573.219
9259	138.27	10958.72	38182.348
1244	138.25	8124.933	39023.719
20953	138.13	14460.74	38707.281
3097	138.1	8808.716	38475.516
4660	138.08	9483.589	35821.473
3176	138.06	8673.471	39066.926
19681	138.02	14167.044	36056.371
19344	137.96	14177.756	38467.559
21724	137.81	14605.192	33049.219
1750	137.81	8338.316	33479.98
10051	137.77	11140.68	33521.516
8887	137.73	10967.383	33419.449
19801	137.73	14107.92	35192.688
17563	137.65	13776.644	39070.277
18779	137.64	13938.941	36575.859
10370	137.44	11330.932	36213.656
3700	137.29	9038.641	34613.945
7308	137.27	10339.907	36616.813
20066	137.25	14225.713	33409.895
14051	137.25	12676.27	33941.426
2071	137.12	8361.739	38423.203
8362	137.1	10634.013	38364.914
708	137.08	7858.349	38223.309
4487	137.08	9413.873	38098.012
1338	136.98	8171.846	37966.484
12591	136.98	11972.484	33467.258
9768	136.91	11188.596	36853.805
6198	136.89	9783.145	33289.375
17920	136.81	13682.914	36545.125
16384	136.77	13347.783	35931.387
11325	136.77	11704.074	33163.797
6383	136.75	10097.72	34543.844
1054	136.47	7779.346	39680.992
20608	136.41	14390.393	38252.711
7911	136.41	10406.715	37189.875
1892	136.2	8232.724	35982.621
592	136.16	7879.518	37622.16
13451	136.08	12357.614	37598.805
9961	136.08	11040.457	34463.703
2086	135.97	8316.289	38669.48
5780	135.91	9738.888	36727.395
280	135.72	7798.75	35493.609
17996	135.72	13644.139	35941.688
7078	135.72	10256.809	38706.289
11587	135.64	11747.622	35867.41
5045	135.6	9554.519	35379.027
10713	135.53	11619.317	39641.961
3797	135.51	8918.641	33262.047
20624	135.37	14389.228	38371.301
8839	135.36	10681.76	33068.578
10346	135.16	11348.186	36021.824
12401	135.16	12018.08	35504.184
12738	135.01	12138.513	34755.563
13842	135.01	12307.422	34520.758
20039	134.99	14328.039	33199.297
4621	134.99	9359.32	36493.801
16228	134.93	13260.606	37553.262
18320	134.9	13701.396	33757.637
3967	134.88	9254.781	35196.672
19585	134.86	14002.057	36639.902
188	134.84	7698.359	34983.309
9405	134.72	10821.458	39347.016
8548	134.67	10753.257	36494.473
9949	134.51	11043.364	34710.492
19478	134.4	14021.396	37451.309
2750	134.4	8785.71	33316.887
14773	134.34	12887.82	39206.184
1816	134.3	8298.64	34711.809
13323	134.28	12452.885	39238.668
19503	134.26	14122.361	37284.199
8314	134.24	10658.179	38921.266
2169	134.15	8210.11	39861.273
4106	133.86	9137.862	37253.016
2334	133.77	8505.886	38033.215
7161	133.73	10338.557	37976.699
15619	133.67	13127.525	35918.898
13152	133.63	12169.855	39507.98
13102	133.57	12170.989	38955.402
17846	133.48	13625.785	37323.816
5945	133.36	9844.856	35480.785
1215	133.25	8152.857	39327.926
19100	133.21	13975.342	39374.789
2688	133.13	8519.512	33624.215
19553	133.11	14159.635	37021.609
16653	133.09	13158.373	33272.113
531	133.09	7853.593	37279.27
15673	133.02	13019.463	36270.09
1847	132.98	8357.957	35239.844
18043	132.92	13554.318	35590.902
13589	132.9	12280.777	36536.977
11164	132.79	11518.474	34209.391
12767	132.75	12264.657	35021.164
3560	132.73	8996.996	36737.371
21666	132.69	14432.645	33738.188
21704	132.67	14579.584	33402.512
15734	132.65	12920.146	36894.426
6144	132.63	9825.301	33726.945
14357	132.6	12585.838	36747.301
8646	132.56	10755.712	35373.379
7628	132.5	10464.847	33909.336
7518	132.46	10248.55	33967.5
20502	132.41	14412.98	37519.949
361	132.39	7932.305	36267.078
11592	132.31	11820.207	35949.719
21016	132.14	14442.5	38240.719
3467	132.1	9003.888	37674.137
20988	132.08	14606.575	38604.297
4630	131.98	9420.102	36280.957
11611	131.98	11643.184	36207.969
2675	131.89	8565.192	33512.238
7979	131.77	10393.293	37713.66
14953	131.7	12750.428	36950.539
1472	131.68	8101.304	36106.754
20369	131.66	14417.854	36206.539
6766	131.66	10068.452	38975.945
4421	131.6	9438.753	38946.328
16536	131.52	13229.399	34535.785
18649	131.49	13887.683	35553.047
1063	131.49	7731.436	39712.84
17939	131.43	13717.269	36463.539
2797	131.37	8664.179	34195.91
3443	131.35	8920.978	38022.277
1387	131.26	8148.145	37503.566
20050	131.22	14364.398	33280.414
2201	131.1	8509.242	39674.699
2009	131.04	8405.4	37517.309
2849	131.01	8840.505	35105.68
281	130.97	7716.803	35504.258
297	130.93	7653.451	35616.422
18159	130.87	13660.763	34939.234
18538	130.83	13822.946	34389.238
11477	130.7	11779.521	34816.016
3326	130.7	8884.216	39139.645
6230	130.55	10058.524	33180.168
6186	130.55	9878.974	33204.855
6713	130.51	9968.636	38494.855
376	130.49	7756.714	36359.324
9770	130.43	11196.364	36583.859
9306	130.41	10834.138	38668.313
461	130.39	7934.358	36907.184
6580	130.3	10058.466	37300.922
2255	130.28	8569.323	39070.984
8282	130.24	10633.087	39130.336
19411	129.91	14087.388	37682.594
12812	129.9	12250.273	35484.5
14066	129.88	12550.552	34076.27
15465	129.8	13132.55	34611.387
11376	129.78	11799.076	33652.844
19185	129.78	14196.138	39994.559
15791	129.76	13121.216	37612.824
3984	129.76	9245.212	35438.293
20543	129.74	14413.063	37758.555
17203	129.72	13373.141	37715.27
10333	129.67	11286.765	35930.043
11382	129.67	11675.275	33696.934
2528	129.59	8449.093	35744.719
13445	129.57	12412.069	37546.641
6913	129.57	10004.411	39988.07
5385	129.53	9595.696	39287.945
20071	129.38	14401.423	33445.117
9980	129.32	11052.596	34398.227
15565	129.26	13059.649	35480.941
10420	129.15	11321.159	36736.266
7108	129.15	10329.707	38406.867
413	129.03	7782.65	36622
2762	128.92	8764.582	33720.398
92	128.9	7689.456	34256.383
13828	128.88	12409.046	34759.008
20421	128.82	14255.115	36820.793
19659	128.8	14055.561	36185.68
2230	128.78	8556.697	39366.484
3533	128.75	8942.817	37337.746
6811	128.53	9988.101	39355.867
19432	128.53	14115.653	37789.594
1887	128.5	8251.339	35952.449
7798	128.46	10378.111	35855.168
5349	128.42	9656.777	38821.824
13667	128.42	12418.381	35829.375
1421	128.4	8080.894	36952.781
3782	128.4	8869.181	33380.859
11262	128.31	11551.495	33376.934
1746	128.27	8216.066	33372.211
11935	128.23	11759.128	39872.305
6044	128.19	9811.461	34586.84
13557	128.17	12398.375	36608.395
6184	128.17	9862.708	33184.797
14851	128.17	12914.536	38292.027
10669	127.92	11353.934	39850.996
1486	127.88	8021.185	35924.863
4293	127.85	9088.578	39913.492
15183	127.83	12705.218	35025.176
2348	127.67	8472.526	38147.309
13007	127.67	12091.873	37462.047
3801	127.65	8858.961	33127.258
7878	127.58	10384.029	36923.742
21353	127.54	14619.586	35796.176
17950	127.42	13638.456	36236.18
11626	127.4	11761.377	36316.086
10553	127.35	11225.522	38706.957
13971	127.35	12355.082	33101.59
12416	127.33	12038.486	35120.344
10283	127.33	11372.065	35508.836
3763	127.27	9021.035	33709.168
2877	127.23	8702.837	35521.801
15659	127.16	12924.754	36169.512
5826	127.14	9810.324	36387.809
12567	127.08	12006.896	33743.344
7253	127.06	10338.39	37134.492
19175	127.04	14082.288	39827.414
60	126.91	7744.92	34014.367
355	126.87	7781.501	36156.176
16205	126.85	13140.854	37692.438
8189	126.77	10460.944	39926.719
11442	126.75	11770.514	34345.961
19958	126.73	14154.728	33723
8803	126.62	10760.826	33347.605
15749	126.56	13016.171	37041.832
6154	126.43	9819.494	33517.609
2885	126.37	8687.61	35722.215
13978	126.29	12663.189	33003.258
11740	126.27	11677.389	37560.23
13610	126.2	12403.435	36092.559
21350	126.1	14483.039	35794.574
6305	126.1	10084.305	33673.07
4183	126.06	9176.33	38283.332
4511	126.01	9480.644	37699.539
6161	125.99	9745.506	33592.566
20855	125.99	14611.505	39308.129
133	125.87	7843.485	34583.855
17566	125.81	13632.057	39084.055
112	125.78	7882.774	34424.742
13954	125.72	12430.367	33316.922
13365	125.68	12393.694	38732.473
3123	125.64	8784.927	38761.223
6686	125.57	10030.096	38130.242
1333	125.55	8076.521	37864.773
8609	125.53	10668.334	35665.887
2220	125.37	8502.605	39509.004
7449	125.37	10342.441	35055.145
19548	125.28	14002.9	36991.746
2759	125.28	8664.669	33638.633
10049	125.26	11157.547	33515.781
9507	125.24	11020.002	39722.234
7640	125.2	10473.06	34043.816
2178	125.16	8396.214	40002.609
13301	124.97	12309.963	39415.172
9180	124.93	10816.468	37120.816
13722	124.93	12342.471	35260.559
3760	124.88	9009.124	33971.914
19611	124.84	14091.075	36510.156
6881	124.82	10004.977	39798.84
3493	124.76	8936.77	37564.605
16796	124.65	13535.16	34008.629
8265	124.63	10660.106	39281.234
5213	124.61	9495.261	37317.477
18415	124.57	13658.495	33155.199
2474	124.44	8626.691	36821.977
11798	124.42	11722.367	38158.254
16557	124.4	13280.409	34333.695
5583	124.38	9733.807	38754.844
18771	124.3	13907.079	36549.316
2755	124.26	8715.824	33466.191
1809	124.26	8306.366	34514.055
2006	124.15	8357.307	37491.605
4571	124.13	9360.323	37042.594
17189	123.99	13454.461	37571.625
1460	123.94	8058.803	36278.609
156	123.94	7893.113	34748.086
6318	123.88	9926.401	33792.906
2585	123.84	8436.675	35248.734
10148	123.78	11414.117	34003.855
13188	123.71	12137.967	39839.176
18096	123.65	13723.541	35525.504
3866	123.65	9168.032	33800.887
1243	123.61	8101.511	38990.914
11806	123.55	11783.834	38339.473
5510	123.44	9838.953	39515.742
17607	123.29	13644.137	38774.578
8850	123.21	10897.245	33051.488
7405	123.11	10258.874	35680.191
13564	123.07	12359.477	36685.004
8553	123.06	10748.063	36260.176
9461	122.96	10812.795	39843.984
4032	122.94	9203.194	36108.73
1313	122.92	8161.192	38284.605
7984	122.9	10416.3	37728.645
4874	122.83	9567.425	33167.176
3076	122.75	8733.797	38343.16
8648	122.73	10610.385	35383.531
4687	122.73	9353.65	35523.656
11940	122.61	11817.965	39914.285
5229	122.54	9662.324	37408.797
5582	122.52	9634.593	38753.699
11020	122.4	11599.265	36295.387
4204	122.4	9248.535	38629.066
16013	122.19	13150.096	39718.961
4284	122.17	9217.155	39823.672
10010	122.14	11001.727	34090.84
1432	122.12	8017.563	36781.422
19918	122.04	14123.157	34230.094
4536	122.02	9319.36	37591.57
4242	122	9056.485	39232.516
3426	121.94	8932.54	38246.258
11374	121.91	11720.138	33638.414
16790	121.77	13405.362	33984.461
18550	121.77	13847.795	34609.398
2935	121.64	8788.789	36443.539
2757	121.52	8690.025	33627.379
8309	121.5	10747.492	38838.477
15273	121.5	12794.943	33864.621
17707	121.39	13621.332	38011.262
1433	121.37	8063.527	36783.469
10160	121.37	11265.752	34255.82
11174	121.33	11611.961	34277.34
323	121.31	7954.618	35889.754
3428	121.29	8886.252	38262.996
18045	121.27	13601.415	35592.402
14865	121.25	12848.213	37880.008
535	121.1	7648.693	37298.961
13042	121.02	12250.083	37977.867
12486	121.02	11983.311	34546.414
7192	121.02	10286.461	37586.125
11582	121.01	11828.726	35856.328
17766	120.85	13652.051	37824.109
10449	120.85	11238.411	36969.18
10917	120.83	11466.201	37243.363
8377	120.83	10662.171	38171.574
260	120.72	7911.203	35361.828
10894	120.72	11488.593	37437.195
16248	120.7	13210.454	37184.203
8457	120.45	10626.099	37368.191
1533	120.45	8100.377	35598.621
3640	120.43	8918.846	35584.297
20455	120.41	14224.588	37117.52
1222	120.32	8185.715	39375.629
15512	120.24	13037.016	35034.098
6703	120.16	9946.318	38282.262
18416	120.07	13769.611	33161.5
2231	120.03	8457.796	39403.578
20680	119.86	14331.257	39010.266
16026	119.86	13318.624	39544.219
17476	119.76	13654.831	39977.68
21093	119.74	14576.656	37775.105
15369	119.63	13086.031	33451.516
3507	119.59	8883.304	37422.926
11237	119.55	11490.173	33747.043
176	119.55	7967.412	34875.68
9008	119.36	10981.904	34716.227
16834	119.32	13538.847	34366.82
4148	119.24	9073.155	38005.832
11976	119.22	12010.682	39954.164
19056	119.2	13960.836	39083.051
10735	119.19	11429.063	39539.402
10385	119.17	11275.057	36424.672
8871	119.15	10817.556	33326.16
6786	119.09	10071.397	39115.414
13387	119.09	12311.643	38388.43
1365	119.05	8136.086	37567.453
5157	119.05	9639.847	36650.809
16479	118.92	13205.12	34967.379
3921	118.82	9269.22	34722.059
19073	118.76	13970.059	39177.816
2942	118.76	8677.453	36482.398
6226	118.74	9974.508	33140.07
7673	118.71	10471.512	34426.809
20943	118.59	14579.001	38653.805
13400	118.53	12403.58	38056.816
17695	118.5	13704.921	38266.773
13888	118.48	12457.007	34058.18
20500	118.48	14380.731	37510.465
10113	118.48	11372.366	33266.898
10745	118.46	11529.455	39315.016
11396	118.44	11845.092	33826.16
7900	118.38	10412.021	37047.883
16637	118.29	13290.262	33369.969
4850	118.27	9302.211	33257.992
18882	118.25	13929.726	37519.438
10983	118.23	11601.132	36654.609
2906	118.19	8664.874	36023.613
1310	118.04	8108.814	38248.402
19156	118.02	13973.191	39888.805
16035	117.92	13338.656	39588.156
1823	117.86	8379.979	34747.824
4168	117.79	9113.156	38188.07
9585	117.77	11035.538	39049.898
5618	117.75	9840.917	38021.379
4765	117.71	9321.563	34448.719
5515	117.69	9835.443	39567.402
4593	117.6	9360.493	36790.68
5346	117.52	9624.508	38767.07
1714	117.52	8043.737	33040.547
17326	117.48	13466.056	38970.91
8893	117.37	10796.275	33574.207
977	117.35	7906.054	39309.801
9761	117.25	11120.452	36743.625
11832	117.21	11785.948	38818.266
11335	117.15	11657.469	33250.398
8666	117.14	10598.192	34999.535
13658	117.08	12489.115	35753.652
16677	117	13549.642	33020.531
3877	116.94	9192.349	33959.957
14400	116.92	12564.532	37128.609
17239	116.91	13399.717	38061.484
4868	116.85	9646.828	33018.422
10487	116.81	11276.811	37597.438
16370	116.71	13212.781	36066.793
15016	116.69	12746.88	36514.883
11565	116.66	11760.47	35729.223
4983	116.5	9582.64	34558.836
6517	116.43	9972.233	36721.434
8660	116.37	10572.139	34934.273
14441	116.31	12562.949	37347.41
21212	116.29	14447.354	36696.043
6723	116.29	9930.36	38598.73
11808	116.18	11807.128	38365.926
17488	116.16	13709.741	39746.887
2963	116.12	8723.268	36737.344
2523	116.08	8486.354	36042.004
11913	116.02	11705.718	39653.328
3480	116.01	8912.63	37767.734
9801	115.95	11074.603	36537.23
20935	115.91	14450.484	38916.941
20711	115.87	14397.663	39438.734
16669	115.85	13339.461	33136.34
14384	115.83	12555.645	36943.438
7866	115.81	10385.129	36854.98
3734	115.78	8958.276	34449.945
1430	115.76	8167.275	36736.734
20086	115.76	14228.237	33726.438
467	115.74	7650.343	36925.566
17851	115.74	13628.027	37332.129
3770	115.66	8862.46	33601.289
11590	115.56	11847.44	35874.289
19513	115.53	14148.196	37335.109
11042	115.45	11438.189	36116.371
5322	115.41	9551.117	38402.281
11766	115.37	11813.863	37850.059
9549	115.35	11084.908	39133.992
2925	114.99	8691.764	36294.906
9917	114.97	10998.873	35009.836
1808	114.95	8355.99	34507.977
18707	114.93	13886.017	36139.984
4758	114.76	9283.477	34431.355
18431	114.74	13943.606	33157.801
7746	114.74	10467.415	35300.898
13163	114.74	12085.608	39607.648
2451	114.65	8590.361	36961.848
5488	114.59	9769.858	39627.961
15144	114.55	12854.86	35430.211
11657	114.55	11776.407	36604.656
21323	114.47	14459.735	35951.984
14601	114.45	12659.123	38861.855
2247	114.36	8425.659	39211.875
9327	114.34	10881.259	38804.309
6032	114.34	9864.553	34494.273
2695	114.22	8552.755	33361.488
11120	114.22	11401.417	35100.332
4557	114.13	9472.486	37194.715
12611	114.13	11888.984	33321.625
4910	114.07	9493.929	33683.688
11388	114.01	11733.384	33721.414
16022	113.96	13305.864	39512.48
12071	113.82	11900.535	38642.926
14521	113.76	12561.995	38081.875
4052	113.67	9075.009	36502.598
9909	113.59	11022.876	35217.574
1768	113.5	8332.438	33647.402
7524	113.4	10234.783	33675.785
16061	113.36	13151.351	39202.238
1235	113.36	8007.872	39156.398
21182	113.32	14496.096	36703.895
7222	113.32	10232.938	37488.551
17940	113.21	13579.561	36462.051
5165	113.21	9540.407	36674.246
2778	113.19	8817.307	33958.43
15086	113.13	12838.064	35949.766
1953	113.07	8275.298	36802.344
3815	113.07	9144.491	33182.207
18936	113.05	13794.091	38015.223
12824	113.04	12203.602	35628.219
1319	113.02	8068.14	38002.094
16258	112.98	13164.67	37261.68
6535	112.81	9932.376	36869.52
10951	112.81	11556.19	36979.574
18222	112.79	13677.725	34523.641
14504	112.67	12671.222	37941.371
2666	112.58	8436.433	33680.234
7830	112.58	10546.316	36368.453
20573	112.54	14310.847	37938.77
7605	112.52	10460.147	33467.887
5660	112.5	9820.609	37722.156
16000	112.42	13253.253	39981.105
11683	112.29	11681.429	36761.871
6904	112.27	10018.605	39898.5
16489	112.19	13228.051	35073.008
19563	112.14	14164.419	36771.238
4919	112.08	9489.698	33822.398
8918	112.06	10784.562	33807.453
6747	112.04	9957.313	38816.414
19852	112	14102.728	34745.473
5306	111.94	9616.981	38187.629
8903	111.94	10940.823	33638.055
9996	111.94	11096.097	34265.254
19552	111.92	14093.441	37008.164
9581	111.91	11118.114	39028.188
19459	111.85	14149.161	37583.672
21620	111.68	14607.57	34272.633
4713	111.62	9366.675	34998.574
4823	111.62	9353.175	33602.57
12325	111.6	11857.433	36097.551
21007	111.54	14516.246	38176.563
5540	111.52	9738.071	39175.492
2832	111.5	8705.416	34697.23
5553	111.46	9839.489	39084.793
12631	111.43	12119.862	33210.895
11228	111.39	11555.483	33654.973
14581	111.35	12590.004	38697.73
11793	111.31	11691.048	38092.602
5035	111.29	9601.435	35231.387
20031	111.27	14349.393	33136.344
4779	111.27	9374.785	34038.77
3777	111.18	8887.561	33332.184
7552	111.04	10346.236	33337.707
6409	111.02	9925.812	35164.793
4886	111	9569.82	33314.691
13934	110.97	12329.748	33605.84
7208	110.95	10216.479	37446.402
18664	110.89	13792.369	35686.719
12414	110.87	12053.579	35379.336
4544	110.85	9428.061	37385.094
4404	110.85	9477.944	39105
947	110.66	7821.613	39203.641
1668	110.64	8107.297	33939.176
6781	110.45	9927.363	39069.793
4700	110.43	9344.469	35115.035
1820	110.35	8331.655	34743.313
19609	110.35	14061.837	36505.031
9658	110.33	11017.107	38191.863
2065	110.3	8386.302	38356.008
3197	110.18	8777.675	39314.508
18863	110.16	13930.853	37339.648
13029	110.14	12090.254	37749.488
2734	110.14	8741.678	33014.563
425	110.12	7718.838	36649.488
227	110.12	7680.81	35200.242
12742	109.97	12264.916	34788.813
13746	109.93	12471.892	35385.141
8612	109.93	10621.425	35694.309
4449	109.82	9396.866	38329.734
12440	109.74	12024.203	35041.383
6990	109.74	10194.157	39297.633
17601	109.72	13750.254	38751.852
21650	109.7	14634.741	33922.398
14588	109.68	12647.818	38772.738
14027	109.66	12641.863	33531.145
12865	109.64	12069.394	35918.855
14277	109.61	12603.296	36205.516
4775	109.59	9344.458	33977.16
12424	109.57	11990.51	34954.523
15522	109.53	12959.324	35130.66
15374	109.49	13065.339	33492.172
5682	109.36	9734.697	37604.934
15128	109.36	12795.471	35607.875
8858	109.22	10857.419	33188.445
16937	109.2	13418.547	35456.914
21722	109.2	14627.366	33038.516
1608	109.18	8034.053	34923.375
18981	109.11	13790.109	38501.211
10795	108.94	11428.351	38776.766
21084	108.9	14439.615	37724.781
14182	108.86	12515.603	35258.586
15296	108.8	12760.99	33637.453
13866	108.8	12357.502	34255.133
12435	108.65	11910.117	35027.32
19339	108.63	14207.612	38387.996
1535	108.57	8076.319	35612.172
9090	108.55	10892.645	35979.629
5312	108.42	9526.923	38233.176
16015	108.34	13206.782	39438.039
16480	108.3	13192.066	34972.254
8185	108.25	10368.891	39896.188
5212	108.21	9522.386	37304.031
3957	108.15	9114.044	35112.703
9622	108.15	11185.494	38771.16
12209	108.13	12053.65	37272.059
15361	108.09	12933.55	33344.055
10190	108	11372.793	34569.844
9838	108	11115.918	36037.848
5221	107.98	9600.182	37379.652
18590	107.96	13859.045	35059.227
16999	107.94	13489.844	36144.934
15995	107.94	13311.197	39940.254
10406	107.94	11413.851	36556.039
3521	107.86	9059.527	37288.68
4287	107.86	9064.851	39854.355
8910	107.86	10821.02	33693.512
19228	107.75	14158.533	39301.379
5629	107.75	9822.359	38126.078
9204	107.75	10862.719	37407.652
4165	107.71	9138.219	38170.152
3421	107.69	8858.591	38231.785
5377	107.61	9494.68	39138.047
2252	107.59	8590.048	38999.465
2716	107.58	8538.095	33231.066
2122	107.54	8319.47	39344.543
16645	107.46	13158.794	33454.293
15049	107.44	12809.401	36337.406
15229	107.4	12756.669	34557.957
3117	107.33	8739.65	38694.066
4820	107.31	9294.288	33554.461
14175	107.27	12535.3	35126.188
7053	107.27	10341.511	38881.719
9849	107.27	11178.916	35749.707
14626	107.19	12532.254	39200.074
15860	107.15	12931.01	38529.461
19922	107.1	14202.519	33977.707
12259	107.08	11862.478	36593.477
4989	107.08	9584.882	34680.273
17676	107.02	13568.351	38453.188
10400	107.02	11397.367	36499.117
19710	106.94	13998.374	35889.664
15621	106.94	13085.496	35931.074
16966	106.92	13550.636	35768.875
16097	106.9	13327.067	38863.48
3501	106.79	8940.396	37657.898
9932	106.73	11153.679	34832.723
8722	106.69	10744.624	34586.379
12864	106.69	12190.668	35913.441
4750	106.62	9443.323	34307.164
16276	106.52	13326.25	37085.547
4517	106.5	9300.83	37782.48
4220	106.41	9226.044	38853.797
3981	106.39	9156.069	35398.855
1685	106.37	8135.012	33737.301
6024	106.23	9747.35	34707.363
12364	106.22	11883.369	35803.102
9043	106.18	10972.635	35413.598
12895	106.18	12259.868	36125.52
18545	106.02	13964.664	34587.852
2090	105.85	8335.851	38704.359
3545	105.83	8900.102	36897.98
18969	105.83	13858.974	38266.977
5852	105.81	9718.563	36331.48
6675	105.79	9912.32	38075.484
7614	105.77	10403.984	33638.695
17501	105.76	13583.18	39545.906
21209	105.72	14513.598	36643.551
16060	105.7	13246.741	39197.625
4752	105.6	9282.963	34344.797
14356	105.54	12694.991	36741.805
17702	105.51	13611.659	38006.668
3610	105.49	8926.829	36211.855
5433	105.49	9644.154	39682.734
11275	105.45	11542.684	33174.48
897	105.39	7836.895	39000.973
2668	105.37	8475.917	33741.785
9454	105.24	10989.571	39702.293
10921	105.22	11421.772	37297.371
14468	105.18	12585.703	37525.828
14906	105.14	12814.668	37486.301
1366	105.12	8060.845	37572.457
1800	105.12	8360.141	34397.461
8124	105.08	10511.727	39294.793
7689	105.01	10452	34680.254
17915	104.93	13606.329	36770.742
19826	104.84	14184.675	34780.898
1957	104.84	8290.712	36822.602
1687	104.84	8069.3	33785.781
1246	104.78	8005.334	39048.477
1074	104.66	7679.096	39750.945
12462	104.61	12003.965	34840.031
8228	104.57	10585.958	39979.254
10288	104.57	11250.536	35547.852
17262	104.51	13412.75	38187.352
3579	104.51	8880.194	36399.887
9728	104.45	11149.605	37221.809
5593	104.41	9814.978	38505.531
3947	104.38	9122.121	35042.566
17347	104.38	13525.475	39224.137
5701	104.38	9903.497	37484.652
6493	104.36	10073.071	36414.191
124	104.34	7759.92	34520.449
8398	104.34	10572.126	38002.094
434	104.28	7978.766	36732.902
17880	104.24	13704.319	36884.262
6910	104.22	9957.119	39942.457
17182	104.2	13491.732	37474.984
5246	104.15	9517.252	37633.563
10408	104.13	11234.252	36589.688
17121	104.09	13413.25	36993.488
850	104.03	7913.904	38765.176
20766	104.01	14336.589	39778.48
19769	103.99	14051.379	35295.453
5145	103.97	9669.883	36559.633
13646	103.97	12346.312	36003.766
5111	103.95	9558.338	36287.238
6527	103.95	10091.049	36793.371
1775	103.86	8242.3	33734.23
8919	103.86	10827.841	33817.66
2661	103.74	8595.468	33948.656
14811	103.71	12797.986	38730.902
14682	103.69	12523.999	39856.98
10236	103.67	11280.016	34997.461
15989	103.63	13163.024	39848.992
1504	103.55	8013.241	35738.047
9815	103.55	11039.186	36377.469
8513	103.44	10770.478	36926.504
20098	103.4	14369.883	33882.098
11620	103.4	11762.673	36293.5
3136	103.36	8740.879	38829.992
2290	103.3	8456.411	38478.855
14695	103.28	12626.563	39952.555
20425	103.25	14369.245	36875.703
15179	103.19	12777.9	35242.109
12641	103.17	12130.76	33337.855
16527	103.07	13249.419	34458.578
16519	103.05	13211.506	34693.848
12353	103.03	12022.801	36018.219
13038	102.92	12132.442	37956.121
3003	102.9	8721.899	37285.207
11906	102.82	11821.193	39584.008
4325	102.81	9455.403	39624.449
15197	102.79	12891.345	34924.719
10038	102.69	11148.082	33699.977
14864	102.63	12760.275	37873.984
6540	102.63	10010.103	36914.551
11083	102.59	11602.449	35713.152
57	102.5	7700.195	33959.402
16984	102.48	13491.78	35972.871
2158	102.48	8260.57	39773.988
12656	102.42	12186.237	33570.238
19091	102.4	13834.423	39314.926
6137	102.23	9775.263	33649.094
8596	102.12	10657.004	35854.895
5614	102	9900.752	38176.238
13950	101.96	12447.707	33265.938
7152	101.87	10235.483	38146.293
7320	101.85	10283.158	36666.148
15632	101.85	13093.433	36013.117
1893	101.81	8213.448	36013.555
4142	101.81	9263.285	37884.801
17528	101.77	13771.025	39357.191
7316	101.75	10214.433	36662.738
15182	101.67	12715.836	35023.906
20247	101.6	14368.232	35392.883
3804	101.6	9210.466	33007.609
10709	101.58	11568.076	39615.832
19342	101.58	14129.919	38450.141
15104	101.48	12906.539	36023.891
17423	101.46	13546.232	39816.379
12772	101.44	12086.254	35042.063
3829	101.39	9107.201	33368.145
14826	101.37	12827.006	38354.027
10341	101.27	11283.085	36005.289
10967	101.2	11545.087	36808.945
2722	101.2	8444.275	33005.527
9184	101.18	10862.571	37193.453
7144	101.18	10253.899	38094.945
10690	101.18	11438.388	39806.805
14765	101.14	12704.75	39432.535
8736	101.14	10575.479	34420.711
17058	101.12	13387.281	36559.375
6974	101.08	10179.61	39531.145
10230	100.89	11337.262	34981.152
2662	100.89	8538.592	33963.293
1302	100.87	8179.672	38171.277
3580	100.81	8973.306	36422.566
10199	100.77	11277.187	34646.855
652	100.76	7862.389	38022.332
20457	100.74	14289.734	37141.359
3407	100.72	8948.226	38150.145
12550	100.62	11985.815	33908.746
5813	100.54	9828.089	36658.074
1666	100.49	8037.847	33922.902
14962	100.47	12834.027	36986.316
8968	100.47	10868.935	34426.621
14	100.45	7851.048	33136.066
11357	100.45	11724.804	33458.352
7399	100.39	10265.795	35621.445
6707	100.35	9948.644	38340.594
8116	100.35	10386.146	39156
3709	100.28	8972.588	34458.945
2320	100.08	8533.881	38254.801
743	100.07	7758.107	38312.957
13649	100.07	12491.506	36016.445
12204	100.07	11961.927	37238.203
18838	100.03	13910.035	37133.246
6080	100.03	9851.314	34192.375
15114	99.97	12907.107	35776.273
4831	99.97	9351.905	33333.547
12439	99.95	11979.572	35038.258
21210	99.85	14448.22	36662.715
10537	99.82	11397.012	38341.191
3881	99.82	9132.195	33990.539
16350	99.8	13215.996	36470.109
11943	99.72	11640.426	39939.535
1082	99.72	7857.342	39776.738
18636	99.66	13940.708	35434.336
8093	99.64	10464.298	38934.469
20363	99.61	14395.18	36154.309
2022	99.59	8282.543	37774.391
2657	99.51	8588.297	34086.41
10946	99.47	11587.342	36888.648
5848	99.45	9790.107	36289.664
13543	99.43	12328.845	36791.539
518	99.39	7873.625	37200.098
9190	99.34	10802.63	37226.18
13542	99.32	12479.301	36737.199
15256	99.32	12820.317	34021.379
2143	99.28	8211.255	39646.785
17513	99.24	13698.543	39293.707
5475	99.18	9689.003	39907.586
3462	99.18	8959.461	37955.309
20702	99.11	14255.533	39253.699
12347	99.09	11997.389	35976.074
13781	99.01	12291.21	34984.012
8678	98.99	10646.24	35046.91
6077	98.97	9837.397	34182.398
12277	98.97	11861.279	36433.391
15480	98.92	13114.694	34736.469
2330	98.86	8529.993	38017.953
20726	98.84	14213.303	39546.27
3066	98.8	8767.756	38171.594
6612	98.8	10036.664	37552.277
7430	98.76	10184.996	35211.543
15921	98.69	12934.317	39261.793
11302	98.69	11680.321	33050.09
1448	98.65	8152.694	36614.484
8324	98.63	10723.386	38667.387
20401	98.57	14296.206	36577.695
7734	98.57	10472.858	35257.813
17061	98.51	13434.874	36572.867
7431	98.48	10324.6	35214.199
17451	98.32	13668.477	39807.809
5021	98.32	9503.863	35048.465
8991	98.32	10987.553	34592.477
4002	98.32	9129.11	35679.066
15367	98.26	12995.083	33436.375
2028	98.26	8347.418	37814.055
4574	98.25	9300.281	37063.824
6471	98.23	10119.615	36118.156
5823	98.19	9713.763	36385.824
12597	98.17	11854.656	33195.012
4673	98.15	9401.759	35607.445
15081	98.15	12788.534	35916.48
14873	98.07	12835.263	37693.074
19927	98.07	14124.946	34000.391
18044	98.07	13565.881	35593.633
16111	98.02	13228.891	38696.309
1500	97.98	8186.122	36006.125
10619	97.92	11384.605	39501.523
82	97.84	7982.628	34199.805
19711	97.8	14010.732	35888.953
4021	97.79	9120.235	35956.496
21261	97.77	14484.219	36376.57
9092	97.75	10878.097	36007.988
17065	97.69	13468.582	36582.063
9173	97.65	10916.461	37108.719
3308	97.61	9003.264	39277.504
16003	97.59	13166.651	39989.684
5893	97.5	9825.148	36019.191
6932	97.48	10222.929	39873.109
21733	97.46	14452.232	33139.328
6743	97.44	10126.64	38786.953
14849	97.42	12747.75	38281.957
14545	97.38	12704.858	38332.844
11910	97.33	11666.294	39604.23
20674	97.23	14338.816	38968.48
7116	97.21	10259.799	38156.453
17630	97.19	13697.444	38573.445
7808	97.15	10378.263	36014.383
3731	97.11	8844.936	34400.301
8041	97.1	10368.961	38390.773
16843	97.08	13502.893	34452.059
3042	97.08	8783.444	37773.598
5334	97.02	9592.453	38590.152
436	96.92	7771.367	36765.207
1028	96.9	7953.688	39543.539
8567	96.88	10637.658	36077.84
17221	96.87	13514.316	37854.133
9172	96.83	10899.289	37102.738
7021	96.79	10215.696	39219.215
9892	96.79	11026.118	35322.188
12296	96.79	11947.056	36240.262
7368	96.77	10323.67	35948.078
10020	96.73	11131.185	33844.824
15195	96.71	12883.266	34899.957
16223	96.69	13176.708	37783.445
11880	96.67	11693.653	39354.34
5325	96.62	9618.381	38473.984
17067	96.62	13506.639	36598.168
4968	96.6	9497.857	34428.094
7709	96.58	10550.822	35060.723
9270	96.54	10929.299	38310.711
7242	96.52	10170.759	37035.223
21403	96.48	14469.935	35531.547
2521	96.46	8497.953	36016
20784	96.35	14262.312	39900.102
6553	96.31	10006.449	37016.664
15554	96.29	12969.911	35354.043
7233	96.27	10243.51	37200.316
12427	96.21	11852.278	34962.738
15647	96.2	12990.31	36095.047
4305	96.2	9363.356	39787.648
53	96.18	7965.589	33939.938
5071	96.1	9551.679	35927.676
1036	96.1	7804.822	39599.238
11365	96	11652.785	33532.703
19605	96	14003.305	36486.262
5953	95.98	9783.428	35540.754
12530	95.95	11872.698	34067.363
12771	95.95	12182.328	35036.484
4808	95.95	9457.647	33751.23
15346	95.87	12939.091	33139.055
3596	95.85	9043.54	36102.973
1784	95.79	8282.827	34076.832
5909	95.74	9794.287	35823.977
12719	95.7	12210.748	34522.809
4736	95.66	9328.376	34623.938
12763	95.64	12221.757	34982.387
18041	95.6	13682.079	35587.855
10238	95.56	11394.403	35081.184
10782	95.52	11592.278	38875.309
5073	95.52	9664.084	35940.551
5824	95.51	9746.85	36384.031
171	95.41	7982.488	34841.152
20198	95.39	14271.938	35077.48
7326	95.37	10301.021	36693.051
14657	95.37	12556.918	39520.945
16334	95.31	13203.057	36636.555
6653	95.28	10035.593	37861.977
7650	95.24	10553.754	34172.031
10140	95.22	11321.892	33741.844
887	95.2	7891.697	38938.035
12102	95.12	11878.219	38622.996
15717	95.1	13016.255	36780.148
165	95.08	7655.306	34806.152
19632	95.05	14186.767	36299.176
5517	95.03	9789.465	39591.707
1829	94.99	8343.999	34921.781
20305	94.93	14342.093	35619.133
11321	94.91	11716.497	33149.73
8779	94.84	10614.095	33733.809
2245	94.8	8436.164	39205.559
10110	94.74	11358.359	33254.637
10907	94.72	11517.8	37200.313
13545	94.72	12331.139	36804.289
7851	94.66	10423.347	36643.809
2345	94.64	8469.075	38134.063
2824	94.64	8709.404	34579.773
9744	94.62	11070.686	37138.184
1044	94.62	7648.822	39631.844
688	94.62	7838.155	38158.313
18064	94.61	13631.54	35644.715
13921	94.51	12467.991	33750.484
4014	94.38	9101.861	35842.148
235	94.38	7955.916	35247.371
10301	94.36	11236.885	35602.184
7018	94.32	10133.307	39140.094
17473	94.3	13675.206	39963.914
8298	94.18	10666.08	39031.449
3846	94.18	9110.135	33491.391
14776	94.16	12767.173	39243.246
15375	94.15	13132.023	33505.82
10321	94.13	11356.777	35821.879
8864	94.13	10934.08	33207.742
17889	94.13	13616.175	36918.598
10216	94.11	11373.894	34898.727
10576	94.05	11280.597	38954.777
8177	93.88	10482.557	39835
4246	93.82	9258.4	39292.629
6658	93.76	9924.092	37932.07
11411	93.74	11704.013	34052.063
21456	93.72	14487.287	35126
4857	93.7	9422.461	33315.703
17976	93.67	13653.947	36133.242
3075	93.63	8641.229	38338.457
12344	93.61	12056.498	35918.266
12619	93.61	12069.084	33030.605
19916	93.57	14079.253	34213.777
15821	93.57	13058.86	37940.957
7870	93.46	10488.29	36881.652
15208	93.46	12713.819	34636.23
19687	93.46	14152.364	35770.172
13918	93.44	12318.306	33707.574
3084	93.42	8630.926	38376.258
18524	93.4	13838.621	34192.809
9657	93.36	11015.408	38181.77
1354	93.32	8011.789	37518.027
19951	93.28	14038.573	33671.473
9748	93.24	11089.115	36898.348
17452	93.23	13731.659	39809.824
17098	93.19	13383.299	36892.09
1615	93.13	8027.137	34462.02
4835	93.07	9368.166	33363.191
14493	93.03	12629.18	37748.441
17068	92.98	13450.714	36600.402
14572	92.96	12676.013	38615.664
13885	92.84	12391.767	34056.035
884	92.82	7898.493	38923.602
5	92.82	7853.788	33037.219
6424	92.69	10049.873	35380.215
2014	92.59	8258.671	37723.98
5552	92.5	9853.592	39082.895
20886	92.48	14540.64	39250.195
15386	92.48	13071.777	33648.754
13467	92.44	12355.404	37188.086
10206	92.4	11298.157	34726.664
8316	92.4	10611.137	38928.07
7170	92.34	10140.365	37807.336
8535	92.34	10555.858	36680.977
10519	92.29	11279.306	38025.863
2570	92.23	8568.285	35401.145
11594	92.21	11820.035	35972.867
10105	92.17	11402.872	33067.664
21183	92.15	14439.045	36724.063
16576	92.13	13219.167	34251.57
14242	92.11	12524.261	35932.887
12943	92.08	12089.134	36608.273
14843	92.08	12797.998	38203.676
11518	92.02	11705.595	35379.914
14594	92	12622.656	38808.367
6370	91.98	10082.153	34391.926
295	91.88	7661.561	35573.832
3410	91.88	8999.852	38191.777
20884	91.88	14537.723	39240.543
4027	91.73	9070.7	35989.723
6946	91.67	10152.533	40005.234
13028	91.64	12111.465	37736.152
4893	91.64	9519.61	33374.605
16679	91.62	13356.505	33024.98
1221	91.58	8022.469	39372.746
16168	91.56	13139.425	38003.359
7450	91.56	10154.74	34832.348
5462	91.54	9488.505	39892.445
10069	91.52	11071.974	33462.539
3634	91.46	8911.838	35862.309
9617	91.41	11174.278	38718.707
9385	91.35	10900.229	39118.055
21135	91.19	14457.11	37459.965
2968	91.18	8736.058	36811.629
9015	91.18	10980.952	35005.148
4944	91.16	9689.808	34092.16
10656	91.14	11411.198	39793.309
12648	90.96	12241.557	33426.43
1684	90.89	8021.321	33728.285
10647	90.89	11217.328	39751.727
18055	90.87	13775.515	35606.828
1575	90.87	8073.237	35391.641
12323	90.85	12047.315	36078.742
1844	90.79	8284.441	35226.07
7251	90.75	10262.63	37126.277
13184	90.72	12088.551	39754.57
13870	90.68	12379.756	34281.133
900	90.62	7643.97	39015.633
8774	90.6	10745.422	33649.602
3345	90.58	9035.991	39040.828
3747	90.49	8998.048	34015.645
13021	90.45	12275.164	37624.879
10708	90.43	11560.428	39606.117
3931	90.41	9266.014	34957.539
4011	90.37	9135.108	35830.727
523	90.33	7820.282	37245.184
9195	90.31	10832.366	37264.844
12577	90.29	11915.867	33536.621
4553	90.22	9429.05	37481.852
3107	90.14	8688.358	38576.734
14640	90.12	12535.622	39254.563
11500	90.12	11693.003	35157.762
905	90.05	7710.874	39032.91
3577	90.03	8847.261	36392.254
11908	90.01	11671.89	39594.887
1260	89.97	8029.276	38924.406
12158	89.95	11940.394	37540.547
5331	89.95	9525.341	38509.203
1576	89.89	8173.043	35403.824
7031	89.87	10175.589	39009.84
19881	89.78	14144.104	34358.047
19387	89.7	13992.911	37845.828
3726	89.68	8997.854	34320.191
8302	89.68	10605.196	39041.246
6566	89.62	10010.03	37140.672
1999	89.6	8348.146	37449.273
6637	89.57	10105.756	37692.004
7252	89.49	10251.67	37124.18
9229	89.47	10977.077	37647.152
2354	89.43	8510.733	37849.91
1251	89.34	8101.889	39077.801
19943	89.28	14018.057	33876.863
4721	89.22	9313.678	35089.738
17129	89.22	13451.981	37042.91
15511	89.14	13025.077	35033.168
11907	89.14	11838.958	39590.691
9830	89.09	11174.184	35945.77
8442	89.03	10675.796	37792.246
6006	88.99	9786.145	34809.41
6348	88.92	10072.714	34051.68
9757	88.74	11056.55	37018.352
16318	88.61	13186.684	36801.387
4467	88.57	9335.44	38167.613
18442	88.57	13976.571	33232.781
11778	88.57	11762.179	37951.414
11288	88.42	11617.046	33036.43
7604	88.4	10502.483	33443.43
9452	88.38	10863.138	39689.602
5365	88.34	9694.258	38976.199
4327	88.34	9359.587	39645.141
14964	88.28	12864.31	37006.395
6283	88.24	9987.927	33497.027
6560	88.24	9959.981	37096.48
5646	88.23	9888.262	37960.281
7658	88.19	10502.686	34262.258
2311	88.17	8608.542	38383.762
12818	88.17	12097.998	35503.445
11266	88.17	11449.161	33427.664
4812	88.15	9398.005	33800.129
1858	88.09	8308.788	35336.875
3272	87.94	8997.636	39933.184
47	87.92	7717.217	33894.66
12635	87.9	12163.173	33293.969
3293	87.9	8996.2	39733.605
12600	87.88	11870.812	33228.273
8038	87.78	10463.57	38358.32
14909	87.78	12747.076	37200.766
19086	87.69	13796.511	39249.285
18027	87.65	13579.497	35809.559
4437	87.63	9427.837	38543.809
6182	87.63	9846.402	33455.031
4970	87.59	9682.78	34435.719
9862	87.52	11080.899	35579.531
15391	87.42	13054.082	33696.781
2923	87.38	8723.337	36254.289
14914	87.32	12735.665	37207.715
9345	87.31	10902.624	38899.48
11412	87.21	11840.82	34057.805
13960	87.19	12329.66	33030.84
5146	87.09	9634.549	36559.848
16991	87.06	13486.166	36036.285
20112	87	14419.738	34125.195
11453	87	11643.59	34387.012
10744	86.98	11543.095	39314.828
2271	86.98	8602.605	38917.902
12948	86.98	12070.19	36636.449
13307	86.94	12474.458	39131.867
13924	86.9	12316.766	33767.223
3912	86.85	9143.016	34548.066
13702	86.83	12449.876	35432.559
1853	86.83	8315.451	35309.117
2458	86.77	8629.819	37015.777
15115	86.69	12918.198	35778.93
10031	86.69	11032.417	33650.371
4999	86.64	9596.286	34841.406
8510	86.58	10637.919	36876.668
8026	86.5	10560.045	38146.961
19032	86.5	13915.607	38825.832
14471	86.5	12557.087	37531.836
15532	86.44	12928.482	35232.699
5482	86.41	9871.065	39597.688
1661	86.39	8120.217	33846.086
11293	86.39	11550.268	33072.477
12522	86.37	11869.56	34033.676
5366	86.31	9548.311	38977.309
10466	86.31	11279.94	37209.523
11117	86.18	11440.353	35065.184
14323	86.1	12499.818	36339.875
16885	86.1	13531.599	34876.328
2880	86.1	8740.11	35609.578
5054	86.06	9645.862	35648.41
15976	86.06	12923.562	39908.711
10589	86.04	11353.715	39122.809
21118	86.04	14436.66	37643.77
7716	86	10354.664	35120.629
2981	86	8719.134	36959.586
8445	85.91	10688.822	37819.648
9013	85.85	10767.273	34937.176
5373	85.81	9514.897	39083.504
20171	85.77	14342.116	34825.637
17252	85.77	13424.93	38108.047
10437	85.77	11416.819	36835.445
18232	85.64	13628.703	34290.281
14915	85.6	12709.892	37253.695
14724	85.52	12756.752	39994.152
15614	85.47	13004.708	35834.52
2575	85.31	8474.285	35139.746
15220	85.29	12919.844	34755.645
16159	85.27	13207.89	38204.73
[truncated: 5,623 more rows]
