# Supplementary material for: Insights on the Control of Yeast Single-Cell Growth Variability by Members of the Trehalose Phosphate Synthase (TPS) Complex
Source: Front Cell Dev Biol. 2021 Jan 28;9:607628. doi: 10.3389/fcell.2021.607628 (PMC7876269; doi:10.3389/fcell.2021.607628)
Supplement: Supplementary file 2 [file Data_Sheet_1.ZIP › final_code/input_datasets/Ntd-TSL1_SortedCells2_control_t4.csv]

Id	Area (µm²)	Centre X Position (µm)	Centre Y Position (µm)
12092	1439.19	12279.838	39334.426
8489	1074.49	10894.506	37441.121
17050	997.32	14116.857	34012.984
6548	937.41	10187.695	38107.027
2616	895.18	8808.567	38554.168
15169	882.94	13535.646	36784.313
13252	871.54	12830.278	39161.82
17750	837.94	14440.018	37509.883
13086	835.06	12661.163	37986.289
10467	812.78	11650.3	34194.742
15511	811.17	13744.416	38570.375
4844	807.44	9696.95	39581.594
14706	800.56	13281.014	33861.273
13904	800.27	13023.847	34986.559
10163	790.25	11406.241	34879.211
16443	787.43	13826.98	37702.281
17603	775.19	14481.749	39959.086
8599	768.49	10871.735	39523.914
414	725	7956.3	36938.117
4988	711.82	9897.548	37067.48
13658	701.01	12700.814	33620.238
12285	696.99	12328.31	37151.313
7443	684.57	10447.732	38461.523
15379	684.44	13618.77	39850.906
9588	677.06	11397.307	37099.57
14397	666.89	13206.594	37513.094
14226	664.46	13094.537	39619.012
12485	659.84	12271.416	35221.27
17956	658.67	14418.931	34643.941
447	654.65	7730.064	37376.176
15938	654.61	13681.013	33511.809
11017	653.3	12009.574	37697.414
2591	653.11	8696.752	38091.863
17739	638.61	14604.839	37370.879
9317	626.33	11404.963	33623.039
7678	625.89	10658.323	37827.125
12294	622.77	12471.294	37192.789
17704	619.85	14622.297	38064.297
12052	618.9	12196.796	39747.09
14125	617.96	13088.773	37782.152
5260	607.52	9856.402	35285.219
14954	606.08	13500.99	34397.152
15992	605.95	13760.603	33124.031
10096	603.51	11499.221	35875.145
6851	602.13	10199.312	34615.34
16729	593.95	14103.823	38111.316
3625	593.38	9058.811	37953.402
16901	592.32	13999.492	35967.672
11707	592.09	12088.54	35417.695
4507	584.95	9492.077	35144.758
15259	575.92	13508.983	38099.168
13497	570.96	12799.592	35879.465
16848	565.54	14113.496	36414.422
12814	551.38	12629.785	34579.605
17877	549.45	14615.828	35933.797
13032	548.74	12624.754	36914.684
15217	545.63	13440.798	37634.961
10753	545.23	11684.841	37763.758
15183	543.58	13516.077	37007.871
3553	535.75	9100.175	36873.449
12571	532.72	12458.496	34014.77
2555	531.53	8764.393	37330.32
16229	529.43	13835.422	35252.922
7764	529.37	10662.982	36395.633
2746	528.3	9050.227	38970.715
6547	523.89	10331.213	38092.926
17872	520.79	14555.197	36176.715
1886	519.43	8610.975	36554.773
17431	514.69	14309.293	37519.422
5808	510.75	9970.211	33036.617
10991	510.1	12014.021	38294.23
7814	509.98	10759.752	36330.105
16562	507.72	13844.245	39587.285
13838	507.16	13030.442	33998.348
13601	505.9	12727.853	34248.18
13200	503.91	12555.195	39815.984
8745	502.91	11073.004	38357.527
17612	502.81	14533.037	39644.254
14400	498.79	13255.745	37278.574
721	496.21	8047.401	38936.461
17271	495	14253.95	34813.508
14982	494.83	13360.546	34716.707
545	491.07	7919.765	38065.598
12177	490.36	12477.751	38168.293
11660	487.01	12183.259	34799.457
4860	483.89	9809.788	39048.301
10789	482.79	11800.803	38358.793
17481	481.07	14239.606	38100.508
10751	480.94	11664.214	37726.055
6141	478.96	10048.002	36318.055
8470	478.18	10924.337	37278.004
4185	477.16	9420.085	34161.516
1616	475.02	8204.406	39335.039
7922	474.27	10607.057	35158.637
14161	473.66	13088.862	38427.914
6166	468.85	10019.801	36621.336
4686	466.84	9590.284	37728.984
14170	465.93	12983.455	38668.328
17566	465.55	14261.001	39535.473
4466	462.6	9519.8	34511.742
7029	461.91	10375.52	33254.094
4700	460.76	9520.626	37948.508
6073	460.74	10107.678	35566.922
6111	459.13	9925.39	36090.527
2755	458.75	9044.484	38805.648
14281	457.7	13259.211	39589.277
8103	457.51	10571.1	33149.672
17970	457.12	14486.821	34561.738
3920	455.82	9432.888	36556.668
2777	455.15	8894.513	38782.117
12705	453.92	12629.312	33183.336
16655	453.81	14089.148	39023.996
527	453.23	7823.806	37878.129
7725	452.77	10577.645	37070.129
14068	451.66	12923.349	37021.5
8096	451.28	10587.209	33328.617
7936	450.17	10590.57	34957.316
17958	449.75	14593.105	34666.141
1251	448.77	8276.77	34464.906
15903	447.94	13654.081	34004.555
4482	447.87	9686.825	34676.613
4861	444.29	9875.55	39091.598
12066	443.56	12470.54	39819.383
13828	439.61	12959.375	33918.895
10151	438.86	11608.394	35078.238
2743	438.58	8997.993	39213.879
7680	438.21	10565.148	37519.758
15734	437.81	13560.366	36317.293
8713	437.62	11126.276	38920.359
14749	436.76	13256.692	33615.152
7682	435.19	10655.856	37553.609
8029	434.78	10731.626	33818.762
11899	433.96	12057.327	37940.031
3017	433.88	8876.558	35882.535
13751	433.88	13086.169	33487.324
11492	432.37	12182.831	33077.34
16975	431.76	14069.173	34784.594
11654	431.39	12190.407	34710.074
9691	431.24	11333.925	39072.344
7941	430.57	10757.343	35016.383
18021	430.51	14489.704	33751.266
7407	429.48	10392.064	38101.238
15297	427.83	13428.142	38689.867
17236	427.2	14240.222	34098.453
16734	426.64	14162.393	37852.832
13214	426.45	12741.568	39808.59
7410	426.22	10541.79	38142.105
10172	426.01	11506.27	34702.367
6919	425.99	10318.026	33930.719
12048	425.45	12231.556	39719.238
16781	423.67	14188.243	37462.309
8207	423.36	10777.254	33831.207
16244	422.66	13905.493	35419.547
8619	421.74	11125.835	39856.375
8502	421.66	10928.88	37766.148
7662	421.37	10725.897	37837.43
7484	417.2	10489.326	39044.789
15919	417.2	13682.372	33871.031
2826	416.72	9020.379	37885.203
11867	414.53	12071.091	37487.684
9098	414.42	11192.082	34048.484
8109	412.75	10902.465	33020.855
15782	412.39	13644.348	35836.242
4765	411.28	9643.295	38928.906
15987	410.3	13733.664	33078.707
1179	409.65	8350.442	33407.871
6668	409.21	10335.037	36833.477
7295	406.79	10422.282	36535.402
10044	406.52	11522.17	36258.535
4163	406.33	9478.245	34373.297
4891	405.47	9812.789	38320.566
17545	405.41	14317.233	39279.566
14000	405.22	12930.936	36213.605
6325	404.01	10021.93	39288.203
14024	402.62	12989.715	36577.027
15872	402.41	13768.001	34710.453
14047	402.37	12984.356	36799.215
10892	402.33	11922.767	39630.484
6665	401.56	10252.422	36805.301
12988	401.45	12500.255	36386.449
17364	400.51	14321.394	36555.375
7975	400.41	10620.163	34749.211
8112	400.3	10773.631	33076.383
14953	399.34	13539.157	34388.391
13473	397.14	12734.504	36059.52
10287	396.93	11587.714	33642.289
10530	396.83	11642.305	34796.605
13028	396.5	12543.153	36852.824
10305	396.47	11528.608	33473.25
7492	395.72	10498.628	39132.176
14273	394.84	13159.975	39508.035
7987	393.52	10554.905	34556.652
6514	392.86	10240.634	38792.813
15473	390.66	13756.368	38992.395
3050	390.16	8919.248	35413.016
6938	389.68	10197.799	33772.395
17136	389.15	14108.167	33294.586
2657	389.11	8683.778	39356.902
17506	388.61	14205.126	38230.984
16431	388.42	13772.599	37511.141
9833	386.81	11604.664	39684.125
15675	386.71	13590.592	36664.719
12406	386.35	12469.949	35792.555
2701	386.18	9014.395	39946.93
7298	386.01	10391.026	36657.465
13770	385.05	13000.851	33661.645
11927	383.78	12083.663	38293.469
5170	382.88	9709.596	36520.652
10867	382.58	11672.49	39820.973
443	381.71	7883.946	37298.223
13043	381.16	12521.011	37078.84
14678	380.58	13316.434	34216.863
14162	380.3	13109.176	38459.535
1699	380.22	8524.182	39120.289
6178	379.86	10042.763	36776.133
17700	379.7	14576.863	38258.895
8141	378.11	10950.201	33277.23
7268	377.79	10550.407	36208.641
4755	377.06	9522.803	38811.016
13637	376.35	12764.925	33768.551
13088	375.83	12562.591	38059.902
7373	374.66	10438.21	37569.453
4275	374.18	9471.446	33176.848
11904	373.76	12229.685	38052.602
1941	373.74	8452.58	36106.66
9002	373.11	11055.493	35417.824
5911	371.37	10085.526	34242.781
2758	371.29	8875.023	38863.504
17997	371.22	14446.546	33987.141
6681	370.74	10328.551	36578.289
2749	370.47	8944.549	38994.945
14804	370.37	13278.914	33258.762
12701	369.93	12499.011	33103.074
11152	369.47	11969.286	36267.043
7755	369.2	10607.983	36863.445
8561	369.07	10827.389	38862.359
7602	367.9	10742.332	38802.531
13504	367.82	12783.346	35702.887
6949	367.44	10135.049	33619.93
17339	367.33	14216.651	36007.242
10326	367	11554.867	33292.641
9830	366.66	11511.261	40000.219
12267	366.18	12282.473	37320.051
3610	366.02	9261.454	37772.789
16847	365.79	13992.914	36692.563
1400	365.6	8357.238	36014.629
4973	365.33	9905.255	37455.52
13210	365.16	12906.931	39762.512
13664	364.57	12854.057	33346.406
12411	364.57	12417.823	35851.293
13350	364.53	12853.251	37702.453
709	364.45	8102.908	39135.375
913	363.82	8116.423	35352.688
10881	363.38	11972.673	39947.629
13115	363.26	12537.533	38556.211
11728	362.94	12093.481	35656.188
11749	362.56	12058.874	35871.262
6372	362.33	10184.369	39800.246
9468	362.25	11365.488	35526.52
13718	362.06	13019.586	33260.504
4430	361.98	9494.821	34272.844
1622	361.62	8330.917	39475.652
1105	361.02	8011.731	33612.242
2699	360.75	9050.564	39937.32
10190	359.55	11504.253	34301.773
9393	359.09	11314.21	34546.801
6869	358.92	10157.672	34387.93
11616	358.74	12134.345	34273.023
14903	358.57	13464.723	33650.344
13175	357.59	12579.557	39342.227
3601	357.4	9204.104	37557.957
11408	357.02	11964.309	33493.488
14691	356.69	13200.56	34088.277
8778	356.23	11135.348	37685.41
10169	356.1	11543.622	34652.5
61	355.41	7938.378	33513.656
11929	355.33	12237.481	38316.875
14343	355.22	13171.809	38377.777
9254	354.95	11362.829	33079.445
7628	354.66	10655.613	38560.453
15344	354.51	13398.991	39547.578
10444	353.8	11833.039	33803.512
11894	353.72	12148.001	37910.688
17723	352.96	14537.459	37809.313
16842	352.59	14129.991	36579.004
611	352.54	7818.514	39321.879
2911	352.44	8849.075	37095.711
1739	352.25	8458.338	38493.578
15644	351.48	13754.638	36566.262
6633	350.96	10221.402	36880.176
15003	350.54	13453.417	34888.121
2857	350.47	8884.875	37770.477
5262	350.43	9788.707	35301.355
6737	348.72	10131.43	35615.207
2400	347.54	8647.051	35087.324
10926	347	11941.114	39230.203
10192	346.48	11566.913	34316.691
13943	345.16	13090.464	35551.105
17951	344.99	14541.077	34844.953
11859	344.57	12139.616	37417.199
17996	343.76	14628.32	33981.988
9952	343.74	11514.993	37531.352
16462	343.63	13981.16	38029.188
12608	343.49	12417.879	33785.863
16854	342.96	14079	36493.914
12076	342.5	12470.712	39994.809
14433	342.36	13257.144	36975.027
16164	341.54	13854.871	34292.086
793	341.14	8158.678	37204.754
17757	340.73	14588.112	37232.102
16803	340.1	14134.085	37347.688
16256	339.62	13988.606	35754.691
14949	339.39	13503.826	34372.441
15943	339.28	13749.943	33537.516
14852	339.05	13396.024	33134.703
14202	338.78	13098.673	39228.406
1647	338.7	8342.335	39858.645
4416	338.43	9657.464	34057.316
10452	338.26	11667.644	33918.699
12534	337.86	12400.809	34505.367
12771	337.82	12522.241	33925.637
4511	337.67	9528.891	35140.863
11543	337.59	12157.41	33524.598
9000	336.77	11142.481	35401.898
17287	336.61	14343.793	35110.809
9213	336.14	11105.058	33436.566
13532	336.12	12736.652	35178.613
15017	335.18	13472.114	35205.691
16467	334.68	13971.701	38097.863
16887	334.66	14120.247	36418.32
13358	334.37	12761.035	37773.102
17351	334.07	14399.718	36220.375
8960	332.9	11126.399	35769.02
16778	332.4	14039.227	37423.184
6276	332.29	10077.022	38166.41
7589	332.19	10661.753	39215.637
7737	331.88	10585.343	36911.402
7478	331.86	10374.248	39020.051
12129	331.65	12432.289	39099.727
6172	331.4	10077.371	36691.801
10909	331.38	11901.148	39294.891
13389	331.23	12812.233	37134.648
14255	331.08	13325.93	39783.879
16741	331.08	14147.067	37708.445
10849	330.94	11841.242	39265.465
7629	330.47	10553.169	38584.949
11814	328.99	12223.7	36599.266
15385	328.63	13585.295	39619.676
11716	327.69	12194.24	35503.215
7502	327.42	10451.027	39245.262
15248	327.34	13486.397	37988.063
7892	327.07	10672.729	35529.586
8557	327.02	10814.054	38733.82
15011	326.71	13440.954	35080.848
10937	326	11847.265	39081.43
10671	325.68	11759.541	36232.613
1677	325.68	8523.824	39649.547
5767	325.58	9772.331	33603.391
14817	325.52	13311.952	33284.566
13001	325.08	12553.95	36574.602
16750	324.41	14178.496	37509.234
17406	324.32	14382.11	37190.313
13585	323.15	12725.988	34590.805
11295	323.05	11962.44	34701.59
1843	322.97	8440.771	37487.129
9092	322.21	11058.888	33997.586
10253	321.38	11625.481	33938.434
8817	321.15	11080.439	37365.414
9667	321.06	11378.713	38472.926
9604	320.83	11278.788	37288.734
710	320.75	8161.261	39197.844
8503	320.66	10847.371	37776.148
16210	320.64	13957.709	34891.445
16008	320.43	13795.145	33198.715
9481	320.41	11387.779	35739.359
11815	320.31	12138.738	36614.574
15940	318.38	13704.287	33508.102
834	318.24	8004.085	36711.836
11035	318.17	11960.61	37661.73
11893	317.42	12115.707	37904.719
5145	317.3	9874.12	36603.523
11251	316.98	11963.935	35133.727
4702	316.58	9523.969	37969.488
10786	316.29	11804.648	38244.684
2014	316.04	8410.38	35552.594
9469	315.6	11280.254	35542.254
10725	315.1	11752.335	37153.793
14637	314.93	13142.06	34581.828
17437	314.83	14372.574	37579.445
7595	314.16	10660.819	39063.285
8083	313.66	10705.326	33218.766
17714	313.41	14627.99	37925.715
13952	312.76	13123.181	35650.199
7482	312.26	10457.899	39035.984
606	312.21	7709.649	39205.102
16216	312.21	13858.286	34955.223
8438	311.59	10937.577	37039.879
188	311.44	7664.826	34734.195
15445	311.08	13743.131	39503.051
4768	309.89	9544.365	38975.281
13300	309.51	12729.736	38345.508
6327	308.39	10089.307	39383.574
12000	308.36	12243.562	38943.863
4007	307.95	9405.051	35934.586
7676	307.61	10758.223	37797.535
11945	307.36	12137.279	38526.633
15254	307.21	13425.752	38072.781
15606	306.27	13571.117	37220.996
17718	305.83	14536.818	37730.898
6271	305.81	10044.897	38029.379
14464	305.79	13333.607	36662.363
13113	305.5	12563.129	38516.734
10150	305.14	11507.948	35066.551
4968	304.45	9732.236	37391.598
12090	304.22	12399.406	39286.184
8145	304.06	10830.381	33319.266
16600	302.51	14142.912	39882.793
18003	302.13	14605.795	34089.492
2569	301.63	8804.684	37586.762
13368	300.98	12809.164	37624.129
302	300.88	7833.167	35942.688
3760	300.62	9357.023	39244.266
16248	300.16	13819.734	35513.375
8757	300.12	11033.898	38300.762
10728	299.66	11631.779	37191.754
4362	299.16	9610.614	33559.156
7604	299.1	10655.09	38833.148
8174	298.95	10780.874	33484.75
15365	298.74	13524.63	39948.254
3842	297.97	9283.163	37625.293
16544	297.7	13816.868	39350.355
15760	297.57	13569.268	36002.094
12210	297.49	12329.565	37360.105
16271	297.4	13956.98	36139.832
12364	297.11	12411.732	35996.016
11792	297.09	12263.387	36251.809
12195	296.98	12402.667	37700.715
14578	295.9	13317.014	34947.578
7990	295.67	10723.011	34313.594
16966	295.62	14199.57	34957.637
9942	295.46	11534.623	37971.883
8140	295.23	10848.045	33271.68
12733	295.12	12518.89	33481.359
11360	294.75	11904.361	34068.285
10905	294.52	11927.081	39488.41
6550	294.04	10141.216	38131.887
4621	293.78	9627.015	36785.258
8828	293.49	11127.065	37435.066
4987	293.28	9904.319	37038.488
4995	292.42	9748.309	36908.547
13012	292.34	12534.514	36675.961
1372	292.32	8319.584	35730.523
11724	292.3	12139.674	35568.633
12182	292.28	12422.908	38249.285
14207	292.28	12938.815	39341.375
14147	292.22	13031.016	38086.191
15579	292.22	13755.979	37793.32
3014	292.19	8840.412	35816
734	292.05	8084.256	38617.09
3628	291.9	9231.67	38025.984
2601	291.9	8824.141	38354.254
14448	291.78	13303.479	36712.863
8715	291.78	11116.995	38639.613
2465	291.71	8831.941	36015.051
12658	291.61	12392.55	33208.289
14655	291.38	13336.886	34413.949
640	291.19	7957.592	39921.473
305	290.58	7978.086	35999.898
17681	290.27	14443.539	38519.594
7348	289.73	10347.294	37301.566
15793	289.62	13653.001	35692.438
11889	289.56	12194.714	37725.707
12579	289.33	12383.922	33818.898
570	288.68	7840.103	38540.84
14259	288.55	13251.219	39836.977
10131	288.3	11593.139	35300.746
7578	287.63	10562.849	39381.676
3572	287.63	9152.041	37099.688
17428	287.63	14345.71	37489.543
4809	287.34	9508.852	39971.57
15092	286.92	13551.844	36206.875
10543	286.27	11697.551	34910.219
17515	286.13	14262.231	38457.766
14237	286.07	13109.515	39701.273
11447	286.06	12007.328	33483.633
7727	286.06	10657.205	37153.023
16969	284.64	13989.575	35009.914
15547	284.5	13614.003	38210.938
3633	284.48	9252.902	38117.598
3576	284.48	9095.008	37175.199
7684	284.48	10645.588	37573.145
15446	284.47	13611.458	39543.625
9677	284.45	11313.274	38638.723
14141	283.81	13052.521	37983.652
9937	283.74	11444.73	38090.934
6163	283.47	9994.449	36611.199
15271	282.91	13469.85	38254.73
12423	282.7	12319.564	35645.266
12047	282.45	12115.897	39695.379
6392	282.15	10226.93	39456.527
3172	282.09	8952.411	33904.707
5948	281.57	10011.875	34667.051
2928	281.4	9049.21	36900.391
11680	281.15	12154.496	35051.465
9063	281.06	11113.032	34610.871
15779	280.77	13648.408	35787.527
10861	280.71	11650.436	39588.094
8613	280.71	10894.637	40002.926
13387	280.52	12795.849	37092.469
13609	280.15	12730.758	34040.387
4578	280.08	9573.546	36382.914
6281	279.89	9926.682	38244.551
4190	279.73	9479.886	34243.891
15639	279.6	13608.178	36855.047
16243	279.56	13813.418	35373.738
6825	279.35	10181.608	34660.453
11246	279.24	12039.291	35382.938
17929	278.85	14499.871	35207.113
2000	278.76	8455.362	35470.387
10995	278.68	11909.977	38072.051
17632	278.49	14622.077	39397.691
11338	278.41	12019.848	34242.516
10367	278.33	11779.831	33076.227
8084	278.32	10571.359	33236.988
3324	277.72	9151.222	33574.523
14316	277.7	13330.778	39026.695
11908	277.36	12097.211	38111.055
5883	277.32	9947.228	33906.977
12525	276.92	12350.316	34668.516
17999	276.76	14529.257	34029.316
3418	276.55	9265.275	35273.063
6716	276.19	10198.47	35973.734
1479	276.04	8394.116	36835.98
7738	275.71	10661.529	36922.637
15243	275.71	13415.179	37895.336
16614	275.35	14120.345	39648.73
13831	275.29	13037.74	33995.051
231	275.21	7923.429	35142.125
9909	275.08	11577.359	38383.605
6414	275.08	10208.47	39598.055
15185	274.14	13546.269	37034.965
9111	274.14	11111.708	34125.18
8196	273.91	10806.135	33675.855
9029	273.7	10995.205	34816.457
10715	273.55	11801.916	36888.086
10321	273.51	11514.362	33265.438
3893	273.26	9403.52	36988.895
9432	273.09	11243.158	35090.195
14940	272.97	13529.241	34123.113
14990	272.76	13448.66	34762.422
4901	272.28	9883.447	38404.094
12779	272.09	12598.136	33986.063
18047	271.82	14467.739	33271.285
13111	271.19	12531.768	38444.18
1285	271.17	8324.117	34811.004
10693	271.15	11775.878	36652.539
9894	271.04	11470.864	38531.012
15070	270.92	13430.623	35896.781
17251	270.25	14401.599	34341.527
2712	270.17	8957.202	39717.836
4613	270.1	9521.047	36626.73
9269	270.02	11215.977	33208.621
4087	269.43	9412.11	35194.359
11014	269.08	12020.08	37982.438
17093	268.76	14127.745	33649.781
17112	268.64	14022.371	33483.848
11672	267.89	12118.079	35022.66
16069	267.86	13804.786	33727.387
2066	267.64	8537.321	34846.941
9261	267.28	11333.052	33162.297
13921	267.26	12977.269	35151.883
17897	267.24	14536.901	35852.691
7485	266.44	10399.749	39049.422
1591	266.4	8325.982	38908.027
3757	266.28	9368.023	39161.758
17448	266.26	14385.798	37897.895
12980	265.81	12690.737	36275.656
1794	265.65	8513.077	38051.324
3212	265.63	9037.802	33418.625
14271	265.5	13236.576	39709.059
16552	265.36	13851.268	39479.293
8511	265.36	10902.815	38012.461
13909	264.98	13054.147	35024.313
750	264.92	8135.5	37833.094
4776	264.85	9580.409	39084.527
13129	264.58	12518.706	38851.094
6805	264.37	10222.804	35095.805
6104	264.37	9953.349	36035.34
1334	263.81	8264.738	35344.344
7960	263.26	10713.724	34821.742
4734	263.22	9680.21	38347.313
14905	263.03	13539.986	33655.934
6344	262.68	9978.976	39550.086
8716	262.49	11105.451	38689.289
5823	262.43	10089.457	33176.359
17820	262.34	14520.232	36931.875
7192	262.26	10411.665	35225.078
13596	262.2	12821.509	34143.117
2816	262.16	9019.102	38306.129
14272	261.71	13255.496	39728.762
10413	261.55	11676.363	33536.934
2106	261.07	8438.985	34589.805
1191	260.77	8224.524	33542.355
3082	260.73	8988.649	34632.488
5963	260.06	10107.37	34837.449
6479	259.5	10151.401	38961.316
10787	259.46	11719.492	38277.57
1802	259.41	8469.713	37844.121
6900	259.33	10181.3	34292.5
2663	259.23	8700.355	39418.23
13219	259.16	12866.618	39949.773
10625	259.16	11654.387	35732.281
17544	259.04	14300.732	39219.672
14861	258.93	13378.963	33190.379
7507	258.93	10483.55	39383.129
3242	258.6	8889.377	33141.938
14671	258.37	13157.701	34194.656
5904	258.28	10034.477	34201.313
11962	258.2	12208.53	38768.879
14022	258.07	13075.578	36542.789
7092	257.85	10514.667	33970.566
9920	257.66	11573.198	38310.254
5394	257.59	9728.631	35169.777
14512	257.59	13314.821	36142.867
17155	257.43	14336.107	33252.105
873	257.43	8154.826	36007.957
1579	257.18	8246.876	38733.363
1188	256.84	8342.929	33501.996
9078	256.3	11025.577	34398.129
350	256.19	7775.401	36354.5
8238	256.11	10934.538	34352.789
16347	255.88	13849.901	36690.551
16665	255.77	14039.618	38937.953
6839	255.02	10267.187	34525.156
2052	254.88	8519.054	35248.832
795	254.5	8017.628	37224.254
3630	254.35	9140.305	38030.516
15529	254.27	13644.595	38426.281
16906	253.93	14042.426	36031.035
2610	253.75	8824.984	38510.254
7890	253.62	10690.281	35506.992
11705	253.54	12060.648	35357.961
13288	253.08	12897.027	38787.227
14471	252.95	13221.731	36417.723
609	252.72	7760.235	39239.504
8606	252.68	10928.576	39706.051
17024	252.68	14145.123	34336.105
16914	252.18	14014.696	35891.82
1766	252.16	8466.112	38440.973
853	251.99	8021.077	36476.602
5682	251.93	9894.767	34392.648
16829	251.93	14036.627	36803.961
10370	251.76	11755.37	33107.18
10314	251.63	11496.515	33224.164
15342	251.3	13347.971	39456.664
908	251.23	8011.058	35305.758
15094	251.03	13439.143	36237.523
585	250.84	7705.545	38799.648
2405	250.57	8788.876	35124.254
13023	250.55	12696.74	36809.324
11798	250.48	12236.412	36414.84
11555	249.92	12206.448	33636.305
7521	249.41	10452.176	39527.984
7399	249.41	10481.294	37875.355
325	248.81	7892.869	36265.199
9683	248.41	11296.409	38852.242
1320	247.51	8219.188	35261.055
16900	247.45	13990.101	35943.43
13003	247.45	12540.424	36617.004
16739	247.36	14156.541	37961.555
2607	247.16	8684.121	38433.875
2538	247.11	8645.366	37046.281
8597	246.99	10922.084	39513.668
280	246.97	7771.323	35765.859
2272	246.72	8835.619	33438.32
17229	246.4	14250.922	33982.18
622	246.38	7751.384	39492.84
14086	246.05	12925.027	37243.465
1423	245.75	8297.544	36185.129
15023	245.19	13485.119	35273.984
14377	245.17	13167.226	37794.949
6749	245	10267.466	35431.641
15505	244.23	13717.985	38509.004
12479	243.79	12365.627	35133.68
12025	243.64	12062.247	39074.895
3741	243.26	9454.143	39733.688
16090	243.12	13797.992	34045.574
13374	243.01	12906.675	37219.531
17274	242.55	14260.345	34846.445
6482	242.16	10195.942	38977.742
6122	241.84	10105.103	36213.586
2931	241.8	8991.837	36952.98
7315	241.61	10363.025	36993.297
9635	241.55	11409.733	37738.508
14325	241.36	13264.42	38883.445
2176	240.57	8623.193	33190.992
14490	240.13	13151.147	36261.141
12193	240.08	12427.687	37981.008
15188	239.96	13415.801	37064.809
7203	239.92	10411.405	35399.406
14596	238.87	13141.926	34935.906
6689	238.6	10300.229	36434.387
6795	238.58	10165.08	34995.371
9011	238.52	10988.487	35156.398
4604	238.1	9505.337	36549.262
899	238.08	8163.632	35572.672
15160	238.04	13453.154	36659.059
15170	237.78	13376.846	36806.758
13919	237.57	12972.45	35103.742
4729	237.45	9555.765	38222.422
98	237.11	7813.621	33939.504
10988	237.07	12011.291	38177.027
10582	237.03	11797.009	35259.973
8696	236.95	11003.576	39269.492
16383	236.93	13782.253	37210.32
4246	236.88	9463.938	33532.41
4733	236.67	9638.31	38340.32
13448	236.67	12737.069	36310.152
8258	236.63	10967.896	34488.156
17568	236.47	14410.776	39542.844
4953	235.84	9882.764	37673.133
4139	235.82	9301.131	34727.02
3792	235.69	9421.041	38757.445
10591	235.48	11842.623	35336.59
14049	235.17	13097.277	36885.621
15196	235.04	13504.149	37216.633
17536	234.75	14325.585	39036.172
14648	234.69	13207.673	34330.613
3942	234.31	9357.601	36439.758
1555	234	8285.153	38192.188
12595	233.68	12282.018	33936.262
15875	233.5	13662.82	34732.742
1788	233.31	8565.531	37998.852
11718	232.99	12135.37	35530.809
11931	232.97	12083.178	38332.855
12909	232.91	12617.119	35388.254
2379	232.62	8823.402	34717.184
13640	232.6	12802.727	33781.93
1862	232.16	8559.178	37344.133
14340	232.12	13161.481	38578.84
12956	231.55	12502.931	35935.68
1503	231.51	8316.332	37422.375
58	231.49	7646.515	33495.047
10460	231.47	11673.859	34131.301
15312	231.34	13351.415	39027.938
1568	231.11	8285.982	38502.508
2593	230.86	8649.267	38097.52
16837	230.78	14096.869	36850.508
3668	230.76	9220.977	38435.152
14297	230.36	13247.752	39141.473
7637	230.34	10725.495	38428.652
13731	230.29	12971.499	33399.52
9052	230.09	11167.005	34737.52
7299	230.06	10358.717	36669.129
820	229.54	7993.402	36928.566
15879	229	13770.103	34582.012
16235	228.91	13923.696	35310.445
14106	228.75	13010.387	37380.574
17146	228.64	14328.255	33077.398
10267	228.35	11426.548	33763.383
2992	228.29	8934.156	36132.215
2609	227.22	8674.87	38455.707
12477	227.09	12302.856	35403.34
14909	226.49	13424.863	33820.48
9399	226.45	11289.465	34668.969
10553	226.4	11784.682	35061.578
13652	226.4	12731.376	33573.371
14674	226.09	13130.947	34200.551
13988	226.01	12936.454	35996.086
10951	225.88	11888.329	38681.09
2605	225.55	8704.756	38410.074
11373	225.5	11879.755	34126.566
11092	224.88	11899.461	37143.031
1289	224.61	8344.831	34863.293
2395	224.31	8624.022	34963.789
12074	224.1	12379.873	39948.605
4672	223.94	9661.391	37480.785
16745	223.79	14146.718	37753.695
9450	223.71	11405.96	35364.602
10495	223.69	11816.311	34453.488
13226	223.29	12841.689	39722.172
6221	223.2	9988.359	37101.074
7863	222.87	10633.259	35869.637
7194	222.62	10473.906	35235.586
849	222.35	8115.792	36397.113
7505	222.05	10552.549	39285.145
2709	221.8	9021.53	39670.043
9919	221.78	11605.118	38303.914
13638	221.45	12902.273	33770.574
10590	221.34	11778.211	35323.969
8203	221.03	10779.539	33734.586
2114	220.65	8476.218	34429.172
9988	220.34	11520.358	37314.707
4747	220.32	9577.607	38605.004
11726	220.32	12184.455	35600.063
7187	220.21	10390.543	35093.875
17746	220.07	14472.226	37482.992
3885	219.82	9419.312	36889.922
6293	219.71	10094.898	38411.945
12676	219.67	12461.196	33092.484
17697	219.67	14490.538	38153.086
2597	219.58	8785.583	38257.547
16660	219.56	14045.201	39091.113
17889	219.56	14524.566	35784.188
2362	217.91	8662.719	34581.227
15594	217.62	13563.802	37637.824
13834	217.56	13023.364	34001.156
319	217.09	7872.946	36141.332
3396	217.03	9190.242	35005.109
17932	216.95	14628.57	35259.523
2860	216.76	8936.191	37774.449
9835	216.64	11564.431	39731.922
12168	216.53	12400.89	38312.313
7419	216.11	10476.532	38316.359
12768	216.05	12608.714	33883.613
4857	215.72	9719.143	39245.551
12661	215.44	12456.336	33251.52
6077	215.26	10023.958	35614.734
16043	214.88	13962.192	33409.629
15273	214.73	13497.173	38301.547
2432	214.63	8821.915	35479.531
17527	214.59	14376.859	38838.648
10517	214.52	11794.537	34660.852
14198	214.48	12942.988	39181.426
12289	214	12435.306	37156.73
12507	213.62	12480.064	35092.199
12663	213.62	12391.269	33261.551
16346	213.5	13812.468	36678.063
13628	213.02	12883.118	33678.438
12080	212.79	12451.913	39690.039
14370	212.47	13168.856	37834.91
17638	212.12	14505.642	39189.766
1557	212.05	8254.688	38218.98
1136	211.89	8050.818	33320.492
11042	211.76	11983.652	37371.941
1601	211.61	8288.502	39176.316
12352	211.59	12437.304	36152.48
6978	211.55	10276.527	33253.188
13450	211.49	12749.035	36348.844
3697	211.47	9162.449	39111.965
14556	211.43	13339.652	35564.023
3745	211.18	9380.674	39544.633
8646	210.76	11169.341	39680.379
12065	210.53	12440.434	39812.004
15037	210.11	13385.579	35409.406
14612	210.02	13237.285	34653.406
16214	209.54	13830.405	34926.367
14657	209.5	13251.102	34420.277
14719	209.17	13285.061	33764.434
13837	208.92	13085.215	34037.609
5810	208.69	10123.43	33056.172
347	208.43	7798.827	36328.57
7375	208.37	10441.298	37583.508
10579	207.83	11658.168	35222.887
11563	207.66	12077.193	33724.246
16191	207.58	13968.854	34665.039
1991	207.43	8492.729	35706.906
7294	207.22	10500.993	36489.074
11312	207.16	11951.851	34581.227
10670	206.61	11790.033	36198.363
16364	206.57	13900.157	36872.555
4317	206.24	9464.895	33175.512
10483	205.69	11774.62	34343.441
17266	205.63	14270.678	34760.035
13535	205.21	12823.083	35215.824
9949	205.11	11459.628	37802.121
16331	205.02	13931.304	36575.559
1530	204.92	8206.242	37832.527
7136	204.82	10412.602	34540.402
9794	204.54	11218.08	39466.129
4410	204.34	9646.917	34017.156
4858	204.23	9823.847	39257.23
12974	203.46	12622.259	36232.234
17869	203.43	14464.696	36112.48
514	203.31	7862.714	37774.148
2662	202.62	8730.163	39391.832
2674	202.62	8799.528	39646.902
17042	202.37	14191.143	34188.602
15263	202.37	13367.927	38204.617
1117	202.2	8003.083	33399.461
4794	202.05	9654.078	39732.828
1687	201.6	8594.976	39571.023
14865	201.57	13423.252	33229.977
14589	201.53	13133.526	35086.207
3349	201.13	9107.492	34103.152
1614	201.07	8221.578	39301.125
4394	200.99	9542.704	33829.695
8044	200.86	10685.994	33525.074
6651	200.69	10287.017	36970.242
9948	200.07	11537.432	37741.484
10540	200.01	11710.023	34865.395
1567	199.8	8289.867	38478.285
4934	199.52	9884.745	37840.777
1358	199.08	8289.426	35572.516
16821	198.98	14182.683	36978.023
8528	198.85	10956.569	38269.508
3737	198.58	9273.466	39995.414
10032	198.19	11623.767	36398.738
17567	197.85	14381.138	39533.215
9877	197.75	11463.604	38719.043
13180	197.66	12671.486	39471.156
16162	197.64	13798.638	34236.527
11661	197.62	12114.522	34790.426
9618	197.47	11296.84	37485.637
15025	197.41	13406.581	35298.633
12990	197.03	12646.302	36396.871
13759	197.01	12923.483	33582.691
6220	196.74	9990.773	37084.941
8185	196.7	10933.068	33574.992
11486	196.62	11956.108	33146.352
1692	196.47	8535.427	39411.012
15946	196.32	13603.796	33577.559
12343	196.22	12310.38	36321.496
4562	196.14	9681.206	35979.176
10848	195.72	11767.911	39237.863
7558	195.68	10736.567	39757.695
4997	195.59	9878.587	36918.27
13981	195.55	12971.773	35894.73
4130	195.19	9354.818	34650.852
3416	195.09	9081.037	35255.133
1985	195.09	8474.847	35660.609
15508	194.96	13696.147	38522.762
11514	194.23	12200.054	33269.789
7902	194.15	10669.371	35363.648
2160	194.09	8490.113	33518.152
11084	193.96	11867.688	37340
2686	193.9	8636.506	39964.422
11918	193.9	12159.229	38224.363
4664	193.86	9612.785	37366.047
15952	193.79	13628.495	33332.805
4745	193.62	9593.978	38590.945
12487	193.42	12366.162	35221.91
14939	192.62	13400.569	34121.055
3634	191.91	9149.016	38118.41
16371	191.07	13953.041	37046.336
15585	191.01	13584.315	37811.633
9305	190.88	11247.658	33461.238
9391	190.65	11289.2	34516.965
8036	190.47	10569.206	33738.039
3731	190.17	9186.582	39925.629
15573	189.98	13573.175	37705.734
15014	189.98	13411.153	35139.773
8942	189.52	11191.102	36014.262
794	189.06	8125.586	37219.574
10912	188.6	12004.831	39303.094
8693	188.27	11137.265	39167.063
3085	188.27	9020.788	34659.68
13013	188.12	12502.028	36684.969
9093	188.12	11037.909	34014.293
7397	187.33	10350.97	37856.148
8567	187.01	10898.774	38963.926
2167	186.99	8449.584	33599.484
3570	186.55	9076.455	37039.953
16491	186.49	13783.662	38563.758
8328	186.22	10854.475	35263.289
17941	186.09	14456.784	35054.309
1811	185.97	8597.572	37791.434
15084	185.89	13432.29	36098.727
13259	185.63	12820.207	39180.422
8429	185.57	10816.105	36941.836
4266	185.51	9409.888	33429.375
16469	185.49	13829.17	38133.93
10620	184.76	11730.558	35683.02
8458	184.48	10863.733	37213.695
17352	184.21	14364.334	36287.234
8471	184.19	10851.927	37283.191
1701	183.54	8531.244	39199.637
10231	183.42	11538.676	34061.336
6301	182.91	10063.117	38685.73
645	182.89	7789.145	39996.113
11385	182.24	11948.567	33936.711
13760	182.16	13001.326	33593.023
3640	181.83	9106.321	38229.715
7710	181.8	10649.008	37503.949
8581	181.64	10867.429	39095.406
16886	181.41	14102.714	36406.324
4431	181.2	9579.388	34264.023
2233	181.16	8670.875	33231.016
10720	180.8	11805.569	37053.906
3482	180.57	9168.93	36048.891
13179	180.4	12596.151	39421.617
11881	180.17	12232.757	37569.805
4620	179.67	9603.51	36775.008
3071	179.42	9004.213	34804.328
10979	179.13	11951.115	38432.813
13779	178.96	12985.177	33711.008
6348	178.61	9956.67	39668.977
1262	178.04	8399.778	34574.324
4682	177.41	9616.326	37658.926
8855	176.99	11114.307	37139.559
12641	176.26	12347.85	33399.145
11179	176.09	11928.202	36157.336
11530	176.09	12205.784	33340.484
16427	175.45	13830.452	37402.883
4554	175.45	9606.094	35875.965
11582	175.43	12263.27	33865.438
4480	175.38	9645.662	34615.852
10936	175.26	11883.199	39063.258
874	175.09	8082.456	36004.215
5916	174.76	10055.166	34316.512
8000	174.27	10684.255	34168.574
9502	174.09	11234.107	35991.746
9834	174.04	11458.066	39723.355
11012	173.81	11963.93	37935.227
7109	173.25	10500.486	34215.594
11657	173.23	12157.141	34742.469
2357	172.92	8631.07	34561.555
4494	172.91	9659.089	34864.996
14246	172.69	13008.887	39881.844
17711	171.89	14515.46	37885.875
3448	171.56	9196.849	35756.051
15078	171.43	13380.475	35988.414
10606	171.2	11688.032	35512.934
4959	170.72	9773.069	37825.16
90	170.61	7650.922	33832.855
7971	170.51	10642.353	34661.566
13688	170.49	12904.3	33043.336
11061	170.24	11893.229	37452.156
7716	170.11	10591.357	37236.879
14576	170.05	13137.578	35209.02
4085	169.5	9283.988	35184.566
16367	169.4	13946.023	36902.645
13409	169.11	12887.552	36813.645
7206	168.52	10446.225	35420.543
3404	167.81	9131.982	35069.695
9217	167.77	11034.942	33477.055
2296	167.66	8651.094	33822.168
13549	167.6	12883.928	35093.844
630	166.99	7655.525	39608.309
6911	166.83	10178.576	34082.09
12721	166.47	12515.998	33373.242
9346	165.3	11376.964	33914.176
9685	164.59	11233.475	38903.387
11684	162.94	12214.396	35081.461
3272	162.81	9229.706	33382.934
8287	162.23	10925.26	34927.465
1938	162.12	8627.476	36316.984
10318	161.01	11606.442	33246.289
9675	160.74	11262.138	38598.063
12624	160.72	12379.127	33552.242
13576	160.68	12705.375	34523.34
12961	160.61	12677.213	36026.289
4906	160.45	9790.148	38166.109
13627	160.09	12889.992	33667.781
11567	160.01	12196.439	33772.703
11717	159.95	12179.101	35509.133
3685	159.36	9108.892	38653.926
9862	158.96	11546.641	39029.117
1597	158.52	8387.989	39099.691
3752	158.33	9472.033	39415.938
4252	157.87	9433.025	33601.113
1589	157.83	8204.133	38856.703
1132	157.27	8064.815	33315.355
4066	157.04	9446.377	35371.355
7923	156.95	10578.188	35154.625
644	156.89	7905.593	39954.707
13689	156.49	12767.787	33086.215
11942	156.45	12233.987	38504.98
12841	156.31	12640.573	34900.871
10188	156.31	11541.428	34646.316
13882	156.05	12930.006	34597.258
1559	156.03	8216.191	38285.617
13634	155.82	12754.891	33753.637
6611	155.49	10216.027	37326.996
1878	155.41	8492.714	37017.242
15087	155.34	13422.214	36144.898
3047	154.53	8902.541	35391.816
8876	154.23	11156.324	36830.289
4325	153.94	9669.975	33099.766
14864	153.88	13425.77	33218.902
1642	153.82	8410.12	39714.723
17174	153.13	14376.921	33310.398
3901	151.89	9439.099	37002.363
16973	151.7	14071.307	35053.637
6999	151.58	10451.813	33062.586
12299	151.26	12456.298	36942.051
3811	151.26	9280.287	38307.211
15804	150.28	13646.295	35559.543
15214	149.47	13552.977	37590.992
11306	148.94	11848.46	34537.227
17736	148.69	14564.431	37662.199
1921	148.61	8617.759	36561.727
8095	148.42	10695.688	33321.492
8918	148.34	10989.72	36105.371
724	147.5	8007.533	38662.512
7691	147.42	10715.143	37609.754
11898	147.18	12048.297	37924.883
309	147	7884.691	36044.117
8730	146.66	11172.726	38538.07
2775	146.56	8857.345	38755.512
7135	146.51	10422.031	34533.113
12263	146.43	12374.629	37283.816
6379	146.2	10165.298	39945.438
17458	146.14	14375.748	38024.809
15291	146.06	13477.672	38582.945
9110	145.7	11174.589	34111.422
13234	145.64	12803.87	39448.328
9989	145.05	11561.392	37315.066
1417	144.99	8338.327	36154.832
8796	144.36	11132.987	37793.656
6092	144.03	9997.429	35942.691
14384	144.01	13201.783	37618.098
16011	143.69	13878.093	33240.199
11525	143.34	12142.594	33307.148
9564	142.62	11275.891	36838.297
725	141.98	8063.357	38673.406
2577	141.87	8730.573	37773.445
13048	141.12	12502.432	37117.66
1181	140.66	8240.95	33412.965
7967	140.55	10748.967	34889.309
683	140.47	8039.193	39524.961
2107	140.18	8542.223	34590.109
17074	139.78	14169.568	33685.57
16980	139.53	14010.381	34933.574
11442	139.51	11971.776	33418.926
3111	139.49	9049.396	34576.629
3305	139.26	9102.236	33550.004
3374	139.03	9105.916	34591.66
2204	138.65	8741.924	33096.898
11802	138.52	12127.854	36444.359
13049	138.5	12697.057	37182.809
14958	138.4	13413.248	34432.191
8875	138.04	11154.823	36819.82
5853	137.98	10080.278	33570.043
879	137.54	8054.165	35741.617
15341	137.25	13496.573	39446.438
11686	136.96	12124.914	35093.375
15299	136.29	13413.856	38684.887
15923	134.93	13676.149	33904.48
895	134.42	7982.353	35541.078
8682	134.3	11149.556	39348.848
3249	133.73	9074.134	33070.797
12599	133.25	12463.622	34008.578
14470	133.11	13193.817	36399.652
7016	132.98	10530.799	33187.676
906	132.94	8029.27	35299.633
13329	132.75	12835.971	37831.957
486	132.63	7754.065	37646.926
10772	132.35	11656.865	38048.715
12748	131.89	12657.629	33616.879
7634	131.81	10765.637	38369.246
9616	131.56	11296.668	37473.355
15589	131.39	13748.965	37544.785
10463	130.22	11677.267	34143.719
15616	129.38	13770.671	36965.434
8993	129.09	11046.077	35380.102
13938	128.94	13030.619	35495.176
15995	128.34	13761.218	33141.945
1224	127.33	8324.914	34098.344
11708	126.6	12171.778	35434.332
12830	126.52	12614.871	34781.086
1529	126.47	8209.813	37822.324
7925	126.31	10583.713	35164.586
8282	125.87	10891.713	34892.48
6685	125.7	10211.24	36640.352
16855	124.68	14071.128	36525.273
16817	124.55	14056.533	36913.395
11168	124.47	11898.8	36130.168
711	124.3	8014.51	39270.387
1233	124.26	8369.177	34302.824
8368	123.9	10801.352	35847.004
4775	123.44	9687.155	39045.316
4756	123.09	9563.448	38816.363
14309	121.02	13271.599	38973.871
4318	120.78	9479.914	33178.723
14468	120.66	13302.988	36719.555
3632	120.28	9166.716	38104.328
1439	120.03	8313.138	36428.258
11961	119.95	12070.284	38723.563
2205	119.38	8729.74	33098.32
70	119.2	7890.142	33589.684
14157	118.92	13065.428	38257.605
89	118.9	7646.639	33821.563
16857	117.71	14054.203	36533.805
12637	117.56	12469.496	33376.977
842	116.08	8093.021	36556.633
5175	116	9870.92	36611.887
13783	115.93	12946.582	33733.414
7460	115.85	10393.77	38732.32
13026	115.54	12543.334	36836.688
6148	115.39	10113.228	36439.367
16391	114.78	13969.829	37306.063
8024	114.34	10617.604	34107.125
8779	114.24	11108.9	37683.195
2467	114.24	8816.149	36098.563
5836	114.18	10126.291	33298.543
2068	113.84	8582.656	34856.348
17429	113.72	14336.711	37486.887
643	113.53	7839.347	39922.645
12302	112.79	12360.853	37009.465
8023	112.71	10623.641	34099.234
15510	111.79	13735.986	38550.508
9107	111.62	11127.94	34096.066
6244	111.5	10070.275	37420.73
3527	111.37	9169.381	36547.105
5701	110.68	9747.63	34280.246
13784	110.45	12937.713	33733.781
807	110.07	8185.417	37045.055
4234	109.99	9298.704	33650.996
10503	109.82	11803.216	34509.008
12355	109.59	12369.076	36189.633
17257	108.84	14282.601	34474.527
11635	108.55	12072.939	34542.957
16947	108.44	14110.245	35570.488
13633	107.46	12758.686	33708.34
4271	107.4	9420.17	33434.648
861	106.85	8156.136	36114.141
1629	106.79	8238.155	39619.902
4522	106.58	9508.691	35227.344
8787	106.33	11021.288	37734.703
387	105.7	7780.448	36656.043
8821	105.66	11133.535	37419.73
16546	105.66	13823.099	39349.113
13881	105.47	12935.311	34587.504
12075	104.62	12282.531	39989.027
10771	103.32	11667.56	38047.867
14668	103.3	13163.955	34181.203
11551	102.59	12088.135	33586.141
4284	102.34	9453.621	33220.906
2947	102.13	8922.34	36568.637
872	101.83	8077.288	35987.102
360	101.46	7887.691	36488.695
2948	101.06	8918.637	36578.047
866	100.98	8090.414	35908.422
12322	100.68	12492.6	36692.258
15290	100.64	13488.44	38579.98
17219	100.14	14404.391	33860.406
6091	99.72	10006.764	35926.445
2748	98.53	8902.365	38979.684
15874	98.36	13668.921	34721.461
5811	97.75	10040.222	33052.934
4983	97.57	9812.654	37339.594
15920	97.5	13699.069	33880.348
4758	97.29	9563.537	38825.996
3446	96.87	9061.031	35694.895
2631	96.67	8751.337	38881.367
15088	96.41	13434.809	36145.613
8094	96.37	10685.352	33313.285
744	95.98	8031.442	38233.629
1025	95.91	8061.932	34588.281
17559	95.41	14220.369	39446.031
2356	95.33	8624.15	34550.254
11166	95.01	11887.753	36128.18
3312	94.2	9104.869	33560.129
5920	94.13	10046.025	34323.516
14616	93.97	13336.538	34687.68
8280	93.61	10909.56	34888.699
357	93.24	7816.485	36463.563
234	93.09	7775.335	35154.242
15289	92.44	13485.033	38567.801
654	92.29	8029.203	39829.566
16439	90.91	13903.203	37603.633
2853	90.62	8940.232	37750.602
12695	90.6	12484.485	33084.652
16605	89.66	14118.435	39889.109
877	89.41	8171.193	36048.32
851	89.03	8146.622	36404.602
14752	87.78	13252.351	33630.121
8043	87.5	10688.722	33513.82
12829	87.15	12611.099	34772.316
8306	87.13	10760.337	35023.141
220	86.65	7875.371	35032.477
10317	86.52	11558.068	33234.633
5812	86.23	10029.779	33057.539
16740	86.12	14119.765	37978.719
9974	86.1	11530.72	37424.781
8239	85.96	10872.321	34350.914
366	85.77	7746.681	36503.023
4255	85.64	9438.545	33619.93
6093	84.91	9961.811	35941.305
903	84.64	8014.661	35289.688
14693	84.55	13195.036	34103.375
13679	83.59	12794.496	33321.023
2763	83.15	9054.489	38954.477
14907	82.94	13471.936	33655.684
4147	82.9	9483.879	34451.023
11685	82.86	12218.613	35088.715
6854	82.42	10274.924	34314.738
8994	82.4	11059.583	35379.789
17683	82.36	14447.569	38561.063
16892	82.34	14038.079	36153.527
33	81.67	7672.413	33320.742
16334	81.02	13937.146	36586.457
101	80.98	7759.456	33954.914
11944	80.81	12239.631	38512.344
13764	80.52	13107.845	33632.195
12288	80.31	12439.807	37143.617
13763	80.29	13093.126	33635.457
16904	79.91	14099.375	36000.742
10189	79.81	11514.763	34699.965
14509	79.62	13248.672	36367.609
69	79.41	7879.682	33583.277
11362	79.3	11926.858	34065.434
4766	79.22	9558.047	38932.758
2282	78.78	8843.59	33571.434
13939	78.59	13037.397	35501.156
17842	78.59	14518.579	36921.328
2600	78.47	8779.589	38273.426
13775	78.03	13117.938	33696.172
9087	77.57	11095.739	34160.355
1392	77.42	8383.035	35949.609
4305	76.6	9279.097	33047.844
1640	76.37	8412.616	39691.129
15075	76.16	13554.762	35952.535
4286	75.47	9477.523	33244.988
6986	75.47	10286.016	33028.191
17898	75.41	14528.605	35861.031
12840	75.31	12560.43	34863.383
11474	75.01	12007.533	33095.598
878	74.22	8066.228	35737.633
5841	74.18	10131.431	33307.422
11324	74.18	11881.939	34137.379
4605	73.78	9491.822	36551.207
11655	73.65	12136.623	34720.816
15177	73.61	13556.161	36947.461
612	73.49	7834.935	39316.598
17459	73.36	14365.506	38023.066
6946	73.11	10206.054	33515.652
9394	72.84	11323.692	34555.531
10626	72.5	11702.911	35746.563
7110	72.4	10514.63	34212.066
1393	72.17	8354.971	35963.648
3330	72.15	9233.082	33760.953
6679	71.88	10324.25	36563.566
4287	71.58	9451.91	33267.086
14266	71.56	13281.371	39598.828
16161	71.48	13800.674	34225.996
15942	71.46	13750.723	33524.219
6864	71.38	10283.722	34364.516
11819	71.27	12170.272	36769.488
13641	71.1	12792.336	33777.625
7207	70.91	10455.882	35416.363
13276	70.85	12910.545	38630.23
2067	70.75	8562.186	34848.316
6936	70.58	10200.957	33693.773
15827	70.48	13481.104	35267.539
10461	70.22	11737.477	34138.656
4461	70.18	9509.583	34440.48
10977	70.02	11914.879	38425.73
14962	69.83	13406.358	34439.266
2292	69.72	8664.483	33771.793
8999	69.45	11052.92	35389.113
32	69.24	7705.225	33294.871
7342	69.2	10497.372	37246.73
12528	69.16	12470.722	34724.727
8110	68.76	10891.62	33031.359
4984	68.72	9822.595	37341.797
1502	68.57	8385.487	37376.676
17047	68.57	14126.679	34284.426
8638	68.09	11074.155	39629.867
6859	67.97	10251.398	34338.094
7120	67.9	10365.332	34296.672
372	67.74	7884.849	36511.047
17221	67.69	14426.053	33873.223
17821	67.55	14511.418	36929.168
4339	67.55	9611.484	33260.316
4253	67.48	9399.783	33599.402
3405	67.38	9120.034	35069.289
14856	67.36	13406.942	33146.211
2386	67.32	8684.653	34784.711
1544	67.17	8337.6	38081.352
14279	66.96	13170.228	39578.246
7015	66.77	10540.791	33155.969
11546	66.71	12117.549	33575.758
16564	66.56	13857.945	39602.953
6245	65.77	10074.977	37427.133
876	65.73	8083.706	36013.836
4337	65.69	9619.959	33251.719
2954	65.52	8853.106	36630.676
17080	65.5	14189.666	33741.57
6175	65.45	10040.718	36759.969
1457	65.45	8413.273	36659.457
13122	65.35	12591.02	38672.359
10099	65.27	11485.754	35869.723
17602	65.12	14631.569	39943.172
5856	65.1	10108.528	33577.668
15964	64.87	13757.905	33532.32
17823	64.53	14596.615	36947.746
9897	64.49	11511.126	38544.887
1871	64.37	8627.445	37092.156
13192	64.16	12682.482	39672.199
14305	64.05	13304.044	39263.613
8761	63.91	11047.582	38307.195
9105	63.86	11164.134	34088.441
6858	63.82	10302.785	34329.855
217	63.74	7889.392	35022.797
8366	63.7	10800.17	35836.117
5412	63.32	9864.86	35298.781
8870	63.18	11074.005	36709.734
5858	63.01	10099.525	33577.445
2184	62.92	8435.616	33303.543
15991	62.84	13749.605	33105.117
17599	62.82	14491.554	39918.391
17076	62.69	14173.601	33701.77
4845	62.59	9715.667	39572.559
14347	62.28	13191.625	38178.34
3707	61.96	9101.753	39365.82
17483	61.94	14224.913	38096.922
14951	61.92	13547.861	34383.07
12292	61.13	12447.618	37164.23
11587	61.06	12276.034	33926.344
12976	60.43	12621.078	36244.523
16818	60.27	14066.249	36915.129
17077	59.58	14165.527	33709.16
9676	59.51	11266.781	38605.719
8154	59.47	10815.735	33360.75
16856	59.41	14062.65	36528.617
4306	59.33	9355.283	33073.535
2904	59.28	8879.288	37308.531
4132	59.2	9344.975	34660.789
13277	58.89	12916.849	38639.738
11443	58.87	11963.066	33413.543
7054	58.87	10560	33735.211
875	58.61	8195.995	36000.559
3097	58.4	9032.039	34744.66
14149	58.34	13034.715	38098.664
9080	58.05	11206.563	34407.566
2784	58.03	8804.109	38570.535
3084	57.82	8980.925	34644.191
1127	57.51	8145.13	33192.102
7858	57.46	10774.809	35776.215
4000	57.44	9283.01	36208.578
4242	57.34	9282.125	33766.293
5852	57.34	10103.735	33550.426
3903	57.26	9439.963	37011.094
236	57.25	7743.327	35177.77
11488	57.15	11956.395	33158.828
1432	57.09	8330.65	36370.551
13159	56.77	12582.553	39194.234
8923	56.25	10996.674	36111.121
2064	56.21	8594.84	34801.477
808	56.1	8064.11	37075.133
310	56.06	7897.801	36044.789
4133	55.98	9356.405	34662.867
15221	55.9	13477.414	37645.121
11520	55.81	12190.324	33290.184
242	55.71	7730.747	35200.496
355	55.56	7765.055	36387.094
8515	55.5	10892.991	38024.961
17075	55.44	14162.26	33695.422
9673	55.35	11373.154	38568.281
4455	55.33	9501.848	34410.922
1239	55.2	8371.611	34352.73
225	54.98	7849.034	35051.254
17940	54.87	14456.525	35043.137
3393	54.68	9185.815	34994.602
1988	54.49	8484.994	35664.141
87	54.28	7872.187	33815.863
11527	54.24	12127.477	33318.676
2476	54.12	8707.917	36194.508
3856	53.97	9307.765	37227.008
13608	53.85	12726.141	34027.457
15953	53.84	13621.304	33343.063
17048	53.78	14137.806	34336.797
799	53.74	8022.793	37229.809
896	53.74	7995.101	35546.121
6821	53.43	10162.708	34988.059
11662	53.39	12173.328	34804.277
5951	53.28	10019.563	34682.215
16568	53.16	13847.212	39607.223
6838	53.15	10259.106	34514.691
7889	52.99	10700.639	35493.961
253	52.95	7749.346	35421.777
9348	52.72	11208.342	33976.672
6903	52.71	10302.863	34288.168
8465	52.65	10934.727	37279.262
3273	52.57	9220.48	33387.559
1247	52.55	8215.793	34402.543
12645	52.46	12281.147	33399.012
8513	52.36	10889.562	38013.145
11629	52.32	12155.474	34499.109
13743	52.3	12986.388	33443.988
4996	52.28	9761.62	36907
944	52.28	8144.894	34947.949
17078	52.17	14186.503	33712.063
8596	52.13	10851.712	39474.512
11244	52.09	12059.003	35367.535
6216	51.77	9971.091	36966.156
3763	51.77	9352.18	38951.969
15327	51.67	13382.111	39297.68
12635	51.17	12491.321	33372.297
18014	51.17	14433.061	33889.613
5851	51.13	9928.071	33525.32
4459	51.08	9545.227	34430.324
1017	51.06	8111.515	34493.23
10201	50.96	11479.366	34417.066
3376	50.92	9075.943	34698.543
641	50.87	7828.1	39917.738
13044	50.58	12497.448	37110.832
7444	50.52	10460.789	38444.922
4336	50.27	9490.688	33249.055
13236	50.23	12917.404	39458.086
76	50.1	7898.901	33711.199
561	49.47	7729.145	38292.305
10465	49.47	11679.346	34154
7018	49.43	10508.427	33202.141
15549	49.26	13467.192	38248.434
2374	49.18	8740.783	34687.414
2404	49.16	8654.05	35099.359
2334	48.99	8768.524	34194.813
14478	48.95	13247.022	36494.711
13034	48.74	12618.879	36930.004
8102	48.72	10616.471	33134.344
12476	48.57	12296.163	35393.301
17178	48.49	14379.549	33333.32
8462	48.43	10946.966	37273.617
13956	48.38	13113.268	35671.766
4974	48.26	9659.131	37490.484
1410	48.18	8346.618	36106.633
7736	48.16	10578.23	36903.336
12696	48.09	12581.748	33082.168
1679	48.05	8425.749	39717.637
10852	47.67	11718.174	39378.215
4343	47.46	9606.656	33295.16
17181	47.4	14382.191	33367.621
9109	47.3	11099.583	34109.773
15072	47.24	13429.106	35905.348
14692	47.13	13186.602	34099.332
6983	47.11	10321.227	33016.93
16524	47.11	13957.394	39180.777
16915	47.01	14092.112	35576.285
4381	46.96	9637.795	33803.137
2984	46.63	8981.519	36321.602
2625	46.44	8842.372	38755.922
13769	46.44	13102.688	33644.602
10501	46.38	11813.044	34494.516
8197	46.36	10790.264	33671.773
5169	46.29	9715.654	36506.816
3089	46.25	9045.768	34699.785
16965	46.13	14070.35	34943.258
1235	46.02	8381.43	34328.48
4285	45.92	9468.203	33241.547
16566	45.48	13837.899	39603.156
12724	45.48	12503.069	33377.5
8822	45.46	11093.101	37421.195
11387	45.35	11960.542	33939.652
104	45.27	7728.897	33985.973
1434	45.19	8314.937	36388.449
7754	45.18	10617.218	36851
8504	45.1	10859.11	37771.598
2203	44.93	8735.761	33085.625
2380	44.77	8730.656	34720.719
11659	44.66	12123.643	34779.059
8156	44.6	10814.602	33373.277
386	44.47	7774.103	36641.113
1553	44.45	8282.964	38179.574
282	44.35	7791.787	35793.723
8738	44.33	11109.763	38580.141
10911	44.26	11999.042	39289.863
8101	44.22	10655.44	33128.172
12842	44.14	12648.877	34902.297
79	44.03	7889.23	33740.461
3205	43.91	8931.81	33355.629
3395	43.87	9178.471	34998.551
16365	43.62	13890.21	36877.484
8851	43.3	11186.147	37066.246
14863	43.3	13424.725	33211.621
1176	43.11	8394.859	33378.07
10500	43.07	11826.896	34483.734
5397	42.99	9731.866	35180.051
11011	42.97	11960.65	37927.32
4041	42.88	9375.759	35627.293
8157	42.84	10790.521	33377.078
13733	42.65	12958.613	33401.375
3092	42.63	9051.135	34713.609
14946	42.51	13413.86	34275.289
2065	42.38	8569.961	34813.297
2108	42.36	8543.632	34596.516
241	42.15	7787.658	35190.949
10499	42.07	11796.331	34476.43
15695	42	13593.549	36400.398
11526	41.94	12112.554	33318.324
8281	41.67	10900.868	34885.254
9630	41.63	11417.09	37605.723
10222	41.52	11438.31	34242.508
378	41.46	7798.393	36552.203
15925	41.46	13651.436	33952.094
3049	41.38	8891.018	35398.434
8150	41.32	10836.113	33337.883
6988	41.09	10290.17	33058.23
8430	41.06	10807.207	36947.586
11013	40.9	12043.773	37946.641
17408	40.87	14330.108	37191.637
86	40.87	7854.165	33811.574
8600	40.83	10864.717	39510.141
3317	40.65	9152.826	33560.809
12632	40.18	12472.623	33365.113
423	40.16	7714.657	37041.945
17079	40.1	14191.83	33723.668
17331	40.06	14218.642	35733.813
11083	39.89	11863.061	37333.523
16920	39.87	13998.79	35603.793
1248	39.72	8206.979	34407.02
2807	39.52	8802.452	38536.363
3559	39.45	9229.462	36985.184
5854	39.41	10062.674	33565.703
7017	39.41	10518.426	33192.137
7572	39.35	10661.076	39327.184
13594	39.31	12819.37	34131.633
10193	39.22	11636.233	34316.879
1134	39.16	8048.183	33308.938
11901	38.97	12054.783	37952.738
1731	38.91	8607.236	38942.891
1425	38.85	8289.516	36191.875
14960	38.83	13395.229	34434.621
1194	38.74	8211.267	33544.113
1863	38.72	8551.087	37338.746
10699	38.72	11847.874	36729.621
8075	38.62	10635.638	33163.594
623	38.59	7764.055	39491.172
4859	38.47	9831.52	39259.48
7047	38.34	10510.503	33617.316
16374	38.26	13872.22	37075.441
2907	38.24	8869.571	37317.738
245	38.22	7767.626	35331.469
8441	38.2	10926.66	37042.074
17698	38.11	14437.134	38147.59
12623	38.03	12295.156	33548.43
3095	38.01	9024.935	34731.664
11556	38.01	12194.79	33640.09
4579	37.99	9581.153	36392.832
6094	37.91	9973.316	35956.953
10562	37.78	11605.056	35088.73
4575	37.78	9566.78	36210.207
4555	37.74	9604.476	35882.914
577	37.51	7842.472	38629.258
11528	37.51	12117.882	33324.863
2069	37.47	8564.743	34858.949
9446	37.36	11361.66	35337.824
6472	37.3	10208.074	39237.719
11089	37.24	11892.115	37092.434
4089	37.21	9403.271	35203.98
829	37.21	8050.568	37001.113
4236	37.15	9308.04	33671.309
6866	37.11	10300.991	34367.555
10505	37.01	11798.87	34517.801
1171	36.9	8408.354	33341.547
864	36.77	8082.704	35896.84
4346	36.63	9600.978	33306.395
5855	36.61	10120.339	33573.367
7504	36.5	10466.535	39242.316
16751	36.44	14151.945	37528.766
2508	36.4	8721.102	36687.023
16219	36.21	13958.13	34999.125
13229	36.04	12809.775	39432.629
6306	36.04	10127.498	38835.402
12320	36.04	12336.378	36645.117
232	36.02	7751.06	35145.66
17180	35.98	14392.48	33354.113
13269	35.94	12859.377	39078.77
17451	35.86	14231.707	37974.992
11309	35.83	11960.553	34568.031
17881	35.77	14597.865	35933.633
221	35.77	7855.597	35031.848
18048	35.69	14472.97	33284.207
8283	35.62	10901.105	34895.949
1401	35.54	8344.537	36012.473
11367	35.4	11920.579	34075.195
3397	35.37	9169.753	35002.684
14025	35.35	12977.238	36566.648
8290	35.31	10916.156	34928.766
8555	35.31	10951.884	38688.223
11553	35.31	12117.357	33612.031
2388	35.27	8666.298	34798.234
6232	35.14	10005.454	37189.352
12991	35.08	12649.682	36408.344
10863	34.98	11651.826	39623.676
17868	34.98	14616.888	36097.977
7970	34.93	10644.578	34652.727
5263	34.81	9876.345	35294.086
11682	34.77	12151.185	35061.535
2295	34.39	8657.023	33815.641
15082	34.24	13463.791	36046.598
2452	34.03	8835.408	35801.758
9214	33.99	11088.823	33433.934
11122	33.99	11861.776	36838.887
9540	33.95	11358.404	36299.359
6480	33.91	10189.123	38968.301
9079	33.81	11031.165	34390.52
14366	33.81	13312.317	38129.266
7607	33.81	10661.445	38898.242
1421	33.6	8317.546	36172.527
13553	33.6	12797.483	34805.602
6650	33.6	10199.53	36962.688
4235	33.51	9321.476	33649.145
15323	33.45	13412.094	39188.836
13400	33.45	12846.423	36940.512
227	33.41	7838.969	35085.156
10470	33.24	11663.446	34205.031
15475	33.22	13578.256	38995.09
13680	33.13	12856.985	33339.406
16269	33.01	13805.623	35988.844
3176	32.99	8895.099	33915.672
2640	32.97	8699.325	38919.461
13340	32.95	12908.298	37921.383
243	32.91	7763.526	35219.598
6855	32.88	10315.194	34317.488
296	32.88	7736.209	35870.309
11496	32.86	12178.945	33087.941
9095	32.84	11062.109	34010.352
5193	32.74	9908.827	36079.375
2385	32.7	8672.908	34781.34
13761	32.67	13081.332	33614.934
9390	32.59	11280.495	34506.746
1394	32.32	8363.669	35964.898
6856	32.32	10268.292	34322.996
7019	32.26	10494.395	33201.809
14956	32.19	13408.777	34421.27
6857	31.8	10316.95	34326.828
8100	31.8	10650.141	33122.309
7569	31.69	10637.303	39321.656
3730	31.69	9255.034	39913.137
6852	31.52	10206.172	34603.598
14597	31.52	13150.924	34936.262
15367	31.5	13633.686	39765.258
1892	31.36	8602.992	36565.285
12245	31.25	12395.037	37454.543
13075	31.25	12606.718	37741.609
14530	31.21	13206.586	35744.926
4549	31.06	9534.468	35813.266
15093	30.96	13427.677	36228.191
17084	30.94	14011.261	33492.289
14477	30.92	13235.69	36487.52
14100	30.83	13043.747	37266.121
13687	30.79	12909.569	33032.348
17432	30.67	14421.289	37505.879
11645	30.65	12180.477	34699.004
7579	30.63	10551.203	39377.762
17702	30.62	14589.614	38290.047
17113	30.62	14024.084	33497.488
7627	30.56	10608.093	38486.691
6100	30.54	9988.033	36000.945
7445	30.52	10438.193	38449.34
17145	30.52	14332.633	33066.441
15867	30.46	13579.061	34900.66
2789	30.42	8942.456	38305.637
3098	30.37	9001.471	34749.332
14260	30.25	13236.361	39834.422
3526	30.23	9270.14	36502.688
5817	30.21	10035.445	33067.242
11094	30.17	11890.793	37148.746
11117	30.12	11874.372	36780.078
15506	30.08	13707.291	38510.645
11818	29.96	12272.63	36685.52
6897	29.93	10176.929	34279.055
10320	29.93	11488.331	33251.344
1411	29.7	8323.459	36150.266
2659	29.68	8685.85	39370.309
946	29.66	8141.521	34960.91
13197	29.62	12707.069	39743.629
17237	29.6	14221.53	34098.238
12669	29.56	12467.134	33000.742
1014	29.56	8119.689	34487.387
17211	29.56	14229.271	33700.176
13771	29.48	13056.165	33650.02
951	29.48	8128.798	35002.102
78	29.43	7870.516	33735.441
13639	29.43	12892.363	33763.434
4969	29.43	9737.998	37400.844
983	29.41	8150.736	35015.59
10502	29.39	11794.829	34497.926
15388	29.22	13593.143	39628.453
7000	29.22	10457.519	33070.238
8106	29.2	10619.687	33145.273
17601	29.18	14479.504	39935.605
2639	29.18	8689.189	38905.012
377	29.14	7799.228	36539.234
3175	29.1	8903.052	33914.746
13554	29.1	12745.698	34834.777
13768	29.08	13030.662	33634.074
10001	29.06	11549.735	36911.277
1021	29.06	8088.052	34571.34
14206	29.06	12938.362	39327.914
2173	28.99	8423.71	33337.641
1685	28.99	8592.33	39558.402
8046	28.95	10774.341	33529.926
16092	28.91	13806.979	34052.465
11552	28.89	12126.922	33593.719
15780	28.87	13622.151	35783.203
14694	28.8	13306.228	34216.133
12347	28.76	12380.595	36095.512
16442	28.72	13838.023	37683.742
12644	28.68	12446.69	33396.883
4237	28.62	9279.445	33672.809
6402	28.62	10329.951	39491.547
2608	28.58	8695.384	38428.488
9891	28.53	11602.63	38482.629
9875	28.51	11456.762	38704.375
373	28.51	7874.969	36509.281
693	28.45	8094.744	39573.551
1919	28.3	8550.076	36536.5
10980	28.24	11965.499	38434.434
13954	28.22	13120.538	35658.828
5862	28.05	10072.173	33596.344
10498	28.03	11810.788	34461.57
14073	27.93	12994.628	37166.242
7316	27.91	10372.948	36988.305
3120	27.82	8991.48	34368.199
365	27.76	7737.07	36498.863
235	27.76	7759.183	35167.188
59	27.72	7952.285	33504.129
6717	27.72	10190.109	35983.523
2503	27.68	8745.036	36616.789
8700	27.65	11023.293	39019.871
12493	27.59	12469.913	35238.016
9219	27.57	11039.128	33204.453
8815	27.51	11074.944	37353.207
2779	27.49	9033.844	38798.645
2387	27.47	8691.274	34793.199
15965	27.45	13739.123	33541.027
4701	27.34	9509.317	37958.137
16968	27.32	14000.882	34996.633
2776	27.32	8861.854	38765.406
14445	27.28	13183.372	36983.684
629	27.24	7693.816	39586.547
1989	27.17	8480.128	35671.691
17560	27.15	14404.334	39529.352
3094	27.07	9030.602	34726.039
17737	27.01	14546.883	37737.313
9084	26.99	11083.2	34130.715
8692	26.99	11137.159	39156.469
1395	26.96	8375.119	35978.715
13272	26.94	12839.473	38831.02
12418	26.92	12399.308	35588.602
2062	26.9	8592.296	34783.996
5814	26.8	10052.258	33056.328
13376	26.67	12924.311	37228.859
16728	26.63	14007.321	38080.32
2641	26.59	8721.508	38934.488
1435	26.57	8345.239	36385.805
8093	26.57	10693.934	33307.629
3090	26.5	9016.266	34705.02
9687	26.44	11242.303	38911.012
12259	26.4	12404.9	37215.457
1678	26.36	8485.86	39679.633
312	26.34	7988.824	36059.121
9400	26.3	11296.856	34661.938
8763	26.19	11085.175	38034.512
10070	26.17	11463.284	35899.91
4238	26.17	9308.268	33695.563
11523	26.17	12157.309	33295.859
7189	26.15	10434.02	35119.164
16234	26.11	13837.741	35268.449
10235	25.98	11528.241	34069.594
6913	25.9	10185.957	34088.281
8066	25.83	10776.479	33395.871
17526	25.81	14389.853	38826.238
2695	25.77	9058.306	39852.961
15024	25.71	13404.237	35290.367
5861	25.69	10086.675	33581.324
15073	25.67	13422.57	35909.535
4769	25.63	9682.505	39036.129
379	25.5	7782.857	36560.938
4411	25.48	9657.915	34045.578
1062	25.42	7997.664	34072.945
4666	25.4	9604.026	37359.867
2661	25.4	8730.47	39381.531
8697	25.39	11017.806	39265.121
8107	25.35	10637.088	33152.871
2376	25.19	8702.724	34706.199
8491	25.16	10876.675	37452.828
7273	25.12	10545.785	36219.484
5864	25.08	10129.091	33675.656
11531	25.06	12094.326	33337.547
3366	25.04	9149.35	34477.367
16846	25.02	14000.459	36675.5
7531	24.91	10454.377	39987.68
4191	24.83	9488.562	34234.215
15921	24.7	13665.382	33877.496
2713	24.66	8967.857	39725.398
12722	24.64	12525.551	33367.672
3096	24.56	9006.777	34738.957
8568	24.56	10908.461	38960.453
10455	24.54	11849.831	34012.563
8208	24.54	10792.216	33839.664
8485	24.5	10899.732	37417.094
16468	24.48	13786.267	38095.402
13765	24.47	13062.236	33631.289
7904	24.47	10680.296	35366.879
7446	24.47	10463.804	38451.883
2507	24.29	8714.415	36674.938
14983	24.25	13378.491	34711.863
533	24.22	7975.336	37915.734
11289	24.16	11866.724	34882.602
14250	24.16	13060.186	39956.301
471	24.14	7825.419	37526.602
14228	24.1	12998.357	39629.48
3999	23.97	9287.332	36202.16
17978	23.91	14606.519	34355.031
1180	23.89	8336.391	33401.949
3136	23.87	9048.713	34216.93
1771	23.87	8423.705	38172.984
7093	23.74	10528.777	33969.172
13386	23.7	12793.16	37082.445
5863	23.7	10068.699	33611.258
13293	23.68	12742.697	38532.59
8969	23.66	11049.792	35604.328
2115	23.6	8466.784	34422.891
12524	23.58	12300.645	34646.906
13588	23.53	12738.41	34596.156
5295	23.49	9818.893	35100.227
5950	23.45	10011.616	34677.77
3735	23.41	9296.993	39905.516
6106	23.41	9964.657	36047.172
17414	23.35	14423.42	37299.199
10586	23.16	11746.469	35271.176
14378	23.16	13156.09	37792.422
14023	23.07	13086.396	36543.563
6690	23.01	10285.866	36434.742
15026	22.89	13396.218	35293.102
12059	22.89	12270.954	39964.281
1440	22.88	8328.59	36463.762
60	22.8	7648.242	33507.32
2818	22.76	9027.919	38313.469
10304	22.74	11537.79	33460.313
6863	22.66	10237.979	34357.41
14579	22.63	13152.609	34943.93
17845	22.63	14615.418	36607.078
15758	22.43	13597.862	35952.801
4140	22.43	9313.829	34727.648
5703	22.38	9897.386	34381.441
12710	22.34	12465.482	33253.676
17614	22.3	14474.661	39727.684
17394	22.19	14232.116	37099.336
6829	22.15	10261.774	34758.219
10735	22.11	11763.569	37284.613
9086	22.09	11077.586	34136.434
17004	22.05	14177.254	34464.691
11480	22.05	12022.161	33107.586
607	21.99	7697.237	39213.176
8464	21.94	10856.313	37275.504
14609	21.92	13234.126	34640.93
6483	21.86	10157.638	38970.367
4257	21.74	9430.227	33357.781
7896	21.65	10664.904	35537.078
11532	21.57	12100.606	33347.047
15881	21.48	13762.977	34594.316
986	21.48	8026.12	34611.563
871	21.48	8067.269	35980.449
11799	21.4	12226.029	36409.934
13631	21.4	12873.575	33679.086
15068	21.4	13538.282	35848.848
3099	21.34	9006.546	34757.246
16613	21.34	14113.839	39638.164
16804	21.34	14125.864	37350.301
10810	21.32	11842.216	38611.77
5919	21.3	10038.316	34316.242
3192	21.29	8955.602	33895.52
14282	21.29	13277.341	39590.902
9112	21.25	11120.246	33829.602
17528	21.15	14389.369	38839.969
14897	21.06	13419.79	33517.871
894	21	7992.67	35536.438
11422	20.9	11954.96	33331.863
6018	20.88	10112.241	35220.129
3183	20.88	8885.012	33942.68
3119	20.79	9002.392	34363.758
10966	20.75	11928.497	38573.047
11466	20.75	11859.162	33015.91
13610	20.71	12720.446	34044.242
9102	20.67	11191.289	34065.52
6861	20.61	10296.318	34349.031
3694	20.58	9065.026	38973.406
13158	20.58	12667.785	39186.434
14670	20.54	13164.033	34186.516
12606	20.48	12419.385	33773.152
9694	20.46	11381.86	39085.727
4993	20.4	9826.456	36881.711
1018	20.35	8087.343	34494.453
17670	20.33	14453.739	38706.621
4054	20.27	9359.417	35534.523
2375	20.23	8745.151	34691.781
9255	20.23	11362.345	33090.871
1234	20.21	8363.682	34318.078
10621	20.19	11727.409	35690.645
10781	20.17	11849.312	38150.289
17535	20.12	14323.645	39022.523
15386	20.12	13572.423	39613.332
6064	20	9953.11	35456.324
15825	20	13768.668	35229.246
7982	19.98	10581.216	34447.066
1169	19.96	8416.319	33317.461
13305	19.96	12819.046	38350.215
12068	19.92	12352.885	39856.773
8813	19.83	11147.56	37685.922
3048	19.81	8907.044	35390.242
7901	19.81	10670.364	35353.406
7188	19.79	10545.786	35104.93
13415	19.77	12865.196	36625.387
7765	19.68	10680.021	36391.348
14672	19.66	13169.625	34189.277
5917	19.64	10060.126	34307.797
1156	19.58	8357.29	33008.008
772	19.54	8134.09	37824.699
14205	19.48	12945.943	39326
5226	19.47	9917.984	35880.516
3419	19.39	9269.332	35266.117
12708	19.37	12506.104	33232.543
17561	19.35	14413.427	39527.996
[truncated: 210 more rows]
