# Supplementary material for: Insights on the Control of Yeast Single-Cell Growth Variability by Members of the Trehalose Phosphate Synthase (TPS) Complex
Source: Front Cell Dev Biol. 2021 Jan 28;9:607628. doi: 10.3389/fcell.2021.607628 (PMC7876269; doi:10.3389/fcell.2021.607628)
Supplement: Supplementary file 2 [file Data_Sheet_1.ZIP › final_code/input_datasets/overexpression1_pTDH3_Ntd_TSL1_t1.csv]

Id	Area (µm²)	Centre X Position (µm)	Centre Y Position (µm)
14998	90.36	14551.769	36996.953
15120	85.59	14620.948	35783.395
6204	85.36	11628.063	39296.445
2545	81.3	9706.328	39283.871
4779	81.12	10653.41	34525.879
14639	79	14458.296	39524.297
7763	74.69	12488.552	39481.254
12476	73.02	13784.49	35674.648
10690	72.12	13482.097	35515.547
11734	67.6	13726.81	34844.004
1229	66.47	8768.271	34889.422
13209	66.01	14043.999	37689.645
15293	64.82	14565.476	34930.859
9620	64.63	13097.312	39338.445
10298	64.17	13317.119	35780.164
10054	63.67	13331.121	39420.672
10208	61.83	13346.739	37236.488
12415	61.15	13923.446	35365.297
9997	61.03	13323.705	39279.27
6202	61.03	11599.773	39273.5
10102	60.78	13312.914	39092.871
13355	60.44	14076.731	37295.938
9651	60.36	12998.199	39452.258
11475	60.26	13779.473	37204.242
14752	60.13	14615.897	38818.246
13925	59.63	14353.354	35329.141
14923	59.1	14589.348	37577.906
2747	59.04	9917.484	35012.348
15131	58.88	14597.537	35855.871
9638	58.52	13004.146	39407.105
7788	58.12	12284.306	39399.695
6141	58.08	11378.109	39582.539
5434	58.02	11188.013	38586.988
15273	57.91	14576.257	35106.84
15083	57.81	14586.909	35941.926
15265	57.74	14631.99	35382.586
14038	57.62	14370.69	35777.996
12459	57.45	13896.918	35606.871
13028	56.87	14104.369	39526.297
9126	56.85	12820.105	33669.215
13045	56.8	14189.735	39312.902
13548	56.47	14183.526	35646.402
5785	56.45	11291.648	33899.754
4837	56.38	10734.828	33367.313
5522	56.34	11113.243	38103.707
15074	56.24	14538.631	35907.168
14747	56.18	14468.244	39105.801
7308	56.09	12259.77	34679.035
13032	55.84	14058.728	39553.336
14366	55.84	14348.113	38184.461
12571	55.74	13976.58	36669.914
13052	55.74	14211.573	39340.91
9549	55.61	13049.668	39058.719
11717	55.61	13600.76	35238.617
2897	55.49	10087.853	34502.82
2236	55.46	9695.71	34156.277
10987	55.3	13545.199	39260.875
2940	55.26	10041.206	35728.742
14147	55.17	14317.127	36697.273
9756	55.17	13326.381	39867.012
2144	54.84	9475.634	34687.035
4491	54.79	10608.454	38878.762
8574	54.69	12649.283	39566.105
6573	54.67	11634.875	33359.477
15056	54.63	14609.365	36110.758
4629	54.59	10776.418	37771.094
6069	54.52	11391.921	38668.664
10357	54.4	13235.001	35493.074
13892	54.29	14400.727	35072.176
13811	54.08	14419.035	33765.324
687	53.87	8379.969	34672.336
14606	53.85	14587.892	39617.598
1224	53.83	8781.646	34812.645
11556	53.79	13748.965	36067.27
6868	53.79	11692.474	39122.594
3443	53.73	10243.089	34262.695
11050	53.64	13421.097	39426.977
5645	53.62	11113.102	35341.836
6142	53.52	11284.11	39603.504
12510	53.52	13873.666	35843.793
3635	53.5	10386.874	36665.07
12612	53.39	13959.283	37048.656
8444	53.37	12573.581	38823.809
12658	53.29	13993.745	37374.938
14949	53.25	14536.954	37459.133
1245	53.2	8676.801	35079.156
10847	53.2	13547.615	37148.59
12461	53.18	13947.982	35614.344
14253	53.14	14389.778	37531.496
11515	53.08	13745.96	36894.711
6624	53.06	11654.954	33997.297
12827	53.04	13950.762	39302.488
6546	52.95	11434.242	34424.574
2001	52.85	9422.843	37789.73
4672	52.79	10772.02	37466.656
14251	52.79	14222.779	37525.07
12885	52.74	13888.089	39498.531
13415	52.64	14199.862	36756.203
10952	52.64	13488.797	39039.676
14900	52.64	14468.966	37693.188
8429	52.62	12657.883	38656.824
10695	52.54	13521.889	35541.063
7676	52.54	12241.044	39303.035
15181	52.53	14638.816	35687.645
13471	52.51	14062.646	36085.52
5802	52.51	11358.704	34301.262
9722	52.37	12976.99	39825.445
5025	52.37	10977.869	37009.723
535	52.22	8042.825	35469.953
2107	52.1	9406.212	35449.211
4627	52.08	10710.411	37753.926
6913	52.05	11824.253	39724.535
10964	51.97	13543.06	39147
6609	51.95	11850.376	33679.516
6552	51.95	11589.897	34237.57
586	51.89	8167.657	34081.266
5425	51.87	11099.783	38566.293
12970	51.82	14154.697	39787.613
11476	51.7	13756.155	37208.543
12556	51.68	13917.053	36334.93
14912	51.64	14524.692	37801.305
10424	51.62	13329.865	35162.168
15208	51.59	14632.07	35435.867
5955	51.59	11359.598	38041.051
9038	51.55	12763.344	35197.301
5156	51.53	10992.143	38263.68
11553	51.45	13675.78	36306.629
13040	51.41	14138.445	39284.754
12878	51.36	13871.018	39464.391
12615	51.28	13905.839	37098.922
11519	51.28	13623.649	36923.543
11605	51.2	13642.056	35866.887
5189	51.18	10801.565	38485.688
8681	51.16	12821.971	39500.906
10985	51.15	13502.732	39245.453
12347	51.15	13995.972	34397.867
11245	51.09	13657.212	39719.656
9391	51.05	13038.647	36203.258
8138	51.05	12469.383	33927.137
8595	50.99	12709.025	39746.43
6978	50.99	12009.865	39219.441
13494	50.92	14179.848	35996.77
14512	50.84	14311.255	39641.332
9170	50.84	13071.437	33411.773
11352	50.78	13697.461	39220.258
14796	50.76	14629.219	38540.313
13435	50.72	14001.751	36599.508
15076	50.72	14615.748	35915.402
7799	50.72	12338.673	39204.777
11507	50.72	13674.893	37161.293
12631	50.69	13992.191	37218.043
994	50.65	8606.252	37355.609
15080	50.61	14482.05	35930.902
8875	50.59	12921.314	37711.547
8952	50.55	12831.762	35426.746
502	50.53	8010.265	36573.758
6873	50.51	11822.02	39224.254
14388	50.49	14415.564	38261.914
9691	50.42	13099.278	39594.746
2632	50.38	9917.686	38009.23
279	50.38	7730.398	38580.805
3448	50.3	10285.751	34113.254
14535	50.3	14347.84	39737.871
10287	50.3	13177.993	35978.93
9290	50.28	13016.147	35293.398
14893	50.25	14487.83	37959.887
3122	50.23	10108.08	39378.813
13948	50.19	14350.482	35427.5
7837	50.19	12409.779	39062.742
13956	50.17	14363.443	35460.707
15231	50.11	14502.811	35535.984
9732	50.09	12999.125	39924.336
1979	50.09	9329.896	38137.316
11016	50.09	13405.698	39331.859
10015	50.05	13333.479	39327.586
13332	49.94	14121.762	37485.809
8055	49.94	12283.539	35173.297
6905	49.92	11773.322	39591.086
15024	49.92	14456.064	36650.348
11466	49.84	13588.505	37464.414
14729	49.82	14527.53	39250.051
2415	49.82	9625.97	37828.617
13631	49.8	14100.003	35365.336
14932	49.8	14592.988	37344.625
11180	49.77	13449.338	39855.121
3497	49.75	10352.814	33081.832
10082	49.75	13266.679	39230.063
6101	49.73	11390.813	38921.105
3541	49.71	10524.852	34253.23
552	49.69	8170.022	34821.449
9172	49.67	13105.336	33465.551
12489	49.65	13986.052	35710.945
3559	49.65	10476.717	34544.984
14319	49.65	14252.849	37941.422
13590	49.65	14168.192	35457.289
2799	49.63	9889.155	34279.898
5466	49.59	11115.683	38416.285
11636	49.56	13589.612	35730.313
1370	49.56	8731.637	39430.297
13113	49.54	14209.059	38172.348
14259	49.52	14353.396	37564.328
3076	49.5	10096.968	38532.91
11264	49.48	13773.73	39495.422
12702	49.46	13950.194	37621.77
2931	49.44	9925.749	35383
15111	49.4	14592.964	35756.59
12852	49.33	13878.062	39373.016
12716	49.33	13919.928	37671.02
2110	49.33	9427.594	35314.168
8160	49.31	12494.778	33222.953
11610	49.29	13744.314	35579.086
13345	49.29	14145.087	37237.309
13174	49.27	14202.16	37868.664
12547	49.23	13822.52	36119.137
15199	49.21	14587.539	35417.871
11609	49.19	13729.79	35893.988
14888	49.13	14617.668	37925.484
13362	49.13	14018.225	37328.953
3203	49.1	10235.235	38798.586
6239	49.1	11577.832	39003.676
12973	49.06	14045.391	39803.551
7040	49.04	11893.685	38482.402
10076	49.04	13340.884	39171.836
12865	49.02	13952.105	39419.508
13446	49.02	14137.607	36396.191
53	48.96	7853.54	34170.34
12960	48.96	13868.317	39944.852
14617	48.94	14612.007	39714.891
13686	48.94	14182.189	34791.59
15063	48.92	14558.081	36182.371
12934	48.9	13785.105	39730.828
12991	48.9	14206.47	39623.078
13042	48.9	14172.896	39302.707
5076	48.9	10946.383	37753.262
5550	48.87	11067.66	37817.375
11377	48.87	13628.701	38774.293
5470	48.87	11134.12	38421.004
14743	48.85	14596.907	39099.105
5504	48.85	11000.873	38293.703
6962	48.81	12023.657	39295.324
10692	48.81	13385.854	35521.965
3872	48.79	10677.951	39989.156
6948	48.79	11910.159	39437.273
5704	48.77	11090.167	34155.445
10289	48.75	13266.657	35996.816
12654	48.73	13931.243	37359.539
6256	48.71	11522.813	38806.242
10209	48.71	13328.763	37241.879
3717	48.67	10389.552	37895.496
9251	48.67	13124.408	34951.211
12863	48.67	13898.518	39411.887
14428	48.66	14380.729	38662.617
214	48.64	7765.438	37583.465
2098	48.64	9406.388	35742.277
7637	48.6	12164.435	39059.289
15090	48.58	14605.026	35974.344
11663	48.58	13775.007	35527.789
14727	48.56	14543.282	39241.738
6911	48.54	11766.662	39672.492
8822	48.48	12922.953	38938.766
14277	48.46	14423.557	37669.859
15064	48.44	14503.105	36192.883
13488	48.44	14078.976	35927.715
14498	48.44	14337.89	39546.988
7918	48.43	12414.239	38062.34
12697	48.41	13991.353	37593.289
12466	48.41	13932.833	35643.523
6052	48.39	11390.874	38584.875
15365	48.37	14460.283	34362.914
4539	48.37	10644.077	38392.387
8624	48.37	12916.548	39594.613
13123	48.33	14153.161	38221.578
10702	48.25	13529.412	35564.238
10512	48.23	13332.653	33386.664
11268	48.2	13763.852	39517.719
12647	48.2	13932.564	37320.426
7908	48.2	12425.115	38593.402
8922	48.16	12911.782	36037.113
8014	48.14	12446.565	35280.039
14068	48.12	14333.38	35914
7143	48.08	12057.24	35332.238
14206	48.06	14233.343	37171.754
9339	48.04	13006.555	35536.98
6133	48.02	11245.852	39290.563
6499	48.02	11631.93	34769.344
2837	48	10129.962	33023.215
15125	47.97	14605.217	35804.758
10195	47.93	13287.904	37461.242
3169	47.91	10329.516	39715.078
3586	47.91	10376.939	35087.344
15039	47.91	14561.328	36256.355
11811	47.91	13775.266	33759.68
15242	47.87	14532.117	35254.145
3081	47.85	10113.862	38597.906
5258	47.85	10974.789	38980.176
7765	47.81	12474.374	39485.547
3314	47.81	10336.058	37377.852
15410	47.81	14615.766	33171.609
14392	47.72	14251.847	38278.309
12296	47.7	13805.038	33690.219
3554	47.64	10501.981	34456.785
8559	47.64	12662.557	39447.5
13620	47.62	14069.045	35300.457
10004	47.62	13349.97	39297.543
14611	47.62	14620.343	39685.543
12559	47.6	13956.832	36358.516
1289	47.6	8705.404	36769.707
14908	47.58	14617.353	37766.523
5721	47.58	11206.132	34092.934
3725	47.58	10564.31	37932.73
10189	47.56	13258.087	37397.371
10313	47.54	13156.016	35599.211
5616	47.53	11135.084	35849.617
11366	47.53	13674.065	39264.426
2950	47.51	9949.847	35922.672
12619	47.49	13952.525	37136.094
12651	47.49	13957.726	37339.988
2768	47.43	9786.006	34648.945
12472	47.43	13872.757	35660.422
10793	47.37	13475.595	36251.941
3045	47.35	10102.412	38112.559
14568	47.35	14518.691	39753.832
2111	47.33	9296.598	35330.063
14824	47.31	14596.202	38380.383
11563	47.31	13707.277	36133.465
3422	47.3	10243.667	34515.566
9554	47.28	13125.832	39103.609
15266	47.24	14509.401	35390.422
6850	47.22	11830.575	38952.094
13196	47.2	14174.25	37954.973
1783	47.18	9253.414	37707.668
11300	47.16	13596.97	39315.668
676	47.16	8325.479	34581.613
5673	47.16	11181.657	34788.559
9667	47.16	13036.258	39507.195
7351	47.14	12119.315	35302.762
2412	47.14	9634.154	37801.973
9037	47.14	12872.532	35197.898
848	47.14	8377.616	38176.609
8688	47.14	12836.217	39533.84
11252	47.14	13594.065	39446.98
9036	47.12	12840.979	35187.492
11729	47.12	13772.812	35074.195
10808	47.12	13358.417	36767.508
15048	47.1	14566.875	36058.336
6085	47.08	11401.929	38769.801
6327	47.07	11428.016	38600.734
14299	47.05	14371.092	37833.008
7058	47.05	12052.042	38022.566
2682	47.05	9820.809	37366.762
14952	47.05	14616.142	37495.855
9570	47.05	13003.761	39182.625
14207	47.03	14231.841	37183.063
8066	47.03	12410.276	35249.488
6769	47.03	11765.673	37773.234
10363	47.01	13249.626	35504.715
13395	47.01	13996.89	36918.246
10663	47.01	13560.609	35425.168
12971	46.95	14076.747	39797.152
8570	46.95	12663.077	39504.293
11370	46.95	13701.495	39059.836
15094	46.93	14537.133	36004.191
5200	46.91	10992.783	38556.355
7870	46.91	12399.109	38914.223
35	46.89	7764.546	33680.441
13331	46.89	14185.007	37484.199
2701	46.85	9846.667	36748.887
4868	46.84	10796.104	33470.594
11305	46.84	13571.401	39330.109
15230	46.8	14595.102	35534.172
14262	46.78	14329.791	37603.246
6568	46.78	11569.43	33534.891
11331	46.76	13777.993	39421.188
6491	46.76	11583.724	35003.977
2898	46.76	10125.507	34506.621
7819	46.76	12330.793	38968.066
14632	46.76	14434.851	39475.621
13382	46.74	14045.125	37172.836
13075	46.74	14184.066	39196.965
15042	46.74	14624.512	36298.621
3028	46.72	10090.902	37815.668
13166	46.72	14026.891	37828.434
12670	46.72	13921.837	37474.648
12683	46.7	13970.852	37532.09
10856	46.7	13392.946	37275.93
13363	46.68	14166.719	37331.125
13849	46.66	14289.345	34617.5
14448	46.64	14410.789	39243.652
11529	46.63	13682.144	36723.637
13190	46.63	14147.768	37939.379
6290	46.63	11624.414	38652.387
15060	46.59	14618.495	36138.109
14721	46.59	14515.579	39217.465
5794	46.57	11325.338	34105.914
5327	46.57	11154.974	39956.742
5881	46.57	11395.419	35956.215
3616	46.57	10510.43	35778.184
11487	46.55	13663.505	37273.773
2232	46.55	9668.156	34057.02
8755	46.53	12881.296	39174.188
12516	46.53	13917.569	35869.094
4782	46.51	10687.217	34563.211
541	46.51	8130.017	35146.922
2767	46.49	9726.113	34642.516
239	46.49	7835.743	37938.074
5557	46.43	11148.792	37609.773
10326	46.41	13305.354	35687.883
8735	46.41	12914.467	39419.391
3492	46.4	10461.786	33040.09
8077	46.38	12477.789	35079.43
12860	46.38	13866.771	39409.301
14899	46.34	14606.115	37682.664
11318	46.34	13769.517	39380.809
544	46.32	8199.04	34938.922
14582	46.32	14580.216	39839.91
5232	46.28	10811.748	38762.266
11591	46.26	13768.533	35776.223
13483	46.24	14081.218	36182.051
10390	46.24	13328.247	35298.375
1367	46.22	8634.414	39385.547
3874	46.2	10702.563	39594.102
5483	46.2	11078.775	38182.164
3074	46.2	10066.545	38477.027
13486	46.18	14069.479	35899.355
11342	46.18	13754.3	39150.32
6988	46.18	11892.968	38958.617
5543	46.17	11181.884	37704.992
10341	46.17	13306.1	35431.027
12832	46.17	13800.236	39318.992
2267	46.17	9631.84	34737.77
10257	46.13	13267.852	36641.422
1300	46.13	8782.436	37171.613
13063	46.11	14026.62	39392.332
14250	46.09	14414.095	37524.141
9453	46.09	13122.317	37696.328
13079	46.09	14130.086	39240.688
4882	46.07	10943.876	33969.055
392	46.07	8089.338	39682.133
10538	46.07	13423.163	33267.227
11575	46.07	13708.068	35944.262
11513	46.07	13576.943	36885.461
11650	46.07	13721.088	35462.809
11243	46.05	13568.599	39697.23
6117	46.03	11417.674	39052.641
1727	46.01	9264.639	36365.996
12932	45.99	13907.709	39720.992
11661	45.97	13621.289	35521.336
14728	45.97	14567.222	39248.762
10492	45.95	13349.279	34122.215
14447	45.95	14376.182	39239.199
6390	45.95	11427.844	37754.957
11752	45.94	13570.727	34736.465
1758	45.94	9182.231	37295.004
5787	45.94	11347.929	33923.492
10307	45.94	13345.122	35582.82
11240	45.94	13738.416	39689.484
6230	45.94	11438.21	39195.074
5784	45.92	11322.825	33833.496
6295	45.92	11428.098	38667.43
11227	45.92	13690.331	39967.141
5936	45.9	11273.025	37887.105
5495	45.88	11062.54	38251.832
14577	45.88	14604.07	39790.938
1550	45.88	8915.204	34809.297
12645	45.86	13988.929	37286.453
9090	45.86	12915.885	34345.105
11328	45.86	13753.187	39411.598
596	45.86	8143.477	33748.867
7742	45.86	12327.536	39897.824
8107	45.86	12365.204	34736.688
13081	45.86	14153.858	39255.793
12474	45.84	13949.928	35665.66
2744	45.82	9851.519	34949.027
8762	45.8	12744.756	39210.98
12381	45.78	13816.19	34931.313
13739	45.76	14166.757	34281.066
8793	45.74	12819.57	39021.473
3170	45.72	10208.658	39432.328
4654	45.72	10766.767	37649.137
4792	45.72	10613.577	34390.098
8422	45.71	12497.087	38575.527
14158	45.71	14373.494	36752.98
7201	45.69	11871.169	34152.805
5304	45.69	10929.958	39702.961
7755	45.69	12394.693	39643.402
6994	45.69	11960.53	39011.453
3585	45.69	10394.356	35047.574
7768	45.67	12314.248	39558.98
12508	45.67	13925.487	35836.414
11547	45.67	13745.31	36420.305
11584	45.67	13763.536	36040.113
8479	45.63	12620.161	39057.605
14322	45.63	14348.661	37946.586
3535	45.61	10433.139	34114.996
6260	45.59	11595.317	38821.348
8259	45.57	12499.267	35073.594
14040	45.55	14394.137	35786.457
1294	45.55	8722.973	37031.77
15095	45.53	14637.243	36004.578
5073	45.53	10874.005	37745.367
15222	45.49	14546.979	35510.117
3501	45.49	10559.511	33171.473
11600	45.49	13660.003	35819.008
3425	45.46	10347.19	34553.703
13587	45.44	14197.001	35448.961
6228	45.42	11608.983	39185.441
3058	45.42	10116.483	38274.164
7642	45.42	12143.568	39113.676
14248	45.4	14299.377	37491.793
6670	45.4	11749.231	35072.332
14957	45.38	14440.471	37196.523
6309	45.38	11518.675	38764.676
14843	45.36	14554.611	38224.469
12909	45.36	13984.52	39579.906
11755	45.34	13775.215	34467.238
6487	45.32	11596.228	34964.699
7884	45.3	12423.935	38632.512
2432	45.25	9536.039	38017.539
10345	45.23	13225.632	35463.305
5351	45.23	11198.846	39115.512
14781	45.23	14622.323	38719.422
11530	45.23	13622.144	36729.863
13142	45.23	14206.456	38042.895
5356	45.17	11096.292	39254.348
8912	45.17	12748.009	36308.004
8326	45.15	12694.119	35557.773
8104	45.13	12395.051	34683.16
12534	45.13	13874.416	36037.051
2625	45.11	9900.697	38240.926
13411	45.11	14194.764	37007.324
14837	45.07	14599.032	38457.605
2753	45.05	9818.543	34795.629
547	45.04	8096.481	35083.004
12514	45	13950.908	35856.305
2668	44.96	9901.51	37513.48
1548	44.94	9040.408	35078.699
3281	44.94	10308.085	37883.586
2604	44.94	9829.796	38777.723
13080	44.94	14168.287	39256.32
12423	44.92	13960.432	35404.953
10497	44.92	13166.566	33848.891
14460	44.92	14321.17	39326.316
2635	44.9	9834.533	38021.566
11337	44.9	13730.39	39128.848
15087	44.9	14571.828	35965.504
1610	44.88	8990.4	33336.098
11728	44.86	13707.979	35055.348
13653	44.84	14150.29	35218.313
14489	44.84	14356.559	39478.398
14120	44.84	14424.604	36352.477
2866	44.82	10112.885	33947.961
13300	44.82	14140.919	37404.441
11325	44.82	13776.444	39410.438
8407	44.81	12520.296	38454.621
1768	44.81	9228.789	37452.797
8682	44.81	12712.618	39507.934
10006	44.79	13164.195	39300.27
12961	44.79	13794.941	39966.363
8842	44.75	12840.452	38457.484
9814	44.73	13288.831	39682.277
907	44.73	8249.871	39810.785
14072	44.71	14315.284	35926.91
14953	44.71	14586.985	37496.109
6066	44.69	11419.342	38636.844
512	44.69	8115.044	36078.215
10201	44.67	13160.066	37185.629
2826	44.65	9798.286	33167.004
13257	44.65	14136.426	37560.445
11586	44.65	13755.89	35736.035
8673	44.65	12747.049	39435.313
14571	44.63	14598.461	39763.402
6451	44.63	11620.968	35546.344
6551	44.63	11605.122	34183.176
10731	44.63	13566.051	35673.688
9403	44.63	13047.202	36617.965
15057	44.61	14600.519	36111.586
8453	44.59	12525.778	38905.617
15269	44.59	14632.621	35401.164
3758	44.59	10508.312	38458.148
14220	44.58	14359.874	37258.984
7134	44.58	12041.842	35288.816
5288	44.56	10936.786	39400.32
10823	44.56	13549.883	36976.059
10361	44.54	13150.842	35506.77
10722	44.54	13514.231	35636.438
11463	44.5	13695.46	37460.645
10348	44.5	13268.214	35464.293
15078	44.5	14641.635	35921.691
1121	44.5	8479.624	34041.605
9770	44.5	13177.902	39997.344
5828	44.5	11402.251	34948.73
14071	44.48	14297.565	35920.34
13371	44.46	14133.528	37085.031
11226	44.46	13616.658	39965.645
13111	44.44	14113.279	38165.91
5427	44.44	11133.2	38569.926
13677	44.42	14147.81	35019.973
15275	44.42	14579.012	35117.992
15117	44.42	14444.105	35773.656
15379	44.42	14623.123	34270.102
2792	44.42	9854.987	34164.066
823	44.4	8206.847	37542.246
3771	44.4	10409.935	38588.574
15040	44.4	14605.642	36272.273
10594	44.38	13545.615	34758.648
14649	44.36	14446.175	39586.578
7254	44.35	12262.61	33467.633
11716	44.35	13773.625	35236.789
5746	44.35	11126.587	33455.973
4572	44.35	10750.502	38004.504
14273	44.35	14303.296	37660.078
11312	44.33	13570.953	39356.438
10790	44.33	13542.367	36210.043
10837	44.31	13527.895	37087.473
14435	44.31	14318.504	38924.301
2252	44.29	9511.154	34537.668
14081	44.29	14377.755	35986.457
3703	44.25	10528.512	37685.215
7130	44.25	11890.192	35271.762
12666	44.25	13836.326	37451.527
3736	44.25	10416.61	38115.797
6298	44.25	11475.684	38674.105
11310	44.25	13699.012	39336.203
11807	44.23	13764.127	33712.688
7658	44.21	12142.801	39175.859
13515	44.21	14176.649	35813.539
14060	44.19	14405.372	35859.535
7049	44.19	12030.087	38158.305
793	44.17	8394.139	36708.707
4551	44.17	10649.933	38149.922
14992	44.15	14626.929	36929.27
10392	44.15	13237.526	35301.016
4605	44.15	10581.246	37923.609
12984	44.13	14094.286	39999.699
8499	44.13	12500.253	39140.477
11572	44.13	13687.291	35926.359
6833	44.12	11643.197	38757.832
5774	44.12	11400.396	33503.949
7668	44.12	12248.852	39221.41
11540	44.1	13692.213	36543.867
13737	44.1	14152.262	34269.875
1968	44.08	9323.209	38231.289
160	44.08	7798.162	36475.152
1106	44.06	8556.407	34366.82
3543	44.06	10547.87	34267.656
3634	44.06	10391.695	36647.543
9655	44.06	13067.217	39464.395
8916	44.04	12892.786	36107.117
15025	44.04	14458.437	36660.262
8686	44.04	12826.092	39525.824
3795	44.02	10376.446	38907.52
12949	44.02	13976.004	39828.98
11379	44.02	13685.486	38524.844
14495	44.02	14347.374	39532.563
204	44.02	7682.085	37354.172
4838	44	10628.365	33370.48
5627	43.96	11124.659	35425.742
12463	43.96	13861.548	35628.434
13181	43.94	14138.001	37898.086
10241	43.94	13289.182	36720.91
13071	43.94	14146.805	39148.168
9078	43.94	12839.199	34711.895
10353	43.94	13332.384	35482.531
7170	43.94	12017.712	35240.434
12667	43.92	13981.724	37456.105
5439	43.9	11185.676	38606.254
10393	43.9	13326.906	35307.656
5632	43.89	11089.601	35461.078
4617	43.89	10767.385	37697.789
8096	43.89	12385.259	34831.324
14835	43.87	14525.057	38441.535
13131	43.85	14093.463	37985.352
10906	43.83	13428.659	37739.18
15338	43.83	14493.507	34628.273
15102	43.81	14483.548	36055.203
6248	43.81	11620.181	39096.16
11363	43.81	13569.651	39251.875
13575	43.81	14001.462	35728.379
13364	43.79	14078.403	37331.109
10927	43.79	13531.87	38043.902
1792	43.77	9196.03	37911.703
8502	43.77	12662.189	39154.707
626	43.77	8367.017	33160.695
12649	43.77	13931.669	37330.098
9492	43.75	13104.156	38213.543
6102	43.75	11285.837	38926.156
6095	43.75	11237.542	38883.363
4549	43.75	10647.624	38453.426
12807	43.75	13815.121	39112.879
55	43.73	7859.765	34207.102
3696	43.73	10474.534	37632.359
2797	43.73	9709.812	34231.594
7447	43.71	12069.424	37594.09
13217	43.71	14136.506	37732.215
14295	43.71	14359.76	37801.07
8799	43.69	12783.9	39076.043
14239	43.68	14345.56	37400.91
15051	43.68	14527.68	36079.789
14646	43.66	14477.31	39566.664
5013	43.64	10883.871	36721.637
14321	43.64	14336.39	37946.406
8546	43.62	12523.397	39371.035
13024	43.6	14191.055	39509.992
5738	43.6	11121.036	33568.09
5685	43.6	10998.958	34728.953
14965	43.6	14600.876	37316.039
13836	43.58	14360.713	34370.359
5372	43.56	10998.102	39078.398
14353	43.56	14417.202	38136.207
9386	43.56	12994.57	36113.699
14550	43.54	14238.783	39870.941
15046	43.54	14637.925	36351.449
7159	43.54	12039.401	35186.23
9018	43.54	12906.029	35394.445
7031	43.54	12043.975	38734.188
10615	43.52	13393.444	35038.809
2766	43.52	9872.821	34631.512
11579	43.52	13706.033	35988.125
15141	43.52	14615.329	35578.484
14911	43.5	14542.573	37792.309
12848	43.5	13892.456	39360.934
5968	43.5	11305.675	38125.336
9602	43.5	13082.133	39265.883
11183	43.5	13553.346	39872
9674	43.48	13102.531	39534.027
5682	43.48	11166.776	34628.551
10653	43.46	13567.787	35371.32
8732	43.46	12794.14	39405.879
15100	43.46	14538.747	36043.379
11542	43.46	13758.001	36665.32
5830	43.45	11226.966	34988.594
2599	43.43	9854.343	38665.242
5204	43.43	10919.464	38575.82
7793	43.41	12493.223	39113.016
11396	43.41	13755.382	38043.473
14572	43.41	14497.697	39773.617
14511	43.41	14243.821	39628.855
8436	43.41	12602.689	38755.297
14480	43.41	14340.221	39443.629
7330	43.39	12094.677	35147.039
4468	43.39	10712.762	39021.711
13338	43.39	14074.953	37197.82
13070	43.39	14044.703	39118.074
3754	43.37	10504.084	38360.555
11760	43.37	13748.721	34532.57
3057	43.37	10056.955	38260.297
10580	43.37	13382.8	34254.461
13839	43.37	14290.869	34401.234
10641	43.35	13391.336	35275.844
8517	43.35	12597.821	39250.984
13468	43.33	14156.733	36064
3475	43.33	10318.646	33411.047
1228	43.33	8816.755	34882.84
8214	43.33	12690.498	34526.359
14284	43.33	14403.667	37690.793
7036	43.33	11887.714	38767.316
9472	43.31	13094.851	37996.598
6784	43.31	11838.118	38008.789
569	43.29	8126.504	34535.078
11616	43.29	13735.521	35607.766
640	43.29	8324.975	33657.93
15406	43.27	14560.114	33400.957
11901	43.25	13630.69	33251.418
14570	43.25	14573.604	39755.32
6233	43.25	11592.515	39236.09
14939	43.25	14615.574	37397.426
7689	43.25	12218.06	39441.816
14450	43.23	14356.036	39250.203
13712	43.23	14128.481	34529.746
5135	43.23	10784.693	38157.484
13025	43.22	14031.766	39512.664
13848	43.2	14359.543	34600.211
11701	43.2	13775.383	35150.57
3709	43.2	10468.391	37794.855
10467	43.2	13262.343	34292.398
10502	43.18	13303.333	33489.137
12588	43.18	13984.856	36818.711
5115	43.18	10872.056	38012.227
6385	43.18	11522.286	37700.172
14210	43.18	14216.234	37193.547
14643	43.18	14559.316	39542.941
15276	43.16	14534.527	35139.172
13339	43.14	14129.718	37200.789
7823	43.14	12390.866	38981.219
14959	43.14	14511.74	37244.348
2189	43.14	9399.556	33385.801
12907	43.12	13811.119	39570.742
7280	43.12	12242.854	33754.852
4853	43.1	10891.231	33013.305
13545	43.1	14149.112	35621.988
6015	43.08	11284.381	38418.52
10316	43.08	13340.1	35615.84
14231	43.06	14346.7	37323.391
13681	43.06	14129.134	35076.656
11582	43.06	13752.886	36026.48
10704	43.06	13385.575	35567.664
12360	43.04	13986.372	34716.078
9533	43.04	12942.584	38919.328
1357	43.04	8754.876	39082.516
14032	43.02	14326.699	35735.504
10148	43.02	13246.063	37925.82
549	43.02	8143.472	34804.051
9885	43.02	13300.351	39747.859
13599	43.02	14019.296	35502.93
1958	43.02	9422.454	38385.629
10285	43.02	13341.696	35968.414
6977	43.02	11987.794	39205.652
580	43.02	8077.544	34157.656
2265	43.02	9691.815	34703.617
10232	43.02	13324.165	36988.949
13404	43	14038.48	36968.098
12338	43	13960.482	34255.48
5935	43	11402.289	37887.184
6082	43	11410.624	38745.473
11578	43	13709.734	35966.359
10455	43	13214.424	34667.184
11798	43	13665.785	33904.977
11570	43	13637.028	36211.957
14054	42.99	14399.15	35837.242
11625	42.99	13647.259	35654.125
15203	42.99	14514.376	35423.574
10130	42.99	13324.817	38210.645
8341	42.99	12521.539	35696.742
9029	42.97	12908.765	35147.91
10296	42.97	13175.521	35764.906
14567	42.97	14333.494	39998.574
10218	42.97	13300.531	37034.488
8527	42.97	12635.242	39284.781
15075	42.97	14597.879	35910.535
8047	42.97	12282.038	35120.93
7235	42.97	11914.97	33062.664
4534	42.95	10641.017	38333.707
13880	42.95	14422.552	34928.711
8947	42.95	12906.326	35714.824
8185	42.95	12681.187	33581.863
4526	42.95	10769.818	38594.555
10832	42.95	13423.075	37070.473
10153	42.95	13346.118	37670.348
9293	42.95	13125.611	35335.039
14098	42.93	14281.36	36083.293
883	42.93	8299.423	39106.391
12988	42.91	14119.819	39615.992
14963	42.91	14592.59	37271.211
9625	42.91	13010.001	39363.059
11201	42.91	13738.976	39776.316
10643	42.89	13403.402	35312.375
15091	42.89	14470.241	35980.051
13276	42.89	14123.075	37633.336
14193	42.89	14411.457	37061.473
3588	42.89	10388.106	35104.711
13161	42.89	14202.126	38126.637
11494	42.87	13772.11	37023.246
990	42.87	8611.283	37599.883
10405	42.87	13145.309	35369.086
2730	42.87	9836.684	35556.258
14224	42.87	14403.234	37284.438
10840	42.85	13403.426	37112.555
9152	42.85	13055.819	33027.523
14370	42.85	14275.801	38205.699
14438	42.85	14392.085	38998.578
2657	42.83	9832.081	37971.973
9394	42.81	13099.021	36278.16
2129	42.81	9402.125	34836.273
4961	42.81	10919.73	35455.914
13526	42.81	14176.22	35872.445
13354	42.81	14054.501	37291.199
15292	42.79	14619.403	35242.605
828	42.79	8406.878	37659.121
9532	42.79	13092.633	38913.645
3187	42.79	10191.404	39205.242
7432	42.79	12241.533	37236.5
8896	42.79	12840.819	36740.313
15334	42.79	14432.893	34917.316
2210	42.79	9589.322	33102.379
10277	42.77	13269.551	36197.156
11492	42.77	13685.658	37342.133
7758	42.77	12388.209	39718.223
13744	42.76	14159.339	33986.648
15364	42.76	14618.76	34315.984
11676	42.76	13690.114	35266.488
10273	42.76	13228.849	36162.23
13521	42.76	14059.912	35828.223
12673	42.74	13979.885	37492.645
10041	42.74	13252.719	39402.469
8702	42.74	12818.356	39285.727
13825	42.72	14371.629	34093.695
15161	42.72	14554.065	35635.035
6879	42.7	11751.084	39277.777
10334	42.7	13189.021	35728.469
2693	42.7	9766.802	37326.426
7059	42.7	12023.435	38024.957
8758	42.68	12899.853	39181.629
8718	42.68	12814.636	39345.863
14543	42.68	14391.446	39813.465
6493	42.68	11628.457	35022.703
6218	42.68	11472.84	39421.93
7057	42.68	12046.886	37995.43
6301	42.68	11604.828	38690.672
4583	42.68	10616.804	38055.035
11758	42.66	13764.965	34486.191
2755	42.64	9888.936	34822.387
9689	42.64	12974.27	39591.285
8504	42.64	12706.124	39168.039
13381	42.62	14089.079	37172.031
11234	42.62	13656.195	39621.57
11631	42.62	13762.003	35692.809
12519	42.6	13865.856	35883.578
4752	42.58	10572.097	34792.969
8105	42.58	12311.386	34690.996
8072	42.58	12293.502	35044.391
13467	42.56	14055.829	36062.148
14440	42.56	14335.152	39081.262
6694	42.56	11812.888	35275.008
13777	42.56	14166.578	33598.719
10795	42.56	13497.948	36316.043
12295	42.56	13824.385	33688.602
6985	42.56	11914.777	38953.004
12918	42.56	13980.161	39637.141
5208	42.54	10854.029	38589.664
6452	42.54	11608.144	35548.563
10835	42.54	13421.33	37078.637
3410	42.54	10280.112	34624.195
7476	42.53	12075.662	38515.938
142	42.51	7827.799	36157.434
4689	42.51	10615.865	37084.609
8739	42.51	12740.485	39111.961
14073	42.51	14338.848	35928.594
7741	42.51	12419.092	39875.648
2271	42.49	9494.459	34803.676
14464	42.49	14341.179	39363.844
9747	42.49	13331.212	39787.184
8547	42.49	12641.351	39376.309
10861	42.49	13495.924	37304.133
12660	42.49	13963.946	37398.977
13774	42.49	14106.573	33565.07
13372	42.49	14117.133	37095.316
5400	42.49	11060.819	38681.973
3024	42.49	10018.965	37762.902
6275	42.49	11442.235	38899.039
5905	42.47	11359.965	37540.633
8754	42.47	12843.445	39172.254
10340	42.47	13284.105	35424.879
6825	42.45	11793.08	38706.309
13506	42.45	14180.565	35754.613
13379	42.45	14170.517	37163.344
2874	42.43	10051.471	34084.238
1443	42.43	9029.811	38014.848
9450	42.43	13093.541	37618.004
13785	42.43	14097.923	33285.961
7195	42.43	11906.682	34580.895
3268	42.41	10180.925	38055.07
13908	42.39	14389.094	35212.242
1143	42.39	8587.466	33426.043
12479	42.37	13930.603	35680.242
8452	42.37	12509.235	38894.195
13083	42.37	14066.418	39267.84
241	42.37	7932.269	37944.426
15136	42.37	14550.217	35881.188
5102	42.37	10846.441	37927.711
2029	42.37	9305.998	37009.871
527	42.37	8121.319	35604.824
10432	42.35	13307.364	35245.98
11559	42.35	13664.373	36116.191
9095	42.33	12856.211	34226.5
13403	42.33	14199.427	36952.926
2460	42.33	9691.789	38468.633
11048	42.33	13559.691	39420.949
8724	42.32	12773.952	39366.586
2396	42.32	9565.986	37577.402
13135	42.3	14154.028	37994.426
13809	42.3	14376.163	33659.895
1695	42.3	9167.616	34879.445
13868	42.3	14313.035	34805.5
485	42.28	8146.181	37121.863
14449	42.28	14373.031	39250.715
14887	42.28	14578.405	37906.645
12594	42.28	13997.356	36865.648
13477	42.28	14137.97	36115.449
4912	42.26	10788.557	34476.52
10473	42.26	13204.648	34396.523
5547	42.26	11163.002	37807.422
7735	42.26	12371.016	39828.223
1080	42.26	8494.553	34813.645
13832	42.24	14427	34354.551
13861	42.24	14308.85	34735.594
3014	42.22	10014.873	37542.07
8561	42.22	12679.146	39464.602
13470	42.22	14079.202	36073.723
7795	42.22	12357.041	39160.059
6500	42.22	11610.355	34769.887
5835	42.22	11315.811	35041.637
2467	42.22	9630.773	38530.043
6224	42.2	11578.293	39131.105
10303	42.2	13205.183	35876.551
11504	42.2	13738.654	37139.938
12836	42.18	13869.981	39341.227
11779	42.18	13601.523	34200.172
8128	42.16	12292.411	33997.781
3082	42.16	10005.645	38618.645
1651	42.16	9147.465	34067.074
4920	42.16	10887.571	34569.051
13912	42.14	14408.738	35263.043
1404	42.14	8949.7	39374.188
2789	42.12	9830.334	34363.844
5379	42.12	11141.589	38843.34
5474	42.12	11078.976	38440.934
4887	42.12	10912.414	34019.953
2838	42.12	10066.838	33056.363
12854	42.12	13944.22	39393.133
13294	42.12	14139.355	37374.238
1250	42.1	8761.717	35114.277
12492	42.1	13891.602	35738.559
11105	42.1	13540.163	39542.535
4588	42.09	10740.194	38138.289
2484	42.09	9566.616	38894.145
10828	42.09	13462.97	37023.066
874	42.07	8220.271	38790.469
10101	42.07	13303.77	39073.688
15385	42.07	14608.845	33815.887
10620	42.07	13540.082	35065.23
14880	42.07	14474.721	37880.414
11292	42.07	13760.281	39291.996
1976	42.07	9439.438	38050.953
6979	42.07	12062.964	39224.203
14254	42.07	14243.777	37534.234
11683	42.05	13604.09	35299.41
14621	42.05	14589.165	39737.898
14659	42.05	14535.351	39321.125
14256	42.05	14369.768	37544.621
5059	42.03	10792.606	37649.988
3246	42.03	10154.562	38328.535
11739	42.03	13782.756	34916.68
1563	42.03	8888.03	34700.008
14660	42.01	14635.367	39321.063
14859	42.01	14553.214	38072.34
10425	42.01	13214.859	35186.031
13637	42.01	14020.802	35396.957
10448	42.01	13201.098	34817.785
5535	42.01	11071.965	37926.016
11501	42.01	13745.089	37067.023
6777	42.01	11678.139	37940.219
1647	41.99	9131.44	34001.516
4864	41.99	10873.991	33307.285
8615	41.99	12789.655	39920.648
2842	41.99	10071.637	33147.766
13119	41.99	14182.827	38195.945
1470	41.99	8980.951	37636.941
2671	41.99	9796.551	37559.215
12549	41.99	13935.344	36157.93
14894	41.97	14567.548	37958.242
1782	41.97	9067.57	37701.836
5508	41.97	11135.379	37999.828
12343	41.97	13948.042	34377.469
10483	41.95	13199.049	34230.141
3788	41.95	10418.67	38835.168
10008	41.95	13198.176	39306.559
7843	41.95	12412.839	39097.516
15178	41.95	14502.181	35673.961
5878	41.95	11337.878	35884.043
12385	41.95	13884.515	34985.953
2002	41.95	9364.016	37791.93
11791	41.93	13689.404	34084.195
11365	41.93	13700.036	39261.473
5929	41.93	11265.741	37853.926
1003	41.93	8564.638	37487.543
487	41.91	8173.263	37152.008
8034	41.91	12415.416	35373.438
7013	41.91	11886.478	38807.758
11669	41.91	13720.166	35565.574
12966	41.89	14102.311	39774.246
6498	41.89	11479.313	35060.957
8954	41.89	12799.194	35436.316
10969	41.89	13355.558	39173.109
15107	41.87	14566.048	35746.934
1867	41.87	9085.547	39582.66
937	41.87	8574.853	38801.242
3259	41.87	10260.746	38256.609
5262	41.87	10806.053	39058.047
3370	41.86	10337.945	35904.043
4735	41.86	10780.179	35110.266
1435	41.84	8972.408	38456.914
6570	41.84	11577.327	33568.262
8118	41.84	12388.046	34291.512
8554	41.82	12498.877	39417.594
13138	41.82	14205.733	38008.953
14373	41.82	14237.038	38212.742
1104	41.8	8442.372	34343.992
15375	41.8	14610.409	34207.52
12429	41.8	13989.958	35442.34
11118	41.8	13358.766	39582.941
10364	41.8	13353.648	35509.934
6907	41.8	11827.558	39617.449
8131	41.78	12422.369	34090.473
15221	41.78	14491.729	35498.73
5953	41.78	11355.144	38031.547
3729	41.76	10485.96	38020.191
13250	41.76	14153.406	37538.609
13492	41.76	14162.957	35961.148
11629	41.76	13761.179	35676.02
7686	41.76	12189.975	39400.73
3261	41.76	10237.35	38270.383
1637	41.76	9113.44	33580.617
1045	41.76	8418.431	35988.785
14740	41.74	14586.903	39065.707
5283	41.74	10944.137	39309.852
6575	41.74	11491.251	33205.387
14885	41.72	14596.887	37904.148
451	41.72	8097.11	37916.664
8571	41.72	12670.068	39537.406
3123	41.7	10074.741	39384.875
13147	41.7	14177.145	38061.039
14352	41.7	14236.041	38136.109
6808	41.7	11760.168	38538.465
10551	41.68	13483.19	33595.207
125	41.68	7969.741	35990.297
15307	41.68	14531.047	35046.184
2798	41.68	9872.176	34264.289
13645	41.66	14142.932	35149.824
444	41.66	8055.703	38244.461
8811	41.66	12811.143	38836.023
6665	41.66	11756.495	35019.809
11589	41.64	13574.842	35759.152
9919	41.64	13224.283	39453.602
2024	41.63	9367.101	37098.035
5864	41.63	11288.446	35374.68
5725	41.63	11169.107	33874.227
12384	41.61	13917.962	34968.492
1144	41.61	8621.862	33188.098
14168	41.61	14258.644	36842.734
9964	41.61	13245.854	39478.246
8951	41.61	12866.798	35421.313
13442	41.59	14178.642	36680.715
6088	41.59	11222.43	38815.68
1901	41.59	9484.377	39484.773
11744	41.57	13761.127	34647.184
14212	41.57	14288.153	37218.195
14806	41.57	14570.041	38601.16
10501	41.57	13264.537	33732.902
6566	41.57	11566.018	33507.094
9363	41.57	13137.347	35673.773
11437	41.57	13756.665	37586.145
10547	41.57	13547.618	33477.16
14077	41.55	14237.722	35948.68
3715	41.55	10491.917	37870.125
5970	41.55	11361.433	38131.508
5428	41.55	11047.283	38576.609
6325	41.55	11601.355	38588.105
15197	41.55	14550.63	35733.16
14906	41.55	14466.182	37759.039
8068	41.55	12411.475	34948.539
7353	41.53	12243.113	35316.262
12501	41.53	13868.448	35797.988
9629	41.53	13137.321	39376.375
7679	41.51	12192.283	39333.746
8052	41.51	12395.695	35155.828
211	41.51	7671.151	37523.883
2104	41.51	9458.917	35627.453
3365	41.51	10156.547	36104.91
13660	41.49	14069.829	35224.523
7688	41.49	12235.206	39423.59
14305	41.47	14311.749	37872.816
6312	41.47	11515.225	38468.527
14176	41.47	14230.178	36911.602
6791	41.47	11707.007	38109.789
6443	41.47	11567.4	35465.211
15229	41.47	14578.791	35533.66
3288	41.45	10221.797	37695.219
8791	41.45	12726.034	39006.664
13580	41.45	14100.31	35423.156
8982	41.45	12805.493	35257.094
7780	41.45	12436.018	39345.695
13730	41.43	14087.982	34196.387
13038	41.43	14187.364	39277.977
1448	41.43	9001.05	37842.199
7162	41.43	12007.331	35207.016
9076	41.41	12833.266	34669.547
15089	41.41	14582.024	35972.508
13324	41.41	14066.561	37463.648
13399	41.41	14157.225	36929.695
2523	41.41	9515.611	39721.848
13716	41.41	14204.892	34576.07
5476	41.41	11205.92	38459.449
3811	41.4	10496.29	39118.164
11747	41.4	13760.057	34698.996
15286	41.4	14515.682	35197.109
2253	41.4	9681.028	34538.91
12980	41.38	14063.91	39898.637
10584	41.38	13531.716	34319.121
6643	41.38	11816.171	34519.828
3340	41.38	10337.407	37132.898
207	41.38	7641.87	37456.129
13436	41.38	14104.814	36620.492
1458	41.38	9024.53	37715.543
11821	41.36	13707.29	33613.895
10992	41.36	13541.044	39269.699
15243	41.36	14469.272	35255.676
10813	41.36	13403.121	36830.34
13374	41.36	14153.217	37105.461
10862	41.36	13449.128	37314.691
13258	41.34	14039.463	37568.191
9661	41.34	13013.583	39484.078
7848	41.34	12431.098	38812.484
6212	41.34	11505.562	39383.125
10406	41.34	13322.845	35380.828
14603	41.34	14491.596	39999.641
14536	41.32	14392.07	39760.895
1450	41.32	9033.988	37881.863
1561	41.32	9014.488	34662.031
10253	41.32	13337.98	36561.414
5851	41.32	11409.317	35221.738
6285	41.32	11448.107	38629.176
4624	41.32	10741.242	37743.66
9692	41.3	13132.919	39610.023
2547	41.3	9836.567	39297.734
12595	41.3	13899.186	36878.266
2231	41.3	9494.584	34012.84
6740	41.3	11720.812	36083.797
15044	41.3	14439.132	36300.688
10104	41.3	13353.604	39107.707
1962	41.3	9369.358	38150.891
15062	41.28	14515.037	36174.352
563	41.28	8017.65	34450.598
6995	41.28	11874.483	39020.695
11239	41.28	13658.475	39647.32
7029	41.28	11990.573	38709.523
10742	41.28	13539.953	35719.316
13340	41.26	14147.973	37216.41
7372	41.26	12225.789	35466.98
7209	41.26	11957.429	34119.438
4830	41.26	10722.296	33554.504
4550	41.26	10762.289	38460.293
9242	41.26	13006.41	34847.598
9225	41.26	12963.092	34532.773
9666	41.24	12982.312	39505.637
1347	41.24	8658.131	38895.277
5323	41.24	11047.871	39790.566
3676	41.24	10527.838	37370.094
10618	41.24	13542.444	35045.543
5130	41.24	10835.009	38135.148
13603	41.24	14191.489	35518.574
13115	41.24	14193.418	38184.117
12833	41.22	13909.301	39324.695
4903	41.22	10983.35	34353.789
10925	41.22	13392.623	37955.93
1509	41.22	8985.024	36495.023
7236	41.22	11977.973	33067.07
13930	41.22	14303.582	35348.313
4966	41.22	10961.597	35656.754
8902	41.22	12920.895	36614.273
695	41.22	8388.073	34920.137
12974	41.2	14110.156	39802.84
14347	41.2	14305.13	38109.211
5037	41.2	10853.588	37348.023
1082	41.2	8608.853	34867.836
10051	41.18	13218.915	39418.988
10933	41.18	13358.663	38190.207
11277	41.18	13741.834	39540.363
8414	41.18	12636.742	38501.734
9234	41.18	12971.689	34693.578
14198	41.18	14365.039	37121.199
15014	41.17	14631.645	36844.438
12521	41.17	13892.764	35902.555
9005	41.17	12801.888	35349.258
3089	41.17	10119.571	38754.703
13512	41.17	14115.171	35796.781
14043	41.17	14394.729	35795.086
4814	41.17	10587.107	33960.586
5518	41.17	11085.274	38066.836
13595	41.17	14093.029	35475.945
2997	41.17	9942.189	37353.133
11392	41.17	13663.528	38228.32
14159	41.15	14403.587	36761.23
5491	41.15	11088.544	38244.059
2832	41.15	9709.313	33009.52
7759	41.15	12405.701	39719.656
5818	41.15	11313.275	34743.551
11664	41.13	13735.017	35537.855
10461	41.11	13140.357	34766.363
11432	41.11	13769.86	37558.375
15109	41.11	14487.632	35751.043
2552	41.09	9896.341	39329.586
10115	41.09	13284.672	38712.172
2777	41.09	9909.823	34490.57
5094	41.09	10820.596	37877.012
4558	41.07	10604.792	38212.277
15321	41.07	14633.542	34875.852
7194	41.07	12046.805	34475.32
2307	41.07	9676.64	35980.523
10633	41.05	13549.514	35212.508
12636	41.05	13782.884	37257.074
3098	41.05	10128.986	38906.254
14218	41.05	14223.183	37257.637
10962	41.05	13540.02	39117.891
13773	41.05	14185.834	33793.926
15157	41.03	14569.872	35623.324
14524	41.03	14235.881	39678.383
9332	41.03	13026.102	35514.102
11335	41.03	13678.325	39115.863
536	41.03	7995.64	35279.895
3498	41.03	10457.914	33138.543
6831	41.03	11835.744	38736.23
10010	41.01	13308.567	39314.332
11518	41.01	13653.455	36919.715
8513	41.01	12633.059	39218.953
5772	41.01	11291.802	33426.504
10821	41.01	13393.319	36965.109
14199	40.99	14215.006	37122.605
11145	40.99	13447.632	39656.961
6305	40.97	11454.17	38739.43
13014	40.97	14146.337	39445.309
13760	40.97	14184.19	33858.551
14633	40.97	14596.633	39478.156
872	40.97	8301.142	38769.543
3714	40.97	10527.332	37840.113
10439	40.97	13338.402	35003.086
15290	40.95	14625.509	35226.5
13433	40.95	14110.277	36595.879
15363	40.95	14435.14	34300.496
5257	40.95	10866.769	38966.492
6999	40.94	12017.823	39052.664
12946	40.94	13930.811	39811.926
3753	40.94	10530.053	38359.691
5457	40.92	11208.377	38361.914
10548	40.92	13366.834	33482.176
10415	40.92	13351.341	35098.652
10495	40.92	13283.706	33838.93
8760	40.9	12711.196	39192.055
5630	40.9	11107.439	35441.516
14371	40.9	14336.392	38211.754
4807	40.9	10730.91	34038.965
12494	40.88	13958.778	35753.18
12400	40.88	13869.839	35189.508
5348	40.88	10997.32	39394.523
14836	40.86	14447.362	38443.875
5659	40.86	11087.192	35188.199
10718	40.86	13484.169	35617.82
4520	40.84	10774.449	38553.684
7811	40.84	12493.491	39264.527
5688	40.84	11145.14	34456.105
7798	40.84	12494.832	39191.578
5556	40.84	11089.671	37607.395
12590	40.84	13861.999	36830.445
5300	40.84	10893.249	39558.234
14684	40.84	14559.564	39137.91
10838	40.84	13453.108	37089.789
6253	40.82	11476.802	38792.473
13439	40.82	14062.126	36669.785
6613	40.82	11812.702	33854.156
3275	40.82	10315.276	37826.266
13154	40.82	14177.526	38090.668
13893	40.82	14308.632	35088.68
5031	40.82	10956.752	37258.781
7989	40.82	12400.735	35434.168
7831	40.82	12449.739	39038.625
972	40.8	8423.194	37864.531
10077	40.8	13205.574	39184.543
419	40.8	8133.272	38834.598
4749	40.8	10683.704	35087.547
10869	40.8	13483.534	37399.602
14761	40.8	14580.857	38644.07
14799	40.8	14551.615	38579.328
9258	40.8	13132.097	34995.492
6796	40.8	11718.224	38272.902
14012	40.8	14335.822	35658.57
5947	40.78	11324.505	38005.766
7677	40.78	12274.177	39309.242
11187	40.78	13552.993	39899.406
8458	40.78	12605.681	38956.828
14454	40.78	14312.382	39285.406
12891	40.78	13861.182	39512.684
7072	40.78	11864.284	37725.543
10725	40.76	13459.76	35652.906
11588	40.76	13730.357	35746.102
7495	40.76	12127.31	38821.73
3282	40.76	10345.073	37910.344
7398	40.74	12208.649	35912.414
13370	40.74	14130.444	37054.375
3008	40.74	9964.261	37475.754
5407	40.74	10996.465	38734.965
9740	40.74	13213.234	39755.746
6169	40.74	11427.035	39986.402
1681	40.74	9265.92	34745.559
12720	40.74	13945.423	37682.664
9246	40.74	13110.567	34914.219
10994	40.74	13439.4	39280.359
6619	40.73	11718.034	33866.156
12951	40.73	13790.106	39837.504
14612	40.73	14507.823	39687.41
9550	40.73	13128.067	39072.801
13859	40.73	14390.943	34722.594
9774	40.73	13346.777	39598.531
13133	40.71	14005.026	37992.461
9350	40.71	13033.869	35574.977
10870	40.71	13485.985	37414.367
14459	40.69	14409.169	39322.688
4492	40.69	10688.023	38881.02
11349	40.69	13659.486	39202.625
6628	40.69	11646.025	34133.313
5731	40.69	11146.646	33755.281
5341	40.67	11097.873	39275.672
6774	40.67	11655.711	37872.5
14934	40.67	14533.776	37377.867
2672	40.67	9836.069	37578.699
13254	40.67	14170.447	37548.141
10349	40.67	13283.604	35475.164
6898	40.67	11703.076	39478.063
11294	40.67	13668.695	39297.902
12915	40.65	13797.531	39607.234
9761	40.65	13204.717	39880.02
4762	40.65	10692.836	34711.824
14053	40.65	14421.349	35836.371
14281	40.65	14244.479	37677.867
2228	40.65	9702.592	33979.246
1411	40.63	8876.207	39265.875
865	40.63	8246.882	38579.156
10488	40.63	13302.34	34037.914
14997	40.63	14633.561	36992.988
2989	40.63	10010.058	37099.172
13454	40.63	14171.434	36524.164
15179	40.63	14605.994	35672.902
7223	40.63	12025.739	33573.875
12996	40.63	14035.044	39649.969
3148	40.61	10323.875	39816.219
2757	40.61	9898.766	34831.66
13407	40.61	14165.363	36982.031
8623	40.61	12907.293	40010.223
15219	40.61	14492.221	35488.449
6987	40.61	11981.926	38957
8862	40.61	12847.716	38060.34
4819	40.61	10629.053	33702.414
2245	40.59	9682.895	34476.781
2256	40.59	9600.242	34587.332
6510	40.59	11606.762	34869.941
12706	40.57	13944.821	37635.422
14271	40.57	14272.788	37656.277
7643	40.57	12166.145	39112.07
11587	40.57	13578.175	35745.266
14148	40.57	14426.478	36709.379
8533	40.57	12543.93	39311.066
6269	40.57	11426.119	38869.125
12644	40.55	13810.649	37280.793
3151	40.55	10244.038	39877.715
9553	40.55	13075.009	39091.914
13282	40.55	14178.251	37649.953
6240	40.55	11532.018	39026.016
15110	40.55	14546.403	35755.637
709	40.55	8306.738	35152.563
12839	40.55	13913.717	39346.488
9762	40.55	13224.334	39912.48
9346	40.53	13107.375	35562.395
13814	40.53	14313.208	33831.77
2126	40.53	9363.8	34792.27
6981	40.53	11947.062	39237.965
5637	40.53	11179.974	35268.949
8796	40.53	12841.576	39054.879
9483	40.51	13091.914	38102.992
11577	40.51	13697.028	35951.758
14383	40.51	14400.273	38247.902
14462	40.5	14345.262	39348.516
13500	40.5	14013.013	36034.41
7316	40.5	12106.197	34979.898
5437	40.5	11040.797	38601.832
14878	40.5	14503.393	37874.953
12880	40.5	13891.635	39469.258
250	40.5	7971.251	38055.371
5515	40.5	11025.966	38055.699
14672	40.5	14607.143	39366.664
11191	40.5	13490.583	39917.793
6243	40.48	11497.127	39052.199
8480	40.48	12659.97	39062.188
9990	40.48	13188.252	39569.012
3503	40.46	10503.825	33219.41
2593	40.46	9864.465	38908.852
6173	40.46	11490.335	39651.66
13390	40.46	14114.563	36884.781
13082	40.46	14002.173	39262.043
6459	40.46	11584.584	35307.117
14531	40.46	14229.296	39723.742
15223	40.44	14524.995	35511.699
721	40.44	8342.452	35276.297
14904	40.44	14571.628	37727.395
6481	40.42	11547.306	35213.668
5814	40.42	11329.755	34677.742
10332	40.42	13218.343	35711.039
14766	40.42	14605.303	38667.129
12808	40.42	13794.677	39118.215
8943	40.42	12828.095	35634.672
3849	40.42	10474.114	39820.168
14312	40.42	14318.047	37902.977
6078	40.42	11399.188	38732.508
11357	40.42	13683.435	39232
8530	40.4	12609.199	39294.184
3373	40.4	10199.732	35967.133
13215	40.4	14165.268	37722.207
9442	40.4	13028.503	37538.863
11185	40.4	13377.847	39875.727
12378	40.38	13828.87	34915.695
5523	40.38	11181.921	38116.184
3656	40.38	10531.916	37099.91
14161	40.38	14376.813	36796.941
11441	40.36	13721.955	37615.828
13311	40.36	14088.533	37433.516
13077	40.36	14197.778	39222.848
14369	40.36	14424.673	38202.23
9991	40.36	13347.691	39571.145
10001	40.36	13197.565	39287.188
14658	40.36	14580.614	39319.859
13402	40.36	14085.362	36943.207
14009	40.34	14290.182	35642.832
10465	40.34	13277.184	34590.828
1429	40.32	9062.012	38513.617
13499	40.32	14210.03	36034.883
11724	40.32	13746.432	34985.871
5949	40.32	11286.083	38011.031
10156	40.32	13281.278	37692.262
5113	40.3	10948.632	38005.109
342	40.3	7867.668	39919.77
13141	40.3	14031.409	38026.215
8815	40.3	12884.393	38881.82
1591	40.3	9013.088	34087.656
6574	40.3	11617.197	33405.984
2861	40.28	9980.205	33711.285
14537	40.28	14346.095	39764.293
9299	40.28	13095.468	35359.957
3724	40.28	10514.6	37912.68
10728	40.28	13512.728	35662.176
7135	40.28	11986.438	35292.344
4610	40.28	10591.411	37959.781
10959	40.27	13472.892	39105.145
11295	40.27	13754.217	39300.148
3145	40.27	10162.611	39803.301
9340	40.27	13024.332	35546.816
14350	40.27	14244.763	38123.676
13607	40.27	14133.213	35546.766
5412	40.27	11209.241	38767.93
13169	40.25	14192.937	37846.703
13514	40.25	14048.572	35803.855
6479	40.25	11483.421	35191.129
12524	40.25	13922.956	35927.109
469	40.25	8024.06	37405.051
13227	40.25	14079.472	37785.609
12897	40.25	13820.532	39532.371
7202	40.25	11898.749	34156.02
14067	40.23	14373.042	35910.195
10723	40.23	13502.041	35635.645
4483	40.23	10576.428	38810.039
10012	40.23	13326.942	39321.629
14100	40.23	14304.275	36104.82
14839	40.21	14540.047	38465.543
2389	40.21	9616.062	37491.344
13326	40.21	14132.19	37463.426
12942	40.21	13786.521	39777.305
1838	40.21	9252.928	39126.586
11164	40.21	13453.531	39746.805
4563	40.21	10723.511	38267.617
15294	40.19	14580.443	34931.379
5445	40.19	11112.068	38316.641
2448	40.19	9586.519	38228.414
3224	40.19	10262.819	38748.133
11667	40.19	13777.382	35547.383
10297	40.19	13182.754	35771.109
6403	40.19	11521.873	37493.637
13619	40.17	14133.388	35297.156
11533	40.17	13781.438	36763.203
11495	40.17	13633.6	37026.453
10074	40.17	13166.683	39165.078
14472	40.17	14411.925	39393.254
11192	40.17	13525.35	39979.117
13581	40.17	14154.475	35424.336
3198	40.17	10266.371	39048.152
15272	40.17	14447.125	35093.223
14861	40.17	14637.496	38088.563
5975	40.15	11229.233	38183.137
2497	40.15	9687.249	39136.551
6379	40.15	11477.69	37872.484
9261	40.15	12993.904	35035.723
11106	40.13	13529.171	39544.996
6648	40.13	11741.086	34725.699
5301	40.13	10838.923	39617.316
14867	40.13	14570.246	38125.766
9713	40.13	13062.294	39745.191
9709	40.13	12925.557	39680.207
120	40.11	7822.709	35857.734
8457	40.11	12556.638	38939.145
6368	40.11	11553.903	38102.059
2674	40.11	9811.692	37588.348
13392	40.09	14025.994	36905.063
8394	40.09	12587.355	37975.91
13993	40.09	14298.376	35585.727
6695	40.09	11833.793	35274.516
10188	40.07	13169.652	37385.031
9792	40.07	13312.65	39647.586
4793	40.07	10598.872	34408.125
13711	40.07	14173.349	34454.352
3191	40.07	10195.88	39261.773
3640	40.07	10507.01	36758.203
6462	40.07	11592.46	35338.48
1558	40.07	8888.486	34927.57
7161	40.05	12041.962	35200.891
13301	40.05	14115.468	37406.352
6025	40.05	11333.506	38465.699
14602	40.05	14565.067	39997.586
6844	40.04	11700.556	38931.578
6329	40.04	11504.565	38607.461
14857	40.04	14493.831	38054.852
3429	40.04	10157.046	34593.176
9993	40.04	13322.948	39575.691
3548	40.04	10564.42	34392.07
9315	40.04	13064.997	35448.805
5532	40.04	11103.577	37895.809
5361	40.04	11004.275	39264.52
14344	40.04	14291.601	38076.168
1170	40.04	8655.873	33649.496
11498	40.04	13706.752	37048.953
6050	40.02	11341.748	38576.449
6038	40.02	11346.982	38522.207
15371	40.02	14460.106	34186.211
13624	40.02	14091.705	35341.184
2606	40.02	9764.619	38476.59
13528	40	14106.859	35890.578
12628	40	13903.997	37185.352
13360	40	13998.786	37320.402
14985	40	14523.374	36888.07
7493	39.98	12270.009	38799.738
4803	39.98	10574.682	33992.621
254	39.98	7690.855	38114.645
11608	39.98	13639.272	35878.879
13593	39.96	14199.022	35466.18
8015	39.96	12328.803	35283.367
14790	39.96	14590.552	38494.52
15085	39.94	14437.896	35946.125
12490	39.94	13852.132	35711.238
8613	39.94	12770.255	39898.449
1237	39.92	8747.026	34966.172
13322	39.92	14105.958	37458.313
3202	39.92	10277.651	39104.137
5417	39.9	11157.652	38500.465
3013	39.9	10078.07	37523.352
2195	39.88	9326.747	33173.953
1478	39.88	8870.525	37215.938
12637	39.88	13890.022	37265.465
5458	39.88	11133.965	38362.48
15175	39.86	14454.074	35668.852
9996	39.86	13349.503	39589.953
9700	39.86	13106.504	39623.953
9236	39.86	13066.203	34737.648
14645	39.86	14519.882	39556.828
3405	39.86	10236.61	34812.762
13895	39.84	14285.656	35094.008
14304	39.84	14254.778	37870.23
2790	39.84	9892.638	34392.402
1426	39.84	8960.193	38497.176
14514	39.84	14220.437	39643.566
10914	39.82	13357.072	37838.691
816	39.82	8400.698	37338.109
12795	39.82	13884.217	38664.762
9314	39.82	13017.872	35445.484
10744	39.82	13512.742	35739.723
6802	39.82	11656.192	38394.805
13007	39.82	14021.402	39720.484
5196	39.82	10858.096	38523.559
11284	39.82	13732.615	39565.297
14021	39.81	14383.554	35676.66
4591	39.81	10670.934	38143.914
6319	39.81	11461.501	38496.688
5517	39.81	11126.446	38065.754
1437	39.81	9041.355	38176.066
11332	39.81	13732.33	39421.574
12919	39.79	13987.546	39653.148
10876	39.79	13518.773	37445.762
9002	39.79	12916.035	35335.859
14140	39.79	14380.639	36633.746
8110	39.77	12327.982	34769.34
8026	39.77	12329.646	35339.199
11283	39.77	13724.987	39560.027
5419	39.77	11161.307	38519.324
2688	39.77	9863.099	37454.398
2393	39.77	9501.449	37549.973
8795	39.77	12777.733	39048.645
1941	39.77	9481.655	38716.594
10491	39.75	13343.44	34105.164
4725	39.75	10713.685	35463.363
46	39.75	7850.761	34050.91
2413	39.75	9525.286	37812.445
14042	39.75	14260.793	35795.734
5983	39.75	11364.882	38233.305
14475	39.75	14258.849	39411.133
6971	39.73	11874.06	39382.98
8658	39.73	12779.632	39701.41
11633	39.73	13716.914	35719.684
8159	39.73	12332.199	33205.469
14320	39.73	14286.94	37942.434
4542	39.73	10776.807	38423.215
13325	39.73	14168.165	37463.797
14209	39.73	14271.478	37190.941
14243	39.71	14426.899	37442.883
8169	39.71	12571.521	33092.262
11690	39.71	13777.193	35352.281
6426	39.71	11442.873	35760.738
14903	39.69	14555.028	37719.844
14394	39.69	14377.884	38287.156
7654	39.69	12268.159	39167.313
4620	39.69	10589.443	37713.707
10121	39.69	13266.783	38590.676
10613	39.69	13416.859	35025.254
14509	39.69	14259.275	39615.797
13505	39.69	14080.35	35742.473
15370	39.69	14620.478	34170.43
13982	39.69	14255.131	35554.484
6252	39.69	11625.562	39106.668
3269	39.69	10309.844	38072.395
13459	39.69	14204.308	36295.09
13238	39.69	14176.058	37819.441
8674	39.67	12732.789	39436.621
14493	39.67	14220.742	39523.008
1242	39.67	8797.839	35029.238
15054	39.67	14509.269	36096.699
9220	39.65	13131.296	34481.031
1811	39.65	9129.708	38306.742
1648	39.65	9215.386	34033.176
5987	39.65	11213.852	38251.926
12587	39.65	13838.527	36815.195
10194	39.65	13343.831	37444.059
14671	39.65	14622.344	39366.105
7781	39.65	12404.016	39347.375
10672	39.63	13422.514	35458.332
4574	39.63	10738.869	38016.117
2878	39.63	10005.612	34220.641
7238	39.63	11979.586	33083.617
11031	39.63	13494.918	39375.898
12729	39.61	13855.083	37720.406
13137	39.61	14075.482	38009.266
9307	39.61	13026.561	35394.152
829	39.61	8272.26	37662.629
9548	39.61	13128.93	39055.672
10912	39.61	13549.036	37798.844
7166	39.61	12027.27	35234.895
10444	39.61	13327.569	35083.93
8006	39.61	12489.416	35493.871
4974	39.61	10941.877	36046.777
9297	39.59	13085.448	35350.922
11329	39.59	13690.238	39416.258
8274	39.59	12697.424	35212.242
10754	39.59	13535.664	35821.109
11622	39.59	13616.885	35629.543
8483	39.59	12595.767	39079.984
13172	39.59	14009.259	37860.672
2478	39.58	9556.243	38748.762
13405	39.58	14166.094	36971.227
10328	39.58	13281.04	35694.938
14769	39.58	14629.481	38682.938
11705	39.58	13607.7	35180.855
4570	39.58	10733.57	38303.258
14006	39.56	14355.428	35632.41
10791	39.56	13433.02	36213.715
6986	39.56	12038.088	38955.457
13194	39.56	14186.02	37948.207
12760	39.56	13912.653	37974.695
9591	39.56	13067.816	39233.867
9392	39.56	12993.129	36230.027
13541	39.56	14013.189	35616.953
4580	39.54	10734.869	38046.465
2546	39.54	9853.194	39291.145
7329	39.54	12242.693	35142.484
11317	39.54	13576.394	39374.391
5463	39.52	11094.155	38390.676
13336	39.52	14183.039	37500.422
14359	39.52	14243.778	38160.48
9589	39.52	12984.543	39231.262
8205	39.5	12699.843	34199.48
13078	39.5	14079.686	39242.586
12814	39.48	13978.956	39271.34
9614	39.48	13134.715	39320.398
1859	39.48	9136.372	39469.828
11297	39.48	13771.999	39308.414
13729	39.48	14078.37	34178.379
10275	39.48	13224.902	36188.609
10097	39.48	13200.53	39002.328
14023	39.46	14355.726	35684.336
6405	39.46	11445.818	37210.344
13319	39.46	14002.471	37449.934
10755	39.46	13499.596	35859.77
8225	39.44	12621.157	34656.895
7019	39.44	11902.061	38930.648
10466	39.44	13257.15	34608.391
10366	39.44	13166.165	35519.199
13469	39.44	14111.597	36073.109
12577	39.44	13844.322	36741.465
10100	39.42	13266.779	39068.254
1188	39.42	8792.632	34018.445
11229	39.42	13670.286	39601.527
5635	39.42	11114.419	35255.41
4690	39.42	10773.419	37122.535
1567	39.4	8989.647	34450.301
13472	39.4	14147.746	36087.34
11654	39.4	13614.557	35487.555
14410	39.4	14408.662	38411.699
11178	39.38	13412.638	39829.004
10347	39.38	13309.773	35464.348
12481	39.37	13911.832	35687.039
10118	39.37	13148.444	38547.805
6560	39.37	11539.948	33921.035
7665	39.37	12174.562	39215.691
15412	39.37	14473.327	33054.355
14615	39.37	14546.583	39708.43
2274	39.37	9686.499	34837.414
5340	39.35	11167.505	39582.301
8403	39.35	12498.859	38279.391
6293	39.35	11617.817	38663.906
3138	39.35	10071.967	39787.629
9432	39.35	13114.663	37311.02
1835	39.33	9164.8	38916.656
14132	39.33	14388.572	36573.465
13707	39.33	14006.763	34706.277
6209	39.33	11484.876	39344.527
6197	39.33	11589.221	39504.141
6107	39.33	11313.32	38955.262
3728	39.31	10530.425	38006.281
6059	39.31	11324.148	38611.668
2567	39.31	9799.472	38959.004
13600	39.31	14090.181	35507.27
4596	39.31	10571.136	37868.027
13315	39.31	14009.841	37448.434
5011	39.31	10873.863	36659.973
1676	39.31	9195.41	34638.684
7723	39.29	12094.108	39864.68
12504	39.29	13955.34	35817.652
8619	39.29	12735.312	39948.543
14832	39.29	14569.389	38417.34
10462	39.29	13215.954	34467.027
8556	39.29	12526.408	39420.879
15397	39.27	14444.264	33491.238
7824	39.27	12347.011	38985.98
1418	39.27	8983.892	38858.543
3816	39.27	10429.57	39204.332
14355	39.27	14282.556	38150.766
14348	39.27	14390.062	38119.211
8805	39.27	12914.569	39102.234
3064	39.25	9930.924	38334.426
10088	39.25	13352.557	39248.813
9184	39.25	12935.809	33740.023
4878	39.25	10925.27	33904.906
10256	39.25	13186.896	36612.055
14343	39.25	14217.606	38076.352
14981	39.23	14597.873	37176.953
7670	39.23	12236.708	39231.695
14244	39.23	14260.219	37447.5
13911	39.23	14427.332	35256.359
11640	39.21	13718.454	35417.223
7641	39.21	12217.883	39075.125
5879	39.21	11213.484	35937.531
49	39.21	7988.871	34068.207
14146	39.21	14305.222	36671.441
11045	39.19	13395.81	39415.672
7888	39.19	12409.253	38678.16
8257	39.19	12687.578	35057.18
14245	39.19	14286.41	37468.285
6258	39.19	11472.934	38817.152
13184	39.17	14149.094	37915.512
1078	39.17	8584.48	34805.094
13270	39.17	14175.844	37614.938
13943	39.17	14307.252	35406.891
12956	39.17	13982.7	39888.805
13329	39.17	14154.879	37476.855
6819	39.15	11693.292	38665.137
4554	39.15	10644.063	38180.773
7068	39.15	11850.762	37933.508
8603	39.15	12731.799	39753.32
7225	39.15	12025.816	33438.168
1893	39.15	9331.802	39595.648
1050	39.14	8437.657	35828.84
682	39.14	8255.352	34624.043
11786	39.14	13721.537	33991.707
14594	39.14	14603.428	39906.066
15264	39.14	14429.885	35381.543
5665	39.14	11176.374	35242.738
6431	39.14	11506.582	35835
3519	39.14	10403.384	33692.82
13335	39.14	14150.577	37496.598
5210	39.14	10865.161	38615.313
8137	39.12	12292.8	33923.871
12686	39.12	13953.329	37545.387
10827	39.12	13564.404	36987.715
14332	39.12	14249.297	38030.645
14680	39.12	14545.965	39112.258
5291	39.12	10820.813	39477.355
13144	39.12	14005.432	38049.809
6673	39.12	11674.101	35109.672
10982	39.12	13442.107	39231.742
9093	39.1	12906.733	34394.191
2133	39.1	9343.148	34858.488
14122	39.1	14308.225	36369.074
6125	39.1	11347.628	39191.453
1204	39.1	8732.811	34391.496
530	39.1	8178.345	35650.645
10635	39.1	13355.707	35239.184
8183	39.1	12537.369	33537.844
5941	39.08	11311.341	37917.27
95	39.08	7645.431	34980.109
6436	39.08	11621.811	35608.492
3232	39.08	10324.702	38496.699
3480	39.08	10239.637	33169.559
13297	39.06	14169.527	37391.598
6693	39.06	11712.231	35263.543
10986	39.06	13421.655	39247.285
13970	39.06	14339.518	35523.016
14446	39.06	14215.132	39221.539
1808	39.06	9243.075	38238.742
1328	39.06	8779.357	38127.703
6393	39.04	11497.076	37799.953
2494	39.04	9578.042	39082.602
6512	39.04	11523.274	34874.672
8622	39.04	12730.876	39987.629
8340	39.04	12564.588	35685.551
1145	39.04	8489.381	33217.977
4761	39.04	10577.741	34700.508
9321	39.02	12999.414	35464.309
10659	39.02	13481.694	35393.266
8887	39.02	12783.887	37280.859
9480	39.02	13051.507	38068.176
6130	39.02	11368.474	39261.555
12869	39	13798.083	39424.879
3712	39	10510.083	37821.117
1679	39	9136.255	34668.121
916	39	8617.693	39828.367
14230	39	14281.629	37321.973
449	39	8158.155	38059.547
14287	39	14249.888	37734.813
8148	39	12471.939	33562.371
5362	39	11152.293	38953.914
14175	39	14407.139	36907.988
8945	39	12904.826	35698.363
8400	39	12608.967	38176.402
3814	38.98	10554.3	39138.98
14753	38.98	14594.498	38828.422
6767	38.98	11818.548	37749.902
14123	38.98	14236.172	36382.383
947	38.98	8580.987	38543.746
1829	38.96	9146.179	38761.617
7174	38.96	11979.328	34943.844
11413	38.96	13567.989	37680.219
15351	38.96	14585.497	34525.387
13440	38.96	14044.887	36672.961
6398	38.96	11479.336	37643.242
7743	38.96	12409.466	39896.691
9546	38.96	12970.628	39041.32
11350	38.96	13616.844	39208.73
4598	38.96	10659.816	37881.098
10181	38.96	13147.433	37628.148
5433	38.94	11148.861	38584.156
10508	38.94	13302.292	33603.758
2850	38.94	10018.088	33396.016
11644	38.94	13775.89	35444.793
8806	38.94	12836.918	39107.148
9174	38.94	13015.238	33543.598
14205	38.94	14354.45	37164.469
1789	38.94	9168.163	37883.332
7484	38.94	12194.306	38703.816
13017	38.92	14178.582	39465.656
3231	38.92	10265.997	38488.691
1114	38.92	8611.235	34435.461
3855	38.92	10461.352	39976.199
14408	38.92	14376.744	38408.277
7032	38.92	11894.145	38737.613
5175	38.92	10990.298	38416.477
7719	38.92	12196.028	39783.973
5895	38.92	11400.937	36753.094
6914	38.92	11831.61	39739.273
11086	38.92	13529.251	39505.359
14841	38.91	14579.925	38160.957
8151	38.91	12330.829	33339.926
13574	38.91	14055.344	35727.105
8712	38.91	12916.538	39310.648
10000	38.91	13352.8	39285.281
8803	38.91	12716.745	39100.422
3638	38.91	10476.094	36749.793
14951	38.91	14511.675	37472.785
8428	38.91	12709.043	38645.563
3880	38.91	10743.443	39692.734
7669	38.91	12210.914	39229.488
8620	38.91	12747.713	39957.348
4637	38.91	10662.161	37805.152
5345	38.89	11076.947	39338.293
11386	38.89	13653.563	38401.109
5472	38.89	11081.122	38430.785
13513	38.89	14065.518	35802.746
4581	38.89	10591.759	38047.852
8295	38.89	12582.455	35323.043
14937	38.89	14623.595	37383.926
10940	38.89	13393.138	38423.438
10833	38.89	13482.943	37072.191
14360	38.87	14328.82	38164.699
10410	38.87	13293.909	35398.5
1153	38.87	8655.042	33012.09
8293	38.87	12653.481	35317.996
2135	38.87	9316.815	34880.293
9776	38.87	13182.144	39615.367
5552	38.87	11017.784	37543.77
3428	38.85	10193.767	34582.203
[truncated: 8,616 more rows]
