# Supplementary material for: Insights on the Control of Yeast Single-Cell Growth Variability by Members of the Trehalose Phosphate Synthase (TPS) Complex
Source: Front Cell Dev Biol. 2021 Jan 28;9:607628. doi: 10.3389/fcell.2021.607628 (PMC7876269; doi:10.3389/fcell.2021.607628)
Supplement: Supplementary file 2 [file Data_Sheet_1.ZIP › final_code/input_datasets/BY4741_2_t4.csv]

Id	Area (µm²)	Centre X Position (µm)	Centre Y Position (µm)
5978	627.51	9882.209	39031.668
11073	457.53	11470.035	36072.246
12299	448.64	11946.53	35996.191
7829	444.95	10497.342	34391.926
6828	435.14	9906.571	37469.109
1066	433.7	8096.437	38893
19701	430.9	14434.273	36928.93
15598	420.98	13105.071	40397.566
10463	419.05	11219.962	37954.211
19734	413.15	14565.299	36647.836
15811	407.13	13318.146	38408.324
10914	402.48	11610.25	37854.492
9694	397.54	11153.727	38792.152
13557	393.07	12287.415	36466.93
17556	387.94	13649.745	33758.172
14742	380.45	12864.939	37197.438
19581	370.72	14556.495	38086.816
5095	369.3	9350.734	34832.973
19038	369.05	14343.681	37082.816
1712	368.98	8312.955	36286.293
17394	368.5	13745.329	36448.422
13025	368.06	12190.458	38446.434
19617	366.1	14548.641	37755.484
5940	363.75	9781.933	39551.434
3661	355.59	9019.284	37559.445
3726	354.32	8851.162	36795.395
15984	351.93	13337.499	36876.641
2357	348.35	8524.969	37617.328
5823	347.06	9505.454	40315.188
16894	341.15	13436.66	39478.023
11956	340.59	11895.509	39903.121
16691	338.45	13525.085	37471.719
16792	337.99	13504.058	38568.727
10758	336.99	11441.377	39516.203
14264	334.19	12678.194	39048.133
911	334.17	7650.776	40436.246
3487	333.91	9014.042	39165.008
3644	332.93	9021.999	37737.422
7042	331.89	9916.84	39711.434
15904	330.17	13180.813	37426.594
13622	327.89	12316.037	36043.273
3884	325.25	8910.589	34715.793
561	325.07	7676.192	37947.129
16655	321.09	13369.838	37313.688
7350	320.31	10197.437	38329.844
532	317.03	7913.072	37780.734
2579	316.7	8507.242	35440.637
14203	316.42	12576.597	38342.547
17796	315.94	13916.144	36890.426
9716	315.84	11058.654	38505.188
570	315.4	7941.333	37955.313
10352	312.43	11227.607	36671.309
9022	311.88	10897.656	33827.242
9408	311.05	10793.735	38882.551
12236	309.98	11997.282	36895.32
14917	308.76	12840.337	35368.828
12859	306.84	12234.879	36661.258
5443	306.53	9558.202	36460.828
19258	306.19	14214.167	39456.961
10629	304.91	11282.508	39795.141
3052	304.85	8749.812	37092.094
14441	304.64	12900.772	39992.613
13058	304.29	12117.816	38865.59
6417	304.18	9868.83	34795.789
4195	304.16	9093.148	36337.23
12676	302.78	12147.277	34989.602
11747	301.36	11765.675	38430.832
15641	301.15	13249.479	40129.223
18357	299.64	14170.409	38774.078
3014	298.03	8627.237	36706.391
17997	297.93	13983.705	38662.223
13621	297.88	12401.541	36047.465
19325	295.6	14399.515	40302.664
3979	294.41	8943.353	33609.793
5926	294.03	9829.766	39682.941
18319	293.83	14153.297	39193.785
182	293.51	7737.269	35081.859
7051	293.47	10026.448	39775.188
1999	293.09	8269.326	39507.676
15475	291.29	13050.234	38958.254
19079	291.25	14380.685	37509.953
10859	291.23	11496.227	38226.852
16588	290.04	13416.317	36765.43
18405	289.91	14195.371	38228.316
11827	289.35	11711.061	39433.93
13303	288.59	12287.517	39615.734
2429	288.45	8454.181	37044.844
1830	288.3	8316.128	37578.672
17368	287.84	13622.276	36761.617
13614	287.72	12443.047	36013.855
10035	286.98	11047.775	34047.98
19244	285.69	14275.368	39285.551
18093	285.21	13819.139	39602.023
8272	284.68	10377.883	39493.492
14876	284.58	12832.394	35811.938
18244	284.06	14009.548	40044.414
8522	283.62	10715.534	39080.914
18418	281.71	14068.878	38348.395
3876	281.36	8941.742	34669.867
17328	281.27	13722.418	37352.809
6987	280.41	10104.744	39107.242
14402	280.25	12906.958	40364.898
3134	279.47	8836.409	37904.637
14043	279.22	12597.425	36540.523
9905	278.3	11012.873	35976.555
8414	278.22	10747.686	40134.32
12022	277.46	11946.728	39061.598
381	276.81	7686.438	36742.039
17800	275.81	13937.327	36967.355
775	275.64	7647.134	39453.613
9367	275.08	10850.601	38313.648
1221	274.14	8166.83	37387.559
14344	273.47	12674.325	39936.563
12266	273.2	12025.16	36571.738
9207	272.09	10965.074	36065.113
13331	271.9	12382.722	39258.328
8000	271.29	10490.437	36589.98
3083	270.29	8754.75	37446.152
6223	270.23	9725.159	36808.852
1096	269.53	8049.34	38603.109
18585	268.17	14027.093	36504.68
17107	266.84	13674.869	39396.441
9658	266.61	11143.26	39063.598
19413	265.83	14456.445	39679.367
13119	265.66	12066.382	39533.039
13122	264.72	12135.286	39555.055
8147	263.95	10365.667	38087.902
18497	263.26	14005.751	37502.453
14480	262.82	12756.543	39958.391
6202	262.15	9767.541	36971.871
6969	261.62	10119.305	38867.438
10023	261.52	11126.582	34628.488
6494	261.31	10108.308	33586.465
12341	261.29	11926.877	35668.941
3873	260.83	8851.198	34935.086
17875	260.54	13969.644	37503.672
3674	259.91	8972.394	37707.992
15433	259.62	13019.109	38477.594
4804	259.55	9481.817	38521.133
13092	259.37	12265.122	39264.957
12056	259.01	11900.651	38741.844
7574	257.9	10334.97	36092.273
9087	257.9	10895.006	34511.477
1806	256.75	8263.455	37316.66
15736	256.41	13343.5	39164.762
14293	256.39	12492.342	39291.238
3569	256.12	8880.031	38436.152
2717	255.28	8606.659	33798.965
4737	254.97	9267.428	39229.711
14341	254.11	12678.349	39873.094
16291	254.09	13192.775	34824.375
12804	253.93	12118.709	36124.602
10633	253.51	11356.286	39897.48
2251	253.36	8581.131	38983.906
19278	253.19	14257.768	39795.773
13707	253.15	12304.491	35046.066
19802	252.8	14565.828	35851.27
7277	252.79	10213.211	38911.125
11568	252.27	11737.538	36404.043
7520	251.73	10239.97	36488.184
8096	251.46	10395.618	37478.293
7384	251.04	10181.164	37955.203
19794	250.6	14589.3	36074.961
16733	250.08	13410.423	37870.438
1809	249.74	8271.753	37397.617
7033	249.68	10121.185	39597.859
19461	249.53	14577.873	39448.039
11695	249.53	11653.193	37895.965
4460	249.51	9252.946	38827.184
8141	249.41	10430.322	38025.969
14539	249.09	12725.312	39030.16
10101	248.88	11362.151	33595.453
9987	248.53	11047.596	35004.145
17303	248.36	13636.897	37392.461
15586	248.26	12943.342	40238.398
6454	248.17	9801.353	34036.516
12302	247.29	12040.456	36046.844
17686	247.12	13820.697	35740.906
11248	246.87	11500.307	33951.363
9251	246.75	10832.297	36726.457
5820	246.25	9490.242	40299.133
5658	246.14	9606.019	38669.383
12817	246.04	12140.516	36210.77
10288	245.97	11203.828	35849.188
11147	245.81	11474.902	35180.891
15616	245.39	13224.646	40302.895
8133	245.24	10547.634	37887.746
1592	244.78	8210.561	35035.129
19249	244.64	14291.095	39363.656
18972	244.3	14220.713	36681.559
3772	244.28	8987.511	36277.715
19600	244.22	14550.111	37914.977
12834	244.17	12081.096	36411.73
3637	243.11	9035.476	38007.676
6101	242.82	9752.18	37879.68
3634	242.82	8947.896	37987.285
6896	242.75	9945.959	38066.508
7173	242.59	10247.089	40083.707
5722	242.59	9571.111	39323.613
15741	242.58	13294.533	39207.168
9533	242.42	10972.497	40397.492
5587	242.1	9694.935	37892.809
8481	241.87	10748.393	39354.465
15829	241.52	13179.055	38226.309
18277	241.25	14009.337	39647.387
5960	241.22	9749.343	39183.402
4376	240.99	9258.007	38057.332
19147	240.93	14314.197	38284.129
17844	240.87	13981.251	37282.43
3832	240.3	8997.232	35603.934
18431	240.28	14207.058	37888.527
5102	240.18	9310.484	34936.395
4294	240.12	9133.738	37195.504
18584	240.1	14085.605	36496.68
12065	240.07	11861.593	38531.426
350	240.05	7901.032	36474.973
18602	239.82	14161.919	36388.492
6131	239.66	9895.578	37578.363
8303	239.49	10538.637	39800.641
10015	239.36	11141.846	34510.699
15381	239.28	12929.482	37910.602
11298	239.2	11793.559	33534.086
12996	239.11	12261.019	38163.91
18483	239.05	14157.976	37678.457
6995	238.57	10080.027	39222.254
2183	238.36	8480.028	39491.563
9516	238.27	10854.779	40089.648
723	238.15	7957.463	39061.824
11122	237.63	11464.961	35306.652
4216	237.48	9108.278	36551.336
18230	237.4	14204.828	40354.066
15698	237.15	13227.583	39742.043
538	237.14	7781.558	37829.633
6059	236.62	9721.094	38221.297
13255	236.16	12359.132	40039.156
11718	236.14	11646.26	38067.742
7425	235.93	10159.559	37638.715
1549	235.81	8270.768	34329.648
14006	235.56	12690.636	36212.207
17727	235.3	13992.032	36229.242
10083	235.24	11120.698	33799.125
11726	234.78	11743.697	38151.824
6022	234.24	9848.314	38521.789
3647	234.09	8998.379	37786.27
9302	234.03	10920.818	37601.23
19630	233.86	14535.995	37580.328
12691	233.71	12073.214	35125.621
19619	233.55	14593.593	37755.055
6411	233.5	9765.358	34741.738
4451	233.06	9086.698	38727.363
9284	233	10963.243	37428.426
15847	232.63	13247.12	38066.336
2301	232.33	8509.438	38058.41
19345	232.17	14243.434	40527.246
2258	232.04	8435.26	38811.012
15833	232.02	13273.976	38278.793
7652	231.26	10261.89	35093.637
12150	231.12	12034.606	37579.203
7452	230.55	10174.522	37091.773
15620	230.34	13282.29	40346.594
6252	230.28	9908.018	36505.613
9428	230.16	10814.651	39099.68
7772	230.11	10485.843	33617.105
12549	230.01	12036.538	33558.926
18389	229.9	14182.677	38395.426
18945	229.84	14310.22	36329.57
15635	229.68	13343.963	40478.988
19058	229.57	14280.749	37304.016
15912	229.57	13135.315	37493.223
10036	229.17	11119.633	34049.98
4658	228.94	9468.035	40276.117
7360	228.61	10251.677	38081.113
6075	228.54	9703.898	38349.613
16918	228.46	13528.259	39739.824
7606	228.25	10242.141	35547.449
17096	228.13	13584.352	39796.254
6204	228.06	9861.592	36982.906
121	228.04	7683.445	34581.09
12235	228.04	12043.143	36885.434
4333	227.94	9115.977	37576.016
7179	227.92	10272.861	39803.012
18332	227.85	14202.709	39085.363
17776	227.65	13879.89	36714.203
7973	227.62	10513.634	36304.117
18415	227.52	14071.667	38329.68
12806	227.5	12259.935	36133.113
14642	227.44	12856.572	38086.863
10847	227.33	11453.236	38364.754
16688	227.31	13389.731	37457.188
15554	227.18	12988.222	39860.121
2838	226.95	8771.559	34669.395
13740	226.73	12314.125	34447.68
4301	226.66	9174.807	37329.008
6935	226.64	9925.724	38474.34
8684	226.56	10558.258	37529.727
3885	226.33	8877.35	34728.145
18191	226.31	14091.805	40304.199
18373	226.24	14125.791	38531.969
4739	226.2	9313.705	39238.34
623	225.95	7958.143	38295.809
3347	225.83	8741.102	40222.043
12455	225.6	12006.031	34516.113
1070	225.53	8156.469	38956.098
14338	225.41	12503.548	39851.238
19724	225.39	14499.432	36852.891
4382	224.55	9233.418	38111.328
10293	224.49	11271.435	35927.996
2387	224.47	8517.996	37617.27
862	224.34	7778.397	40055.941
9306	224.11	10892.711	37633.301
7839	224.03	10457.002	34474.055
9377	224.01	10937.003	38450.441
19603	223.75	14564.038	37966.77
15427	223.33	13073.516	38412.754
3251	223.23	8655.112	39056.57
17930	222.85	13900.194	37938.965
17264	222.79	13587.112	37724.066
15326	222.58	12966.881	37382.898
11903	222.39	11649.083	40508.039
7510	222.33	10201.374	36664.445
12651	222.23	12176.014	34750.16
19776	221.87	14588.388	36173.789
14014	221.62	12682.35	36248.988
16807	220.89	13393.122	38651.766
16962	220.62	13415.761	40173.527
84	220.41	7696.394	34314.43
18489	220.18	14159.262	37422.406
5075	220.09	9459.671	35350.703
10894	219.88	11603.849	37966.324
5081	219.67	9333.622	35166.051
1911	219.42	8369.931	38513.047
4468	219.09	9241.628	38966.602
1185	219	8036.66	37657.102
19712	219	14614.46	36758.473
16628	218.88	13525.061	37103.117
939	218.86	8040.255	40480.336
18243	218.79	14132.898	40040.098
12161	218.19	12030.234	37689.41
13051	218.19	12233.498	38699.574
16929	218.13	13415.031	39860.078
10059	217.89	10999.395	33922.977
5226	217.48	9571.894	33731
11672	217.43	11816.586	37566.105
16852	217.43	13448.482	39011.246
6568	217.2	9875.358	34796.148
18192	217.2	14158.104	40303.848
18822	217.02	14422.59	34694.742
14246	216.81	12642.426	38856.57
8280	216.81	10421.729	39521
17558	216.7	13579.569	33830.465
3202	216.7	8805.237	38564.676
15312	216.54	13045.342	37252.547
1757	216.24	8343.085	36833.313
14218	216.2	12678.378	38504.648
8692	216.18	10707.358	37305.883
15553	215.8	13117.095	39839.395
17372	215.74	13744.715	36767.934
18188	215.07	13970.817	40530.227
17433	214.69	13710.018	35961.902
3779	214.67	8925.908	36400.305
17792	214.65	13977.578	36855.02
16720	214.26	13483.316	37750.934
496	214.21	7970.421	37579.09
14413	213.88	12881.323	40500.898
19384	213.79	14452.654	39978.055
5682	213.69	9579.392	38909.578
1945	213.42	8403.019	38833.41
14119	213.31	12663.801	37331.176
4409	213.29	9115.184	38412.332
17429	213.08	13724.164	36202.496
5639	213.02	9627.97	38524.664
7974	212.75	10548.394	36304.273
10375	212.54	11282.326	36942.297
19001	212.52	14244.898	36842.98
1551	212	8354.664	34359.996
12421	211.28	12008.075	35123.723
19564	211.28	14596.314	38217.313
6011	211.24	9878.093	38730.391
13393	211.07	12337.631	38656.012
18891	210.89	14419.131	35731.441
19416	210.78	14444.366	39706.949
1049	210.76	7988.683	39009.707
12110	210.7	11902.44	38067.449
16889	210.4	13549.899	39440.039
3244	210.34	8754.224	39004.184
15889	210.32	13309.069	37596.102
19777	210.11	14436.562	36180.668
9405	210.11	10792.157	38865.363
19412	210.01	14627.468	39655.203
638	209.84	7705.859	38421.57
10409	209.71	11402.943	37483.715
4987	209.69	9407.176	36505.148
2414	209.65	8439.493	36909.02
7090	209.28	10045.634	40170.586
5557	208.86	9553.508	37653.891
436	208.71	7880.907	37079.988
3998	208.61	9223.618	33589.824
18850	208.6	14396.599	35166.086
13473	208.56	12360.781	37669.348
12794	208.35	12201.133	36049.715
9970	208.33	11051.09	35436.637
2477	208.31	8424.055	36282.645
17245	208.31	13750.68	37870.227
7741	208.14	10055.371	33983.23
8108	207.98	10470.362	37611.285
9478	207.87	10819.629	39529.344
7900	207.37	10514.225	35219.645
18219	207.37	14131.64	40203.52
7404	207.33	10188.936	37795.59
12525	207.33	11976.73	33995.992
14600	207.31	12903.76	38419.027
19051	207.31	14387.627	37247.473
16744	206.99	13504.91	38032.098
6171	206.97	9878.68	37317.891
3891	206.76	8913.078	34756.027
5482	206.56	9505.158	36955.105
14429	206.55	12745.805	40215.945
18178	206.53	13938.008	40406.453
10712	206.45	11416.638	40215.355
6146	206.43	9884.189	37408.945
1670	206.41	8361.951	35884.645
9954	206.39	11124.465	35596.801
4466	206.32	9217.752	38962.504
2294	206.28	8564.926	38249.703
17079	206.18	13733.661	39872.684
11836	206.09	11786.265	39521.066
163	206.01	7769.214	34882.781
19284	205.89	14335.459	39851.219
17416	205.86	13761.337	36375.574
15672	205.84	13137.971	39811.641
6237	205.68	9769.225	36624.137
15205	205.36	12957.052	36290.406
9311	205.3	10958.276	37721.945
8887	205.26	10683.599	34927.414
8235	205.2	10344.071	38921.004
19031	205.2	14362.438	37118.84
8252	205.19	10386.915	39126.305
8014	205.11	10488.865	36696.996
5893	205.09	9829.236	40236.219
8287	204.97	10383.01	39607.844
6100	204.73	9911.692	37873.664
8408	204.69	10771.256	40476.691
1161	204.55	8002.174	37948.07
3090	204.5	8654.081	37522.516
17229	204.36	13655.814	38039.871
19027	204.27	14350.997	37083.574
2508	204.27	8505.649	35974.598
11372	204.23	11799.827	34498.34
12441	204.21	12057.412	34677.211
17690	204.21	13817.668	35775.68
7911	204.17	10535.527	35328.785
15425	204.17	12990.111	38396.898
2405	204.15	8475.591	37123.816
5537	204.07	9665.955	37437.629
13463	203.81	12394.092	37841.137
6198	203.81	9899.229	36917.594
18509	203.77	14027.544	37297.902
18362	203.77	14007.429	38781.133
10987	203.58	11624.086	36969.207
6421	203.33	9901.106	34590.59
17153	203.31	13561.782	39114.895
15360	203.25	13023.118	37724.219
6647	203.1	9930.75	35615.32
11235	203.08	11544.576	34060.578
2092	202.81	8464.786	40316.977
3897	202.73	9039.852	34804.832
13342	202.73	12351.191	39049.02
17918	202.68	13817.112	37861.965
14717	202.35	12901.112	37311.934
5439	202.29	9648.596	36421.953
8086	202.16	10378.28	37372.055
15101	202.08	12974.513	35258.684
14059	202.08	12609.492	36645.031
269	202.01	7666.813	35913.77
12922	201.97	12255.227	37397.613
4953	201.68	9435.398	36963.227
13540	201.64	12477.096	36607.523
12532	201.57	11909.234	33748.977
6161	201.41	9751.707	37263.035
8389	201.22	10430.914	40479
12125	201.07	12056.174	37941.555
19545	201.07	14429.666	38650.523
15246	200.82	13041.668	36745.594
15295	200.78	13129.009	37116.453
2173	200.68	8428.469	39705.262
19644	200.65	14515.538	37667.637
6025	200.53	9887.229	38561.094
5107	200.47	9378.132	34721.305
4470	200.4	9067.628	38995.215
10111	200.4	11409.106	33679.168
10222	200.11	11243.275	35168.895
16950	200.07	13546.041	40043.867
2546	199.96	8453.04	35771.348
8288	199.94	10449.894	39630.43
18426	199.67	13994.941	38119.57
5410	199.5	9573.179	36058.547
9435	199.29	10905.821	39145.555
15565	199.21	12922.288	39969.93
17550	199.19	13580.31	33910.188
8585	199.13	10747.573	38224.574
16683	198.92	13540.835	37414.691
11369	198.92	11798.117	34467.566
15688	198.54	13315.63	39935.871
8567	198.21	10595.815	38616.195
7352	198.1	10316.637	38322.426
10665	198	11312.371	40302.367
3472	197.77	8886.57	39342.379
12941	197.73	12219.997	37533.844
4772	197.72	9393.381	39115
16010	197.56	13152.884	36536.48
11692	197.2	11839.427	37834.828
3044	197.04	8716.705	37000.777
12281	196.99	12022.246	36172.656
4033	196.76	9087.275	34013.098
10003	196.74	10991.361	34971.863
7696	196.7	10318.986	34505.934
965	196.64	8172.201	40081.645
7001	196.53	9943.648	39288.395
6183	196.28	9756.834	37098.938
1153	196.2	8157.15	38165.137
11149	196.11	11614.314	35182.035
18079	196.03	13964.872	39447.074
10001	195.68	11046.994	34966.199
17448	195.61	13762.444	35796.84
3410	195.59	9040.214	39980.66
2550	195.59	8520.472	35466.41
5990	195.57	9756.235	39146.949
994	195.55	8126.605	39726.82
11531	195.55	11778.089	36015.332
243	195.51	7854.618	35735.297
9461	195.49	10826.309	39394.457
17057	195.42	13780.966	40015.711
10728	195.32	11503.079	40116.453
18603	195.3	14053.425	36398.523
18635	195.17	14051.602	35801.324
644	195.05	7723.511	38465.633
15592	194.94	12984.89	40303.531
16566	194.92	13442.579	36637.719
6925	194.86	9987.85	38347.531
13508	194.8	12341.17	37189.668
17475	194.73	13644.425	35526.063
4544	194.57	9223.133	39648.73
3799	194.5	8877.661	36263.141
7628	194.25	10188.64	35457.773
7770	194.17	10380.92	33578.074
15177	194.04	13051.47	36029.953
13083	193.94	12110.847	39090.523
13197	193.87	12228.417	40462.363
11090	193.85	11507.873	35891.387
18284	193.75	13996.993	39704.414
16829	193.71	13360.505	38802.965
14151	193.65	12602.952	37747.848
16895	193.6	13369.228	39478.273
43	193.52	7931.633	33979.328
7163	193.52	10311.562	39986.906
4638	193.41	9454.283	40137.703
13613	193.41	12278.325	36012.52
4877	193.35	9315.249	37850.977
15695	193.35	13151.752	39706.211
18220	193.02	14189.812	40213.293
17873	192.95	13820.522	37479.664
18982	192.75	14224.346	36737.441
6778	192.73	9923.543	36967.02
884	192.66	7789.875	40243.898
5160	192.62	9474.784	34038.504
7694	192.58	10127.421	34498.184
16568	192.54	13482.796	36665.883
17982	192.47	13895.056	38503.871
12683	192.47	12266.74	35094.168
11730	192.35	11823.528	38214.09
19719	192.31	14596.672	36814.207
16047	192.29	13188.916	36252.148
17223	192.24	13634.99	38272.355
10835	192.22	11457.731	38608.633
13520	192.18	12357.78	36988.48
17192	192.12	13688.233	38539.449
14889	192.1	12888.474	35698
17885	191.87	13932.293	37565.617
14553	191.83	12763.391	38904.324
2724	191.8	8560.339	33584.277
3155	191.72	8797.868	38076.414
9836	191.7	11170.693	37076.262
7794	191.64	10531.647	33867.27
5128	191.64	9285.529	34345.156
17662	191.49	13817.559	35513.531
9226	191.47	10801.332	36309.043
18992	191.2	14368.137	36794.621
4674	191.16	9297.454	39919.883
7981	191.13	10376.701	36415.969
15164	190.95	12972.849	35892.441
7231	190.93	10320.673	39359.055
10063	190.82	11175.459	33936.445
5814	190.63	9622.897	40262.766
10522	190.61	11408.153	38661.68
7259	190.57	10305.125	39033.402
2309	190.53	8433.034	38143.828
19187	190.53	14304.531	38646.707
18239	190.49	14205.141	40020.52
1213	190.3	8123.795	37294.414
17756	190.09	13814.169	36540.125
7022	190.05	10092.038	39444.238
17145	190.01	13675.417	39078.031
7394	190	10165.974	37713.156
11474	189.84	11846.26	35462.492
6107	189.71	9894.311	37920.203
19691	189.59	14441.618	37146.43
11527	189.59	11754.265	35972.527
10540	189.54	11220.683	38851.707
5913	189.52	9710.634	39837.051
6278	189.42	9746.096	36188.988
1222	189.38	8001.542	37385.352
2551	189.36	8574.8	35470.09
19626	189.34	14448.7	37835.133
13511	189.27	12444.896	36909.805
18851	189.17	14416.014	35175.313
19469	189.11	14477.767	39229.406
9453	189	10908.778	39308.625
2617	188.96	8602.171	35141.129
16698	188.94	13468.662	37537.738
5989	188.94	9699.366	39148.738
2610	188.92	8508.432	35083.848
18912	188.85	14381.013	36055.262
12251	188.67	11904.8	36703.422
6142	188.64	9785.09	37694.863
6870	188.56	10107.434	37843.477
17848	188.5	13844.433	37295.695
18885	188.43	14298.104	35694.801
7827	188.43	10517.852	34371.246
18487	188.33	14133.554	37398.617
2233	188.31	8588.138	39077.395
8814	188.1	10759.288	35925.328
9558	188.04	11049.173	40496.465
14447	187.98	12892.555	40014.16
7040	187.95	10000.898	39684.207
17411	187.74	13769.621	36339.063
8089	187.56	10555.831	37427.039
6922	187.52	10093.415	38330.789
1708	187.51	8306.723	36287.797
5993	187.51	9898.961	38881.965
4865	187.39	9341.662	37711.398
7254	187.35	10241.948	39275.836
8462	187.33	10588.936	39787.305
15948	187.29	13345.439	37137.641
8832	187.28	10647.806	35750.895
7147	187.26	10136.692	40223.52
16285	187.24	13207.095	35035.094
12604	186.99	12183.151	34181.824
3669	186.76	8910.137	37680.211
9556	186.7	11114.583	40420.238
17553	186.68	13717.494	33728.246
5568	186.59	9642.791	37745.898
11897	186.53	11799.631	40361.242
15402	186.39	12965.157	38112.184
8901	185.99	10584.183	34793.328
17084	185.97	13726.296	39936.445
18552	185.95	14080.952	36843.867
16741	185.93	13528.123	37989.789
7516	185.92	10300.452	36464.266
8310	185.86	10431.994	39879.668
12888	185.78	12260.322	37037.355
18542	185.76	14007.513	37061.652
13859	185.74	12699.235	34311.273
3940	185.65	8988.586	34166.355
19073	185.49	14220.953	37451.895
17347	185.48	13718.104	37187.23
18340	185.28	14152.991	38848.762
5039	185.21	9357.661	35892.766
9667	185.13	11174.089	39135.473
3759	184.94	8858.202	36804.391
5152	184.8	9413.817	34301.668
19730	184.58	14635.955	36915.117
7546	184.56	10319.789	36170.66
10838	184.52	11561.595	38639.91
13164	184.42	12251.409	40048.906
18762	184.42	14178.619	33634.707
6056	184.1	9899.694	38196.406
19451	184.06	14464.799	39369.066
8639	184	10746.394	37727.332
12447	183.94	11972.415	34759.215
15184	183.83	13050.271	36110.57
2512	183.81	8510.849	36007.996
15797	183.62	13312.484	38586.305
19264	183.48	14373.874	39577.668
15146	183.48	13110.105	35723.754
2862	183.46	8758.139	34872.348
14765	183.04	12846.238	37048.695
13846	182.95	12611.212	34170.043
9230	182.81	10838.258	36347.621
1208	182.79	8191.534	37262.266
18916	182.77	14233.396	36081.391
19764	182.76	14513.105	36392.664
13741	182.72	12286.803	34460.867
15665	182.72	13298.502	40016.266
14187	182.66	12524.312	38128.215
3970	182.6	9031.954	33840.336
4459	182.53	9235.22	38802.949
13277	182.51	12421.527	39893.324
9741	182.47	11096.647	38052.98
12788	182.47	12116.066	36003.609
15300	182.43	13005.736	37168.48
9549	182.41	11045.592	40339.992
10675	182.3	11382.143	40482.184
2361	182.24	8474.383	37678.152
16999	182.16	13554.993	40445.586
9159	182.16	10863.583	35476.578
11470	182.1	11639.181	35441.285
12237	182.07	11965.947	36895.246
11842	182.07	11707.19	39602.977
2991	182.01	8677.791	36471.258
7836	181.93	10495.247	34448.84
10788	181.86	11433.694	39257.207
14269	181.84	12659.686	39060.305
6651	181.8	9943.694	35672.227
909	181.78	7783.581	40429.379
17243	181.74	13584.045	38195.434
6719	181.74	9975.618	36386.699
15891	181.59	13316.928	37635.422
13873	181.49	12613.785	34606.051
19007	181.38	14252.884	36872.238
8833	181.28	10713.94	35752.629
19843	181.26	14532.454	35330.234
15640	181.24	13226.021	40521.988
2231	181.15	8511.585	39052.313
15419	181.11	13018.118	38319.309
1865	180.97	8343.3	37968.887
8232	180.92	10534.979	38896.848
6415	180.9	9738.813	34767.973
14710	180.9	12864.547	37491.105
7219	180.84	10174.24	39552.887
13631	180.78	12411.41	35788.285
8236	180.65	10415.061	38928.414
16550	180.57	13351.92	36481.523
16707	180.44	13421.759	37591.914
3525	180.44	8964.597	38899.594
3617	180.36	8911.647	37874.629
15135	180.25	13000.248	35587.172
19723	180.17	14537.765	36843.965
19488	180.11	14475.059	39053.262
15341	180.05	13078.703	37520.992
9269	179.92	10933.901	37210.398
18577	179.9	14025.923	36442.34
18845	179.71	14348.412	35057.191
15538	179.5	12962.742	39725.027
16374	179.46	13551.557	33910.125
17747	179.38	13784.408	36400.777
11520	179.33	11645.225	35907.164
6248	179.29	9856.217	36443.141
11741	179.27	11734.665	38344.563
13077	179.21	12066.014	39044.48
2408	178.96	8575.867	37172.422
8443	178.77	10713.329	39930.227
14843	178.64	12840.129	36157.617
252	178.58	7703.044	35803.672
14018	178.58	12700.232	36296.73
8570	178.46	10655.619	38646.887
1805	178.39	8219.55	37318.484
7162	178.29	10152.552	39991.125
11276	178.29	11526.795	33848.867
19529	178.25	14528.311	38819.332
12375	178.22	11852.211	35592.277
14055	178.2	12664.226	36626.363
2806	178.18	8776.846	34170.297
14449	178.12	12825.833	40022.328
2345	177.97	8577.627	37853.859
8925	177.97	10581.691	34637.426
14514	177.93	12908.364	39350.355
5638	177.91	9595.016	38523.16
6824	177.89	10040.517	37421.313
8285	177.83	10412.617	39596.109
6707	177.78	10051.097	36249.484
7056	177.76	9975.468	39797.895
15802	177.72	13279.544	38649.395
11302	177.7	11648.827	33598.773
12528	177.66	12001.413	34010.402
2478	177.64	8540.274	36287.199
12842	177.56	12074.294	36481.238
3463	177.53	9000.443	39566.793
11154	177.47	11564.224	35240.223
11174	177.43	11540.859	34820.02
14075	177.37	12568.665	36824.391
17657	177.26	13930.579	35482.227
17052	177.22	13712.283	39968.809
7292	177.22	10293.652	38768.254
17427	177.14	13642.974	36176.844
13410	177.14	12474.086	38250.305
450	177.09	7968.779	37197.137
14627	177.01	12748.266	38279.949
7952	176.91	10530.227	35856.539
5535	176.89	9574.175	37410.453
4380	176.78	9081.92	38071.949
10783	176.74	11508.717	39230.07
19396	176.63	14584.78	40120.816
14659	176.59	12902.804	37918.438
7515	176.49	10133.805	36433.18
18161	176.36	13830.493	40225.305
6786	176.19	10037.775	37049.176
18704	176.13	14149.097	34904.055
12934	176.07	12133.878	37496.027
8323	176.01	10381.562	39987.426
14008	175.76	12630.323	36221.711
14438	175.76	12876.254	39963.992
3736	175.74	8919.333	36864.254
732	175.73	7915.064	39142.938
12680	175.59	12080.488	35021.027
4189	175.51	9241.888	36269.504
692	175.48	7761.495	38807.867
18985	175.4	14352.173	36745.414
18287	175.36	14079.268	39726.637
3032	175.3	8688.698	36866.457
4637	175.19	9366.361	40135.152
2924	175.13	8634.092	35718.895
15863	175.13	13163.615	37897.523
2796	175.11	8645.658	34000.273
15601	175.06	12998.816	40422.273
15573	174.94	13087.432	40078.016
7158	174.92	10267.337	39963.234
1984	174.81	8390.116	39207.867
6797	174.79	10056.174	37210.227
9826	174.58	11043.287	37235.652
6965	174.56	10029.279	38796.215
16596	174.56	13539.059	36816.637
2117	174.5	8453.529	40135.504
10372	174.5	11394.254	36901.906
10631	174.5	11210.545	39849.602
5698	174.4	9501.359	39064.105
9967	174.37	11135.811	35359.859
4648	174.29	9326.742	40214.141
1470	174.23	8021.623	33554.063
6265	174.21	9785.921	36376.359
11731	174.14	11783.952	38228.555
19040	174.12	14329.393	37165.004
3430	174.1	8933.014	39872.727
11467	174.1	11757.799	35433.543
10004	174.08	11137.879	34977.469
13373	174.04	12317.577	38825.168
13507	174.04	12313.239	37191.719
19539	173.96	14533.04	38601.941
3017	173.92	8731.426	36710.543
10461	173.77	11266.075	37923.035
13446	173.75	12357.867	38013.563
19256	173.7	14415.164	39437.414
9529	173.68	10968.148	40295.27
17235	173.68	13768.801	38078.188
12442	173.6	11913.944	34691.898
9839	173.52	11080.817	37154.949
10360	173.5	11394.043	36794.707
12177	173.48	12037.074	37512.652
16637	173.47	13529.788	37167.445
5917	173.45	9871.899	39897.063
9256	173.37	10854.315	36859.152
18052	173.29	13813.105	39236.246
18475	173.25	14056.149	37577.469
3749	173.24	8967.819	36650.277
16406	173.12	13484.246	34342.902
590	173.12	7907.314	38097.922
7447	173.08	10225.746	37348.086
3943	172.99	9056.409	33889.055
17964	172.97	13799.357	38315.168
176	172.93	7725.267	35015.832
15098	172.57	12988.717	35237.625
7242	172.57	10206.159	39458.098
19086	172.28	14366.663	37600.82
2612	172.12	8607.001	35091.496
17505	172.12	13640.011	35292.234
8431	172.11	10697.52	40043.227
13326	171.99	12283.561	39215.234
5414	171.97	9700.507	36101.875
445	171.95	7662.671	37165.691
3329	171.91	8718.13	40024.453
1887	171.91	8245.276	38235.453
13380	171.8	12414.665	38564.43
15744	171.78	13332.543	39266.738
14523	171.78	12773.356	39472.402
2207	171.76	8512.418	39401.277
13601	171.76	12418.665	36256.648
12359	171.76	12042.29	35764.734
7296	171.72	10150.323	38788.168
14594	171.68	12803.498	38372.059
14868	171.65	12832.38	36021.363
1572	171.3	8310.744	34637.688
6457	171.24	9909.997	34098.219
15305	171.19	12941.992	37200.34
7342	171.15	10311.015	38287.027
9426	171.07	10923.692	39025.504
3021	171.03	8631.756	36737.395
10065	170.96	11076.872	33947.211
19793	170.84	14444.771	36065.785
1641	170.76	8410.456	35531.832
14273	170.69	12635.144	39085.191
19511	170.63	14542.147	38974.043
3481	170.55	9037.192	39425.684
2818	170.44	8652.858	34369.008
2632	170.4	8585.059	34908.094
17176	170.36	13751.105	38683.457
9390	170.34	10950.286	38615.188
1692	170.32	8295.314	36157.637
18428	170.3	14196.388	38139.563
18199	170.23	14121.377	40395.746
2462	170.21	8566.555	36702.895
14125	170.15	12591.954	37426.016
10554	170.11	11396.95	38993.031
670	170.09	7879.391	38664.707
15759	169.98	13166.246	39090.059
15434	169.94	13053.742	38481.113
19200	169.85	14326.127	38778.895
13318	169.83	12450.706	39415.262
16841	169.83	13536.127	38922.746
4948	169.79	9392.194	36911.371
14589	169.75	12748.542	38633.848
18715	169.58	14130.021	34515.047
14727	169.56	12813.527	37085.719
14866	169.46	12911.044	36009.707
18474	169.46	13995.755	37578.688
7289	169.44	10252.802	38719.961
19610	169.27	14598.131	37716.18
12486	169.25	12036.244	34301.141
18683	169.23	14163.064	35139.176
18057	169.19	13980.946	39258.738
10884	169.17	11548.995	38179.734
13718	169.17	12488.1	34861.309
19064	169.17	14306.933	37401.012
267	169.17	7885.413	35911.488
6563	169.12	10111.137	34660.809
9374	169.08	10842.944	38415.359
17855	169.04	13977.752	37331.77
8116	168.87	10416.397	37718.648
14648	168.79	12849.1	38152.281
11638	168.6	11656.207	37190.445
15995	168.56	13144.558	36646.742
6904	168.52	10113.761	38173.695
3809	168.43	8987.846	35849.039
14482	168.35	12893.671	39995.555
8788	168.31	10735.176	36208.477
8962	168.31	10749.431	33858.461
17364	168.31	13652.927	36746.453
14227	168.29	12560.443	38629.445
10924	168.1	11563.286	37647.867
17455	168.08	13707.384	35871.449
14526	168.04	12901.82	39180.84
15914	168.03	13271.523	37493.805
15347	167.97	12993.911	37571.633
11652	167.8	11675.429	37347.105
2981	167.78	8768.895	36354.066
3533	167.66	9056.803	38678.551
17163	167.51	13744.849	38894.293
2654	167.51	8551.255	34587.496
13407	167.35	12435.254	38200.113
2212	167.34	8589.474	39179
8225	167.32	10449.129	38833.395
13063	167.28	12077.535	38909
17171	167.18	13753.148	38959.926
1293	167.14	8000.841	36551.105
64	167.07	7644.888	34170.184
15696	167.01	13332.671	39713.863
2812	166.99	8727.754	34263.516
660	166.88	7758.364	38591.32
12795	166.88	12168.524	36062.953
2271	166.86	8461.43	38587.945
16046	166.8	13264.634	36218.094
3842	166.78	8973.093	35428.848
16820	166.76	13530.928	38749.281
18919	166.74	14266.304	36104.414
13499	166.74	12293.115	37363.59
10993	166.72	11566.881	37043.926
6433	166.68	9699.777	34395.055
7999	166.67	10375.558	36584.523
17828	166.63	13942.857	37151.848
7235	166.61	10259.093	39401.512
8863	166.61	10586.644	35219.859
9448	166.45	10885.067	39276.234
14215	166.44	12639.99	38479.711
4166	166.3	9160.088	36055.691
1120	166.26	8002.848	38472.414
11599	166.15	11711.523	36760.785
14351	166.09	12594.733	39988.438
10713	166.07	11626.635	40227.695
1510	165.96	8362.647	33857.262
12587	165.84	12213.562	33933.074
6733	165.82	10020.345	36536.227
15228	165.82	13033.394	36524.801
12191	165.82	12033.372	37089.926
13593	165.8	12464.508	36143.656
6428	165.77	9780.744	34355.539
1525	165.77	8277.286	34007.621
2205	165.71	8469.361	39388.934
5614	165.67	9487.828	38258.172
1884	165.57	8224.09	38186.766
8155	165.55	10523.773	38145.801
13582	165.54	12365.586	36343.32
12201	165.52	12004.7	37185.938
75	165.52	7660.437	34248.156
19702	165.5	14539.179	36926.242
9052	165.4	10956.361	34163.934
6334	165.38	9901.412	35466.402
10428	165.36	11257.216	37645.742
8576	165.36	10732.927	38413.527
33	165.34	7790.274	33873.422
11059	165.32	11562.577	36187.516
17102	165.29	13590.455	39585.422
4004	165.23	9150.916	33648.277
17996	165.15	13849.127	38652.871
6697	165.09	10110.925	36130.027
4305	165.08	9215.753	37352.594
11775	165.06	11726.279	38823.195
12078	165.04	11927.29	38660.992
4867	164.94	9280.999	37733.848
14208	164.94	12620.854	38376.676
15761	164.92	13155.202	39110.645
17247	164.85	13637.307	37876.613
9124	164.83	10955.088	35008.887
770	164.75	7879.964	39396.922
557	164.73	7765.501	37891.148
13512	164.69	12325.084	36914.961
15796	164.56	13333.589	38578.441
762	164.56	7807.584	39329.039
4431	164.48	9093.347	38538.348
2144	164.39	8561.673	40045.801
1071	164.35	8046.315	38971.645
18091	164.29	13976.152	39574.551
6816	164.27	10050.211	37357.848
564	164.25	7865.911	37947.863
11686	164.21	11758.226	37761.551
183	164.21	7654.625	35100.539
1448	164.19	8161.495	34171.086
9684	164.08	11120.706	38738.152
19766	164.08	14530.142	36397.598
684	164.06	7681.886	38763.004
953	164.04	8181.371	40229.875
6232	164.02	9755.632	36586.871
18576	163.95	14038.311	36732.367
11414	163.93	11669.933	34793.004
11060	163.85	11620.171	36199.223
19357	163.83	14545.676	40381.984
8068	163.7	10549.866	37206.121
6141	163.7	9783.398	37674.82
17883	163.6	13802.909	37562.727
19186	163.58	14225.989	38634.945
11677	163.56	11726.505	37631.535
16897	163.54	13467.044	39512.863
15002	163.54	12783.274	33809.965
16979	163.52	13372.49	40294.012
7482	163.39	10166.579	37051.18
7440	163.31	10230.603	37280.461
18414	163.29	14105.4	38308.902
1175	163.18	8098.727	37812.156
4966	163.16	9485.863	36760.285
13827	163.08	12527.268	33907.516
3453	163.08	8917.786	39796.648
6596	162.99	10064.878	35042.66
1104	162.97	8105.768	38357.813
10467	162.93	11339.104	37978.508
18070	162.89	13864.749	39371.504
16822	162.74	13365.512	38764.926
18519	162.72	14206.712	37075.867
4208	162.72	9087.799	36402.746
10342	162.64	11228.344	36477.805
18793	162.62	14340.712	33856.07
11260	162.6	11559.614	33762.711
17396	162.6	13568.835	36468.965
18049	162.57	13818.505	39199.332
17333	162.55	13778.621	37441.469
3948	162.43	8936.196	33950.211
14525	162.43	12815.904	39473.191
18200	162.39	14004.692	40427.328
16283	162.37	13277.144	34988.098
12431	162.3	12056.456	34948.324
17940	162.28	13985.934	38019.039
11336	162.24	11651.367	34155.859
9332	162.2	10870.914	37945.91
6584	162.14	10000.18	34930.117
7854	162.14	10465.454	34639.555
1151	162.05	8167.128	38146.242
12298	162.03	12058.308	35985.273
3653	161.99	8983.45	37824.371
6822	161.99	10008.572	37410.637
17899	161.93	13849.879	37727.199
2648	161.93	8567.137	34744.52
12705	161.8	12082.52	35273.766
15822	161.76	13211.095	38485.543
8608	161.55	10754.686	38130.27
2052	161.47	8380.663	40027.102
9497	161.42	10979.496	39807.023
3925	161.4	8865.192	34204.906
6186	161.24	9760.897	37118.379
4696	161.19	9379	39528.973
8889	161.17	10634.337	34943.887
6917	161.17	10054.629	38277.414
14632	161.15	12769.42	38315.969
7882	160.96	10420.853	34861.793
888	160.96	7674.413	40277.094
2228	160.88	8522.479	39023.211
10774	160.86	11628.569	39457.32
5028	160.82	9484.643	36073.203
11099	160.82	11454.982	35683.656
15584	160.8	13099.498	40214.328
17222	160.78	13665.996	38269.805
6170	160.77	9905.524	37310.27
10022	160.65	11164.772	34610.066
681	160.63	7726.106	38754.684
10209	160.57	11377.216	35035.781
19608	160.57	14524.063	38026.922
18320	160.55	14195.501	39230.559
4782	160.54	9371.717	38923.129
13583	160.44	12452.848	36348.867
8051	160.36	10426.827	37047.074
17384	160.29	13662.562	36633.188
2163	160.19	8436.283	39956.797
13515	160.17	12448.123	36932.637
11009	160.11	11553.576	36614.16
17119	160.11	13759.58	39186.605
19061	160.1	14241.056	37342.223
18979	160.08	14258.731	36716.578
13348	160.04	12429.778	39126.301
13563	160.04	12291.472	36493.375
9553	160.02	11177.236	40396.332
14797	160	12760.488	36724.367
19057	159.98	14259.651	37280.164
4734	159.85	9308.5	39206.492
12345	159.81	11854.695	35687.313
789	159.77	7840.783	39550.477
5897	159.71	9908.961	40252.652
3465	159.71	9057.356	39579.137
19074	159.69	14400.838	37463.219
5258	159.64	9685.169	34104.988
10685	159.58	11467.441	40298.68
11598	159.54	11839.166	36754.594
18272	159.48	14100.939	39949.859
10763	159.46	11488.054	39591.07
10618	159.44	11343.937	39675.77
729	159.44	7893.62	39108.578
4643	159.42	9373.688	40194.332
14552	159.42	12823.979	38896.844
19097	159.41	14362.644	37726.621
19696	159.37	14551.296	37183.672
17962	159.33	13891.751	38225.598
2468	159.31	8419.173	36496.246
11019	159.29	11589.311	36433.102
13325	159.29	12478.818	39179.746
4878	159.27	9343.63	37857.453
10188	159.25	11299.795	34885.949
18477	159.25	14203.79	37593.883
16	159.23	7792.244	33704.047
18874	159.06	14353.407	35580.609
19590	159	14543.616	38119.793
3260	158.95	8707.033	39125.844
18054	158.93	13957.288	39236.277
12404	158.93	12054.706	35216.754
18240	158.89	14111.251	40020.805
13694	158.87	12317.575	35386.742
19193	158.79	14264.193	38702.363
14282	158.74	12632.191	39179.598
2676	158.7	8473.495	34230.949
11251	158.68	11531.484	33964.059
18061	158.58	13809.893	39289.473
1157	158.52	8044.57	37883.07
10795	158.51	11518.309	39040.367
12115	158.49	11950.624	38149.02
17230	158.41	13701.657	38040.68
2653	158.37	8562.934	34566.758
10210	158.35	11415.766	35041.574
2224	158.31	8561.887	39302.898
18246	158.24	14054.057	40074.285
10556	158.2	11359.021	39010.711
779	158.2	7968.964	39475.961
18815	158.16	14291.842	34467.414
2157	158.1	8625.11	39885.965
9794	158.1	11140.632	37607.594
12835	158.08	12123.686	36417.246
15737	158.06	13296.667	39167.688
6840	158.01	10122.236	37563.023
19047	157.99	14222.616	37200.512
19825	157.99	14424.413	35475.008
7058	157.95	10041.408	39841.254
17339	157.84	13740.671	37117.566
10648	157.78	11386.048	40102.852
15248	157.78	13081.916	36765.238
4722	157.74	9470.682	39416.461
9097	157.74	10843.085	34589.508
12206	157.72	11876.739	36912.465
19096	157.72	14261.194	37725.266
1370	157.39	8127.813	35181.023
12770	157.39	12184.582	35823.094
945	157.38	8194.267	40131.152
17191	157.34	13761.935	38538.555
10542	157.34	11415.039	38859.867
822	157.3	7949.341	39795.949
19595	157.28	14503.321	38144.008
7294	157.24	10269.109	38784.594
14810	157.18	12912.288	36497.797
17763	157.18	13960.302	36613.996
19281	157.16	14371.107	39821.734
5140	157.15	9284.307	34424.777
18839	157.09	14359.256	34986.133
12395	157.07	12043.23	35142.344
2670	157.05	8617.189	34412.527
18526	157.03	14178.689	37174.469
10370	156.97	11373.306	36885.629
4848	156.95	9353.909	38133.367
8795	156.93	10736.88	35955.078
4899	156.92	9386.173	37696.047
19579	156.92	14472.202	38059.078
1251	156.9	8109.624	37023.461
15304	156.88	13026.341	37200.457
5710	156.74	9676.394	39196.012
5051	156.7	9384.783	35707.48
13114	156.67	12177.022	39491.281
19246	156.63	14385.041	39319.211
5785	156.63	9485.895	39975.801
9114	156.59	10839.623	34808.961
13076	156.55	12225.999	39040.781
9106	156.51	10806.343	34648.965
18467	156.46	14188.703	37814.484
5666	156.46	9601.494	38732.559
2465	156.32	8504.648	36446.949
8662	156.32	10587.547	37615.293
8332	156.32	10487.419	40074.621
17309	156.26	13624.441	37465.211
13530	156.25	12298.276	36838.477
13157	156.17	12274.863	39900.891
13683	156.11	12292.475	35587.922
17874	156.07	13904.259	37480.477
11404	156.03	11826.123	34740.977
19958	156.02	14541.713	33645.848
19749	156	14601.799	36545.199
3050	156	8676.283	37075.563
10124	155.98	11376.492	33799.066
11481	155.96	11837.012	35542.246
11629	155.94	11659.401	37107.297
3665	155.92	9052.746	37623.098
17197	155.82	13604.544	38598.52
6880	155.79	10004.423	37894.848
6657	155.75	10128.553	35683.789
11197	155.71	11520.017	34765.398
16005	155.71	13224.168	36466.957
4388	155.65	9250.072	38148.348
18433	155.61	14127.324	37901.777
18119	155.61	13781.61	39801.371
15947	155.54	13172.826	37128.508
10853	155.46	11570.065	38455.063
224	155.44	7852.648	35501.605
17248	155.42	13725.567	37879.734
8125	155.36	10398.743	37765.457
10010	155.36	11143.884	34708.883
19390	155.29	14474.757	40042.191
1707	155.25	8323.479	36280.809
9102	155.17	10845.19	34612.965
17946	155.15	13828.05	38095.566
7492	155.15	10245.193	36804.977
3756	155.1	8931.665	36696.535
2014	155.08	8306.371	39628.852
4377	155.08	9161.189	38061.57
18333	155.06	14141.102	39086.48
14636	155	12849.428	38038.762
15905	154.98	13271.391	37429.426
17210	154.92	13743.262	38444.836
9502	154.92	10970.773	39855.906
15292	154.92	13018.803	37092.953
14290	154.77	12520.975	39261.492
4841	154.73	9437.085	38068.395
2690	154.73	8557.082	34109.266
14558	154.64	12893.167	38941.773
7598	154.6	10253.647	35488.777
7461	154.56	10197.82	37202.668
14744	154.5	12816.1	37199.309
15834	154.5	13331.859	38277.828
6277	154.46	9819.001	36143.051
7764	154.46	10137.672	33647.09
18201	154.37	14098.701	40432.621
13697	154.35	12343.747	35439.949
14457	154.29	12880.401	40110.32
17080	154.25	13755	39874.621
6291	154.23	9855.141	36040.59
10714	154.23	11541.561	40248.32
13812	154.21	12496.085	33611.031
19944	154.12	14594.503	33726.934
9711	154.12	11032.685	38428.027
18127	154.08	13795.918	39903.117
18435	154.08	14011.473	37909.816
5205	154.02	9360.213	33570.547
8804	153.95	10595.777	35786.664
8307	153.95	10480.536	39822.641
14798	153.95	12793.128	36725.457
19124	153.87	14385.161	38018.59
19726	153.87	14520.402	36862.633
7800	153.85	10517.276	33953.723
18532	153.77	14195.364	36990.344
3963	153.77	9035.465	33780.164
14661	153.72	12794.707	37940.109
11518	153.62	11808.109	35879.125
13021	153.6	12115.02	38391.902
19735	153.6	14511.246	36656.855
11076	153.58	11497.939	36096.523
3519	153.53	8903.996	39145.633
17278	153.53	13735.202	37834.113
9062	153.51	10929.479	34292.004
14853	153.51	12798.018	36233.762
8291	153.49	10373.265	39677.148
6030	153.45	9876.874	38608.895
15289	153.43	13099.898	37075.617
8319	153.33	10422.439	39952.102
17621	153.31	13914.697	35042.613
7654	153.26	10258.391	35113.668
15805	153.22	13255.306	38374.57
2077	153.2	8357.498	40326.969
6938	153.18	10092.551	38527.047
2572	153.16	8466.048	35395.059
7954	153.14	10388.721	35884.441
17850	153.14	13922.505	37310.887
3997	153.14	9265.11	33567.133
3144	153.12	8772.127	37999.871
1045	153.08	8084.167	39310.094
18561	153.05	14107.857	36593.672
5635	152.99	9626.003	38499.375
14784	152.93	12771.71	36898.004
6153	152.85	9799.217	37481.469
16413	152.8	13535.688	34478.738
7388	152.76	10326.024	37995.129
18996	152.72	14411.067	36810.871
5240	152.72	9694.135	33833.527
3342	152.68	8832.201	40128.148
4258	152.66	9219.423	36892.781
3969	152.66	9057.09	33835.273
14254	152.62	12681.74	38940.254
2710	152.62	8506.979	34006.012
12895	152.59	12184.356	37111.957
8895	152.57	10741.449	34724.457
17206	152.49	13638.276	38374.984
1417	152.47	8103.482	34365.191
7519	152.45	10165.649	36481.813
17030	152.38	13764.946	40487.711
7412	152.34	10336.51	37836.793
10549	152.3	11403.104	38949.727
14164	152.3	12558.544	37917.125
2696	152.26	8528.97	33889.184
8816	152.26	10611.506	35625.738
5579	152.22	9530.402	37851.164
2293	152.2	8532.084	38243.289
17055	152.18	13652.583	40009.59
14607	152.18	12847.357	38495.461
970	152.15	8194.666	39854.402
14877	152.13	12911.088	35813.488
15431	152.13	12931.732	38461.809
8005	152.11	10512.21	36613.707
17529	152.03	13658.448	34336.266
18769	152.01	14389.107	33606.547
13004	151.99	12250.832	38238.824
131	151.94	7683.742	34658.516
5481	151.88	9564.886	36926.742
15886	151.82	13188.444	37854.941
12664	151.8	12087.672	34896.523
11168	151.8	11615.606	35104.305
14281	151.74	12506.902	39173.902
5900	151.69	9897.934	39966.648
11805	151.69	11702.772	39202.422
1630	151.67	8406.712	35452.344
6709	151.63	9965.601	36261.598
17834	151.59	13967.713	37181.203
15461	151.55	12955.001	38826.063
17731	151.55	13811.027	36262.324
15991	151.42	13346.846	36631.836
12114	151.4	11985.338	38133.781
17098	151.38	13741.014	39492.758
13166	151.36	12271.116	40088.633
5717	151.32	9543.941	39258.008
5004	151.28	9455.115	36378.168
15824	151.23	13261.912	38495.953
7811	151.17	10418.252	34083.699
12845	151.17	12202.217	36532.355
17890	151.15	13799.887	37594.281
6164	151.13	9813.709	37263.906
15043	151.13	13063.188	34211.949
7373	151.07	10313.283	38185.688
17971	151.04	13860.22	38374.906
12712	150.98	12200.28	35364.098
19062	150.94	14328.22	37368.16
3561	150.84	8891.368	38675.988
4880	150.77	9316.845	37552.094
15750	150.75	13335.113	39311.922
9731	150.73	11075.842	38291.176
15589	150.63	12983.405	40268.238
9698	150.56	11092.636	38828.277
14965	150.52	12842.654	34555.309
14298	150.5	12582.713	39320.383
3966	150.5	8960.346	33798.711
16576	150.48	13515.406	36685.203
7758	150.4	10306.364	33570.395
17955	150.38	13800.65	38148.316
7253	150.38	10158.449	39273.344
1546	150.38	8244.794	34270.793
2071	150.35	8340.682	40266.988
17942	150.33	13877.885	38058.52
11669	150.33	11832.989	37540.434
19580	150.31	14458.751	38075.41
17185	150.29	13565.989	38787.43
8144	150.29	10382.033	38049.602
2001	150.25	8308.191	39514.813
14283	150.23	12538.081	39180.566
17181	150.19	13678.904	38753.508
4964	150.17	9314.272	36754.125
19773	150.15	14589.58	36144.125
7881	150.12	10392.749	34861.348
15786	150.1	13157.443	38699.004
7534	150.08	10312.869	36355.145
13561	150.06	12373.839	36472.387
16023	149.98	13142.376	36322.707
16512	149.92	13539.71	36046.086
6900	149.92	10087.501	38108.715
10069	149.83	11139.509	33958.398
11616	149.81	11754.326	36941.621
13790	149.79	12376.157	33799.301
11325	149.77	11791.628	33945.992
11074	149.75	11574.332	36086.113
4233	149.75	9067.109	36655.309
4879	149.64	9403.884	37858.668
15562	149.62	13095.066	39953.754
8559	149.58	10617.512	38565.652
275	149.56	7797.85	35940.137
15952	149.54	13327.009	37224.922
16804	149.52	13536.803	38624.398
15848	149.41	13312.354	38108.949
12955	149.39	12105.679	37683.934
714	149.37	7653.106	38963.559
17291	149.37	13668.006	37588.309
4720	149.35	9383.209	39378.707
19562	149.33	14637.131	38530.68
4213	149.31	9200.856	36501.301
3160	149.27	8697.219	38130.492
10219	149.27	11347.073	35146.121
11050	149.27	11594.241	36405.977
15807	149.23	13324.985	38374.578
11417	149.2	11801.788	34835.563
15373	149.16	13053.168	37804.758
4479	149.14	9131.422	39040.336
4272	149.14	9075.925	37006.707
15753	149.1	13193.115	39015.453
16886	148.99	13416.746	39387.637
2347	148.99	8621.513	37554.621
712	148.97	7875.528	38951.828
9268	148.95	10982.503	37184.578
1131	148.93	8178.618	38225.645
1444	148.89	8093.706	34117.699
13480	148.89	12352.496	37429.652
15209	148.83	12985.005	36297.09
11413	148.83	11771.173	34775.391
7112	148.79	9980.706	40514.16
11065	148.79	11486.325	35944.797
11230	148.77	11556.515	34288.09
18811	148.76	14257.454	34408.781
11952	148.76	12043.584	39840.141
16757	148.74	13464.581	38216.688
10158	148.74	11410.209	34421.742
17581	148.72	13801.702	33928.336
15225	148.64	13086.05	36479.109
12060	148.62	12002.189	38777.008
4013	148.58	9181.619	33764.098
587	148.56	7705.726	38075.551
9206	148.54	10918.686	36041.055
10077	148.54	11082.626	34008.344
8607	148.53	10674.7	38119.957
3426	148.51	9048.257	39846.027
15843	148.49	13197.2	38061.426
15454	148.47	12947.444	38684.906
2321	148.43	8593.204	37909.656
12100	148.43	12040.544	38302.609
17167	148.41	13653.552	38923.762
8836	148.32	10682.581	35776.152
3614	148.3	9004.389	38171.777
7754	148.24	10186.274	33816.5
15453	148.2	13130.275	38677.707
3282	148.2	8676.705	39403.41
8164	148.2	10515.832	38222.813
8638	148.18	10716.833	37720.656
5434	148.18	9550.775	36340.16
5697	148.14	9693.089	39059.344
2843	148.09	8633.421	34716.414
4733	148.05	9312.648	39186.289
10903	148.03	11627.655	37716.051
14323	147.99	12700.519	39655.859
18598	147.95	14182.567	36330.625
2390	147.93	8545.822	37289.023
8258	147.91	10448.555	39231.563
4525	147.84	9136.585	39493.203
15875	147.8	13209.543	37784.426
4752	147.76	9376.48	39003.066
9328	147.74	10984.486	37894.938
6200	147.7	9724.293	36941.633
14851	147.7	12838.371	36217.398
14476	147.66	12849.698	39936.355
10854	147.64	11552.123	38464.363
5686	147.64	9670.152	38950.875
19649	147.59	14616.876	37702.141
13242	147.49	12479.459	40220.16
17089	147.47	13578.725	39695.965
18646	147.4	13996.298	35924.691
11830	147.38	11791.633	39462.52
11164	147.34	11542.778	35059.594
9406	147.32	10943.339	38872.09
19467	147.32	14587.574	39211.27
11150	147.3	11568.431	35198.223
4557	147.3	9071.864	39830.629
17633	147.28	13937.226	35227.527
480	147.24	7822.199	37469.434
17007	147.24	13712.541	40291.289
14836	147.22	12830.779	36423.527
13594	147.17	12421.647	36150.219
7633	147.15	10181.546	35187.645
1100	147.13	8164.242	38626.797
612	147.13	7959.833	38236.715
3309	147.11	8686.311	39823.781
16731	147.09	13437.855	37836.273
13577	147.09	12464.511	36327.473
19788	147.01	14469.06	36032.949
8943	147.01	10639.196	34442.27
14427	146.97	12852.284	40186.988
3079	146.96	8667.785	37408.387
17292	146.88	13644.898	37609.633
5715	146.8	9501.011	39238.84
11786	146.74	11766.435	38968.391
15629	146.74	13234.271	40426.297
4796	146.73	9305.224	38760.559
3003	146.65	8805.384	36566.781
13107	146.63	12106.465	39404.316
3971	146.61	8847.997	33849.688
17870	146.57	13972.101	37468.66
895	146.55	7782.824	40341.383
14470	146.5	12890.254	39897.16
5455	146.48	9657.196	36615.527
16478	146.48	13507.26	35510.035
11028	146.46	11431.569	36529.148
14219	146.44	12700.874	38518.492
2960	146.42	8690.782	36140.012
1771	146.4	8371.916	36966.84
10503	146.38	11272.753	38445.984
13529	146.34	12397.365	36831.824
2098	146.34	8599.594	40355.535
13958	146.3	12629.231	35802.344
15161	146.28	12992.385	35862.016
17907	146.27	13966.017	37776.734
14568	146.25	12850.065	38743.297
11271	146.23	11591.828	33817.992
18998	146.23	14344.306	36816.191
19305	146.19	14341.245	40123.309
12427	146.13	11937.7	34892.375
18691	146.07	14115.009	35257.379
2839	146.05	8800.724	34683.742
17060	146.05	13620.944	40045.711
19476	146	14448.687	39278.809
7432	145.98	10331.379	37428.398
17858	145.96	13861.659	37347.125
9460	145.94	10895.149	39361.652
18993	145.94	14326.493	36802.473
9837	145.82	11189.386	37090.953
9530	145.75	10946.368	40314.563
3262	145.71	8633.873	39190.895
13693	145.71	12292.409	35360.57
3254	145.69	8703.312	39074.188
18843	145.67	14289.35	35029.598
5021	145.65	9369.82	36019.434
18164	145.61	13866.161	40249.133
10576	145.61	11358.673	39198.727
6382	145.58	9905.219	34997.785
3652	145.56	9030.918	37810.051
5509	145.54	9643.835	37212.141
7783	145.42	10557.141	33704.066
4786	145.42	9453.94	38686.746
1586	145.4	8399.043	34941.535
8578	145.33	10714	38420.996
7853	145.33	10503.529	34618.578
5484	145.31	9602.659	36992.535
14948	145.29	12787.567	35119.879
4447	145.29	9130.913	38667.254
11923	145.23	12036.601	40514.238
18518	145.19	14038.895	37380.945
3500	145.19	8912.216	39205.313
15105	145.15	13054.455	35264.391
17664	145.06	13855.692	35535.324
17014	145.06	13746.461	40358.383
6979	145.02	10032.517	38959.09
4501	144.98	9129.296	39253.656
10148	144.85	11243.733	34189.645
6165	144.83	9871.254	37267.336
4061	144.83	9259.211	34503.516
19912	144.79	14617.121	34069.82
4612	144.73	9202.324	40473.551
18473	144.73	14062.212	37560.992
9537	144.71	10796.718	40442.059
13045	144.69	12144.472	38652.363
311	144.68	7868.355	36187.391
5463	144.64	9621.505	36710.699
4168	144.6	9136.622	36066.023
15330	144.58	13118.385	37423.758
2202	144.56	8531.137	39355.18
1765	144.52	8276.093	36902.977
4214	144.5	9268.689	36531.484
5025	144.47	9455.413	36049.398
3771	144.45	8929.04	36579.754
17156	144.41	13670.815	39129.125
7525	144.37	10251.721	36576.82
16780	144.37	13411.303	38421.156
14879	144.33	12773.323	35820.488
11381	144.33	11746.646	34537.695
10384	144.31	11407.65	37121.906
8244	144.29	10373.905	39014.586
11490	144.29	11768.282	35577.762
3027	144.27	8653.148	36802.945
1313	144.25	7993.683	36179.047
635	144.22	7866.858	38402.867
17445	144.16	13738.48	36095.602
13753	144.14	12478.549	34296.387
12386	144.1	11922.977	35360.543
11523	144.08	11725.928	35909.348
16055	144.06	13302.037	36057.266
3728	144.01	9030.118	36793.051
7505	144.01	10147.078	36613.48
12668	143.97	12258.187	34947.813
10009	143.97	11190.523	34705.465
9685	143.97	11174.377	38739.68
17462	143.97	13631.57	35934.867
19635	143.93	14610.455	37601.145
9733	143.91	11183.793	38292.195
761	143.87	7982.029	39323.078
4828	143.79	9342.513	38215.602
18143	143.76	13903.451	40062.02
16504	143.72	13474.452	35926.066
11347	143.72	11770.703	34208.402
11286	143.64	11555.636	33603.676
15624	143.62	13287.905	40382.863
11504	143.55	11635.543	35692.234
13748	143.55	12458.951	34262.004
7997	143.55	10559.99	36565.727
14186	143.51	12627.567	38123.949
12356	143.49	11931.66	35752.547
10653	143.45	11288.061	40145.395
9838	143.45	11040.959	37101
18094	143.43	13989.499	39602.164
6074	143.39	9902.417	38319.246
105	143.35	7863.958	34477.566
8482	143.33	10766.878	39362.102
6054	143.3	9702.666	38496.117
19111	143.16	14316.972	37908.027
9910	143.16	10990.037	36009.176
6658	143.12	9980.706	35686.285
19042	143.09	14419.822	37179.129
5615	143.09	9703.133	38276.09
8360	143.07	10367.082	40230.73
11959	143.05	11873.255	39895.645
6435	143.03	9787.145	34429.879
16837	143.03	13389.42	38877.156
4455	143.01	9254.827	38751.676
19874	143.01	14436.457	35135.648
4422	142.99	9162.031	38491.973
12316	142.97	12012.01	35812.676
12468	142.93	11934.167	34393.59
1761	142.93	8284.325	36882.836
15132	142.93	13121.446	35564.84
11950	142.91	11862.424	39840.219
11497	142.91	11791.485	35621.309
13411	142.91	12363.755	38252.066
15200	142.89	13060.571	36217.258
2359	142.89	8575.357	37629.344
2538	142.88	8600.446	35647.445
17688	142.86	13856.545	35761.676
10973	142.86	11426.585	37136.602
4156	142.86	9211.285	35912.141
16803	142.84	13491.384	38624.672
15185	142.78	12972.983	36115.938
378	142.74	7970.701	36709.977
7213	142.65	10180.37	39773.926
5473	142.53	9617.662	36781.168
12516	142.51	12050.365	33951.563
1719	142.51	8232.921	36409.922
18470	142.45	14000.095	37839.281
4724	142.45	9392.562	39438.234
2110	142.42	8477.102	40512.922
19160	142.4	14335.806	38446.957
3005	142.4	8723.845	36571.816
6168	142.38	9842.934	37285.578
10145	142.3	11268.292	34134.055
6328	142.24	9833.333	35731.969
8502	142.22	10622.93	39204.609
19301	142.22	14392.695	40097.387
19273	142.19	14361.025	39717.719
8239	142.13	10433.844	38973.813
3742	142.05	8892.971	36595
10041	142.03	11187.281	34078.086
14923	142.01	12800.573	35397.609
18868	142.01	14302.739	35509.344
1532	142.01	8320.534	34077.551
5563	141.99	9560.168	37710.531
370	141.99	7924.659	36637.492
11384	141.99	11817.996	34568.637
9314	141.99	10899.418	37744.926
1139	141.96	8189.893	38295.813
4284	141.94	9261.515	37092.254
8396	141.92	10759.372	40348.379
11435	141.88	11664.169	35025.254
18987	141.88	14330.065	36755.84
13457	141.88	12416.084	37784.715
1655	141.86	8351.874	35711.867
1461	141.84	8094.146	33733.66
19782	141.82	14607.36	35950.031
14091	141.8	12497.317	37011.18
9056	141.8	10853.362	34246.895
13248	141.78	12470.424	39966.086
18065	141.75	13783.174	39335.766
4164	141.73	9254.306	36034.313
12160	141.69	11966.075	37688.297
3065	141.67	8641.377	37278.852
14261	141.67	12650.576	39020.508
2980	141.67	8639.417	36325.449
16796	141.57	13558.296	38572.777
5761	141.53	9631.419	39817.059
17194	141.53	13687.634	38557
9466	141.5	10901.963	39404.105
14871	141.5	12838.641	36040.777
18294	141.5	14010.335	39782.695
14082	141.5	12653.623	36921.078
1885	141.48	8409.207	38204.84
6061	141.48	9916.095	38228.172
18380	141.46	14142.593	38615.902
14830	141.42	12837.908	36313.387
6124	141.42	9901.921	37845.813
12363	141.42	11933.884	35468.27
19026	141.4	14330.757	37082.457
14826	141.4	12776.498	36281.176
18579	141.38	14172.686	36460.969
3751	141.36	9052.793	36665.637
3100	141.32	8670.512	37590.855
3564	141.3	8981.058	38359.711
18770	141.29	14394.601	33625.484
17941	141.27	13808.716	38030.465
9686	141.27	11064.085	38742.574
10374	141.25	11258.797	36932.301
14242	141.19	12678.838	38824.625
10621	141.19	11323.875	39700.602
4319	141.13	9078.478	37429.559
17273	141.11	13656.897	37800.668
10405	141.09	11266.003	37451.145
13492	141.06	12459.019	37272.711
6084	141.04	9885.367	38071.922
2069	141.02	8398.224	40257.414
7536	141	10290.008	36404.055
4890	140.96	9437.485	37626.895
5932	140.9	9894.819	39787.598
3727	140.88	8984.959	36789.621
18718	140.88	14194.485	34348.156
19352	140.86	14450.484	40361.699
16920	140.84	13530.187	39766.809
6218	140.71	9828.217	37061.031
2466	140.65	8557.138	36455.012
8983	140.63	10636.375	33764.883
1459	140.63	8101.295	33698.594
19609	140.6	14425.92	38026.473
18455	140.54	14110.223	38004.664
1179	140.52	8165.294	37835.734
3696	140.48	9023.014	37312.563
13405	140.46	12350.473	38190.98
6768	140.42	9971.937	36877.504
14551	140.42	12847.081	38896.086
18404	140.39	14094.501	38197.105
3541	140.35	8971.182	38778.266
7857	140.33	10372.382	34670.063
14434	140.33	12811.438	40256.336
11299	140.29	11650.689	33536.77
14007	140.29	12531.823	36212.016
12035	140.27	11892.207	38892.059
5550	140.27	9515.614	37609.355
10845	140.21	11566.731	38360.512
16299	140.19	13306.44	34973.473
4858	140.17	9432.937	37954.223
9718	140.16	11021.667	38200.277
19850	140.16	14488.8	35415.73
7337	140.16	10169.619	38240.828
472	140.14	7918.856	37336.77
13509	140.1	12474.369	37207.555
15333	140.1	13050.776	37460.156
4793	140.08	9420.942	38730.246
4497	140.08	9149.083	39241.055
13668	140.06	12448.411	35733.41
1725	140.04	8303.807	36489.617
19472	140.04	14622.643	39253.281
11173	140	11457.658	35136.027
17017	139.96	13707.323	40381.402
4315	139.94	9256.755	37408.809
1283	139.91	8143.651	36477.824
4090	139.91	9105.72	34848.906
1034	139.87	7993.274	39186.355
4348	139.87	9241.446	37726.277
4204	139.83	9142.822	36381.691
632	139.79	7726.957	38396.406
790	139.79	7783.904	39549.914
7759	139.77	10154.502	33570.359
4394	139.77	9267.174	38216.879
18403	139.75	14080.311	38510.719
2616	139.75	8586.764	35132.523
13245	139.73	12336.806	40263.363
13286	139.73	12410.748	39691.547
8034	139.73	10355.581	36861.254
19571	139.7	14617.104	38297.059
13566	139.7	12295.075	36530.703
8710	139.68	10727.579	37222.566
6867	139.68	10043.001	37810.426
2769	139.62	8689.763	33772.145
4259	139.6	9166.574	36898.406
15267	139.6	13070.471	36887.262
6654	139.58	10031.183	35674.844
2328	139.56	8613.792	38001.535
4094	139.54	9174.863	34876.969
3033	139.54	8684.925	36883.137
17847	139.54	13945.547	37291.824
9631	139.54	11064.911	39161.844
13863	139.52	12612.655	34368.289
18842	139.52	14332.947	35009.422
17972	139.52	13879.447	38383.355
10933	139.47	11562.865	37473.777
13438	139.47	12477.459	37928.313
14160	139.43	12698.833	37881.395
12931	139.41	12169.968	37487.176
767	139.35	7673.077	39364.074
10739	139.35	11465.448	39924.352
3097	139.31	8629.34	37571.941
9266	139.29	10851.628	37179.48
15377	139.25	13010.743	37854.531
18933	139.24	14319.92	36235.445
10864	139.24	11576.446	38260.199
12089	139.2	12027.654	38472.555
19890	139.18	14634.824	34653.828
1386	139.14	8040.396	34856.543
10218	139.12	11227.767	35143.207
4288	139.08	9098.26	37110.605
3312	139.06	8835.218	39832.566
5992	139.01	9838.373	38863.5
2198	138.99	8591.762	39595.66
9295	138.99	10982.556	37546.5
19142	138.95	14394.65	38258.543
1038	138.93	8094.476	39227.691
9754	138.91	11011.489	37876.953
17310	138.91	13736.242	37473.242
8930	138.89	10647.428	34656.43
18043	138.87	13879.712	39150.145
13357	138.8	12447.453	38949.121
19194	138.78	14218.484	38699.688
11152	138.78	11624.046	35218.52
3240	138.72	8794.287	38966.32
315	138.7	7971.583	36242.789
8963	138.7	10601.54	33864.02
3325	138.7	8756.745	39944.297
4883	138.66	9313.011	37578.156
8902	138.66	10707.686	34811.422
422	138.64	7856.296	37009.828
5468	138.64	9653.863	36752.355
10397	138.64	11396.681	37379.453
5093	138.6	9368.028	35082.688
6721	138.6	10096.906	36403.895
14716	138.57	12827.633	37273.816
5064	138.55	9469.747	35597.434
5055	138.51	9466.25	35469.539
9051	138.51	10925.224	34156.469
1835	138.49	8336.793	37651.77
15361	138.43	13115.681	37726.609
17958	138.41	13984.801	38172.602
15208	138.39	12919.175	36293.855
9118	138.35	10925.564	34907.113
19213	138.35	14388.421	38949.117
13191	138.35	12092.02	40376.621
12689	138.34	12212.622	35107.148
2585	138.32	8511.045	35157.461
15452	138.3	13085.133	38669.949
12313	138.3	11932.633	35802.059
17741	138.28	13901.774	36366.473
7771	138.28	10425.947	33603.707
17423	138.18	13633.303	36139.645
7346	138.18	10177.487	38306.336
5050	138.16	9398.48	35693.789
2259	138.12	8416.353	38810.512
19668	138.11	14524.408	37275.16
11571	138.11	11715.913	36446.207
14921	138.03	12900.014	35388.879
12663	138.01	12268.534	34883.078
10919	137.99	11593.551	37577.801
51	137.97	7853.433	34035.59
12579	137.93	12092.797	33857.289
14692	137.89	12756.072	37568.129
228	137.88	7743.317	35531.5
7077	137.88	9940.329	40046.098
9802	137.88	11154.379	37692.832
17020	137.78	13588.341	40396.121
3213	137.78	8636.075	38626.785
12405	137.76	11911.498	35220.648
1529	137.72	8258.982	34035.348
4130	137.7	9176.84	35433.152
3690	137.7	8943.238	37239.289
3838	137.65	9028.087	35370.117
8531	137.65	10703.984	39152.578
6973	137.65	10115.406	38897.02
18606	137.63	14171.697	36120.52
11707	137.57	11804.893	37976.441
6295	137.57	9909.702	36059.855
2554	137.53	8564.103	35484.617
3558	137.53	9016.802	38576.59
13976	137.53	12704.187	35971.781
7103	137.51	10033.85	40380.027
6735	137.49	9989.007	36570.691
1024	137.47	8116.513	39414.465
6321	137.44	9773.307	35696.992
5445	137.42	9614.817	36462.336
18591	137.42	14064.904	36546.145
14637	137.42	12914.371	38041.762
14332	137.4	12595.648	39785.125
5840	137.38	9677.742	40440.809
525	137.36	7805.153	37742.223
11778	137.32	11781.796	38891.238
17413	137.28	13712.277	36338.457
9713	137.26	11069.056	38459.043
6541	137.26	10086.387	34199.746
14328	137.24	12696.082	39710.262
18322	137.24	14170.58	39249.734
18988	137.22	14268.271	36768.707
1781	137.22	8261.547	37101.719
4475	137.22	9062.199	39025.125
9203	137.21	10977.892	35959.641
13705	137.21	12420.308	34996.863
12081	137.21	12006.102	38362.684
8172	137.19	10475.966	38303.816
2101	137.17	8523.313	40381.805
5323	137.17	9606.403	34983.066
12564	137.11	12088.068	33633.879
19339	137.09	14373.257	40449.852
17240	137.05	13750.636	38150.207
5645	137.01	9605.243	38583.863
17655	136.99	13920.843	35460.508
12766	136.98	12219.706	35791.055
9702	136.96	11085.522	38590.914
3628	136.94	9036.413	37944.867
2187	136.94	8492.42	39505.051
9371	136.92	10927.33	38373.988
1182	136.9	8154.022	37861.77
7892	136.9	10538.076	35047.359
10472	136.88	11309.455	38039.891
15552	136.86	12955.49	39838.816
8950	136.82	10686.597	34207.734
8343	136.8	10488.662	40149.707
19149	136.75	14329.09	38290.543
12469	136.73	11861.188	34426.445
9360	136.71	10894.267	38272.32
14519	136.69	12917.938	39395.355
11771	136.67	11831.014	38778.664
16868	136.67	13442.98	39181.133
16417	136.65	13502.187	34527.613
12433	136.63	12032.069	34960.426
18531	136.63	13991.953	36974.707
2146	136.61	8569.865	40068.57
7797	136.61	10362.228	33880.926
16354	136.61	13339.198	33656.125
3473	136.53	8965.325	39341.727
16853	136.52	13356.255	39013.801
4467	136.52	9140.672	38967.203
11810	136.46	11735.797	39277.254
4844	136.44	9294.545	38099.355
2172	136.44	8510.242	39698.824
4840	136.44	9363.159	38036.777
10982	136.42	11537.276	37224.957
11356	136.42	11764.72	34310.953
10974	136.4	11578.012	37146.547
6522	136.29	10111.408	33943.195
2295	136.25	8465.483	38255.863
14550	136.25	12859.507	38866.102
17138	136.21	13683.872	39018.453
6175	136.21	9875.171	37379.676
11717	136.21	11652.678	38053.426
12434	136.19	11939.819	34961.555
5180	136.19	9449.41	33959.746
17950	136.19	13973.74	38116.137
1530	136.15	8357.652	34041.898
15682	136.15	13201.177	39904.988
8910	136.13	10651.19	34544.02
17023	136.13	13590.074	40446.766
784	136.13	7647.561	39516.246
13156	136.09	12093.471	39898.234
17912	136.06	13987.419	37799.727
11898	136.04	11731.335	40401.492
2002	136.02	8247.26	39538.871
13937	136	12570.616	35651.637
4608	136	9134.405	40435.293
7417	135.98	10160.236	37869.195
3053	135.98	8789.75	37131.848
10204	135.94	11399.626	34981.781
11936	135.92	11985.551	40003.066
4989	135.92	9477.304	36514.887
17598	135.92	13936.823	34395.449
975	135.9	8100.102	39901.988
13624	135.9	12480.731	36052.172
9348	135.9	10826.222	38150.414
1798	135.88	8408.696	37271.527
878	135.83	7848.675	40226.004
11835	135.81	11776.581	39500.59
10190	135.77	11398.762	34930.555
280	135.77	7753.749	35957.242
5644	135.73	9524.297	38547.941
[truncated: 15,290 more rows]
