# Supplementary material for: Insights on the Control of Yeast Single-Cell Growth Variability by Members of the Trehalose Phosphate Synthase (TPS) Complex
Source: Front Cell Dev Biol. 2021 Jan 28;9:607628. doi: 10.3389/fcell.2021.607628 (PMC7876269; doi:10.3389/fcell.2021.607628)
Supplement: Supplementary file 2 [file Data_Sheet_1.ZIP › final_code/input_datasets/Ntd-TSL1_SortedCells4_control_t3.csv]

Id	Area (µm²)	Centre X Position (µm)	Centre Y Position (µm)
2356	121.33	8868.633	36207.664
11603	107.19	13758.469	37668.992
796	92.57	8195.28	36071.129
7220	88.28	11573.785	36078.633
4679	87.76	10302.001	38459.457
3869	86.25	9895.328	38367.891
8865	85.27	12366.917	38496.602
9714	82.53	12864.5	38187.355
12924	81.71	14254.266	38624.785
3032	81.48	9437.465	38543.719
8454	79.68	12271.482	35378.316
9562	78.35	12588.692	39135.184
3425	78.14	9603.048	33642.055
12394	76.9	14208.284	37564.5
11690	76.57	13766.839	36336.191
4504	76.21	10129.933	38382.949
9866	75.92	12906.816	35427.797
6028	74.43	10777.555	39023.559
9253	74.35	12695.588	33855.063
9340	74.29	12677.701	35463.621
570	74.26	7711.389	39186.824
2845	73.91	9227.047	37861.445
7010	73.8	11532.233	38185.82
2733	73.6	9190.935	35882.41
1340	73.45	8267.465	39008.547
12483	73.22	14210.944	36452.137
12885	73.12	14231.565	37820.211
3865	72.59	9878.167	38328.539
11894	72.24	13967.56	33290.969
12253	71.29	14130.967	39851.703
2536	69.45	8865.905	33412.227
3464	69.41	9667.864	34302.914
9341	69.14	12520.092	35474.625
2093	67.63	8647.973	38847.414
809	67.57	8092.692	35782.793
11451	67.05	13420.299	39505.637
1766	66.92	8790.971	33080.723
2132	66.75	8841.281	39552.879
6378	66.09	11170.31	35153.859
1895	65.62	8760.701	35306.402
5559	65.6	10653.134	35526.445
2105	64.39	8844.381	39005.578
13275	64.39	14448.351	34451.898
13282	63.76	14632.17	34523.277
624	63.3	7795.014	39892.137
8496	63.07	12243.667	36229.457
5328	62.59	10497.642	39786.332
7563	62.51	11795.26	35347.18
7395	62.32	11520.993	33394.762
5479	62.32	10643.139	37186.781
9457	62.24	12707.848	37241.73
7025	61.99	11444.464	38071.883
3736	61.67	9594.134	39150.207
11217	61.61	13485.361	35624.547
7852	61.55	12044.46	39814.707
11587	61.34	13612.638	38056.457
13276	61.32	14573.813	34455.66
1973	61.17	8666.636	36486.793
9822	61.13	12840.419	36318.73
12071	61.09	13852.952	36778.625
3434	61.07	9695.853	33861.465
2102	60.9	8723.662	38965.957
12584	60.56	14120.916	34171.66
9655	59.94	12722.894	38985.711
7465	59.91	11774.164	33606.508
2793	59.71	9084.46	37006.492
2280	59.54	9029.963	37226.285
11819	59.48	13674.442	34039.297
2239	59.33	9057.816	38022.129
10815	59.08	13303.221	36737.789
12860	58.99	14306.397	37302.035
12102	58.97	13945.999	37204.195
10786	58.93	13338.328	37044.324
9576	58.83	12527.639	39482.766
11370	58.7	13476.797	38100.188
4734	58.53	10193.402	37414.391
5034	58.49	10559.117	34246.762
2603	58.47	9245.68	33659.832
5606	58.43	10578.764	34728.191
7125	58.39	11582.284	37576.574
3646	58.34	9695.85	37596.074
8660	58.09	12196.176	37711.871
6790	58.03	11357.185	37777.242
4482	57.97	9931.786	38114.121
4409	57.95	9958.288	36748.84
9040	57.78	12489.081	36046.875
4109	57.72	9896.338	34151.859
11416	57.68	13524.404	38717.426
4551	57.63	10071.473	39249.426
7994	57.59	12014.058	37452.699
13041	57.57	14614.261	39381.195
156	57.57	7772.502	34627.879
7621	57.43	11675.823	36212.891
7674	57.4	11798.714	37234.113
6163	57.09	11006.243	38769.898
5921	57.03	10920.318	37423.063
2405	56.9	9010.98	35280.77
5604	56.9	10637.943	34705.02
7754	56.88	11753.15	38444.102
73	56.86	7645.881	33663.047
202	56.46	7906.64	35141.164
11848	56.46	13731.127	33522.461
4841	56.42	10287.562	35538.219
12754	56.3	14266.801	34978.234
11621	56.27	13609.174	37610.055
9134	56.25	12303.376	34445.605
4071	56.25	9827.216	34632.715
11399	56.19	13549.651	38443.133
5289	56.17	10507.821	38804.23
12549	56.09	13998.623	34855.672
9347	56.02	12499.31	35546.945
2851	55.88	9254.053	37944.41
9348	55.84	12710.008	35553.313
11196	55.81	13543.715	35396.813
4924	55.71	10339.298	33754.77
6180	55.69	11145.781	38356.441
9753	55.69	12842.634	37506.531
11948	55.63	13905.903	34370.223
9818	55.61	12888.594	36519.141
11736	55.54	13576.867	35473.543
6305	55.52	11191.223	36352.117
5897	55.5	10902.689	37057.125
658	55.5	8146.327	38960.887
12180	55.42	13796.487	38571.438
3214	55.42	9409.095	35416.695
204	55.4	7703.173	35170.273
9752	55.33	12770.903	37802.809
1105	55.31	8316.355	35296.105
667	55.27	8177.165	38836.063
1436	55.25	8505.793	39105.59
2942	55.21	9196.09	39679.5
2243	55.17	8910.177	37834.898
2311	55.17	8966.036	37001.758
9323	55.15	12548.484	35208.816
9387	55.14	12692.546	36093.301
9192	55.1	12440.475	33240.504
1741	55	8592.618	33166.051
11485	55	13669.952	39827.375
9662	55	12871.48	39056.98
4639	54.96	10278.344	39250.02
7273	54.91	11626.868	35113.09
4013	54.89	9842.026	35798.605
12570	54.89	14120.976	34292.02
729	54.87	8141.738	37550.277
11877	54.85	13684.447	33098.77
3286	54.83	9475.345	34181.109
2234	54.83	8905.361	38297.875
9178	54.73	12326.042	33519.523
11599	54.7	13716.174	37908.16
7486	54.66	11818.645	33910.938
11595	54.64	13662.357	37853.336
9001	54.6	12281.894	36681.367
4787	54.6	10276.308	36382.211
2075	54.54	8846.102	38497.324
11060	54.52	13288.095	33056.07
12369	54.5	14041.778	38137.23
8238	54.45	12054.73	34538.473
5124	54.41	10523.482	36215.031
1679	54.27	8591.725	34388.594
1228	54.27	8395.489	37140.395
7227	54.25	11599.573	36168.391
11911	54.24	13980.816	33589.48
1350	54.2	8358.284	39209.508
10732	54.18	13322.963	37934.191
408	54.16	7789.706	37468.301
4605	54.12	10278.316	39609.066
1133	54.12	8305.573	35790.004
6334	54.04	11200.461	35587.832
2476	54.02	8960.966	34338.477
4398	53.99	9977.955	36483.484
3487	53.97	9659.157	34649.563
12352	53.97	14186.278	38153.766
8844	53.91	12341.511	39029.762
12832	53.89	14360.295	36641.223
1579	53.89	8564.45	35897.324
5483	53.83	10742.349	37307.355
12601	53.81	14147.202	34245.801
12882	53.79	14331.764	37696.078
11962	53.76	13797.501	34758.938
1601	53.74	8585.366	35633.832
6387	53.64	11197.024	34986.969
10936	53.64	13252.803	34796.188
8978	53.56	12462.027	36871.844
8852	53.53	12459.939	38903.594
12292	53.49	13997.335	39362.543
8270	53.47	11954.425	34055.047
9809	53.41	12768.62	36624.578
11216	53.37	13543.912	35612.195
11252	53.37	13461.295	36306.605
13141	53.37	14521.809	37646.957
8729	53.33	12086.154	38733.145
5687	53.26	10589.642	33054.188
9413	53.16	12694.717	36499.078
3592	53.16	9496.314	36637.211
12950	53.14	14326.404	39241.605
5560	53.12	10743.716	35525.289
8303	53.11	12044.288	33534.305
1025	53.07	8353.945	34139.68
6687	53.07	11223.902	36155.93
12344	52.95	14196.219	38392.766
12200	52.93	13948.607	38913.055
7126	52.91	11625.046	37343.199
6325	52.91	11095.118	36018.969
13134	52.88	14536.863	37790.09
13198	52.88	14624.721	36240.078
9315	52.88	12708.388	35106.301
5106	52.82	10447.651	35891.93
732	52.78	8165.93	37569.953
4910	52.78	10173.778	33837.895
4995	52.78	10451.29	33297.488
10184	52.76	12956.884	34896.785
8658	52.76	12194.889	37680.895
6470	52.74	11065.668	33319.016
10721	52.74	13183.633	38020.531
5755	52.72	10895.37	34246.719
1663	52.68	8528.496	34461.438
3861	52.65	9855.136	38569.766
13302	52.65	14491.948	34274.227
6923	52.65	11465.268	39463.793
10354	52.59	13061.448	36835.77
366	52.57	7737.53	37197.395
10847	52.57	13228.215	36248.48
1468	52.55	8587.188	38445.836
6607	52.53	11335.957	34930.242
1892	52.51	8766.749	35193.18
7310	52.51	11547.266	34644.559
10767	52.49	13334.848	37460.004
5373	52.47	10640.219	38973.746
10528	52.47	13044.929	39110.609
5426	52.43	10654.773	38261.422
7510	52.38	11674.647	34226.641
11176	52.36	13366.379	35070.027
4106	52.32	9861.369	34141.586
7325	52.24	11570.438	34416.484
13268	52.24	14458.887	34921.539
7887	52.24	11886.103	39142.961
10660	52.22	13182.407	39192.77
11527	52.22	13777.44	38962.535
1144	52.22	8366.673	35905.113
6359	52.2	11051.524	35506.676
10908	52.2	13181.112	35367.898
11020	52.17	13341.232	33580.18
13196	52.07	14475.879	36226.348
9793	52.07	12908.932	36936.02
184	52.05	7956.534	34996.984
8356	52.05	12154.705	33366.055
12926	52.05	14395.397	38714.781
7691	52.05	11777.981	37456.797
11559	52.03	13769.235	38514.234
6993	52.03	11542.305	38354.184
12515	52.01	14168.417	35640.891
9740	52.01	12758.643	37966.926
1358	51.97	8398.33	39383.652
6412	51.96	11016.838	34517.098
8348	51.94	12104.145	33098.133
826	51.94	8183.702	35673.281
7877	51.88	11996.903	39539.477
10194	51.86	12982.289	35008.133
7173	51.86	11422.917	36814.516
10604	51.82	13247.276	39960.156
5394	51.82	10754.768	38755.336
10522	51.78	12977.939	39041.719
460	51.76	7818.811	37836.875
11472	51.73	13406.822	39837.684
11274	51.71	13377.532	36723.207
10826	51.71	13255.747	36553.512
1245	51.71	8301.438	37438.766
12061	51.69	13824.021	36636.336
1689	51.67	8419.991	34273.797
11143	51.65	13563.002	34457.789
9265	51.65	12684.189	34176.617
11932	51.61	13865.078	34043.316
8946	51.59	12442.356	37216.949
1553	51.57	8508.506	36760.379
12545	51.57	14058.135	34817.504
2430	51.57	9035.503	34951.66
12788	51.5	14314.057	35560.016
6084	51.48	10982.341	39907.641
13161	51.48	14439.457	37115.883
5486	51.46	10636.618	37101.668
8957	51.46	12460.014	37033.809
4225	51.46	10007.582	33258.082
6600	51.42	11252.759	34812.031
11539	51.36	13584.053	38834.242
13288	51.36	14462.551	34317
4714	51.32	10287.684	37729.063
3702	51.29	9640.008	38638.305
12697	51.29	14312.044	33823.539
12717	51.27	14213.301	34242.691
9852	51.21	12797.224	35849.91
9429	51.19	12508.061	36824.613
6126	51.17	11025.943	39514.063
6150	51.17	11145.623	38889.871
11818	51.17	13628.117	34026.152
13088	51.15	14508.919	38344.227
5717	51.13	10963.948	33343.227
10934	51.13	13206.427	34790.875
6384	51.13	11204.371	35214.777
12928	51.11	14256.256	38721
6664	51.11	11270.767	35892.746
6439	51.09	11029.709	33933.344
7761	51.07	11677.187	38529.742
13062	51.07	14537.859	38833.484
2804	51.07	9192.908	37243.43
8848	51.06	12308.235	38791.836
4543	51.04	10015.911	39057.223
9012	51.02	12493.889	36225.645
5634	51.02	10578.336	34027.727
10219	50.94	13051.447	35435.32
1702	50.9	8629.582	33902.707
8147	50.84	11941.689	36196.602
3222	50.84	9418.437	35552.289
9051	50.83	12383.666	35585.68
11924	50.83	13910.046	33752.535
7667	50.81	11748.191	37110.234
9247	50.79	12684.716	33782.156
10843	50.77	13231.932	36536.211
5820	50.71	10836.071	35768.102
10987	50.71	13352.621	34022.391
7283	50.69	11461.715	34949.633
9819	50.69	12893.425	36222.605
7949	50.69	11871.271	38064.105
4168	50.69	9739.77	33638.387
1140	50.69	8344.36	35851.531
3063	50.65	9365.626	38057.004
5321	50.65	10495.953	39664.934
13211	50.63	14625.072	35900.914
4342	50.61	10079.269	35529.363
4969	50.61	10257.372	33160.539
12302	50.61	14041.54	39159.863
9821	50.61	12823.924	36305.828
7155	50.6	11637.202	37125.77
12485	50.6	14100.094	36082.344
11000	50.6	13243.451	33848.324
328	50.58	7888.862	36806.457
9488	50.58	12546.379	37891.363
8713	50.56	12202.904	38358.492
4352	50.56	9969.233	35720.492
657	50.54	8028.078	38959.305
12189	50.54	13911.858	38726.859
4408	50.54	9992.927	36695.57
4170	50.54	9766.595	33326.723
13317	50.52	14632.395	33669.781
7680	50.48	11713.147	37302.797
11899	50.48	13855.365	33379.441
6970	50.44	11612.086	38704.859
12440	50.42	14147.868	36541.836
12526	50.38	14149.983	35520.176
4452	50.35	10005.522	37664.055
1394	50.35	8542.435	39833.426
3882	50.31	9727.127	38217.566
5077	50.31	10356.243	35043.07
9560	50.29	12502.514	39094.293
882	50.29	8164.936	34603.16
1716	50.27	8439.026	33788.84
12229	50.23	13837.612	39588.41
10453	50.23	13026.234	38269.23
10685	50.23	13262.811	38469.965
12713	50.19	14312.655	34169.453
7284	50.19	11554.153	34959.492
1881	50.17	8668.255	34993.242
12361	50.15	14195.98	38238.68
13330	50.14	14430.545	33560.793
6262	50.14	11145.182	37138.434
6355	50.14	11145.93	35491.559
9493	50.12	12533.633	38017.645
7559	50.12	11786.209	35323.801
8371	50.12	12257.671	33623.41
12821	50.1	14304.23	36250.316
11432	50.08	13356.747	39109.125
10115	50.06	13084.414	33963.133
11043	50.06	13211.439	33454.816
4826	50.04	10146.853	35839.543
3482	50.02	9516.551	34549.66
6144	50	11047.533	39050.176
6017	49.98	10793.05	38855.898
9941	49.98	12909.883	34316.688
11832	49.96	13601.278	33870.191
1714	49.96	8484.039	33748.223
6056	49.96	10977.401	39445.887
9807	49.96	12820.108	36596.594
6853	49.94	11419.857	38827.641
2553	49.94	9014.009	33048.629
5413	49.91	10690.828	38372.367
12911	49.89	14422.764	38310.785
895	49.87	8156.852	34425.152
3374	49.87	9488.158	33145.113
12611	49.85	14018.77	33817.66
5233	49.85	10474.407	37868.215
374	49.83	7776.418	37283.953
2548	49.83	8946.106	33009.434
12478	49.83	14014.693	36324.977
471	49.83	7937.915	37993.941
2395	49.81	8985.991	35461.906
5284	49.81	10561.1	38607.809
3559	49.79	9625.459	36080.594
223	49.79	7644.935	35402.742
4694	49.79	10143.077	38048.586
9911	49.77	12915.299	34823.227
4540	49.75	9956.196	39043.82
8471	49.71	12188.011	35685.734
5349	49.66	10689.465	39676.02
5145	49.66	10446.521	36861.027
9616	49.6	12883.727	39727.645
12753	49.6	14218.917	34955.039
9314	49.58	12618.182	35098.965
4194	49.58	9872.353	33225.535
8198	49.58	11954.603	35122.457
11721	49.58	13751.673	35893.484
3392	49.58	9671.819	33257.152
8217	49.58	11914.809	35060.148
5482	49.56	10727.55	37249.566
2983	49.54	9424.632	39280.898
6401	49.5	11172.398	34643.063
7611	49.48	11750.488	36014.191
131	49.43	7924.234	34250.488
9074	49.43	12438.447	35337.922
13164	49.41	14641.089	36879.184
7928	49.39	12034.996	38428.352
11333	49.39	13528.007	37490.078
11970	49.39	13884.342	34937.996
12828	49.35	14217.984	36533.895
13199	49.35	14630.83	36256.34
6320	49.33	11001.185	35947.148
2242	49.31	8850.89	38117.328
1162	49.29	8226.442	36121.027
9093	49.29	12394.235	35058.434
2644	49.29	9188.119	34490.605
2590	49.29	9246.296	33359.438
7193	49.27	11489.685	36423.098
1701	49.25	8533.414	33862.426
11271	49.22	13556.909	36693.059
12002	49.22	13983.661	35595.039
4406	49.22	10065.548	36666.305
1715	49.2	8551.106	33759.645
6893	49.2	11264.327	39862.98
6851	49.18	11294.555	38821.949
7591	49.18	11787.391	35657.793
706	49.18	8033.63	38304.566
8520	49.18	12256.875	36787.594
5252	49.16	10468.892	38125.074
13011	49.12	14498.824	39629.551
8430	49.1	12204.877	34897.066
13069	49.1	14426.184	38728.074
11476	49.08	13388.302	39893.508
7421	49.08	11426.768	33127.055
8885	49.06	12397.205	38213.203
11813	49.06	13692.755	33996.754
8899	49.04	12417.174	38027.793
11656	49.04	13715.674	37101.391
5227	49.01	10536.99	37812.254
6228	48.99	11195.026	37599.598
7418	48.99	11512.05	33103.121
12226	48.95	13865.459	39524.367
8862	48.95	12378.588	38781.266
4656	48.95	10347.67	38706.863
7648	48.93	11822.409	36832.332
8243	48.93	12049.655	34309.863
11300	48.91	13376.547	37112.367
2156	48.89	8896.715	39780.801
2950	48.87	9259.153	39769.891
11548	48.87	13595.33	38656.047
6973	48.85	11504.205	38760.609
8685	48.83	12099.144	38000.781
6110	48.81	11115.574	39995.008
4525	48.81	9925.647	38765.762
5823	48.79	10949.324	35800.957
4246	48.79	10113.79	33685.805
13056	48.79	14616.757	39066.574
4138	48.79	9769.889	33964.617
4526	48.78	10037.535	38811.066
12973	48.78	14301.314	39592.18
8921	48.76	12415.448	37949.996
4637	48.76	10212.75	39234.449
526	48.74	7844.081	38583.969
8232	48.74	11966.14	34455.977
3834	48.74	9783.779	39263.121
6034	48.72	10818.955	39056.125
6606	48.7	11224.716	34915.633
6981	48.7	11629.09	38505.609
2066	48.66	8677.428	38359.953
8248	48.64	11964.058	34436.281
10986	48.64	13288.553	34018.125
3209	48.64	9399.359	35610.914
4456	48.62	10085.721	37761.555
5258	48.56	10356.122	38184.781
10011	48.55	12710.231	33354.543
7974	48.53	11863.54	37799.441
12469	48.53	14035.121	36227.906
12512	48.53	14006.775	35583.629
13307	48.53	14454.578	34018.707
319	48.51	7944.87	36649.492
2878	48.51	9069.132	38476.066
4661	48.47	10164.725	38484.07
4607	48.45	10307.376	39618.238
4878	48.39	10197.777	34303.613
12249	48.39	13937.978	39976.684
10835	48.35	13240.542	36425.129
1965	48.35	8701.947	36347.738
5790	48.35	10975.553	34935.105
7368	48.35	11507.201	33698.438
5939	48.33	10780.137	37658.223
12892	48.33	14337.23	37927.508
5992	48.33	10947.913	38453.289
11760	48.32	13577.095	35131.965
11868	48.3	13760.419	33008.453
675	48.3	8182.629	38696.867
10876	48.3	13313.855	35754.641
8146	48.28	11970.278	36165.031
3081	48.26	9483.443	37933.477
5930	48.24	10859.354	37545.402
11645	48.22	13612.367	37236.113
678	48.2	8198.277	38718.711
7917	48.18	12057.133	38481.527
2195	48.16	9032.122	38961.93
11998	48.16	13907.6	35527.836
9458	48.16	12515.692	37259.203
3621	48.14	9587.375	37164.203
4201	48.1	9864.279	33016.098
9048	48.1	12324.877	35878.434
11238	48.07	13421.141	36005.105
8237	48.07	11925.645	34525.305
12017	48.05	13982.51	35869.773
369	48.05	7814.185	37243.574
9639	48.03	12892.486	39423.613
7555	48.03	11804.941	35229.188
13205	48.03	14469.05	36062.648
61	48.01	7756.642	33547.973
13145	48.01	14448.246	37454.766
11103	47.99	13478.787	33777.313
8867	47.99	12476.128	38523.449
2101	47.99	8762.009	38959.434
6822	47.95	11215.314	38196.199
10358	47.95	13055.448	36910.688
5667	47.95	10596.178	33417.066
10322	47.95	13008.727	36655.359
6647	47.93	11294.174	35560.879
4697	47.93	10214.032	38086.09
7282	47.89	11569.249	34945.09
34	47.89	7834.336	33274.148
365	47.88	7979.05	37189.359
2172	47.88	9032.874	39632.746
5096	47.86	10444.915	35602.957
8942	47.86	12348.607	37477.234
6934	47.86	11637.213	39131.176
3215	47.84	9422.683	35427.695
6852	47.84	11354.571	38827.391
7783	47.84	11799.598	38860.043
8290	47.84	11924.668	33727.016
3125	47.78	9309.952	37317.266
7863	47.78	12063.863	39978.52
5548	47.76	10619.961	35812.586
9273	47.76	12656.177	34342.984
1767	47.74	8748.69	33123.621
8403	47.72	12231.517	34432.086
214	47.72	7987.659	35283.574
10269	47.7	13018.515	36221.984
10676	47.7	13287.969	38914.465
12051	47.7	13826.961	36406.355
5408	47.7	10659.038	38310.371
12745	47.66	14287.461	34772.117
5651	47.65	10777.722	33785.43
9514	47.65	12510.326	38498.652
12404	47.65	14165.029	37392.305
12306	47.63	14033.31	39255.473
5230	47.63	10384.303	37825.934
5668	47.61	10706.672	33416.086
8829	47.61	12334.749	39418.355
1674	47.61	8585.236	34289.027
7548	47.59	11690.548	35027.258
2519	47.59	8999.188	33646.035
6237	47.55	11058.302	37445.898
3015	47.55	9379.308	38882.688
6336	47.53	11030.171	35622.363
4073	47.53	9862.728	34675.734
10755	47.53	13224.533	37636.309
13291	47.53	14457.027	34438.215
10706	47.51	13352.14	38414.527
10100	47.49	13115.372	33833.438
10610	47.49	13200.696	39648.34
5713	47.49	10824.004	33279.074
303	47.47	7800.267	36460.91
5545	47.47	10586.47	35747.871
6419	47.47	11021.2	34394.484
2841	47.45	9268.833	37809.445
6137	47.43	11116.273	39169.277
4950	47.42	10293.899	33184.141
6438	47.4	11169.079	33919.992
10770	47.4	13155.133	37207.641
12985	47.4	14294.304	39866.281
561	47.38	7937.232	39014.77
8787	47.38	12204.999	39948.516
8636	47.36	12091.73	37328.645
9355	47.36	12633.948	35626.711
8795	47.32	12485.998	39939.848
8929	47.3	12322.355	37771.004
7634	47.3	11649.969	36473.66
70	47.3	7765.43	33636.938
7000	47.26	11568.003	38412.098
2660	47.26	9173.534	34778.527
11324	47.24	13445.152	37378.965
2765	47.22	9182.261	36604.504
5032	47.22	10545.563	34161.535
11086	47.22	13443.769	33368.203
9637	47.2	12832.935	39389.375
10304	47.2	13112.065	36578.094
11449	47.19	13481.062	39410.898
2149	47.19	8686.433	39892.527
6406	47.19	11034.301	34696.051
11478	47.19	13445.134	39894.152
4511	47.19	10122.812	38488.086
2010	47.17	8784.365	37216.305
9580	47.17	12663.639	39549.699
1300	47.15	8204.681	38293.801
11390	47.15	13431.957	38382.012
10213	47.13	12982.98	35345.129
147	47.11	7744.637	34430.773
2137	47.11	8757.873	39739.59
11878	47.09	13566.716	33108.355
6651	47.09	11283.338	35672.207
10376	47.09	12948.443	37150.926
10419	47.07	13090.465	37707.313
11654	47.07	13772.095	37094.824
628	47.07	8028.854	39769.934
10533	47.05	12996.115	39148.203
11912	47.03	13821.078	33593.875
8836	47.03	12349.632	39193.215
10682	47.03	13282.047	38717.199
9478	47.01	12626.735	37704.078
6204	47.01	11186.274	37858.453
8294	47.01	11960.656	33746.441
1950	46.99	8673.734	36146.973
6829	46.99	11349.593	38310.5
766	46.99	8055.85	37019.617
9948	46.97	12818.782	34435.695
5111	46.97	10540.588	36000.047
3363	46.94	9411.362	33281.16
10961	46.9	13341.685	34355.559
10248	46.88	13097.118	35828.73
5954	46.86	10811.126	37793.195
8334	46.86	11872.75	33071.242
6044	46.82	10958.377	39220.793
10832	46.82	13299.64	36381.336
8145	46.82	11896.961	36133.676
11837	46.82	13630.892	33653.359
6416	46.82	11112.233	34327.172
7579	46.8	11847.849	35499.023
5226	46.8	10366.346	37792.246
1197	46.8	8226.753	36745.238
1359	46.8	8222.792	39397.621
5583	46.8	10772.126	34934.047
10418	46.78	13122.464	37667.879
10974	46.78	13277.327	34267.363
5816	46.78	10870.44	35543.699
2538	46.78	8990.888	33228.375
6836	46.76	11228.728	38472.613
7167	46.76	11452.342	36761
9486	46.76	12692.453	37870.367
12946	46.73	14381.802	39112.5
12705	46.71	14297.845	33996.902
8335	46.69	11861.25	33072.68
3380	46.69	9670.833	33060.316
11047	46.69	13287.172	33479.141
8138	46.69	11940.716	36333.402
10707	46.67	13239.388	38418.09
461	46.67	7818.78	37919.441
3719	46.67	9649.193	38909.895
13289	46.67	14475.075	34379.797
110	46.67	7820.558	34044.461
12566	46.67	14208.599	34519.438
12287	46.67	14204.289	39314.258
12109	46.65	13835.379	37447.379
2254	46.65	9010.791	37739.848
4622	46.65	10303.297	39373.172
7130	46.65	11591.315	37371.281
6490	46.65	11373.809	33099.488
3162	46.63	9384.096	36381.996
874	46.63	8198.728	34543.156
13332	46.61	14621.724	33641.207
12511	46.59	13996.691	35583.348
1139	46.57	8251.316	35836.207
5909	46.57	10924.295	37231.82
986	46.55	8327.556	33463.961
7580	46.55	11656.684	35502.395
2479	46.55	9045.406	34401.559
12093	46.53	13971.738	37084.719
5031	46.53	10553.511	34143.348
13210	46.51	14460.103	36215.301
2176	46.5	8939.754	39719.027
12373	46.5	14198.483	37916.52
9223	46.5	12635.16	33330.492
609	46.48	7715.681	39747.605
4019	46.48	9784.827	35580.008
275	46.48	7872.403	36113.898
10246	46.48	13031.685	35791.461
4215	46.48	10089.394	33044.445
11917	46.46	13848.918	33695.066
12212	46.46	13850.468	39062.035
8979	46.46	12334.3	36912.66
6104	46.42	11129.862	39902.664
7454	46.4	11796.011	33447.898
8036	46.4	11924.437	37100.035
9840	46.38	12898.862	35974.133
5159	46.38	10386.311	37096.426
389	46.36	7947.562	37422.105
9300	46.36	12566.233	34778.91
3368	46.36	9383.468	33044.504
9363	46.32	12499.651	35766.152
10034	46.3	12802.151	33036.449
5568	46.3	10615.917	35327.535
9672	46.28	12784.903	38907.434
4880	46.28	10318.046	34308.523
830	46.28	8196.86	35480.406
3311	46.28	9491.316	33927.242
9778	46.27	12839.268	37043.875
11483	46.27	13567.685	39966.855
910	46.25	8171.264	34075.734
764	46.25	8134.795	36938.129
13096	46.25	14596.285	38225.309
6029	46.23	10831.597	39037.508
6911	46.23	11434.02	39959.656
3020	46.23	9450.935	38911.613
8824	46.21	12447.996	39299.445
1483	46.19	8611.063	38070.02
10539	46.19	13082.333	39233.973
10632	46.17	13232.039	39321.699
13303	46.15	14458.408	34274.809
87	46.15	7671.214	33808.852
10471	46.15	13008.892	38511.449
9123	46.13	12380.313	34292.824
1196	46.13	8372.93	36683.801
5695	46.11	10991.577	33005.516
3213	46.11	9385.713	35720.398
12202	46.09	13801.507	38931.746
10700	46.09	13155.373	38613.789
6408	46.09	11108.464	34741.445
364	46.09	7774.715	37185.953
12122	46.09	13966.347	37688.301
5087	46.07	10456.769	35215.84
4710	46.07	10218.067	37680.086
5706	46.07	10921.262	33235.488
9100	46.07	12401.695	34855.691
1381	46.06	8263.035	39783.273
4873	46.06	10153.372	34522.156
3171	46.06	9450.013	36235.383
12365	46.04	14172.43	38076.254
5610	46.04	10772.725	34457.984
1490	46.04	8483.524	37862.949
1930	46.04	8832.532	35922.883
12858	46.04	14247.901	37237.723
6506	46.04	11419.09	33425.012
2085	46.02	8648.921	38725.027
4261	46	9974.652	33986.098
6047	46	10901.172	39288.293
5797	46	10960.895	35174.691
12925	46	14409.056	38636.352
7642	45.98	11829.821	36696.461
12992	45.96	14248.366	39945.285
10279	45.94	12966.907	36354.227
9039	45.94	12375.691	36039.578
12164	45.92	13963.881	38337.293
7430	45.9	11760.902	33091.055
11743	45.9	13778.39	35261.398
9163	45.86	12343.527	33649.633
10400	45.81	12989.097	37508.289
11687	45.79	13751.595	36308.551
7809	45.79	11684.007	39343.5
2455	45.77	9037.836	34643.891
7335	45.77	11595.901	34004.188
1082	45.77	8293.455	34989.285
6997	45.77	11590.966	38382.891
7669	45.77	11765.81	37180.41
12660	45.75	14178.521	33143.316
4412	45.75	9972.715	36778.387
7253	45.75	11582.681	35628.73
11430	45.75	13565.614	39085.824
13114	45.75	14639.481	37859.648
6951	45.73	11455.018	39019.328
8376	45.73	12066.553	33741.02
11281	45.73	13379.652	36899.621
11794	45.71	13590.963	34574.414
5615	45.69	10742.668	34541.281
11051	45.69	13215.774	33204.605
10671	45.67	13263.384	38804.715
2631	45.67	9132.232	34181.387
8375	45.65	12109.621	33671.547
11965	45.65	13860.601	34863.152
4288	45.65	10094.582	34674.078
13115	45.63	14638.736	37906.004
1582	45.63	8563.916	35947.406
7179	45.63	11590.301	36645.746
11283	45.61	13452.69	36942.359
663	45.61	8189.749	39082.543
13035	45.61	14630.488	39287.527
9883	45.61	12779.406	35388.762
2327	45.6	9011.186	36650.391
7845	45.6	11749.393	39829.684
13024	45.6	14520.344	39470.336
8838	45.58	12457.379	39211.438
5829	45.58	10887.673	35871.039
13334	45.56	14477.535	33329.117
12141	45.56	13800.899	37952.172
13075	45.56	14621.936	38548.027
9718	45.52	12885.485	38254.605
2898	45.52	9273.206	38918.055
13113	45.52	14631.532	37848.633
11098	45.48	13414.418	33692.617
12902	45.48	14419.494	38111.746
11686	45.48	13649.723	36261.906
9812	45.48	12787.749	36681.629
9643	45.46	12915.209	39120.461
7369	45.46	11460.411	33735.711
13194	45.44	14501.022	36524.68
9894	45.44	12879.867	35208.305
8631	45.44	12093.945	37293.309
12386	45.42	14132.244	37758.414
631	45.42	8169.57	39831.66
4614	45.42	10268.309	39537.953
8778	45.4	12254.919	39660.555
6357	45.4	11167.781	35499.449
9684	45.4	12885.326	38517.688
825	45.4	8013.063	35639.348
8219	45.38	11966.829	34842.289
1178	45.38	8276.229	36385.23
1980	45.38	8695.4	36596.727
4684	45.38	10312.928	38226.555
7986	45.38	11879.693	37634.137
13329	45.38	14430.122	33544.461
11855	45.37	13740.894	33629.16
8926	45.37	12381.396	37738.023
3366	45.37	9425.039	33019.789
12996	45.35	14450.275	39753.754
1830	45.35	8781.894	34236.879
3972	45.35	9873.41	36672.762
1208	45.35	8397.049	36884.301
808	45.35	8141.647	35757.734
6285	45.33	11089.249	36601.457
6193	45.33	11002.188	38256.543
9150	45.31	12431	34051.496
1756	45.29	8590.741	33139.18
2478	45.29	8888.691	34372.344
4984	45.25	10413.804	33104.77
11662	45.23	13751.105	37155.23
12678	45.21	14227.518	33356.504
10828	45.21	13277.515	36584.953
4851	45.21	10324.774	35201.832
2104	45.19	8782.316	39003.531
11530	45.17	13686.187	39009.211
11073	45.17	13519.117	33081.199
1186	45.17	8353.464	36553.727
10033	45.15	12903.003	33027.809
9383	45.15	12694.604	36062.551
7865	45.15	11895.668	39996.02
4355	45.15	9970.956	35766.465
6403	45.15	11052.646	34686.16
9568	45.15	12636.642	39284.773
12686	45.14	14238.23	33506.676
11578	45.12	13720.554	38266.684
10149	45.12	13101.045	34413.328
12134	45.1	13960.887	37801.508
11501	45.08	13633.994	39698.676
2738	45.08	9088.065	36008.766
7532	45.08	11707.767	34730.367
7466	45.06	11705.888	33609.297
3954	45.06	9782.725	36886.105
819	45.06	8025.254	35874.125
6482	45.04	11380.367	33005
1156	45.04	8206.691	36030.383
12277	45.02	14174.3	39455.336
2884	45.02	9272.543	38617.969
10601	45	13146.097	39908.996
11275	45	13392.85	36727.598
1887	45	8790.015	35050.602
1169	45	8410.549	36262.602
6504	44.98	11395.465	33405.352
13339	44.98	14623.237	33409.133
12114	44.98	13965.88	37502.52
925	44.98	8190.136	33712.543
9391	44.98	12532.301	36250.93
3695	44.96	9507.612	38556.809
5094	44.96	10495.971	35559.488
9373	44.94	12616.219	35943.121
6259	44.92	11137.246	37043.434
387	44.92	7857.005	37417.938
7170	44.92	11501.585	36793.59
6465	44.91	11108.366	33220.891
674	44.91	8197.575	38673.996
12532	44.89	14158.144	35362.16
13112	44.89	14516.773	38114.188
5666	44.89	10615.88	33391.195
692	44.87	8134.429	38462.766
8990	44.87	12360.548	36722.09
11167	44.83	13385.139	34944.609
9165	44.83	12288.571	33655.652
6511	44.79	11232.496	33487.668
6563	44.77	11281.431	34072.809
12195	44.77	13908.408	38847.766
11278	44.75	13449.177	36837.559
11125	44.75	13463.492	34131.906
2574	44.73	9258.214	33204.551
5013	44.73	10366.728	33646.195
1828	44.71	8756.353	34166.445
1527	44.69	8596.321	37206.145
5828	44.68	10951.396	35858.266
3056	44.66	9318.101	38005.059
8192	44.66	11983.835	35317.566
5764	44.64	10957.709	34472.707
1502	44.62	8454.494	37694.973
4933	44.62	10157.68	33498.07
10891	44.62	13343.08	35696.504
273	44.6	7662.524	36079.504
3762	44.6	9536.086	39699.773
12734	44.6	14240.117	34636.043
12254	44.6	14072.733	39853.855
1943	44.58	8642.178	36065.469
10492	44.58	12960.926	38737.422
10670	44.58	13167.125	39060.496
9408	44.58	12518.213	36444.484
7455	44.56	11832.417	33449.875
7240	44.56	11627.282	35746.344
13270	44.56	14500.973	34703.711
360	44.56	7820.117	37140.477
1917	44.54	8815.527	35742.535
1573	44.54	8612.326	36373.805
4579	44.54	10011.762	39810.824
11468	44.52	13480.007	39761.57
3558	44.52	9492.586	36072.406
12456	44.5	14190.768	36662.371
2432	44.5	8890.095	35000.434
5466	44.48	10679.579	37793.781
6103	44.48	11098.071	39882.43
13059	44.48	14590.183	38793.352
2779	44.46	9110.202	36833.266
8794	44.46	12285.746	39933.238
390	44.45	7979.188	37419.961
12006	44.45	13926.389	35726.313
10035	44.45	12849.19	33068.355
3732	44.43	9559.832	39097.156
6814	44.43	11262.3	38046.176
2152	44.41	8842.312	39971.191
1779	44.39	8767.556	33404.18
4197	44.39	9812.154	33256.602
2048	44.39	8828.864	38024.535
8854	44.39	12424.259	38938.195
6162	44.39	11203.815	38746.762
4682	44.37	10287.684	38197.703
10578	44.37	12929.08	39880.035
10449	44.35	12942.463	38204.988
9638	44.31	12724.923	39420.762
7300	44.31	11426.774	34799.125
6165	44.31	11128.672	38784.586
11982	44.29	13974.189	35120.648
7538	44.27	11683.015	34906.016
12862	44.27	14368.804	37318.949
4892	44.27	10295.302	34242.324
5375	44.27	10709.902	39006.066
8140	44.25	12033.065	36084.094
4794	44.25	10175.429	36282.008
3825	44.22	9760.801	39380.805
463	44.22	7930.301	37932.219
10597	44.22	13309.349	39818.457
676	44.22	8080.981	38713.844
4318	44.2	10009.62	35171.906
5663	44.18	10684.854	33353.234
3049	44.18	9459.36	38200.066
1052	44.18	8353.432	34631.852
12099	44.18	13888.508	37156.785
13036	44.18	14489.739	39315.781
10750	44.16	13187.884	37546.512
2480	44.16	8879.449	34410.559
2203	44.16	8888.799	38892.898
12300	44.16	14066.169	39140.07
5702	44.16	10899.813	33081.066
10027	44.14	12851.073	33205.121
5524	44.14	10674.123	36293.141
13235	44.14	14552.012	35612.742
12559	44.14	14129.077	34746.238
10899	44.14	13333.486	35545.023
4059	44.12	9829.751	35042.027
7941	44.12	11957.2	38301.242
2063	44.12	8713.741	38252.637
2267	44.1	9042.941	37660.754
2210	44.1	8943.875	38653.793
10413	44.08	13021.274	37609.148
6939	44.08	11473.725	39191.664
7422	44.08	11627.342	33127.113
6758	44.06	11342.313	37385.559
11831	44.06	13724.139	33860.688
6983	44.04	11548.119	38516.656
7314	44.04	11513.748	34745.715
12007	44.04	13988.47	35729.797
9141	44.04	12393.537	34250.684
11746	44.02	13617.845	35288.602
1656	44.02	8621.255	34645.035
12223	44.02	13820.571	39410.793
7479	44.02	11668.221	33822.32
817	44.01	8078.921	35857.789
9772	44.01	12740.105	37331.832
5458	44.01	10615.136	37768.762
6789	44.01	11324.999	37745.594
11995	44.01	13913.961	35462.367
10450	44.01	12965.878	38210.348
6015	44.01	10942.499	38831.207
803	43.99	8202.863	35896.609
4821	43.99	10251.71	36044.5
6185	43.99	11111.107	38425.715
13214	43.99	14456.902	35928.914
3139	43.97	9484.178	36863.93
9517	43.97	12542.579	38555.648
10135	43.97	12993.663	34141.863
10959	43.95	13353.022	34298.973
9283	43.95	12495.938	34497.941
3857	43.95	9783.022	38495.137
12835	43.93	14344.806	36747.691
11374	43.93	13534.922	38133.777
12349	43.93	14187.521	38434.832
12384	43.93	14185.184	37713.965
8372	43.91	12277.997	33628.246
8684	43.91	12093.627	37959.813
1863	43.89	8732.346	34748.961
635	43.89	8143.5	39922.898
10283	43.87	12989.977	36461.27
10875	43.85	13176.665	36054.73
6235	43.85	11198.151	37356.102
13220	43.85	14544.527	36031.609
7613	43.83	11814.133	36026.508
3743	43.83	9673.713	39287.109
6005	43.83	10925.621	38672.66
6324	43.81	11087.437	36011.805
7219	43.81	11523.466	36318.16
9175	43.81	12386.146	33789.434
12932	43.79	14399.206	38839.254
12757	43.79	14317.159	35044.816
10607	43.79	13259.986	39982.449
3126	43.79	9341.537	37318.129
490	43.79	7736.378	38202.605
920	43.79	8101.287	33913.773
7750	43.79	11775.834	38413.594
1964	43.78	8806.595	36339.902
6724	43.78	11283.306	36870.176
2784	43.78	9071.558	36862.957
8233	43.78	11993.303	34492.422
12750	43.74	14257.702	34835.723
7519	43.74	11712.753	34534.277
9598	43.74	12830.743	39763.867
7639	43.74	11650.653	36621.617
7805	43.74	11648.762	39217.152
6765	43.72	11238.633	37455.34
1804	43.7	8744.525	33805.727
11401	43.7	13483.386	38480.988
3344	43.68	9305.044	33372.988
9945	43.68	12892.164	34394.016
8487	43.68	12092.114	36044.059
6615	43.68	11286.491	35071.535
704	43.66	8000.058	38294.023
1209	43.64	8377.642	36889.68
1343	43.64	8224.153	39101.227
8410	43.64	12089.85	34526.344
10028	43.64	12776.812	33211.012
4200	43.64	9876.756	33307.828
1038	43.64	8358.424	34352.133
3446	43.64	9579.166	33948.121
9294	43.62	12597.552	34692.953
35	43.62	7760.823	33288.129
8291	43.62	12019.703	33730.199
957	43.62	8042.05	33095.063
484	43.6	7750.128	38156.621
5064	43.6	10425.742	34801.578
3817	43.6	9712.502	39584.898
10288	43.6	13056.748	36478.242
6826	43.58	11277	38261.348
1127	43.58	8253.997	35628.141
8221	43.58	11988.413	34895.754
12561	43.56	14118.362	34455.801
7631	43.56	11673.23	36429.113
8956	43.55	12422.793	37031.109
6329	43.55	11080.244	35806.754
8162	43.53	12041.132	35863.184
677	43.53	8174.527	38713.488
4158	43.53	9727.212	33551.355
10997	43.49	13208.939	34116.031
2240	43.49	8983.738	38095.801
12489	43.49	14203.802	36124.813
7771	43.49	11767.282	38596.625
12938	43.47	14418.548	38913.992
11210	43.47	13466.88	35531.848
3468	43.47	9661.608	34350.934
11774	43.45	13624.897	34853
13021	43.45	14445.848	39441.004
12672	43.41	14337.173	33208.602
10118	43.41	12975.009	33982.559
12248	43.41	13890.39	39976.078
834	43.41	8157.108	35272.484
5720	43.39	10914.651	33589.531
6062	43.39	10886.066	39539.07
12313	43.37	14118.438	39036.527
11567	43.37	13573.623	38388.148
12460	43.37	14033.802	36467.996
11164	43.37	13399.126	34899.074
9269	43.35	12625.822	34246.242
6890	43.35	11402.301	39728.211
6781	43.35	11290.417	37626.121
12291	43.35	14103.692	39357.742
8419	43.33	12119.806	34682.191
6191	43.33	11001.258	38248.012
11225	43.33	13527.761	35757.375
3202	43.33	9490.325	35801.32
13221	43.33	14595.117	36040.047
3041	43.33	9292.271	38365.406
10526	43.33	12933.446	39102.023
2372	43.32	8850.502	35756.328
49	43.3	7961.058	33409.785
708	43.3	8126.369	37987.348
10222	43.3	12938.053	35476.691
1744	43.3	8529.887	33241.727
13174	43.3	14546.935	36816.902
9703	43.3	12828.557	38368.578
12251	43.28	14145.846	39773.301
4681	43.28	10206.857	38186.648
11461	43.28	13526.928	39669.754
10562	43.26	12927.791	39632.344
6356	43.26	11189.798	35495.852
8770	43.26	12067.814	39486.961
3518	43.26	9698.408	35362.527
7511	43.26	11686.897	34249.254
3058	43.26	9456.855	38020.27
2425	43.24	8952.467	35178.723
4045	43.24	9892.112	35397.984
8280	43.24	11912.642	33871.348
649	43.24	8124.647	39293.402
10012	43.24	12826.007	33365.07
12153	43.24	13934.992	38145.723
1217	43.24	8383.605	36961.336
10953	43.22	13291.855	34510.715
2846	43.2	9094.858	37867.711
10384	43.2	12973.748	37260.781
1171	43.2	8226.583	36301.387
12652	43.2	14204.502	33050.563
7834	43.18	11692.422	39691.219
6907	43.18	11557.755	39877.625
9436	43.16	12498.878	36940.434
11799	43.16	13673.054	34332.91
3030	43.16	9354.317	38507.449
1859	43.16	8676.998	34704.82
7682	43.14	11831.031	37344.609
1390	43.14	8612.489	39804.41
12184	43.12	13884.269	38679.348
6314	43.12	11187.777	35909.395
1813	43.1	8789.814	33970.453
480	43.1	7933.703	38109.234
2971	43.09	9437.506	39465.34
686	43.09	8043.664	38331.871
1800	43.07	8804.861	33762.633
12669	43.07	14362.67	33123.258
5895	43.05	10890.07	37049.148
4992	43.03	10472.479	33255.945
101	43.03	7955.683	33934.309
7637	43.03	11726.263	36533.301
12943	43.01	14345.881	39048.414
952	43.01	8040.062	33291.887
3106	43.01	9436.787	37357.645
12661	43.01	14283.296	33017.195
8208	42.99	12029.938	35249.984
6131	42.99	11061.897	39369.141
2959	42.97	9086.953	39948.77
3235	42.97	9285.099	35133.793
3410	42.95	9578.334	33480.148
8117	42.93	11998.276	36845.141
1449	42.93	8498.152	38703.199
8817	42.93	12492.368	39526
6933	42.93	11472.956	39428.035
8567	42.93	12273.692	37027.563
5602	42.91	10691.646	34668.152
1393	42.91	8455.734	39827.059
1076	42.89	8383.582	34920.891
12010	42.89	13832.377	35768.297
3779	42.89	9616.329	39949.414
814	42.87	8003.439	35814.438
11438	42.87	13470.106	39253.641
1113	42.86	8389.84	35466.594
2972	42.86	9438.75	39477.473
4782	42.86	10200.57	36585.191
2643	42.86	9239.365	34473.602
10990	42.84	13216.323	34079.527
2923	42.84	9140.702	39342.066
8687	42.84	12082.942	38040.801
4297	42.84	10059.589	34883.684
6010	42.82	10929.889	38723.898
8204	42.82	12050.285	35177.355
8190	42.82	12052.885	35302.781
9111	42.82	12468.371	34730.758
1467	42.82	8517.948	38396.82
5070	42.8	10558.798	34888.363
1925	42.8	8783.783	35809.09
9439	42.8	12700.783	36967.191
5033	42.8	10484.894	34212.797
12199	42.8	13851.249	38879.871
9272	42.8	12700.779	34306.773
3725	42.78	9514.869	38973.566
2388	42.78	9015.345	35687.031
2852	42.78	9115.334	37956.402
4528	42.76	9953.597	38827.727
2194	42.76	8971.077	39224.027
1311	42.76	8217.252	38534.914
11735	42.76	13624.022	35468.242
8718	42.76	12103.117	38487.777
12145	42.74	13853.892	38005.777
6039	42.74	10856.519	39103.234
5831	42.74	10941.87	35889.84
13279	42.74	14430.961	34511.262
13192	42.74	14639.314	36513.691
11782	42.74	13740.064	34614.047
12173	42.72	13982.203	38413.273
733	42.72	8155.029	37584.449
857	42.7	8013.594	34798.82
7526	42.7	11641.184	34656.699
763	42.7	8066.6	36933.879
7556	42.68	11665.616	35266.281
3088	42.68	9448.756	37717.156
7371	42.66	11523.682	33749.672
5416	42.66	10765.815	38426.309
9893	42.66	12777.783	35174.133
9682	42.64	12900.365	38784.273
2202	42.64	8919.233	38875.984
6608	42.64	11263.474	34978.531
13230	42.64	14428.453	35859.566
8357	42.64	12068.33	33380.371
4008	42.64	9885.99	36017.711
7265	42.63	11426.828	35515.523
7340	42.63	11478.127	34042.496
228	42.63	7697.712	35433.539
6601	42.61	11313.946	34834.496
2433	42.61	8983.188	35005.602
8317	42.61	11923.971	33461.852
2458	42.59	8885.245	34671.543
946	42.57	8050.559	33206.02
5095	42.57	10527.988	35575.063
11629	42.57	13732.963	37447.277
2867	42.55	9139.757	38167.379
5658	42.55	10770.07	33556.777
4871	42.55	10281.649	34510.199
6026	42.53	10893.343	38993.09
1938	42.53	8700.146	36010.414
13117	42.53	14575.964	37930.027
11535	42.53	13694.65	39078.348
2690	42.53	9070.986	35338.641
5200	42.53	10532.683	37472.289
10909	42.53	13277.008	35371.625
5406	42.53	10602.842	38616.809
8994	42.53	12404.579	36539.516
13098	42.53	14617.009	38252.742
7225	42.51	11555.525	36154.063
10627	42.51	13201.705	39585.559
1148	42.49	8221.875	35954.457
8214	42.49	11914.393	35017.68
5173	42.49	10523.841	37200.254
9045	42.47	12475.172	35843.785
11040	42.47	13187.595	33403.805
4651	42.47	10235.983	38639.305
9972	42.45	12782.13	33910.688
6417	42.45	10995.307	34358.961
11422	42.45	13416.482	38820.5
1194	42.43	8395.289	36665.813
9108	42.43	12460.975	34680.43
2135	42.43	8814.513	39616.77
5574	42.42	10683.623	35142.148
4295	42.42	10101.878	34830.699
11516	42.42	13717.958	39388.406
6952	42.42	11521.132	39025.777
3165	42.4	9477.303	36439.906
2729	42.4	9143.189	35854.207
11090	42.38	13414.252	33523.555
376	42.38	7841.631	37292.18
11506	42.38	13592.569	39578.828
566	42.38	7914.904	39111.016
2171	42.36	9022.811	40006.957
7741	42.36	11794.548	38317.203
3272	42.36	9474.353	34519.59
9097	42.34	12360.202	35084.102
7552	42.34	11791.921	35158.543
11117	42.34	13545.649	33994.938
1484	42.34	8423.484	38073.043
11447	42.34	13422.187	39386.566
961	42.34	8106.315	33140.375
6486	42.32	11300.721	33032.77
5386	42.32	10611.01	38647.426
8948	42.32	12348.545	37228.211
310	42.3	7979.968	36521.168
5550	42.28	10601.426	35874.867
5802	42.28	10789.359	35287.957
4360	42.28	10075.233	35842.215
5551	42.26	10598.537	35893.035
12406	42.24	14105.361	37407.469
3787	42.24	9712.075	39798.309
7979	42.24	12063.88	37518.648
2930	42.22	9270.627	39525.875
1395	42.22	8608.219	39835.035
251	42.22	7986.104	35741.176
12698	42.22	14367.152	33876.523
1801	42.22	8673.66	33775.66
5414	42.22	10644.639	38396.641
3777	42.22	9663.725	39919.371
12118	42.22	13975.249	37584.57
10941	42.2	13348.92	34642.523
9645	42.2	12860.186	39171.52
9159	42.2	12387.794	33890.824
9856	42.2	12832.464	35574.797
2019	42.2	8842.455	37298.441
11338	42.19	13447.342	37590.887
7353	42.19	11557.572	33855.926
9551	42.19	12672.715	38950.715
3811	42.19	9729.253	39493.234
6099	42.19	11205.086	39841.605
9152	42.19	12464.001	34069.164
103	42.17	7938.998	33964.824
11165	42.17	13384.412	34900.012
6208	42.15	11135.192	37897.48
358	42.15	7746.054	37129.355
13345	42.15	14536.685	33469.195
11999	42.13	13930.686	35540.012
9233	42.13	12633.786	33493.285
858	42.11	8195.944	34812.414
4346	42.11	10083.45	35634.77
6495	42.11	11374.117	33180.641
9237	42.11	12685.771	33574.035
578	42.11	7941.38	39243.965
11651	42.09	13690.435	37054.023
1426	42.09	8458.628	38958.492
8328	42.09	11898.914	33289.922
3085	42.07	9479.25	37675.27
5982	42.07	10898.768	38291.039
11748	42.07	13763.234	35288.281
3119	42.07	9388.373	37218.898
11921	42.05	13936.576	33727.453
9190	42.05	12358.356	33188.086
8465	42.05	12218.429	35590.125
7342	42.05	11605.178	34066.352
9410	42.05	12570.287	36459.668
7235	42.03	11572.035	35972.684
1487	42.03	8461.707	38126.672
10133	42.03	13035.866	34125.695
10863	42.01	13227.532	36156.27
7148	41.99	11566.328	37035.852
11107	41.99	13526.028	33817.563
5122	41.99	10543.65	36181.137
3489	41.97	9552.28	34661.535
4840	41.96	10341.674	35498.148
7862	41.96	11946.914	39971.059
7166	41.94	11514.096	36745.887
9310	41.94	12552.976	34954.566
6532	41.94	11271.213	33657.805
12174	41.92	13971.546	38431.184
7850	41.92	11714.865	40011.117
4715	41.92	10295.212	37747.848
7597	41.9	11709.755	35727.211
9966	41.9	12863.104	34105.617
1555	41.9	8613.646	36816.738
2573	41.9	9239.038	33197.953
7786	41.9	11837.27	38904.305
7396	41.88	11433.498	33400.492
6892	41.88	11333.931	39807.719
12016	41.86	13961.17	35863.664
13102	41.86	14522.489	38010.906
10602	41.86	13281.513	39915.906
4374	41.86	10122.144	35957.438
9498	41.86	12564.986	38167.684
524	41.86	7885.636	38560.695
7224	41.84	11566.686	36129.059
11336	41.84	13380.483	37540.195
1365	41.84	8334.359	39477.371
3308	41.84	9346.149	33853.738
9595	41.84	12620.536	39882.18
10521	41.84	13103.865	39003.906
5153	41.82	10549.937	36965.902
3280	41.82	9422.932	34362.023
3920	41.82	9714.491	37596.852
2306	41.82	8948.354	37172.391
974	41.82	8289.061	33217.875
9743	41.8	12765.24	37687.113
7886	41.8	12024.688	39400.27
9607	41.8	12923.52	39933.734
1708	41.78	8426.455	33959.926
7901	41.76	12015.733	39077.348
10624	41.76	13248.901	39554.914
253	41.76	7667.016	35763.078
12403	41.76	14011.325	37374.609
11455	41.74	13358.569	39588.027
9345	41.73	12572.524	35529.324
7243	41.73	11597.884	35831.828
5714	41.73	10847.854	33291.555
4556	41.73	10016.227	39415.16
7787	41.73	11765.381	38955.141
3784	41.71	9847.398	39768.445
12645	41.71	14052.114	33269.207
8402	41.71	12265.916	34344.66
3846	41.69	9815.458	38836.895
3847	41.69	9880.265	38934.969
11168	41.69	13465.316	34947.836
8213	41.69	12050.331	35012.809
10937	41.67	13322.462	34875.211
7250	41.67	11637.421	35597.703
844	41.67	8191.549	35146.922
527	41.67	7943.309	38588.566
3821	41.65	9792.722	39314.926
10849	41.65	13198.211	36297.277
8704	41.63	12269.088	38232.988
1415	41.63	8522.903	39344.707
11858	41.63	13591.028	33421.613
9350	41.63	12641.373	35594.031
11130	41.63	13473.663	34265.586
854	41.61	8109.18	35069.344
6715	41.61	11302.422	36742.184
11028	41.61	13274.791	33343.719
12383	41.61	14156.207	37709.848
1230	41.61	8403.899	37208.203
12534	41.59	14192.348	35093.332
1855	41.57	8825.847	34559.844
8506	41.57	12200.964	36510.293
3390	41.57	9561.864	33240.563
2826	41.57	9127.862	37619.332
10848	41.55	13274.998	36293.805
12307	41.55	14077.639	38965.367
12785	41.55	14388.774	35524.508
10628	41.55	13217.299	39284.477
1515	41.55	8598.674	37352.691
9833	41.53	12797.819	35902.473
12103	41.53	13791.529	37230.68
7934	41.53	11890.522	38181.293
4867	41.53	10203.037	34746.387
11582	41.51	13690	38005.648
9485	41.51	12495.866	37853.121
1455	41.5	8569.444	38541.527
12801	41.5	14238.545	35895.211
10069	41.5	13058.732	33464.617
10060	41.48	13075.246	33339.723
545	41.48	7936.907	38860.113
671	41.46	8196.781	38653.707
10717	41.46	13238.499	38253.508
12328	41.46	14048.894	38769.195
6965	41.46	11588.261	38663.461
3683	41.46	9502.543	38363.461
85	41.46	7751.544	33774.926
11304	41.44	13539.576	37182.984
9979	41.44	12848.87	33963.961
3799	41.44	9818.677	39606.141
5198	41.44	10507.149	37449.309
3721	41.42	9665.402	38941.98
2681	41.42	9172.827	35179.656
8790	41.42	12323.942	39783.668
7665	41.42	11833.396	37053.438
2096	41.4	8686.864	38861.098
5027	41.4	10427.887	33999.906
3017	41.38	9352.407	38893.586
9207	41.38	12384.004	33131.469
9963	41.38	12914.741	34061.836
1223	41.38	8408.542	37051.141
11994	41.36	13894.215	35396.023
3840	41.36	9781.884	38803.137
6092	41.36	11146.454	39804.973
10381	41.36	12948.248	37248.977
7629	41.34	11756.008	36361.555
6338	41.34	11184.104	35647.82
3404	41.32	9678.793	33393.465
6914	41.32	11613.811	39635.094
6260	41.3	11197.486	37053.5
3885	41.3	9762.098	38280.832
11052	41.3	13179.65	33232.828
5623	41.3	10767.168	34427.977
7233	41.28	11627.32	35962.895
602	41.28	7922.849	39668.992
2518	41.28	8910.989	33949.586
10715	41.27	13157.544	38225.762
3199	41.27	9407.018	35998.289
3382	41.27	9696.247	33087.453
12971	41.27	14352.784	39549.563
6441	41.27	10996.236	33732.469
13322	41.27	14460.233	33735.637
2964	41.27	9282.126	39939.402
11897	41.27	13933.871	33327.594
11326	41.27	13506.329	37398.48
3260	41.25	9484.748	34697.195
6390	41.25	11150.157	35053.875
9747	41.25	12723.946	37746.098
1379	41.23	8317.64	39753.488
11754	41.23	13681.738	35356.977
5541	41.23	10760.9	36040.91
641	41.21	8187.704	39665.453
5958	41.21	10789.112	37864.383
13163	41.21	14544.105	37139.328
11560	41.21	13756.652	38520.578
8150	41.19	11878.136	35967.484
2688	41.19	9076.148	35303.555
1717	41.19	8449.318	33491.996
12196	41.19	13784.703	38871.117
10232	41.17	13119.276	35604.434
5965	41.17	10914.444	38037.32
2814	41.17	9077.736	37418.121
8823	41.17	12411.027	39292.82
10789	41.17	13326.563	37070.762
2883	41.17	9259.95	38608.035
9787	41.17	12917.769	37171.293
3699	41.15	9663.638	38612.395
3415	41.15	9602.81	33542.16
6175	41.15	11197.911	38599.57
375	41.13	7963.675	37283.715
9064	41.13	12402.523	35547.691
3881	41.13	9820.647	38212.266
3252	41.13	9278.165	35047.125
6964	41.11	11561.351	38926.844
7255	41.11	11479.78	35663.137
13032	41.09	14612.977	39577.488
5343	41.09	10759.513	39869.551
3501	41.09	9617.145	35033.625
6467	41.09	11145.569	33263.598
516	41.09	7874.261	38411.191
6742	41.07	11292.954	37145.824
7940	41.05	11985.464	38280.465
2209	41.05	8988.209	38650.055
11909	41.05	13901.503	33565.867
13263	41.04	14596.399	34823.258
5181	41.04	10388.445	37277.969
6940	41.02	11547.656	39211.328
8282	41.02	11904.189	33889.227
1680	41.02	8603.911	34411.238
12012	41.02	13833.986	35787.363
9028	41.02	12313.813	36161.063
6106	41.02	11155.269	39913.926
5770	41.02	10874.801	34529.086
5046	41.02	10416.583	34512.02
10156	41	12979.749	34499.637
1893	41	8776.986	35258.465
1971	41	8798.909	36478.031
683	41	8150.542	38554.785
13267	41	14553.008	34914.898
13312	40.98	14493.372	33895.523
9346	40.98	12516.178	35537.234
11015	40.98	13293.532	33534.559
3271	40.98	9332.471	34513.996
4513	40.96	9995.141	38562.652
13293	40.96	14576.364	34145.457
11724	40.96	13703.68	35607.73
3452	40.96	9687.547	34056.66
7785	40.96	11841.956	38882.785
2640	40.94	9272.936	34387.816
11646	40.92	13662.459	37271.688
3457	40.92	9615.189	34129.504
6674	40.92	11380.928	36039.262
232	40.92	7704.769	35525.254
2605	40.92	9271.44	33690.398
3296	40.9	9387.06	33985.723
2711	40.9	9257.875	35639.461
6646	40.9	11245.228	35551.461
9344	40.9	12666.395	35517.141
11631	40.88	13635.801	37454.441
11038	40.88	13222.145	33396.414
982	40.88	8378.546	33430.07
4685	40.88	10331.372	38243.742
2921	40.86	9222.096	39319.367
1471	40.86	8455.696	38162.781
12691	40.86	14229.873	33654.859
9649	40.86	12908.109	39229.828
3203	40.86	9314.294	35833.211
4683	40.86	10235.375	38200.914
1864	40.86	8770.13	34767.57
8909	40.86	12378.437	37850.008
8642	40.84	12109.674	37429.813
7322	40.84	11614.893	34586.34
10846	40.84	13207.326	36244.949
4124	40.84	9901.794	34109.91
7804	40.82	11748.061	39210.93
10858	40.82	13299.167	36092.375
6703	40.82	11223.429	36532.875
8812	40.82	12286.515	39747.238
871	40.81	8185.405	34486.199
12082	40.81	13819.482	36921.043
12319	40.79	14158.431	38878.063
12517	40.79	14157.896	35678.348
2226	40.79	8963.152	38229.008
4065	40.77	9867.798	34789.223
5945	40.77	10812.923	37729.215
7183	40.77	11635.08	36680.152
3533	40.75	9501.57	35621.031
10389	40.75	12991.621	37322.758
4069	40.73	9907.151	34910.781
2803	40.73	9191.138	37211.602
5255	40.73	10493.245	38153.637
787	40.73	8144.341	36432.605
1700	40.71	8561.221	33852.871
10448	40.71	12985.224	38158.363
3409	40.71	9560.029	33451.438
4896	40.69	10257.982	33989.129
13311	40.69	14441.638	33818.734
1577	40.69	8579.663	36171.824
775	40.69	8126.779	36764.227
10837	40.67	13207.662	36467.508
2501	40.67	8990.236	34027.297
8524	40.67	12247.071	36855.68
10017	40.67	12870.376	33417.285
12035	40.67	13815.153	36165.535
13271	40.65	14503.689	34736.363
13188	40.65	14565.357	36455.164
5332	40.65	10358.864	39849.129
7064	40.63	11458.009	37518.859
5689	40.63	10762.598	33092.523
6618	40.63	11368.952	35091.406
2682	40.63	9186.072	35185.617
3947	40.63	9786.759	37085.102
10423	40.63	13071.166	37750.949
12428	40.63	14136.746	36944
13172	40.63	14557.564	36754.594
5029	40.61	10459.503	34035.164
5392	40.6	10751.604	38728.078
5975	40.6	10931.824	38147.348
1678	40.6	8491.317	34363.891
7744	40.6	11798.809	38348.629
11429	40.6	13355.79	39073.262
12907	40.58	14402.771	38215.176
9593	40.58	12705.376	39838.277
4739	40.58	10155.146	37443.094
12876	40.58	14377.745	37515.258
5638	40.56	10625.351	33822.199
10226	40.56	13073.052	35515.941
3889	40.56	9901.696	38059.703
11803	40.56	13616.023	34400.766
6252	40.56	11119.991	37281.359
11804	40.54	13643.96	34437.621
572	40.54	7849.009	39200.285
4968	40.52	10302.493	33138.742
2464	40.52	8998.827	34477.145
10785	40.52	13239.5	37025.539
11226	40.52	13568.494	35764.934
1494	40.5	8511.329	37935.027
3220	40.5	9323.003	35505.297
2199	40.5	9055.333	38792.09
12655	40.48	14191.445	33094.465
5331	40.48	10463.587	39842.563
9846	40.46	12815.319	35738.855
12261	40.46	14137.297	39648.344
3086	40.46	9373.222	37686.578
10067	40.44	13032.44	33440.535
5906	40.44	10922.734	37148.215
13149	40.44	14432.217	37209.211
11574	40.44	13616.912	38205.152
4269	40.42	9982.197	34168.586
476	40.42	7772.422	38033.027
6602	40.42	11415.175	34850.668
8400	40.42	12091.8	34223.91
10673	40.42	13196.229	38863.672
8091	40.4	11902.805	36928.672
705	40.4	8132.373	38304.742
6413	40.4	11198.316	34519.539
8754	40.37	12251.207	39215.973
8383	40.37	12172.471	33913.113
3067	40.37	9411.383	38111.5
8842	40.37	12460.556	39018.215
8621	40.37	12134.738	37189.02
6990	40.35	11432.54	38327.785
1736	40.35	8616.106	33384.973
9116	40.33	12357.335	34462.758
3532	40.33	9670.291	35616.824
1366	40.31	8239.185	39514.715
11174	40.31	13359.237	35043.84
10141	40.31	13063.549	34298.383
611	40.29	7778.996	39767.391
3387	40.29	9634.737	33190.527
4591	40.29	9924.293	39977.301
1315	40.29	8309.036	38582.457
6146	40.29	11167.44	38830.996
12956	40.27	14405.611	39325.352
8472	40.27	12180.304	35695.457
3883	40.27	9886.637	38225.793
6114	40.27	11169.378	39649.93
8816	40.27	12314.105	39494.324
2345	40.25	9001.686	36329.789
3526	40.25	9602.352	35507.336
12656	40.25	14079.992	33101.094
13052	40.25	14501.451	39230.992
568	40.25	7971.806	39154.465
6568	40.23	11362.971	34125.5
3839	40.23	9919.75	39206.91
5320	40.21	10436.797	39657.598
5708	40.21	10932.471	33249.949
1443	40.21	8614.84	38909.371
2050	40.21	8708.885	38040.656
13336	40.19	14615.434	33348.637
6094	40.19	11042.765	39824.652
8737	40.17	12254.44	38899.297
4701	40.17	10260.141	37867.434
12371	40.15	14204.576	37848.809
7908	40.15	12000.409	38883.949
1732	40.15	8577.842	33332.449
1422	40.14	8503.639	39216.102
12409	40.14	14125.654	37473.676
9836	40.14	12923.008	35942.137
2236	40.14	9003.881	37993.57
11077	40.12	13478.452	33136.52
12772	40.12	14299.457	35310.711
11084	40.12	13483.517	33293.805
1310	40.1	8233.131	38485.906
8349	40.1	12194.79	33115.922
4122	40.08	9713.369	34097.195
12367	40.08	14104.713	38098.793
10385	40.08	13118.365	37265.48
7242	40.08	11439.171	35765.598
11463	40.08	13508.736	39696.984
13261	40.08	14463.571	34786.883
9572	40.04	12564.302	39420.113
4037	40.04	9824.213	35328.402
7404	40.04	11498.996	33191.758
2361	40.04	8932.076	35938.094
13203	40.02	14459.353	36366.414
2903	40.02	9117.438	38959.449
3246	40	9323.894	34976.996
7508	40	11811.401	34174.676
3292	40	9415.501	34227.664
10513	40	12954.862	38885
2088	39.98	8804.285	38741.684
13298	39.96	14607.686	34191.586
9171	39.96	12341.744	33735.656
998	39.96	8234.716	33726.184
2979	39.94	9441.526	39574.898
8792	39.94	12456.221	39808.426
2264	39.94	9014.265	37596.73
3241	39.94	9325.579	34948.258
7047	39.94	11505.213	37687.93
3734	39.92	9568.271	39113.625
1848	39.92	8838.738	34460.965
7653	39.92	11742.941	36884.305
4034	39.92	9819.702	35268.672
865	39.91	8203.213	34709.973
1982	39.91	8824.635	36618.703
5081	39.91	10391.769	35116.887
7099	39.91	11616.172	37538.43
5778	39.89	10983.377	34615.039
2008	39.89	8847.957	37181.734
7969	39.89	12032.711	37779.633
562	39.89	7911.83	39012.73
7259	39.89	11487.7	35723.754
11644	39.87	13682.388	37233.836
13335	39.87	14567.218	33335.641
3429	39.85	9672.86	33787.145
7885	39.85	11994.254	39391.395
5001	39.85	10402.45	33447.199
1885	39.83	8724.405	35037.383
10432	39.83	13137.616	37841.84
9424	39.83	12681.738	36734.879
3255	39.83	9374.853	34905.426
3573	39.83	9632.967	36418.273
12333	39.81	14149.173	38557.746
6942	39.81	11435.35	39257.715
11454	39.81	13475.455	39578.695
7561	39.81	11675.676	35343.297
3908	39.79	9734.365	37813.094
4814	39.79	10302.254	35941
9438	39.79	12540.856	36962.891
6650	39.79	11263.803	35620.828
3131	39.79	9455.456	37048.199
3305	39.79	9350.274	33824.484
6707	39.79	11349.898	36615.27
1591	39.77	8609.864	35798.648
11907	39.77	13810.53	33503.277
10994	39.77	13352.272	34095.488
7339	39.75	11436.496	34039.766
3509	39.75	9670.124	35201.246
7589	39.75	11744.229	35591.859
6622	39.75	11222.274	35143.398
7182	39.75	11431.965	36656.727
11253	39.73	13449.735	36307.758
11953	39.73	13928.235	34505.559
1698	39.73	8450.294	33829.102
7387	39.73	11597.422	33575.414
6998	39.73	11435.758	38383.633
4145	39.71	9907.554	33688.234
7678	39.71	11792.063	37285.91
2338	39.71	9002.952	36232.594
1733	39.71	8424.21	33337.844
2673	39.71	9157.272	34985.742
11297	39.71	13444.077	37049.379
5290	39.69	10443.451	38822.93
4002	39.69	9765.691	36153.547
2440	39.68	8924.889	35083.383
2304	39.68	8987.095	37155.07
534	39.68	7843.969	38718.406
8856	39.66	12415.028	38679.957
664	39.66	8130.911	39104.996
402	39.66	7976.521	37448.227
2269	39.66	8908.175	37438.262
6838	39.64	11384.747	38500.227
4695	39.62	10272.759	38061.637
3223	39.62	9321.023	35561.164
673	39.62	8094.231	38672.316
11351	39.6	13478.155	37849.668
3982	39.6	9845.482	36502.957
1517	39.6	8523.139	37368.422
3803	39.6	9710.103	39692.379
7770	39.58	11661.187	38569.453
5239	39.58	10404.023	37936.492
8819	39.58	12455.944	39563.703
12217	39.58	13835.127	39337.285
4198	39.58	9797.401	33278.773
11425	39.58	13538.876	38943.914
5692	39.56	10757.861	33144.805
700	39.56	8111.671	38239.023
8833	39.56	12442.43	39166.07
11405	39.56	13360.066	38507.613
3439	39.56	9647.824	33898.109
11811	39.56	13688.156	34254.703
2611	39.54	9251.639	33743.633
10414	39.54	13002.18	37615.645
10036	39.54	12881.059	33130.773
4535	39.54	10130.541	38942.074
1877	39.54	8782.358	34908.988
9255	39.54	12555.636	33893.629
2165	39.52	9026.99	39899.281
4749	39.52	10249.074	37323.363
9203	39.5	12330.821	33079.582
12144	39.5	13981.709	37994.246
4703	39.5	10204.467	37909.809
9872	39.5	12732.772	35479.855
11753	39.5	13739.745	35351.898
6621	39.5	11319.5	35134.754
12157	39.48	13867.392	38241.469
5099	39.48	10564.381	35690.074
10744	39.48	13304.024	37811.004
12621	39.48	14103.937	33945.641
2477	39.48	8958.666	34353.281
4965	39.46	10325.578	33095.039
7247	39.46	11530.084	35880.172
5867	39.46	10929.688	36559.43
11055	39.45	13322.99	33292.813
4698	39.45	10347.395	38110.293
744	39.43	8146.109	37456.914
6528	39.43	11288.189	33642.656
7544	39.43	11706.878	34983.684
12276	39.43	14191.012	39440.098
11766	39.43	13643.25	34963.633
7790	39.41	11767.964	38999.023
4310	39.41	10044.465	35093.801
10877	39.41	13281.637	35769.086
7165	39.41	11460.929	36743.688
7131	39.41	11484.585	37392.434
2541	39.41	8986.016	33252.148
1500	39.39	8440.364	37982.445
8363	39.39	12205.451	33443.473
4003	39.39	9817.696	36169.707
9943	39.39	12805.392	34372.934
10555	39.37	13050.564	39495.691
3193	39.37	9466.524	35944.813
12961	39.37	14364.824	39381.512
10939	39.37	13175.579	34894.508
1991	39.37	8833.033	36821.461
4934	39.37	10340.088	33518.613
12063	39.35	13996.795	36659.953
10535	39.35	12950.092	39173.16
3198	39.35	9423.262	35986.121
8733	39.35	12147.489	38836.105
4256	39.35	10107.242	33926.586
540	39.35	7839.496	38815.32
554	39.35	7980.391	38965.57
6901	39.35	11608.599	39770.52
11144	39.33	13449.258	34468.461
1595	39.33	8552.123	35830.84
9733	39.33	12719.043	37876.152
3159	39.33	9364.195	36614.777
363	39.31	7814.781	37185.078
4529	39.31	10087	38850.535
2720	39.31	9219.988	35707.113
9589	39.31	12633.584	39705.48
4339	39.31	10121.919	35505.688
12738	39.29	14274.339	34665.762
9400	39.29	12593.546	36329.863
11620	39.29	13696.851	37607.227
11178	39.29	13439.001	35090.027
6778	39.29	11288.588	37614.078
13224	39.29	14610.736	35764.063
11607	39.29	13765.342	37725.238
11792	39.29	13739.529	34753.48
9374	39.29	12666.716	35951.602
12069	39.27	13870.52	36705.32
8458	39.27	12113.644	35473.109
10066	39.27	12993.326	33419.113
9189	39.27	12345.319	33394.555
5497	39.27	10641.128	36981.297
5707	39.27	10993.387	33242.625
6429	39.27	10995.068	34028.148
11156	39.27	13383.316	34718.043
8229	39.27	11891.532	34695.461
4648	39.25	10155.876	38879.344
9448	39.25	12687.293	37082.977
3307	39.25	9489.119	33841.457
11926	39.25	13957.084	33820.383
1915	39.25	8847.872	35712.844
3486	39.25	9599.514	34644.777
6733	39.25	11314.476	37087.113
4991	39.25	10394.647	33253.438
12838	39.23	14349.085	36790.305
78	39.23	7773.283	33704.844
7730	39.23	11845.251	38149.605
594	39.23	7822.304	39521.09
8115	39.23	11952.126	36826.215
7872	39.23	11910.912	39468.805
3324	39.23	9410.927	33539.559
4655	39.22	10298.661	38692.063
8635	39.22	12277.561	37325.27
4075	39.22	9769.174	34691.16
1507	39.22	8514.574	37782.07
9125	39.22	12401.143	34305.074
12582	39.2	14005.895	34149.398
11707	39.2	13722.414	36014.469
2565	39.2	9253.025	33142.906
345	39.2	7945.253	36962.387
12156	39.2	13859.56	38228.453
3352	39.2	9403.795	33454.484
4300	39.2	10004.657	34941.359
2965	39.2	9356.793	39969.191
4280	39.2	10075.998	34450.41
11930	39.18	13953.004	33923.266
13352	39.18	14540.536	33020.57
3907	39.16	9770.748	37783.891
10591	39.16	13165.187	39776.211
6463	39.16	11144.767	33189.133
12215	39.16	13787.159	39275.457
10932	39.14	13151.716	35087.875
6443	39.14	10998.566	33784.301
1839	39.14	8639.401	34395.117
229	39.12	7954.417	35468.398
1731	39.12	8498.822	33635.422
4085	39.12	9774.927	34453.441
12836	39.12	14326.309	36770.523
12848	39.12	14374.171	37055.902
10734	39.1	13284.081	37978.496
3166	39.1	9434.377	36488.371
1083	39.1	8374.945	34993.422
467	39.08	7961.472	37982.289
5671	39.08	10606.973	33443.277
3524	39.06	9628.466	35491.008
488	39.06	7928.127	38193.371
11762	39.04	13783.92	35191.086
2712	39.04	9166.787	35646.664
11102	39.04	13546.541	33762.293
5933	39.04	10931.038	37554.438
10752	39.04	13296.492	37569.855
1962	39.04	8708.476	36321.457
10116	39.02	13134.7	33975.656
6902	39.02	11517.615	39789.895
11541	39.02	13691.908	38846.008
13123	39.02	14544.846	37694.906
11309	39.02	13487.41	37248.129
4891	39.02	10149.939	34232.023
7560	39.02	11738.8	35331.234
13002	39.02	14430.485	39928.48
8216	39.01	11923.384	35037.777
2789	39.01	9093.605	36929.852
12700	39.01	14283.253	33915.617
2436	39.01	8974.326	35032.809
6206	38.99	11094.587	37870.258
10416	38.99	12937.981	37642.156
5868	38.99	10788.528	36563.246
12616	38.97	14199.908	33910.91
8481	38.97	12258.809	35902.148
6119	38.97	11085.714	39750.168
5974	38.95	10782.399	38126.359
12059	38.95	13931.658	36625.258
7412	38.95	11507.855	33321.207
3400	38.93	9510.497	33326.004
5595	38.93	10719.878	34879.563
782	38.93	8135.534	36561.898
781	38.93	8195.951	36857.832
11884	38.93	13787.998	33001.605
9895	38.93	12788.845	35246.004
12666	38.93	14235.839	33070.125
4884	38.93	10227.876	34446.898
1348	38.93	8302.685	39195.465
6478	38.93	11162.959	33127.133
9985	38.91	12812.42	33734.668
8821	38.91	12425.803	39274.027
2515	38.91	8902.345	33883.457
2567	38.91	9243.734	33168.566
8408	38.91	12092.106	34497.988
4829	38.91	10262.757	35603.438
2821	38.91	9245.436	37526.309
3776	38.89	9575.695	39890.117
45	38.89	7943.143	33382.938
11865	38.89	13642.561	33238.574
8804	38.89	12448.598	39670.551
3234	38.89	9412.985	35126.766
915	38.87	8075.588	34120.934
2465	38.87	8902.031	34501.438
4573	38.87	9986.28	39735.953
1336	38.87	8320.36	38962.031
3059	38.85	9413.954	38037.039
6323	38.85	11155.982	35999.457
6656	38.85	11308.541	35745.793
2704	38.85	9219.495	35544.563
6385	38.85	11197.853	35246.063
260	38.85	7978.709	35897.094
7537	38.85	11744.655	34876.23
1705	38.83	8540.232	33934.629
11508	38.83	13594.608	39277.84
[truncated: 4,254 more rows]
