# Supplementary material for: Insights on the Control of Yeast Single-Cell Growth Variability by Members of the Trehalose Phosphate Synthase (TPS) Complex
Source: Front Cell Dev Biol. 2021 Jan 28;9:607628. doi: 10.3389/fcell.2021.607628 (PMC7876269; doi:10.3389/fcell.2021.607628)
Supplement: Supplementary file 2 [file Data_Sheet_1.ZIP › final_code/input_datasets/Ntd-TPS1_SortedCells3_plus_t1.csv]

Id	Area (µm²)	Centre X Position (µm)	Centre Y Position (µm)
1903	48.95	8549.713	35171.363
738	45.33	8179.018	36186.629
6215	44.93	11270.19	35214.098
3368	44.7	9703.848	35163.867
11019	44.2	14450.892	39840.77
7808	42.76	12415.619	38588.844
5619	42.03	10822.755	38185.355
4265	41.08	10260.166	38802.57
6743	41.06	11629.556	34035.965
6786	40.73	11618.201	33179.031
11144	40.18	14587.805	36701.223
10401	40.02	14172.531	39350.645
570	39.43	8202.689	37549.063
1895	39.39	8565.229	35102.434
6742	39.35	11613.698	33998.309
5359	39.26	10692.561	33292.984
7176	38.87	12040.612	38128.594
5759	38.51	11147.984	38677.781
3835	38.22	9896.956	34288.93
863	38.18	8194.339	33016.605
4902	38.15	10549.738	38977.82
450	37.92	7706.016	39585.234
7194	37.63	11856.752	37624.938
8251	37.51	12693.72	37258.391
8410	37.26	12869.835	38499.109
8115	37.23	12614.471	34492.535
8630	37.23	12864.171	34130.621
11147	37.21	14623.482	36810
6512	36.86	11525.568	38976.605
1776	36.71	8627.685	36755.23
9491	36.69	13489.114	35717.641
512	36.67	8096.423	39236.863
9918	36.59	13741.244	35038.219
8351	36.4	12901.4	39802.73
9989	36.36	13775.469	33941.789
9986	36.25	13754.161	33875.91
4252	36.21	10217.097	39142.289
4929	36.13	10528.556	39713.855
8175	36.06	12656.025	35673.371
1413	36.06	8622.992	38177.945
1419	35.98	8614.805	37996.074
2670	35.96	9188.46	33314.586
10432	35.9	14196.807	38470.578
4856	35.9	10372.723	38053.262
8409	35.88	12903.915	38482.348
2570	35.83	9016.502	34684.492
1387	35.79	8620.532	38852.648
8292	35.69	12662.783	38368.289
11263	35.66	14524.081	34187.125
5875	35.62	11184.156	35800.914
867	35.6	8192.295	33099.613
819	35.54	8170.641	34357.891
3068	35.54	9478.952	37268.352
323	35.48	7979.385	37953.73
8019	35.46	12472.399	33664.488
8894	35.41	13110.661	37022.777
8003	35.41	12459.729	33984.613
10958	35.39	14270.427	38745.586
8541	35.31	12905.442	35785.879
4308	35.29	10279.147	37826.047
10769	35.2	14232.654	34471.645
4302	35.08	10326.027	38059.145
8569	35.04	12882.777	35420.789
3994	35.04	10135.193	34793.934
6066	34.95	11207.736	33969.586
1481	34.93	8585.737	37876.816
11034	34.91	14595.714	39570.531
8139	34.87	12510.509	34931.941
6092	34.81	11145.448	33676.801
6856	34.79	11848.889	34242.117
6600	34.79	11533.596	37024.867
10710	34.79	14295.366	33531.387
5789	34.75	11127.267	38097.441
5029	34.74	10673.445	38535.281
3881	34.64	9723.721	33525.828
8582	34.64	12794.244	35347.445
10035	34.62	13846.974	33298.52
10451	34.56	14213.597	38242.41
10939	34.43	14337.124	38293.457
7921	34.39	12491.527	35915.164
9740	34.37	13718.744	38521.969
7142	34.37	11981.152	38869.301
5336	34.33	10682.955	33226.344
50	34.33	7648.318	33969.707
7812	34.33	12487.797	38356.953
7374	34.26	12062.9	33933.73
7773	34.22	12466.229	39192.109
5671	34.2	10798.043	39370.742
1873	34.18	8622.37	35605.57
9366	34.12	13322.914	33382.738
2333	34.12	8895.168	39789.664
4355	34.1	10345.113	37042.719
839	34.01	8193.321	33938.527
4841	34.01	10480.894	37911.656
4509	33.99	10198.946	33339.668
10914	33.99	14217.962	37907.391
3844	33.99	9920.809	34159.504
3115	33.97	9442.199	36079.734
7558	33.95	12280.9	36023.574
1250	33.95	8326.255	37817.707
7254	33.93	12029.328	36141.027
5266	33.93	10770.581	33644.219
10581	33.93	14181.428	35571.199
769	33.87	8069.304	35470.711
3467	33.85	9558.507	37468.32
7181	33.85	11867.96	37980.168
153	33.85	7982.84	35700.934
11114	33.82	14624.428	37602.195
8423	33.82	12759.422	38219.422
3700	33.8	9886.311	37435.051
11081	33.78	14542.73	38345.953
8461	33.76	12864.188	37222.18
11016	33.74	14620.808	39773.848
6965	33.7	11792.518	36790.609
8864	33.68	13130.769	36593.449
5020	33.68	10686.344	38693.484
5123	33.66	10765.812	36433.379
3863	33.64	9895.999	33902.469
1942	33.59	8554.76	34129.73
6474	33.57	11493.883	39928.879
10301	33.53	13919.287	38487.039
4192	33.49	9939.503	39403.496
2076	33.47	8750.072	35108.598
11283	33.45	14590.197	33954.484
8554	33.43	12915.263	35617.559
10312	33.39	13937.781	38901.547
10628	33.38	14165.544	34292.656
4977	33.36	10584.028	39458.246
6416	33.34	11386.026	38738.387
301	33.34	7975.696	37644.203
5697	33.34	10993.601	39950.324
857	33.34	8134.02	33196.164
4311	33.28	10278.101	37879.957
898	33.28	8404.618	33753.613
1207	33.26	8398.71	37040.148
7008	33.26	11683.225	37936.543
3435	33.26	9683.124	36737.531
10830	33.24	14418.506	36049.746
10490	33.22	14212.331	37093.426
4392	33.2	10237.211	36369.34
8673	33.18	12882.803	33406.656
7518	33.16	12221.036	35229.406
3899	33.13	9855.343	33216.574
6835	33.13	11835.252	33626.035
3751	33.11	9894.115	36120.492
10657	33.11	14171.442	33685.809
11243	33.09	14601.527	34705.5
9830	33.07	13755.839	36705.836
5680	33.03	10865.351	39544.703
8187	33.03	12697.255	36087.043
6398	33.01	11404.033	38302.445
5754	33.01	11201.155	38825.992
5083	33.01	10734.24	37025.707
8013	33.01	12487.317	33934.184
5677	33.01	10934.322	39521.469
7855	32.99	12303.572	37470.656
459	32.99	7738.361	39734.789
2495	32.99	8907.242	36329.402
9013	32.99	13138.866	39660.344
7811	32.97	12488.32	38330.984
8183	32.97	12549.089	35858.402
9808	32.97	13757.897	37067.191
3198	32.97	9418.276	34342.816
9801	32.95	13713.859	37319.266
7209	32.93	12061.975	37310.707
4678	32.93	10358.827	34302.52
4988	32.93	10698.047	39370.273
5817	32.93	11026.812	37216.059
9409	32.92	13526.614	33821.32
11090	32.9	14632.549	38210.625
2402	32.88	8996.285	38319.703
4477	32.86	10143.125	34219.383
9783	32.84	13783.51	37774.262
10399	32.84	14096.438	39321.832
2350	32.84	8906.749	39487.66
4992	32.82	10715.28	39135.91
3636	32.82	9919.799	38629.641
2422	32.8	9015.058	38059.98
11130	32.8	14618.256	37115.113
8935	32.8	12943.175	37995.473
3423	32.78	9606.729	36331.27
10176	32.78	13938.445	36182.301
9218	32.76	13266.389	36251.301
3197	32.74	9473.643	34324.234
4651	32.74	10414.605	33807.496
498	32.72	8197.76	39463.23
8005	32.7	12448.124	34050.285
10447	32.69	14070.645	38450.832
7500	32.67	12201.049	34882.961
4394	32.65	10337.241	36119.516
11262	32.63	14592.716	34155.547
4243	32.63	10276.517	39578.617
7075	32.57	11805.328	39381.449
1243	32.57	8284.32	37734.523
7381	32.55	11895.137	33514.488
8149	32.53	12563.599	35169.73
9490	32.53	13537.911	35707.738
2555	32.51	9045.603	34774.02
4374	32.51	10324.762	36550.891
4259	32.51	10315.863	38999.703
4928	32.51	10482.982	39713.469
10366	32.49	14012.063	39785.387
8379	32.47	12876.871	39400.898
6179	32.44	11308.523	34396.238
430	32.44	7643.369	39180.5
5162	32.42	10739.291	35865.469
4157	32.42	10084.014	38455.48
11122	32.4	14627.277	37210.598
9265	32.4	13272.309	35621.324
9191	32.4	13271.298	36719.832
10588	32.38	14068.688	35398.777
7213	32.38	11895.93	37088.91
7535	32.38	12198.903	35525.422
7240	32.36	11865.089	36246.078
8499	32.34	12802.025	36808.172
8711	32.32	13095.483	33640.535
9871	32.32	13708.622	36016.707
1465	32.3	8559.393	37868.387
6775	32.28	11608.706	33566.559
10655	32.28	14136.753	33936.488
10621	32.28	14194.968	34473.199
6530	32.26	11471.99	38911.742
1846	32.24	8630.236	36068.711
8616	32.24	12885.66	34537.941
6726	32.21	11551.101	34552.98
7021	32.21	11836.272	38293.371
2451	32.21	8976.436	37188.781
3611	32.19	9710.944	39304.234
2621	32.17	9050.272	33529.492
4709	32.17	10560.763	34971.613
2768	32.13	9230.666	35577.207
6686	32.13	11575.797	35253.875
5813	32.13	11023.424	37341.953
9927	32.11	13628.363	34909.23
5750	32.11	11157.941	38789.488
7388	32.07	12012.199	33325.531
7886	32.07	12406.015	36811.777
2464	32.07	8950.792	36887.027
7622	32.05	12096.147	37390.129
11216	32.05	14448.879	35303.871
34	32.03	7764.28	33598.398
7781	32.03	12466.647	38995.691
6341	32.01	11380.204	36767.043
7068	32	11760.098	39268.375
9847	31.98	13578.719	36406.898
8359	31.98	12877.314	39594.02
6523	31.94	11628.667	38816.852
3704	31.94	9919.77	37461.207
8142	31.92	12543.387	34985.734
7660	31.92	12139.105	38623.742
4728	31.92	10362.043	35381.402
2415	31.92	8962.879	38009.805
2111	31.9	8828.978	36069.547
6040	31.9	11184.178	34624.652
8300	31.9	12676.25	38578.223
8976	31.9	13069.389	38981.313
564	31.88	8191.996	37886.688
10705	31.86	14295.409	33479.449
5639	31.86	10784.491	38730.305
8172	31.86	12629.005	35574.48
5524	31.84	10976.467	35937.395
3107	31.82	9470.824	36248.066
10711	31.82	14302.633	33546.813
5372	31.82	10663.786	33123.203
9001	31.8	13065.62	39565.684
11112	31.8	14523.17	37559.855
4513	31.78	10302.388	33429.617
8356	31.78	12893.027	39979.738
7276	31.78	12017.342	35677.152
8426	31.77	12756.317	38039.23
6801	31.77	11488.966	33126.453
1941	31.75	8573.641	34346.473
5792	31.75	11145.753	37830.926
9835	31.73	13755.092	36792.738
6111	31.73	11179.449	33091.598
9221	31.71	13354.221	36279.398
10675	31.71	14202.093	33162.203
3621	31.69	9860.48	38956.746
9352	31.69	13139.606	33697.77
4662	31.69	10490.123	33953.227
2453	31.69	8912.389	37224.66
8782	31.67	13137.286	35248.434
8297	31.67	12532.381	38517.188
4033	31.67	10070.831	35359.352
9796	31.65	13584.495	37462.227
9199	31.65	13321.516	36557.648
4418	31.65	10234.887	35428.996
11011	31.65	14421.101	39969.215
8170	31.65	12586.04	35523.297
1944	31.63	8574.718	34193.469
3478	31.63	9707.526	38018.641
9062	31.63	13172.264	39967.285
8425	31.61	12847.809	38033.84
10304	31.61	13983.234	38583.621
2038	31.61	8801.139	34009.32
1725	31.61	8621.666	37279.984
6039	31.57	11094.479	34624.457
5584	31.57	10980.316	37298.16
10250	31.57	13969.718	37470.324
5075	31.57	10751.245	37477.957
4456	31.57	10305.028	35054.289
221	31.55	7978.462	36851.512
10896	31.55	14278.673	37316.164
5581	31.55	10885.398	37226.488
88	31.55	7847.666	34641.086
8775	31.54	13097.911	34975.27
5499	31.52	10982.043	35454.113
9389	31.52	13499.459	33094.621
3252	31.52	9441.824	33582.945
10963	31.52	14347.794	38918.125
4502	31.48	10334.253	33730.059
9782	31.48	13716.369	37765.93
7857	31.48	12491.776	37493.809
8914	31.48	13120.036	37556.297
146	31.46	7826.809	35566.371
6791	31.46	11617.949	33264.379
6817	31.46	11680.26	33251.383
1377	31.46	8489.945	39226.438
8904	31.46	12940.242	37361.695
3066	31.46	9461.839	37221.945
9292	31.44	13334.432	34997.289
658	31.44	8143.678	36778.43
10317	31.44	13900.54	39081.527
3847	31.44	9902.571	33974.414
8844	31.44	13128.927	36192.539
9287	31.44	13231.836	35140.191
7260	31.42	12049.713	35987.59
11051	31.42	14639.613	39264.875
7637	31.42	12261.118	37966.387
9330	31.4	13305.983	34130.773
2314	31.4	8687.276	39410.867
2959	31.4	9390.031	39607.809
4208	31.38	10105.614	39689.113
5248	31.38	10752.997	34388.84
845	31.38	8109.638	33501.543
7401	31.38	11983.377	33259.504
6750	31.38	11436.215	33909.164
3195	31.36	9444.229	34311.711
7845	31.36	12470.962	37810.262
239	31.36	7977.663	37027.008
9233	31.36	13338.733	36111.141
6163	31.34	11325.604	34113.402
4307	31.34	10229.971	38107.41
10829	31.33	14424.298	36040.734
5208	31.31	10664.417	35039.148
9716	31.31	13737.387	39252.961
6885	31.29	11806.422	34952.699
6565	31.29	11544.721	38289.223
10207	31.25	13861.927	36618.301
9079	31.25	13349.477	39195.926
5538	31.25	10988.17	36233.324
10028	31.23	13972.305	33045.766
9255	31.23	13246.409	35830.512
10210	31.23	13900.331	36668.492
7338	31.23	12028.853	34501.324
8705	31.21	13063.892	33549.039
895	31.21	8390.046	33601.379
3163	31.19	9366.037	34953.559
9378	31.19	13343.598	33239.934
4470	31.19	10177.367	34598.363
7025	31.19	11839.752	38356.543
8318	31.19	12673.685	39060.625
5850	31.17	11181.922	36516.871
3067	31.17	9433.064	37263.23
5197	31.17	10690.445	35233.68
7738	31.15	12394.938	39642.828
9360	31.15	13319.165	33520.383
7865	31.15	12465.814	37266.531
9666	31.15	13421.107	39876.023
6734	31.13	11585.987	34350.621
10375	31.13	14134.131	39857.492
11110	31.13	14641.75	37796.27
1923	31.11	8432.946	34667.238
7443	31.11	12067.176	33564.688
3364	31.1	9564.233	35093.91
9643	31.1	13530.341	39244.945
3712	31.1	9757.299	37102.813
3429	31.1	9700.792	36580.395
10286	31.1	13987.202	38253.922
10633	31.1	14067.37	34143.594
7157	31.1	11964.192	38525.922
9081	31.08	13163.216	39205.723
9857	31.08	13629.33	36269.715
6028	31.08	11197.021	34991.512
8875	31.08	13089.567	36816.086
4980	31.08	10750.368	39502.191
7357	31.06	11995.582	34264.367
9618	31.06	13472.331	38637.145
1276	31.04	8231.71	38451.68
7971	31.04	12417.509	34826.266
2629	31.04	8885.255	33407.082
10463	31.04	14123.132	37721.223
7349	31.02	11924.528	34419.91
10643	31.02	14169.035	34019.09
3150	31.02	9450.743	35360.02
5486	31	10908.699	35270.789
1398	31	8618.613	38715.949
7566	31	12197.19	36349.332
6032	31	11074.251	35079.215
5836	30.96	11035.45	36836.234
805	30.96	8084.789	34849.754
8225	30.96	12669.115	36931.211
7638	30.96	12279.555	37990.824
6567	30.94	11500.108	38036.578
8321	30.92	12652.786	39170.234
10397	30.92	14195.219	39315.547
7086	30.92	11722.386	39714.449
10539	30.92	14009.395	36248.695
6131	30.92	11390.015	33358.602
3314	30.9	9699.959	33913.109
8955	30.9	13067.397	38451.109
9688	30.88	13731.61	39711.367
10779	30.88	14365.363	34589.105
6466	30.88	11343.642	39904.059
6881	30.88	11828.141	34899.215
7326	30.87	12023.619	34631.156
8219	30.87	12585.853	36765.742
5659	30.87	10951.876	39169.035
171	30.85	7725.88	35939.543
6723	30.85	11620.219	34477.789
9264	30.85	13250.445	35611.195
5825	30.85	11200.287	37058.898
8660	30.83	12919.802	33534.223
11083	30.83	14574.481	38360.766
6719	30.81	11445.282	34627.137
6521	30.79	11523.284	38802.445
6402	30.77	11406.06	38419.008
10119	30.77	13994.388	35028.172
6873	30.77	11788.164	34618.836
5252	30.77	10617.301	34221.727
3498	30.77	9660.748	38529.152
6716	30.75	11502.479	34927
5684	30.75	10834.772	39652.496
6540	30.75	11635.249	38532.691
6563	30.75	11637.791	38278.574
10259	30.73	13855.493	37680.266
5160	30.73	10756.512	35853.23
3565	30.73	9686.596	39843.168
9107	30.73	13322.474	38472.141
6526	30.71	11537.106	38864.934
4156	30.71	10089.506	38444.723
6663	30.71	11473.839	35823.301
3189	30.71	9486.61	34525.426
10747	30.71	14301.232	34121.938
10946	30.71	14326.257	38437.758
6889	30.69	11647.878	35068.445
9795	30.69	13678.539	37446.609
10333	30.65	13902.037	39387.281
10199	30.65	13875.115	36439.91
7148	30.64	12031.375	38938.336
10356	30.64	13859.394	39833.012
5079	30.62	10668.131	37261.445
9238	30.62	13303.016	36204.277
6588	30.62	11627.081	37588.203
1723	30.6	8606.896	37221.207
6158	30.6	11365.781	33998.156
5440	30.6	10984.632	34392.059
3452	30.6	9613.104	37158.5
7346	30.58	12014.631	34362.59
24	30.58	7748.731	33399.379
8208	30.56	12587.935	36490.703
1883	30.54	8462.166	35255.23
4539	30.54	10526.943	33035.988
6085	30.54	11073.051	34057.246
4471	30.54	10320.837	34313.355
1859	30.54	8576.959	36021.934
6905	30.54	11732.555	35398.953
4445	30.52	10236.204	35120.461
10948	30.52	14313.827	38487.703
5274	30.52	10671.402	33509.348
9909	30.52	13623.06	35102.754
8784	30.52	12972.83	35296.969
3484	30.52	9635.535	38261.035
10868	30.52	14401.459	36800.977
429	30.5	7955.925	39171.039
5423	30.5	10985.971	33980.438
5808	30.5	11057.191	37520.258
7631	30.48	12089.511	37712.125
5003	30.48	10690.25	39028.152
8030	30.48	12382.324	33626.008
530	30.48	8047.93	38469.023
5084	30.48	10584.448	37031.172
3959	30.48	10035.961	34085.5
8255	30.46	12617.131	37300.504
10761	30.44	14244.179	34401.039
3446	30.44	9655.457	37003.707
4950	30.44	10689.521	39791.824
2949	30.42	9451.749	39798.535
997	30.42	8403.554	36074.934
3850	30.42	9873.531	34017.539
8093	30.41	12712.017	33900.938
60	30.41	7865.696	34173.598
4028	30.41	9985.987	35308.254
9714	30.41	13686.837	39216.594
10430	30.41	14146.928	38761.516
4903	30.41	10560.711	38985.637
10123	30.41	13943.038	35147.625
6837	30.41	11852.496	33711.453
11284	30.39	14611.94	33677.18
8524	30.39	12847.897	36334.699
9959	30.39	13772.754	34136.195
10703	30.37	14247.069	33454.867
8222	30.35	12656.473	36848.93
5835	30.35	11094.663	36825.66
11295	30.33	14618.67	33173.223
11001	30.33	14363.994	39649.551
11127	30.33	14451.812	37053.73
5795	30.33	11094.092	37884.98
9172	30.31	13281.58	37304.527
9209	30.31	13348.126	36669.277
47	30.31	7689.858	33962.637
4905	30.31	10525.478	39036.332
6306	30.29	11409.693	35945.68
10414	30.29	14140.737	39019.363
8690	30.29	13017.967	33130.379
7759	30.27	12402.416	39300.234
2154	30.27	8832.838	36985.32
7113	30.27	11905.386	39442.613
6596	30.27	11567.244	37474.949
6380	30.27	11411.394	38043.434
11183	30.25	14446.818	36351.805
423	30.23	7772.249	39001.898
10098	30.23	13963.519	34594.297
2461	30.23	9028.586	37120.266
9519	30.23	13557.702	36350.816
7807	30.23	12452.973	38578.895
6396	30.23	11378.27	38288.117
10602	30.23	14073.446	34794.258
7467	30.23	12270.304	34203.973
4997	30.23	10712.892	39194.563
10153	30.21	13788.959	35861.289
7449	30.21	12101.626	33779.09
7460	30.21	12143.001	34082.926
5135	30.21	10735.862	36136.879
9441	30.21	13500.74	34472.445
2962	30.21	9337.735	39650.313
7002	30.21	11738.065	37825.477
5806	30.21	11056.209	37779.484
3500	30.21	9547.242	38574.773
10439	30.19	14060.159	38340.496
353	30.19	7876.771	38224.148
10010	30.19	13587.106	33411.293
1597	30.19	8551.096	37702.926
5827	30.19	11034.863	37074.77
2663	30.18	9157.265	33175.684
11007	30.16	14358.057	39729.066
9781	30.16	13698.695	37739.695
7748	30.14	12492.504	39470.395
10560	30.14	14188.298	35976.988
2493	30.14	8930.906	36519.086
7587	30.14	12279.141	36655.141
10689	30.14	14271.664	33092.133
3583	30.14	9917.388	39877.059
11176	30.14	14591.902	36262.07
2730	30.14	9193.152	34868.605
6608	30.14	11580.649	36882.324
7328	30.14	11879.312	34657.887
6537	30.12	11635.055	38474.195
3118	30.12	9423.791	36127.84
6376	30.12	11364.743	37949.758
9609	30.1	13402.729	38541.355
9913	30.1	13640.778	35177.262
2766	30.1	9121.475	35546.77
9405	30.1	13360.24	33712.809
652	30.08	8094.592	36715.16
6882	30.08	11782.23	34922.293
10668	30.08	14207.935	33383.887
10197	30.08	13968.268	36423.578
5765	30.06	11159.991	38474.559
8006	30.06	12294.945	34060.125
1773	30.06	8597.958	36982.004
6999	30.06	11777.757	37796.238
9531	30.06	13389.544	36716.867
10426	30.06	14175.724	38698.586
8390	30.04	12779.803	38975.992
8979	30.04	13124.345	39051.84
8388	30.04	12863.816	39233.688
8978	30.04	12996.662	39040.109
8778	30.04	13053.985	35141.961
6137	30.04	11422.873	33554.008
8511	30.04	12839.299	36427.051
10100	30.02	13894.887	34632.18
5410	30.02	10983.96	33744.016
2595	30.02	9056	34205.188
11121	30	14613.016	37192.938
3345	30	9560.101	34802.938
828	30	7993.456	34046.98
8991	30	13129.531	39287.992
7492	30	12276.724	34716.176
9270	30	13262.041	35727.961
4431	29.98	10322.721	35551.387
4840	29.98	10355.301	37910.102
7736	29.98	12493.184	39622.73
8097	29.96	12692.743	34021.34
3108	29.96	9406.059	36252.734
10679	29.96	14212.93	33216.453
8725	29.96	13004.019	33971.172
10991	29.96	14314.951	39411.777
1979	29.96	8430.258	33503.574
9138	29.96	13257.107	37855.84
10083	29.96	13976.833	34275.559
5238	29.95	10602.707	34490.293
8205	29.95	12697.935	36467.813
10494	29.95	14030.017	37177.496
5126	29.95	10702.08	36488.402
11305	29.95	14571.031	33110.813
4791	29.95	10518.897	36840.332
5044	29.95	10620.862	38287.855
10319	29.95	13975.323	39124.973
10452	29.93	14191.051	38000.332
1408	29.93	8546.803	38343.43
6482	29.93	11515.423	39727.004
10404	29.93	14173.57	39121.508
9468	29.91	13386.603	35278.086
731	29.91	8185.716	36309.508
10398	29.89	14127.943	39319.414
412	29.89	7739.235	38868.676
8581	29.87	12864.723	35333.363
8517	29.87	12888.116	36272.738
9621	29.85	13410.243	38659.891
3264	29.85	9478.057	33282.746
9044	29.85	13125.989	39873.742
6218	29.85	11406.086	35264.398
1948	29.83	8520.003	34247.84
5932	29.83	11074.884	35276.645
2162	29.83	8672.824	37360.664
7769	29.83	12296.814	39404.258
7257	29.81	12066.099	36196.512
4406	29.81	10335.612	35833.035
9215	29.81	13273.278	36445.102
2077	29.81	8803.729	35185.672
4863	29.81	10352.448	38126.387
8102	29.81	12645.436	34160.586
6679	29.79	11530.634	35436.672
8275	29.79	12649.548	37968.973
2543	29.79	9045.591	35398.066
6784	29.79	11614.895	33427.113
322	29.79	7779.642	37951.387
3347	29.79	9687.604	34826.004
11118	29.79	14437.248	37476.281
8657	29.79	12831.19	33509.777
9305	29.79	13172.297	34668.656
3192	29.77	9481.529	34569.797
5111	29.77	10691.999	36556.684
4687	29.77	10462.19	34597.801
10600	29.77	14052.836	34782.441
10549	29.75	14089.205	36071.23
6422	29.75	11394.28	38842.422
9678	29.75	13577.752	39871.988
7407	29.73	11981.619	33078.391
7892	29.73	12479.137	36618.363
9088	29.73	13152.533	39069.727
7869	29.73	12408.164	37059.852
7693	29.73	12266.349	39192.375
6581	29.73	11514.268	37719.156
8650	29.73	12797.106	33828.125
9087	29.73	13256.101	39050.484
5701	29.73	11090.461	39924.242
2692	29.72	9229.856	33787.301
7262	29.72	12048.936	36005.168
5229	29.72	10720.67	34639.277
333	29.72	7748.068	38017.234
3576	29.72	9584.622	40013.984
10661	29.7	14011.544	33494.996
1874	29.7	8607.435	35636.801
9998	29.7	13732.047	33535.672
5157	29.7	10757.888	35827.203
10954	29.7	14236.093	38647.293
488	29.7	8010.6	39940.676
3491	29.7	9573.11	38397.215
10411	29.68	14169.153	38977.602
1828	29.68	8561.011	36418.477
10051	29.68	13864.316	33675.348
3929	29.68	10118.663	33477.191
3468	29.66	9634.8	37484.645
8437	29.66	12778.606	37923.27
350	29.66	7640.791	38197.352
10697	29.66	14423.869	33302.363
884	29.66	8309.019	33316.922
7604	29.66	12104.583	36917.313
6433	29.64	11224.123	39098.355
8905	29.64	13077.921	37365.57
6780	29.64	11636.753	33340.875
657	29.64	8062.029	36765.012
340	29.64	7722.322	38095.785
11153	29.64	14576.564	36563.273
7307	29.62	12061.635	35195.07
6532	29.62	11534.633	38686.469
6580	29.62	11577.601	37711.641
4489	29.62	10238.466	34093.059
3906	29.6	9808.07	33077.184
3019	29.6	9448.438	38603.23
10105	29.6	13925.166	34754.469
8535	29.6	12834.157	36021.98
1279	29.6	8381.574	38551.32
3934	29.6	10059.419	33588.16
9719	29.6	13778.313	39006.125
6843	29.6	11670.52	33984.543
8691	29.6	13079.081	33148.07
7729	29.58	12398.917	39853.23
4663	29.58	10549.418	33953.398
3064	29.58	9397.139	37185.93
9696	29.58	13701.228	39310.066
4769	29.58	10541.334	36273.629
5241	29.58	10581.783	34538.742
2654	29.56	9217.833	33031.656
8885	29.56	13051.603	36867.254
7182	29.56	11864.433	37686.125
2703	29.56	9075.254	34311.262
3837	29.56	9792.922	34337.246
6443	29.54	11261.463	39343.391
1840	29.54	8612.905	36290.367
2542	29.54	9009.847	35387.996
11109	29.54	14550.351	37779.363
10870	29.52	14249.978	36872.637
6594	29.52	11583.576	37442.953
7950	29.52	12433.462	35258.102
6653	29.52	11601.928	35947.305
3015	29.52	9321.105	38557.406
1314	29.52	8269.001	39518.66
2418	29.5	8960.017	38040.281
7122	29.5	11995.339	39363.93
5425	29.5	10820.258	34021.52
425	29.5	7933.489	39041.336
7502	29.5	12090.278	34976.77
3620	29.5	9749.167	38950.215
346	29.49	7813.411	38147.145
9904	29.49	13624.724	35343.965
10574	29.49	14006.791	35681.703
2359	29.49	8919.925	39295.086
2025	29.49	8736.638	33606.516
8285	29.49	12527.495	38287.469
7512	29.49	12266.658	35179.672
4072	29.47	10118.861	36081.035
2534	29.47	8854.29	35464.141
10719	29.45	14253.437	33734.59
6060	29.45	11209.592	34420.305
10181	29.45	13962.095	36228.691
7608	29.45	12223.661	36984.051
5260	29.45	10741.16	33878.883
3688	29.43	9853.985	37529.988
6338	29.43	11388.697	36701.625
4188	29.43	10061.316	39350.746
7351	29.43	12036.656	34192.508
5409	29.43	10919.399	33703.156
5800	29.41	11111.729	37940.449
7914	29.41	12313.836	36088.664
6888	29.41	11755.53	35041.852
10500	29.41	14067.321	36922.652
1411	29.41	8540.861	38428.164
6142	29.41	11276.273	33661.543
1727	29.41	8548.514	37327.441
7462	29.39	12280.09	34128.199
715	29.39	8170.409	36656.688
4714	29.39	10363.452	35098.352
9267	29.39	13251.709	35670.031
9571	29.37	13518.213	37448.297
4098	29.37	9986.052	36809.066
10158	29.37	13844.506	35960.332
7151	29.37	12046.991	38762.105
3447	29.37	9639.459	37004.676
6773	29.37	11426.924	33538.527
8718	29.37	13128.267	33878.699
483	29.37	8179.506	39765.125
8932	29.35	13050.268	37918.895
6760	29.35	11543.536	33692.359
8404	29.35	12835.065	38654.359
8946	29.35	13035.703	38167.328
9295	29.35	13288.489	35061.094
2916	29.35	9240.499	39215.629
6842	29.33	11762.324	33906.465
2716	29.33	9103.283	34554.207
8291	29.33	12561.338	38359.809
4667	29.33	10513.178	34011.234
5532	29.31	10791.684	36069.703
2503	29.31	8954.414	36198.766
4295	29.31	10339.048	38202.09
4059	29.31	10100.203	35777.23
4680	29.29	10390.674	34448.016
3494	29.29	9706.193	38426.172
6991	29.29	11691.556	37558.359
773	29.29	8179.498	35281.051
1248	29.29	8277.875	37807.367
2799	29.29	9268.732	36421.605
10046	29.29	13803.525	33480.316
4930	29.28	10533.96	39734.207
6524	29.28	11440.065	38825.535
433	29.28	7723.182	39285.504
584	29.28	8165.597	37054.359
4653	29.26	10465.766	33880.195
5087	29.26	10731.552	37092.008
800	29.26	8133.146	35084.445
2581	29.26	9010.872	34348.129
10584	29.26	14106.297	35317.898
1968	29.24	8423.785	33712.578
2049	29.24	8820.321	34598.434
5340	29.24	10745.876	33229.918
5247	29.24	10770.886	34375.984
8617	29.24	12867.806	34573.852
9756	29.24	13571.159	38239.48
10908	29.22	14259.762	37713.977
4182	29.22	10092.576	39240.625
3811	29.2	9812.119	34804.82
9937	29.2	13751.118	34498.27
4708	29.18	10482.613	34929.867
83	29.18	7903.077	34565.82
8371	29.18	12899.792	39304.293
5738	29.18	11132.457	39146.941
4757	29.18	10546.729	36018.07
5650	29.18	10947.612	38945.367
10273	29.18	13884.633	38019.488
7841	29.18	12465.891	37719.438
10900	29.16	14375.789	37399.922
6868	29.16	11765.933	34441.988
3862	29.16	9816.225	33900.395
8811	29.16	12963.738	35893.258
7816	29.16	12446.283	38178.824
6582	29.16	11582.673	37725.078
7485	29.14	12165.51	34499.316
3950	29.14	9992.337	33987.223
8597	29.14	12907.488	34772.434
10499	29.14	14202.657	36902.734
7885	29.14	12292.493	36767.977
901	29.14	8308.029	33762.898
1888	29.14	8550.995	35379.414
9548	29.14	13470.24	37155.836
2568	29.14	8958.667	34650.02
10832	29.12	14298.579	36104.074
1328	29.12	8252.1	39895.262
3400	29.12	9665.257	35807.027
7396	29.12	12065.534	33463.816
5131	29.1	10626.112	36319.848
2078	29.1	8683.217	35243.164
3736	29.1	9883.598	36688.637
865	29.1	8136.04	33037.957
2081	29.1	8762.439	35265.883
4884	29.1	10399.205	38524.199
3707	29.08	9724.236	37186.816
2871	29.08	9143.461	38149.219
9805	29.08	13694.24	37052.781
170	29.06	7976.745	35911.766
918	29.06	8377.343	34091.008
9396	29.06	13518.376	33276.043
10942	29.06	14400.701	38327.301
10609	29.06	14196.413	34858.465
8602	29.06	12922.946	34877.535
8715	29.05	12933.507	33791.176
9700	29.05	13715.828	39414.012
6423	29.05	11248.21	38868.066
8969	29.05	13026.459	38771.707
9086	29.05	13147.225	39019.793
11290	29.05	14509.83	33574.813
5794	29.03	11179.677	37869.641
9129	29.03	13306.376	38199.457
4649	29.03	10471.994	33758.809
8463	29.03	12890.695	37247.824
8262	29.03	12634.652	37466.199
2378	29.03	9028.764	39037.344
1321	29.03	8412.512	39799.477
9624	29.03	13373.772	38708.117
7948	29.01	12307.26	35552.395
742	29.01	8194.848	35927.992
847	29.01	8140.026	33563.203
1719	29.01	8476.845	37487.91
4753	29.01	10521.8	35871.063
4217	29.01	10339.995	39791.477
9537	29.01	13408.646	36969.719
4527	28.99	10275.612	33013.637
8594	28.99	12767.418	35006.719
4006	28.97	9933.034	34931.641
728	28.97	8187.428	36249.676
4272	28.97	10252.333	38640.797
9097	28.97	13323.922	38846.238
2886	28.97	9150.815	38665.289
10298	28.97	13803.388	38440.148
480	28.97	7917.877	39965.871
6154	28.97	11259.577	33909.406
3328	28.95	9575.827	34346.391
3109	28.95	9458.36	36258.727
3775	28.95	9891.291	35877.902
5070	28.95	10770.47	37344.387
8603	28.95	12787.79	34914.508
3405	28.93	9685.976	35885.809
3824	28.93	9720.64	34734.793
9798	28.93	13654.441	37182.508
5540	28.93	10882.954	36382.828
2134	28.93	8774.524	36558.34
8077	28.93	12682.063	33627.535
11212	28.93	14608.886	35271.945
9794	28.93	13578.698	37421.121
6264	28.91	11422.539	35452.004
7722	28.91	12130.995	39931.637
5629	28.91	10875.153	38511.441
3822	28.91	9751.645	34691.527
10659	28.91	14169.945	33761.59
9889	28.89	13655.678	35628.898
10257	28.89	13813.195	37613.52
556	28.89	8051.783	38081.34
8980	28.89	13117.846	39057.773
5278	28.89	10626.773	33598.844
4691	28.89	10412.193	34668.531
7267	28.89	12011.308	35789.957
5240	28.89	10572.551	34518.227
2604	28.89	8912.412	33863.691
8604	28.89	12896.159	34616.07
9370	28.87	13152.663	33455.676
3420	28.87	9575.068	36276.387
6728	28.87	11504.936	34295.508
113	28.87	7847.863	35036.398
951	28.87	8395.836	34883.152
10681	28.85	14141.861	33234.746
1290	28.85	8234.104	38979.766
7814	28.85	12438.816	38456.816
8296	28.83	12599.279	38436.988
10173	28.83	13815.483	36142.98
3672	28.83	9726.787	38067.496
6575	28.83	11598.363	37873.703
5485	28.83	10978.392	35222.93
8041	28.83	12303.904	33165.82
3537	28.82	9506.025	39331.191
10288	28.82	13942.298	38283.711
5225	28.82	10607.734	34900.273
9413	28.82	13389.469	33900.891
6709	28.82	11600.52	35046.641
10809	28.8	14234.297	35460.746
15	28.8	7906.687	33162.59
3231	28.8	9448.926	33928.684
8084	28.78	12608.931	33745.77
6880	28.78	11658.737	34892.289
75	28.78	7792.608	34415.734
579	28.78	8169.913	37484.844
3767	28.78	9820.324	35791.152
3717	28.76	9891.727	36968.059
240	28.76	7912.046	37036.301
10645	28.76	14160.449	34075.34
6359	28.74	11420.445	37383.676
10045	28.74	13902.417	33466.453
9089	28.74	13260.543	39086.949
7106	28.74	12060.206	39972.16
9213	28.74	13210.79	36432.066
290	28.72	7789.74	37561.648
9754	28.72	13614.651	38170.02
4437	28.72	10314.292	35352.402
1399	28.72	8529.051	38743.301
6063	28.7	11168.071	34444.887
5437	28.7	10840.306	34373.117
9833	28.7	13636.629	36772.531
3147	28.7	9388.773	35319.73
4862	28.7	10510.41	38106.586
3311	28.68	9706.884	33878.891
10971	28.68	14217.738	39111.684
3161	28.68	9485.609	35240.492
1371	28.68	8599.626	39407.086
4115	28.68	10036.136	37285.34
2409	28.68	8990.697	38243.52
10127	28.68	13912.24	35194.867
6669	28.68	11433.935	35587.344
7361	28.66	11948.115	33981.535
10407	28.66	14031.643	39185.895
9353	28.66	13324.243	33716.328
1917	28.66	8573.392	34841.977
9198	28.64	13275.621	36538.043
5404	28.64	10784.022	33659.707
7135	28.64	11968.727	38998.152
251	28.64	7804.095	37140.977
4666	28.64	10486.91	34005.941
1407	28.64	8570.667	38612.906
8124	28.64	12644.444	34655.008
4531	28.64	10220.689	33043.738
7618	28.64	12279.455	37300.176
10066	28.64	13851.698	33906.668
10265	28.64	13910.081	37916.559
5636	28.64	10868.973	38707.828
3856	28.62	9807.648	34089.449
2931	28.62	9112.783	39724.313
8288	28.62	12706.287	38335.809
10757	28.62	14221.625	34324.125
9458	28.62	13490.345	34864.156
3131	28.62	9351.008	35869.766
4063	28.6	10051.107	35933.859
9892	28.6	13590.114	35681.902
10180	28.6	13846.362	36209.785
409	28.6	7802.084	38849.629
6996	28.6	11793.402	37721.785
6094	28.59	11170.456	33723.871
6297	28.59	11324.425	35809.457
9095	28.59	13205.568	38836.293
10327	28.59	13939.542	39155.324
5682	28.59	10985.634	39590.32
7206	28.59	11971.059	37200.098
4411	28.59	10254.189	35587.473
7698	28.59	12082.051	39260.469
302	28.59	7843.824	37664.773
10428	28.59	14094.822	38740.406
6062	28.59	11145.241	34436.273
4058	28.59	10132.929	35747.965
7448	28.57	12179.269	33745.672
3544	28.57	9600.437	39375.523
7107	28.57	12000.15	39591.531
4889	28.57	10467.187	38612.441
6184	28.57	11359.575	34645.828
10246	28.57	13987.679	37433.504
2728	28.55	9101.648	34842.355
3849	28.55	9870.869	33989.098
3939	28.55	10127.965	33699.531
4319	28.55	10279.645	37772.664
3270	28.55	9463.795	33019.211
3998	28.53	9975.654	34828.574
2521	28.53	8878.801	35867.43
7330	28.53	11913.095	34707.566
9435	28.53	13395.967	34378.922
3210	28.53	9489.521	34234.125
519	28.51	8057.348	38793.352
6511	28.51	11533.33	38951.156
432	28.51	7715.951	39219.809
892	28.51	8221.91	33502.371
10460	28.51	14131.009	37918.941
2977	28.51	9462.976	39349.699
8669	28.51	12743.779	33374.84
11257	28.51	14594.162	34401.48
6812	28.51	11743.085	33169.406
5263	28.49	10620.894	33904.387
7269	28.49	12012.223	35851.152
1722	28.49	8503.293	37189.234
10684	28.49	14017.324	33161.406
3744	28.49	9859.011	36327.566
5933	28.49	11156.779	35286.809
3794	28.49	9825.296	35349.625
8160	28.49	12634.77	35367.207
5694	28.47	10857.819	39878.465
4275	28.47	10223.058	38700.559
10516	28.47	14129.454	36618.543
4258	28.47	10262.023	38985.469
7764	28.47	12339.486	39370.895
9219	28.47	13244.176	36274.188
4737	28.45	10377.125	35524.727
9133	28.45	13179.779	38066.066
7960	28.45	12344.183	35232.402
4150	28.45	10007.609	38255.445
3289	28.45	9638.525	33406.891
948	28.45	8377.859	34840.047
869	28.45	8187.006	33124.875
2479	28.45	9033.008	36624.609
8750	28.45	13081.568	34366.699
10185	28.43	13925.042	36250.102
9342	28.43	13303.485	33851.309
10269	28.43	13957.57	37962.727
10902	28.43	14406.522	37456.48
7859	28.43	12430.981	37190.309
9951	28.43	13777.805	34345.031
3773	28.43	9895.102	35836.363
11237	28.43	14614.416	34870.254
2824	28.43	9244.7	36887.266
11015	28.43	14559.703	39764.934
4935	28.43	10544.968	39801.109
6394	28.41	11322.511	38268.609
3148	28.41	9347.601	35337.703
4148	28.41	9971.261	38199.563
6437	28.41	11392.879	39248.457
3007	28.41	9466.4	38658.078
5242	28.41	10665.425	34563.152
6041	28.39	11202.248	34626.016
10172	28.39	13971.362	36139.473
9755	28.39	13760.334	38200.152
8593	28.37	12912.433	34951.09
3181	28.37	9306.933	34456.922
7991	28.37	12457.262	34297.098
8106	28.37	12542.953	34304.152
2527	28.37	8874.99	35611.605
7102	28.37	11952.329	39863.02
5198	28.37	10576.805	34935.078
222	28.36	7656.454	36866.148
8433	28.36	12852.549	37886.293
9128	28.36	13199.472	38198.48
10052	28.36	13882.441	33680.543
4071	28.36	9973.483	36066.992
10763	28.36	14327.405	34425.887
11152	28.36	14546.691	36842.617
3588	28.36	9761.858	39997.52
6973	28.36	11829.592	37056.633
2890	28.36	9123.351	38793.945
7924	28.34	12316.335	35963.695
8096	28.34	12699.829	33963.297
11093	28.34	14486.035	38008.969
3935	28.34	10044.613	33636.492
7838	28.32	12373.988	37705.605
2939	28.32	9235.145	39874.938
958	28.32	8363.445	35135.73
6480	28.32	11596.555	39691.691
3028	28.32	9277.997	38439.688
10161	28.32	13937.039	36024.168
9644	28.3	13514.901	39251.078
5573	28.3	10847.035	37135.645
3499	28.3	9640.102	38571.742
3338	28.3	9567.913	34609.363
3942	28.3	10132.626	33801.895
2658	28.3	9248.637	33112.879
1309	28.3	8412.538	39427.555
464	28.28	7982.493	39811.277
10648	28.28	14007.154	34122.191
9594	28.28	13377.565	37862.066
10232	28.28	13984.577	37206.363
5405	28.28	10830.758	33661.945
8166	28.28	12676.756	35456.273
1237	28.28	8391.726	37648.367
9268	28.28	13330.276	35719.293
3376	28.26	9496.494	35412.258
4209	28.26	9962.246	39721.66
9377	28.26	13158.894	33235.395
2765	28.26	9150.656	35533.527
504	28.26	8186.828	39273.094
2452	28.26	8862.623	37197.18
482	28.24	7790.436	39971
6677	28.24	11525.434	35411.727
874	28.24	8375.672	33024.777
10112	28.24	13975.038	34914.914
4512	28.24	10250.392	33416.91
6800	28.22	11439.023	33110.113
2541	28.22	8924.292	35344.957
11107	28.22	14569.257	37765.715
2904	28.22	9123.453	39071.777
1240	28.2	8274.482	37676.852
7390	28.2	11929.018	33376.449
3275	28.2	9689.85	33098.73
242	28.2	7755.918	37061.371
9291	28.2	13337.049	34976.656
9553	28.2	13542.363	37227.82
2003	28.2	8783.294	33044.527
5661	28.2	10835.5	39171.801
3885	28.2	9833.919	33589.258
912	28.18	8287.254	33996.93
9039	28.18	12943.039	39712.117
5128	28.18	10698.928	36232.375
4277	28.18	10149.993	38767.504
38	28.18	7987.835	33719.531
7429	28.18	12070.523	33376.473
6279	28.16	11423.172	35527.563
7785	28.16	12361.244	39046.125
4894	28.16	10498.461	38784.203
5640	28.16	10968.517	38743.719
7696	28.16	12236.347	39203.387
10755	28.16	14214.051	34253.938
3438	28.16	9683.41	36868.379
9780	28.16	13639.958	37733.82
6722	28.14	11569.864	34462.152
4693	28.14	10509.24	34704.027
6038	28.14	11142.991	34617.438
1393	28.14	8575.838	38641.195
178	28.14	7962.133	36111.586
10843	28.14	14238.006	36353.133
4975	28.14	10637.679	39751.328
10855	28.14	14268.635	36556.375
10994	28.14	14332.366	39467.453
2672	28.14	9189.73	33326.527
4463	28.14	10174.228	34914.148
8312	28.14	12547.42	38880.395
10444	28.13	14188.852	38428.164
2816	28.13	9141.072	36702.012
9979	28.13	13768.571	33850.305
10869	28.13	14275.611	36821.844
8644	28.13	12836.15	34040.805
3171	28.13	9322.9	34866.207
7172	28.13	11865.749	38021.566
7340	28.13	12055.937	34532.988
4637	28.11	10364.99	33484.707
3801	28.11	9836.017	35153.887
7873	28.11	12392.845	37136.715
1956	28.11	8569.864	33833.395
6570	28.11	11465.211	38120.988
9333	28.11	13261.675	34211.453
249	28.11	7656.514	37126.789
3280	28.09	9507.199	33261.426
7915	28.09	12379.502	36116.086
3742	28.09	9920.627	36220.246
7516	28.09	12128.307	35208.992
109	28.09	7959.3	34974.039
4047	28.09	10038.792	35583.055
925	28.09	8273.914	34226.398
2092	28.07	8791.95	35654.59
7433	28.07	12133.891	33421.426
10318	28.07	13818.846	39094.891
10815	28.07	14376.407	35647.887
6967	28.05	11825.77	36818.371
3572	28.05	9557.497	39929.285
3756	28.05	9752.868	35933.285
983	28.05	8261.03	35772.84
7663	28.05	12156.439	38635.516
9938	28.05	13575.631	34503.902
5577	28.05	10836.545	37154.543
9658	28.05	13460.124	39464.012
10405	28.05	14022.505	39137.121
9844	28.03	13751.185	36637.922
3535	28.03	9594.846	39276.434
2720	28.03	9218.606	34604.82
6785	28.03	11434.298	33429.668
11123	28.03	14495.087	37235.27
2119	28.03	8739.084	36335.012
7259	28.01	11943.404	35971.027
4686	28.01	10495.425	34575.605
1247	28.01	8397.822	37780.609
2428	28.01	9051.855	37963.664
7946	28.01	12299.834	35496.125
10817	28.01	14324.658	35684.836
896	28.01	8364.009	33623.609
4528	28.01	10167.382	33015.969
2245	28.01	8730.207	37863.496
517	28.01	8106.968	39071.777
9	28.01	7921.266	33088.461
8800	27.99	12936.971	35616.023
6690	27.99	11456.789	35345.941
3926	27.99	10132.694	33277.84
6300	27.99	11252.356	35839.238
8223	27.97	12583.472	36864.773
655	27.97	8001.966	36725.844
11140	27.97	14521.249	36938.352
2918	27.97	9223.187	39330.164
10311	27.97	13866.609	38823.52
2723	27.97	9275.226	34694.668
10069	27.97	13828.126	33966.969
7975	27.97	12331.322	34868.176
6685	27.97	11592.092	35555.621
5036	27.95	10602.185	38379.809
4790	27.95	10421.485	36820.82
8430	27.95	12840.638	37836.184
4306	27.95	10173.155	38101
11220	27.95	14509.308	35162.105
10821	27.95	14252.273	35946.578
2238	27.95	8674.353	37710.172
11177	27.93	14576.817	36273.488
7101	27.93	12007.673	39859.742
6319	27.93	11258.408	36233.926
6101	27.93	11092.169	33347.352
9446	27.91	13390.547	34616.793
10557	27.91	14051.905	35915.207
2459	27.91	9001.88	37061.668
10603	27.91	14103.861	34816.539
2443	27.91	9021.331	37365.063
10095	27.91	13943.702	34463.086
3723	27.91	9749.739	36754.945
10295	27.91	13916.946	38416.316
10738	27.91	14357.37	34022.742
7974	27.91	12307.909	34865.348
6505	27.91	11438.14	39190.18
8434	27.91	12765.586	37890.602
1892	27.9	8457.969	35404.625
8367	27.9	12719.91	39433.383
7528	27.9	12248.088	35444.332
6312	27.88	11273.251	36011.371
5812	27.88	11043.892	37579.785
3949	27.88	9947.808	33982.953
2042	27.86	8777.722	34173.949
6849	27.86	11795.102	34131
4742	27.86	10514.965	35670.152
10940	27.86	14422.827	38313.313
4819	27.86	10490.801	37442.273
6061	27.86	11119.037	34425.328
2598	27.86	8877.597	34000.223
7666	27.86	12261.946	38676.148
160	27.86	7697.767	35771.449
1244	27.86	8304.21	37740.41
5514	27.84	10850.511	35732.422
5378	27.84	10854.569	33006.055
10086	27.84	13845.135	34290.535
10467	27.84	14157.923	37526.477
3902	27.84	9862.181	33302.336
7437	27.84	12131.079	33475.551
11224	27.82	14463.55	34936.16
11067	27.82	14482.386	38727.32
3079	27.82	9399.848	36920.934
326	27.82	7978.725	37970.504
4967	27.82	10618.607	39610.629
10184	27.82	13949.969	36248.945
9953	27.82	13759.855	34374.621
2624	27.82	9041.755	33617.352
2849	27.8	9084.227	37477.316
9638	27.8	13447.441	39079.645
6428	27.8	11291.691	39012.93
1811	27.8	8522.043	36539.484
7523	27.8	12134.873	35352.848
4427	27.8	10270.2	35491.414
8158	27.8	12549.699	35247.957
6694	27.78	11578.575	35094.723
3128	27.78	9397.631	36020.711
282	27.78	7672.66	37462.484
3348	27.78	9689.02	34838.043
2086	27.78	8659.59	35450.441
4475	27.78	10267.421	34158.629
2602	27.78	9036.874	33822.879
72	27.78	7699.626	34331.016
8655	27.78	12917.115	33761.996
9385	27.76	13258.835	33119.703
5520	27.76	10950.505	35866.695
8056	27.76	12294.919	33161.781
217	27.76	7757.443	36811.727
4256	27.76	10211.5	39245.566
4725	27.76	10516.71	35322.531
4822	27.76	10481.271	37520.398
5801	27.76	11007.871	37950.105
7308	27.76	11867.19	35221.359
9104	27.74	13306.144	38724.285
7228	27.74	11929.756	36598.973
10231	27.74	13935.028	37177.258
9045	27.74	12936.109	39889.484
8970	27.74	12943.321	38823.215
789	27.72	8128.25	35227.094
8719	27.72	13132.022	33886.281
11236	27.72	14467.26	34822.59
8915	27.72	13011.299	37562.906
6368	27.72	11390.556	37747.297
7806	27.72	12444.776	38536.266
10454	27.72	14210.216	38087.301
10177	27.72	13928.666	36181.508
6086	27.72	11111.245	33832.938
7912	27.7	12455.917	36080.016
3608	27.7	9860.254	39275.867
2843	27.7	9232.937	37334.656
2644	27.7	9049.749	33316.18
6961	27.7	11800.104	36681.262
10735	27.7	14416.607	33950.355
7551	27.7	12160.844	35973.348
7483	27.7	12160.556	34456.965
2642	27.7	8864.013	33312.086
10582	27.7	14099.715	35260.23
2745	27.68	9245.193	35169.129
11063	27.68	14469.349	38884.121
10985	27.68	14252.926	39378.824
2361	27.68	9022.666	39319.031
5416	27.68	10985.188	33802.711
8328	27.67	12630.682	39453.859
1181	27.67	8274.153	36949.492
7006	27.67	11813.734	37874.59
9132	27.67	13333.772	38055.023
3196	27.67	9359.961	34319.309
5631	27.65	10802.9	38571.266
9919	27.65	13736.962	35075.703
10433	27.65	14050.909	38485.664
6603	27.65	11473.648	37069.449
7610	27.65	12256.138	37091.09
3759	27.65	9707.943	35989.113
6983	27.65	11831.339	37321.859
8431	27.65	12749.159	37850.074
11049	27.65	14601.858	39238.496
8900	27.63	12930.545	37169.648
7289	27.63	11982.762	35262.906
6771	27.63	11424.088	33507.371
1353	27.63	8554.899	39444.637
9433	27.63	13459.956	34357.52
6871	27.63	11654.96	34582.176
8419	27.63	12740.18	38345.164
209	27.63	7981.87	36746.117
7605	27.63	12269.35	36944.613
962	27.61	8311.023	35159.457
523	27.61	7999.58	38644.875
11195	27.61	14540.386	35977.391
5760	27.59	11005.799	38690.426
902	27.59	8391.542	33769.195
2397	27.57	8858.873	38734.809
9611	27.55	13432.973	38565.598
8360	27.55	12804.506	39605.176
9967	27.55	13668.28	34258.434
9077	27.55	13273.555	39171.77
4794	27.55	10371.551	36920.609
8060	27.55	12529.485	33128.883
201	27.55	7732.454	36482.48
1934	27.55	8566.173	34538.207
987	27.55	8311.622	35879.859
5194	27.55	10616.746	35201.785
2159	27.53	8806.012	37245.832
953	27.53	8402.91	34977.648
4848	27.53	10477.533	38005.688
8233	27.53	12636.673	36964.352
4029	27.53	9961.37	35311.621
8637	27.53	12826.152	33985.625
393	27.53	7846.966	38714.078
10593	27.53	14008.706	35242.898
1686	27.53	8548.874	37392.676
4647	27.51	10502.647	33720.379
10014	27.51	13764.366	33221.609
4234	27.51	10266.773	39718.246
7560	27.51	12275.098	36087.648
4032	27.51	10095.024	35343.867
343	27.51	7890.775	38115.949
6502	27.51	11577.374	39130.617
2786	27.51	9119.712	36159.031
10117	27.51	13864.219	34931.125
9981	27.51	13607.088	33854.703
5205	27.51	10687.147	35006.625
11111	27.51	14459.995	37543.383
4761	27.49	10525.233	36064.992
8274	27.49	12551.643	37952.023
9792	27.49	13703.808	37360.836
10191	27.49	13805.085	36327.191
8279	27.49	12558.761	38161.477
4882	27.49	10488.671	38496.801
7143	27.49	12031.016	38870.691
11285	27.49	14516.787	33720.66
408	27.49	7663.012	38849.238
5676	27.49	10797.168	39520.766
2123	27.49	8746.34	36373.117
3936	27.47	10015.511	33654.48
6115	27.47	11420.198	33084.801
3974	27.47	9957.786	34488.93
9166	27.47	13183.421	37472.164
2868	27.47	9243.958	38101.215
1755	27.47	8596.592	36915.426
9827	27.47	13757.827	36920.527
1209	27.47	8308.643	37159
3610	27.47	9836.856	39298.723
3050	27.47	9408.551	37527.461
2344	27.45	8985.802	39631.609
3705	27.45	9787.587	37476.988
2218	27.45	8728.162	37589.902
190	27.45	7923.128	36309.383
4214	27.45	9962.307	39962.344
3609	27.45	9728.178	39291.594
8510	27.45	12749.167	36424.605
2087	27.45	8837.058	35478.957
959	27.45	8285.53	35136.359
5445	27.45	10881.227	34569.445
9971	27.45	13719.611	33971.336
2105	27.44	8823.865	35931.836
10338	27.44	13991.185	39445.238
7506	27.44	12089.247	35003.617
6655	27.44	11541.642	35999.449
4909	27.44	10476.13	39221.047
10152	27.44	13807.083	35823.938
9131	27.44	13350.514	37984.637
5512	27.44	10915.816	35655.031
10469	27.42	14198.062	37552.313
5751	27.42	11199.221	38804.547
762	27.42	8093.185	35585.559
3201	27.42	9313.774	34351.262
6080	27.42	11104.065	34038.957
10	27.4	7817	33107.797
3307	27.4	9649.9	33784.23
11099	27.4	14551.519	37830.945
8023	27.4	12428.53	33711.539
10957	27.4	14378.324	38727.266
905	27.4	8204.597	33890.527
5743	27.4	11032.776	39006.871
10998	27.38	14362.264	39611.324
46	27.38	7809.875	33960.164
7983	27.38	12484.824	34505.555
5731	27.38	11019.558	39359.93
10027	27.38	13960.059	33016.121
10350	27.38	13882.121	39720.281
2440	27.38	8875.79	37603.277
10713	27.38	14230.868	33584.973
5121	27.38	10661.858	36421.176
897	27.38	8272.621	33748.324
4101	27.38	10084.027	36898.84
8863	27.36	13109.198	36573.625
833	27.36	8159.496	33816.535
1231	27.36	8371.408	37553.031
9382	27.36	13212.695	33058.293
11032	27.36	14509.355	39516.223
2373	27.36	8982.438	38982.109
7339	27.34	12053.226	34516.813
10585	27.34	14175.157	35363.742
10879	27.34	14266.611	36982.324
4479	27.34	10344.717	34238.895
4342	27.34	10273.938	37298.871
10346	27.34	13896.614	39640.688
11198	27.34	14516.041	35803.727
9766	27.34	13570.993	38064.836
5732	27.34	11170.399	39395.219
7186	27.32	12028.456	37738.895
8492	27.32	12879.481	36742.363
6671	27.32	11461.301	35629.891
7234	27.32	11977.235	36477.496
3839	27.32	9771.199	34352.91
390	27.32	7678.531	38708.605
4309	27.32	10227.278	37836.805
4143	27.3	9984.817	38039.457
743	27.3	8040.358	35932.227
2753	27.3	9101.506	35364.203
2139	27.3	8648.167	36698.023
10384	27.3	14071.902	39661.691
8757	27.3	12988.035	34550.492
9362	27.28	13277.97	33582.133
5280	27.28	10726.677	33624.301
6810	27.28	11670.662	33112.398
4702	27.28	10355.68	34827.82
6557	27.26	11440.308	38194.566
4007	27.26	10039.616	34936.445
10326	27.26	13829.958	39150.922
2661	27.26	9146.884	33152.098
5570	27.26	10912.81	36980.398
1963	27.26	8456.888	33952.539
224	27.24	7933.821	36891.785
5258	27.24	10780.312	34112.355
8753	27.24	12987.581	34442.117
2281	27.24	8801.229	38605.734
5431	27.24	10993.28	34152.395
2063	27.23	8797.215	34907.926
7389	27.23	11979.334	33368.156
531	27.23	8060.208	38481.801
1315	27.23	8280.185	39587.09
10141	27.23	13904.205	35544.98
6232	27.23	11295.197	35336.676
6858	27.23	11704.897	34258.285
2514	27.23	8871.154	36028.508
11091	27.23	14600.469	38239.145
3263	27.21	9479.526	33213.035
8870	27.21	13027.099	36762.152
3339	27.21	9550.558	34640.27
399	27.21	7754.472	38741.777
9920	27.21	13602.259	34776.398
6708	27.21	11524.717	35031.316
2776	27.21	9100.984	35740.871
4798	27.21	10512.467	36987.023
8584	27.19	12781.144	35355.238
9229	27.19	13155.385	36366.238
5239	27.19	10664.316	34490.566
8273	27.19	12689.158	37893.453
914	27.19	8353.713	34025.199
7495	27.19	12071.662	34747.383
3739	27.19	9771.659	36439.164
966	27.19	8378.627	35352.777
1997	27.17	8461.148	33088.559
8937	27.17	12929.303	38008.926
10794	27.17	14272.119	35031.227
761	27.17	8069.519	35580.586
8592	27.17	12843.189	35218.813
4404	27.17	10175.183	35798.973
4852	27.17	10358.537	38028.473
8948	27.17	12935.603	38334.219
574	27.17	8045.429	37360.559
10461	27.17	14103.645	37952.164
3912	27.17	10106.754	33040.563
6935	27.15	11665.404	36075.008
9818	27.15	13593.95	37098.852
7876	27.15	12446.056	36959.457
4756	27.15	10490.206	35985.758
9926	27.15	13686.318	34901.039
2823	27.15	9095.561	36849.738
2010	27.15	8815.252	33296.313
4318	27.15	10331.856	37753.766
5059	27.15	10613.635	37918.59
813	27.15	8087.692	34484.793
10732	27.15	14331.616	33902.406
5226	27.15	10682.472	34909.059
1232	27.15	8415.98	37557.945
5823	27.15	11143.266	37291.238
2686	27.15	9124.855	33603.867
5858	27.13	11131.038	36313.035
2454	27.13	8979.921	37274.625
9677	27.13	13740.542	39860.098
2735	27.13	9213.914	34976.215
1336	27.13	8610.281	39881.238
8194	27.13	12674.416	36182.086
9825	27.13	13649.859	36902.746
10951	27.13	14343.461	38560.48
2887	27.11	9238.619	38699.602
6112	27.11	11189.745	33106.211
6782	27.11	11516.461	33408.484
7798	27.11	12334.649	38697.688
4968	27.11	10678.382	39638.598
985	27.11	8310.035	35848.949
204	27.11	7920.451	36564.543
8143	27.09	12518.415	34994.355
8247	27.09	12615.965	37207.531
5192	27.09	10597.736	35150.332
2494	27.09	9039.684	36286.16
8572	27.09	12847.754	35498.598
4482	27.09	10277.783	34013.438
786	27.09	8192.663	35157.969
5219	27.07	10769.9	34850.121
7594	27.07	12268.68	36779.738
4221	27.07	10147.346	39849.035
4497	27.07	10278.181	33936.121
10967	27.07	14379.832	38993.27
124	27.07	7734.036	35123.406
10120	27.07	13843.058	35044.648
3281	27.07	9686.921	33262.559
237	27.07	7865.029	36986.102
9533	27.07	13487.715	36769.043
7802	27.07	12379.743	38763.184
11136	27.07	14459.507	36911.391
8323	27.05	12632.297	39171.203
858	27.05	8094.174	33210.375
10483	27.05	14183.026	37336.113
256	27.05	7956.985	37175.262
2653	27.05	8850.689	33129.578
10764	27.05	14404.857	34426.5
4185	27.05	10127.351	39304.613
1338	27.05	8599.157	39889.441
2450	27.05	8997.806	37187.34
10964	27.03	14423.551	38932.875
926	27.03	8352.982	34233.492
9429	27.03	13467.952	34314.973
4377	27.03	10312.073	36606.84
9939	27.03	13591.615	34521.961
3803	27.03	9833.231	35198.07
6291	27.03	11329.585	35609.105
5269	27.03	10726.961	33724.234
9065	27.01	13152.514	39685.348
7409	27.01	12054.891	33128.621
10862	27.01	14300.46	36691.012
2991	27.01	9443.279	39039.777
7794	27.01	12292.85	38929.055
7612	27.01	12092.861	37143.98
3284	27.01	9686.807	33308.027
7207	27.01	11948.13	37249.336
6392	27.01	11311.236	38185.496
1278	27.01	8303.396	38543.535
9514	27	13557.133	36248.52
8605	27	12913.028	34634.914
7823	27	12386.135	38052.586
1991	27	8454.682	33464.602
10702	27	14404.545	33442.555
6051	27	11000.205	34515.93
9246	27	13297.214	35740.848
3304	27	9568.769	33755.441
6510	27	11496.837	39262.848
3164	27	9491.74	34982.168
1228	26.98	8399.717	37494.523
2834	26.98	9147.806	37127.82
10037	26.98	13791.412	33318.555
9130	26.98	13184.987	38204.477
3120	26.98	9483.627	36189.875
4919	26.96	10550.628	39429.492
5587	26.96	10901.102	37359.578
11228	26.96	14577.527	35023.402
231	26.94	7863.27	36941.219
9386	26.94	13434.669	33002.418
5874	26.94	11015.228	35792.207
8772	26.94	12994.436	34900.813
6178	26.94	11221.965	34391.898
10205	26.94	13963.639	36539.059
1238	26.94	8371.939	37663.992
11259	26.92	14587.129	34410.926
2293	26.92	8772.836	38729.566
2382	26.92	8996.958	39090.832
9400	26.92	13410.093	33498.762
6323	26.92	11357.819	36348.992
10342	26.92	13943.208	39574.199
787	26.92	8074.229	35163.238
6304	26.9	11224.648	35939.84
3436	26.9	9619.102	36755.043
11072	26.9	14638.248	38509.934
8331	26.9	12569.592	39512.141
4964	26.9	10654.005	39996.34
7270	26.88	11999.891	35875.098
117	26.88	7759.727	35066.289
5557	26.88	10920.475	36663.395
3562	26.88	9541.432	39707.488
2380	26.86	8869.213	39047.004
4676	26.86	10390.933	34245.648
4770	26.86	10517.724	36290.52
9403	26.86	13390.887	33689.391
2898	26.86	9116.695	38888.512
9652	26.86	13515.009	39377.672
3083	26.86	9421.037	36715
8769	26.86	12931.248	34822.539
6968	26.84	11828.12	36870.676
2282	26.84	8828.828	38611.004
95	26.84	7938.431	34755.063
9739	26.84	13768.351	38520.523
3034	26.84	9428.368	38283.566
7183	26.84	11871.117	37710.352
4388	26.84	10323.961	36248.422
4010	26.84	10086.966	35015.238
8658	26.82	12800.445	33518.938
9142	26.82	13168.58	37932.832
3686	26.82	9730.642	37785.453
3619	26.82	9828.232	39220.715
5187	26.82	10591.191	35397.656
2569	26.82	8970.489	34668.992
5230	26.82	10568.148	34666.547
8770	26.82	13040.703	34824.438
7677	26.82	12109.386	38855.859
1375	26.82	8464.158	39165.348
1933	26.8	8594.32	34508.059
252	26.8	7764.997	37142.262
11205	26.8	14450.051	35426.895
7384	26.8	11945.09	33544.883
184	26.8	7698.481	36229.914
10012	26.8	13701.165	33465.16
1886	26.8	8471.123	35330.191
31	26.8	7883.834	33490.945
10874	26.78	14313.288	36915.855
421	26.78	7645.539	38988.145
2421	26.78	8994.91	38057.664
9463	26.78	13419.613	35002.93
5415	26.78	10959.954	33801.195
7392	26.78	12031.282	33408.156
3564	26.78	9523.252	39773.363
6872	26.78	11811.597	34608.824
3858	26.78	9824.289	33816.754
7689	26.78	12137.408	39166.988
165	26.77	7781.654	35851.859
10740	26.77	14322.566	34037.285
4912	26.77	10467.398	39254.395
5407	26.77	10970.6	33678.348
2070	26.77	8793.4	35065.906
2704	26.77	9224.865	34353.703
10586	26.77	14008.868	35371.98
4951	26.77	10626.908	39817.098
1772	26.75	8480.359	36969.367
8260	26.75	12607.327	37450.543
7317	26.75	11979.421	35073.449
9211	26.75	13257.325	36428.227
5840	26.75	11098.52	36565.004
10167	26.75	13892.538	36062.203
453	26.75	7773.456	39632.914
227	26.75	7729.842	36917.422
4135	26.75	10117.823	37866.82
2736	26.75	9167.804	34977.023
10313	26.75	13866.076	38951.219
5604	26.75	10933.201	37813.297
179	26.75	7738.567	36113.715
9886	26.75	13627.574	35876.48
8609	26.75	12738.385	34720.422
8627	26.75	12799.155	34338.801
10074	26.75	13975.592	34036.789
9586	26.75	13523.248	37705.656
9506	26.73	13408.521	36118.438
4219	26.73	10175.253	39824.887
10362	26.73	13864.439	39987.379
6861	26.73	11660.372	34281.59
2996	26.73	9418.498	38806.383
3539	26.73	9516.344	39365.34
525	26.73	8096.332	38722.566
505	26.73	8158.565	39292.578
10149	26.73	13824.76	35755.992
6680	26.73	11525.857	35479
8265	26.73	12676.284	37595.629
3673	26.71	9889.73	38107.914
10489	26.71	14044.204	37091.063
7322	26.71	11930.224	34874.422
4455	26.71	10147.58	35025.52
4936	26.71	10446.534	39839.34
2791	26.71	9244.181	36262.738
7973	26.71	12293.261	34849.391
576	26.71	8081.789	37390.676
2085	26.69	8734.386	35404.344
3667	26.69	9907.114	38285.207
8176	26.69	12658.229	35717.684
2677	26.69	9122.642	33428.457
1329	26.69	8319.854	39966.387
11065	26.69	14494.192	38677.129
4370	26.69	10224.461	36777.895
168	26.69	7864.194	35903.895
8823	26.69	13002.022	36112.98
10408	26.69	14081.376	39205.18
10198	26.69	13857.992	36428.395
5370	26.69	10693.608	33051.824
2249	26.69	8711.382	37909.113
3402	26.67	9537.797	35825.379
4750	26.67	10398.518	35849.262
9530	26.65	13380.737	36696.852
3008	26.65	9326.43	38715.453
3664	26.65	9815.034	38238.105
4213	26.65	9937.43	39939.934
4284	26.65	10289.265	38610.664
6147	26.65	11330.362	33857.309
2470	26.65	9015.694	36736
7445	26.65	12261.658	33631.125
3659	26.63	9766.963	38163.094
161	26.63	7676.832	35807.789
1848	26.63	8582.452	36140.766
4368	26.63	10260.257	36749.043
4867	26.63	10546.469	38185.145
2974	26.61	9315.571	39319.387
3075	26.61	9416.767	36863.992
8558	26.61	12733.962	35666.477
7358	26.61	11904.242	34272.309
9578	26.61	13458.741	37537.797
6029	26.61	11003.068	35007.012
1980	26.61	8545.013	33507.684
3268	26.61	9299.796	33307.508
5436	26.61	10879.5	34358.465
3545	26.61	9602.624	39395.855
10982	26.59	14426.263	39310.949
8095	26.59	12614.844	33942.977
10328	26.59	13883.778	39170.133
5408	26.59	10793.918	33697.477
4035	26.57	9966.907	35416.879
555	26.57	8162.512	38036.258
6132	26.57	11227.53	33362.477
9484	26.57	13465.912	35613.344
8634	26.57	12803.027	34156.793
3714	26.57	9747.209	36895.688
7158	26.57	11913.805	38563.234
225	26.57	7804.294	36898.184
9438	26.55	13393.205	34401.164
7200	26.55	11922.131	37394.398
5088	26.55	10762.182	37091.957
9325	26.55	13218.062	34406.66
1257	26.55	8271.932	38065.734
3143	26.55	9419.273	35534.664
5815	26.55	11024.401	37462.219
7082	26.55	11822.369	39601.613
3655	26.55	9811.735	38354.355
3102	26.55	9335.682	36416.828
5256	26.55	10652.2	34058.465
496	26.55	8084.226	39743.609
7488	26.54	12073.952	34596.59
3277	26.54	9508.085	33132.617
5130	26.54	10585.585	36298.965
5787	26.54	11122.708	38001.891
16	26.54	7829.894	33182.785
10872	26.54	14415.563	36893.238
1246	26.54	8229.47	37773.695
2441	26.54	8975.003	37606.938
5046	26.54	10762.258	38039.773
8239	26.54	12685.658	37053.602
5018	26.52	10775.959	38650.613
7046	26.52	11784.319	38790.141
10129	26.52	13992.589	35298.777
11245	26.52	14593.417	34469.313
4250	26.52	10342.577	39112.797
11003	26.52	14402.072	39661.813
8819	26.52	13018.588	36057.625
2636	26.5	9044.481	33205.18
4384	26.5	10209.524	36435.41
4940	26.5	10453.834	39940.645
782	26.5	8056.464	35378.414
4814	26.5	10491.024	37396.887
10672	26.5	14179.076	33442.844
1251	26.5	8222.798	37820.387
11035	26.48	14525.418	39576.09
6424	26.48	11359.592	38911.949
10130	26.48	13791.584	35316.016
2156	26.48	8645.204	37135.266
5074	26.48	10661.703	37471.262
4749	26.48	10407.838	35833.09
6696	26.48	11533.864	35130.816
3800	26.48	9775.808	35151.473
9692	26.48	13759.016	39503.98
6769	26.46	11506.068	33497.488
3719	26.46	9915.038	36997.922
6195	26.46	11306.738	34855.434
5396	26.46	10885.205	33471.285
7063	26.46	11689.251	39127.5
3558	26.46	9656.545	39595.063
10693	26.46	14277.67	33156.512
149	26.44	7794.14	35636.223
4857	26.44	10465.93	38077.176
1391	26.44	8500.071	38891.258
5793	26.44	11135.494	37847.363
8353	26.44	12778.678	39911.836
5492	26.44	10994.171	35349.113
84	26.44	7946.932	34582.902
8253	26.42	12540.3	37281.402
4984	26.42	10749.289	39566.922
6667	26.42	11588.996	35890.262
6208	26.42	11311.138	35099.824
6740	26.42	11532.819	34207
5012	26.42	10708.827	38849.793
1876	26.42	8546.381	35686.82
6746	26.42	11553.482	34102.469
2614	26.42	8858.538	33715.09
3417	26.4	9579.698	36192.102
9988	26.4	13642.868	33932.594
8888	26.4	13000.33	36897.07
3153	26.4	9459.198	35397.477
5717	26.4	11059.841	39445.734
2539	26.4	8945.931	35305.98
9155	26.4	13188.395	37589.484
106	26.4	7826.394	34944.016
9750	26.4	13586.365	38365.977
7124	26.4	11855.489	39419.805
6325	26.4	11301.577	36398.996
5412	26.38	10870.402	33770.105
885	26.38	8242.294	33318.895
8934	26.38	13102.558	37976.289
8245	26.38	12602.529	37181.961
2719	26.38	9143.744	34594.711
6646	26.38	11557.671	36320.293
6052	26.38	11083.508	34529.051
2754	26.38	9074.56	35374.527
9096	26.38	13302.317	38842.391
3890	26.36	9788.19	33406.965
130	26.36	7660.626	35284.539
7601	26.36	12091.069	36872.695
5105	26.36	10602.578	36715.895
3449	26.34	9513.171	37044.129
8538	26.34	12791.474	35742.258
5021	26.34	10628.823	38697.098
2826	26.34	9191.512	36931.125
3692	26.34	9779.995	37596.238
10108	26.34	13848.033	34827.617
6295	26.34	11316.168	35781.695
4205	26.34	9965.129	39633.379
10296	26.32	13914.261	38433.234
1245	26.32	8367.353	37768.078
5727	26.32	11100.136	39280.375
5702	26.32	11094.53	39935.027
6727	26.32	11469.282	34602.332
8654	26.32	12756.617	33749.613
1258	26.32	8236.704	38108.758
9561	26.32	13473.29	37373.723
10512	26.32	14069.312	36850.117
1957	26.32	8531.757	33835.793
5699	26.31	11078.471	39863.102
10276	26.31	13986.982	38048.719
4501	26.31	10213.952	33716.973
2121	26.31	8768.995	36358.777
7641	26.31	12180.7	38095.016
4915	26.31	10382.201	39308.512
8020	26.31	12388.812	33668.148
10555	26.31	14213.106	35900.211
164	26.31	7982.05	35846.043
1887	26.31	8467.594	35343.82
10054	26.29	13883.476	33694.363
4922	26.29	10540.315	39534.363
11210	26.29	14447.961	35550.813
8717	26.29	13073.502	33835.73
315	26.27	7708.099	37837.191
7026	26.27	11786.068	38433.434
5446	26.27	10833.71	34602.145
10782	26.27	14318.062	34682.434
1318	26.27	8344.329	39717.508
3049	26.27	9393.833	37523.754
5705	26.25	11075.495	39978.41
7524	26.25	12265.714	35361.645
8111	26.25	12564.43	34370.906
1304	26.25	8296.903	39290.699
9528	26.25	13536.252	36636.395
582	26.25	8160.782	37288.707
2784	26.25	9241.537	36083.52
10913	26.25	14349.199	37835.281
2082	26.23	8706.704	35302.891
3005	26.23	9278.581	38653.734
3421	26.23	9704.944	36280.82
3647	26.23	9897.216	38502.18
5475	26.23	10895.781	35092.758
7232	26.23	12051.244	36428.453
2533	26.23	8961.26	35427.602
9965	26.23	13782.487	34198.078
9650	26.23	13498.212	39351.844
418	26.21	7809.46	38937.164
4500	26.21	10247.527	33655.645
1267	26.21	8357.179	38291.395
10085	26.21	13978.647	34288.688
10215	26.21	13819.745	36806.426
8408	26.21	12772.678	38744.703
10113	26.21	13865.147	34918.441
7226	26.21	12059.365	36859.5
11272	26.21	14620.013	34029.535
4506	26.21	10280.824	33576.637
9610	26.19	13410.412	38550.355
5541	26.19	10981.611	36409.539
3915	26.19	10034.965	33077.898
2662	26.19	9267.632	33160.387
2936	26.19	9264.52	39826.109
8507	26.19	12875.125	36656.941
2108	26.19	8664.803	35964.461
5873	26.19	11119.974	36022.375
2520	26.19	8947.786	35859.723
6766	26.17	11426.228	33791.746
7414	26.17	12230.357	33133.691
10771	26.17	14264.36	34523.605
2899	26.17	9196.236	38899.559
2057	26.17	8846.944	34858.434
2575	26.17	9061.426	34548.992
6471	26.17	11568.873	39853.688
3828	26.17	9836.467	34482.883
6049	26.17	11092.183	34464.836
7163	26.17	11997.166	38147.844
463	26.17	7858.342	39763.348
8618	26.15	12835.767	34598.52
6867	26.15	11702.219	34436.629
10699	26.15	14359.168	33333.816
3233	26.15	9350.835	33943.961
7803	26.15	12313.392	38469.203
10589	26.15	14108.357	35097.672
10308	26.15	13965.557	38714.824
774	26.13	8032.983	35284.32
4965	26.13	10639.577	39997.383
1975	26.13	8542.676	33485.996
10941	26.13	14365.275	38324.535
6962	26.13	11748.098	36692.98
3488	26.13	9686.134	38378.996
8178	26.13	12584.172	35771.211
2748	26.13	9237.716	35280.516
2367	26.13	8929.646	39153.605
4650	26.13	10366.525	33789.652
908	26.13	8274.236	33922.477
9999	26.13	13742.724	33549.887
6921	26.11	11729.869	35783.629
7348	26.11	11989.686	34407.453
8601	26.11	12902.909	34875.059
6429	26.11	11254.747	39059.496
10839	26.11	14389.707	36285.484
4766	26.11	10495.882	36202.934
5270	26.11	10688.051	33731.27
6833	26.09	11703.807	33541.223
4011	26.09	10112.893	35030.172
5017	26.09	10623.841	38649.078
2320	26.09	8790.95	39678.824
4833	26.09	10430.463	37633.016
7205	26.09	11927.328	37186.5
6762	26.09	11570.204	33705.648
11276	26.09	14642.5	34123.305
5221	26.08	10666.389	34872.488
8713	26.08	13116.414	33691.902
[truncated: 4,007 more rows]
