# Supplementary material for: Insights on the Control of Yeast Single-Cell Growth Variability by Members of the Trehalose Phosphate Synthase (TPS) Complex
Source: Front Cell Dev Biol. 2021 Jan 28;9:607628. doi: 10.3389/fcell.2021.607628 (PMC7876269; doi:10.3389/fcell.2021.607628)
Supplement: Supplementary file 2 [file Data_Sheet_1.ZIP › final_code/input_datasets/Ntd-TSL1_SortedCells3_plus_t5.csv]

Id	Area (µm²)	Centre X Position (µm)	Centre Y Position (µm)
9984	270.59	10165.761	34471.102
5875	268.2	9349.721	37269.508
26856	264.77	13698.748	35346.922
16208	263.64	11723.809	34188.883
4083	261.06	8941.783	39473
5996	257.11	9383.251	36438.535
8664	246.19	9931.008	35519.645
20385	240.23	12478.289	33659.285
2388	238.95	8315.193	39457.043
6872	237.21	9671.917	36692.234
32298	236.61	14437.402	33360.484
16511	233.11	11651.333	36618.844
21194	232.23	12590.26	37540.141
28597	231.59	14172.719	39511.762
20917	231.27	12638.802	35467.941
27311	228.01	13879.648	34052.48
12277	227.9	10881.22	34524.578
22243	224.6	12754.477	36899.957
6727	222.99	9591.454	35434.777
15426	222.49	11481.66	36797.363
15566	221.56	11487.18	35460.156
24535	219.91	13308.362	35402.129
13484	218.34	11168.453	36717.313
25853	215.81	13358.905	39747.617
6548	214.58	9603.128	34008.586
14211	213.91	11415.153	33720.156
25131	213.51	13440.068	34953.219
24817	209.79	13172.034	33231.117
21011	208.89	12635.008	36232.402
21858	207.07	12876.489	39405.832
661	206.42	7806.003	37802.348
27567	205.66	13791.025	34866.77
4665	204.43	9050.376	34655.219
1110	204.12	8172.432	38915.23
9262	203.36	10151.989	39518.742
4664	202.17	8883.899	34643.059
16068	200.93	11802.166	33252.516
4312	200.27	9012.409	37704.191
16556	198.84	11679.704	36846.02
7621	198.74	9755.386	38173.625
21128	197.99	12629.195	36964.242
4096	197.94	9019.781	39554.164
15300	196.69	11431.682	37904.191
2718	196.62	8509.711	37585.277
4628	195.71	8960.386	35199.52
14778	194.72	11240.162	38174.637
7032	194.35	9550.207	38218.844
30025	193.26	14296.73	35485.09
24640	193.19	13275.61	34716.723
22196	193.15	12742.719	37290.195
5847	192.96	9465.692	37670.957
2611	189.66	8495.208	38177.176
378	187.13	7968.846	35958.84
2199	187.09	8218.744	37680.527
32193	186.81	14514	34242.414
5142	186.73	9102.342	35840.164
2274	185.96	8369.796	38480.031
10643	185.62	10407.619	36721.672
1614	185.27	8165.099	34139.926
8929	185.16	10064.624	37568.551
21154	184.74	12627.173	37169.895
13394	184.11	11168.745	37488.801
6294	182.55	9484.546	33969.688
12062	181.39	10973.573	33083.563
22535	180.85	12887.903	34540.848
3765	180.54	8682.828	37635.441
25115	180.2	13413.995	34801.906
7762	179.39	9752.402	37162.238
24241	178.72	13267.371	36873.016
31167	178.47	14473.62	39139.441
20120	178.44	12349.385	35430.77
23170	176.77	13096.475	36397.855
8873	176.62	9943.809	36977.449
23670	176.27	13007.503	39780.652
27219	175.01	13950.897	33222.293
16221	174.34	11704.166	34274.059
3854	172.88	8823.176	38207.953
9648	172.5	10309.01	36615.84
14708	172.02	11249.146	37737.527
10391	171.35	10509.888	34918.191
23767	171.25	13147.775	39689.77
13658	171.16	11156.151	35499.855
8982	170.43	9948.583	38093.359
4908	169.07	9265.601	33545.516
11677	168.99	10733.14	35669.68
15471	168.82	11611.355	36249.59
29296	168.65	14036.889	35480.238
14145	167.5	11349.671	33465.141
29285	167.42	14039.302	35734.824
12449	167.29	10836.954	36099.566
17711	166.81	11867.466	36639.898
22429	166.79	12789.079	35707.145
25148	166.71	13511.747	35028.609
22198	165.91	12828.514	37291.246
27899	165.72	13970.935	36823.465
31095	165.66	14577.796	39744.414
578	165.39	7661.891	37209.453
27180	165.07	13983.9	33123.762
18250	164.84	12207.153	33084.98
20943	164.45	12492.996	35687.609
29666	164.32	14116.214	33021.457
22915	164.28	13129.398	34388.508
16159	164.03	11815.31	33713.863
32366	163.86	14485.279	33131.848
22094	163.69	12883.442	37962.902
680	163.63	7732.229	37912.402
17295	163.42	12010.775	38791.523
2771	163	8598.98	37308.703
24320	162.98	13268.135	36678.27
20536	162.63	12343.701	33089.414
10457	162.58	10493.954	35415.324
15531	162.56	11525.631	35749.984
24390	162.29	13144.862	35920.199
26681	161.85	13777.36	36075.828
29733	161.75	14227.924	33221.742
22346	161.45	12891.039	36063.98
3779	161.14	8814.426	37875.578
14476	161.08	11292.358	35641.5
1909	160.83	8392.192	34794.242
18396	160.7	12253.038	33933.723
838	160.53	7767.734	38967.613
3882	160.43	8809.563	38497.738
3067	160.33	8483.292	34756.496
14843	160.09	11262.905	38752.281
22645	159.97	12905.686	33731.207
25043	159.86	13444.164	34165.867
14245	159.82	11396.343	33897.613
425	159.45	7751.915	36277.934
5350	159.26	9069.021	37722.949
30333	158.76	14378.983	37091.551
30018	158.72	14332.737	35447.324
8485	158.48	10004.204	34240.215
16896	158.42	11751.905	39489.754
12524	158.25	10943.223	36666.895
9497	158.04	10270.597	37788.223
24226	157.71	13205.115	37077.523
823	157.44	7724.13	38845.324
12362	157.36	10780.813	35372.191
2038	157.29	8350.165	36034.527
10079	157.06	10171.755	34086.074
1000	156.89	8153.397	39869.926
22485	156.02	12908.663	34960.602
5896	155.91	9395.204	37038.961
13784	155.85	11198.298	34295.543
640	155.6	7913.558	37603.289
14330	155.51	11335.404	34433.281
23279	154.53	12967.817	36997.777
26204	154.22	13677.527	39199.984
13391	154.15	11066.388	37484.41
3920	153.92	8745.452	38772.789
7670	153.53	9845.503	37737.324
12621	153.51	10873.012	37343.066
18469	153.46	12272.85	34317.379
13453	153.46	11046.308	37135.762
24053	153.44	13332.993	38259.824
32001	153.07	14562.889	35331.832
5613	152.98	9449.858	39669.523
8660	152.37	10046.292	35493.164
22248	152.33	12762.078	36945.84
11372	152.25	10736.558	37395.871
17935	152.12	11999.494	34911.809
16336	151.94	11732.544	35220.648
17830	151.73	11901.389	35798.637
4132	151.5	8865.819	39273.215
18153	151.24	12030.173	33451.113
1368	151.22	8167.965	36499.625
30247	151.2	14398.157	36503.57
15657	151.08	11524.057	34867
19900	151.08	12379.906	37208.785
17542	150.95	11957.002	37348.484
10260	150.85	10525.565	33693.164
23306	150.81	12982.831	37187.121
9350	150.76	10294.646	38673.527
3586	150.66	8833.167	36334.16
11944	150.58	10567.952	34080.988
13671	150.49	11021.88	35389.113
26324	150.28	13644.655	38406.43
12291	150.16	10844.508	34665.809
29183	150.1	14038.002	36340.59
12832	149.99	10871.786	38830.652
30578	149.88	14300.143	38039.027
17624	149.65	11890.328	37066.324
10237	149.63	10559.113	33313.02
26480	149.59	13577.187	37291.566
32089	149.05	14488.992	34863.133
18629	149.01	12206.357	35633.934
1415	148.96	8064.761	36209.906
2081	148.71	8386.759	36560.723
860	148.53	7652.457	39112.996
8588	148.25	9933.642	34933.645
8293	148.23	9852.162	33138.543
10298	148.23	10500.387	34122.094
26607	148.15	13590.518	36670.023
19893	148.11	12416.777	37448.742
18983	147.9	12081.968	37642.875
6837	147.88	9515.675	36319.934
6995	147.88	9655.497	37869.547
29032	147.86	14131.501	36914.336
32176	147.65	14623.475	34144.813
3310	147.58	8714.153	33393.797
30163	147.46	14378.436	35906.586
24543	147.4	13141.675	35180.098
26633	147.25	13772.653	36460.77
13370	147.25	11199.122	37622.328
22347	147.23	12787.182	36069.805
15963	147.15	11555.871	33204.215
25041	147.14	13556.884	34116.055
32265	147.14	14625.775	33725.746
29391	146.93	14192.346	34909.391
30189	146.85	14247.271	36139.785
9852	146.83	10137.974	35453.895
27679	146.75	13809.694	35607.496
18886	146.73	12117.412	36858.348
27946	146.7	13831.014	37049.598
4469	146.5	9034.624	36498.785
5786	146.5	9422.421	38098.176
32235	146.33	14621.718	33874.238
29848	146.25	14370.26	33922.383
1451	146.18	8128.187	35785.898
22368	146.1	12798.347	35947.992
6133	146.02	9448.201	35287.625
1657	145.99	8033.449	33697.566
7557	145.79	9788.211	38637.215
832	145.72	7749.493	38918.184
11255	145.6	10722.934	38441.949
30803	145.58	14385.395	39104.035
25683	145.58	13410.931	38261.266
22623	145.58	12900.246	33871.27
5754	145.56	9409.615	38166.859
17422	145.51	11899.569	37922.914
6822	145.51	9506.436	36154.043
25215	145.26	13557.828	35543.77
18620	145.22	12090.55	35528.602
22474	145.2	12756.085	35134.02
13423	145.14	11178.905	37285.82
10867	145.01	10530.969	38650.293
20119	144.95	12296.886	35424.34
7999	144.93	9710.334	35515.852
4696	144.91	8922.036	34388.449
2272	144.86	8403.354	38460.496
20475	144.53	12336.568	33416.531
771	144.4	7920.528	38452.984
17352	144.36	12042.213	38740.395
1636	143.99	8121.221	34012.723
15646	143.8	11629.94	34790.641
29946	143.76	14419.605	34739.926
134	143.67	7787.838	34370.52
20817	143.67	12579.095	34772.809
4568	143.63	9023.513	35586.52
5675	143.63	9346.739	38956.531
16216	143.53	11796.507	34234.773
3122	143.46	8495.416	33990.754
1863	143.38	8327.973	34325.461
27725	143.34	13896.846	35865.352
21360	143.25	12703.59	38595.273
30929	143.23	14213.691	39703.734
11559	143.21	10658.55	36284.41
10698	143.11	10378.029	37136.02
20534	143.06	12323.703	33074.684
24313	143.02	13221.955	36609.277
2153	143.02	8242.454	37288.297
915	142.96	7890.1	39528.051
23108	142.81	13124.705	35831.387
24460	142.79	13156.29	35691.988
21788	142.69	12783.848	39734.313
4862	142.65	9139.414	33008.477
1593	142.6	8189.888	34499.887
1817	142.48	8262.487	33861.781
22505	142.44	12785.374	34644.012
24265	142.4	13155.595	36971.813
10990	142.4	10526.894	39550.449
4499	142.39	8969.519	36064.777
13717	142.37	11054.958	34788.203
5315	142.35	9156.586	37321.59
19924	142.35	12486.617	37082.129
16610	142.33	11643.282	37375.539
10994	142.19	10450.249	39567.004
6996	142.06	9588.37	37867.48
29756	141.89	14324.337	33326.473
8039	141.83	9896.62	35106.5
13368	141.81	11018.204	37595.461
29033	141.73	14151.814	36918.668
18797	141.62	12119.972	36018.129
17873	141.6	11875.246	35492.387
12650	141.6	10800.413	37544.395
26809	141.58	13735.205	35713.023
12064	141.56	10967.287	33099.848
24028	141.54	13316.534	38393.84
11982	141.47	10607.261	33560.891
17172	141.41	12034.341	39469.902
3523	141.31	8720.732	35890.738
13229	141.31	10990.059	38864.77
12394	141.25	10802.201	35604.789
15276	141.25	11454.175	38305.063
9159	141.04	9945.34	39593.074
27504	141.03	13779.165	34596.031
10580	141.01	10487.116	36085.219
21398	140.97	12664.534	38884.938
4331	140.85	9042.507	37603.258
17945	140.83	12021.476	34692.242
32133	140.81	14576.932	34451.82
12583	140.78	10989.114	37166.926
17116	140.7	12043.871	39622.563
5728	140.7	9316.262	38513.801
16716	140.66	11719.452	38101.02
11704	140.64	10729.608	35574.266
28595	140.62	14107.418	39485.863
7837	140.58	9823.224	36672.441
13755	140.51	11166.082	34712.723
16145	140.43	11835.282	33580.035
22427	140.43	12870.581	35637.227
32275	140.34	14608.049	33519.406
32322	140.34	14435.786	33264.137
12756	140.28	10958.048	38307.34
32223	140.26	14452.113	34113.387
25506	140.22	13366.877	37228.051
15185	140.14	11439.457	38849.879
29685	139.99	14085.052	33110.555
10438	139.97	10393.786	35320.109
22539	139.93	12845.998	34564.816
18641	139.91	12080.065	35684.762
1264	139.74	8167.841	37356.684
15215	139.68	11519.728	38731.52
6788	139.65	9563.415	35838.324
27858	139.63	13781.676	36661.754
23003	139.44	13091.487	35015.074
16037	139.32	11751.085	33060.949
1493	139.32	8156.25	35306.02
26143	139.24	13763.605	39532.383
21233	139.21	12618.427	37938.535
734	139.19	7715.55	38286.574
23787	139.11	13246.381	39753.219
9249	138.99	10274.087	39744.438
15350	138.96	11544.685	37643.039
21700	138.84	12711.297	39858.504
916	138.82	7899.686	39552.539
12649	138.78	10890.435	37513.773
26057	138.78	13678.794	39627.875
1475	138.69	8055.934	35436.738
20715	138.63	12511.842	34009.133
26924	138.53	13701.13	34638.664
25495	138.53	13526.265	37154.523
3471	138.5	8696.449	35157.391
2733	138.46	8612.146	37412.465
18006	138.36	11981.13	34434.027
24339	138.34	13205.32	36477.102
26593	138.32	13592.443	36626.773
31188	138.3	14577.358	39008.492
6636	138.29	9563.274	34803.648
29772	138.25	14312.523	33476.746
31253	138.25	14600.824	38642.762
22054	138.23	12901.649	38141.43
20081	138.19	12296.202	35765.469
20551	138.19	12612.723	33016.754
26316	138.17	13700.314	38343.02
27579	138.17	13906.06	34950.16
4606	138.13	8930.49	35329.68
6791	138.08	9693.046	35847.301
23154	138.08	13114.783	36217.32
18381	138.02	12229.168	33832.211
15418	138.02	11520.605	37021.297
2060	137.98	8370.281	36332.051
185	137.85	7734.421	34752.059
3592	137.83	8832.624	36401.789
29270	137.81	14058.026	35665.957
5755	137.79	9384.593	38178.566
7650	137.75	9753.081	37881.246
4830	137.73	8872.271	33166.332
12321	137.67	10822.898	34923.766
11216	137.67	10596.862	38698.035
90	137.56	7896.9	34000.617
11039	137.52	10408.833	39856.285
20206	137.48	12455.538	34885.254
2010	137.42	8215.39	35781.492
7595	137.42	9822.403	38473.648
5416	137.4	9086.979	38438.883
31322	137.23	14444.024	38482.898
3923	137.19	8745.558	38806.488
27995	137.12	13802.571	37259.938
12385	137.1	10985.586	35522.879
27249	137.1	13797.98	33423.836
10967	137.06	10493.534	39426.289
7288	137.06	9765.052	39480.707
26907	137.06	13565.469	34797.266
7427	137	9724.341	38867.262
26459	136.93	13648.949	37358.375
32320	136.93	14574.449	33223.465
25331	136.89	13557.46	36039.805
16709	136.87	11842.528	38016.004
21388	136.85	12634.723	38841.895
29030	136.83	14061.783	36883.453
28517	136.81	14082.981	39904.473
17700	136.81	11993.741	36569.039
7877	136.81	9730.751	36114.559
16481	136.77	11639.182	36246.109
25531	136.73	13483.41	37376.68
5831	136.71	9380.358	37785
4699	136.68	8979.481	34132.012
29784	136.66	14367.137	33565.672
9369	136.66	10168.058	38780.094
3840	136.64	8715.056	38156.227
31508	136.64	14539.662	37668.922
10103	136.62	10326.359	33691.633
6073	136.62	9346.524	35610.973
28439	136.62	13974.221	39766.641
9423	136.56	10299.489	38308.316
5747	136.52	9415.854	38384.102
10096	136.49	10246.735	33898.234
18320	136.49	12252.564	33370.395
10371	136.45	10397.98	34754.906
32027	136.45	14468.544	35162.152
2787	136.43	8436.067	37179.895
6605	136.39	9593.941	34451.453
4695	136.37	8984.576	34329.023
4131	136.35	8947.082	39260.293
16720	136.31	11695.455	38142.559
32228	136.31	14515.351	33840.57
18605	136.2	12096.069	35435.129
6911	136.12	9652.949	37078.688
15970	136.04	11425.231	33243.125
9376	136.01	10247.853	38532.605
7113	136.01	9592.467	38895.668
32286	135.95	14590.494	33561.09
6863	135.91	9495.461	36629.246
5182	135.87	9205.418	36076.617
4297	135.83	8945.323	37871.813
18229	135.81	12163.889	33035.887
17686	135.81	12025.569	36785.273
24386	135.81	13326.943	35898.816
1390	135.8	8097.558	36322.766
13108	135.74	10835.958	39950.574
25092	135.72	13457.832	34602.242
86	135.68	7981.007	33947.91
3450	135.68	8720.923	34908.551
10770	135.68	10545.868	37764.176
741	135.64	7662.467	38294.258
23309	135.64	13122.933	37204.219
28844	135.6	14065.724	37724.23
18948	135.58	12232.57	37379.008
910	135.58	7900.095	39506.59
1997	135.51	8252.443	35520.785
1326	135.49	8005.88	36983.434
25529	135.47	13519.613	37334.813
12304	135.35	10785.926	34748.32
17898	135.34	11869.652	35174.656
7809	135.32	9852.214	36809.688
25641	135.3	13352.727	37944.063
29258	135.26	14158.376	35872.703
5557	135.26	9193.305	39753.301
29731	135.24	14295.635	33204.027
8491	135.2	9929.275	34276.465
30513	135.14	14388.812	37807.09
28318	135.13	13854.595	39173.184
3032	135.09	8471.134	34640.242
5524	134.99	9234.436	39453.793
11800	134.93	10643.628	34726.941
3103	134.93	8592.902	34145.258
8582	134.91	10081.371	34916.656
22674	134.91	12776.894	33400.344
8110	134.86	9843.847	34706.977
790	134.82	7724.371	38554.82
2783	134.8	8615.196	37102.785
3206	134.8	8464.513	33039.805
3591	134.78	8813.766	36389.535
31364	134.76	14428.421	38348.305
20042	134.72	12309.44	36167.035
26579	134.63	13683.392	36541.594
2778	134.55	8437.656	37049.176
29011	134.55	14153.889	37064.969
6771	134.51	9638.472	35738.648
20057	134.49	12451.654	35951.766
8384	134.49	10060.973	33736.141
24847	134.47	13270.52	33136.438
16207	134.44	11835.579	34181.555
371	134.42	7671.759	35859.094
31100	134.42	14547.887	39449.289
480	134.4	7863.923	36567.363
11064	134.4	10741.714	39792.633
29117	134.38	14138.857	36386.02
18843	134.36	12121.029	36508.988
8094	134.3	9888.866	34908.766
16488	134.21	11741.793	36294.973
30415	134.17	14387.971	37368.258
12145	134.17	10940.375	33840.555
29663	134.13	14200.527	33296.836
28036	134.05	13958.947	37444.051
13260	134.05	11103.855	38529.305
26068	133.88	13742.143	39655.988
26436	133.84	13697.106	37536.168
4520	133.8	8906.272	35902.602
16609	133.75	11739.795	37365.02
20023	133.73	12376.283	36334.793
6464	133.73	9541.99	33178.785
5421	133.67	9264.139	38475.52
25139	133.55	13414.91	34995.695
4878	133.54	9066.787	33280.992
16659	133.46	11661.539	37627.602
20596	133.44	12691.018	33240.391
3590	133.44	8643.919	36378.035
14732	133.29	11322.911	37923.891
13834	133.27	11158.187	34288.273
16464	133.27	11679.606	36169.637
3891	133.23	8840.028	38572.789
2179	133.21	8230.876	37481.277
16306	133.19	11801.557	34886.547
14510	133.15	11322.588	35942.148
7284	133.15	9725.061	39435.594
7248	133.08	9857.088	39851.809
7628	133.08	9805.579	38309.648
22404	132.98	12709.874	35800.578
1402	132.96	8064.775	36092.961
10044	132.96	10235.913	34403.547
837	132.9	7749.652	38963.609
976	132.85	7652.056	39873.117
10731	132.77	10454.756	37313.988
20984	132.77	12678.399	36027.258
2071	132.75	8270.938	36454.121
23056	132.69	13128.167	35608.563
4243	132.65	9024.719	38566.957
11599	132.63	10720.703	36171.777
5022	132.6	9077.071	34764.473
22733	132.6	12880.862	33152.223
2165	132.52	8397.005	37401.82
13551	132.5	11052.353	36509.27
23337	132.5	13080.916	37417.195
26988	132.48	13768.319	34381.945
13385	132.48	11173.743	37452.457
9222	132.39	10167.345	39947.203
15493	132.35	11590.431	36076.941
5842	132.29	9284.016	37623.297
24076	132.29	13314.394	38040.504
641	132.25	7937.07	37611.242
2386	132.18	8266.784	39391.219
27093	132.16	13715.854	33432.965
11303	132.14	10775.556	37846.977
3712	132.06	8706.679	37147.227
5003	132.06	9103.112	34608.477
20727	131.95	12506.068	34128.406
7040	131.91	9614.518	38289.398
30828	131.89	14356.159	39301.824
17835	131.85	12023.482	35814.516
1845	131.81	8204.657	34155.703
2540	131.79	8560.752	38818.578
29770	131.77	14281.564	33471.723
27622	131.73	13848.887	35235.438
2452	131.68	8451.376	39919.551
16592	131.68	11685.566	37187.648
22859	131.62	12923.621	33838.617
5796	131.52	9316.132	37854.164
21956	131.49	12879.807	38400.965
18089	131.49	11918.189	33494.133
25189	131.47	13447.835	35378.578
4680	131.43	9023.909	34499.43
17815	131.41	12003.949	35780.215
10625	131.41	10476.647	36528.004
4358	131.39	8887.565	37474.145
15237	131.37	11557.667	38524.59
28058	131.35	13891.161	37589.004
14491	131.33	11415.919	35829.855
15220	131.33	11570.526	38769.586
13321	131.29	11079.062	38088.191
4203	131.29	8952.863	38647.641
8954	131.04	9931.443	37789.164
6254	131.03	9425.396	34181.039
31643	130.99	14572.555	37091.398
22980	130.95	12947.221	34777.164
248	130.95	7941.092	35207.66
13860	130.93	11202.685	34095.098
795	130.87	7750.239	38613.41
376	130.83	7980.879	35894.848
647	130.83	7913.877	37644.164
5134	130.83	9164.887	35823.422
20446	130.78	12301.048	33503.051
4625	130.74	9048.663	35162.586
30779	130.7	14368.986	38978.766
13363	130.7	11193.787	37559.641
6882	130.66	9691.749	36804.277
5321	130.59	9126.015	37483.18
11094	130.57	10637.704	39631.148
10259	130.57	10426.66	33677.105
3724	130.55	8722.275	37359.207
17360	130.53	11968.24	38502.961
20614	130.51	12622.868	33328.504
23030	130.45	12997.799	35204.352
30943	130.45	14279.203	39754.992
31285	130.45	14501.814	38720.805
28091	130.41	13990.245	37749.266
13346	130.41	11073.382	37685.059
10448	130.39	10428.221	35383.441
22508	130.39	12763.868	34648.188
29676	130.36	14200.296	33065.508
28577	130.32	14150.829	39706.324
22123	130.3	12846.098	37776.793
22452	130.3	12723	35291.758
31708	130.28	14422.632	36826.648
25706	130.24	13384.119	38463.148
10602	130.22	10527.193	36287.648
2338	130.16	8365.557	38975.477
25935	130.16	13497.82	39921.965
15900	130.09	11545.821	33610.941
8105	130.03	9713.462	34658.941
32180	129.93	14543.091	34183.016
17165	129.84	12023.686	39437.688
19174	129.82	12147.459	39188.68
451	129.76	7976.658	36429
13719	129.76	11042.339	34803.273
15849	129.67	11543.098	33738.469
5897	129.63	9358.29	37046.32
3334	129.63	8840.811	33528.586
21894	129.57	12891.493	39084.098
23431	129.55	13073.988	37982.008
11288	129.53	10566.967	38045.254
11160	129.47	10726.639	39226.766
4954	129.47	9230.78	34133.316
12908	129.47	10864.254	39315.254
24433	129.42	13251.757	35863.285
17368	129.38	11858.735	38605.797
4085	129.38	9001.382	39476.004
907	129.34	7828.502	39483.109
13337	129.3	10989.774	37897.535
12748	129.28	10897.638	38211.07
456	129.28	7759.853	36469.555
14471	129.26	11399.924	35564.645
20759	129.23	12652.787	34309.879
1400	129.23	8067.202	36373.883
18845	129.21	12274.59	36534.168
22472	129.19	12896.226	35115.246
21519	129.19	12612.675	39420.074
12410	129.15	10868.941	35744.555
20742	129.15	12686.908	34219.859
27756	129.15	13934.635	36123.047
29728	129.13	14271.403	33177.09
857	129.11	7831.393	39077.285
16155	129.11	11720.243	33660.586
24577	129.11	13236.189	34991.004
20044	129.09	12451.841	36171.637
1591	129.09	8055.53	34500.184
1711	129.05	8159.017	33076.543
18799	129.03	12192.23	36040.203
8510	129.01	10092.113	34510.922
30708	129.01	14367.272	38421.547
12336	128.96	10827.381	35122.727
854	128.96	7921.102	39051.078
3689	128.96	8822.891	36999.555
18872	128.88	12197.258	36769.453
24702	128.88	13172.495	34282.391
9429	128.86	10324.299	37996.996
7909	128.84	9841.59	35763.633
15299	128.82	11455.048	37884.586
29860	128.82	14407.376	34010.355
29735	128.82	14409.443	33224.699
6531	128.82	9582.77	33771.699
25700	128.8	13360.471	38402.27
3458	128.77	8822.472	35021.395
14663	128.75	11311.38	37367.18
19584	128.71	12290.531	39581.445
30836	128.63	14378.843	39361.133
1089	128.63	8063.944	38996.957
31074	128.61	14611.957	39646.496
2965	128.57	8626.694	35519.563
31293	128.57	14600.289	38749.043
27170	128.52	13710.356	33161.727
15943	128.46	11574.988	33418.668
20087	128.44	12310.401	35820.563
22680	128.44	12917.135	33441.375
3955	128.42	8839.887	39067.859
1329	128.42	8029.964	37014.313
14046	128.4	11071.811	33466.09
24154	128.38	13136.589	37780.914
7896	128.38	9782.338	36020.348
22917	128.36	12928.675	34403.871
16243	128.36	11840.914	34477.281
5637	128.34	9404.22	39575.523
8083	128.34	9702.197	35065.477
6914	128.34	9688.829	37096.316
10763	128.31	10512.148	37723.824
6119	128.29	9327.134	35514.91
6998	128.25	9673.122	37875.035
1357	128.25	8125.408	36390.961
25308	128.23	13438.79	35937.559
5768	128.21	9296.038	38294.148
6153	128.17	9362.283	35110.348
23836	128.15	13163.419	39187.023
6797	128.13	9655.316	35968.492
6852	128.11	9538.581	36558.492
16452	128.04	11663.072	36100.363
21225	127.96	12556.41	37888.914
5676	127.96	9462.333	38978.668
13710	127.96	11125.044	35042.402
22187	127.9	12741.082	37500.359
6662	127.9	9651.993	35034.59
4335	127.86	9005.565	37660.203
20928	127.86	12694.305	35594.512
15088	127.86	11578.147	39437.477
8987	127.85	9940.783	38151.934
30246	127.81	14233.976	36498.246
19281	127.79	12108.178	39635.793
20730	127.64	12641.701	34153.621
9064	127.62	9991.965	38698.898
13119	127.52	11009.269	39821.023
2537	127.5	8533.369	38805.91
23473	127.5	13004.625	38294.895
10275	127.44	10507.268	33939.586
6945	127.44	9551.951	37508.309
28331	127.42	13799.967	39230.523
5184	127.37	9073.215	36108.957
4969	127.35	9242.805	34268.551
27836	127.35	13914.931	36541.629
11337	127.29	10687.995	37513.438
22431	127.27	12717.721	35709.004
23666	127.27	12959.929	39746.734
21169	127.23	12632.184	37375.945
5132	127.21	9118.414	35805.699
5538	127.18	9261.993	39580.973
5486	127.18	9140.373	39069.285
29394	127.16	14009.503	34630.957
24814	127.12	13235.842	33196.664
30604	127.12	14256.652	38193.926
20616	127.12	12666.352	33332.125
9260	127.1	10170.048	39502.711
5607	127.08	9473.462	39983.539
31381	127.08	14620.127	38180.988
22708	127.06	12774.046	33269.441
4712	127.06	8996.822	34281
26857	127	13753.434	35354.516
17548	126.98	12003.44	37399.727
13531	126.96	11019.391	36409.891
20486	126.96	12408.953	33477.113
8917	126.96	10115.893	37450.234
19792	126.93	12407.408	37845.168
32222	126.89	14438.433	34105.422
31010	126.89	14430.381	39768.336
26990	126.85	13738.268	34391.117
25900	126.83	13523.247	39781.406
6391	126.83	9409.957	33335.813
10174	126.81	10192.012	33216.219
30240	126.81	14234.356	36459.965
29349	126.75	14039.685	34977.441
27143	126.75	13624.978	33045.297
22391	126.68	12740.903	36029.254
13686	126.68	11180.963	34948.828
494	126.66	7670.429	36679.559
15492	126.66	11511.635	36074.523
1871	126.62	8415.199	34469.133
16248	126.62	11683.49	34498.547
23790	126.6	13209.065	39466.668
30802	126.58	14299.959	39097.66
7654	126.56	9741.53	37928.711
25503	126.56	13431.175	37205.539
11006	126.52	10459.807	39591.32
2591	126.49	8618.332	38631.395
20894	126.43	12586.805	35353.793
17444	126.41	12018.823	37802.5
15408	126.41	11505.843	37166.398
11152	126.39	10649.217	39125.457
19141	126.31	12200.791	38967.801
10390	126.29	10555.412	34900.648
11258	126.28	10599.74	38468.914
24895	126.26	13496.378	33145.734
32323	126.26	14514.164	33295.563
12540	126.24	10840.338	36810.629
4869	126.22	9253.849	33119.227
5093	126.2	9126.903	35439.203
1099	126.16	8027.92	39085.844
3079	126.16	8422.08	34329.848
29734	126.14	14374.876	33223.883
18583	126.12	12175.456	35315.656
44	126.1	7945.161	33512.07
30157	126.08	14362.809	35878.621
5427	126.03	9065.133	38587.078
26971	126.03	13706.037	34529.539
1028	125.99	8033.309	39447.234
14566	125.97	11323.55	36429.934
22295	125.93	12830.345	36703.504
14451	125.89	11261.084	35342.949
16202	125.89	11685.374	34119.039
16792	125.87	11794.54	38730.359
28679	125.87	14023.627	38895.137
2042	125.82	8294.342	36118.379
7228	125.82	9598.411	39879.805
26859	125.78	13707.864	35373.605
4988	125.78	9195.697	34395.145
29259	125.74	14047.784	35884.566
10815	125.74	10369.509	38292.352
5020	125.72	9250.89	34753.488
20048	125.7	12366.839	36216.488
2786	125.68	8564.521	37125.324
10200	125.68	10295.221	33069.125
9409	125.66	10309.905	38419.156
27887	125.64	13844.161	36783.859
28421	125.64	13889.33	39729.441
1746	125.62	8294.621	33429.934
10411	125.6	10479.239	35066.934
29254	125.6	14017.101	35832.52
8367	125.55	10127.176	33641.086
10178	125.49	10247.762	33284.871
14448	125.49	11267.867	35306.176
4019	125.39	8711.65	39843.164
6927	125.37	9686.002	37256.77
21926	125.36	12724.069	38727.445
8247	125.32	9906.482	33642.457
9095	125.22	10115.079	38990.965
5979	125.2	9277.308	36649.547
13099	125.2	10949.495	39895.41
3234	125.18	8812.229	33230.234
15572	125.18	11596.077	35499.652
16190	125.14	11797.95	33966.246
15243	125.13	11564.627	38607.156
30013	125.05	14406.054	35311.047
6782	125.05	9684.211	35812.125
572	125.03	7910.92	37137.324
31065	125.03	14544.882	39634.824
10700	125.01	10501.279	37159.293
5953	124.99	9446.724	36724.535
25448	124.97	13388.854	36783.266
4259	124.95	9037.676	38458.09
5296	124.93	9138.842	37115.523
2146	124.93	8320.787	37271.688
16756	124.91	11706.096	38527.105
1049	124.91	8059.02	39545.152
23565	124.88	13118.695	39024.383
30823	124.84	14220.894	39266.648
1413	124.78	8096.04	36199.563
20582	124.76	12653.972	33161.043
28246	124.7	13806.365	38647.035
3085	124.7	8545.401	34407.258
18627	124.7	12228.974	35600.367
8853	124.69	10020.292	36785.492
2898	124.67	8581.795	35915.262
20932	124.67	12692.979	35652.004
31030	124.63	14593.757	39889.215
23151	124.61	13063.621	36191.633
18683	124.59	12083.452	35739.234
6792	124.53	9546.905	35855.051
4692	124.51	8962.607	34313.797
9660	124.47	10202.498	36446.605
9308	124.46	10224.285	39210.117
23048	124.42	13073.028	35477.828
17682	124.42	11917.55	36720.57
5568	124.38	9190.314	39812.848
18518	124.36	12274.278	34753.68
5858	124.36	9348.885	37503.348
12559	124.34	10824.432	36861.617
15637	124.32	11521.009	35012.852
13913	124.32	10999.201	33916.039
297	124.26	7694.326	35558.359
24660	124.21	13236.225	34562.617
19774	124.19	12452.641	38062.117
9940	124.17	10335.786	34811.949
13628	124.17	11062.627	35775.762
14085	124.15	11350.936	33170.797
15157	124.15	11596.015	39190.934
11466	124.15	10619.464	37122.629
6443	124.15	9470.809	33157.625
10576	124.11	10531.986	36052.781
25114	124.09	13517.613	34785.648
12479	124.05	10789.335	36342.445
27054	124.01	13657.163	33947.641
20189	123.98	12396.557	35029.207
4861	123.98	9232.078	33004.539
26793	123.94	13632.667	35637.238
29255	123.92	14197.367	35834.176
9944	123.88	10160.029	34852.781
1385	123.88	8103.598	36259.563
7752	123.84	9857.591	37111.398
22762	123.82	13110.603	33286.539
2245	123.82	8382.624	38186.824
7810	123.78	9729.322	36826.563
22282	123.78	12913.644	36578.527
27232	123.77	13975.609	33286.84
4868	123.71	9083.93	33095.27
29412	123.69	14125.385	34755.93
6909	123.63	9644.696	37028.793
22525	123.63	12823.447	34479.492
23444	123.61	12927.324	38197.348
29430	123.59	14108.314	34581.207
16108	123.55	11699.769	33449.625
15269	123.54	11445.12	38184.516
7832	123.54	9841.619	36636.895
11417	123.5	10733.378	37244.184
23052	123.44	12989.604	35547.621
443	123.42	7970.416	36335.285
22719	123.36	12731.041	33053.387
32268	123.36	14540.084	33776.371
48	123.34	7715.97	33586.234
1225	123.33	8040.793	37987.324
7295	123.33	9821.569	39536.547
66	123.31	7905.917	33775.098
7910	123.23	9887.442	35764.441
3239	123.19	8651.705	33286.613
4740	123.17	8935.122	33789.105
15085	123.13	11428.73	39710.262
3939	123.1	8756.313	38937.836
23303	123.08	12965.285	37178.035
18566	123.06	12105.336	35199.785
22435	123	12865.239	35725.063
5481	122.96	9262.078	39037.664
28674	122.88	14051.894	38837.375
26977	122.85	13755.993	34296.715
1596	122.83	8055.292	34518.309
31524	122.81	14544.8	37794.48
1467	122.67	8067.547	35589.629
30278	122.64	14293.716	36745.313
711	122.64	7694.168	38154.219
13073	122.64	10933.866	39655.117
3639	122.6	8636.135	36794.441
21148	122.56	12582.895	37119.699
31673	122.54	14571.659	36945.238
15097	122.52	11622.811	39515.246
4043	122.52	9059.422	39765.797
881	122.5	7747.939	39280.324
27604	122.44	13892.298	35061.766
5527	122.44	9089.783	39500.191
5109	122.44	9204.991	35571.086
23486	122.39	12941.709	38357.457
11004	122.35	10530.315	39576.313
3524	122.33	8786.242	35901.402
4982	122.33	9071.136	34380.664
6561	122.29	9520.076	34110.094
17619	122.29	11915.64	37332.461
14258	122.29	11269.106	33958.539
26646	122.27	13633.986	36532.551
13982	122.19	11164.938	33800.723
11917	122.18	10601.676	33982.855
21864	122.18	12890.277	39154.184
26533	122.18	13583.52	36990.34
21697	122.02	12881.113	39824.602
2486	122	8458.879	39541.797
10843	121.95	10397.072	38485.656
18996	121.95	12076.652	37820.125
29031	121.93	14176.728	36896.297
23857	121.93	13288.355	39025.773
31143	121.91	14570.579	39346.824
16895	121.87	11693.16	39456.762
22224	121.85	12909.088	37120.016
7320	121.85	9710.712	39273.008
15659	121.85	11491.397	34879.551
14604	121.81	11359.88	36644.461
25598	121.81	13549.25	37645.109
869	121.81	7686.818	39132.84
31478	121.81	14600.938	37910.145
22848	121.79	12946.947	33718.797
11500	121.77	10731.027	36772.215
18413	121.77	12185.009	34070.914
18048	121.77	11907.46	33926.191
7795	121.75	9733.115	36727.891
18959	121.74	12132.22	37439.969
25163	121.72	13492.387	35197.152
2381	121.72	8341.044	39366.969
21399	121.68	12545.636	38891.969
1730	121.6	8205.263	33214.133
4293	121.58	9030.329	37836.074
13177	121.58	11052.861	39317.586
21124	121.56	12581.867	36939.902
15950	121.52	11624.803	33451.91
11498	121.52	10773.486	36740.383
32280	121.49	14462.022	33544.813
3213	121.47	8583.796	33131.68
12790	121.43	10913.573	38575.363
16005	121.43	11530.77	33134.156
18505	121.43	12164.326	34614.633
7723	121.41	9910.892	37242.52
13351	121.41	11044.489	37757.313
7819	121.39	9835.333	36573.746
13539	121.37	11202.994	36460.215
3007	121.37	8514.552	35207.434
20790	121.29	12647.364	34583.207
15469	121.28	11586.715	36235.219
28179	121.28	13961.481	38221.375
240	121.2	7730.79	35076.273
6426	121.18	9278.802	33283.758
1517	121.14	8185.05	35109.016
3746	121.12	8683.862	37530.887
30988	121.06	14283.214	39851.988
29559	121.05	14097.465	33912.422
22322	121.05	12755.56	36521.941
23438	121.05	12996.725	38173.211
2374	121.03	8319.996	39302.336
111	121.03	7755.321	34127.969
12311	121.01	10797.331	34824.047
20885	120.99	12529.668	35302.934
18922	120.99	12206.301	37088.105
3998	120.97	8807.269	39401.594
23437	120.91	12975.996	38167.855
17257	120.89	11921.374	39164.871
19556	120.87	12429.769	39742.824
5460	120.87	9120.512	38864.086
27347	120.85	13847.271	34326.434
2582	120.85	8463.429	38569.867
30043	120.83	14382.281	35624
16843	120.8	11666.787	39189.945
17631	120.8	12057.483	37091.207
413	120.74	7809.222	36195.727
6412	120.72	9404.853	33169.219
31999	120.72	14526.447	35307.852
4875	120.68	9233.591	33261.73
16846	120.68	11716.998	39204.375
3565	120.66	8775.677	36133.816
18820	120.62	12211.639	36212.164
19698	120.59	12297.262	38504.074
3370	120.57	8753.393	33978.484
8864	120.55	10071.203	36834.77
17006	120.51	12029.706	39806.094
1798	120.51	8218.85	33583.961
23867	120.51	13251.791	39074.07
12659	120.47	10832.804	37634.102
24267	120.47	13318.697	36996.363
6011	120.45	9341.196	36287.953
6674	120.41	9571.995	35148.633
2471	120.41	8519.754	39675.793
6805	120.39	9488.896	36010.813
6215	120.38	9378.384	34732.168
27936	120.38	13971.444	37002.719
2595	120.36	8450.55	38338.305
12278	120.34	10779.228	34521.348
25586	120.32	13396.461	37603.953
20874	120.32	12644.227	35189.281
17293	120.3	11982.71	39070.883
7644	120.28	9792.975	38087.531
8198	120.26	9747.085	33896.805
2447	120.26	8444.602	39824.496
13586	120.26	11101.402	36169.656
29399	120.24	14174.838	34669.504
26737	120.24	13626.15	35946.746
10988	120.22	10402.674	39541.988
22517	120.22	12921.694	34752.762
15662	120.2	11535.654	34889.141
12666	120.2	10788.185	37695.711
2867	120.2	8424.049	36518.477
17879	120.18	11988.762	35281.27
3993	120.18	8805.866	39298.32
27845	120.18	13814.019	36624.168
12292	120.16	10869.08	34681.16
21151	120.16	12594.91	37134.5
15947	120.15	11475.928	33435.422
16991	120.13	11806.93	40002.574
793	120.11	7693.495	38600.02
7920	120.09	9879.14	35882.203
12856	120.05	10790.826	38968.488
9243	120.03	10304.755	39703.141
3833	119.99	8808.017	38126.957
19005	119.99	12176.167	37877.816
16334	119.97	11833.369	35207.617
22633	119.97	12888.87	33934.152
21242	119.95	12691.952	38003.867
6014	119.93	9347.155	36308.797
15113	119.92	11564.05	39292.824
2002	119.92	8217.765	35619.566
20447	119.92	12309.357	33521.164
19713	119.9	12329.218	38315.316
23009	119.86	13074.285	35028.852
4017	119.84	8762.846	39753.145
7774	119.82	9720.639	36966.473
11899	119.82	10682.603	34262.883
26779	119.8	13606.873	35861.113
13264	119.8	11203.808	38557.863
6114	119.8	9417.96	35498.41
5340	119.76	9085.046	37648.875
7635	119.74	9798.748	38033.043
20673	119.72	12643.383	33772.66
16607	119.7	11722.851	37354.215
11244	119.7	10741.795	38353.195
19917	119.67	12387.068	37033.977
4210	119.67	8899.377	38683.57
5927	119.65	9361.629	36983.004
21387	119.63	12497.973	38829.367
6675	119.61	9650.917	35150.168
3884	119.59	8780.953	38533.172
15161	119.59	11623.835	38971.891
19891	119.55	12486.858	37428.578
8747	119.53	9946.896	35843.262
4619	119.53	8915.562	35404.801
26332	119.46	13635.761	38148.598
3614	119.46	8668.575	36607.016
26985	119.46	13726.037	34335.141
5190	119.44	9264.16	36143.051
25311	119.44	13526.003	35970.391
20073	119.42	12312.12	36034.934
18082	119.42	11890.258	33773.285
19955	119.4	12379.259	36704.281
6206	119.4	9386.236	34886.59
3344	119.32	8663.912	33649.5
16435	119.32	11671.32	35932.957
24176	119.3	13257.878	37569.434
563	119.3	7945.734	37050.371
29795	119.28	14412.383	33608.969
5011	119.19	9174.154	34698.211
9905	119.19	10224.494	35156.539
5703	119.19	9385.863	38912.805
21489	119.19	12521.213	39190.516
8794	119.15	10071.241	36073.617
6421	119.11	9341.378	33235.32
22454	119.11	12825.911	35305.016
28738	119.09	14105.915	38390.383
20169	119.05	12337.377	35185.945
1710	119.05	8095.259	33063.652
29288	119.05	14117.007	35429.73
7072	119.03	9618.388	38487.168
24368	119	13329.997	36101.598
8557	118.98	10074.618	34815.301
26918	118.98	13657.162	34896.695
15565	118.96	11610.249	35423.242
486	118.94	7920.859	36625.828
11793	118.88	10664.527	34642.527
17190	118.84	11945.001	39523.855
15228	118.82	11539.028	38478.055
27019	118.82	13634.798	34242.801
131	118.82	7732.376	34343.508
872	118.8	7770.708	39172.859
11005	118.8	10513.074	39589.051
18778	118.8	12069.511	35927.52
23010	118.8	13102.492	35035.813
23432	118.77	13022.481	38079.945
1653	118.75	7996.139	33665.27
26320	118.75	13611.563	38364.359
7590	118.75	9705.566	38762.148
22844	118.73	12952.861	33667.039
5750	118.73	9468.7	38401.281
20612	118.67	12606.425	33261.473
15351	118.67	11612.026	37663.09
12093	118.65	10908.572	33301.031
26370	118.65	13711.013	38059.078
29786	118.61	14311.647	33577.949
9059	118.61	9920.206	38663.207
30605	118.59	14243.581	38198.645
22609	118.59	12764.406	33827.332
22426	118.56	12910.352	35629.988
4285	118.52	9026.176	38058.125
23045	118.5	13023.186	35418.129
22487	118.48	12746.607	34969.707
5453	118.46	9202.96	38808.824
31426	118.46	14511.133	38059.902
19037	118.44	12153.05	38090.031
15349	118.4	11565.337	37633.512
22593	118.36	12782.401	33985.781
2389	118.34	8261.215	39451.336
2049	118.27	8208.377	36223.023
16661	118.25	11824.974	37661.883
24055	118.23	13284.469	38277.973
374	118.19	7729.699	35875.102
22553	118.19	12812.235	34346.184
5614	118.19	9307.711	39696.004
5023	118.19	9209.639	34775.645
7552	118.15	9705.192	38922.168
4349	118.11	8905.696	37413.77
105	118.08	7709.575	34111.387
8531	118.02	9943.325	34642.508
13325	118.02	11160.995	38129.008
2594	118.02	8448.774	38328.664
29543	117.98	14058.17	33823.074
20930	117.94	12694.991	35616.219
31146	117.94	14492.249	39364.48
13848	117.92	11175.691	34051.801
15273	117.92	11466.622	38231.953
14613	117.9	11330.523	36779.742
18904	117.88	12235.653	36946.004
25019	117.85	13508.628	34013.902
6615	117.81	9648.766	34561.184
7062	117.77	9544.762	38436.543
23297	117.77	12999.379	37151.273
13159	117.73	11137.109	39481.828
9118	117.73	10116.622	39202.859
10905	117.71	10427.766	39038.695
5429	117.71	9261.907	38617.891
6112	117.67	9404.306	35475.137
13194	117.65	11045.443	39156.301
26060	117.64	13713.878	39637.988
14700	117.64	11287.568	37700.648
6045	117.62	9453.932	35975.453
26026	117.56	13615.608	39936.348
7645	117.52	9869.336	38098.949
29837	117.52	14293.332	33879.836
2684	117.48	8425.636	37816.543
12045	117.46	10614.64	33105.973
6149	117.46	9332.639	35373.656
4371	117.41	8987.592	37292.656
5371	117.41	9074.6	38002.449
29428	117.39	14200.263	34540.008
18090	117.37	11956.437	33491.977
5062	117.37	9066.118	35108.426
11380	117.33	10755.729	37487.02
26515	117.29	13716.092	36901.832
6566	117.25	9530.831	34200.895
29988	117.21	14298.133	35135.914
21132	117.21	12638.863	37030.609
16674	117.18	11649.752	37808.938
7137	117.18	9547.194	39262.684
20299	117.16	12381.709	34306.777
2536	117.14	8438.891	39105.219
3204	117.14	8598.745	33015.172
15821	117.1	11562.773	33882.184
5372	117.1	9112.018	38080.684
21168	117.06	12542.946	37322.195
1646	117.04	8114.807	33902.211
19028	117.02	12176.508	37973.055
2795	116.98	8582.738	37008.094
25622	116.98	13431.51	37817.336
4826	116.97	8946.154	33477.043
30404	116.97	14224.633	37293.141
5886	116.91	9487.513	37314.41
12265	116.91	10951.043	34463.188
890	116.91	7877.022	39360.797
1006	116.89	8112.216	39931.031
8666	116.89	10077.878	35524.168
28296	116.87	13917.043	39003.578
17736	116.81	11873.034	36428.113
13203	116.79	11189.507	39253.445
16261	116.79	11841.532	34619.664
4406	116.77	9057.667	36983.113
23405	116.74	12978.488	37849.613
14444	116.72	11399.284	35296.672
12767	116.7	10914.832	38438.074
27838	116.7	13953.806	36552.492
21037	116.7	12623.984	36395.32
9248	116.7	10309.827	39740.336
11954	116.7	10706.019	33883.523
3600	116.68	8670.964	36477.18
17399	116.6	11884.549	38009.754
30763	116.58	14216.815	38753.441
3701	116.58	8678.21	37100.344
21220	116.58	12689.898	37799.766
2586	116.58	8447.567	38586.105
3869	116.56	8787.678	38401.477
1721	116.56	8307.086	33073.375
20879	116.51	12554.477	35222.719
22562	116.51	12858.216	34434.602
10312	116.49	10462.914	34287
496	116.47	7856.444	36702.93
18837	116.47	12276.358	36436.07
5188	116.45	9147.618	36124.309
18847	116.45	12260.975	36537.227
8845	116.45	10011.217	36651.117
31192	116.43	14487.616	39053.445
8096	116.41	9727.096	34923.891
23287	116.41	13077.349	37056.156
23412	116.39	13000.482	37888.41
24195	116.37	13288.104	37377.23
10254	116.37	10482.824	33604.461
8351	116.37	10090.524	33426.871
9608	116.33	10144.761	36993.184
4184	116.31	8888.736	38822.363
6975	116.31	9505.261	37691.102
24751	116.31	13174.945	33800.438
773	116.29	7704.286	38455.734
4102	116.29	9010.11	39588.316
3927	116.29	8659.525	38855.066
5293	116.26	9106.486	37083.902
16901	116.26	11694.245	39513.984
3654	116.24	8693.767	36849.891
16154	116.24	11693.835	33659.984
983	116.22	7751.473	39924.652
15800	116.22	11439.478	34040.906
5264	116.2	9102.012	36880.801
27302	116.18	13963.642	33925.914
1200	116.16	8113.644	38058.473
4458	116.12	9031.186	36392.609
9214	116.12	10164.063	39881.176
19757	116.12	12307.753	38277.117
10113	116.12	10333.063	33763.813
10618	116.1	10469.886	36450.98
1035	116.1	8155.197	39501.688
9078	116.08	10043.691	38880.961
18602	116.07	12161.323	35400.992
22602	116.05	12812.401	34079.414
29573	116.03	14038.373	33679.598
7660	116.01	9873.688	37972.691
14835	116.01	11282.845	38717.957
5884	116.01	9417.711	37303.836
4854	115.99	8940.519	33025.246
5603	115.97	9467.91	39941.938
3740	115.97	8638.902	37494.434
19259	115.91	12191.885	39559.863
2994	115.89	8430.997	35128.262
20826	115.8	12575.463	34881.68
12463	115.8	10946.992	36231.652
9231	115.8	10243.461	39600.469
16451	115.78	11751.142	36087.293
7977	115.76	9761.48	35636.281
24500	115.7	13229.227	35547.867
5767	115.7	9467.676	38294.234
11932	115.68	10565.457	34011.211
11513	115.66	10586.856	36610.246
14229	115.64	11405.539	33783.609
28240	115.62	13893.253	38577.754
14159	115.61	11312.128	33515.004
6824	115.55	9649.509	36213.953
22125	115.55	12806.914	37817.023
16527	115.53	11709.798	36719.02
7839	115.51	9839.128	36690.02
1857	115.49	8401.927	34229.648
24766	115.49	13346.84	33568.211
13263	115.49	11148.297	38553.098
27618	115.39	13801.572	35127.148
17443	115.34	11996.882	37786.23
13620	115.34	11067.092	35979.027
13082	115.3	10902.002	39778.453
2255	115.28	8274.489	38272.719
27542	115.26	13861.571	34798.984
25093	115.26	13357.211	34604.609
8912	115.26	10007.981	37357.938
4216	115.26	8990.64	38749.254
10287	115.24	10460.519	34039.438
10219	115.22	10373.576	33103.281
717	115.22	7964.536	38229.488
13315	115.2	11007.555	38051.313
938	115.16	7970.841	39697.965
830	115.16	7817.296	38894.344
27525	115.15	13882.406	34719.055
9647	115.09	10316.959	36593.781
7061	115.05	9618.799	38429.148
15226	115.03	11539.344	38787.824
3580	115.01	8796.924	36280.246
5478	114.97	9245.875	38988.531
912	114.97	7695.556	39516.348
16954	114.92	11721.673	39796.43
18832	114.92	12271.258	36373.887
6381	114.92	9395.41	33608.813
10111	114.9	10209.3	33734.508
12162	114.9	10838.804	34022.742
28964	114.86	14149.195	37241.965
23700	114.82	12984.201	39965.637
6611	114.82	9508.898	34485.984
22502	114.82	12854.75	34626.879
1578	114.8	8029.81	34662.953
2354	114.8	8376.381	39081.797
1398	114.8	8158.297	36366.926
125	114.78	7941.411	34259.203
15095	114.76	11437.811	39497.445
11493	114.76	10714.037	36959.598
20985	114.72	12557.006	36037.141
10319	114.7	10432.766	34328.465
2501	114.7	8451.274	39396.145
29021	114.69	14167.757	37131.766
123	114.67	7713.686	34227.215
10842	114.67	10554.369	38436.383
20058	114.65	12396.358	35954.957
25454	114.65	13559.006	36831.035
7714	114.63	9741.49	37501.234
4169	114.63	8909.254	39077.641
4822	114.57	8894.525	33462.645
21015	114.57	12578.596	36272.52
3125	114.57	8565.544	34037.578
27304	114.57	13897.554	33933.316
8854	114.57	9979.392	36789.926
32324	114.57	14601.4	33300.438
9964	114.55	10153.545	34654.578
25708	114.55	13444.352	38523.648
26300	114.55	13717.042	38751.484
1592	114.53	8130.65	34500.098
6726	114.53	9674.406	35424.266
2620	114.53	8569.5	38259.148
5251	114.51	9066.699	36771.613
21333	114.51	12518.759	38291.621
10878	114.51	10349.208	38838.926
26979	114.49	13605.49	34308.164
95	114.49	7824.925	34039.516
14639	114.48	11343.009	37051.332
19730	114.44	12435.026	38408.34
19103	114.42	12234.897	38729.875
4512	114.42	8904.985	36149.605
11410	114.4	10684.719	37235.293
8595	114.4	9972.864	34989.82
7300	114.38	9807.082	39289.609
4378	114.32	8930.871	37062.434
24487	114.32	13183.181	35454.227
14368	114.32	11267.267	34682.621
13035	114.32	10972.231	39391.012
13105	114.3	10888.444	39920.457
320	114.28	7770.259	35643.324
29903	114.25	14262.188	34287.719
24811	114.25	13288.628	33168.395
4957	114.21	9067.052	34157.988
17544	114.19	11905.648	37377.625
542	114.19	7892.013	36926.227
27223	114.17	13942.054	33257.258
23481	114.17	12978.784	38333.957
27727	114.17	13977.47	35916.527
14278	114.17	11245.696	34080.883
196	114.15	7968.382	34904.27
97	114.13	7977.22	34040.711
19368	114.13	12161.526	39942.605
2628	114.13	8515.975	38031.23
2393	114.11	8317.093	39482.016
8543	114.09	9930.388	34708.18
23531	114.07	12941.693	38729.289
3353	114.05	8816.614	33850.781
31592	114.03	14540.235	37434.301
8812	114.02	10024.065	36393.398
2351	114.02	8400.229	39065.324
1246	114	8096.109	37784.211
504	113.98	7814.444	36749.234
10039	113.96	10297.282	34394.555
13355	113.96	11042.974	37790.551
24311	113.94	13171.258	36586.18
17259	113.92	11881.548	39184.559
24785	113.9	13220.148	33638.867
13709	113.86	11184.212	35038.215
1395	113.86	8050.374	36338.941
10937	113.84	10484.213	39229.238
2569	113.84	8518.587	38723.797
14726	113.79	11349.857	37886.34
1825	113.79	8212.321	33925.453
24679	113.79	13275.311	34398.512
19853	113.77	12322.353	37567.613
23555	113.75	13078.056	38881.094
3634	113.71	8766.611	36721.906
28375	113.69	13854.562	39487.703
24229	113.69	13149.314	37124.957
500	113.67	7818.232	36715.586
22234	113.65	12760.96	37160.953
16601	113.65	11819.751	37342.602
13654	113.63	11140.494	35465.461
4129	113.61	8912.698	39249.617
20704	113.61	12573.983	33929.875
16356	113.59	11821.076	35391.203
23667	113.57	12988.763	39752.133
10143	113.56	10235.641	33396.043
15972	113.56	11467.2	33257.34
8897	113.52	10069.74	37217.176
16705	113.52	11678.602	37994.309
30731	113.52	14283.789	38620.246
25234	113.48	13498.43	35638.859
9238	113.44	10213.484	39646.008
3607	113.44	8686.03	36539.914
14527	113.38	11255.823	36053.91
15021	113.36	11403.907	39925.691
15682	113.36	11498.501	34691.453
30231	113.33	14209.956	36342.215
6259	113.31	9346.074	34208.469
3201	113.31	8462.922	33306.359
5214	113.29	9105.124	36347.539
29303	113.27	14207.196	35258.395
28147	113.25	13813.555	38040.789
7588	113.25	9783.88	38756.07
20	113.25	7694.415	33280.98
30012	113.25	14269.009	35300.992
4509	113.23	8965.042	36135.008
4856	113.21	8886.261	33058.254
24663	113.21	13332.476	34608.141
26139	113.19	13583.946	39516.574
7359	113.15	9792.598	38824.828
9553	113.15	10287.851	37301.938
5110	113.15	9115.267	35579.551
20692	113.1	12608.773	33889.625
9122	113.08	9978.801	39216.383
2966	113.08	8453.11	35522.535
18903	113.06	12085.019	36932.777
5726	113.04	9277.684	38494.043
5236	113	9236.641	36581.645
29163	112.98	14072.214	36271.277
25801	112.98	13497.05	39421.219
6320	112.96	9305.795	33708.133
17886	112.96	11899.835	35350.215
10701	112.94	10465.589	37185.133
9945	112.94	10176.962	34853.547
24155	112.92	13303.64	37804.348
10359	112.9	10524.944	34644.145
17895	112.9	12023.924	35146.766
23111	112.9	12982.514	35872.254
24067	112.9	13161.569	38007.996
21078	112.89	12530.334	36688.699
26908	112.89	13722.88	34812.066
5591	112.87	9428.371	39850.379
18264	112.85	12275.44	33162.129
12594	112.83	10786.782	37220.488
108	112.83	7891.465	34114.805
13587	112.81	11186.751	36181.5
21236	112.77	12600.194	37970.832
12841	112.77	10807	38887.617
14729	112.77	11283.483	37892.832
10278	112.73	10389.608	33999.516
676	112.73	7933.303	37889.27
20473	112.69	12489.437	33399.277
30294	112.69	14312.206	36816.934
4928	112.69	9106.546	33820.398
13636	112.69	11173.058	35882.637
18479	112.67	12184.358	34371.063
27581	112.62	13954.053	34983.898
15738	112.62	11539.841	34303.988
880	112.6	7796.458	39269.484
5800	112.58	9456.49	37916.359
4063	112.58	8931.626	39967.855
25625	112.58	13486.032	37830.281
8587	112.56	10035.927	34931.383
13334	112.54	11009.391	37863.586
6431	112.54	9359.504	33316.297
18395	112.52	12230.354	33904.57
454	112.48	7870.304	36450.336
21323	112.48	12560.272	38270.313
12105	112.48	10876.202	33443.262
24040	112.46	13182.222	38187.02
15367	112.43	11537.865	37415.305
27262	112.41	13904.704	33567.805
20729	112.39	12667.124	34151.008
18066	112.37	12061.874	33697.875
27125	112.35	13577.302	33286.051
11274	112.33	10691.128	38239.77
29948	112.31	14352.265	34767.059
19695	112.31	12454.188	38493.129
19690	112.31	12405.974	38778.914
20196	112.29	12347.234	34794.352
4079	112.29	8861.111	39735.281
28694	112.27	14131.425	38758.137
9145	112.25	9944.801	39390.324
117	112.25	7709.792	34151.148
27882	112.18	13805.692	36730.883
5351	112.18	9134.969	37745.547
16410	112.18	11644.96	35667.781
6466	112.16	9511.022	33216.574
17754	112.14	11883.944	36286.836
10771	112.12	10379.042	37775.996
2357	112.1	8393.752	39123.914
807	112.08	7790.441	38723.051
27320	112.02	13816.71	34132.652
12338	112	10803.44	35140.211
2804	112	8479.449	36723.836
25362	111.97	13487.499	36314.879
4942	111.95	9103.602	33977.117
5448	111.95	9146.406	38765.523
7554	111.91	9894.012	38940.824
8107	111.91	9851.867	34664.387
31018	111.91	14486.289	39814.352
22656	111.87	12793.059	33527.797
17014	111.83	11918.03	39815.379
15327	111.79	11419.41	37789.43
3981	111.79	8742.866	39237.191
22221	111.74	12750.929	37097.434
13094	111.74	10981.038	39852.457
12530	111.74	10810.576	36700.27
6538	111.68	9575.165	33844.949
25477	111.68	13375.227	37053.719
4121	111.64	8845.251	39150.27
27898	111.62	13817.895	36813.164
811	111.6	7658.58	38759.375
15219	111.6	11595.146	38765.445
21006	111.6	12590.186	36190.176
25057	111.6	13462.082	34278.477
12076	111.58	10790.491	33168.906
23850	111.54	13323.752	38987.184
3925	111.53	8796.82	38845.961
3470	111.53	8736.524	35135.852
8600	111.51	10042.865	35007.711
27654	111.47	13797.391	35425.625
9206	111.47	10169.057	39800.383
20941	111.45	12604.153	35679.023
24027	111.41	13225.627	38384.988
1078	111.41	8116.333	39188.125
34	111.39	7800.475	33415.465
31103	111.39	14499.692	39456.102
5514	111.39	9075.9	39351.992
12755	111.37	10826.845	38304.645
29879	111.37	14334.12	34198.137
22752	111.35	13008.15	33197.898
13175	111.33	11189.635	39297.406
8947	111.31	10008.178	37745.309
23227	111.3	13029.9	36545.172
16290	111.28	11759.659	34806.273
2193	111.28	8217.736	37613.227
18760	111.26	12130.529	35904.434
31782	111.22	14502.96	36353.914
11017	111.18	10475.279	39690.887
20706	111.18	12528.859	33958.543
22749	111.18	13041.879	33168.121
5502	111.12	9168.183	39243.797
13564	111.12	11111.817	36326.094
9640	111.1	10216.57	36544.602
3153	111.1	8437.299	33535.063
12128	111.1	10965.863	33712.734
6758	111.08	9588.262	35607.383
10882	111.07	10535.979	38867.766
15134	111.07	11458.389	39129.57
26183	111.05	13678.359	39340.176
25181	111.03	13413.732	35279.43
309	111.03	7798.087	35599.207
13703	110.99	11131.216	34985.426
30758	110.97	14346.171	38739.277
1908	110.97	8214.995	34789.707
759	110.97	7783.493	38356.82
3658	110.93	8676.792	36883.359
25074	110.91	13360.068	34473.043
24256	110.84	13183.382	36927.012
11329	110.84	10652.078	37803.594
18017	110.84	11866.089	34255.727
1427	110.84	8027.142	35934.621
525	110.82	7705.785	36820.773
19981	110.8	12343.379	36858.539
31056	110.78	14581.867	39609.293
1613	110.78	8008.019	34128.809
4891	110.76	9215.05	33350.809
935	110.76	7986.464	39632.297
11709	110.76	10617.274	35288.188
15354	110.74	11535.903	37352.594
26263	110.74	13654.916	38838.41
9225	110.74	10188.098	39970.738
29309	110.72	14107.451	35334.109
8513	110.72	10119.821	34538.395
19071	110.7	12227.281	38391.23
16530	110.7	11651.299	36745.672
11270	110.68	10625.978	38192.988
18779	110.68	12229.175	35937.02
7033	110.66	9625.882	38228.566
7044	110.64	9525.768	38308.98
27161	110.62	13757.591	33137.879
12795	110.61	10916.561	38653.215
23813	110.61	13279.389	39306.344
415	110.61	7747.002	36203.988
23019	110.61	13050.301	35106.668
28656	110.59	14009.665	39075.363
24369	110.59	13153.148	36110.777
1198	110.59	8161.686	38033.32
32096	110.57	14443.897	34925.207
25528	110.55	13535.986	37329.379
27667	110.55	13804.075	35548.121
15271	110.55	11600.577	38198.359
19630	110.53	12298.743	39221.469
24905	110.47	13354.353	33238.848
160	110.47	7924.716	34560.902
3917	110.45	8635.159	38764.523
17405	110.45	11905.482	38131.93
12929	110.43	10968.898	39365.555
5957	110.43	9479.414	36769.012
15274	110.41	11425.684	38244.363
2600	110.39	8573.963	38403.266
20876	110.36	12495.975	35209.063
11279	110.3	10754.193	38276.574
6124	110.3	9386.58	35575.188
15653	110.3	11510.122	34845.852
19237	110.3	12212.83	39484.074
27741	110.28	13800.074	36001.105
2961	110.28	8521.89	35464.313
341	110.28	7968.211	35746.066
18800	110.26	12127.835	36049.863
6829	110.22	9699.835	36241.922
6588	110.22	9556.527	34297.719
9823	110.22	10309.557	35692.051
28162	110.2	13906.31	38098.242
7009	110.17	9542.268	37970.609
3883	110.17	8650.459	38514.047
24622	110.15	13330.521	34927.484
11365	110.15	10662.705	37347.965
2936	110.13	8503.147	35635.422
4598	110.13	8954.043	35570.863
2723	110.11	8565.761	37607.875
17380	110.11	11895.879	38439.457
775	110.11	7822.609	38467
3561	110.11	8777.652	36104.871
15561	110.09	11427.832	35704.891
14789	110.07	11328.8	38296.637
1401	110.05	8146.04	36064.105
6293	110.03	9488.423	34287.301
18934	110.03	12152.239	37206.379
31004	110.03	14311.455	39969.199
18380	110.01	12209.104	33828.867
8350	110.01	9929.163	33418.148
25164	109.99	13353.539	35199.488
2992	109.97	8553.163	35105.844
28974	109.95	14049.539	37319.422
31182	109.94	14580.323	38981.137
1319	109.94	8177.463	36939.18
28559	109.94	14085.257	39603.133
15227	109.94	11632.098	38829.375
16894	109.92	11712.308	39448.32
14539	109.88	11260.864	36268.754
11251	109.86	10622.648	38423.711
2729	109.84	8542.939	37361.039
17330	109.84	11939.128	38914.781
8662	109.8	10099.879	35506.164
16326	109.8	11662.12	35083.16
11181	109.74	10680.552	39098.566
1266	109.74	8199.389	37382.074
3576	109.74	8811.224	36230.215
10244	109.74	10527.3	33423.594
9146	109.69	10053.147	39457.465
18115	109.69	11913.171	33607.332
16854	109.67	11837.005	39300.473
9111	109.67	10058.547	39135.234
556	109.67	7913.151	37003.57
11143	109.63	10669.747	39421.891
30510	109.61	14244.623	37772.715
18268	109.59	12097.416	33183.539
2279	109.57	8360.122	38536.035
23711	109.57	13306.445	39788.27
25608	109.55	13504.773	37739.551
1709	109.55	8120.417	33056.531
2577	109.53	8585.001	38549.855
6390	109.51	9470.509	33627.594
22934	109.49	13039.902	34520.352
2792	109.46	8445.77	36946.484
11504	109.38	10747.99	36824.895
161	109.32	7958.849	34570.715
6024	109.32	9396.617	36117.402
2525	109.32	8499.67	39036.355
18494	109.32	12148.296	34508.391
20281	109.28	12373.904	34580.41
3530	109.23	8777.745	35974.938
3356	109.23	8730.935	33876.289
29292	109.23	14005.049	35452.09
10776	109.23	10376.343	37799.965
18515	109.21	12089.794	34747.07
32325	109.19	14483.046	33307.344
11587	109.17	10608.082	36087.145
2613	109.15	8575.91	38194.047
29212	109.13	14081.668	36199.02
31775	109.11	14592.782	36229.695
3763	109.11	8736.726	37611.145
6098	109.11	9374.408	35420.105
809	109.11	7959.388	38731.266
8981	109.11	10026.775	38089.125
8679	109.09	10083.738	35630.43
7144	109.09	9683.917	39333.281
777	109.07	7721.697	38483.309
5784	109.05	9386.913	38090.621
4399	109.03	8851.953	36912.684
18284	109.03	12117.103	33249.664
2618	109.03	8526.75	38235.855
19937	109.03	12364.647	36862.77
1800	109.03	8404.944	33612.91
9649	109.02	10199.952	36633.801
17718	109	11913.039	36676.02
11179	109	10611.889	39041.102
114	108.96	7669.061	34140.328
5921	108.92	9295.534	36917.398
21654	108.9	12634.094	39866.867
21859	108.88	12730.992	39415.332
10783	108.88	10510.506	37862.363
28044	108.84	13887.841	37529.266
10284	108.82	10490.095	34015.152
4549	108.8	8960.713	35752.047
14301	108.79	11248.28	34268.742
14723	108.79	11264.481	37842.266
19084	108.77	12065.186	38559.742
5605	108.75	9366.041	39961.086
2201	108.73	8392.457	37697.84
12887	108.69	10819.097	39219.898
28932	108.69	13998.324	37429.773
12434	108.69	10795.949	35929.262
8975	108.67	10077.903	38036.625
23576	108.65	12969.45	39081.848
13149	108.65	11091.136	39675.676
1067	108.54	8043.812	39415.211
2363	108.52	8361.124	39195.824
2642	108.52	8557.13	38129.957
18007	108.48	12009.204	34437.836
725	108.48	7707.634	38247.988
6618	108.48	9525.938	34584.016
15326	108.44	11471.187	37772.469
24841	108.44	13349.915	33074.938
29522	108.44	14144.048	33970.98
5422	108.44	9192.442	38501.383
28711	108.42	14036.421	38545
7871	108.42	9834.984	36068.211
31578	108.4	14589.748	37652.668
2067	108.38	8243.456	36381.906
8599	108.36	10080.029	35002.031
23047	108.36	12997.488	35442.988
25471	108.35	13449.357	36972.961
2785	108.35	8599.091	37119.703
18572	108.35	12214.486	35221.133
5099	108.33	9263.246	35504.895
16849	108.33	11771.069	39256.98
6940	108.31	9570.327	37411.512
24698	108.31	13207.651	34242.434
17753	108.29	11959.135	36281.148
31118	108.29	14580.449	39508.313
20033	108.29	12331.757	36088.402
10610	108.27	10543.011	36368.258
119	108.27	7762.051	34186.773
2056	108.25	8308.589	36307.313
23044	108.25	13129.983	35402.035
14791	108.25	11241.787	38335.551
8288	108.21	9862.173	33092.441
19020	108.19	12105.081	37901.141
2316	108.17	8369.578	38795.352
18636	108.17	12140.017	35659.723
26919	108.15	13709.874	34900.59
15504	108.15	11608.976	36157.441
620	108.13	7984.366	37482.609
23282	108.13	13046.279	37022.242
13681	108.12	11080.897	35168.371
5856	108.12	9389.455	37489.445
9135	108.1	10050.047	39257.324
5328	108.1	9196.051	37561.199
20693	108.06	12621.754	33895.77
16528	108.06	11755.74	36730.34
5865	108.04	9425.74	37220.746
7914	108.04	9760.192	35790.902
11046	108.04	10540.248	39958.516
20325	108.04	12400.487	34175.859
10348	108.02	10393.269	34547.699
15167	108.02	11623.385	39058.215
1084	108	8102.442	39259.746
15430	108	11581.034	36812.156
1911	107.94	8397.546	34856.824
5455	107.92	9094.918	38838.941
27660	107.92	13841.737	35436.91
23018	107.92	12966.603	35101.93
12655	107.9	10948.817	37596.793
2465	107.89	8436.343	39630.234
16576	107.89	11662.807	37013.152
7607	107.85	9901.41	38382.453
104	107.83	7680.277	34100.934
29260	107.83	14117.32	35897.676
265	107.83	7691.665	35324.746
7658	107.81	9779.075	37955.824
14842	107.77	11314.822	38725.387
15985	107.77	11525.009	33046.754
27243	107.77	13842.005	33412.023
6804	107.69	9570.487	36004.836
23978	107.67	13282.207	38731.938
13622	107.67	11005.218	35993.063
4602	107.67	8929.149	35299.719
2440	107.67	8539.685	39800.008
20940	107.66	12617.147	35669.879
906	107.64	7975.662	39477.523
2581	107.64	8526.215	38566.746
8976	107.64	9995.085	38055.133
25149	107.64	13406.775	35035.023
7796	107.6	9796.666	36726.406
13074	107.6	10806.128	39707.012
20711	107.48	12561.372	33973.234
30468	107.48	14381.919	37633.316
28564	107.44	14059.748	39638.797
18179	107.43	11922.887	33245.539
3346	107.39	8785.997	33673.059
31531	107.37	14633.386	37825.129
11021	107.35	10499.43	39708.879
13585	107.33	11189.092	36129.09
13731	107.31	10999.522	34880.332
3366	107.31	8690.75	33953.977
15020	107.29	11383.684	39918.555
4404	107.27	8934.477	36957.301
20491	107.27	12372.988	33175.059
15746	107.25	11463.794	34377.406
27034	107.25	13726.622	34019.887
4137	107.23	8933.278	38957.34
8276	107.2	9709.503	33247.133
16730	107.16	11716.713	38295.449
17150	107.14	11926.022	39690.641
7083	107.14	9634.984	38600.766
9073	107.12	9934.803	38847.844
1074	107.1	8042.39	39163.434
16944	107.08	11699.467	39729.363
8634	107.08	10012.6	35263.344
23726	107.06	13243.062	39873.324
2228	107.04	8365.943	37961.008
25144	107	13382.27	35010.91
6705	106.99	9680.929	35329.523
375	106.95	7930.099	35883.016
19552	106.93	12396.895	39637.523
3782	106.93	8669.984	37918.98
4717	106.93	8963.775	34011.305
14442	106.91	11220.055	35284.152
22513	106.89	12847.482	34693.367
14833	106.89	11403.056	38645.168
10751	106.85	10548.335	37515.434
2589	106.85	8507.022	38599.848
16611	106.83	11718.781	37378.719
5323	106.83	9216.622	37503.617
17333	106.83	12032.421	38941.766
11693	106.83	10566.153	35458.695
2288	106.83	8323.154	38583.961
1206	106.81	8103.465	38137.832
7123	106.77	9547.259	39133.02
478	106.77	7873.765	36545.402
13530	106.77	11146.334	36407.07
22865	106.77	13084.775	33874.148
6893	106.76	9630.656	36936.184
21550	106.74	12622.674	39599.395
2078	106.74	8326.911	36502.785
8928	106.74	9955.273	37551.832
18416	106.72	12064.641	34115.785
15664	106.72	11466.02	34919.836
1679	106.72	8184.537	33594.527
6540	106.72	9681.476	33865.434
179	106.72	7954.213	34679.16
17329	106.7	11871.651	38898.516
14942	106.7	11256.327	39277.648
11196	106.68	10774.755	38851.746
2047	106.66	8306.256	36218.68
15006	106.66	11353.474	39756.535
4640	106.66	8901.538	35020.094
3491	106.64	8648.662	35433.66
5919	106.62	9390.013	36876.031
16990	106.6	11639.466	39994.84
25265	106.6	13547.619	35734.941
631	106.6	7769.131	37553.789
29086	106.56	14024.178	36859.742
1847	106.54	8382.95	34216.184
23165	106.54	12992.086	36355.297
3133	106.49	8492.225	33816.078
24696	106.47	13177.673	34204.102
13797	106.45	11013.146	34413.297
9591	106.45	10224.151	37180.047
15149	106.39	11447.383	39154.617
30	106.39	7740	33373.645
21129	106.35	12518.653	36971.336
5006	106.33	9220.678	34656.652
7077	106.33	9567.623	38532.594
8806	106.31	10016.656	36296.305
22890	106.31	13064.143	34173.973
13749	106.31	11141.287	34660.906
26349	106.3	13699.684	38296.508
26981	106.28	13616.435	34324.906
18580	106.28	12140.566	35261.914
824	106.26	7804.841	38845.035
5778	106.24	9485.022	38044.031
2824	106.2	8624.718	36545.762
18978	106.14	12254.392	37596.523
1164	106.12	8017.014	38369.172
17963	106.12	11940.981	34550.867
29548	106.1	14021.534	33880.191
692	106.08	7664.899	37966.555
399	106.08	7825.343	36088.68
30822	106.07	14296.978	39265.902
3127	106.03	8561.153	34081.18
11237	106.03	10579.679	38606.609
194	106.03	7685.104	34880.246
8291	106.01	9787.941	33123.59
286	105.99	7698.589	35460.234
27952	105.99	13967.088	37110.254
1256	105.97	8082.188	37556.051
17998	105.97	11958.322	34387.539
31157	105.97	14626.919	39433.563
26230	105.95	13725.749	38981.949
11910	105.93	10660.004	34280.16
8977	105.91	10001.02	38066.109
8918	105.91	10122.474	37476.27
24258	105.87	13194.932	36942.129
19286	105.87	12229.591	39656.355
1175	105.87	8114.027	38467.508
8369	105.85	9964.795	33674.902
13327	105.85	11162.755	37833.777
25001	105.84	13461.82	33930.375
921	105.84	7864.791	39583.734
10049	105.82	10205.207	34446.285
4333	105.82	8906.527	37643.266
7555	105.82	9758.769	38941.773
6182	105.8	9395.634	34992.199
3421	105.76	8704.921	34683.426
7201	105.76	9619.542	39701.129
15348	105.76	11634.877	37628.422
22263	105.7	12907.331	36781.789
4918	105.7	9064.083	33729.527
859	105.66	7749.161	39101.5
23361	105.63	13082.976	37489.977
21123	105.63	12567.69	36924.313
25936	105.63	13479.036	39945.188
31215	105.61	14466.15	38798.477
12577	105.59	10854.163	37128.059
189	105.59	7658.022	34843.547
4281	105.53	8934.807	38016.93
12493	105.53	10931.525	36490.754
22941	105.53	12978.823	34599.398
2766	105.53	8615.915	37263.715
20814	105.53	12601.699	34763.48
20055	105.47	12298.047	35933.473
31755	105.47	14431.578	36444.313
440	105.45	7767.523	36312.59
6543	105.43	9629.66	33918.281
22521	105.41	12863.021	34456.285
13493	105.41	11178.853	36805.422
9355	105.41	10176.297	38683.254
14589	105.41	11350.135	36567.023
9589	105.41	10296.212	37137.395
5313	105.4	9159.473	37302.254
23117	105.38	13077.755	35922.797
14562	105.36	11285.982	36363.313
19621	105.36	12465.013	39142.484
28389	105.3	13932.702	39571.055
7207	105.28	9666.43	39757.902
23532	105.28	13063.437	38731.945
24318	105.2	13188.615	36674.309
16526	105.2	11766.916	36697.703
17919	105.18	11858.647	35082.84
19397	105.17	12176.353	39988.367
650	105.15	7892.048	37667.785
22129	105.15	12880.86	37509.426
5924	105.15	9380.254	36944.598
20691	105.09	12653.322	33877.789
2136	105.09	8405.883	37187.422
1302	105.09	8114.917	37128.465
18060	105.07	11934.891	33686.078
20127	105.05	12316.332	35495.008
630	104.97	7911.095	37549.926
25160	104.97	13504.832	35145.598
4451	104.97	8852.754	36680.934
13786	104.95	11036.529	34308.488
22403	104.95	12895.846	35798.965
10893	104.94	10387.405	38916.063
20731	104.92	12668.975	34173.098
17390	104.9	12049.621	38205.148
28553	104.86	14176.576	39992.813
14226	104.86	11297.259	33759.301
251	104.82	7894.868	35227.777
18157	104.82	11974.33	33460.594
12120	104.8	10933.867	33620.719
24954	104.8	13377.029	33633.32
6235	104.8	9386.009	34322.516
9973	104.8	10317.024	34690.547
[truncated: 2,871 more rows]
