# Supplementary material for: Insights on the Control of Yeast Single-Cell Growth Variability by Members of the Trehalose Phosphate Synthase (TPS) Complex
Source: Front Cell Dev Biol. 2021 Jan 28;9:607628. doi: 10.3389/fcell.2021.607628 (PMC7876269; doi:10.3389/fcell.2021.607628)
Supplement: Supplementary file 2 [file Data_Sheet_1.ZIP › final_code/input_datasets/Ntd-TSL1_SortedCells3_control_t1.csv]

Id	Area (µm²)	Centre X Position (µm)	Centre Y Position (µm)
4208	45.55	9021.046	34585.957
10681	43.1	10836.28	34950.098
4328	42.56	9012.29	33313.344
7092	41.51	9632.443	38502.109
714	39.98	7664.479	37058.156
18795	38.29	14021.077	35293.988
15646	37.87	12721.234	36331.926
1734	37.78	8330.96	34876.883
13176	35.57	11701.735	35977.691
1440	35.51	8048.358	34739.793
7683	35.46	9770.021	34809.086
6709	35.04	9694.086	35882.332
18554	34.94	14057.891	37914.852
15670	33.94	12759.493	35747.82
20203	33.48	14579.358	35252.406
16383	32.37	13010.095	37095.91
3249	32.11	8696.195	36369.531
4071	31.97	9062.227	35972.262
16562	31.91	13009.907	39740.145
3294	31.76	8805.934	36888.949
6435	31.4	9632.422	34704.586
5146	30.59	9069.201	39594.922
12949	30.25	11735.782	33413.77
20201	30.11	14550.068	35234.543
4277	30.04	8958.837	33752.016
18628	30.04	14146.249	36806.422
12492	29.81	11592.325	38362.66
6269	29.61	9699.082	33065.75
19486	29.37	14390.187	38955.684
20200	29.29	14573.26	35224.609
11846	29.14	11126.635	33713.191
7403	29.1	9892.202	37291.277
19972	29.1	14454.724	38165.18
14868	29.08	12451.732	35191.445
1022	28.91	7811.666	39776.438
13298	28.85	11716.16	36384.422
10741	28.83	10807.395	35600.879
10633	28.83	10923.885	34423.137
14454	28.66	12218.809	38769.391
17404	28.62	13492.415	38899.398
7251	28.56	9808.097	39209.891
7798	28.56	9895.874	34105.016
7652	28.54	9910.873	35139.445
13381	28.54	11833.234	37525.164
14018	28.52	12279.599	33453.18
1372	28.52	8025.536	35133.004
19098	28.5	14240.125	33417.383
10736	28.5	10905.247	35535.594
9845	28.5	10545.273	36799.07
10345	28.48	10749.26	34917.578
12141	28.39	11423.873	36311.914
13521	28.33	11908.422	39836.688
7288	28.31	9821.632	38532.113
11923	28.31	11367.811	33486.164
1103	28.25	8103.204	39190.477
19325	28.25	14275.276	36289.41
7154	28.18	9530.851	39670.445
11964	28.16	11224.373	34186.289
492	28.14	7828.903	35472.988
2588	28.14	8470.77	36154.586
9326	28.1	10364.108	33494.215
11658	27.99	11094.624	35300.648
18120	27.97	13949.204	35280.336
17852	27.89	13910.684	33578.672
12259	27.87	11356.564	37678.715
12043	27.87	11405.888	35095.953
15696	27.85	12733.847	35307.191
8250	27.81	9966.653	35523.156
4496	27.74	9077.634	34837.43
14844	27.74	12406.071	35440.168
17003	27.7	13480.083	33455.578
3229	27.64	8784.811	35996.273
16692	27.64	13187.856	37954.227
4199	27.62	8908.894	34758.125
80	27.6	7681.137	33749.414
1399	27.6	8203.605	35066.508
16737	27.58	13299.229	36611.824
14782	27.57	12409.476	36490.031
18289	27.57	13839.94	37378.914
20030	27.57	14589.856	37226.758
1220	27.57	8008.354	36996.441
14867	27.55	12374.405	35188.195
14103	27.53	12156.688	34776.637
14320	27.47	12226.196	36921.543
17609	27.45	13746.527	35776.641
10247	27.41	10753.186	36076.914
2842	27.39	8528.49	33421.344
12395	27.37	11418.889	39794.293
11157	27.37	11072.569	38335.281
2274	27.35	8367.665	39167.371
2725	27.34	8544.596	34348.457
18662	27.22	14076.336	36296.172
18150	27.2	13830.849	35824.055
11313	27.18	11170.237	36608.133
11824	27.18	11010.874	34103.152
19951	27.18	14615.831	38730.379
2432	27.18	8628.697	37833.668
8730	27.12	10268.922	37656.242
8750	27.09	10150.338	37277.34
7421	27.07	9742.657	37044.07
94	27.05	7668.651	33898.879
14365	27.05	12098.686	37537.309
19017	27.03	14174.3	33522.16
8386	27.01	9924.122	36987.957
17206	26.99	13564.658	35633.797
13692	26.99	11899.637	37291.98
20140	26.97	14597.317	36194.602
6385	26.97	9516.394	34570.359
14698	26.95	12494.613	37943.758
15607	26.95	12801.113	37085.199
11360	26.93	11204.058	36486.398
9016	26.91	10330.75	35052.898
1016	26.89	7792.309	39711.332
18226	26.88	13864.281	36849.645
16789	26.86	13196.25	35688.586
9109	26.86	10272.167	34367.832
10104	26.82	10614.031	38729.445
16309	26.82	13086.119	35942.359
9040	26.8	10347.621	34892.707
16771	26.78	13329.915	35898.324
1847	26.78	8254.21	36012
3867	26.74	9060.261	37224.395
2127	26.72	8311.754	36958.539
17356	26.7	13529.808	37915.781
2897	26.68	8722.362	33432.422
15598	26.68	12777.25	37234.23
2336	26.66	8477.404	39525.234
4949	26.65	9115.865	37129.148
17778	26.65	13675.214	33930.109
15205	26.63	12509.368	36173.738
18418	26.61	13880.175	39600.352
19045	26.59	14020.451	33445.375
9518	26.57	10499.42	34544.609
12356	26.55	11382.139	38866.957
15154	26.53	12625.227	35251.91
17780	26.53	13640.777	33711.32
2171	26.53	8394.206	37402.93
15544	26.51	12843.734	37684.133
4109	26.51	9030.12	35417.801
20179	26.49	14618.625	35296.441
8773	26.49	10338.397	36885.781
590	26.47	7721.572	36174.23
14777	26.47	12473.319	36386.793
17368	26.47	13429.362	38219.051
16793	26.45	13322.74	35727.688
7233	26.45	9891.15	39299.391
15065	26.43	12550.786	33947.828
5118	26.43	9228.462	39022.262
15398	26.43	12615.872	39636.605
17252	26.42	13417.916	36202.676
7984	26.42	10029.698	34083.953
11788	26.4	11192.052	34171.133
1632	26.36	8316.182	33557.965
18858	26.36	14167.625	35232.188
8636	26.34	10295.487	38837.219
14931	26.34	12411.099	34154.809
4448	26.32	9168.487	34098.734
18071	26.3	13796.052	34462.996
11438	26.28	11195.861	35440.422
680	26.28	7727.017	36761.867
8605	26.28	10331.615	39485.625
18432	26.26	13813.187	39921.688
11095	26.26	10942.799	40006.109
7844	26.21	9738.546	33640.887
12041	26.21	11412.74	35086.508
15746	26.19	12892.621	34804.668
8757	26.17	10291.019	37062.645
14618	26.17	12324.528	38906.492
4174	26.17	8927.765	35086.52
15764	26.15	12900.934	34506.172
11816	26.13	11179.674	33985.313
6917	26.13	9529.608	36798.027
947	26.13	7791.34	39056.012
9632	26.11	10370.517	35236.543
11666	26.11	11148.605	35397.477
4036	26.11	8929.013	36065.125
4536	26.07	9121.61	35148.773
11699	26.07	11088.135	35054.879
18412	26.03	13983.901	39506.367
9810	26.03	10539.104	36368.254
18320	26.03	13895.856	38047.93
10023	26.03	10383.478	39661.121
18886	26.01	14168.484	35019.648
726	26.01	7673.435	37172.578
15766	25.99	12801.842	34603.074
16903	25.99	13273.13	34089.773
10200	25.98	10657.93	36889.797
18118	25.96	13853.75	35223.328
5214	25.96	9281.898	39065.063
11431	25.96	11204.143	35608.285
10223	25.96	10672.109	36640.953
18923	25.94	14007.245	34334.41
4533	25.92	9206.74	35123.207
12305	25.92	11395.355	38456.52
8377	25.92	10092.497	36900.977
4167	25.92	8975.196	35015.469
1551	25.9	8120.321	33365.898
3695	25.9	8957.969	39092.609
20274	25.9	14636.382	33537.578
19194	25.9	14283.644	35192.047
11730	25.86	11045.042	34668.445
15901	25.86	12961.282	33065.199
4470	25.86	9104.851	34416.387
1870	25.86	8267.52	36018.059
16581	25.84	13307.105	39772.809
4033	25.84	9020.575	36365.566
12521	25.84	11521.604	38120.625
737	25.82	7766.359	37274.242
19522	25.82	14453.074	39978.77
1270	25.8	8130.936	36324.254
3346	25.78	8671.369	37126.355
5422	25.75	9375.161	37159.219
6984	25.75	9533.377	37238.535
11307	25.75	11028.492	36552.609
2303	25.75	8415.487	39612.445
2602	25.73	8433.759	36043.117
5473	25.73	9288.368	36939.301
10748	25.71	10932.116	35754.422
19381	25.71	14392.475	36867.578
10311	25.67	10727.318	35381.883
16727	25.67	13331.612	36789.344
16364	25.67	13045.047	36794.754
5165	25.67	9231.644	39970.305
3224	25.65	8737.035	35912.281
1471	25.63	8069.702	34419.668
15091	25.61	12544.068	34330.441
18561	25.59	14153.445	37762.496
12531	25.55	11473.973	37967.68
17211	25.55	13529.42	35675.938
18449	25.53	14015.22	39714.035
14363	25.53	12221.832	37447.926
14464	25.53	12147.635	38914.863
4038	25.52	8953.535	36093.379
1519	25.52	8018.358	33790.074
5158	25.5	9208.6	39836.086
18130	25.5	13967.035	35410.375
557	25.48	7841.303	35936.598
16492	25.48	13018.027	38722.973
8828	25.48	10234.967	36453.156
6526	25.48	9655.731	35136.145
16745	25.46	13351.58	36436.051
4179	25.46	9019.589	34929.18
12169	25.44	11284.286	36818.563
5574	25.44	9412.87	36823.996
1126	25.44	8066.362	38468.152
9517	25.44	10472.385	34542.543
10599	25.44	10922.512	34050.488
17544	25.44	13781.968	37425.094
15248	25.42	12548.884	36890.438
18325	25.42	13992.031	38159.18
7820	25.42	9851.874	33722.41
5077	25.4	9069.331	38482.391
18575	25.4	14048.416	37393.875
15805	25.4	12908.655	33895.336
13157	25.4	11688.075	35564.258
5615	25.38	9340.009	36102.559
12040	25.38	11309.801	35084.004
15516	25.38	12913.799	38320.43
10436	25.38	10733.028	33946.676
16940	25.36	13304.178	33189.078
16598	25.36	13149.85	39496.574
1482	25.36	8142.575	34184.023
13537	25.36	11955.949	39737.328
16826	25.36	13322.947	35193.559
1752	25.34	8342.566	35120.094
6682	25.34	9569.421	35695.563
17595	25.34	13762.915	36143.758
16558	25.34	12976.693	39611.313
19276	25.32	14255.54	35451.387
19156	25.32	14215.616	34532.059
15277	25.3	12551.513	37236.426
10150	25.3	10621.939	37858.012
16675	25.3	13238.426	38294.754
9328	25.3	10532.928	33527.766
16920	25.3	13330.992	33534.781
17364	25.29	13529.224	38136.625
17738	25.29	13591.684	34166.512
16595	25.27	13155.252	39438.078
9330	25.27	10402.696	33550.82
19981	25.27	14524.45	38029.805
3110	25.27	8680.208	34921.254
16657	25.25	13307.482	38785.996
10193	25.25	10566.557	37128.285
17028	25.23	13528.044	33897.715
5231	25.23	9478.037	38758.004
6151	25.21	9450.198	33677.609
11826	25.21	11143.175	34110.723
7964	25.19	9925.446	33822.281
17349	25.19	13560.076	37672.785
19465	25.17	14324.041	38630.375
15259	25.15	12634.909	37034.16
19232	25.15	14399.15	35309.59
20237	25.15	14630.498	34152.258
10049	25.13	10682.579	39900.531
3058	25.13	8757.686	34340.91
15150	25.13	12518.251	35211.113
16332	25.13	13030.494	36269.066
15142	25.11	12593.922	35141.93
10883	25.11	10881.897	36834.059
3686	25.11	9048.786	39215.527
6689	25.11	9558.365	35715.039
2311	25.11	8214.505	39836.754
1729	25.11	8306.546	34779.684
17459	25.09	13755.932	39222.988
19956	25.07	14494.054	38765.004
2351	25.06	8577.597	39173.016
14974	25.06	12291.276	33385.043
9830	25.04	10378.652	36628.195
12884	25.02	11796.504	33067.691
15470	25.02	12895.041	39348.23
881	25	7942.752	38601.844
4309	25	8865.043	33436.922
10964	25	10830.705	38007.887
4052	24.96	8853.886	36172.203
7780	24.96	9916.058	34273.594
15788	24.96	12925.014	34209.848
6316	24.94	9574.445	33610.891
2690	24.94	8558.262	35080.672
773	24.94	7896.733	37529.996
13678	24.92	12004.74	37348.262
3725	24.92	8931.924	38896.652
17828	24.92	13871.558	33134.75
5023	24.9	9085.763	38000.516
804	24.9	7712.366	37909.234
7317	24.88	9716.383	38005.59
18971	24.88	14189.353	34104.508
12486	24.88	11570.66	38336.324
15502	24.88	12838.826	38937.492
1302	24.85	8197.363	35992.129
12791	24.85	11595.358	34457.035
1442	24.83	8039.604	34750.457
9744	24.83	10485.042	35601.91
17846	24.83	13801.975	33463.285
18593	24.83	14173.436	37280.484
8743	24.81	10282.047	37478.328
12520	24.81	11442.08	38068.895
684	24.81	7794.877	36825.832
4171	24.81	9061.641	35066.523
17736	24.81	13673.575	34143.352
4414	24.81	9153.124	33896.676
4293	24.81	8938.318	33566.039
3340	24.79	8833.045	37104.996
13787	24.77	11883.098	35789.777
14101	24.77	12279.968	34767.668
5279	24.77	9368.14	37892.281
13294	24.77	11749.01	36298.184
1281	24.77	8151.818	36134.246
17773	24.75	13759.18	33858.223
13505	24.75	11734.822	39727.711
18955	24.75	14035.046	34245.688
9788	24.75	10526.554	36105.223
14247	24.73	12205.825	36498.723
2612	24.73	8462.96	35871.848
578	24.73	7692.654	36108.629
10026	24.71	10447.002	39738.191
7222	24.67	9794.398	39458.664
10123	24.67	10578.375	38401.207
8772	24.67	10323.02	36878.445
6294	24.67	9525.332	33403.383
14362	24.65	12077.916	37436.262
2546	24.65	8463.973	36666.289
12866	24.63	11438.438	33231.246
207	24.63	7644.583	34805.895
10637	24.63	10810.917	34505.063
16034	24.63	13060.897	34766.219
16547	24.62	12946.842	39430.43
17805	24.62	13569.905	33218.195
7426	24.62	9730.085	37046.457
9808	24.62	10560.619	36345.031
9576	24.6	10355.96	35091.102
10159	24.58	10724.671	37721.805
6074	24.58	9350.729	33998.578
8364	24.58	10114.329	36687.965
8782	24.58	10273.965	36937.063
15080	24.56	12710.415	34173.824
7871	24.56	9787.982	33056.477
15333	24.56	12666.385	38473.066
8652	24.54	10144.386	38561.098
5419	24.54	9408.863	37108.43
14572	24.54	12407.009	39535.504
976	24.54	7740.808	39296.051
1235	24.54	8058.277	36556.398
12545	24.52	11635.125	37607.863
8577	24.52	10122.394	39719.68
747	24.52	7726.261	37322.879
14991	24.5	12395.207	33020.047
9541	24.5	10441.622	34768.172
10991	24.5	10864.632	38261.348
10216	24.5	10765.127	36836.363
11397	24.5	11195.731	36203.836
4609	24.48	9113.747	35359.141
17779	24.48	13631.242	33668.32
679	24.48	7639.223	36755.477
6564	24.48	9502.974	35358.078
5201	24.48	9410.696	39207.145
4322	24.46	8851.583	33288.594
14571	24.46	12284.358	39525.969
10155	24.46	10650.469	37913.863
19554	24.46	14565.515	39244.047
189	24.44	7780.814	34711.922
4763	24.44	9179.65	36515.086
10199	24.44	10778.403	36887.949
11074	24.44	10815.345	39585.711
15454	24.42	12744.072	39484.598
20305	24.4	14474.155	33046.395
4373	24.4	9067.241	33457.293
14639	24.4	12309.171	38772.301
19462	24.39	14284.441	38594.508
15073	24.39	12542.685	34078.09
10262	24.39	10741.308	36170.688
8437	24.37	10096.47	37644.645
17856	24.37	13878.228	33634.91
738	24.37	7735.308	37278.633
8803	24.37	10267.72	36546.547
17433	24.35	13471.624	39970.961
2638	24.35	8421.811	35510.578
1396	24.35	8153.695	35028.684
8731	24.33	10195.134	37343.281
10812	24.33	10954.211	36562.133
6598	24.33	9668.085	35657.398
10773	24.33	10953.822	36053.355
8455	24.33	9922.466	37996.523
13448	24.33	11785.942	38621.832
11958	24.33	11407.135	34090.43
17297	24.31	13538.173	36921.813
17771	24.29	13680.06	33834.668
12152	24.29	11374.404	36556.301
19979	24.29	14441.582	37991.992
8595	24.29	10209.462	39998.457
8617	24.27	10154.817	39403.176
3797	24.27	8919.906	38003.121
179	24.27	7696.873	34612.992
12631	24.27	11592.826	36450.367
7296	24.27	9805.334	38312.781
8626	24.25	10245.371	39234.043
19309	24.25	14394.045	35987.859
13605	24.25	11894.695	38795.684
634	24.25	7843.861	36471.949
2114	24.23	8413.416	36807.754
13044	24.23	11799.176	34093.574
8031	24.23	10030.957	34598.059
14407	24.21	12151.458	38156
9234	24.21	10150.244	33588.652
10301	24.21	10744.985	35453.727
15453	24.21	12775.062	39460.727
5068	24.19	9136.611	38346.063
18163	24.19	13796.026	35983.883
13122	24.19	11782.229	35118.77
15760	24.19	12845.086	34751.371
20157	24.19	14596.508	36029.871
10142	24.19	10777.211	38088.977
13816	24.16	12013.224	35188.32
7169	24.16	9622.394	39844.363
8323	24.16	10119.281	36129.93
1241	24.14	8151.934	36665.707
14149	24.14	12097.468	35381.383
18389	24.14	13860.72	39089.586
17296	24.12	13363.842	36919.59
12764	24.12	11623.478	35393.875
15208	24.12	12634.935	36260.934
18666	24.12	14087.962	36058.238
12663	24.12	11590.299	36088.441
10188	24.1	10739.015	37334.039
8630	24.1	10140.004	38952.305
4241	24.1	8915.174	34227.43
5120	24.08	9135.197	39096.996
11659	24.08	10996.638	35309.078
3050	24.08	8789.274	34273.004
12247	24.08	11294.003	37467.707
9933	24.08	10353.495	37940.871
3762	24.06	8932.784	38396.371
11657	24.06	11141.987	35298.184
19967	24.06	14453.672	38425.039
1260	24.04	8109.857	36245.566
6012	24.04	9297.752	34764.156
12844	24.04	11587.815	33754.57
11379	24.02	11142.504	36100.09
5923	24.02	9391.118	34788.066
13386	24.02	11744.051	37645.969
20211	24.02	14490.6	34787.5
1826	24.02	8246.774	35848.797
7362	24	9791.018	37423.988
875	24	7684.113	38551.301
4146	24	8954.205	35226.688
13645	23.98	12022.275	38079.113
2724	23.98	8623.452	34329.578
15633	23.98	12712.702	36430.164
11253	23.98	11036.448	37065.516
15000	23.96	12362.373	33093.398
10381	23.94	10771.34	34383.949
11236	23.94	11126.768	37467.91
19459	23.94	14393.457	38526.531
16763	23.93	13332.711	36126.047
19305	23.93	14394.199	35888.688
12378	23.93	11220.949	39380.176
2158	23.93	8382.191	37293.531
7449	23.91	9770.518	37137.484
17017	23.91	13492.07	33764.047
8818	23.91	10321.971	36668.754
12892	23.91	11780.938	33168.723
15236	23.91	12618.796	36650.141
14543	23.91	12153.615	40006.121
20012	23.91	14629.428	37351.07
10898	23.91	10881.834	37028.949
506	23.89	7885.828	35589.883
842	23.87	7702.617	38241.621
10880	23.87	10926.402	36814.43
16890	23.87	13269.949	34410.727
9140	23.87	10346.045	34095.621
14132	23.85	12074.51	35103.254
1825	23.85	8339.613	35833.523
18298	23.83	13991.185	37657.773
14440	23.79	12191.468	38507.461
18194	23.79	13792.301	36361.293
16828	23.79	13353.24	35204.543
18133	23.77	13865.898	35422.93
7364	23.75	9725.561	37491.82
13498	23.75	11760.49	39606.051
7830	23.75	9774.134	33495.391
17664	23.73	13599.02	34947.438
12497	23.73	11463.783	38417.637
16410	23.73	12951.693	37534.887
1714	23.71	8251.966	34622.66
3144	23.71	8696.48	35247.813
1038	23.71	7950.434	39980.18
14357	23.71	12158.059	37357.301
17081	23.71	13533.912	34260.301
15384	23.7	12502.183	39263.887
8308	23.7	10096.871	36006.289
14170	23.7	12161.495	35631.164
13139	23.68	11736.12	35349.766
3909	23.68	8984.782	36883.027
646	23.68	7722.295	36550.129
12085	23.68	11359.77	35446.691
17739	23.68	13576.793	34191.691
17552	23.68	13744.23	37144.195
16689	23.68	13334.742	37914.059
12832	23.68	11625.045	33835.641
9313	23.66	10357.463	33281.398
13772	23.66	11877.419	36018.91
14649	23.66	12306.537	38348.016
19051	23.66	14064.38	33166.723
7894	23.66	10016.688	33054.238
1138	23.66	8035.189	38446.566
5648	23.66	9478.289	35777.984
1487	23.64	8120.393	34197.563
4754	23.64	9251.767	36485.086
86	23.64	7929.461	33800.457
13796	23.64	12005.561	35637.781
19115	23.64	14309.498	33674.773
19424	23.64	14231.769	37781.883
7066	23.64	9614.617	38360.328
20009	23.64	14451.437	37636.301
9852	23.64	10473.214	36895.629
10800	23.62	10950.322	36413.035
9437	23.6	10449.057	33856.902
12770	23.6	11621.404	35138.922
9809	23.6	10552.373	36358.684
15442	23.58	12787.95	39955.898
18563	23.58	14113.12	37807.109
10032	23.58	10473.26	39863.043
683	23.58	7982.412	36815.016
19163	23.56	14376.838	34645.445
12240	23.56	11406.815	37376.738
14184	23.54	12134.856	35790.367
2512	23.54	8521.442	36945.746
2380	23.54	8443.298	38748.703
14331	23.54	12163.097	37052.242
10765	23.52	10788.178	35994.793
13076	23.52	11693.468	34648.77
14180	23.52	12142.238	35751.977
734	23.52	7835.72	37233.934
9786	23.5	10504.885	36057.348
11078	23.5	10849.573	39684.367
10259	23.5	10689.555	36145.926
4321	23.5	9017.562	33287.074
19519	23.5	14490.291	39888.633
1115	23.48	8118.322	38846.547
12346	23.48	11380.963	38619.309
16003	23.48	13137.798	34282.676
14930	23.48	12429.117	34136.277
14628	23.48	12436.492	38712.063
12623	23.47	11536.422	36398.359
1686	23.47	8327.05	34211.227
9117	23.45	10146.166	34145.621
5020	23.45	9190.756	37962.586
17689	23.45	13679.979	34470.023
15869	23.45	12771.088	33343.336
559	23.43	7684.852	35981.355
8243	23.43	10117.665	35463.004
10025	23.43	10389.014	39720.934
3374	23.43	8671.513	37344.941
12552	23.43	11435.344	37389.688
15782	23.43	12923.532	34137.996
1761	23.43	8339.997	35186.961
12763	23.41	11616.037	35348.316
13643	23.41	11886.115	38050.906
13697	23.41	11961.754	37079.488
8368	23.41	10045.547	36776.754
19498	23.41	14366.772	39496.727
17417	23.41	13384.538	39262.844
13693	23.39	11866.624	37306.18
17452	23.39	13747.619	39537.449
4530	23.39	9196.318	35105.641
8888	23.39	10325.531	35945.535
3719	23.37	9042.504	38858.27
18500	23.37	14072.17	38712.617
4339	23.37	8895.505	33079.641
18621	23.33	14027.965	36972.141
3794	23.33	9039.587	37996.129
12648	23.33	11547.395	36307.797
13673	23.33	12027.953	37580.191
3657	23.31	9053.201	39611.789
8644	23.31	10140.323	38716.836
8974	23.31	10322.8	35228.063
3420	23.31	8782.636	37985.402
605	23.31	7827.661	36270.621
18447	23.29	14005.885	39660.938
2664	23.29	8455.527	35110.531
5035	23.29	9265.715	38085.156
14350	23.29	12249.556	37247.336
12312	23.29	11319.124	38527.875
14530	23.27	12123.175	39754.707
6100	23.27	9401.231	33879.742
17042	23.27	13495.419	34039.234
12063	23.27	11360.319	35329.402
18486	23.26	14155.131	39254.859
17406	23.26	13458.119	38940.848
7965	23.26	10119.62	33854.035
9125	23.26	10209.513	34274.344
5162	23.24	9083.496	39913.066
7732	23.22	9753.157	34521.055
19536	23.22	14581.313	39563.945
857	23.22	7704.208	38362.195
13559	23.22	11945.68	39267.148
7021	23.22	9637.717	37833.727
623	23.2	7687.059	36410.809
14865	23.2	12443.689	35139.547
7671	23.2	9716.18	34959.914
6589	23.2	9560.252	35458.078
6381	23.2	9555.896	34498.074
19000	23.2	14102.915	33896.395
13815	23.2	12064.206	35145.008
47	23.2	7866.012	33451.656
13883	23.2	11890.888	33774.949
11928	23.18	11413.031	33521.105
2465	23.18	8425.231	37653.555
3769	23.18	9003.784	38151.168
7308	23.18	9910.571	38161.629
9937	23.18	10496.53	37993.637
4408	23.18	9259.051	33839.664
7467	23.16	9913.62	36904.137
2460	23.14	8466.514	37551.098
9449	23.14	10401.354	34025.676
16902	23.14	13269.256	34043.414
3029	23.14	8806.662	34080.125
699	23.12	7833.289	36957.637
16582	23.12	13162.973	39773.922
11165	23.12	11110.035	38425.156
9746	23.12	10407.095	35662.875
15050	23.12	12581.225	33735.832
9662	23.12	10407.09	35298.461
2239	23.12	8265.245	38574.707
9745	23.1	10440.57	35629.168
1661	23.1	8403.822	33875.988
4703	23.1	9201.237	35965.16
10065	23.1	10650.758	39494.961
16288	23.1	13073.618	35719.191
9119	23.1	10321.133	34153.242
11402	23.1	11079.985	35908.746
7532	23.08	9916.26	35953.977
3067	23.08	8675.063	34410.242
19440	23.08	14240.587	38161.398
13152	23.08	11793.141	35493.938
17335	23.08	13415.771	37551.18
11177	23.06	11043.57	38217.758
13963	23.06	11914.479	33200.16
14380	23.06	12159.882	37759.406
7540	23.06	9764.351	36039.703
8198	23.06	10056.42	35129.684
3655	23.06	8902.746	40013.094
18903	23.04	14117.301	34507.063
169	23.04	7815.751	34547.234
19129	23.04	14395.955	33958.086
13978	23.04	11970.588	33143.828
13976	23.04	11882.118	33102.281
1611	23.04	8257.461	33280.586
897	23.03	7953.534	38725.355
2333	23.03	8545.669	39676.301
16769	23.03	13210.188	36213.234
2847	23.03	8621.506	33192.266
11855	23.03	11070.509	33592.988
5122	23.01	9212.458	39119.609
18571	23.01	14211.118	37357.48
11395	23.01	11123.907	36200.738
19396	23.01	14323.165	37076.23
3805	23.01	8923.943	38127.996
17816	23.01	13678.262	33103.156
9963	22.99	10563.129	38475.324
11097	22.99	10998.947	39800.648
10676	22.99	10815.658	34918.57
5635	22.99	9486.804	36038.938
16815	22.99	13226.623	35331.777
16644	22.97	13222.011	38825.855
1247	22.97	8007.111	36426.164
7558	22.97	9921.247	35623.172
17366	22.97	13406.529	38158.926
756	22.97	7728.149	37400.18
16408	22.95	13076.946	37506.559
17883	22.95	13806.981	34170.664
4480	22.93	9087.966	34518.988
8467	22.93	10054.876	38221.727
13506	22.93	11707.883	39738.246
13705	22.93	12055.893	36964.754
10411	22.93	10689.129	33973.992
363	22.93	7874.668	35118.313
760	22.91	7907.17	37433.563
10527	22.91	10936.583	33465.242
7302	22.91	9750.201	38411.012
13064	22.91	11801.289	34418.199
16802	22.89	13236.627	35533.031
8396	22.89	10005.687	37067.328
18944	22.89	14191.16	34410.633
7284	22.89	9748.408	38467.387
15620	22.89	12919.008	36785.684
16322	22.89	13120.864	36132.727
2287	22.87	8413.565	39352.473
27	22.87	7948.04	33217.402
346	22.87	7731.458	34976.359
2624	22.87	8545.016	35595.109
11864	22.87	11209.102	33169.23
10244	22.85	10755.991	36258.652
6341	22.85	9705.014	33928.813
8601	22.85	10188.092	39663.113
1172	22.85	8085.225	37768.316
15189	22.85	12711.254	35942.148
18199	22.85	13787.099	36414.023
11164	22.85	11036.256	38417.902
16455	22.83	12936.148	38503.895
16642	22.83	13294.408	38808.332
15690	22.83	12845.479	35443.203
14279	22.83	12101.913	36809.098
12235	22.83	11346.539	37350.188
28	22.83	7928.436	33234.473
661	22.81	7670.931	36663.855
12587	22.81	11439.307	37105.578
7923	22.81	10036.557	33208.906
13726	22.8	11999.672	36694.152
4425	22.8	9146.018	33997.355
3200	22.8	8786.277	35614.121
15257	22.8	12560.611	37007.113
10151	22.8	10683.875	37893.652
16372	22.8	13033.42	36873.707
13545	22.8	11903.047	39583.207
10196	22.78	10744.827	37135.699
18378	22.78	13954.101	38935.359
13431	22.78	11638.505	38291.188
8363	22.78	9961.545	36679.906
17865	22.78	13868.621	33796.906
9320	22.78	10401.866	33388.129
14575	22.76	12391.597	39555.867
19973	22.76	14632.552	38173.406
18492	22.76	14204.751	39011.27
7675	22.76	9711.098	35060.285
18695	22.76	14008.667	35930.691
5420	22.76	9411.426	37115.262
10088	22.74	10674.259	39011.391
17401	22.74	13418.386	38855.102
5140	22.74	9264.93	39441.328
20074	22.72	14488.637	36675.836
19	22.72	7655.629	33129.059
18286	22.72	13988.968	37322.938
10570	22.72	10930.535	33753.738
10951	22.68	10879.594	37804.988
19099	22.68	14309.841	33416.684
9851	22.66	10503.12	36890.656
7463	22.66	9884.614	36867.891
20006	22.66	14564.149	37575.305
17426	22.66	13363.943	39648.539
13753	22.66	11918.422	36087.656
7650	22.64	9833.772	35124.316
347	22.64	7851.436	34986.371
11070	22.64	10947.274	39370.848
3052	22.64	8672.949	34326.363
16622	22.64	13196.259	39362.059
8492	22.62	10094.372	38681.891
7171	22.62	9697.811	39940.68
11109	22.62	11154.765	40011.18
7230	22.6	9751.116	39532.648
19134	22.6	14396.908	34088.004
941	22.6	7826.067	39037.965
16556	22.6	13089.865	39600.883
10098	22.6	10634.615	38632.348
515	22.6	7737.762	35621.527
8627	22.58	10296.137	39241.867
17581	22.57	13782.062	36639.125
4371	22.57	9207.952	33429.449
15616	22.57	12756.897	36953.836
11300	22.55	11053.078	36820.031
17592	22.55	13617.75	36349.477
7363	22.55	9911.145	37448.094
3582	22.55	8808.918	39008.438
19448	22.55	14252.826	38375.66
15456	22.53	12925.448	39498.434
15222	22.53	12573.893	36481
15141	22.53	12699.181	35123.578
10215	22.53	10594.164	36829.922
3389	22.51	8767.893	37450.563
17733	22.51	13776.931	34413.813
11076	22.51	10813.24	39669.973
16740	22.51	13285.912	36663.008
13322	22.51	11808.756	36685.176
13379	22.51	11852.547	37476.762
655	22.51	7949.135	36647.441
20194	22.49	14606.044	35172.195
15757	22.49	12894.983	34632.188
671	22.49	7910.836	36707.844
15474	22.49	12919.644	39363.875
10966	22.49	10962.37	38026.773
14685	22.49	12431.941	38029.457
12576	22.49	11537.676	37311.836
6259	22.49	9463.87	33087.367
20224	22.47	14471.286	34485.055
1843	22.47	8373.211	35948.273
16627	22.47	13303.508	39175.461
20156	22.47	14611.146	36002.602
18304	22.47	13888.35	37795.574
8502	22.47	9940.134	38877.078
15606	22.47	12764.856	37083.719
11059	22.47	10795.531	39235.285
1556	22.45	8203.227	33456.289
11947	22.45	11216.95	33916.215
1613	22.45	8336.048	33288.691
13738	22.45	12052.265	36269.73
13299	22.45	11745.668	36405.121
18657	22.45	14086.862	36267.23
18633	22.45	14159.637	36588.523
9723	22.45	10563.909	35361.5
2894	22.43	8822.555	33281.555
536	22.43	7712.305	35798.809
13474	22.43	11660.501	39019.691
5175	22.43	9308.314	39678.754
1360	22.43	8012.722	35316.32
17752	22.41	13643.4	34282.301
11437	22.41	11122.535	35428.852
2048	22.41	8220.078	36177.832
6365	22.41	9633.462	34255.727
2524	22.41	8422.93	36828.887
14334	22.39	12112.714	37104.668
7490	22.39	9865.632	36652.305
8614	22.39	10251.506	39310.578
1213	22.39	7994.399	37175.84
10528	22.39	10804.274	33497.125
18442	22.39	14185.845	39981.441
19198	22.37	14237.48	35243.914
17374	22.37	13485.536	38344.777
7444	22.37	9812.74	37103.543
7978	22.37	9986.495	34020.625
11035	22.37	10884.256	38730.074
13124	22.37	11775.987	35175.305
9995	22.37	10500.694	38849.359
16736	22.37	13160.302	36599.551
7271	22.35	9857.125	38919.246
15939	22.35	13113.124	33478.359
7685	22.35	9720.507	34818.609
15511	22.35	12873.569	38485.523
10020	22.35	10539.282	39548.195
13657	22.35	12062.067	37914.723
9132	22.35	10326.939	33998.133
4143	22.35	9054.794	35144.715
17329	22.34	13493.527	37452.816
19443	22.34	14326.23	38324.566
18341	22.34	13899.667	38414.039
20153	22.34	14561.401	35985.258
19984	22.32	14601.455	38086.109
7439	22.32	9777.976	37076.664
541	22.32	7834.256	35835.254
12485	22.32	11547.838	38311.531
14437	22.32	12256.502	38443.383
19418	22.32	14416.244	37693.957
3447	22.3	8836.317	38421.242
15742	22.3	12925.904	35179.438
7689	22.3	9826.476	34841.27
7776	22.3	9841.008	34228.246
19031	22.3	14169.615	33567.48
19060	22.3	14185.438	32999.793
13534	22.28	11872.594	39592.898
20307	22.28	14443.594	33075.508
10589	22.28	10938.825	33935.965
10271	22.28	10640.127	35955.477
11315	22.28	11153.038	36643.102
8693	22.28	10137.195	37911.738
5242	22.28	9357.028	38608.215
3675	22.28	9013.18	39582.047
9780	22.26	10411.711	35942.395
12495	22.26	11601.571	38402.438
18339	22.26	13949.403	38401.633
8544	22.26	10106.644	39555.094
19052	22.24	14083.584	33188.477
4103	22.24	8874.562	35687.961
853	22.24	7683.02	38343.18
17557	22.24	13693.189	36902.953
2148	22.24	8371.604	37238.953
5182	22.24	9344.911	39332.445
10747	22.24	10788.197	35734.516
1327	22.24	8092.672	35612.293
13878	22.24	11964.618	33902.488
1143	22.24	8113.624	38149.754
6033	22.24	9423.199	34567.324
14321	22.24	12268.983	36957.445
18203	22.24	13801.832	36461.273
14420	22.24	12265.243	38328.727
11195	22.24	11098.631	37845.941
5586	22.22	9317.762	36580.156
10508	22.22	10817.45	33180.746
2699	22.22	8623.247	34835.422
20162	22.22	14595.63	35818.215
18700	22.22	14143.375	35991.586
8474	22.22	10120.46	38266.48
3176	22.2	8697.499	35482.668
7103	22.2	9627.027	38762.047
5315	22.2	9365.859	37264.734
8195	22.2	10034.991	35103.113
5237	22.2	9449.488	38546.629
193	22.2	7707.694	34731.121
13675	22.18	12024.21	37625.359
5179	22.18	9331.361	39521.504
20057	22.18	14547.588	36816.262
17429	22.18	13539.718	39712.336
3126	22.18	8791.636	35034.73
18430	22.18	13974.625	39866.938
16596	22.16	13300.973	39437.898
4391	22.16	9262.066	33611.426
19008	22.16	14106.614	33680.914
18153	22.16	13992.306	35904.77
12027	22.16	11237.397	34890.133
16693	22.14	13346.635	37971.848
8849	22.14	10307.026	36326.313
4687	22.14	9134.405	35876.445
15480	22.14	12855.735	39159.371
10292	22.14	10731.042	35693.598
19407	22.14	14404.063	37413.563
17116	22.14	13510.328	34558.484
14248	22.14	12117.211	36531.758
649	22.12	7692.04	36588.391
11280	22.12	11107.943	36743.324
19446	22.12	14391.648	38363.309
12480	22.11	11572.586	38551.563
6985	22.11	9499.698	37253.973
18456	22.11	14143.757	39486.367
10258	22.11	10764.472	36128.695
1240	22.11	8105.911	36656.305
13450	22.11	11685.775	38648.328
11264	22.11	11148.993	36955.805
11432	22.11	11149.949	35616.727
10242	22.09	10676.176	36215.152
1758	22.09	8324.259	35183.504
3256	22.09	8772.14	36451.543
14849	22.09	12332.645	35526.844
15175	22.09	12552.698	35693.266
14680	22.07	12324.01	38208.398
14859	22.07	12304.943	35354.145
14390	22.07	12237.959	37766.906
6317	22.05	9626.248	33610.613
610	22.05	7984.203	36340.988
10012	22.05	10359.566	39146.602
1624	22.05	8309.449	33411.305
1842	22.03	8304.851	35938.668
8029	22.03	10093.74	34578.84
16917	22.03	13177.232	33780.949
14537	22.03	12150.799	39904.633
10094	22.03	10595.263	38900.039
7064	22.03	9668.536	38326.262
19962	22.03	14443.788	38578.152
1130	22.03	8076.813	38534.973
552	22.01	7930.851	35904.008
13510	22.01	11676.212	39943.445
12198	22.01	11228.273	36983.801
19457	22.01	14422.908	38468.52
16628	22.01	13156.053	39177.672
17820	21.99	13794.18	33049.137
17870	21.99	13908.034	33895.871
17864	21.99	13962.37	33784.258
17448	21.99	13674.951	39441.473
3869	21.99	8879.018	37232.34
12519	21.99	11607.433	38044.613
7299	21.99	9824.465	38369.93
516	21.99	7954.016	35630.328
1273	21.97	8191.549	36367.859
192	21.97	7716.588	34722.512
4064	21.97	9045.701	35909.215
5715	21.97	9406.738	35618.246
14970	21.97	12476.86	33607.559
14796	21.95	12285.979	36307.121
12459	21.95	11596.686	39032.738
14474	21.93	12112.778	39082.328
19511	21.93	14294.276	39905.938
12134	21.93	11292.87	36146.773
8910	21.93	10343.473	35780.574
3014	21.93	8761.256	33903.867
3007	21.93	8846.319	33785.051
20228	21.91	14568.741	34533.375
11861	21.91	11202.16	33464.371
2427	21.91	8438.651	38078.539
965	21.91	7961.131	39214.355
2548	21.91	8612.567	36687.219
15981	21.91	13065.375	34172.941
11890	21.91	11316.36	33122.469
4406	21.91	9272.512	33788.324
7646	21.91	9797.636	35319.508
10133	21.91	10575.709	38264.957
1693	21.91	8380.458	34268.629
18962	21.9	14143.32	34008.996
11424	21.9	11134.477	35809.141
5713	21.9	9424.883	35609.027
8792	21.9	10226.367	36719.23
5234	21.9	9377.431	38526.473
16553	21.9	12985.18	39487.461
13502	21.9	11787.797	39671.703
7290	21.88	9822.178	38538.875
18519	21.88	14079.87	38172.934
16668	21.88	13145.695	38150.234
12451	21.88	11537.809	39156.066
17855	21.88	13952.622	33617.207
15152	21.88	12610.652	35230.602
4338	21.88	8932.767	33072.629
1484	21.88	8051.801	34189.883
20033	21.86	14475.502	37252.273
18433	21.86	13946.04	39930.859
12458	21.86	11426.697	39021.398
18422	21.86	13834.193	39675.355
7644	21.86	9798.636	35299.637
1549	21.86	8145.433	33358.898
19124	21.86	14349.745	33883.559
16952	21.86	13336.89	33039.305
16655	21.86	13271.842	38774.711
14866	21.86	12298.741	35140.988
19527	21.84	14469.956	39707.688
9790	21.84	10522.146	36119.809
10277	21.84	10760.76	35806.547
18181	21.84	13853.176	36150.672
13143	21.84	11762.671	35377.438
16399	21.84	13012.251	37298.938
14936	21.82	12483.335	33980.59
13691	21.82	12002.559	37271.297
8365	21.82	9950.681	36694.828
12405	21.82	11394.419	39950.957
11735	21.82	11011.078	34674.355
14562	21.82	12372.258	39660.508
10393	21.82	10656.766	34141.723
11088	21.82	10973.201	39856.848
7976	21.8	9962.387	33999.344
10290	21.8	10721.29	35678
3637	21.8	8780.113	39983.84
17650	21.8	13660.718	35394.039
4178	21.8	8981.469	34855.402
13802	21.8	12037.375	35432.875
16292	21.8	13093.078	35801.039
12795	21.8	11524.917	34514.578
5224	21.8	9378.767	38859.883
673	21.78	7946.358	36725.625
16016	21.78	13013.698	34411.715
7816	21.78	9891.432	33695.488
17699	21.78	13650.743	34305.195
1177	21.78	8046.581	37509.715
9056	21.76	10342.166	34626.609
7087	21.76	9654.743	38425.152
13492	21.76	11704.665	39475.281
14921	21.76	12471.593	34604.723
19277	21.76	14382.222	35460.703
2768	21.76	8469.752	33919.207
6101	21.74	9320.7	33905.199
8426	21.74	10130.414	37557.871
18494	21.74	14068.904	38801.18
17809	21.74	13726.404	33265.789
19941	21.72	14500.132	39039.625
16650	21.72	13221.282	38699.434
1508	21.72	8163.667	33648.383
11221	21.72	10998.864	37349.871
16813	21.72	13164.178	35325.883
8506	21.72	10105.791	38907.266
16878	21.72	13281.396	34462.078
16528	21.72	13015.77	39123.938
20188	21.72	14446.913	35361.012
13535	21.72	11874.37	39667.137
4532	21.7	9073.404	35122.434
15955	21.7	13088.938	33738.098
15358	21.7	12559.195	38651.938
4941	21.7	9080.119	37051.227
4232	21.68	9044.459	34135.539
11149	21.68	11116.416	38713.891
10018	21.68	10394.008	39471.461
14017	21.68	12206.915	33451.434
706	21.68	7834.864	36981.688
3099	21.68	8758.103	34776.734
10950	21.68	10841.451	37794.953
8724	21.68	10222.295	37597.184
2853	21.68	8546.11	33016.695
8737	21.68	10202.478	37406.332
18524	21.68	14014.012	38228.891
19390	21.67	14217.339	36969.098
2836	21.67	8532.875	33350.691
789	21.67	7926.392	37707.953
9515	21.67	10485.255	34533.137
19491	21.65	14310.738	39134.766
13736	21.65	11961.665	36237.309
8799	21.65	10225.595	36848.129
18361	21.65	13861.003	38788.914
17035	21.65	13430.476	33988.41
18637	21.65	14157.827	36598.984
8514	21.65	9990.339	39030.191
3131	21.63	8828.828	35088.125
2316	21.63	8343.205	39883.027
570	21.63	7937.264	36015.957
17797	21.63	13706.673	33362.184
15941	21.63	13031.457	33498.16
21	21.63	7896.771	33131.098
18315	21.63	13831.165	38004.648
12383	21.63	11308.505	39482.332
9440	21.63	10456.892	33929.219
5213	21.61	9331.212	39024.223
5236	21.61	9423.598	38544.531
17524	21.61	13770.817	38039.133
14552	21.61	12477.906	39949.848
11652	21.61	11046.765	35274.512
18132	21.61	13928.333	35417.535
1746	21.59	8362.255	35038.383
8815	21.59	10271.164	36620.801
17309	21.59	13387.858	37115.258
16572	21.59	13020.751	39876.352
11844	21.59	11074.45	33678.234
9316	21.59	10519.845	33295.262
7267	21.59	9789.845	38870.77
14188	21.57	12111.184	35828.762
7150	21.57	9686.505	39608.586
11156	21.57	11190.373	38611.129
7016	21.57	9510.531	37750.523
20014	21.57	14502.978	37379.906
15392	21.55	12669.815	39490.527
15231	21.55	12604.777	36624.879
7278	21.55	9739.642	38698.723
11077	21.55	10939.445	39672.262
14587	21.55	12344.823	39178.133
10958	21.53	10865.973	37926.188
11860	21.53	11068.43	33459.762
10492	21.53	10699.531	33098.391
7600	21.53	9821.062	35666.703
2410	21.53	8569.962	38249.543
7159	21.53	9612.46	39744.746
1433	21.53	8176.062	34692.484
19281	21.51	14318.121	35515.289
12811	21.51	11549.613	34142.957
715	21.51	7701.864	37057.156
18514	21.51	14051.219	38422.578
84	21.51	7769.935	33777.883
15650	21.51	12847.782	36358.859
1527	21.49	8100.411	33575.867
9574	21.49	10510.633	35054.563
1272	21.49	8160.194	36340.129
9155	21.49	10141.854	33946.566
14813	21.49	12318.236	35748.984
16947	21.49	13348.891	33304.758
12384	21.49	11228.803	39511.313
14704	21.49	12491.501	37743.688
18573	21.49	14167.979	37370.66
10050	21.49	10773.624	39921.66
2240	21.47	8419.914	38602.875
1164	21.47	8168.348	37871.555
19042	21.47	14052.676	33423.438
12358	21.47	11284.222	38879.473
2219	21.45	8332.671	38358.609
14941	21.45	12396.229	34005.203
18300	21.45	13902.788	37753.285
11937	21.45	11318.203	33797.254
2661	21.45	8478.214	35391.695
8615	21.45	10173.896	39373.836
3870	21.44	8864.69	37233.539
5711	21.44	9365.696	35585.301
14561	21.44	12490.116	39633.926
14785	21.44	12287.847	36533.641
15308	21.44	12678.459	37925.953
4289	21.42	9030.533	33512.461
18205	21.42	13821.476	36471.957
5220	21.42	9417.762	38802.551
5280	21.42	9437.18	37902
2637	21.42	8461.957	35500.988
966	21.4	7649.864	39220.207
7360	21.4	9799.694	37409.184
18639	21.4	14025.634	36646.875
16768	21.4	13244.067	36195.047
20308	21.4	14531.944	33127.422
3814	21.4	9015.085	37857.223
2514	21.4	8534.396	36958.691
10914	21.38	10971.404	37363.238
5625	21.38	9356.613	35915.512
4715	21.38	9239.726	36038.309
19427	21.38	14220.765	37892.93
13553	21.38	12016.483	39132.98
11883	21.38	11400.629	33032.563
13327	21.38	11797.22	36785.676
14102	21.38	12261.756	34768.977
11093	21.38	10850.442	39994.246
2084	21.38	8287.396	36475.004
4335	21.38	8947.633	33061.316
704	21.38	7696.789	36973.719
1820	21.38	8269.118	35756.398
6085	21.38	9393.185	34053.992
6695	21.36	9665.23	35736.578
8360	21.36	9994.982	36659.953
14556	21.36	12344.364	40009.84
6261	21.36	9377.472	33130.313
2348	21.36	8593.051	39404.285
17644	21.36	13630.642	35309.887
10237	21.36	10707.768	36472.508
2220	21.36	8416.91	38367.371
8607	21.36	10202.923	39503.629
7576	21.36	9902.731	35656.902
2356	21.36	8451.643	39241.848
18605	21.36	14181.749	37159.473
1735	21.36	8299.349	34895.977
9726	21.36	10503.43	35434.285
8666	21.34	10239.998	38454.566
556	21.34	7851.235	35917.984
8513	21.34	10031.289	39010.379
1165	21.34	8172.186	37888.664
16810	21.34	13192.709	35312.836
13841	21.34	11871.856	34569.613
16028	21.32	12979.593	34585.461
8748	21.32	10161.488	37199.59
14179	21.32	12126.44	35748.281
5091	21.32	9133.34	38689.707
14259	21.32	12189.97	36609.824
16290	21.32	13032.732	35731.348
18743	21.32	14007.126	35530.125
13765	21.32	11903.728	35956.746
16704	21.3	13189.615	37560.07
1614	21.3	8351.918	33287.926
15332	21.3	12545.608	38464.758
1366	21.3	8145.386	35392.617
16764	21.28	13281.856	36139.91
18165	21.28	13859.084	35983.152
16819	21.28	13247.689	35104.723
15946	21.28	13121.551	33621.023
7795	21.28	9791.404	34081.625
15280	21.28	12546.686	37316.332
16451	21.26	13015.009	38444.328
14550	21.26	12440.513	39910.203
15068	21.26	12639.529	34000.707
2275	21.26	8312.112	39174.219
14588	21.26	12403.669	39205.41
11114	21.26	11042.392	39446.07
14640	21.26	12380.796	38775.867
13378	21.26	11701.82	37468.895
9724	21.26	10516.444	35361.84
16867	21.24	13315.245	34692.816
13134	21.24	11726.181	35266.246
9991	21.24	10522.763	38779.172
6936	21.24	9686.002	36809.414
10996	21.24	10941.6	38298.645
5591	21.24	9447.47	36634.184
14851	21.24	12489.798	35568.172
14599	21.24	12447.138	39007.645
16888	21.24	13284.121	34349.172
7010	21.22	9576.324	37625.598
12559	21.22	11449.941	37195.969
11916	21.22	11350.263	33375.898
11954	21.22	11290.093	34036.645
8735	21.22	10280.908	37370.633
12355	21.22	11302.324	38866.504
18288	21.22	13961.015	37361.816
384	21.22	7912.555	35269.012
7501	21.22	9816.549	36238.391
19332	21.22	14356.879	36325.207
15860	21.22	12814.853	33527.895
16624	21.22	13305.78	39382.152
17874	21.21	13877.119	33933.527
17676	21.21	13625.007	34631.328
19069	21.21	14136.839	33135.254
11854	21.21	11102.299	33580.512
13564	21.21	11880.61	38954.465
2314	21.19	8216.884	39863.297
9332	21.19	10430.372	33607.422
10701	21.19	10899.408	35300.277
1014	21.19	7984.707	39693.566
8579	21.19	10057.074	39766.313
16462	21.19	13109.255	38561.633
15930	21.19	12998.036	33376.984
1122	21.17	8099.387	38679.148
19137	21.17	14255.932	34108.047
2431	21.17	8470.634	38137.684
8661	21.17	10242.679	38330.434
10575	21.17	10874.495	33801.348
2723	21.17	8611.518	34309.352
17425	21.17	13433.744	39648.105
7993	21.17	10014.507	34246.781
12511	21.17	11553.74	38227.824
9711	21.15	10496.559	35337.402
10220	21.15	10670.227	36591.488
1026	21.15	7792.145	39845.48
3	21.15	7809.004	33015.664
19521	21.15	14571.917	39964.859
4645	21.15	9266.663	35625.855
3792	21.15	8930.091	38280.004
2692	21.15	8618.832	34780.336
20268	21.15	14634.215	33745.766
13704	21.15	12047.264	36936.766
14532	21.15	12238.19	39793.355
11984	21.15	11410.895	34385.262
17801	21.15	13740.237	33430.82
18237	21.13	13857.031	37048.383
15292	21.13	12558.198	37663.945
9743	21.13	10478.633	35582.277
18414	21.13	13896.073	39541.059
13839	21.13	12004.488	34538.199
11700	21.13	11029.436	35057.328
15064	21.13	12641.303	33927.281
4509	21.13	9160.492	34949.953
879	21.13	7771.88	38574.438
13758	21.11	12046.759	36180.656
16431	21.11	13140.078	38064.313
1406	21.11	8035.031	34835.691
606	21.11	7762.249	36273.469
7803	21.11	9881.864	33904.195
12760	21.11	11589.181	35337.973
17362	21.11	13511.622	38025.57
16777	21.09	13237.018	36042.094
13599	21.09	11957.242	39069.164
3423	21.09	8784.81	38057.227
17323	21.09	13432.013	37344.941
5717	21.09	9447.329	35662.867
18219	21.09	13945.426	36675.801
16047	21.09	12948.951	35228.027
19384	21.09	14261.777	36899.656
17866	21.09	13945.745	33802.984
12363	21.09	11421.711	39033.242
6248	21.07	9457.91	33265.754
14912	21.07	12468.551	34475.293
16784	21.07	13305.235	35836.816
14565	21.07	12394.446	39739.215
13055	21.07	11753.865	34332.285
8654	21.07	10316.662	38578.742
6	21.05	7979.257	33035.508
20276	21.05	14598.015	33635.398
11066	21.05	10788.432	39279.301
1145	21.05	8122.968	38183.289
15614	21.05	12805.931	36926.617
14718	21.05	12326.7	37366.156
11845	21.05	11187.113	33710.094
12824	21.05	11516.532	33966.891
7089	21.05	9677.039	38447.035
582	21.05	7687.73	36151.516
825	21.05	7918.754	38060.031
17361	21.05	13399.662	38019.445
1425	21.03	8097.627	34626.934
13994	21.03	12148.489	33237.48
11245	21.03	11008.237	37327.219
19275	21.03	14405.582	35447.637
12268	21.03	11368.625	37787.414
16889	21.03	13289.891	34401.551
6143	21.03	9348.92	33674.973
1748	21.03	8374.014	35045.172
16384	21.03	13107.968	37158.766
16936	21.01	13277.173	33444.039
710	21.01	7673.092	36994.059
20005	21.01	14528.417	37567.605
729	21.01	7685.792	37176.285
7480	21.01	9807.494	36824.172
860	21.01	7759.631	38374.133
3429	21.01	8768.56	38110.227
16287	21.01	12989.284	35695.5
15067	21.01	12557.711	33971.176
16000	21.01	12938.975	34267.805
18390	21.01	13901.451	39143.375
10010	20.99	10502.85	39103.879
3054	20.99	8813.768	34326.66
18659	20.99	14209.39	36284.867
11453	20.99	11032.037	35470.031
9962	20.98	10547.883	38450.844
5145	20.98	9188.993	39569.57
12054	20.98	11266.96	35215.445
18417	20.98	13804.009	39588.262
15475	20.98	12718.954	39367.504
763	20.98	7762.596	37443.723
15042	20.96	12496.956	33676.352
3901	20.96	9000.173	37142.453
15160	20.96	12534.557	35451.539
5204	20.96	9400.057	39245.938
8594	20.94	10286.918	39947.301
2142	20.94	8249.939	37169.793
8632	20.94	10315.168	39025.086
19961	20.94	14634.642	38546.293
4267	20.94	8921.175	33930.91
13872	20.94	12044.46	33842.379
10021	20.94	10539.839	39557.348
7492	20.94	9845.224	36690.379
16892	20.92	13254.269	34434.191
14749	20.92	12493.571	37147.57
17319	20.92	13509.683	37268.754
3765	20.92	9059.958	38437.156
5079	20.92	9203.036	38494.137
17474	20.92	13571.238	38837.742
14694	20.92	12286.988	38139.473
7172	20.92	9582.671	39996.371
17587	20.92	13575.9	36464.492
10491	20.92	10675.179	33081.242
5298	20.92	9448.449	37615.164
13552	20.92	11870.891	39423.836
2386	20.9	8557.419	38559.313
8756	20.9	10211.85	37059.078
15379	20.9	12680.007	39126.035
17753	20.9	13741.062	34282.227
4492	20.9	9231.446	34806.586
15859	20.9	12898.868	33509.195
10045	20.9	10722.535	39782.098
4224	20.88	8887.413	34356.379
20208	20.88	14480.036	35076.91
12142	20.88	11281.977	36358.965
11081	20.88	10837.002	39719.781
5285	20.88	9403.265	37956.957
3138	20.88	8791.854	35222.441
11733	20.88	11108.478	34669.453
16587	20.86	13304.137	39936.953
16698	20.86	13176.896	37809.621
15285	20.86	12525.477	37412.074
12309	20.86	11300.032	38488.566
30	20.86	7764.216	33255.129
7138	20.86	9546.925	39401.684
9434	20.86	10559.688	33778.691
10793	20.86	10876.601	36350.785
2208	20.86	8338.382	38128.895
15861	20.86	12867.275	33527.555
1667	20.86	8314.065	33917.727
14602	20.86	12471.618	38791.059
17393	20.86	13437.436	38732.086
9499	20.86	10459.187	34355.691
10762	20.86	10800.22	35981.328
2626	20.84	8620.282	35631.668
5710	20.84	9489.513	35885.973
12437	20.84	11501.438	39459.234
17238	20.84	13370.851	36018.027
18075	20.84	13888.599	34517.156
1226	20.84	8061.34	36742.742
1751	20.84	8292.717	35116.445
8303	20.82	10013.935	35974.758
11940	20.82	11423.582	33823.027
9157	20.82	10350.486	33957.66
1265	20.82	8065.412	36283.941
15679	20.82	12769.086	35622.664
9289	20.82	10223.756	33293.578
1200	20.82	8119.35	37338.32
15341	20.82	12704.788	38523.176
15684	20.82	12722.126	35667.938
2472	20.82	8538.535	37400.938
19393	20.82	14292.569	36993.633
8398	20.8	10064.293	37122.434
1605	20.8	8347.185	33220.844
13685	20.8	12027.432	37467.816
19490	20.78	14334.893	39080.133
48	20.78	7774.307	33471.543
11817	20.78	11127.235	33985.535
12231	20.78	11360.686	37295.703
11317	20.78	10998.877	36653.258
4028	20.78	8950.787	36309.113
9740	20.78	10564.611	35519.355
13729	20.78	12039.098	36398.578
10557	20.78	10888.884	33606.398
18381	20.78	13913.866	38974.004
4943	20.78	9180.938	37065.797
15365	20.76	12609.648	38868.633
2251	20.76	8415.953	38734.824
15217	20.76	12580.558	36403.816
14400	20.76	12151.711	37964.48
17882	20.76	13815.267	34159.789
10796	20.76	10978.005	36393.68
357	20.76	7756.31	35065.184
4359	20.76	9122.509	33322.371
12876	20.76	11544.695	33105.273
17266	20.76	13544.17	36329.445
11802	20.75	11188.61	34244.719
1219	20.75	8091.711	36961.121
20064	20.75	14615.139	36617.34
2284	20.75	8367.67	39319.223
14100	20.75	12130.812	34739.707
2598	20.75	8498.227	35929.254
7771	20.75	9910.379	34206.488
10068	20.75	10751.451	39538.641
15535	20.75	12730.915	37847.039
3171	20.75	8728.586	35438.629
9	20.73	7655.412	33076.602
14559	20.73	12283.093	39608.57
3119	20.73	8846.522	35013.492
15758	20.73	12726.985	34634.535
4731	20.73	9229.89	36279.004
14635	20.73	12401.674	38751.633
3653	20.71	9025.506	39984.871
14574	20.71	12356.322	39547.781
11133	20.71	11105.21	39214.988
11054	20.71	10809.257	39108.34
14820	20.71	12398.924	35604.426
13030	20.71	11698.699	33847.945
18424	20.71	13804.504	39717.379
12532	20.71	11629.569	37967.074
18576	20.69	14164.995	37416.742
1747	20.69	8389.834	35040.813
13931	20.69	11968.039	33411.289
33	20.69	7761.991	33281.59
886	20.69	7780.636	38666.629
13997	20.69	12237.781	33317.32
3213	20.69	8684.887	35680.57
16557	20.69	13120.426	39609.07
16654	20.69	13248.994	38772.32
7859	20.69	9861.24	33248.152
15207	20.69	12497.183	36260.059
8334	20.69	10079.394	36224.363
19472	20.67	14226.948	38790.559
2871	20.67	8591.594	33158.086
15289	20.67	12553.907	37532.617
1645	20.67	8231.543	33682.797
18441	20.67	14028.51	39973.285
19229	20.67	14250.625	35302.281
12156	20.67	11414.779	36599.23
4123	20.67	8974.418	35491.09
494	20.65	7975.125	35489.895
8865	20.65	10243.586	36121.996
12380	20.65	11262.443	39386.98
10788	20.65	10878.487	36289.461
18366	20.65	13821.97	38849.996
18428	20.65	13896.025	39813.977
15035	20.65	12499.401	33551.98
12401	20.65	11268.742	39878.141
18319	20.65	13807.885	38035.414
5043	20.65	9219.881	38185.125
14987	20.65	12484.363	33254.664
2378	20.63	8598.952	38736.922
5185	20.63	9331.362	39374.605
18108	20.63	13942.209	35130.344
14994	20.63	12465.016	33045.219
14604	20.63	12332.374	38801.246
16584	20.63	13150.192	39840.125
10140	20.61	10741.737	38059.316
577	20.61	7659.247	36099.82
10911	20.61	10822.045	37306.848
13977	20.61	11902.982	33101.871
14862	20.61	12461.922	35406.168
18910	20.61	14137.624	34575.539
2392	20.61	8490.529	38338.656
10382	20.61	10618.291	34389.711
12471	20.61	11457.062	38727.289
6696	20.59	9649.939	35740.469
2846	20.59	8439.464	33469.363
8811	20.59	10157.929	36604.82
19412	20.59	14328.96	37569.848
3818	20.59	8938.713	37865.313
13361	20.59	11686.055	37311.559
957	20.59	7669.896	39169.875
16714	20.59	13206.416	37151.949
1691	20.59	8403.033	34227.352
8241	20.57	10107.924	35451.766
1678	20.57	8275.671	34106.16
10047	20.57	10700.232	39890.629
867	20.57	7857.137	38433.984
5297	20.55	9435.163	37561.711
18241	20.55	13951.903	37099.809
15700	20.55	12808.557	35364.461
16717	20.55	13229.754	36872.969
19081	20.55	14320.442	33100.414
9712	20.55	10379.947	35347.484
3601	20.55	8681.194	39304.402
10139	20.55	10757.882	38007.793
8637	20.55	10326.177	38881.578
19993	20.55	14566.79	37696.055
10603	20.55	10830.368	34074.285
10806	20.55	10837.893	36510.051
19949	20.55	14432.378	38650.84
14546	20.55	12299.865	39833.445
16594	20.55	13205.576	39436.215
14499	20.55	12119.615	39617.645
15310	20.55	12564.495	37958.492
17037	20.55	13463.521	34023.863
10063	20.55	10568.887	39451.852
15331	20.53	12634.721	38444.195
2735	20.53	8556.697	34239.957
7002	20.53	9561.507	37511.469
10506	20.53	10950.556	33133.656
11935	20.53	11341.222	33727.289
4690	20.53	9160.621	35885.656
6253	20.53	9377.284	33016.461
4101	20.53	9009.339	35646.91
9989	20.53	10562.641	38765.156
17139	20.52	13466.67	34797.777
12633	20.52	11541.405	36466.508
6726	20.52	9573.806	36112.813
7355	20.52	9814.035	37624.02
13852	20.52	12043.589	34441.844
7136	20.52	9518.698	39337.32
7523	20.52	9727.237	36187.84
2649	20.52	8446.513	35532.246
9327	20.52	10466.411	33494.215
13362	20.52	11777.916	37318.098
2440	20.52	8575.438	37868.668
20174	20.5	14611.286	35418.891
8027	20.5	10049.224	34551.23
12630	20.5	11450.24	36440.828
17670	20.5	13579.024	34815.301
1659	20.5	8389.461	33863.023
16499	20.5	13044.497	38768.742
11246	20.5	11034.433	37338.609
4294	20.5	9025.385	33613.355
11148	20.5	11007.977	38695.754
5076	20.5	9154.049	38480.391
16900	20.48	13330.469	33999.527
16728	20.48	13174.066	36820.922
2105	20.48	8263.784	36738.961
168	20.48	7663.069	34493.453
136	20.48	7888.581	34107.945
16272	20.48	13072.651	35492.645
8884	20.48	10138.254	35925.125
18569	20.48	14088.862	37348.145
2272	20.48	8326.343	39155.379
15867	20.48	12724.283	33330.035
2244	20.48	8283.108	38631.48
19502	20.48	14405.491	39612.523
8709	20.48	10179.975	37741.773
3617	20.46	8748.489	39542.805
2294	20.46	8350.117	39465.016
4128	20.46	8946.242	35283.121
11784	20.46	11002.168	34427.52
17547	20.46	13677.775	37185.914
10137	20.46	10652.167	37991.352
14488	20.46	12179.135	39403.609
4153	20.46	9014.491	34955.48
12593	20.46	11618.823	36901.52
6993	20.44	9674.915	37383.176
7953	20.44	9943.899	33687.965
8586	20.44	9986.178	39902.727
3733	20.44	8981.996	38694.285
7126	20.44	9641.372	39135.98
6971	20.44	9663.594	37130.773
17220	20.44	13418.521	35754.242
9929	20.44	10358.004	37874.172
10717	20.44	10831.556	35450.035
7790	20.44	9822.415	34039.734
16633	20.44	13262.365	39046.625
11390	20.44	11007.674	36135.488
18510	20.42	14017.318	38326.684
993	20.42	7860.293	39417.703
11228	20.42	11131.193	37400.883
2878	20.42	8737.706	33045.992
1554	20.42	8021.859	33421.641
4452	20.42	9127.999	34129.211
20019	20.42	14618.77	37191.242
15182	20.42	12518.339	35863.262
13380	20.42	11781.72	37479.059
13711	20.42	12026.788	36765.141
772	20.42	7795.412	37521.203
914	20.42	7659	38822.449
17639	20.42	13649.378	35523.063
5015	20.42	9098.963	37897.043
7013	20.4	9637.616	37710.516
15609	20.4	12718.171	37151.234
2838	20.4	8530.566	33364.863
5228	20.4	9461.777	38667.879
3736	20.4	8987.588	38745.719
15858	20.4	12909.295	33489.559
15359	20.4	12497.11	38667.23
6578	20.4	9569.925	35397.941
10913	20.4	10857.287	37342.609
17141	20.4	13482.398	34810.863
6245	20.4	9353.204	33203.16
5613	20.4	9470.259	36088.551
14378	20.4	12214.839	37732.395
15793	20.4	12877.443	34270.094
5302	20.38	9341.476	37347.004
8234	20.38	9943.465	35400.793
5227	20.38	9396.004	38639.164
4357	20.38	9180.956	33307.648
6383	20.38	9512.856	34558.816
14860	20.38	12485.733	35358.855
8976	20.38	10258.342	35238.941
5903	20.38	9479.563	34977.516
20001	20.38	14521.366	37816.43
40	20.38	7671.978	33407.051
16639	20.38	13309.352	39088.105
15353	20.38	12628.023	38610.52
18656	20.36	14178.322	36247.469
7229	20.36	9822.648	39531.5
3991	20.36	8966.916	36555.07
10501	20.36	10951.492	33096.313
15540	20.36	12804.411	37906.137
8651	20.36	10197.868	38555.672
10525	20.36	10979.112	33434.859
10017	20.36	10457.824	39354.449
2163	20.36	8397.598	37329.207
14637	20.36	12496.599	38757.367
19079	20.36	14390.497	33075.703
18372	20.36	13920.552	38911.793
1639	20.34	8386.807	33607.051
12057	20.34	11361.116	35291.668
17877	20.34	13963.36	34101.328
4129	20.34	8908.843	35288.363
4719	20.34	9276.286	36142.43
2620	20.34	8429.363	35889.555
16507	20.34	13015.286	38846.473
16505	20.34	12958.364	38787.703
11752	20.34	11052.729	34584.602
17584	20.34	13775.075	36414.922
5307	20.34	9473.048	37492.996
15719	20.34	12732.588	35175.617
14054	20.32	12200.666	34147.41
8504	20.32	10094.534	38884.645
13713	20.32	11949.281	36795.699
8480	20.32	9995.821	38466.824
11128	20.32	11138.851	39408.344
15390	20.32	12699.014	39401.238
14705	20.32	12469.497	37765.824
13865	20.32	12050.356	34028.84
2168	20.32	8352.042	37388.098
18137	20.32	13934.106	35486.668
19041	20.32	14144.491	33419.57
15225	20.31	12509.567	36545.863
2283	20.31	8398.994	39272.668
14662	20.31	12350.563	38440.422
9442	20.31	10559.225	33980.973
2087	20.31	8344.459	36512.316
1252	20.31	8062.997	36471.137
2701	20.31	8556.682	34856.098
784	20.31	7807.895	37650.93
8465	20.31	10003.678	38169.871
8369	20.31	10038.141	36783.539
7537	20.31	9787.266	35999.215
11830	20.31	11209.071	33828.898
10064	20.29	10663.702	39457.289
11193	20.29	11153.844	38140.5
20032	20.29	14496.46	37247.855
4177	20.29	8970.057	34845.395
1712	20.29	8346.121	34616.84
15707	20.29	12732.231	35147.246
18604	20.29	14106.427	37158.813
10303	20.29	10647.259	35475.594
7149	20.29	9700.195	39582.32
3415	20.29	8731.544	37916.199
19126	20.29	14377.994	33911.895
9831	20.27	10539.754	36631.266
18291	20.27	13816.456	37429.516
15485	20.27	12903.493	39218.07
2901	20.27	8828.559	33464.234
952	20.27	7644.099	39136.645
18583	20.27	14074.284	37183.691
16360	20.27	13104.949	36679.965
16382	20.27	12964.169	37061.984
11835	20.27	11178.811	33896.543
4207	20.25	9035.726	34515.184
17298	20.25	13432.972	36936.395
5171	20.25	9416.299	39793.359
735	20.25	7839.067	37246
6566	20.25	9627.301	35362.77
39	20.25	7767.468	33399.457
10287	20.25	10748.503	35660.895
10379	20.25	10742.511	34369.473
20221	20.25	14557.773	34751.66
15917	20.25	13072.874	33156.648
376	20.25	7810.395	35206.066
4100	20.25	9035.87	35644.672
4479	20.25	9066.691	34512.914
74	20.25	7799.415	33696.395
13998	20.23	12164.894	33327.117
4997	20.23	9180.696	37661.824
9477	20.23	10550.555	34237.742
8015	20.23	10072.918	34463.652
2818	20.23	8566.997	33571.664
18465	20.23	14097.012	39569.168
20010	20.23	14538.909	37658.777
16663	20.23	13257.445	38373.676
16530	20.23	12928.162	39186.414
2122	20.23	8236.725	36937.012
6276	20.23	9657.185	33169.867
13491	20.23	11745.32	39466.074
3378	20.21	8781.639	37367.203
3291	20.21	8771.043	36860.184
2296	20.21	8234.625	39480.262
5260	20.21	9490.54	38276.445
1148	20.21	8121.338	38222.887
7212	20.21	9859.552	39963.832
18560	20.21	14150.68	37752.555
1405	20.21	8095.312	34835.066
11259	20.21	11148.114	37162.41
8717	20.21	10264.576	37550.469
14020	20.21	12097.048	33556.105
17409	20.21	13458.694	39053.691
18252	20.21	13832.371	37186.379
2879	20.19	8676.542	33084.172
9992	20.19	10564.3	38834.121
15487	20.19	12728.261	39267.98
6338	20.19	9583.289	33871.984
10297	20.19	10769.995	35721.945
7277	20.19	9758.856	38690.625
3271	20.19	8743.766	36671.215
16537	20.19	13086.173	39271.367
14841	20.19	12365.876	35419.313
17193	20.19	13477.929	35362.145
10959	20.17	10847.925	37940.855
6293	20.17	9649.899	33399.773
7063	20.17	9583.261	38312.73
14558	20.17	12402.642	39598.434
8649	20.17	10298.419	38510.934
3804	20.17	8933.874	38093.305
16664	20.17	13156.649	38388.953
14560	20.17	12317.233	39611.977
14379	20.17	12132.251	37743.105
183	20.17	7691.854	34674.219
20031	20.17	14606.175	37230.992
1225	20.17	8092.047	36732.551
8356	20.15	9956.874	36616.527
3457	20.15	8644.63	38575.211
16756	20.15	13203.156	36332.652
1371	20.15	8044.146	35112.168
16710	20.15	13289.106	37325.094
14221	20.15	12191.087	36309.566
9136	20.15	10185.315	34087.66
2634	20.15	8490.93	35453.754
11433	20.15	11005.104	35627.02
11946	20.15	11340.601	33907.949
16434	20.15	13061.046	38154.258
6951	20.15	9682.741	36933.613
344	20.15	7662.779	34951.152
5271	20.15	9310.379	37850.43
9778	20.15	10436.087	35918.195
10204	20.15	10779.732	36972.145
4121	20.15	9010.25	35471.641
7548	20.15	9765.309	35780.68
14564	20.15	12432.808	39683.602
10685	20.13	10898.612	34989.305
19313	20.13	14333.509	36089.348
19479	20.13	14333.885	38884.172
1623	20.13	8287.559	33408.957
10699	20.13	10794.972	35273.824
12196	20.13	11310.489	36959.586
5641	20.13	9450.343	35764.945
1047	20.13	8057.619	39867.664
10895	20.13	10919.862	36967.055
17083	20.13	13498.892	34296.984
17170	20.13	13425.082	35040.566
20037	20.13	14563.988	37305.754
8712	20.13	10260.037	37767.789
2060	20.13	8297.443	36258.922
4714	20.11	9147.131	36030.152
2381	20.11	8473.984	38750.715
12864	20.11	11551.41	33180.973
144	20.11	7849.614	34203.313
670	20.11	7856.73	36707.438
14044	20.11	12107.431	34050.191
18895	20.11	14118.472	34630.113
11956	20.11	11260.965	34058.012
17495	20.11	13581.678	38598.434
15491	20.11	12795.252	39072.09
54	20.11	7802.374	33510.875
15488	20.11	12830.596	38983.996
13601	20.11	11883.07	39097.191
6719	20.11	9567.12	36011.805
15059	20.11	12710.676	33843.254
18324	20.11	13974.454	38134.609
1552	20.11	8205.324	33375.305
11198	20.11	11186.916	37943.508
10180	20.11	10705.601	37441.613
11105	20.11	11113.086	39941.242
13694	20.11	12057.895	37330.73
9550	20.09	10385.726	34846.039
4653	20.09	9104.248	35749.203
5191	20.09	9283.689	39152.121
6282	20.09	9569.103	33311.547
20234	20.09	14451.1	34126.109
2771	20.09	8461.605	33963.953
17066	20.09	13466.777	34115.375
18641	20.09	14107.627	36686.969
345	20.09	7824.993	34964.523
19402	20.08	14338.821	37291.84
12741	20.08	11452.726	35639.254
8590	20.08	10229.436	39806.203
12396	20.08	11378.652	39815.426
505	20.08	7957.998	35582.777
13482	20.08	11732.693	39193.523
14832	20.08	12318.887	35634.098
1738	20.08	8268.767	34932.563
5796	20.08	9473.21	35285.395
18705	20.08	14182.729	36021.762
10331	20.08	10679.37	35068.707
2685	20.08	8472.041	35017.645
8417	20.08	10015.167	37368.527
2315	20.06	8270.358	39874.867
970	20.06	7674.36	39238.043
15061	20.06	12552.896	33865.805
13146	20.06	11673.672	35391.145
7551	20.06	9889.932	35798.512
4467	20.06	9122.577	34390.531
15943	20.06	13127.507	33531.43
17025	20.06	13362.576	33846.957
15792	20.06	12791.376	34257.875
2341	20.04	8473.901	39579.91
16585	20.04	13148.592	39855.691
20252	20.04	14604.582	34121.285
2096	20.04	8325.695	36639.48
20260	20.04	14564.502	33953.578
1509	20.04	8196.532	33667.012
1018	20.04	7942.767	39736.664
17669	20.02	13743.416	34802.465
11837	20.02	11067.117	33954.641
18907	20.02	14005.05	34514.465
7313	20.02	9884.991	38288.422
2407	20.02	8589.094	38221.707
1575	20.02	8196.812	33135.68
18112	20.02	13921.33	35170.574
19183	20.02	14218.968	34879.969
17503	20.02	13571.484	38383.836
873	20.02	7758.895	38519.703
3842	20	8856.382	37599.199
926	20	7927.02	38937.34
1237	20	8128.668	36614.762
16697	20	13314.135	37771.094
1833	20	8391.643	35868.168
14349	20	12205.95	37247.367
14016	20	12255.826	33442.836
3850	20	8892.651	37347.344
11053	20	10890.292	39075.02
19397	20	14415.546	37103.012
16586	20	13296.996	39900.859
7033	20	9602.705	38017.035
13876	20	11877.041	33889.922
7353	20	9739.462	37587.059
12353	19.98	11370.281	38826.527
677	19.98	7791.306	36746.16
3090	19.98	8702.639	34714.813
3832	19.98	8878.432	37805.094
11071	19.98	10916.455	39463.578
448	19.98	7820.19	35373.766
13470	19.98	11659.538	38942.684
13805	19.98	11940.454	35478.219
12345	19.98	11293.2	38611.563
4646	19.98	9265.665	35649.148
3798	19.96	8990.792	38019.988
18242	19.96	13900.663	37117.254
3917	19.96	8967.37	36991.031
12600	19.96	11453.986	36798.063
11858	19.96	11127.752	33347.91
5416	19.96	9337.504	37090.098
18416	19.96	13861.118	39585.363
10181	19.96	10635.344	37444.07
19142	19.96	14263.556	34320.402
13022	19.94	11647.646	33653.191
14903	19.94	12459.141	34627.957
4423	19.94	9251.32	33979.602
4453	19.94	9198.882	34172.168
354	19.94	7888.493	35049.539
12250	19.94	11404.68	37495.629
1163	19.94	8045.658	37856.59
14873	19.94	12360.296	35218.34
4718	19.94	9146.838	36091.27
820	19.94	7835.388	38007.789
13213	19.94	11779.76	36029.352
178	19.94	7923.479	34601.02
14838	19.94	12290.164	35690.352
19538	19.92	14474.947	39296.727
17858	19.92	13906.162	33696.152
11158	19.92	11151.622	38343.23
13068	19.92	11761.347	34499.754
12435	19.92	11606.003	39434.934
13370	19.92	11737.745	37429.188
10635	19.92	10814.125	34454.813
1012	19.92	7713.292	39636.004
9122	19.92	10267.345	34206.566
14978	19.92	12470.142	33437.398
12702	19.9	11633.608	35962.508
3453	19.9	8681.128	38550.238
979	19.9	7945.203	39307.387
20177	19.9	14474.016	35484.105
6030	19.9	9448.377	34546.77
8528	19.9	10038.538	39323.051
17798	19.9	13748.623	33363.922
16282	19.9	12997.553	35645.508
2393	19.9	8446.386	38340.035
90	19.88	7783.93	33861.504
12199	19.88	11281.863	37008.605
431	19.88	7882.581	35341.043
9311	19.88	10442.714	33240.242
7478	19.88	9864.589	36777.543
19114	19.88	14317.607	33657.031
18126	19.88	13969.869	35363.789
17516	19.88	13708.884	38228.41
13160	19.88	11806.883	35590.563
7848	19.88	9729.718	33357.313
20275	19.88	14624.874	33586.336
7151	19.88	9605.948	39612.715
3945	19.88	8893.164	36772.047
5149	19.88	9256.037	39661.184
14708	19.88	12294.713	37514.223
17518	19.88	13637.353	38248.793
18512	19.88	14094.117	38379.684
16048	19.86	12981.883	35230.629
11440	19.86	11096.53	35444.129
17192	19.86	13464.89	35345.898
[truncated: 3,569 more rows]
