# Supplementary material for: Insights on the Control of Yeast Single-Cell Growth Variability by Members of the Trehalose Phosphate Synthase (TPS) Complex
Source: Front Cell Dev Biol. 2021 Jan 28;9:607628. doi: 10.3389/fcell.2021.607628 (PMC7876269; doi:10.3389/fcell.2021.607628)
Supplement: Supplementary file 2 [file Data_Sheet_1.ZIP › final_code/input_datasets/Ntd-TSL1_SortedCells3_plus_t4.csv]

Id	Area (µm²)	Centre X Position (µm)	Centre Y Position (µm)
25265	168.68	13698.898	35347.109
19300	165.52	12477.772	33659.129
2378	159.46	8317.171	39457.176
25709	150.71	13879.732	34052.414
5679	149.86	9348.183	37268.645
21016	148.48	12753.609	36901.145
5020	148.31	9103.024	35838.426
25962	148.04	13789.561	34864.914
23136	147.14	13308.602	35401.359
4016	145.95	8940.399	39472.934
15219	144.98	11802.153	33253.098
19828	144.17	12638.381	35466.949
26868	141.91	14174.647	39512.066
4027	139.69	9019.082	39553.629
8798	139.13	10154.152	39518.906
12728	138.12	11169.596	36716.68
4543	137.87	9051.351	34655.035
28251	137.66	14295.983	35485.363
14594	135.82	11481.027	36796.52
23396	134.23	13171.835	33230.867
15648	132.83	11652.086	36619.531
11624	132.35	10881.326	34523.445
22374	130.34	13006.889	39780.035
13524	130.21	11268.059	33961.176
13476	129.84	11414.649	33721.207
8495	129.29	10063.939	37567.008
688	129.27	7805.225	37804.047
4542	127.96	8884.294	34642.125
21283	127.5	12888.314	34539.035
14801	126.66	11525.748	34866.516
2544	125.95	8449.938	38331.625
9863	125.09	10510.237	34917.492
665	123.5	7913.09	37605.828
6826	122.12	9548.452	38218.66
20042	121.01	12630.767	36963.23
401	119.99	7968.215	35958.078
7255	119.96	9756.495	38172.984
19028	119.63	12349.419	35430.457
8541	119.34	9948.587	38092.438
9787	119.09	10373.756	34360.715
4508	119.02	8959.097	35199.125
5620	118.73	9464.781	37669.074
705	118.69	7731.91	37913.746
20067	118.31	12626.6	37169.316
6095	117.45	9484.126	33969.469
25615	117.2	13949.513	33221.07
23680	116.79	13413.984	34800.691
11791	116.2	10836.667	36100.977
23713	114.53	13510.248	35028.277
17304	114.04	12205.812	33085.332
16504	112.96	11899.72	37923.199
13409	112.83	11348.745	33464.328
17922	112.79	12117.493	36858.867
9455	112.69	10163.918	34470.34
14686	112.5	11524.526	35749.762
10101	111.74	10404.631	36719.117
12911	110.15	11019.959	35387.707
23001	109.4	13144.717	35918.102
19022	108.92	12490.876	35690.168
2656	108.31	8508.68	37584.84
22928	107.96	13266.635	36678.621
2046	107.64	8350.905	36034.391
26268	107.56	13971.458	36824.164
8253	107.18	10045.34	35492.148
4705	106.62	8880.511	33190.617
27499	106.53	14040.94	35736.789
13596	106.24	11332.344	34434.113
14636	105.61	11610.452	36248.633
21235	105.51	12909.076	34960.105
7044	104.26	9764.109	39480.707
14807	104	11535.489	34888.039
1408	103.15	8065.092	36208.473
9546	103.15	10172.404	34085.902
14008	102.79	11238.236	38174.215
13732	102.54	11291.959	35640.91
8072	102.54	10001.84	34238.207
10456	102.5	10408.002	39855.129
3069	102.29	8495.516	33991.363
21925	102.23	13095.168	36397.738
3262	102.14	8715.152	33394.184
19027	101.7	12295.795	35423.609
5158	101.66	9140.004	37115.668
25570	101.43	13984.386	33121.961
12634	101.41	11173.141	37452.711
28950	101.35	14383.161	39103.551
17524	101.35	12271.642	34317.063
17669	101.26	12204.472	35633.895
28359	100.85	14362.523	35878.684
19450	99.92	12321.25	33073.957
1360	99.88	8166.933	36498.031
12617	99.76	11199.577	37622.102
22878	99.51	13154.704	36971.031
9700	99.44	10558.473	33314.125
2083	99.19	8387.354	36561.324
931	99.17	7890.195	39528.09
28364	98.96	14378.876	35904.973
19625	98.86	12506.722	34128.785
10156	98.86	10377.282	37135.625
14280	98.73	11427.554	39711.23
11326	98.67	10606.831	33561.172
17887	98.63	12122.431	36507.605
16874	98.63	11900.544	35797.266
455	98.55	7751.842	36278.168
7502	98.38	9730.318	36114.355
5699	98.34	9395.365	37039.219
10033	98.34	10485.183	36086.336
8998	98.29	10270.191	37788.652
28245	98.09	14331.932	35448.438
28866	98	14366.408	38419.875
19952	97.94	12633.618	36411.41
20977	97.92	12826.407	37289.23
27945	97.85	14227.338	33218.723
27080	97.73	14066.885	37721.68
25649	97.69	13800.741	33425.543
17450	97.56	12253.5	33931.203
13506	97.5	11395.438	33896.238
14078	96.98	11262.484	38751.508
5328	96.93	9263.523	39037.699
22920	96.91	13222.09	36608.836
16432	96.72	12041.281	38739.973
11400	96.58	10974.656	33085.48
6644	96.58	9507.537	36155.348
5638	96.5	9378.43	37784.055
9134	96.43	10309.146	36614.801
27589	96.37	14193.4	34908.539
23784	96.37	13558.12	35543.578
4782	96.22	9269.256	33544.363
7934	96.04	10090.426	33426.887
5445	96.03	9449.024	39668.094
27968	95.93	14324.429	33327.531
3796	95.89	8824.025	38208.777
12896	95.87	11154.607	35501.359
6452	95.6	9564.114	34803.402
7186	95.57	9706.412	38922.531
25381	95.36	13753.03	34295.988
24765	95.34	13643.936	38404.496
19454	95.26	12342.922	33090.426
29072	95.24	14213.488	39705.512
1818	95.16	8261.985	33863.93
30210	95.13	14512.447	34243.738
4570	95.07	8923.04	34385.953
5472	95.03	9403.344	39575.477
11975	94.93	10875.045	37342.766
22585	94.8	13224.593	38651.117
27508	94.74	14037.439	35479.438
28745	94.51	14297.739	38039.34
16599	94.51	11956.377	37348.668
18585	94.42	12297.653	39222.531
5279	94.38	9064.622	38586.313
5891	94.32	9348.285	35610.547
3548	94.28	8832.564	36404.016
8097	94.26	10090.35	34510.875
10637	94.22	10724.402	38441.422
1395	94.17	8066.789	36372.82
6438	94.07	9521.197	34583.816
15476	94.07	11732.971	35221.23
3646	94.03	8821.942	37000.105
15112	94.01	11422.641	33241.621
10603	93.96	10598.696	38695.996
15372	93.92	11705.713	34274.16
16027	93.82	11751.184	39490.813
2150	93.67	8242.304	37288.426
19721	93.65	12578.742	34774.238
21663	93.63	13129.805	34387.906
8516	93.63	9930.579	37789.762
9922	93.61	10491.936	35415.102
3861	93.59	8746.19	38770.762
27486	93.54	14059.432	35666.82
17565	93.52	12273.141	34752.754
3659	93.48	8678.866	37102.445
21019	93.4	12762.471	36944.371
3431	93.4	8697.3	35158.965
20644	93.38	12782.98	39732.773
839	93.38	7725.127	38843.773
28069	93.29	14406.627	34009.34
8444	93.17	9945.557	36979.191
10000	93.15	10496.387	35741.617
2844	93.04	8582.699	35913.48
8901	92.96	10248.13	38530.316
4256	92.94	8887.393	37473.473
18823	92.88	12379.455	37209.27
4735	92.86	9139.316	33007.461
7040	92.75	9726.845	39434.621
20281	92.65	12704.086	38596.551
870	92.62	7920.022	39051.262
29128	92.58	14281.933	39852.961
7633	92.58	9896.838	35106.375
26352	92.29	13877.276	37243.211
22061	92.27	12981.003	37186.781
26074	92.27	13810.216	35607.121
11289	92.14	10567.992	34082.348
16755	92.02	11993.994	36571.879
16022	91.91	11717.471	39386.387
11712	91.83	10779.485	35372.785
25228	91.54	13734.043	35713.754
12089	91.52	10897.092	38211.027
16767	91.5	11867.101	36640.477
21357	91.5	12764.918	33830.492
8258	91.49	9926.476	35519.492
4386	91.47	8968.879	36063.535
30266	91.43	14625.929	33725.648
7013	91.41	9856.769	39852.441
10741	91.39	10736.382	37395.602
15369	91.37	11796.815	34234.906
15860	91.31	11696.463	38142.785
30197	91.26	14623.345	34145.316
21208	91.22	12722.717	35290.891
21912	91.01	13113.14	36216.77
22856	90.99	13267.364	36870.094
14585	90.99	11519.328	37019.512
30324	90.83	14437.091	33264.102
17197	90.81	12028.691	33452.246
18539	90.76	12291.433	39579.742
21254	90.51	12783.761	34642.602
16381	90.49	12010.693	38790.734
12611	90.43	11192.903	37558.605
11730	90.37	10985.469	35523.465
21101	90.24	12786.643	36071.453
1920	90.22	8392.16	34794.539
1864	90.22	8329.143	34325.84
21802	90.22	13072.683	35477.875
23391	90.2	13287.153	33167.965
24201	90.16	13410.694	38260.57
138	90.16	7789.722	34367.934
11013	90.12	10730.111	35574.559
28241	90.03	14404.888	35311.957
21392	90.01	12905.026	33731.66
7464	89.99	9824.929	36673.148
5369	89.97	9089.665	39500.109
19411	89.88	12410.123	33477.094
23681	89.86	13565.395	34797.066
1101	89.82	8028.487	39084.406
21464	89.61	12773.685	33269.547
7134	89.49	9724.668	38866.496
17647	89.47	12094.1	35435.434
27946	89.44	14408.076	33223.172
22522	89.42	13323.714	38985.641
5807	89.34	9389.2	36434.641
23762	89.32	13447.426	35377.793
15739	89.28	11740.958	37364.539
5274	89.26	9264.954	38475.262
12096	89.22	10957.76	38308.277
27333	89.21	14138.215	36385.457
29574	89.19	14539.181	37667.789
25067	89.15	13771.07	36461.09
14531	89.11	11438.995	37400.695
3407	89.07	8721.663	34911.258
30236	89.03	14451.042	34113.789
13033	88.98	11198.641	34295.613
9709	88.88	10527.076	33422.824
22508	88.88	13163.591	39188.891
12675	88.82	11179.091	37285.41
24612	88.76	13764.926	39532.453
16681	88.61	11890.083	37064.781
30052	88.61	14467.796	35161.406
27884	88.42	14199.941	33065.398
28683	88.38	14388.341	37808.156
4142	88.32	9023.27	38566.672
18958	88.19	12308.024	36166.309
26849	88.09	14151.686	39705.414
17042	88.04	11980.082	34433.68
25110	88.04	13776.791	36075.074
26645	87.92	13801.099	39229.879
26679	87.92	13989.799	39437.648
5947	87.9	9448.48	35287.375
1100	87.79	8050.654	39071.941
20133	87.79	12558.012	37889.379
1847	87.79	8204.63	34155.82
15307	87.75	11819.19	33711.91
13390	87.71	11232.236	33369.148
3840	87.71	8841.211	38572.953
12394	87.58	11007.301	39821.773
3664	87.58	8704.21	37147.285
793	87.44	7921.076	38451.742
7593	87.44	9711.184	35515.332
17531	87.4	12184.785	34372.93
8172	87.4	10080.958	34915.906
5599	87.37	9421.967	38097.84
26217	87.35	13954.296	36552.93
25378	87.31	13778.399	34596.469
20311	87.29	12495.316	38830.738
27477	87.29	14157.731	35872.426
5863	87.27	9486.593	36012.148
25863	87.25	13863.603	34511.887
2976	87.25	8470.031	34639.793
6903	87.23	9592.051	38896.887
29278	87.19	14472.219	39142.117
17668	87.19	12229.485	35601.672
20889	87.19	12882.356	37962.809
19949	87.17	12623.893	36394.324
5155	87.17	9106.338	37083.902
4360	87.14	9031.904	36498.836
4031	87.12	8865.083	39274.367
17083	87.12	11906.575	33926.746
12525	87.08	11103.721	38529.836
3724	87.08	8812.861	37875.605
20563	87.06	12880.815	39823.488
1397	87.04	8064.104	36093.035
15855	87.02	11719.768	38101.66
13897	87	11311.711	37366.246
17129	87	11916.914	33494.23
20777	86.98	12880.068	38401.063
2371	86.98	8341.241	39366.668
20537	86.98	12633.591	39865.84
23866	86.94	13438.216	35936.902
29146	86.94	14430.317	39770.176
1591	86.94	8056.609	34519.098
25308	86.89	13615.035	35057.113
27396	86.89	14038.54	36341.012
25558	86.79	13708.911	33161.777
12173	86.75	10989.757	38863.816
29261	86.71	14571.857	39346.457
17662	86.7	12090.682	35528.605
3164	86.7	8583.754	33131.773
3051	86.64	8593.587	34145.766
849	86.6	7750.82	38916.277
29796	86.58	14431.474	36443.508
1095	86.58	8063.353	38997.41
20109	86.58	12525.691	37595.434
761	86.56	7716.237	38287.922
11147	86.54	10644.223	34725.137
22029	86.52	13091.627	36957.316
17908	86.52	12195.708	36769.402
20725	86.5	12891.19	39084.695
1588	86.48	8131.394	34499.824
12000	86.41	10889.922	37511.051
19466	86.41	12611.856	33016.508
3677	86.39	8723.499	37358.453
1660	86.37	8035.469	33697.348
1219	86.35	8040	37986.391
15797	86.35	11662.993	37627.672
13744	86.31	11414.431	35830.469
1736	86.29	8273.876	33258.816
26109	86.27	13896.22	35865.563
29411	86.27	14444.3	38482.188
12454	86.24	11139.139	39332.844
10087	86.24	10476.34	36528.773
18994	86.2	12296.789	35764.02
10217	86.2	10544.55	37764.105
23642	86.18	13359.668	34473.781
10404	86.18	10525.415	39548.797
6481	86.16	9703.017	35064.152
12641	86.14	11066.486	37482.59
12615	86.12	11016.247	37594.641
6658	86.12	9516.342	36319.625
16914	86.1	11875.399	35492.145
5959	86.01	9332.205	35372.035
25268	85.95	13708.024	35372.395
12001	85.89	10799.587	37543.051
24914	85.89	13576.56	37290.848
4451	85.83	9022.482	35584.855
14399	85.79	11571.252	38768.98
5503	85.79	9346.132	38955.879
3037	85.79	8545.892	34406.035
30229	85.76	14435.007	34016.117
1800	85.72	8220.112	33583.391
19040	85.68	12293.597	35526.148
29196	85.68	14612.312	39646.688
2516	85.68	8620.257	38631.977
27939	85.66	14270.85	33179.016
25531	85.58	13659.217	33004.164
18712	85.58	12407.229	37845.621
666	85.55	7935.967	37610.949
2500	85.53	8533.231	38804.207
21607	85.53	12923.518	33837.91
12765	85.51	11017.87	36410.688
7309	85.51	9846.15	37738.332
16882	85.51	12023.252	35813.262
5929	85.43	9402.925	35475.219
15182	85.41	11750.91	33062.234
5440	85.41	9471.827	39983.426
23611	85.37	13440.073	34164.527
21813	85.35	13127.661	35609.105
6795	85.35	9655.755	37871.055
19933	85.35	12509.783	36299.332
21119	85.35	12798.591	35946.793
13757	85.35	11321.588	35941.668
22054	85.33	12996.969	37152.48
27498	85.32	14122.652	35706.434
28430	85.3	14234.066	36460.555
14228	85.28	11402.563	39926.074
21100	85.26	12889.803	36065.258
6451	85.26	9556.473	34778.855
16442	85.24	11969.39	38504.461
20998	85.24	12908.92	37120.766
21021	85.22	12829.463	36702.527
29373	85.2	14502.606	38721.348
24902	85.16	13652.619	37365.996
3013	85.16	8484.606	34757.301
9755	85.14	10460.09	34038.957
5183	85.12	9124.633	37483.828
22282	84.99	13080.782	38863.141
3522	84.97	8775.58	36134.32
364	84.95	7968.83	35744.977
4076	84.93	9024.44	39031.02
14656	84.91	11585.5	36073.82
9767	84.88	10498.914	34120.465
8129	84.88	9928.708	34708.492
5405	84.88	9191.066	39811.137
2366	84.88	8319.923	39301.898
13166	84.86	10998.292	33916.375
9911	84.84	10427.847	35382.887
29245	84.84	14489.074	39560.789
27336	84.78	14072.913	36419.121
12702	84.78	11043.901	37136.043
4266	84.78	8987.321	37292.527
22847	84.76	13148.853	37123.902
5546	84.74	9314.025	38513.281
22717	84.74	13314.283	38039.832
18846	84.72	12488.17	37082.473
8782	84.72	10304.45	39706.531
18841	84.7	12386.299	37034.426
24963	84.68	13583.33	36989.609
30104	84.63	14488.596	34863.102
21256	84.63	12763.918	34648.023
25491	84.61	13715.868	33433.199
25974	84.61	13905.942	34949.352
27980	84.53	14281.029	33470.973
12378	84.43	10832.963	39897.254
18874	84.43	12380.01	36703.379
4876	84.43	9103.758	34608.398
22452	84.42	13144.506	39688.52
11489	84.42	10940.683	33838.832
6794	84.4	9588.175	37867.133
7874	84.38	9854.145	33139.773
20080	84.36	12541.587	37321.59
11025	84.34	10678.25	35696.508
17643	84.34	12161.816	35400.152
6222	84.34	9404.018	33168.879
6277	84.32	9542.498	33178.121
12479	84.3	11188.495	39253.73
29220	84.26	14579.418	39744.805
27947	84.26	14374.003	33223.445
4587	84.26	8870.904	33996.703
21599	84.19	12946.816	33717.539
3543	84.17	8833.509	36333.34
11934	84.15	10988.259	37167.059
4482	84.11	8954.889	35569.945
21265	84.11	12921.252	34753.133
5700	84.07	9357.89	37046.059
2728	84.03	8435.373	37179.273
16605	84.01	12002.991	37401.109
10212	84.01	10510.893	37724.984
23608	83.99	13557.052	34117.496
25446	83.99	13656.202	33947.613
14661	83.97	11569.041	36141.703
4566	83.96	8962.29	34313.57
7014	83.92	9724.929	39888.609
27522	83.86	14007.011	35373.434
19662	83.84	12651.364	34310.445
10130	83.82	10457.475	36982.254
29182	83.82	14524.456	39623.898
30235	83.8	14437.806	34105.871
21236	83.78	12745.657	34970.52
19923	83.78	12628.782	36235.672
6546	83.76	9592.361	35441.016
5767	83.76	9444.702	36723.887
5934	83.74	9326.978	35514.777
4584	83.73	8996.434	34281.645
6592	83.73	9639.497	35735.188
2718	83.73	8437.452	37048.43
30367	83.73	14484.509	33133.043
27504	83.73	14009.439	35452.332
7526	83.71	9886.427	35763.836
30148	83.61	14577.102	34451.605
8077	83.61	9928.028	34277.113
20053	83.61	12583.601	37116.984
1258	83.59	8167.149	37357.363
16743	83.53	12023.768	36785.164
4235	83.53	9041.154	37602.805
14792	83.51	11626.961	34790.469
4825	83.48	9232.774	34134.195
22788	83.46	13304.547	37803.773
7948	83.44	10124.281	33638.672
1712	83.4	8160.899	33076.383
10419	83.38	10530.27	39576.52
28347	83.36	14242.233	35828.215
3602	83.36	8636.347	36794.461
30038	83.34	14463.504	35354.902
21287	83.32	12845.67	34564.465
2723	83.3	8614.173	37103.215
7696	83.3	9727.069	34923.473
4379	83.28	8851.052	36349.156
5650	83.27	9282.706	37620.184
21748	83.19	12940.5	34930.27
15473	83.15	11835.24	35206.379
2736	83.11	8581.691	37008.457
17128	83.09	11954.96	33492.203
5544	83.09	9276.364	38494.188
27896	83.09	14085.908	33106.77
26735	83.06	13974.859	39766.43
15723	83.04	11686.047	37188.637
6680	83.04	9495.715	36628.289
21759	83.04	13102.138	35035.781
10334	82.94	10428.364	39038.199
24096	82.92	13483.539	37376.836
2575	82.86	8515.539	38030.531
30113	82.86	14443.04	34924.824
23258	82.86	13252.178	34601.008
28459	82.83	14384.227	36639.707
28947	82.81	14420.518	39071.473
14683	82.81	11583.038	36046.734
872	82.79	7833.434	39076.715
15092	82.77	11623.298	33453.078
6726	82.75	9652.545	37077.664
19785	82.75	12529.453	35303.637
717	82.73	7665.181	37967.758
2375	82.73	8269.415	39391.641
25540	82.71	13624.973	33045.258
29467	82.69	14619.502	38181.719
15359	82.63	11721.806	34187.125
26399	82.61	13959.433	37443.895
21758	82.61	13073.572	35030.012
12962	82.6	11053.301	34787.797
22754	82.56	13352.652	37943.957
5210	82.52	9070.535	37724.41
15446	82.52	11802.816	34888.215
19928	82.52	12578.225	36271.5
8788	82.48	10274.62	39742.809
25266	82.46	13751.914	35354.832
12580	82.44	11160.582	38127.414
23589	82.44	13507.391	34014.156
23147	82.42	13141.7	35180.742
19374	82.42	12486.047	33577.66
10158	82.38	10498.472	37158.781
19838	82.38	12693.099	35595.648
16934	82.35	11868.897	35174.652
10187	82.35	10453.885	37310.113
12867	82.33	11061.835	35774.43
19509	82.31	12690.61	33239.723
26064	82.31	13804.184	35549.273
8749	82.29	10303.184	39790.66
25626	82.29	13975.413	33286.398
1007	82.29	8152.646	39868.445
8537	82.27	10000.478	38062.496
922	82.23	7900.473	39507.016
8836	82.23	10224.948	39211.023
28163	82.21	14418.494	34739.852
8178	82.21	9933.379	34934.133
670	82.21	7912.667	37643.676
4853	82.19	9072.025	34380.242
11402	82.19	10967.834	33101.406
1874	82.17	8415.786	34469.195
29298	82.17	14575.715	39009.074
5099	82.15	9236.376	36581.172
29227	82.14	14547.721	39448.773
22147	82.14	12978.325	37849.301
27627	82.14	14201.428	34539.559
11435	82.1	10908.583	33300.824
17841	82.08	12193.157	36040.281
26627	82.08	13934.381	39079.609
30026	82.08	14563.223	35332.574
12951	82.06	11182.842	35037.352
16867	82.04	11999.92	35782.637
485	82.02	7870.502	36450.313
6048	82.02	9287.684	34197.852
17438	82	12229.795	33827.469
4750	81.96	9068.129	33281.438
19398	81.96	12335.449	33416.113
4108	81.96	8950.353	38651.508
3617	81.94	8695.103	36850.813
20320	81.94	12544.846	38891.832
6723	81.94	9644.799	37029.645
21314	81.94	12856.099	34433.531
20312	81.91	12635.278	38839.91
15358	81.91	11836.084	34181.574
4696	81.89	8893.08	33463.043
23256	81.89	13236.47	34562.414
26578	81.83	13805.072	38646.961
4892	81.79	9251.72	34752.211
8713	81.79	9945.831	39592.934
24062	81.79	13431.745	37205.527
16974	81.77	11998.886	34911.82
6834	81.77	9615.653	38288.727
7859	81.75	9709.869	33247.074
8655	81.71	10114.381	38991.355
4094	81.68	8889.168	38822.598
11820	81.66	10789.925	36341.66
17449	81.66	12230.482	33903.34
18963	81.66	12365.972	36215.434
14163	81.66	11256.084	39277.234
27594	81.64	14007.856	34630.57
2331	81.64	8365.645	38976.633
1587	81.64	8187.167	34498.375
3958	81.6	8763.75	39751.52
28058	81.6	14369.766	33922.367
24762	81.6	13612.183	38363.328
21730	81.6	12945.965	34777.469
906	81.58	7876.534	39360.219
12191	81.58	10790.833	38968.59
6611	81.58	9562.993	35837.82
2006	81.56	8254.731	35521.195
22787	81.54	13138.469	37780.242
4200	81.54	8944.462	37871.508
26057	81.52	13842.083	35437.32
11640	81.48	10843.013	34666.66
5825	81.48	9340.97	36288.738
30326	81.46	14516.564	33298.391
7575	81.45	9763.841	35637.945
23883	81.45	13556.854	36039.27
5883	81.43	9385.789	35576.445
26267	81.39	13815.626	36811.273
21488	81.39	12882.165	33152.711
17626	81.37	12140.486	35258.793
21429	81.35	12777.923	33401.984
11251	81.35	10682.349	34263.887
26637	81.35	13854.044	39173.617
27254	81.31	14175.768	36895.32
18062	81.29	12152.644	38090.641
7694	81.27	9889.9	34911.086
875	81.25	7651.904	39113.508
20141	81.25	12618.593	37937.824
26255	81.25	13805.811	36731.555
13729	81.22	11325.887	35624.066
6052	81.22	9343.589	34207.012
7402	81.22	9721.284	36966.059
15363	81.18	11846.171	34217.051
29816	81.18	14593.798	36228.574
9133	81.16	10316.942	36593.402
110	81.14	7710.82	34112.203
10414	81.12	10449.678	39566.504
27253	81.08	14061.068	36884.363
1391	81.08	8050.894	36339.074
14414	81.08	11558.333	38525.125
7782	81.08	9735.807	33847.684
1384	81.06	8097.774	36322.012
19579	81.04	12643.606	33774.836
17592	81	12120.045	34975.859
5964	81	9361.492	35110.59
25014	81	13685.486	36541.949
27377	81	14072.108	36270.566
21909	80.97	13063.335	36193.164
4575	80.97	8978.096	34131.758
10361	80.97	10484.626	39229.273
12466	80.97	11000.543	39140.363
21178	80.95	12911.178	35630.781
22846	80.95	13205.513	37075.387
1647	80.91	8116.246	33901.98
16777	80.91	11911.499	36676.906
26140	80.89	13934.392	36123.41
6425	80.89	9594.781	34450.996
29550	80.89	14601.635	37907.145
4157	80.89	9036.419	38457.512
17281	80.85	12163.767	33035.266
16688	80.83	12056.484	37090.883
5379	80.81	9261.724	39580.465
1276	80.79	8041.568	37322.488
5504	80.79	9459.969	38977.211
12597	80.78	11070.629	37684.996
14369	80.76	11438.134	38852.215
9571	80.76	10324.514	33691.207
6006	80.74	9386.488	34887.105
21250	80.72	12854.559	34627.484
5186	80.7	9206.419	37516.98
1083	80.7	8115.958	39187.063
21341	80.7	12913.948	33986.664
6689	80.68	9677.83	36686.824
28975	80.62	14355.653	39303.297
24747	80.62	13717.732	38750.371
12379	80.6	10878.133	39907.094
25036	80.56	13780.41	36660.574
10870	80.56	10748.037	36823.133
16379	80.56	11980.276	39068.691
12166	80.56	10867.839	38830.281
11140	80.55	10665.469	34642.707
30279	80.55	14609.031	33519.863
26618	80.53	13916.834	39005.434
10681	80.51	10775.739	37844.105
1473	80.51	8056.87	35435.52
26532	80.47	13961.431	38221.789
26016	80.45	13802.639	35125.656
9878	80.43	10478.139	35066.5
15626	80.43	11741.539	36293.621
17683	80.41	12079.619	35681.813
18973	80.41	12395.275	35954.078
4017	80.39	9002.814	39472.398
20700	80.35	12875.639	39399.551
20393	80.32	12523.12	39191.047
27256	80.3	14152.3	36915.109
27478	80.3	14047.264	35883.883
30246	80.26	14621.913	33874.242
6239	80.26	9278.607	33282.031
24530	80.26	13714.032	39637.215
27766	80.26	14097.22	33912.133
24773	80.26	13635.637	38148.316
17839	80.24	12100.545	36010.398
4703	80.24	8870	33166.949
9323	80.24	10135.678	35453.965
28044	80.22	14293.018	33877.289
5860	80.22	9450.77	35974.426
2531	80.2	8583.619	38551.652
20752	80.18	12725.866	38728.531
20680	80.18	12726.521	39555.84
16739	80.12	11916.715	36720.535
2907	80.12	8624.012	35520.336
12108	80.07	10914.356	38435.98
87	80.07	7980.421	33946.91
24538	80.05	13742.758	39654.105
15107	80.03	11553.982	33203.777
27234	80.03	14155.954	37066.844
18813	80.03	12418.383	37447.707
3865	80.03	8745.533	38807.977
27996	80.01	14362.357	33566.148
2671	80.01	8611.946	37410.98
26296	80.01	13897.181	36953.801
4116	80.01	8988.629	38749.234
2535	79.95	8464.05	38568.391
7536	79.93	9879.275	35881.859
5054	79.93	9074.508	36108.535
16478	79.91	11883.696	38009.363
14405	79.89	11538.42	38478.672
26803	79.87	14081.609	39904.012
28533	79.87	14377.094	37089.379
808	79.86	7726.019	38555.273
21862	79.84	13124.858	35832.996
14520	79.84	11566.446	37632.809
21179	79.82	12870.044	35637.148
14721	79.8	11493.785	35456.395
25523	79.76	13577.186	33287.207
10219	79.74	10378.096	37777.094
10517	79.7	10569.054	39534.34
23707	79.68	13419.45	34995.164
11906	79.68	10825.701	36861.141
263	79.68	7939.265	35209.414
15618	79.66	11641.098	36245.758
28982	79.64	14377.067	39360.363
7461	79.61	9842.415	36635.688
10385	79.61	10492.535	39427.793
7714	79.59	9844.206	34708.809
27191	79.59	14148.706	37240.961
29643	79.59	14539.017	37433.742
13815	79.57	11323.252	36427.719
27188	79.55	14073.182	37229.043
19693	79.55	12648.081	34583.773
22880	79.53	13318.084	36996.121
17034	79.51	11956.468	34388.133
14727	79.49	11594.633	35499.852
14294	79.47	11622.755	39515.48
2702	79.47	8615.065	37264.137
24155	79.43	13431.268	37819.277
21005	79.43	12761.415	37161.664
21052	79.41	12830.943	36598.828
194	79.41	7733.832	34752.047
22033	79.41	12967.047	36997.195
6202	79.36	9471	33626.922
25721	79.36	13817.469	34132.688
14719	79.34	11609.688	35423.621
12377	79.34	10949.314	39896.547
920	79.34	7825.983	39480.672
24528	79.34	13677.96	39626.969
19776	79.34	12495.48	35208.895
4569	79.3	8984.3	34328.996
932	79.3	7899.745	39552.156
12095	79.26	10824.267	38305.727
10920	79.26	10658.19	36282.551
24008	79.26	13387.614	36783.277
9862	79.24	10553.818	34899.887
15849	79.24	11841.847	38015.184
9902	79.24	10391.904	35319.805
18070	79.22	12201.974	38228.578
3415	79.22	8822.216	35023.887
22059	79.22	12965.072	37177.133
524	79.2	7670.421	36678.273
9131	79.18	10338.607	36564.008
15740	79.13	11643.292	37376.867
13037	79.13	11036.283	34307.773
22527	79.11	13288.48	39025.992
25393	79.09	13737.533	34389.625
28916	79.09	14216.686	38754.641
22956	79.09	13185.506	36232.586
16414	79.07	11939.06	38917.133
6236	79.07	9340.151	33235.969
2379	79.07	8316.614	39480.691
21372	79.07	12898.743	33871.746
5009	79.05	9119.479	35804.871
24436	79.05	13623.055	39811.727
14783	79.03	11521.269	35011.609
18257	79.01	12191.91	39557.855
29055	79.01	14261.32	39656.648
24068	79.01	13367.781	37227.957
15462	78.99	11662.577	35083.629
5791	78.97	9276.8	36648.035
16918	78.94	11997.873	35291.516
125	78.94	7713.169	34226.941
7267	78.92	9800.334	38032.297
19730	78.9	12574.529	34881.121
3830	78.88	8808.647	38497.395
26313	78.86	13829.97	37048.289
19367	78.8	12302.281	33502.805
5689	78.8	9486.293	37313.465
15987	78.78	11837.364	39299.863
198	78.76	7659.739	34843.508
12381	78.74	10887.946	39920.723
3282	78.74	8840.588	33528.715
889	78.74	7848.171	39176.547
8143	78.74	10074.243	34815.914
6928	78.73	9549.68	39262.832
5325	78.73	9247.527	38987.289
14071	78.71	11282.07	38716.973
22398	78.71	12984.003	39967.012
10554	78.69	10727.394	39226.668
19104	78.69	12346.647	34792.059
12857	78.69	11064.658	35976.508
3393	78.67	8751.351	34783.969
15894	78.67	11705.997	38529.227
19610	78.63	12513.061	34009.406
23297	78.63	13174.717	34281.262
12921	78.61	11079.535	35168.043
6623	78.61	9656.242	35968.313
21514	78.61	13109.865	33286.734
23066	78.59	13155.066	35693.301
7292	78.59	9742.924	37928.016
21273	78.57	12822.61	34478.141
18902	78.55	12344.3	36858.867
1323	78.53	8029.694	37015.793
8678	78.51	9978.269	39215.895
17552	78.48	12163.374	34614.566
1576	78.48	8029.605	34665.543
4408	78.48	8905.344	35902.941
7067	78.48	9712.274	39271.766
24054	78.48	13524.432	37154.16
17971	78.48	12232.68	37201.469
19796	78.46	12587.268	35354.566
3077	78.44	8562.104	34082
10790	78.42	10734.389	37245.012
24715	78.42	13656.825	38839.313
29084	78.36	14277.823	39756.34
11266	78.34	10602.277	33982.387
17809	78.34	12130.854	35903.906
6892	78.34	9703.481	38764.336
1635	78.32	8120.163	34010.516
2425	78.32	8450.48	39919.695
15336	78.32	11717.091	33909.844
6639	78.3	9650.963	36135.613
18323	78.28	12138.139	39885.031
8375	78.28	10071.092	36072.34
13048	78.27	11012.141	34412.82
10585	78.27	10746.01	38878.902
14523	78.25	11536.475	37352.344
10477	78.25	10743.711	39791.477
27255	78.25	14129.109	36913.676
3547	78.25	8812.414	36388.832
16351	78.21	12009.371	39210.391
12399	78.19	11014.332	39890.016
18647	78.19	12327.592	38313.262
13123	78.19	11202.411	34093.902
7834	78.19	9908.247	33643.355
15121	78.17	11443.485	33303.844
14442	78.15	11444.635	38183.59
4559	78.15	9022.11	34497.484
16450	78.13	11856.394	38606.68
6204	78.11	9407.358	33336.188
17541	78.07	12216.006	34494.086
3959	78.07	8711.926	39842.441
14094	78.05	11330.228	38889.855
11877	78.05	10809.992	36700.793
7236	78.05	9806.246	38309.039
10029	78.04	10532.999	36052.68
8614	78.04	9994.788	38697.008
23798	78.02	13532.15	35623.531
5563	78.02	9413.845	38386.32
2184	78	8221.865	37514.676
12451	77.98	11190.061	39297.961
3783	77.98	8715.414	38155.715
7283	77.96	9753.344	37882.934
5571	77.94	9383.782	38177.313
28363	77.92	14297.318	35888.258
6014	77.92	9378.607	34731.246
10402	77.9	10401.705	39542.77
5353	77.9	9075.907	39351.324
3565	77.88	8684.741	36538.684
5664	77.88	9348.84	37502.363
29159	77.88	14592.517	39890.094
10318	77.88	10535.298	38867.906
21595	77.84	12950.783	33667.223
6893	77.84	9509.945	38780.695
1492	77.82	8157.088	35306.02
20911	77.82	12846.562	37776.926
3869	77.82	8660.631	38856.609
17224	77.82	11922.559	33246.043
28970	77.81	14296.048	39266.293
4111	77.81	8898.955	38684.551
18055	77.79	12174.698	37973.383
10308	77.79	10531.391	38652.453
13493	77.77	11404.624	33785.16
24224	77.77	13383.189	38461.863
27710	77.77	14072.188	34196.445
19529	77.75	12667.478	33330.773
16524	77.69	12018.392	37801.328
20236	77.69	12560.499	38268.938
23803	77.67	13497.576	35638.371
16347	77.67	11921.116	39163.742
10545	77.67	10649.542	39125.258
4239	77.67	9004.207	37661.422
23150	77.67	13352.254	35201.293
15441	77.65	11769.603	34860.707
895	77.65	7796.48	39268.453
25319	77.65	13654.019	34897.148
30200	77.63	14542.399	34180.59
20705	77.63	12889.611	39154.484
15579	77.63	11671.446	35930.996
4179	77.63	9023.961	38057.809
27870	77.61	14198.987	33295.785
4840	77.58	9242.366	34268.402
16122	77.58	12028.338	39805.816
17981	77.58	12234.214	37380.238
22210	77.56	12979.145	38333.754
9662	77.52	10295.343	33067.992
22672	77.52	13226.226	38385.875
2059	77.5	8393.944	36230.191
19767	77.5	12643.828	35187.238
17840	77.48	12120.98	36019.828
28393	77.48	14247.65	36136.813
4399	77.46	8902.042	36147.43
21806	77.46	12990.073	35547.512
12952	77.44	11123.871	35043.137
22174	77.4	12996.385	38172.988
8436	77.4	10072.235	36834.66
19071	77.4	12338.376	35185.676
12787	77.4	11051.271	36510.094
7435	77.38	9729.468	36826.34
11891	77.38	10842.599	36811.055
17989	77.36	12133.243	37439.066
29826	77.35	14505.057	36354.031
18024	77.31	12076.304	37817.898
13830	77.31	11341.347	36586.77
5609	77.29	9455.446	37917.336
8257	77.25	9936.846	35515.988
23430	77.25	13533.814	33012.508
8428	77.25	10017.373	36786.035
14474	77.23	11451.824	37886.219
30140	77.19	14430.227	34753.902
28929	77.17	14367.064	38980.035
2342	77.17	8401.89	39065.16
15737	77.17	11723.084	37353.375
11681	77.15	10893.562	35045.203
12892	77.13	11139.256	35465.758
25324	77.12	13699.259	34635.406
26449	77.12	13991.654	37749.273
14404	77.08	11539.54	38787.688
13688	77.08	11373.046	35156.625
4792	77.06	9066.169	33728.895
18939	77.06	12375.102	36336.484
17890	77.04	12274.515	36533.785
21407	77.04	12792.701	33526.824
17439	77	12209.545	33826.898
24810	77	13712.633	38058.922
14419	76.98	11564.67	38605.91
13631	76.98	11267.247	34681.773
3996	76.96	8973.174	39960.785
18616	76.96	12412.048	38695.746
24209	76.96	13360.276	38402.246
18239	76.96	12211.72	39484.898
1857	76.94	8402.354	34229.098
3897	76.92	8840.526	39067.594
12576	76.92	11077.561	38086.539
2499	76.92	8439.102	39105.703
21190	76.9	12866.39	35724.176
22699	76.9	13333.47	38260.227
10205	76.89	10411.537	37610.129
5232	76.89	9075.075	38002.09
4265	76.89	8897.83	37281.387
29186	76.85	14542.656	39637.137
6796	76.81	9674.404	37874.184
12632	76.81	11206.811	37399.141
10422	76.77	10461.334	39591.453
15353	76.77	11685.383	34118.195
3881	76.77	8755.832	38938.656
19000	76.77	12311.732	35819.539
4194	76.75	9029.429	37836.363
18186	76.73	12147.596	39188.465
7277	76.71	9869.629	38098.68
1611	76.71	8008.269	34130.305
10233	76.69	10510.511	37861.441
14521	76.69	11544.134	37642.043
6728	76.69	9690.713	37093.855
29304	76.66	14487.42	39055.41
8937	76.62	10322.783	37995.863
3180	76.62	8728.545	33229.004
8875	76.6	10297.228	38674.063
18637	76.6	12293.958	38504.27
1193	76.58	8161.82	38032.539
16983	76.56	12019.289	34693.383
20600	76.54	12743.154	39632.883
20858	76.54	12902.028	38141.203
30190	76.52	14556.521	34398.574
11673	76.52	10822.257	34923.219
4057	76.5	8945.549	39260.188
3155	76.5	8598.57	33014.438
7191	76.5	9786.038	38638.172
8669	76.5	10058.674	39135.676
2075	76.48	8272.081	36453.168
14342	76.48	11594.791	39191.516
3152	76.48	8462.486	33305.602
7300	76.46	9738.333	37978.688
9	76.46	7915.146	33120.48
10953	76.46	10722.38	36171.023
1749	76.43	8296.021	33430.625
19896	76.43	12557.339	36037.348
28436	76.43	14395.651	36503.027
22093	76.41	13078.904	37416.578
1589	76.39	8054.592	34501.176
23475	76.37	13495.965	33146.391
986	76.37	7651.626	39871.324
10251	76.35	10409.097	38066.727
5576	76.35	9340.234	38232.289
5772	76.33	9477.719	36769.82
2200	76.33	8393.364	37698.012
19628	76.31	12669.143	34152.059
11655	76.31	10785.975	34747.543
29686	76.29	14574.007	37091.184
21684	76.27	13038.424	34521.223
9514	76.27	10235.396	34403.453
105	76.27	7657.863	34094.598
5824	76.25	9298.43	36287.102
992	76.25	7751.801	39923.238
3483	76.23	8786.937	35900.32
15301	76.22	11719.444	33658.961
12571	76.18	11006.999	38052.609
17891	76.18	12261.481	36537.988
4397	76.16	8963.51	36136.07
6613	76.16	9693.751	35844.762
8714	76.16	10040.182	39627.344
22379	76.14	13123.456	39809.125
5446	76.14	9307.113	39695.504
823	76.14	7790.649	38722.984
3057	76.14	8455.989	34183.809
8779	76.1	10215.239	39646.605
5663	76.1	9390.415	37490.578
4742	76.08	9084.115	33094.023
17842	76.08	12126.814	36049.758
1406	76.06	8094.322	36200.793
8961	76.06	10218.7	37853.324
5827	76.02	9346.578	36306.652
15498	76	11823.37	35392.266
2051	76	8225.605	36154.973
8118	75.99	9943.17	34641.508
6383	75.99	9531.368	34201.84
5527	75.99	9384.345	38912.266
3940	75.97	8808.348	39401.133
10841	75.97	10620.248	37121.848
12587	75.91	11009.698	37863.207
17375	75.91	12250.863	33369.059
14292	75.89	11436.568	39498.465
16601	75.87	11904.746	37378.129
4346	75.87	9055.468	36700.199
13032	75.87	11156.085	34288.586
25079	75.87	13634.426	36532.707
5817	75.85	9490.229	36544.055
27472	75.85	14015.558	35834.125
25392	75.85	13768.346	34381.574
926	75.83	7697.04	39515.387
24133	75.83	13548.769	37646.277
9506	75.83	10297.625	34392.832
11737	75.81	10802.241	35605.426
11642	75.79	10868.312	34680.551
19521	75.79	12605.567	33260.059
16109	75.79	11810.151	40003.922
7221	75.79	9784.661	38756.469
3621	75.77	8676.01	36880.805
20913	75.77	12805.774	37816.93
21184	75.77	12718.123	35709.137
28099	75.76	14221.585	34227.781
23699	75.76	13446.787	34952.031
9722	75.76	10427.185	33676.617
12326	75.74	10972.085	39391.355
5202	75.74	9086.875	37648.391
15083	75.74	11574.708	33418.402
1195	75.74	8114.102	38058.531
6847	75.74	9495.514	38371.23
24687	75.74	13580.581	38989.047
28400	75.72	14340.979	36170.813
2011	75.72	8216.541	35619.734
5570	75.72	9407.77	38168.535
28611	75.72	14385.862	37365.816
30303	75.72	14442.683	33366.684
5448	75.68	9346.403	39729.625
116	75.68	7668.887	34139.91
23679	75.66	13517.095	34785.723
9560	75.62	10248.729	33894.879
9447	75.58	10317.708	34690.617
6670	75.56	9540.546	36557.133
24945	75.56	13717.215	36901.352
23976	75.56	13542.014	36581.82
21340	75.56	12782.598	33986.34
5583	75.56	9296.172	38294.051
22994	75.54	13326.227	35897.18
10710	75.54	10688.738	37513.098
30320	75.54	14575.422	33222.969
3774	75.53	8810.06	38128.188
16416	75.51	12031.056	38940.348
12602	75.51	11044.496	37755.523
22292	75.51	13119.967	39023.016
27943	75.51	14292.645	33202.969
27369	75.49	14124.483	36237.137
17323	75.49	12097.247	33182.523
11034	75.47	10566.937	35459.18
22469	75.47	13246.573	39751.457
7187	75.47	9894.093	38940.973
7516	75.45	9782.556	36018.492
2018	75.39	8215.492	35781.152
4341	75.39	8851.038	36679.496
2506	75.37	8507.96	38838.656
6782	75.33	9505.574	37692.223
21050	75.33	12913.601	36577.855
7226	75.33	9820.752	38474.445
17055	75.31	12017.668	34263.16
2289	75.31	8324.026	38584.242
22673	75.28	13314.8	38391.141
4505	75.28	9048.423	35161.461
897	75.26	7748.658	39280.34
6793	75.26	9599.182	37817.633
4969	75.26	9127.742	35439.305
26492	75.24	13978.072	37995.766
12531	75.24	11201.793	38559.773
5457	75.24	9487.969	39790.379
14491	75.24	11635.241	37692.027
7049	75.22	9823.731	39535.613
19589	75.22	12652.774	33877.859
19629	75.2	12640.444	34154.457
9413	75.18	10335.655	34812.594
23712	75.18	13381.931	35010.941
29585	75.18	14543.928	37794.828
4982	75.18	9206.018	35571.281
2503	75.16	8559.456	38818.262
20316	75.16	12662.629	38885.066
26984	75.14	14106.87	38390.758
8935	75.12	10300.102	38307.41
10260	75.12	10368.459	38294.313
24505	75.1	13754.775	39966.816
11947	75.08	10790.876	37220.121
2206	75.03	8236.084	37807.02
19530	75.03	12641.671	33331.477
14284	75.03	11578.578	39437.883
17203	75.01	11974.059	33463.414
12604	75.01	11081.022	37818.926
14211	75.01	11268.225	39644.035
25934	75.01	13860.326	34799.707
1496	75.01	8138.384	35329.664
15601	75.01	11680.052	36166.84
534	75.01	7938.263	36751.871
18518	74.99	12428.275	39740.695
17054	74.97	11867.201	34254.98
12875	74.97	11037.529	35575.836
23037	74.93	13249.633	35861.496
15340	74.93	11798.074	33967.684
90	74.93	7895.915	33999.266
22261	74.93	13063.425	38732.82
21799	74.91	13022.24	35419.086
12820	74.91	11100.579	36168.035
2748	74.91	8480.873	36724.453
21225	74.91	12893.879	35113.051
14962	74.89	11562.067	33882.07
5731	74.89	9360.473	36982.652
17465	74.89	12184.709	34068.648
9093	74.85	10295.91	36971.973
28491	74.85	14422.808	36827.172
4829	74.84	9067.013	34159.488
2180	74.84	8231.216	37482.168
7276	74.84	9793.668	38088.535
4105	74.82	8857.486	38630.234
24608	74.82	13582.037	39515.609
8750	74.82	10169.418	39801.734
429	74.8	7824.313	36089.133
1453	74.8	8099.526	35846.094
23334	74.8	13174.84	33799.23
9382	74.8	10225.627	35157.289
3102	74.8	8437.696	33535.285
8282	74.78	10022.155	35694.254
5058	74.76	9148.362	36123.781
14887	74.76	11463.255	34377.289
22173	74.74	12975.007	38167.914
13300	74.74	11069.727	33466.84
29150	74.72	14487.121	39816.402
27780	74.72	14039.186	33678.629
4895	74.68	9209.645	34773.305
4091	74.66	8884.656	38793.555
4588	74.62	8962.954	34012.277
8546	74.62	9941.996	38150.93
14658	74.62	11511.48	36075.578
21798	74.62	13129.934	35401.723
22804	74.62	13257.697	37568.793
6853	74.61	9618.98	38428.91
8767	74.61	10167.972	39946.422
9778	74.61	10461.855	34287.668
25313	74.59	13723.449	34811.992
17917	74.59	12098.687	36827.008
96	74.59	7977.741	34039.652
3573	74.59	8668.819	36606.48
3528	74.59	8667.322	36184.188
16280	74.57	12034.734	39468.215
17617	74.57	12104.643	35199.473
4858	74.55	9196.14	34395.531
4934	74.53	9067.076	35106.695
6094	74.51	9487.325	34287.008
1038	74.51	8032.639	39446.496
9643	74.51	10248.495	33284.695
29380	74.49	14598.792	38748.227
12014	74.49	10787.861	37696.293
28434	74.47	14232.905	36498.504
3711	74.47	8738.139	37611.18
22010	74.47	13093.161	36778.543
12040	74.45	10986.862	37896.215
13958	74.41	11348.661	37886.098
21506	74.41	13007.764	33200.457
14451	74.4	11454.112	38305.387
12131	74.4	10916.994	38653.102
30283	74.38	14461.536	33543.727
5052	74.38	9206.811	36075.91
13840	74.36	11359.608	36645.543
16085	74.36	11722.072	39797.52
1274	74.36	8155.253	37296.746
24093	74.36	13534.976	37328.094
4213	74.36	8931.582	37686.277
6435	74.34	9648.309	34561.449
6827	74.34	9626.125	38226.555
23292	74.3	13207.142	34241.547
17884	74.28	12275.273	36436.469
15300	74.28	11693.303	33659.285
1061	74.28	8060.112	39547.477
25702	74.26	13963.717	33926.027
17868	74.26	12091.523	36274.688
18516	74.24	12354.225	39704.691
6476	74.24	9651.132	35035.828
811	74.22	7692.002	38599.77
3030	74.22	8420.654	34330.547
12107	74.2	10863.433	38426.801
15868	74.18	11716.87	38296.543
567	74.18	7783.091	36895.43
9574	74.17	10208.904	33733.352
5604	74.17	9314.925	37855.934
7389	74.17	9745.662	37161.031
27245	74.15	14167.782	37132.066
3482	74.15	8721.993	35892.68
2417	74.11	8539.654	39799.809
23736	74.11	13494.049	35197.563
9842	74.09	10399.04	34756.992
10582	74.07	10775.121	38852.887
21474	74.01	12729.334	33054.91
5564	74.01	9466.703	38399.793
22970	74.01	13329.63	36101.074
21209	74.01	12825.732	35304.305
14879	73.99	11538.753	34305.289
10325	73.99	10385.191	38916.984
11752	73.97	10868.024	35746.426
23490	73.97	13355.852	33239.309
2648	73.97	8458.36	37547.793
15433	73.95	11759.212	34806.961
4048	73.95	8846.303	39148.57
15667	73.95	11757.144	36729.625
11689	73.94	10803.957	35139.867
13001	73.94	11164.344	34713.195
5234	73.94	9111.281	38080.328
854	73.92	7750.371	38965.598
23194	73.92	13255.971	35069.898
16233	73.92	12041.677	39621.633
7453	73.92	9741.925	36583.758
18630	73.9	12454.397	38492.672
5310	73.88	9121.837	38865.23
12008	73.86	10832.091	37633.078
10860	73.86	10712.906	36959.133
2270	73.82	8402.208	38459.328
16676	73.8	11911.859	37332.574
14475	73.8	11433.987	37899.125
1685	73.8	8147.195	33336.508
19627	73.78	12704.606	34136.402
24156	73.78	13484.946	37828.949
65	73.78	7906.683	33775.352
14394	73.76	11519.764	38731.098
8628	73.74	9933.516	38846.469
2135	73.74	8405.571	37186.594
27053	73.74	14129.41	37871.91
4743	73.72	9253.792	33119.105
10653	73.72	10689.687	38239.016
7091	73.72	9792.837	38824.328
8484	73.72	10120.579	37476.211
15798	73.69	11826.468	37662.453
6378	73.69	9517.76	34109.48
15086	73.65	11476.089	33437.66
11836	73.65	10931.078	36490.711
15862	73.63	11769.862	38162.648
22178	73.63	12928.997	38196.965
1211	73.61	7991.008	37926.5
6604	73.61	9683.835	35811.465
9576	73.59	10333.617	33763.504
18596	73.57	12450.195	38869.426
3691	73.57	8637.716	37491.633
5686	73.53	9444.144	37293.078
8774	73.53	10243.7	39601.281
23921	73.53	13486.465	36313.98
17676	73.53	12137.966	35658.973
3682	73.51	8744.981	37404.176
9344	73.48	10204.349	35283.375
655	73.48	7770.355	37553.297
3934	73.46	8808.44	39297.48
4347	73.46	9031.369	36392.07
30120	73.46	14572.749	34651.441
14598	73.46	11580.486	36812.973
19894	73.44	12677.66	36023.641
23393	73.44	13235.694	33196.055
6701	73.42	9691.086	36802.383
22926	73.42	13186.721	36672.848
26866	73.42	14108.729	39486.594
1612	73.4	8164.436	34135.922
3859	73.36	8635.876	38763.402
24306	73.36	13495.979	39420
6124	73.34	9305.421	33708.039
26927	73.34	14024.836	38894.48
17542	73.34	12146.901	34507.77
1396	73.34	8145.747	36064.176
600	73.32	7912.667	37138.586
20063	73.32	12595.182	37134.445
18033	73.3	12175.726	37876.844
12452	73.3	11051.776	39315.164
29295	73.3	14579.618	38981.176
9973	73.28	10377.055	35522.594
15669	73.26	11650.51	36746.609
9639	73.25	10192.804	33215.578
21528	73.25	13108.34	33410.711
20083	73.23	12631.83	37376.996
18693	73.23	12452.873	38061.426
4314	73.23	8873.6	36778.219
25452	73.23	13663.008	33669.703
8066	73.21	9997.263	34217.391
19196	73.21	12373.731	34584.332
14993	73.19	11542.816	33738.992
5176	73.19	9158.916	37319.824
8813	73.17	10186.126	39386.668
113	73.17	7754.404	34127.508
18157	73.15	12200.539	38968.055
5305	73.15	9097.313	38838.977
10307	73.13	10480.016	38647.887
25502	73.13	13582.657	33189.066
16132	73.13	11915.98	39814.73
3480	73.13	8827.996	35858.328
23259	73.13	13331.774	34607.527
8260	73.09	10077.789	35525.125
24018	73.09	13558.981	36831
21630	73.09	13055.235	34081.23
3315	73.09	8754.286	33978
7433	73.07	9737.682	36807.609
111	73.07	7891.521	34114.484
6752	73.07	9551.556	37510.477
529	73.07	7819.095	36714.609
18887	73.07	12409.917	36789.844
16273	73.05	12021.83	39438.688
3712	73.02	8686.865	37636.09
25373	73.02	13708.116	34528.172
118	73	7708.328	34151.074
22168	72.98	13073.894	37981.461
4880	72.98	9221.685	34657.715
4491	72.98	8929.37	35330.211
2566	72.96	8526.405	38234.414
22816	72.94	13215.531	37346.992
1734	72.94	8205.422	33214.266
30308	72.94	14553.455	33433.352
15287	72.92	11833.983	33580.047
12603	72.92	11041.881	37789.172
10990	72.92	10694.342	35921.457
24094	72.9	13519.414	37336.711
4745	72.9	9235.665	33262.164
4764	72.88	9215.504	33351.102
9035	72.88	10221.073	37469.762
17631	72.86	12177.274	35314.801
20870	72.86	12812.746	37888.137
27982	72.86	14309.622	33476.969
24758	72.84	13700.615	38343.336
19862	72.84	12708.822	35799.801
19590	72.84	12608.674	33890.57
17879	72.84	12268.498	36373.836
10281	72.82	10395.595	38484.98
442	72.82	7808.337	36197.551
19095	72.8	12395.844	35028.504
11872	72.8	10943.277	36660.457
18508	72.8	12398.148	39981.121
4864	72.79	9196.656	34471.969
25195	72.77	13605.977	35861.293
22684	72.77	13184.616	38187.578
394	72.77	7671.436	35859.676
7645	72.75	9800.058	35197.492
11920	72.73	10814.515	37055.531
11999	72.71	10906.688	37502.035
7242	72.71	9900.382	38382.906
5114	72.69	9067.838	36769.992
25416	72.69	13635.722	34243.004
3832	72.67	8780.669	38531.785
20415	72.67	12611.795	39420.852
3450	72.67	8648.77	35432.59
6890	72.65	9538.348	38730.609
1723	72.63	8308.298	33075.148
18665	72.63	12434.447	38407.457
8483	72.63	10114.811	37448.977
91	72.63	7946.799	34000.133
4238	72.63	8906.208	37643.629
22370	72.61	12960.425	39745.156
5727	72.59	9379.609	36945.047
11298	72.57	10705.744	33884.348
10944	72.57	10607.885	36087.59
2351	72.57	8261.134	39173.605
5185	72.57	9217.122	37504.422
24097	72.56	13391.438	37394.848
5659	72.56	9449.651	37443.637
29719	72.54	14574.717	36944.543
3727	72.54	8671.01	37918.801
15569	72.54	11638.665	35868.297
6870	72.52	9568.36	38532.246
20151	72.5	12691.149	38004.09
7456	72.48	9872.244	36598.242
5080	72.48	9105.313	36347.742
645	72.48	7759.914	37433.602
7188	72.46	9757.466	38941.688
11278	72.46	10565.741	34011.734
8420	72.46	10011.393	36652.289
6489	72.46	9572.947	35150.625
23661	72.44	13457.957	34601.383
9681	72.42	10371.822	33101.801
15978	72.4	11718.367	39203.961
19430	72.38	12330.453	33287.875
3310	72.38	8690.288	33955.523
25526	72.38	13685.801	33307.148
19644	72.36	12687.712	34221.402
18354	72.35	12164.005	39942.852
8676	72.35	10115.927	39203.57
14069	72.31	11402.165	38644.816
28489	72.31	14312.614	36816.027
2457	72.31	8458.38	39541.824
13842	72.31	11420.98	36671.176
1046	72.31	8154.545	39501.867
15360	72.31	11732.787	34191.867
1731	72.29	8378.117	33174.188
19993	72.29	12529.764	36688.645
11385	72.29	10613.909	33107.449
26921	72.27	14052.727	38837.172
17101	72.27	12060.35	33697.82
2814	72.25	8421.433	36519.984
4728	72.23	8882.994	33057.816
24278	72.21	13375.341	39156.723
28768	72.21	14254.002	38196.703
12964	72.19	11042.696	34805.547
2377	72.19	8262.896	39450.723
9147	72.19	10204.219	36446.113
6803	72.17	9539.881	37969.883
254	72.17	7731.215	35076.406
23662	72.15	13357.297	34604.723
21770	72.15	13049.508	35107.023
29344	72.13	14597.922	38643.223
3291	72.12	8664.794	33648.18
19677	72.1	12683.206	34466.016
20043	72.08	12517.487	36971.621
2525	72.06	8521.786	38724.633
27747	72.06	14059.017	33822.926
2626	72.06	8426.156	37817.449
10640	72.04	10601.992	38468.172
26353	72.04	13956.106	37255.355
27636	72.02	14107.083	34579.109
23568	72.02	13461.704	33930.754
13727	71.98	11400.545	35566.637
27599	71.98	14175.402	34669.676
516	71.98	7919.545	36626.172
10749	71.96	10755.918	37488.344
165	71.94	7924.763	34560.172
5809	71.94	9375.656	36440.461
3980	71.94	9059.092	39766.027
1261	71.92	8199.793	37381.742
29265	71.92	14490.444	39362.777
30291	71.92	14589.824	33558.953
18960	71.9	12451.416	36172.703
7355	71.89	9805.848	37266.234
18972	71.87	12450.476	35951.262
1378	71.87	8103.594	36258.453
19913	71.87	12507.385	36154.234
27681	71.85	14141.225	34325.422
23371	71.83	13273.981	33329.691
14987	71.81	11489.598	33711.898
23978	71.81	13465.556	36599.133
20299	71.81	12706.4	38741.262
9295	71.81	10312.184	35692.797
2952	71.79	8512.581	35201.469
30301	71.79	14432.038	33354.52
12773	71.77	11202.584	36459.73
13774	71.77	11252.855	36052.707
25749	71.77	13847.497	34326.938
20535	71.73	12708.753	39856.957
1422	71.73	8072.127	35935.637
24686	71.71	13724.834	38980.734
7192	71.71	9918.188	38664.301
28117	71.71	14261.143	34285.441
3076	71.71	8488.02	34080.715
6866	71.67	9617.665	38488.293
4734	71.67	9232.04	33004.145
129	71.67	7941.612	34259.332
13015	71.67	11057.033	34506.398
13698	71.62	11220.57	35284.227
19847	71.62	12616.86	35671.309
15388	71.6	11719.499	34411.137
5296	71.6	9147.014	38767.258
13811	71.58	11285.579	36361.738
27201	71.58	14049.982	37319.805
13701	71.58	11397.882	35296.434
8192	71.58	10042.815	35008.086
5329	71.58	9142.138	39069.492
14227	71.58	11381.979	39917.895
22536	71.58	13252.28	39072.684
12447	71.56	11140.134	39590.875
15732	71.56	11821.581	37343.754
29272	71.52	14626.744	39433.68
6747	71.52	9569.528	37411.309
9068	71.5	10237.869	37049.68
22062	71.5	13106.992	37200.996
14616	71.46	11550.079	36399.008
2312	71.46	8370.56	38794.129
26683	71.43	13853.977	39487
10570	71.41	10681.281	39097.762
4056	71.41	8912.69	39250.043
12994	71.41	11140.328	34659.676
8329	71.41	9945.353	35839.375
23179	71.41	13237.336	34990.301
6025	71.39	9416.455	34498.293
14522	71.39	11615.246	37661.961
24064	71.37	13547.735	37217.828
2250	71.37	8274.376	38272.605
25637	71.37	13824.864	33381.305
16809	71.37	11883.218	36285.121
21814	71.35	13067.841	35631.316
3157	71.35	8463.163	33039.098
3326	71.33	8753.362	34143.371
25279	71.33	13689.516	35124.047
342	71.31	7772.8	35644.125
10446	71.31	10468.677	39819.363
6488	71.29	9649.677	35150.645
2908	71.29	8453.055	35520.148
11774	71.29	10796.353	35930.949
95	71.27	7823.904	34039.285
4433	71.27	8959.593	35751.73
17889	71.27	12140.079	36531.449
29137	71.23	14311.34	39970.258
43	71.21	7944.4	33511.652
1320	71.21	8006.606	36981.242
4030	71.21	9009.819	39589.469
16033	71.21	11694.612	39514.52
22283	71.21	13075.347	38879.199
16792	71.21	11872.562	36428.938
23212	71.2	13329.688	34925.633
26055	71.2	13796.596	35428.07
18991	71.18	12310.547	36038.094
15781	71.18	11651.39	37560.043
12214	71.16	10821.099	39218.93
5992	71.14	9393.947	34993.555
27397	71.14	14206.598	36341.938
3081	71.12	8492.197	33815.762
4354	71.12	8891.4	36476.906
8922	71.1	10309.601	38418.902
23870	71.1	13526.116	35970.758
14365	71.08	11631.538	38827.125
3428	71.06	8736.601	35135.371
16293	71.02	11944.191	39523.254
18684	71.02	12305.12	38276.074
19213	71.02	12382.633	34305.852
8693	71	10048.323	39258.719
9125	71	10217.98	36544.652
9717	71	10482.566	33602.133
17865	70.98	12207.974	36210.871
23422	70.98	13271.812	33134.82
22300	70.98	12969.542	39082.727
4725	70.97	8880.399	33006.695
23290	70.97	13177.436	34202.617
15007	70.93	11609.896	33788.258
10063	70.93	10527.971	36285.645
11715	70.91	10817.109	35404.742
2879	70.91	8503.735	35634.438
17133	70.91	12005.921	33517.199
2734	70.91	8445.942	36946.773
12374	70.91	10979.504	39853.914
701	70.91	7934.889	37885.188
22742	70.89	13144.455	37833.195
7352	70.89	9912.068	37245.547
1826	70.89	8212.935	33925.227
5722	70.87	9390.11	36877.828
26739	70.87	13955.345	39804.039
22169	70.85	13024.747	38078.625
19621	70.85	12601.394	34085.586
4611	70.83	8934.886	33787.953
4345	70.81	9010.345	36694.328
7386	70.81	9734.628	37142.887
8540	70.79	10027.196	38089.188
4726	70.79	8939.727	33024.828
8560	70.79	9981.084	38245.574
8454	70.79	10010.832	37086.09
28474	70.77	14293.098	36744.148
1464	70.77	8067.734	35589.938
22371	70.75	12988.539	39752.961
7299	70.75	9876.259	37974.887
9436	70.75	10154.236	34653.574
8796	70.75	10170.232	39501.469
16955	70.75	11856.442	35082.547
5211	70.74	9135.121	37743.934
12003	70.72	10948.966	37594.934
26008	70.72	13997.565	35079.008
5931	70.72	9417.317	35497.398
7422	70.7	9735.094	36726.531
22945	70.7	13202.607	36476.113
6645	70.7	9537.543	36172.211
481	70.7	7976.231	36427.965
1176	70.68	8193.214	38153.605
11019	70.66	10746.482	35650.348
18580	70.66	12464.98	39143.715
14446	70.64	11466.479	38231.492
20562	70.64	12870.353	39796.254
16484	70.62	11905.57	38133.168
23366	70.62	13221.17	33638.648
26501	70.58	13812.576	38039.797
1266	70.58	8000.434	37490.465
21380	70.58	12890.229	33934.363
12926	70.58	11035.508	35205.523
7789	70.58	9748.318	33896.91
27473	70.56	14197.446	35833.813
13047	70.56	11017.942	34396.598
21921	70.56	12992.449	36354.707
511	70.54	7863.174	36565.301
20041	70.54	12579.597	36937.176
2421	70.54	8443.886	39824.5
5366	70.54	9235.663	39455.59
3538	70.52	8797.157	36280.211
26406	70.52	13886.675	37528.539
16906	70.51	11953.703	35727.422
13705	70.51	11266.85	35306.023
30263	70.51	14501.53	33701.336
5275	70.51	9193.59	38499.762
19849	70.45	12604.654	35679.816
7298	70.43	9776.746	37956.898
6542	70.43	9676.078	35423.316
7933	70.43	9931.158	33419.938
18545	70.41	12450.276	39282.211
6020	70.41	9453.54	34754.344
21144	70.39	12740.587	36028.512
25874	70.39	13995.959	34530.461
6278	70.37	9509.817	33216.297
3299	70.35	8816.503	33851.621
19840	70.35	12694.673	35616.859
18821	70.33	12364.693	37491.949
8269	70.33	10081.901	35630.332
13426	70.31	11310.784	33513.801
607	70.31	7659.416	37207.43
9608	70.31	10235.572	33396.094
2489	70.3	8498.97	39035.871
5411	70.3	9181.742	39882.77
5839	70.3	9395.139	36116.875
206	70.3	7967.095	34905.492
28949	70.28	14297.789	39095.633
9142	70.28	10234.673	36411.797
25719	70.28	13890.661	34126.125
11662	70.28	10797.619	34823.473
14455	70.26	11517.535	38053.641
2080	70.26	8328.855	36504.398
2589	70.24	8556.814	38129.949
12710	70.22	11148.812	36861.777
4093	70.22	8870.898	38816.727
10501	70.22	10639.039	39629.941
26829	70.22	14176.761	39993.48
4793	70.2	9211.711	33738.316
21048	70.2	12753.714	36563.211
22864	70.2	13341.499	36905.914
12928	70.2	11181.524	34949.293
8881	70.2	10176.288	38683.461
14722	70.2	11477.005	35459.578
25160	70.16	13628.982	35948.602
2536	70.16	8526.736	38567.859
21751	70.14	13090.622	35012.77
14325	70.14	11457.83	39130.559
23369	70.14	13193.231	33645.949
3302	70.14	8731.093	33876.871
6646	70.14	9649.612	36213.336
27339	70.14	14205.15	36450.426
15981	70.12	11769.671	39257.969
28100	70.12	14278.857	34255.953
2539	70.1	8448.937	38587
29323	70.1	14466.534	38798.117
12127	70.07	10913.795	38575.508
25459	70.07	13688.524	33761.77
26573	70.05	13892.365	38577.172
14590	70.05	11506.262	36747.141
5222	70.03	9073.032	37864.742
127	70.01	7640.803	34246.074
6322	69.97	9679.293	33658.52
26717	69.95	13983.871	39715.477
25210	69.95	13632.111	35637.664
2937	69.95	8430.203	35128.242
1086	69.95	8017.703	39210.93
6034	69.93	9385.656	34322.492
11686	69.91	10827.101	35122.105
23755	69.91	13413.775	35277.676
203	69.91	7682.269	34880.496
22934	69.91	13149.021	36378.711
6346	69.87	9584.662	33773.426
21522	69.85	13111.877	33362.664
1704	69.85	8140.124	33285.145
17043	69.85	12008.973	34435.031
10022	69.84	10412.493	36004.758
10623	69.84	10593.834	38606.809
8613	69.82	10134.037	38667.184
1710	69.82	8096.887	33063.652
3293	69.82	8785.727	33672.809
3922	69.8	8742.637	39235.82
2229	69.8	8274.418	38009.32
12366	69.8	10900.89	39778.914
5538	69.8	9400.142	38736.32
28902	69.78	14344.364	38693.617
26048	69.76	13807.439	35354.254
11833	69.76	10806.677	36460.07
8493	69.74	9955.439	37549.547
8212	69.74	10084.941	35171.371
22217	69.72	12943.239	38360.465
22260	69.72	12940.198	38727.363
554	69.72	7707.035	36821.121
28240	69.7	14266.706	35300.133
6242	69.68	9358.208	33316.961
8101	69.68	10118.418	34541.477
20328	69.68	12546.576	38929.723
27993	69.68	14303.291	33550.129
12802	69.66	11111.291	36323.152
23441	69.66	13476.082	33034.012
13944	69.64	11420.181	37789.355
4290	69.64	8851.124	36911.816
12530	69.62	11147.253	38551.84
5487	69.62	9321.114	39408.605
17958	69.62	12205.721	37087.867
12764	69.62	11144.939	36407.316
5438	69.59	9365.829	39962.207
4700	69.57	8945.72	33478.477
11022	69.57	10731	35674.68
9742	69.57	10507.123	33938.629
27999	69.57	14311.549	33576.301
10736	69.55	10667.201	37346.43
10232	69.53	10389.08	37857.246
12	69.53	7676.011	33172.41
25239	69.53	13699.499	35417.098
15338	69.53	11664.761	33933.637
807	69.53	7863.6	38541.66
21693	69.51	12977.939	34599.445
312	69.51	7695.111	35560.656
20047	69.51	12639.901	37032.707
2063	69.51	8308.134	36307.789
1655	69.51	7993.218	33664.484
4942	69.49	9097.073	35178.605
9096	69.49	10259.941	36994.266
5464	69.49	9401.766	39471.441
4642	69.49	9040.603	33525.867
23091	69.49	13182.92	35455.5
25460	69.49	13759.263	33495.73
4520	69.49	8900.452	35020.32
10630	69.47	10741.432	38353.422
3694	69.47	8763.195	37527.793
24792	69.47	13699.917	38296.813
10783	69.47	10684.268	37234.895
16917	69.47	11987.54	35281.125
28971	69.45	14221.871	39267.691
18812	69.45	12486.619	37428.094
28651	69.43	14380.349	37634.316
11417	69.43	10790.028	33168.98
4246	69.43	8902.932	37413.602
6384	69.41	9581.275	34203.309
14633	69.41	11586.216	36234.348
17663	69.41	12091.841	35548.594
1837	69.41	8286.893	34044.117
4140	69.39	8896.617	38554.102
27924	69.38	14244.521	33129.539
1239	69.36	8095.08	37783.527
10421	69.36	10512.635	39588.813
12382	69.34	10835.533	39949.852
17618	69.34	12226.734	35207.996
1012	69.34	8114.358	39929.195
9718	69.32	10394.202	33604.594
3151	69.32	8524.886	33286.734
22153	69.32	12998.963	37889.641
25383	69.3	13606.38	34308.363
4275	69.3	8929.492	37063.484
19779	69.3	12554.255	35222.758
15927	69.28	11796.701	38731.738
18306	69.28	12095.788	39801.453
10865	69.28	10777.561	36741.586
2825	69.26	8420.641	36295.535
7709	69.26	9713.859	34659.68
11612	69.26	10950.736	34463.773
10649	69.24	10625.473	38191.125
10160	69.24	10466.713	37185.223
5224	69.24	9184.198	37878.227
23525	69.22	13375.435	33633.363
25704	69.22	13898	33932.832
15392	69.22	11841.413	34477.949
30306	69.22	14636.025	33403.688
14397	69.22	11594.495	38763.766
2495	69.18	8617.481	39057.941
3546	69.18	8646.697	36374.836
4986	69.18	9267.598	35591.496
20105	69.16	12586.377	37536.648
21149	69.16	12920.88	35759.113
647	69.16	7984.808	37482.547
10666	69.15	10568.853	38048.016
13848	69.15	11328.892	36779.059
7008	69.15	9770.604	39808.949
8702	69.13	9943.859	39391.375
8814	69.13	10251.175	39419.891
2894	69.11	8516.549	35734.016
3099	69.09	8612.059	33768.973
6543	69.09	9591.198	35426.023
16413	69.07	11870.921	38897.559
9827	69.07	10523.353	34645.469
3181	69.07	8810.836	33230.188
19843	69.07	12692.877	35651.09
22474	69.07	13208.973	39467.52
17824	69.05	12227.596	35938.48
16417	69.05	11895.533	38944.719
14500	69.05	11471.568	37772.621
888	69.03	7770.394	39173.973
8265	69.03	10002.719	35577.273
28912	69.03	14344.873	38740.531
4013	69.03	8860.305	39733.996
26725	69.01	13892.004	39731.352
4983	68.99	9114.317	35577.922
18559	68.95	12398.448	39329.117
25623	68.95	13944.805	33258.066
25388	68.95	13726.123	34334.645
15594	68.93	11660.388	36102.832
4973	68.92	9264.768	35505.949
5636	68.92	9426.904	37767.539
3131	68.92	8587.367	33395.25
17319	68.9	12273.024	33163.172
17356	68.88	12076.434	33299.992
16258	68.88	11925.683	39688.852
5832	68.88	9415.177	36079.828
19597	68.84	12573.699	33929.871
7630	68.84	9734.765	35399.398
26215	68.84	13914.29	36540.465
12012	68.82	10846.405	37680.121
5187	68.82	9185.055	37520.461
2733	68.8	8570.838	36941.324
19113	68.8	12455.354	34883.961
764	68.8	7660.811	38293.723
7421	68.8	9798.582	36724.816
10803	68.76	10769.297	37256.516
21433	68.76	12914.517	33439.555
26190	68.76	13951.354	36323.438
503	68.74	7970.124	36508.207
7266	68.74	9888.462	38022.105
5166	68.72	9219.671	37169
1526	68.72	8042.976	35167.797
18126	68.72	12236.439	38728.188
15554	68.7	11645.221	35668.168
2439	68.7	8436.456	39630.996
5344	68.7	9167.065	39243.879
14534	68.69	11539.546	37415.074
1932	68.67	8342.628	34921.367
3714	68.65	8800.989	37646.516
3575	68.65	8716.199	36614.703
23419	68.65	13350.559	33074.445
15396	68.63	11685.135	34497.578
20996	68.63	12735.673	37113.215
6216	68.63	9443.942	33419.266
11330	68.63	10737.013	33583.32
12545	68.63	11064.377	38359
27519	68.61	14106.621	35332.668
14825	68.59	11498.589	34691.32
26319	68.59	13968.099	37111.133
22204	68.57	13005.239	38293.797
1080	68.57	8041.834	39163.199
21783	68.57	12998.04	35204.457
2048	68.57	8296.753	36116.219
10194	68.55	10464.692	37372.434
724	68.55	7744.19	38048.645
17822	68.53	12069.049	35927.656
18626	68.51	12406.254	38780.875
12948	68.49	11130.036	34987.441
845	68.47	7963.416	38889.41
18993	68.47	12436.975	35739.387
2804	68.47	8442.208	36418.172
919	68.46	7973.346	39478.348
25384	68.46	13618.848	34324.762
10715	68.46	10747.459	37523.098
14547	68.46	11601.084	37249.211
25550	68.46	13610.434	33107.945
21064	68.46	12804.833	36673.469
25620	68.44	13859.513	33257.426
12888	68.44	11006.973	35418.383
15958	68.44	11707.068	39016.043
20968	68.42	12738.477	37498.297
5498	68.42	9449.322	39229.988
13788	68.42	11260.074	36269.191
16108	68.42	11641.423	39995.715
14219	68.4	11353.214	39755.473
2412	68.4	8416.331	39982.242
21042	68.4	12842.324	36860.059
10079	68.38	10469.397	36451.328
25171	68.38	13592.72	36053.621
8828	68.38	10210.621	39128.945
12821	68.38	11185.285	36182.09
5584	68.38	9466.91	38295.023
19719	68.38	12599.515	34761.887
9785	68.36	10431.224	34328.113
18279	68.36	12230.575	39655.41
15689	68.36	11838.268	36817.469
817	68.36	7974.304	38618.176
21271	68.36	12871.615	34464.387
26837	68.36	14194.912	39621.152
29504	68.36	14511.533	38057.977
11507	68.36	10838.877	34022.832
23272	68.32	13274.204	34398.477
15666	68.32	11709.504	36719.059
22701	68.32	13284.771	38277.387
2708	68.32	8597.275	37308.172
22823	68.32	13291.383	37378.648
30327	68.3	14600.402	33300.242
27555	68.3	14043.534	34978.355
14345	68.3	11624.953	38971.422
21606	68.3	13070.349	33831.949
8856	68.28	10348.128	38836.965
1622	68.28	8173.798	34247.355
25562	68.28	13888.166	33041.676
2541	68.28	8506.87	38600.984
29268	68.26	14504.739	39395.258
10246	68.26	10432.845	38029.555
5600	68.26	9403.342	38104.238
20398	68.23	12553.693	39233.176
1173	68.23	8113.375	38467.801
24194	68.23	13429.812	38204.113
2934	68.23	8550.597	35106.074
7499	68.21	9835.978	36067.527
24130	68.21	13395.63	37601.574
20435	68.19	12621.487	39599.766
6739	68.19	9686.62	37256.766
27612	68.19	14126.095	34755.199
14120	68.19	11317.787	39125.363
5594	68.17	9369.817	38047.59
7466	68.17	9839.949	36691.184
24749	68.17	13660.04	38499.813
29241	68.17	14579.924	39508.016
5974	68.15	9468.068	35207.262
28416	68.13	14357.665	36291.555
17723	68.13	12081.207	35737.863
8512	68.13	10006.822	37749.613
11745	68.13	10846.941	35673.602
27913	68.13	14340.982	33058.543
19630	68.13	12665.69	34170.719
28769	68.13	14243.48	38197.621
23729	68.13	13502.343	35143.285
14804	68.11	11490.183	34877.195
25640	68.11	13839.077	33408.07
4581	68.11	9002.372	34222.648
8177	68.11	10032.283	34930.508
19112	68.11	12292.817	34864.109
47	68.11	7716.172	33586.832
5213	68.11	9116.225	37752.039
18090	68.11	12228.282	38388.855
7038	68.09	9866.118	39747.957
26678	68.09	13868.544	39430.883
7054	68.07	9809.382	39291.789
23324	68.07	13166.035	33688.91
3023	68.05	8595.116	34540.383
3997	68.05	8930.786	39968.195
13566	68.05	11250.036	34266.047
6520	68.03	9681.641	35329.414
30329	68.03	14483.908	33306.871
26402	68.03	13842.362	37450.758
21864	68.02	12981.913	35871.344
24542	68.02	13572.179	39671.277
18964	68.02	12380.91	36216.059
10131	68	10480.938	36991.438
24661	68	13629.54	39168.402
5281	68	9263.035	38617.313
487	67.96	7759.538	36468.82
29232	67.96	14499.764	39457.91
886	67.94	7858.019	39134.938
4938	67.94	9196.119	35126.242
1350	67.94	8126.014	36391.598
592	67.94	7945.024	37050.5
21376	67.92	12903.037	33913.887
12876	67.92	11186.874	35580.414
6255	67.92	9467.844	33157.621
13341	67.9	11350.866	33171.938
12238	67.9	10863.366	39313.336
3981	67.9	8927.015	39770.5
3847	67.9	8733.42	38657.438
1459	67.88	8135.312	35894.383
3866	67.88	8671.528	38840.309
21040	67.88	12854.373	36820.406
24965	67.86	13765.032	36993.117
6688	67.86	9602.974	36662.012
2766	67.86	8622.077	36541.844
743	67.86	7967.016	38228.156
4263	67.86	8998.923	37257.617
6194	67.79	9395.152	33609.035
1217	67.79	8088.056	37967.449
22014	67.77	12974.419	36803.41
654	67.75	7911.218	37549.047
14799	67.75	11510.072	34845.664
16924	67.75	11898.971	35350.109
7018	67.73	9881.762	39947.129
4298	67.73	9058.218	36983.965
21636	67.73	13070.827	34197.996
7871	67.73	9785.908	33122.48
[truncated: 2,836 more rows]
