# Supplementary material for: Insights on the Control of Yeast Single-Cell Growth Variability by Members of the Trehalose Phosphate Synthase (TPS) Complex
Source: Front Cell Dev Biol. 2021 Jan 28;9:607628. doi: 10.3389/fcell.2021.607628 (PMC7876269; doi:10.3389/fcell.2021.607628)
Supplement: Supplementary file 2 [file Data_Sheet_1.ZIP › final_code/input_datasets/Ntd-TSL1_SortedCells4_control_t2.csv]

Id	Area (µm²)	Centre X Position (µm)	Centre Y Position (µm)
13509	55.84	13759.822	37669.121
8428	50.76	11574.429	36079.137
3644	49.31	9439.286	38543.184
9827	48.46	12272.48	35378.797
2841	46.89	8867.993	36210.316
15342	45.03	14450.167	34452.199
14360	44.52	14210.63	37563.316
4641	43.54	9879.862	38327.504
11382	42.2	12909.989	35426.801
10677	41.95	12697.736	33854.41
2268	41.17	8763.546	35305.844
10771	40.44	12520.874	35474.023
14883	40.38	14233.039	37819.668
3042	40.04	9035.056	33251.23
2560	39.52	8842.506	39552.34
988	39.1	8093.531	35782.637
6289	38.68	10509.078	38803.59
2126	38.25	8791.794	33082.191
1890	37.85	8509.557	36759.492
9877	37.7	12246.203	36227.926
792	37.47	8030.281	38959.133
7536	37.47	11171.97	35154.016
6699	37.33	10580.72	34027.871
750	37.28	7797.424	39892.051
692	37.2	7713.064	39186.102
6344	37.1	10499.652	39785.152
11329	36.64	12841.235	36318.336
13056	36.47	13544.613	35395.598
14694	35.97	14315.45	34171.086
2359	35.76	8667.377	36485.645
227	35.67	7909.416	35140.367
2701	35.59	9060.088	38021.781
4926	35.55	9898.143	34150.965
6088	35.53	10524.467	36214.82
11249	35.42	12773.822	37803.488
4348	34.81	9697.346	37595.363
10109	34.67	12087.179	38733.293
14562	34.6	14121.542	34171.914
13505	34.6	13717.51	37907.895
13489	34.37	13615.389	38055.809
10037	34.35	12197.95	37711.105
14550	34.33	14123.45	34292.266
9304	34.29	12014.878	37453.273
250	34.27	7646.777	35402.645
15258	34.17	14625.735	36239.672
2881	34.14	8987.894	35461.055
11138	34.1	12724.207	38985.063
6748	34.08	10591.063	33055.164
93	34	7672.461	33809.02
3417	33.91	9256.318	37943.617
172	33.91	7774.688	34626.77
3043	33.83	9025.699	33251.367
9702	33.68	12106.196	33098.746
5435	33.64	10072.783	39249.723
13859	33.64	13908.262	34370.387
8066	33.6	11421.473	38827.09
4035	33.48	9489.519	33144.656
5508	33.41	10279.658	39607.609
1360	33.41	8307.084	35790.57
885	33.37	8168.478	37569.211
11328	33.29	12825.079	36305.133
9127	33.29	12045.438	39814.379
10366	33.27	12461.689	37033.629
5986	33.25	10547.177	34161.5
7480	33.24	11098.051	36018.969
15256	33.22	14477.29	36227.383
10816	33.1	12694.271	36093.645
4647	33.08	9894.829	38370.168
7541	33.04	11205.785	35214.324
15184	33.02	14538.798	37789.457
3114	33.02	9246.967	33659.07
4924	33.01	9862.185	34141.867
7300	32.99	11008.051	38769.281
13278	32.97	13551.76	38443.105
9485	32.97	11942.832	36196.566
13365	32.97	13447.184	39894.086
6666	32.95	10639.549	34705.207
2487	32.95	8847.832	38497.348
13843	32.93	13867.056	34042.914
13733	32.91	13676.014	34037.723
12499	32.81	13301.219	36381.074
13031	32.81	13367.532	35070.473
7847	32.81	11272.816	35892.438
10900	32.68	12709.295	37241.156
11533	32.6	12711.574	33355.508
8269	32.56	11447.032	38070.617
4277	32.56	9496.742	36637.027
14677	32.51	14313.841	33823.266
13895	32.49	13976.139	35120.012
2525	32.47	8725.263	38965.547
14890	32.47	14338.792	37926.422
15343	32.41	14574.275	34454.988
5947	32.37	10453.56	33296.527
10779	32.37	12501.051	35546.898
6453	32.35	10692.813	38371.586
10452	32.33	12490.361	36045.137
10596	32.32	12328.409	33520.121
7564	32.3	11054.289	34686.203
14269	32.26	14120.034	39035.695
14029	32.26	13947.533	37203.348
12275	32.26	13234.649	39322.289
835	32.24	8134.912	38462.719
7458	32.24	11192.691	36351.008
4097	32.22	9696.732	33861.531
2141	32.18	8768.958	33403.875
10662	32.07	12537.736	33598.73
3056	32.03	9015.411	33048.328
11311	32.01	12771.748	36623.949
4825	31.97	9843.546	35799.047
7003	31.95	10922.37	37422.609
6533	31.93	10644.987	37187.379
229	31.91	7704.483	35170.52
13246	31.89	13478.581	38099.414
5250	31.89	9979.147	36483.465
10264	31.87	12366.665	38493.23
8538	31.87	11572.654	34417.258
4025	31.86	9426.737	33020.105
13446	31.86	13596.531	38655.664
12366	31.84	13241.614	38416.949
14337	31.84	14042.95	38137.367
10536	31.82	12381.146	34292.652
10251	31.74	12461.253	38903.457
10903	31.74	12517.093	37258.719
13994	31.68	13853.708	36779.922
5316	31.68	10008.901	37662.875
4001	31.63	9305.851	33373.082
10335	31.61	12383.055	37736.961
6978	31.61	10905.594	37056.109
8378	31.59	11425.134	36814.555
14850	31.55	14249.569	37236.797
13078	31.53	13487.377	35625.078
6053	31.53	10497.746	35559.094
12726	31.53	13277.209	34266.609
7023	31.47	10782.599	37656.852
10659	31.45	12686.739	33573.266
2264	31.43	8766.981	35192.129
9144	31.43	11897.381	39995.484
3859	31.42	9423.331	35427.379
12392	31.38	13325.314	37933.656
11045	31.36	12528.754	39482.137
9729	31.34	12259.478	33622.125
5352	31.34	9934.642	38113.492
13528	31.32	13610.679	37610.902
10689	31.32	12685.255	34175.367
5873	31.3	10340.544	33755.211
15334	31.26	14461.107	34921.496
7491	31.26	11032.068	35621.887
13819	31.24	13983.214	33589.438
4989	31.24	9740.63	33637.586
483	31.19	7791.425	37468.414
2296	31.11	8817.966	35742.121
8164	31.09	11475.537	39427.375
2074	31.09	8440.44	33788.191
3406	31.09	9269.36	37809.234
7829	31.07	11296.135	35559.938
10504	31.05	12395.527	35058.254
14524	31.05	14060.343	34817.863
8118	31.03	11266.117	39862.531
1470	31.01	8395.774	37140.621
7164	30.99	10978.374	39445.727
5793	30.96	10287.531	35538.434
14537	30.96	14131.116	34745.785
12840	30.96	13445.495	33370.023
14427	30.94	14213.257	36455.73
5472	30.94	10013.066	39810.367
14126	30.94	13913.552	38726.039
14510	30.94	14159.885	35361.633
7633	30.92	11068.122	33317.508
14158	30.92	13998.599	39362.992
13563	30.92	13773.579	37094.188
14740	30.92	14267.313	34978.684
882	30.9	8142.504	37551.035
6673	30.88	10774.33	34457.102
4991	30.86	9768.363	33326.883
13807	30.86	13857.183	33378.984
2707	30.86	8911.281	37834.348
8624	30.86	11514.217	33102.098
12814	30.86	13289.771	33056.809
14824	30.84	14361.553	36639.676
10744	30.82	12619.525	35097.441
15277	30.82	14461.014	36215.098
2693	30.78	8906.762	38297.152
11097	30.76	12885.271	39727.262
4425	30.76	9640.859	38637.566
8662	30.74	11833.096	33449.242
1331	30.71	8319.278	35294.906
2583	30.71	8687.28	39892.832
3665	30.69	9461.055	38199.816
5675	30.69	10196.448	37414.063
9176	30.69	11887.36	39142.453
7282	30.69	11147.138	38888.93
11999	30.69	13023.325	37609.023
15074	30.67	14616.8	39380.559
13099	30.63	13422.075	36004.078
8025	30.63	11216.949	38196.02
3939	30.63	9476.72	34181.422
1732	30.61	8506.596	39106.855
8233	30.61	11543.177	38353.797
5923	30.61	10260.803	33159.672
13883	30.61	13885.41	34938.047
12241	30.61	13147.478	39908.801
10941	30.59	12535.877	38016.598
13833	30.57	13911.308	33752.793
8930	30.57	11779.444	37456.305
5630	30.57	10217.357	38085.887
758	30.55	8170.546	39831.824
6401	30.55	10642.155	38972.57
4239	30.55	9625.976	36081.344
8721	30.53	11676.75	34227.348
5149	30.51	10010.894	35171.277
9006	30.5	11754.323	38443.09
3582	30.48	9426.153	39280.547
12417	30.48	13227.144	37636.555
8847	30.46	11676.533	36212.574
2891	30.46	9012.002	35279.02
12449	30.42	13339.316	37043.695
10935	30.42	12548.979	37889.5
4108	30.4	9580.528	33947.367
815	30.4	8185.033	38696.078
813	30.38	8199.066	38673.668
8398	30.36	11492.166	36422.031
7780	30.36	11337.881	34929.094
9015	30.34	11679.056	38529.977
11960	30.34	12949.355	37149.789
1703	30.3	8523.467	39343.707
8579	30.29	11509.861	33698.656
13715	30.23	13674.882	34333.16
12073	30.23	13011.27	38510.605
5552	30.21	10279.107	39249.441
13732	30.21	13629.735	34025.219
1392	30.19	8228.342	36120.465
12338	30.19	13263.74	38469.68
11324	30.19	12888.895	36519.188
8899	30.19	11750.268	37108.656
208	30.17	7958.494	34996.344
5627	30.17	10144.158	38048.387
12629	30.17	13208.889	34790.969
14135	30.15	13853.768	38878.867
3344	30.13	9084.841	37004.559
464	30.11	7949.744	37423.16
15348	30.11	14635.448	34521.246
11671	30.11	13102.929	34413.633
1564	30.11	8207.824	38293.867
2974	30.11	8879.263	34409.695
13113	30.11	13462.239	36305.633
14062	30.07	13962.201	37801.406
8064	30.04	11295.971	38822.016
6896	30.02	10890.229	35869.875
1298	30.02	8385.675	34921.805
11862	30.02	13114.989	36577.82
8695	29.98	11821.109	33912.66
6211	29.96	10368.396	37791.941
4155	29.96	9659.981	34649.738
13354	29.96	13480.744	39761.477
11251	29.94	12844.018	37506.527
4891	29.92	9866.036	34676.129
6371	29.92	10690.106	39675.824
5050	29.92	10009.561	33258.395
3866	29.9	9420.334	35553.047
14083	29.9	13936.772	38146.121
14167	29.9	13838.642	39588.16
2476	29.9	8678.379	38360.266
261	29.88	7707.301	35524.457
6136	29.86	10388.23	37095.051
14069	29.86	13802.279	37952.242
14853	29.86	14307.589	37302.586
2802	29.83	9012.498	36651.133
12312	29.83	13183.406	39191.754
6668	29.79	10578.8	34728.004
7121	29.79	10794.913	38855.98
7416	29.79	11146.473	37136.684
8462	29.77	11481.603	35662.816
11622	29.77	13118.422	33832.848
13296	29.77	13527.339	38717.078
8580	29.75	11462.495	33735.762
5422	29.75	9958.357	39044.492
15267	29.71	14470.068	36061.727
11145	29.71	12873.355	39055.133
738	29.71	7716.078	39746.941
8774	29.69	11666.146	35264.73
8482	29.69	11628.456	35112.805
13167	29.67	13377.288	37111.289
10187	29.67	12487.353	39939.504
2035	29.65	8587.41	34289.656
14137	29.65	13949.776	38911.492
6446	29.61	10659.64	38310.027
2942	29.61	9039.012	34643.879
11761	29.61	12939.73	35476.223
12237	29.61	13311.437	39817.176
14577	29.61	14212.198	34242.008
12482	29.6	13306.553	36738.742
6849	29.6	10976.697	34935.797
12748	29.58	13349.23	33812.406
10288	29.58	12398.743	38213.219
2251	29.58	8670.115	34993.047
1780	29.58	8588.579	38445.266
15382	29.56	14494.793	33895.121
8672	29.56	11774.198	33607.691
6220	29.52	10475.245	37867.473
7992	29.52	11358.755	37777.227
755	29.5	8030.18	39770.621
931	29.5	8136.461	36938.504
3513	29.48	9142.165	39340.977
7604	29.46	11170.203	33919.145
11787	29.44	13034.882	35790.797
4889	29.44	9828.086	34632.016
11021	29.44	12503.805	39093.445
9562	29.42	11916.38	35060.871
12546	29.42	13316.375	35753.922
2970	29.4	8961.447	34339.012
1495	29.4	8302.4	37437.563
6472	29.4	10657.229	38261.637
9102	29.4	11693.547	39690.242
3681	29.4	9369.298	38057.113
1367	29.4	8345.881	35851.023
5833	29.4	10320.453	34309.203
13269	29.4	13433.961	38381.383
3961	29.38	9347.018	33853.93
425	29.38	7747.776	37129.59
3539	29.38	9199.251	39679.164
6755	29.37	10759.672	33144.066
12381	29.37	13185.002	38020.402
15391	29.37	14462.059	33735.449
14488	29.35	14007.677	35582.676
11210	29.35	12887.293	38254.758
10360	29.33	12350.464	37228.203
3750	29.33	9311.731	37316.379
1575	29.33	8234.346	38485.688
9534	29.33	12053.329	35303.148
8918	29.33	11715.257	37300.746
12244	29.31	13248.68	39960.387
13434	29.31	13585.581	38834.18
2652	29.31	8921.113	38875.277
12495	29.31	13279.106	36584.172
5425	29.29	10018.544	39057.504
5988	29.29	10558.989	34246.121
5021	29.29	9875.003	33225.648
11367	29.27	12799.26	35850.605
3622	29.27	9380.895	38882.355
9028	29.23	11769.134	38596.031
13205	29.23	13528.845	37490.301
8370	29.23	11454.887	36760.895
15399	29.21	14430.765	33559.844
9846	29.21	12183.684	35696.293
13783	29.21	13685.738	33099.121
7489	29.21	11202.382	35587.668
7990	29.19	11326.346	37745.172
6403	29.19	10710.989	39006.305
6791	29.19	10781.861	33783.715
6155	29.17	10524.886	37200.152
14638	29.15	14181.924	33144.141
1802	29.14	8613.149	38068.746
434	29.14	7980.1	37189.848
2783	29.14	8967.185	37003.625
78	29.14	7647.735	33664.285
13728	29.14	13694.834	33996.422
3627	29.14	9452.218	38911.422
9211	29.14	11902.967	38516.59
8723	29.12	11688.38	34248
436	29.12	7739.671	37197.641
8495	29.1	11464.024	34949.109
10755	29.1	12550.064	35206.207
13145	29.1	13380.905	36899.859
7387	29.08	11058.863	37442.855
8582	29.06	11525.311	33749.531
15193	29.06	14522.404	37645.844
12737	29.06	13290.027	34017.617
14818	29.02	14220.232	36533.004
11657	29.02	12995.447	34141.355
7173	29.02	10887.288	39538.973
11023	29.02	12591.991	39134.344
5354	29.02	10113.696	38142.66
793	29	8148.334	38961.727
763	29	8143.779	39922.18
11723	29	12984.533	35008.168
6249	29	10356.505	38185.023
558	29	7819.991	37837.078
13937	29	13963.64	35864.035
14429	28.98	14035.991	36467.285
1109	28.98	8076.607	34120.277
5075	28.98	10049.736	33858.73
8325	28.98	11583.075	37576.301
8874	28.96	11832.236	36695.949
1777	28.96	8519.915	38396.324
4978	28.94	9728.622	33550.727
6064	28.93	10447.046	35893.859
805	28.93	8178.399	38835.281
13741	28.93	13726.151	33859.949
10035	28.93	12196.395	37681.27
1192	28.93	8328.661	33463.07
4666	28.93	9764.024	38279.836
13070	28.91	13468.192	35532.508
12805	28.91	13216.314	33204.258
5981	28.89	10429.688	33998.457
3017	28.89	9001.521	33646.727
4115	28.89	9688.92	34056.742
13606	28.89	13767.678	36333.324
10011	28.87	12092.956	37328.238
63	28.87	7757.593	33546.996
11031	28.87	12638.295	39284.797
701	28.85	7942.065	39243.094
14351	28.83	14188.3	37713.488
853	28.81	8000.833	38294.152
11986	28.81	12991.469	37508.531
11121	28.81	12895.137	39422.871
15014	28.81	14249.9	39944.434
3279	28.79	9089.553	36007.699
11591	28.79	13061.33	33464.27
5901	28.77	10295.822	33183.77
14353	28.77	14134.909	37758.859
4590	28.77	9762.297	39380.262
7669	28.75	11421.238	33425.156
7251	28.75	11028.314	39512.762
4074	28.73	9579.688	33479.594
8921	28.73	11832.836	37344.539
3052	28.73	8947.801	33009.969
6881	28.73	10871.151	35543.238
12251	28.73	13202.614	39647.32
10409	28.71	12283.409	36679.988
13162	28.71	13445.036	37048.445
11400	28.71	12780.396	35388.625
13136	28.7	13379.35	36721.793
3811	28.7	9451.128	36236.238
4774	28.7	9874.555	36672.332
2159	28.68	8675.443	33774.867
2973	28.68	9047.159	34401.559
6728	28.68	10708.975	33416.23
14121	28.66	13886.859	38678.727
14314	28.64	14188.247	38155.074
10613	28.62	12441.578	33239.063
14104	28.6	13984.389	38412.883
6413	28.6	10593.865	38892.375
8911	28.6	11799.088	37234.266
14529	28.58	14000.465	34856.473
8138	28.58	11435.357	39958.262
2946	28.56	8886.851	34672.086
10670	28.54	12685.199	33783.16
10866	28.52	12509.148	36824.652
7833	28.52	11285.406	35670.73
5387	28.5	10124.882	38487.785
6895	28.5	10953.314	35857.879
13076	28.5	13546.598	35612.371
14261	28.5	14036.026	39256.379
429	28.5	7821.313	37140.715
3545	28.5	9261.549	39770.086
11713	28.48	12958.502	34896.945
10556	28.48	12394.891	34250.508
5645	28.48	10219.434	37680.23
3826	28.47	9492.549	36074.227
559	28.47	7818.941	37918.574
1044	28.45	8015.646	34798.625
3509	28.45	9223.838	39318.832
10420	28.45	12495.308	36224.125
15337	28.45	14505.437	34735.363
13133	28.43	13558.796	36693.383
4573	28.41	9730.168	39492.199
9765	28.41	12093.381	34223.754
11117	28.41	12835.265	39389.172
10384	28.41	12337.424	36913.676
13358	28.39	13409.141	39836.832
2590	28.39	8899.118	39780.551
8741	28.39	11643.978	34656.039
8242	28.37	11570.316	38410.59
9249	28.35	11873.342	38064.102
1237	28.35	8356.08	34138.453
1613	28.33	8224.564	39101.398
8436	28.33	11600.93	36169.137
10329	28.31	12417.162	37948.113
7934	28.31	11294.966	37144.98
1606	28.29	8321.858	38961.945
11467	28.29	12821.761	34435.555
12747	28.27	13210.261	34116.992
7413	28.25	11199.771	37052.152
2706	28.25	8851.603	38117.41
2456	28.25	8830.196	38023.363
12826	28.24	13521.385	33080.938
13873	28.24	13799.609	34756.957
14920	28.24	14425.505	38310.148
13986	28.22	13827.192	36635.613
13784	28.2	13568.804	33108.496
12571	28.18	13334.506	35544.875
6769	28.18	10934.148	33250.012
7318	28.16	11147.522	38356.828
3563	28.16	9283.443	39938.949
4818	28.14	9887.393	36017.148
10487	28.14	12438.458	35338.328
13938	28.14	13983.469	35869.84
7770	28.12	11255.174	34811.309
3177	28.12	9175.91	34778.988
997	28.1	8027.352	35874.598
3698	28.1	9484.949	37932.672
6427	28.1	10753.459	38728.645
5321	28.1	10086.464	37760.695
10247	28.08	12309.09	38790.465
7958	28.08	11240.018	37455.57
11205	28.08	12860.229	38188.004
14773	28.08	14314.607	35558.414
120	28.04	7823.17	34043.711
6537	28.04	10728.163	37250.48
13642	28.02	13751.631	35893.719
2642	28.02	9034.366	38960.836
8837	28.02	11751.394	36013.598
12902	28.01	13565.349	34456.504
9768	27.99	12233.497	34431.016
11556	27.99	12804.074	33036.074
986	27.99	8142.667	35758.379
8150	27.99	11466.632	39465.109
14938	27.97	14395.94	38714.066
15198	27.97	14449.875	37454.586
14370	27.97	14166.952	37392.5
6046	27.95	10458.248	35216.172
6767	27.95	10923.073	33234.633
1823	27.95	8455.629	37694.43
1147	27.95	8051.367	33206.387
15371	27.95	14492.945	34275.328
10383	27.95	12463.129	36870.164
10267	27.95	12477.01	38522.684
2619	27.93	8942.215	39718.91
9715	27.93	12155.258	33366.293
3640	27.93	9355.577	38506.121
8220	27.93	11631.83	38505.719
632	27.93	7844.631	38584.355
2411	27.91	8843.903	37297.695
445	27.91	7779.198	37283.66
13280	27.89	13485.226	38481.543
13326	27.89	13423.33	39387.492
5184	27.89	10085.375	35633.793
7479	27.87	11090.247	36012.316
14658	27.85	14230.353	33356.258
10795	27.85	12500.971	35766.105
9585	27.79	12056.827	34539.313
15132	27.79	14510.037	38344.773
13645	27.78	13705.001	35606.785
12579	27.76	13183.121	35368.023
10719	27.74	12599.055	34692.461
4957	27.74	9772.324	33964.254
4415	27.72	9508.948	38555.547
13498	27.72	13664.026	37852.281
8637	27.7	11762.653	33089.648
6676	27.7	10744.29	34540.398
14116	27.7	13796.908	38571.969
8207	27.68	11614.522	38705.262
1384	27.64	8207.581	36029.066
10354	27.64	12351.769	37476.68
886	27.64	8156.454	37584.242
2567	27.64	8758.388	39739.008
13140	27.6	13450.233	36837.18
5550	27.6	10214.445	39232.402
2334	27.6	8675.444	36147.516
2043	27.58	8605.051	34411.359
6986	27.58	10924.991	37147.406
14256	27.58	14043.392	39158.266
2919	27.56	8890.157	34999.891
15215	27.56	14441.003	37116.117
6815	27.56	10898.33	34246.375
2073	27.56	8553.089	33758.699
14743	27.56	14319.104	35044.488
10252	27.55	12426.119	38937.336
4029	27.55	9384.428	33045.039
570	27.53	7938.098	37995.227
6334	27.53	10496.478	39664.609
14821	27.53	14419.837	36629.211
8772	27.49	11807.151	35228.375
14188	27.47	13939.134	39976.211
4023	27.47	9413.172	33281.836
7869	27.47	11226.028	36155.301
1473	27.47	8406.265	37207.742
7585	27.47	11060.072	34425.535
11237	27.47	12759.998	37966.938
1376	27.47	8223.068	35954.191
5530	27.47	10306.051	39372.188
15370	27.45	14460.706	34274.535
3447	27.43	9070.444	38475.711
12149	27.43	12996.867	39147.742
11969	27.43	12975.865	37260.199
6622	27.43	10746.484	35524.891
8627	27.43	11428.96	33125.867
3358	27.43	9195.582	37242.441
5409	27.39	10038.142	38810.664
11636	27.37	13085.475	33961.227
5582	27.34	10166.684	38483.461
6603	27.32	10762.761	36040.105
12774	27.32	13342.198	33581.063
14871	27.32	14380.018	37515.266
13340	27.32	13360.365	39588.316
2099	27.32	8592.904	33165.176
14972	27.32	14294.729	39330.285
12143	27.32	13044.888	39108.789
5998	27.32	10417.937	34511.793
9163	27.3	11997.598	39539.512
1340	27.3	8390.614	35466.762
13318	27.3	13471.484	39253.668
15079	27.3	14597.663	39415.617
11419	27.3	12803.543	35058.23
9839	27.28	12219.572	35589.438
11240	27.28	12766.663	37686.535
9909	27.28	12258.383	36785.781
10176	27.28	12205.628	39948.781
10846	27.26	12695.047	36498.668
3858	27.26	9411.606	35414.113
5632	27.24	10349.485	38110.246
13911	27.24	13916.141	35461.328
817	27.22	8083.054	38714.473
7544	27.22	11199.674	34985.602
12324	27.22	13265.607	38803.504
2005	27.2	8593.077	35084.938
12141	27.2	12935.642	39101.723
7232	27.18	11116.2	39995.926
4083	27.18	9604.553	33586.895
8349	27.18	11490.901	37311.434
3893	27.16	9323.941	34977.215
9200	27.16	12001.483	38883.02
13757	27.12	13735.578	33521.816
14688	27.12	14298.724	34041.43
6941	27.12	10789.938	36562.527
10091	27.11	12204.649	38357.188
12631	27.11	13255.695	34795.91
2524	27.11	8762.763	38958.48
9026	27.05	11662.878	38568.68
2232	27.05	8734.42	34748.508
5682	27.03	10150.419	37464.121
2114	27.03	8590.744	33138.293
1620	27.01	8360.986	39209.504
2586	27.01	8843.764	39970.227
2839	27.01	8873.689	36201.633
4753	26.99	9783.659	36886.484
12795	26.99	13213.469	33454.219
11293	26.99	12910.362	36933.414
7857	26.97	11383.309	36039.594
14306	26.97	14197.828	38392.941
1741	26.95	8616.493	38909.313
8554	26.95	11606.585	34065.602
8278	26.95	11494.645	37842.586
9584	26.93	11925.911	34525.383
12046	26.91	12944.359	38203.91
7665	26.91	11398.016	33403.977
1803	26.91	8424.849	38072.457
13722	26.91	13768.425	34199.848
9427	26.91	11941.028	36938.992
7370	26.91	11161.764	37806.867
8602	26.89	11524.261	33390.555
10088	26.89	12067.951	38295.535
10225	26.89	12336.734	39418.395
2257	26.88	8792.164	35049.215
1016	26.88	8158.208	35271.797
5261	26.86	9957.552	36748.496
1050	26.86	8136.72	34676.293
10244	26.86	12344.133	39028.566
11478	26.84	12824.41	34033.168
15102	26.84	14538.704	38832.203
9845	26.84	12188.728	35686.301
14590	26.82	14021.137	33816.742
5259	26.8	9994.237	36696.184
6607	26.8	10587.884	35747.555
1810	26.8	8484.45	37863.16
5025	26.8	9877.567	33307.383
4175	26.8	9619.33	35031.605
9885	26.76	12194.874	36425.984
13457	26.74	13769.645	38513.051
9078	26.72	11686.241	39341.914
13919	26.72	13986.294	35593.789
9990	26.72	12249.233	37182.035
7520	26.7	11052.934	35504.125
4150	26.7	9517.585	34549.82
5737	26.7	10277.12	36383.121
5803	26.7	10327.497	35202.715
5830	26.7	10178.515	34294.813
10842	26.7	12573.013	36458.961
12050	26.7	13028.585	38269.133
3209	26.68	9169.368	35219.523
15386	26.68	14634.697	33670.563
3946	26.68	9416.292	34227.102
15356	26.66	14477.124	34380
5776	26.65	10148.452	35837.766
2350	26.65	8704.351	36347.469
5938	26.65	10415.154	33104.945
14018	26.63	13972.247	37084.723
7517	26.63	11191.806	35495.863
12045	26.63	12986.66	38159.086
9225	26.63	12037.699	38428.656
4705	26.61	9716.664	37596.645
12799	26.57	13289.4	33479.305
2308	26.57	8834.53	35920.82
969	26.57	8192.569	36068.426
11936	26.55	13063.511	36836.652
1248	26.55	8277.479	34243.145
12889	26.55	13541.94	34322.395
9632	26.55	11906.064	33888.18
8546	26.53	11597.681	34002.656
1372	26.51	8368.938	35906.016
8859	26.51	11674.21	36428.203
13710	26.51	13591.963	34573.48
5987	26.51	10486.128	34211.66
11459	26.49	12911.981	34317.832
14455	26.47	14100.728	36082.484
8813	26.47	11789.327	35655.754
7726	26.47	11281.644	34072.645
8169	26.47	11475.642	39191.555
9238	26.47	11986.749	38279.086
6889	26.47	10950.438	35801
8903	26.47	11638.139	37124.633
2347	26.45	8709.71	36320.934
7718	26.43	11303.596	34008.711
828	26.43	8045.58	38331.16
1107	26.42	8076.434	34113.594
1576	26.42	8217.932	38535.066
12429	26.42	13336.374	37459.371
14148	26.42	13850.762	39060.801
1446	26.4	8399.027	36882.762
12738	26.38	13354.422	34024.684
15376	26.36	14454.87	34017.336
6517	26.36	10681.962	37793.883
2024	26.36	8529.896	34460.074
8754	26.34	11683.355	34904.598
2472	26.32	8650.275	38292.129
14939	26.32	14257.405	38721.551
10464	26.32	12382.916	35585.441
2060	26.32	8535.466	33862.828
14350	26.3	14157.734	37710.246
14578	26.3	14147.754	34248.285
1956	26.3	8588.799	35632.676
14164	26.28	13867.329	39522.375
4580	26.28	9712.506	39584.047
5191	26.28	9970.831	35718.73
14855	26.28	14371.673	37318.605
2874	26.28	9016.094	35686.008
10775	26.26	12666.613	35517.438
6390	26.26	10661.893	39373.027
231	26.24	7759.874	35213.328
7198	26.24	10983.085	39906.625
2072	26.22	8486.076	33747.414
6244	26.22	10471.039	38124.609
7475	26.2	11003.897	35946.34
12501	26.2	13243.151	36425.301
1447	26.2	8380.056	36888.707
2953	26.2	9000.37	34475.785
818	26.19	8198.814	38719.703
12513	26.19	13277.364	36292.488
2127	26.19	8749.732	33123.012
13932	26.19	13836.275	35786.512
14339	26.17	14206.814	37848.949
7657	26.17	11376.498	33181.203
12433	26.17	13154.765	37208.176
10971	26.17	12544.511	38555.996
9476	26.15	11941.827	36332.406
1304	26.15	8295.905	34987.852
308	26.13	7873.086	36114.613
13679	26.13	13579.391	35133.441
5795	26.13	10241.724	35258.258
14025	26.11	13891.046	37157.121
9239	26.11	11959.694	38300.402
13602	26.09	13754.433	36307.309
12494	26.09	13257.415	36552.016
8764	26.09	11692.355	35027.949
461	26.09	7860.187	37418
13364	26.07	13388.63	39893.621
10787	26.07	12637.532	35626.371
4601	26.07	9784.935	39262.039
11168	26.07	12900.913	38783.941
11750	26.05	12985.8	35343.691
13137	26.05	13393.802	36726.02
6019	26.05	10427.604	34801.195
11757	26.03	13053.783	35434.402
14639	26.03	14286.136	33017.32
9483	26.03	11899.484	36134.203
14990	26.03	14304.125	39591.984
13774	26.03	13763.055	33008.023
5195	26.01	9972.352	35766.207
3745	25.99	9388.685	37218.641
7574	25.99	11020.409	34518.289
6863	25.98	10792.245	35287.66
14951	25.98	14419.5	38913.574
440	25.98	7816.684	37242.227
6036	25.96	10356.708	35042.676
2703	25.94	8984.465	38096.254
7952	25.94	11343.411	37386.938
2041	25.94	8593.927	34387.289
11410	25.94	12881.86	35208.652
7605	25.94	11029.834	33932.137
6542	25.92	10639.614	37100.723
1927	25.92	8567.511	35898.746
10745	25.92	12708.289	35106.926
4010	25.92	9404.867	33455.023
9000	25.9	11777.785	38414.551
8497	25.9	11555.736	34958.355
15006	25.9	14294.569	39865.301
14686	25.88	14299.984	33997.477
816	25.88	8174.715	38712.992
2247	25.88	8784.848	34908.48
7516	25.88	11149.646	35491.016
4446	25.86	9651.608	38910.668
13815	25.86	13811.756	33504.242
14620	25.86	14155.719	33407.996
1366	25.86	8253.461	35836.145
13038	25.86	13520.79	35136.977
5263	25.84	10014.59	36773.117
10357	25.84	12444.273	37215.426
6664	25.84	10692.864	34666.535
3067	25.84	9253.678	33142.992
11826	25.82	12969.347	36353.395
2057	25.8	8451.729	33827.891
1631	25.8	8225.48	39396.543
7561	25.8	11175.468	34642.504
306	25.78	7662.466	36080.043
9589	25.78	12051.692	34309.895
10655	25.78	12635.195	33492.867
8147	25.78	11619.599	39704.227
10575	25.78	12389.98	33891.676
4832	25.78	9786.14	35579.469
10063	25.76	12095.115	37957.543
9800	25.76	12207.042	34896.547
6181	25.76	10509.219	37449.859
3853	25.76	9399.837	35609.445
6779	25.75	10915.911	33588.27
10098	25.75	12104.504	38487.07
14086	25.75	13861.687	38227.707
6215	25.73	10386.979	37825.746
9595	25.73	11964.324	34437.051
14333	25.73	14175.602	38076.563
14285	25.71	14050.681	38769.352
10083	25.71	12271.084	38232.711
1103	25.69	8172.207	34076.902
12271	25.69	13218.664	39284.719
4052	25.69	9675.124	33256.988
3040	25.69	8993.214	33229.543
2777	25.69	8862.176	37157.117
15043	25.69	14498.322	39630.461
800	25.67	8191.846	39081.324
7522	25.67	11111.778	35535.895
8800	25.67	11658.865	35502.738
13939	25.67	13907.958	35948.766
8989	25.67	11795.536	38316.988
12004	25.67	13123.887	37667.984
255	25.67	7698.855	35434.281
7106	25.65	10927.681	38672.254
11325	25.63	12893.369	36220.938
5608	25.63	10305.154	38454.285
687	25.63	7917.75	39111.707
13562	25.63	13674.441	37075.293
14491	25.63	14169.563	35639.539
9046	25.61	11801.69	38859.195
8362	25.61	11501.974	36919.703
1162	25.61	8108.147	33139.164
1674	25.61	8608.593	39834.023
5299	25.59	9966.608	37463.809
7566	25.57	11035.13	34695.875
13423	25.57	13688.165	39007.535
2401	25.57	8786.598	37214.246
5769	25.57	10251.84	36043.676
3912	25.57	9485.471	34698.023
9191	25.57	12018.276	39076.813
2192	25.57	8759.216	34165.859
7848	25.55	11286.786	35893.016
163	25.55	7746.767	34430.637
14393	25.55	14138.223	36943.832
8239	25.55	11591.908	38381.836
10889	25.55	12689.969	37081.793
11392	25.53	12712.395	35552.773
12378	25.53	13241.546	38252.797
13148	25.53	13455.288	36943.285
2643	25.53	8849.444	39003.816
9884	25.53	12071.186	36402.625
381	25.53	7889.766	36805.207
652	25.52	7980.65	38796.293
5379	25.52	10129.929	38378.633
12365	25.5	13354.563	38416.145
9641	25.5	11926.365	33727.238
15112	25.5	14428.297	38727.703
8327	25.5	11628.24	37342.984
11546	25.5	12861.19	33169.395
11355	25.48	12900.566	35972.469
2917	25.46	9037.484	34950.699
5041	25.46	10090.896	33044.895
1675	25.46	8542.857	39834.5
13600	25.44	13649.966	36260.477
9280	25.42	11864.816	37798.273
8521	25.4	11551.294	34644.809
9688	25.4	11872.073	33070.797
2051	25.4	8422.729	34273.902
12213	25.4	12930.377	39879.586
7630	25.38	11147.167	33264.027
14810	25.38	14307.058	36249.125
7580	25.38	11113.789	34327.813
6631	25.38	10616.436	35326.926
3975	25.38	9434.133	33524.445
8031	25.34	11278.324	38261.793
3798	25.34	9385.549	36383.035
2564	25.34	8816.439	39616.309
5840	25.34	10336.762	34178.645
12502	25.34	13208.981	36467.254
2912	25.32	8953.961	35176.457
7911	25.32	11285.756	36870.492
7324	25.3	11112.419	38426.184
12006	25.29	13093.034	37707.258
1086	25.27	8157.41	34425.945
5974	25.27	10420.663	33758.566
3357	25.27	9192.805	37210.934
13114	25.25	13450.655	36307.762
1630	25.25	8398.741	39383.664
15118	25.25	14623.609	38548.691
7138	25.25	10819.637	39053.77
11941	25.25	13056.729	36909.227
15405	25.25	14616.374	33348.574
1659	25.25	8264.251	39783.965
5616	25.25	10315.2	38226.969
801	25.25	8130.715	39103.941
2064	25.23	8540.286	33934.777
14727	25.23	14288.026	34772.477
13694	25.23	13634.118	34886.621
15164	25.21	14639.132	37905.883
13467	25.21	13574.261	38387.043
11307	25.21	12748.412	36564.188
12242	25.21	13283.321	39914.832
15069	25.19	14492.128	39315.438
8526	25.19	11515.071	34746.719
6166	25.17	10389.447	37277.266
7152	25.17	10902.108	39288.035
10629	25.17	12385.021	33130.078
12509	25.17	13234.458	36536.43
13925	25.15	13926.96	35725.957
9484	25.15	11970.448	36166.688
2461	25.15	8827.873	38050.914
2369	25.15	8825.203	36618.688
15414	25.15	14539.808	33469.621
5258	25.15	10065.663	36665.02
14879	25.13	14333.113	37698.621
4154	25.13	9600.956	34645.723
8777	25.09	11788.295	35322.84
2182	25.09	8725.089	34046.5
14918	25.09	14249.512	38269.195
2061	25.07	8629.515	33902.184
390	25.07	7960.315	36885.422
12452	25.07	13326.853	37070.055
6026	25.07	10560.683	34888.137
2519	25.07	8688.349	38859.695
15163	25.06	14641.365	37857.914
8016	25.06	11264.288	38044.508
10524	25.06	12470.981	34730.051
5027	25.06	9866.285	33014.277
4050	25.06	9562.76	33241.422
2116	25.04	8441.237	33147.02
2755	25.04	9029.93	37227.941
4537	25.04	9712.9	39797.02
6702	25.04	10626.413	33822.699
3474	25.04	9275.367	38917.313
7111	25.02	10932.205	38723.285
5203	25.02	10076.103	35840.215
995	25.02	8080.652	35856.504
3098	25.02	9249.119	33361.117
8861	25.02	11712.51	36434.82
15145	25	14618.009	38253.07
2527	25	8783	39002.668
11309	25	12820.689	36595.738
11582	25	13076.446	33338.648
12266	25	13250.173	39554.754
4961	25	9727.873	33670.18
2502	24.98	8649.748	38724.379
2158	24.98	8807.962	33761.645
7569	24.98	11111.681	34741.492
12854	24.98	13414.736	33693.195
10769	24.98	12676.593	35461.629
2772	24.96	9014.656	37134.566
1410	24.96	8277.42	36385.527
2019	24.96	8621.159	34646.234
546	24.94	7910.165	37687.289
13749	24.94	13631.401	33651.598
2103	24.92	8532.792	33240.059
6509	24.92	10618.686	37769.656
12806	24.9	13180.012	33231.941
13565	24.9	13718.101	37100.043
1005	24.9	8014.544	35639.91
4315	24.9	9587.83	37163.617
9038	24.88	11848.632	38728.691
2471	24.88	8715.271	38253.102
7779	24.88	11226.745	34916.414
619	24.86	7875.257	38410.414
7196	24.86	10984.601	39876.887
14342	24.86	14201.413	37917.133
14504	24.86	14152.141	35521.613
75	24.86	7768.069	33636.539
7556	24.84	11008.91	34873.387
1454	24.84	8386.839	36961.246
6610	24.84	10623.257	35812.324
5178	24.84	10080.859	35529.465
9775	24.84	12091.579	34526.66
4660	24.83	9728.053	38215.977
10611	24.81	12360.4	33186.242
8352	24.81	11568.169	37035.914
3673	24.81	9319.854	38004.398
9689	24.81	11864.272	33072.891
11204	24.79	12868.84	38186.309
2856	24.79	8852.928	35756.395
13820	24.79	13823.148	33595.34
5826	24.77	10153.266	34522.023
4193	24.77	9700.55	35360.449
5547	24.77	10224.846	39202.895
14438	24.77	14037.584	36226.625
15355	24.77	14462.418	34318.875
14934	24.77	14258.562	38623.656
7267	24.77	11117.886	39169.371
14796	24.75	14335.196	36084.719
8338	24.75	11475.798	37485.168
13301	24.75	13419.344	38819.41
7624	24.75	11147.665	33190.129
7236	24.73	11171.306	39648.949
1121	24.73	8189.89	33711.957
404	24.71	7946.704	36962.125
6940	24.69	10931.153	36559.781
2920	24.69	8984.227	35004.016
446	24.69	7966.474	37283.398
13173	24.69	13540.96	37181.184
6055	24.69	10446.817	35602.32
14051	24.69	13969.161	37687.367
13956	24.67	13817.109	36164.699
13570	24.67	13753.099	37153.504
10304	24.67	12418.083	38028.07
1969	24.67	8476.855	35526.219
8472	24.65	11428.484	35516.047
15143	24.65	14596.427	38224.824
10582	24.65	12290.049	33656.832
15287	24.61	14544.649	36031.051
10580	24.61	12345.421	33649.832
2776	24.61	8988.915	37155.34
7388	24.61	11171.497	37457.984
8494	24.6	11570.108	34946.852
10220	24.58	12448.738	39296.926
9116	24.58	11753.039	39829.539
9887	24.58	12201.371	36508.621
9208	24.58	12058.876	38481.328
2972	24.56	8890.945	34371.566
1040	24.56	8111.598	35070.141
3206	24.56	9188.388	35186.07
13976	24.56	13829.732	36405.926
10365	24.56	12424.075	37032.219
10242	24.54	12462.521	39018.684
6724	24.54	10686.958	33352.105
11428	24.54	12917.352	34822.977
1968	24.52	8442.185	35521.246
6758	24.52	10993.628	33004.941
4066	24.52	9680.672	33392.227
11287	24.52	12919.579	37171.652
3766	24.52	9484.365	36864.207
7405	24.52	11120.667	37281.184
15278	24.52	14624.472	35900.836
13398	24.52	13594.741	39579.379
11975	24.5	12994.112	37320.887
15094	24.5	14616.813	39065.867
15303	24.5	14512.545	35617.91
8133	24.48	11558.605	39878.188
10496	24.48	12351.839	35199.969
12742	24.48	13216.658	34079.141
11814	24.48	13020.264	36223.168
12512	24.46	13232.168	36245.973
14964	24.46	14329.626	39241.473
11557	24.46	12852.088	33067.723
1918	24.44	8615.129	36374.516
9621	24.44	11953.793	34056.836
5968	24.44	10520.872	33690.23
679	24.44	7938.882	39013.613
10700	24.44	12656.962	34342.578
12908	24.44	13554.534	34564.445
8355	24.44	11545.386	37065.98
7411	24.42	11140.233	37041.309
14546	24.4	14211.58	34519.551
2233	24.4	8771.379	34766.555
1071	24.39	8167.026	34600.699
5392	24.39	9996.758	38561.723
142	24.39	7927.356	34249.414
14983	24.39	14369.843	39476.223
12412	24.39	13189.027	37547.645
3164	24.39	9191.141	34489.27
11534	24.39	12828.132	33363.051
15329	24.37	14598.086	34822.875
7518	24.35	11171.477	35499.855
9579	24.35	11967.592	34454.457
9122	24.35	11716.461	40010.586
10461	24.35	12326.127	35877.504
11555	24.35	12903.946	33027.262
10317	24.33	12495.837	37853.566
14406	24.33	14150.753	36540.754
9478	24.33	12033.851	36082.012
5404	24.33	9928.014	38765.887
5649	24.33	10290.739	37728.074
11172	24.33	12886.038	38517.316
6212	24.33	10538.93	37812.637
13627	24.33	13724.199	36014.922
3418	24.33	9116.64	37955.402
5868	24.33	10295.445	33681.281
12157	24.33	13084.909	39233.332
12813	24.31	13144.52	33049.625
7797	24.31	11321.53	35134.992
10813	24.31	12694.694	36062.449
2778	24.31	8949.214	37172.348
13198	24.29	13447.439	37377.473
14225	24.29	14175.66	39454.84
6070	24.29	10539.712	35998.203
7648	24.29	11303.587	33033.902
6613	24.29	10601.045	35890.68
4461	24.29	9562.677	39095.988
8427	24.29	11525.126	36317.676
8628	24.29	11627.511	33127.355
587	24.29	7930.31	38193.871
14244	24.29	14107.045	39356.699
10948	24.27	12566.584	38167.461
12711	24.27	13355.088	34300.039
12871	24.27	13487.327	33956.414
13312	24.27	13359.716	39107.598
3524	24.27	9271.323	39525.941
3847	24.27	9316.346	35831.152
2862	24.25	8869.944	35839.352
14059	24.25	13809.161	37771.434
4273	24.23	9559.38	36557.27
14138	24.23	13802.793	38931.617
8044	24.21	11229.628	38472.656
4534	24.19	9849.147	39767.867
13827	24.19	13851.399	33694.773
5510	24.19	10308.731	39618.414
13349	24.19	13489.252	39699.301
3333	24.19	9071.98	36862.98
1854	24.17	8598.003	37204.516
13831	24.17	13937.806	33725.855
6726	24.17	10617.684	33393.262
7042	24.16	10792.062	37865.008
13409	24.16	13719.656	39386.363
10233	24.16	12350.616	39191.754
930	24.16	8066.549	36935.352
12750	24.16	13246.495	33847.066
4528	24.14	9617.309	39948.664
15404	24.14	14569.602	33335.723
6489	24.12	10604.261	38132.711
15159	24.12	14517.989	38115.145
6430	24.12	10754.393	38755.027
12882	24.12	13465.425	34133.254
12326	24.12	13198.49	38862.57
633	24.12	7944.611	38589.145
7720	24.12	11343.455	34014.859
15409	24.12	14624.482	33411.016
10260	24.12	12378.546	38780.781
3311	24.12	9183.289	36602.383
970	24.1	8200.062	36073.012
628	24.1	7887.299	38560.617
9141	24.08	11948.171	39970.461
9849	24.08	12154.876	35766.402
10064	24.08	12102.491	38001.898
7130	24.08	10894.113	38993.516
14448	24.08	14015.648	36326.117
14030	24.08	13793.186	37231.496
15302	24.08	14551.761	35611.523
12195	24.06	12992.869	39678.219
7980	24.06	11292.648	37624.559
4850	24.06	9821.36	35268.469
10380	24.06	12422.103	37160.199
3924	24.06	9333.827	34513.867
3149	24.06	9133.486	34179.539
8113	24.06	11404.024	39727.293
6457	24.04	10765.856	38426.328
2067	24.04	8427.255	33957.777
14311	24.04	14191.395	38434.484
10625	24.04	12332.463	33078.766
9642	24.02	12019.929	33731.434
13506	24.02	13596.411	37960.285
14326	24.02	14195.673	38238.414
9736	24.02	12170.92	33769.211
4903	24.02	9775.205	34451.773
7790	24.02	11287.157	35070.652
3122	24	9252.477	33744.785
13791	24	13788.662	33001.84
2079	24	8481.76	33517.055
15398	24	14432.492	33542.906
3867	24	9321.86	35562.281
13458	24	13757.888	38519.035
6645	24	10774.199	34931.691
13983	23.98	13933.481	36625.641
448	23.98	7844.993	37292.48
12322	23.98	13167.562	39058.613
10710	23.98	12496.858	34498.496
5831	23.98	10200.262	34303.32
8387	23.98	11433.943	36655.145
132	23.98	7652.125	34139.805
6823	23.98	10959.633	34472.719
6054	23.96	10531.197	35575.059
8851	23.96	11643.424	36246.844
2163	23.96	8745.552	33806.711
6348	23.96	10360.702	39847.906
6441	23.94	10604.636	38615.488
14959	23.94	14382.029	39110.949
12727	23.94	13288.259	34266.305
14375	23.94	14126.721	37473.73
368	23.94	7947.409	36651.004
4809	23.94	9766.563	36152.594
6862	23.94	10867.539	35259.793
13086	23.94	13569.833	35765.457
3880	23.94	9288.246	35132.785
1463	23.93	8410.986	37049.496
3950	23.93	9387.951	33985.691
8124	23.93	11371.451	39963.379
293	23.91	7740.33	35905.07
8293	23.91	11506.384	37685.938
15021	23.91	14452.957	39754.367
7484	23.91	11084.12	35806.883
10236	23.91	12459.707	39209.93
12809	23.91	13326.01	33292.023
12393	23.89	13293.385	37950.691
10165	23.89	12257.623	39660.746
3413	23.87	9096.436	37866.746
10974	23.87	12511.391	38579.742
7583	23.87	11022.021	34394.457
14539	23.87	14118.499	34456.012
6991	23.87	10926.392	37230.668
11124	23.87	12917.018	39120.621
2194	23.87	8783.014	34237.813
347	23.85	7802.351	36461.48
15259	23.85	14631.817	36255.137
13208	23.85	13381.447	37539.363
5070	23.85	10116.136	33684.992
8686	23.83	11669.286	33822.758
8063	23.81	11216.24	38813.871
2075	23.81	8452.055	33490.52
6729	23.81	10598.524	33418.543
1401	23.81	8412.288	36263.633
3160	23.81	9273.027	34387.891
826	23.81	8133.111	38305.484
5883	23.79	10342.244	33516.73
11550	23.79	12779.259	33210.445
5753	23.79	10187.3	36081.664
3124	23.79	9166.139	33796.371
9671	23.79	11925.795	33463.902
2685	23.79	8963.176	38228.473
4003	23.77	9325.577	33402.723
12769	23.77	13172.307	33551.879
6119	23.77	10444.91	36860.633
10255	23.77	12416.25	38681.352
10636	23.77	12520.513	33169.645
7440	23.77	11089.956	36601.473
6612	23.77	10603.403	35874.688
4453	23.77	9516.671	38972.879
10761	23.77	12502.341	35337.957
741	23.75	7780.995	39766.555
6538	23.75	10741.745	37306.309
6365	23.75	10759.675	39868.863
5790	23.75	10264.921	35452.777
15109	23.75	14522.224	38642.285
8897	23.75	11834.461	37052.695
3027	23.73	9047.932	33493.754
2650	23.73	9056.852	38806.852
11244	23.73	12725.748	37745.891
7038	23.73	10812.764	37791.816
1944	23.73	8612.813	35798.309
6187	23.73	10478.303	37550.984
4613	23.71	9880.187	38933.551
2923	23.71	8975.522	35032.512
2737	23.71	9015.865	37596.66
5113	23.71	10096.659	34674.41
4041	23.71	9671.868	33060.18
9537	23.71	11976.191	35332.684
3931	23.71	9430.278	34302.949
9535	23.7	11984.917	35318.973
12623	23.7	13195.248	35084.969
10217	23.7	12427.989	39273.898
12001	23.7	13022.964	37633.902
4561	23.7	9712.405	39692.477
14161	23.68	13822.373	39409.871
12561	23.68	13346.192	35695.68
8454	23.68	11531.865	35878.852
2611	23.68	9026.205	40006.363
3038	23.68	8865.385	33416.758
8374	23.68	11503.032	36792.414
6282	23.68	10560.964	38606.695
433	23.66	7775.626	37185.055
8223	23.66	11475.032	38602.02
13560	23.66	13693.553	37053.777
6858	23.66	10963.262	35173.23
5640	23.66	10247.619	37967.422
1657	23.66	8317.391	39753.371
13310	23.66	13568.258	39084.414
7299	23.64	11205.098	38745.906
14632	23.64	14207.37	33049.742
10644	23.64	12637.762	33331.598
8460	23.64	11583.997	35629.836
9675	23.64	12039.477	33211.68
9580	23.64	11995.147	34493.066
4121	23.64	9615.123	34129.359
3205	23.62	9174.292	35180.129
10399	23.62	12362.08	36723.063
7088	23.62	10950.538	38451.164
9045	23.62	11683.659	38834.988
7774	23.62	11415.973	34851.777
15362	23.6	14578.938	34146.086
5983	23.6	10459.916	34033.984
10151	23.6	12229.163	39379.402
12662	23.6	13178.06	34893.613
13329	23.6	13483.414	39410.441
1562	23.6	8394.912	38193.508
6773	23.6	10849.243	33291.066
7674	23.6	11235.815	33487.367
372	23.58	7708.723	36671.77
13662	23.58	13781.526	35260.156
7222	23.58	11131.375	39902.457
15217	23.58	14545.941	37137.566
7954	23.58	11272.014	37395.465
5571	23.58	10238.014	38638.633
11398	23.58	12814.737	35372.086
3595	23.58	9303.086	39232.797
8434	23.56	11558.685	36152.402
10451	23.56	12375.995	36038.34
11834	23.56	12991.808	36461.41
14739	23.56	14221.393	34954.605
661	23.56	7940.394	38860.098
3435	23.54	9142.893	38168.402
14711	23.54	14219.035	34599.422
1176	23.54	8290.668	33218.211
780	23.54	8125.316	39292.547
3037	23.54	8867.464	33409.09
1892	23.52	8616.725	36815.988
2222	23.52	8827.282	34559.461
10458	23.52	12477.69	35842.855
660	23.52	7811.38	38858.297
8599	23.52	11633.898	33335.543
7997	23.52	11245.725	37833.094
12675	23.5	13350.244	34643.117
8862	23.5	11651.103	36472.461
4079	23.5	9602.338	33542.102
3925	23.5	9473.972	34519.496
10930	23.5	12581.983	37758.176
578	23.5	7936.277	38108.109
5618	23.5	10332.535	38243.848
7641	23.5	11165.35	33125.785
9941	23.5	12275.263	37028.98
14987	23.5	14354.707	39547.391
9504	23.48	12044.234	35861.961
8279	23.48	11567.149	37850.68
6585	23.48	10675.607	36292.672
9865	23.48	12095.68	36042.551
12329	23.48	13289.286	38912.109
9553	23.48	12031.824	35247.719
11342	23.48	12894.482	36147.188
6454	23.47	10645.948	38395.797
11967	23.47	12951.633	37248.332
36	23.47	7836.813	33274.645
7277	23.47	11050.36	39049.723
7073	23.47	10898.641	38289.695
14489	23.47	13999.212	35584.086
13483	23.47	13693.242	38004.73
13533	23.47	13742.773	37398.66
14096	23.47	13966.097	38337.152
13762	23.47	13751.574	33628.637
3531	23.47	9093.561	39613.176
2647	23.47	9055.527	38790.875
15254	23.47	14502.803	36526.051
6366	23.47	10607.23	39898.086
14459	23.47	14204.658	36125.047
4598	23.45	9921.827	39206.617
5085	23.45	9977.858	33985.184
1433	23.45	8227.163	36744.621
11119	23.45	12725.945	39419.941
1061	23.45	8200.834	34541.438
8769	23.45	11792.146	35157.352
9541	23.45	11956.801	35121.203
10966	23.45	12512.114	38499.871
3857	23.45	9387.663	35719.406
13620	23.45	13765.044	36173.641
54	23.43	7964.679	33409.543
12859	23.43	13482.142	33777.129
10737	23.43	12555.733	34952.734
12788	23.43	13298.511	33383.879
9159	23.43	11913.123	39470.152
913	23.43	8057.832	37019.266
4448	23.41	9667.363	38941.391
11314	23.41	12789.442	36679.441
4636	23.41	9855.319	38571.719
8034	23.41	11351.67	38310.141
13665	23.41	13621.113	35286.777
10986	23.41	12698.964	38685.07
11054	23.41	12551.205	39615.969
13801	23.41	13966.197	33293.012
7469	23.41	11190.658	35910.309
2109	23.39	8529.23	33015.668
10054	23.39	12135.286	37890.246
10736	23.39	12709.885	34927.715
8211	23.39	11508.398	38760.629
6183	23.39	10531.924	37471.777
2998	23.39	8990.94	34028.699
10676	23.37	12550.299	33832.539
12887	23.37	13476.37	34264.824
9231	23.37	11891.201	38181.234
3328	23.37	9113.039	36832.07
15288	23.37	14598.137	36038.762
2718	23.37	9043.299	37661.754
9286	23.37	12064.855	37517.652
15158	23.35	14507.329	38087.305
14794	23.35	14334.313	36055.063
14254	23.35	14068.09	39140.277
12914	23.35	13385.012	34718.133
12790	23.35	13223.674	33396.273
14570	23.35	14207.743	34187.008
14734	23.35	14259.286	34835.609
13200	23.35	13508.193	37397.125
2726	23.35	9012.399	37741.367
5940	23.35	10488.823	33144.313
5966	23.35	10368.899	33645.461
12139	23.35	12979.855	39039.957
356	23.33	7983.452	36521.043
10186	23.33	12288.558	39932.793
3594	23.33	9402.373	39229.254
10592	23.33	12389.868	33789.07
2696	23.33	9004.284	37991.824
7575	23.33	11200.81	34519.27
15181	23.33	14571.41	37734.555
12959	23.33	13542.495	34831.863
15162	23.33	14631.103	37849.121
6685	23.33	10767.382	34426.617
10404	23.33	12406.96	36537.477
7828	23.31	11246.759	35549.23
4183	23.31	9671.667	35199.715
3676	23.31	9458.481	38019.844
12031	23.31	13045.95	38005.797
13926	23.31	13989.089	35730.211
6772	23.31	10825.555	33279.25
11565	23.31	13125.126	33128.688
14194	23.29	14075.181	39853.938
13428	23.29	13696.258	39076.453
11889	23.29	13008.767	36653.805
9447	23.29	12000.259	36845.047
1153	23.29	8042.271	33291.398
2612	23.29	9033.421	39633.246
7558	23.29	11020.364	34898.113
14508	23.29	14194.871	35354.891
109	23.29	7957.721	33934.395
15100	23.27	14591.378	38794.105
15265	23.27	14460.046	36365.742
10477	23.27	12404.805	35545.906
9549	23.27	12049.657	35177.051
5613	23.27	10290.994	38196.922
7794	23.27	11371.287	35092.512
12862	23.25	13441.562	33808.996
12190	23.25	12928.965	39633.344
3338	23.25	9094.381	36928.703
8658	23.25	11833.403	33408.973
8306	23.25	11458.496	37519.23
5521	23.25	10270.696	39537.441
958	23.25	8145.587	36433.34
7133	23.24	10833.904	39038.723
7651	23.24	11375.781	33099.621
2304	23.22	8787.154	35807.078
11149	23.22	12755.46	38797.191
8574	23.22	11472.968	33964.219
583	23.22	7750.337	38155.691
13420	23.22	13779.945	38960.535
10876	23.2	12499.788	36937.754
589	23.2	7739.08	38202.887
8218	23.2	11464.014	38499.047
5609	23.18	10300.217	38460.832
15379	23.18	14638.625	33803.844
8808	23.18	11745.397	35591.836
1651	23.18	8401.322	39624.598
5761	23.16	10174.746	35938.371
12477	23.16	13327.712	36705.695
13995	23.16	13920.157	36781.332
41	23.16	7875.341	33316.621
9048	23.16	11842.916	38883.711
2266	23.16	8777.403	35256.32
14152	23.16	13787.533	39274
9716	23.14	12070.347	33380.941
2090	23.14	8423.906	33337.984
3708	23.14	9451.421	37714.941
6541	23.14	10724.075	37064.223
12798	23.14	13233.471	33473.816
3840	23.14	9423.436	35984.477
4556	23.14	9818.272	39605.945
13555	23.14	13665.415	37271.348
183	23.12	7956.777	34747.023
1432	23.12	8373.556	36683.254
13419	23.12	13717.73	38952.813
91	23.12	7752.62	33775.734
8991	23.12	11819.198	38327.773
12792	23.12	13188.206	33402.5
11229	23.12	12720.033	37875.547
3731	23.12	9438.002	37357.305
1645	23.12	8412.037	39540.848
11011	23.1	12672.269	38949.637
8046	23.1	11386.462	38499.324
13127	23.1	13545.434	36511.184
5820	23.1	10206.715	34746.078
14560	23.1	14007.846	34148.555
5022	23.1	9813.609	33254.691
5264	23.08	9974.425	36777.121
3570	23.08	9439.669	39464.906
12264	23.08	13274.939	39518.129
8557	23.08	11451.299	34106.414
3456	23.08	9273.115	38617.285
3482	23.08	9117.958	38958.098
7224	23.08	11159.006	39913.004
10090	23.06	12260.585	38335.641
2663	23.06	8943.594	38653.195
15402	23.06	14622.366	33640.988
4465	23.06	9593.744	39145.746
9655	23.06	12044.533	33532.465
10155	23.06	12068.669	39488.266
1409	23.04	8327.244	36371.934
4882	23.04	9868.086	34788.52
9767	23.04	12267.766	34344.254
8552	23.04	11480.599	34041.895
432	23.04	7815.789	37183.902
5804	23.04	10169.438	35221.637
6637	23.04	10687.256	35141.238
11278	23.04	12839.17	37044.012
8116	23.03	11336.197	39808.523
10765	23.03	12697.7	35386.059
5863	23.03	10176.03	33839.18
13980	23.01	13980.975	36520.66
5985	23.01	10554.947	34141.148
7011	23.01	10862.254	37542.594
10339	23.01	12326.256	37768.465
2360	23.01	8816.604	36500.648
3265	23.01	9139.189	35845.074
8641	23.01	11826.073	33154.711
1027	23.01	8193.932	35146.32
13315	22.99	13409.738	39195.957
11790	22.99	13098.391	35826.949
9744	22.99	12175.1	33914.391
7627	22.99	11110.102	33220.238
13720	22.99	13646.571	34438.703
7334	22.99	11005.722	38256.23
10840	22.99	12520.483	36443.262
14042	22.97	13967.977	37501.992
3751	22.97	9343.646	37317.129
4134	22.97	9661.705	34349.828
285	22.97	7669.302	35764.277
12235	22.97	13306.106	39796.156
13817	22.97	13903.673	33563.578
238	22.97	7987.873	35281.941
1429	22.97	8396.803	36664.672
6831	22.95	10876.815	34527.855
10513	22.95	12404.158	34855.551
11549	22.95	12853.769	33203.191
15297	22.95	14509.845	35874.82
12812	22.95	13217.083	33042.59
3163	22.95	9241.563	34473.527
15003	22.95	14352.111	39860.574
13673	22.93	13683.278	35355.953
965	22.93	8079.908	36257.965
11639	22.93	12976.032	33981.188
712	22.93	7930.059	39394.508
13361	22.93	13468.705	39856.945
3541	22.93	9223.556	39738.188
2093	22.93	8619.149	33384.109
7955	22.93	11338.683	37437.395
1207	22.93	8236.483	33726.422
10860	22.91	12683.998	36732.938
15327	22.91	14464.16	34785.598
5650	22.91	10298.177	37747.668
5946	22.91	10474.75	33256.125
10110	22.91	12076.194	38733.191
10355	22.89	12315.39	37479.051
8384	22.89	11591.382	36647.031
5023	22.89	9797.197	33278.969
14422	22.89	14191.931	36662.555
3900	22.89	9280.793	35047.672
2458	22.87	8709.83	38040.988
4105	22.87	9493.9	33925.914
1015	22.87	8048.308	35267.035
8564	22.87	11558.16	33857.242
12863	22.87	13527.555	33816.992
8857	22.85	11757.841	36361.023
7644	22.85	11381.713	33003.688
10864	22.85	12671.899	36808.906
13930	22.85	13834.931	35767.23
14925	22.85	14403.384	38345.055
7467	22.85	11018.577	36212.199
8399	22.85	11448.481	36427.277
1758	22.85	8569.462	38539.762
1115	22.85	8103.577	33912.586
2793	22.83	8969.473	36837.934
15247	22.83	14568.795	36454.867
10781	22.83	12643.809	35594.953
14563	22.83	14190.807	34174.477
12336	22.83	13283.194	38718.688
2845	22.83	8933.468	35939.039
979	22.83	8204.717	35894.188
15336	22.81	14502.924	34701.336
7148	22.81	10960.026	39222.43
1804	22.81	8607.934	38096.461
1350	22.81	8224.144	35573.203
6732	22.81	10607.988	33443.34
14171	22.81	13989.391	39674.406
7835	22.81	11379.563	35689.988
15056	22.81	14523.89	39469.281
5028	22.81	9842.357	33027.891
13800	22.81	13970.941	33289.863
3012	22.81	8902.541	33881.527
8502	22.81	11622.219	34976.551
9559	22.81	11914.441	35018.527
8447	22.81	11627.971	35746.875
14936	22.8	14409.897	38636.941
13992	22.8	13872.817	36704.137
5411	22.8	9956.289	38828.145
1784	22.8	8457.121	38161.961
10145	22.8	12269.435	39266.668
1930	22.8	8563.807	35945.703
1641	22.8	8240.89	39514.613
12255	22.8	13296.159	39688.117
8865	22.8	11728.268	36533.188
13370	22.78	13568.167	39964.828
8881	22.78	11824.109	36830.508
9050	22.78	11767.762	38953.883
5692	22.78	10251.501	37320.66
9072	22.78	11650.931	39217.273
15333	22.78	14556.168	34916.113
13061	22.78	13497.192	35434.434
591	22.78	7681.356	38240.027
9787	22.78	12121.272	34682.488
15203	22.76	14433.323	37210.223
9487	22.76	11859.016	35947.012
1609	22.76	8348.07	38993.586
13538	22.76	13733.459	37443.777
10933	22.76	12693.804	37869.09
9175	22.74	12024.963	39398.574
10066	22.74	12085.297	38039.973
4092	22.74	9676.108	33785.914
14648	22.74	14366.853	33123.355
10821	22.74	12533.181	36250.832
11185	22.74	12885.386	38327.578
15237	22.74	14586.398	36606.012
12274	22.72	13141.136	39318.625
9824	22.72	12154.923	35354.871
4090	22.72	9677.791	33753.281
7899	22.72	11304.071	36741.504
10020	22.72	12111.748	37429.59
925	22.72	8198.481	36858.809
2214	22.72	8840.446	34460.184
4951	22.7	9768.054	33917.98
13540	22.7	13637.242	37453.898
44	22.7	7666.721	33331.992
10881	22.7	12701.402	36967.98
8748	22.7	11708.158	34730.273
8710	22.7	11685.442	34050.117
10566	22.7	12466.921	34070.578
13403	22.7	13703.78	39332.469
7581	22.68	10995.705	34357.375
15403	22.68	14478.134	33329.105
14827	22.68	14346.101	36745.645
8733	22.68	11715.291	34534.402
12484	22.68	13303.004	36790.859
4526	22.68	9663.861	39920.031
4943	22.68	9904.076	34109.926
8509	22.68	11456.585	34785.066
8757	22.68	11673.94	34952.383
992	22.68	8005.72	35814.883
9645	22.68	11964.193	33745.977
7595	22.68	10995.151	34028.066
12572	22.68	13178.08	35290.613
10565	22.68	12432.132	34051.836
6883	22.68	10961.638	35713.301
9265	22.68	11890.694	37663.516
11655	22.66	13039.04	34126.992
13309	22.66	13357.511	39073.348
9733	22.66	12113.003	33670.734
15290	22.66	14615.944	35764.117
10837	22.66	12607.567	36402.191
12625	22.66	13154.347	35087.488
15313	22.66	14605.658	35524.133
4477	22.66	9675.96	39287.707
1268	22.64	8355.042	34632.113
14715	22.64	14242.096	34635.027
5744	22.64	10177.487	36281.129
678	22.64	7913.432	39012.156
13346	22.64	13527.92	39669.305
14372	22.64	14105.682	37406.637
13029	22.64	13361.355	35041.586
5729	22.64	10203.985	36583.902
3993	22.62	9405.394	33642.199
1670	22.62	8613.352	39805.656
8661	22.62	11798.313	33446.68
3803	22.62	9477.549	36437.875
3243	22.62	9259.481	35640.852
14475	22.62	14088.094	36025.191
3841	22.62	9408.712	35997.715
12248	22.62	13262.274	39980.168
13735	22.62	13603.452	33805.551
13219	22.62	13498.601	37726.094
14091	22.62	13853.936	38280.938
5854	22.62	10289.89	34113.785
12098	22.6	12963.33	38737.945
10205	22.6	12287.018	39747.723
12000	22.6	13005.343	37616.855
14318	22.6	14192.344	38198.438
13654	22.6	13624.046	35468.293
2040	22.6	8490.662	34364.449
7124	22.6	10949.6	38891.035
8647	22.6	11708.51	33237.074
7004	22.58	10951.868	37431.707
4177	22.58	9693.683	35072.457
8809	22.58	11638.708	35595.141
11074	22.58	12833.15	39761.809
14426	22.58	14211.567	36447.605
12529	22.58	13229.165	36155.121
5300	22.58	9983.745	37471.109
13672	22.58	13740.813	35351.047
593	22.58	7957.122	38247.313
14231	22.58	14078.354	39512.348
7176	22.58	10926.076	39594.031
7548	22.57	11152.307	35053.41
7947	22.57	11358	37288.41
1253	22.57	8360.466	34350.43
15338	22.57	14542.49	34735.105
3785	22.57	9471.719	36810.367
14072	22.57	13982.149	37995.172
823	22.57	8150.917	38555.414
38	22.57	7762.397	33286.645
3958	22.55	9353.602	33825.414
6405	22.55	10773.186	39020.684
11525	22.55	12897.622	33605.84
5822	22.55	10229.129	34448.953
7348	22.55	11188.077	37857.367
12524	22.55	13301.725	36090.188
7385	22.55	11201.601	37355.445
2741	22.55	8909.743	37435.988
9912	22.55	12246.89	36854.566
7864	22.55	11240.093	36102.066
3705	22.53	9373.588	37688.027
14540	22.53	14024	34456.094
11364	22.53	12815.694	35777.445
8308	22.53	11588.658	37525.273
15280	22.53	14459.948	35927.707
3864	22.53	9324.787	35504.414
9890	22.53	12127.49	36545.391
1058	22.53	8187.951	34484.195
5915	22.53	10181.152	33084.949
13332	22.53	13418.965	39503.754
11403	22.53	12714.843	35093.699
10691	22.53	12695.63	34231.422
6885	22.53	10835.565	35769.633
3373	22.53	9245.335	37445.855
6345	22.51	10373.066	39799.129
11511	22.51	12782.082	33786.332
11320	22.51	12918.159	36462.961
12768	22.51	13293.898	33535.18
5881	22.51	10160.022	33497.832
1158	22.51	8043.499	33094.531
10739	22.51	12572.303	35003.008
7552	22.51	11101.951	34805.141
666	22.51	7770.782	38943.125
11015	22.51	12628.825	38974.129
460	22.49	7902.542	37410.785
8240	22.49	11436.477	38383.965
3571	22.49	9439.942	39477.527
2662	22.49	8989.289	38650.863
5848	22.49	10259.789	33987.461
2842	22.49	8857.8	36213.586
11405	22.49	12864.962	35107.383
7255	22.49	11036.717	39551.203
2571	22.49	8819.717	39772.043
12580	22.49	13280.133	35370.211
6964	22.47	10817.51	36907.809
3190	22.47	9160.092	34984.164
3411	22.47	9230.793	37859.348
14187	22.47	13891.159	39973.668
13998	22.47	13940.186	36844.852
12270	22.47	13202.611	39584.496
13475	22.47	13618.323	38206.91
5270	22.47	9957.75	36885.629
526	22.47	7690.797	37594.848
14840	22.45	14375.088	37054.676
13065	22.45	13481.679	35465.219
10541	22.45	12482.86	34325.609
9708	22.45	12196.623	33241.828
13699	22.45	13741.494	34613.844
8331	22.45	11594.549	37371.586
14501	22.45	14132.74	35426.031
8895	22.43	11744.609	36997.703
10006	22.43	12095.013	37293.055
1807	22.43	8463.281	38126.125
1640	22.43	8336.689	39477.309
8799	22.43	11849.261	35497.543
3267	22.41	9144.384	35855.84
1673	22.41	8457.194	39827.422
2971	22.41	8961.658	34353.68
7429	22.41	11104.34	36997.637
7378	22.41	11197.197	37597.219
11127	22.41	12926.003	39191.02
1354	22.41	8255.407	35626.594
13763	22.41	13741.767	33629.844
8174	22.41	11436.348	39258.152
13754	22.39	13703.451	33795.785
13311	22.39	13479.528	39096.164
5680	22.39	10155.746	37441.859
5534	22.39	10341.037	39397.34
14036	22.39	13839.16	37446.848
8002	22.39	11406.462	37886.52
11051	22.37	12665.848	39548.953
9216	22.37	12026.272	38541.063
14644	22.37	14237.455	33070.582
11680	22.37	12980.932	34498.375
10440	22.37	12316.113	36161.773
3335	22.37	9212.871	36896.953
7493	22.37	11183.937	35647.113
14651	22.35	14340.648	33209.27
10182	22.35	12324.849	39783.5
6073	22.35	10480.025	36020.375
1751	22.35	8501.722	38702.852
10171	22.35	12197.069	39811.324
3981	22.34	9361.198	33561.285
13770	22.34	13645.488	33239.527
832	22.34	8093.431	38413.047
670	22.34	7982.398	38963.691
13608	22.34	13769.75	36341.219
8437	22.34	11637.807	36194.32
12858	22.34	13548.279	33762.059
719	22.34	7822.353	39520.801
9406	22.34	11906.836	36928.816
7642	22.34	11112.709	33130.695
10698	22.34	12700.83	34306.668
13289	22.32	13390.286	38624.934
9954	22.32	12265.161	37063.496
12047	22.32	12969.529	38210.391
13617	22.32	13717.302	36138.707
12830	22.32	13478.238	33135.605
8432	22.32	11568.678	36128.586
7887	22.32	11223.424	36533.27
11317	22.32	12883.48	36395.145
14634	22.32	14192.402	33092.859
10521	22.32	12463.244	34677.965
6128	22.32	10553.205	36964.27
1948	22.32	8551.998	35831.566
9180	22.3	11920.585	39257.836
11518	22.3	12827.863	33498.758
14273	22.3	14069.016	38797.719
3845	22.3	9491.838	35800.684
14430	22.3	14152.269	36470.891
8127	22.3	11520.427	39791.246
691	22.3	7857.82	39178.617
8221	22.3	11551.243	38516.398
12511	22.3	13210.591	36245.563
10764	22.28	12537.218	35352.922
2299	22.28	8807.268	35754.785
8170	22.28	11548.437	39212.23
9011	22.28	11792.726	38480.309
3743	22.28	9458.875	37199.598
4876	22.28	9832.003	35041.367
5141	22.28	10045.764	35093.254
14239	22.26	14206.763	39313.172
8753	22.26	11746.134	34874.059
4305	22.26	9519.281	36995.461
5990	22.26	10561.638	34301.238
11361	22.26	12815.042	35738.719
11140	22.26	12895.411	39004.621
14787	22.26	14238.532	35894.18
11740	22.26	13084.787	35188.109
13684	22.26	13646.308	34964.711
13524	22.24	13699.97	37510.555
9564	22.24	11969.008	34842.566
292	22.24	7979.957	35895.188
15025	22.24	14530.183	39806.09
13708	22.24	13742.91	34752.969
6228	22.24	10405.404	37937.313
9171	22.24	12040.274	39375.629
7119	22.24	10944.731	38830.395
4584	22.24	9793.256	39315.523
7029	22.24	10813.975	37726.891
14481	22.24	14212.945	35801.34
13460	22.24	13738.803	38558.031
11126	22.24	12862.079	39170.203
10530	22.24	12357.41	34463.035
4694	22.22	9735.89	37814.234
4861	22.22	9893.633	35399.16
2358	22.22	8799.543	36479.469
3938	22.22	9350.781	34145.953
14802	22.22	14231.599	36177.758
11663	22.22	13064.875	34297.453
4186	22.22	9632.985	35240.457
6040	22.22	10377.513	35126.172
6976	22.22	10893.454	37047.262
4414	22.22	9574.732	38554.301
10679	22.22	12557.53	33892.215
2505	22.22	8806.836	38739.699
572	22.22	7922.13	38012.23
702	22.22	7864.729	39258.199
5122	22.2	10103.99	34831.516
1767	22.2	8575.669	38602.113
12448	22.2	13239.603	37024.207
14626	22.2	14115.436	33293.98
83	22.2	7776.411	33704.023
11771	22.2	13122.749	35603.457
13437	22.2	13693.769	38844.617
8719	22.2	11813.215	34174.492
4854	22.2	9824.455	35328.105
9734	22.2	12069.944	33740.293
8597	22.2	11510.809	33322.051
7352	22.2	11138.236	37897.465
6776	22.2	10964.004	33342.621
1871	22.18	8459.818	37152.926
9992	22.18	12135.776	37186.93
8065	22.18	11357.245	38826.547
14105	22.18	13972.654	38432.375
5412	22.18	10087.742	38849.336
6423	22.18	10607.077	38715.219
1419	22.18	8353.24	36554.363
13298	22.18	13390.573	38759.508
4933	22.18	9819.741	33977.855
7243	22.18	11087.639	39748.531
2501	22.18	8640.966	38699.047
13118	22.16	13358.913	36359.012
769	22.16	8187.397	39665.453
12838	22.16	13485.191	33293.625
5638	22.16	10204.738	37908.258
9445	22.16	11952.845	36827.086
4608	22.16	9911.726	38810.516
14720	22.16	14275.163	34665.199
2249	22.16	8811.235	34983.047
2654	22.16	8890.226	38891.625
1717	22.16	8458.818	38956.949
6096	22.16	10439.826	36345.277
6898	22.16	10942.537	35889.559
2641	22.16	8972.335	39222.039
6063	22.16	10386.43	35889.516
14600	22.16	14104.658	33946.945
11155	22.16	12783.671	38905.207
2838	22.16	8890.378	36182.641
9558	22.14	12053.381	35011.945
6719	22.14	10771.29	33554.824
6419	22.14	10613.124	38645.469
6891	22.14	10977.642	35801.926
8281	22.14	11528.745	37866.188
1011	22.14	8200.37	35478.707
11541	22.14	12774.678	33452.957
214	22.14	7890.617	35045.328
463	22.14	7983.183	37420.145
2062	22.14	8479.986	33919.605
9633	22.14	11980.981	33898.488
2204	22.14	8639.169	34394.453
7470	22.14	11114.806	35912.828
9305	22.12	11862.516	37453.301
8060	22.12	11272.598	38789.309
4156	22.12	9535.67	34656.473
2822	22.12	9001.155	36328.859
5615	22.12	10238.95	38199.609
2398	22.12	8848.899	37182.656
11480	22.12	12915.522	34060.207
8386	22.12	11618.192	36649.434
3615	22.12	9352.057	38851.523
8468	22.12	11547.38	35724.59
5416	22.12	10041.077	38926.797
7091	22.12	10934.885	38476.832
6246	22.12	10493.173	38154.445
6839	22.11	10983.801	34613.602
13835	22.11	13958.796	33819.707
2255	22.11	8725.816	35037.512
8533	22.11	11617.833	34586.563
12416	22.11	13218.874	37629.23
9284	22.11	12047.408	37819.684
5636	22.11	10262.962	37865.141
7237	22.11	11199.662	39661.02
773	22.11	8184.351	39482.063
5921	22.11	10302.583	33139.707
496	22.11	7869.923	37503.863
10392	22.11	12358.975	36951.719
12331	22.11	13234.122	38919.359
8681	22.09	11795.718	33757.66
4026	22.09	9480.76	33019.953
7931	22.09	11361.264	37124.496
7817	22.09	11309.361	35432.906
4629	22.09	9783.697	38494.09
3558	22.09	9228.064	39998.098
1667	22.09	8311.251	39903.191
11067	22.09	12705.635	39838.527
14678	22.09	14367.799	33875.129
12010	22.09	13073.656	37748.949
2729	22.09	9034.165	37798.605
8609	22.09	11562.025	33172.977
14588	22.09	14082.073	34090.504
14772	22.07	14315.612	35540.355
3015	22.07	8911.992	33949.836
15367	22.07	14610.393	34190.367
4210	22.07	9559.362	35635.605
13059	22.07	13465.373	35426.957
4606	22.07	9782.157	38802.832
14106	22.07	13868.772	38440.324
8364	22.07	11584.738	37005.016
12781	22.07	13275.871	33343.434
3934	22.07	9423.338	34360.152
50	22.05	7946.746	33381.719
3654	22.05	9292.52	38365.66
9295	22.05	11882.941	37634.063
13727	22.05	13663.858	34270.027
13514	22.05	13577.813	37710.336
7892	22.05	11350.316	36615.195
13702	22.05	13608.423	34659.496
13864	22.05	13928.475	34506.137
14858	22.05	14226.049	37395.199
1444	22.05	8232.595	36860.773
3888	22.05	9328.313	34946.465
9550	22.03	11996.517	35207.516
10219	22.03	12414.294	39292.434
9061	22.03	11638.687	39131.945
3361	22.03	9205.673	37289.566
2492	22.03	8702.57	38534.266
7798	22.03	11221.785	35142.574
14907	22.03	14422.475	38111.316
14132	22.03	13786.965	38871.086
[truncated: 4,256 more rows]
