# Supplementary material for: Insights on the Control of Yeast Single-Cell Growth Variability by Members of the Trehalose Phosphate Synthase (TPS) Complex
Source: Front Cell Dev Biol. 2021 Jan 28;9:607628. doi: 10.3389/fcell.2021.607628 (PMC7876269; doi:10.3389/fcell.2021.607628)
Supplement: Supplementary file 2 [file Data_Sheet_1.ZIP › final_code/input_datasets/BY4741_2_t5.csv]

Id	Area (µm²)	Centre X Position (µm)	Centre Y Position (µm)
17924	1140.87	12890.228	39991.434
17701	1081.52	12665.322	39044.637
18188	1036.14	12870.147	37201.035
7538	969.73	9878.369	39032.457
16360	885.46	12256.192	39802.352
11795	866.88	10793.497	38876.402
16555	856.11	12386.122	39265.41
14903	832.17	11887.168	39904.777
19299	800.01	13105.094	40399.254
21504	767.48	13741.36	36446.969
19712	767.4	13335.654	36878.094
16229	766.62	12190.411	38445.102
24268	757.86	14339.968	37082.227
23474	754.01	14334.664	36755.855
24349	753.59	14591.498	36162.887
19056	749.91	12918.615	37915.98
20742	742.37	13521.22	37477.18
1207	734.55	8051.541	39667.625
7351	732.2	9503.8	40310.844
16334	731.83	12115.954	39551.551
9870	727.73	10497.505	34392.234
2757	726.95	8482.618	39499.047
17317	724.15	12556.606	35663.613
24152	721.2	14548.011	37759.176
10562	719.46	10752.666	40341.941
9647	710.34	10259.627	35099.887
16077	700.84	12058.391	37023.105
15282	699.84	11943.206	35997.008
22718	695.7	14069.251	38339.855
7495	693.88	9780.631	39552.422
24242	682.85	14445.281	37156.32
2845	681.82	8423.232	38813.152
11866	676.11	10820.98	39523.262
13075	670.38	11222.564	37956.355
13759	669.69	11471.903	36074.293
23753	669.63	14289.549	39271.547
20856	668.92	13543.381	38580.73
1335	666.99	8051.775	38598.613
16900	664.61	12288.686	36007.07
16762	663.41	12328.06	37193.836
15202	659.96	11976.832	36897.574
13570	659.67	11605.789	37855.848
22659	656.76	14163.443	38780.793
24292	651.41	14563.673	36648.66
10292	648.69	10366.013	38091.453
6439	646.2	9350.405	34832.324
8643	642.97	9903.732	37470.684
5365	639	9089.479	36344.043
5676	638.56	9230.303	38967.055
2965	630.75	8521.24	37621.223
12105	627.22	11151.884	38797.461
8200	622.22	10106.071	33586.203
2297	622.22	8275.422	36889.266
12176	619.14	10996.29	37886.203
7722	611.86	9784.247	37688.738
24384	603.83	14565.329	35861.656
10120	603.31	10483.779	36592.664
20972	602.39	13435.03	39479.609
24281	597.3	14507.055	36858.715
22731	596.28	13981.018	38120.02
14775	596.28	11789.223	39531.824
19516	595.63	13315.668	38410.367
16042	594.85	12233.766	36662.297
24336	593.87	14521.707	36394.555
4475	593.14	8857.311	38787.156
19549	591.78	13256.417	38064.52
3338	589.91	8582.54	34901.551
17463	589.73	12668.545	36627.953
9229	589.68	10317.794	38323.031
3055	588.12	8450.644	37043.504
21733	586.48	13646.44	33759.824
21165	584.08	13745.578	39875.086
8886	583.32	9914.3	39714.801
18677	583.28	12986.91	35246.504
17651	582.05	12682.404	38509.863
23804	579.81	14104.744	39963.027
22523	578.93	14004.685	40046.145
16765	578.09	12446.124	36922.07
22350	573.91	13876.577	39377.875
1399	572.76	8160.857	38156.523
21183	570.14	13583.17	39794.883
13699	569.43	11550.019	36557.535
11399	568.55	10844.37	34603.543
14017	565.1	11514.203	33958.922
4903	565	8939.558	34675.605
210	564.41	7891.807	34763.113
10431	562.99	10377.305	39497.438
22246	562.63	13868.014	38378.027
11305	562.47	10896.19	33828.324
8422	561.78	10018.379	35679.523
18283	557.51	12730.055	36563.441
19026	555.67	13026.303	37734.355
19538	555.16	13271.256	38287.184
20833	555.16	13409.484	38346.598
20709	551.56	13368.8	37316.043
11200	550.21	10486.64	34446.816
19234	548.91	12966.785	39731.188
23615	548.7	14215.544	37885.789
7138	546.88	9622.066	38418.805
3861	544.75	8626.575	36706.051
3462	543.59	8605.028	33800.191
17340	543.36	12632.409	35809.078
16910	541.98	12314.686	36044.398
21476	541.44	13623.094	36765.074
24118	540.58	14554.895	38087.738
8900	540.12	10028.057	39775.188
5987	539.24	9311.539	39243.035
2672	537.34	8472.035	40322.219
22781	534.51	14057.896	37572.605
6119	533.28	9262.251	38148.973
18858	532.07	12818.326	36423.711
23841	529.93	14399.274	40301.453
19624	529.51	13180.293	37426.16
13373	529.51	11357.768	39901.523
13549	529.49	11599.866	37974.367
18075	529.41	12764.744	38313.148
695	527.92	7912.708	37782.492
11547	527.71	10766.963	35927.984
12523	527.21	11047.751	34050.676
13506	526.29	11560.32	38460.785
21198	526.04	13668.91	39398.488
17147	525.33	12505.285	33626.707
730	525.24	7677.041	37947.043
24252	523.05	14434.276	36931.238
17682	520.35	12638.309	38864.746
22911	519.2	14082.857	36495.063
2564	518.11	8091.617	39310.742
3326	517.63	8593.865	35138.277
10093	517.02	10538.944	36313.387
18956	516.79	13016.264	37200.324
18422	515.22	12842.027	35369.191
22703	514.11	14195.501	38231.16
19499	513.99	13319.415	38586.395
2787	513.57	8476.399	39492.313
21288	510.93	13611.243	38601.914
24117	510.49	14448.749	38086.09
15236	510.43	12022.933	36574.004
9104	508.47	10209.876	39471.594
1294	508.45	8098.201	38898.004
17630	508.38	12574.648	38343.816
19162	508.19	13048.789	38959.27
22053	507.55	13977.757	36863.426
4916	507.48	8911.316	34716.477
12858	504.74	11201.845	35850.668
21058	502.65	13376.499	40288.996
18355	502.4	12829.392	35813.074
17447	501.48	12595.027	36540.566
2538	501.18	8260.879	38965.215
3371	501.16	8555.157	34580.395
22218	501	13869.07	38092.094
16295	500.87	12111.197	39099.281
11619	500.64	10828.869	36726.301
16818	500.54	12288.314	36465.043
1498	499.89	8164.612	37389.465
13394	498.7	11439.678	39514.211
12948	498.05	11228.4	36676.094
21282	497.77	13686.162	38548.52
4609	497.67	8970.952	37707.543
19763	495.33	13146.638	36335.973
21921	494.74	13820.738	35743.504
8767	494.15	9922.813	38475.801
17615	494.03	12524.118	38129.375
7816	493.21	9723.224	36813.879
4769	492.94	8940.517	36250.504
4574	492.04	9019.865	37737.898
744	491.42	7941.873	37956.543
19748	490.72	13157.249	36536.547
6146	489.34	9350.677	37851.965
15987	489.2	12140.298	36207.453
14761	488.97	11709.376	39436.969
15975	488.51	12258.382	36132.086
9234	488.28	10199.929	38333.039
16474	487.96	12361.623	40040.883
9699	486.92	10318.016	34512.172
2902	486.04	8439.767	38146.754
19393	485.03	13313.878	39930.176
9826	484.87	10348.161	33880.09
20917	483.84	13444.327	39016.332
6006	483.78	9300.001	39069.246
7791	483.67	9766.913	36975.152
8838	482.52	10079.828	39228.094
14334	481.48	11814.037	35570.035
16854	481.37	12455.65	36341.109
8747	481.14	10048.9	38274.914
17286	481.08	12627.328	35425.926
23583	480.97	14383.659	37511.172
14637	480.47	11650.602	38066.879
23197	479.93	14391.904	33617.301
3913	479.87	8748.339	37091.543
20992	479.66	13342.772	39716.57
16225	479.13	12109.044	38395.063
7082	478.92	9539.225	37847.277
5410	478.38	9060.728	36661.305
16528	477.98	12287.483	39617.891
19350	477.9	13249.286	40131.547
11740	477.58	10773.533	38225.043
21327	474.82	13767.118	38075.574
17962	474.22	12771.933	39477.883
20631	473.21	13415.48	36768.828
17786	472.31	12679.602	39872.867
1271	472.23	7993.772	39007.914
4892	471.25	9009.267	34894.547
10820	471	10665.586	37770.469
16332	470.3	12062.239	39536.129
12335	469.41	11010.725	35978.41
6234	469.4	9379.068	36991.066
10688	468.59	10710.234	39083.375
24456	467.75	14417.445	35185.18
17854	467.48	12837.717	40421.668
18750	466.94	12922.192	35769.43
7173	466.39	9605.747	38672.535
8874	465.49	10119.595	39599.379
2735	464.93	8431.913	39950.777
23790	464.78	14254.913	39797.793
8829	464.42	10104.722	39110.414
20623	464.36	13408.979	36717.809
7183	464.15	9483.209	38744.02
19469	463.67	13148.958	39111.949
6154	463.57	9301.509	37580.715
1978	463.27	8270.206	34330.734
4565	461.43	9035.577	38008.16
21531	461.35	13765.282	36338.938
15888	460.68	12108.473	35574.34
13258	460.01	11358.809	39892.648
14611	459.93	11650.875	37899.477
24374	459.86	14586.908	36079.324
3963	458.46	8753.046	37445.344
7708	455.62	9848.796	37568.656
8988	455.58	10130.795	40445.52
18045	455.34	12908.314	38418.008
16909	454.93	12400.062	36048.949
17900	454.32	12875.731	40118.234
17789	453.86	12674.628	39938.305
24413	453.53	14421.218	35729.441
24171	453.25	14535.602	37583.293
17402	453.13	12413.942	36265.707
8152	452.79	9801.67	34039.301
13251	452.62	11281.642	39794.883
19446	452.5	13295.281	39206.352
19508	451.73	13286.662	38651.855
14976	451.54	11947.111	39063.809
16012	451.43	12081.608	36415.156
4559	451.16	8961.153	37952.867
5050	450.78	8941.404	33607.453
4265	450.7	8659.338	40241.191
22065	450.41	13938.074	36970.328
18096	450.35	12850.738	38159.781
5481	450.22	9168.103	37332.426
15291	450.11	12040.068	36048.406
7549	449.9	9829.25	38860.824
21659	449.57	13639.499	35293.953
21405	447.94	13679.369	37750.094
14549	447.94	11651.483	37195.793
5693	447.67	9140.665	39088.898
12185	446.87	11157.831	37971.234
22113	446.6	13841.53	37292.883
986	446.43	7837.62	39545.395
14716	445.7	11754.046	38967.148
22847	444.74	14000.7	36991.156
24373	444.38	14444.48	36072.129
7598	444.22	9842.368	38397.602
17847	443.84	12905.987	40367.461
23659	443.13	14401.124	38322
18342	443.02	12834.011	36033.09
3228	442.9	8445.972	35780.832
14459	442.83	11585.971	36435.41
17979	442.27	12724.582	39033.652
22995	442.25	14050.588	35797.957
7589	442.23	9869.177	38618.059
20615	441.68	13545.628	36674.328
15392	441.33	12012.514	35336.605
7625	441.29	9718.599	38220.965
358	441.27	7878.64	35922.273
22111	440.55	13979.693	37280.273
19533	440.24	13175.721	38228.871
14313	440.2	11780.716	35474.754
6088	437.75	9292.629	38201.219
11860	437.37	10894.393	39412.523
2572	437.06	8271.788	39508.469
10815	436.98	10741.008	37737.105
23761	435.93	14290.756	39361.512
7093	435.83	9693.037	37897.031
22367	435.8	13976.991	39571.48
15228	434.7	11895	36484.52
22417	434.15	13895.915	40067.211
16740	433.48	12459.166	37278.832
22607	433.48	14153.509	39192.742
3209	433.46	8604.675	35643.09
6484	433.44	9283.461	34349.23
22271	433.38	13982.94	38663.652
7731	433.25	9882.804	37415.371
22370	432.88	13815.491	39602.473
11135	432.5	10684.231	34925.547
17208	432.42	12481.441	34291.602
19315	431.95	13222.762	40306.234
5485	431.85	9211.993	37357.48
12877	431.49	11267.151	35928.727
22002	431.22	13786.768	36406.543
23772	431.12	14213.408	39459.781
9087	430.57	10324.904	39365.727
625	430.53	7671.064	37334.391
10232	430.16	10392.575	37478.664
23723	430.11	14386.117	38946.398
5986	429.74	9269.844	39234.719
18766	429.63	12974.557	35897.461
22744	429.38	14009.195	37915.688
12504	428.71	11128.883	34631.281
10462	428.4	10536.993	39802.422
5994	428.23	9305.019	39312.813
7248	428.06	9570.535	39327.547
5675	427.69	9145.533	38961.785
8209	427.41	9926.647	33693.855
24132	427.27	14545.995	37917.324
13344	427	11417.131	40216.707
16323	426.52	12103.919	39400.098
16307	425.36	12263.767	39266.973
20786	425.2	13388.797	37812.941
23780	424.9	14233.764	39634.934
4160	424.84	8750.881	39001.785
11811	424.76	10929.698	38996.828
22473	424.67	14159.065	40307.48
4220	424.44	8748.428	39748.664
11932	424.21	10970.911	40399.797
19442	423.98	13290.697	39172.871
2528	423.06	8325.123	38893.652
9151	422.77	10211.242	38914.379
17082	422.37	12352.841	34327.59
11755	421.74	10929.367	38388.191
5472	421.56	9133.328	37197.734
6923	421.51	9556.618	36461.609
17923	420.78	12754.117	39962.117
8811	420.53	10061.696	38863.648
6649	420.36	9684.991	34105.016
18995	420.15	13046.436	37460.605
7398	418.25	9780.657	40430.188
16497	417.98	12269.013	39897.68
6917	417.98	9557.322	36339.695
6442	417.94	9182.628	34890.543
15339	417.94	11923.137	35671.227
15058	417.89	12042.377	38303.332
1440	417.27	8162.263	37835.98
7792	417.12	9858.769	36983.945
13667	417	11553.512	36782.563
15013	417	11901.511	38743.301
11749	416.97	10846.387	38314.434
21142	416.87	13645.866	40015.227
16263	416.81	12114.761	38870.656
4498	416.74	8881.694	38437.668
10435	415.82	10419.251	39519.348
13204	415.78	11363.359	39350.141
17029	415.4	12303.416	35048.371
15972	415.13	12115.606	36124.684
10285	414.94	10427.727	38027.395
22202	414.86	13900.988	37938.52
10582	414.21	10746.742	40134.578
16331	414.05	12122.461	39494.223
15068	413.73	11897.055	38070.016
5568	413.69	9256.414	38058.207
13428	413.38	11431.447	39262.563
19405	413.04	13229.815	39746.426
12600	413.02	11360.474	33597.703
8765	412.64	9834.473	38445.762
11385	412.58	10894.65	34512.23
5567	411.97	9153.803	38061.156
5897	411.81	9465.591	40279.203
12130	411.51	11057.03	38506.023
17393	411.22	12693.614	36211.074
10647	410.99	10748.334	39354.91
16201	410.68	12260.145	38164.613
7110	410.4	9655.81	38074.59
20376	410.32	13455.539	34010.246
12578	410.05	11120.649	33798.293
246	410.01	7738.082	35083.316
9882	409.67	10453.77	34479.383
4897	409.57	8848.838	34936.402
733	409.21	7870.115	37948.176
831	408.81	7759.153	38507.535
22662	408.65	14007.431	38784.543
9435	408.48	10201.301	36665.527
22476	408.37	14205.486	40357.008
917	408.35	7957.311	39067.219
4735	408.06	8986.084	36279.5
8812	408	10117.971	38869.746
797	407.96	7866.535	38279.969
9250	407.62	10248.308	38083.43
7666	407.62	9699.267	38158.09
5387	407.25	9107.551	36553.461
14670	406.72	11760.119	38431.402
19284	406.62	12942.403	40239.031
4562	405.63	8947.015	37988.121
11941	404.8	10768.162	40476.469
15998	404.4	11971.381	36260.656
22944	403.84	14161.043	36389.336
23954	403.73	14615.79	39568.676
20791	403.6	13408.611	37873.043
23649	403.58	14392.494	38256.988
7817	403.46	9883.838	36814.789
6136	403.21	9281.57	37736.426
19249	403.19	12987.22	39860.648
20778	403.12	13542.16	37768.438
1225	403.02	7996.79	39521.34
9280	403.02	10179.779	37958.742
16439	402.22	12295.879	40515.156
11681	402.14	10889.131	37638.07
12575	401.47	10900.619	33784.145
6405	401.28	9459.216	35352.758
3856	401.24	8803.888	36617.996
8098	401.16	9871.844	34798.516
10300	401.07	10394.533	38156.496
11559	400.74	10963.968	36068.113
23696	400.53	14304.185	38647.012
12428	400.49	11050.699	35436.621
3286	399.88	8504.242	35161.531
22330	399.57	13811.591	39236.414
14462	399.36	11706.523	36453.035
5666	399.3	9252.626	38829.008
17502	399	12595.957	37004.301
4032	398.83	8835.331	37905.898
14648	398.31	11743.574	38152.387
24122	397.58	14543.216	38118.715
24254	397.2	14540.281	36927.031
22808	397.06	14002.925	37505.094
3075	396.81	8438.316	36909.336
8755	396.18	9985.849	38347.137
4544	395.63	9002.48	38177.793
16617	395.49	12335.462	38659.234
23835	395.47	14210.883	40250.23
23547	395.32	14384.623	37248.18
19459	395.13	13337.495	39313.469
13293	394.15	11315.608	40306.223
4626	394.15	9017.377	37558.566
16710	394.02	12393.977	37842.945
19248	393.83	13116.022	39840.641
1066	393.71	7776.789	40056.313
2482	393.65	8367.957	38515.277
23933	393.48	14457.839	39679.66
16541	393.42	12449.734	39415.355
15793	393.06	12139.833	34996.809
13449	393.02	11415.489	38864.078
10447	393.02	10448.224	39633.66
22453	392.71	13937.282	40409.434
13556	392.54	11622.302	37724.77
22579	391.97	14052.634	39780.816
18115	391.57	12852.876	38039.027
16902	391.49	12439.893	36008.152
4974	390.63	8865.329	34210.5
19108	390.53	13071.062	38413.512
22564	389.9	14008.463	39651.953
16488	389.55	12241.299	39811.617
2890	389.53	8508.068	38056.746
5575	389.46	9233.685	38111.457
1092	389.11	7791.591	40244.645
22188	388.86	13816.991	37863.273
22057	388.58	13916.965	36890.969
19341	388.5	13345.283	40481.777
15069	388.37	12005.284	38081.266
14791	388.23	11825.121	39829.094
705	387.98	7781.313	37830.555
624	387.77	7911.712	37336.055
14891	387.47	11914.564	40104.188
15621	387.22	12035.88	33563.883
24100	387.08	14595.768	38221.227
7309	386.91	9501.561	39926.848
22814	386.87	13993.082	37585.141
18089	386.76	12854.907	38089.039
17066	386.64	12314.492	34448.383
10092	386.53	10513.282	36303.145
5424	386.49	9241.846	36806.832
22925	385.9	14114.258	36593.344
187	385.65	7680.204	34580.273
14455	385.21	11735.666	36406.406
7072	384.84	9480.978	37772.102
17955	384.61	12907.677	39365.512
16953	384.46	12298.117	35927.91
7157	384	9610.431	38586.52
9446	383.92	10237.746	36489.379
21237	383.9	13670.828	39076.043
10445	383.29	10380.276	39611.695
19106	383.19	12989.529	38400.066
2352	383.16	8260.588	37319.344
18870	383.14	13088.116	36486.055
21562	383.08	13711	35964.574
16376	383.06	12249.34	40048.332
8089	382.96	9765.434	34743.234
7519	382.77	9749.451	39187.684
19319	381.43	13281.963	40346.754
21503	381.41	13651.984	36746.309
15812	381.13	11955.37	35150.832
5343	381.09	9209.5	36184.523
23558	380.7	14277.392	37306.324
13837	380.65	11474.331	35310.324
3546	380.49	8651.959	33892.711
21273	380.36	13678.988	38757.648
11686	380.28	10958.564	37721.852
15756	380.19	12174.701	34750.258
19610	379.59	13317.855	37638.195
16883	378.96	12432.554	36230.844
2144	378.81	8345.464	35717.004
17400	378.52	12682.027	36253.152
8413	378.48	9931.776	35615.313
18378	378.48	12889.178	35701.566
12974	378.21	11284.058	36945.383
23874	378.12	14540.623	40397.109
22914	377.98	14022.872	36505.938
11969	377.89	11175.024	40205.266
15378	377.7	11738.825	35570.906
15111	377.56	12032.766	37582.246
21919	377.41	13948.841	35708.707
22801	377.35	14158.595	37421.586
14082	377.31	11791.55	33537.102
2521	376.87	8402.625	38838.133
9913	376.82	10384.709	34682.57
21037	376.24	13546.12	40043.277
9372	376.13	10174.185	37092.109
23654	375.95	14313.988	38287.883
7674	375.88	9755.579	37880.605
3391	375.47	8613.028	34408.09
9442	375.03	10300.882	36468.102
16410	374.98	12226.809	40463.809
18169	374.94	12732.759	37380.762
24153	374.63	14590.658	37757.742
1188	374.34	8167.658	40084.43
6335	374.31	9357.973	35894.73
24126	373.92	14502.277	38140.383
12503	373.88	10901.046	34623.262
22822	373.73	14024.949	37298.137
9667	373.69	10232.98	34963.887
18965	373.54	12957.91	37253.773
7149	373.48	9624.027	38524.543
18312	373.39	12826.437	36160.449
19117	373.33	13017.754	38477.02
5398	373.23	9084.009	36609.344
17322	373.12	12500.226	35711.184
2292	373.1	8340.73	36834.531
19040	372.66	13020.977	37724.59
22409	372.39	13844.658	39971.883
15484	372.26	12053.492	34679.879
9608	372.16	10186.239	35457.262
23212	371.87	14414.447	33787.008
12187	371.6	11104.591	37994.488
6530	371.51	9473.37	34038.973
17994	371.45	12761.354	38905.805
15419	371.24	11902.413	35228.48
18925	371.18	13097.941	36954.539
22146	371.13	13967.949	37503.672
10189	371.11	10451.939	37173.887
20366	371.09	13494.47	33937.41
12494	370.86	11142.451	34513.277
19475	370.65	13343.464	39167.543
24139	370.65	14561.358	37970.785
5547	370.63	9064.908	37795.379
17248	370.42	12489.968	34856.746
7620	370.4	9847.1	38521.82
10944	370.32	10737.819	36282.156
21885	370.17	13814.084	35514.555
17002	370.15	12289.953	35589.156
22253	369.94	13848.785	38430.758
23722	369.77	14280.305	38947.125
7033	369.77	9662.562	37439.16
10870	369.77	10706.367	37308.66
11930	369.67	10762.504	40349.555
8844	369.34	9943.811	39287.59
17469	369.23	12609.472	36646.047
11659	369.21	10963.099	37429.133
21358	369.08	13587.181	37725.219
3014	369.04	8528.7	37326.957
3277	368.65	8502.184	35439.164
11747	368.58	10746.959	38236.816
14847	368.5	11649.51	40509.566
19151	368.48	12947.378	38853.395
22029	368.39	13884.86	36645.563
23080	368.37	14072.193	35208.203
6730	368.04	9610.543	34980.313
12410	367.97	11121.747	35600.754
8105	367.79	9901.558	34592.406
4731	367.68	8926.969	36582.047
9516	367.6	10334.022	36094.141
8690	367.54	9916.237	37872.207
6895	367.12	9631.994	36112.93
3624	366.99	8770.845	34669.664
13254	366.95	11213.857	39849.957
20728	366.66	13539.48	37415.309
3331	366.51	8608.795	34845.813
15086	366.28	12051.624	37940.91
17539	366.26	12662.006	37333.648
9215	366.18	10334.728	38239.809
16720	366.18	12358.51	37668.965
24378	366.16	14593.4	36150.262
11909	365.84	10852.413	40093.473
13019	365.09	11247.228	37520.781
17824	364.92	12496.422	40417.48
4918	364.9	8876.836	34729.203
20870	364.82	13390.652	38654.105
19521	364.67	13251.366	38461.613
7345	364.61	9621.724	40261
7628	364.54	9846.286	38243.551
1590	364.46	8153.467	36492.996
2586	364.42	8375.86	39571.504
21555	364.23	13721.939	36206.113
3626	364.17	8802.075	34686.859
18434	363.92	12729.947	35457.48
4263	363.77	8741.075	40224.078
10863	363.48	10559.733	37528.672
16039	363.44	12267.073	36634.008
12071	363.39	11060.832	39160.406
12558	363.33	11176.136	33934.898
1488	363.12	8121.368	37297.949
19704	362.95	13077.772	36811.961
6449	362.85	9309.622	34938.742
22351	362.64	13968.297	39388.609
19670	362.49	13343.154	37141.754
24270	362.22	14614.699	36758.605
16529	362.08	12320.49	39633.98
20609	361.51	13483.45	36666.305
18987	360.69	12966.292	37382.563
12747	360.67	11347.657	35154.301
13435	360.63	11521.22	39044.883
22524	360.53	14130.703	40040.676
20759	360.53	13421.411	37593.867
15406	360.42	11843.905	35465.801
24209	360.36	14547.353	37532.758
1012	360.28	7733.91	39717.602
15457	360.28	11934.811	34891.746
13873	360	11474.79	35182.828
9338	359.96	10158.264	37641.328
21975	359.82	13989.039	36234.496
8717	359.67	9944.386	38068.02
10784	359.38	10755.012	38135.047
5125	359.29	9086.234	34016.133
2478	358.85	8202.951	38484.027
16977	358.75	12446.565	35726.402
10245	358.54	10472.351	37611.219
22570	358.39	13994.372	39708.754
1436	358.35	7916.223	37828.414
2701	358.12	8523.186	40182.098
19484	357.91	13244.537	38942.641
21323	357.53	13655.011	38042.332
15445	357.49	12008.909	35124.863
23936	357.35	14444.568	39708.117
11810	357.35	10860.493	38984.199
2983	357.2	8614.725	37409.105
16813	356.95	12296.585	36733.141
16254	356.66	12231.815	38701.309
5748	356.51	9237.09	39480.934
21536	356.28	13759.97	36377.363
22504	356.17	14188.883	40214.422
23632	355.92	14385.557	38023.371
17782	355.88	12504.033	39853.051
8699	355.61	9992.491	37896.766
17332	355.57	12627.507	35802.676
16689	355.53	12357.658	38016.836
11590	355.48	10836.796	36348
17531	355.36	12509.468	37270.211
20968	355.32	13548.88	39441.855
22038	355.32	13877.279	36715.074
23990	355.17	14475.402	39233.191
5264	354.77	9171.669	35430.438
16134	354.46	12217.414	37535.84
18953	354.46	13125.61	37118.645
22143	354.08	13818.89	37479.309
24276	354.04	14596.278	36818.387
14996	353.89	11877.159	38953.777
20737	353.81	13388.055	37460.133
20271	353.68	13334.607	34736.258
4838	353.66	8997.005	35604.613
7786	353.18	9898.065	36920.113
11958	353.1	11049.623	40498.148
22637	352.91	14151.65	38851.395
13739	352.79	11559.024	36186.617
15408	352.7	12043.568	35145.055
9477	352.68	10318.407	36170.555
18302	352.56	12825.142	36422.156
9568	352.18	10240.462	35550.625
13006	352.1	11262.374	37456.039
17595	351.86	12484.186	37932.477
7569	351.7	9877.689	38734.473
12477	351.61	11021.301	34974.133
15322	351.57	11870.365	35897.699
7749	351.53	9750.713	37269.027
12059	351.47	11143.864	39064.902
22690	351.13	14182.506	38401.363
4305	351.07	8946.406	40408.379
7567	350.88	9721.493	38717.387
2820	350.86	8434.059	39130.465
6084	350.63	9480.029	38522.02
11677	350.48	10919.815	37601.816
655	350.19	7971.005	37579.313
8324	350.17	10085.357	34886.051
14708	350.15	11778.005	38888.906
20675	349.71	13523.318	37105.371
8863	349.5	10087.752	39447.859
11325	349.36	10868.259	34005.527
16799	349.35	12475.121	36611.219
24078	349.33	14429.902	38652.746
7058	349	9553.985	37659.004
2815	348.77	8511.089	39055.758
22136	348.73	13779.838	37442.508
16565	348.5	12350.63	39047.176
23471	348.5	14223.356	36740.711
1501	348.45	8000.935	37386.875
18746	348.43	13109.671	35726.605
17546	348.2	12593.694	37426.414
15180	348.18	11954.072	36971.477
22471	348.16	14090.611	40306.762
4184	348.12	8636.61	39192.801
22265	347.87	13860.368	38626.199
14418	347.55	11769.785	36099.41
19527	347.39	13258.013	38500.773
7758	347.16	9878.596	37318.855
9134	347.14	10302.202	39036.66
12712	347.01	11400.351	34930.047
16188	347.01	12100.583	38007.457
23932	346.95	14628.288	39658.172
4930	346.74	9037.125	34803.73
7550	346.63	9899.755	38879.926
21736	346.28	13580.162	33833.359
927	346.24	7914.647	39143.887
23526	346.24	14362.559	37121.254
6015	346.2	9390.924	39117.469
11021	346.05	10609.261	35627.996
23192	345.92	14179.015	33635.5
8689	345.78	10106.815	37846.227
20777	345.59	13480.411	37753.301
7770	345.51	9754.642	37101.457
22012	345.48	13814.268	36540.258
19759	345.23	13327.179	36306.785
14230	345.15	11825.889	34743.844
22257	345.15	13892.772	38515.535
17794	344.92	12590.199	39988.539
10312	344.69	10484.387	38299.664
5848	344.65	9205.599	40478.313
14790	344.35	11774.08	39748.285
13357	344.14	11601.032	40073.555
6232	343.66	9434.62	36965.949
13551	343.66	11419.39	38000.457
20902	343.46	13388.202	38879.809
15750	343.45	12233.058	34698.879
22513	343.43	14105.014	39972.727
5455	343.2	9077.866	37025.824
23796	343.1	14334.666	39852.988
4168	342.83	8653.211	39058.645
15808	342.79	12072.429	35127.617
23454	342.6	14367.677	36618.992
16342	342.35	12151.233	39579.098
22518	342.28	14201.885	40023.926
15587	342.18	11977.386	34000.328
980	342.14	7964.849	39474.941
9307	341.99	10189.703	37798.504
21316	341.97	13631.4	38273.668
6646	341.91	9510.913	34070.297
14624	341.89	11765.394	37948.688
10134	341.84	10489.802	36697.57
9057	341.8	10279.261	39679.141
23611	341.63	14320.913	37791.055
2386	341.63	8323.109	37579.289
23333	341.63	14295.282	35696.141
23901	341.47	14451.036	39980.574
17500	341.45	12688.835	36968.395
7921	341.3	9695.754	36106.836
6613	341.28	9576.512	33734.875
22626	341.26	14201.647	39087.348
3040	341.2	8505.618	36935.059
16286	341.13	12067.058	39046.297
19606	340.82	13304.393	37598.809
206	340.76	7665.259	34695.086
10843	340.48	10570.649	37655.145
15024	340.44	11866.786	38536.129
6017	340.44	9439.048	39155.848
22356	340.27	13961.698	39447.629
7837	339.92	9729.203	36701.313
2708	339.83	8410.813	40239.059
12397	339.75	11070.963	35547.574
741	339.75	7668.615	37947.301
15956	339.63	12196.972	36057.488
4188	339.35	8808.478	39250.855
20840	339.12	13351.926	38427.59
8947	339.02	10057.397	40258.977
222	338.91	7769.212	34885.504
11948	338.58	11042.597	40342.066
12807	338.48	11328.08	35532.762
5658	338.22	9086.462	38730.301
6214	338.2	9268.432	37094.652
19100	338.06	13017.188	38320.801
582	338.02	7878.889	37079.133
4992	338.01	8985.218	34169.648
15201	337.95	12040.178	36886.832
10381	337.76	10344.105	38923.191
359	337.66	7666.922	35914.703
24351	337.64	14435.75	36181.477
11956	337.49	11112.391	40421.066
21710	337.37	13609.331	34274.18
18040	337.35	12801.532	38372.766
21406	337.09	13636.826	37394.625
3249	337.03	8410.031	35532.52
9039	336.78	10267.629	39800.258
5770	336.7	9222.01	39649.367
818	336.61	7729.542	38424.426
17911	336.59	12853.281	39869.617
7069	336.59	9643.005	37748.227
8515	336.4	9975.145	36388.922
13654	336.24	11620.678	36969.496
23565	336.03	14304.521	37404.086
11765	335.82	10937.094	38453.602
10267	335.82	10367.818	37816.867
11154	335.69	10582.947	34794.305
21723	335.48	13578.353	33911.723
680	335.27	7735.004	37694.18
21245	335.02	13560.444	39117.77
13167	334.81	11395.118	38993.883
18728	334.4	12999.958	35586.895
1419	334.29	8003.249	37949.855
14664	334.25	11732.299	38344.801
23398	334.23	14298.664	36124.043
6418	334.08	9333.496	35167.086
1155	333.77	8040.004	40481.793
5679	333.7	9065.668	38995.727
15300	333.7	12034.705	36103.199
5684	333.62	9062.402	39029.352
22175	333.62	13847.459	37755.789
17711	333.52	12576.126	39108.277
8905	333.5	9973.939	39797.301
23604	333.43	14260.861	37727.285
12970	333.39	11392.545	36902.965
21418	333.33	13661.227	37492.148
3901	332.95	8773.449	36951.438
12636	332.93	11273.912	33894.086
22581	332.68	14010.14	39788.789
7039	332.49	9650.403	37494.094
13486	332.14	11562.092	38641.516
16235	331.99	12220.136	38493.965
23983	331.95	14575.851	39451.738
11434	331.91	10788.489	34969.973
4254	331.74	8744.854	40113.938
15795	331.7	12078.055	35020.23
16403	331.7	12093.114	40379.664
23573	331.49	14217.65	37453.957
11626	331.49	10852.855	36860.18
9997	331.42	10532.079	35327.672
13139	331.36	11308.347	38697.199
5943	331.19	9379.044	39533.188
4375	330.96	9044.487	39841.297
24379	330.9	14590.096	36176.102
6272	330.73	9404.369	36507.133
13494	330.61	11452.293	38366.523
1451	330.55	8033.762	37657.168
4744	330.46	8923.612	36402.813
13694	330.42	11579.912	36479.977
11953	330.09	11174.86	40395.023
15121	329.96	12027.482	37688.406
15348	329.88	12005.539	35743.234
6151	329.75	9318.876	37553.965
19381	329.73	13139.582	39813.367
3835	329.65	8674.663	36472.836
13137	329.52	11406.458	38665.195
14595	329.35	11693.843	37673.77
22946	329.33	14051.575	36400.414
14897	329.25	12044.18	39839.793
8638	328.93	10009.373	37411.738
16115	328.77	12251.921	37399.641
10633	328.7	10683.943	39525.387
19077	328.54	12964.981	38114.391
20995	328.54	13527.597	39743.313
403	328.45	7852.713	36119.836
4703	328.39	8966.009	36650.18
870	328.39	7724.72	38755.078
21392	328.16	13641.398	37611.012
2961	327.99	8499.085	37596.066
23568	327.89	14225.77	37428.723
7488	327.83	9896.005	39790.063
819	327.74	7705.316	38423.129
11820	327.64	10812.36	39103.039
5876	327.58	9455.392	40140.203
5521	327.26	9116.167	37575.93
12253	327.2	11044.696	37238.703
9880	327.07	10493.111	34451.234
18173	327.03	12768.717	37074.824
7231	326.9	9561.131	39176.625
6186	326.7	9474.402	37503.902
3233	326.44	8521.389	35468.734
2461	326.05	8351.606	38286.734
2806	325.92	8559.706	39299.09
17645	325.9	12639.717	38482.691
9983	325.8	10519.994	35223.801
21412	325.75	13622.352	37465.168
4062	325.54	8795.876	38079.656
6110	325.4	9291.399	38091
20584	325.36	13351.09	36484.414
1269	325.27	8083.368	39307.902
19510	325.19	13245.34	38377
21283	325.11	13759.663	38540.102
21435	325.04	13707.919	37356.457
8487	324.73	10109.001	36133.535
21046	324.52	13413.883	40175.699
2838	324.48	8580.235	38985.379
4970	324.37	9005.787	34494.496
12480	324.08	10989.906	34975.094
10742	323.95	10593.169	38618.633
23100	323.89	14106.736	34857.523
4374	323.87	8919.124	39799.898
11387	323.81	10871.461	34523.844
22262	323.81	13877.527	38561.18
10273	323.73	10546.624	37885.824
10609	323.62	10710.746	39932.008
16608	323.6	12340.024	38582.754
13713	323.29	11552.867	36336.027
7832	323.27	9768.567	36625.68
18751	323.26	13006.485	35776.063
5134	323.01	9186.944	34143.199
6473	322.93	9402.345	34512.07
18822	322.85	12956.895	36291.211
7455	322.6	9709.497	39839.223
11826	322.6	10938.386	39150.996
23914	322.59	14584.929	40123.629
6499	322.14	9383.461	34461.176
23941	322.09	14599.455	39750.41
3961	321.8	8668.169	37412.809
12613	321.67	11408.741	33680.758
22096	321.59	13941.307	37154.129
6967	321.49	9563.143	36930.238
14776	321.47	11705.901	39605.508
13363	321.38	11502.703	40118.094
12268	321.26	11080.744	37154.848
4411	321.26	9013.606	39166.02
15832	321.13	12082.644	35277.133
4607	321.09	8910.603	37682.855
13162	321.05	11268.86	38932.977
12300	321.05	11022.869	36524.199
17638	321.01	12618.465	38380.445
1319	320.94	8140.973	38728.844
1006	320.31	7800.315	39686.715
4924	320.27	8913.029	34756.004
13784	320.02	11508.105	35895.242
6130	319.88	9359.654	37963.676
3093	319.88	8567.517	36706.754
9079	319.83	10174.359	39554.277
10221	319.75	10376.637	37371.969
3268	319.65	8464.64	35396.426
4445	319.64	8901.667	39144.391
22792	319.58	14155.672	37683.094
16409	319.31	12058.776	40448.559
15541	319.21	12011.264	34326.484
4043	319.04	8688.405	37987.289
10264	318.96	10400.056	37768.5
11376	318.45	10954.579	34459.727
15500	318.37	12005.101	34515.598
842	318.29	7756.059	38592.492
2351	318.27	8217.455	37319.313
23523	318.26	14280.655	37088.328
20889	318.14	13467.65	38781.027
17914	317.99	12889.863	39899.227
3175	317.97	8509.84	36012.355
7547	317.76	9752.838	39149.129
17498	317.7	12653.168	36923.449
1482	317.57	8191.478	37264.141
14960	317.51	11880.825	39252.727
18156	316.99	12862.997	37493.676
2456	316.97	8246.033	38236.57
21426	316.86	13563.98	37257.254
11349	316.72	10853.493	34249.719
21066	316.69	13371.179	40361.906
19417	316.67	13240.816	39532.43
9493	316.32	10252.168	35949.441
3117	316.23	8423.091	36284.043
9823	316.15	10531.619	33868.84
24322	316.03	14563.747	36661.93
2824	315.75	8546.576	38878.23
10524	315.71	10364.511	40229.535
4384	315.57	9010.221	39563.18
21187	315.57	13734.608	39873.535
19524	315.55	13211.901	38487.57
7681	315.29	9894.045	37923.445
22284	315.23	13987.089	38736.09
12223	315.08	11042.939	37676.953
19291	314.88	12983.203	40304.094
8651	314.87	9969.469	37521.32
19287	314.75	12983.233	40271.047
21617	314.75	13644.55	35527.762
15723	314.69	12156.119	34373.984
10768	314.62	10580.103	38260.074
14185	314.58	11797.875	34472.125
16504	314.42	12321.37	39937.18
2884	314.06	8564.202	38250.305
7621	313.83	9896.668	38197.617
2434	313.64	8342.093	37971.441
18787	313.58	13048.09	36112.34
17023	313.54	12305.086	35285.527
11817	313.51	10922.918	39026.309
17889	313.45	12753.1	40005.266
4331	313.35	9040.485	39981.371
24274	313.31	14557.623	36800.828
4009	313.01	8828.561	37685.727
14193	312.89	11658.465	34520.48
14052	312.28	11523.766	33849.414
10101	312.18	10373.146	36417.742
278	312.18	7757.938	35288.141
23499	312.16	14249.967	36874.633
9382	312.11	10199.641	37203.859
23832	312.07	14396.307	40242.203
24054	311.97	14487.509	38783.848
8640	311.95	10038.868	37426.586
1177	311.8	8180.015	40233.051
6175	311.59	9339.822	37713.805
21731	311.49	13716.187	33729.477
9221	311.44	10311.163	38290.711
10490	311.42	10380.669	39986.539
5542	311.42	9154.703	37766.863
22155	311.34	13802.198	37563.293
5078	310.88	9225.104	33587.766
15220	310.71	11902.692	36705.27
22152	310.57	13928.959	37554.164
14474	310.56	11723.967	36565.664
14403	310.5	11751.578	35975.391
11929	310.44	10740.538	40328.598
2360	310.36	8281.592	37405.621
7951	310.02	9883.227	35693.957
7031	309.75	9572.97	37409.309
16400	309.73	12155.314	40338.324
10224	309.65	10554.783	37426.551
11927	309.64	10967.593	40296.59
14763	309.54	11789.993	39463.684
5323	309.52	9159.175	36058.879
11896	309.41	10972.603	39855.664
21171	309.39	13724.941	39939.379
4745	309.23	8867.876	36403.617
21079	308.98	13552.483	40449.496
13291	308.97	11327.77	40275.176
20243	308.97	13208.779	35038.207
16127	308.95	12131.018	37497.195
4394	308.89	8884.786	39344.863
16093	308.7	12248.644	37168.059
24062	308.7	14492.453	38840.926
18259	308.68	12792.895	36729.285
14188	308.64	11803.196	34499.492
8095	308.58	9737.899	34768.145
10745	308.52	10656.232	38649.512
3314	308.47	8506.579	35085.574
23338	308.35	14386.814	35724.027
23620	308.33	14212.416	37920.402
8082	308.16	9801.336	34671.664
21458	308.14	13718.738	37188.441
14571	308.12	11838.485	37430.5
17356	308.05	12601.008	35985.41
13303	307.91	11378.993	40486.313
10627	307.64	10588.993	39789.879
22799	307.59	14132.809	37400.27
23674	307.59	14209.288	38490.441
2588	307.51	8331.67	39614.258
112	307.38	7666.16	34249.164
21342	307.36	13634.538	37879.715
14408	307.3	11777.594	36017.297
1555	307.22	8005.666	36798.809
8424	307.13	10126.317	35685.723
13509	307.11	11497.772	38230.746
10327	307.09	10350.034	38423.902
7828	307.03	9755.579	36591.473
14663	306.97	11767.406	38336.496
24042	306.95	14539.507	38976.297
21927	306.93	13818.47	35777.941
14503	306.93	11711.345	36763.82
7316	306.63	9482.584	39979.988
22741	306.59	14124.679	37906.219
3549	306.55	8725.028	33931.836
17965	306.38	12901.298	39183.027
8731	306.32	10112.379	38174.801
23770	306.05	14416.733	39443.59
12037	306	11094.46	39168.191
492	305.98	7901.529	36622.82
16863	305.92	12304.263	36359.273
10556	305.92	10426.598	40479.074
7063	305.61	9556.143	37711.77
10475	305.57	10431.569	39882.746
15868	305.31	12209.825	35450.309
4279	305.04	8814.852	40369.777
19476	304.96	13237.984	38865.492
2638	304.94	8351.419	40092.258
2781	304.92	8512.811	39400.27
9021	304.9	10150.305	39993.734
2238	304.79	8206.71	36395.027
20882	304.69	13531.114	38751.805
24214	304.66	14483.657	37260.563
18165	304.64	12899.03	37312.316
16642	304.64	12472.729	38249.738
19791	304.33	13263.651	36220.352
9794	304.27	10487.567	33619.441
1306	303.98	8043.639	38975.258
18871	303.74	13031.682	36528.047
8340	303.68	10064.924	35044.926
18167	303.56	12761.696	37323.293
15492	303.52	11968.976	34762.121
21112	303.37	13763.712	40488.117
11643	303.31	10933.862	37212.707
13663	303.3	11568.68	37048.945
19301	303.3	12995.487	40424.602
2880	303.22	8600.268	38200.762
22215	303.12	13876.671	38061.57
13641	303.08	11413.421	37166.273
24070	303.01	14528.406	38602.379
13424	302.99	11541.847	39229.625
23820	302.89	14403.487	40138.262
24419	302.74	14423.404	35474.359
9120	302.68	10241.392	39274.77
22182	302.38	13985.579	37800.93
23298	302.36	14395.857	35166.301
11842	302.22	10906.124	39307.883
3170	302.13	8505.965	35976.188
22815	302.01	14029.308	37255.5
14896	301.88	11860.411	39838.586
21378	301.72	13748.131	37872.703
8883	301.69	10000.257	39688.234
24534	301.67	14614.168	34071.441
21338	301.63	13581.968	38198.316
5572	301.59	9082.255	38072.598
6498	301.57	9283.421	34426.801
19282	301.57	13098.666	40216.898
8325	301.49	9919.507	34910.73
2972	301.42	8472.328	37678.156
11780	301.34	10946.501	38617.707
15352	301.3	11930.122	35754.254
22127	301.25	13976.284	37330.957
19346	300.98	13223.488	40525.656
18954	300.98	13004.136	37169.02
20906	300.9	13534.58	38924.352
5775	300.86	9132.796	39733.477
18490	300.86	12792.857	34596.113
10119	300.77	10375.108	36586.227
19537	300.67	13331.826	38278.324
14609	300.61	11837.776	37837.738
16310	300.59	12120.964	39297.09
9383	300.54	10319.643	37207.43
11840	300.46	10884.972	39278.43
17211	300.23	12697.121	34312.82
20891	300.13	13359.217	38803.547
12524	299.94	11119.541	34051.496
14439	299.87	11678.91	36291.152
19389	299.79	13199.484	39904.855
20798	299.79	13524.525	37992.301
18357	299.71	12912.482	35812.965
6109	299.67	9438.202	38070.063
23545	299.67	14222.388	37204.672
309	299.64	7811.556	35549.648
3345	299.62	8572.205	34931.035
17126	299.54	12370.346	33594.637
12069	299.46	11174.085	39140.063
16271	299.41	12075.454	38910.363
690	299.37	7869.572	37755.383
2859	299.29	8463.026	38588.086
3112	299.18	8437.74	36584.367
14310	299.12	11639.46	35441.09
1917	299.06	8363.35	33855.648
22839	298.91	13993.783	37144.238
1223	298.68	8154.695	39506.664
23778	298.64	14376.02	39580.277
7750	298.62	9813.419	37264.145
19260	298.51	12920.86	39971.566
2791	298.31	8589.709	39181.168
10499	298.24	10461.153	40076.035
9790	298.2	10377.697	33577.91
20640	298.2	13536.77	36818.332
22715	298.18	14103.124	38310.215
13925	298.18	11538.593	34822.254
4128	298.18	8634.128	38628.836
9665	298.01	10265.067	34956.617
13789	297.99	11483.307	35946.672
21241	297.91	13728.656	39088.84
15779	297.78	12247.758	34943.539
19692	297.74	13157.978	36981.617
6462	297.74	9373.277	34721.473
16189	297.68	12266.977	38039.316
12160	297.64	11096.589	38056.402
5441	297.61	9137.944	36944.441
16022	297.59	12071.3	36481.914
21510	297.53	13566.661	36470.602
9022	297.47	10311.484	39991.758
23576	297.43	14399.353	37463.324
22732	297.43	14196.644	38140.402
8293	297.43	10109.531	34664.824
7242	297.41	9541.899	39259.059
14308	297.22	11756.227	35435.965
20799	297.22	13446.272	37991.395
2855	297.17	8588.387	38534.621
7552	297.09	9836.864	38893.098
13887	296.88	11564.425	35240.809
22371	296.82	13986.961	39603.254
22335	296.78	13980.836	39261.391
19118	296.71	13052.794	38482.156
5686	296.67	9126.846	39035.762
22526	296.61	14052.458	40078.273
23862	296.59	14244.522	40528.5
21479	296.53	13742.863	36768.867
1600	296.46	8003.563	36552.41
14770	296.28	11785.458	39522.949
6242	296.15	9314.847	36754.383
13875	296.02	11612.15	35184.129
17860	295.98	12880.379	40502.746
8388	295.98	10081.127	35406.668
18032	295.94	12749.981	38631.844
18487	295.94	12839.564	34560.977
5032	295.75	9033.265	33842.43
22341	295.61	13807.122	39290.773
23323	295.56	14351.628	35583.273
4691	295.44	8918.063	36866.941
3028	295.42	8473.861	37124.258
23013	295.27	13994.879	35928.422
23102	295.23	14146.792	34906.27
14242	295.19	11790.926	34839.605
8752	295.15	10092.513	38332.578
24060	294.96	14528.426	38819.961
6208	294.92	9356.085	37380.988
19203	294.71	12823.804	39412.895
2942	294.62	8578.108	37855.559
9866	294.56	10514.101	34367.059
7721	294.52	9757.939	37671.074
3893	294.45	8687.87	36867.18
18052	294.43	12843.513	38499.629
2632	294.41	8380.433	40025.199
8430	294.39	10063.286	35721.367
9524	294.23	10285.01	35917.371
8120	294.14	9778.258	34356.77
18999	294.04	13011.208	37479.551
5490	293.89	9266.473	37384.813
14789	293.76	11642.689	39734.449
12888	293.7	11280.215	36062.125
20607	293.68	13443.595	36640.066
6920	293.66	9645.61	36425.711
826	293.6	7724.639	38467.926
9830	293.6	10518.482	33954.379
18770	293.54	13069.19	35924.359
9765	293.39	10182.449	33819.926
2997	293.2	8543.583	37505.289
13036	292.99	11254.274	37647.148
5366	292.95	9168.443	36365.039
6593	292.84	9483.749	33571.152
5382	292.82	9200.131	36502.609
21222	292.8	13625.571	39274.867
15799	292.8	12265.711	35092.547
23401	292.8	14316.573	36236.984
1104	292.66	7782.042	40339.309
18959	292.53	12940.947	37202.551
20857	292.38	13506.223	38572.188
20617	292.07	13515.367	36683.305
17681	292.07	12677.415	38829.305
18257	292.07	12760.483	36723.93
15678	292.01	12210.219	33937.758
24013	291.95	14472.773	39055.191
22501	291.9	14144.246	40195.344
5978	291.76	9408.505	39471.996
14562	291.72	11672.919	37348.883
16786	291.67	12297.736	36841.043
23469	291.67	14298.639	36733.285
7341	291.53	9585.215	40250.008
10598	291.25	10698.098	40042.922
21365	291.19	13685.732	37755.078
9685	291.09	10333.229	34776.031
19373	291.09	13299.346	40018.766
23419	291.04	14310.818	36333.234
22905	290.98	14021.435	36444.031
10751	290.81	10734.909	38413.746
8605	290.63	10054.032	37212.441
19326	290.59	13302.321	40395.492
17085	290.58	12446.235	34022.965
3875	290.56	8629.774	36738.559
21978	290.56	13812.659	36261.254
22139	290.46	13970.218	37471.203
18893	290.42	13040.189	36750.152
16605	290.4	12413.721	38565.672
10128	290.31	10372.879	36667.691
16069	290.25	12110.584	36959.73
10602	290.17	10572.551	40059.855
16078	290.12	12258.265	37037.641
15803	289.92	12241.02	35102.141
21177	289.91	13579.121	39697.734
7052	289.71	9692.404	37624.617
2014	289.69	8333.149	34658.367
15041	289.64	12022.447	38413.387
2719	289.62	8562.034	40049.371
5431	289.56	9219.638	36894.734
8420	289.56	9943.524	35672.887
1715	289.52	8125.464	35181.844
11936	289.5	10795.841	40439.965
5207	289.46	9065.378	34862.512
23435	289.41	14255.344	36492.934
13998	289.35	11544.697	34062.41
1607	289.29	8150.441	36279.262
10724	289.23	10596.522	38829.535
20686	289.14	13526.729	37166.805
7872	289	9785.444	36376.906
6249	288.89	9297.634	36861.93
1788	288.7	8100.678	34367.508
7692	288.56	9873.086	37784.035
14356	288.49	11789.381	35620.512
7967	288.43	9903.538	35466.988
64	288.28	7879.814	33960.879
5853	287.91	9070.844	40528.871
2303	287.89	8369.124	36969.719
17873	287.86	12745.338	40220.801
8954	287.66	10033.245	40382.332
9016	287.64	10266.086	39967.234
16785	287.63	12396.774	36832.215
22502	287.61	14129.387	40207.473
12774	287.51	11363.172	35266.113
9287	287.45	10322.517	37996.316
5917	287.4	9295.565	39921.141
17394	287.34	12531.826	36215.105
19085	287.3	12978.461	38155.441
20977	287.18	13468.938	39513.621
20392	287.18	13482.537	34345.645
7199	287.17	9579.478	38911.344
2695	287.13	8454.413	40137.734
9744	286.96	10167.969	33881.789
16719	286.9	12459.115	37648.797
10382	286.88	10414.71	38929.844
599	286.8	7659.693	37168.699
8088	286.78	9871.164	34738.676
5957	286.76	9402.334	39613.148
15517	286.74	11935.346	34395.68
22396	286.73	13780.729	39806.945
19792	286.67	13186	36253.48
21253	286.5	13745.673	38895.305
20748	286.48	13459.105	37530.156
23369	286.44	14377.678	36056.793
12422	286.28	11134.025	35361.758
13273	286.27	11385.704	40106.191
13116	286.23	11271.635	38447.551
21266	286.21	13570.49	38989.566
9354	286.21	10129.378	37276.793
15924	286.17	12185.134	35824.914
16766	286.11	12325.419	36916.832
5983	286.04	9307.664	39207.074
2603	286	8294.6	39724.754
17426	285.98	12535.431	36400.805
10178	285.9	10424.778	37046.992
13939	285.84	11322.211	34960.434
22121	285.82	13924.755	37312.77
13535	285.81	11546.253	38181.969
21097	285.79	13705.096	40381.422
14705	285.77	11725.874	38827.828
14031	285.77	11557.36	33763.957
24441	285.75	14433.591	35354.875
18752	285.69	12970.51	35775.172
1591	285.67	8194.717	36497.961
17892	285.65	12825.699	40023.41
17710	285.63	12633.931	39087.242
17307	285.54	12645.311	35559.508
2199	285.5	8297.208	36159.352
18943	285.5	13015.227	37094.172
15046	285.48	12029.016	38473.98
19777	285.4	13323.408	36420.652
12753	285.31	11242.326	35171.543
15337	284.92	11872.901	35663.547
20295	284.91	13151.251	34258.23
11343	284.87	10956.466	34165.945
24271	284.54	14462.105	36762.039
16027	284.5	12201.874	36533.988
19364	284.45	13196.761	40214.531
21374	284.43	13730.55	37838.965
14393	284.35	11643.687	35909.578
7430	284.35	9829.224	40238.18
3742	284.33	8633.702	35720.707
22610	284.27	14190.815	39233.188
9942	284.25	10418.289	34860.68
5740	283.95	9230.801	39415.277
23618	283.93	14316.466	37911.121
6283	283.83	9315.668	36318.645
23291	283.78	14345.904	35059.785
13315	283.64	11464.459	40301.289
5626	283.45	9093.306	38537.246
23946	283.37	14505.744	39847.578
1172	283.33	8169.154	40181.395
5959	283.28	9313.251	39628.238
14737	283.01	11701.862	39203.246
2817	282.99	8587.404	39077.504
15159	282.8	12033.079	37095.254
9116	282.68	10330.522	39242.129
798	282.66	7957.992	38295.836
14835	282.61	11792.912	40360.152
4116	282.55	8803.37	38562.625
13423	282.53	11508.771	39232.52
854	282.45	7877.833	38660.805
9122	282.42	10157.686	39276.141
18777	282.4	13052.87	36030.598
23562	282.34	14327.899	37368.59
18694	282.19	13115.66	35294.977
17792	282.17	12587.526	39953.457
19513	282.17	13322.905	38378.773
7752	281.9	9869.434	37271.426
22686	281.82	14143.108	38378.871
16242	281.8	12074.213	38604.273
18147	281.69	12833.948	37660.316
2514	281.57	8368.196	38780.816
11099	281.53	10583.605	35221.391
16874	281.46	12422.26	36153.402
16462	281.42	12335.756	40263.922
19490	281.4	13156.241	38701.109
24358	281.3	14607.655	35949.914
13158	281.28	11370.633	38886.887
18390	281.02	12834.138	35760.141
19660	280.98	13139.561	37370.727
15550	280.86	11962.423	34081.5
329	280.81	7852.691	35746.996
922	280.58	7895.36	39108.18
8240	280.46	10055.573	33984.641
21287	280.38	13653.096	38571.887
8887	280.17	10106.714	39706.891
15485	279.96	11913.019	34693.785
14541	279.83	11660.033	37111.074
18977	279.83	12975.04	37323.406
5875	279.52	9366.218	40139.02
20653	279.04	13406.01	36932.355
9554	278.93	10253.223	35487.438
24434	278.89	14589.449	35612.172
23974	278.87	14462.941	39369.258
10450	278.72	10376.489	39677.07
13412	278.62	11627.529	39458.855
18155	278.51	12902.018	37489.074
21825	278.47	13913.4	35045.168
22240	278.33	13797.869	38317.91
12710	278.3	11298.396	34889.359
14065	278.16	11552.179	33609.758
18340	278.11	12911.592	36011.996
6938	278.09	9656.576	36617.891
21267	278.09	13750.788	38687.016
9092	278.01	10259.18	39404.828
5946	277.99	9320.999	39561.379
20545	277.99	13455.343	36069.543
17407	277.88	12697.889	36298.004
10288	277.86	10380.62	38051.16
23802	277.82	14390.59	39880.305
4436	277.74	8989.371	39025.949
16571	277.68	12430.787	39126.164
21261	277.4	13753.316	38960.891
17576	277.34	12602.483	37748.57
7548	277.24	9697.347	39152.617
4632	277.11	8943.014	37241.941
13508	276.86	11481.751	38222.621
4348	276.73	8931.342	39871.586
21232	276.61	13682.579	39019.215
7150	276.5	9594.354	38525.199
3906	276.32	8714.943	37004.074
9254	276.29	10326.014	38106.332
6117	276.29	9352.066	38133.23
605	276.06	7967.93	37197.949
17736	275.94	12581.547	39323.719
17964	275.88	12815.757	39473.094
3432	275.63	8583.608	33894.879
16075	275.6	12198.948	37007.121
19139	275.4	12943.422	38685.48
19633	275.25	13270.176	37493.969
21552	275.21	13640.939	36177.18
14772	275.17	11792.325	39538.469
6576	275.12	9414.915	33561.555
7461	275.12	9872.509	39900.313
17379	275.12	12548.712	36091.41
3896	275.08	8680.932	36887.18
8856	275.06	9945.633	39393.5
22566	275.06	14112.932	39690.512
4453	275	8963.63	38902.137
902	274.96	7872.37	38952.102
4489	274.87	8892.833	38673.805
3579	274.73	8777.108	34173.621
4182	274.71	8703.831	39129.656
18236	274.58	12771.362	36903.688
12450	274.48	11041.82	35004.285
11584	274.33	10799.397	36309.996
4186	274.27	8736.364	39230.965
4497	274.24	8929.367	38439.91
24587	274.24	14540.306	33648.16
12732	274.01	11413.848	35044.043
21143	273.93	13585.589	40016.125
20582	273.93	13388.776	36453.879
16599	273.85	12315.618	38828.254
2251	273.83	8303.78	36491.055
13800	273.81	11453.764	35685.227
13767	273.76	11493.889	36100.07
13988	273.72	11555.73	34289.379
16771	273.7	12357.39	36988.141
10367	273.66	10446.918	38835.855
6559	273.64	9391.251	33708.574
23118	273.6	14129.199	34518.371
13725	273.47	11586.731	36442.18
12219	273.43	11143.332	37611.883
6235	273.34	9336.341	36995.758
1069	273.11	7964.231	40103.934
22482	273.01	14119.443	40398.293
15663	272.93	12219.094	33763.078
17948	272.88	12908.366	39571.539
6312	272.82	9370.71	36020.363
7262	272.68	9670.186	39473.895
125	272.66	7700.416	34314.785
19669	272.66	13170.62	37129.223
5353	272.63	9240.142	36268.891
4200	272.61	8677.172	39403.285
14701	272.59	11831.247	38777.852
19721	272.53	13143.252	36650.734
5605	272.3	9081.052	38424.109
16984	272.21	12411.952	35788.008
23460	272.21	14215.073	36687.426
16638	272.19	12431.348	38201.453
8158	272.09	9910.248	34098.285
16550	272.07	12282.819	39218.547
4131	272.05	8698.109	38655.855
19147	272.01	12953.651	38826.781
10155	271.96	10355.591	36863.859
22520	271.96	14111.228	40023.473
16763	271.8	12473.816	37211.512
4682	271.71	8857.571	36807.305
9037	271.65	10302.586	40109.379
9296	271.59	10162.89	37715.711
3169	271.57	8610.373	35967.078
9403	271.48	10165.871	37054.676
5077	271.46	9264.634	33566.531
11744	271.46	10927.458	38274.426
17614	271.44	12628.953	38123.965
20557	271.34	13391.404	36222.453
16369	271.29	12094.282	39901.449
11471	271.29	10837.906	35318.656
9164	271.27	10252.273	38724.168
5092	271.25	9151.222	33649.824
20240	271.21	13276.606	34987.98
15357	271.19	12040.963	35766.805
21587	271.17	13705.641	35872.043
2664	271.17	8318.596	40424.973
16654	271.15	12477.049	38350.824
3486	270.98	8616.191	33659.16
22573	270.94	14076.917	39726.996
2650	270.94	8340.079	40268.352
18084	270.83	12915.904	38044.309
9256	270.79	10227.713	38119.793
10485	270.79	10422.983	39953.43
21138	270.77	13710.947	39972.852
18071	270.6	12748.101	38281.848
19450	270.58	13330.531	39267.387
23240	270.56	14256.803	34410.367
17489	270.56	12567.508	36824.68
5308	270.46	9208.069	35913.422
21192	270.42	13590.119	39587.93
14327	270.35	11836.113	35543.016
22872	270.27	14080.12	36845.273
23482	270.21	14366.519	36795.359
19174	270.19	13023.724	39075.492
13163	269.96	11404.313	38951.027
17970	269.91	12800.999	39273.711
6578	269.89	9361.176	33572.547
5751	269.7	9134.343	39494.266
7218	269.68	9692.074	39061.02
9907	269.64	10464.1	34641.266
9328	269.62	10157.622	37871.57
18421	269.62	12889.752	35349.363
217	269.56	7856.479	34808.172
3104	269.56	8419.38	36498.199
10254	269.54	10414.798	37722.398
22162	269.54	13798.09	37597.051
13680	269.52	11555.169	36615.242
18687	269.52	13050.092	35265.227
23908	269.33	14471.793	40044.387
17168	269.26	12525.831	33910.676
17297	269.2	12614.818	35476.41
14592	269.18	11646.579	37609.707
9781	269.12	10138.134	33648.695
23428	269.12	14279.458	36427.93
20989	269.06	13478.552	39687.484
19555	269.04	13312.063	38109.555
21847	269.01	13795.576	35261.477
5465	269.01	9097.558	37112.813
4404	268.93	9035.839	39425.949
4516	268.85	9048.387	38273.367
23524	268.76	14353.88	37085.66
13536	268.74	11502.181	38193.945
6149	268.7	9401.163	37859.711
9715	268.68	10286.563	34402.625
11533	268.66	10860.9	35850.766
19461	268.64	13189.564	39017.191
17109	268.57	12471.764	33707.609
15073	268.49	11987.383	38136.266
19325	268.39	13285.745	40386.551
12126	268.2	11035.759	38428.078
23076	268.16	14164.961	35142.238
22305	267.93	13797.098	38966.625
8771	267.91	10091.398	38528.973
12266	267.89	11189.929	37091.672
13514	267.84	11576.503	38262.133
14809	267.84	11814.492	40105.547
5376	267.76	9089.922	36404.895
22226	267.61	13798.633	38151.84
1981	267.61	8353.365	34359.176
14817	267.57	11821.782	40159.211
13766	267.53	11576.345	36089.125
5002	267.44	8936.11	33952
3667	267.4	8775.759	34934.051
22403	267.36	13792.072	39904.055
4388	267.34	9052.871	39581.176
18079	267.34	12771.227	38356.477
5997	267.28	9377.095	39008.934
6089	267.24	9341.44	38215.34
23711	267.21	14323.776	38782.137
3359	267.17	8565.891	34743.848
15805	267.15	12211.524	35108.641
13383	267.15	11509.701	39664.137
22477	267.11	14138.961	40363.949
3769	267.03	8715.944	35920.832
6448	266.9	9433.712	34920
13079	266.78	11338.048	37981.09
11047	266.78	10646.703	35752.926
10197	266.71	10550.077	37206.742
10124	266.71	10510.409	36614.379
8369	266.69	10055.166	35244.035
972	266.65	7881.805	39399.793
18596	266.63	13064.096	34215.512
1345	266.63	8104.001	38359.094
638	266.63	7820.908	37471.465
15944	266.59	12117.279	36002.758
18727	266.52	13049.12	35569.871
21350	266.5	13695.756	37999.484
16340	266.36	12070.365	39534.434
4240	266.36	8755.178	39946.336
12560	266.36	11075.86	33948.734
22332	266.32	13957.129	39238.566
11982	266.27	11036.126	40111.109
11829	266.27	10903.961	39149.617
9445	266.25	10167.297	36483.098
20817	266.23	13464.232	38218.461
23763	266.21	14243.412	39373.207
21765	266.15	13798.911	33930.473
12470	266.13	11164.136	34931.016
9170	266.08	10267.74	38785.68
12501	266.06	11164.444	34609.109
8234	266.02	10108.851	33945.656
13580	265.98	11563.191	37650.898
17880	265.9	12809.763	40259.059
22952	265.9	14167.961	36121.922
2617	265.88	8196.276	39859.164
17006	265.86	12472.414	35619.203
24280	265.85	14538.556	36846.617
11234	265.77	10748.718	33861.016
21256	265.75	13651.328	38924.59
24314	265.75	14600.768	36545.438
5947	265.75	9275.525	39563.938
12118	265.67	11082.776	38590.789
12564	265.63	11138.299	33960.66
13914	265.63	11616.708	35104.805
7415	265.52	9815.652	40135.773
10750	265.5	10713.216	38400.316
13278	265.44	11288.117	40148.258
6323	265.44	9483.518	36074.863
250	265.39	7654.883	35100.441
23522	265.35	14332.283	37085.801
16641	265.33	12362.387	38250.793
18171	265.31	12823.341	37385.293
5406	265.27	9068.793	36656.344
16107	265.17	12167.219	37318.004
22180	265.1	13870.895	37795.039
17718	265.1	12507.121	39176.43
24416	265.04	14563.144	35849.309
20541	265	13541.082	36050.102
8658	264.98	10119.781	37564.938
7108	264.87	9580.033	38035.109
13483	264.85	11455.267	38609.535
7543	264.81	9888.103	39106.645
20973	264.7	13375.342	39474.848
787	264.62	7959.704	38234.648
19601	264.45	13189.169	37856.926
3824	264.45	8767.836	36355.617
29	264.39	7793.691	33703.305
1259	264.26	7991.143	39190.156
12966	264.22	11371.195	36888.98
4634	264.22	8888.865	37252.324
21188	264.14	13738.249	39494.211
20949	264.14	13426.57	39255.137
2394	264.03	8336.449	37652.238
18763	263.99	12991.718	35865.336
20918	263.76	13353.312	39016.273
21519	263.76	13739.637	36543.137
17654	263.74	12637.66	38539.852
16500	263.68	12420.273	39895.363
14917	263.66	12050.569	39681.891
13879	263.66	11568.136	35197.484
4679	263.49	8983.157	36790.391
11571	263.49	10820.283	36204.461
22759	263.47	14106.204	38005.531
22326	263.45	13816.974	39201.027
17015	263.37	12341.114	35442.367
13391	263.32	11535.669	39770.027
7478	263.18	9826.903	39689.98
16458	263.13	12478.54	40222.23
22437	263.11	13827.718	40226.527
6148	263.07	9312.284	37851.262
7886	262.97	9818.77	36145.504
14990	262.8	11892.384	38894.559
5733	262.78	9081.339	39376.473
7435	262.72	9907.615	40251.031
15253	262.65	12021.209	36174.941
17664	262.61	12558.968	38629.047
5497	262.57	9081.341	37431.363
16209	262.49	12248.163	38240.664
16886	262.45	12417.927	36257.813
13143	262.44	11225.231	38752.711
21211	262.38	13756.903	39188.48
21437	262.21	13730.652	37354.883
21948	262.19	13925.356	36016.012
9344	262.15	10288.213	37404.09
9413	262.03	10242.952	36808.445
22832	261.78	14040.66	37382.148
9770	261.71	10152.431	33571.219
4226	261.71	8685.367	39828.488
2793	261.65	8481.122	39192.539
14711	261.63	11816.115	38921.156
14654	261.61	11781.998	38231.52
17197	261.55	12597.116	34175.844
10411	261.55	10448.318	39231.938
11923	261.48	10974.944	40224.789
17195	261.48	12501.667	34111.922
21464	261.38	13596.184	36946.805
8953	261.34	9960.166	40341.973
8124	261.32	9698.917	34396.328
6714	261.29	9601.764	34811.531
18828	261.29	12985.873	36298.102
21102	261.21	13589.023	40400.176
6491	261.19	9450.864	34379.594
12487	261.09	11142.552	34713.258
16547	261.06	12476.234	39181.695
4602	260.96	9049.429	37623.543
21146	260.94	13621.11	40047.457
6225	260.94	9411.341	37224.746
7657	260.92	9712.69	38074.969
6984	260.86	9676.63	37068.145
7240	260.83	9502.304	39239.648
24484	260.81	14421.899	34696.91
24145	260.65	14522.603	38027.414
21600	260.54	13632.471	35935.816
14305	260.48	11663.411	35379.852
8967	260.44	9976.765	40513.641
22786	260.33	14202.458	37596.453
19011	260.19	12991.477	37571.598
2451	260.19	8222.768	38189.246
17116	260.18	12374.47	33802.715
2222	260.18	8323.921	36280.941
21525	260.06	13685.763	36271.035
3034	260.04	8573.988	37169.844
23703	260.04	14263.258	38703.668
21874	259.95	13927.699	35481.996
337	259.89	7702.552	35808.09
14582	259.85	11830.07	37543.059
9465	259.85	10288.451	36403.898
19268	259.83	13088.316	40078.766
16034	259.77	12100.054	36574.547
22099	259.75	13967.305	37182.238
19573	259.7	13164.082	37898.203
18502	259.68	12716.847	34181.074
19543	259.58	13198.289	38329.613
17661	259.45	12489.353	38609.805
15974	259.16	12180.392	36127.965
22321	259.14	13878.243	39151.266
2731	259.14	8625.047	39887.332
17719	259.08	12536.471	39182.039
8999	259.08	10197.175	40171.176
1096	258.95	7675.883	40277.535
1250	258.89	8115.77	39411.777
23754	258.85	14272.473	39298.445
24097	258.83	14635.693	38531.785
18174	258.76	12811.433	37088.043
13345	258.72	11624.498	40230.168
1360	258.57	8005.175	38472.57
16889	258.53	12392.761	35945.855
11360	258.51	10885.096	34336.605
23765	258.26	14390.064	39381.984
66	258.18	7930.728	33978.066
16379	258.16	12270.491	40090.352
4422	258.11	8912.384	39208.613
12981	258.09	11264.614	36988.211
14055	258.05	11556.546	33542.094
881	258.03	7762.525	38809.941
13676	257.99	11490.317	36896.871
21075	257.97	13448.238	40418.422
23996	257.86	14447.216	39277.68
22679	257.84	14141.868	38618.508
1862	257.84	8019.235	33557.781
4577	257.82	8998.642	37788.258
1208	257.82	8079.736	39649.234
15385	257.8	11852.74	35595.355
6746	257.74	9519.799	35069.277
4580	257.7	9028.056	37813.207
2576	257.61	8308.753	39516.277
4465	257.55	9054.224	38681.219
5506	257.55	9133.704	37487.379
9356	257.51	10230.703	37281.824
8685	257.4	10044.032	37811.961
6036	257.3	9451.673	38690.184
7541	257.23	9845.799	39076.852
21546	257.19	13630.919	36141.176
22813	257.15	13921.409	37558.551
19830	257.07	13179.632	35935.172
9706	257.03	10136.868	34579.227
3397	256.9	8562.027	34570.469
10434	256.88	10499.757	39509.227
14593	256.84	11725.512	37633.512
17990	256.77	12857.346	38868.156
1944	256.65	8232.566	34026.602
17871	256.61	12854.005	40188.051
19114	256.55	12930.809	38465.875
23730	256.5	14413.019	39020.035
15781	256.4	12055.189	34950.516
19550	256.38	13195.364	38065.449
20532	256.38	13473.526	35929.234
18293	256.36	12836.1	36317.898
4548	256.31	8910.798	37875.07
19460	256.27	13255.358	38999.934
1975	256.25	8243.136	34273.855
8630	256.23	10049.104	37359.156
18348	256.17	12832.559	36160.719
7007	256.15	9681.848	37268.813
6951	256.08	9650.702	36752.992
6046	256.04	9304.087	38761.48
312	255.96	7786.074	35607.848
23379	255.92	14230.859	36084.266
3969	255.88	8657.027	37526.164
23592	255.79	14366.042	37603.504
7754	255.79	9843.175	37288.223
237	255.77	7726.299	35017.844
15914	255.58	12140.447	35749.586
5411	255.52	9226.813	36671.68
13027	255.48	11331.5	37545.781
9148	255.37	10289.373	38862.57
21275	255.35	13565.327	38787.836
8531	255.27	10019.193	36538.16
4738	255.25	8875.328	36310.484
6254	255.25	9428.965	36604.316
15074	255.25	11950.735	38148.539
23695	255.23	14224.58	38638.027
3101	255.12	8558.023	36458.406
23784	255.12	14358.239	39722.09
24298	255.08	14520.998	36720.055
12906	255.02	11325.415	36197.035
5149	255	9119.479	34375.313
301	255	7852.408	35503.156
16861	254.96	12364.16	36344.227
11273	254.95	10625.73	33559.492
4256	254.91	8831.432	40129.063
13740	254.81	11619.239	36201.43
6952	254.79	9489.167	36759.57
24245	254.73	14550.919	37184.387
14265	254.62	11662.718	35027.199
4677	254.6	9029.775	36793.883
8805	254.56	10028.656	38798.875
3722	254.45	8644.198	35548.391
17920	254.45	12849.041	39938.785
6516	254.43	9414.008	34303.168
2857	254.33	8527.002	38558.309
2969	254.2	8578.862	37631.895
684	254.1	7974.736	37722.695
21698	254.06	13654.759	34340.301
12088	254.03	11199.941	38983.926
2776	254.03	8530.577	39356.066
5968	254.03	9381.032	39380.766
19388	254.01	13162.269	39894.574
9791	253.89	10423.461	33605.41
21298	253.85	13635.946	38378.285
14859	253.83	11966.566	40432.07
17395	253.66	12581.449	36219.527
20802	253.57	13497.972	38043.102
16126	253.45	12171.029	37490.766
14394	253.45	11725.559	35909.352
20415	253.39	13431.965	34584.402
16100	253.39	12146.584	37229.766
6959	253.37	9693.646	36797.668
12478	253.32	11045.73	34967.199
16159	253.24	12114.413	37762.348
3981	253.24	8628.985	37574.367
8498	253.22	10051.082	36253.496
11669	253.16	10980.246	37548.02
16522	253.09	12422.028	39509.688
4996	253.05	9054.305	33891.691
21344	253.03	13646.913	37921.465
23519	253.03	14206.35	37076.504
23702	252.99	14217.271	38701.465
11424	252.93	10840.834	34809.434
12998	252.9	11392.281	37381.199
6114	252.9	9278.489	38114.523
8500	252.84	9963.972	36263.793
7295	252.7	9629.223	39819.68
24213	252.69	14559.018	37253.977
8597	252.69	9956.068	37092.539
24571	252.65	14595.881	33727.406
721	252.51	7764.215	37886.664
23989	252.51	14587.868	39211.598
8211	252.51	10081.821	33746.211
21324	252.46	13701.358	38044.613
7887	252.36	9743.557	36194.469
19081	252.3	12995.057	38127.41
19673	252.28	13213.891	37184.969
13242	252.26	11323.252	39701.355
6927	252.24	9613.799	36462.301
10890	252.21	10724.09	37224.766
2922	252.19	8615.6	38002.563
5664	252.13	9236.322	38804.203
15341	252.07	11852.342	35685.648
16149	251.9	12104.443	37684.309
24439	251.82	14532.161	35331.461
20713	251.77	13537.791	37357.141
1217	251.73	8172.696	39741.668
22627	251.67	14139.114	39086.785
1958	251.65	8322.339	34080.035
8571	251.61	9970.936	36877.504
19138	251.36	13127.895	38677.008
1942	251.31	8277.71	34011.172
2103	251.29	8405.378	35452.945
23793	251.29	14370.314	39823.063
17350	251.25	12700.532	35974.039
7739	251.21	9798.141	37482.887
17996	251.21	12821.938	38929.09
4130	251.19	8662.208	38640.172
22214	251.06	13806.29	38034.066
8517	251.06	10096.703	36406.031
7221	251.02	9502.144	39068.98
18841	251.02	13028.129	36354.461
12149	250.87	11181.262	38295.57
17769	250.83	12699.667	39659.441
10500	250.77	10488.162	40077.172
21390	250.62	13666.491	37589.367
12146	250.54	11075.423	38292.723
5459	250.5	9226.276	37049.555
11788	250.44	10939.594	38742.625
19583	250.33	13173.756	38022.031
23993	250.33	14623.602	39254.758
21483	250.31	13586.957	36803.398
4248	250.29	8648.247	40053.227
22192	250.29	13900.462	37875.309
904	250.25	7650.989	38967.035
6958	250.21	9616.213	36780.422
23488	250.14	14343.266	36818.379
16402	250.1	12272.422	40339.195
22987	250.08	14027.05	36075.555
15474	250.06	11939.493	34962.465
5025	250.04	8963.42	33795.094
14183	250.04	11646.182	34447.98
5681	250.02	9107.358	39002.547
8821	250.02	10032.017	38961.234
21223	249.98	13765.891	39278.953
11157	249.97	10710.328	34812.703
23777	249.93	14307.726	39573.758
11045	249.91	10712.686	35754.922
1303	249.87	8157.927	38957.887
5617	249.87	9161.883	38493.82
12956	249.79	11393.821	36796.906
20921	249.7	13438.632	39036.617
23960	249.58	14534.421	39595.488
15283	249.54	12057.313	35988.246
22860	249.52	14006.137	37062.898
776	249.51	7884.576	38180.059
2926	249.33	8446.676	38036.695
23669	249.29	14336.237	38447.656
14768	249.28	11775.147	39500.91
14986	249.28	11881.586	38864.469
13661	249.28	11591.623	37025.129
1283	249.26	8144.12	38846.563
12110	249.12	11091.252	38829.5
14882	249.1	11981.84	40004.691
15418	249.1	12055.621	35216.602
9173	249.03	10146.805	38789.117
424	249.03	7973.347	36244.141
7235	249.01	9674.027	39199.051
14215	248.97	11655.562	34651.121
2870	248.95	8575.058	38420.375
16087	248.95	12183.822	37115.578
23104	248.91	14026.678	34940.258
24036	248.89	14626.24	38933.52
24582	248.87	14559.369	33817.969
21007	248.85	13413.203	39862.105
13698	248.83	11431.51	36530.059
11608	248.82	10868.47	36506.352
12414	248.78	11172.018	35302.875
22311	248.76	13823.055	39049.621
16250	248.72	12142.135	38651.813
2378	248.7	8258.157	37487.711
18010	248.7	12716.885	38755.738
3560	248.64	8647.887	34001.871
16026	248.59	12167.347	36516.332
1412	248.53	8044.995	37884.094
21427	248.47	13706.445	37266.555
10299	248.45	10522.682	38148.238
13594	248.41	11558.669	37475.383
6626	248.38	9570.002	33825.309
18916	248.38	13066.679	36887.863
10442	248.34	10413.992	39596.773
15309	248.32	12009.838	35814.238
142	248.28	7834.172	34452.113
15734	248.2	12119.615	34529.039
381	248.18	7683.044	35977.934
24144	248.13	14424.189	38027.383
10698	248.05	10704.193	39154.828
19648	248.03	13154.508	37284.57
20635	247.93	13394.864	36799.863
19004	247.93	13076.246	37522.926
13517	247.93	11544.826	38306.758
13346	247.9	11542.521	40250.195
10597	247.88	10726.372	40037.371
17816	247.67	12535.18	40318.059
16867	247.67	12481.922	36382.168
20813	247.67	13404.181	38184.094
12127	247.61	11030.985	38449.813
11759	247.59	10844.159	38418.293
[truncated: 19,115 more rows]
