# Supplementary material for: Insights on the Control of Yeast Single-Cell Growth Variability by Members of the Trehalose Phosphate Synthase (TPS) Complex
Source: Front Cell Dev Biol. 2021 Jan 28;9:607628. doi: 10.3389/fcell.2021.607628 (PMC7876269; doi:10.3389/fcell.2021.607628)
Supplement: Supplementary file 2 [file Data_Sheet_1.ZIP › final_code/input_datasets/Ntd-TSL1_SortedCells2_control_t5.csv]

Id	Area (µm²)	Centre X Position (µm)	Centre Y Position (µm)
15827	2368.59	12282.973	39324.172
17420	1843.91	12832.29	39165.602
6648	1735.14	9901.092	37059.34
10958	1589.79	10896.755	37442.496
8297	1588.14	10190.387	38106.477
21304	1585.1	13691.837	33503.738
20702	1548.78	13744.268	38566.168
6213	1545.68	9521.651	37953.121
6437	1544.11	9702.132	39579.211
21957	1474.15	13829.92	37698.77
23902	1444.98	14443.164	37510.281
18353	1437.25	13025.074	34984.574
15541	1381.54	12055.042	37937.105
20145	1377.68	13531.261	36783.637
22857	1356.57	14118.744	34014.184
9490	1352.11	10475.108	39039.805
3445	1324.69	8810.785	38550.676
12428	1323.69	11397.897	37102.68
22137	1310.75	13845.47	39588.953
13156	1285.74	11413.425	34880.145
23653	1282.91	14484.236	39957.484
18006	1271.29	12777.815	33770.207
9849	1261.82	10654.613	37562.922
10189	1232.83	10593.29	35158.547
19512	1226.28	13283.335	33861.094
537	1197.23	7949.926	36941.613
9404	1195.41	10453.569	38459.27
17131	1191.11	12666.318	37987.461
9835	1191.05	10660.734	37827.172
21384	1183.66	13764.208	33122.328
19285	1174.94	13120.981	35657.023
15777	1171.86	12464.373	39814.375
18634	1165.18	13089.902	37782.32
15267	1128.09	12189.908	35502.098
11160	1120.47	10871.167	39522.707
15256	1113.49	12094.048	35417.773
8671	1112.65	10202.48	34615.066
19811	1105.64	13500.035	34395.387
16334	1092.04	12271.071	35223.512
19099	1086.08	13258.204	37279.957
9217	1068.61	10377.265	36662.934
19850	1065.19	13363.295	34712.637
17057	1059.29	12627.94	36914.773
14352	1050.64	12013.673	37697.262
23885	1045.36	14603.614	37367.254
20497	1044.33	13619.951	39843.547
24037	1013.94	14617.113	35931.684
581	1005.27	7730.045	37379.492
13521	1004.12	11650.327	34197.773
13064	999.47	11503.612	35878.051
24028	997.71	14556.414	36173.023
15540	990.38	12134.844	37906.242
17803	989.79	12798.173	35883.098
5933	973.85	9494.01	35139.133
20291	966.32	13511.535	38100.23
13288	963.66	11408.138	33614.914
10930	963.51	10922.748	37276.336
21670	949.43	13835.402	35251.223
23384	946.69	14343.127	37487.965
4842	941.24	9061.456	37955.793
7087	935.44	9690.654	34674.754
15202	933.2	12185.535	34797.613
9981	912.55	10663.375	36394.227
21255	909.3	13659.153	34003.828
18149	901.26	13088.772	33489.684
22676	901.07	14001.074	35963.828
13917	900.49	11687.321	37760.371
22585	894.39	14112.436	36410.691
20166	890.98	13518.006	37003.313
7574	890.14	10105.745	35564.227
10983	887.14	10930.18	37761.598
22886	886.1	14171.628	33691.352
8460	884.05	10329.258	36573.457
7247	869.26	9969.696	33034.867
4726	866.87	9103.01	36870.578
9915	859.56	10579.035	37072.395
3331	857.97	8765.5	37327.348
24149	857.03	14422.218	34647.215
18705	855.94	12987.093	38666.602
16121	855.33	12323.894	37145.992
7621	855.1	9925.739	36088.73
2532	851.41	8610.852	36560.461
11825	845.11	11192.1	34048.563
15490	838.7	12074.336	37485.207
11379	828.02	11077.677	38358.172
17049	823.52	12543.288	36848.176
18260	819.52	13034.498	34000
991	818.7	8049.02	38932.914
20231	818.09	13444.331	37628.516
16455	816.83	12459.495	34015.934
13510	813.21	11677.521	34134.66
10457	812.69	10571.226	33145.402
17967	812.2	12727.571	34248.813
22374	811.33	14108.962	38109.375
437	810.47	7790.258	36341.297
15757	810.13	12195.479	39749.238
19091	807.41	13209.041	37509.035
6188	807.12	9595.33	37731.148
24151	805.61	14593.88	34662.93
23679	805.42	14534.076	39649.156
14315	805.25	12014.874	38294.164
14102	802.09	11674.271	39819.773
6728	800.06	9712.709	36517.781
10049	795.09	10759.834	36330.637
18570	792.96	12924.039	37023.281
19695	787.87	13426.504	33224.938
13171	785.59	11506.196	34700.188
22473	782.42	14188.345	37461.566
1598	782.4	8349.525	33409.633
16994	782.09	12501.718	36385.313
24171	781.23	14490.09	34558.805
20366	780.68	13426.448	38686.41
18900	777.92	13260.058	39589.086
9808	777.88	10728.762	37836.121
15191	776.14	12192.664	34708.805
12998	766.11	11526.32	36258.621
3671	765.75	8878.403	38864.551
10887	759.95	10939.458	37041.074
819	758.5	7821.216	39321.508
22265	756.95	14087.675	39025.688
18585	750.67	12917.336	37231.898
10477	744.01	10772.726	33078.074
23459	739.59	14240.417	38096.969
1857	739.55	8357.776	36011.801
21046	735.46	13564.144	36316.281
6320	735.15	9642.956	38929.195
1252	733.89	8021.897	35300.457
10288	732.93	10727.081	34309.934
18419	732.22	13087.393	35551.676
3394	728.68	8696.412	38094.195
9966	728.59	10608.645	36862.43
13908	725.71	11666.935	37724.668
18474	724.34	12934.872	36211.402
18780	722	13097.741	39625.332
3701	720.8	8892.365	38779.359
16250	720.28	12472.765	35793.574
18106	719.72	13021.131	33258.813
21943	718.54	13773.778	37510.375
14972	718.16	12189.286	33073.422
5255	712.84	9433.815	36554.438
12874	711.94	11519.682	37534.695
1532	710.9	8059.465	33318.555
5550	710.19	9421.656	34160.504
13965	706.77	11800.031	38356.305
23387	706.6	14305.169	37517.223
11465	705.91	11131.308	37425.938
24245	704.2	14490.283	33747.254
19453	699.98	13160.337	34189.547
11201	699.59	11127.705	39857.184
20446	699.25	13397.185	39546.289
17315	698.21	12557.037	39813.988
9845	696.3	10563.266	37519.137
7950	695.17	10020.949	39286.496
12578	694.83	11336.329	39070.137
11992	694.04	11363.482	33080.355
17338	693.47	12742.353	39809.348
13313	693.07	11529.131	33470.789
11424	688.11	11129.989	37684.773
18695	687.75	13109.035	38459.668
20645	685.74	13757.76	38992.293
18001	680.88	12884.419	33674.684
16772	677.09	12630.449	34577.281
21310	676.61	13752.315	33534.285
9359	673.8	10392.141	38098.73
2591	672.02	8453.622	36106.105
16123	671.58	12439.293	37153.773
22469	668.25	14043.085	37424.328
13165	668.23	11544.096	34650.914
7712	668.21	10043.252	36776.66
22387	663.62	14166.216	37853.258
3770	663.12	9018.654	37883.379
1091	662.75	8158.815	37205.125
8025	661.41	10186.325	39799.316
8296	660.59	10332.403	38094.445
21276	659.96	13688.179	33873.789
3666	658.24	9045.027	38807.422
10210	658.08	10593.416	34958.969
17085	657.43	12477.777	37192.656
9013	656.57	10416.92	34536.383
19001	651.85	13172.682	38377.242
23135	651.08	14254.399	34810.605
19561	651.02	13265.121	33614.867
17191	649.63	12537.086	38553.816
9364	649.09	10539.222	38136.777
21689	647.94	13911.229	35416.809
22000	646.09	13969.595	38097.938
15544	645.59	12232.437	38047.914
7766	644.65	9989.464	37092.512
16257	640.78	12419.786	35852.895
16632	637.84	12631.005	33180.973
10447	637.7	10589.259	33328.395
23692	637.15	14533.701	39641.855
8703	636.29	10156.312	34388.371
22575	635.89	14129.683	36580.543
6631	635.68	9907.269	37452.621
14824	635.62	11910.891	34066.852
3134	635.48	8650.869	35086.309
2263	634.78	8530.037	39119.695
9210	633	10420.445	36533.992
22765	631.79	14068.409	34784.691
9507	631.75	10501.307	39134.098
17943	628.04	12730.613	34589.23
10221	627.06	10757.343	35016.063
4819	626.55	9264.78	37771.219
13588	626.34	11649.376	34796.395
14732	625.32	11963.031	34703.871
18832	623.12	13327.122	39781.395
13491	621.67	11833.672	33803.602
20901	620.88	13755.973	36564.656
15793	620.79	12470.738	39992.91
1149	619.16	8004.76	36713.164
11324	618.45	11129.612	38918.629
6845	618.05	9865.749	35290.195
18505	616.77	12992.988	36574.41
23262	616.77	14402.392	36218.063
2331	616.67	8459.23	38492.621
24222	615.35	14606.063	34087.5
9700	615.16	10744.797	38803.008
10519	614.85	10953.521	33275.57
5014	614.38	9054.168	39936.926
6477	613.06	9878.8	39090.133
11646	612.42	11130.673	35768.988
9224	612.17	10338.947	36833.34
14924	611.81	11965.383	33494.113
18762	611.2	12942.312	39340.02
24238	610.43	14445.77	33983.711
6625	609.67	9734.561	37388.449
2191	609.3	8342.02	39857.895
17577	606.61	12855.406	37698.676
382	606.41	7835.241	35941.543
20850	606.28	13518.014	37012.988
3506	606.05	8685.657	39354.363
13196	605.06	11568.188	34316.809
14200	604.52	11942.492	39230.816
12687	604.08	11606.269	39683.188
1817	603.54	8321.586	35728.238
5399	603.01	9266.818	35274.004
18031	602.26	12706.532	33625.813
23248	602.15	14216.196	36005.145
11938	600.83	11104.206	33443.02
15323	600.48	12062.816	35868.688
18694	599.64	13089.315	38430.297
22404	598.82	14149.118	37708.074
8192	598.76	10194.765	38976.055
19678	598.7	13396.128	33135.324
9464	598.45	10376.355	39018.543
1493	598.13	8009.646	33615.117
11007	596.46	10897.885	38013.758
7204	595.66	9778.16	33600.5
23082	595.49	14240.955	34092.762
15882	595.26	12431.077	39099.102
19467	594.93	13320.774	34215.051
11455	592.58	11079.813	37362.563
5643	592.04	9410.887	33427.676
6601	591.77	9883.156	37673.836
16002	591.62	12331.245	37361.93
18838	591.56	13250.311	39833.699
23850	590.36	14538.202	37807.77
3885	590.05	8850.983	37095.789
15588	589.88	12240.449	38315.805
8532	589.19	10132.47	35616.031
10261	589.11	10620.352	34749.09
19735	586.53	13463.788	33649.555
12293	586.19	11386.905	35738.977
18043	585.73	12853.031	33348.156
23361	584.46	14385.106	37189.066
17608	583.2	12812.936	37623.953
15756	583.12	12234.674	39721.617
2145	582.53	8204.082	39339.406
18664	582.11	13031.947	38085.828
17011	579.91	12559.268	36571.324
22563	579.89	14094.602	36847.535
3126	579.79	8630.717	34957.262
5179	578.95	9281.997	37620.969
2729	578.65	8519.1	35245.719
14681	577.17	11963.524	35132.012
6312	577.04	9520.545	38810.824
8302	575.76	10139.064	38131.617
13138	573.52	11613.299	35080.18
24271	572.94	14470.673	33273.504
14382	572.64	11966.132	37660.629
5865	572.08	9479.999	34372.398
19357	571.53	13317.796	34945.387
8752	571.39	10317.815	33932.066
10466	571.32	10899.756	33018.133
2233	570.61	8526.447	39648.406
12273	569.1	11364.129	35528.031
7396	569.02	10051.463	34320.086
21110	568.73	13646.463	35834.438
11811	567.85	11060.592	33997.898
18009	566.78	12901.286	33768.887
20752	565.96	13617.613	38210.789
13292	565.02	11586.43	33639.617
4803	564.96	9205.526	37558.02
21700	564.18	13818.032	35513.863
21613	564.16	13769.969	34709.199
15280	563.49	12139.09	35570.039
718	562.57	7919.796	38072.484
23599	561.88	14258.859	39533.137
11398	561.65	11036.873	38303.691
17641	561.54	12798.099	37092.199
19137	561.52	13256.037	36976.699
13395	560.26	11782.467	33079.895
19632	559.8	13313.372	33283.637
23166	559.43	14343.655	35110.574
19988	558.88	13427.635	35897.797
3652	556.39	8944.933	38995.715
1945	556.08	8394.141	36835.09
12275	553.86	11281.03	35542.441
20351	552.93	13483.702	38573.484
5935	552.01	9532.19	35140.383
23706	551.63	14622.477	39395.34
16241	551.03	12414.251	35998.633
17867	550.99	12739.596	35177.77
9310	550.71	10443.834	37567.266
12842	550.02	11449.679	38083.781
19182	549.88	13304.148	36712.988
224	548.97	7667.489	34736.648
9935	548.74	10583.208	36910.121
6287	548.18	9587.078	38594.813
20601	548.08	13747.46	39500.887
684	547.74	7825.015	37874.473
3752	546.11	9020.841	38306.969
10676	545.69	10970.168	34488.969
10706	545.62	10899.687	34889.762
23483	545.04	14206.499	38231.199
15952	544.7	12423.917	38251.098
2094	544.45	8252.096	38729.945
20958	542.29	13592.714	36664.945
21824	539.42	13850.775	36687.043
20276	538.92	13489.111	37990.359
13959	537.69	11808	38244.703
16094	536.01	12283.784	37318.305
22581	535.26	13992.254	36693.234
17073	535.05	12521.385	37075.477
14201	533.83	11840.866	39261.512
7853	531.8	10081.695	38166.555
4036	531.72	8880.267	35881.223
6249	531.65	9557.218	38221.227
3575	530.9	9015.213	39947.109
21366	530.65	13733.651	33079.285
21988	529.83	13979.582	38028.621
7419	527.74	10017.109	34669.637
12460	527.36	11293.834	37477.484
21223	526.5	13671.011	34728.441
9833	526.15	10756.972	37798.805
2672	525.45	8453.762	35468.754
5434	525.27	9411.7	35193.945
15220	524.78	12155.246	35049.391
21644	523.97	13858.123	34956.992
23100	523.55	14401.988	34339.527
18801	522.98	12912.578	39755.273
14173	522.73	11901.915	39293.176
6471	522.27	9805.026	39037.184
2159	521.5	8337.699	39475.703
12008	521.03	11216.812	33208.172
7863	520.7	9927.779	38245.313
18500	520.11	13079.288	36541.043
22513	519.53	14135.914	37347.453
5619	519.11	9465.225	33530.879
15608	519.07	12239.779	38507.035
21471	518.12	13809.849	33723.801
3594	518.06	8961.23	39719.18
13855	517.98	11805.469	36888.375
13560	517.14	11803.624	34506.191
5475	516.68	9353.968	34656.059
1717	516.45	8345.115	34863.207
5830	516.03	9485.56	34242.195
13108	515.48	11594.462	35298.395
17647	514.63	12816.947	37133.5
13783	514.37	11761.398	36233.637
20290	513.54	13428.987	38072.109
11778	512.51	11115.391	34610.414
24139	512.32	14541.859	34843.844
17490	511.78	12730.422	38346.727
10563	511.53	10784.016	33484.141
19409	509.26	13139.535	34580.438
15144	508.53	12138.289	34274.746
19174	507.8	13335.415	36662.16
7435	507.78	10111.139	34835.508
6515	506.69	9812.84	38318.133
15610	506.58	12139.362	38525.695
8449	506.23	10254.942	36799.801
8406	505.7	10227.736	36879.313
20402	505.66	13344.704	39034.613
24179	505.62	14414.334	34644.988
8882	505.58	10379.354	33253.531
24062	505.43	14538.309	35853.43
8507	505.37	10198.179	35972.473
10435	504.8	10570.632	33233.203
3419	504.76	8825.159	38356.234
16329	504.07	12300.902	35403.613
12529	503.04	11379.227	38471.762
17138	502.83	12564.993	38058.09
21632	502.25	13960.054	34889.355
19930	501.33	13486.728	35274.301
6703	501.03	9878.038	36606.348
6530	500.85	9888.91	38404.227
22483	500.32	14181.227	37509.227
12850	500.13	11537.911	37970.512
23770	499.84	14442.337	38519.52
3408	499.73	8784.627	38266.977
10148	499.17	10695.032	35498.73
20019	498.16	13427.752	36143.77
10368	497.93	10689.514	33522.887
15414	497.1	12225.232	36596.73
4148	496.97	9018.898	34741.813
10361	496.64	10729.732	33817.008
18754	496.36	13099.107	39225.668
17818	495.94	12786.34	35700.016
19435	495.92	13337.396	34410.051
6092	494.35	9629.195	36786.043
11791	494.12	11025.623	34397.086
1683	493.6	8278.277	34472.809
6658	492.47	9755.675	36907.445
10621	491.34	10780.43	33829.77
9691	491.32	10662.552	39060.68
22757	491.31	13990.759	35013.398
1204	491.06	7979.374	35997.879
3901	490.42	9049.334	36894.727
17736	489.91	12740.46	36309.805
2467	488.95	8444.193	37487.246
19187	488.57	13223.508	36416.293
18537	488.55	12989.612	36795.043
6969	488.13	9730.42	35170.074
14323	487.84	11909.941	38070.023
19906	487.48	13443.832	35075.246
967	487.17	8103.455	39131.754
14536	486.88	11969.187	36270.203
19812	486.48	13543.373	34390.977
7847	485.87	10046.99	38026.547
13499	484.93	11673.217	33919.16
22956	484.63	14106.077	33296.266
19753	483.36	13426.482	33818.977
15228	482.25	12218.973	35082.281
15982	482.18	12406.355	37702.211
10087	481.97	10548.792	36207.324
19781	481.35	13528.222	34120.797
21683	480.47	13812.782	35374.871
11695	480.32	11143.399	35400.41
12561	480.26	11295.999	38854.461
14133	480.13	11974.296	39946.246
11685	479.15	11055.651	35382.262
2420	478.87	8567.521	37995.309
575	477.99	7886.794	37294.676
7388	477.22	10084.207	34249.219
15583	477.09	12088.927	38295.527
17957	476.68	12822.856	34141.41
9940	476.3	10664.096	36922.648
23501	475.94	14263.334	38454.941
18650	475.75	13056.194	37982.445
8189	475.25	10151.127	38961.348
7984	475.25	9982.232	39547.973
13555	474.62	11815.206	34452.77
20516	473.89	13583.913	39622.059
18248	473.22	12957.544	33918.258
16727	473.01	12600.043	33983.848
5115	472.3	9422.697	38751.324
13334	472.13	11516.05	33264.426
971	471.96	8164.375	39197.172
20030	471.8	13438.935	36237.531
21590	471.44	13772.855	34579.902
10235	469.95	10717.682	34821.527
1063	469.22	8139.088	37831.625
2362	468.82	8419.863	38394.422
11373	468.36	11117.58	38635.836
23291	468.19	14321.81	36552.906
5276	467.9	9357.621	36436.375
15416	467.71	12143.298	36618.105
15045	467.56	12159.198	33519.781
17975	467.48	12736.064	34041.637
14466	466.66	11899.992	37141.969
14842	466.5	11880.933	34128.938
12804	466.31	11577.089	38381.781
16558	465.7	12395.796	33208.48
19210	465.59	13153.923	36264.672
23838	465.03	14539.535	37730.23
8775	464.72	10197.49	33772.453
2107	464.67	8327.896	38906.719
9664	464.44	10563.293	39382.039
22976	463.82	14328.918	33074.488
4126	463.27	8986.104	34634.141
17872	462.54	12822.153	35213.441
9245	461.76	10365.423	36992.336
106	461.76	7651.772	33828.242
15789	461.68	12379.776	39945.898
872	460.49	7958.774	39920.648
10986	459.04	10855.19	37781.887
12001	458.54	11334.114	33163.723
20272	458.27	13412.464	37899.652
10279	458.01	10557.376	34555.277
16184	457.62	12266.121	36252.141
3807	457.6	8889.533	37771.297
16393	456.3	12350.641	34667.984
18194	456.07	12942.711	33729.438
21088	455.98	13572.04	36000.527
3395	455.77	8652.349	38094.77
9078	455.71	10412.742	35225.367
11838	455.46	11112.965	34118.957
14665	453.8	11845.418	35336.039
22185	453.47	14135.891	39882.375
17279	452.94	12582.427	39340.691
7268	452.8	10085.929	33175.539
18795	452.74	13110.454	39703.316
23800	451.6	14578.018	38259.09
3309	451.58	8646.461	37045.965
10429	451.46	10708.286	33213.641
22122	450.35	13853.685	39474.797
11076	450.05	10817.485	38733.18
9919	449.01	10659.425	37153.008
14308	448.94	12008.479	38174.703
8090	448.55	10210.4	39597.223
9742	448.36	10658	38557.504
16998	448.15	12646.969	36397.516
19239	447.54	13313.014	36141.57
1612	447.35	8227.422	33542.402
8477	447.29	10298.936	36432.895
14145	446.89	11918.942	39635.172
14229	446.85	11848.174	39082.238
12224	446.28	11244.504	35089.93
4560	446.12	9082.725	35255.188
17351	445.03	12867.156	39946.41
15472	445.03	12140.629	37416.238
9101	444.71	10452.46	35420.398
21675	444.69	13921.174	35307.68
18674	444.34	12890.137	38238.492
3429	444.19	8693.017	38434.148
13348	443.6	11560.686	33296.523
4852	443.54	9230.465	38023.387
5067	443.27	9355.629	39243.949
13193	442.01	11505.711	34304.754
6078	441.15	9527.002	36624.254
13871	440.9	11756.142	37155.555
3910	439.52	8989.74	36953.852
15522	438.83	12199.722	37727.43
7707	438.74	10078.591	36692.133
22398	438.31	14156.808	37958.371
7114	438.05	9898.213	34392.492
10591	437.93	10804.488	33671.586
22286	436.5	14041.014	38941.09
22914	435.75	14131.999	33648.508
16714	435.5	12522.977	33924.02
14800	435.43	12023.593	34241.539
19044	434.74	13170.107	37795.242
23526	434.68	14379.274	38837.727
2649	433.51	8480.199	35664.031
18886	433.4	13156.023	39506.996
11761	433.17	11167.789	34737.59
1714	432.78	8326.611	34809.395
21802	431.46	13934.117	36579.516
13818	431.14	11776.962	36651.836
13650	430.3	11799.669	35258.609
17031	430.26	12498.985	36686.102
5040	428.73	9384.377	39542.488
22928	428.4	14027.786	33485.898
1247	428.13	8165.572	35573.039
19921	427.79	13476.001	35206.188
14999	427.43	12201.891	33269.629
16275	426.99	12324.323	35648.93
11282	426.72	11140.441	39165.137
14670	426.56	12042.669	35381.57
5032	426.22	9453.406	39734.609
21106	426.16	13653.876	35788.023
71	426.14	7946.758	33516.09
2415	426.09	8471.343	37841.754
7671	426.07	10049.857	36325.102
9423	425.88	10552.485	38579.41
8979	425.49	10508.561	34209.84
16496	424.98	12416.777	33781.574
22599	424.69	14087.816	36492.949
5242	424.34	9440.471	37006.949
2688	424.17	8415.647	35548.488
18320	423.64	12932.304	34590.57
22691	423.58	13986.481	35756.336
8550	423.12	10270.143	35429.973
23689	422.97	14413.992	39537.633
5238	422.07	9402.923	36985.496
8788	421.91	10136.022	33625.441
1202	421.91	8079.583	35998.195
6401	421.53	9509.959	39970.766
18616	421.34	13011.227	37381.184
17684	421.26	12696.845	36811.242
22544	420.54	14182.832	36976.539
7956	420.25	10089.143	39382.555
412	420.23	7891.906	36265.906
22205	419.85	14120.712	39650.086
5486	419.12	9300.111	34724.672
20437	418.49	13348.912	39455.645
6846	417.91	9794.566	35298.523
8654	417.9	10270.092	34521.949
17662	417.84	12908.881	37220.98
19030	417.74	13171.681	37831.332
10518	417.47	10846.446	33271.965
7345	417.42	9946.391	33905.715
19692	417.38	13379.205	33191.305
20309	417.11	13469.962	38253.813
17592	417.11	12762.033	37772.715
23562	417.05	14303.613	39217.832
19329	416.88	13142.004	34937.566
12023	416.82	11197.696	33319.082
3222	416.48	8833.549	36014.559
18751	416.35	12942.068	39180.516
1977	415.68	8321.072	37422.207
23568	415.68	14319.783	39274.531
355	415.29	7772.02	35768.465
5842	415.01	9492.594	34276.723
5025	414.81	9273.23	39993.789
16481	414.57	12285.06	33935.176
24182	413.8	14598.327	34672.133
6261	412.65	9684.353	38345.781
13502	412.25	11628.245	33936.684
16617	412.21	12490.098	33092.113
7606	412.17	9959.923	36034.117
20604	411.27	13612.663	39539.059
15684	410.95	12247.965	38945.715
1907	410.32	8316.136	36428.602
15532	409.78	12119.958	37902.414
21394	406.18	13797.97	33201.738
10444	406.03	10692.721	33317.523
817	404.81	7761.623	39237.172
16222	404.06	12439.222	36152.961
11627	403.26	11193.642	36012.484
3699	402.43	8855.502	38755.262
16881	401.82	12618.273	35385.504
18973	401.57	13265.622	38882.98
4470	401.38	9108.535	34097.66
18868	401	13228.333	39709.793
20790	400.44	13756.682	37792.66
7255	400.42	10040.947	33056.422
22110	400.35	13819.185	39352.617
21846	399.98	13899.159	36873.469
13618	399.45	11787.776	35057.953
9571	398.99	10451.385	39528.27
9068	398.72	10389.094	35096.078
16972	398.32	12625.429	36234.977
19856	397.23	13446.985	34759.875
15253	397.19	12063.217	35356.723
20696	397.15	13720.857	38504.531
4294	397.15	8837.065	33437.836
14060	397.15	11771.271	39236.074
9764	397.09	10725.118	38428.258
11085	397.07	10823.776	38860.988
4440	397	9156.948	33573.148
7800	395.95	9903.832	37460.285
20027	395.73	13552.581	36208.148
9343	395.26	10482.452	37875.41
21734	394.38	13955.901	36137.742
14557	394.36	11895.781	36130.012
3937	394.36	8921.1	36573.316
9539	394.26	10486.44	39377.129
5012	394.13	9189.7	39926.715
14344	393.74	12020.243	37981.391
4767	393.27	9096.048	37171.668
23954	392.83	14521.058	36928.414
7883	391.58	10092.681	38410.027
5229	390.95	9421.217	36891.453
10651	388.85	10932.814	34348.73
5060	388.23	9370.767	39158.176
19879	387.79	13455.681	34890.703
4079	387.64	8899.727	35391.688
8729	387.07	10183.457	34293.625
17186	386.87	12566.072	38519.043
21547	386.86	13859.573	34292.645
16945	386.47	12505.92	35934
15714	386.32	12066.963	39075.098
8054	386.09	10228.44	39455.18
2404	385.31	8513.108	38051.207
18545	385.09	13097.562	36886.648
13647	384.96	11657.939	35222.707
21867	384.18	13780.2	37208.473
15288	383.58	12092.627	35656.555
6464	383.49	9721.534	39246.176
15219	382.51	12117.092	35019.668
14082	381.94	11653.728	39590.242
2809	381.71	8474.097	34429.395
16709	381.55	12610.57	33881.625
120	381.52	7811.318	33938.395
18991	380.43	13164.626	38576.629
4866	380.27	9255.947	38119.531
17365	380	12844.376	39720.59
21500	379.95	13798.118	34041.578
1266	379.41	8121.038	35350.785
12174	379.2	11288.36	34664.953
15976	378.68	12430.579	37983.848
9677	378.4	10666.54	39212.527
1013	378.38	8087.278	38614.219
17079	377.75	12504.073	37114.926
23131	377.61	14271.999	34760.699
9528	377.52	10450.74	39252.211
14177	375.83	12006.804	39302.789
4083	375.64	8922.743	35412.488
781	375.49	7707.792	38796.207
6580	375.33	9887.245	37837.453
16620	375.03	12461.782	33089.047
1177	374.95	8024.629	36476.758
16980	374.8	12696.2	36275.996
1133	374.63	7996.009	36927.977
20794	374.11	13585.68	37808.824
18037	374.01	12895.266	33672.539
4001	373.8	8938.459	36133.637
18367	373.78	13056.892	35025.82
18778	373.71	13096.624	39607.492
10800	373.4	10802.916	35842.844
5994	372.94	9684.575	35979.809
17017	372.85	12538.309	36618.035
24055	372.46	14525.882	35782.32
838	372.18	7754.418	39489.121
14163	371.87	11933.245	39489.063
23540	371.78	14327.381	39036.57
814	371.58	7708.333	39206.879
20180	371.45	13414.821	37063.457
20172	371.16	13546.014	37032.512
2748	371.07	8537.733	34847.363
3590	370.86	9021.944	39671.168
2433	370.65	8596.439	37790.852
24214	369.88	14531.791	34029.387
5630	369.84	9433.678	33608.285
19736	369.44	13542.901	33656.352
10165	369.21	10673.536	35363.547
17740	368.96	12752.953	36348.699
24106	368.14	14502.109	35208.211
9340	368.01	10350.286	37858.824
18180	367.53	12994.583	33658.797
17468	366.24	12900.025	38786.773
669	365.59	7866.19	37774.242
16810	365.56	12642.544	34899.84
19459	365.31	13130.408	34201.41
23004	364.73	14379.17	33308.379
11600	364.6	10993.416	36106.695
6380	363.7	9655.688	39733.066
3431	363.18	8675.596	38454.949
21131	362.53	13658.569	35697.055
1096	362.3	8126.215	37219.48
2373	362.23	8468.205	38438.824
20891	362.15	13612.423	36852.453
20478	361.5	13526.57	39950.414
19372	361.36	13239.481	34652.414
2935	360.64	8627.658	33190.848
402	360.6	7873.816	36141.016
23073	359.66	14253.744	33980.668
2076	357.69	8290.72	38484.551
15573	357.25	12159.514	38222.516
14451	356.98	11868.329	37337.258
18452	356.56	12974.056	35891.566
16332	355.99	12364.871	35134.121
13574	355.76	11795.958	34659.512
11513	355.45	11116.938	37141.152
18459	355.15	12938.19	35992.516
3076	355.01	8632.385	34553.922
1094	354.84	8024.646	37221.93
13961	353.71	11725.29	38278.191
22826	353.42	14145.379	34337.473
24026	353	14465.404	36109.895
3004	352.98	8653.024	33819.867
14390	352.22	11983.362	37370.98
3083	352.16	8664.466	34579.887
9080	351.97	10473.566	35235.844
23395	351.45	14377.122	37576.914
1207	351.24	8157.148	36007.293
12820	351.07	11604.324	38303.637
20813	350.84	13564.939	37638.41
23155	350.76	14198.348	34961.023
1885	350.71	8295.333	36185.773
6660	349.98	9880.284	36918.297
20699	349.56	13697.591	38520.152
6327	349.19	9550.456	38977.656
20315	348.24	13495.06	38299.738
9205	348.14	10499.903	36488.543
21639	344.68	13832.85	34926.211
2880	344.2	8451.243	33601.961
2080	343.97	8292.704	38502.539
19913	343.95	13412.677	35137.266
24126	343.89	14459.254	35051.336
22685	343.62	14043.607	36029.93
11334	343.62	11108.26	38685.629
2944	343.26	8672.461	33232.078
11663	343.2	11124.538	35769.73
3140	342.92	8793.253	35128.898
19421	341.56	13211.938	34334.391
5898	341.4	9646.606	34615.465
5785	341.35	9544.33	33831.16
4642	340.95	9174.532	36046.242
10255	340.31	10643.119	34660.914
11668	339.95	11052.706	35425.852
2122	339.66	8289.213	39176.219
23915	339.24	14588.977	37228.551
24178	338.74	14433.375	34648.617
12544	338.67	11263.461	38599.777
6167	338.21	9661.84	37480.289
1759	337.75	8220.265	35260.602
20782	337.39	13576.956	37707.168
18026	336.96	12732.297	33573.398
16519	336.7	12380.706	33552.441
776	336.66	7707.034	38803.992
15201	336.33	12118.927	34788.395
15594	334.57	12086.643	38333.379
23431	334.19	14372.6	38021.426
1769	333.86	8268.234	35338.262
16567	332.79	12459.134	33250.977
10878	332.68	10816.147	36938.926
22673	332.24	13990.758	35940.441
10112	331.97	10634.14	35869.031
118	331.95	7654.303	33835.414
7592	331.51	10003.951	35934.266
11241	331.38	11172.485	39680.121
1693	330.53	8403.458	34573.445
22610	330.21	14070.395	36525.051
2057	329.98	8255.707	38218.273
18817	329.67	13007.883	39881.305
4288	329.02	9036.268	33418.031
9318	328.98	10434.877	37585.227
23896	328.24	14475.412	37480.688
7576	328.03	10026.042	35614.383
3633	327.61	8998.171	39209.969
10525	327.53	10823.868	33318.324
17929	327.47	12705.982	34524.953
23712	327.45	14507.268	39188.184
22273	327.34	14043.14	39089.168
1169	326.8	8116.54	36396.531
2915	326.44	8737.777	33103.309
12317	325.64	11234.558	35990.922
5921	325.52	9662.073	34864.238
19965	325.2	13341.176	35562.508
18975	325	13335.386	39020.652
11736	324.91	10993.305	34821.047
10152	324.83	10669.443	35532.563
11155	324.68	10923.889	39514.727
12482	324.64	11409.016	37735.555
5803	324.56	9648.408	34013.055
4914	324.16	9220.431	38435.406
15285	322.98	12185.022	35597.906
3357	322.65	8806.013	37583.93
8821	322.48	10129.84	33304.133
11028	322.31	10960.582	38268.738
3436	321.66	8829.766	38512.504
13322	321.41	11499.474	33225.18
10352	321.27	10573.302	33736.73
20148	321.06	13375.431	36807.441
22540	319.42	14061.871	36913.438
393	319.21	7888.5	36045.016
15824	319.01	12401.258	39288.898
17288	318.67	12672.117	39469.82
9887	318.59	10650.459	37502.27
9376	318.46	10475.298	38318.066
13539	318.44	11776.457	34342.941
18163	317.62	12925.94	33581.52
2262	317.52	8534.938	39409.566
15091	317.23	12196.925	33773.383
1605	316.66	8349.975	33496.559
17028	316.01	12533.005	36670.598
3247	315.59	8628.769	36317.621
13274	315.45	11429.753	33763.477
3163	315.34	8828.11	35476.922
20121	314.65	13455.996	36660.367
14251	313.58	11889.631	38681.039
16627	313.35	12511.083	33108.227
14284	312.43	11950.867	38429.711
13514	312.39	11641.435	34165.262
19782	311.17	13400.998	34117.492
20727	311.09	13641.815	38424.73
4606	310.27	9194.69	35758.094
4383	310.02	9228.92	33380.566
21318	309.37	13605.805	33577.227
8433	308.53	10290.846	36968.988
12864	307.99	11536.977	37741.297
21354	307.95	13630.063	33330.738
3427	307.38	8704.476	38407.031
10575	307.21	10934.906	33573.813
20005	306	13381.461	35989.344
17182	305.81	12533.573	38447.32
13706	305.7	11657.125	35729.398
10914	305.37	10867.974	37214.953
21855	305.08	13952.16	37047.977
21822	304.55	13814.932	36678.543
2062	304.3	8220.059	38286.328
6023	303.97	9573.788	36383.121
13861	303.76	11809.596	37053.168
15642	303.65	12207.428	38769.18
849	303.59	7657.842	39607.008
7257	303.51	10125.53	33057.988
4416	303.42	9109.477	33557.035
12634	302.71	11218.599	39464.77
17685	302.46	12891.768	36812.953
15398	302.4	12129.764	36445.492
12777	302.25	11475.693	38528.063
1680	300.62	8271.563	34456.16
12693	300.13	11563.075	39734.723
20849	299.99	13520.549	36993.367
5886	299.86	9522.152	34518.922
3803	299.17	8939.246	37773.492
22987	299.09	14339.417	33246.266
13241	299.05	11531.163	34063.215
9493	298.94	10401.049	39047.617
7312	298.9	10081.99	33572.77
8865	298.25	10528.287	33187.547
4545	297.31	9132.785	35070.18
13599	296.36	11714.057	34863.824
890	296.11	7794.1	39998.016
7945	295.86	9868.698	39093.844
13604	294.6	11696.124	34914.727
6066	294.54	9495.773	36555.781
11817	293.79	11041.869	34013.68
21811	293.6	13800.713	36598.125
3511	293.49	8701.805	39416.613
4873	293.39	9109.497	38228.977
12912	292.64	11520.892	37315.305
11350	292.17	11173.044	38536.77
8605	292.09	10167.471	34993.668
6156	291.86	9614.795	37362.926
697	291.74	7835.525	37874.172
19534	291.42	13290.169	33766.313
2661	290.44	8492.201	35709.324
17209	290.19	12521.702	38849.832
18870	290.14	13262.914	39726.266
14567	289.83	11928.189	36157.266
12867	289.73	11460.612	37802.148
13132	289.66	11503.536	35068.328
21934	289.6	13833.267	37405.539
10610	288.84	10774.23	33828.84
13329	288.72	11605.939	33245.609
19818	288.59	13414.215	34431.883
10755	288.17	10859.237	35260.789
12284	287.8	11271.257	35599.266
4528	287.53	9180.011	34998.672
15752	286.88	12114.951	39696.363
4341	286.85	8892.357	33146.582
20079	286.14	13486.143	36507.523
19492	285.89	13192.231	34099.641
1217	285.68	8058.203	35742.504
5342	285.54	9402.956	35927.922
16338	284.91	12367.43	35221.875
15275	284.64	12143.609	35534.367
9704	284.22	10657.003	38833.641
15811	283.9	12478.437	39812.621
17287	283.73	12599.2	39420.512
3555	282.56	8636.757	39966.832
11837	279.76	11174.671	34109.313
5706	279.27	9670.014	33100.211
22847	278.29	14190.534	34187.492
6338	278.25	9581.097	39086.434
10330	277.89	10623.587	34101.031
13681	277.68	11688.807	35510.32
23417	277.49	14385.161	37892.531
13659	277.39	11776.479	35322.086
9635	275.92	10736.707	39758.395
4955	275.17	9057.728	38961.008
12159	274.67	11284.549	34519.637
3679	273.22	9051.233	38984.805
6336	273.12	9688.179	39042.926
16531	272.7	12470.355	33372.262
5410	272.42	9445.273	35371.211
21847	271.96	13947.432	36901.273
15395	271.71	12237.792	36420.203
9283	271.59	10349.877	37304.453
14921	271.4	12011.475	33482.23
15068	271.36	12204.872	33632.645
2138	270.37	8219.063	39297.465
13877	270.25	11638.039	37189.629
12733	270.25	11546.33	39026.027
2017	270.06	8209.79	37827.18
12780	268.61	11459.927	38533.227
24033	267.84	14486.837	35897.199
23600	267.78	14382.096	39529.727
10603	267.4	10777.779	33731.223
15511	267.21	12235.188	37567.195
5430	267.19	9280.817	35178.285
17541	267.08	12836.461	37830.137
4351	267.04	9061.159	33066.434
5054	266.81	9473.888	39413.73
19934	266.79	13401.512	35296.691
11123	266.73	10867.321	39094.902
11545	266.5	11157.031	36830.043
2119	265.81	8390.224	39098.398
6611	265.39	9774.812	37823.254
2106	265.16	8205.422	38856.445
3105	264.57	8821.486	34718.035
15800	264.51	12457.834	39683.961
16953	264.38	12679.687	36022.836
17374	264.13	12806.109	39439.516
14765	263.92	11952.24	34577.453
23825	263.9	14515.928	37884.316
936	263.65	8043	39526.113
20010	263.65	13437.112	36097.477
21852	263.13	13772.582	36963.719
1000	263.1	8063.858	38672.547
18410	262.92	13034.998	35501.516
9646	262.85	10548.091	39284.867
11709	261.49	10990.54	35160.414
14964	261.14	11955.565	33152.836
2871	260.3	8487.862	33519.27
286	259.56	7925.831	35145.461
18374	258.52	12974.612	35099.703
19490	257.68	13208.428	34091.902
882	257.26	7903.703	39952.922
6841	256.95	9841.962	35275.938
18072	255.5	12901.498	33040.148
7634	254.96	10106.53	36215.695
13780	254.94	11790.729	36199.047
16648	254.73	12519.923	33372.254
1512	254.2	8003.019	33400.805
64	253.95	7649.407	33492.844
14414	253.91	11892.858	37446.344
13698	253.55	11732.975	35683.602
14226	253.34	11882.335	39062.617
22762	253.24	14074.136	35050.793
13748	252.8	11812.605	35967.035
12447	252.7	11282.886	37293.352
9097	251.37	10408.2	35403.836
16368	250.71	12479.226	35093.824
753	248.8	7836.255	38542.293
5748	248.69	9615.239	33559.301
9807	248.65	10538.224	38143.434
22411	248.19	14146.037	37751.242
18191	247.79	12980.116	33714.09
18866	247.17	13112.483	39695.051
10248	247.08	10751.332	34889.324
2797	246.81	8435.612	34584.219
4964	246.18	9168.601	39105.617
4853	245.36	9136.68	38023.602
11169	244.86	10928.308	39698.074
21788	244.53	13905.907	36399.883
22004	244.34	13828.068	38138.004
16538	244.02	12349.132	33397.359
18122	243.44	12975.287	33396.07
9863	243.31	10716.295	37608.484
15196	242.35	12158.83	34738.906
12396	241.45	11276.153	36836.398
12248	241.38	11405.465	35360.227
20434	240.44	13499.408	39442.074
16409	240.21	12414.816	34503.039
8380	239.63	10216.2	37327.844
16684	239.48	12659.176	33615.07
12756	239.04	11464.439	38716.656
23275	238.68	14365.617	36287.672
7375	238.35	10031.297	34206.617
4163	237.8	9050.417	34575.32
14915	237.61	11972.334	33420.328
8957	237.57	10511.772	33975.344
16208	237.18	12307.823	36323.043
6473	236.82	9819.62	39051.367
6537	236.17	9797.793	38167.715
8846	235.37	10455.526	33061.906
13517	234.54	11673.54	34175.828
6183	234.49	9617.869	37656.938
11543	234.33	11155.82	36816.195
13400	234.22	11763.964	33106.051
12103	234.07	11378.395	33911.168
6065	234.03	9509.624	36543.57
8641	233.89	10188.533	34661.496
4755	233.32	9078.75	37039.824
10302	232.19	10687.459	34165.059
23141	231.58	14262.005	34844.199
20834	231.48	13577.094	37225.043
3507	231.23	8732.925	39387.203
6313	230.14	9568.959	38817.121
999	230.05	8008.476	38661.754
2800	229.63	8544.121	34592.074
24180	228.63	14587.166	34654
13808	227.73	11631.018	36402.148
20228	226.56	13553.801	37588.332
10932	226.03	10852.677	37278.953
18387	225.87	12981.302	35158.297
8033	225.7	10166.847	39944.77
2490	225.63	8561.216	37336.652
7908	225.34	10067.86	38688.367
15754	224.92	12228.658	39707.426
19347	224.8	13126.706	35087.227
22042	224.8	13784.812	38562.707
714	224.71	7934.173	38060.086
23570	224.67	14318.986	39293.859
2250	224.57	8595.687	39562.016
12689	224.53	11457.168	39724.266
17083	224.38	12459.5	37177.969
22704	223.77	14010.55	35890.184
23116	222.87	14284.583	34472.324
632	222.24	7753.175	37646.48
18388	221.82	12971.793	35149.742
16146	221.38	12363.189	37012.102
752	221.34	7850.146	38535.438
20300	221.32	13363.091	38201.691
12445	221.17	11272.916	37278.977
4759	221.09	9149.987	37105.961
10719	220.54	10922.391	34932.023
18021	220.46	12611.081	33888.641
1917	219.25	8309.427	36428.133
33	218.51	7672.582	33324.125
19186	217.88	13195.826	36397.102
21438	217.82	13963.024	33407.902
2754	217.38	8583.45	34856.91
1216	217.28	8170.25	36053.914
9898	216.86	10592.016	37240.82
1242	216.69	7987.472	35540.469
15926	216.46	12403.214	38311.078
1590	216.04	8245.357	33411.133
7992	215.96	9958.497	39670.625
12819	215.69	11574.197	38298.828
5883	215.64	9517.42	34501.449
4864	215.18	9145.619	38113.078
22556	214.66	14038.105	36797.672
23883	214.66	14566.329	37659.824
11799	214.49	11106.901	34139.703
4238	214.16	8956.738	33909.695
6642	214.11	9815.094	37335.555
12547	213.88	11318.801	38632.188
11441	213.61	11134.127	37793.164
16141	213.24	12459.368	36939.332
1159	212.36	8096.79	36552.332
3631	212.15	8982.252	39197.543
9438	211.94	10396.245	38731.266
22558	211.79	14038.241	36811.43
19953	211.71	13390.847	35410.391
19822	211.46	13400.364	34433.742
16568	211.31	12398.052	33251.508
874	211.22	7843.822	39920.398
7303	210.58	10105.264	33574.902
8469	209.99	10213.442	36638.184
22774	207.27	14013.999	34930.594
455	206.89	7820.518	36465.156
21536	206.49	13797.814	34230.816
5600	205.67	9298.816	33652.121
5716	205.65	9475.102	33243.637
19324	205.36	13138.803	35210.738
18879	204.96	13326.447	39772.023
8741	204.48	10179.186	34083.168
4111	204.38	8999.609	34802.82
2271	204.06	8531.414	39197.992
13463	203.69	11677.253	33540.535
16086	203.25	12374.828	37283.844
23064	202.66	14405.017	33861.27
6258	202.16	9639.965	38343.16
20832	202.09	13572.127	37213.441
8818	200.75	10275.596	33255.91
17319	200.38	12468.987	39827.156
15099	199.71	12264.468	33863.176
17892	199.6	12884.475	35093.836
18869	199.58	13105.316	39711
14855	198.22	11950.512	33929.555
21599	197.49	13962.272	34659.523
4253	197.46	8871.572	33948.613
11099	197.34	10902.965	38964.145
472	197.25	7748.838	36500.59
20500	196.82	13610.208	39867.395
10613	196.44	10790.643	33831.477
21601	196.27	13971.045	34667.957
16796	196.15	12618.281	34779.297
9760	196.12	10766.698	38369.809
16664	195.68	12513.944	33484.012
3118	194.97	8684.914	34784.309
18931	192.42	13255.895	39142.141
2052	192.23	8289.83	38193.367
1113	192.1	8183.071	37042.777
8688	191.91	10274.552	34316.496
7796	191.01	10068.254	37421.238
1801	190.85	8288.494	35570.762
3206	190.16	8840.092	35824.887
5136	189.38	9277.697	38307.953
11173	189.27	10930.088	39715.633
18020	188.77	12608.507	33874.602
19549	188.29	13304.229	33848.078
15641	187.22	12072.455	38724.027
1644	186.72	8328.633	34093.766
2518	186.47	8490.874	37016.598
12057	184.4	11246.863	33457.703
9408	183.89	10436.219	38461.699
18426	182.95	13123.907	35636.734
3533	181.73	8803.663	39648.559
19527	181.46	13010.436	33665.012
3227	180.58	8818.094	36096.613
11937	180.39	11110.898	33426.715
22400	179.96	14120.072	37977.805
16467	178.76	12386.729	33819.887
5431	178.36	9294.969	35183.969
8953	178.03	10520.335	33958.449
3392	176.94	8716.052	38078.563
4696	176.85	9172.635	36545.156
13603	175.83	11703.039	34899.902
5347	175.35	9405.173	35944.434
14341	175.22	11970.607	37933.098
5986	175.1	9600.975	35872.344
1316	174.89	8144.421	35015.73
124	174.72	7759.646	33957.078
453	174.43	7736.382	36433.367
8452	173.92	10243.278	36808.191
4937	173.65	9115.929	38652.531
6133	173.63	9498.603	36980.348
16685	173.57	12688.512	33616.551
13240	173	11539.662	34054.414
14757	172.73	11850.449	34539.59
15229	172.02	12127.672	35091.113
5950	171.75	9510.489	35225.141
18076	171.01	12767.018	33081.855
1841	170.38	8385.17	35948.48
4236	170.38	8942.844	33901.734
23797	169.59	14489.725	38158.625
1775	169.5	8261.04	35351.59
5987	168.79	9612.868	35879.109
3509	168.73	8720.795	39393.625
7660	168.6	10046.12	36305.402
15028	168.2	12208.645	33343.012
22895	168.08	14193.804	33733.902
1194	168.02	8090.529	35907.16
894	167.37	8028.493	39826.574
11291	166.07	11003.377	39273.43
17084	165.77	12699.03	37181.246
1188	165.73	8157.187	36113.301
21285	165.48	13675.062	33905.875
1654	165.36	8369.839	34302.258
17749	165.25	12654.045	36404.539
21793	165.11	13879.472	36439.773
18205	164.43	12901.256	33759.773
15257	164.35	12173.962	35433.789
11834	164.29	11127.559	34095.172
7364	164.18	10037.221	34192.332
16650	163.7	12496.638	33373.922
504	163.6	7779.076	36648.34
1383	163.55	8115.372	34490.996
11943	163.26	11042.065	33479.301
9282	163.12	10348.355	37291.473
363	162.4	7756.726	35820.188
7678	162	10110.901	36440.07
11086	161.96	10838.345	38863.539
13457	161.54	11674.683	33527.246
21402	161.06	13882.056	33240.086
15172	160.83	12074.705	34544.516
14858	160.33	11960.874	33940.02
6467	160.18	9822.01	39265.027
4865	160.08	9158.644	38118.578
20193	159.28	13509.84	37208.797
1172	158.01	8147.362	36403.48
21682	157.98	13916.36	35296.379
10653	157.78	10869.191	34351.238
18932	157.75	13237.542	39136.758
21147	157.23	13650.978	35560.008
3368	157.19	8728.511	37772.449
23916	157.1	14585.098	37240.375
19801	157.06	13515.276	34367.664
14147	156.6	11934.108	39628.766
10252	156.58	10747.02	35018.586
11965	156.2	10902.205	33009.348
6086	156.14	9608.978	36777.648
4758	155.66	9161.336	37097.309
11941	154.86	11030.365	33476.617
17036	154.47	12532.291	36685.352
18165	154.36	13002.725	33594.191
20728	153.94	13655.846	38425.32
839	153.69	7759.454	39502.379
20802	153.13	13748.076	37538.262
15560	152.75	12105.405	38114.738
18164	152.27	13006.026	33583.145
8829	152.1	10285.657	33026.207
2914	151.74	8743.357	33086.922
3106	151.35	8833.999	34718.477
2446	151.32	8559.654	37355.102
6316	150.11	9557.753	38826.973
86	149.86	7882.076	33583.563
11805	149.65	11099.854	34162.012
11100	148.68	10890.282	38962.613
11662	148.68	11136.536	35761.383
24232	148.43	14429.287	33873.109
5662	147.93	9455.248	33270.066
18676	147.91	13066.185	38257.137
16226	147.64	12369.639	36189.914
1269	147.41	8108.52	35361.551
21312	146.86	13684.372	33530.055
10083	146.86	10695.08	36199.68
1676	146.74	8212.92	34404.375
23794	146.55	14497.184	38149.852
23694	146.44	14537.528	39661.688
5834	146.42	9573.964	34254.535
4051	146	8919.888	35419.941
2169	145.98	8240.123	39618.324
12565	145.29	11232.1	38895.051
358	145.15	7734.909	35790.711
13003	145.08	11617.533	36390.965
85	145.06	7895.459	33584.223
5875	144.85	9512.091	34442.16
16408	144.2	12401.724	34495.098
5876	144.16	9484.663	34447.734
5237	143.8	9482.992	36976.012
1402	143.64	8064.303	34586.945
8786	143.62	10207.495	33515.406
23295	143.51	14328.392	36567.266
10347	143.49	10766.466	33844.633
19894	143.32	13317.787	34933.816
10287	143.11	10641.98	34653.578
2614	143.11	8350.044	36025.836
18269	142.8	13082.601	34032.086
1973	142.63	8387.506	37376.809
17329	142.23	12461.606	39986.457
2750	142.11	8561.523	34850.855
12549	142.02	11313.313	38643.602
15561	141.79	12090.375	38109.871
15555	141.77	12096.422	38100.48
4537	141.56	9194.236	35008.184
11290	141.02	11016.044	39267.563
2801	140.96	8447.875	34595.188
11700	140.29	11058.736	35408.363
24174	140.1	14499.141	34581.449
10456	139.89	10617.331	33139.602
973	139.8	8015.65	39269.168
11429	139.78	11022.859	37733.535
16127	139.55	12348.245	37163.293
18953	139.34	13273.785	38974.492
14730	138.72	11788.515	34665.926
4534	138.67	9202.011	34997.398
18125	138.38	12978.362	33413.949
14743	137.73	11825.686	34458.941
480	137.48	7882.818	36508.973
18271	137.38	13086.888	34042.098
15586	137.33	12075.633	38289.156
2794	136.81	8620.624	34560.145
8209	136.47	10246.027	38801.934
16465	136.43	12372.444	33810.914
23959	136.37	14516.035	36946.691
11947	134.94	11014.59	33223.137
8859	134.88	10542.737	33154.344
16662	134.86	12527.708	33475.438
7137	134.76	9749.812	34280.289
9748	133.86	10567.16	38588.242
18409	133.56	13033.942	35488.996
2746	133.48	8576.021	34811.805
10461	132.73	10631.502	33151.727
7421	132.49	10000.609	34667.578
15136	131.8	12030.273	34243.961
14913	131.47	11967.791	33408.445
13191	131.05	11552.038	34645.07
9093	130.84	10419.151	35391.57
15052	130.84	12116.141	33575.133
15194	130.82	12141.316	34720.426
19346	130.61	13142.876	35081.637
22736	130.61	14112.491	35569.535
116	130.46	7648.502	33817.695
23086	130.46	14236.079	34109.289
14979	130.27	12171.78	33085.191
19443	129.98	13246.759	34428.391
6643	129.6	9825.688	37340.477
1310	129.33	8137.819	34962.695
8001	129.29	9960.4	39771.547
3469	128.73	8753.62	38879.84
5659	128.56	9453.254	33220.789
1607	128.49	8339.614	33505.211
7797	128.26	10078.614	37424.762
4348	128.24	9080.584	33056.434
2253	128.24	8600.928	39572.398
15020	128.22	12148.791	33310.949
12692	128.14	11570.218	39722.848
22860	128.05	14141.333	34014.73
10526	127.95	10838.723	33315.211
6135	127.93	9490.68	36990.668
15088	127.49	12081.015	33730.914
10993	127.4	10753.963	37807.32
15391	126.46	12234.265	36403.523
13139	126.46	11522.021	35070.188
16507	126.29	12386.307	33807.793
12566	125.92	11242.288	38903.234
3649	125.88	8902.768	38979.109
18462	125.83	13008.131	36094.836
8699	125.5	10285.167	34364.953
9365	124.58	10553.222	38148.445
24147	124.52	14425.777	34626.344
14454	124.31	11975.38	37370.211
2020	123.85	8213.044	37838.824
4862	123.64	9169.918	38098.977
16795	123.41	12609.727	34769.32
2143	123.22	8202.183	39320.965
8691	122.63	10305.259	34328.867
22999	122.63	14335.886	33259.695
15022	122.57	12117.764	33320.043
23125	121.64	14410.149	34624.824
12075	121.54	11400.181	33642.359
12921	121.41	11408.43	37121.648
15009	120.7	12191.803	33292.516
18276	120.45	12832.617	34134.863
19909	120.03	13442.034	35093.359
16681	119.74	12700.971	33604.098
10063	119.43	10723.805	36152.828
1025	119.24	8033.039	38233.633
18189	119.17	13120.251	33695.719
19072	118.76	13195.731	37614.551
5627	118.75	9400.398	33597.059
5870	118.65	9502.952	34411.371
18123	118.46	12959.444	33400.871
9683	118.11	10654.689	39226.16
12251	118.04	11411.835	35371.492
19379	118.02	13336.602	34687.695
460	117.94	7887.083	36486.398
19533	117.87	13279.799	33758.16
689	117.31	7824.682	37887.629
7710	117.14	10041.329	36755.957
17928	117.02	12868.601	34513.898
1206	117	8196.376	35999.434
13515	116.56	11661.822	34162.875
20301	116.56	13375.39	38207.023
11275	115.53	11149.416	39345.672
4131	115.34	9016.514	34650.621
7594	115.15	9964.364	35939.883
283	115.11	7919.458	35125.965
16575	114.96	12387.884	33267.18
18172	114.65	13108.46	33632.82
4857	114.48	9150.035	38034.488
2897	114.4	8436.403	33303.367
10734	114.29	10764.127	35025.227
10153	114.19	10678.263	35522.156
10984	114.11	10837.297	37771.934
18876	114.06	13249.697	39732.785
451	113.79	7765.356	36387.992
11832	113.67	11165.97	34086.766
3099	113.12	8743.624	34685.809
10606	112.79	10782.996	33743.926
10544	112.12	10793.44	33377.496
15802	112.07	12446.22	39691.191
15082	111.95	12076.069	33716.035
10455	111.53	10654.885	33125.25
4728	111.51	9058.755	36888.609
13275	111.49	11416.572	33761.773
4353	111.49	9077.697	33071.586
7815	111.03	9890.889	37674.813
23139	111.03	14250.305	34826.34
19882	111.01	13440.104	34883.059
1898	111.01	8331.21	36370.563
8727	110.86	10184.941	34275.648
32	110.82	7706.792	33295.508
23419	110.8	14390.026	37906.996
18192	110.67	12992.953	33709.996
11705	110.52	10989.805	35144.863
13941	110.44	11673.53	38043.43
1100	110.4	8007.91	37224.164
21952	110.17	13903.366	37602.859
1114	110.13	8064.423	37075.684
105	109.94	7871.242	33815.352
4415	109.67	9097.41	33548.992
23593	109.54	14221.12	39445.645
291	109.33	7771.852	35152.262
9495	109.33	10411.716	39059.371
6614	109.23	9887.15	37843.824
22109	108.81	13806.62	39340.078
8694	108.49	10255.748	34337.367
18007	108.03	12749.033	33753.695
7767	107.72	9899.306	37085.402
21881	107.63	13970.629	37304.941
23393	107.57	14320.003	37525.211
8738	107.01	10185.559	34072.227
23013	106.88	14391.052	33353.273
9482	106.84	10407.176	39040.93
13141	106.82	11597.951	35071.051
300	106.8	7746.876	35177.117
13942	106.61	11656.253	38041.039
14162	106.27	11917.584	39479.426
20680	105.71	13760.215	38982.004
11453	105.46	11148.118	37684.066
4967	105.25	9158.393	39115.117
4267	105.08	8845.074	33571.039
8995	105.06	10366.294	34298.824
11233	104.49	11074.228	39629.23
2162	104.35	8316.252	39471.48
4135	104.32	9024.029	34663.82
20196	104.32	13507.364	37224.805
15527	104.24	12195.59	37736.559
6466	104.18	9822.792	39249.773
2049	104.01	8279.873	38189.391
2179	103.91	8414.54	39692.625
13944	103.74	11653.987	38050.531
22689	103.23	14054.852	36031.32
5616	103.13	9283.171	33767.121
18181	103.05	13012.602	33655.551
322	101.87	7750.543	35423.344
10417	101.66	10635.899	33165.156
12892	101.66	11532.739	37423.063
18004	101.64	12759.382	33708.328
5699	101.64	9458.185	33168.457
6256	101.62	9630.797	38331.781
13192	100.72	11502.867	34287.121
2745	100.41	8595.122	34801.18
5807	100.41	9646.291	34054.539
5719	100.28	9621.563	33250.422
19231	99.8	13251.822	36368.871
873	99.61	7828.154	39916.777
1391	99.19	8081.846	34518.617
5610	99.19	9294.776	33705.008
6326	99.13	9544.693	38966.805
10949	98.96	10901.817	37415.48
20700	98.94	13718.645	38517.105
306	98.8	7730.917	35199.367
360	98.69	7748.841	35796.773
7298	98.1	10102.852	33549.859
17181	97.94	12535.556	38436.078
268	97.91	7874.669	35032.289
15070	97.75	12218.261	33634.102
8689	97.62	10318.365	34321.484
19935	97.46	13414.958	35293.66
259	97.45	7891.481	35023.395
11289	96.95	11001.956	39258.676
21129	96.37	13646.186	35686.18
72	96.09	7645.613	33509.145
16416	95.99	12390.89	34507.496
5684	95.82	9279.997	33047.336
9647	95.78	10562.224	39282.887
15825	95.51	12388.564	39283.23
737	95.23	7732.931	38292.184
15643	95.19	12219.275	38765.633
4604	95.07	9062.296	35695.301
22376	94.84	14091.284	38101.305
20743	94.8	13709.145	38505.809
2531	94.56	8596.773	36540.586
10539	94.54	10816.825	33359.219
20189	94.44	13403.024	37065.16
22684	94.29	14101.269	35999.703
275	94.23	7849.949	35050.859
8873	94.23	10364.639	33255.523
92	94.14	7898.632	33712.273
6465	94.12	9832.689	39250.441
130	93.2	7731.569	33984.848
11697	93.12	11128.51	35393.105
15794	93.1	12284.045	39988.172
13324	93.04	11560.174	33231.641
23840	92.89	14522.877	37730.035
38	92.87	7920.949	33385.867
21284	92.68	13690.038	33902.008
20744	92.6	13733.337	38508.566
7706	92.45	10078.943	36676.57
15029	92.34	12145.309	33345.004
11337	92.26	11097.907	38692.855
5013	92.24	9058.369	39921.797
9737	92.22	10666.688	38831.145
17142	92.18	12580.07	38063.293
19437	91.95	13248.983	34414.809
20146	91.95	13383.431	36797.215
10304	91.88	10680.782	34175.68
12761	91.69	11454.393	38724.898
7300	91.65	10077.76	33565.531
1142	91.48	8048.723	37000.16
23597	91.28	14408.41	39522.234
12873	91.26	11510.094	37516.484
18176	91.23	13093.322	33638.227
22570	91.17	14060.102	36538.531
17133	91.13	12647.949	37968.805
1304	91.13	8145.694	34948.719
3681	91.13	8959.305	38993.098
18855	91.02	13281.173	39598.285
775	90.98	7707.758	38788.191
23936	90.94	14597.69	37382
12483	90.88	11409.678	37752.848
10396	90.79	10774.724	33390.719
18013	90.52	12794.992	33768.934
4506	90.04	9109.754	34593.055
7632	90	10098.81	36204.398
4242	89.91	8899.262	33913.973
12058	89.87	11258.947	33454.27
14864	89.43	11927.281	34060.047
5873	89.29	9548.721	34429.77
1230	89.22	8069.451	35732
11077	89.14	10803.448	38727.645
9274	88.97	10498.014	37245.691
5603	88.87	9307.195	33667.652
8677	88.78	10305.276	34288.32
14952	88.62	12008.808	33094.742
7395	88.6	10063.752	34307.074
19952	88.53	13381.073	35401.457
12783	88.49	11512.103	38543.973
8917	88.43	10557.617	33736.125
20803	88.34	13756.106	37549.203
8640	88.16	10181.261	34648.176
1906	88.16	8310.128	36409.93
4445	88.09	9273.59	33682.84
499	87.99	7776.539	36594.738
23144	87.95	14261.54	34856.504
5758	87.78	9424.964	33603.035
23171	87.78	14332.056	35108.297
7798	87.78	9903.736	37436.906
14081	87.4	11648.091	39578.027
3944	87.38	8853.967	36631.234
2504	87.32	8628.841	37092.801
19997	87.3	13555.204	35951.688
21658	87.21	13846.77	34958.645
24239	86.9	14620.262	33965.637
8643	86.79	10183.865	34673.703
3369	86.46	8736.915	37774.395
2016	86.17	8204.892	37816.156
16618	86.06	12496.446	33081.828
3873	85.98	8879.997	37308.148
2517	85.85	8498.932	37006.523
16274	85.49	12308.544	35639.621
18039	85.45	12873.524	33670.426
6084	85.45	9600.024	36765.371
15415	85.45	12135.547	36606.422
10211	85.31	10578.511	34950.195
4291	85.29	9045.456	33420.066
3003	85.24	8667.141	33771.527
3139	85.1	8786.589	35116.652
10535	85.05	10836.599	33337.352
20159	84.99	13557.223	36946.969
15289	84.99	12107.855	35651.504
17048	84.64	12538.157	36828.207
20194	84.62	13498.448	37214.715
21278	84.55	13666.429	33865.41
8294	84.51	10320.534	38078.578
5843	84.45	9583.161	34268.613
1657	84.22	8382.756	34327.848
16528	84.16	12463.169	33353.852
8866	84.07	10508.441	33201.688
811	84.07	7708.186	39192.32
269	84.01	7858.667	35035.328
13512	83.97	11739.814	34137.336
96	83.88	7891.34	33738.984
15023	83.78	12128.325	33318.035
20006	83.69	13557.279	36000.242
22435	83.69	14154.452	37747.965
19805	83.53	13531.497	34379.199
10353	83.28	10561.058	33728.605
1356	83.21	8200.515	34675.879
13559	83.15	11828.347	34484.867
23602	83.11	14266.739	39548.914
17526	83.02	12878.252	38345.559
5717	82.98	9491.449	33247.93
4757	82.96	9144.56	37088.984
20518	82.84	13601.648	39619.406
67	82.83	7932.023	33503.594
15761	82.83	12190.124	39767.891
11670	82.71	11071.502	35420.895
1802	82.69	8298.607	35567.121
12177	82.6	11285.598	34683.859
3806	82.5	8881.765	37761.309
15753	82.5	12125.879	39707.98
11732	82.5	11006.088	34810.813
23650	82.31	14492.417	39918.223
87	82.31	7887.683	33596.863
8787	82.29	10148.701	33616.695
2255	82.12	8536.765	39644.641
3677	81.72	9041.014	38952.238
10543	81.66	10816.478	33372.973
23402	81.56	14367.058	37591.52
1584	81.43	8395.744	33376.199
4113	81.35	9013.152	34808.242
256	81.18	7912.477	34957.832
1865	80.87	8347.964	36106.074
24234	80.85	14432.233	33888.953
23008	80.74	14381.125	33331.656
17212	80.72	12515.622	38859.156
16209	80.55	12319.462	36325.246
8847	80.47	10444.401	33067.27
7390	80.45	10096.797	34235.926
10363	80.24	10751.888	33813.754
2275	80.24	8537.778	39210.105
17185	80.11	12558.86	38505.809
8835	79.99	10293.959	33057.367
18040	79.97	12878.298	33679.375
17471	79.9	12823.136	38502.293
12548	79.88	11300.788	38637.887
8501	79.78	10111.208	36208.184
13945	79.69	11669.085	38053.488
359	79.57	7792.441	35791.586
6579	79.48	9794.932	38173.859
8816	79.46	10272.568	33243.676
13295	79.4	11599.919	33653.938
15203	79.38	12105.968	34789.617
19484	79.34	13188.286	34076.738
24181	79.23	14606.999	34662.484
5373	79.23	9410.525	35922.828
14340	79.09	11960.989	37925.438
5615	78.81	9290.614	33750.215
10650	78.79	10737.446	34303.109
815	78.77	7720.857	39215.047
22602	78.77	14074.431	36486.391
22855	78.77	14128.354	34284.852
15845	78.73	12456.753	39139.953
10948	78.65	10888.877	37405.5
2886	78.61	8428.392	33335.613
13962	78.56	11716.347	38268.473
23074	78.42	14239.269	33975.773
18902	78.37	13171.468	39576.641
13558	78.21	11798.815	34476.125
18888	77.73	13167.967	39500.152
1210	77.68	8087.538	36016.102
1209	77.45	8095.044	36007.402
2652	77.43	8583.622	35661.121
22690	77.39	14000.345	35740.531
8827	77.22	10323.408	33015.539
23014	77.14	14383.157	33365.953
17082	77.14	12449.913	37164.641
10439	77.1	10579.682	33247.227
103	76.89	7856.648	33810.723
2376	76.87	8460.465	38450.172
14541	76.76	11954.88	36267.406
12999	76.66	11538.276	36268.477
11536	76.61	11076.239	36710.051
20245	76.47	13441.081	37651.18
6735	76.47	9863.85	36606.969
75	76.43	7925.762	33515.23
16221	76.34	12299.155	36127.168
1875	76.28	8312.663	36165.266
16292	76.26	12184.141	35521.672
2648	76.18	8474.032	35647.852
15748	76.18	12126.531	39684.207
3483	75.97	8719.422	38954.777
1874	75.95	8339.58	36166.277
9479	75.82	10441.449	39036.816
14503	75.8	11772.035	36643.195
22658	75	14039.718	36153.484
8225	74.96	10162.529	38955.875
5753	74.88	9601.46	33565.211
11949	74.81	11036.477	33230.777
23774	74.71	14452.546	38560.758
3801	74.6	8941.887	37748.941
17968	74.58	12711.463	34234.941
4508	74.56	9077.655	34698.23
22453	74.46	14021.265	37367.93
712	74.35	7917.235	38050.84
2241	73.96	8428.279	39720.504
6337	73.96	9585.41	39072.965
5745	73.81	9605.527	33548.191
10546	73.7	10808.429	33384.07
10545	73.64	10838.104	33378.238
21367	73.64	13746.799	33069.859
15102	73.54	12268.697	33874.77
4858	73.52	9138.764	38035.375
21553	73.47	13843.972	34297.297
22827	73.45	14153.53	34328.273
22412	73.28	14148.383	37763.281
20893	73.2	13596.822	36858.285
22893	73.08	14187.871	33712.832
20682	73.08	13773.392	38994.871
18079	73.05	12772.443	33090.883
1851	73.01	8354.661	35969.773
20098	72.91	13414.663	36504.84
5333	72.87	9282.927	36209.598
18620	72.72	13002.021	37385.535
6268	72.22	9669.44	38352.734
9702	72.05	10664.336	38817.586
16622	72.03	12507.637	33085.863
8697	71.99	10241.703	34353.348
462	71.67	7894.333	36488.23
13881	71.55	11631.08	37201.844
1380	71.48	8158.24	34480.676
10336	71.48	10615.523	34111.246
6561	71.42	9828.923	38326.93
5727	71.4	9583.47	33290.43
21293	71.4	13653.19	33950.207
17868	71.32	12748.406	35191.813
20176	71.27	13551.931	37044.102
1243	71.11	8000.089	35546.594
3371	71.06	8593.102	37797.371
970	71.02	8099.627	39149.332
15823	70.67	12394.986	39273.496
6973	70.67	9871.268	35179.008
3816	70.65	8931.756	37777.613
11188	70.62	10903.78	39993.785
19438	70.6	13260.935	34414.148
9480	70.54	10502.149	39037.656
6089	70.41	9598.056	36784.563
8817	70.39	10287.218	33246.254
108	70.39	7643.019	33825.703
4082	70.33	8909.124	35403.344
18170	70.16	13065.612	33627.375
22141	70.16	13828.64	39594.395
12108	70.1	11208.467	33976.602
13590	70.08	11636.848	34805.621
6849	70	9780.874	35295.109
19007	69.98	13192.931	38178.148
8148	69.89	10248.36	39426.848
289	69.85	7753.5	35145.605
10796	69.75	10777.434	35774.645
4547	69.74	9125.058	35062.668
5840	69.66	9589.571	34262.223
19746	69.45	13530.676	33665.707
12570	69.24	11234.877	38910.867
23801	69.05	14568.339	38246.563
21393	69.05	13804.255	33188.039
20477	69.03	13522.301	39937.961
6323	68.99	9558.306	38930.09
12787	68.86	11547.044	38559.879
7297	68.86	9928.624	33524.594
16479	68.78	12284.467	33921.746
5884	68.74	9529.102	34504.16
16973	68.72	12611.608	36234.281
22681	68.68	14014.334	35983.395
13710	68.63	11705.047	35746.68
17977	68.57	12718.487	34038.043
13878	68.55	11622.289	37190.238
1540	68.43	8026.447	33019.852
22613	68.4	14049.465	36528.051
8569	68.36	10097.826	35556.531
10464	68.11	10576.419	33162.656
21322	68.07	13610.07	33592.102
5685	68.01	9355.563	33073.145
1267	67.92	8102.893	35346.719
18184	67.57	13011.218	33672.613
15426	67.53	12172.341	36769.297
20422	67.52	13383.642	39296.512
12913	67.48	11561.933	37307.793
5664	67.44	9429.568	33274.488
10594	67.3	10817.962	33678.867
18573	67.23	12943.472	37025.348
489	67.02	7799.225	36552.227
5729	66.92	9608.825	33294.465
14343	66.88	11955.512	37936.586
5860	66.71	9471.514	34381.426
9523	66.65	10459.139	39230.957
10720	66.58	10936.434	34930.008
19486	66.56	13202.358	34076.387
22915	66.52	14160.518	33699.527
16067	66.46	12382.529	37487.684
3407	66.41	8790.766	38245.074
15956	66.41	12402.995	38301
8867	66.37	10493.214	33200.375
15758	66.25	12209.444	39734.684
22851	66.2	14202.217	34193.875
12151	66.18	11208.022	34407.156
14174	66.16	12000.882	39288.781
14768	65.98	11951.754	34590.43
20122	65.97	13321.594	36655.664
13460	65.83	11690.212	33536.73
7314	65.77	10073.767	33593.938
13397	65.72	11752.675	33095.563
1526	65.7	8146.157	33191.727
19420	65.68	13203.078	34322.129
9362	65.62	10395.876	38114.781
2367	65.56	8410.033	38410.004
20563	65.56	13617.745	39701.945
21541	65.51	13794.88	34242
385	65.41	7976.671	35986.395
2755	65.41	8525.815	34859.098
2037	65.33	8339.27	38080.133
6842	65.31	9857.294	35270.305
4142	65.28	9051.154	34711.996
16401	65.24	12471.506	34724.016
23170	65.1	14337.414	35097.855
13601	65.05	11705.074	34875.609
10011	64.99	10657.394	36245.035
16076	64.72	12454.997	37196.273
8246	64.7	10251.577	38789.805
2492	64.63	8548.159	37338.723
4134	64.61	9030.204	34654.609
1192	64.53	8084.12	35895.422
22798	64.47	14077.987	34766.945
18064	64.47	12794.857	33322.336
13265	64.45	11522.568	34054.34
1579	64.45	8411.806	33340.641
14754	64.43	11842.57	34530.242
4505	64.22	9104.531	34587.152
18651	64.19	13043.546	37985.266
415	64.15	7904.636	36269.035
18073	64.05	12908.875	33030.805
9680	63.92	10650.844	39213.672
6184	63.69	9608.653	37656.504
2757	63.55	8354.647	34863.672
17973	63.53	12726.221	34023.297
3270	63.4	8721.816	36612.156
4138	63.36	9045.905	34699.758
4338	63.31	8887.455	33129.559
9848	63.31	10573.043	37534.523
10893	63.23	10829.057	37089.195
16809	63.19	12560.389	34860.688
14287	63.08	11915.915	38425.289
20182	63.04	13432.607	37059.652
9918	62.94	10652.443	37141.5
5479	62.9	9374.514	34657.23
16417	62.87	12400.608	34513.289
18259	62.83	13032.022	33982.668
1186	62.83	8121.418	36404.68
18000	62.77	12880.992	33658.984
12916	62.71	11566.542	37321.375
3823	62.69	9033.799	37886.402
15140	62.69	12134.791	34255.227
22145	62.62	13961.857	39630.598
17259	62.52	12583.831	39193.762
16621	62.39	12582.12	33081.328
17384	62.31	12799.738	39453.055
5601	62.2	9320.328	33648.145
15997	62.14	12398.808	37703.902
11701	61.93	11045.957	35408.492
4863	61.91	9249.516	38106.895
7758	61.85	9972.255	36965.156
15246	61.85	12267.697	35235.18
12540	61.77	11373.98	38567.027
15160	61.76	12157.724	34498.906
21540	61.6	13809.498	34240.184
11091	61.56	10826.385	38875.848
21226	61.28	13651.196	34730.652
1937	61.24	8415.204	36659.691
21738	61.16	13972.4	36138.52
22188	61.16	14157.177	39889.512
13063	61.12	11485.606	35860.5
18677	61.12	13069.651	38265.727
3878	61.12	8903.836	37331.668
11153	61.1	10852.452	39473.898
22605	61.07	14070.932	36496.645
18249	61.03	12944.217	33915.348
2019	61.01	8196.299	37823.563
21933	61.01	13828.114	37395
21074	60.99	13630.634	35908.594
19410	60.95	13155.288	34572.887
21275	60.93	13693.551	33856.773
21694	60.89	13887.951	35423.52
24248	60.84	14486.771	33765.625
21688	60.82	13909.165	35405.668
2416	60.74	8477.674	37852.215
3237	60.7	8709.689	36194.891
8701	60.7	10303.473	34366.844
12327	60.59	11384.267	36117.496
4085	60.55	8939.756	35406.57
14832	60.55	11889.589	34071.629
20012	60.49	13423.386	36101.27
16553	60.4	12361.708	33179.926
3108	60.38	8732.961	34719.254
19924	60.36	13472.992	35215.254
18177	60.24	13103.745	33644.219
19741	59.96	13525.864	33655.215
7259	59.8	10023.264	33059.828
17304	59.71	12683.86	39671.301
11156	59.67	10917.186	39505.73
782	59.59	7706.239	38815.609
7990	59.57	9956.539	39658.258
6026	59.48	9587.268	36395.672
1664	59.4	8373.739	34357.027
5499	59.38	9474.057	34462.77
16366	59.34	12484.798	35079.797
15062	59.32	12118.758	33610.152
12029	59.27	11207.047	33334.996
886	59.15	7790.102	39981.016
12915	59.11	11559.312	37316.176
24082	59.1	14532.717	35789.563
23769	59.1	14448.439	38506.598
3875	59.06	8871.244	37317.156
3664	59	8896.313	38793.734
15504	59	12233.609	37508.652
21327	58.79	13620.606	33343.824
3993	58.75	8981.853	36321.613
16330	58.75	12373.957	35123.254
6364	58.75	9674.24	39573.566
23152	58.6	14203.233	34946.875
18087	58.54	12898.896	33030.344
4027	58.52	8952.045	36134.484
2141	58.5	8228.555	39312.094
17196	58.31	12592.427	38670.879
14766	58.31	11963.354	34567.789
15536	58.29	12123.571	37913.387
17724	58.29	12834.156	36219.707
11666	58.29	11142.791	35414.723
13660	58.21	11790.148	35317.805
12160	58.2	11295.624	34511.828
13135	58.2	11521.555	35060.027
2144	58.2	8217.455	39323.703
19075	58.1	13207.775	37614.09
4941	58.08	9101.899	38662.465
739	57.97	7731.753	38321.406
1104	57.97	8010.267	37234.461
8642	57.91	10174.907	34663.527
11950	57.87	11050.294	33233.262
9531	57.87	10467.358	39242.035
18948	57.83	13305.47	39262.699
19565	57.79	13250.177	33615.742
14966	57.74	11965.462	33145.211
23654	57.74	14633.283	39941.785
19354	57.68	13149.057	34921.977
20313	57.66	13469.417	38265.305
4939	57.64	9104.711	38651.551
3478	57.64	8702.308	38919.375
13872	57.53	11759.048	37142.063
1303	57.45	8137.398	34944.34
6022	57.45	9581.101	36372.324
4421	57.28	9147.903	33556.449
6468	57.22	9834.164	39262.566
1902	57.2	8316.795	36390.324
1258	57.07	7998.064	35303.855
5730	56.88	9602.276	33305.293
16786	56.88	12632.423	34596.055
2563	56.86	8622.36	36571.09
18872	56.8	13240.845	39717.492
16469	56.65	12385.314	33830.645
18038	56.63	12888.212	33663.539
12060	56.63	11243.426	33471.324
24247	56.55	14491.382	33735.469
21269	56.47	13530.977	34110.207
7595	56.4	9974.641	35956.555
374	56.4	7737.657	35871.211
308	56.3	7765.242	35218.879
21288	56.28	13621.435	33926.176
24109	56.22	14490.465	35201.941
13327	56.21	11560.76	33238.949
22275	56.21	14054.007	39099.375
7304	56.13	10121.208	33573.188
8039	56.13	10199.588	39609.703
15473	56.11	12158.238	37408.164
13320	56.07	11493.088	33215.891
14165	56.07	11915.091	39492.793
3877	56.03	8858.36	37326.324
3534	55.69	8795.157	39640.563
1662	55.59	8351.515	34349.496
12105	55.55	11379.11	33922.512
8656	55.52	10257.228	34521.352
279	55.48	7839.543	35084.73
15145	55.38	12124.75	34288.883
18364	55.36	13053.403	35016.594
2756	55.36	8565.762	34860.449
10156	55.34	10684.168	35532.141
3390	55.33	8699.312	38074.797
3278	55.29	8723.307	36686.086
8841	55.27	10281.703	33258.438
4152	55.19	9004.398	34747
[truncated: 1,686 more rows]
