# Supplementary material for: Insights on the Control of Yeast Single-Cell Growth Variability by Members of the Trehalose Phosphate Synthase (TPS) Complex
Source: Front Cell Dev Biol. 2021 Jan 28;9:607628. doi: 10.3389/fcell.2021.607628 (PMC7876269; doi:10.3389/fcell.2021.607628)
Supplement: Supplementary file 2 [file Data_Sheet_1.ZIP › final_code/input_datasets/Ntd-TSL1_SortedCells5_plus_t1.csv]

Id	Area (µm²)	Centre X Position (µm)	Centre Y Position (µm)
840	54.46	8153.104	36385.234
1661	52.52	8437.92	36421.973
3276	50.78	9344.855	37449.199
7472	49.59	11326.056	36963.41
8209	48.69	11682.026	36632.645
2826	46.8	9163.232	34918.035
7394	45.34	11374.82	35572.68
7185	45.26	11018.122	34716.465
2592	44.57	9008.11	34477.617
4869	43.66	10208.017	38484.02
13067	42.93	14449.011	35656.211
6853	42.52	10890.176	38426.84
3477	41.55	9349.87	34135.465
10541	41.09	13099.056	39587.348
5453	41.03	10527.953	35337.152
10681	40.17	13342.714	37748.43
6924	40.07	11151.578	39972.645
4463	39.96	10130.684	34269.48
2701	39.73	9030.065	33121.609
5647	39.44	10538.569	36639.836
11961	39.42	13812.923	37864.813
1982	39.1	8685.902	34429.961
11880	38.77	13884.908	36300.477
2981	38.39	9107.322	37442.195
6353	38.35	10697.575	34768.543
8167	38.27	11691.593	35857.711
6097	37.68	10716.825	37024.195
1890	37.66	8482.304	33218.383
10060	37.6	12794.047	35766.445
1581	37.53	8558.681	37948.68
10898	37.51	13239.009	34314
8421	37.39	11852.467	39250.125
8364	37.24	11726.505	39580.137
3816	37.03	9668.434	37112.844
5497	36.95	10462.859	35585.828
992	36.76	8055.197	34155.828
12295	36.28	14191.488	35396.836
11987	36.07	13922.509	38104.82
12781	35.95	14629.898	39488.18
9793	35.72	12615.64	39172.012
2543	35.55	9058.013	35317.395
13122	35.49	14617.781	34659.297
9189	35.42	12339.674	38129.535
2055	35.4	8701.907	35444.848
12404	35.36	14338.757	33064.625
10050	35.21	12802.8	35900.438
1043	35.21	8056.387	33391.691
10009	35.19	12866.81	36844.594
5236	35.19	10562.564	33593.512
192	34.79	7841.267	35280.445
2417	34.69	8957.724	37205.883
5159	34.69	10343.462	33486.453
3256	34.65	9482.245	37771.934
954	34.63	8194.817	34823.898
5179	34.54	10215.176	33396.734
9028	34.52	12201.924	38572.477
2303	34.5	9024.473	39958.336
5160	34.5	10226.909	33497.023
7919	34.48	11605.97	34147.953
12531	34.48	14404.479	35475.863
8880	34.46	12173.422	35767.977
13163	34.42	14436.073	34026.641
10875	34.4	13335.491	34679.211
12774	34.27	14552.402	39697.32
1130	34.21	8284.187	33766.461
6576	34.19	10791.793	33935.09
1841	34.06	8606.311	33823.234
2358	33.96	9014.921	38561.891
4388	33.94	10130.274	33020.66
7528	33.92	11386.448	38127.41
8604	33.87	11896.054	35147.617
11117	33.85	13567.205	35942.406
11503	33.83	13606.08	36591
6727	33.69	10841.289	36269.094
8970	33.69	12220.511	37615.133
2454	33.69	8992.708	36617.441
912	33.66	8154.29	35525.945
7019	33.64	10998.492	37919.746
10638	33.6	13292.445	38450.16
5096	33.58	10309.72	34899.836
2669	33.56	9041.557	33562.492
11774	33.54	13986.337	34397.945
4144	33.48	9908.408	36982.855
11334	33.48	13747.522	39813.496
13020	33.48	14442.086	36468.074
10751	33.46	13142.756	36818.137
1012	33.39	8087.911	33646.785
718	33.37	8193.871	38959.578
690	33.35	8200.92	39694.555
8589	33.29	11982.826	35264.242
552	33.29	7700.861	38627.719
3984	33.27	9601.754	39934.648
12794	33.27	14628.605	39135.016
1002	33.25	8075.93	33826.066
12745	33.23	14292.301	39799.383
3604	33.23	9493.709	33809.504
12405	33.23	14410.938	33080.242
8383	33.18	11956.097	39871.363
5230	33.16	10384.731	33502.246
9820	33.16	12495.287	39959.609
12703	33.14	14376.572	38708.242
11363	33.04	13639.846	39022.371
1090	33.02	8389.042	33262.086
10957	32.99	13218.124	33205.223
8648	32.95	11867.103	34539.344
4913	32.93	10273.343	38037.539
4269	32.91	9809.229	34793.176
8883	32.91	12280.518	35844.941
9792	32.87	12623.312	39164.938
8088	32.85	11701.758	34446.375
1464	32.77	8247.974	39900.98
7204	32.76	11175.852	34348.699
4157	32.74	9918.574	36541.152
10618	32.74	13317.997	38650.141
7634	32.74	11616.584	40006.152
4634	32.7	10108.187	37332.664
12050	32.7	13832.485	39727.898
8541	32.68	12063.56	36245.102
10908	32.68	13145.903	34157.145
12735	32.68	14235.528	39477.496
12699	32.64	14239.695	38616.547
12574	32.64	14291.068	36497.734
1239	32.58	8276.36	35428.633
2648	32.53	9024.755	33931.949
995	32.49	8154.238	34285.762
4527	32.49	9958.833	35337.645
11891	32.47	13785.94	36399.234
5670	32.45	10554.193	36808.266
2870	32.43	9231.429	35528.664
12256	32.43	14085.503	36126.68
7632	32.43	11526.589	39987.066
10611	32.41	13158.851	38824.008
12719	32.39	14278.292	38992.801
9523	32.35	12678.658	34410.586
6842	32.33	10828.362	38157.383
9552	32.33	12684.984	34887.563
800	32.32	8086.018	37659.09
9777	32.32	12637.321	38842.949
4655	32.3	10011.544	37629.184
3752	32.26	9659.636	36060.633
13191	32.22	14535.02	33387.113
4841	32.18	10349.016	39229.324
3471	32.16	9461.226	34354.316
4803	32.16	10125.475	39945.273
3172	32.16	9278.013	39668.18
1463	32.14	8416.306	39876.629
1164	32.14	8212.621	34157.109
2680	32.12	8900.296	33441.773
7892	32.12	11518.329	34639.828
9674	32.07	12538.179	37245.52
11447	32.03	13748.14	37616.66
7586	32.03	11259.795	39269.004
9852	32.03	12818.188	39535.352
5362	32.01	10382.857	34674.063
12176	32.01	14186.863	37544.41
11830	32.01	13813.228	35010.789
588	32.01	7743.558	39066.164
234	32.01	7671.266	35662.313
3405	31.99	9457.081	35112.906
620	31.97	7675.984	39371.027
9812	31.95	12621.395	39491.367
11414	31.95	13713.578	38271.078
2779	31.93	9265.035	34066.773
11039	31.93	13386.233	34475.719
9954	31.93	12875.581	37962.133
4935	31.91	10202.599	37502.145
6114	31.91	10675.562	37059.469
7737	31.91	11426.26	37946.727
2406	31.91	8967.004	37421.313
8985	31.89	12232.934	37863.461
11855	31.89	13990.872	35788.145
5051	31.86	10258.19	35476.16
10595	31.86	13198.881	39181.934
11417	31.86	13703.792	38010.621
7833	31.86	11611.689	36077.641
3528	31.8	9283.376	33799.824
9122	31.8	12492.319	39112.008
1749	31.78	8543.686	34971.871
11850	31.74	13792.896	35709.926
356	31.74	7985.877	36734.031
3178	31.74	9395.594	39450.289
8110	31.74	11794.929	34806.344
8162	31.72	11731.262	35792.18
9983	31.68	12816.33	37197.434
11367	31.66	13782.731	39098.488
607	31.64	7951.499	39240.188
843	31.63	8172.654	36479.016
1829	31.63	8566.946	34043.438
1268	31.61	8333.892	36056.348
5680	31.61	10384.321	36916.039
7245	31.61	11000.372	33695.914
12028	31.59	13797.417	39190.762
9408	31.59	12449.672	33803.953
9522	31.59	12589.909	34409.789
2252	31.57	8689.001	39106.664
12303	31.57	14199.46	35052.805
10086	31.57	12791.449	35720.703
9864	31.55	12851.122	39157.945
7340	31.53	11220.872	34428.41
10931	31.53	13143.255	33914.035
3407	31.53	9468.561	35139.488
12120	31.53	14025.233	38892.141
13050	31.51	14613.425	36155.785
7290	31.51	11382.428	33101.598
10099	31.49	12878.718	35272.617
3589	31.49	9629.028	33632.109
7944	31.47	11558.885	33810.523
11099	31.43	13468.887	35603.535
7555	31.41	11383.648	38590.559
12235	31.41	14194.578	36407.91
9429	31.38	12377.384	33461.152
753	31.36	8084.727	38418.109
889	31.36	8110.878	35848.969
3895	31.34	9643.258	38396.531
4487	31.34	9939.067	34655.672
11468	31.32	13725.305	37237.207
10445	31.32	13118.648	37526.043
6505	31.32	10926.079	33319.488
2595	31.32	8898.848	34543.156
9661	31.32	12570.322	37158.164
9882	31.32	12769.488	38944.07
7595	31.3	11289.91	39540.727
3064	31.28	9195.225	39088.762
5939	31.28	10720.625	39837.656
6288	31.26	10752.531	35562.645
4823	31.26	10201.332	39747.984
2311	31.26	9059.917	39725.785
11885	31.24	13978.126	36332.992
1559	31.24	8487.983	38416.926
11194	31.24	13559.616	37469.691
668	31.22	7958.414	39974.766
10672	31.2	13197.078	37914.094
12062	31.2	14086.528	39878.402
10775	31.2	13183.274	36485.383
7895	31.2	11535.54	34676.102
5162	31.2	10301.66	33503.551
4094	31.2	9768.411	38075.391
4240	31.17	9789.88	35424.375
1227	31.17	8222.827	35315.539
11737	31.17	13917.344	33820.531
1826	31.15	8597.37	33978.883
142	31.15	7653.441	34760.691
8461	31.15	11925.825	38097.164
2556	31.13	9058.693	35198.652
6969	31.11	11123.231	39089.102
6854	31.11	10953.872	38445.641
12739	31.11	14363.044	39527.332
9065	31.09	12188.156	39362.305
10231	31.09	12985.046	33666.398
2793	31.07	9263.866	34258.578
5129	31.05	10320.734	34032.441
7598	31.05	11299.307	39653.945
2359	31.05	9005.016	38581.836
2607	31.03	8998.4	34348.48
984	31.03	8160.073	34356.973
10869	31.03	13189.848	34882.504
7696	31.03	11531.815	38738.984
11277	31.01	13444.373	38870.09
10074	31.01	12847.232	35615.98
4847	30.99	10190.692	39065.152
2668	30.99	9017.393	33561.602
10001	30.99	12727.463	36976.961
10967	30.99	13191.62	33129.684
2205	30.97	8790.623	38086.535
3751	30.97	9703.458	36053.434
8920	30.97	12080.613	36762.633
9884	30.97	12853.106	38651
8259	30.97	11703.061	37513.816
1207	30.96	8288.664	34909.363
10236	30.96	13105.177	33750.453
7812	30.96	11499.733	36647.539
7778	30.96	11578.97	37307.859
10030	30.96	12720.784	36513.066
9252	30.94	12475.849	36598.133
6599	30.94	10830.544	34401.039
4963	30.94	10140.254	37318.902
4164	30.94	9837.275	36599.938
1757	30.94	8621.752	34807.719
12553	30.94	14300.738	36023.727
3038	30.92	9180.742	38803.004
5286	30.92	10478.576	34049.965
6577	30.92	10982.288	33943.043
2840	30.88	9115.147	35136.969
8459	30.88	11921.153	38072.277
9838	30.86	12889.581	39730.387
5551	30.86	10403.265	35842.984
1410	30.86	8358.097	38933.539
7339	30.86	11366.064	34424.016
529	30.84	7962.154	38378.641
8122	30.82	11674.785	35034.336
5026	30.8	10252.354	36015.887
7153	30.8	11138.683	35443.313
12357	30.8	14116.5	33852.383
6822	30.8	10921.679	37730.543
3838	30.78	9699.578	37423.352
11033	30.78	13516.631	34409.27
11349	30.78	13638.278	39322
1118	30.78	8405.317	33584.547
9097	30.78	12078.183	39961.191
9803	30.76	12690.066	39334.988
51	30.76	7984.84	33616.938
11310	30.76	13560.659	39513.047
5167	30.76	10271.696	33593.969
6467	30.76	10772.664	33747.539
12686	30.76	14310.719	38386.055
9698	30.76	12541.671	37730.414
1681	30.76	8597.086	36127.734
3980	30.74	9669.039	39895.281
8397	30.73	12035.952	39704.859
1299	30.73	8416.917	36682.445
3186	30.71	9397.588	39323.336
6457	30.71	10616.387	33659.688
8678	30.69	12028.135	34085.73
5147	30.67	10249.201	33952.461
1776	30.67	8623.632	34675.234
4493	30.65	10077.111	34737.871
2463	30.65	9003.465	36447.402
11550	30.63	13690.944	35574.809
8363	30.63	11692.64	39560.035
1220	30.63	8407.569	35171.051
7969	30.63	11461.197	33339.641
12564	30.61	14314.552	36419.789
2081	30.61	8822.138	35918.516
222	30.59	7984.587	35540.496
12103	30.59	14097.768	39134.543
1214	30.59	8274.886	35016.805
7242	30.59	11158.582	33935.422
9311	30.57	12446.011	35120.203
804	30.55	8046.434	37419.43
83	30.55	7957.144	34025.973
3768	30.55	9690.175	36269.98
12192	30.55	14131.127	37192.219
10479	30.55	13091.418	38234.465
2161	30.55	8767.485	37223.324
8658	30.53	11912.802	34333.934
9927	30.53	12876.027	38199.504
12008	30.51	13982.648	38551.074
3994	30.51	9864.907	39776.602
7427	30.51	11293.687	36199.441
1170	30.51	8307.479	34253.391
7950	30.51	11615.85	33889.215
3243	30.5	9320.987	37845.207
6604	30.5	10899.714	34462.422
9100	30.48	12405.759	39764.723
7806	30.48	11625.522	36832.016
8330	30.48	11679.788	38847.523
3141	30.46	9215.683	39801.211
3843	30.46	9679.472	37491.711
6569	30.44	10856.657	33876.754
8998	30.44	12120.229	38013.184
9879	30.42	12737.542	38901.023
1009	30.4	8104.111	33947.551
7335	30.4	11340.507	34310.09
12693	30.4	14400.488	38538.758
2234	30.38	8808.805	38781.492
12702	30.38	14224.809	38690.535
3664	30.38	9508.734	34707.191
3716	30.38	9522.723	35481.785
10112	30.36	12909.344	34993.215
12373	30.34	14180.98	33608.016
11917	30.34	13922.77	36986.07
2693	30.34	9017.217	33028.102
4080	30.32	9762.698	38228.945
11928	30.32	13968.088	37258.129
7054	30.32	11123.304	37285.758
1276	30.3	8218.67	36210.383
856	30.3	8077.12	36062.363
9771	30.3	12660.504	38710.492
9376	30.3	12329.098	33996.203
4965	30.28	10256.228	37026.492
8130	30.25	11812.357	35240.934
10747	30.25	13272.204	36767.594
5204	30.25	10292.879	33105.141
4114	30.25	9776.481	37603.184
2917	30.23	9247.821	36471.988
9976	30.21	12845.4	37381.801
13177	30.19	14626.137	33787.93
5881	30.17	10562.226	38940.012
7963	30.17	11592.552	33563.352
7609	30.17	11331.951	39854.957
12013	30.15	13825.68	38611.496
10379	30.15	13026.047	36520.766
7964	30.15	11572.249	33573.773
12563	30.15	14219.954	36403.035
9266	30.13	12445.447	36083.617
4915	30.13	10227.728	38075.84
7209	30.11	11155.191	34436.98
1502	30.11	8601.198	39120.871
669	30.09	7822.717	39982.039
1446	30.09	8406.029	39593.254
12573	30.09	14416.356	36496.754
11437	30.07	13582.423	37560.898
8730	30.07	12041.658	33034.309
4724	30.07	10047.463	38944.77
11342	30.05	13734.066	39684.23
11198	30.05	13536.464	37515.496
4067	30.05	9844.17	38572.426
7343	30.05	11398.551	34520.508
1654	30.05	8575.063	36643.703
57	30.04	7792.023	33709.066
1097	30.04	8377.313	33369.93
2344	30.04	9033.76	38631.496
4127	30.04	9771.337	37328.699
12972	30.02	14612.273	37437.207
3667	30	9678.333	34729.539
12189	30	14069.454	37449.5
4150	29.98	9733.898	36721.461
10791	29.98	13313.045	36139.93
11506	29.98	13736.551	36696.93
8271	29.96	11692.093	37704.008
9713	29.94	12561.951	37934.504
9663	29.92	12592.655	37167.645
3760	29.92	9585.9	36175.129
4975	29.92	10198.71	36725.848
5932	29.88	10611.051	39754.578
3922	29.88	9666.175	38925.387
5862	29.88	10506.634	38652.379
2060	29.86	8668.811	35591.504
10857	29.86	13348.72	35165.156
433	29.86	7781.583	37585.137
6231	29.86	10698.901	35978.617
4113	29.86	9798.749	37555.117
32	29.84	7757.726	33468.02
1568	29.84	8595.674	38248.438
12142	29.84	14178.63	37827.035
11726	29.84	13877.44	33714.027
12057	29.82	13792.735	39940.965
7699	29.82	11486.972	38761.238
7888	29.82	11478.023	34899.648
3061	29.81	9088.472	39056.387
1847	29.81	8628.907	33879.336
226	29.81	7906.472	35582.801
11286	29.81	13380.57	39045.23
11276	29.81	13568.26	38829.574
2563	29.79	8964.197	34973.242
12207	29.79	14202.655	37163.574
12131	29.79	14114.391	38384.762
11496	29.79	13726.345	36777.551
7410	29.79	11222.092	35978.672
2746	29.79	9225.392	33599.211
11535	29.77	13741.072	36018.746
2127	29.77	8765.656	36851.289
7844	29.75	11579.078	36023.445
683	29.75	8142.223	39600.047
849	29.73	8125.328	36217.672
1026	29.73	8159.89	33791.289
7167	29.73	11054.944	34986.434
10061	29.73	12730.743	35770.32
8930	29.71	12160.868	36917.125
1691	29.71	8626.068	35918.34
12663	29.71	14395.381	37914.047
3682	29.69	9521.142	34908.93
12052	29.69	13805.211	39866.121
3347	29.67	9306.722	36187.512
2596	29.67	8945.195	34558.906
1888	29.65	8479.158	33167.277
5633	29.63	10494.282	36497.855
1467	29.63	8524.452	39783.805
882	29.63	8093.8	35738.121
11877	29.59	13967.178	36173.957
5758	29.59	10361.319	37446.176
1522	29.58	8430.998	39000.383
1407	29.58	8235.977	38837.563
9612	29.58	12696.042	36092.98
3950	29.58	9505.217	39360.934
3208	29.58	9459.29	38865.133
10785	29.58	13221.846	36347.594
4235	29.58	9853.714	35680.223
12669	29.58	14387.514	37994.695
7749	29.58	11482.57	37542.5
5901	29.58	10545.247	39254.73
3043	29.56	9153.684	38837.5
10923	29.56	13207.7	34092.164
5444	29.54	10525.932	35269.375
3168	29.54	9298.614	40005.813
7644	29.54	11620.382	39724.414
3640	29.54	9562.744	34324.934
12775	29.52	14608.734	39705.934
11925	29.52	13923.234	37188.594
11492	29.52	13731.491	36732.191
7906	29.52	11428.856	34546.629
4317	29.52	9754.361	34213.355
4147	29.52	9920.249	36699.395
3218	29.5	9346.451	38494.766
12231	29.5	14186.555	36635.227
2019	29.48	8645.323	34953.859
10859	29.46	13264.349	35211.879
7231	29.46	11063.143	34086.023
6121	29.46	10628.126	37152.695
10842	29.46	13318.079	35264.121
3867	29.46	9669.649	37910.523
6054	29.44	10673.859	37915.586
3216	29.44	9348.208	38714.59
9439	29.42	12635.097	33005.25
2575	29.42	9011.101	34818.129
12015	29.42	13978.015	38646.859
8404	29.4	12058.377	39549.258
4054	29.4	9780.026	38688.73
11045	29.4	13446.458	34602.07
7782	29.4	11476.851	37057.199
2174	29.4	8744.685	37311.605
6793	29.4	10979.585	37132.805
12922	29.4	14612.091	38499.91
11617	29.38	13778.464	34357.867
7602	29.38	11231.333	39691.375
12782	29.38	14446.2	39519.922
3198	29.37	9469.866	39065.441
10506	29.37	13033.194	38831.129
5916	29.37	10477.357	39744.438
6579	29.37	10968.634	33975.754
4103	29.37	9870.419	37690.828
3648	29.37	9706.104	34457.453
1426	29.35	8230.496	39082.266
8719	29.35	12065.986	33217.262
9925	29.33	12786.562	38166.711
3358	29.33	9471.343	35787.383
11183	29.33	13513.713	37233.715
8770	29.31	12194.041	33751.18
2998	29.31	9213.773	37848.211
10039	29.31	12825.125	36359.371
3734	29.29	9528.479	35820.422
878	29.29	8083.317	36039.961
10508	29.29	12986.781	38835.707
4977	29.29	10182.566	36776.254
1447	29.29	8261.153	39678.738
11314	29.27	13532.019	39542.16
9204	29.27	12442.348	37533.219
12330	29.27	14169.693	34318.902
13204	29.27	14630.266	33129.371
1669	29.27	8593.496	36236.191
5030	29.25	10151.637	36030.758
4966	29.25	10255.33	37054.695
3030	29.25	9147.427	38690.078
88	29.25	7837.983	34080.824
10373	29.23	13107.922	36377.613
6611	29.23	10794.842	34582.535
2111	29.23	8750.553	36522.07
11279	29.23	13423.532	38907.023
8458	29.23	11929.963	37993.734
188	29.23	7738.998	35213.766
3338	29.23	9449.862	36070.156
10023	29.21	12921.651	36429.949
11193	29.21	13510.983	37441.258
7263	29.21	11017.894	33402.191
4303	29.21	9814.706	34603.484
10110	29.21	12867.421	34945.836
12071	29.21	14066.123	39951.508
7907	29.19	11462.914	34548.066
12078	29.19	14014.739	39632.652
2232	29.17	8762.334	38735.277
3857	29.17	9556.23	37607.18
7144	29.17	11178.472	35625.602
2416	29.15	8999.179	37197.488
11419	29.15	13766.929	38090.211
1548	29.15	8557.543	38574.02
10006	29.14	12791.331	36708.871
7431	29.14	11414.28	36307.074
3370	29.14	9386.283	35625.762
2087	29.14	8654.84	36031.695
10514	29.14	12966.594	38875.66
928	29.14	8074.793	35096.102
11848	29.12	13995.693	35676.246
13038	29.12	14548.347	36340.91
12083	29.12	14200.879	39688.477
11298	29.12	13542.668	39231.617
9978	29.12	12824.475	37439.949
2404	29.1	8959.433	37407.629
4044	29.08	9866.937	38917.461
4703	29.06	10095.231	38591.719
10731	29.06	13344.951	37123.328
9056	29.06	12211.305	39139.047
12625	29.06	14267.093	37172.391
9175	29.06	12373.215	38203.531
8129	29.06	11641.401	35198.457
7612	29.06	11260.843	39901.992
11339	29.06	13756.04	39914.273
4070	29.04	9854.527	38599.527
10390	29.04	12963.59	36678.512
12082	29.04	14141.714	39682.602
5306	29.04	10450.32	34169.461
2964	29.04	9064.451	37133.398
9985	29.04	12758.169	37223.625
691	29.02	8032.789	39702.945
7557	29.02	11292.82	38611.469
1167	29.02	8301.997	34203.477
11300	29.02	13389.355	39237.629
7114	29.02	11072.579	36310.371
7605	29	11243.778	39814.043
1653	29	8459.803	36643.465
3964	28.98	9603.892	39529.047
829	28.98	8166.858	36828.215
11467	28.98	13690.615	37217.34
9297	28.98	12436.082	35277.867
10481	28.98	12998.944	38321.652
11435	28.98	13673.392	37801.516
5866	28.98	10415.75	38693.668
4768	28.96	9975.056	39429.414
8470	28.96	11853.649	37980.289
8042	28.96	11847.858	33595.828
8169	28.96	11838.579	35902.008
3179	28.94	9469.705	39482.738
5927	28.92	10389.327	39965.285
10716	28.92	13233.401	37207.313
7463	28.92	11226.685	36809.227
9963	28.92	12729.458	37752.34
9873	28.92	12765.536	38822.992
12374	28.92	14174.377	33617.566
9607	28.92	12642.286	35952.008
1663	28.92	8569.771	36451.98
7238	28.92	11102.162	33882.801
11817	28.91	13965.462	34914.176
8291	28.91	11664.212	38068.035
4068	28.91	9752.842	38576.855
1036	28.91	8087.841	33567.461
1172	28.91	8383.232	34308.84
8106	28.89	11839.015	34791.488
8520	28.89	12057.481	37118.078
2571	28.89	8944.159	34772.184
10288	28.89	13113.724	34802.387
3592	28.89	9662.07	33641
3966	28.87	9523.108	39613.168
7131	28.87	11081.655	35771.816
6955	28.87	11134.273	39170.324
9831	28.87	12912.183	39933.785
6294	28.87	10763.545	35269.891
3295	28.87	9467.204	37130.066
11348	28.87	13604.5	39271.113
4028	28.87	9842.845	39197.793
4263	28.87	9755.265	34989.441
11670	28.87	13570.609	33539.883
1556	28.85	8616.845	38329.957
8450	28.85	11922.506	38330.871
5850	28.85	10373.393	38413.629
1984	28.83	8669.957	34442.93
11454	28.83	13637.74	37364.09
1174	28.83	8391.056	34325.32
11481	28.83	13761.37	37165.152
2494	28.83	9000.167	35922.051
3439	28.83	9278.688	34899.914
1659	28.83	8582.635	36413.035
10565	28.83	13219.785	39907.738
1997	28.81	8775.477	34630.617
12522	28.81	14373.931	35241.984
10583	28.81	13269.356	39549.887
4413	28.81	10106.914	33434.926
4641	28.81	10039.166	37398.551
2130	28.79	8734.474	36879.961
11200	28.79	13528.397	37537.59
6920	28.79	11192.536	39917.363
11534	28.79	13568.345	36014.816
1867	28.77	8438.495	33495.625
1777	28.77	8554.668	34682.977
525	28.77	7835.773	38350.758
1913	28.77	8728.936	33203.051
10596	28.75	13245.938	39183.566
6492	28.75	10621.135	33153.816
9782	28.75	12510.804	39013.305
6735	28.75	10791.451	36381.953
6591	28.73	10804.517	34155.207
9603	28.73	12678.802	35843.828
540	28.73	7755.766	38498.633
1868	28.73	8540.948	33508.73
870	28.71	8162.448	35950.457
2005	28.71	8833.48	34697.074
10108	28.71	12855.013	35180.777
7109	28.71	11088.935	36227.258
10201	28.71	12765.002	33288.586
78	28.71	7840.251	33994.48
1759	28.69	8495.34	34808.965
2259	28.69	8797.203	39243.977
3935	28.69	9576.175	39089.48
4774	28.69	10016.652	39485.992
485	28.69	7867.035	37961.617
10181	28.69	12757.203	33782.191
1110	28.68	8398.386	33482.547
1958	28.68	8776.108	33995.277
7516	28.66	11272.495	37964.836
11519	28.66	13580.72	36261.992
7369	28.66	11303.953	35118.18
10528	28.66	12960.021	39324.172
1171	28.66	8377.867	34288.172
11536	28.66	13690.75	36028.754
2962	28.66	9166.861	37112.48
8517	28.64	12000.124	37085.023
11862	28.64	13995.291	35919.859
7133	28.64	11076.465	35783.371
11288	28.64	13502.205	39075.934
5452	28.64	10355.957	35332.137
10935	28.64	13335.708	33664.27
4432	28.62	10019.404	33728.16
8745	28.62	12099.229	33299.758
208	28.62	7836.605	35409.238
12430	28.62	14318.755	33541.961
10421	28.62	13069.594	37241.258
7386	28.62	11298.393	35429.863
663	28.62	7831.876	39925.609
12310	28.6	14165.375	34832.488
5109	28.6	10323.835	34387.219
4500	28.6	10074.214	35023.555
599	28.6	7846.033	39191.066
8213	28.58	11679.438	36670.902
710	28.58	8200.374	39161.332
1246	28.58	8377.546	35708.703
8032	28.58	11825.969	33313.762
10119	28.56	12843.118	34811.871
10428	28.56	13113.462	37313.176
2919	28.56	9266.902	36487.906
179	28.54	7926.377	35125.004
805	28.54	8078.591	37464.988
9609	28.54	12695.379	35984.676
11979	28.54	13963.71	38026.758
7361	28.54	11410.005	34896.91
6304	28.54	10773.458	35374.648
3879	28.54	9688.586	38085.211
4375	28.54	9736.329	33474.23
4580	28.54	10026.313	36177.512
2562	28.52	8944.434	34948.785
2503	28.52	8977.083	36044.172
1274	28.52	8210.448	36186.102
2969	28.52	9137.922	37259.941
4538	28.5	10028.02	35551.023
9262	28.5	12431.028	36325.707
1494	28.48	8502.246	39588.855
3355	28.48	9287.844	36049.188
9577	28.48	12659.147	35312.18
1988	28.48	8797.182	34530.82
4341	28.48	9858.119	34120.965
2665	28.46	8872.499	33531.754
11352	28.46	13750.51	39165.113
7450	28.46	11384.211	36500.059
4301	28.46	9832.06	34560.816
811	28.46	8113.601	37116.652
1842	28.46	8541.605	33839.492
11330	28.46	13516.02	40013.031
6219	28.46	10779.795	36209.379
3314	28.46	9371.546	36542.711
1796	28.45	8614.447	34535.047
6302	28.45	10663.772	35366.816
1702	28.45	8525.162	35759.766
1137	28.45	8223.052	33842.281
4443	28.45	10105.177	33932.242
7498	28.43	11402.523	37600.805
5979	28.43	10749.459	39099.016
12784	28.43	14469.98	39560.914
1692	28.43	8633.353	35937.008
4401	28.43	10054.984	33276.797
7686	28.43	11501.42	38840.633
1966	28.43	8799.769	34124.141
7525	28.43	11387.599	38060.629
5384	28.41	10379.205	34825.012
8659	28.41	12038.629	34351.156
641	28.41	7789.651	39611.113
11415	28.41	13613.362	38291.836
394	28.41	7760.635	37108.184
12757	28.41	14621.913	39759.164
8240	28.41	11722.049	37168.875
8322	28.39	11786.236	38738.648
6030	28.39	10604.547	38219.297
10902	28.39	13228.639	34345.379
6410	28.39	10765.28	34049.063
11878	28.37	13959.131	36178.492
6639	28.37	10913.755	35191.68
4430	28.37	9952.47	33708.297
1286	28.37	8251.537	36403.848
9253	28.37	12493.528	36639.57
12064	28.35	14141.738	39888.789
6912	28.35	10954.764	39940.973
9519	28.35	12561.052	34357.824
7751	28.35	11633.227	37567.973
10168	28.35	12763.59	33924.906
3632	28.35	9515.172	34195.984
7905	28.33	11445.736	34527.188
5210	28.33	10507.088	33128.598
5743	28.33	10527.937	37332.125
9211	28.33	12346.739	37622.43
8329	28.31	11748.454	38809.754
1785	28.31	8518.323	34749.527
8385	28.31	11929.84	39914.238
11239	28.31	13379.622	38191.883
11473	28.31	13621.339	37340.73
4595	28.31	10095.306	36460.332
7874	28.29	11616.198	35183.316
11879	28.29	13911.993	36272.02
2027	28.29	8792.446	35034.219
6017	28.29	10761.227	38436.969
3277	28.29	9461.776	37447.723
1303	28.27	8238.441	36803.387
5953	28.27	10648.132	39680.664
10830	28.27	13316.091	35707.398
6614	28.25	10933.917	34647.008
12216	28.25	14050.112	36970.199
2505	28.25	9004.048	35774.465
8973	28.25	12146.034	37664.777
12732	28.23	14289.571	39227.332
7817	28.22	11581.953	36696.203
4362	28.22	9810.289	33488.633
4371	28.22	9769.514	33635.172
3918	28.22	9685.394	38815.145
8038	28.22	11806.902	33415.234
9908	28.22	12904.289	38324.07
617	28.2	7654.952	39302.148
12191	28.2	14090.981	37475.887
1662	28.2	8569.769	36420.227
2447	28.2	8911.888	36762.715
9280	28.18	12339.236	35632.762
12497	28.18	14254.782	34813.047
9023	28.18	12112.377	38522.34
7921	28.18	11512.372	34180.441
6895	28.18	10955.055	39526.406
7501	28.16	11378.544	37658.043
457	28.16	7810.146	37774.887
9284	28.16	12348.07	35668.844
10708	28.16	13285.581	37346.797
7050	28.16	11060.184	37230.145
6624	28.16	10816.913	34882.734
8919	28.14	12143.229	36759.277
3779	28.14	9531.736	36453.66
13148	28.14	14557.784	34331.406
1265	28.14	8315.555	35954.922
11350	28.14	13688.118	39340.906
6795	28.14	10792.854	37228.02
5046	28.12	10287.515	35668.625
4839	28.12	10309.246	39123.703
3140	28.12	9068.778	39795.848
10124	28.12	12776.649	34849.695
7698	28.12	11619.773	38759.996
7879	28.1	11462.953	35241.27
3736	28.1	9649.892	35844.219
11316	28.1	13397.524	39571.57
12438	28.1	14387.78	33678.82
5338	28.08	10389.147	34488.277
8766	28.08	12155.376	33672.395
11188	28.08	13374.017	37365.797
5135	28.08	10349.617	34110.379
1609	28.08	8538.988	37495.777
3925	28.06	9654.384	38940.832
12958	28.06	14536.207	37748.656
6915	28.06	10865.411	39997.934
11050	28.06	13393.588	34713.137
8807	28.04	12189.022	34393.191
1780	28.04	8526.956	34713.637
2176	28.04	8818.744	37350.348
9795	28.04	12599.044	39209.895
10774	28.02	13219.618	36476.012
10361	28.02	12932.697	36257.488
12731	28.02	14302.785	39222.941
1217	28.02	8337.325	35081.207
3419	28.02	9319.23	34998.848
7471	28.02	11219.495	36950.398
879	28.02	8181.499	36051.719
10945	28.02	13242.421	33622.016
4636	28.02	9955.816	37351.379
8850	28.02	12071.942	35121.859
7180	28.02	11135.517	34919.707
2547	28.02	8932.847	35368.223
9868	28.01	12776.712	38990.559
10070	28.01	12726.764	35881.496
2822	28.01	9225.644	34840.113
3940	28.01	9539.265	39179.191
11570	27.99	13644.482	35148.027
10116	27.99	12751.802	34783.414
975	27.99	8146.461	34478.859
3388	27.99	9440.714	35523.93
4551	27.99	9986.411	35799.555
11047	27.99	13359.981	34628.734
3921	27.99	9558.013	38924.098
25	27.97	7649.458	33368.461
13024	27.97	14449.319	36225.781
9996	27.97	12734.033	36863.906
9579	27.97	12663.285	35358.301
3968	27.97	9605.422	39649.996
7930	27.97	11567.65	33981.957
816	27.97	8083.658	37177.066
10778	27.97	13214.394	36535.652
9988	27.97	12868.827	37269.531
993	27.97	8072.2	34189.133
5685	27.97	10370.444	36946.184
80	27.95	7711.283	34003.656
11662	27.95	13675.998	33670.262
935	27.95	8192.418	35189.559
10005	27.95	12847.581	36708.168
611	27.95	7744.46	39272.488
11565	27.95	13718.882	35391.613
12136	27.95	14146.698	38048.738
7203	27.95	11047.802	34346.234
12063	27.95	14203.038	39883.863
3457	27.95	9366.071	34458.785
5468	27.93	10459.201	35434.449
4846	27.93	10280.283	39022.492
3209	27.93	9302.445	38871.102
12654	27.91	14300.054	37709.301
2255	27.91	8792.549	39145.074
2807	27.91	9147.168	34512.668
8713	27.91	12062.991	33421.547
8299	27.91	11688.371	38188.004
7252	27.91	11106.888	33559.129
11171	27.89	13494.022	36987.527
12085	27.89	14014.365	39705.109
11771	27.89	13920.737	34254.688
2812	27.89	9064.577	34592.691
3070	27.87	9256.994	39220.48
7779	27.87	11463.506	37335.906
9196	27.87	12409.377	37703.391
971	27.87	8181.624	34750.059
6693	27.87	10921.205	35862.402
7924	27.85	11597.793	34221.813
4832	27.85	10169.882	39279.086
1586	27.85	8546.245	37765.359
2278	27.85	8747.356	39693.488
6408	27.85	10711.807	34039.887
10505	27.85	13039.08	38811.633
3584	27.85	9688.537	33569.77
3623	27.83	9698.89	34093.594
3250	27.83	9443.693	37702.023
628	27.83	7984.01	39430.258
1378	27.83	8254.842	38272.496
12117	27.83	14199.348	38862.766
3426	27.83	9324.893	34783.191
4909	27.81	10195.217	37988.871
9140	27.81	12398.92	38814.406
3334	27.81	9490.114	36224.203
5912	27.81	10398.928	39565.617
7005	27.81	11191.429	38299.672
3463	27.81	9393.191	34543.172
2268	27.79	8724.384	39448.262
10783	27.79	13284.874	36287.391
484	27.79	7915.116	37957.008
12483	27.78	14405.648	34634.09
10759	27.78	13157.389	36560.691
10909	27.78	13303.924	34196.656
9576	27.78	12505.549	35302.922
12789	27.78	14446.154	39414.359
87	27.76	7960.444	34078.105
7962	27.74	11608.4	33785.5
1015	27.72	8049.759	33662.027
11738	27.72	13969.389	33827.215
8859	27.72	12218.139	35250.336
2589	27.72	8898.363	34739.125
1965	27.72	8677.076	34102.898
704	27.72	8085.531	39391.297
3055	27.7	9169.304	38964.543
4208	27.7	9859.062	35953.078
12054	27.7	13883.856	39916.586
9935	27.7	12763.074	38027.43
11216	27.7	13403.87	37732.992
9897	27.7	12784.712	38542.297
1864	27.68	8628.921	33758.484
9164	27.68	12495.983	38579.145
1023	27.68	8143.328	33730.68
10190	27.68	12725.034	33341.863
2924	27.68	9224.832	36527.551
12533	27.66	14252.515	35534.344
8608	27.64	11897.715	35218.109
9048	27.64	12269.77	38996.453
3807	27.64	9636.468	36988.777
8282	27.64	11809.815	37832.723
2269	27.64	8831.656	39456.109
8946	27.64	12105.488	37247.457
2166	27.62	8733.086	37263.195
4244	27.62	9838.607	35457.789
9528	27.62	12506.468	34507.266
725	27.62	8042.081	38798.793
1334	27.62	8263.581	37464.574
6331	27.62	10634.211	34768.492
9012	27.6	12136.931	38312.832
516	27.6	7887.724	38301.684
13100	27.6	14570.096	35207.754
12333	27.6	14184.242	34383.98
89	27.58	7981.834	34083.848
4982	27.58	10171.254	36559.773
2539	27.58	8855.509	35275.805
9932	27.58	12827.346	38304.832
6407	27.58	10642.675	34014.375
12202	27.58	14201.1	37074.309
4283	27.58	9712.343	34642.254
4994	27.58	10310.959	36219.301
257	27.56	7715.029	35911.805
1678	27.56	8572.617	36071.023
11128	27.56	13441.397	36227.191
11421	27.56	13720.93	38107.199
243	27.55	7948.878	35812.652
329	27.55	7800.583	36549.914
963	27.55	8141.674	34626.059
250	27.55	7737.394	35853.027
4322	27.55	9798.563	34272.727
11389	27.55	13768.358	38756.52
8350	27.55	11647.246	39365.121
1617	27.55	8431.707	37255.113
6067	27.53	10616.401	37626.961
8379	27.53	11789.171	39997.059
7174	27.53	11002.977	34781.313
4907	27.53	10196.189	38265.18
11664	27.53	13637.736	33693.258
9417	27.53	12490.805	33558.098
8649	27.53	11876.608	34539.961
8904	27.51	12125.874	36445.313
7646	27.51	11489.662	39738.898
2380	27.51	8920.373	37665.371
2021	27.51	8713.901	34974.16
492	27.51	7820.158	38065.23
3273	27.49	9288.835	37353.113
10926	27.49	13223.593	33808.215
2903	27.49	9072.393	36227.793
10886	27.49	13306.66	34502.867
10051	27.47	12813.007	35966.832
1799	27.47	8576.305	34301.992
7549	27.47	11412.861	38413.699
1498	27.47	8465.803	39377.992
5091	27.45	10201.366	34821.227
12163	27.45	14074.818	37773.039
6055	27.45	10739.968	37923.738
11683	27.45	13654.846	33067.492
7958	27.45	11536.718	33717.602
11344	27.45	13710.947	39737.125
7404	27.45	11318.573	35837.777
1934	27.45	8803.386	33599.305
12543	27.45	14349.635	35721.176
1823	27.43	8444.575	33970.547
7867	27.43	11452.02	35314.793
822	27.43	8177.498	36987.125
583	27.43	7701.394	38976.336
7891	27.43	11543.964	34638.785
8554	27.41	12056.735	36116.512
7160	27.41	11006.742	35338.098
3270	27.41	9304.751	37629.969
9103	27.41	12362.545	39597.023
7325	27.41	11228.913	33942.781
9393	27.41	12297.264	33646.898
5053	27.39	10296.517	35498.875
11211	27.39	13490.583	37669.074
1593	27.39	8602.717	37521.039
2730	27.39	9180.043	33373.902
3117	27.39	9168.188	39618.441
8417	27.39	11998.306	39169.129
726	27.37	8168.824	38854.898
9633	27.37	12648.45	36607.785
12980	27.37	14611.888	37067.609
1429	27.37	8222.492	39152.379
2041	27.37	8811.056	35241.207
1765	27.37	8463.059	34854.109
11158	27.37	13496.863	36783.145
1541	27.35	8481.195	38696.855
8664	27.35	11925.427	34425.922
3853	27.33	9640.122	37530.824
2217	27.33	8678.221	38354.023
4818	27.33	10138.434	40006.566
344	27.33	7915.485	36668.57
3659	27.33	9520.783	34594.953
6031	27.33	10778.834	38222.781
269	27.32	7733.408	35997.5
2398	27.32	8879.981	37599.91
11655	27.32	13758.761	33950.836
1725	27.32	8561.237	35467.422
9540	27.32	12604.421	34703.188
10471	27.32	13024.001	38109.258
2216	27.32	8689.028	38328.539
10742	27.32	13156.503	36699.57
11465	27.32	13668.737	37203.195
5920	27.32	10553.668	39775.465
2266	27.3	8642.412	39383.773
11497	27.3	13749.052	36808.121
12957	27.3	14455.396	37742.559
612	27.3	7809.982	39273.043
12084	27.3	14004.297	39701.445
1179	27.3	8279.261	34410.871
1614	27.28	8617.846	37221.055
2121	27.28	8775.813	36674.348
11584	27.28	13601.043	34772.703
13057	27.26	14558.938	36054.684
852	27.26	8041.408	36257.18
6699	27.26	10892.994	35926.129
5946	27.24	10775.439	39918.398
6546	27.24	10830.033	33713.891
10146	27.24	12909.625	34388.578
4606	27.24	10006.84	36648.211
1311	27.24	8336.573	36900.445
11408	27.24	13623.28	38208.262
8307	27.22	11828.14	38356.324
9135	27.22	12439.414	39031.426
9810	27.2	12671.374	39411.09
9858	27.2	12891.194	39321.07
4946	27.2	10254.544	37358.781
11909	27.2	13936.86	36771.125
6326	27.2	10596.568	34998.43
958	27.2	8031.505	34871.258
640	27.18	7928.283	39568.852
5229	27.18	10530.604	33485.207
9079	27.18	12142.483	39597.801
4051	27.18	9895.858	38680.945
6750	27.16	10898.653	36533.102
4637	27.16	10099.258	37365.188
7802	27.16	11602.071	36822.516
9366	27.16	12461.316	34147.262
7478	27.14	11378.341	37103.297
6365	27.14	10715.689	34294.57
5579	27.14	10389.38	36009.707
11248	27.14	13435.819	38305.621
2001	27.12	8831.575	34665.039
2577	27.12	9031.661	34828.105
7088	27.12	11001.79	36590.539
6595	27.12	10917.435	34341.172
9343	27.1	12384.87	34712.309
155	27.1	7695.131	34943.754
13048	27.1	14502.134	36152.078
7395	27.1	11281.411	35613.387
5194	27.1	10136.51	33476.891
2126	27.1	8821.017	36841.984
12755	27.07	14412.003	40000.344
10624	27.07	13213.056	38517.684
1489	27.07	8478.28	39517.258
11135	27.07	13526.294	36324.184
8151	27.07	11744.882	35550.617
12381	27.07	14070.549	33424.539
12023	27.07	13956.251	38974.996
9598	27.05	12588.426	35720.031
2326	27.05	8934.025	39201.426
4016	27.03	9827.549	39355.617
11792	27.03	13795.069	34693.664
9370	27.03	12423.577	34210.586
9606	27.03	12702.019	35932.57
3863	27.03	9510.25	37865.84
11020	27.01	13505.946	34151.293
1922	27.01	8839.401	33418.961
7415	27.01	11256.941	36034.066
10507	27.01	13084.271	38831.309
1755	27.01	8488.51	35030.934
13153	26.99	14449.075	34129.195
11027	26.99	13467.169	34257.215
7500	26.99	11328.91	37655.496
6295	26.99	10690.931	35288.285
6890	26.99	10819.59	39401.754
12329	26.97	14169.884	34310.551
11897	26.97	13879.077	36586.625
9746	26.97	12601.669	38265.594
3215	26.97	9294.036	38705.309
626	26.95	7689.598	39403.336
12606	26.93	14364.337	36943.316
3583	26.93	9664.072	33549.91
1624	26.93	8448.049	37126.012
3653	26.93	9597.821	34505.043
12604	26.93	14265.672	36917.059
12441	26.93	14396.186	33725.172
4145	26.93	9871.531	37001.262
9469	26.93	12598.129	33678.293
8960	26.91	12115.854	37385.602
7593	26.91	11222.279	39495.563
3267	26.91	9348.451	37605.719
3036	26.91	9195.076	38723.68
6798	26.91	10985.93	37288.676
10639	26.91	13185.203	38145.238
5364	26.91	10538.702	34676.703
7747	26.89	11543.067	37793.551
3505	26.89	9314.328	33814.512
118	26.89	7841.447	34560.281
3424	26.89	9282.738	35071.508
10730	26.89	13190.82	37096.551
8921	26.89	12234.437	36767.273
3559	26.87	9522.222	33048.145
1772	26.87	8505.078	34629
11636	26.87	13614.781	34078.988
6956	26.87	11132.726	39188.984
7461	26.86	11350.085	36781.742
3194	26.86	9452.871	39262.465
2697	26.86	9014.92	33105.344
642	26.86	7820.882	39623.848
4572	26.86	10069.196	36105.477
8876	26.84	12137.064	35707.516
9035	26.84	12224.103	38688.184
2298	26.84	8879.305	39849.844
3594	26.84	9675.241	33705.293
3459	26.84	9392.079	34478.766
3533	26.84	9492.523	33577.934
12276	26.84	14130.472	35675.844
10136	26.84	12922.448	34716.16
1543	26.84	8429.717	38704.848
11900	26.82	13872.474	36676.102
9859	26.82	12833.895	39348.031
10336	26.82	13076.639	35693.051
9623	26.82	12496.946	36358.344
11212	26.82	13457.074	37669.871
6008	26.82	10737.108	38591.227
4607	26.82	9992.022	36656.344
9362	26.82	12417.044	34127.461
6764	26.8	10919.511	36650.832
11376	26.8	13709.984	38896.18
8668	26.8	12053.504	34182.887
12218	26.78	14188.49	37000.324
3039	26.78	9103.757	38808.129
11093	26.78	13496.154	35396.215
12670	26.78	14300.093	37999.734
2074	26.78	8685.314	35783.266
9128	26.78	12342.303	39250.34
2636	26.78	8918.103	34070.086
4397	26.78	10051.564	33140.477
11021	26.78	13531.471	34166.707
5100	26.78	10179.89	34531.238
644	26.78	7949.296	39625.465
3275	26.76	9366.871	37430.102
11594	26.76	13655.454	34918.016
5778	26.76	10387.286	37701.816
1495	26.76	8629.527	39311.371
12763	26.76	14497.544	39940.961
8777	26.76	12123.577	33880.539
11069	26.76	13457.277	35046.844
8365	26.76	11787.648	39593.391
7392	26.76	11276.043	35534.258
4203	26.74	9872.285	36198.727
9923	26.74	12811.231	38444.129
459	26.74	7976.683	37789.555
5934	26.74	10596.758	39776.719
12521	26.74	14382.556	35221.203
997	26.74	8191.402	33981.5
10594	26.72	13298.282	39176.316
7642	26.72	11544.354	39713.105
5968	26.72	10575.044	39342.055
2163	26.72	8642.066	37238.234
3227	26.72	9312.616	38399.023
871	26.7	8036.67	35966.902
4015	26.7	9792.142	39278.164
3192	26.7	9365.005	39236.719
3440	26.7	9460.617	34920.875
1005	26.7	8034.789	33861.957
7381	26.68	11251.165	35375.098
1479	26.68	8455.057	39633.336
2200	26.68	8682.416	37929.836
13090	26.68	14580.105	35260.922
12530	26.68	14225.058	35458.465
5033	26.68	10158.703	35753.539
6605	26.66	10860.842	34480.301
522	26.65	7657.287	38317.625
11249	26.65	13525.546	38311.352
10997	26.65	13485.142	33704.82
807	26.65	8093.662	37237.406
4106	26.65	9795.994	37744.047
5519	26.65	10516.768	35675.285
3022	26.65	9178.329	38540.043
5410	26.65	10477.824	35029.02
11810	26.63	13951.057	34891.023
10244	26.63	13089.983	33838.875
11883	26.63	13786.956	36329.84
12471	26.63	14279.019	34432.859
7126	26.61	11069.782	36011.375
5893	26.61	10434.541	39075.016
3672	26.61	9596.841	34784.086
6220	26.61	10686.09	36210.348
11640	26.61	13655.733	33810.152
8967	26.61	12201.286	37524.531
4005	26.61	9721.53	39460.828
2418	26.61	8862.411	37206.004
3930	26.59	9571.749	38981.383
7776	26.59	11474.481	37241.707
12031	26.59	13971.607	39280.324
7610	26.59	11227.688	39885.027
9511	26.59	12597.685	34188.266
10718	26.59	13339.653	37213.449
919	26.59	8146.352	35325.457
3562	26.57	9610.573	33078.629
3059	26.57	9202.526	39053.77
9902	26.57	12772.788	38589.992
1891	26.57	8625.618	33220.957
4308	26.57	9898.411	34406.992
12322	26.57	14108.846	34497.145
1131	26.55	8334.602	33766.785
3213	26.55	9423.74	38677.672
2833	26.55	9213.356	35018.477
8419	26.55	11924.178	39232.234
6868	26.55	10906.349	38775.637
7388	26.55	11235.722	35495.863
10041	26.53	12754.015	36144.773
7143	26.53	11186.782	35602.813
2983	26.53	9243.977	37491.363
11859	26.53	13808.07	35830.664
784	26.53	8186.291	37708.602
10456	26.51	12997.503	37678.863
6182	26.51	10767.659	36483.02
2391	26.51	9027.355	37518.18
9394	26.51	12372.072	33653.93
2356	26.51	9028.061	38527.844
4191	26.49	9739	36329.816
3841	26.49	9657.677	37450.707
1828	26.49	8557.742	34001.813
619	26.49	7874.602	39341.043
2154	26.49	8800.017	37123.934
2368	26.49	8964.904	38224.613
4519	26.49	10014.099	35173.629
8096	26.49	11740.586	34688.926
11259	26.49	13404.232	38541.371
8788	26.47	12269.426	34069.801
2657	26.47	9030.996	33731.848
10285	26.45	13042.823	34775.57
4914	26.45	10258.7	38055.266
10499	26.45	12926.55	38725.441
8853	26.45	12144.405	35133.617
5905	26.45	10464.769	39345.113
4881	26.45	10197.673	38573.086
481	26.45	7860.611	37933.621
6209	26.45	10707.413	36371.789
12641	26.43	14311.916	37554.844
4011	26.43	9799.039	39542.172
10094	26.43	12814.194	35529.949
6843	26.43	10974.053	38168.59
11197	26.42	13487.535	37503.5
10597	26.42	13307.295	39202.344
4797	26.42	9949.332	39868.617
12380	26.42	14045.7	33378.043
1024	26.42	8092.961	33732.238
12687	26.4	14418.493	38419.129
11607	26.4	13680.511	34458.938
9596	26.4	12528.187	35687.379
3251	26.4	9385.157	37710.195
1601	26.4	8543.745	37390.758
7182	26.4	11122.148	34641.727
9503	26.38	12673.088	34068.324
5921	26.38	10476.887	39784.969
11295	26.38	13449.053	39169.395
2322	26.38	8943.996	39118.547
8665	26.38	11951.463	34425.527
2065	26.36	8779.077	35617.383
10854	26.36	13275.048	35144.434
12737	26.36	14406.771	39509.234
3743	26.36	9616.42	35956.004
2247	26.36	8839.66	39025.855
7000	26.36	11006.274	38211.129
399	26.34	7899.494	37196.867
10035	26.34	12816.158	36304.27
2078	26.34	8809.429	35875.789
4620	26.34	10072.434	36937.668
5240	26.34	10534.686	33660.008
2782	26.32	9222.52	34090.426
7179	26.32	11171.552	34887.902
13013	26.32	14450.386	36614.48
7380	26.32	11226.758	35366.926
11861	26.32	13837.045	35887.508
1707	26.32	8613.883	35830.172
3601	26.32	9559.793	33767.852
4442	26.32	10040.872	33911.145
7375	26.32	11420.332	35275.563
10788	26.3	13210.614	36094.91
9489	26.3	12710.332	33954.07
11699	26.3	13959.109	33254.574
3787	26.3	9569.365	36629.008
4555	26.3	10051.593	35836.441
117	26.3	7921.301	34556.656
7132	26.3	11184.399	35774.16
9459	26.28	12602.196	33459.145
5047	26.28	10322.993	35680.258
595	26.28	7753.811	39156.652
149	26.28	7796.302	34865.496
9962	26.28	12830.31	37740.125
2895	26.26	9122.026	36109.645
12727	26.26	14343.447	39134.438
3307	26.26	9473.675	36745.391
1911	26.26	8639.574	33175.531
7509	26.26	11399.839	37771.133
9809	26.26	12540.024	39408.199
9548	26.26	12604.636	34823.438
2211	26.24	8682.933	38221.867
9958	26.24	12740.191	37684.816
3506	26.24	9395.289	33825.473
2464	26.24	8942.633	36452.438
8500	26.24	11980.909	37495.234
10760	26.24	13288.608	36578.02
1149	26.22	8213.821	33989.063
3261	26.22	9429.747	37506.652
968	26.22	8024.666	34666.961
11983	26.22	13885.117	38058.102
7775	26.22	11582.427	37231.484
5063	26.22	10244.46	35373.402
8740	26.2	12232.254	33082.219
12017	26.2	13788.736	38713.637
3202	26.2	9419.719	38801.27
6273	26.2	10775.436	35421.855
2844	26.2	9154.637	35160.688
7327	26.2	11276.532	33986.777
9997	26.2	12824.357	36904.969
2989	26.2	9256.166	37592.578
11269	26.2	13393.853	38729.371
1075	26.19	8337.076	33006.035
11233	26.19	13450.379	38103.309
7633	26.17	11556.589	40001.988
4972	26.17	10264.721	36919.809
6245	26.17	10720.725	35771.648
3378	26.17	9317.329	35414.938
10268	26.15	13103.769	34496.352
1041	26.15	8061.75	33344.324
10389	26.15	12989.485	36673.922
11796	26.15	13789.274	34713.457
9395	26.15	12372.672	33679.891
6159	26.13	10584.987	36609.664
11270	26.13	13407.789	38744.703
6881	26.13	10951.739	39154.949
7717	26.13	11573.114	38177.078
1229	26.11	8229.499	35333.625
3351	26.11	9301.328	35939.441
976	26.11	8189.252	34508.711
4778	26.11	10107.069	39534.273
1629	26.11	8614.673	36858.781
1683	26.11	8420.371	36134.734
4448	26.11	10136.708	34053.406
4275	26.09	9766.638	34867.266
9087	26.09	12123.611	39734.254
5754	26.09	10546.521	37421.07
12118	26.09	14138.237	38864.934
743	26.07	8174.272	38497.828
6760	26.07	10835.158	36632.195
8557	26.07	11951.684	36205.008
10741	26.07	13331.95	37009.254
8440	26.07	11967.21	38633.605
12586	26.05	14352.267	36721.695
981	26.05	8088.652	34316.348
12144	26.05	14204.515	37840.289
4255	26.05	9888.388	35191.609
10260	26.05	12987.181	34247.859
4789	26.05	9972.365	39807.098
10995	26.03	13567.986	33648.895
4539	26.03	9984.462	35571.871
11109	26.03	13459.223	35809.961
1645	26.03	8424.97	36830.652
11145	26.03	13419.323	36522.66
11256	26.03	13410.033	38487.016
9632	26.03	12625.93	36593.758
9220	26.03	12340.089	37435.355
2572	26.01	9035.329	34774.438
9611	26.01	12617.262	36087.715
10984	25.99	13361.232	33473.203
10084	25.99	12827.969	35714.695
1465	25.99	8277.474	39986.84
3430	25.99	9314.074	34830.578
5899	25.99	10401.426	39217.305
1255	25.99	8251.913	35809.031
541	25.99	7843.967	38515.574
10488	25.97	13046.657	38418.137
12247	25.97	14198.761	36292.973
5561	25.97	10430.048	35916.492
9237	25.97	12486.301	37144
3217	25.96	9455.73	38752.023
3507	25.96	9391.428	33864.52
9871	25.96	12862.925	39083.973
4251	25.96	9738.608	35337.758
2608	25.96	9035.304	34364.398
6582	25.96	10808.694	34002.359
2431	25.96	9037.369	37066.414
8118	25.96	11839.599	34993.934
1505	25.96	8464.218	39178.02
4586	25.96	10010.473	36250.82
11115	25.94	13420.177	35928.242
12967	25.94	14615.529	37630.02
5943	25.94	10715.734	39889.309
3167	25.94	9464.824	40002.641
4807	25.94	10017.323	39986.672
282	25.94	7945.659	36093.055
9182	25.92	12325.914	38291.375
5577	25.92	10459.582	36005.02
100	25.92	7658.714	34281.469
5973	25.92	10693.993	39130.18
6825	25.92	10895.956	37836.934
3953	25.92	9700.023	39391.086
11804	25.92	13961.766	34820.555
2642	25.9	8875.655	33838.746
8359	25.9	11791.18	39505.379
3164	25.9	9405.189	39918.41
1178	25.9	8237.851	34400.07
8145	25.9	11641.462	35443.285
7880	25.9	11426.185	34950.535
1191	25.88	8267.619	34664.844
10753	25.88	13232.207	36841.691
7157	25.88	11182.144	35268.559
2328	25.88	9056.105	39235.258
9770	25.88	12574.877	38700.004
8199	25.88	11766.263	36537.125
1858	25.88	8515.531	33694.051
1882	25.86	8426.077	33405.359
2594	25.86	8916.313	34528.973
9797	25.86	12513.565	39233.77
7756	25.86	11511.422	37626.34
11609	25.86	13729.72	34525.852
292	25.86	7664.576	36151.789
10684	25.86	13196.083	37804.086
11271	25.84	13416.613	38781.324
24	25.84	7772.961	33336.695
11237	25.84	13381.815	38183.539
4057	25.84	9774.254	38740.855
11631	25.82	13765.716	33999.477
326	25.82	7729.353	36516.203
11635	25.82	13674.078	34077.637
8810	25.82	12148.15	34520.641
10593	25.82	13144.714	39133.512
4390	25.82	9963.832	33044.711
12513	25.82	14339.757	35083.254
4824	25.8	10307.887	39451.117
12323	25.8	14032.335	34499.289
1500	25.8	8459.366	39416.766
11548	25.8	13712.897	35864.172
4609	25.8	10024.075	36712.625
9134	25.8	12403.614	39004.758
9419	25.8	12478.515	33599.641
12342	25.78	14197.181	33977.988
1278	25.78	8219.478	36242.414
5032	25.78	10325.011	36052.992
8561	25.78	11991.614	35953.32
9830	25.78	12819.998	39932.305
4614	25.76	10013.804	36897.289
5969	25.76	10586.317	39352.883
5421	25.76	10532.442	35107.492
5710	25.76	10394.805	37080.73
2509	25.76	9021.794	35576.098
6916	25.76	11112.789	39802.188
3660	25.76	9694.393	34603.285
13002	25.76	14466.863	36752.832
4200	25.76	9892.77	36139.813
8670	25.74	11957.838	34207.211
6213	25.74	10622.086	36091.863
3854	25.74	9653.966	37539.523
6192	25.73	10710.768	36236.148
10326	25.73	13123.499	35506.227
6364	25.73	10757.413	34292.957
3195	25.71	9399.415	38959.691
9931	25.71	12890.845	38277.16
135	25.71	7680.417	34718.773
8865	25.71	12089.125	35377.438
6619	25.71	10927.139	34749.609
120	25.71	7790.712	34564.727
10878	25.71	13164.35	34713.02
3647	25.69	9643.704	34428.16
9409	25.69	12470.697	33482.469
2435	25.69	9054.264	37108.723
9081	25.69	12183.734	39649.531
566	25.69	7671.604	38777.051
11163	25.69	13462.345	36927.199
9826	25.69	12828.921	39795.715
12591	25.67	14251.847	36776.887
13193	25.67	14590.576	33410.141
12795	25.67	14603.482	39137.004
936	25.67	8107.105	35193.836
2480	25.65	9059.021	36352.914
1902	25.65	8541.449	33113.246
8060	25.65	11699.09	33942.656
4110	25.65	9855.881	37506.391
11560	25.65	13614.664	35509.051
10814	25.65	13167.369	35817.887
13168	25.63	14451.807	33807.953
7838	25.63	11615.442	35938.09
9750	25.63	12629.13	38339.809
3162	25.63	9386.454	39831.465
6856	25.63	10843.617	38457.359
129	25.63	7719.003	34663.551
4252	25.63	9850.253	35109.258
1091	25.63	8324.266	33305.27
6703	25.63	10953.987	35983.09
11714	25.63	13862.32	33543.945
11829	25.61	13925.116	34992.215
1490	25.61	8578.171	39533.156
11177	25.61	13435.759	37109.09
13162	25.61	14467.442	34022.605
2930	25.61	9096.485	36616.559
204	25.61	7904.576	35393.004
13082	25.59	14508.632	35443.828
8836	25.59	12068.974	34907.738
7139	25.59	11062.953	35880.457
2889	25.57	9110.958	35971.246
5380	25.57	10361.444	34799.32
8123	25.57	11656.74	35044.035
11063	25.57	13549.905	35002.43
8842	25.57	12118.283	35029.188
3027	25.57	9179.82	38652.645
164	25.57	7814.45	34998.652
1141	25.57	8348.162	33867.66
6299	25.55	10569.075	35299.047
2774	25.55	9113.885	33963.965
95	25.55	7716.951	34171.438
790	25.55	8059.066	37557.031
126	25.55	7926.15	34640.438
12550	25.55	14320.056	35926.754
3056	25.53	9112.148	38988.41
8335	25.53	11772.413	39014.871
3898	25.53	9582.996	38433.922
10054	25.53	12904.046	35973.563
2781	25.53	9208.615	34078.617
9696	25.51	12528.132	37630.105
352	25.51	7816.982	36707.664
11227	25.51	13477.872	38000.121
5408	25.51	10558.924	35010.387
5445	25.51	10476.416	35285.52
10675	25.51	13353.84	37667.605
10608	25.5	13230.531	38799.809
6117	25.5	10678.511	37088.129
172	25.5	7817.701	35072.977
4428	25.5	10066.342	33680.758
4136	25.5	9732.742	37099.129
1954	25.5	8652.13	33954.441
5205	25.5	10488.51	33004.367
8502	25.5	12019.481	37242.238
11680	25.5	13769.654	33321.797
2186	25.5	8806.372	37631.684
1292	25.5	8376.639	36592.309
5000	25.5	10305.456	36350.898
591	25.5	7942.603	39110.352
3383	25.48	9332.578	35462.758
2339	25.48	8942.385	38826.965
1928	25.48	8843.343	33556.398
13175	25.48	14547.879	33759.445
66	25.48	7772.063	33842.164
12429	25.46	14244.797	33531.875
7198	25.46	11128.749	34552.676
6965	25.46	11176.604	39026.602
1323	25.46	8216.362	37154.262
9940	25.46	12752.746	38096.348
2586	25.44	8879.14	34656.641
8532	25.44	11877.988	36549.355
3058	25.44	9127.052	39020.945
10147	25.44	12905.602	34142.246
4161	25.44	9894.124	36579.004
3214	25.42	9279.4	38683.391
6376	25.42	10652.94	34422.469
4014	25.4	9776.097	39583.02
728	25.4	7999.368	38887.426
6002	25.4	10754.193	38528.188
6688	25.4	10807.975	35818.016
11354	25.4	13752.062	39203.605
8958	25.4	12081.128	37366.109
11412	25.4	13778.779	38254.41
11325	25.38	13457.781	39924.809
7384	25.38	11403.797	35401.715
206	25.38	7815.842	35396.59
3538	25.38	9348.113	33369.758
10485	25.38	13134.922	38379.348
460	25.38	7733.142	37790.715
2175	25.38	8763.184	37337.281
9083	25.36	12074.787	39707.633
12559	25.36	14236.532	36195.793
1584	25.36	8502.044	37681.852
8131	25.36	11786.387	35262.953
11945	25.36	13815.521	37637.863
2210	25.36	8667.501	38217.543
11480	25.36	13703.723	37137.879
528	25.36	7855.901	38376.086
2056	25.34	8825.581	35494.508
9957	25.32	12731.245	37981.41
8372	25.32	11768.097	39815.523
6664	25.32	10825.262	35470.465
12079	25.32	14043.243	39632.102
11475	25.32	13717.486	37077.359
7235	25.32	11066.906	33833.66
655	25.32	7833.455	39790.484
5840	25.32	10460.881	38261.324
6586	25.32	10988.648	34067.051
9760	25.32	12594.85	38496.984
456	25.32	7797.995	37771
9685	25.32	12616.621	37417.684
6300	25.3	10609.317	35316.895
1794	25.29	8507.046	34510.09
504	25.29	7763.348	38172.234
8483	25.29	12065.605	37516.91
8080	25.29	11752.204	34251.945
13161	25.29	14450.64	34001.938
6800	25.29	10986.998	37298.906
10510	25.27	13094.837	38835.988
440	25.27	7673.508	37627.707
2123	25.27	8637.368	36709.555
7334	25.27	11237.515	34255.234
8588	25.27	12034.076	35547.805
13159	25.27	14614.444	33989.055
6919	25.27	11077.561	39913.555
8815	25.25	12240.372	34651.102
3223	25.25	9469.892	38579.254
8548	25.25	11923.43	36335.883
3815	25.23	9670.162	37105.496
11713	25.23	13887.166	33539.563
6422	25.23	10717.682	33842.414
5356	25.23	10449.192	34604.039
4183	25.23	9899.171	36485.781
5279	25.23	10540.036	33960.855
3080	25.21	9244.63	39354.055
10092	25.21	12896.295	35505.441
263	25.21	7748.208	35971.902
9456	25.21	12519.012	33437.82
4651	25.21	10055.217	37550.039
9650	25.21	12670.425	36882.844
8676	25.19	11935.927	34037.371
5794	25.19	10554.152	37775.051
5040	25.19	10252.378	35597.375
8408	25.19	11937.525	39279.996
2150	25.19	8694.103	37101.305
11223	25.19	13497.855	37861.285
1805	25.19	8467.068	34361.91
1025	25.19	8185.167	33734.434
2545	25.19	9053.801	35327.063
12203	25.19	14091.895	37137.066
10259	25.19	12965.492	34217.207
12730	25.17	14414.213	39184.844
8336	25.17	11653.186	39029.84
11625	25.17	13701.666	34242.012
6692	25.17	10841.961	35859.121
11614	25.17	13611.041	34335.137
8495	25.17	11972.756	37406.547
8544	25.17	11956.633	36292.305
9024	25.15	12197.889	38537.211
11778	25.15	13794.448	34535.473
2684	25.15	8863.799	33472.145
4116	25.15	9782.994	37395.379
9764	25.15	12543.239	38637.82
212	25.15	7725.006	35461.734
8593	25.13	11861.201	35333.363
3710	25.13	9514.338	35374.359
1257	25.13	8411.896	35838.133
1240	25.13	8241.038	35439.43
10237	25.13	13095.756	33754.82
8868	25.11	12233.578	35570.5
3724	25.11	9632.435	35575.047
10356	25.11	13002.518	36230.66
11458	25.11	13652.762	37425.297
2874	25.11	9190.543	35591.852
9150	25.11	12396.63	38687.227
11720	25.11	13952.525	33625.23
3468	25.11	9395.174	34330.422
3142	25.11	9076.373	39836.93
10650	25.09	13148.942	38272.922
8428	25.09	11853.917	38802.441
3932	25.09	9611.337	39013.457
6488	25.09	10683.999	33313.887
1547	25.09	8570.913	38552.402
1437	25.09	8248.177	39383.297
5008	25.07	10321.595	36109.262
8474	25.07	12030.317	37780.012
8076	25.07	11812.607	34157.684
5315	25.07	10508.182	34206.113
6891	25.07	10796.791	39440.398
4791	25.07	9996.396	39850.512
12558	25.07	14282.256	36167.176
682	25.06	8180.866	40011.625
5594	25.06	10443.447	36154.953
10772	25.06	13273.351	36451.383
10646	25.06	13224.841	38255.547
3368	25.06	9316.481	35583.492
2857	25.06	9261.014	35376.473
10140	25.06	12830.141	34573.109
11870	25.06	13931.35	36034.773
11752	25.04	13812.308	34037.156
9129	25.04	12434.514	39256.398
4702	25.04	10092.962	38529.098
11598	25.04	13721.764	34619.309
5933	25.04	10656.836	39769.309
11196	25.04	13558.977	37492.605
5974	25.04	10753.308	39223.707
2014	25.04	8702.572	34884.969
12575	25.02	14249.514	36539.203
6587	25.02	10810.969	34085.473
1860	25.02	8476.039	33705.184
6494	25.02	10990.951	33001.699
12683	25	14417.371	38290.18
9924	25	12749.07	38160.078
12528	25	14233.938	35403.184
11238	25	13535.217	38186.98
302	25	7818.301	36249.914
11865	25	13927.088	35959.855
5405	24.98	10373.178	34996.102
2109	24.98	8822.072	36478.609
6142	24.98	10766.028	36707.184
8814	24.98	12277.194	34638.152
2305	24.98	9012.423	39596.617
600	24.96	7896.433	39207.973
10453	24.96	13055.668	37641.031
1671	24.96	8470.096	36251.379
10014	24.96	12794.86	36646.121
7497	24.96	11398.073	37593.098
553	24.96	7904.168	38639.66
2460	24.96	9058.017	36427.543
8696	24.94	11970.181	33718.121
2144	24.94	8724.739	37027.457
4336	24.94	9764.933	34086.988
7027	24.94	11123.51	37776.863
11994	24.94	13793.554	38204.809
10979	24.94	13432.222	33351.859
8384	24.94	11853.852	39898.438
3185	24.94	9332.619	39309.215
869	24.94	8064.225	35943.586
9197	24.94	12460.243	37719.719
11619	24.94	13732.498	34413.512
9534	24.92	12603.355	34617.676
5761	24.92	10432.341	37491.816
1764	24.92	8616.993	34850.016
12055	24.92	13871.938	39924.457
12440	24.92	14347.896	33710.785
7119	24.92	11131.358	36076.391
8552	24.92	11920.291	36092.195
1399	24.92	8361.393	38635.578
1803	24.92	8599.047	34340.871
6942	24.92	11195.79	39569.574
580	24.92	7808.967	38947.191
7374	24.9	11259.446	35189.531
9717	24.9	12533.116	38015.363
2227	24.9	8786.143	38580.598
9769	24.9	12617.01	38687.234
11464	24.9	13599.251	37198.719
7869	24.88	11529.561	35355.961
11873	24.88	13965.406	36091.922
10709	24.88	13321.393	37384.074
2004	24.88	8793.655	34696.738
9095	24.86	12083.798	39910.832
9212	24.86	12494.185	37638.414
7530	24.86	11406.358	38210.949
4043	24.86	9901.939	38900.176
774	24.86	7997.259	37827.129
3062	24.86	9178.219	39068.559
12990	24.86	14473.529	36918.199
2307	24.84	9043.626	39662.211
1743	24.84	8431.449	35172.82
7453	24.84	11359.994	36548.875
11220	24.84	13472.191	37836.672
9466	24.84	12584.321	33614.207
10246	24.84	13097.456	33868.688
1573	24.84	8549.097	38063.09
11633	24.84	13691.209	34016.957
874	24.84	8168.719	36014.094
608	24.84	7706.767	39244.371
9731	24.83	12507.891	38180.039
3705	24.83	9499.188	35286.594
5697	24.83	10559.455	37000.996
6335	24.83	10579.435	34837.625
2152	24.83	8691.368	37107.832
1142	24.83	8272.037	33872.129
2308	24.81	8880.327	39667.324
8486	24.81	11959.525	37547.133
4826	24.81	10265.074	39484.258
4158	24.81	9881.202	36558.906
5749	24.81	10511.093	37387.988
3331	24.81	9433.768	36507.988
9930	24.81	12869.663	38263.906
2082	24.81	8843.63	35950.961
6759	24.79	10782.015	36618.703
11776	24.79	13985.02	34423.938
6489	24.79	10763.366	33000.445
8980	24.79	12189.019	37709.141
3625	24.77	9670.09	34124.211
2704	24.77	9193.895	33032.512
11386	24.77	13741.861	38732.105
1279	24.77	8289.357	36256.113
10458	24.77	13095.819	37759.996
2813	24.77	9161.847	34592.164
2801	24.77	9147.522	34477.484
7663	24.75	11515.438	39310.699
423	24.75	7862.889	37496.035
877	24.75	8001.937	36038.793
11544	24.75	13642.858	35795.477
4130	24.75	9897.982	37035.328
1072	24.75	8195.114	33125.934
2050	24.75	8714.745	35355.164
10955	24.73	13226.252	33178.531
9306	24.73	12364.34	35392.301
3306	24.73	9397.338	36714.777
10068	24.73	12907.816	35840.719
10487	24.73	12969.599	38404.016
11954	24.73	13968.163	37800.016
7641	24.73	11536.319	39689.281
3615	24.71	9540.214	33930.422
5	24.71	7808.834	33059.684
7654	24.71	11440.195	39461.227
4233	24.71	9835.141	35658.145
12314	24.71	14166.478	34616.621
777	24.71	8072.296	37897.953
2995	24.71	9144.747	37771.133
12293	24.71	14124.578	35342.727
7761	24.71	11522.682	37374.051
906	24.71	8030.645	35456.848
4310	24.71	9894.916	34133.27
18	24.69	7936.201	33260.574
914	24.69	8042.276	35554.984
6421	24.67	10634.608	33838.48
11684	24.67	13723.069	33083.633
6598	24.67	10956.786	34380.215
8615	24.67	11935.351	35074.395
9605	24.67	12510.595	35913.805
9585	24.67	12619.619	35468.512
7062	24.65	11040.589	37140.738
10125	24.65	12904.841	34854.379
9008	24.65	12098.81	38157.688
1979	24.65	8705.778	34384.324
4038	24.65	9733.144	39097.695
9029	24.65	12123.651	38587.961
854	24.65	8182.718	36349.086
12786	24.65	14495.833	39359.867
9126	24.65	12409.896	39198.961
9288	24.65	12300.114	35440.578
8226	24.63	11828.212	36859.875
11768	24.63	13882.042	34211.52
948	24.63	8027.263	35064.707
1760	24.63	8424.425	34817.059
7578	24.63	11287.907	39068.648
3294	24.61	9372.009	37114
12983	24.61	14533.373	37141.836
7665	24.61	11464.672	39346.992
11851	24.61	13806.741	35716.723
3260	24.61	9350.157	37816.434
7481	24.61	11221.379	37156.695
4931	24.6	10275.397	37725.496
11881	24.6	13825.234	36305.012
7199	24.58	11153.682	34604.953
12424	24.58	14367.517	33431.953
750	24.58	8187.576	38339.148
12014	24.58	13895.743	38618.324
3082	24.58	9255.989	39385.648
8797	24.58	12280.118	34220.445
7628	24.58	11430.563	39856.383
11663	24.56	13752.995	33675.605
10868	24.56	13276.039	34858.988
3467	24.56	9468.654	34314.43
9763	24.56	12702.352	38567.035
11308	24.56	13535.27	39460.359
4387	24.56	9935.468	33005.234
389	24.56	7691.829	37001.66
13181	24.56	14532.176	33497.691
10225	24.54	13125.391	33555.648
3474	24.54	9391.852	34376.762
7768	24.54	11497.503	37456.848
6198	24.54	10739.936	36278.98
2848	24.52	9229.735	35270.871
9444	24.52	12624.276	33121.762
2408	24.52	8928.064	37443.867
4833	24.5	10169.556	39318.262
11004	24.5	13422.13	33864.422
8243	24.5	11644.469	37194.441
983	24.5	8039.82	34354.145
9238	24.5	12481.339	37154.957
7401	24.5	11340.781	35808.797
12336	24.48	14211.981	34519.879
5084	24.48	10178.252	35015.426
49	24.48	7816.768	33613.305
4695	24.48	9950.402	38390.32
9125	24.48	12326.699	39190.969
8427	24.48	12046.828	39106.785
11479	24.46	13707.331	37108.359
4389	24.46	9936.825	33024.82
4924	24.46	10334.834	37939.684
9123	24.46	12421.907	39114.512
847	24.46	8055.641	36524.59
615	24.46	7850.692	39282
240	24.46	7899.795	35784.828
1738	24.46	8628.246	35366.023
2645	24.46	8965.474	33887.66
4008	24.46	9804.026	39525.91
12364	24.46	14015.709	33739.777
4962	24.46	10333.61	37251.891
6058	24.44	10646.333	37663.781
446	24.44	7965.535	37676.051
7934	24.44	11592.405	34018.621
10059	24.44	12793.796	35756.965
8493	24.44	11870.114	37363.23
253	24.44	7799.255	35886.438
4593	24.44	9964.463	36437.926
9396	24.44	12334.112	33686.004
1133	24.44	8379.927	33795.344
5333	24.44	10531.67	34419.422
3199	24.42	9379.75	39085.508
5127	24.42	10319.953	34010.621
8667	24.42	12038.433	34128.074
12298	24.42	14117.859	35204.5
8494	24.42	12024.99	37394.563
3158	24.42	9473.078	39783.211
10633	24.42	13230.866	38325.996
8776	24.42	12259.809	33855.609
3979	24.42	9505.054	39878.559
10154	24.4	12808.982	33972.852
9364	24.4	12328.028	34131.43
775	24.4	8002.393	37856.941
6913	24.4	10988.225	39940.316
12328	24.4	14048.024	34301.426
10509	24.4	13137.705	38834.594
7117	24.4	11060.609	36070.234
8666	24.4	11909.884	34432.184
10011	24.4	12762.194	36545.762
9106	24.4	12305.622	39742.965
6567	24.38	10954.822	33852.941
11359	24.38	13644.749	38976.492
12267	24.38	14103.314	36048.77
12026	24.38	13905.079	39087
11230	24.38	13494.483	38036.527
2729	24.38	9071.678	33336.465
2918	24.38	9245.909	36481.449
11553	24.37	13618.419	35730.77
9015	24.37	12132.757	38329.727
3029	24.37	9160.755	38686.539
7859	24.37	11538.945	35669.52
3135	24.37	9165.242	39734.27
9377	24.37	12479.452	34000.633
8571	24.37	12025.517	35601.234
779	24.37	8012.086	37927.344
1862	24.35	8603.296	33713.277
2009	24.35	8828.982	34711.215
10932	24.35	13245.722	33931.508
341	24.35	7643.286	36647.152
10661	24.35	13314.666	38054.148
5238	24.33	10455.171	33629.406
6179	24.33	10736.635	36453.102
3960	24.33	9637.657	39508.855
4257	24.33	9916.965	35238.617
2366	24.33	9008.47	38172.879
3741	24.31	9494.355	35931.059
5786	24.31	10480.558	37740.516
6087	24.31	10607.205	37248.547
[truncated: 5,033 more rows]
