# Supplementary material for: Insights on the Control of Yeast Single-Cell Growth Variability by Members of the Trehalose Phosphate Synthase (TPS) Complex
Source: Front Cell Dev Biol. 2021 Jan 28;9:607628. doi: 10.3389/fcell.2021.607628 (PMC7876269; doi:10.3389/fcell.2021.607628)
Supplement: Supplementary file 2 [file Data_Sheet_1.ZIP › final_code/input_datasets/overexpression3_Delta_TSL1_t3.csv]

Id	Area (µm²)	Centre X Position (µm)	Centre Y Position (µm)
24821	326.11	11382.382	37348.129
7022	281.21	9004.921	38922.109
39439	271.17	13215.966	36681.816
36726	268.57	12881.717	33398.742
11525	255.23	9525.649	35314.617
43001	232.88	13576.656	33845.641
25246	230.68	11222.885	39084.754
16628	228.99	10336.899	35825.516
44623	228.45	14152.936	39735.434
7319	226.06	8947.353	36235.996
40086	225.23	13147.178	33335.336
5916	225.18	8752.629	33870.715
16536	222.38	10299.943	36075.488
28745	218.88	11817.955	38198.5
43876	216.63	13936.865	36868.281
2768	216.58	8082.552	35756.492
8098	216.48	9157.186	33511.793
19232	215.47	10733.598	38478.508
39687	212.3	13157.581	35294.617
9606	209.89	9436.2	36549.543
10377	209.24	9443.65	34000.195
30882	208.57	12249.829	34511.48
19486	208.13	10575.818	37639.941
11513	207.44	9651.678	35278.559
21468	206.33	10947.87	37288.168
22001	204.55	10919.819	39261.484
16473	204.11	10166.808	36492.813
26445	203.21	11625.053	36236.207
19446	202	10760.338	37798.703
11755	201.48	9485.123	36256.719
35571	200.7	12856.928	38691.063
31687	199.72	12190.927	38129.625
41980	198.72	13711.567	38403.227
45802	198.59	14173.857	33872.473
45851	197.84	14006.227	33786.035
46467	197.44	14235.365	35649.355
23131	196.98	11176.794	36434.32
45704	196.77	14191.174	34377.926
43653	195.47	13964.567	35809.242
46418	194.99	14243.858	35397.035
22663	194.74	11089.971	38218.43
18761	193.13	10520.749	39564.246
16554	192.86	10271.299	36154.602
19163	192.77	10680.316	38903.91
25669	192.23	11454.175	39405.715
4381	190.91	8226.884	38996.387
21768	189.41	10829.479	38390.508
23897	188.53	11355.386	33026.098
5232	188.05	8509.229	35445.199
15758	186.54	10289.262	39583.039
43569	185.6	13788.619	35412.473
15927	185.14	10196.432	38951.758
31489	184.68	12225.015	37277.914
46808	184.57	14417.838	37133.746
43637	184.26	13903.384	35738.766
5302	183.8	8523.965	35365.84
16251	182.82	10139.5	37647.051
46646	182.63	14379.642	36428.609
13730	181.9	9979.428	33392.801
42622	181.89	13604.098	35692.898
41865	181.43	13767.065	38843.551
39304	181.16	13314.278	37034.297
14632	181.14	9997.425	35446.789
24428	181	11347.557	35497.906
14627	180.97	10020.994	35429.102
2375	180.95	8155.437	38571.02
38625	180.62	12949.243	39632.051
46102	179.99	14413.022	33752.852
46735	179.95	14390.425	36799.332
23112	179.7	11149.121	36392.898
28560	179.28	11629.682	37506.82
19684	178.9	10761.401	36427.82
21929	178.72	10940.681	38941.996
24422	178.69	11366.534	35480.359
34024	178.63	12698.057	34431.09
19408	178.55	10707.134	37927.727
42890	178.25	13592.978	34183.617
10555	178.11	9335.127	33584.957
2754	178.07	8047.963	35998.477
33279	177.79	12486.49	35185.145
35751	177.63	12911.746	37869.098
6433	177.23	8840.609	36478.223
10674	176.54	9468.873	33104.48
18422	176.44	10387.729	38450.547
20936	176.39	10792.41	35233.363
48014	176.04	14492.184	36942.621
5279	175.81	8446.472	35267.785
9739	175.53	9464.685	36211.426
42864	175.26	13744.822	34381.598
45258	175.18	14145.993	36290.004
28254	174.91	11658.101	36316.172
30083	174.03	12019.867	36192.367
39647	173.76	13243.871	35716.895
18052	173.05	10547.078	36593.371
21241	172.59	10904.594	36327.078
42153	172.59	13632.277	37536.492
18037	172.19	10450.546	36525.523
31482	171.98	12165.157	37268.758
15044	171.96	10122.332	37551.578
15794	171.83	10328.846	39399.52
8121	171.54	9143.112	33602.938
12739	171.45	9912.557	37667.621
23163	171.25	11049.886	36537.211
8677	171.08	9108.313	36483.496
18916	170.99	10630.49	39898.203
40015	170.64	13326.564	33811.66
16970	170.47	10212.822	34167.512
31621	170.31	12112.194	37855.914
24631	170.16	11358.634	36490.34
47563	170.03	14623.034	39203.637
20124	169.84	10674.159	34630.078
31916	169.4	12149.977	39076.699
44815	168.88	14086.8	38773.277
47529	168.71	14573.024	39363.875
19107	168.51	10731.181	38995.012
16380	168.48	10305.262	36814.398
11761	168.27	9679.756	36277.898
42971	168.11	13615.092	33672.102
46898	167.86	14253.939	37515.883
8609	167.73	9171.635	36219.316
13572	167.21	9876.494	33167.902
48650	166.94	14584.651	33737.785
19862	166.79	10757.54	35813.281
19680	166.6	10594.667	36405.871
23147	166.29	11163.462	36496.395
45523	166.2	14066.492	35410.043
44363	166.04	13787.453	39255.793
18161	165.89	10560.51	37078.648
19357	165.66	10677.284	38069.223
47991	165.66	14546.11	37168.684
32291	165.55	12411.079	39132.313
38068	165.12	12942.591	37109.789
36448	165.07	12878.555	34627.613
1841	165.05	7948.005	39053.203
21751	164.99	10891.073	38326.609
25563	164.84	11445.303	39631.32
2935	164.03	7989.481	35120.16
9566	163.57	9332.101	36959.703
17819	163.55	10547.821	35741.754
23192	163.36	11030.937	36319.051
17799	163.13	10384.139	35690.832
48530	163.07	14481.477	34301.629
21419	162.65	10883.111	37121.953
5671	162.42	8430.485	33345.723
25648	162.27	11502.815	39336.406
13389	161.71	9865.001	34154.434
16431	161.5	10258.902	36390.738
32442	161.39	12486.493	38753.383
22197	161.31	11166.804	39840.301
15634	161.2	10288.664	39782.605
4988	161.2	8592.729	36412.93
31398	161.04	12126.472	36934.203
32625	160.85	12483.902	37879.113
3303	160.81	8158.281	33056.016
28582	160.79	11655.039	37588.121
28313	160.66	11689.087	36582.836
18029	160.53	10369.331	36502.945
16013	160.3	10318.888	38322.898
28453	160.2	11653.797	37142.512
31528	160.14	12103.653	37440.004
2925	159.89	8160.037	35408.871
15120	159.72	10066.963	37966.035
36072	159.66	12829.366	36440.664
19683	159.59	10689.798	36423.223
5971	159.32	8777.478	34234.461
47664	158.82	14578.845	38779.746
21597	158.55	10829.497	37723.238
34103	158.34	12621.188	34820.449
24169	158.25	11337.85	34083.563
17744	158.21	10517.151	35536.77
22346	158.15	11090.359	39308.676
30693	157.86	12266.483	33104.773
19106	157.6	10765.368	38984.531
10471	157.6	9449.813	34193.996
14358	157.54	10119.933	33938.434
33043	157.4	12306.531	36151.156
44005	157.31	13907.401	37523.191
29288	156.81	11962.68	39290.27
19785	156.73	10764.897	36158.781
26883	156.7	11572.573	33771.41
25929	156.45	11588.644	38150.797
33177	156.08	12293.764	35670.535
21869	156.08	10827.713	38751.941
13080	155.47	9762.469	35812.758
7373	155.28	8890.301	36195.246
16229	155.07	10202.025	37536.703
32674	154.97	12380.953	37781.902
36243	154.78	12765.128	35888.938
9581	154.74	9353.092	36734.617
15768	154.51	10256.738	39318.52
45872	154.45	14202.108	33524.902
29328	154.45	12059.194	39123.953
34534	154.42	12642.345	36640.016
25406	154.28	11229.418	39658.84
3666	154.22	8258.028	34863.902
19686	154.05	10559.716	36436.602
31304	153.59	12246.679	36573.531
8528	153.53	9241.728	35823.902
38414	153.23	13036.658	38669.836
47334	153	14333.772	39634.449
13436	152.98	9891.781	34046.586
29660	152.96	11972.565	37890.02
18198	152.96	10543.323	37277.828
31255	152.6	12218.15	36280.367
28702	152.56	11651.875	38079.965
21921	152.48	10962.083	38903.449
38344	152.44	13015.378	38408.254
16797	152.21	10197.506	34960.836
36892	152.17	13122.858	33490.973
13049	151.56	9780.742	35965.414
28862	151.39	11644.114	38760.109
22588	151.39	10996.564	38601.098
19815	151.37	10737.41	35981.246
24607	151.08	11299.81	36428.723
22184	150.66	11193.213	39773.609
40267	150.58	13411.917	33447.715
6134	150.45	8650.242	35258.547
21628	150.37	10983.28	37836.277
2545	150.35	8080.594	37216.047
44225	150.22	13926.416	38608.262
42016	150.2	13755.981	38258.012
8619	150.18	9192.795	36262.52
23186	150.05	11122.12	36302.711
16534	149.95	10202.446	36075.688
31337	149.91	12240.629	36706.41
675	149.45	7798.061	35296.262
34915	149.38	12522.972	38154.438
19981	149.36	10607.154	35544.648
36647	149.34	12847.452	33899.406
1512	149.28	7909.701	38156.855
39234	149.22	13257.984	37382.828
20918	149.03	10859.353	35173.813
26276	148.96	11425.174	37174.094
7393	148.92	9044.098	35945.637
41590	148.88	13451.198	39741.754
35401	148.8	12835.398	39518.984
16891	148.75	10290.042	34458.188
34440	148.71	12593.37	36229.617
5318	148.65	8464.983	35099.289
7394	148.63	8917.508	35955.348
40958	148.44	13496.281	36699.801
1709	148.32	7797.65	38696.445
41357	148.27	13520.533	38546.398
7355	147.65	8910.988	36097.895
6299	147.37	8757.289	35853.027
20188	147.31	10693.888	34319.344
44918	147.14	14176.999	38277.816
41548	146.71	13357.918	39543.965
23283	146.54	11049.167	35992.129
2880	146.5	8071.73	35547.016
8965	146.48	9257.617	38968.984
24948	146.43	11415.356	37862.063
31901	146.37	12250.204	39019.836
11824	146.29	9675.966	36509.32
36311	146.27	12895.638	35533.945
31790	146.14	12162.578	38571.836
12665	145.95	9871.347	38421.996
18024	145.91	10365.366	36475.957
29293	145.81	11856.242	39302.609
12998	145.62	9825.32	36361.52
12939	145.6	9801.737	36484.027
1616	145.45	7740.118	38423.805
11552	145.22	9587.504	35452.695
28798	145.09	11803.741	38437.223
46934	145.01	14395.283	37616.914
13514	144.8	9876.645	33567.676
3023	144.63	8020.584	34697.336
7631	144.38	9000.35	35028.637
33888	144.3	12704.313	34034.895
9553	144.09	9296.428	37134.516
8476	143.94	9091.683	35595.633
40660	143.65	13514.211	35387.941
24573	143.52	11380.087	36320.539
18896	143.48	10686.53	39824.809
31568	143.46	12217.821	37532.758
5224	143.4	8621.419	35732.586
42374	143.32	13776.707	36673.133
30788	143.32	12226.584	33944.043
1386	143.17	7658.584	37849.926
31333	142.98	12137.263	36688.969
46486	142.98	14411.011	35753.313
34375	142.81	12700.285	35923.773
19593	142.79	10567.172	36870.949
26738	142.77	11612.45	34715.258
21116	142.75	10978.353	35751.629
1051	142.46	7771.203	36404.504
4029	142.44	8289.647	36287.93
1819	142.4	7842.984	38995.438
30672	142.35	12050.379	33115.555
41323	142.33	13449.831	38352.629
19098	142.1	10772.261	39264.203
26248	141.91	11444.643	37058.352
41462	141.83	13558.01	39044.809
17997	141.72	10496.819	36367.617
5127	141.62	8524.065	36009.672
13173	141.6	9895.408	35537.512
33174	141.22	12428.849	35657.328
46490	141.18	14265.235	35784.473
12572	141.14	9902.453	38938.93
31353	141.08	12260.333	36779.352
6054	141.01	8786.384	34736.336
29586	140.81	11947.205	38177.199
18917	140.74	10586.709	39900.973
45117	140.58	13989.676	37146.02
2153	140.51	8056.015	39622.82
47495	140.45	14561.733	39522.098
7349	140.28	8887.287	36062.406
33200	140.26	12424.796	35729.258
47518	139.95	14551.85	39320.316
12626	139.86	9813.845	38587.215
13373	139.82	9777.563	34396.965
7656	139.72	8860.776	34833.258
31366	139.7	12255.408	36829.039
48150	139.68	14482.916	36266.023
48745	139.67	14553.878	33020.73
1379	139.67	7948.274	37823.801
2581	139.53	8086.933	37158.395
5433	139.4	8427.414	34630.734
36815	139.36	13096.198	33022.949
918	139.21	7921.518	35886.832
23605	139.07	11068.062	34531.98
1969	139.01	7687.035	39456.402
21509	138.88	10818.365	37414.566
31505	138.8	12151.977	37358.758
47206	138.77	14336.881	39027.48
14881	138.77	10012.296	36432.629
30967	138.54	12173.201	35044.551
18729	138.48	10458.158	39472.219
21461	138.42	10916.55	37237.504
13038	138.34	9736.439	35917.711
31350	138.32	12171.233	36765.09
47903	138.15	14598.165	37437.121
2212	138.11	8146.934	39300.746
34514	138.02	12531.777	36534.051
35558	137.98	12868.454	38928.348
47186	137.88	14369.281	38887.191
39152	137.85	13345.532	37944.605
25204	137.52	11328.464	38921.023
37248	137.52	13057.04	34708.531
44316	137.31	13988.024	39070.402
32170	137.29	12473.462	39617.016
11548	137.23	9700.06	35440.387
29514	137.21	11910.3	38568.473
41277	137.19	13408.6	38100.43
30282	137.18	11964.793	34971.078
37768	137.16	13004.289	36003.02
29931	137.14	11953.046	36559.551
30142	137.14	12054.55	35864.707
6562	136.98	8634.537	37507.301
42551	136.96	13621.092	35743.465
12989	136.85	9865.871	36329.93
1487	136.79	7699.279	38081.945
12611	136.73	9904.301	38537.68
11490	136.56	9553.752	35155.223
19058	136.54	10739.696	39416.871
21774	136.54	10893.77	38399.656
24628	136.5	11325.832	36482.535
30879	136.31	12157.9	34490.602
38072	136.2	13080.65	37135.512
9071	136.18	9143.762	39412.93
3261	136.12	7985.932	33440.648
47688	136.12	14438.194	38564.27
19099	136.08	10603.255	38956.66
34559	136.06	12581.015	36753.309
9842	136.06	9390.15	35676.988
20907	135.8	10921.553	35132.195
43072	135.78	13583.828	33243.895
46280	135.76	14308.792	34610.328
35601	135.74	12756.31	38512.566
29689	135.72	11875.076	37695.957
37080	135.6	13009.915	34634
5374	135.6	8586.825	35010.563
48110	135.43	14533.169	36432.273
47215	135.41	14256.034	39075.309
18480	135.36	10520.388	38669.102
35575	135.32	12789.044	38699.668
47432	135.3	14570.618	39921.57
22512	135.28	11152.92	38939.078
16778	135.28	10311.36	35183.766
18041	135.26	10399.139	36549.609
6737	135.14	8665.473	39198.848
42217	135.09	13683.967	37223.695
45666	135.07	14080.959	34542.609
17370	135.01	10540.742	33612.406
40136	134.95	13166.869	33296.324
12893	134.95	9846.607	36549.371
515	134.86	7826.042	34778.453
31924	134.8	12166.429	39112.996
30685	134.61	12275.539	33036.586
39939	134.53	13346.568	34363.801
31957	134.07	12138.518	39254.422
3955	134.05	8284.744	35925.332
20970	134.01	10896.211	35330.379
29220	134	11985.529	39656.875
18496	133.96	10381.165	38705.094
12005	133.94	9686.594	38017.902
21650	133.86	10830.197	37921.516
13099	133.71	9818.814	35872.621
6186	133.67	8694.034	35484.234
36441	133.55	12716.11	34907.047
12616	133.52	9738.307	38551.098
35399	133.4	12774.59	39503.699
26622	133.27	11583.399	35357.621
22908	133.13	11024.395	37478.695
41938	133.08	13730.77	38544.066
29484	133.08	11965.311	38781.188
13233	132.96	9862.05	35191.559
30127	132.69	11867.283	35758.719
32202	132.69	12412.388	39724.52
15844	132.58	10326.394	39250.445
6353	132.48	8805.927	36083.695
42573	132.44	13722.222	35830.648
3802	132.31	8353.935	35456.426
39230	132.29	13260.326	37363.672
5579	132.25	8469.119	34079.109
41930	132.25	13564.279	38502.047
18687	132.18	10399.472	39337.988
39445	132.1	13301.12	36389.402
36774	132.04	12818.418	33285.594
8239	131.98	9249.944	34355.164
33144	131.93	12383.764	35876.727
25062	131.87	11301.369	38334.461
12417	131.87	9711.45	39536.125
8574	131.87	9101.42	36037.445
6374	131.83	8765.536	36202.824
23126	131.79	11014.683	36422.516
38623	131.7	13058.449	39612.359
40120	131.64	13208.118	33212.938
13165	131.58	9723.497	35497.59
41863	131.51	13729.15	38822.766
40483	131.51	13424.063	34488.543
41380	131.49	13444.576	38651.953
7587	131.39	9054.312	35173.539
14496	131.39	9957.856	34800.258
19990	131.37	10676.147	35577.832
31881	131.35	12187.387	38938.781
38177	131.33	13121.362	37610.336
11534	131.29	9545.263	35357.684
42090	131.06	13720.089	37933.82
16218	131.05	10248.857	37808.23
42943	131.03	13569.98	33844.328
39231	130.99	13192.124	37366.352
18481	130.95	10500.559	38671.5
19974	130.91	10627.482	35516.336
26137	130.91	11516.723	37619.695
38672	130.7	12967.121	39840.805
32450	130.64	12478.606	38493.641
21432	130.6	10955.388	37149.953
39224	130.53	13164.659	37651.617
36329	130.49	12839.174	35273.254
44140	130.43	13916.902	38197.164
25883	130.36	11432.201	38316.91
46127	130.28	14400.557	33921.148
39037	130.2	13212.362	38315.344
34550	130.13	12706.086	36722.051
47727	130.07	14562.492	38397.715
41163	130.03	13377.35	37536.094
38266	129.93	13086.924	38042.559
7197	129.8	8961.461	37254.477
2354	129.8	8148.746	38789.422
13250	129.78	9806.789	34945.945
48048	129.65	14523.977	36796.797
36177	129.65	12917.872	36043.23
14441	129.63	9951.841	34468.609
38649	129.61	13015.685	39736.008
34842	129.55	12514.917	37819.742
33341	129.51	12283.316	34850.035
9729	129.47	9406.999	36166.645
4383	129.36	8389.521	39011.477
744	129.36	7649.207	35482.207
23134	129.34	11145.511	36450.348
39555	129.28	13282.697	35937.738
25545	129.24	11627.081	39977.086
22619	129.23	11157.379	38357.355
38445	129.17	12944.585	38845.801
6288	129.15	8770.897	35812.32
20513	129.09	10654.362	33314.512
38872	129.03	13150.084	39232.172
19019	129	10585.586	39585.633
5070	128.71	8416.705	36072.164
35317	128.65	12881.594	39778.293
47424	128.63	14605.207	39882.961
43051	128.63	13640.431	33480.113
3968	128.57	8332.184	36004.109
26101	128.34	11616.778	37782.242
19895	128.33	10691.789	35644.234
31869	128.17	12138.389	38899.707
31654	128.13	12267.085	37969.359
47773	128.06	14576.655	38016.195
33417	128.04	12363.837	34383.078
3900	128.04	8200.863	35670.98
45900	127.94	14103.234	33346.348
46692	127.9	14256.425	36620.766
35688	127.85	12914.711	38259.672
31441	127.75	12247.969	37090.414
25259	127.6	11210.137	39125.48
28767	127.58	11661.798	38317
13193	127.54	9738.064	35301.934
19470	127.39	10694.827	37555.176
24031	127.29	11245.116	33106.664
37766	127.12	13057.074	35993.5
27766	127.08	11723.684	33838.02
35006	127.04	12585.661	38628.906
24743	126.98	11382.487	37094.434
28410	126.77	11633.683	36952.18
36517	126.75	12720.491	34610.844
16518	126.64	10182.125	36351.262
48088	126.6	14593.647	36659.488
30361	126.56	11921.951	34690.313
23234	126.54	11176.43	36136.434
47615	126.52	14446.217	38849.617
5227	126.49	8604.17	35424.516
23776	126.45	11184.48	33457.297
15966	126.31	10298.252	38784.289
30429	126.2	11962.374	34232.934
21535	126.16	10804.732	37515.328
6902	126.12	8969.936	39503.051
35958	126.08	12897.986	36887.059
29517	126.06	11988.062	38590.859
40044	125.91	13272.251	33734.883
28193	125.87	11757.952	36054.262
15429	125.82	9960.14	39146.027
38225	125.74	12999.927	37868.176
45186	125.72	14191.284	36852.305
39371	125.7	13309.154	36991.656
14904	125.61	10055.248	36486.543
36690	125.47	12861.887	33536.555
9342	125.43	9272.738	38821.563
22767	125.38	11124.798	37931.988
25071	125.34	11226.683	38369.379
18765	125.24	10434.803	39573.836
29608	125.22	12048.684	38262.336
16175	125.18	10300.493	37946.176
39028	125.18	13295.622	38583.824
21199	125.11	10986.101	36154.707
21594	125.03	10954.387	37710.215
40551	124.99	13481.498	34832.008
47046	124.88	14408.548	38185.637
45239	124.76	14131.078	36483.984
45305	124.7	14125.663	36154.938
16542	124.65	10294.517	36099.91
36886	124.59	13074.446	33435.852
5073	124.53	8452.219	36089.855
42247	124.53	13597.993	37053.395
19946	124.51	10585.407	35735.676
28644	124.44	11798.23	37849.172
26807	124.38	11573.143	34223.953
19754	124.38	10623.342	36377.469
47690	124.3	14625.054	38572.82
43819	124.26	13820.24	36571.785
20883	124.19	10886.159	35037.137
16166	124.15	10314.813	37888.504
3654	124.09	8370.274	34789.043
22794	124.07	11192.141	37690.547
27245	124.05	11831.961	33079.621
40671	124.02	13411.646	35419.008
22627	124	11086.676	38390.906
576	124	7780.318	34968.875
39572	123.96	13153.624	35977.398
45908	123.96	14182.431	33375.152
27806	123.94	11683.898	34103.52
21439	123.8	10975.052	37168.785
19161	123.79	10715.486	38893.734
17631	123.77	10453.916	35063.977
1606	123.73	7857.952	38397.828
43427	123.69	13950.063	34742.09
46104	123.65	14359.814	33767.691
16489	123.63	10253.255	36224.613
41170	123.63	13530.895	37586.82
9879	123.61	9286.139	35274.223
15884	123.59	10227.175	39064.875
9984	123.48	9289.168	34795.84
34664	123.4	12566.412	37167.035
43859	123.4	13820.254	36755.727
26696	123.4	11517.134	34778.148
25157	123.38	11263.644	38745.574
34423	123.36	12570.974	36156.066
12546	123.33	9780.973	38820.211
33763	123.25	12653.981	33334.133
17758	123.13	10351.521	35603.695
47364	123.13	14404.953	39759.809
4764	123.11	8540.757	38577.711
21567	123.06	10985.312	37622.078
28677	123.02	11745.637	37963.723
31874	123.02	12062.79	38916.777
26407	122.96	11585.014	36440.402
7607	122.94	9050.469	35253.355
30439	122.94	11987.329	33993.008
34939	122.9	12544.333	38263.125
22391	122.88	11170.984	39144.129
29645	122.79	11935.9	38129.688
22086	122.79	10958.064	39584.898
37524	122.77	12970.463	34959.348
19650	122.75	10767.243	36577.137
41062	122.66	13432.873	37120.531
32914	122.6	12445.23	36607.844
25622	122.52	11493.92	39568.766
40064	122.5	13325.37	33523.242
26822	122.41	11523.888	33992.336
30351	122.41	11942.978	34641.629
15618	122.35	10006.404	39953.18
43950	122.33	13870.145	37226.746
30213	122.29	11877.184	35558.23
41794	122.29	13643.501	39425.797
46484	122.21	14408.548	35736.379
25416	122.06	11403.444	39700.98
21164	122.06	10812.902	36029.051
16252	122.04	10202.342	37655.762
5281	122.02	8626.477	35269.555
37569	121.87	12944.084	35205.367
21583	121.64	10977.172	37672.27
45069	121.62	14201.189	37188.938
15062	121.58	10069.293	37610.504
7292	121.52	9003.808	36405.105
26502	121.47	11469.002	36200.578
43020	121.33	13594.865	33591.332
25454	121.33	11288.246	39822.859
19599	121.28	10765.642	36894.586
47549	121.14	14563.164	39143.094
16821	121.05	10149.305	35089.785
12046	121.01	9618.001	38422.262
25692	121.01	11501.493	39146.141
43652	120.99	13913.564	35799.133
29136	120.99	11682.572	39942.867
43065	120.97	13674.787	33210.852
4798	120.95	8551.472	38264.07
41032	120.91	13462.82	36988.031
21919	120.89	10879.868	38895.531
7008	120.84	8960.874	38827.324
34143	120.82	12636.618	34996.891
21864	120.82	10877.646	38731.023
41970	120.76	13632.386	38355.637
29979	120.72	11873.883	36697.227
32406	120.66	12423.224	38633.836
33387	120.66	12434.362	34498.613
32760	120.64	12470.867	37223.281
12383	120.59	9903.137	40002.23
3921	120.55	8296.047	35772.836
2155	120.53	8020.306	39635.402
32572	120.51	12357.987	38305.809
33224	120.45	12407.578	35524.484
24997	120.39	11257.576	38078.316
38127	120.36	12927.566	37427.816
36807	120.32	12903.353	33144.008
47720	120.28	14562.429	38350.793
28066	120.26	11846.393	35429.398
39215	120.26	13137.597	37637.363
39987	120.24	13246.842	34009.941
32237	120.2	12439.553	39541.391
25345	120.18	11386.078	39422.723
42620	120.16	13655.84	35673.434
3456	120.13	8228.705	33772.012
30272	120.13	11859.792	35230.539
48025	120.11	14535.694	36979.168
22636	120.11	11066.727	38445.063
34978	120.01	12704.964	38445.641
29188	120.01	12005.998	39910.289
5799	119.97	8630.404	33358.543
45540	119.97	14140.596	35129.875
26438	119.95	11442.059	36535.617
44294	119.86	13970.922	38984.664
35325	119.76	12886.999	39797.145
21652	119.69	10842.008	37934.406
18476	119.63	10532.845	38655.344
19580	119.57	10577.922	37131.109
35860	119.49	12899.879	37353.813
4753	119.4	8467.101	38783.301
4248	119.38	8205.469	38248.199
19334	119.36	10648.296	38238.809
32798	119.36	12438.722	37040.156
30498	119.36	12026.683	33495.555
19252	119.23	10695.486	38552.512
35872	119.21	12766.568	37405.496
39119	119.17	13183.226	38093.355
47482	119.17	14499.175	39467.98
34383	119.07	12576.367	35949.328
7334	119.05	8965.757	36279.73
15840	119.03	10175.641	39240.051
33072	119	12297.518	35928.336
46917	118.98	14303.235	37561.297
45752	118.98	14119.324	33969.555
43362	118.96	13970.276	34406.695
26207	118.9	11601.912	37243.723
43487	118.9	13868.163	35025.254
19246	118.9	10774.144	38538.988
42133	118.86	13716.87	37785.543
25940	118.84	11603.027	38182.574
48089	118.84	14451.133	36668.016
18723	118.79	10361.526	39466.254
45166	118.79	14026.07	36725.094
23743	118.71	11179.2	33563.434
16073	118.67	10241.604	38180.289
15665	118.5	10290.674	39982.363
17963	118.5	10503.451	36269.809
22523	118.44	11068.797	38657.113
40914	118.4	13435.033	36487.32
22882	118.31	11069.429	37395.473
16014	118.31	10182.803	38318.078
7546	118.29	8874.857	35298.988
23235	118.25	11135.34	36140.711
27894	118.25	11806.558	34531.629
2895	118.21	8181.184	35255.074
36688	118.21	12893.04	33530.484
45386	118.21	13994.356	35738.391
30019	118.19	11875.739	36532.543
7647	118.17	9053.927	34794.164
46534	117.98	14249.242	35976.008
41049	117.92	13442.659	37044.184
24592	117.92	11348.535	36387.133
35578	117.87	12739.945	38727.719
45988	117.79	14283.695	33035.051
38206	117.77	13073.484	37757.355
18524	117.71	10427.027	38808.152
18294	117.71	10389.977	37792.648
22372	117.69	11133.681	39401.973
603	117.56	7912.026	35052.477
17257	117.52	10316.706	33048.582
47857	117.5	14630.589	37509.387
16609	117.46	10332.461	35739.598
44427	117.41	13970.505	39529.176
48535	117.41	14531.139	34341.246
45952	117.37	14099.656	33300.906
17762	117.31	10555.586	35612.285
32857	117.31	12481.89	36706.066
4027	117.23	8219.986	36280.816
41973	117.23	13687.178	38380.313
21120	117.2	10950.02	35786.898
29826	117.2	11956.925	37038.555
13658	117.2	10101.621	33007.426
46892	117.18	14225.073	37486.711
25698	117.16	11440.96	39169.703
6448	117.16	8691.626	36551.547
38549	117.16	13089.663	39328.43
42220	117.14	13653.377	37234.563
45468	117.12	14097.873	35485.852
5953	117.1	8807.678	34130.828
46883	117.06	14287.015	37425.016
20685	117.02	10973.969	33730.117
46399	117.02	14386.49	35309.133
9594	116.91	9388.684	36819.258
26551	116.89	11453.23	35660.691
4887	116.83	8551.778	37268.609
41585	116.81	13507.301	39701.887
2739	116.81	8198.436	35930.129
9765	116.77	9393.842	35989.816
13188	116.76	9850.816	35286.961
28676	116.72	11700.219	37964.406
8400	116.64	9161.897	35242.031
28234	116.62	11717.592	36253.109
40620	116.62	13427.731	35164.266
7883	116.62	8919.526	33615.035
38597	116.54	13048.946	39486.004
21863	116.51	10953.436	38727.504
31880	116.49	12128.061	38941.406
17874	116.49	10496.322	35915.051
44433	116.49	13882.687	39557.898
12725	116.49	9843.263	38107.246
3613	116.49	8235.581	34622.816
46577	116.47	14229.706	36098.258
19448	116.45	10584.544	37814.953
3588	116.43	8291.351	34504.348
28994	116.43	11746.2	39279.195
21135	116.33	10781.434	35883.031
14614	116.22	10002.606	35366.453
41331	116.18	13443.547	38402.441
19413	116.14	10662.744	37941.215
28215	116.03	11656.791	36150.344
8234	116.03	9193.407	34339.469
45796	115.95	14119.524	33833.996
39617	115.91	13253.702	35856.473
8653	115.91	9270.741	36394.699
22495	115.87	11041.131	38900.688
20634	115.84	10917.487	33528.359
30683	115.82	12224.463	33026.227
18475	115.82	10513.151	38650.848
39453	115.82	13312.146	36452.797
33560	115.8	12475.041	33424.316
24360	115.8	11410.486	35156.914
38310	115.64	13070.281	38262.027
22457	115.64	11019.46	39077.457
15686	115.62	10274.052	39681.129
48095	115.62	14584.755	36690.227
21355	115.61	10839.025	36713.855
48616	115.38	14583.335	33846.723
23406	115.34	11188.51	35423.098
3808	115.34	8376.695	35470.379
41939	115.24	13637.643	38547.391
5719	115.24	8591.221	33065.902
41621	115.22	13453.14	39852.832
27967	115.22	11790.451	34925.098
16766	115.2	10223.782	35101.512
2060	115.17	7862.024	39845.496
27260	115.11	11824.602	33227.148
44016	115.05	13936.996	37562.773
710	115.05	7725.099	35413.008
45400	115.03	14001.823	35794.207
28380	114.92	11733.408	36816.172
21357	114.92	10905.38	36738.5
22449	114.92	11170.228	39050.754
19590	114.84	10770.172	37169.035
16599	114.84	10316.401	36032.699
35193	114.8	12509.154	39512.305
32333	114.8	12289.851	38994.383
31958	114.78	12080.245	39255.293
26494	114.76	11451.044	36191.566
39482	114.76	13168.155	36249.84
20815	114.74	10924.295	34642.875
25584	114.74	11434.196	39720.07
34400	114.74	12549.741	36059.242
9214	114.72	9406.396	39548.992
16553	114.69	10293.692	36141.113
25193	114.63	11240.263	38866.496
43286	114.51	13834.54	34009.883
36601	114.49	12815.508	34026.645
42199	114.46	13683.711	37449.805
8324	114.4	9264.371	34907.395
42661	114.4	13618.95	35280.035
26216	114.38	11449.533	37270.746
6189	114.38	8649.138	35488.605
33029	114.32	12330.788	36080.379
9838	114.32	9453.487	35666.164
17770	114.32	10500.556	35638.324
20108	114.28	10623.72	34843.852
40730	114.25	13510.744	35671.859
39532	114.23	13218.451	36175.516
39564	114.17	13168.958	35956.102
35081	114.13	12614.307	38995.219
2903	114.09	8052.418	35297.07
30525	114.07	11989.571	33372.73
9523	113.92	9339.945	37214.676
40371	113.86	13555.079	33940.09
29634	113.86	11886.814	38050.109
21125	113.84	10891.216	35818.895
8480	113.79	9227.912	35621.129
46434	113.73	14344.904	35478.781
22647	113.67	11149.258	38172.645
5469	113.63	8437.514	34485.195
40884	113.58	13393.659	36312.855
15357	113.58	10102.512	38938.488
14527	113.56	10089.997	35006.43
1499	113.54	7922.2	38124.926
36069	113.54	12754.469	36428.828
28693	113.5	11673.726	38033.543
36866	113.48	13000.614	33324.504
27229	113.46	11561.737	33108.355
1196	113.46	7773.852	37003.773
16126	113.44	10286.72	38022.613
31187	113.38	12255.573	36014.367
34905	113.38	12585.958	38105.203
41765	113.35	13763.621	39283.438
16662	113.33	10325.014	35614.762
40099	113.29	13292.716	33392.305
29959	113.29	11965.497	36630.883
17755	113.06	10518.45	35596.063
23450	113.04	11175.847	35298.84
33081	113.02	12278.379	35989.902
45590	112.98	14003.865	35065.238
4943	112.87	8522.798	36777.402
6112	112.83	8707.576	35160.172
24358	112.77	11223.63	35141.398
27759	112.71	11820.854	33735.133
43389	112.67	13791.073	34536.195
44349	112.67	13992.272	39215.84
16258	112.66	10262.868	37346.766
78	112.64	7720.379	33268.422
40592	112.64	13558.085	35031.301
42233	112.62	13664.568	37295.895
14712	112.6	10042.482	35727.324
23070	112.58	11115.487	36541.188
26316	112.54	11570.012	36729.414
167	112.52	7695.674	33643.113
33240	112.52	12407.304	35315.758
33078	112.5	12371.196	35976.723
3598	112.48	8395.646	34534.813
17743	112.44	10476.453	35537.824
19756	112.43	10669.868	36378.309
32468	112.41	12489.736	38565.188
24969	112.39	11267.759	37925.293
47145	112.35	14288.125	38753.438
40202	112.31	13464.233	33142.18
22802	112.27	10989.356	37720.973
3703	112.22	8323.303	35063.879
6226	112.12	8837.799	35594.891
46479	112.12	14213.413	35714.105
38358	112.1	12953.467	38478.004
13115	112.08	9910.137	35605.355
11653	112.04	9613.774	35804.121
33788	112.02	12530.309	33492.059
33122	112.02	12344.612	35775.047
24138	111.99	11375.327	33901
44340	111.97	13937.887	39183.492
45974	111.97	14145.952	33131.871
28149	111.89	11805.161	35793.961
32529	111.85	12402.767	38457.477
6382	111.83	8665.981	36238.152
9812	111.74	9427.96	35583.379
45173	111.72	14033.603	36757.137
17488	111.7	10360.033	34395.109
14533	111.68	9934.913	35019.434
44787	111.66	14139.645	38645.137
14830	111.64	9921.325	36221.566
28414	111.6	11843.737	36961.695
6575	111.56	8706.53	37604.484
3269	111.53	8055.177	33184.793
42277	111.49	13639.268	36864.18
38655	111.45	13070.656	39750.59
11618	111.41	9492.944	35681.359
24762	111.39	11218.697	37161.609
17048	111.28	10170.626	33690.512
12419	111.22	9785.786	39543.605
30017	111.2	12058.46	36524.875
18599	111.2	10507.724	39064.793
40972	111.2	13534.945	36767.934
5444	111.16	8556.29	34671.23
22638	111.14	11196.639	38465.973
46419	111.14	14405.451	35393.348
24091	111.12	11380.684	33456.57
48306	111.08	14478.977	35610.469
15982	111.08	10223.487	38512.684
19532	111.01	10696.036	37487.926
23203	110.95	11044.272	36343.406
13214	110.93	9838.104	35406.797
2475	110.93	8094.049	37960.109
2332	110.93	8180.036	38631.797
42315	110.93	13699.909	36727.555
241	110.8	7855.573	33833.207
31421	110.8	12169.297	36995.488
34908	110.78	12674.326	38110.191
25176	110.76	11262.325	38821.184
360	110.66	7738.958	34316.488
12676	110.66	9850.274	38440.402
14486	110.66	10066.167	34711.668
15472	110.64	10088.564	39306.734
31110	110.59	12165.405	35722.262
28461	110.57	11682.826	37177.738
41225	110.55	13366.694	37891.578
353	110.53	7688.999	34279.516
34832	110.51	12691.892	37793.773
39200	110.51	13327.011	37559.125
38831	110.45	13347.542	39341.23
35328	110.45	12898.603	39807.941
40334	110.45	13428.154	33757.605
21148	110.4	10838.829	35940.074
16622	110.36	10155.055	35799.891
32921	110.32	12289.18	36640.176
17635	110.26	10393.622	35075.898
35037	110.22	12657.298	38794.82
34529	110.22	12683.571	36611.953
4673	110.2	8563.127	38964.957
5574	110.18	8419.567	34056.965
17588	110.18	10445.46	34887.941
37045	110.11	13131.174	34428.613
16272	110.09	10205.652	37462.477
42516	110.07	13633.876	35914.801
16606	110.05	10312.342	36055.055
41864	109.99	13641.515	38828.914
13022	109.92	9825.417	36138.543
30682	109.88	12249.624	33009.859
47743	109.86	14627.778	38486.449
47858	109.84	14456.016	37517.93
19733	109.82	10761.284	36281.234
21844	109.78	10791.307	38661.168
12397	109.76	9898.889	39709.227
18836	109.74	10562.917	39865.613
18737	109.74	10388.597	39492.152
21589	109.71	10908.699	37693.926
17867	109.71	10422.951	35889.32
42108	109.71	13675.678	37681.008
41290	109.67	13381.831	38155.293
32474	109.65	12467.034	38580.879
26513	109.65	11488.392	35740.891
33458	109.63	12313.596	34063.773
6493	109.63	8829.328	36850.531
10393	109.57	9309.836	34085.98
31306	109.53	12156.151	36585.48
8341	109.49	9133.629	34967.211
31000	109.49	12178.515	35155.316
15321	109.49	10012.95	38817.234
9862	109.46	9376.618	35482.129
3132	109.46	8013.491	34049.543
40108	109.42	13166.372	33429.348
14860	109.4	9928.026	36348.891
5412	109.4	8567.695	34885.145
33843	109.34	12531.901	33759.93
44878	109.34	14051.366	38401.93
45098	109.32	14004.344	37028.527
21781	109.32	10975.197	38427.258
29906	109.3	11946.452	36804.719
39424	109.19	13304.553	36624.633
12491	109.13	9744.064	39221.266
37663	109.07	13053.696	35616.773
17417	109.04	10480.193	33912.867
28618	109	11791.592	37745.141
48633	109	14496.972	33935.66
21668	108.98	10866.65	38026.535
2877	108.94	8151.078	35538.984
32088	108.9	12156.786	39980.969
23442	108.88	11176.958	35281.84
17006	108.86	10338.429	34028.902
40517	108.86	13529.522	34648.973
16062	108.79	10331.212	38459.086
7692	108.71	8984.615	34714.766
43270	108.71	13945.622	33895.832
6286	108.69	8753.232	35789.949
38311	108.69	13121.388	38270.727
2379	108.69	8077.792	38585.992
10035	108.65	9371.745	34453.578
36055	108.61	12882.627	36669.152
31523	108.61	12233.098	37416.164
48371	108.58	14544.514	35311.566
16053	108.56	10294.193	38447.594
15808	108.52	10250.364	39117.809
17745	108.5	10400.648	35548.355
35191	108.5	12534.96	39494.828
26877	108.48	11441.009	33673.594
28445	108.48	11726.946	37120.742
32753	108.46	12362.708	37187.844
45377	108.46	14155.922	36031.535
27997	108.44	11761.601	35078.605
14577	108.4	10072.604	35238.379
31614	108.4	12204.186	37813.785
33493	108.4	12440.019	33931.59
12693	108.4	9904.656	38159.008
688	108.36	7958.101	35335.277
12968	108.36	9875.716	36257.68
43315	108.35	13923.939	34183.449
20857	108.33	10925.692	34876.852
2512	108.25	8162.843	37656.766
1380	108.25	7927.207	37828.727
38986	108.23	13246.337	38705.992
11450	108.23	9569.898	35009.348
24812	108.19	11248.905	37323.18
34970	108.13	12593.197	38409.984
15625	108.13	10028.627	39990.691
16627	108.12	10193.392	35814.531
26444	108.06	11594.822	36228.07
8453	108.06	9076.407	35466.863
25075	108.06	11350.429	38384.152
5019	108.06	8460.7	36491.816
45443	108.04	14187.437	35716.008
98	107.98	7729.136	33357.855
12576	107.96	9797.529	38632.32
775	107.94	7814.705	35574.172
31586	107.91	12230.147	37671.121
5379	107.89	8569.984	35027.664
35615	107.87	12910.576	38559.523
41908	107.87	13646.846	38727.785
28442	107.85	11789.991	37106.348
18512	107.85	10478.257	38746.09
38169	107.83	12940.834	37592.766
29903	107.79	11968.596	36792.746
15776	107.79	10337.044	39338.469
12630	107.77	9759.914	38601.813
35336	107.77	12862.267	39861.934
22559	107.75	11176.593	38486.539
1661	107.71	7657.886	38548.344
46296	107.71	14342.029	34687
21942	107.71	10949.731	38981.246
2260	107.68	8016.567	39187.223
32006	107.68	12113.879	39490.07
32246	107.66	12486.934	39279.145
32616	107.62	12385.093	37837.16
11819	107.6	9663.141	36486.688
29239	107.6	12004.204	39734.344
8353	107.58	9260.116	35036.191
23117	107.56	11057.121	36403.125
28815	107.54	11789.33	38492.961
17303	107.5	10384.412	33084.406
18433	107.43	10398.562	38484.703
14675	107.41	10032.184	35634.434
46115	107.41	14353.044	33853.895
29680	107.39	12028.158	37971.898
3330	107.35	8215.641	33109.906
19344	107.29	10721.796	37994.566
1628	107.29	7671.694	38441.016
15897	107.27	10222.86	39101.902
18188	107.25	10555.634	37202.84
21465	107.25	10808.61	37267.707
18063	107.23	10390.762	36629.973
29585	107.22	12008.102	38168.727
14548	107.18	10064.702	35080.406
16135	107.18	10234.018	38065.867
24826	107.16	11291.871	37375.668
28409	107.16	11847.663	36932.586
37933	107.16	13120.048	36554.527
28221	107.14	11712.896	36178.043
26372	107.1	11514.021	36641.746
36337	106.99	12784.955	35300.336
19315	106.99	10766.332	38154.914
18590	106.95	10424.306	39021.484
3573	106.89	8293.061	34383.719
16702	106.81	10253.804	35444.504
14645	106.81	9961.372	35500.184
48493	106.81	14597.994	34723.992
30450	106.79	12005.567	34073.41
44798	106.77	14080.888	38701.332
10781	106.74	9596.326	33403.387
19505	106.74	10772.156	37366.813
19526	106.74	10746.928	37465.293
22772	106.72	11197.202	37945.055
19865	106.72	10744.005	35830.91
43936	106.68	13917.272	37167.824
8625	106.68	9113.633	36281.641
45131	106.66	14126.004	36880.008
36449	106.64	12761.14	34629.77
16610	106.62	10211.967	35746.453
42122	106.62	13754.685	37734.016
32561	106.62	12373.067	38275.555
43845	106.62	13916.126	36691.531
45763	106.62	14004.143	34004.449
34396	106.6	12581.336	36012.621
5755	106.54	8632.825	33092.207
6158	106.54	8630.766	35366.836
42274	106.51	13650.72	37177.711
35130	106.49	12508.887	39230.848
43593	106.47	13788.765	35513.828
34644	106.43	12526.219	37094.414
38025	106.33	12966.305	36938.395
30677	106.28	11984.953	33150.383
31758	106.28	12251.138	38458.445
35120	106.28	12608.498	39199.578
11968	106.26	9642.599	37695.109
40617	106.22	13409.2	35158.801
29039	106.22	11750.719	39497.953
35843	106.2	12894.589	37611.051
46359	106.18	14364.418	35062.902
40130	106.16	13219.606	33268.996
28447	106.14	11656.94	37121.828
20786	106.09	10885.546	34411.336
47188	106.05	14311.02	38894.617
37938	106.01	13028.39	36559.68
4617	106.01	8515.885	39310.176
1334	106.01	7651.26	37653.32
7487	105.97	8907.784	35677.445
32641	105.95	12462.165	37944.145
48147	105.93	14599.809	36261.262
39674	105.89	13175.803	35535.863
25619	105.89	11590.662	39560.289
40349	105.87	13535.095	33797.973
32067	105.86	12122.329	39839.539
40077	105.86	13240.602	33595.684
30154	105.86	11943.353	35595.121
21994	105.82	10957.204	39236.949
34673	105.82	12609.48	37186.578
23510	105.8	11057.216	34955.141
42664	105.78	13699.171	35282.441
33214	105.76	12336.757	35472.129
46113	105.74	14277.003	33839.707
30466	105.64	12023.705	33846.91
37580	105.61	12965.163	35248.703
32706	105.53	12292.837	37616.602
13527	105.53	9852.814	33330.211
41916	105.43	13747.214	38759.797
13072	105.4	9747.479	35768.207
23074	105.4	11042.241	36558.242
29904	105.36	12059.507	36792.184
21799	105.36	10855.954	38491.617
23167	105.32	11170.478	36226.648
44840	105.32	14064.544	38551.68
17041	105.26	10235.117	33668
30226	105.26	11974.641	35301.871
38829	105.26	13341.454	39324.594
17537	105.24	10435.472	34645.969
33202	105.2	12485.257	35732.324
23587	105.18	11165.834	34734.43
31757	105.18	12222.558	38456.488
7054	105.17	8995.733	38497.953
43551	105.09	13804.927	35327.305
32044	105.09	12115.192	39721.871
4111	105.09	8376.802	36889.332
29249	105.07	12013.582	39452.57
9337	105.05	9411.759	38798.215
3943	105.05	8311.003	35885.543
27775	105.05	11678.335	33920.262
25053	105.05	11233.033	38288.801
29470	105.03	11862.298	38724.961
26457	105.03	11471.781	36297.293
6706	105.01	8695.641	38972.043
28839	104.99	11831.012	38633.055
12570	104.97	9794.965	38935.129
11488	104.96	9490.796	35149.973
17287	104.92	10527.984	33019.555
20943	104.88	10830.711	35246.121
24324	104.84	11283.83	35022.172
17830	104.84	10534.578	35778.699
46120	104.8	14247.208	33872.32
23659	104.76	11083.645	34255.184
6505	104.76	8840.028	36936.41
42310	104.73	13726.55	36999.188
14456	104.71	9959.594	34559.402
21923	104.71	10913.244	38915.043
45421	104.69	14124.787	35600.605
42137	104.67	13610.629	37785.695
33255	104.67	12476.872	35400.23
43025	104.65	13683.133	33623.742
14621	104.65	9920.124	35395.926
42822	104.61	13708.742	34508.543
10837	104.61	9671.448	33773.105
15268	104.57	9958.546	38562.82
42560	104.51	13769.126	35773.285
15054	104.5	10128.04	37589.012
47641	104.46	14625.115	38671.41
39455	104.44	13336.482	36465.34
5607	104.44	8597.053	33956.813
24220	104.42	11370.997	34387.113
35861	104.42	12881.016	37354.496
41152	104.34	13521.286	37485.617
15503	104.32	10108.785	39422.473
5303	104.32	8586.369	35367.727
42714	104.3	13598.528	35223.246
34588	104.28	12527.919	36879.543
45278	104.28	14079.518	36060.91
40560	104.27	13527.959	34902.992
24287	104.21	11212.049	34866.98
7669	104.21	8957.597	34894.176
36565	104.17	12772.587	34187.395
4624	104.17	8590.17	39341.477
12157	104.13	9671.007	38883.172
4630	104.11	8503.181	39386.148
10701	104.09	9670.824	33072.816
39143	104.07	13161.081	37909.879
33608	104.05	12456.801	33115.09
36666	104.05	12793.569	33688.074
7458	104.02	8862.765	35589.844
2359	103.98	8023.754	38478.719
34531	103.96	12703.895	36620.441
25624	103.96	11539.435	39571.945
8984	103.94	9190.682	39028.813
11697	103.9	9605.896	36016.398
11826	103.9	9628.292	36527.539
4291	103.88	8334.871	38521.531
3294	103.88	8134.658	33297.801
5166	103.86	8476.157	35857.078
35554	103.84	12776.422	38911.457
7316	103.82	8897.436	36222.977
7365	103.82	8894.819	36150.066
38281	103.81	13055.195	38133.863
45530	103.79	14007.739	35411.156
1157	103.71	7899.464	36837.973
40112	103.67	13297.239	33467.375
21124	103.59	10931.468	35800.852
37660	103.59	13026.946	35611.156
41120	103.58	13421.955	37375.277
43753	103.58	13924.611	36245.648
37645	103.56	13019.507	35536
5031	103.54	8599.094	36228.199
39631	103.54	13329.505	35618.766
508	103.52	7972.84	34750.355
11329	103.5	9685.48	34390.898
25220	103.5	11338.704	39002.402
43803	103.5	13835.279	36497.336
1695	103.48	7836.521	38649.691
26834	103.48	11601.49	34112.133
30895	103.46	12149.724	34643.695
47584	103.46	14527.076	38997.184
19124	103.38	10715.102	39042.281
9785	103.38	9395.029	35767.754
6136	103.37	8670.368	35259.156
28420	103.33	11678.994	36994.063
21976	103.33	10981.801	39151.184
18424	103.31	10361.207	38455.887
25216	103.25	11253.715	38982.016
12516	103.21	9758.814	39032.625
8498	103.21	9262.686	35659.07
45661	103.19	14083.521	34504.008
43170	103.19	13910.393	33324.129
7574	103.17	8942.99	35112.242
11659	103.15	9556.02	35832.039
5289	103.1	8513.951	35302.215
29234	103.08	11924.244	39715.496
44039	102.98	13842.492	37675.98
14743	102.94	10091.792	35868.09
16649	102.94	10252.183	35580.113
40106	102.94	13265.951	33417.773
13169	102.94	9789.787	35513.848
13709	102.92	10062.62	33267.684
28413	102.92	11782.798	36958.684
48641	102.92	14438.731	33681.426
29073	102.91	11745.949	39659.367
15311	102.91	10008.32	38765.121
14427	102.91	9977.947	34345.109
12972	102.91	9858.289	36263.43
16125	102.87	10233.297	38009.672
1087	102.85	7941.776	36537.68
4815	102.81	8552.293	38103.293
40875	102.81	13387.677	36283.59
25579	102.79	11488.837	39690.723
28739	102.73	11816.85	38205.855
29873	102.71	11932.991	37000.109
40278	102.71	13370.333	33552.113
47905	102.71	14515.208	37435.563
5896	102.69	8658.495	33747.18
22031	102.68	10942.88	39379.188
16472	102.66	10276.093	36490.633
20070	102.66	10706.945	35001.676
2306	102.62	8169.475	39102.57
35368	102.56	12762.369	39655.93
11747	102.54	9599.216	36216.039
2921	102.52	8097.951	35386.727
8699	102.5	9143.728	36596.348
37837	102.48	12995.601	36200.703
27810	102.41	11828.876	34127.309
37517	102.39	13003.933	34926.91
47125	102.39	14342.788	38680.902
4154	102.37	8203.908	37277.297
23099	102.37	11028.165	36647.219
21244	102.31	10854.322	36337.934
28882	102.31	11655.496	38835.051
7450	102.27	8903.708	35882.301
47251	102.25	14281.63	39258.477
41310	102.16	13384.412	38275.004
12314	102.16	9697.978	39679.832
4165	102.14	8331.103	37407.492
30147	102.12	11873.736	35880.375
18557	102.08	10358.482	38909.996
41114	102.06	13549.034	37352.395
28071	102.04	11643.531	35453.332
42753	102.01	13665.326	34808.855
44461	101.99	13896.301	39669.406
31548	101.99	12179.323	37516.172
22423	101.99	11197.953	38961.758
44919	101.97	14073.29	38274.875
40137	101.97	13232.247	33296.457
23409	101.97	11195.968	35447.727
26325	101.97	11460.667	36748.129
46350	101.95	14248.039	35022.441
44192	101.95	13940.109	38435.414
37658	101.91	12975.447	35597.313
2452	101.91	8049.753	38083.105
5539	101.91	8602.987	34192.508
28203	101.89	11817.703	36099.598
18425	101.87	10431.377	38456.156
12917	101.81	9908.928	36387.063
23328	101.81	11020.023	35823.816
37010	101.81	12960.051	34188.285
45676	101.81	13992.108	34579.164
26286	101.78	11516.237	36907.441
18004	101.78	10493.276	36397.973
13351	101.76	9829.738	34599.551
33450	101.72	12467.689	33999.293
47808	101.72	14531.481	37878.617
44734	101.7	13994.686	39018.227
2426	101.68	8190.498	38215.039
29341	101.64	12018.134	39165.645
32654	101.62	12425.742	37709.953
25756	101.6	11560.986	39095.223
4384	101.6	8245.29	39016.266
32455	101.58	12295.097	38511.762
31287	101.56	12138.227	36482.676
16746	101.55	10182.004	35354.125
32875	101.53	12439.725	36774.5
27787	101.47	11643.127	33996.035
47362	101.45	14286.665	39758.492
12258	101.45	9695.099	39387.105
26467	101.39	11412.562	36324.945
6080	101.39	8705.433	34947.313
24181	101.39	11311.831	34162.996
6050	101.37	8799.088	34710.969
35753	101.37	12833.251	37874.66
29984	101.37	11928.426	36393.484
41158	101.33	13426.003	37515.719
31005	101.33	12204.257	35185.953
41610	101.32	13362.388	39818.973
29943	101.32	12029.752	36579.086
23092	101.28	11164.349	36611.801
42098	101.22	13614.774	37964.551
10017	101.22	9430.603	34672.254
22374	101.2	11159.594	39405.223
44128	101.2	13868.374	38121.785
33014	101.18	12421.929	36350.828
13083	101.16	9853.869	35820.004
17862	101.14	10539.565	35878.129
11609	101.14	9500.82	35662.777
47827	101.14	14543.452	37702.332
21839	101.12	10806.859	38650.348
45411	101.12	14048.484	35837.66
22331	101.03	11133.225	39577.422
39537	101.03	13276.442	36191.602
10804	100.97	9649.9	33541.035
19325	100.91	10665.851	38187.465
38071	100.89	13007.091	37132.305
26176	100.89	11476.723	37444.527
37672	100.84	13124.232	35666.164
26657	100.82	11620.922	35209.051
18522	100.82	10537.637	38799.047
2747	100.8	8091.565	35948.109
33749	100.8	12617.525	33257.867
24533	100.8	11399.313	36196.699
14723	100.78	10047.123	35767.461
20551	100.78	10752.381	33139.605
25767	100.76	11462.617	38832.234
28855	100.74	11842.733	38717.723
26258	100.72	11629.739	37112.336
38086	100.72	12961.761	37219.969
23508	100.7	11047.2	35251.992
417	100.7	7729.044	34472.531
28267	100.7	11726.712	36378.398
19708	100.57	10568.2	36503.164
10589	100.55	9296.591	33415.676
44290	100.53	13979.112	38959.563
17387	100.49	10485.155	33746.645
42742	100.49	13599.213	35054.207
45706	100.49	14051.204	34387.176
4516	100.47	8243.285	39776.422
24261	100.47	11242.724	34658.652
39005	100.45	13256.149	38495.32
21630	100.43	10800.17	37837.73
46616	100.42	14244.552	36295.539
13009	100.38	9727.897	36066.324
32728	100.34	12319.325	37393.164
41128	100.34	13387.813	37401.246
13566	100.32	9888.589	33477.148
3332	100.32	8362.89	33114.656
13459	100.32	9748.71	33852.625
37940	100.28	13082.191	36568.109
6457	100.24	8647.406	36581.344
38291	100.22	13028.522	38181.18
25588	100.2	11614.401	39753.305
29832	100.19	11855.552	37091.387
22723	100.17	10993.019	38113.676
21311	100.13	10974.893	36548.742
30484	100.13	11961.689	33696.629
15952	100.11	10326.327	38721.719
45202	100.11	14094.645	36635.754
6020	100.11	8833.186	34532.145
20537	100.09	10639.778	33091.23
32156	100.07	12305.736	39976.168
33825	100.07	12686.26	33733.785
7414	100.05	8939.142	36054.879
4939	100.03	8511.805	36764.527
19391	100.03	10653.909	37871.477
26082	100.03	11452.88	37717.5
9863	100.03	9445.744	35498.109
16604	99.97	10239.67	36050.547
25797	99.97	11439.373	38941.848
28736	99.94	11819.747	38188.98
45983	99.94	14294.22	33017.793
8593	99.92	9225.225	36151.203
45233	99.92	14094.524	36442.16
35058	99.92	12699.52	38917.535
26610	99.92	11562.612	35293.699
29094	99.9	11811.587	39811.063
25879	99.9	11558.308	38593.145
4127	99.88	8224.168	37033.691
17923	99.86	10498.619	36097.547
44516	99.86	13932.573	39920.449
26443	99.84	11569.751	36226.938
42681	99.82	13656.847	35357.129
480	99.82	7927.012	34669
30823	99.73	12198.255	34171.906
19597	99.71	10756.966	36892.172
25452	99.71	11207.115	39812.332
14488	99.63	10109.828	34726.895
2669	99.63	8065.455	36405.152
17536	99.61	10506.049	34646.859
46822	99.59	14297.013	37186.047
6315	99.59	8708.911	35911.141
43209	99.59	13900.593	33564.82
31014	99.57	12215.494	35234.512
47502	99.57	14546.788	39548.238
39149	99.57	13146.688	37936.121
40071	99.55	13152.902	33541.875
21778	99.53	10982.204	38416.609
38134	99.53	12926.593	37442.543
18012	99.46	10454.557	36429.262
25166	99.46	11405.228	38781.449
34208	99.42	12610.806	35329.094
9952	99.4	9375.221	34956.883
482	99.38	7852.772	34672.934
36505	99.38	12742.503	34535.805
26107	99.36	11602.493	37821.664
38292	99.34	13119.033	38188.473
48227	99.34	14623.544	36206.004
41366	99.3	13367.836	38597.523
37931	99.3	12953.69	36548.48
29064	99.3	11693.832	39618.703
21999	99.28	10886.287	39251.645
26365	99.27	11577.053	36623.793
20993	99.27	10807.033	35396.113
7615	99.27	9038.608	34964.352
21366	99.25	10943.284	36788.629
7720	99.21	8924.844	34302.137
39995	99.21	13258.035	34058.496
32125	99.21	12364.334	39856.063
17491	99.19	10427.955	34408.672
42448	99.15	13647.239	36355.523
25171	99.13	11409.019	38797.859
43982	99.13	13930.375	37401.039
15365	99.09	10058.246	38966.352
6015	99.06	8700.941	34490.059
21802	98.98	10810.193	38506.371
940	98.98	7789.425	35972.129
30255	98.9	12026.028	35143.355
31887	98.88	12172.287	38975.895
12995	98.84	9911.98	36347.848
39324	98.84	13304.98	37124.711
47710	98.84	14636.114	38319.766
44370	98.83	13783.391	39277.473
24406	98.81	11290.715	35387.414
20623	98.79	10941.897	33391.938
28007	98.79	11849.484	35140.242
37716	98.75	13010.859	35853.07
10921	98.75	9704.414	34149.945
13649	98.69	9813.9	33128.367
39044	98.69	13218.984	38357.512
7701	98.67	9052.196	34757.875
8940	98.67	9237.685	38862.09
34562	98.65	12666.481	36765.988
11506	98.65	9659.278	35249.18
22328	98.65	11086.753	39568.473
41728	98.65	13685.027	39726.148
11701	98.61	9670.627	36027.129
5370	98.6	8572.618	34997.328
24728	98.58	11397.904	37013.133
17776	98.56	10542.48	35657
3005	98.54	8081.384	34919.797
43330	98.5	13914.307	34242.324
20612	98.48	10789.49	33260.469
40540	98.46	13408.501	34778.059
41267	98.42	13492.069	38062.922
21406	98.4	10917.381	37078.871
45852	98.37	14197.89	33779.301
27991	98.33	11826.31	35038.531
9080	98.33	9247.56	39477.004
2478	98.31	8107.205	37666.359
46542	98.31	14331.225	35996.852
28789	98.27	11807.12	38398.797
39062	98.23	13299.302	38458.887
20761	98.23	10926.414	34228.551
35952	98.23	12872.529	37183.324
36285	98.15	12780.896	35730.996
36768	98.15	12884.939	33261.395
44048	98.15	13836.781	37737.516
10782	98.14	9697.254	33417.602
31885	98.14	12137.165	38960.176
22394	98.12	11202.932	39161.211
30436	98.06	11915.155	33972.957
26385	98.04	11620.901	36671.313
42866	97.98	13707.332	34381.48
17616	97.96	10448.61	34995.867
26011	97.91	11566.57	38133.945
22433	97.91	11181.335	38993.551
11455	97.89	9534.957	35036.301
28922	97.87	11803.782	39008.488
41227	97.85	13467.587	37901.199
35977	97.83	12897.84	36981.309
26340	97.83	11518.441	36859.422
41213	97.79	13418.855	37820.414
2614	97.77	8174.227	36991.98
29075	97.77	11717.811	39692.656
46582	97.75	14293.441	36105.16
36578	97.75	12769.619	34238.352
1918	97.71	7835.641	39292.941
21253	97.71	10882.134	36370.379
29791	97.69	11915.544	37187.66
3787	97.69	8224.427	35411.941
43477	97.68	13990.867	34972.828
46393	97.68	14251.509	35245.734
41210	97.68	13432.366	37810.277
9878	97.68	9298.442	35262.688
32347	97.66	12338.795	39068.199
19189	97.66	10565.37	38667.352
34956	97.64	12608.511	38358.578
288	97.64	7760.819	34030.184
25393	97.62	11224.603	39604.707
7474	97.6	8998.704	35649.645
15515	97.58	10075.577	39479.055
34432	97.54	12524.321	36193.5
47608	97.5	14476.954	38800.301
34258	97.48	12573.767	35592.23
697	97.45	7689.392	35357.188
29275	97.41	11853.028	39570.152
40456	97.41	13433.283	34366.195
8624	97.37	9208.643	36274.594
2463	97.31	8054.097	37842.117
16158	97.24	10268.993	37836.012
47796	97.24	14573.399	37834.656
7174	97.22	9020.181	37400.172
43245	97.22	13853.928	33800.883
17324	97.22	10533.249	33182.676
40498	97.2	13403.37	34566.391
35998	97.2	12871.294	36746.789
43356	97.18	13996.142	34371.898
25585	97.16	11581.592	39721.078
18515	97.16	10362.663	38762.621
24395	97.14	11242.188	35330.777
43721	97.14	13912.438	36113.816
46042	97.12	14328.238	33372.902
29376	97.1	12031.821	38969.164
43354	97.1	13963.891	34369.66
45895	97.06	14085.019	33637.184
31193	97.06	12205.1	36048.109
35712	97.06	12848.527	38014.746
13021	97.04	9752.688	36136.559
44717	97.04	14120.959	39224.996
31257	97.04	12141.824	36282.836
48683	97.04	14497.227	33629.992
40916	97.04	13421.658	36496.551
19738	97.02	10594.306	36296.832
46945	97.02	14273.737	37715.738
24389	97.01	11413.026	35304.313
38788	96.95	13320.514	39441.68
8547	96.89	9122.113	35907.477
42945	96.87	13585.292	33849.594
16691	96.85	10319.173	35721.992
41847	96.83	13691.094	39060.449
15939	96.83	10225.078	38683.078
35793	96.79	12835.149	37733.141
13378	96.78	9804.812	34411.813
12168	96.78	9549.11	38920.809
19478	96.78	10574.831	37574.648
6386	96.76	8836.507	36272.961
47332	96.74	14386.778	39613.887
24318	96.74	11330.524	34998.125
34504	96.72	12496.22	36493.172
6095	96.72	8694.274	35036.215
45201	96.7	14167.127	36636.547
13068	96.66	9883.509	36050.68
419	96.66	7750.619	34472.625
43131	96.62	13838.081	33123.715
13705	96.62	10111.9	33254.508
11682	96.6	9695.564	35947.98
34609	96.6	12578.802	36974.27
40166	96.6	13347.086	33127.293
40470	96.55	13438.096	34448.313
45536	96.55	14027.183	35106.262
22385	96.55	11164.448	39126.406
11705	96.55	9528.18	36056.836
18166	96.55	10402.98	37097.215
16516	96.53	10288.348	36330.957
14442	96.49	10002.722	34467.738
1259	96.49	7727.042	37275.984
17907	96.49	10559.735	36032.52
19809	96.45	10729.601	35951.793
12360	96.45	9902.488	39824.852
47330	96.43	14277.484	39611.297
14568	96.41	9920.987	35199.449
28589	96.39	11804.287	37610.215
43246	96.39	13782.392	33806.84
39443	96.39	13166.791	36380.559
41959	96.39	13736.174	38319.91
5252	96.39	8535.487	35509.32
32323	96.39	12290.132	38966.734
16225	96.37	10195.766	37514.391
36028	96.35	12831.124	36557.895
23482	96.33	11035.312	35108.09
17644	96.32	10356.447	35130.484
45995	96.3	14315.718	33086.008
18615	96.22	10517.358	39121.609
48710	96.2	14505.732	33197.898
40542	96.2	13515.293	34786.813
46936	96.18	14357.298	37627.527
44564	96.16	14054.757	39854.723
8465	96.14	9066.023	35557.949
48289	96.12	14595.523	35842.383
31943	96.09	12118.206	39187.824
43968	96.09	13841.887	37294.422
3166	96.05	8118.174	33934.398
39210	96.03	13179.652	37585.363
9143	96.03	9402.475	39762.086
28394	96.01	11694.368	36860.344
14353	95.97	10092.838	33916.305
36874	95.97	13010.367	33385.637
45592	95.93	14117.81	35071.102
35395	95.91	12917.502	39452.855
32735	95.89	12456.509	37416.406
9730	95.86	9451.896	36178.613
18662	95.84	10548.717	39258.996
38183	95.82	13007.135	37654.965
45329	95.82	14081.225	35950.656
6686	95.82	8797.954	38795.926
8611	95.82	9138.354	36220.164
23734	95.82	11146.896	33533.355
8355	95.8	9206.138	35045.367
4854	95.8	8526.001	37531.406
28858	95.8	11810.827	38744.227
43614	95.78	13964.936	35596.262
33142	95.76	12280.808	35864.844
17524	95.76	10539.553	34591.719
36861	95.74	13045.592	33281.184
7846	95.72	9038.378	33696.637
38827	95.72	13152.905	39289.152
35292	95.72	12513.547	39953.055
7801	95.7	8981.866	34076.148
41961	95.7	13699.739	38322.242
33378	95.68	12330.052	34766.594
29081	95.68	11768.328	39728.977
22921	95.65	11198.336	37212.148
8238	95.63	9074.955	34352.07
46884	95.63	14382.269	37425.063
14776	95.63	10121.037	35999.504
14411	95.59	9928.791	34232.09
47070	95.57	14392.013	38329.871
30714	95.57	12260.897	33235.758
30981	95.55	12116.666	35074.32
25356	95.55	11258.941	39479.559
24796	95.53	11239.305	37270.945
29351	95.49	11933.952	39201.07
4420	95.47	8247.415	39156.652
30910	95.45	12153.306	34712.531
40412	95.45	13447.804	34184.613
39881	95.45	13286.481	34746.414
18772	95.43	10517.166	39585.793
5535	95.43	8588.192	34167.859
35779	95.42	12739.558	37670.41
28040	95.38	11842.878	35299.746
42625	95.38	13734.983	35704.668
34590	95.38	12646.975	36885.289
33382	95.36	12357.537	34466.547
23082	95.32	11179.259	36587.813
10582	95.32	9423.687	33376.07
23188	95.26	11177.001	36308.211
21868	95.22	10781.919	38748.344
42041	95.22	13719.684	38023.336
20799	95.13	10883.947	34524.867
21286	95.11	10980.289	36481.008
34574	95.09	12522.523	36820.324
258	95.07	7961.056	33908.23
44130	95.05	13851.176	38126.105
35630	95.03	12879.147	38317.824
32166	95.03	12411.075	39603.688
18404	95.01	10434.376	38398.445
31387	94.99	12079.93	36876.348
28458	94.99	11825.362	37156.871
15894	94.99	10298.485	39092.766
30032	94.99	12051.231	36263.336
26347	94.97	11552.478	36558.938
43277	94.96	13970.297	33980.641
9045	94.96	9159.382	39324.961
20590	94.92	10856.983	33177.285
19451	94.92	10761.866	37823.613
35926	94.9	12775.081	37316.508
8766	94.9	9111.095	37120.246
45654	94.9	14123.212	34473.297
8416	94.88	9255.853	35302.699
22056	94.88	10940.849	39466.773
32449	94.84	12415.073	38485.5
5458	94.84	8617.042	34751.199
15438	94.78	9924.043	39178.758
30749	94.74	12236.5	33526.172
15491	94.73	9974.651	39384.613
44640	94.71	14051.572	39484.988
21210	94.71	10944.117	36198.242
30438	94.69	12049.561	33990.297
46274	94.67	14286.133	34601.188
34359	94.67	12528.403	35859.949
31270	94.67	12193.354	36380.598
26660	94.67	11480.615	35229.016
43671	94.65	13946.042	35909.641
19963	94.65	10632.699	35479.977
39312	94.65	13158.593	37075.496
16765	94.65	10243.218	35100.398
41006	94.61	13382.252	36891.691
5702	94.57	8542.357	33285.504
35221	94.55	12663.872	39618.016
5798	94.55	8812.916	33329.301
40821	94.53	13444.288	35990.145
43206	94.53	13872.761	33541.004
9979	94.53	9470.62	35076.742
28802	94.53	11648.891	38456.734
9897	94.52	9483.718	35302.188
31961	94.5	12141.333	39268.324
10494	94.5	9379.437	33858.621
3344	94.48	8408.094	33165.125
18071	94.48	10498.254	36646.859
30836	94.46	12112.673	34224.18
1766	94.42	7733.817	38847
16875	94.4	10330.332	34670.379
39216	94.4	13236.645	37633.887
45267	94.38	14007.703	36313.426
48042	94.36	14516.973	36767.551
23562	94.36	11187.092	34613.902
31036	94.34	12205.676	35316.344
22316	94.34	11092.541	39506.738
8902	94.32	9232.98	38625.094
31355	94.32	12104.346	36783.617
30874	94.32	12206.057	34450.633
42865	94.32	13676.147	34383.402
1286	94.3	7654.297	37445.125
41715	94.3	13756.765	39665.848
4636	94.29	8585.75	39400.727
30214	94.29	11955.426	35563
40977	94.29	13504.853	36786.199
17640	94.27	10450.875	35113.375
41836	94.25	13690.028	39012.066
48382	94.23	14423.22	35400.566
48400	94.23	14459.325	35164.832
26509	94.21	11608.764	36002.012
48735	94.17	14611.167	33298.879
15571	94.15	9984.425	39703.848
33784	94.15	12593.19	33456.285
13056	94.15	9780.91	35997.305
27676	94.15	11693.453	33487.434
37920	94.15	13100.26	36495.344
19957	94.09	10651.508	35456.949
44075	94.09	13781.917	37877.754
30296	94.09	12037.189	35034.891
6998	94.09	8959.764	39097.809
36617	94.09	12764.021	34084.621
8954	94.06	9118.195	38934.891
47198	94.04	14218.178	38945.484
5863	94.04	8751.621	33597.188
3400	94.04	8330.606	33466.297
21826	94.02	10801.71	38602.66
12827	94	9865.282	37334.059
9733	93.98	9351.64	36181.992
47970	93.94	14468.659	37066.258
15949	93.88	10242.61	38715.207
3225	93.88	8013.212	33505.93
44105	93.88	13929.792	38006.18
31866	93.84	12181.716	38892.137
22752	93.84	11014.769	37880.359
158	93.83	7840.057	33605.047
46612	93.81	14262.76	36272.398
30393	93.79	11907.849	34303.727
668	93.79	7907.777	35273.969
47102	93.77	14381.458	38511.871
3074	93.73	8053.519	34297.855
5172	93.73	8588.097	35890.801
35059	93.73	12674.293	38921.219
23465	93.73	11061.139	35362.414
15973	93.73	10313.849	38485.258
44720	93.71	14169.752	39240.02
7635	93.67	8855.815	35050.828
37976	93.67	13079.352	36719.957
29909	93.65	12049.112	36811.711
22	93.65	7758.026	33094.836
16470	93.61	10322.721	36488.395
7304	93.61	8980.257	36478.512
19146	93.61	10649.039	38824.828
17879	93.6	10511.82	35940.105
12979	93.6	9795.047	36280.297
242	93.6	7775.544	33833.938
30991	93.58	12224.338	35125.777
44956	93.58	14130.522	38144.996
42693	93.58	13698.819	35118.172
28516	93.58	11681.602	37396.176
26361	93.56	11606.014	36602.313
21200	93.54	10816.719	36161.621
29617	93.52	12042.078	38293.984
17818	93.52	10429.783	35732.664
32910	93.52	12415.407	36598.586
22190	93.52	11122.773	39793.602
45740	93.44	14130.297	34230.727
1150	93.44	7817.409	36796.176
21000	93.42	10967.106	35420.305
45291	93.42	14185.281	36108.543
40504	93.42	13553.328	34584.188
1668	93.4	7748.139	38556.898
41517	93.4	13544.281	39388.992
10110	93.37	9290.6	34315.281
11410	93.33	9605.481	34801.961
26222	93.33	11541.296	37295.004
20181	93.33	10593.29	34586.047
14425	93.31	10078.317	34334.457
35108	93.27	12535.182	39129.336
9014	93.25	9107.177	39163.719
32378	93.23	12412.589	38864.926
32851	93.23	12493.409	36987.055
7779	93.19	9044.968	33968.82
23502	93.19	11141.805	35213.934
23273	93.16	11110.548	35958.984
46450	93.16	14372.507	35547.699
43092	93.14	13621.652	33053.145
36312	93.12	12750.56	35537.891
32154	93.1	12454.501	39965.336
21278	93.08	10902.873	36461.313
20927	93.06	10894.764	35194.516
22204	93.04	11161.924	39859.949
30325	93.04	11949.531	34834.469
10855	93.04	9568.676	33890.219
5487	93.04	8628.699	34560.965
35792	93.02	12734.644	37735.383
19103	93	10589.313	38968.656
5260	93	8565.188	35533.73
41665	93	13749.921	39848.129
18713	93	10498.214	39421.758
1667	92.98	7921.959	38557.57
3810	92.96	8318.075	35479.059
42255	92.96	13748.95	37108.781
41088	92.94	13398.189	37246.676
735	92.94	7975.678	35444.871
19141	92.93	10727.128	38805.813
15682	92.93	10253.499	39664.273
37801	92.93	12943.73	36102.945
36180	92.91	12732.673	36048.949
23212	92.85	11050.253	36370.645
23108	92.83	11179.327	36691.121
21174	92.79	10828.38	36076.609
42747	92.79	13745.96	35079.535
24697	92.75	11231.618	36805.141
11332	92.75	9523.923	34405.445
43870	92.73	13900.418	36815.41
363	92.71	7783.377	34329.137
18048	92.71	10401.599	36576.73
22122	92.71	10936.082	39773.023
32569	92.7	12386.891	38295.305
36098	92.66	12875.016	36233.266
37015	92.66	13064.368	34215.465
38554	92.64	13005.747	39352.539
25547	92.64	11451.328	39977.535
35156	92.64	12545.735	39342.742
46389	92.64	14331.693	35234.738
36532	92.6	12888.922	34385.719
21197	92.6	10871.267	36150.441
45079	92.58	13998.818	37254.527
18523	92.56	10389.338	38800.016
43868	92.56	13869.099	36797.934
35149	92.54	12658.225	39319.957
39644	92.54	13253.543	35685.383
3681	92.52	8287.638	34952.766
31653	92.52	12232.079	37965.305
46033	92.48	14383.078	33332.859
33349	92.47	12313.415	34930.676
32199	92.45	12286.062	39710.781
44023	92.43	13979.89	37583.238
46921	92.41	14388.578	37570.715
25697	92.41	11476.854	39165.891
43036	92.41	13604.29	33392.609
21136	92.39	10925.332	35885.629
17474	92.37	10534.758	34260.891
46345	92.37	14245.403	35010.902
7401	92.33	8934.896	35990.035
6019	92.31	8663.182	34532.23
25625	92.29	11631.581	39583.043
7512	92.27	8977.192	35465.559
36326	92.27	12729.556	35268.578
11518	92.27	9543.81	35285.297
26091	92.27	11579.675	37749.18
40531	92.25	13531.665	34716.805
31787	92.24	12234.013	38563.215
30938	92.22	12130.677	34904.695
32782	92.22	12491.068	37309.809
29516	92.2	12053.322	38574.832
39954	92.2	13348.108	34132.309
21655	92.2	10779.333	37943.863
44535	92.18	13942.27	39991.766
28220	92.18	11771.823	36175.523
12138	92.18	9644.598	38803.492
34424	92.14	12545.378	36160.555
25336	92.12	11269.22	39389.844
34483	92.06	12641.273	36417.648
3973	92.02	8283.945	36029.926
17479	92.01	10556.23	34298.805
28747	92.01	11811.141	38247.133
4489	91.99	8357.339	39583.105
42055	91.99	13588.372	38103.281
45762	91.99	14079.994	34001.945
16270	91.97	10154.227	37440.547
22731	91.97	11179.549	38140.02
25760	91.97	11519.676	38792.188
42066	91.95	13571.023	37830.078
35731	91.95	12768.646	38092.688
3119	91.93	8163.293	34237.563
22118	91.93	10811.147	39759.242
13363	91.91	9891.964	34356.5
25039	91.91	11348.534	38224.992
32992	91.91	12319.012	36265.359
38937	91.85	13338.148	39101.219
13008	91.83	9902.99	36060.168
33839	91.81	12635.062	33752.863
729	91.79	7733.061	35438.223
45899	91.79	14149.361	33337.766
39661	91.78	13334.646	35450.145
6569	91.78	8776.04	37565.176
24344	91.76	11359.705	35095.535
28457	91.74	11684.264	37156.434
17466	91.72	10553.33	34183.531
15861	91.72	10158.18	38988.43
25123	91.68	11360.441	38611.316
34459	91.68	12513.417	36298.195
13031	91.68	9723.091	36208.043
33606	91.66	12302.897	33100.301
37960	91.64	12954.909	36650.523
21770	91.55	10868.851	38399.563
23571	91.55	11153.19	34641.316
48386	91.53	14576.372	35095.125
7809	91.53	8888.745	34095.234
24705	91.53	11280.811	36886.668
36514	91.51	12823.325	34576.637
2982	91.47	8153.199	35088.828
38107	91.47	12979.112	37332.781
43541	91.45	13843.293	35277.797
46588	91.43	14358.116	36124.777
4275	91.43	8214.575	38453.094
17660	91.41	10420.874	35240.398
38544	91.39	13082.689	39290.016
41990	91.39	13686.591	38451.961
30840	91.37	12199.197	34268.305
29863	91.35	11868.246	36940.809
32841	91.32	12354.715	36925.617
22058	91.3	10904.951	39481.105
18951	91.28	10705.162	39597.367
4028	91.24	8370.937	36284.188
44063	91.24	13981.054	37801.938
45490	91.24	14121.716	35572.453
15617	91.22	10128.105	39948.523
12558	91.22	9873.648	38877.012
43705	91.2	13969.208	36003.43
[truncated: 36,759 more rows]
