# Supplementary material for: Insights on the Control of Yeast Single-Cell Growth Variability by Members of the Trehalose Phosphate Synthase (TPS) Complex
Source: Front Cell Dev Biol. 2021 Jan 28;9:607628. doi: 10.3389/fcell.2021.607628 (PMC7876269; doi:10.3389/fcell.2021.607628)
Supplement: Supplementary file 2 [file Data_Sheet_1.ZIP › final_code/input_datasets/overexpression2_Delta_TSL1_t5.csv]

Id	Area (µm²)	Centre X Position (µm)	Centre Y Position (µm)
4189	739.41	10326.754	37863.473
10103	575.99	12905.437	37012.367
10335	558.94	12820.528	33360.82
6406	558.61	11296.661	34114.156
3136	546.91	9485.861	36453.996
6825	544.44	11514.035	36961.586
10161	542.18	12797.626	36118.945
8262	537.44	12020.123	36736.516
12222	533.36	13965.358	34834.742
10338	530.24	12752.987	33385.988
1901	523.35	8999.839	38678.402
3820	520.7	10065.677	34599.652
8121	515.63	12042.589	39616.379
3432	497.04	9863.576	36249.102
639	493.37	8112.761	35603.781
3424	491.7	9832.223	36637.188
568	485.44	8149.97	37743.406
9717	480.4	12607.451	37011.504
12433	480	13848.662	37465.703
1420	476.05	8428.446	34047.488
2058	473.67	9017.97	34761.441
11086	473.02	13176.681	34607.641
12805	471.28	13985.775	36870.246
1763	459.31	8817.454	37940.254
11405	455.34	13365.661	36612.313
9044	455.07	12425.319	37687.105
11544	449.88	13464.539	38125.141
10664	449.65	12915.821	37735.078
150	448.14	7838.36	34204.543
8512	447.31	12172.661	33325.441
12129	445.07	13937.582	33605.633
686	442.26	8020.405	34320.223
11802	435.67	13755.188	37546.391
1976	434.33	9036.403	36586.688
6865	433.81	11585.593	36243.324
9331	431.22	12463.608	34433.836
10043	428.48	12801.452	37765.156
4243	423.43	10336.204	36828.695
12043	423.43	13655.927	33659.43
13490	421.63	14314.964	39231.469
9724	418.04	12520.755	37149.027
12051	417.81	13709.668	33789.902
12635	417.51	13990.148	39308.23
11158	415.46	13193.108	33652.57
2427	414.21	9098.421	37930.02
3935	413.31	9927.877	36248.77
5915	412.45	11198.863	34480.152
7065	410.32	11612.086	33485.879
10364	408.58	12872.968	33116.254
8961	407.34	12445.828	39574.328
12279	406.84	13926.062	35570.895
10431	406.42	13057.976	33787.852
5780	405.63	11088.853	36876.199
12118	404.23	13958.467	33479.449
184	403.87	7665.03	34644.723
13928	402.05	14446.745	34241.645
8566	399.81	12255.724	34032.027
10066	399.19	12732.507	37471.402
1864	398.96	9011.337	39604.68
2267	397.13	9243.982	34435.516
1417	396.95	8543.357	33991.953
6436	392.97	11290.457	34509.41
7127	392.59	11431.147	33310.164
7757	392.32	11729.209	34000.129
1659	391.76	8639.424	35539.402
12475	391	13984.809	38083.152
13070	390.61	14098.154	33248.246
11641	390.38	13479.25	39935.348
3548	388.97	9865.805	34719.805
246	387.05	7916.21	35606.93
3530	386.9	9828.706	35057.207
3819	386.49	10000.12	34544.707
11543	382.45	13442.826	38094.656
9006	382.22	12441.434	38335.441
6911	381.88	11606.056	35589.691
12079	381.55	13592.369	33190.121
887	380.71	8389.588	34417.914
5245	379.9	10801.945	33537.035
321	379.73	7969.458	37013.23
13724	378.89	14562.358	37375.984
4969	378.66	10698.322	37080.961
5573	377.95	10773.449	39114.672
3805	377.36	10086.454	34275.262
2415	376.32	9150.379	37637.035
4312	374.89	10240.642	35342.938
8243	374.52	11931.122	37179.27
12866	374.02	14097.291	35966.098
4083	373.53	10128.041	39160.535
11871	372.51	13584.221	36649.238
2735	372.49	9462.007	34648.605
3525	372.36	9879.221	35022.297
13088	369.75	14329.486	33053.152
9113	369.73	12430.244	36966.152
11479	368.85	13528.345	37326.313
13839	367.89	14549.904	36038.91
3096	367.22	9525.37	35596.578
13588	366.11	14552.624	39571.629
5187	366.11	10749.091	33390.723
4752	365.79	10426.604	37601.379
11893	365.79	13645.431	36290.699
7984	365.1	11814.905	37663.059
7067	364.92	11521.742	33171.34
6894	363.97	11603.027	35919.516
12096	363.16	13898.64	33073.117
7985	363.1	11668.863	37662.359
2828	362.8	9373.47	33700.926
5913	361.78	11009.64	34772.938
1443	360.29	8514.472	33769.328
4425	359.77	10159.389	33764.227
2348	359.54	9153.362	36040.258
13307	358.99	14368.397	36301.328
5976	358.76	11189.132	33827.074
11589	357.4	13489.694	39094.453
6905	356.61	11452.123	35804.605
1854	355.71	8923.294	39795.227
9241	355.69	12428.967	35381.168
1814	355.1	8770.618	39090.867
10169	354.35	12868.67	35950.293
13939	352.7	14616.874	34106.488
13769	352.22	14526.084	36743.73
8491	351.92	11971.39	33111.301
12123	351.67	13813.804	33562.203
5039	351.06	10754.999	35622.18
12037	350.23	13720.795	33831.359
7003	350.21	11595.223	34248.836
4619	349.98	10353.076	34889.832
1511	349.79	8828.501	33031.027
12214	348.99	13973.356	34762.281
2628	348.49	9378.651	36910.805
13807	348.37	14502.384	36366.586
4133	346.75	10278.293	39577.41
7746	346.57	11746.072	33811.895
13886	346.04	14472.731	34991.098
11351	345.81	13451.584	35721.262
6397	345.33	11370.502	34009.473
583	342.47	8155.335	37246.762
10877	341.57	13194.933	37947.676
4031	340.69	9957.927	37640.781
13722	340.52	14604.801	37656.453
7999	340.44	11749.48	37805.848
6524	339.96	11324.696	36208.813
746	339.93	8142.388	33359.102
13953	338.3	14446.041	33667.027
9057	337.97	12411.361	37539.352
13189	337.59	14399.773	34760.887
4901	337.11	10747.118	38864.828
1258	336.94	8626.777	38816.09
6921	336.86	11615.118	35471.645
11202	336.34	13536.556	33288.359
11008	336.13	13229.294	35671.371
1387	335.98	8605.165	34645.941
1309	335.69	8418.055	36882.871
10996	335.4	13328.19	35861.047
10198	335.19	12778.822	35461.906
3294	334.35	9730.357	39902.453
655	334.26	8157.047	35114.391
3051	334.24	9627.969	34943.594
12888	331.98	14162.921	35586.883
747	331.9	8013.987	33366.996
3985	331.8	9918.408	37256.691
1823	330.94	8720.238	39201.441
7677	330.58	11428.295	33159.289
3062	329.43	9654.383	35040.957
11692	328.62	13697.875	39359.234
4720	327.72	10528.013	36870.387
1743	327.49	8675.805	37440.125
6550	327.36	11227.208	36754.922
12879	326.82	14131.537	35795.68
3144	326.71	9502.488	36585.449
9122	326.63	12468.458	36725.379
3175	326.27	9604.065	37076.09
2319	324.79	9194.865	35437.957
13934	323.66	14631.165	34038.809
6052	323.53	11387.106	33015.113
3392	323.41	9880.239	37484.988
3074	323.36	9505.114	35225.875
5825	322.88	11096.987	36254.559
8095	322.68	11694.524	39930.375
11117	322.59	13152.932	33823.246
10533	322.24	13056.528	35591.258
11244	321.17	13550.367	33949.648
9049	320.65	12444.503	37768.227
1348	320.58	8605.603	35762.727
6398	320.48	11268.468	34023.93
6698	320.19	11417.098	39914.004
10937	320.18	13294.57	36756.188
11583	320.16	13402.095	39014.367
1310	319.54	8562.925	36886.121
4032	319.47	9999.506	37667.539
1645	319.33	8752.111	35092.602
4896	319.22	10715.901	39101.906
12396	318.7	13840.881	36830.863
10710	318.39	13051.501	38744.008
10833	318.13	13168.833	38956.559
10375	317.88	13103.555	33056.152
12930	317.4	14079.756	35221.012
433	317.15	7650.444	39335.293
3459	316.44	9893.313	36141.188
8505	316.31	12226.821	33212.438
12869	316.15	13998.908	35993.406
8385	315.98	11953.967	34974.414
4576	315.77	10461.449	34310.379
7866	315.12	11628.572	35804.117
1296	314.93	8573.296	37370.102
10278	314.87	12859.983	34377.488
5953	314.87	11025.585	34214.254
1768	314.54	8749.614	38102.324
12766	314.41	14155.299	37391.977
8981	313.74	12443.829	39102.875
10752	313.62	13040.763	39591.328
7025	313.26	11465.743	33653.395
11787	313.18	13713.803	37947.883
5017	312.95	10606.589	36208.684
8923	312.17	12264.864	39792.195
613	312.13	8181.378	36435.266
11637	311.9	13547.836	39900.949
10403	311.19	13043.34	33389.707
1941	311.19	8947.438	37533.844
2726	311.08	9343.794	34957.887
11280	311.04	13485.052	34588.148
3305	310.83	9727.327	39707.387
2305	310.71	9149.698	35082.914
5002	310.69	10741.424	36240.848
3364	310.02	9861.661	38239.578
5602	309.95	10876.075	39801.508
1379	309.85	8341.04	34839.789
948	309.81	8288.968	36060.883
5323	309.72	10944.016	34333.617
4018	309.33	9998.977	37411.145
1587	308.3	8784.456	34142.621
3808	306.98	10083.686	34320.898
9345	306.92	12469.063	34020.363
5018	306.8	10710.185	36211.617
11834	306.75	13743.652	37137.055
12319	306.73	13937.315	35927.266
4230	306.36	10313.565	36877.738
7894	305.98	11825.043	36199.938
2289	305.96	9063.476	34732.258
11627	305.94	13512.338	39681.828
5918	305.16	10982.181	34552.063
5374	304.95	10788.07	35103.063
9525	304.91	12687.986	34228.281
10978	304.68	13236.362	35952.484
12581	304.26	14181.754	39765.457
12921	304.12	14069.366	35352.406
4889	303.84	10568.58	39005.656
2375	303.82	9144.214	36916.441
6870	303.62	11495.464	36345.305
12357	303.51	13991.289	36267.398
232	303.47	7684.867	35375.398
9095	303.47	12445.028	37033.816
464	303.28	7651.928	39805.258
763	303.15	8026.924	33284.684
1327	302.65	8411.533	36320.375
4980	302.4	10741.8	37021.887
3396	302.09	9909.258	37208.59
10420	302	13059.024	33645.574
9389	301.71	12349.736	33536.582
1609	301.48	8629.213	34514.016
9889	301.25	12687.587	39720.516
10452	300.96	13042.726	34104.984
10126	299.91	12778.52	36700.492
1389	299.7	8615.631	34686.102
6361	299.7	11398.895	33275.609
3672	299.58	9714.182	33324.691
3178	299.49	9636.283	37183.77
13493	299.47	14350.588	39256.637
12197	299.39	13848.041	34621.703
13032	299.26	14202.706	33775.285
1339	299.24	8496.276	36199.387
4368	298.97	10146.511	34417.426
2705	298.95	9409.015	35427.266
6167	298.8	11302.006	33056.484
12596	298.76	14050.188	39604.5
657	298.7	8157.939	35145.793
12	298.59	7915.342	33105.844
1686	298.47	8791.073	36197.703
12506	298.43	13869.453	38482.273
13277	298.26	14378.124	35834.395
11471	297.9	13536.736	37197.504
5739	297.88	11194.026	37923.047
8527	297.86	12141.062	33529.594
11610	297.57	13502.569	39481.977
8803	297.44	12230.097	36896.055
3624	297.34	9705.754	33714.559
1878	296.9	9020.811	39293.887
239	296.73	7851.208	35474.961
4022	296.73	10028.88	37473.215
85	296.65	7669.233	33663.004
6324	296.58	11368.85	33243.547
8373	296.52	12010.699	35126.66
4607	296.19	10356.424	34794.59
13402	295.85	14271.251	37738.109
4500	295.67	10158.401	33134.648
4965	295.64	10650.448	37050.547
5092	295.39	10619.995	34827.508
1397	295.29	8554.08	34487.652
4609	295.12	10429.7	34813.789
8041	294.83	11673.532	39119.863
2040	294.77	8949.267	34972.961
6880	294.68	11603.415	36125.68
3131	294.66	9581.028	36298.832
2272	294.37	9157.758	34481.77
10865	294.18	13271.177	38013.719
2338	293.97	9119.416	35775.809
2425	293.84	9237.995	37867.102
4171	293.74	10254.192	38320.168
11190	293.68	13398.912	33101.082
4292	293.05	10214.516	35659.32
10559	292.92	13004.747	36014.891
2977	292.9	9577.159	33903.859
2540	292.72	9276.507	39710.207
6942	292.69	11479.139	35136.109
3623	292.69	9781.453	33691.43
9778	292.65	12688.839	37774.262
10337	292.48	12778.81	33376.719
448	292.3	7899.478	39621.941
11997	291.65	13619.992	34722.621
12843	291.52	14155.609	36491.438
9536	290.87	12560.951	34426.535
9991	290.68	12758.824	38697.398
2167	290.6	9169.397	33245.023
460	290.08	7859.254	39753.613
10714	290.04	13113.135	38826.168
8848	289.81	12096.014	37960.688
12389	289.05	13968.613	36723.047
1718	289.03	8698.05	37054.539
77	288.99	7718.776	33613.793
1138	288.86	8225.924	37737.941
13997	288.8	14500.844	33106.801
540	288.76	8160.714	38759.77
13682	288.68	14581.469	38005.895
8356	288.45	12035.097	35439.801
10797	288.26	13312.392	39451.848
11801	288.11	13608.771	37527.227
13410	288.11	14277.197	37911.898
12825	288.07	14000.306	36850.363
4456	287.86	10233.815	33212.59
2408	287.82	9184.809	37456.223
1251	287.65	8606.572	39099.684
3058	287.65	9542.768	34977.914
1517	287.4	8666.881	33069.125
916	287.15	8336.069	35057.816
5888	287.11	11082.284	35253.594
13535	286.84	14400.409	39906.105
11410	286.81	13358.755	36612.934
12876	286.77	14116.995	35749.344
10856	286	13301.837	38195.266
4052	285.83	10015.13	38394.305
6549	285.6	11323.732	36631.457
1563	285.22	8709.21	33609.613
3313	285.02	9912.984	39506.996
13016	284.97	14190.841	33938.141
4064	284.93	10105.554	38789.234
290	284.79	7941.624	36561.422
13802	284.66	14506.586	36288.355
9223	284.58	12449.291	35494.801
5711	284.51	11162.797	38673.02
7795	284.41	11817.152	34598.434
3384	284.28	9761.01	37384.129
4882	284.09	10759.942	39179.313
10211	283.76	12824.512	35104.477
5203	283.66	10558.767	33303.957
824	283.45	8369.302	33518.539
11574	283.32	13501.75	38896.703
12060	282.84	13674.821	33603.82
4455	282.82	10197.174	33193.199
2678	282.69	9298.828	36014.277
10639	282.67	13010.56	37384.797
10690	282.65	12980.052	38111.605
490	282.55	8182.333	39940.906
6635	282.32	11258.658	38702.137
4436	282.3	10145.048	33608.492
5562	282.09	10773.365	38887.035
8558	281.88	12080.774	33871.48
13739	281.82	14627.432	37276.285
5072	281.67	10610.007	35186.383
4297	281.61	10190.436	35696.094
5321	281.33	10934.226	34228.254
13847	280.96	14614.747	35591.254
7723	280.94	11672.538	33427.133
2187	280.83	9146.537	33524.313
5577	280.81	10900.698	39217.301
4508	280.79	10485.097	33052.113
3879	280.45	9944.671	35262.453
13780	280.37	14540.059	36594.469
1744	280.33	8693.031	37470.723
8465	280.29	12050.828	33328.305
11679	280.24	13735.393	39492.266
3356	280.01	9719.232	38424.398
6409	280.01	11361.566	34138.711
523	279.95	8030.096	39026.617
8339	279.83	11896.827	35780.559
8286	279.68	11860.071	36691.176
5204	279.26	10656.993	33310.996
12780	278.97	14025.033	37217.414
10627	278.91	13035.339	37131.551
8067	278.84	11661.452	39625.961
12519	278.8	13960.251	38677.715
9420	278.74	12271.618	33306.035
12307	278.57	13965.76	35830.215
2984	278.51	9678.72	34040.297
7012	278.47	11526.81	34070.77
6518	278.47	11339.343	36038.914
8250	278.45	11906.734	36986.012
488	278.43	8121.396	39905.707
2433	278.28	9133.136	38133.875
569	278.07	8008.958	37584.387
10471	278.05	13067.326	34260.559
10578	277.88	13099.549	36363.891
3088	277.82	9560.323	35520.492
3420	277.82	9906.79	36551.625
2946	277.51	9637.438	33593.793
4226	277.42	10315.368	37135.813
5102	277.15	10701.43	34631.656
3194	277.06	9532.356	37700.555
12187	277	13783.587	34538.293
3228	276.81	9649.503	38530.383
10548	276.71	13032.414	35870.898
7043	276.48	11572.584	33621.891
8722	276.33	12197.854	36133.285
3132	276.29	9499.216	36302.477
13017	275.92	14107.535	33673.512
3117	275.73	9589.952	36011.848
894	275.71	8380.463	34527.785
13995	275.5	14435.486	33105.145
7929	275.45	11689.957	36947.648
13606	275.24	14464.986	39428.242
341	275.01	7782.426	37517.332
4737	274.95	10347.723	37346.207
6495	274.78	11233.295	35438.285
9072	274.78	12401.451	37349.887
13608	274.64	14547.619	39428.246
13765	274.6	14480.867	36981.313
10616	274.49	13100.148	36956.777
7750	274.33	11716.351	33924.637
4596	274.24	10379.072	34683.629
12434	274.11	13892.463	37466.684
10268	274.09	12838.099	34537.734
12539	273.93	13904.173	39014.371
2161	273.93	9079.955	33081.93
1780	273.72	8796.814	38533.168
13909	273.7	14567.516	34298.137
3243	273.47	9677.577	38972.109
3594	273.3	9727.185	34285.547
4509	273.2	10379.85	33063.977
6839	273.13	11461.643	36760.184
6483	273.09	11268.593	35161.563
6515	272.96	11403.151	35972.266
3837	272.88	9978.236	34718.527
10204	272.61	12839.959	35569.926
1116	272.57	8377.745	37177.137
2095	272.46	8902.535	33983.68
13099	272.4	14352.391	33243.813
5554	272.36	10900.571	38678.855
11648	272.21	13750.045	39794.086
3128	272.15	9666.322	36219.34
10991	272.07	13179.805	35816.047
13681	272.04	14438.801	38316.551
12111	271.94	13819.407	33395.113
1298	271.92	8556.102	37430.199
10765	271.37	13111.693	39905.754
11006	271.33	13286.855	35638.84
1317	270.91	8621.649	36845.258
12711	270.68	13989.47	38355.867
12017	270.68	13734.861	34404.898
1661	270.14	8837.772	35617.824
4746	269.91	10499.822	37499.281
9119	269.89	12344.659	37025.832
9938	269.78	12751.106	39373.145
8321	269.7	12029.447	36152.504
5957	269.41	11199.524	34211.867
10901	269.41	13331.534	37441.633
13243	269.35	14394.529	35424.203
2593	269.3	9439.867	38046.332
1632	269.24	8804.39	34889.914
377	269.18	7813.882	38270.449
11232	269.16	13485.736	33707.875
13008	269.14	14137.04	33889.879
5420	269.09	10898.225	36100.707
3781	269.07	10024.301	33952.363
881	268.76	8266.1	34360.02
9512	268.7	12644.504	34067.109
2590	268.68	9462.602	38278.883
3552	268.66	9886.844	34762.992
12746	268.61	14033.863	37698.672
1848	268.61	8790.377	39961.488
4874	268.59	10708.097	39371.055
6969	268.49	11558.698	34666.043
1673	268.42	8671.052	35934.406
12670	268.28	14074.061	38987.133
4038	268.05	9965.519	38000.887
6806	267.84	11549.229	37229.492
12790	267.82	14194.911	37058.234
9212	267.82	12388.483	35660.77
11535	267.52	13486.285	37932.73
579	267.5	8174.26	37495.273
9538	267.5	12624.293	34429.609
3239	267.42	9664.432	38814.5
7122	267.36	11548.774	33248.875
11389	267.29	13488.766	36319.809
12085	267.27	13605.069	33014.586
12175	267.25	13841.074	34333.078
4176	267.25	10254.594	38467.23
3745	267.23	10052.666	33530.387
13672	266.94	14476.66	38434.613
3952	266.84	9839.073	36642.211
11103	266.84	13177.913	34222.086
13965	266.81	14426.797	33521.215
12089	266.75	13730.479	33074.137
9896	266.65	12589.722	39840.613
3116	266.5	9659.626	35989.074
6878	266.46	11525.689	36095.566
10343	266.42	12749.786	33456.586
2220	266.31	9110.996	33933.727
10163	265.91	12741.224	36142.531
1405	265.83	8549.498	34358.613
1111	265.7	8368.743	36937.324
2157	265.48	9235.494	33015.227
4278	265.43	10271.842	35913.18
11307	265.41	13472.419	34910.816
1700	265.37	8785.885	36572.719
8808	265.29	12090.108	37008.887
6675	265.25	11230.415	39584.164
12957	265.24	14055.901	34645.344
13222	265.01	14216.743	35177.184
9886	264.95	12645.193	39584.734
3645	264.87	9844.792	33586.133
13003	264.85	14136.267	33853.121
13705	264.81	14419.379	37932.215
651	264.76	8112.243	35331.461
3497	264.66	9846.662	35598.008
1112	264.6	8407.418	36996.82
13593	264.39	14619.911	39303.961
315	264.35	7702.939	36901.473
10285	264.24	12704.46	34144.164
13191	264.01	14298.056	34789.871
9945	263.99	12807.011	39433.672
13518	263.95	14216.416	39666.957
10239	263.82	12893.954	34797.313
6606	263.82	11343.623	38005.313
4269	263.72	10336.632	36175.879
375	263.63	7734.82	38229.738
8308	263.45	11877.649	36322.223
3862	263.45	10094.952	34997.371
13116	263.34	14379.213	33674.852
1390	263.28	8618.117	34736.223
13980	262.9	14477.245	33191.793
3418	262.88	9898.638	36785.074
979	262.82	8281.045	36298.109
13283	262.76	14386.545	35934.125
11636	262.71	13364.404	39880.289
4383	262.65	10278.299	33975.371
12788	262.63	14186.542	37343.484
9009	262.36	12312.332	38368.453
8854	262.34	12095.986	38075.465
9767	262.23	12666.051	37635.703
10645	262.06	13120.581	37477.707
1668	261.98	8687.4	35718.367
5855	261.96	11111.5	35835.078
10253	261.85	12754.478	34919.766
9446	261.71	12592.003	33107.176
8559	261.31	12242.262	33898.098
16	261.29	7861.534	33168.82
3871	260.96	10012.391	35023.949
9030	260.83	12462.518	38118.203
5048	260.71	10715.793	35574.164
10281	260.58	12869.954	34406.797
9003	260.54	12421.885	38477.387
2778	260.47	9384.849	34260.793
173	260.47	7890.086	34496.699
13314	260.26	14210.222	36426.098
609	260.14	7995.986	36641.352
8441	259.99	11966.648	34008.242
8564	259.8	12077.664	34012.113
13378	259.58	14307.568	37286.68
641	259.45	8029.28	35622.496
5980	259.37	11095.323	33923.988
3880	259.34	9927.07	35298.238
2127	259.32	8861.923	33553.711
11722	259.28	13704.444	38856.848
4435	259.2	10223.13	33607.824
11474	259.16	13426.831	37270.922
6723	258.95	11463.239	39544.004
13632	258.95	14490.425	38845.977
3505	258.91	9718.272	35701.656
11557	258.76	13423.707	38382.527
329	258.38	7945.15	37337.672
7761	258.32	11636.487	34051.742
9248	258.32	12425.319	35107.688
582	258.28	8085.854	37242.059
11191	258.21	13434.508	33102.238
13926	258.19	14472.588	34174.293
8484	258.17	11868.23	33314.789
6987	258.03	11587.35	34309.16
12999	258.03	14191.192	34090.059
3589	257.9	9702.342	34255.078
13714	257.82	14495.568	37743.996
10054	257.8	12905.773	37526.199
11247	257.75	13477.568	34003.27
8966	257.63	12436.287	39343.02
8751	257.61	12145.828	36561.523
9145	257.61	12305.616	36386.18
4702	257.57	10501.193	36442.574
4790	257.5	10383.172	38677.117
11143	257.48	13211.958	33720.711
826	257.4	8199.271	33549.801
9141	257.13	12446.753	36691.551
11691	257.11	13741.468	39344.863
11346	256.92	13483.197	35621.164
493	256.9	8011.801	39971.789
9911	256.88	12789.365	39936.617
12193	256.75	13800.321	34589.848
8227	256.73	12057.616	37213.117
11959	256.48	13634.221	35290.039
214	256.42	7796.254	35147.453
2404	256.42	9158.081	37392.246
10365	256.33	12812.99	33123.883
10384	256.19	13089.283	33175.379
429	256.08	7652.005	39207.008
1559	255.95	8724.061	33572.844
5808	255.93	11085.122	36610.738
723	255.81	8141.435	33693.258
10966	255.64	13139.735	36094.16
4434	255.6	10169.522	33577.195
13350	255.54	14320.407	37033.43
13136	255.52	14237.122	33833.855
9716	255.52	12585.356	36989.055
9441	255.45	12622.039	33063.836
5987	255.31	11199.062	33773.742
2670	255.31	9306.57	36137.02
10722	255.12	13130.466	38915.855
12773	254.8	14109.108	37443.945
10724	254.76	13033.599	38954.52
186	254.49	7744.91	34657.094
4807	254.34	10450.781	39014.602
4563	254.24	10545.187	33949.84
8334	254.22	11998.713	35749.234
9653	254.14	12682.612	35956.98
1453	254.11	8513.572	33575.938
8883	254.11	12111.877	38686.184
1192	254.09	8239.384	39567.219
13595	254.05	14588.668	39348.492
10146	253.99	12898.154	36346.035
12115	253.95	13780.292	33417.285
9132	253.86	12292.863	36853.242
1778	253.72	8759.961	38377.965
3206	253.68	9649.789	37883.262
11263	253.59	13550.558	34319.355
3429	253.57	9722.535	36434.465
3298	253.55	9719.274	39957.965
6896	253.49	11502.114	35990.613
2675	253.44	9315.773	35931.375
10881	253.38	13190.17	37710.668
11234	253.22	13422.557	33767.762
12102	253.13	13876.156	33149.32
13087	253.09	14379.141	33049.66
10132	252.63	12760.901	36503.848
700	252.59	8124.784	33999.301
9811	252.38	12698.928	38280.695
10120	252.36	12737.522	36598.465
2609	252.34	9425.638	37545.008
3537	252.08	9722.31	34912.457
1776	252.06	8742.925	38333.535
13288	252.02	14356.696	36032.766
10192	251.98	12771.798	35658.613
4450	251.94	10278.51	33467.91
258	251.77	7874.486	35855.891
3550	251.75	9748.47	34729.309
5674	251.75	11136.661	39363.629
3150	251.54	9522.215	36709.801
3423	251.39	9716.25	36631.465
9207	251.31	12450.532	35638.055
10215	251.27	12784.428	35172.625
11515	250.98	13519.89	37741.426
4749	250.96	10401.606	37594.691
4331	250.96	10170.198	34837.973
6797	250.81	11622.235	37386.914
1479	250.75	8458.45	33452.66
882	250.66	8412.774	34365.707
4622	250.66	10415.26	34960.027
10993	250.64	13326.221	35823.215
9821	250.6	12675.889	38349.559
7837	250.58	11820.683	35239.773
489	250.43	8104.476	39905.836
2528	250.39	9414.959	39861.551
1589	250.16	8659.126	34164.164
10037	250.14	12714.939	37696.875
7917	250.1	11824.004	36751.27
2069	250.1	8987.474	34324.113
8455	249.82	11904.642	33705.852
410	249.66	7877.894	38789.125
2604	249.14	9314.657	37761.688
4369	249.13	10234.351	34443.172
9232	249.11	12307.853	35304.043
13463	248.99	14357.679	38770.477
1924	248.93	8882.72	38292.496
11872	248.91	13747.143	36661.508
1219	248.91	8619.549	39825.891
12149	248.84	13879.242	33962.254
4802	248.84	10437.261	38965.652
11386	248.72	13369.157	36277.215
13150	248.42	14356.212	34036.699
3590	248.42	9844.822	34265.898
6016	248.4	11161.482	33459.762
7033	248.38	11575.058	33750.988
5342	248.32	10787.545	34662.723
4355	248	10292.468	34767.211
11546	247.92	13535.842	38205.836
4179	247.86	10216.902	38215.914
11726	247.8	13694.191	38900.336
5400	247.75	10853.479	35699.996
5411	247.73	10844.95	35954.996
9732	247.59	12540.399	37227.352
8114	247.55	12012.001	39986.727
10114	247.38	12848.008	36802.078
1132	247.32	8371.916	37645.074
515	247.29	8020.522	39242.445
13467	247.19	14215.127	38890.262
12379	247.17	13883.348	36558.5
530	247.08	8032.271	38797.203
13516	246.92	14413.432	39651.848
4993	246.9	10564.761	36696.715
11071	246.88	13281.92	34733.699
316	246.88	7771.53	36905.926
13971	246.87	14547.108	33360.414
11603	246.79	13386.457	39284.281
2366	246.77	9163.148	36504.668
4231	246.75	10261.502	36889.125
6992	246.65	11576.532	34351.492
3105	246.6	9646.527	35806.773
2752	246.58	9386.332	34544.074
13651	246.54	14621.566	38766.449
5053	246.44	10755.554	35289.957
3676	246.29	9862.268	33091.125
6521	246.29	11408.102	36062.945
4108	246.27	10051.585	39772.254
2222	246.14	9173.163	34031.438
5862	246.12	11024.251	35494.234
4724	246.06	10346.94	37011.262
8920	245.93	12246.191	39705.996
159	245.91	7691.519	34344.676
12583	245.87	14109.548	39788.148
2561	245.72	9408.342	39037.285
3005	245.68	9555.812	34305.602
13822	245.56	14444.283	36188.656
8856	245.24	12064.078	38132
11957	245.24	13759.678	35259.926
8400	245.18	11996.877	34825.855
10844	245.08	13174.09	38532.891
3363	244.99	9756.487	38235.906
5045	244.91	10761.546	35436.598
2850	244.85	9423.303	33397.176
9742	244.85	12487.842	37359.16
12856	244.85	14151.903	36132.383
10841	244.64	13152.485	38487.715
12445	244.55	13979.605	37631.168
8810	244.49	12259.267	37041.461
10339	244.47	12887.818	33413.215
8630	244.36	12144.911	34626.648
7724	244.26	11741.967	33431.191
13157	244.22	14348.817	34130.832
12678	244.11	14081.187	39099.605
5585	244.11	10792.691	39458.559
2313	244.07	9262.473	35268.07
2219	243.95	9209.456	33915.824
1966	243.93	8976.327	36990.996
11209	243.7	13559.552	33339.602
272	243.53	7714.714	36223.074
2113	243.44	8951.663	33953.258
2361	243.34	9167.828	36439.637
3462	243.28	9866.506	36259.344
8824	243.28	12098.762	37391.938
2162	243.26	9057.852	33131.574
3925	243.11	10073.277	36082.199
10465	242.92	12951.789	34174.566
9517	242.84	12562.69	34143.957
4723	242.8	10501.372	36954.711
12245	242.75	13863.888	35193.574
12324	242.75	13901.864	35968.363
9734	242.73	12699.825	37250.609
5082	242.63	10764.631	34995.262
1900	242.54	9041.767	38929.086
12864	242.46	14176.806	35919.02
4863	242.4	10745.175	39541.793
10388	242.15	13121.773	33200.031
694	242.02	8084.174	34216.539
310	242.02	7682.537	36773.219
313	242.02	7955.178	36869.711
1413	242.02	8580.117	34167.773
8018	241.85	11843.622	38242.813
3853	241.77	9990.407	34874.125
1274	241.65	8532.098	38409.379
13851	241.64	14613.202	35615.129
12710	241.6	14187.257	38323.648
1338	241.58	8542.967	36198.594
2054	241.56	9033.61	34712.465
13986	241.54	14433.904	33297.637
407	241.42	7654.025	38766.531
4053	241.41	10075.243	38489.316
13759	241.33	14623.041	36879.645
5012	241.23	10687.741	36074.652
4951	241.12	10665.918	37586.926
10776	241.1	13318.495	39831.316
4241	241	10307.214	36822.645
13950	240.96	14459.678	33970.734
2431	240.95	9135.577	38076.238
2980	240.91	9619.856	33961.293
8998	240.89	12433.551	38687.012
13005	240.74	14105.132	33861.039
12688	240.43	14195.173	38905.371
13996	240.35	14623.837	33104.332
11811	240.33	13720.475	37362.313
1993	240.31	9043.888	36321.984
721	240.22	8118.103	33672.031
12584	240.1	14202.773	39789.539
1756	239.95	8666.439	37726.77
10249	239.85	12718.854	34896.691
1107	239.72	8328.614	36740.398
7745	239.55	11819.648	33810.059
10699	239.51	13097.659	38298.059
11156	239.43	13332.906	33607.57
7695	239.34	11762.756	33070.293
5330	239.26	10890.403	34388.668
10767	239.26	12947.317	39949.48
9131	239.2	12430.618	36847.57
10510	239.2	12934.804	35217.539
13238	239.15	14278.881	35397.43
13955	238.82	14623.8	33694.977
13666	238.78	14599.233	38629.699
8819	238.72	12091.857	37277.461
5492	238.7	10901.818	37070.133
3477	238.67	9846.906	35752.242
9309	238.57	12307.197	34758.43
3157	238.49	9485.76	36761.836
9012	238.4	12282.434	38449.008
12100	238.4	13979.266	33136.766
7936	238.34	11828.571	37053.352
4757	238.3	10360.638	37674.613
11930	238.28	13769.134	35760.477
10304	238.26	12845.17	34074.707
10206	238.07	12894.48	35296.914
12412	238.07	13827.346	37084.051
5765	238.01	11128.19	37247.332
1869	238.01	9000.035	39748.098
9324	237.88	12461.024	34346.504
3358	237.84	9700.375	38448.68
5333	237.8	10934.002	34501.965
3326	237.75	9840.547	39171.168
12911	237.73	14142.534	35543.164
1529	237.71	8749.399	33238.438
4204	237.71	10151.4	37570.176
10024	237.48	12823.566	38071.77
8640	237.44	12081.597	34798.191
12786	237.4	14123.435	37320.152
5186	237.33	10729.984	33366.488
9921	237.13	12754.004	39693.902
9218	237.08	12425.971	35422.52
1654	237.04	8669.059	35226.133
4459	237	10280.114	33261.617
10711	236.98	13094.283	38761.086
401	236.96	7778.435	38695.887
5009	236.88	10772.467	36355.871
1947	236.85	8951.108	37373.871
13261	236.69	14346.607	35711.242
8921	236.64	12121.059	39722.637
7705	236.48	11716.38	33197.688
8884	236.48	12236.001	38688.313
1689	236.35	8722.413	36238.531
12653	236.21	14024.359	39133.293
1243	236.06	8488.934	39275.684
4175	236.02	10231.011	38441.922
6488	235.93	11268.853	35309.492
4131	235.87	10188.309	39534.699
1364	235.85	8451.222	35494.848
10088	235.74	12903.366	37110.27
4598	235.74	10480.742	34723.105
11659	235.68	13622.298	39995.742
5408	235.49	10793.207	35910.617
636	235.28	8108.751	35785.438
1871	235.28	8980.881	39487.391
382	235.14	7689.29	38375.746
1475	235.05	8490.323	33426.457
3100	235.01	9602.258	35716.531
5738	234.95	11086.949	37865.148
9910	234.91	12895.753	39927.203
6394	234.82	11310.925	34003.91
11779	234.82	13623.721	37831.91
3209	234.68	9655.778	37912.781
4119	234.61	10306.75	39835.363
4205	234.57	10176.775	37657.383
4209	234.53	10241.697	37192.426
8208	234.47	12029.189	37802.887
96	234.24	7683.782	33792.578
4731	234.13	10537.537	37145.547
1162	234.07	8410.453	38703.543
11665	234.03	13683.593	39650.887
4548	233.97	10540.489	33737.355
13962	233.93	14620.772	33802.344
9281	233.9	12323.105	35007.797
13077	233.88	14187.378	33055.234
6766	233.76	11498.323	38019.949
342	233.57	7696.754	37522.934
1598	233.53	8832.3	34269.148
652	233.51	8043.821	35345.238
6502	233.51	11244.762	35570.395
308	233.46	7685.959	36738.809
5124	233.21	10765.248	34298.836
1326	233.17	8465.483	36307.484
6850	233.15	11488.854	36660.695
2282	232.92	9086.642	34606.313
6529	232.88	11375.322	36309.227
5193	232.86	10733.023	33490.727
5444	232.73	10948.447	36416.863
8651	232.65	12106.435	34865.391
9148	232.56	12403.059	36415.543
4873	232.52	10571.416	39364.398
13433	232.5	14391.248	38299.598
4184	232.5	10303.57	38048.902
10225	232.29	12790.28	35243.875
676	232.17	8176.986	34641.406
2250	232.06	9184.044	34318.703
7947	232.06	11720.004	37252.5
9499	232	12517.684	33839.457
13766	232	14604.531	37011.758
13958	231.9	14471.331	33756.219
3410	231.85	9716.946	36942.719
9936	231.75	12754.625	39333.438
4841	231.69	10409.001	39733.184
4656	231.54	10347.927	35603.152
12228	231.46	13910.725	34938.992
11545	231.43	13372.281	38147.902
1581	231.25	8721.625	34057.238
5516	231.21	10790.866	37728.238
86	231.21	7962.125	33672.91
13884	231.2	14437.32	34950.555
9007	231.14	12329.156	38339.824
9951	231.14	12821.045	39137.809
4218	231.04	10159.53	37341.008
3034	231.04	9506.549	34821.883
2642	230.97	9298.52	36617.148
4285	230.95	10288.843	36047.477
13777	230.91	14634.543	36560.477
3894	230.83	9945.412	35656.934
4160	230.81	10308.259	38926.012
13527	230.79	14278.082	39823.66
8907	230.79	12131.599	39549.164
8473	230.77	12010.694	33467.066
2845	230.72	9477.152	33332.051
11693	230.64	13598.232	39372.703
539	230.62	8163.87	38719.652
3597	230.62	9837.862	34292.934
10928	230.35	13217.457	36996.328
10826	230.33	13247.362	39105.238
11678	230.31	13619.167	39459.094
5087	230.31	10761.03	35059.598
13489	230.2	14352.784	39206.914
8718	230.01	12100.801	36044.113
13268	229.97	14293.67	35793.477
1798	229.91	8638.006	38876.426
3873	229.8	9993.119	35050.879
12318	229.8	13873.17	35921.371
9033	229.78	12415.484	37869.133
5151	229.61	10565.516	34042.594
13137	229.57	14413.382	33845.32
713	229.53	8055.782	33852.465
12927	229.51	14120.629	35167.633
627	229.49	8192.903	35905.848
8744	229.47	12270.775	36435
598	229.36	8165.251	36989.609
465	229.24	7763.504	39808.348
623	229.16	8130.374	36133.59
12839	228.99	14135.462	36428.055
6925	228.99	11424.254	35560.262
4665	228.97	10403.718	35743.539
11906	228.61	13617.064	36151.738
1716	228.51	8770.854	37033.59
3906	228.38	9925.715	35769.977
2930	228.34	9518.328	33225.516
2031	228.32	9046.179	35573.969
1123	228.32	8238.274	37346.273
1500	228.3	8560.934	33080.559
13188	228.3	14204.105	34705.145
3586	228.28	9829.23	34199.004
12709	228.19	14135.311	38629.473
8224	228.19	11988.492	37431
4947	228.15	10682.203	37528.547
5239	228.11	10907.466	33373.07
7712	227.98	11657.4	33318.352
1300	227.98	8509.627	37468.617
9812	227.84	12619.144	38280.766
1758	227.69	8727.089	37733.047
3643	227.52	9879.078	33546.738
5625	227.5	11108.292	39869.328
299	227.5	7679.074	36609.59
849	227.46	8405.313	33984.379
1	227.44	7816.02	33018.52
8450	227.38	11890.482	33906.859
3068	227.31	9623.8	35160.926
669	227.31	8143.13	35061.414
650	227.04	8135.253	35303.281
279	226.92	7802.41	36391.113
13583	226.87	14570.061	39543.504
5521	226.85	10824.436	37859.137
437	226.77	7692.14	39438.891
11364	226.73	13473	35899.359
926	226.67	8357.97	35358.332
3158	226.64	9621.719	36809.539
3782	226.62	10083.028	33959.246
2575	226.52	9485.476	38489.539
2445	226.46	9099.485	38448.969
3086	226.18	9515.395	35494.723
2755	226.16	9367.892	34573.375
1288	226.1	8594.962	37923.969
1487	226.02	8515.297	33201.23
8880	225.97	12161.883	38580.18
10827	225.87	13287.281	38819.895
9529	225.79	12613.98	34316.898
2763	225.74	9425.969	34313.145
2905	225.68	9455.077	33112.285
6829	225.58	11439.814	36996.109
6982	225.56	11554.173	34568.09
11095	225.54	13335.427	34429.02
1973	225.47	8883.74	36857.523
3186	225.47	9504.314	37578.32
2073	225.43	8872.142	34356.941
13389	225.43	14210.571	37571.113
2290	225.39	9240.717	34770.648
2832	225.28	9436.864	33733.594
1770	225.18	8826.486	38129.031
11373	225.16	13555.987	36052.48
6995	225.12	11579.036	34418.906
9151	225.03	12386.543	36459.078
2711	225.01	9302.771	35483.688
9236	224.84	12298.06	35325.324
1721	224.61	8808.113	37066.305
13985	224.57	14620.891	33274.91
13617	224.55	14570.903	39240.352
10563	224.49	12959.689	36095.98
11385	224.49	13483.861	36245.777
9089	224.38	12441.408	37302.613
12509	224.22	13816.172	38519.672
842	224.11	8342.944	33772.59
12990	224.09	14130.455	34001.465
11568	224.07	13490.171	38783.793
2097	224.05	8932.552	34101.414
5744	224.03	11044.084	37707.848
1985	224.01	9041.712	36477.992
5898	224.01	11096.965	34831.914
12885	223.97	14135.061	35890.566
13193	223.92	14265.252	34831.398
2754	223.9	9456.434	34546.465
11262	223.8	13472.638	34311.172
9768	223.78	12601.469	37678.039
5146	223.72	10704.628	34273.102
5722	223.71	10995.031	38321.48
10973	223.69	13220.678	36196.297
13888	223.57	14595.865	34996.371
11101	223.53	13278.128	34173.445
12414	223.51	13852.561	37139.285
2452	223.51	9264.835	38654.852
2026	223.44	9015.023	35433.242
6417	223.34	11287.574	34202.102
8683	223.21	12151.677	35268.289
3600	223.19	9786.465	34007.16
12064	223.13	13599.263	33341.773
12748	223.11	14112.734	37762.395
529	223.09	8101.865	38794.207
133	223.07	7944.515	34111.984
2401	222.96	9138.731	37279.512
10676	222.94	13101.429	37881.66
1807	222.86	8734.652	38987.336
8813	222.82	12114.186	37220.375
2473	222.8	9068.201	39094.879
847	222.75	8252.814	33962.09
12576	222.73	13780.495	39925.031
9698	222.63	12663.805	36707.328
5958	222.59	11195.106	34271.293
7948	222.59	11636.971	37258.352
200	222.59	7754.553	34794.852
11271	222.54	13528.193	34441.016
4067	222.52	9929.789	38805.625
13830	222.42	14549.115	35955.742
4762	222.29	10527.973	37842.43
9316	222.27	12482.67	34566.23
10473	222.25	12934.31	34275.34
5615	222.23	10945.734	39912.414
13869	222.15	14452.428	35298.629
2385	222.12	9173.134	37078.746
2745	222.1	9427.303	34725.227
6779	222.1	11621.229	37981.547
12276	222.1	13885.476	35535.875
817	222	8201.307	33386.359
11005	221.98	13140.497	35623.586
4791	221.96	10502.438	38685.797
687	221.85	8162.315	34318.629
9904	221.83	12734.92	39855.035
9196	221.83	12468.847	35852.953
3948	221.81	9956.128	36528.617
4144	221.79	10194.038	39196.652
1987	221.62	8923.484	36537.188
4697	221.58	10407.576	36317.809
7878	221.54	11769.013	35935.375
420	221.48	7911.103	39082.281
4132	221.31	10159.209	39538.117
4432	221.21	10134.835	33563.668
6994	221.21	11531.27	34377.875
3241	221.18	9488.503	38908.711
13642	221.18	14589.496	38939.52
12363	221.14	13823.429	36367.586
13613	221.06	14612.574	39220.02
1166	221.04	8305.324	38954.621
4426	220.99	10268.728	33777.098
9804	220.95	12496.173	38176.207
5763	220.91	11110.974	37214.305
11727	220.87	13640.333	38912.742
12654	220.77	14084.528	39140.496
395	220.6	7692.354	38581.477
5784	220.53	11169.361	36883.035
9781	220.49	12505.735	37818.121
5147	220.45	10666.988	33971.371
10138	220.45	12825.937	36228.852
9426	220.39	12483.64	33046.328
537	220.37	8073.727	38660.09
13244	220.31	14381.858	35482.766
9660	220.31	12645.248	35993.387
4169	220.2	10203.604	38620.547
9407	220.18	12315.353	33450.27
11808	220.16	13580.974	37589.973
3703	220.14	10037.633	33107.402
6916	220.12	11465.754	35674.656
12344	220.05	13860.083	36081.398
13308	220.05	14403.798	36346.73
10814	220.01	13215.34	39142.473
13771	219.97	14538.833	36788.836
9834	219.95	12532.352	38563.543
1955	219.95	9021.913	37221.895
11818	219.89	13577.308	37484.121
10743	219.84	12955.461	39435.141
11878	219.76	13764.794	36437.945
1755	219.74	8794.625	37704.805
7021	219.7	11569.152	33948.281
12588	219.64	14111.975	39823.977
12732	219.64	14150.323	37838.277
5821	219.59	11156.978	36526.992
931	219.57	8353.066	35598.656
4661	219.43	10388.603	35681.207
11719	219.43	13600.356	38830.164
11029	219.38	13157.939	35266.648
64	219.36	7691.675	33527.242
7018	219.24	11523.702	33855.285
11990	219.24	13612.705	34838.414
12579	219.18	13866.324	39959.859
10344	219.09	12888.642	33485.527
4580	219.07	10387.429	34362.199
13466	219.05	14216.334	38869.527
10001	218.99	12862.895	38519.703
11839	218.97	13658.598	36894.523
11756	218.94	13694.577	38271.051
6907	218.92	11593.205	35823.027
1183	218.9	8292.135	39482.066
5623	218.82	11180.071	39811.996
6713	218.8	11430.328	39447.113
1914	218.78	9043.813	38350.215
4533	218.76	10399.716	33494.371
256	218.65	7849.996	35802.609
5733	218.59	11161.032	38079.164
3374	218.53	9857.615	38128.309
1944	218.51	8952.886	37564.484
13497	218.48	14225.067	39272.879
3097	218.44	9487.862	35616.609
6481	218.34	11371.713	35108.008
2032	218.32	8891.784	35276.273
10852	218.28	13191.49	38418.52
6374	218.28	11369.61	33734.988
10283	218.28	12751.719	34451.211
3494	218.28	9801.934	35873.219
1838	218.19	8699.141	39607.316
6478	218.05	11220.499	35055.391
9932	217.92	12717.182	39596.148
13563	217.92	14507.972	39712.898
4246	217.86	10298.424	36480.695
11033	217.81	13315.967	35349.191
9957	217.79	12889.46	39240.164
6434	217.79	11388.142	34459.148
9810	217.73	12505.357	38270.422
8928	217.73	12116.441	39891.477
10757	217.63	12991.988	39699.516
226	217.63	7798.521	35291.402
13624	217.61	14485.129	39002.977
614	217.52	8135.721	36464.691
235	217.44	7946.978	35403.93
8267	217.4	11934.94	36809.957
1365	217.23	8575.785	35517.352
6472	217.21	11387.605	34950.453
5746	217.19	11159.953	37734.902
1426	217.15	8562.051	33876.781
9687	217.12	12587.443	36529.641
13755	217.1	14598.1	37123.949
5837	217.08	11083.681	36157.184
13163	217	14400.796	34224.34
11109	216.96	13337.488	34021.738
1841	216.9	8653.246	39679.355
9973	216.83	12862.935	39100.121
12953	216.83	14059.31	34903.465
2234	216.62	9096.989	34157.73
2589	216.54	9399.454	38252.805
7883	216.52	11755.041	36035.211
6862	216.52	11417.388	36517.063
1347	216.35	8593.584	35743.789
12206	216.29	13864.723	34722.789
13578	216.22	14528.631	39479.664
13326	216.16	14326.994	36637.66
276	216.08	7786.839	36352.066
10861	216	13325.408	38245.578
5061	215.95	10687.272	35338.391
12849	215.95	14042.896	36311.973
2362	215.95	9093.918	36444.09
1667	215.93	8810.309	35699.508
1719	215.93	8675.275	37062.559
13076	215.85	14116.333	33013.336
3507	215.83	9880.743	35738.219
9668	215.83	12496.225	36109.973
2436	215.83	9168.238	38229.168
2463	215.68	9254.232	38901.125
563	215.66	8031.635	37889.965
1845	215.64	8698.942	39883.551
4729	215.62	10506.708	37106.281
11886	215.47	13573.709	36506.164
5775	215.47	11034.174	37126.074
9155	215.37	12424.452	36520.367
11097	215.3	13187.362	34453.5
13202	215.24	14388.114	34876.426
12938	215.24	14128.249	35058.824
12028	215.1	13572.779	33997.375
3669	215.09	9760.067	33287.613
13298	214.95	14338.038	36219.508
10915	214.91	13171.843	37062.254
9752	214.86	12637.844	37442.398
13299	214.84	14253.256	36249.441
2422	214.84	9142.171	37771.402
1396	214.8	8624.055	34488.836
11876	214.72	13702.549	36701.086
1513	214.72	8731.889	33035.379
13079	214.72	14109.01	33120.371
2440	214.59	9137.427	38373.055
9437	214.59	12294.438	33166.004
2499	214.47	9141.016	39674.09
7899	214.45	11702.725	36344.379
8955	214.32	12381.843	39510.539
10720	214.3	12946.008	38891.414
3290	214.24	9875.98	39812.477
4117	214.2	10219.28	39815.598
13515	214.15	14347.933	39643.859
12740	214.11	14166.434	37907.391
11440	214.07	13511.506	37007.387
11196	214.05	13490.443	33126.199
3316	214.03	9792.526	39537.539
5068	213.99	10567.579	35140.055
1325	213.97	8552.182	36280.563
3579	213.76	9840.874	34416.543
266	213.74	7653.479	36116.043
11572	213.71	13434.142	38851.789
5195	213.71	10627.257	33199.547
9916	213.69	12733.349	39615.605
4530	213.61	10519.139	33322.684
374	213.61	7974.793	38192.723
2592	213.57	9312.337	38023.164
2789	213.55	9316.939	34118.527
13548	213.51	14630.235	39834.199
688	213.48	8104.667	34327.547
2588	213.48	9419.158	38248.703
3750	213.32	10064.546	33623.813
212	213.3	7757.956	35121.906
1136	213.25	8290.295	37710.52
11833	213.19	13605.604	37081.715
9206	213.11	12328.84	35638.102
11799	213.07	13766.777	37510.246
2004	212.98	9011.644	36023.801
13221	212.96	14328.464	35132.59
10715	212.92	13019.608	38826.539
13107	212.88	14234.286	33463.816
2777	212.82	9331.17	34242.207
1148	212.79	8337.023	38162.711
6516	212.73	11408.663	36027.219
2428	212.67	9131.154	37957.301
2619	212.67	9391.028	37500.809
13968	212.56	14465.77	33338.309
13173	212.54	14272.621	34370.723
9436	212.52	12375.198	33165.137
3461	212.46	9860.648	36237.555
349	212.38	7669.44	37593.023
11119	212.35	13316.204	33848.41
3110	212.29	9601.671	35886.828
348	212.27	7731.019	37559.078
8199	212.25	11985.471	37720.527
3080	212.15	9664.032	35288.039
8488	212.15	11932.716	33084.996
323	212.13	7877.037	37133.461
2335	212.08	9267.289	35744.031
2189	212.04	9077.832	33548.527
6556	212.04	11226.181	36933.406
5200	212.02	10607.55	33271.086
5698	211.96	11077.288	38853.141
2253	211.94	9260.678	34334.961
6759	211.71	11611.781	38398.469
12763	211.69	14169.638	37654.605
12662	211.66	14179.653	39270.957
8713	211.64	12228.521	35945.891
11434	211.64	13552.925	36937.648
9518	211.62	12635.02	34159.664
1373	211.56	8475.783	35396.574
13054	211.56	14092.824	33362.668
5540	211.48	10911.446	38397.434
9614	211.37	12628.479	35502.344
11322	211.29	13433.875	35157.914
13604	211.1	14575.55	39405.656
2481	211.02	9063.034	39208.172
2799	211.02	9333.17	33860.176
9235	210.85	12425.806	35324.738
9056	210.83	12462.695	37524.758
1235	210.79	8537.05	39736.695
4257	210.74	10306.282	36332.645
13179	210.7	14314.601	34515.426
12049	210.66	13748.377	33761.621
13078	210.6	13989.478	33105.789
1199	210.58	8201.087	39659.309
12534	210.58	13801.583	38944.816
10492	210.58	12921.444	34715.426
8489	210.56	11895.535	33092.742
3248	210.55	9567.425	39080.313
12819	210.53	14036.168	36765.629
8274	210.53	11880.095	36859.117
10876	210.35	13343.621	37930.77
12700	210.2	14075.562	38680.422
10957	210.12	13343.452	36521.031
5773	210.05	11057.772	37081.699
5014	209.99	10614.556	36119.496
2661	209.95	9311.112	36280.469
5995	209.93	11178.481	33577.559
10610	209.91	12961.875	36890.625
13669	209.87	14440.072	38373.828
7014	209.87	11459.198	34074.844
1898	209.87	8885.479	38881.973
11562	209.8	13549.284	38525.105
1771	209.76	8672.028	38130.77
1312	209.7	8454.609	37018.285
4822	209.7	10537.955	39441.199
11060	209.61	13173.161	34825.457
606	209.61	8078.757	36544.469
6427	209.57	11256.644	34343.648
12696	209.57	14132.269	38650.891
4575	209.55	10498.691	34296.441
9128	209.47	12394.01	36824.691
5270	209.38	10931.219	34045.598
6531	209.34	11281.527	36327.344
2486	209.28	9236.602	39368.48
340	209.18	7825.981	37503.613
13449	209.03	14335.88	38502.914
6753	208.96	11554.599	38605.695
3403	208.96	9891.043	37050.398
6937	208.96	11542.468	35106.07
8437	208.9	11889.768	34269.836
5819	208.84	11137.852	36502.34
23	208.8	7853.983	33216.383
13896	208.74	14445.504	34878.926
10196	208.71	12850.867	35727.348
4055	208.67	9970.594	38620.563
9213	208.65	12279.538	35675.516
838	208.63	8393.862	33713.039
833	208.57	8356.938	33627.406
5902	208.42	11050.088	34878.516
4157	208.36	10211.094	38834.734
770	208.25	8168.207	33020.734
12770	208.19	14130.44	37414.293
8964	208.19	12296.178	39332.848
9971	208.15	12858.702	39073.156
1666	208.11	8686.668	35667.34
1623	207.94	8710.591	34692.551
12009	207.86	13763.583	34589.875
10441	207.75	13060.078	33886.523
6612	207.73	11267.24	38124.758
2566	207.71	9414.26	38934.715
9457	207.59	12700.525	33272.973
945	207.5	8381.459	35957.184
1909	207.48	8857.801	38578.992
5343	207.44	10811.208	34667.715
1637	207.44	8648.828	35001.395
10415	207.38	12960.13	33589.301
360	207.37	7840.065	37823.617
5693	207.37	11072.624	38803.641
2067	207.35	9011.574	34301.113
8404	207.33	12035.843	34892.059
11942	207.31	13677.561	35636.238
5967	207.27	11156.462	34015.953
10178	207.27	12833.088	35754.223
476	207.25	7684.685	39886.23
2925	207.25	9518.46	33184.047
13151	207.19	14400.25	34037.711
4669	207.15	10364.718	35881.332
322	207.14	7873.879	37072.262
13142	207.06	14364.895	33945.996
4298	207.04	10235.706	35716.668
499	207.04	8014.095	39677.578
11481	207	13560.223	37372.246
6678	207	11315.774	39660.848
3266	206.98	9550.597	39482.809
9946	206.94	12882.715	39434.957
1286	206.94	8555.979	37842.883
5380	206.92	10815.708	35332.387
7727	206.81	11755.771	33495.316
1388	206.68	8512.263	34676.426
10139	206.62	12902.756	36240.855
8894	206.54	12269.104	39044.426
5909	206.54	11009.059	34620.137
12561	206.45	13868.031	39467.703
702	206.45	8175.163	34009.496
8517	206.41	12132.778	33402.082
12191	206.33	13980.23	34545.352
4775	206.29	10468.405	38150.008
3856	206.23	9984.525	34895.758
4908	206.23	10765.549	38949.023
8982	206.22	12390.136	38800.281
13439	206.18	14392.103	38347.098
3944	206.18	10120.875	36492.633
295	206.14	7671.167	36583.5
9174	206.14	12454.074	36115.922
4680	206.12	10430.597	36125.504
6920	206.06	11521.95	35452.906
10141	205.97	12870.637	36300.945
10437	205.93	12964.699	33840.863
6667	205.91	11285.867	39416.059
7922	205.83	11699.375	36868.539
4805	205.79	10382.6	38992.395
3407	205.62	9725.856	37177.012
8085	205.51	11668.423	39807.184
7004	205.49	11420.858	34255.984
8434	205.41	11948.226	34221.141
11251	205.28	13521.292	34117.863
2584	205.26	9381.167	38388.004
4846	205.22	10692.626	39773.098
13703	205.2	14478.965	37851.977
2489	205.2	9244.973	39395.996
1313	205.12	8512.711	36760.051
2283	205.1	9118.257	34605.523
7838	205.05	11792.062	35248.797
4648	205.01	10507.816	35526.68
2700	204.89	9308.429	35583.52
9093	204.87	12359.508	37340.898
4546	204.86	10500.319	33685.039
11759	204.86	13760.432	38013.262
4376	204.8	10307.72	34215.59
4975	204.78	10561.176	36870.32
5260	204.61	10856.632	33805.008
13464	204.59	14366.107	38830.793
2594	204.53	9446.332	38091.203
11629	204.51	13543.078	39680.051
11211	204.47	13513.55	33354.988
967	204.4	8383.56	36208.773
2012	204.38	8859.312	35626.641
3380	204.28	9893.288	37552.656
11172	204.24	13176.521	33215.34
6455	204.2	11367.913	34715.184
4936	204.17	10686.422	37941.273
6602	204.03	11274.585	37960.234
2707	203.97	9479.585	35429.699
9942	203.96	12823.873	39400.23
12954	203.96	14103.819	34904.184
5497	203.94	10914.919	37254.305
12738	203.9	13993.363	37886.086
11035	203.88	13157.838	35404.973
244	203.88	7856.105	35500.023
10727	203.84	13028.479	39036.195
13044	203.76	14203.317	33567.32
2508	203.74	9096.274	39845.523
1110	203.74	8343.308	36895.398
9492	203.71	12692.562	33755.66
1124	203.59	8293.931	37361.133
5346	203.5	10954.068	34710.184
4676	203.5	10477.524	36003.82
11003	203.48	13312.176	35612.66
8345	203.3	11886.906	35600.547
1153	203.27	8218.891	38331.02
10122	203.27	12799.606	36635.855
7802	203.17	11745.047	34685.086
5778	203.13	11194.851	37184.719
9358	203.11	12486.736	33894.891
4707	203.07	10384.352	36565.035
24	203.07	7786.733	33230.242
250	203.04	7768.91	35667.781
9363	203.02	12311.29	33940.047
1357	203	8628.847	35906.004
13556	203	14599.303	39602.941
12230	202.96	13959.715	34941.305
8576	202.92	12106.01	34200.133
320	202.92	7923.253	37008.348
810	202.84	8251.288	33312.527
13368	202.71	14267.448	37210.668
592	202.6	8200.893	37248.965
1600	202.5	8764.123	34317.316
9746	202.46	12586.961	37400.219
13499	202.42	14305.975	39276.488
11287	202.4	13384.751	34695.637
8419	202.35	11913.177	34600.238
8290	202.31	11912.523	36453.344
293	202.29	7768.591	36574.375
9038	202.29	12474.161	37954.52
13511	202.15	14406.61	39500.043
5164	202.12	10695.162	33951.543
5254	202.08	10942.521	33601.941
12455	202.02	13799.678	37807.98
8563	202	12141.753	33976.238
8806	202	12268.615	36936.785
6581	201.98	11288.566	37452.293
2699	201.91	9384.403	35871.348
9747	201.75	12687.454	37431.926
2230	201.62	9066.399	34120.156
12015	201.62	13762.027	34365.219
8200	201.6	11914.865	37724.676
590	201.6	8160.532	37171.738
3014	201.54	9635.2	34389.563
586	201.54	8107.723	37027.832
6966	201.48	11482.37	34908.285
1332	201.45	8622.282	36087.723
180	201.43	7915.625	34617.566
11632	201.43	13389.315	39717.773
11382	201.39	13446.655	36182.691
206	201.35	7683.59	34957.254
1862	201.24	8925.813	39976.395
6958	201.08	11470.38	34809.941
2232	201.04	9265.151	34127.73
10100	200.97	12793.65	36975.195
4646	200.95	10527.297	35494.34
3726	200.93	10090.797	33274.824
194	200.91	7785.508	34755.098
508	200.87	8183.716	39137.777
38	200.85	7856.27	33402.758
1580	200.81	8688.022	34046.277
11164	200.76	13225.58	33427.898
5731	200.68	11122.512	38039.727
355	200.66	7721.1	37673.086
5506	200.62	10820.047	37461.137
13321	200.45	14237.625	36614.617
4035	200.45	10056.4	37760.637
5844	200.39	11004.101	35785.012
673	200.33	8158.683	34794.93
2423	200.33	9155.867	37830
10830	200.26	13213.306	38844.973
12162	200.24	13831.525	34085.742
10320	200.2	12900.289	33786.492
7874	200.14	11812.491	35905.949
208	200.12	7670.799	34981.441
4296	200.09	10286.779	35674.027
5037	200.03	10755.73	35881.492
7031	200.01	11474.798	33710.551
12461	199.88	13930.586	37930.266
2934	199.78	9487.204	33300.137
9647	199.76	12675.636	35884.844
10523	199.74	13013.219	35454.43
4283	199.72	10290.805	36001.531
9177	199.7	12359.986	36150.129
1096	199.68	8211.468	36316.543
4640	199.68	10362.899	35270.211
2388	199.66	9072.266	37116.488
8159	199.63	11981.126	39011.563
9929	199.63	12729.612	39513.102
6726	199.63	11570.34	39568.723
8807	199.61	12216.333	37000.598
10373	199.57	13024.686	33054.09
7054	199.55	11435.888	33398.141
8613	199.53	12231.226	34442.707
12410	199.51	13982.388	37064.828
3322	199.49	9847.604	39372.441
9124	199.45	12277.169	36764.496
1305	199.26	8486.298	37275.027
13907	199.22	14472.084	34583.926
3897	199.22	9962.606	35695.453
2110	199.22	8936.192	33922.27
6496	199.17	11289.281	35441.664
10723	199.17	12952.373	38915.789
3281	199.17	9588.978	39818.258
1266	198.97	8609.408	38703.355
10477	198.94	13058.701	34419.813
2556	198.84	9361.802	39133.332
13210	198.82	14249.332	35006.168
1736	198.8	8639.452	37346.527
6670	198.73	11321.937	39468.281
10918	198.73	13335.493	37115.449
3458	198.67	9863.773	36129.516
2802	198.61	9276.03	33879.305
10316	198.55	12864.591	33659.828
635	198.53	8047.422	36051.066
2694	198.53	9299.189	35816.566
3652	198.38	9815.586	33442.305
12007	198.3	13580.103	34508.16
1690	198.27	8828.585	36288.223
9031	198.25	12336.506	38128.145
10582	198.25	13080.044	36399.848
5840	198.19	11050.572	35915.133
13797	198.17	14549.951	36479.344
3215	198.15	9519.768	38005.426
1769	198.07	8718.921	38121.09
1633	198.02	8729.103	34891.203
11058	198	13319.142	34809.848
12758	197.96	14030.564	37630.688
10939	197.94	13281.254	36776.281
9473	197.9	12668.686	33487.797
599	197.71	8097.759	36751.84
1628	197.69	8711.455	34785.406
595	197.63	8133.941	36925.922
10891	197.63	13295.316	37636.551
178	197.58	7649.369	34597.445
11059	197.54	13249.322	34813.848
6526	197.52	11253.059	36311.742
5403	197.5	10958.07	35754.145
11417	197.48	13502.555	36672.34
10498	197.44	12987.207	34849.66
1915	197.4	9056.63	38430.184
2660	197.38	9482.873	36278.117
10716	197.38	12929.434	38858.219
8665	197.37	12175.912	34994.266
8835	197.29	12213.862	37570.414
1965	197.27	9044.673	36961.707
4745	197.25	10398.392	37453.387
10955	197.17	13200.055	36510.969
13845	197.17	14541.878	35884.172
9550	197.15	12655.073	34566.184
899	197.06	8203.151	34594.699
2652	196.98	9280.092	36503.207
5370	196.98	10919.977	35051.555
4054	196.96	10026.238	38512.879
1208	196.96	8209.416	39831.223
5685	196.94	11044.32	38974.824
5645	196.94	11075.24	39627.281
9531	196.83	12546.701	34334.941
7863	196.75	11636.404	35689.398
10675	196.75	12977.363	37869.195
3758	196.71	10089.529	33759.48
13956	196.64	14429.146	33731.469
13071	196.56	14007.514	33283.426
2630	196.48	9332.619	36705.93
8221	196.48	11961.572	37369.629
10847	196.45	13203.362	38576.977
7734	196.43	11750.058	33627.23
5393	196.29	10852.75	35642.605
5383	196.27	10838.996	35379.461
9025	196.2	12423.744	38022.41
2307	196.14	9059.316	35172.699
9551	196.12	12561.999	34569.859
8108	196.08	11914.065	39844.188
13892	196.06	14523.035	35041.227
4850	196.06	10611.259	39979.012
12559	196.04	13962.946	39420.406
7773	196.01	11724.282	34259.594
5266	196.01	10836.396	33987.012
9638	195.97	12568.512	35704.371
1239	195.93	8480.402	39507.691
6573	195.89	11402.669	37366.789
5433	195.87	10806.473	36288.938
4207	195.85	10292.141	37357.73
12863	195.68	14098.784	35906.277
12765	195.66	14082.342	37385.313
12443	195.66	13990.297	37609.238
8791	195.58	12132.526	36715.523
10851	195.53	13313.528	38390.906
2478	195.47	9210.337	39182.668
10759	195.37	12987.678	39741.27
11949	195.28	13670.263	35706.48
2045	195.26	8845.65	35082.52
3731	195.24	10092.67	33424.77
8594	195.24	12237.217	34304.004
3466	195.2	9794.629	35957.449
1760	195.18	8701.512	37766.449
12564	195.18	13786.871	39566.461
8680	195.14	12139.74	35207.055
9987	195.09	12852.262	38656.852
13868	195.05	14452.952	35269.977
10707	195.01	13065.317	38589.516
11054	194.97	13176.311	35077.703
3345	194.97	9874.988	38788.934
10692	194.97	13120.745	38136.875
1738	194.95	8645.183	37412.18
13061	194.91	14111.727	33388.797
12014	194.89	13733.749	34350.941
9172	194.84	12387.975	36079.867
10611	194.8	13090.429	36894.301
4063	194.76	10011.236	38766.121
13396	194.59	14413.849	37700.879
843	194.53	8307.193	33912.488
9050	194.53	12415.036	37775.078
5115	194.43	10610.804	34508.391
2397	194.42	9130.644	37259.473
6932	194.22	11519.762	35379.668
1411	194.01	8625.289	34135.34
6808	193.99	11591.961	37265.371
6695	193.94	11493.142	39844.91
1121	193.92	8331.485	37310.691
4832	193.86	10505.896	39561.016
11411	193.86	13376.265	36608.801
2206	193.86	9079.078	33701.801
3949	193.84	10093.889	36533.816
2926	193.71	9678.164	33185.82
13072	193.59	14120.923	33294.871
8652	193.55	12078.437	34865.301
51	193.53	7899.839	33473.164
247	193.53	7771.981	35599.668
8627	193.5	12234.24	34605.102
1471	193.5	8614.222	33381.012
5139	193.5	10661.532	34143.816
9754	193.5	12686.258	37451.105
773	193.48	8004.086	33088.004
5090	193.48	10684.154	35076.93
5389	193.4	10979.245	35574.07
3385	193.38	9767.776	37405.977
1932	193.32	8937.974	37939.867
2505	193.29	9252.901	39776.672
444	193.27	7921.062	39549.566
10637	193.21	12948.355	37373.113
6371	193	11334.517	33587.539
3169	192.9	9528.202	36999.57
12447	192.88	13940.785	37701.832
9462	192.86	12655.584	33345.188
8850	192.83	12251.784	37992.613
5541	192.77	10879.534	38426.074
3006	192.75	9501.433	34305.301
5786	192.69	11101.874	36932.137
4011	192.6	9986.03	37347.66
612	192.44	8162.888	36408.223
2701	192.42	9460.6	35588.699
5418	192.37	10904.724	36043.766
4033	192.35	10080.341	37706.844
13832	192.29	14500.686	35988.848
9353	192.25	12286.084	34082.707
9584	192.19	12508.738	34950.059
3064	192.19	9632.515	35081.504
13465	192.16	14285.55	38842.004
12850	192.16	14014.985	36322.066
9728	192.16	12678.798	37186.941
8529	192.12	12089.505	33539.422
4552	192.1	10538.958	33779.281
10781	192.06	13282.146	39916.98
12456	192.04	13924.166	37828.91
13053	192	14187.666	33347.035
13774	192	14499.836	36847.098
1203	192	8316.107	39705.281
1378	191.98	8582.272	34815.168
20	191.94	7977.504	33190.242
4912	191.94	10700.712	38735.301
7981	191.87	11729.163	37589.473
9158	191.85	12318.616	36238.691
11800	191.81	13740.074	37515.563
13834	191.75	14556.259	35998.391
1358	191.73	8528.821	35585.051
3240	191.71	9594.738	38882.688
12358	191.7	13804.529	36274.773
3789	191.66	10062.244	34102.133
3274	191.64	9680.292	39621.629
2663	191.54	9428.667	36310.227
8747	191.54	12126.311	36473.926
12894	191.54	14148.105	35663.723
9785	191.5	12578.588	37895.543
1960	191.48	9038.572	37050.211
3435	191.45	9790.884	36331.992
1273	191.41	8481.155	38400.215
4988	191.37	10754.161	36836.762
2111	191.33	9003.154	33931.164
12523	191.31	13811.1	38838.168
202	191.27	7938.276	34834.258
5150	191.16	10610.144	34036.906
4303	191.14	10342.042	35503.035
1207	191.1	8361.799	39778.66
12784	191.08	14068.031	37249.672
12944	191.04	14129.982	34829.176
12462	190.99	13899.074	37931.758
5084	190.97	10724.728	35008.141
11100	190.93	13228.054	34171.965
5119	190.89	10687.397	34603.961
503	190.87	8162.549	39276.891
346	190.85	7676.537	37536.973
4777	190.83	10436.24	38187.906
6860	190.83	11546.135	36494.945
2991	190.8	9609.15	34171.734
5217	190.78	10943.162	33037.809
1883	190.68	8965.324	39335.125
11098	190.66	13295.462	34153.617
5859	190.55	11087.263	35736.934
542	190.53	8100.82	38775.238
9187	190.53	12467.399	35987.484
5671	190.39	11175.995	39583.176
5558	190.35	10966.888	38834.883
5484	190.28	10921.002	36904.883
8281	190.28	11971.545	36650.219
11492	190.22	13359.595	37450.223
12536	190.2	13918.129	39000.145
4534	190.18	10366.385	33525.59
11905	190.16	13572.115	36149.473
3197	190.12	9687.917	37741.16
11796	190.12	13698.564	37700.133
1870	190.11	9038.54	39478.746
2202	190.07	9138.435	33660.242
3845	190.03	10001.429	34791.262
2080	189.99	8876.441	34136
4989	189.95	10686.398	36616.633
10871	189.88	13223.726	38080.844
2848	189.82	9364.434	33366.219
8530	189.8	12160.194	33555.008
13340	189.8	14354.597	36890.684
6897	189.78	11432.12	36041.902
4339	189.74	10160.333	34644.457
2051	189.68	8936.436	34641.996
2179	189.57	9263.703	33335
4725	189.49	10413.645	37032.23
10176	189.4	12812.138	35745.039
10936	189.4	13197.212	36735.977
1893	189.34	8928.157	38962.668
4677	189.3	10420.789	36038.762
3324	189.26	9833.919	39413.652
9500	189.22	12591.944	33848.699
1130	189.21	8349.714	37549.035
1106	189.15	8300.451	36558.887
2315	189.11	9217.982	35300.969
846	189.05	8398.972	33948.238
13661	189.05	14556.531	38559.648
11884	189.01	13633.501	36498.664
12384	188.99	13869.025	36670.113
6788	188.84	11488.803	37605.77
12685	188.82	14121.811	38867.531
4837	188.82	10434.704	39583.684
10850	188.8	13152.531	38360.105
5176	188.75	10567.536	33755.605
12643	188.75	14084.194	39386.234
158	188.71	7743.945	34309.762
9984	188.63	12750.515	38928.188
9721	188.59	12506.97	37070.59
12313	188.59	13827.697	35888.426
8755	188.53	12101.626	36626.344
2665	188.52	9347.06	36356.484
9864	188.5	12703.237	39225.617
10361	188.4	12862.479	33074.027
8213	188.27	11966.784	37563.832
6980	188.27	11627.754	34533.547
8161	188.21	12056.645	38860.172
11529	188.21	13437.382	37822.547
11662	188.19	13743.355	39627.398
919	188.15	8362.956	35118.145
2398	188.13	9100.87	37258.828
2582	188.09	9469.7	38383.871
9066	188.07	12351.561	37612.199
7743	188.04	11699.042	33758.184
4639	188.02	10412.152	35264.766
13240	188.02	14327.21	35413.656
10313	188.02	12761.008	33959.723
10318	188	12781.839	33735.129
6545	188	11231.015	36618.266
3190	187.92	9501.96	37655.715
3405	187.85	9874.912	37092.141
3254	187.85	9650.314	39151.645
6639	187.79	11278.171	38801.844
4955	187.73	10713.667	37399.133
5774	187.73	11170.077	37124.008
10537	187.71	12968.887	35650.863
5646	187.71	11139.844	39660.34
10507	187.6	13011.266	35005.262
6327	187.54	11239.775	33253.313
13975	187.54	14559.369	33396.969
5583	187.46	10949.607	39378.594
8192	187.39	11899.26	38113.215
8639	187.31	12200.134	34756.848
8234	187.21	11865.312	37067.031
1401	187.19	8441.037	34299.055
2993	187.1	9494.338	34186.289
2939	187.1	9634.719	33420.371
10864	187.02	13298.837	38282.367
6668	186.94	11231.187	39461.375
204	186.93	7704.252	34909.734
1858	186.89	8936.365	39924.004
3953	186.89	10097.585	36662.285
11829	186.85	13740.336	37063.816
3106	186.81	9681.678	35824.184
512	186.77	8135.485	39185.914
5539	186.75	10938.208	38375.695
2143	186.66	9009.67	33466.043
10048	186.66	12745.75	37800.242
6855	186.66	11555.761	36420.426
11146	186.6	13225.337	33748.379
13508	186.6	14230.415	39431.824
6643	186.56	11401.675	38901.031
41	186.37	7769.355	33440.063
5161	186.33	10634.555	33902.906
7061	186.31	11446.469	33442.301
8820	186.27	12141.976	37305.781
9393	186.27	12377.144	33614.953
4735	186.24	10422.654	37321.02
9557	186.14	12637.841	34619.691
12877	186.1	14087.724	35754.395
2324	186.03	9169.993	35568.945
3184	185.97	9521.752	37496.707
8633	185.93	12094.409	34629.32
4286	185.83	10228.795	35784.777
11550	185.74	13410.027	38253.426
12168	185.66	13895.954	34167.105
4613	185.66	10521.636	34817.387
2600	185.66	9471	37904.336
314	185.64	7847.826	36891.777
10090	185.64	12764.386	36898.973
11661	185.6	13655.007	39623.055
6787	185.53	11576.445	37601.535
3430	185.49	9900.767	36481.699
8553	185.45	12265.235	33795.473
1356	185.35	8473.083	35885.273
5426	185.34	10834.054	36205.109
11504	185.26	13478.248	37609.609
3400	185.24	9819.457	37334.938
8070	185.22	11651.693	39682.586
2601	185.22	9375.638	37915.551
1793	185.11	8818.022	38787.227
3655	185.05	9885.826	33468.051
9892	184.99	12622.489	39797.809
8422	184.97	11958.002	34294.59
6407	184.95	11330.252	34107.648
2487	184.86	9262.035	39368.266
12517	184.76	13923.346	38625.246
12554	184.74	13901.322	39244.199
5926	184.72	11052.733	34359.086
2703	184.61	9466.969	35705.617
9217	184.55	12411.973	35734.027
1495	184.53	8559.863	33007.891
9650	184.49	12572.271	35916.848
10398	184.47	12929.401	33346.527
3229	184.38	9548.051	38594.934
3114	184.26	9517.115	35988.039
1621	184.17	8824.698	34679.969
2364	184.13	9238.314	36483.305
869	184.13	8253.977	34253.379
363	184.09	7965.173	37860.309
8849	184.03	12210.57	37968.191
4153	184.01	10235.371	39085.648
404	183.88	7793.327	38759.887
2370	183.78	9143.813	36677.266
874	183.78	8239.827	34280.223
6650	183.71	11223.877	38964.664
5827	183.71	10995.498	36272.605
9286	183.63	12488.399	34783.867
3181	183.59	9685.116	37396.48
8328	183.55	11915.112	35918.836
6965	183.5	11448.908	34902.121
9799	183.46	12574.222	38099.785
11018	183.38	13150.423	35448.711
12967	183.34	14072.891	34604.063
373	183.32	7683.697	38178.125
12943	183.3	14120.766	35088.996
11061	183.29	13294.92	34853.176
10961	183.23	13237.755	36270.41
2469	183.13	9092.582	38983.008
6790	183	11425.16	37660.68
3176	183	9666.321	37133.176
10783	182.98	13153.851	39979.285
2988	182.94	9499.773	34133.863
5628	182.9	11078.046	39918.008
10708	182.9	13067.463	38622.699
12386	182.86	13791.757	36702.844
3422	182.81	9879.735	36596.727
12070	182.75	13762.816	33371.613
4495	182.73	10279.774	33074.766
3222	182.71	9517.779	38304.855
6927	182.69	11481.846	35331.156
1683	182.67	8788.37	36083.266
2450	182.65	9254.998	38639.137
11783	182.62	13630.76	37881.852
5181	182.62	10630.949	33577.332
2036	182.6	9056.867	35118.793
11424	182.5	13533.956	36771.398
692	182.46	8010.297	34163.227
6471	182.46	11323.29	34929.398
9185	182.42	12444.349	35983.797
9292	182.4	12278.168	34837.566
5734	182.37	11133.721	38142.465
9534	182.37	12539.909	34379.328
3338	182.33	9806.934	38899.883
2240	182.29	9213.292	34213.59
12069	182.29	13754.366	33355.82
797	182.29	8334.157	33182.199
11171	182.27	13183.831	33185.137
5235	182.17	10836.62	33321.734
1355	182.16	8449.322	35863.617
10210	182.12	12901.694	35095.941
764	182.12	8170.945	33290.844
6869	182.08	11564.436	36331.945
220	182.06	7973.279	35228.223
2349	182	9153.661	36135.781
8442	181.96	11933.288	34010.359
626	181.91	8166.71	36200.289
4857	181.85	10756.798	39680.434
1408	181.73	8570.65	34427.379
9035	181.73	12374.74	37888.598
865	181.68	8335.912	34194.527
2967	181.68	9483.8	33802.789
1318	181.66	8422.134	36547.469
7777	181.64	11761.674	34316.199
[truncated: 5,131 more rows]
