# Supplementary material for: Insights on the Control of Yeast Single-Cell Growth Variability by Members of the Trehalose Phosphate Synthase (TPS) Complex
Source: Front Cell Dev Biol. 2021 Jan 28;9:607628. doi: 10.3389/fcell.2021.607628 (PMC7876269; doi:10.3389/fcell.2021.607628)
Supplement: Supplementary file 2 [file Data_Sheet_1.ZIP › final_code/input_datasets/BY4741_3_Ntd_TSL1_t4.csv]

Id	Area (µm²)	Centre X Position (µm)	Centre Y Position (µm)
2144	739.32	10124.555	38878.598
5837	596.52	13968.945	34550.344
5677	581.8	13576.914	36305.391
4444	543.99	12406.296	37234.039
2654	533.82	10751.075	33565.137
5904	505.22	13889.308	36754.168
3403	503.78	11400.663	39528.602
2842	479.84	10869.582	39486.152
65	476.79	7675.103	34126.035
4612	472.14	12593.412	35402.57
2373	457.94	10416.538	36513.324
6286	450.26	14344.572	33792.234
3190	448.54	11297.326	35023.238
4131	445.18	11872.011	34137.223
6496	442.79	14352.508	39960.957
2636	441.75	10656.441	34203.074
2491	426.49	10565.267	39676.094
5173	423.14	13250.722	39577.926
3617	419.86	11520.358	35693.285
2318	418.56	10527.491	34243.332
5625	409.55	13674.554	38129.375
5673	408.84	13723.369	36410.117
4646	406.53	12648.893	36621.07
5218	402.66	13318.623	37570.633
5824	401.09	13915.641	34260.965
6664	396.28	14602.698	35538.805
3052	394.86	11120.047	35453.867
5145	392.35	13048.095	39731.391
3543	391.97	11558.391	38307.375
4265	390.21	12116.769	36076.777
6652	389.19	14524.837	35600.707
992	386.55	8698.288	39443.316
4593	384.88	12697.835	34627.402
2487	384.34	10717.136	39833.766
5480	383.52	13447.045	37621.301
6607	382.39	14609.121	36754.766
1378	381.97	9442.709	39567.602
1375	375.19	9435.629	39716.852
2155	373.6	10249.589	38632.449
6541	371.45	14501.24	38824.992
4250	369.15	12247.68	35575.211
6405	367.79	14322.516	36937.152
6147	365.71	14140.747	35947.344
4223	364.84	12122.876	34762.383
2120	362.83	10330.899	39998.664
5108	361.18	13058.761	38503.527
5737	358.71	13604.59	34466.535
6257	357.33	14272.436	33178.996
4626	356.7	12521.708	35976.363
3877	352.24	11687.222	38476.047
3997	350.17	11895.107	37714.285
4055	350	11986.091	36389.145
5238	349.56	13283.995	36931.227
2642	349.16	10735.426	33983.297
5093	347.79	13118.715	37938.152
4997	346.86	12989.041	34363.844
1125	344.79	8941.407	36051.473
3779	343.98	11803.231	35828.906
92	341.13	7976.381	34873.965
2667	341.11	10651.688	33156.438
6051	339.86	14101.582	38621.586
1871	338.31	9768.354	36397.68
5818	338.18	13812.167	34186.922
2379	335.08	10517.37	36723.828
1394	334.42	9417.742	38649.66
1452	331.45	9286.816	35939.84
4677	329.92	12698.29	37609.883
1550	329.69	9280.67	34341.898
3185	329.27	11287.792	34658.633
3855	329.19	11690.582	37894.648
6027	328.24	14135.609	39212.402
1769	327.41	9598.232	39902.055
3432	324.65	11258.948	39992.316
1753	324.64	9671.956	39110.516
6042	323.85	14156.368	38934.133
2693	323.33	10946.485	34457.086
3786	322.38	11802.208	36038.086
1967	320.61	9969.319	33787.328
2791	319.44	10782.006	37593.738
2701	317.74	10891.461	34793.555
5975	317.62	13902.71	38835.516
4566	316.03	12590.315	33895.32
1333	315.06	9112.41	38733.332
4394	313.87	12307.456	39086.781
1600	311.49	9575.141	33369.426
4267	311.28	12206.037	36206.395
4529	310.86	12347.112	33180.215
2955	310.77	11133.672	37326.172
5344	310.59	13156.146	33789.547
3145	310.04	11326.629	33424.949
5989	309.5	13813.862	39349.789
4282	308.03	12258.271	36943.938
723	306.34	8562.613	38088.688
1446	305.17	9464.41	36403.512
6154	305.04	14019.319	35802.762
3681	303.76	11625.702	34080.395
5037	303.51	12952.526	36076.379
1424	300.9	9400.809	37354.438
4095	300.38	11853.879	35219.188
6278	299.75	14315.002	33638.266
3746	299.35	11703.563	34484.832
5030	298.74	12935.019	35718.422
4272	297.87	12069.653	36401.898
6719	297.84	14601.573	33681.605
1513	296.92	9304.772	35669.262
4506	294.92	12309.729	34474.66
5640	292.91	13701.753	37663.031
3456	292.28	11491.545	39559.91
5363	291.61	13444.909	33429.555
2563	291.25	10758.986	37325.758
1066	290.98	8929.489	38002.844
5201	289.89	13250.803	37872.945
4245	289.83	12101.591	35287.945
3076	289.71	11012.132	34921.523
5823	289.12	13807.034	34242.352
6469	288.32	14323.965	39141.16
6344	287.88	14375.778	35314.781
5296	287.8	13140.669	34654.145
1132	287.17	8939.986	35668.637
5525	287.13	13408.04	38952.977
5916	286.86	13973.023	37282.938
4909	286.61	12765.961	35100.805
1073	286.52	8857.341	37983.848
3222	286.4	11362.242	36153.18
1369	284.52	9440.432	39858.922
5265	284.25	13193.093	36051.867
2143	283.89	10202.992	39080.543
3599	282.66	11429.937	36093.746
6546	282.51	14562.754	38638.047
687	281.4	8612.773	39857.328
4880	281.29	12798.003	35642.66
3846	280.85	11839.538	37632.805
5806	279.39	13859.422	33834.109
93	278.58	7896.338	34880.043
3893	277.63	11710.335	39088.055
5421	275.9	13380.818	35547.531
5999	275.88	13974.376	39645.672
5962	275.1	13970.521	38183.094
3371	274.95	11388.319	38929.34
3546	273.55	11594.771	38018.879
4098	273.51	12032.83	34951.023
717	273.51	8299.793	38328.863
199	273.26	7907.274	38130.82
6074	273.2	14191.4	37716.063
6206	272.68	13985.11	34312.215
4304	272.51	12226.887	37595.734
6216	271.92	14187.376	34215.992
6299	271.54	14328.703	34350.281
2639	271.02	10698.275	34242.086
2680	270.04	10901.189	33762.707
4551	269.91	12552.8	33343.617
4958	269.27	13058.409	33297.535
870	269.27	8815.904	35002.813
6075	269.03	13992.293	37774.184
2390	268.87	10493.039	37263.555
4864	268.7	12768.62	36370.738
5623	268.66	13726.059	38048.734
2389	267.88	10419.16	37115.727
721	267.47	8501.283	38243.602
3095	267.07	11024.041	34256.664
6302	266.71	14270.939	34442.496
5699	265.77	13609.021	35620.02
4260	265.48	12136.77	35876.539
83	263.8	7866.882	34484.586
6458	263.59	14373.525	38944.012
3964	262.17	11973.904	38443.602
2291	262.15	10448.824	33124.617
5636	261.69	13723.888	37575.039
5641	261.59	13630.618	37392.414
809	260.9	8603.814	34604.77
3373	260.56	11310.649	38989.871
4577	260.42	12505.47	34096.277
4333	260.35	12084.889	38652.656
3755	260.27	11822.095	35028.461
1355	258.97	9097.544	39545.801
5347	258.95	13173.771	33579.898
909	258.93	8721.065	36617.34
5979	258.76	13887.452	38887.063
4469	258.45	12328.265	36065.227
4922	258.43	12732.715	33887.602
1037	256.4	8863.929	38971.063
1189	255.94	9040.039	33437.309
4499	254.79	12311.011	35009.605
2442	254.51	10416.015	39025.195
1880	254.41	9734.297	36337.902
6106	253.85	14018.747	36950.762
5411	253.03	13416.077	35168.121
3792	252.97	11696.623	36323.734
2801	250.69	10821.672	37924.555
4271	249.64	12175.751	36392.965
6473	249.58	14375.775	39289.223
2565	249.3	10669.028	37127.215
4492	249.22	12406.564	35498.273
443	249.16	8101.598	35095.672
4921	248.85	12859.427	34056.602
79	248.45	7930.962	34431.383
6140	248.43	14087.505	36173.488
1316	247.34	9160.09	38116.133
1260	247.09	9066.009	36316.434
1624	246.8	9502.311	34571.523
5760	246.63	13694.252	33933.367
366	246.08	8030.149	37832.988
959	246.04	8826.632	38423.211
4203	245.89	12131.22	33777.27
5206	245.71	13304.503	37942.426
6528	245.66	14555.394	39366.676
4995	245.44	13069.074	34305.789
6669	245.37	14554.374	35316.113
6493	245.37	14367.939	39884.586
1438	245.18	9472.303	36720.238
4513	245	12482.38	34154.461
683	244.87	8253.041	39777.629
3201	244.58	11365.689	35367.488
3147	244.33	11271.389	33491.121
1310	244.14	9139.455	37848.414
4056	243.59	12010.273	36393.938
5409	243.55	13511.043	35139.441
6697	243.13	14448.645	34771.379
1984	242.94	10123.731	34597.102
2996	242.57	11049.912	36744.402
4689	242.34	12672.42	38111.457
5539	242.21	13418.108	39566.816
3160	242.17	11389.816	33893.391
3765	242.17	11661.949	35333.535
184	241.71	7655.953	37725.273
5398	241.71	13529.15	34546.012
6439	241.56	14207.676	38438.375
5874	241.5	13857.773	35549.492
2001	241	9990.438	34889.516
5183	240.45	13158.785	38850.16
5828	239.85	13849.633	34270.797
4375	239.47	12347.605	39563.398
5369	239.01	13455.883	33582.969
2135	238.89	10239.082	39231.086
2207	238.84	10285.395	36718.758
1286	238.76	9271.543	37130.551
3263	238.45	11220.979	37351.434
6337	237.92	14307.775	35033.047
2774	237.88	10909.913	36852.367
140	237.63	7871.504	36299.676
679	237.63	8359.912	39659.141
5264	237.59	13164.117	36044.445
1606	237.48	9627.865	33545.301
2658	237.15	10709.183	33476.879
5554	236.59	13765.696	39778.363
2157	236.46	10334.853	38402.258
4553	236.44	12564.959	33406.715
1174	236.19	9007.693	33859.766
5447	235.89	13347.462	36903.098
5191	235.37	13195.637	38466.785
5307	235.37	13139.188	34298.512
1912	235.37	9828.848	34876.141
1614	235.18	9585.878	34247.031
2498	234.95	10728.47	39422.207
6327	234.81	14329.349	34990.605
1008	234.68	8880.487	39885.426
3634	234.6	11516.074	35135.496
5044	233.87	12925.592	36395.59
2892	233.28	11200.774	38824.051
3636	233.28	11611.839	35152.551
597	232.71	8205.6	36550.234
4962	232.3	13021.098	33565.914
4307	231.96	12245.342	37700.953
4642	231.65	12602.192	36542.605
3595	231.42	11630.045	36343.871
6472	230.98	14216.369	39242.402
5789	230.89	13796.9	33243.648
6347	230.66	14335.358	35461.898
2278	230.41	10236.044	33609.859
1588	229.79	9690.454	33013.84
4200	229.56	12197.72	33618.676
4559	229.14	12576.189	33625.043
3975	228.93	12016.416	38003.41
284	228.8	7892.716	39457.945
3959	228.3	11888.905	38550.031
4436	228.26	12484.265	37826.125
957	227.34	8677.28	38394.656
706	227.3	8626.514	38928.16
1182	226.96	9036.631	33611.809
4751	226.54	12892.612	39765.547
2608	226.19	10770.549	35320.039
6568	226.04	14455.294	38203.809
6738	225.96	14545.392	33292.957
5750	225.92	13571.866	34027.004
2329	225.29	10479.239	34701.359
3644	225.24	11431.044	34807.551
6714	225.14	14602.61	33838.969
4570	224.78	12579.934	33925.164
6310	224.64	14369.904	34705.438
4865	224.53	12881.401	36098.441
3882	224.49	11688.063	38725.184
4467	224.39	12445.122	36542.113
4532	223.99	12466.252	33246.566
5269	223.91	13249.57	35830.559
3000	223.49	11016.243	36665.219
2190	223.34	10152.313	37364.465
6625	223.32	14454.234	36348.41
3748	222.84	11648.141	34702.891
4582	222.8	12632.769	34276.637
5316	222.75	13265.119	34254.648
4610	222.65	12553.961	35371.781
5248	222.44	13313.705	36504.008
6526	222.42	14610.008	39350.359
4508	222.15	12388.548	34495.039
2415	222.02	10546.041	38044.387
2553	222.02	10773.348	37635.879
1551	222.02	9412.845	34363.504
1561	221.75	9477.138	33827.77
2042	221.71	10042.825	36834.555
6193	221.61	14141.158	34867.695
2071	220.77	9931.765	37795.93
2750	220.71	10938.389	36121.992
1431	220.48	9401.603	37088.629
2674	220.37	10832.216	33264.82
507	220.31	8400.525	33053.484
730	219.7	8455.871	37517.234
4588	219.58	12491.094	34395.848
3677	219.43	11470.156	34041.137
2514	219.32	10770.088	38567.883
377	219.2	8186.522	37764.945
6341	219.2	14216.384	35237.172
1212	219.14	9129.637	33516.398
4696	219.03	12562.651	38374.063
161	218.82	7895.45	37025.059
1383	218.76	9474.136	39376.934
3157	218.7	11304.309	33769.176
324	218.59	8073.023	38520.27
4968	218.49	13057.145	33824.875
3740	218.36	11660.856	34237.336
1854	218.22	9856.791	36993.949
4361	218.15	12269.454	39557.398
491	218.09	8048.487	33717.223
327	217.96	8135.546	38605.355
4198	217.86	12255.152	33509.941
5948	217.71	13826.677	37844.363
5965	217.34	13811.376	38340.074
1920	217.09	9736.588	34330.969
3181	216.85	11329.714	34489.68
3465	216.83	11558.378	39402.32
3678	216.79	11596.56	34052.84
5477	216.71	13509.122	37543.273
4251	216.6	12256.314	35598.242
6360	216.52	14233.473	35765.527
5355	216.48	13519.422	33039.559
6674	216.12	14594.989	35411.211
6448	216.02	14365.38	38789.715
1202	215.85	9230.072	33228.449
3466	215.83	11631.513	39414.125
4028	215.58	12007.253	37066.035
1223	215.52	9202.307	33920.73
6072	215.31	14024.733	37927.98
4850	215.31	12732.539	36409.547
2293	215.24	10507.056	33162.484
5777	215.01	13617.528	33061.238
5769	214.91	13603.526	33457.418
1980	214.6	10090.363	34399.738
6358	214.6	14368.237	35749.348
2006	214.53	10024.33	35146.617
1449	214.51	9460.121	36357.805
4966	213.8	12990.321	33752.871
4957	213.36	12980.348	33192.215
5545	213.28	13446.331	39808.352
4422	213.22	12339.78	38094.953
2586	213.19	10611.038	36299.375
1376	212.99	9398.594	39489.414
4576	212.94	12624.526	34058.09
1014	212.67	8928.086	39599.523
4734	212.57	12664.169	39625.465
4518	212.48	12430.725	34262.289
4312	212.32	12131.987	38075
5096	212.32	13057.989	38098.836
42	212.15	7941.351	33798.457
4930	212.09	12720.306	33800.402
1070	211.94	8935.599	37832.262
1686	211.9	9654.795	36946.535
1914	211.63	9884.871	34628.188
2836	211.35	10967.172	39431.313
2111	211.25	9949.923	39648.832
2298	211.23	10382.843	33412.273
2763	211.12	10927.38	36480.871
6596	210.91	14466.629	37245.094
3663	210.87	11586.4	34608.555
346	210.79	8075.379	38271.055
4716	210.73	12690.318	38973.676
3604	210.72	11470.814	36202.305
4621	210.68	12602.435	35881.551
3876	210.54	11733.804	38366.141
3070	210.39	11023.547	35025.141
5992	210.26	13836.836	39406.934
1318	210.24	9160.211	38168.148
2430	210.24	10464.258	38771.262
751	209.99	8548.137	37177.055
5053	209.99	13078.579	36813.715
1105	209.97	9024.123	36628.855
5498	209.72	13358.684	37803.266
2436	209.72	10460.689	38822.613
6086	209.39	14119.504	37401.391
4216	209.34	12238.376	34357.551
4473	209.32	12433.099	36127.824
4606	208.95	12686.112	35242.242
4693	208.91	12551.599	38263.215
1664	208.42	9486.285	36019.09
3044	208.36	11177.091	35656.285
4581	208.34	12584.167	34190.297
5511	208.32	13537.906	38287.066
955	208.28	8817.529	38269.09
5137	208.28	12977.43	39408.352
5156	208.03	13264.507	39798.625
5600	208	13607.82	38898.391
1193	207.9	9046.363	33185.793
3811	207.77	11687.942	36784.77
5122	207.69	13066.351	39067.855
2137	207.61	10136.606	39270.434
4327	207.59	12150.289	38489.973
3124	207.54	11084.417	33584.832
2974	207.48	11073.052	37126.172
5358	207.48	13423.859	33184.852
5676	207.32	13633.433	36263.379
4002	207.27	12021.258	37555.305
4097	207.21	11922.505	35248.453
5910	207.19	13854.966	36855.898
323	207.02	8016.421	38477.391
5772	206.96	13590.284	33202.258
119	206.79	7731.252	35740.426
5328	206.48	13304.54	33869.105
3793	206.46	11657.513	36342.625
440	206.25	8064.894	35559.098
6272	206.12	14415.946	33573.727
1203	206.04	9067.9	33278.219
5897	206.04	13931.859	36478.059
6717	205.56	14517.306	33882.332
3832	205.41	11642.742	37180.18
157	205.37	7850.102	36867.98
1634	205.31	9660.504	35103.484
2764	205.08	10971.854	36516.41
4724	204.8	12596.642	39245.055
1928	204.66	9798.907	34141.375
2082	204.53	9928.347	38314.527
726	204.32	8542.388	37925.113
928	204.32	8782.853	37165.656
4892	204.3	12783.955	35395.57
5991	204.2	13896.558	39372.027
2421	204.2	10511.077	38314.148
4802	204.18	12911.831	38463.758
781	204.09	8619.159	35545.668
249	203.88	7773.296	38492.746
5384	203.86	13521.288	34138.379
6715	203.78	14555.185	33855.32
1959	203.7	10068.91	33206.551
6487	203.65	14385.962	39699.105
4879	203.61	12918.483	35879.227
77	203.53	7665.502	34426.977
1963	203.51	10092.576	33558.055
1801	203.51	9701.571	38353.617
2530	203.51	10709.913	37872.586
6132	203.46	14138.008	36290.18
2209	203.44	10184.864	36814.809
2084	203.13	9990.289	38435.871
5713	203.01	13662.845	35355.164
2560	202.71	10574.949	37383.656
6504	202.32	14626.197	39957.383
2096	202.23	10066.038	38955.566
3216	202.23	11247.938	35966.691
32	202.21	7772.631	33436.621
5021	202.1	12957.801	35341.84
1730	201.94	9560.123	38649.16
3054	201.94	11100.529	35479.305
5746	201.92	13750.356	34392.605
5908	201.79	13978.1	36836.57
4147	201.77	11870.943	33252.066
2518	201.67	10655.862	38387.512
5865	201.62	13971.204	35318.113
4140	201.5	12024.755	33592.867
2788	201.42	10808.938	37566.863
6420	201.37	14311.143	37335.141
6249	201.27	14053.533	33158.563
699	201.19	8515.868	39151.703
3660	201.1	11420.12	34572.496
669	201.02	8394.172	39308.617
2861	201.02	10855.369	39878.543
4622	200.87	12638.762	35878.887
2129	200.68	10138.497	39294.625
1723	200.62	9597.856	38438.008
5996	200.51	13984.72	39529.867
6434	200.43	14221.316	38179.105
2812	200.41	10816.757	38167.348
1361	200.33	9239.915	39741.563
3747	200.28	11733.364	34510.402
2823	199.99	10856.284	38837.664
6560	199.87	14456.273	38627.039
3871	199.68	11816.139	38247.281
1711	199.66	9562.638	38168.457
3542	199.64	11603.236	38295.703
6682	199.6	14476.411	34954.82
4851	199.34	12803.143	36420.422
5759	199.3	13632.602	33930.949
5277	199.03	13211.146	35711.688
5911	198.95	13901.637	36861.336
681	198.93	8381.762	39764.977
4806	198.59	12904.731	38026.141
4094	198.59	11876.469	35188.949
6416	198.57	14256.051	37230.199
6144	198.53	14087.264	36227.016
4961	198.51	13097.903	33404.684
736	198.42	8614.013	37468.156
6100	198.3	14080.106	37161.992
2888	198	11168.895	39238.121
5219	197.92	13319.522	37599.969
4281	197.92	12263.61	36924.609
4464	197.77	12335.387	36425.277
5519	197.71	13528.245	38630.645
6502	197.27	14584.46	39877.57
4195	197.17	12234.119	33288.414
5003	197.17	13011.609	34651.031
833	197.11	8600.125	33195.598
4896	196.94	12878.72	35118.875
4791	196.67	12904.473	38535.391
502	196.33	8189.602	33232.484
3219	196.29	11403.641	36015.789
5860	196.27	13794.141	35183.027
3173	196.27	11381.165	34134.117
2754	196.02	10895.718	36175.449
4277	195.95	12069.852	36895.012
3063	195.79	11149.077	35414.23
6621	195.79	14500.892	36539.348
2262	195.62	10248.787	34727.824
1819	195.6	9757.066	37865.59
5187	195.58	13255.318	38612
1241	195.33	9071.645	35118.352
5815	195.33	13929.645	34090.332
2426	195.22	10377.192	38436.43
4597	195.2	12516.597	35023.613
6658	194.93	14480.186	35454.117
5334	194.89	13347.247	33971.938
1190	194.83	9050.093	33462.852
5117	194.78	13113.163	38804.746
3512	194.68	11601.159	38737.504
1816	194.64	9739.669	38056.609
764	194.62	8601.322	36169.043
532	194.16	8356.031	33954.715
6173	194.13	14193.775	35401.328
728	194.01	8574.229	37759.5
2065	193.95	10058.48	37673.855
1901	193.82	9732.93	35323.125
5907	193.69	13921.541	36814.551
4042	193.67	11882.846	36807.836
967	193.51	8838.016	38610.504
2310	193.47	10513.347	34048.922
2449	193.13	10512.819	39234.402
4503	193.02	12396.553	34656.18
1038	192.79	8955.997	39055.352
6262	192.67	14328.941	33347.902
4286	192.65	12143.704	37110.289
2458	192.56	10442.839	39429.984
2621	192.52	10739.159	35071.551
6019	192.5	14144.374	39378.242
753	192.23	8560.684	36940.461
3093	192.15	11188.189	34150.613
2574	192.13	10669.543	36799.137
4384	192.1	12407.142	39397.305
4542	192.06	12547.816	33044.859
3249	191.83	11307.305	37184.09
1290	191.77	9128.466	37378.109
5308	191.66	13159.228	34303.129
3560	191.58	11555.475	37693.344
2364	191.58	10436.203	36127.5
2677	191.35	10846.682	33529.406
4524	191.23	12420.318	33624.609
4201	191.18	12094.449	33677.293
3573	191.1	11552.641	37186.922
725	191.06	8546.74	37867.512
3665	191	11500.184	34343.902
1782	190.93	9865.168	39543.797
2860	190.77	10863.613	39850.484
6534	190.74	14635.391	39017.613
2648	190.72	10741.89	33655.004
3168	190.68	11402.072	34057.027
2305	190.56	10380.555	33862.566
6716	190.56	14431.368	33878.355
3930	190.49	11869.377	39552.969
974	190.14	8803.409	38883.238
469	190.14	8136.499	34448.074
4534	190.12	12373.498	33275.902
5987	190.1	13816.685	39247.336
3087	189.91	11025.392	34608.594
6545	189.72	14459.134	38905.445
4058	189.7	11899.322	36448.953
2723	189.68	10781.892	35340.84
5036	189.66	12929.494	35976.215
3359	189.43	11219.916	38302.68
5538	189.41	13510.668	39547.477
1690	189.38	9569.757	37047.773
6508	189.32	14602.486	39705.648
978	189.3	8766.829	39046.41
106	189.01	7671.569	35449.938
6183	189.01	14013.364	35039.621
6396	188.76	14361.892	36749.906
3493	188.71	11476.872	39106.34
2468	188.71	10518.284	39540.02
5930	188.65	13797.389	37620.602
1938	188.61	9908.997	33720.332
6694	188.44	14462.321	34689.016
3491	188.13	11574.829	39030.211
4138	188.09	12053.555	33791.176
5215	188	13179.16	37799.961
114	187.96	7926.119	35642.004
6139	187.8	14006.361	36091.621
4184	187.77	12257.943	33027.613
2819	187.67	10779.983	38634.176
6129	187.61	14029.405	36508.883
3900	187.57	11801.911	39415.398
4127	187.54	11959.799	34231.426
4064	187.13	12023.467	36093.219
4933	187.08	12724.535	33600.02
1798	187.04	9777.081	38565.27
3958	187	11943.713	38508.559
6090	186.94	14160.457	37500.266
1173	186.75	8849.132	34119.52
6192	186.54	13999.492	34789.566
1422	186.52	9452.637	37540.262
724	186.48	8517.979	38098.387
6570	186.43	14630.366	38304.719
6679	186.41	14434.764	34942.461
5085	186.37	13075.29	37749.105
2679	186.25	10965.974	33633.738
280	186.2	7971.709	39220.836
1403	186.14	9416.964	38619.652
1016	186.02	8873.075	39622.07
3656	185.98	11433.554	34474.477
5514	185.91	13464.57	38437.445
795	185.79	8519.547	35017.008
5097	185.79	12964.296	38122.008
6398	185.72	14338.616	36785.668
1314	185.72	9229.659	38047.457
2435	185.64	10508.33	38806.273
1572	185.53	9461.664	33615.715
6234	185.49	14022.41	33512.188
1636	185.35	9668.39	35170.117
5094	185.3	13036.224	37951.605
3303	185.24	11316.774	37654.719
5878	185.12	13989.201	35662.512
5330	185.1	13168.719	33890.07
1351	185.1	9168.262	39416.613
4439	185.03	12453.469	37625.137
4084	184.93	12059.48	35610.012
5637	184.84	13647.099	37603.078
715	184.68	8541.713	38575.316
5416	184.59	13429.167	35382.766
6152	184.55	14115.256	36014.063
1317	184.47	9257.764	38147.973
2516	184.41	10691.742	38350.625
4998	184.38	12943.449	34360.379
976	184.3	8785.353	38903.785
2344	184.3	10460.38	35238.434
1774	184.2	9823.303	39792.047
4202	184.09	12193.153	33769.965
4758	183.99	12816.891	39701.043
5670	183.86	13768.225	36674.586
5065	183.72	13095.009	37093.23
2567	183.46	10655.113	36946.145
6392	183.4	14293.968	36682.59
5510	183.38	13404.923	38241.129
5864	183.19	13834.076	35314.527
6594	183.15	14434.437	37195.473
6368	182.94	14298.64	36090.66
4494	182.94	12338.983	35391.094
543	182.92	8331.757	34326.781
2816	182.81	10918.066	38394.813
4875	182.77	12731.973	35844.434
4237	182.71	12157.204	35108.395
1362	182.61	9149.163	39790.152
4538	182.58	12348.104	33324.031
4633	182.52	12576.514	36237.66
2472	182.46	10513.394	39600.887
3894	182.35	11722.088	39231.508
6729	182.29	14556.702	33361.859
6444	182.23	14233.576	38668.422
5885	182.19	13981.956	36124.867
2122	182.17	10198.101	39709.602
4443	182.1	12442.176	37197.563
2320	182.08	10396.762	34374.125
3579	182.06	11493.975	37117.34
3118	182.06	11138.728	33521.871
1715	181.94	9527.277	38241.383
860	181.94	8716.569	34091.871
3897	181.85	11702.291	39263.316
3694	181.75	11593.478	33637.957
1962	181.75	10059.277	33500.68
4270	181.67	12210.966	36389.102
6509	181.5	14627.082	39716.367
3696	181.5	11603.516	33185.359
4552	181.44	12645.125	33342.527
4510	181.39	12278.199	34599.809
6241	181.27	14009.177	33402.977
2808	181.22	10880.306	38133.121
2075	181.14	9960.849	37905.891
4490	181.1	12279.319	35489.504
5387	181.1	13439.593	34198.656
406	181.08	8084.306	36634.016
1262	180.95	9263.701	36432.586
2254	180.93	10239.248	35125.875
6174	180.91	14095.764	35149.781
2770	180.89	10987.5	36646.348
1039	180.89	9026.018	39067.273
829	180.79	8583.345	33425.844
5140	180.76	13003.194	39600.602
639	180.74	8327.548	38070.738
1812	180.72	9776.593	38191.781
1169	180.62	8981.337	34036.91
2285	180.6	10236.11	33256.285
897	180.49	8657.643	36075.898
6258	180.37	14334.747	33262.797
1141	180.37	8894.116	35277.523
5883	180.33	13949.911	35926.434
1270	180.2	9087.472	36689.664
1555	180.12	9336.761	34032.398
2825	179.99	10803.213	39066.27
6088	179.95	14026.422	37445.227
3120	179.95	11074.28	33529.465
3090	179.95	11009.559	34364.613
1072	179.68	8867.927	37952.574
6705	179.57	14441.646	34390.91
2685	179.51	10858.063	33806.164
2784	179.49	10775.977	37233.086
5775	179.47	13618.043	33268.734
3170	179.4	11216.542	34078.449
5429	179.38	13383.765	36049.938
4844	179.32	12803.437	36900.242
5403	179.24	13393.729	34947.152
3891	179.24	11820.842	38992.309
1702	179.18	9520.179	37811.609
1345	179.11	9069.758	39136.656
3195	179.11	11405.306	35328.121
1346	179.09	9150.172	39192.586
6456	179.07	14405.964	38912.883
4454	179.03	12486.959	36940.172
5665	178.99	13622.633	36804.012
5141	178.95	13108.706	39619.621
278	178.92	7848.186	39179.426
3581	178.82	11604.6	37182.426
5362	178.8	13469.642	33295.613
1661	178.63	9689.723	35933.867
3592	178.57	11592.935	36281.289
4243	178.57	12070.682	35254.324
3655	178.57	11470.251	34664.414
3046	178.53	11096.94	35714.934
497	178.49	8088.239	33465.258
4345	178.4	12086.959	38968.012
4544	178.38	12670.129	33092.57
5994	178.28	13953.33	39499.961
1063	178.23	9046.992	38258.789
1130	178.19	8861.677	35590.758
5931	178.15	13934.9	37634.07
1593	178.15	9535.367	33054.77
3918	178.11	12059.402	39820.563
6212	178.07	14092.91	34139.09
5180	178	13343.197	39198.809
4893	178	12746.423	35412.566
2717	177.96	10825.993	35088.895
5952	177.9	13865.391	38016.855
4678	177.88	12585.03	37643.547
714	177.81	8431.726	38536.086
768	177.61	8419.006	35944.801
3116	177.58	11110.079	33503.18
3567	177.56	11586.612	37363.684
1443	177.5	9326.764	36579.176
637	177.48	8382.81	37901.531
5261	177.44	13158.577	35964.547
1784	177.33	9797.458	39338.574
5459	177.31	13350.75	37089.559
5298	177.21	13280.931	34772.453
3812	177.1	11664.868	36791.324
6548	177.06	14471.903	38700.348
5755	177.02	13775.726	34102.211
4434	176.96	12429.96	37820.152
5150	176.94	13001.955	39863.793
2496	176.89	10596.667	39282.383
952	176.89	8721	38048.234
6070	176.77	14078.955	37853.938
6252	176.77	14414.617	33097.434
5224	176.58	13343.103	37369.969
6595	176.52	14449.748	37230.961
5008	176.46	13041.791	34966.563
251	176.37	7754.737	38543.723
3690	176.27	11531.564	33799.883
5154	176.22	12993.155	39940.902
5045	176.18	13108.326	36397.453
5926	176.16	13943.279	37536.383
2432	176.14	10435.22	38775.449
133	176.14	7939.829	36177.402
4541	176.04	12628.746	33027.078
4704	175.83	12683.238	38684.004
6467	175.76	14418.639	39117.793
4488	175.68	12377.047	35713.313
1957	175.62	10114.108	33184.973
4509	175.56	12287.52	34587.672
5849	175.39	13919.751	34913.555
2361	175.3	10539.648	35704.723
5901	175.3	13817.204	36579.059
4205	175.28	12222.063	33843.133
6185	175.12	14060.714	35089.496
522	175.1	8407.715	33682.117
4366	175.05	12212.672	39792.383
4960	175.03	12946.353	33401.164
2688	174.89	10837.273	34340.672
2074	174.87	10091.431	37878.23
2231	174.87	10296.359	36048.113
784	174.78	8508.406	35098.258
902	174.74	8729.521	36284.496
3023	174.64	11119.839	36182.125
2538	174.63	10699.982	37981.348
2062	174.59	10059.792	37638.785
5257	174.51	13282.507	36089.539
533	174.49	8319.341	33983.922
3367	174.28	11262.115	38784.539
259	174.22	7971.853	38793.77
3231	174.2	11321.877	36470.219
5443	174.11	13374.099	36741.504
5420	174.07	13444.626	35515.477
6229	174.05	14091.487	33921.336
2061	173.99	10085.295	37624.73
2571	173.97	10720.08	36756.391
1019	173.8	8855.818	39681.5
6172	173.76	14025.703	35388.215
4969	173.74	13116.912	33839.035
1757	173.71	9559.287	39343.414
6394	173.61	14400.024	36732.984
2312	173.59	10540.106	34077.52
5814	173.27	13840.423	34041.859
4715	173.11	12536.552	38968.477
6544	173.11	14471.372	38894.902
4993	172.92	12943.68	34127.527
1058	172.92	8902.749	38631.172
2886	172.84	11150.554	39207.426
2092	172.73	10005.607	38775.449
2121	172.48	10212.892	39612.465
5467	172.46	13499.463	37282.586
5560	172.4	13601.766	39972.523
6251	172.38	14239.731	33078.762
5657	172.37	13739.095	37117.922
6451	172.19	14218.187	38843.207
1100	172.15	8995.54	36770.254
4788	172.14	12919.157	38708.965
6635	172.1	14485.963	36114.445
2459	172	10554.182	39436.141
5613	171.96	13735.493	38162.09
6352	171.87	14244.595	35643.813
459	171.85	8130.152	34483.406
2484	171.81	10582.546	39771.219
5858	171.77	13919.142	35143.613
1231	171.75	9088.741	34206.859
4111	171.71	11974.547	34605.27
2877	171.6	10988.364	39286.473
2354	171.43	10430.767	35553.574
4779	171.37	12878.458	39067.496
5764	171.16	13711.389	33555.563
4580	171.12	12509.548	34116.699
6389	171.06	14224.454	36661.938
2687	171	10873.611	34243.309
1222	170.95	9211.629	33882.027
274	170.89	7722.038	39034.508
1116	170.87	8955.008	36259.5
134	170.83	7807.002	36189.438
6282	170.78	14294.289	33698.949
6314	170.74	14396.625	34847.824
3079	170.7	11054.148	34679.234
1579	170.66	9399.109	33439.051
4425	170.6	12428.692	37912.695
5565	170.56	13679.714	39658.695
5082	170.51	12977.286	37591.055
5112	170.49	13117.318	38532.891
6563	170.45	14635.165	38414.391
5276	170.39	13280.734	35703.652
5773	170.37	13703.157	33203.199
5380	170.33	13351.961	34065.754
4639	170.33	12629.55	36449.859
5966	170.22	13843.276	38382.875
2372	170.03	10390.383	36503.145
1046	170.01	8910.455	38847.938
1021	169.97	9049.74	39437.34
3703	169.93	11461.933	33146.383
5752	169.91	13757.921	34038.035
774	169.82	8501.706	35758
6685	169.59	14565.691	35010.012
6213	169.49	14028.234	34172.203
1075	169.47	8858.248	37725.617
389	169.43	8082.535	37109.938
5116	169.4	13071.496	38771.297
3584	169.4	11562.991	36844.949
3639	169.38	11454.468	34988.777
3743	169.32	11691.088	34400.629
566	169.24	8288.767	35613.48
4067	169.22	12004.946	36009.539
139	169.19	7800.902	36263.578
2630	169.15	10586.515	34598.566
1538	169.13	9320.639	35077.727
3635	169.07	11460.537	35141.879
5356	169.05	13438.743	33117.125
2161	169.03	10222.285	38460.445
1915	168.94	9796.854	34744.086
1017	168.92	8921.117	39647.484
2283	168.92	10208.299	33425.723
6475	168.9	14353.245	39399.289
2266	168.86	10320.268	34539.281
5800	168.82	13867.56	33623.996
5303	168.74	13315.142	34555
4388	168.71	12487.728	39182.078
4405	168.69	12284.144	38729.578
5662	168.69	13575.674	36987.641
3175	168.61	11259.585	34216.121
4652	168.59	12635.908	36821.484
3834	168.59	11775.015	37216.363
2056	168.55	10099.062	37384.055
2780	168.5	10788.495	37089.895
1609	168.44	9658.716	33720.703
3815	168.28	11647.87	36867.293
5242	168.25	13225.499	36782.359
5709	168.19	13709.499	35537.414
6181	168.19	14137.337	34983.988
6459	168.17	14295.093	38943.27
3880	168.15	11715.542	38703.93
6012	168	14000.668	39652.898
3235	167.96	11277.277	36665.707
6044	167.84	14013.708	38742.672
4123	167.81	11997.556	34163.496
853	167.77	8822.017	33754.98
1099	167.69	8980.769	37023.52
3645	167.67	11568.569	34841.926
6288	167.6	14375.871	33867.051
6050	167.56	14016.955	38617.477
6153	167.56	14088.18	36042.434
1002	167.52	8699.629	39823.699
145	167.44	7857.309	36505.73
555	167.4	8214.682	34777.887
667	167.38	8415.728	39294.371
6553	167.29	14443.377	38747.242
430	167.17	8029.43	35770.117
287	167.15	7808.208	39621.48
6268	167.14	14292.341	33459.34
1682	167.14	9526.266	36788.41
2353	167.12	10358.07	35442.449
6653	167.02	14427.65	35710.004
265	166.94	7864.605	38957.164
2721	166.87	10814.441	35224.234
754	166.83	8616.22	36990.57
5659	166.71	13712.062	37151.055
4142	166.5	11886.875	33645.957
5745	166.48	13567.811	34355.508
3169	166.48	11290.719	34068.824
6319	166.37	14332.002	34869.906
5321	166.37	13213.689	34037.035
3641	166.33	11597.433	34997.785
820	166.29	8429.532	33658.566
1436	166.2	9413.065	36982.492
2160	166.16	10303.679	38428.645
2212	166.14	10297.045	36430.043
6237	166.04	14045.363	33593.887
6040	165.97	14196.395	38834.184
2257	165.79	10269.2	35070.926
2306	165.78	10397.007	33952.051
1103	165.74	8854.962	36569.223
5776	165.72	13576.333	33312.734
5854	165.72	13967.303	35060.004
5382	165.68	13476.253	34071.652
3077	165.62	11189.506	34925.156
6676	165.58	14421.973	35120.746
5034	165.56	12979.378	35884.43
1977	165.47	10054.98	34264.184
35	165.33	7677.382	33573.148
4336	165.32	12143.849	38757.449
4859	165.26	12916.322	36277.215
5795	165.26	13843.417	33493.543
2686	165.26	10956.054	34091.434
1570	165.16	9330.916	33578.324
1917	165.12	9750.229	34539.934
2592	165.09	10640.348	35941.785
2307	165.05	10448.22	33960.91
535	165.01	8315.96	34040.895
481	164.99	8049.262	34043.188
4247	164.97	12234.885	35401.992
2028	164.86	9955.438	36502.273
6708	164.86	14424.137	34175.711
2142	164.8	10284.104	39068.207
1900	164.74	9744.784	35537.324
4453	164.7	12461.921	36933.723
6356	164.65	14244.83	35681.383
2383	164.65	10416.781	36974.355
1366	164.61	9182.328	39998.809
2659	164.53	10566.181	33205.246
14	164.51	7716.825	33194.547
615	164.43	8356.46	37176.996
3223	164.43	11390.624	36169.027
2334	164.4	10421.256	34867.91
2085	164.4	9978.435	38482.953
1850	164.3	9907.246	36915.16
2138	164.2	10247.623	38962.066
6606	164.15	14505.136	36729.195
499	164.05	8060.46	33182.77
3241	163.97	11403.833	36991.836
1754	163.97	9689.953	39145.977
227	163.74	7935.383	38233.398
5323	163.71	13174.551	34083.051
2986	163.71	11081.238	36932.883
6530	163.61	14520.633	39163.215
2033	163.59	10080.422	36642.848
55	163.42	7897.062	34066.441
3810	163.36	11703.118	36734.969
865	163.25	8630.252	34639.461
5615	163.17	13597.384	38218.531
5612	163.13	13617.513	38152.547
2851	163.09	10819.41	39633.227
3571	163.06	11429.939	37471.539
3469	162.98	11470.119	39157.852
4549	162.94	12566.15	33228.902
4133	162.88	11870.848	33878.277
3171	162.81	11272.718	34093.887
1909	162.79	9721.741	35059.777
940	162.75	8639.087	37573.969
6	162.73	7901.608	33067.496
1703	162.67	9516.132	37931.844
2885	162.65	11105.981	39182.77
2706	162.61	10904.365	34891.555
4531	162.58	12436.795	33239.734
857	162.58	8628.356	33939.426
3376	162.5	11302.435	39091.609
3158	162.42	11220.814	33805.652
5784	162.35	13931.866	33092.793
5348	162.33	13295.492	33348.949
1732	162.17	9531.172	38799.176
4197	162.14	12153.814	33430.086
3684	162.1	11423.345	33839.055
385	162.06	8034.79	37187.105
924	161.81	8643.856	37033.793
1229	161.75	9244.216	34113.531
2022	161.7	9979.109	35872.805
858	161.68	8798.601	34017.34
4004	161.66	11857.322	37579.668
6384	161.54	14320.677	36457.348
2862	161.45	10915.569	39920.301
5503	161.35	13503.38	37989.762
1625	161.29	9610.301	34669.285
1267	161.27	9098.015	36578.574
2077	161.22	9989.712	37963.156
6064	161.12	14063.559	38251.594
911	161.04	8634.983	36676.41
2814	161.04	10947.65	38187.516
5342	160.97	13179.081	33741.078
390	160.87	8176.815	37114.902
1943	160.85	9748.413	33356.898
5754	160.83	13732.744	34067.242
5543	160.81	13521.004	39740.352
2414	160.72	10398.721	38000.355
1940	160.7	9907.392	33602.879
1010	160.6	8869.267	39901.809
3421	160.56	11245.676	39679.676
4669	160.47	12537.536	37377.227
5200	160.41	13141.452	38023.02
5741	160.39	13568.983	34593.27
1979	160.37	9967.789	34354.777
1015	160.37	9030.466	39612.773
286	160.3	7947.999	39530.949
3887	160.28	11660.287	38930.395
5900	160.24	13972.582	36494.156
5013	160.22	13129.37	35051.738
1065	160.2	8891.432	38266.191
29	160.18	7680.212	33409.672
6156	160.09	14065.142	35848.797
6734	160.09	14547.644	33179.27
5408	160.05	13449.903	35114.398
4675	159.99	12529.037	37502.73
5329	159.93	13218.371	33878.523
4263	159.88	12092.828	35949.844
1793	159.86	9829.807	38816.805
3148	159.8	11221.804	33591.523
3623	159.74	11515.759	35530.098
1184	159.74	8852.279	33415.52
1922	159.68	9752.1	34353.793
4640	159.65	12643.753	36470.723
752	159.63	8547.003	36887.672
2166	159.53	10144.042	38213.965
6367	159.42	14396.844	36081.285
2603	159.42	10675.919	35669.59
6577	159.36	14625.198	38139.641
2652	159.34	10695.025	33502.828
1960	159.32	9918.057	33264.043
4297	159.3	12151.454	37408.797
5239	159.11	13201.705	36759.262
5365	159.07	13373.612	33472.426
3693	159.07	11444.44	33612.316
3232	159.01	11259.685	36489.516
4331	158.9	12105.757	38555.891
5070	158.88	12925.81	37304.172
146	158.82	7838.261	36554.449
1761	158.8	9545.093	39574.316
5903	158.75	13801.12	36726.148
2848	158.71	10842.633	39541.063
4540	158.63	12451.36	33147.195
5063	158.61	12925.754	37048.785
661	158.57	8253.856	39161.871
3685	158.44	11585.124	33879.98
719	158.36	8439.524	38207.086
689	158.36	8487.893	39599.039
1239	158.34	9261.069	35086.559
66	158.32	7856.189	34118.84
5333	158.25	13315.997	33963.813
4890	158.09	12744.821	35364.563
6404	157.88	14353.358	36915.723
6255	157.83	14331.171	33147.012
1662	157.81	9667.576	35960.457
944	157.79	8828.21	37763.297
6290	157.79	14361.107	33991.871
3511	157.77	11434.912	38709.473
1777	157.71	9747.445	39928.004
1180	157.67	8917.121	33541.563
3237	157.65	11272.401	36779.469
5099	157.65	12948.452	38174.727
6580	157.56	14637.361	37873.254
2656	157.5	10648.786	33586.438
4213	157.5	12125.133	34176.754
4778	157.46	12753.368	39052.195
2607	157.46	10677.136	35525.406
1970	157.44	10062.432	33818.191
5905	157.44	13908.877	36776.438
4900	157.44	12725.199	35175.043
4125	157.4	11862.492	34203.895
3578	157.31	11456.963	37066.492
762	157.21	8445.733	36072.664
2657	157.17	10716.134	33597.539
2897	157.14	11204.396	38662.73
2162	157.14	10301.573	38463.805
4793	156.94	12888.407	38607
1941	156.89	9788.002	33647.359
4353	156.89	12192.995	39307.855
6590	156.85	14540.491	37364.996
3936	156.81	11868.886	39204.984
6364	156.77	14293.742	35860.684
2181	156.75	10140.501	37854.738
4912	156.75	12771.344	34479.223
946	156.75	8633.71	37807.805
5271	156.64	13150.46	35871.793
412	156.64	8069.941	36437.199
4090	156.6	12029.174	35318.574
6743	156.5	14512.146	33040.68
2555	156.48	10618.826	37349.027
5630	156.47	13769.558	37757.836
6382	156.41	14217.698	36411.031
2196	156.37	10183.824	37440.578
6567	156.33	14555.28	38197.852
2153	156.27	10275.188	38622.637
4121	156.25	11959.178	34145.266
5423	156.14	13480.414	35621.305
2940	156.06	11202.521	37372.344
557	156.03	8215.19	34852.27
493	155.95	8099.69	33792.258
2634	155.87	10753.544	34131.508
4869	155.83	12812.05	35935.688
994	155.78	8749.184	39530.617
2573	155.76	10619.121	36772.23
5688	155.76	13641.376	35742.09
4261	155.74	12210.659	35923.992
391	155.6	8195.848	37161.457
448	155.57	8103.3	35026.531
1587	155.51	9498.369	33009.336
3787	155.51	11812.296	36102.391
4634	155.45	12528.012	36277.98
2066	155.43	10005.274	37701.273
97	155.41	7941.957	35128.652
463	155.39	8152.808	34538.395
4554	155.35	12541.359	33408.086
169	155.3	7954.105	37275.848
4767	155.22	12880.127	39361.613
3844	155.22	11711.975	37597.445
1762	155.11	9685.004	39589.109
3661	155.09	11622.411	34587.672
4934	155.05	12727.298	33350.172
794	155.01	8491.797	34944.156
2922	154.8	11029.055	37951.941
120	154.72	7701.342	35758.371
5708	154.7	13685.241	35528.914
4807	154.57	12883.147	38075.746
6461	154.57	14396.929	38960.008
846	154.55	8695.551	33469.445
2438	154.53	10418.909	38833.848
3910	154.47	11805.412	39537.328
3343	154.44	11302.163	38134.98
4358	154.4	12164.68	39362.023
4481	154.3	12418.552	36051.871
3097	154.21	11084.475	33970.762
5402	154.15	13434.665	34844.996
2130	154.15	10330.438	39312.563
6345	154.09	14342.069	35437.422
4654	154.07	12537.674	36974.746
4088	154.05	11895.055	35557.688
4836	153.98	12865.052	37216.621
4031	153.98	12012.538	36987.523
3375	153.94	11227.393	39054.555
4817	153.8	12887.019	37966.965
3980	153.8	11931.759	38104.688
1273	153.59	9140.108	36841.996
540	153.57	8359.956	34147.277
4413	153.53	12404.587	38174.602
2301	153.42	10424.835	33599.375
2552	153.42	10699.964	37625.957
5123	153.3	12970.686	39085
6687	153.27	14470.422	35069.461
1405	153.25	9340.578	38181.566
4925	153.19	12798.714	33689.93
6130	153.13	14165.208	36242.68
4539	153.08	12453.228	33017.219
1771	153.02	9667.909	39981.848
1056	153	8948.272	38709.879
738	152.92	8506.82	37499.961
4242	152.9	12237.077	35223.719
5686	152.77	13651.304	36000.23
5244	152.75	13147.347	36554.074
198	152.71	7731.256	38083.922
6119	152.69	14206.21	36388.609
6099	152.67	14039.115	37138.297
2147	152.62	10271.159	38492.262
2387	152.44	10385.09	37048.852
4743	152.4	12613.98	39808.188
6411	152.4	14226.419	37100.398
5807	152.37	13991.569	33880.512
2728	152.33	10832.34	35588.906
4547	152.27	12658.443	33141.383
2375	152.17	10526.133	36723.891
1404	152.16	9275.382	38437.52
3184	152.14	11286.861	34627.691
5273	152.08	13320.156	35592.832
5988	152.04	13967.069	39267.008
6683	152.04	14570.848	34955.648
2370	152	10542.177	36313.59
1741	151.98	9654.958	39065.223
4776	151.93	12869.12	39028.988
6429	151.89	14410.692	37777.84
3011	151.89	11032.352	36255.152
5448	151.89	13387.359	36924.902
1197	151.87	9032.515	33144.809
5139	151.85	13001.505	39483.906
5873	151.79	13967.138	35521.031
44	151.79	7803.071	33838.313
4103	151.71	12052.196	34651.035
2635	151.68	10603.469	34191.145
5717	151.66	13671.087	35116.469
6442	151.52	14345.359	38608.5
1950	151.47	10069.249	33039.797
2304	151.41	10550.451	33760.051
4255	151.33	12200.756	35761.836
864	151.22	8719.043	34620.734
5796	151.18	13784.759	33493.156
2640	151.14	10654.12	34247.156
727	151.12	8468.424	37749.316
3092	151.06	11203.232	34410.605
886	150.93	8716.032	35497.691
5313	150.89	13308.667	34221.563
3008	150.85	11055.996	36526.258
4347	150.81	12195.517	39002.371
885	150.8	8778.822	35406.145
6207	150.74	14149.182	34314.508
2417	150.72	10558.296	38179.199
3377	150.7	11394.511	39097.359
2505	150.64	10628.509	39097.699
2113	150.64	9920.6	39877.832
5071	150.47	13038.304	37315.699
3019	150.43	11068.284	36067.43
6205	150.39	14134.288	34537.148
3912	150.32	11718.981	39628.551
2871	150.24	11135.001	39531.324
2352	150.16	10390.608	35395.18
6167	150.14	14073.344	35528.277
6312	150.01	14317.496	34750.172
4460	149.86	12384.381	36857.879
6483	149.86	14358.605	39588.668
3781	149.82	11740.452	35844.82
713	149.72	8450.392	38505.363
6700	149.44	14464.277	34570.777
109	149.24	7677.079	35478.043
1263	149.22	9153.691	36455.461
5834	149.21	13832.378	34508.598
1560	149.17	9280.587	34115.406
2276	149.11	10233.583	33776.625
3937	149.11	12015.418	39271.844
5217	149.01	13153.227	37551.27
3549	148.99	11463.384	38114.934
6168	148.99	14109.243	35565.012
5958	148.9	13921.353	38125.836
6654	148.8	14633.845	35715.297
4477	148.69	12333.291	35927.102
1390	148.67	9421.97	38801.965
642	148.63	8363.309	38137.527
3217	148.54	11218.874	35969.207
6430	148.52	14309.283	37926.809
2864	148.42	11090.568	39980.086
677	148.4	8245.726	39603.219
1254	148.4	9255.971	35920.906
252	148.36	7958.885	38596.805
560	148.32	8206.773	35173.809
5441	148.25	13360.502	36618.625
2016	148.15	10104.332	35658.836
5353	148.11	13318.001	33008.25
31	148.09	7896.29	33423.516
321	148.09	8111.088	38704.746
6495	148.08	14334.054	39908.539
6727	148	14533.646	33539.66
4905	147.92	12857.721	34958.078
1692	147.9	9525.873	37230.902
5412	147.85	13439.288	35168.18
5335	147.83	13348.718	33998.301
4914	147.65	12757.536	34510.289
2670	147.39	10821.471	33096.02
847	147.33	8794.951	33594.309
2917	147.25	11093.396	38099.203
779	147.25	8455.122	35731.691
1760	147.1	9493.669	39536.789
659	147.08	8240.655	39112.727
3172	147.06	11304.409	34118.91
298	147.02	8044.313	39838.047
5742	147.02	13671.199	34298.59
6427	146.95	14301.665	37560.992
6126	146.93	14129.45	36482.313
1104	146.91	8876.902	36585.086
435	146.89	8036.197	35643.773
3968	146.79	11940.085	38222.363
6169	146.79	14127.311	35276.125
5203	146.77	13316.827	37885.164
2005	146.77	10049.678	34975.746
4232	146.72	12088.323	34921.09
4206	146.66	12194.034	33894.004
1311	146.6	9109.542	37860.215
5476	146.58	13550.168	37517.402
5407	146.52	13420.815	35113.547
3210	146.47	11407.46	35610.844
527	146.33	8239.479	33805.191
2165	146.33	10253.475	38193.074
6641	146.26	14467.231	36181.574
510	146.26	8267.584	33160.555
3885	146.22	11793.572	38853.043
893	146.18	8748.089	35886.313
6171	146.01	14177.675	35385.012
6648	145.95	14428.115	36021.207
3734	145.93	11636.796	33856.594
1635	145.8	9570.826	35153.121
1626	145.78	9513.112	34779.984
6587	145.72	14497.916	37788.309
5245	145.51	13249.42	36620.871
2011	145.39	10072.673	35425.305
5627	145.32	13629.341	37917.512
5168	145.32	13190.439	39462.883
6116	145.26	14203.746	36638.941
5177	145.22	13341.889	39123.027
1232	145.2	9169.67	34249.648
5668	145.18	13612.574	36637.656
5262	145.11	13233.362	36018.848
6579	145.09	14571.59	37872.73
150	145.03	7915.947	36706.457
2117	145.01	10143.008	39828.426
1783	144.95	9844.607	39560.645
862	144.88	8724.197	34209.152
5736	144.74	13641.472	34741.012
4878	144.7	12919.642	35857.832
214	144.63	7834.136	38199.715
3088	144.61	11021.246	34300.637
580	144.55	8414.258	36270.621
5078	144.51	13039.239	37455.066
3730	144.49	11658.791	33282.984
3938	144.44	12060.47	38971.398
4016	144.4	11998.902	37321.156
5352	144.38	13170.579	33284.305
3633	144.36	11558.859	35397.117
3101	144.21	11115.938	34083.711
4796	144.19	12755.866	38353.199
5035	144.15	13135.777	35924.453
747	144.01	8591.449	37330.602
336	143.82	8041.392	38174.07
3600	143.73	11427.772	36111.063
4316	143.65	12093.549	38246.438
4320	143.63	12159.568	38405.77
1821	143.61	9726.368	37881.496
437	143.61	8041.34	35537.469
842	143.54	8841.563	33379.59
2376	143.48	10508.961	36725.203
3952	143.44	12035.506	38686.086
5726	143.42	13709.359	34896.289
2535	143.36	10662.172	37930.18
3745	143.34	11666.076	34434.012
3112	143.34	11202.552	33680.133
4101	143.34	11893.106	34801.07
574	143.32	8238.491	35943.34
2651	143.25	10584.872	33792.543
5953	143.25	13786.702	38018.238
1701	143.23	9652.811	37772.66
5174	143.17	13160.864	39580.914
5804	143.04	13873.227	33803.398
2502	143	10621.87	39242.34
241	142.9	7932.49	38333.859
5254	142.88	13321.569	36370.457
1925	142.79	9797.075	34424.879
5327	142.73	13171.499	33833.926
1973	142.69	9938.618	34024.91
1747	142.67	9559.299	39082.32
36	142.64	7644.857	33602.074
6307	142.56	14322.919	34644.988
5943	142.56	13982.874	37757.246
1354	142.44	9265.77	39504.883
5075	142.39	12936.712	37386.508
2849	142.31	10807.522	39579.191
4904	142.25	12855.371	35216.098
500	142.21	8119.389	33192.008
6306	142.21	14381.551	34615.066
6613	142.19	14594.523	36608.77
3140	142.16	11393.492	33319.477
1166	142.12	8862.032	34327.387
4463	142.08	12483.061	36396.551
3320	142.06	11289.893	37874.172
4013	142.02	11894.214	37503.199
5846	142	13895.38	34800.227
2506	141.98	10745.607	39113.309
3761	141.96	11742.868	35136.402
3472	141.95	11608.093	39210.691
6401	141.95	14410.971	36815.781
349	141.89	8091.322	38006.691
2624	141.85	10649.123	34935.098
1319	141.81	9117.561	38195.109
1789	141.75	9869.019	39246.012
4954	141.75	13073.243	33146.652
2002	141.75	9943.44	34919.641
4145	141.54	11925.629	33406.785
1272	141.5	9118.415	36772.34
2297	141.45	10447.732	33376.914
2587	141.45	10724.632	36346.391
4673	141.43	12527.235	37477.105
24	141.31	7756.658	33296.859
5258	141.31	13181.308	36220.965
5114	141.31	12973.143	38600.012
882	141.29	8733.04	35305.734
2633	141.24	10650.757	34421.477
3648	141.22	11504.969	34611.832
5001	141.22	13026.833	34440.969
4618	141.16	12551.491	35798.012
6497	141.12	14577.369	39757.992
6699	140.99	14595.241	34527.027
6375	140.97	14302.751	36168.523
575	140.97	8209.189	36016.48
1343	140.91	9090.125	39090.375
1953	140.89	9965.864	33139.359
1566	140.89	9395.717	33737.391
1145	140.8	8881.483	35118.012
2606	140.78	10705.773	35450.355
4374	140.78	12485.36	39458.777
5458	140.74	13480.404	37052.988
3084	140.74	11004.123	34505.359
2951	140.7	11014.637	37277.484
2889	140.7	11149.611	39000.246
2221	140.68	10256.621	36196.336
4911	140.66	12741.2	34907.109
5506	140.64	13500.182	38136.762
2131	140.47	10204.69	39123.234
688	140.39	8500.199	39901.828
6443	140.37	14376.957	38652.359
3306	140.36	11228.505	37664.449
2549	140.28	10705.482	37558.461
828	140.2	8432.245	33588.496
2759	140.18	10862.269	36398.246
1878	140.13	9822.95	36278.113
1924	140.09	9734.978	34391.879
1543	140.05	9334.838	34928.238
3494	140.03	11452.474	39105.988
824	140.03	8534.56	33793.02
4944	139.91	12736.741	33294.191
4949	139.9	12846.154	33145.246
5357	139.86	13400.791	33117.004
6287	139.78	14368.835	33824.801
6157	139.74	14148.51	35944.801
2012	139.59	9938.399	35484.133
5349	139.57	13231	33454.082
982	139.51	8680.418	39156.348
4902	139.44	12769.726	35189.496
1387	139.4	9458.314	39204.77
6329	139.38	14293.564	34996.305
2296	139.36	10501.071	33324.656
468	139.34	8174.296	34349.898
5401	139.32	13534.345	34737.465
5268	139.3	13174.076	35804.48
2722	139.21	10882.565	35279.789
38	139.21	7788.698	33623.965
3625	139.21	11540.649	35549.352
4637	139.17	12604.609	36342.184
1904	139.07	9798.579	35381.27
6077	139.01	14018.732	37536.246
930	138.92	8636.415	37237.887
6018	138.82	14191.942	39365.891
3960	138.77	11954.593	38580.695
4284	138.75	12127.821	36998.383
2995	138.69	11171.198	36726.887
3154	138.55	11295.239	33685.215
6217	138.42	14078.426	34235.539
2547	138.36	10647.897	37520.5
1759	138.32	9514.481	39401.91
3913	138.32	11732.515	39642.523
4489	138.29	12431.131	35433.305
6551	138.29	14441.705	38719.73
1820	138.29	9705.055	37874.402
4364	138.27	12244.388	39709.875
6248	138.25	14018.717	33134.848
5783	138.21	13856.449	33088.137
1071	138.13	9005.8	37845.035
708	138.08	8590.886	38945.078
4308	138.06	12239.711	37799.777
2140	137.98	10260.423	39040.633
4306	137.83	12072.531	37621.652
5847	137.67	13848.638	34801.453
3236	137.56	11296.353	36729.441
5633	137.5	13641.68	37824.961
2605	137.44	10771.825	35720.547
1287	137.44	9232.059	37191.688
4629	137.41	12563.45	36119.605
4217	137.41	12214.108	34413.238
4574	137.23	12693.933	33971.711
3597	137.18	11450.451	36375.105
5801	137.1	13916.264	33622.578
167	137.04	7978.155	37265.039
1107	137.04	8962.395	36666.242
1559	137.02	9312.981	34109.512
4120	136.96	11861.745	34433.957
1248	136.96	9057.977	35471.887
172	136.89	7717.595	37465.137
2737	136.79	10888.351	35894.379
3658	136.64	11453.722	34533.613
1944	136.52	9813.185	33357.344
5025	136.51	12934.827	35519.016
5650	136.51	13567.102	37247.992
6224	136.49	14151.568	33870.555
3355	136.47	11413.952	38255.941
1181	136.37	8868.933	33585.625
419	136.33	7999.439	36345.461
6397	136.31	14235.679	36752.621
810	136.26	8443.747	34348.727
6342	136.24	14396.891	35262.836
4649	136.24	12562.6	36672.836
4662	136.22	12676.152	37169.684
2107	136.22	9978.167	39373.363
1788	136.1	9750.736	39206.43
1284	136.1	9168.139	37099.938
855	135.97	8649.241	33824.625
5098	135.91	12916.525	38174.922
1157	135.85	8912.313	34841.355
5057	135.78	13030.09	36907.273
3105	135.74	11032.197	33945.766
4936	135.74	12796.344	33165.828
3047	135.72	11021.414	35713.93
5816	135.7	13799.769	34111.336
245	135.68	7652.301	38346.965
5723	135.66	13662.21	35047.668
969	135.66	8634.095	38689.598
4831	135.64	12828.714	37408.156
1883	135.64	9754.86	36065.883
901	135.55	8714.198	36140.504
771	135.55	8540.969	36015.352
647	135.53	8292.751	38326.645
6230	135.51	14084.772	33941.797
3141	135.39	11408.162	33358.074
5608	135.39	13703.538	38406.172
6244	135.37	14154.1	33474.293
4548	135.37	12699.62	33222.469
6202	135.3	14044.345	34476.047
5158	135.26	13210.501	39898.246
165	135.24	7918.808	37074
3230	135.18	11386.225	36345.547
2424	135.15	10555.137	38369.516
1795	134.97	9915.88	38942.469
1150	134.95	8893.702	34935.563
1028	134.9	8974.504	39362.426
554	134.86	8251.475	34728.551
4584	134.86	12542.445	34348.809
872	134.74	8638.853	35088.18
6208	134.59	14103.799	34327.113
6239	134.57	14154.127	33639.66
4209	134.55	12080.813	33946.605
1954	134.53	10071.697	33141.629
2474	134.53	10503.408	39713.938
3213	134.51	11250.095	35830.547
2850	134.3	10960.194	39624.938
2740	134.26	10926.962	35916.727
4632	134.23	12611.176	36233.258
4091	134.23	11876.625	35359.781
6463	134.21	14249.77	38992.777
39	134.13	7957.015	33632.195
1377	134.05	9277.72	39525.039
4812	134.01	12711.681	37865.395
2707	133.94	10802.267	34928.52
6569	133.94	14604.456	38250.344
1684	133.9	9621.458	36876.066
1736	133.86	9513.933	38848.379
1908	133.78	9874.673	35019.156
3979	133.77	11873.355	38084.762
3382	133.75	11401.537	39269.934
3137	133.65	11339.433	33196.102
5155	133.61	13090.587	39943.785
4599	133.54	12549.973	35184.836
5032	133.48	12996.141	35744.113
1047	133.48	9043.061	38849.152
529	133.46	8388.522	33875.359
5288	133.44	13196.772	35049.645
892	133.4	8797.414	35881
4764	133.25	12853.888	39578.551
634	133.19	8332.574	37770.379
636	133.19	8236.03	37852.313
2146	133.13	10165.671	38704.703
6414	133.04	14366.995	37176.336
5424	133.02	13444.369	35637.625
5547	132.9	13504.641	39821.227
2303	132.69	10412.388	33645.887
1712	132.67	9527.599	38182.707
5378	132.6	13444.915	34032.473
3668	132.5	11574.194	34407.785
4393	132.48	12292.966	39022.094
2098	132.42	10107.441	39001.473
5399	132.37	13373.434	34659.383
2544	132.33	10626.472	37787.816
5517	132.31	13505.87	38574.703
250	132.25	7644.844	38512.695
3089	132.21	11200.493	34299.754
182	132.2	7667.511	37709.813
4638	132.18	12632.329	36427.387
5551	132.16	13520.927	39909.934
5786	132.12	13852.604	33111.16
302	132.1	8018.394	39996.66
1096	132.06	8869.421	37154.922
4971	132.04	13091.628	33852.91
1548	131.97	9421.223	34502.633
1247	131.95	9272.743	35417.23
4615	131.87	12633.751	35627.605
941	131.87	8657.27	37581.18
5385	131.79	13456.283	34139.109
4274	131.68	12213.429	36556.32
5104	131.58	12947.733	38368.203
6688	131.54	14549.767	34786.559
3247	131.54	11373.597	37169.375
1321	131.52	9092.816	38276.891
6681	131.51	14499.976	34940.816
2112	131.49	10110.934	39794.547
5734	131.41	13659.3	34671.223
619	131.37	8283.844	37345.219
3646	131.31	11460.296	34848.117
458	131.31	8040.621	34481.773
4241	131.22	12089.103	35204.137
2145	131.18	10247.943	38670.859
1101	131.1	8918.699	36548.184
4068	130.95	11897.47	36008.828
1669	130.85	9625.089	36206.789
1673	130.85	9642.672	36352.008
5111	130.8	12936.713	38519.703
573	130.8	8348.89	35913.402
1605	130.7	9676.717	33531.941
6279	130.64	14396.492	33636.734
4918	130.59	12801.666	34191.957
5710	130.41	13575.916	35292.383
155	130.36	7776.26	36826.059
1077	130.36	9045.029	37779.094
1400	130.32	9435.719	38742.332
5484	130.07	13562.111	37734.922
4409	130.01	12468.933	38576.652
5397	129.92	13504.762	34460.109
84	129.9	7868.207	34512.285
2126	129.84	10288.187	39513.91
5798	129.82	13991.753	33524.742
4674	129.8	12615.449	37480.449
3372	129.72	11367.345	38975.699
2409	129.7	10411.35	37881.633
2255	129.69	10133.025	35220.508
1122	129.69	8864.288	35966.145
5306	129.63	13332.103	34604.039
6516	129.59	14504.856	39498.172
4207	129.57	12103.625	33907.723
2078	129.53	10008.109	38070.824
3889	129.4	11700.903	38963.77
6058	129.38	14125.713	38203.531
191	129.38	7676.224	37797.891
5765	129.32	13767.452	33590.504
4591	129.3	12691.436	34540.063
556	129.09	8388.584	34833.668
1955	129.09	10100.314	33169.258
104	128.9	7790.112	35435.477
4942	128.86	12907.486	33204.137
4885	128.8	12795.623	35524.039
6692	128.79	14432.617	34613.461
4415	128.71	12363.29	38211.883
176	128.67	7889.714	37608.805
3441	128.59	11608.441	39855.477
1586	128.57	9413.612	33096.902
6689	128.56	14501.479	34820.645
3357	128.46	11416.477	38285.684
460	128.38	8071.437	34518.848
2708	128.23	10980.229	34955.191
4480	128.21	12319.239	36016.973
3392	128.13	11218.417	39381.926
5290	128.1	13338.203	34776.543
4485	128.08	12478.614	35808.898
4627	128.08	12563.603	36018.547
4128	128.06	12019.303	34239.609
1045	128.04	9022.768	38845.488
6677	128.02	14442.866	35231.113
5310	127.98	13183.324	34377.93
3569	127.96	11570.826	37393.699
4929	127.96	12869.42	33798.574
6388	127.94	14314.306	36640.16
616	127.88	8372.65	37272.211
822	127.87	8426.85	33768.586
4096	127.79	11926.742	35229.926
1328	127.77	9087.654	38478.102
95	127.75	7848.611	34900.621
5350	127.73	13331.177	33211.488
838	127.67	8644.061	33137.336
4959	127.6	12975.439	33389.023
5805	127.54	13965.451	33822.266
5634	127.31	13631.077	37510.539
3821	127.31	11670.724	36961.379
1781	126.95	9845.643	39487.309
2880	126.93	11045.051	39333.402
26	126.91	7762.333	33315.602
819	126.85	8429.09	33909.641
1204	126.75	9226.135	33304.379
4315	126.7	12243.003	38244.82
471	126.7	8043.771	34149.809
4770	126.66	12741.689	39238.402
2219	126.62	10212.376	36134.723
3574	126.6	11430.631	37200.883
2684	126.6	10948.48	33793.594
1546	126.6	9413.425	34733.34
1685	126.6	9601.416	36888.711
6292	126.49	14370.164	34041.094
2279	126.45	10274.748	33615.813
4514	126.41	12277.85	34162.043
4346	126.37	12156.551	38980.281
984	126.35	8767.178	39180.066
5518	126.24	13378.164	38625.813
1965	126.22	9970.649	33732.293
890	126.2	8650.777	35721.289
5014	126.18	13129.25	35069.297
1764	126.18	9431.256	39708.531
5802	126.16	13915.163	33748.09
2629	125.99	10770.483	34553.633
3234	125.97	11233.871	36628.887
512	125.91	8386.15	33213.805
4545	125.85	12692.422	33113.441
5049	125.8	13117.351	36507.945
3192	125.7	11231.608	35089.555
1226	125.68	9160.209	34039.242
4712	125.68	12520.382	38901.871
2725	125.59	10911.26	35433.324
5040	125.49	13008.222	36286.902
1175	125.41	8990.352	33726.516
6133	125.41	14008.724	36337.672
2835	125.39	10898.132	39421.848
1455	125.39	9342.703	36017.758
1863	125.34	9831.353	36750.57
3723	125.32	11677.064	33102.914
2726	125.28	10956.99	35464.984
1215	125.26	9134.111	33562.852
4601	125.24	12573.418	35191.934
5400	125.24	13538.309	34680.098
6485	125.24	14326.173	39610.094
2009	125.18	10106.833	35290.246
710	125.18	8616.144	38731.668
1524	125.16	9365.271	35384.043
5196	125.16	13169.169	38273.391
490	125.11	8125.548	33703.266
4225	125.11	12263.423	34774.898
401	125.09	8156.696	36786.992
1451	125.01	9415.085	35915.785
5395	125.01	13515.02	34394.797
4781	124.95	12818.141	39099.77
2692	124.95	10957.23	34418.328
1725	124.88	9677.266	38514.555
5169	124.86	13311.955	39487.129
1334	124.76	9220.025	38764.891
2570	124.72	10675.615	36726.293
1942	124.71	9769.692	33328.211
5826	124.67	13893.546	34264.297
5294	124.67	13326.533	34898.914
3340	124.65	11326.27	38114.078
2308	124.57	10449.905	33976.328
4697	124.57	12542.589	38420.055
5888	124.51	13859.128	36194.543
5159	124.49	13137.366	39902.352
6379	124.48	14225.409	36262.227
5346	124.48	13218.051	33540.262
4873	124.48	12745.354	35821.68
4792	124.44	12766.489	38548.371
5095	124.42	13080.699	38047.031
2428	124.3	10401.987	38490.922
6118	124.28	14134.191	36683.504
1274	124.21	9119.966	36857.676
4926	124.19	12728.551	33707.047
153	124.17	7904.267	36802.949
4950	124.15	13071.859	33038.633
2280	124.15	10138.757	33326.938
442	124.11	8095.119	35412.961
3722	124.02	11737.005	33100.855
1537	123.98	9304.234	35028.574
1084	123.96	8974.582	37625.676
5066	123.8	12961.985	37208.723
6482	123.73	14419.895	39503.566
1266	123.73	9085.847	36481.301
802	123.69	8583.821	34631.66
6164	123.69	14092.123	35454.801
3611	123.67	11451.756	35842.91
5761	123.57	13622.23	33691.664
4044	123.54	11990.143	36815.621
3009	123.52	11125.127	36236.715
2622	123.48	10760.253	34826.883
993	123.42	8845.702	39488.098
3036	123.35	10989.797	35855.621
5747	123.21	13692.706	34195.445
6586	123.12	14446.634	37720.824
1089	123.08	9000.721	37282.719
3624	123.04	11502.029	35536.23
614	122.92	8411.285	37052.816
1985	122.79	10094.286	34618.352
5504	122.77	13501.729	38034.211
5550	122.73	13376.38	39894.523
5124	122.71	12922.967	39129.109
551	122.71	8414.853	34514.625
6691	122.69	14440.649	34915.938
1258	122.62	9205.618	36148.387
6338	122.62	14279.196	35074.492
2789	122.62	10970.399	37570.973
3065	122.56	11045.778	35105.32
6704	122.56	14508.343	34353.605
4293	122.52	12239.123	37234.195
4199	122.46	12149.565	33523.973
6161	122.46	14186.761	35701.883
1927	122.35	9753.649	34136.465
2026	122.27	10075.745	36298.414
5043	122.25	13084.987	36373.164
6108	122.21	14011.31	36701.977
3940	122.06	12021.458	39031.297
5046	121.81	12930.64	36456.352
1373	121.74	9402.789	39988.629
887	121.74	8771.355	35579.426
5829	121.74	13801.365	34291.941
405	121.68	8131.007	36576.973
5372	121.62	13535.12	33820.668
2256	121.58	10165.076	34972.734
3445	121.58	11483.382	39657.289
111	121.54	7813.336	35523.98
5842	121.53	13946.68	34705.563
396	121.51	8042.112	37001.449
303	121.51	8070.643	39549.246
3001	121.49	11198.538	36672.305
4318	121.47	12109.69	38301.266
6291	121.45	14411.305	34011.371
2591	121.41	10744.825	35899.121
998	121.41	8719.226	39604.145
4694	121.37	12590.26	38310.23
4452	121.31	12387.611	36918.188
1652	121.31	9537.827	35580.902
2497	121.28	10759.822	39325.355
137	121.26	7780.118	36229.746
4390	121.24	12341.553	39270.871
4408	121.24	12486.106	38574.273
5160	121.18	13303.081	39939.027
3868	121.07	11776.617	38221.215
2351	121.05	10419.142	35389.492
4135	121.05	12004.76	33901.41
3903	121.01	11802.109	39460.711
3119	121.01	11054.311	33527.758
4867	120.99	12725.007	35912.109
3430	120.97	11267.978	39899.281
5415	120.93	13561.797	35232.664
6661	120.91	14445.963	35506.68
279	120.87	7915.271	39189.066
2401	120.7	10503.624	37717.629
5725	120.62	13773.91	34812.297
2580	120.53	10751.128	36431.652
648	120.47	8308.324	38332.098
6376	120.45	14347.167	36183.715
4723	120.39	12587.147	39224.777
2794	120.36	10930.331	37788.211
4406	120.13	12344.399	38758.77
1861	120.11	9872.11	36734.996
4355	120.07	12082.625	39316.758
1638	120.03	9539.731	35206.297
3016	120.01	11020.873	36341.465
6737	120.01	14439.692	33285.406
347	119.99	8089.348	38294.273
1971	119.97	9919.426	33873.867
1097	119.92	8879.838	36948.477
1913	119.86	9780.102	34875.988
705	119.86	8540.947	38894.625
1972	119.82	10072.2	33931.063
1445	119.72	9350.341	36642.203
2004	119.63	9927.177	34954.223
2824	119.57	10835.721	39056.059
6301	119.57	14308.946	34410.934
536	119.55	8207.491	34109.641
4816	119.55	12833.601	37953.027
2666	119.38	10583.681	33110.063
400	119.34	8090.828	36766.57
5236	119.25	13267.159	36873.754
4074	119.15	11896.083	35748.484
13	119.13	7825.003	33191.82
980	119.09	8700.866	39119.746
900	119.07	8755.155	36115.219
2201	119.05	10151.545	37132.98
4590	119.02	12672.014	34539.223
142	119.02	7723.264	36348.637
2227	118.94	10139.934	35919.863
6281	118.92	14220.144	33695.859
5230	118.92	13156.145	37102.914
811	118.92	8418.127	34417.93
5972	118.92	13840.321	38697.027
462	118.9	8029.092	34535.793
782	118.84	8573.412	35543.125
4564	118.81	12677.082	33850.773
2263	118.77	10294.411	34755.227
951	118.73	8696.465	37988.473
2807	118.71	10954.185	38097.457
2527	118.59	10653.866	38055.383
2956	118.52	11030.071	37332.238
3516	118.42	11601.343	38482.727
3311	118.4	11213.881	37730.027
3735	118.36	11719.535	33859.281
1271	118.36	9194.449	36761.883
712	118.31	8541.074	38775.059
5868	118.31	13950.743	35463.16
415	118.25	8158.868	36234.629
5455	118.06	13473.895	37004.043
5624	118	13698.969	38064.07
3875	117.92	11667.111	38352.301
4641	117.85	12667.104	36496.633
4420	117.77	12395.87	38020.086
1865	117.75	9867.646	36761.859
2935	117.69	11030.835	37542.469
840	117.62	8759.916	33236.383
138	117.62	7694.481	36236.242
4537	117.6	12430.567	33290.531
6542	117.5	14605.705	38865.176
3135	117.39	11320.066	33130.656
5589	117.35	13686.299	39246.09
294	117.31	7831.092	39925.195
5377	117.31	13546.697	33949.652
2029	117.27	10057.638	36549.457
4238	117.25	12093.621	35161.156
1430	117.18	9361.641	37023.711
3826	117.14	11655.013	37089.777
2252	117.14	10154.085	35364.328
2099	117.14	9949.225	39052.695
89	117.12	7760.218	34830.094
2600	116.99	10626.443	35879.516
6218	116.97	14099.417	33970.09
4917	116.93	12745.992	34168.066
6656	116.7	14463.771	35431.016
1040	116.68	8990.651	38799.457
2559	116.45	10619.31	37380.566
5831	116.45	13856.143	34431.922
4749	116.43	12619.963	39971.359
2251	116.41	10331.897	35365.461
5250	116.41	13211.204	36242.293
3751	116.39	11662.972	34803.09
690	116.3	8501.317	39689.84
4328	116.14	12091.721	38527.996
4729	116.07	12518.273	39362.313
1399	116.01	9429.501	38692.762
1434	115.87	9417.48	37127.367
1567	115.87	9409.402	33761.09
135	115.86	7788.681	36188.957
2302	115.8	10467.79	33637.859
4325	115.78	12113.384	38472.793
4908	115.76	12728.043	35064.57
6111	115.72	14037.065	36725.512
4680	115.68	12558.962	37646.426
3060	115.63	11133.507	35311.707
105	115.61	7756.495	35441.07
1947	115.59	9893.691	33140.973
2418	115.57	10412.024	38215.719
282	115.57	7664.731	39287.09
775	115.57	8446.229	35801.805
4403	115.53	12317.614	38707.535
3642	115.51	11544.28	35046.176
1610	115.49	9644.866	33758.805
997	115.47	8709.94	39585.02
2997	115.47	11086.262	36768.496
4412	115.18	12475.334	38392.625
6666	115.11	14631.197	35567.984
3935	115.09	11993.196	39197.813
6112	115.03	14196.293	36755.789
5782	114.94	13903.992	33058.418
2110	114.88	9964.335	39584.371
4562	114.82	12607.078	33798.496
5780	114.76	13707.664	33159.191
668	114.72	8268.067	39299.289
4516	114.71	12363.297	34202.035
2944	114.71	11159.267	37210.039
3917	114.71	11738.17	39982.309
875	114.67	8781.581	35142.496
2681	114.61	10907.053	33782.125
1001	114.36	8783.767	39773.07
1932	114.36	9809.389	34214.965
[truncated: 1,175 more rows]
