# Supplementary material for: Insights on the Control of Yeast Single-Cell Growth Variability by Members of the Trehalose Phosphate Synthase (TPS) Complex
Source: Front Cell Dev Biol. 2021 Jan 28;9:607628. doi: 10.3389/fcell.2021.607628 (PMC7876269; doi:10.3389/fcell.2021.607628)
Supplement: Supplementary file 2 [file Data_Sheet_1.ZIP › final_code/input_datasets/BY4741_3_Ntd_TSL1_t5.csv]

Id	Area (µm²)	Centre X Position (µm)	Centre Y Position (µm)
7368	1221.25	13896.081	36760.309
2974	1180.11	10122.332	38879.707
5652	1116.98	12405.94	37231.574
4066	1093.6	11114.103	35461.957
73	1043.02	7670.331	34120.867
5426	1013.15	12252.795	35585.289
3804	993.92	10867.903	39487.684
6303	982.41	13076.415	34371.578
5216	979.62	11997.138	36389.395
1732	973.07	9413.605	38635.184
7267	967.96	13908.709	34262.73
6565	955.09	13319.121	37581.82
5815	908.04	12585.458	33908.039
3524	895.61	10654.638	34206.875
4477	874.64	11401.299	39529.23
1447	871.94	9045.112	33450.07
6507	858.63	13248.429	39576.898
7099	835.88	13575.994	36306.156
8221	825.56	14533.851	35595.891
4226	815.56	11294.933	35025.148
5462	802.75	12261.871	36936.34
3240	797.18	10416.433	36511.438
7625	797.07	14087.573	36222.078
7803	793.87	14340.603	33790.586
6667	779.06	13150.256	34301.609
4704	777.63	11429.366	36101.512
5900	777.15	12644.228	36624.301
7032	774.16	13671.819	38129.754
3546	769.8	10753.744	33562.523
7142	742.26	13691.233	35530.551
7093	732.32	13724.786	36411.188
3353	724.58	10564.851	39673.207
8096	720.52	14499.19	38823.633
8098	718.55	14461.196	38902.328
5740	715.18	12282.04	34595.73
6476	712.54	13044.812	39732.691
8045	704.44	14352.496	39960.438
4726	702.26	11520.672	35692.586
5824	701.95	12508.23	34104.277
3581	689.88	10901.233	33770.648
1209	688.77	8696.536	39441.043
100	687.49	7969.318	34869.605
1230	687.38	8875.961	39892.504
2965	685.42	10139.464	39283.258
835	683.89	8401.893	39302.422
6913	679.52	13406.078	38955.805
7205	677.44	13610.263	33458.184
7870	669.95	14334.833	35453.656
6587	669.87	13283.998	36932.387
4633	668.8	11560.364	38307.73
6438	666.06	13059.68	38504.527
2681	666	9972.852	33789.801
8160	664.3	14458.724	37236.262
8235	661.12	14599.754	35539.191
6867	658.96	13445.659	37622.445
7170	657.89	13603.2	34465.516
7456	656.64	13812.797	39348.328
8171	645.51	14607.119	36753.176
353	644.79	7972.201	39892.816
5309	643.77	11866.075	34137.02
6547	636.69	13248.952	37869.852
5862	634.43	12596.833	35402.758
4908	633.51	11804.151	35829.199
6299	633.39	12986.73	34361.328
7501	633.37	14134.719	39210.77
7523	626.27	14101.329	38619.887
2194	625.41	9596.418	39897.438
5991	623.86	12592.05	39235.305
7996	623.21	14207.193	38839.707
92	619.15	7861.339	34487.828
1369	617.19	8939.605	36055.793
2984	616.91	10249.019	38635.379
4987	616.37	11694.988	37896.297
3530	615.22	10733.926	33984.895
4942	611.03	11677.169	36787.813
2910	608.82	9906.871	39048.547
3728	608.06	10782.065	37593.148
6201	606.78	12696.628	34628.461
3180	603.94	10526.89	34245.445
5266	602.72	11923.525	35240.477
7443	602.12	13898.398	38833.531
5736	599.63	12308.253	34475.684
3243	597.49	10515.75	36728.18
2177	596.64	9670.905	39112.633
7551	593.06	13985.907	37770.73
6298	585.92	13070.84	34306.844
7702	583.24	13979.255	34313.594
5453	580.16	12070.076	36398.656
812	579.31	8251.445	39776.785
5894	578.45	12634.102	36457.402
6417	576.27	13118.664	37937.238
869	573.36	8498.186	38243.992
7053	573.07	13703.073	37664.676
1985	572.57	9573.9	33371.758
7030	570.43	13717.482	38052.703
5879	569.59	12520.941	35974.688
4915	568.76	11803.954	36036.836
7384	566.89	13973.914	37287.113
1698	566.79	9439.685	39566.477
1927	564.72	9276.483	34342.395
101	564.68	7894.695	34882.895
6723	562.37	13441.572	33427.285
2946	561.16	10328.075	39997.84
2668	561.14	10108.458	33179.434
7514	559.95	14155.809	38936.477
5013	559.67	11689.558	38480.195
7771	559.59	14272.006	33178.223
5909	559.49	12471.799	36936.504
7639	555.65	14017.359	35802.039
1693	552.33	9434.727	39720.211
226	552.26	7660.17	37719.703
6803	549.42	13379.606	35547.266
4164	548.56	11323.601	33422.125
7057	548.48	13630.861	37390.559
7869	548.37	14185.551	35393.438
3350	545.11	10720.372	39834.738
87	542.6	7930.592	34427.055
1377	542.51	8939.211	35669.77
1686	542.45	9440.228	39857.738
3594	541.63	10946.479	34459.652
1297	540.56	8925.967	38001.023
4974	538.64	11712.341	37598.184
4219	536.73	11286.672	34658.621
6105	536.3	12696.642	37609.445
6931	533.45	13414.547	39566.223
4264	531.84	11361.854	36154.297
1808	526.02	9285.058	35942.078
4856	525.5	11628.621	34081.18
5796	523.76	12550.518	33344.957
3559	523.47	10653.081	33155.254
819	520.28	8608.304	39855.574
7985	518.28	14207.731	38438.348
4539	518.17	11493.05	39562.996
8083	517.92	14556.375	39365.719
3759	517.75	10806.305	38167.336
4513	517.44	11257.632	39990.871
6197	517.38	12766.356	35098.051
8118	516.1	14560.016	38632.902
6166	514.53	12804.872	35641.688
5057	514.22	11723.384	39635.066
4060	513.34	11024.243	35708.34
1304	511.16	8855.357	37981.09
5165	510.36	11840.043	37634.5
5268	509.69	12032.177	34951.066
3528	507.91	10650.634	34250.313
7262	507.89	13811.846	34188.641
3294	507.08	10462.538	38774.973
5151	507.01	11900.969	37716.609
8011	506.76	14321.401	39139.789
5484	504.25	12229.391	37597.555
6309	504.23	13014.016	34647.074
5667	503.71	12259.926	36945.277
8296	503.65	14447.832	34770.648
7260	499.38	13787.185	34105.586
6321	498.35	13128.959	35060.836
7586	497.7	14018.531	36950.727
3813	497.68	10837.206	39540.188
5412	496.97	12098.513	35096.02
1790	496.51	9473.938	36721.414
5419	494.44	12100.039	35289.32
5614	494.23	12478.557	38576.34
4096	494.18	11010.88	34922.426
6518	493.29	13157.66	38852.742
1880	492.85	9305.229	35672.82
4958	492.45	11646.531	37179.059
5116	492.13	11976.242	38446.434
6183	491.61	12781.937	35403.191
5447	491.57	12202.915	36208.406
779	491.57	8296.345	38328.055
5443	491.46	12117.966	36078.332
3253	489.56	10420.745	37116.496
5728	489.25	12311.662	35009.559
1763	488.74	9397.652	37353.301
2315	488.01	9772.549	36401.246
2626	487.72	9799.204	34141.27
7630	487.01	14141.094	35945.219
5577	486.69	12348.588	39561.691
4142	486.48	11063.876	33528.613
3427	484.2	10757.578	37322.773
2008	483.89	9501.036	34569.117
5265	483.32	11855.401	35216.754
3166	481.88	10448.933	33968.555
6657	481.29	13141.155	34652.297
684	481.17	8291.13	35616.488
3743	481.13	10821.731	37924.281
6342	480.73	12933.27	35717.063
1800	480.64	9461.896	36400.801
4117	480.35	11024.477	34256.121
4873	480.22	11644.395	34707.184
7249	479.09	13858.902	33833.484
4870	478.87	11703.664	34486.625
544	478.17	8100.599	35095.078
3254	478.15	10491.797	37264.52
7416	477.02	13856.943	38014.406
7865	476.67	14372.742	35312.988
5767	476.62	12346.587	33179.84
8190	476.62	14453.295	36348.848
5969	475.29	12690.95	38687.844
7143	474.78	13610.466	35620.184
6797	473.57	13424.91	35388.742
2001	473.36	9584.994	34247.113
872	473.13	8561.07	38086.738
6705	470.31	13171.802	33577.496
7944	469.68	14322.439	36938.336
7445	469.22	13885.651	38888.883
6770	469.03	13529.277	34547.191
7426	468.11	13970.235	38180.863
6152	466.81	12875.163	36104.145
5517	466.64	12084.254	38652.586
4014	466.54	11018.038	36664.223
7793	466.22	14314.946	33637.133
3363	465.36	10725.946	39422.879
891	465.11	8609.188	37466.383
7821	463.57	14327.801	34352.043
1547	463.38	9064.943	36314.652
6353	463.1	12952.18	36078.414
4187	460.36	11390.442	33894.59
983	459.59	8602.614	34603.281
7329	459.44	13855.331	35547.898
8227	459.36	14475.317	35453.617
1262	459.11	8863.199	38974.156
8393	458.92	14601.601	33681.828
24	458.92	7758.893	33304.992
4313	458.63	11217.095	37351.211
7836	458.44	14368.803	34701.891
3603	458.23	10887.752	34796.023
7716	458.12	14185.983	34214.117
6621	458.02	13193.135	36051.758
5827	456.68	12482.446	34154.602
7855	456.62	14304.038	35034.688
4242	456.16	11365.04	35367.77
5379	455.99	12131.269	33778.242
5718	455.13	12406.883	35497.5
8168	455.05	14552.44	36908.125
8016	454.48	14375.272	39286.566
4569	454.13	11575.36	39036.719
244	453.75	7907.23	38131.801
8241	452.85	14551.442	35314.84
1171	452.41	8826.099	38429.129
4924	451.3	11698.69	36324.727
7550	450.78	14191.333	37718.648
6672	450.67	13264.225	34254.137
1991	448.29	9627.19	33541.391
6006	447.93	12665.105	39627.672
7888	444.88	14232.676	35765.953
7265	444.69	13803.152	34244.617
5861	444.44	12554.64	35370.047
7468	444.08	13976.093	39646.016
1148	443.06	8649.505	37578.82
1050	442.87	8719.869	34212.344
2610	441.38	9886.864	34628.898
5831	441.11	12630.322	34274.965
4641	441	11592.844	38019.199
838	440.9	8512.88	39148.398
7049	440.65	13723.547	37574.508
2326	439.94	9732.709	36335.191
3191	439.64	10477.554	34704.191
5110	439.31	11889.913	38547.703
2972	437.59	10202.102	39082.234
2703	433.64	10122.463	34599.09
7270	432.86	13848.957	34269.098
3146	432.67	10447.865	33124.746
4882	432.63	11821.189	35025.094
4601	432.57	11601.574	38740.031
6217	431.9	12734.904	33887.969
5838	431.08	12681.015	34541.012
1059	430.69	8814.482	35002.391
8004	430.31	14371.694	38947.719
6946	430.16	13763.684	39777.207
5799	429.97	12555.054	33409.012
3527	429.55	10700.575	34243.469
1667	429.49	9098.341	39543.598
3278	428.95	10541.544	38042.977
1426	428.7	8851.193	34122.504
4604	428.4	11597.339	38487.34
1169	428.22	8676.189	38394.316
6262	427.57	13058.551	33298.543
6937	427.53	13445.45	39812.215
1427	426.79	9005.141	33859.016
5026	426.46	11657.434	38932.496
526	426.1	8062.447	35557.031
452	426.04	8184.328	37765.777
5896	425.81	12600.67	36541.988
4793	424.24	11596.234	34053.949
7493	424.05	14146.388	39376.109
2605	423.49	9828.762	34874.961
807	423.42	8360.28	39660.109
7230	422.86	13796.609	33242.148
2718	422.12	9988.868	34890.672
6619	422	13233.378	36025.027
6550	421.62	13302.519	37942.313
7614	421.5	14140.025	36292.051
5438	420.76	12136.236	35875.16
5688	419.42	12445.4	36538.422
7826	419.03	14270.902	34443.316
4088	419.01	11023.568	35023.52
5011	418.94	11673.318	38351.652
7887	418.04	14367.843	35749.609
5957	417.6	12562.092	38373.121
5772	417.5	12463.467	33248.152
3045	417.46	10285.213	36717.18
8003	417.46	14297.056	38942.004
6162	416.33	12730.994	35842.031
3147	415.93	10506.508	33161.703
1472	415.78	9039.852	33438.508
5021	415.74	11689.233	38725.566
3308	415.57	10415.745	39027.957
6214	414.36	12860.601	34056.813
4440	413.75	11310.851	38988.879
4108	413.67	11024.121	34606.387
595	413.13	8047.853	33719.234
6276	413.13	13058.949	33826.008
5032	412.6	11713.047	39087.477
5156	412.33	12019.669	37553.477
5874	412.21	12606.604	35880.719
7361	412.02	13931.442	36476.16
5125	411.68	12014.944	38005.129
5696	410.93	12434.221	36128.695
5806	409.73	12575.832	33626.563
1780	409.71	9269.287	37127.953
6451	409.15	13065.903	39067.793
2990	408.33	10302.572	38429.871
4104	407.48	11055.74	34680.23
6532	405.95	13194.037	38467.883
2198	405.63	9822.702	39788.621
5046	405.44	11803.954	39415.285
719	405.19	8205.806	36550.426
1108	405.17	8719.193	36616.301
2167	405.13	9559.745	39087.285
6806	404.86	13441.493	35642.672
1943	403.58	9478.146	33827.027
6730	403.43	13454.945	33583.113
8015	403.1	14216.069	39241.727
6421	402.01	13055.511	38101.09
1441	401.85	9034.627	33612.348
4437	401.15	11386.863	38930.352
3386	400.92	10623.017	38280.34
948	400.86	8617.089	35545.281
8058	400.73	14601.155	39704.289
8040	400.21	14366.446	39885.496
5642	400.19	12484.891	37825.324
5012	399.65	11736.205	38363.836
7161	399.42	13677.609	34900.852
5186	399.4	12005.738	37066.363
4007	398.85	11047.304	36742.938
557	398.73	8026.076	34529.445
3976	397.83	11070.845	37126.547
2860	397.55	10054.581	37672.93
3832	397.53	10853.782	39878.043
6140	396.91	12731.369	36409.406
7147	396.01	13663.043	35357.953
6600	395.82	13315.44	36502.348
7431	395.59	13811.06	38339.816
7924	395.55	14293.454	36680.836
1974	395.38	9689.224	33012.93
5822	395.34	12625.294	34056.191
6054	394.79	12876.546	39070.465
1477	394.75	9050.766	33459.871
3657	394.69	10935.531	36123.117
8245	394.23	14596.747	35411.473
6753	393.68	13521.308	34136.508
2298	393.62	9857.527	36994.457
8186	393.6	14499.809	36539.801
518	393.54	8028.351	35773.469
8388	392.93	14599.931	33838.156
6708	392.91	13327.619	33214.969
6085	392.89	12903.368	38023.215
907	392.8	8547.241	37177.117
6259	392.62	12981.823	33193.801
4168	392.59	11271.715	33492.359
1346	392.45	9026.129	36631.32
4777	392.2	11584.508	34608.824
4232	392.07	11406.419	35328.277
5486	392.03	12242.86	37702.867
1773	391.8	9401.313	37088.684
5836	391.59	12491.374	34398.398
1805	391.57	9460.479	36357.242
1929	391.46	9411.758	34365.496
2052	391.46	9483.991	36019.094
7193	390.46	13695.252	33935.074
5370	389.87	12252.38	33509.93
7853	389.75	14328.669	34989.965
4574	389.75	11470.224	39104.379
1480	389.37	9127.758	33515.266
3170	388.62	10514.1	34051.988
4893	388.62	11660.21	35332.055
169	387.89	7870.867	36301.09
6832	387.8	13348.65	36902.535
847	386.25	8623.996	38927.395
5454	385.69	12175	36393.055
881	385.67	8572.647	37762.137
3672	385.65	10927.125	36483.359
6620	385.58	13161.72	36044.469
6374	385.29	13080.373	36814.73
6365	385.04	12923.81	36395.184
3875	384.74	11199.14	38825.465
8127	384.54	14453.31	38203.555
6066	384.16	12902.885	38535.887
4213	383.89	11328.349	34490.301
6526	383.7	13255.481	38614.301
2837	383.43	10041.138	36834.086
5217	383.32	11899.725	36448.527
6150	383.09	12768.896	36368.707
8050	382.99	14581.367	39877.695
3025	382.04	10156.931	37364.648
6269	381.44	13019.742	33566.461
5949	380.94	12671.085	38113.379
1612	380.5	9165.554	38111.184
3569	380.48	10832.091	33265.227
7621	380.37	14084.985	36173.172
3537	380.12	10740.826	33655.469
618	379.89	8400.268	33050.906
4146	379.16	11083.846	33585.609
8052	378.97	14625.516	39954.152
6625	378.68	13249.436	35826.977
3586	378.42	10954.459	34093.305
7237	378.09	13782.921	33498.141
1187	377.86	8803.195	38879.309
7754	377.57	14051.801	33158.547
3154	377.06	10381.593	33415.109
4197	376.98	11378.686	34136.141
4658	376.81	11558.678	37697.043
190	376.31	7850.583	36866.281
6746	376.23	13352.193	34065.996
2987	375.37	10335.655	38402.797
5374	375.35	12093.528	33676.266
4750	375.18	11447.178	34991.488
1450	374.39	9047.035	33185.676
7678	374.03	13998.555	34789.688
3429	373.92	10671.149	37128.426
876	373.9	8546.85	37866.055
2592	373.17	9732.529	35321.496
6349	373.13	12920.279	35878.82
3050	373.11	10184.729	36815.73
7879	372.17	14245.624	35645.121
5875	372.13	12635.195	35876.16
5857	372.06	12683.545	35239.91
7567	371.81	14159.504	37498.34
862	371.73	8542.078	38575.578
5638	371.22	12430.714	37821.496
7983	371.08	14222.758	38181.586
4871	370.85	11733.961	34508.832
4746	370.64	11613.602	35150.27
5552	370.33	12268.681	39554.777
5394	370.2	12239.951	34356.027
7931	370.14	14359.49	36749.59
6701	368.02	13153.765	33798.98
2249	367.08	9776.118	38193.141
4769	367.02	11434.703	34474.438
3721	366.73	10804.201	37567.965
7064	366.47	13566.557	37246.473
1695	366.41	9399.239	39487.91
3230	366.37	10438.357	36128.344
5748	366.27	12429.332	34262.664
6864	366.27	13508.865	37543.227
2983	366.22	10273.421	38623.422
7371	366.22	13921.792	36813.59
4752	366.22	11597.439	34999.863
3550	366.08	10709.825	33478.891
3381	365.99	10691.211	38350.051
878	365.95	8543.486	37925.215
88	365.85	7664.117	34425.527
7412	365.43	13825.477	37845.258
7659	365.37	14190.981	35401.688
132	365.3	7922.649	35644.199
35	365.05	7771.716	33439.91
2865	364.93	9930.585	37796.852
1007	364.78	8597.628	33193.91
7183	364.74	13575.135	34024.363
6080	364.7	12910.519	38463.938
1704	364.67	9472.019	39378.578
581	364.26	8048.049	34041.73
3931	364.23	11134.888	37779.156
6906	363.54	13529.283	38628.52
7547	363.36	14026.13	37926.453
6418	363.15	13036.139	37950.91
605	363.08	8087.021	33466.188
1445	362.96	8853.567	33419.156
6225	362.33	12719.436	33799.094
5318	362.22	12023.968	33590.031
1236	361.93	8928.22	39599.676
910	361.91	8558.062	36942.008
966	361.56	8521.179	35017.281
5030	361.47	11823.59	38994.527
884	361.22	8454.047	37516.648
6894	360.93	13538.495	38285.473
2082	360.91	9652.499	36945.691
6032	360.89	12813.874	39701.82
7397	360.76	13796.955	37622.633
44	360.66	7941.838	33799.637
4177	360.66	11303.215	33770.508
4866	360.51	11691.626	34403.551
5037	359.59	11722.446	39231.559
7007	359.57	13608.18	38898.734
6788	359.52	13412.867	35169.746
6335	359.5	12933.245	35520.594
6893	359.29	13402.865	38242.602
7789	359.09	14415.874	33573.813
4141	359.09	11140.042	33522.117
8117	359.07	14458.44	38626.328
135	358.83	7731.672	35743.855
1465	358.65	9228.864	33226.73
5497	358.29	12132.029	38075.539
6571	357.98	13339.981	37370.879
2113	357.41	9562.875	38167.234
6466	357.18	12975.651	39407
8408	357.08	14543.741	33293.195
3133	356.82	10237.114	33609.047
6828	356.7	13374.728	36740.094
4115	356.51	11186.432	34150.211
8159	355.91	14435.49	37194.648
8034	355.7	14386.017	39701.461
2864	355.59	10102.912	37771.063
7192	355.44	13629.302	33929.938
6021	355.36	12892.299	39762.012
1339	355.23	8982.605	37023.125
2015	355.19	9658.861	35105.227
3479	354.96	10771.609	35318.871
7213	354.67	13616.121	33061.133
7681	354.33	14138.616	34865.855
1512	354.04	9072.273	35117.359
5714	354.02	12376.578	35714.273
5626	353.81	12337.469	38096.23
3955	353.67	11137.26	37328.719
6712	353.25	13516.806	33039.012
7993	352.97	14364.839	38790.188
648	352.83	8317.633	33985.391
2885	352.72	9988.973	38437.254
7756	352.51	14241.442	33076.539
4863	352.09	11660.491	34236.758
3442	352.03	10669.189	36798.168
4671	351.97	11586.076	37361.961
6274	351.82	12990.047	33754.113
1680	351.68	9148.377	39791.73
3663	351.63	10894.72	36174.285
5738	351.59	12391.14	34495.672
5373	350.97	12198.784	33622.754
4059	350.8	11176	35659.586
7861	350.69	14216.013	35236.996
4079	350.55	11148.453	35410.84
3870	350.38	11166.884	39237.172
3204	349.98	10458.285	35239.043
5413	349.83	12159.176	35106.59
1300	349.81	8934.939	37833.578
7209	349.5	13589.74	33202.93
1679	349.29	9239.756	39741.531
1549	349.02	9264.622	36433.703
6716	348.91	13424.955	33182.422
6470	348.66	13108.794	39619.234
7186	348.62	13729.498	34066.277
8399	348.54	14555.687	33360.875
7374	348.18	13854.925	36854.836
7562	348.08	14119.106	37401.285
7958	347.99	14254.949	37229.367
3332	347.85	10509.835	39601.363
2018	347.66	9665.614	35170.848
6141	347.41	12801.638	36418.449
5978	347.26	12689.745	38973.441
3331	346.86	10517.614	39540.316
3800	346.84	10966.314	39431.234
3411	346.74	10646.198	37522.512
8389	346.7	14555.38	33855.43
5651	346.53	12441.626	37197.52
2993	346.42	10221.646	38463.426
3114	346.19	10321.537	34538.121
7657	346.09	14025.773	35385.137
7098	345.67	13632.83	36265.867
6352	345.42	12928.837	35976.68
5702	345.34	12334.641	35926.012
6785	345.27	13509.453	35137.984
4792	344.88	11470.496	34042.871
3585	344.85	10858.314	33806.461
2732	344.69	10023.797	35149.121
7775	344.54	14330.42	33348.398
453	343.93	8030.774	37830.484
5311	343.89	11871.564	33877.41
4357	343.85	11316.536	37654.801
7051	343.43	13645.355	37603.453
610	343.41	8189.534	33231.27
6861	343.39	13551.069	37514.91
7457	343.24	13894.9	39371.059
5936	343.16	12533.956	37503.039
3675	342.97	10969.945	36519.273
3765	342.97	10917.291	38394.438
2675	342.78	10091.618	33558.336
7758	342.55	14415.141	33095.504
1602	342.43	9144.849	37845.488
401	342.22	8074.6	38520.188
3345	341.94	10577.361	39765.105
8081	341.9	14611.54	39348.516
5954	341.88	12551.388	38264.055
2261	341.76	9756.804	37866.395
1265	341.73	9024.081	39068.32
3456	341.55	10611.088	36299.621
7024	341.48	13596.394	38219.906
7071	341.13	13737.029	37117.441
5085	340.94	11869.372	39205.844
4061	340.44	11096.839	35714.57
8359	340.21	14443.685	34393.547
7989	340.17	14231.895	38668.488
941	340.02	8500.096	35757.434
4256	339.98	11248.033	35965.336
3383	339.85	10655.529	38388.809
292	339.5	7775.938	38492.313
331	339.33	7848.434	39179.988
6685	339.2	13302.741	33868.113
5147	338.85	11969.654	37683.277
3617	338.78	10826.309	35091.801
1616	338.41	9161.875	38166.129
8102	338.32	14470.58	38700.004
2883	338.24	9927.994	38314.949
120	338.18	7672.471	35450.156
2148	337.99	9559.173	38649.879
3110	337.97	10247.161	34727.891
3432	337.95	10654.472	36946.605
7184	337.7	13754.477	34034.68
4744	337.67	11513.09	35137.195
6384	337.61	12924.268	37046.816
3137	337.4	10206.905	33425.352
7633	337.15	14114.26	36014.27
34	337.05	7684.444	33412.039
2142	337.03	9596.089	38440.457
2619	337	9737.321	34330.668
7376	337	13900.44	36862.395
3298	336.88	10458.318	38817.777
4111	336.48	11011.051	34367.164
861	335.87	8431.694	38535.828
8257	335.31	14475.192	34954.215
1489	335.25	9202.313	33919.852
5109	334.81	11941.88	38506.859
7769	334.68	14271.301	33186.348
5452	334.47	12211.209	36387.051
7783	334.24	14290.382	33459.184
7022	334.01	13733.631	38163.449
2867	333.89	10089.126	37879.066
926	333.87	8601.609	36171.613
7342	333.85	13948.993	35926.707
5775	333.78	12373.894	33275.078
197	333.66	7897.56	37026.539
5317	333.47	12051.369	33789.473
6687	333.18	13169.919	33888.266
4191	333.13	11400.281	34057.293
6632	332.86	13282.594	35704.309
5047	332.86	11629.344	39415.477
5885	332.71	12578.251	36236.59
7259	332.69	13927.856	34088.227
6935	332.63	13521.145	39738.07
3182	332.48	10395.74	34374.023
5785	332.38	12668.383	33091.121
6301	332.21	12943.225	34360.332
4295	332.13	11307.889	37183.676
6446	332.13	13111.688	38803.789
6481	331.98	13001.922	39863.871
4926	331.81	11630.386	36345.902
6445	331.75	13068.86	38770.629
1238	331.59	9027.962	39617.184
6952	331.56	13599.282	39973.031
4683	331.54	11605.048	37181.816
4259	331.5	11400.846	36015.164
6097	331.42	12888.802	37967.438
347	330.77	7808.171	39622.535
5303	330.73	11960.817	34232.043
7312	330.5	13795.201	35183.098
1655	330.41	9069.139	39136.156
6086	330.37	12885.467	38074.984
1422	330.08	8979.515	34035.133
3031	329.99	10181.658	37440.551
1151	329.97	8829.25	37761.566
2906	329.87	10064.536	38956.867
3215	329.58	10359.084	35438.746
5977	329.18	12535.785	38967.801
7208	329.09	13704.145	33199.285
5760	329.07	12420.51	33625.41
2233	328.7	9777.132	38565.043
6400	328.65	13035.499	37454.949
6265	328.63	12949.057	33402.215
931	328.59	8417.464	35944.707
4549	328.51	11557.783	39400.668
696	328.45	8209.557	36017.117
4757	328.3	11569.07	34840.523
6277	328.24	13116.465	33838.316
6410	328.05	13075.854	37750.301
7671	328.05	14014.212	35039.094
1306	328.01	8858.773	37726.289
6230	327.44	12727.962	33599.152
5706	327.27	12415.033	36052.008
18	327.08	7718.1	33198.277
3323	326.9	10441.286	39429.988
4276	326.81	11320.497	36470.289
7898	326.67	14296.977	36091.309
5619	326.6	12402.641	38171.754
5559	325.96	12208.259	39791.563
7362	325.87	13973.458	36491.402
3391	325.79	10707.306	37872.113
7178	325.7	13748.185	34392.914
7660	325.64	14097.863	35147.766
5367	325.54	12234.085	33287.063
6930	325.43	13510.641	39548.66
4803	325.39	11532.582	33801.715
1242	325.33	8856.496	39681.574
7579	325.29	14079.82	37159.992
5402	325.14	12127.913	34757.164
6425	325.08	12919.897	38176.531
6366	324.59	13107.989	36398.645
7310	324.49	13918.416	35143.16
2660	324.41	9963.564	33139.395
5938	324.3	12584.012	37643.098
6184	324.22	12745.731	35410.98
3685	324.18	10911.669	36853.996
3755	324.13	10880.066	38131.578
7174	323.99	13567.963	34594.594
3295	323.95	10435.322	38775.824
2694	323.94	10054.063	34265.27
8199	323.65	14486.328	36113.004
4139	323.61	11108.152	33502.324
6293	323.57	12941.881	34127.688
5264	323.46	11874.058	35187.266
3288	323.02	10375.858	38436.047
5473	322.08	12144.373	37113.105
429	321.41	8074.045	38268.383
1936	321.27	9336.556	34032.785
5079	321.16	11869.476	39553.078
7674	321.08	14054.636	35094.879
5008	321.04	11816.568	38247.035
6142	320.99	12723.525	36522.137
7545	320.81	14078.324	37852.336
924	320.78	8445.494	36075.207
1952	320.74	9331.486	33577.324
334	320.22	7967.417	39220.238
3920	320.09	11029.065	37953.008
2932	319.84	9948.402	39647.234
3705	319.76	10786.224	37089.383
4444	319.4	11226.264	39053.164
5722	319.36	12338.767	35391.715
6658	319.36	13279.295	34771.758
1919	319.24	9413.521	34735.031
6131	319.21	12801.729	36900.742
3855	319.17	10988.37	39286.785
2966	319.05	10247.83	38965.895
3140	318.99	10234.944	33253.789
2666	318.63	10066.972	33207.922
7054	318.63	13571.16	37678.98
4745	318.57	11456.513	35141.996
5427	318.48	12058.511	35610.059
3416	318.29	10698.062	37628.891
7432	318.25	13841.023	38381.707
8260	318.19	14563.805	35008.094
1263	318.06	8951.988	39054.871
3499	318	10739.103	35072.254
1911	317.94	9319.026	35077.988
6053	317.69	12749.383	39052.195
7315	317.39	13835.913	35311.805
2611	317.33	9797.008	34742.797
2083	317.29	9569.778	37048.215
647	317.23	8355.126	33953.609
1191	316.81	8764.514	39048.113
6958	316.75	13678.985	39658.48
6561	316.68	13180.138	37801.344
7740	316.6	14044.936	33593.352
7223	316.58	13932.739	33093.27
6317	316.45	13040.474	34967.566
6783	316.45	13450.541	35117.734
62	316.37	7896.574	34064.535
3579	316.29	10965.588	33633.949
7635	316.29	14084.856	36040.664
6485	316.24	12993.018	39940.652
5631	316.12	12428.512	37913.262
3729	315.74	10773.327	37634.945
403	315.59	8137.207	38606.395
1344	315.45	8852.475	36569.66
2638	315.41	9908.25	33722.609
5600	315.3	12303.034	39084.832
7711	315.3	14094.517	34136.469
8059	315.2	14629.353	39717.512
4781	315.09	11498.857	34347.633
5256	314.95	11891.261	35560.148
5985	314.51	12486.137	39183.934
5326	314.48	11869.895	33252.484
7277	314.4	13830.832	34509.188
2996	314.21	10139.609	38213.559
7074	314.02	13710.058	37152.172
4909	313.9	11742.675	35840.613
7610	313.35	14029.463	36507.906
5320	313.29	11887.731	33646.719
307	313.17	7968.872	38793.008
5645	313.15	12453.231	37623.258
5534	313.15	12086.922	38968.023
8020	313	14352.035	39398.16
3296	312.79	10507.681	38805.43
6392	312.75	12923.53	37303.617
5418	312.69	12072.362	35252.164
3608	312.6	10901.788	34892.047
2196	312.33	9670.547	39978.848
8247	312.22	14420.849	35119.313
3831	312.2	10864.849	39847.598
1509	312.14	9260.696	35086.945
2950	312.08	10211.031	39612.078
3623	312.06	10813.332	35223.676
7837	312	14315.97	34748.613
1374	311.97	8858.566	35589.879
6330	311.18	12954.957	35342.395
1303	311.07	8865.79	37952.004
7831	310.95	14382.733	34615.324
5410	310.8	12085.682	34923.922
554	310.72	8042.809	34478.902
6186	310.49	12877.545	35120.301
324	310.38	7721.412	39031.707
209	310.19	7954.873	37278.305
4497	309.9	11243.618	39679.676
1096	309.84	8656.821	36077.797
4810	309.78	11603.182	33184.605
5441	309.65	12088.871	35949.492
7363	309.55	13817.014	36578.992
6676	309.4	13212.943	34036.152
3316	309.36	10510.261	39234.34
2017	309.25	9568.779	35151.336
1359	309.23	8953.625	36257.762
1134	309.06	8782.069	37165.602
1188	309.02	8784.888	38904.898
1785	308.92	9409.238	36981.324
3285	308.71	10507.991	38314.527
4286	308.69	11271.53	36779.594
3361	308.65	10597.482	39282.863
1160	308.6	8720.674	38047.762
5233	308.6	12002.852	36009.449
4445	308.54	11303.269	39090.277
176	308.39	7856.815	36504.602
3439	308.21	10722.122	36757.203
7932	308.19	14234.571	36753.086
6690	308.19	13313.687	33964.973
1272	308.16	8908.516	38850.074
3784	308.02	10800.875	39065.34
2875	307.98	9989.714	37962.199
8390	307.98	14516.753	33880.949
1210	307.91	8744.724	39533.867
1293	307.89	9045.449	38258.086
1498	307.89	9089.113	34207.629
8170	307.56	14506.819	36732.754
770	307.45	8325.826	38066.32
3423	306.97	10574.018	37383.02
7349	306.93	13982.772	36124.66
6855	306.91	13499.235	37280.539
2075	306.8	9524.184	36787.094
3324	306.68	10550.705	39435.18
1438	306.51	8914.223	33541.344
7089	306.34	13769.747	36670.457
6440	306.09	13119.455	38532.422
5358	306.09	12258.665	33026.023
468	306.09	8080.391	37111.328
5684	306.01	12332.409	36423.391
736	305.61	8357.201	37177.363
965	305.55	8491.003	34942.176
1054	305.46	8720.103	34620.992
5132	305.32	11930.755	38104.23
2815	305.3	9976.501	35873.535
4194	305.26	11273.524	34093.031
2664	305.15	10114.715	33184.789
4684	305.09	11553.47	37186.875
1055	305.03	8632.097	34637.91
5016	305.02	11715.268	38702.98
6192	304.96	12855.616	35214.488
3548	304.94	10648.1	33587
7033	304.69	13616.219	38150.176
3549	304.23	10717.278	33598.906
5780	304.02	12450.804	33145.078
6122	303.98	12865.492	37217.09
8223	303.9	14426.65	35708.242
7565	303.75	14026.051	37445.359
1758	303.66	9450.813	37539.613
7464	303.6	13984.524	39529.895
4681	303.54	11490.39	37115.199
6615	303.45	13135.869	35924.66
7933	303.43	14337.754	36785.598
2899	303.37	10004.05	38773.875
7524	303.02	14017.187	38619.23
6515	302.93	13342.005	39197.688
7921	302.87	14221.914	36661.141
4431	302.77	11260.371	38784.973
3463	302.74	10641.291	35943.332
2216	302.56	9797.906	39338.027
7082	302.45	13621.205	36804.82
3833	302.32	10913.253	39920.969
6220	301.8	12800.645	33690.168
4176	301.7	11293.712	33683.992
2825	301.59	9953.797	36501.621
3009	301.53	10140.705	37854.332
7458	301.53	13836.347	39406.207
4676	301.15	11430.838	37200.438
4680	301.03	11458.52	37067.387
2104	301.01	9519.459	37810.246
3101	300.99	10239.076	35125.727
6633	300.96	13211.339	35712.574
7839	300.82	14393.658	34846.125
2951	300.71	10197.365	39708.664
8292	300.57	14465.303	34688.668
7897	300.48	14401.152	36081.301
6443	300.44	12920.446	38708.223
6626	300.4	13152.148	35867.59
7327	300.27	13968.702	35523.715
5200	299.98	11881.861	36805.691
1554	299.94	9099.125	36578.809
8254	299.92	14433.823	34943.836
5040	299.42	11703.201	39263.617
5511	299.17	12150.579	38488.535
5459	298.68	12072.194	36896.52
7160	298.64	13710.121	34892.816
6043	298.64	12741.236	39237.684
5665	298.56	12264.982	36921.73
1222	298.52	8701.956	39822.621
6232	298.27	12726.354	33352.199
1340	298.1	8996.568	36769.703
1101	298.03	8729.238	36280.66
2294	297.91	9906.739	36914.629
1955	297.82	9460.096	33617.047
294	297.68	7755.442	38546.41
7461	297.43	13952.441	39500.367
2830	297.2	10078.726	36641.492
1609	297.01	9227.009	38047.305
4055	296.67	10990.19	35856.516
122	296.63	7677.586	35476.355
4555	296.63	11467.674	39159.438
6721	296.57	13466.874	33295.375
2237	296.55	9705.243	38358.238
2968	295.79	10260.317	39044.789
636	295.71	8406.311	33680.953
7236	295.63	13842.421	33494.406
8085	295.46	14521.686	39162.004
3471	295.4	10628.111	35881.227
6386	294.92	13097.025	37093.77
8137	294.85	14623.893	38138.711
6686	294.83	13219.246	33876.914
2956	294.41	10332.175	39312.535
7372	294	13976.84	36837.137
6664	293.99	13315.076	34556.203
5515	293.76	12103.817	38556.023
7258	293.68	13838.513	34040.867
5191	293.62	12012.919	36987.109
1289	293.62	8904.811	38631.168
3818	293.54	10816.285	39632.832
5625	293.35	12393.493	38016.621
243	293.2	7728.951	38083.34
7304	293.18	13967.382	35060.293
7221	293.14	13855.92	33087.641
1041	293.1	8627.269	33940.895
2686	292.95	10063.106	33818.801
7863	292.93	14395.545	35263.84
1615	292.91	9258.049	38147.891
2123	292.86	9526.149	38240.797
2048	292.32	9690.472	35933.16
3868	292.3	11150.798	39206.965
7656	292.28	14126.386	35278.539
3163	292.19	10379.868	33866.219
7296	292.13	13920.331	34913.629
2643	292.11	9745.754	33354.156
1948	291.73	9393.105	33736.645
4277	291.63	11259.457	36488.051
2994	291.48	10301.973	38468.043
5783	291.48	12547.837	33046.301
7797	291.4	14292.781	33697.836
2179	291.23	9688.289	39145.547
5417	291.17	12236.236	35221.707
3632	290.92	10829.581	35591.395
7748	290.83	14151.436	33474.844
607	290.73	8057	33183.973
4284	290.5	11277.488	36666.109
5382	290.5	12222.292	33846.348
8258	290.46	14570.28	34958.957
7737	290.42	14021.014	33510.133
5779	290.25	12449.473	33013.402
1684	290.19	9181.594	39998.164
2010	290.12	9511.617	34779.629
5439	289.96	12209.397	35921.336
282	289.91	7930.783	38335.27
6895	289.48	13497.683	38335.285
2850	289.47	10097.632	37385.457
491	289.37	8083.905	36634.793
7668	289.35	14138.753	34986.59
7212	289.18	13574.421	33310.223
7453	289.16	13815.52	39245.652
5907	289.12	12633.302	36822.488
6590	289.08	13200.209	36758.941
767	288.99	8378.8	37902.57
1947	288.93	9267.717	33701.652
207	288.89	7977.846	37265.586
3760	288.68	10947.508	38185.172
7975	288.62	14299.431	37560.113
2602	288.39	9723.318	35059.531
3478	288.36	10677.301	35524.777
7394	288.2	13943.296	37535.906
3249	288.18	10416.65	36975.172
2590	287.95	9746.751	35539.277
2214	287.86	9865.705	39545.055
4200	287.65	11259.049	34217.02
2182	287.49	9554.925	39341.508
4218	287.49	11288.068	34628.313
5392	287.36	12125.698	34177.371
497	287.17	8068.85	36435
1658	286.92	9148.14	39194.043
8391	286.92	14428.971	33877.523
4632	286.78	11604.609	38293.586
7713	286.71	14028.49	34170.906
6469	286.65	13004.995	39603.594
954	286.42	8506.697	35097.523
1035	286.29	8822.249	33754.281
4446	286.27	11392.924	39097.191
3778	286.23	10856.493	38836.949
6548	286.15	13318.107	37884.719
3241	285.94	10388.813	36506.273
3165	285.41	10395.508	33952.82
2106	285.33	9515.954	37930.594
8262	285.25	14469.218	35070.324
3286	285.21	10554.377	38369.715
1712	285.1	9422.155	38805.645
3458	284.83	10724.729	36348.184
4006	284.75	11174.946	36729.578
6834	284.68	13386.408	36922.641
4109	284.66	11023.886	34300.285
1274	284.53	9041.041	38851.711
7965	284.35	14313.281	37334.676
6812	284.2	13382.558	36049.504
6544	284.18	13141.601	38023.598
4698	284.18	11591.97	36280.621
4733	284.12	11517.274	35530.949
4196	284.05	11302.789	34117.051
3417	283.95	10618.885	37351.105
4808	283.95	11592.769	33637.809
3368	283.91	10627.499	39098.355
542	283.64	8103.011	35026.73
4945	283.53	11644.574	36867.699
810	283.22	8382.314	39764.32
4042	283.18	11119.776	36183.402
4807	283.15	11444.588	33611.586
7518	283.09	14012.752	38742.273
2669	282.99	9919.115	33262.883
5797	282.94	12644.161	33340.656
1064	282.8	8780.845	35143.617
672	282.65	8216.99	34777.578
6452	282.63	12968.903	39087.941
7423	282.55	13921.307	38124
5782	282.44	12626.178	33025.609
7040	282.34	13770.295	37759.375
1978	282.25	9531.645	33055.047
1738	282.21	9338.457	38182.539
3172	281.88	10538.205	34079.043
4771	281.67	11454.148	34531.926
6468	281.56	12998.268	39486.734
912	281.52	8614.571	36991.176
106	281.4	7941.027	35129.168
3412	281.38	10705.646	37556.586
5296	281.21	11960.878	34143.711
6784	281.19	13418.733	35115.23
1795	280.87	9325.102	36582.813
2009	280.85	9609.061	34670.328
74	280.83	7857.673	34116.707
4773	280.7	11420.946	34571.879
3588	280.7	10871.732	34245.148
880	280.7	8467.059	37750.797
4178	280.22	11218.888	33807.922
1002	280.03	8583.138	33426.023
2674	280.03	10058.917	33502.313
3277	280.01	10395.724	38002
7654	279.18	14110.828	35565.578
4193	279.11	11215.387	34076.668
3299	279.09	10418.365	38835.23
7854	278.99	14290.137	34994.473
7077	278.95	13573.929	36990.551
2654	278.84	10070.094	33040.859
6888	278.61	13499.478	38135.063
7916	278.34	14320.608	36457.035
6193	278.22	12858.198	34959.285
1495	277.98	9242.488	34115.816
873	277.88	8517.71	38099.59
3102	277.84	10132.794	35219.23
2621	277.61	9753.359	34355.34
7241	277.61	13866.194	33624.703
6655	277.55	13327.887	34899.98
3802	277.36	10783.305	39451.574
867	277.34	8438.767	38207.102
3474	277.23	10674.184	35672.266
6179	277.1	12746.075	35363.137
563	277.02	8174.73	34349.023
6595	277	13247.563	36619.285
1113	276.98	8634.383	36677.406
1252	276.81	9050.977	39438.848
2204	276.67	9746.497	39926.445
3866	276.44	11103.524	39185.344
6012	276.41	12612.335	39809.816
7200	276.04	13709.974	33555.27
4249	276	11405.067	35612.66
7	275.83	7902.939	33066.879
8397	275.54	14534.186	33538.008
5792	275.47	12565.803	33229.156
8147	275.37	14498.851	37789.566
8208	274.95	14466.276	36181.141
2624	274.93	9796.749	34425.906
6040	274.87	12879.727	39361.641
649	274.82	8314.737	34039.543
1240	274.74	8920.763	39647.652
6777	274.74	13435.036	34846.578
8153	274.66	14539.694	37365.523
7017	274.62	13702.778	38405.84
1239	274.34	8874.188	39622.59
1388	274.3	8891.367	35280.332
5893	274.28	12630.65	36425.047
694	274.17	8238.838	35942.941
4157	274.13	11337.693	33194.098
6370	273.88	13115.882	36503.574
4767	273.82	11469.76	34664.852
7954	273.63	14227.601	37100.137
2615	273.63	9748.229	34540.746
1048	273.51	8714.904	34091.113
6594	273.4	13145.914	36554.508
6695	273.11	13178.44	33744.078
1499	273.05	9169.575	34249.945
5500	272.82	12097.04	38245.391
3440	272.69	10618.151	36771.328
6146	272.21	12916.199	36277.18
7334	272.1	13989.116	35663.688
5161	271.92	11855.873	37581.074
1334	271.92	8865.59	37153.473
6188	271.92	12722.665	35177.852
5821	271.87	12692.74	33970.449
7727	271.79	13989.87	33881.453
7151	271.64	13669.787	35115.574
6707	271.56	13229.089	33454.395
4038	271.54	11069.09	36069.359
2303	271.45	9831.088	36749.859
3516	271.43	10588.46	34594.957
3071	271.06	10298.213	36047.77
1100	271.04	8713.173	36145.039
6756	270.99	13440.643	34199.164
4925	270.87	11655.233	36341.324
3280	270.85	10556.501	38179.559
2890	270.74	9977.839	38483.34
4429	270.74	11205.502	38663.434
7417	270.6	13783.613	38018.121
2049	270.45	9667.48	35960.676
369	270.39	8071.65	39548.523
4160	270.37	11392.776	33318.352
3952	270.28	11016.237	37278.27
5212	270.28	11940.802	36583.188
7717	270.07	14078.919	34237.129
7805	270.07	14375.149	33868.32
6227	270.01	12866.401	33798.719
6591	269.8	13226.951	36782.109
1560	269.47	9120.165	36770.578
1091	269.4	8797.971	35879.91
7893	268.9	14291.287	35860.734
6805	268.86	13479.774	35621.551
4868	268.82	11665.329	34435.637
3251	268.73	10383.923	37049.898
4675	268.54	11430.889	37471.566
674	268.54	8213.62	34851.535
6404	268.5	12974.427	37592.121
4013	268.42	10986.984	36646.789
6388	268.27	12959.54	37208.727
6346	268.25	12995.715	35743.684
4691	268.13	11562.509	36845.133
2181	268.11	9550.023	39259.461
1664	268.09	9166.714	39418.41
3237	268	10542.021	36312.043
4756	267.9	11432.135	34811.563
5691	267.9	12332.169	36065.66
7135	267.81	13617.179	35627.387
1579	267.71	9128.105	37379.305
6943	267.65	13518.746	39909.664
2161	267.65	9658.046	39065.926
5542	267.52	12194.049	39307.734
2184	267.48	9512.807	39399.91
4257	267.33	11218.405	35969.336
7112	267.21	13624.94	35946.93
7211	266.89	13616.44	33268.133
469	266.81	8175.583	37115.414
6359	266.72	13008.462	36288.883
4403	266.66	11299.483	38133.598
984	266.64	8445.046	34350.109
364	266.49	8017.033	39996.195
8006	266.43	14398.014	38962.574
555	266.33	8128.352	34483.602
1915	266.26	9333.399	34926.898
4735	266.08	11540.195	35548.867
558	266.06	8153.991	34536.523
1416	266.03	8862.309	34327.414
6885	265.87	13503.211	37988.914
2945	265.85	10143.248	39829.262
7578	265.76	14039.001	37140.535
5611	265.68	12282.946	38729.797
3645	265.51	10886.168	35892.773
5677	265.41	12385.384	36857.367
2743	265.22	9938.191	35482.836
5549	265.22	12162.736	39362.602
6156	265.2	12812.339	35934.105
7492	264.94	14192.268	39369.645
3157	264.88	10426.049	33601.578
3551	264.8	10565.959	33204.66
5369	264.74	12152.876	33430.832
735	264.72	8195.962	37161.703
5506	264.72	12160.385	38408.766
8140	264.59	14569.868	37872.191
2963	264.46	10235.944	39236.238
1459	264.28	9032.935	33144.297
6678	263.92	13174.682	34083.871
7640	263.92	14064.13	35845.742
2856	263.88	10056.121	37642.406
7168	263.79	13638.722	34740.164
5421	263.77	12235.589	35400.574
1043	263.63	8799.326	34017.613
7956	263.58	14368.705	37178.891
3104	263.42	10269.552	35074.152
5927	263.38	12538.385	37375.938
7980	263.17	14311.108	37928.316
3217	263.12	10428.759	35553.996
4962	263.1	11643.083	37188.871
5910	263.06	12537.739	36975.23
40	262.94	7789.217	33624.766
2153	262.69	9532.997	38800.129
3589	262.6	10833.484	34339.484
2262	262.58	9726.975	37878.289
5828	262.58	12585.299	34188.746
1524	262.48	9055.348	35471.535
1570	262.48	9166.943	37101.422
2623	262.48	9734.454	34392.008
3844	262.46	11086.776	39978.168
1942	262.45	9278.811	34116.602
257	262.29	7835.256	38196.957
3540	262.02	10585.793	33793.395
3402	262.01	10699.354	37982.543
346	261.95	7947.489	39532.035
6393	261.89	13039.443	37316.957
6613	261.79	13179.955	36219.762
6709	261.66	13170.93	33280.965
5259	261.6	12027.353	35319.703
7157	261.58	13662.053	35047.648
1348	261.53	8961.093	36668.258
6726	261.51	13372.264	33471.543
6564	261.45	13152.544	37550.711
7742	261.41	14153.499	33638.551
1550	261.37	9151.138	36456.801
1994	260.93	9658.505	33720.777
7653	260.53	14073.13	35528.234
5087	260.53	12059.036	38971.73
7988	260.4	14375.048	38653.883
4022	260.36	11054.305	36526.133
6067	260.34	12767.731	38547.699
2079	260.22	9621.6	36876.242
903	260.01	8592.082	37330.172
832	259.98	8489.686	39595.906
7700	259.86	14135.097	34536.023
5260	259.84	11877.735	35360.938
4401	259.8	11326.78	38115.113
2958	259.75	10203.52	39123.488
5300	259.48	11861.089	34204.453
3714	259.36	10774.011	37229.645
201	259.29	7918.876	37073.344
3909	259.19	11089.74	38101.195
1324	259.08	8974.061	37623.738
5276	259.06	12034.253	34944.203
2186	259.06	9543.735	39575.805
1153	258.92	8631.568	37809.18
3129	258.85	10232.191	33777.691
2861	258.79	10003.849	37700.867
5086	258.62	12013.899	39269.543
671	258.54	8250.647	34727.492
4917	258.52	11811.581	36102.094
7600	258.5	14135.545	36684.121
7292	258.42	13895.616	34801.445
4027	258.41	11031.376	36254.555
7036	258.39	13629.351	37916.035
1138	258.18	8631.541	37240.465
7937	258	14412.474	36815.781
5134	257.95	12020.989	38123.379
993	257.83	8429.706	33659.441
3522	257.75	10649.274	34423.578
5557	257.66	12241.292	39711.473
1342	257.62	8916.658	36547.773
1486	257.49	9211.381	33878.563
7943	257.39	14351.448	36916.355
6090	257.01	12709.033	37862.199
5771	256.99	12437.237	33240.902
522	256.93	8036.127	35643.844
2640	256.85	9907.942	33600.293
1468	256.8	9222.211	33304.676
5482	256.53	12151.465	37407.07
8325	256.39	14463.227	34571.215
7703	256.34	14146.52	34315.758
1062	256.32	8637.586	35091.156
4290	255.93	11402.801	36992.176
7175	255.88	13670.586	34300.902
1975	255.7	9495.598	33008.672
5921	255.59	12675.038	37173.992
6051	255.53	12869.267	39031.324
6617	255.51	13156.857	35965.043
6068	255.51	12889.167	38607.457
461	255.48	8036.539	37187.391
7045	255.42	13633.576	37512.211
643	255.4	8388.377	33875.594
3814	255.38	10808.261	39580.375
8219	255.25	14427.657	36022.148
3851	255.25	11134.284	39532.102
1653	255.21	9090.376	39089.227
2223	255.15	9751.742	39207.652
8381	255.13	14422.425	34176.395
641	255.09	8238.516	33804.336
8001	255.02	14406.117	38913.988
6897	254.88	13464.624	38437.457
1301	254.84	9004.033	37844.844
4124	254.73	11117.484	34081.145
158	254.69	7942.415	36176.738
4796	254.65	11586.822	33879.793
7812	254.56	14366.143	34041.348
2909	254.08	10106.585	39003.094
3783	254.02	10836.019	39057.414
4192	254	11289.373	34071.699
3940	254	11160.453	37210.055
6671	253.98	13308.163	34219.664
4645	253.9	11465.809	38112.742
2855	253.83	10084.983	37624.84
6846	253.73	13349.606	37087.816
3477	253.66	10706.128	35447.934
3193	253.48	10420.453	34866.398
4888	253.45	11745.079	35138.086
8061	253.43	14575.975	39760.008
7978	253.39	14410.619	37779.766
1345	253.1	8874.07	36584.34
7316	253.08	13972.918	35313.203
4845	253.06	11657.232	33282.762
8028	253	14358.061	39588.871
7540	252.93	14061.733	38251.77
8232	252.91	14445.974	35507.891
5280	252.87	12049.966	34649.949
6714	252.79	13398.934	33114.766
1708	252.7	9459.738	39207.004
3061	252.56	10257.956	36194.688
5543	252.55	12084.443	39316.277
4265	252.45	11390.072	36169.199
5537	252.43	12194.589	39005.219
1561	252.37	9138.654	36840.613
3872	252.33	11148.041	39001.664
920	252.33	8498.928	36522.008
6494	252.32	13304.279	39938.668
7455	252.28	13966.228	39266.023
5055	252.26	11804.321	39536.359
4970	252.26	11754.957	37463.422
6502	252.16	13189.521	39462.773
5234	251.97	11896.257	36010.273
1541	251.76	9256.387	35920.254
7179	251.74	13691.315	34194.934
3214	251.43	10389.56	35395.953
556	251.4	8071.673	34519.328
7612	251.38	14165.96	36242.512
6426	251.36	12948.66	38173.551
3627	251.2	10778.541	35348.691
7920	251.17	14312.823	36640.137
7247	251.13	13871.504	33803.488
433	250.92	8091.002	38006.516
860	250.86	8453.298	38504.188
6256	250.8	13071.53	33147.414
160	250.75	7806.766	36189.652
6790	250.71	13439.772	35169.148
7987	250.5	14344.743	38607.785
3369	250.42	10747.455	39113.09
5620	250.32	12363.546	38211.852
3771	250.3	10775.653	38626.18
7242	250.29	13914.017	33623.324
4998	250.13	11653.322	37987.207
5934	250.06	12529.932	37476.934
177	249.94	7838.131	36554.285
6204	249.92	12755.989	34510.879
3996	249.75	11080.237	36933.309
2115	249.54	9526.169	38183.945
3629	249.39	10911.876	35434.688
2103	249.39	9651.141	37772.145
6877	249.33	13362.679	37802.813
1964	249.23	9327.564	33168.887
1295	249.21	8888.757	38265.316
119	249.17	7754.766	35442.219
6202	248.91	12769.653	34476.219
7833	248.73	14323.061	34643.934
7043	248.73	13643.287	37824.055
7620	248.49	14005.893	36091.676
5025	248.47	11793.75	38853.043
4463	248.37	11216	39385.074
2224	248.31	9869.807	39244.691
776	248.27	8366.579	38133.012
1078	248.18	8777.147	35405.598
6825	247.95	13359.412	36616.352
6713	247.91	13439.509	33115.656
8125	247.82	14552.786	38196.402
2215	247.59	9843.539	39561.836
679	247.57	8205.545	35175.898
5881	247.45	12562.957	36021.59
4169	247.43	11223.898	33593.551
6939	247.39	13502.641	39821.148
3362	247.36	10760.996	39322.633
1431	247.34	8989.822	33729.461
7438	247.16	13841.266	38699.523
2729	247.13	9926.899	34955.465
1027	247.09	8695.24	33469.438
1641	247.05	9112.293	38742.52
5323	247.01	11925.724	33405.348
5745	246.97	12277.541	34163.773
7554	246.95	14018.939	37535.043
4283	246.93	11233.943	36627.797
5853	246.84	12572.393	35191.219
6114	246.76	12827.807	37407.465
6242	246.74	12908.581	33204.766
6221	246.49	12728.723	33705.609
1545	246.42	9202.147	36147.602
6706	246.4	13294.846	33347.074
653	246.17	8360.116	34145.43
1394	246.13	8881.567	35118.438
7730	246.13	14092.21	33920.637
5791	246.03	12697.182	33221.352
5904	246	12562.773	36673.93
1020	245.75	8842.118	33379.934
1192	245.63	8700.741	39119.512
2995	245.61	10253.18	38192.152
3153	245.61	10443.088	33369.09
8177	245.46	14595.366	36609.055
3523	245.4	10603.397	34191.715
2187	245.21	9684.592	39590.145
6492	245.12	13211.407	39897.156
4795	244.94	11423.39	33839.766
2145	244.81	9677.554	38515.809
7857	244.25	14276.901	35076.988
7202	244.02	13765.488	33591.52
2651	243.76	9896.702	33137.941
4776	243.72	11623.234	34592.703
4941	243.7	11702.136	36733.379
2836	243.33	10103.158	36818.344
4742	243.32	11555.46	35396.344
7913	243.2	14206.156	36384.785
482	243.12	8157.277	36786.461
2688	243.07	10069.997	33932.742
608	243.05	8120.285	33189.496
2730	243.01	10047.308	34974.34
805	242.82	8248.135	39605.141
3476	242.78	10769.677	35720.926
656	242.76	8327.602	34326.656
8404	242.68	14546.848	33178.367
5173	242.61	11893.11	37504.109
4114	242.53	11202.34	34411.484
7197	242.47	13621.557	33693.512
136	242.4	7700.531	35756.18
1001	242.4	8433.559	33589.305
213	242.3	7717.68	37465.191
3625	242.28	10881.485	35279.336
3335	242.17	10503.814	39712.637
822	242.05	8499.479	39901.555
2092	242.03	9524.306	37229.73
7483	241.92	13999.831	39651.953
2185	241.76	9494.858	39538.531
4294	241.71	11373.156	37168.633
5715	241.69	12432.27	35434.715
2690	241.55	9942.389	34022.516
5064	241.53	11736.838	39982.711
2661	240.98	10070.88	33139.57
2644	240.94	9812.062	33358.98
8224	240.92	14629.607	35715.629
6200	240.65	12741.307	34907.535
5101	240.62	12036.111	38686.34
1466	240.6	9065.901	33278.863
6305	240.6	13026.84	34441.637
5950	240.56	12578.998	38187.875
1621	240.52	9088.638	38277.109
505	240.46	8001.508	36345.398
5225	240.42	12023.935	36095.086
2595	240.25	9798.822	35383.516
416	240.16	8041.511	38171.707
1183	240.08	8634.708	38687.605
2327	239.96	9754.198	36066.293
5295	239.81	11861.532	34435.379
3274	239.77	10408.582	37880.316
1910	239.64	9303.66	35029.695
7120	239.62	13650.958	36002.055
1737	239.58	9274.907	38438.5
5111	239.47	11953.989	38580.715
2641	239.22	9788.941	33646.441
7133	239.14	13604.016	35617.656
5664	239.08	12385.646	36916.156
793	238.93	8253.619	39162.477
2020	238.91	9537.323	35206.977
7122	238.85	13639.908	35740.934
7597	238.82	14203.694	36640.59
5384	238.82	12105.413	33907.723
2727	238.66	9941.164	34921.625
5522	238.66	12144.822	38753.906
173	238.6	7723.945	36352.457
3152	238.51	10499.897	33325.09
2953	238.49	10290.948	39512.641
6509	238.41	13160.86	39580.766
3646	238.09	10924.391	35914.703
7351	238.03	13855.558	36195.535
430	238.03	8088.663	38294.125
7905	237.97	14303.555	36168.262
6439	237.86	12935.499	38520.465
4136	237.7	11199.789	33682.457
2977	237.61	10269.583	38492.262
2925	237.28	9976.559	39375.152
2971	237.26	10283.863	39072.477
6742	237.23	13347.388	33996.438
2080	237.21	9602.272	36888.305
41	237.13	7957.65	33630.805
2228	236.84	9832.818	38816.281
7824	236.69	14308.81	34412.535
1558	236.59	9088.734	36691.734
8042	236.52	14330.492	39906.793
2059	236.5	9622.434	36207.566
3799	236.31	10896.034	39419.449
167	236.27	7801.368	36263.41
5711	236.15	12479.541	35807.02
5466	236.15	12126.366	36999.715
4285	236.11	11294.63	36730.211
6419	235.89	13080.744	38045.758
1988	235.56	9543.313	33459.23
8097	235.48	14607.192	38867.027
764	235.23	8236.803	37853.008
2740	235.12	10071.412	35425.488
6768	235.1	13503.222	34459
6609	234.99	13320.401	36372.176
1666	234.81	9265.081	39504.035
2627	234.68	9754.705	34136.109
568	234.62	8040.32	34149.422
3398	234.54	10663.479	37931.039
2747	234.39	10103.554	35658.922
4106	234.33	11004.338	34504.988
4702	234.28	11447.939	36373.059
5890	234.12	12603.531	36343.012
7738	234.05	13989.793	33523.355
1807	234.05	9411.32	35918.273
6612	234.03	13282.228	36090.172
3449	233.74	10750.041	36430.941
6743	233.66	13441.51	34033.953
4417	233.51	11406.337	38255.02
6829	233.47	13443.775	36765.199
1697	233.19	9277.002	39525.457
5395	233.09	12212.409	34415.879
7291	233.03	13849.517	34800.227
7804	233.01	14368.323	33825.559
5310	233.01	11884.916	34132.18
6773	232.96	13540.419	34678.746
6844	232.88	13477.794	37054.371
5202	232.71	11990.582	36816.711
3162	232.71	10549.18	33760.867
7601	232.55	14009.583	36704.039
1483	232.55	9134.277	33561.645
740	232.53	8282.788	37346.414
3592	232.42	10955.984	34416.609
692	232.25	8348.695	35912.129
3738	232.23	10927.776	37785.09
2705	232.07	10092.375	34618.43
6442	232	12972.532	38599.402
4227	231.96	11228.09	35089.484
3099	231.96	10154.651	35364.434
846	231.81	8540.807	38895.82
5298	231.77	11997.55	34164.867
185	231.73	7903.136	36800.297
6871	231.61	13561.175	37731.969
790	231.44	8239.782	39112.457
3817	231.23	10959.682	39624.652
7647	231.14	14186.382	35700.789
5404	230.98	12113.004	34767.539
5312	230.98	11921.354	33900.953
4031	230.87	11020.222	36342.34
4529	230.6	11421.391	39475.148
104	230.58	7847.411	34900.992
6488	230.52	13278.106	39796.277
1630	230.52	9085.364	38477.906
3583	230.5	10945.742	33798.367
3502	230.48	10646.621	34933.672
3609	230.16	10803.258	34927.902
1215	230.1	8719.827	39603.535
1168	229.99	8817.112	38279.027
284	229.76	7652.01	38349.445
7731	229.7	14083.32	33941.629
5416	229.62	12088.98	35206.633
894	229.47	8505.775	37501.145
1312	229.41	9043.841	37779.102
6886	229.36	13499.203	38035.023
91	229.3	7708.98	34476.344
1642	229.16	9222.341	38765.91
3054	229.09	10296.135	36429.406
6827	228.82	13479.836	36721.676
7144	228.8	13575.059	35291.949
8411	228.61	14459.641	33323.895
1214	228.42	8709.382	39586.164
3885	228.36	11154.423	38706.492
944	228.23	8556.34	35667.797
317	228.01	7865.402	38962.648
2911	228	9949.174	39053.184
1251	227.98	8975.136	39361.895
5409	227.9	12142.961	34872.207
6513	227.84	13340.558	39122.426
2736	227.82	10105.997	35288.668
8267	227.82	14440.598	34913.77
6669	227.8	13181.888	34377.883
3289	227.8	10400.54	38487.738
7274	227.54	13853.935	34434.387
1347	227.5	8980.766	36660.363
5456	227.36	12211.913	36557.199
2976	227.34	10165.848	38704.746
5313	227.33	12005.033	33900.598
7166	227.23	13658.944	34670.363
5052	227.21	11802.198	39459.074
8104	227.17	14441.847	38716.18
3281	227.11	10410.954	38214.824
6776	226.98	13534.591	34736.531
6486	226.96	13089.396	39942.184
5705	226.9	12317.054	36017.16
6538	226.85	13167.561	38272.141
1925	226.5	9421.339	34501.875
631	226.46	8256.722	33490.441
3223	226.43	10544.047	35706.059
1722	226.33	9436.255	38743.887
5503	226.29	12108.112	38302.031
5869	226.27	12551.256	35798.82
6155	226.16	12724.113	35911.969
4706	226.1	11473.145	36198.254
4525	226.1	11484.167	39658.773
895	226.02	8484.701	37274.59
1990	225.98	9675.246	33530.371
4837	225.91	11735.869	33101.727
481	225.74	8091.454	36767.816
1896	225.64	9363.445	35383.672
4360	225.54	11227.7	37664.023
4852	225.53	11636	33857.777
183	225.43	7915.848	36708.641
4851	225.28	11714.144	33856.203
8008	225.28	14248.852	38993.156
5595	225.18	12340.836	39272.133
4275	225.14	11384.359	36345.195
1079	225.08	8714.793	35495.688
1493	225.07	9144.531	34047.816
6493	225.07	13135.747	39903.008
6284	225.07	12989.141	33984.289
4879	224.99	11640.533	34817.164
5383	224.97	12193.794	33896.379
599	224.91	8098.06	33790.777
3858	224.76	11044.807	39331.66
2687	224.72	9921.758	33874.27
4734	224.57	11502.297	35539.16
623	224.53	8385.251	33213.684
4557	224.47	11607.328	39209.246
6279	224.45	13091.483	33854.172
3059	224.17	10210.213	36135.055
1949	223.95	9409.307	33761.652
281	223.95	7747.97	38330.563
1572	223.92	9231.917	37192.289
6992	223.88	13686.103	39246.719
5487	223.78	12239.159	37800.34
235	223.76	7677.732	37799.395
8265	223.67	14500.854	34821.023
885	223.65	8506.316	37579.734
5477	223.63	12239.227	37236.184
3653	223.55	10797.766	36027.359
166	223.27	7693.702	36235.555
7906	223.23	14342.628	36182.371
1040	222.96	8731.451	33868.996
1883	222.81	9272.247	35417.449
1366	222.65	8863.369	35965.945
4732	222.65	11432.985	35515.945
4128	222.56	11032.395	33944.586
2213	222.48	9845.434	39488.676
7272	222.37	13800.443	34292.488
935	222.31	8540.558	36015.559
2064	222.23	9643.921	36349.621
8238	222.17	14631.323	35568.207
4223	222.15	11218.813	34924.977
394	222.14	8110.38	38705.137
1073	222.14	8732.37	35304.027
3267	222.08	10502.192	37716.105
8002	221.81	14328.333	38915.375
6023	221.68	12734.539	39866.23
5683	221.56	12483.244	36395.07
7809	221.47	14407.422	34009.699
5746	221.35	12364.622	34199.68
6684	221.27	13168.69	33831.777
673	221.27	8389.244	34831.961
1267	221.2	8985.895	38800.059
992	221.12	8430.075	33910.266
5269	220.99	11966.618	34983.336
4753	220.91	11541.839	35047.031
5617	220.85	12475.727	38392.922
477	220.78	8039.379	37002.613
5882	220.7	12561.963	36119.648
995	220.66	8427.719	33771.938
703	220.62	8412.363	36271.426
3753	220.62	10953.111	38097.066
5777	220.6	12430.798	33292.359
3534	220.51	10754.148	34130.34
1406	220.3	8912.101	34842.328
1013	220.18	8641.544	33138.496
1617	220.01	9118.146	38196.48
6368	219.84	12932.779	36459.738
1971	219.76	9412.513	33096.672
3213	219.72	10418.989	35388.762
769	219.72	8353.783	37981.012
5650	219.67	12421.332	37474.895
8354	219.65	14434.097	34609.512
7807	219.59	14360.456	33989.395
4996	219.53	11755.842	37983.586
4563	219.51	11536.12	39237.961
6037	219.38	12854.596	39578.34
5976	219.21	12519.817	38903.488
6733	219.11	13534.93	33821.531
1038	219.09	8650.371	33825.977
6210	219	12800.09	34191.824
5432	218.96	12206.537	35766.41
529	218.86	8094.45	35412.371
6075	218.57	12754.415	38353.262
7593	218.29	14193.55	36755.68
1690	218.21	9401.897	39987.922
3019	218.15	10143.874	37542.508
5612	218.15	12345.517	38760.23
3630	218.13	10955.014	35465
6264	218.13	12976.164	33387.391
525	217.83	8039.572	35537.367
6019	217.77	12624.343	39969.609
3438	217.73	10675.956	36726.781
3134	217.71	10277.498	33615.238
4365	217.54	11213.777	37728.367
6173	217.46	12794.951	35524.09
8409	217.44	14439.506	33286.793
7534	217.44	14125.126	38201.563
5983	217.39	12619.082	39077.578
5935	217.37	12616.732	37481.676
6942	217.37	13376.656	39895.746
5845	217.31	12490.754	34850.641
6248	217.27	12796.19	33164.57
4857	217.1	11698.032	34080.508
1371	217.08	9024.518	35778.738
6161	216.97	12745.196	35822.863
2035	216.77	9606.03	35746.871
4318	216.7	11203.35	37375.316
3513	216.68	10770.899	34552.129
4631	216.37	11413.275	38284.441
6128	216.33	12743.547	37070.574
7768	216.26	14272.394	33169.59
5958	216.2	12543.176	38422.09
2028	216.2	9660.989	35506.137
1778	215.74	9416.604	37124.852
7914	215.68	14217.327	36411.176
3668	215.62	10861.273	36398.203
6778	215.61	13388.946	34946.508
1941	215.51	9313.3	34107.754
95	215.51	7730.959	34660.879
1086	215.41	8650.064	35721.035
2931	215.4	9963.412	39585.297
7696	215.34	14044.98	34475.395
6424	215.34	12963.827	38123.395
6364	215.28	13085.536	36376.207
4950	215.18	11669.516	36962.523
2935	214.95	10109.881	39794.246
2975	214.84	10247.633	38669.984
803	214.76	8362.617	39545.758
8256	214.74	14500.794	34943.371
2301	214.55	9871.377	36736.527
2874	214.38	10091.467	37922.461
5787	214.28	12693.544	33113.977
6454	214.25	12924.266	39128.992
2324	214.23	9822.67	36278.293
1194	214.21	8678.119	39159.035
8263	213.81	14547.01	34787.875
4439	213.75	11367.581	38977.105
6190	213.75	12769.955	35188.707
125	213.61	7811.823	35525.352
1080	213.61	8769.615	35580.102
4758	213.58	11457.648	34846.906
4816	213.48	11464.062	33145.66
2677	213.42	9967.933	33729.691
1288	213.25	8839.574	38606.125
116	213.12	7762.063	35367.543
6772	213.06	13374.898	34657.031
3557	213.06	10583.257	33111.414
8051	213.04	14423.243	39885.609
7650	212.94	14095.168	35454.301
5731	212.89	12392.401	34653.965
5272	212.75	11896.192	34801.664
949	212.73	8574.435	35544.707
1337	212.66	8878.103	36946.816
4161	212.62	11405.983	33359.68
5406	212.48	12263.668	34774.652
5599	212.43	12292.821	39023.02
1721	212.27	9427.69	38692.133
3098	212.14	10332.865	35362.285
5509	212.14	12112.71	38474.07
859	212.02	8540.975	38774.227
5238	211.89	11895.947	35747.625
2183	211.85	9673.911	39361.223
5993	211.6	12509.596	39279.035
893	211.41	8446.296	37493.289
5028	211.37	11700.148	38963.973
3142	211.35	10140.132	33325.074
7240	211.32	13791.452	33601.125
5884	211.28	12610.778	36234.512
7644	211.12	14140.372	35642.684
6648	211.03	13197.6	35049.824
3194	210.93	10518.062	35013.223
6350	210.63	12975.38	35883.844
892	210.59	8528.818	37491.957
4254	210.53	11247.565	35829.691
3610	210.44	10984.934	34955.172
4509	210.4	11286.928	39870.813
3159	210.22	10410.084	33644.957
1284	210.21	8940.917	38710.938
998	210.13	8531.778	33797.633
7753	210.09	14017.819	33135.676
1798	210.03	9349.352	36640.535
5121	209.99	11937.708	38223.688
7907	209.99	14362.608	36186.375
2926	209.88	9911.029	39388.547
7733	209.46	14094.422	33970.066
5322	209.46	11886.103	33399.012
4110	209.38	11199.527	34300.266
1605	209.31	9108.586	37861.488
5536	209.27	12154.838	38980.285
5566	209.23	12363.564	39944.746
6623	209.02	13172.504	35803.711
7475	208.96	13830.995	39915.891
161	208.9	7788.616	36192.453
5866	208.86	12634.901	35629.02
5488	208.81	12077.934	37830.219
354	208.73	7830.966	39924.793
6907	208.71	13377.965	38626.98
547	208.69	8151.203	34845.574
7616	208.65	14010.166	36336.711
4518	208.64	11607.078	39853.191
219	208.58	7887.94	37610.445
702	208.41	8271.915	36271.984
5756	208.41	12365.952	33558.406
5846	208.39	12512.139	35020.961
7725	208.39	14151.062	33871.102
1273	208.35	9020.711	38846.781
8253	208.21	14559.198	35315.512
734	208.18	8409.989	37054.336
6577	207.87	13156.497	37103.637
6378	207.83	13029.001	36907.313
4838	207.81	11678.624	33103.219
2034	207.81	9537.412	35582.992
1809	207.7	9369.145	35944.773
6273	207.6	12969.695	33686.383
5084	207.22	11991.353	39198.305
1553	207.16	9083.756	36482.105
6096	206.97	12832.993	37953.621
1397	206.95	8893.139	34936.16
2905	206.84	9915.284	38943.195
8226	206.74	14463.459	35429.27
490	206.74	8129.965	36574.707
6285	206.43	13007.413	34062.121
857	206.38	8614.146	38730.609
650	206.22	8208.57	34113.145
3232	206.11	10369.955	36155.086
3710	206.07	10965.729	37159.102
339	205.84	7889.466	39454.051
7912	205.65	14254.157	36357.973
5089	205.63	12019.667	39032.996
6835	205.49	13398.497	36951.688
8231	205.32	14598.482	35494.18
2631	205.28	9808.965	34214.102
5996	205.23	12517.714	39360.746
5887	205.21	12524.833	36283.5
3103	205.17	10163.623	34972.652
7356	205.17	13786.586	36400.867
3511	205.09	10576.942	34486.43
4673	205.05	11571.384	37393.762
6397	204.88	12935.868	37385.473
5414	204.82	12094.305	35162.375
8416	204.77	14512.844	33039.457
3561	204.54	10824.095	33091.199
2263	204.31	9704.973	37874.402
3462	204.27	10744.999	35900.281
942	204.25	8445.222	35803.641
4881	204.23	11677.131	34892.574
4015	204.02	11199.655	36673.273
7285	203.94	13947.276	34706.973
3039	203.92	10213.454	37131.23
5420	203.85	12274.552	35382.395
4961	203.85	11774.576	37224.781
4076	203.83	11131.208	35310.027
946	203.83	8454.448	35732.523
7245	203.73	13913.962	33749.52
5386	203.71	12081.512	33945.984
6704	203.64	13217.671	33541.461
291	203.58	7796.482	38458.078
8072	203.33	14504.256	39502.555
7042	203.25	13740.369	37807.836
930	203.22	8438.819	36215.777
3192	203.22	10440.946	34747.496
1158	203.2	8695.558	37988.723
187	203.1	7777.286	36826.402
3746	203.02	10851.407	37996.828
3454	203.02	10669.669	36278.934
780	202.76	8252.758	38369.559
771	202.58	8237.743	38072.098
6209	202.55	12745.77	34168.234
594	202.45	8126.36	33702.906
2708	202.45	10035.539	34715.984
3373	202.45	10677.084	38730.797
501	202.32	8160.451	36235.633
3500	202.32	10759.815	34828.445
7908	201.88	14232.072	36198.09
2827	201.88	10058.478	36548.965
602	201.84	7988.178	33490.32
7817	201.78	14344.656	34276.742
3379	201.7	10640.707	38561.77
6474	201.7	13012.14	39685.992
7844	201.49	14335.137	34873.566
3830	201.4	10886.812	39735.02
8032	201.22	14298.209	39645.398
6266	201.21	13094.682	33401.68
7910	201.15	14225.047	36263.391
5512	201.15	12089.209	38528.844
7736	200.96	14000.402	33759.926
6665	200.88	13291.393	34578.262
3366	200.71	10622.26	39242.656
825	200.61	8501.622	39689.52
5743	200.38	12295.1	34134.512
138	200.36	7717.69	35793.91
1650	200.21	9123.041	38981.434
5955	200.15	12589.879	38307.852
2603	200.11	9760.747	35061.406
2642	199.71	9771.55	33327.266
3111	199.71	10294.228	34756.477
564	199.65	8138.605	34443.207
2002	199.62	9548.317	34255.953
5399	199.56	12142.171	34641.02
4040	199.54	11096.465	36130.957
8108	199.31	14437.727	38749.512
1162	199.25	8826.678	38235.453
6483	199.16	12922.778	39883.668
1562	199.14	9118.523	36855.953
4373	199	11287.334	37871.27
2156	198.83	9509.837	38851.039
4131	198.81	11084.853	33970.605
7313	198.75	13840.441	35283.777
4939	198.73	11788.399	36472.41
7088	198.68	13614.431	36639.824
7181	198.62	13612.915	34010.395
5501	198.49	12242.07	38245.145
97	198.45	7762.098	34829.352
6754	198.26	13455.095	34138.723
8403	198.22	14526.683	33168.594
296	198.03	7958.302	38596.836
1491	197.87	9183.571	33993.984
7226	197.64	13851.119	33111.625
2289	197.57	9873.873	37039.336
3038	197.53	10150.869	37133.078
2308	197.41	9770.259	36843.707
1439	197.3	8862.368	33586.055
8145	197.3	14445.743	37721.313
2662	197.16	10098.171	33170.234
8358	197.16	14507.462	34354.488
5371	196.93	12149.586	33525.727
7632	196.92	14056.563	36007.074
7883	196.9	14246.886	35681.727
2920	196.82	10023.058	39243.891
1492	196.76	9161.683	34038.117
7321	196.72	13950.124	35464.754
6244	196.51	12736.333	33294.422
1979	196.34	9607.497	33132.656
756	196.15	8232.905	37576.004
5609	196.07	12317.129	38708.82
1749	196.02	9333.179	38135.063
1405	195.98	8961.29	34793.859
1607	195.73	9224.85	37930.367
6033	195.67	12727.345	39720.414
5385	195.5	12242.027	33937.52
3508	195.44	10752.826	34713.074
1099	195.44	8754.147	36115.934
3591	195.38	10860.394	34389.203
2877	195.29	10009.051	38070.207
3422	195.02	10618.61	37379.125
5378	194.75	12193.576	33770.328
6165	194.75	12919.123	35856.008
1367	194.75	9055.005	35967.434
6147	194.23	12796.511	36277.813
2937	194.02	9920.156	39878.016
6433	194	12949.14	38368.344
1421	193.97	8943.872	34223.031
1906	193.91	9434.544	35199.691
977	193.81	8582.711	34631.145
8128	193.68	14604.349	38251.242
1996	193.18	9644.466	33760.145
3570	192.93	10919.136	33265.668
5569	192.88	12421.266	39603.461
8383	192.78	14551.577	33981.738
865	192.74	8461.457	38388.129
337	191.99	7665.435	39289.613
5812	191.84	12677.924	33852.727
4155	191.76	11318.72	33131.512
7658	191.69	14176.797	35384.309
985	191.53	8417.788	34419.285
4137	191.25	11048.675	33711.883
6196	191.09	12728.663	35064.953
8027	191.07	14418.142	39501.977
3605	190.98	10900.466	34833.191
5587	190.94	12455.162	39408.621
7772	190.85	14330.527	33266.703
6487	190.77	13263.376	39799.336
[truncated: 1,630 more rows]
