# Supplementary material for: Insights on the Control of Yeast Single-Cell Growth Variability by Members of the Trehalose Phosphate Synthase (TPS) Complex
Source: Front Cell Dev Biol. 2021 Jan 28;9:607628. doi: 10.3389/fcell.2021.607628 (PMC7876269; doi:10.3389/fcell.2021.607628)
Supplement: Supplementary file 2 [file Data_Sheet_1.ZIP › final_code/input_datasets/BY4741_1_Ntd_TPS1_t1.csv]

Id	Area (µm²)	Centre X Position (µm)	Centre Y Position (µm)
5773	179.09	11686.481	36271.629
5530	126.19	11626.149	39217.629
191	123.28	8773.738	36001.547
4256	120.06	11165.366	36769.492
1331	119.51	9679.942	39391.973
2738	115.81	10382.466	40162.914
8465	113.24	12760.802	38156.824
1407	112.84	9588.817	38076.234
6890	112.73	12153.89	37713.887
12000	110.96	14535.017	37940.031
13557	110.31	15430.947	37732.277
314	108.97	8883.252	37510.355
12795	108.02	14851.864	37497.461
5246	104.19	11607.893	38072.234
1829	100.87	9722.863	37132.074
8416	100.35	12811.805	37270.578
10596	99.24	13852.721	37605.813
8656	98.55	12911.216	39047.504
11596	97.41	14200.723	36491.988
8690	96.6	12936.103	38659.168
5341	95.38	11599.519	39799.48
10506	95.03	13815.281	38643.195
7403	93.21	12455.83	36045.496
7655	92.66	12345.787	39963.063
320	92.37	8990.746	37577.477
771	91.56	9067.336	36055.434
4590	89.38	11359.464	38588.195
96	88.29	8767.898	34804.703
6781	87.83	12231.704	39617.176
13564	87.26	15461.537	37833.984
7784	87.22	12579.559	38762.242
1533	85.28	9630.529	35662.863
8916	85.17	13008.338	34374.949
6912	84.9	12185.477	37634.297
283	84.23	8792.666	37051.961
2297	83.9	9955.95	34935.242
8301	82.41	12727.127	35417.352
4696	81.93	11197.767	37333.613
1321	81.66	9493.623	39602.34
2621	81.26	10163.503	38690.117
3475	80.95	10739.921	38910.594
11110	80.63	14086.172	37105.848
7320	77.3	12275.571	34996.352
3238	77.2	10561.081	34835.941
3965	76.91	10937.73	34119.066
4276	76.15	10988.929	37194.781
11988	76.05	14541.79	37744.238
9397	75.94	13118.744	39679.23
6740	75.92	12061.563	40357.996
8334	75.61	12900.039	35917.543
11755	75.59	14325.116	33603.594
7448	75.34	12444.566	36615.914
9316	75.27	13296.717	38173.715
793	74.88	9058.951	35503.914
11249	74.77	14006.641	38837.16
6442	74.65	11953.288	37639.602
12207	74.4	14672.177	39561.281
2918	73.64	10450.985	36858.188
8815	73.35	13078.028	36004.777
11244	73.29	14138.661	38767.719
2144	72.03	9986.872	37653.16
12150	71.76	14555.849	40307.688
13738	71.55	15519.105	39717.906
11266	71.38	14156.405	39154.289
10440	71.34	13963.246	39452.09
12668	71.17	14960.936	35437.563
1853	71.07	9756.283	37689.723
2939	70.96	10487.692	36699.113
6742	70.13	12225.403	40370.555
2595	69.71	10129.594	38130.387
8564	69.54	12759.206	40257.746
4674	69.48	11307.454	37630.996
11914	69.41	14406.847	36216.828
3620	69.16	10968.041	39236
7830	68.81	12502.372	37982.039
11878	68.43	14505.226	35723.18
4753	68.26	11357.99	36563.645
3137	67.78	10591.956	33537.848
2377	67.57	10159.221	34224.176
11236	67.49	13994.678	38619.156
6756	67.38	12193.393	39979.422
10106	67.24	13629.359	36247.762
4202	66.84	11176.654	36002.715
7024	66.71	12117.083	36252.887
11891	66.17	14602.506	35940.637
3420	66.17	10675.388	38107.246
2212	66.09	10086.63	36348.695
11820	66	14497.75	34789.352
2969	65.92	10526.897	36259.012
9417	65.69	13253.676	40101.035
61	65.69	8763.41	34266.637
7181	65.54	12164.027	34154.203
4625	65.44	11249.987	38310.723
10323	65.17	13639.408	40176.414
5747	65.12	11790.744	37031.121
608	64.94	9136.154	39472.859
5851	64.77	11621.271	35228.383
9277	64.75	13151.985	37734.746
350	64.71	8950.152	37860.539
9901	64.39	13502.672	33831.84
338	64.37	8727.772	37716.453
3883	64.27	10828.754	34887.324
4231	64.14	10974.801	36409.066
8592	64.12	13051.212	40259.371
7382	63.79	12342.69	35857.527
2757	63.66	10482.051	39893.098
1892	63.37	9785.035	38362.215
5500	63.37	11724.782	39542.047
5586	63.33	11762.435	38942.301
3425	63.22	10752.169	38178.844
9300	63.18	13329.35	37936.492
6645	63.16	11889.183	39196.879
5897	62.36	11654.014	34417.168
3088	62.07	10477.103	34273.469
4201	62.03	11019.497	35967.504
623	61.92	9184.935	38713.297
8479	61.82	12714.631	38410.457
7941	61.69	12582.611	36183.195
12866	61.63	14855.188	38594.063
3544	61.29	10580.243	40351.66
10753	61.27	13791.241	35226.5
2105	60.96	9970.208	38349.234
8274	60.92	12735.592	34999.211
5627	60.9	11811.057	38535.402
587	60.9	9211.447	39660.625
13486	60.77	15295.19	36505.605
245	60.73	8754.588	36677.438
5514	60.73	11687.449	39338.848
4163	60.71	11155.411	35095.375
6752	60.71	12213.285	40235.992
9423	60.69	13118.885	40241.68
6939	60.65	12250.111	36910.047
11906	60.58	14549.508	36105.395
2131	60.48	10103.491	37738.813
12810	60.46	15004.983	37759.672
3321	60.06	10747.716	36212.297
3814	59.75	10764.643	36012.066
6358	59.75	11911.128	37154.973
8831	59.71	12961.352	35628.727
9186	59.58	13178.006	36476.258
11091	59.56	14043.319	36908.363
1719	59.24	9708.468	34794.098
7686	59.22	12448.451	40455.102
13101	59.16	15127.304	37672.684
2313	59.08	10011.954	34591.586
11384	59.04	14260.056	39907.039
5516	58.91	11658.124	39380.473
3969	58.81	10861.931	33876.152
2265	58.8	9925.166	35348.727
3825	58.78	10909.7	35920.793
2401	58.57	10261.27	34602.648
12611	58.43	15018.832	34441.605
218	58.3	8916.211	36264.262
7688	58.16	12481.973	40317.965
9276	57.9	13307.453	37724.996
10258	57.9	13545.945	38656.594
9516	57.86	13435.957	39206.953
7873	57.82	12610.421	37307.961
10821	57.74	13914.53	34410.691
10494	57.61	13893.738	38811.227
10155	57.55	13557.949	37265.914
5585	57.51	11727.543	38942.621
11009	57.42	14183.347	35693.59
1383	57.4	9655.961	38635.484
11630	57.4	14200.601	36059.723
4756	57.24	11269.88	36571.371
13718	57.15	15499.498	40211.484
8768	57.15	13081.562	36913.738
6691	57.01	11994.11	39746.766
8574	56.92	12897.031	40527.68
13610	56.84	15379.752	38799.965
10108	56.82	13722.366	36260.609
12291	56.78	14729.208	37553.496
9211	56.71	13308.789	36901.813
8473	56.69	12865.192	38289.969
33	56.59	8836.152	33908.836
13871	56.4	15627.657	36602.238
7075	56.27	12079.527	35362.18
11557	56.23	14385.971	37354.902
11498	55.98	14220.447	38081.844
8895	55.94	13042.358	34912.898
2453	55.83	10300.483	35436.012
13863	55.79	15488.989	36973.375
6941	55.65	12108.145	36956.219
13913	55.54	15514.878	35821.191
8733	55.48	13087.706	38008.234
6649	55.48	11995.995	39294.043
9726	55.41	13471.648	35937.793
6830	55.33	12104.26	38751.949
8048	55.23	12577.868	34574.891
10420	55.21	13896.892	39705.238
345	55.02	8992.848	37788.566
12141	54.97	14409.874	40090.324
4044	54.93	11057.314	34021.52
10658	54.91	13825.762	36696.328
255	54.89	8925.71	36844.68
12357	54.79	14642.571	36702.176
1961	54.75	9769.884	39967.836
1233	54.75	9359.524	39865.484
4688	54.74	11221.679	37225.805
6753	54.66	12189.531	40249.895
2268	54.58	9980.01	35443.57
2910	54.54	10449.827	36980.305
10702	54.47	13888.842	35812.828
4522	54.43	11370.384	39903.895
2630	54.43	10243.223	38815.734
3682	54.41	10930.779	38205.527
2746	54.41	10540.403	40005.395
14033	54.31	15659.842	33555.566
10159	54.29	13616.21	37344.563
1936	54.29	9848.093	39374.496
10660	54.2	13821.742	36736.449
668	54.14	9248.885	37978.289
12397	54.1	14794.839	36034.109
2120	54.08	10103.951	38072.691
5326	54.08	11553.652	39488.512
11721	54.07	14212.665	34060.371
2717	54.03	10191.638	40317.141
8163	53.97	12832.588	33695.359
11852	53.97	14440.922	35317.313
4101	53.95	11165.951	34378.371
13173	53.93	15085.063	36112.848
8765	53.91	12977.665	37091.613
13529	53.89	15366.445	37297.09
3332	53.89	10637.722	36440.961
5867	53.72	11809.921	34878.617
365	53.55	8769.675	37987.715
1054	53.51	9296.041	36257.559
353	53.41	8871.802	37898.719
2476	53.39	10264.146	36011.508
4722	53.34	11206.608	36777.957
5269	53.34	11420.998	38325.137
12486	53.3	14834.663	34780.145
2147	53.3	9905.39	37697.656
2992	53.26	10533.445	35470.703
7879	53.18	12686.027	37357.07
2732	53.17	10510.137	40470.594
11940	53.15	14553.022	36698.719
3373	53.11	10582.154	37062.961
4281	53.03	11178.663	37293.867
2933	52.95	10370.572	36639.656
7039	52.84	12197.4	36088.988
11987	52.78	14594.292	37709.152
5668	52.67	11679.031	38121.066
9687	52.65	13404.042	36595.301
3098	52.53	10511.054	33912.867
12677	52.51	15037.198	35558.484
3882	52.42	10894.233	34880.98
11297	52.38	14039.195	39571.004
12993	52.32	15163.347	39874.59
2198	52.28	10065.633	36610.633
10026	52.26	13602.675	35072.305
12295	52.25	14691.588	37599.758
4589	52.21	11340.417	38583.488
2670	52.21	10285.035	39435.359
11545	52.21	14227.351	37439.832
1750	52.11	9802.876	35197.973
13522	52.05	15413.884	37105.543
3684	51.96	10883.478	38240.789
662	51.84	9216.941	37887.531
460	51.79	9012.845	39059.395
7437	51.77	12371.311	36389.273
9521	51.75	13493.49	39258.57
1903	51.61	9840.514	38606.992
13496	51.58	15453.963	36629.66
3011	51.5	10358.297	35306.473
13218	51.46	15179.489	35195.797
2408	51.36	10161.994	34730.41
639	51.31	9225.205	38385.094
10308	51.25	13733.949	39766.074
1342	51.25	9560.924	39274.391
6871	51.23	12061.901	38340.301
11012	51.21	14129.809	35754.156
5252	51.17	11572.216	38115.523
11614	51.15	14272.554	36158.988
4435	51.06	11170.853	39276.16
12657	51.02	15041.015	35236.855
2073	50.96	10110.981	39040.781
4946	50.91	11465.737	33947.141
10652	50.89	13915.735	36871.805
11272	50.81	14059.303	39259.676
4617	50.73	11286.018	38508.578
12383	50.71	14697.807	36385.344
680	50.68	9176.875	37559.09
1626	50.56	9600.903	34140.492
6514	50.52	11946.36	38195.32
13649	50.48	15465.666	39387.859
11234	50.46	14049.93	38608.398
8882	50.45	13112.354	35054.762
391	50.41	8745.596	38226.309
9352	50.39	13228.049	38811.359
5303	50.35	11497.962	39078.059
7144	50.35	12212.074	34486.07
13831	50.31	15584.544	37671
12309	50.2	14758.278	37225.32
1102	50.18	9329.163	37249.051
7459	50.04	12420.297	36736.246
4635	50.04	11306.585	38136.309
1353	50.02	9480.976	39132.973
10905	50.01	14134.22	33915.734
9605	49.97	13546.238	37895.195
6408	49.93	11966.167	37395.086
3840	49.91	10942.629	35720.691
7520	49.89	12272.417	37589.18
12595	49.85	14977.889	34196
12618	49.83	14875.875	34541.039
10091	49.78	13619.66	36066.305
13644	49.76	15298.827	39314.047
12218	49.64	14812.451	39237.555
577	49.64	9111.633	39802.938
11827	49.58	14523.163	34872.008
7470	49.49	12280.491	36875.262
13586	49.49	15270.231	38327.766
9089	49.47	13160.26	34879.125
11377	49.43	14394.34	40078.543
9500	49.41	13375.219	39572.984
11097	49.39	14140.219	37009.574
3311	49.37	10738.828	36043.332
10534	49.37	13804.373	38054.809
953	49.37	9409.721	34667.992
2950	49.35	10520.291	36317.488
5981	49.33	11675.312	33570.422
2100	49.32	10079.154	38580.844
7418	49.3	12430.226	36215.262
3551	49.26	10958.505	40401.043
877	49.16	9208.842	33953.891
10808	49.14	13922.031	34536.281
10227	49.14	13565.532	38242.316
853	49.1	9148.745	34221.492
11620	49.1	14308.908	35939.23
5206	49.07	11531.198	37454.125
13325	49.05	15356.405	33581.184
5049	49.05	11560.229	35148.336
4523	48.99	11214.901	39911.477
5320	48.97	11587.397	39379.184
5506	48.95	11768.865	39583.18
2245	48.93	9969.517	35625.922
8821	48.88	13073.636	36060.266
10634	48.86	13847.173	36952.684
8358	48.78	12838.073	36297.93
13536	48.76	15362.593	37415.043
3750	48.76	10850.482	37161.809
4788	48.7	11190.311	35852.875
9955	48.7	13599.462	34114.594
654	48.7	9255.506	38133.98
10972	48.68	14062.806	35104.66
7002	48.57	12183.768	36342.992
2112	48.55	10003.531	38277.148
12482	48.53	14801.427	34759.449
7510	48.47	12287.975	37418.738
2211	48.45	9944.936	36328.094
10942	48.45	13978.5	34609.746
12464	48.43	14631.11	35122.066
1971	48.36	9861.178	40171.027
2641	48.28	10207.466	38947.957
10924	48.26	13977.547	34286.621
13539	48.26	15467.419	37437.188
12161	48.22	14620.548	40290.766
10102	48.15	13653.596	36180.891
3466	48.09	10726.782	38781.676
675	47.92	9252.039	37733.059
7405	47.9	12263.31	36056.715
11382	47.9	14346.023	39869.016
11254	47.9	14055.893	38905.34
11748	47.88	14285.467	33578.234
2811	47.88	10499.337	38817.063
3390	47.86	10697.375	37322.359
2600	47.86	10184.487	38269.23
8622	47.82	12911.686	39777.379
704	47.8	9078.756	37182.391
8458	47.75	12742.609	38021.551
10695	47.73	13876.455	35992.109
924	47.73	9391.305	34069.949
7908	47.73	12567.709	36879.063
171	47.69	8750.643	35779.355
1986	47.69	9811.584	40441.098
13603	47.67	15276.11	38645.211
2079	47.67	9913.65	39150.133
5223	47.65	11577.939	37682.125
13414	47.65	15334.689	35257.23
5220	47.63	11605.053	37622.105
815	47.61	9204.619	34983.102
8278	47.61	12748.704	35074.398
9958	47.59	13672.073	34166.18
12656	47.55	14937.895	35227.645
7481	47.52	12451.889	37058.77
13780	47.5	15513.521	38697.621
4787	47.48	11231.208	35844.383
7651	47.46	12348.128	39846.008
12916	47.36	14950.735	39587.965
7814	47.34	12482.548	38078.375
10706	47.34	13775.058	35870.66
4795	47.32	11277.89	35719.805
850	47.32	9064.076	34200.043
10733	47.29	13920.008	35553.93
12222	47.25	14751.642	39294.445
3272	47.25	10617.487	35411.344
13938	47.23	15650.892	35437.262
10495	47.21	13950.231	38522.195
4551	47.19	11370.772	39274.586
2703	47.19	10226.547	40044.887
8315	47.17	12884.551	35567.59
9450	47.17	13502.12	40457.758
12237	47.17	14632.672	38861.789
11974	47.15	14441.826	37444.965
13769	47.13	15688.991	38838.555
6690	47.11	11846.349	39709.777
3760	47.11	10875.395	37061.348
4865	47.09	11239.064	34597.18
3946	47.09	10908.962	34261.398
11437	47.04	14291.025	39008.004
653	47.04	9227.568	38059.242
13896	47.02	15563.904	36119.34
7640	47	12313.173	39702.43
7021	47	12168.033	36229.855
5229	46.96	11554.416	37727.348
5687	46.94	11786.148	37772.199
4944	46.88	11456.045	33916.043
6859	46.86	12256.327	38218.363
2026	46.84	10000.473	40079.363
12775	46.83	14920.834	37226.535
575	46.81	9256.443	40098.867
4530	46.81	11215.367	39764.441
12712	46.77	14870.982	36153.563
13928	46.73	15552.104	35519.137
7901	46.73	12664.838	36776.598
2088	46.71	10058.233	38939.492
5721	46.65	11815.813	37532.16
7507	46.65	12462.735	37361.316
1662	46.65	9860.212	33735.391
12688	46.6	14882.427	35738.809
1800	46.6	9871.481	36638.375
8606	46.6	13090.506	39883.16
5746	46.58	11779.788	37015.598
10982	46.56	14180.811	35263.746
660	46.54	9152.299	37876.762
7980	46.52	12537.326	35566.953
5820	46.52	11752.929	35742.719
11553	46.52	14314.834	37295.133
1450	46.46	9659.969	37062.844
3368	46.42	10627.131	36986.938
533	46.42	8712.274	40225.672
3375	46.39	10731.715	37069.168
10613	46.37	13876.816	37282.359
10071	46.37	13750.642	35750.16
8700	46.35	13042.598	38507.488
832	46.35	9110.715	34582.469
11882	46.31	14571.227	35751.543
4007	46.27	10799.1	33636.32
8767	46.27	13001.894	37217.441
1259	46.21	9260.367	40338.82
6346	46.21	12011.282	37097.91
8769	46.19	13058.899	36997.125
3381	46.14	10644.948	37187.266
354	46.14	8885.111	37905.43
11288	46.1	14063.797	39518.047
3956	46.1	10943.372	34293.816
7707	46.06	12599.14	40261.488
7778	46.04	12636.063	38973.223
7415	46.02	12317.956	36185.469
12558	46	14981.064	33600.09
1098	46	9387.895	37126.738
12647	45.98	14839.101	35129
8713	45.98	13090.623	38035.684
1988	45.94	9836.61	40454.004
4317	45.93	11007.88	37691.609
4031	45.91	11033.741	33880.246
4220	45.89	11122.897	36222.512
2583	45.87	10167.818	37922.137
4306	45.87	11163.53	37600.723
4678	45.85	11257.525	37657.508
3626	45.81	10839.8	39029.254
11879	45.79	14609.09	35724.672
6210	45.77	12026.702	35664.262
13722	45.75	15672.178	40033.555
2556	45.73	10215.925	37337.973
2146	45.72	9905.778	37676.18
3358	45.7	10735.623	36807.758
5697	45.7	11760.239	37577.52
5095	45.66	11457.755	35622.191
11304	45.66	14037.834	39769.352
8423	45.62	12796.904	37355.719
2836	45.62	10511.703	38429.41
13924	45.6	15571.427	35774.566
5455	45.54	11647.326	39841.391
10478	45.54	13910.826	38990.461
6847	45.45	12254.014	38667.988
11200	45.43	14153.934	37935.324
2760	45.41	10463.942	39702.605
1320	45.41	9642.936	39595.367
4864	45.41	11327.202	34576.586
5127	45.37	11475.711	36138.637
5189	45.33	11496.497	37218.961
12869	45.31	14928.735	38664.977
8456	45.31	12826.304	37962.266
9896	45.29	13519.513	33747.754
12345	45.29	14640.515	36901.145
8581	45.27	13109.671	40365.16
9825	45.27	13341.414	34898.316
13079	45.27	15113.017	37915.863
11351	45.24	14330.477	40390.719
4852	45.24	11276.332	34726.98
5080	45.22	11539.934	35425.652
9495	45.16	13461.77	39512.824
7619	45.16	12295.001	39151.031
13806	45.14	15581.177	38066.297
2483	45.12	10180.854	36071.488
2016	45.1	10063.391	40139.656
7530	45.08	12371.734	37756.578
8082	45.03	12688.604	34067.789
8340	45.01	12898.38	36016.703
2533	45.01	10227.817	36827.23
12689	45.01	14871.601	35745
5201	44.95	11443.008	37387.824
2840	44.95	10343.726	38233.355
5259	44.93	11414.718	38177.355
8491	44.93	12696.126	38799.496
1454	44.89	9638.549	37120.547
12323	44.83	14744.843	37180.395
11103	44.83	14104.713	37060.723
9120	44.83	13306.199	35299.23
12904	44.78	14913.218	39286.219
1604	44.78	9671.048	34350.844
4638	44.78	11251.066	37877.164
12351	44.78	14709.147	36659.828
9989	44.76	13557.709	34603.992
10294	44.76	13753.186	39499.555
13922	44.74	15595.095	35756.629
11038	44.72	14169.231	36108.074
2167	44.72	10055.999	37370.41
7129	44.7	12212.45	34603.148
3718	44.7	10969.616	37787.266
8740	44.68	12942.801	37796.684
8679	44.66	13031.79	38811.719
3535	44.66	10618.781	40051.164
1311	44.64	9490.901	39755.578
10997	44.6	14161.203	35518.902
3439	44.59	10669.391	38350.574
11854	44.53	14514.857	35372.773
5658	44.51	11774.997	38051.008
13104	44.49	15255.939	37385.016
54	44.49	8781.673	34139.102
13880	44.45	15629.214	36453.176
11339	44.45	14042.325	40430.227
4338	44.41	10985.165	38079.043
11126	44.37	14002.05	37516.09
11011	44.37	13984.102	35751.027
12776	44.34	14892.418	37234.98
7972	44.32	12486.674	35749.313
5161	44.3	11427.693	36768.609
9793	44.28	13430.991	35394.738
79	44.28	8803.324	34585.465
2084	44.26	9997.463	38911.809
2013	44.26	10078.777	40436.645
5046	44.2	11411.478	35110.793
12714	44.18	14890.703	36177.473
712	44.18	9171.973	36949.211
8057	44.18	12598.68	34356.563
3666	44.13	10821.491	38656.246
1836	44.13	9874.776	37183.848
3716	44.13	10914.011	37749.391
12961	44.09	15253.958	40335.691
9393	44.09	13120.996	39591.414
2954	44.07	10469.41	36382.953
11522	44.07	14286.52	37971.57
11904	44.07	14603.261	36072.152
12279	44.07	14670.063	38008.371
5298	44.07	11521.959	38864.598
3348	43.99	10565.586	36725.152
6307	43.97	12022.952	36409.719
7733	43.95	12505.351	39506.074
3766	43.95	10874.912	36868.004
985	43.9	9302.5	35030.074
3734	43.9	10785.959	37474.672
9108	43.86	13141.746	35109.512
777	43.84	9250.639	35825.324
2412	43.84	10288.547	34791.371
9175	43.82	13315.075	36271.109
5358	43.8	11408.135	40130.012
2865	43.78	10380.161	37738.629
2029	43.78	10052.306	40099.844
2984	43.78	10422.241	35632.238
8058	43.76	12599.62	34370.348
2676	43.74	10150.317	39577.668
10052	43.74	13619.152	35358.152
12962	43.74	15155.532	40336.023
632	43.74	9075.016	38609.109
13431	43.72	15404.163	35516.957
10170	43.72	13684.34	37600.961
13466	43.68	15469.742	36182.773
3695	43.68	10802.479	38161.496
13306	43.67	15184.514	33717.789
8536	43.67	12772.996	39723.227
9472	43.67	13479.893	40044.492
6221	43.65	11856.064	35836.832
11474	43.65	14345.819	38569.27
10033	43.65	13561.867	35134.441
13942	43.65	15495.96	35159.09
10635	43.63	13805.787	36961.527
1355	43.61	9530.959	39148.535
5325	43.61	11428.442	39471.547
13770	43.57	15503.922	38852.043
13892	43.53	15595.172	36362.371
9602	43.51	13351.07	38149.855
6937	43.46	12204.247	37202.012
5764	43.46	11810.707	36458.629
9977	43.44	13612.292	34428.023
5601	43.42	11733.111	38689.059
5253	43.42	11494.569	38136.059
5261	43.42	11428.859	38218.852
11995	43.42	14439.337	37827.137
11673	43.42	14282.826	35126.066
9641	43.4	13453.534	37635.594
3602	43.4	10795.234	39595.785
12930	43.36	14865.137	39885.871
4633	43.36	11392.213	38102.449
1827	43.34	9837.833	37109.148
470	43.34	8810.104	39195.738
9488	43.3	13512.564	39638.234
1875	43.28	9767.129	38052.961
12850	43.26	14922.307	38416.902
9553	43.26	13342.144	38792.238
819	43.24	9182.939	35041.949
11056	43.23	14076.292	36293.277
8764	43.21	12994.717	37083.793
1295	43.15	9599.634	40254.98
10901	43.15	14053.286	33815.688
7594	43.15	12332.66	38720.867
13762	43.11	15624.775	39272.547
9405	43.11	13275.687	39905.234
8375	43.11	12890.453	36516.008
295	43.09	8934.987	37169.512
7853	43.07	12582.667	37672.492
4880	43.07	11336.913	34226.016
12701	43.05	14853.673	35907.227
5195	43.03	11512.253	37298.375
5652	43.01	11643.31	38498.898
7420	42.98	12264.116	36236.063
659	42.98	9049.143	38173.234
417	42.98	8819.799	38500.293
7589	42.96	12458.317	38680.184
8590	42.94	13065.353	40256.645
4843	42.94	11258.878	35073.09
9401	42.92	13215.677	39717.551
2096	42.9	10036.548	38822.477
4772	42.9	11365.009	36255.469
5319	42.88	11447.527	39374.277
7753	42.88	12553.922	39163.137
4403	42.88	11142.585	38623.023
7020	42.88	12190.218	36214.641
2254	42.86	10058.798	35503.184
12971	42.86	15237.881	40513.949
7942	42.86	12563.173	36210.191
13436	42.82	15367.11	35611.02
4467	42.8	11052.949	39891.336
3708	42.78	10852.473	37976.199
1443	42.75	9492.803	37312.211
11716	42.73	14208.752	34285.305
9203	42.73	13120.808	36835.145
11579	42.69	14224.937	36882.625
13128	42.67	15139.249	37168.23
2102	42.67	10113.523	38610.574
13857	42.63	15669.21	37200.637
10999	42.61	14105.688	35561.453
13997	42.61	15483.316	34456.871
5380	42.59	11441.024	40483.281
5104	42.59	11586.259	35747.695
4482	42.59	10979.533	40299.176
11525	42.56	14265.068	38001.02
4247	42.56	11089.541	36642.512
7766	42.54	12631.974	39090.484
13228	42.5	15261.296	34988.098
12193	42.48	14734.16	39887.207
321	42.46	9035.163	37583.375
2493	42.44	10258.346	36238.051
7797	42.42	12615.832	38407.363
1107	42.42	9343.536	37364.332
1548	42.38	9638.53	35168.875
9734	42.38	13391.576	36043.559
10953	42.36	14043.166	34789.254
10459	42.36	13892.815	39146.539
10439	42.36	13909.213	39445.242
1674	42.34	9842.536	33987.422
3912	42.33	10877.826	34460.141
5139	42.29	11580.262	36312.031
10105	42.25	13738.376	36233.723
4669	42.25	11292.178	37583.129
12156	42.21	14456.628	40431.988
13544	42.19	15387.307	37488.797
11441	42.19	14320.96	39038.324
12365	42.19	14722.25	36538.117
3981	42.19	10896.947	33709.641
1451	42.17	9521.867	37068.297
4433	42.17	11162.584	39264.953
4793	42.17	11221.821	35664.859
4884	42.15	11208.575	34296.82
6714	42.13	11960.393	40099.965
13399	42.13	15452.76	34899.273
7486	42.11	12373.87	37133.203
9539	42.1	13514.764	38934.988
6608	42.1	11859.653	38730.047
1861	42.1	9778.801	37817.332
11518	42.08	14376.47	37947.473
13836	42.08	15633.318	37404.895
9189	42.08	13260.715	36560.293
7886	42.08	12581.026	37144.242
1625	42.04	9622.204	34122.602
13353	42.04	15341.528	34099.566
7614	41.98	12436.358	39100.555
3891	41.98	10775.741	34752.383
5345	41.96	11414.252	39856.672
12982	41.94	15258.981	39963.992
6801	41.94	12058.308	39292.57
1381	41.94	9685.381	38835.051
9591	41.92	13516.433	38343.531
4122	41.92	11126.553	34649.309
7127	41.9	12057.048	34555.34
8880	41.9	12926.288	35029.938
1075	41.9	9426.937	36692.516
1438	41.85	9541.496	37407.488
12707	41.85	15040.459	36034.707
8746	41.85	13033.631	37678.855
12967	41.85	15199.174	40458.355
4599	41.85	11308.454	38377.516
5528	41.83	11646.006	39191.219
6402	41.83	11851.457	37358.852
10562	41.83	13779.849	37933.445
9425	41.81	13144.421	40285.363
10735	41.81	13972.695	35576.766
8325	41.79	12733.289	35678.121
5214	41.79	11500.364	37532.426
11708	41.75	14308.739	34477.148
10187	41.75	13670.972	37849.16
472	41.73	8909.402	39250.492
983	41.73	9430.315	35001.773
1022	41.71	9450.781	35752.809
13089	41.69	15132.05	37713.426
11374	41.67	14274.623	40007.129
12857	41.62	14998.101	38473.973
5688	41.62	11629.71	37774.293
8067	41.6	12493.416	34230.512
586	41.6	9088.762	39649.324
4209	41.6	11031.06	36100.191
12831	41.58	15026.808	38090.344
11001	41.58	14096.222	35578.469
3450	41.58	10662.407	38500.367
12806	41.58	14912.375	37686.254
9400	41.58	13248.138	39691.051
3714	41.58	10843.286	38021.117
725	41.54	9091.885	36825.414
4800	41.54	11317.409	35768.637
5830	41.5	11750.838	35540.281
4431	41.46	11122.88	39203.801
8697	41.46	13009.116	38402.828
617	41.46	9246.979	38913.301
1201	41.46	9431.492	39334.055
11765	41.44	14414.201	33679.801
10703	41.44	13772.477	35811.828
1088	41.43	9430.902	36952.402
3723	41.43	10948.63	37599.98
3093	41.43	10517.782	34070.207
600	41.43	9048.64	39615.512
343	41.41	8733.418	37758.961
8793	41.39	13057.999	36324.324
4198	41.39	11030.103	35880.629
10158	41.37	13734.092	37336.555
4177	41.37	11099.008	35256.953
12548	41.37	14733.956	33538.781
3047	41.35	10400.345	35097.195
10836	41.33	13921.909	34242.879
3435	41.31	10588.459	38303.676
2531	41.29	10233.813	36770.113
7537	41.27	12288.905	37851.152
9125	41.25	13290.807	35404.504
3636	41.25	10948.285	38935.613
7264	41.23	12431.105	34171.129
8988	41.23	13043.17	33652.344
12288	41.23	14778.052	37780.578
9408	41.21	13257.31	39955.469
9389	41.2	13214.647	39535.734
3763	41.2	10955.974	36800.305
12087	41.2	14407.58	39221.234
215	41.18	8874.687	36224.816
9302	41.18	13192.92	37976.348
1952	41.18	9815.467	39823.531
731	41.18	9091.062	36587.121
4110	41.16	11120.2	34513.148
1192	41.16	9383.947	39121.848
2168	41.14	9907.43	37084.559
388	41.14	8810.519	38149.023
226	41.14	8950.214	36321.406
10969	41.12	14078.27	35074.406
679	41.12	9143.706	37550.094
9199	41.1	13227.098	36752.164
10708	41.08	13923.579	35626.703
8866	41.08	13094.984	35447.93
1058	41.08	9453.536	36307.152
2342	41.08	10076.762	33820.992
5010	41.06	11501.073	34563.574
13460	41.06	15455.902	36079.805
13736	41.02	15542.146	39940.008
5043	41.02	11496.61	35050.211
5723	41.02	11810.944	37244.277
368	41	8851.38	37996.535
2542	41	10177.452	37047.27
5348	41	11573.432	39930.43
10843	41	13831.548	34321.871
10059	40.91	13736.706	35522.434
9071	40.89	13290.267	34515.602
6802	40.89	12046.992	39302.156
1400	40.89	9533.269	38307.844
11681	40.89	14298.488	34673.496
9925	40.87	13628.765	33570.777
9701	40.87	13408.496	36494.34
9867	40.85	13523.848	34031.73
2451	40.85	10311.874	35425.875
8381	40.85	12876.316	36642.492
10123	40.85	13597.925	36584.633
2421	40.83	10218.889	34913.23
8339	40.83	12870.863	36003.609
12002	40.81	14446.396	37984.949
4534	40.81	11334.918	39491.551
10524	40.81	13956.341	38252.348
6663	40.79	11849.25	39435.063
10639	40.77	13927.87	36980.336
8501	40.75	12732.62	38939.133
2535	40.75	10223.468	36860.59
13977	40.75	15619.556	34800.242
12243	40.74	14716.442	38758.375
13285	40.68	15048.973	34135.652
12454	40.68	14715.224	35004.551
6919	40.66	12089.748	37450.281
12175	40.66	14833.26	40153.594
11085	40.66	14092.969	36808.316
9391	40.62	13302.564	39553.664
2838	40.62	10417.18	38198.617
3998	40.62	10778.817	33826.703
10904	40.6	14120.052	33896.008
11915	40.6	14523.826	36242.891
4726	40.58	11210.051	36869.566
8799	40.58	12924.27	36103.664
7087	40.56	12078.601	35236.797
9376	40.56	13317.091	39280.105
10194	40.54	13680.854	37950.383
10954	40.54	14119.884	34822.84
12301	40.52	14688.846	37687.84
31	40.52	8752.412	33896.324
9099	40.52	13174.919	35039.871
12410	40.52	14706.286	35909.961
13692	40.51	15387.627	40315.719
3416	40.51	10697.775	37951.938
2973	40.51	10435.523	36080.332
747	40.49	9086.749	36547.207
2946	40.47	10419.896	36528.445
634	40.47	9209.08	38646.855
2974	40.45	10506.615	36080.906
9696	40.45	13495.771	36426.07
9688	40.45	13377.678	36599.535
1615	40.45	9547.233	34209.73
8149	40.45	12625.143	33554.707
13853	40.45	15513.318	37157.781
13781	40.43	15483.102	38784.012
11070	40.43	14185.064	36532.977
11607	40.43	14331.177	36353.336
7082	40.43	12132.01	35443.113
7762	40.43	12629.275	39004.227
2767	40.41	10416.924	39626.086
11117	40.41	14163.518	37331.684
13429	40.39	15462.057	35497.992
7178	40.39	12138.325	34096.246
13962	40.35	15670.197	34888.828
7993	40.33	12657.661	35424.012
12337	40.33	14781.141	36754.52
4776	40.33	11304.443	35951.906
2654	40.31	10257.042	39251.027
6882	40.3	12216.047	38172.352
5061	40.3	11492.276	35285.109
11214	40.3	14133.071	38174.477
3451	40.3	10570.172	38520.18
8161	40.28	12829	33644.992
13257	40.28	15137.408	34533.191
13216	40.26	15114.112	35398.156
3209	40.26	10579.023	34295.598
1252	40.26	9445.206	40166.668
12350	40.24	14656.85	36628.387
2591	40.24	10283.666	38078.316
170	40.22	8703.84	35773.324
3391	40.22	10711.235	37323.938
9489	40.22	13426.731	39648.078
2325	40.2	10065.035	34308.684
9215	40.2	13148.29	36955.672
3389	40.18	10608.171	37306.422
8873	40.18	12924.869	35220.352
1069	40.18	9381.813	36530.074
10618	40.16	13864.793	37064.09
6833	40.14	12240.823	38520.555
11395	40.14	14361.972	39502.617
2788	40.12	10491.624	39007.613
13672	40.12	15452.006	39735.035
6895	40.1	12236.027	37746.438
3028	40.1	10350.901	35136.449
12761	40.08	14938.864	36991.527
2368	40.08	10265.169	33744.691
13000	40.07	15225.831	39748.648
8025	40.07	12682.969	34925.73
2872	40.07	10460.232	37589.945
13592	40.07	15279.212	38471.945
6342	40.05	11885.21	36972.734
1773	40.05	9748.085	35948.285
1692	40.03	9722.524	34271.355
1017	40.03	9392.824	35592.297
13724	40.03	15506.597	40064.414
9627	40.01	13407.04	37765.23
169	39.99	8998.594	35768.594
5653	39.99	11820.146	38199.641
4732	39.99	11300.717	36592.367
5132	39.99	11432.102	36180.965
12330	39.99	14749.456	36983.258
12981	39.99	15196.053	40255.164
10233	39.99	13572.314	38314.875
584	39.97	9252.832	39915.867
10552	39.97	13926.409	38182.914
4429	39.97	10994.949	39121.129
12021	39.97	14561.113	38236.773
8823	39.95	12913.183	35781.125
8497	39.95	12697.048	38893.164
1447	39.95	9498.308	37355.73
7366	39.93	12271.935	35666.777
229	39.93	8721.888	36389.652
2106	39.93	10011.489	38445.527
5045	39.91	11567.923	35083.09
12796	39.91	15045.246	37500.871
3739	39.91	10759.516	37242.02
9695	39.89	13369.363	36732.07
9754	39.87	13421.574	35912.395
1493	39.87	9611.015	36547.039
227	39.87	8790.615	36351.539
1121	39.87	9280.479	37595.141
12445	39.85	14815.321	35186.176
9531	39.85	13349.674	38839.527
13599	39.84	15469.774	38601.777
537	39.82	8959.351	40354.797
10915	39.82	14128.846	34111.941
2331	39.8	10106.099	33881.172
8596	39.8	12912.074	40020.922
2227	39.8	10107.638	35962.727
1421	39.8	9586.635	37969.926
1624	39.8	9647.854	34072.48
5122	39.78	11497.626	36071.492
2803	39.76	10370.59	38710.898
2456	39.76	10259.709	35495.496
7781	39.76	12669.692	38714.875
7372	39.76	12341.521	35726.59
8594	39.76	13115.763	39955.82
997	39.72	9413.454	35138.668
7340	39.72	12458.671	35216.305
389	39.72	8775.344	38212.734
5722	39.7	11775.733	37538.621
3872	39.7	10911.898	35083.18
10604	39.7	13813.984	37403.051
12089	39.68	14609.366	39235.789
781	39.68	9138.793	35919.484
13771	39.66	15596.366	38863.711
1452	39.66	9593.735	37075.766
1630	39.66	9569.929	33921.156
13220	39.66	15223.572	35224.371
11713	39.66	14203.454	34254.094
4546	39.66	11289.993	39374.238
3844	39.62	10868.776	35489.008
10411	39.62	13947.944	39871.254
10190	39.62	13680.659	37876.707
9284	39.61	13295.723	37784.43
13029	39.61	15202.803	39046.879
5826	39.59	11637.138	35516.938
11141	39.59	14022.11	37608.602
4677	39.59	11372.295	37641.797
11893	39.59	14474.063	35964.797
1239	39.57	9468.937	39955.82
13815	39.55	15513.851	37997.762
7591	39.55	12387.036	38705.367
7113	39.53	12161.183	34690.07
298	39.53	8914.27	37241.559
6461	39.51	11914.996	37742.742
7370	39.51	12294.015	35709.453
7395	39.51	12339.147	35991.199
13574	39.51	15475.51	38157.559
12946	39.51	14979.823	40234.105
8732	39.51	13019.415	38004.668
1232	39.49	9272.645	39862.172
3898	39.49	10972.098	34521.277
9378	39.49	13325.635	39311.438
9029	39.49	13301.952	33952.438
1613	39.47	9672.259	34180.145
7994	39.45	12648.405	35427.93
5980	39.43	11767.103	33847.637
9648	39.43	13422.309	37698.895
3245	39.43	10724.816	35098.359
5263	39.41	11555.406	38248.848
6842	39.41	12087.038	38601.047
2745	39.41	10348.327	39997.125
9503	39.41	13470.291	39624.488
11470	39.41	14325.791	38527.438
12101	39.41	14417.748	39397.641
13646	39.36	15346.048	39325.414
9538	39.36	13540.426	38928.879
1281	39.36	9598.2	40405.066
8723	39.36	13090.774	37906.074
10977	39.34	14124.882	35134.379
7835	39.34	12661.377	37728.047
9848	39.34	13416.772	34360.941
382	39.32	8817.576	38106.691
7355	39.32	12378.771	35495.902
3471	39.28	10598.573	38841.109
4704	39.24	11188.635	37072.527
6886	39.24	12169.413	38011.867
8330	39.24	12875.917	35825.934
11769	39.24	14493.472	33730.035
10710	39.24	13974.095	35655.121
3717	39.22	10839.87	37770.191
1060	39.2	9395.511	36318.883
12416	39.2	14619.427	35658.094
10612	39.2	13970.942	37234.59
9630	39.18	13470.121	37837.301
5123	39.18	11528.851	36083.328
9636	39.18	13401.643	37571.535
5368	39.18	11419.847	40287.492
5143	39.18	11436.301	36377.785
2793	39.17	10525.951	38878.445
11782	39.15	14421.203	34074.379
8603	39.13	13028.085	39831.824
5023	39.13	11537.086	34609.535
12009	39.11	14527.984	38033.746
13260	39.11	15165.437	34596.176
3889	39.11	10827.497	34705.207
2863	39.11	10445.007	37724.457
5094	39.09	11610.138	35617.211
10249	39.09	13681.6	38549.676
244	39.07	8978.761	36649.02
9703	39.07	13379.705	36506.266
492	39.07	8816.816	39662.402
13297	39.05	15111.063	33897.902
12463	39.05	14738.972	35114.156
2020	39.05	9945.741	40217.73
1704	39.05	9721.751	34561.504
13521	39.03	15337.422	37095.871
13846	39.03	15670.326	37327.676
1757	39.03	9878.347	35424.195
3449	39.01	10604.696	38482.895
13918	39.01	15648.037	35869.723
7404	38.99	12301.468	36049.246
11703	38.95	14242.37	34417.617
9685	38.95	13547.737	36897.609
724	38.95	9247.946	36804.93
9518	38.94	13466.255	39231.984
4320	38.94	11172.56	37751.906
7306	38.94	12340.5	34859.273
3196	38.94	10757.254	34198.902
11343	38.92	14028.491	40521.703
8896	38.92	13015.295	34913.98
10426	38.92	13844.574	39517.613
1458	38.9	9653.34	37164.102
5468	38.9	11663.512	39949.121
8712	38.9	12910.438	38029.91
9193	38.9	13207.699	36605.832
13844	38.88	15502.283	37273.879
1648	38.86	9620.667	33607.43
10906	38.84	14122.781	33952.344
7130	38.84	12254.001	34611.848
3517	38.84	10739.452	39822.094
8599	38.82	12939.196	40065.898
12261	38.76	14630.713	38255.121
11224	38.76	14023.069	38471.094
3841	38.74	10770.821	35747.809
4223	38.74	11155.041	36259.898
9587	38.72	13546.682	38310.59
7788	38.72	12679.447	38576.273
9181	38.71	13121.235	36398.43
10696	38.71	13841.65	35996.238
2565	38.71	10299.112	37493.09
10164	38.71	13569.853	37459.777
13797	38.69	15659.304	38494.426
1387	38.69	9628.842	38392.055
8280	38.67	12885.964	35088.203
2516	38.67	10140.731	36550.145
507	38.67	8847.722	39876.609
63	38.67	8972.568	34294.789
13981	38.65	15520.075	34554.059
10741	38.65	13929.067	35329.32
4642	38.65	11336.332	37947.363
6980	38.65	12061.652	36694.391
13784	38.63	15648.646	38809.871
12385	38.63	14703.321	36128.961
6999	38.63	12053.616	36331.879
6819	38.63	12260.443	38851.48
7408	38.61	12268.518	36089.531
1500	38.61	9611.057	36122.613
6908	38.61	12193.169	37576.395
11245	38.61	14008.343	38794.43
35	38.61	8956.526	33921.035
8514	38.59	12717.449	39093.504
2426	38.59	10218.124	35013.648
5726	38.59	11791.294	37258.332
3577	38.57	10884.084	39865.688
10850	38.57	13850.886	34121.375
2496	38.57	10241.882	36296.363
1010	38.57	9348.022	35497.129
3579	38.57	10921.076	39912.844
3351	38.55	10718.363	36751.16
11763	38.55	14480.552	33666.5
11629	38.55	14329.135	36044.41
11651	38.55	14273.829	35460.895
3887	38.55	10883.42	34945.336
397	38.53	8925.181	38327.16
5147	38.51	11450.253	36461.883
9637	38.51	13415.26	37574.047
8369	38.51	12727.495	36459.852
77	38.51	8927.157	34498.746
11876	38.49	14494.291	35679.352
5063	38.49	11530.675	35322.215
2782	38.49	10457.601	39225.156
10211	38.48	13612.951	38091.23
4049	38.48	11090.375	34112.5
5964	38.48	11800.099	33918.992
13193	38.48	15246.905	35887.066
13777	38.48	15582.037	38986.488
8215	38.48	12835.248	34036.395
11639	38.46	14371.542	35918.922
2532	38.46	10238.77	36815.293
13051	38.44	15097.686	38787.883
8300	38.44	12845.873	35398.152
12271	38.44	14794.71	38157.254
3973	38.42	10965.724	33901.777
2790	38.4	10339.964	39116.461
6434	38.4	11896.11	37574.66
4328	38.4	11003.962	37940.48
2775	38.4	10494.729	39414.945
1744	38.4	9809.041	35120.684
8766	38.4	12988.124	37183.684
1328	38.38	9568.656	39366
13571	38.38	15334.327	38114.789
12051	38.36	14528.046	38761.773
2250	38.36	10008.419	35733.676
1682	38.36	9899.103	34147.594
5654	38.34	11778.217	38213.203
8499	38.34	12854.932	38916.215
10711	38.32	13827.415	35700.984
1158	38.32	9450.69	38379.324
2014	38.32	10047.273	40484.242
779	38.32	9079.314	35857.184
13520	38.32	15475.418	37086.57
809	38.32	9050.083	35232.891
4758	38.3	11391.334	36296.297
199	38.3	8840.159	36089.551
9087	38.3	13206.36	34843.723
4949	38.3	11604.619	34025.094
13043	38.3	15131.01	38919.563
4285	38.3	11160.128	37345.535
11283	38.28	14181.212	39420.105
11562	38.27	14259.558	37099.91
1802	38.25	9719.822	36698.262
8168	38.25	12699.312	33727.043
2554	38.23	10241.423	37318.527
6986	38.23	12129.442	36469.09
12549	38.21	14737.309	33567.367
3191	38.21	10609.161	34080.379
1477	38.21	9640.454	36781.195
1068	38.21	9399.85	36525.336
5142	38.19	11561.774	36363.23
2180	38.17	10050.669	36959.762
6711	38.15	11948.536	40084.301
7768	38.15	12544.814	39102.77
2457	38.15	10119.429	35525.434
8621	38.15	13105.96	39760.16
7278	38.13	12363.251	34424.93
4497	38.13	11250.613	40326.91
241	38.13	8951.948	36557.039
7667	38.13	12394.26	40167.469
989	38.11	9356.037	35072.164
4715	38.11	11321.575	36939.797
1185	38.11	9434.046	38914.203
2143	38.11	10017.897	37638.82
9959	38.09	13684.668	34206.695
723	38.09	9080.82	36783.672
5160	38.09	11608.45	36759.578
10436	38.05	13849.552	39388.691
3237	38.05	10649.675	34803.637
6934	38.05	12053.33	37126.355
5087	38.05	11471.802	35475.988
264	38.05	8730.346	36911.938
11457	38.05	14330.171	38672.531
4475	38.04	11134.473	40165.77
4735	38.04	11320.242	36623.906
8905	38.04	12907.09	34528.953
163	38.04	8714.113	35689.848
8792	38.04	13010.127	36325.762
574	38.02	9175.179	40094.559
12527	38.02	14690.652	34090.578
2237	38.02	10082.383	35808.703
12839	38.02	14841.081	38250.281
6945	38.02	12103.557	36982.52
6366	38.02	11998.326	37199.469
13034	38.02	15054.377	39102.73
13630	38	15265.151	39163.125
341	38	8938.802	37740.164
3299	38	10597.734	35906.172
5165	38	11462.372	36879.734
5491	38	11695.314	39791.637
7906	37.98	12629.609	36865.602
166	37.98	8872.874	35718.516
10075	37.98	13556.745	35777.371
1543	37.98	9654.395	35433.531
1008	37.98	9462.081	35444.055
7559	37.96	12460.677	38231.031
13302	37.96	15229.14	33958.457
4336	37.96	11142.654	38033.676
1563	37.94	9633.013	35092.008
12206	37.92	14833.084	39538.867
4824	37.92	11244.042	35146.301
1917	37.92	9798.635	38858.027
1162	37.92	9331.924	38446.699
273	37.9	8991.61	37024.949
1483	37.9	9682.668	36717.336
5804	37.88	11796.27	35790.203
7808	37.88	12605.293	38298.414
2404	37.86	10237.306	34639.105
4524	37.86	11326.565	39950.332
12425	37.86	14774.72	35596.719
4026	37.84	11140.027	33846.707
9578	37.82	13403.452	38194.574
15	37.81	8957.774	33675.848
13394	37.81	15266.901	34745.09
8692	37.81	13041.583	38361.266
1148	37.81	9425.105	38170.031
4244	37.79	11166.653	36600.457
8508	37.79	12765.414	39037.199
13383	37.77	15302.591	34571.781
11993	37.77	14581.39	37805.063
3729	37.75	10770.05	37391.309
3858	37.75	10921.547	35360.641
10347	37.75	13568.564	40261.375
12827	37.75	15010.377	38030.227
4645	37.75	11259.962	37966.438
11105	37.73	13986.808	37077.824
3862	37.73	10948.093	35446.699
86	37.73	9038.447	34700.004
1705	37.73	9863.901	34570.637
5729	37.73	11795.328	37330.5
13467	37.73	15351.329	36205.102
11947	37.73	14510.422	36855.285
892	37.73	9140.742	33841.129
1503	37.71	9569.749	36191.207
198	37.71	9031.939	36081.414
13279	37.71	15091.392	34051.723
2855	37.71	10382.303	38062.031
9382	37.69	13170.1	39369.344
3135	37.69	10499.911	33661.066
1202	37.69	9344.496	39368.941
11497	37.69	14239.906	38071.516
6399	37.67	12035.544	37349.184
4184	37.67	11155.908	35432.164
996	37.67	9336.262	35137.902
1859	37.67	9811.137	37792.91
13452	37.65	15424.39	35919.563
5571	37.65	11642.863	38873.738
5002	37.65	11599.782	34323.871
3867	37.65	10889.152	35277.395
12176	37.65	14810.759	40196.168
9814	37.63	13516.04	35096.844
13785	37.61	15595.971	38815.332
4801	37.59	11388.159	35461.121
8169	37.59	12802.396	33728.293
3215	37.58	10672.025	34324.273
8538	37.58	12742.64	39872.074
9755	37.58	13521.152	35923.863
5761	37.58	11719.78	36687.824
2826	37.58	10423.179	38621.18
13966	37.56	15575.936	34933.633
3274	37.56	10720.74	35457.074
9328	37.56	13204.263	38332.137
9702	37.54	13489.539	36503.363
5093	37.54	11489.282	35553.578
11601	37.54	14262.639	36276.148
5158	37.54	11510.745	36732.762
13075	37.54	15240.464	38122.969
1865	37.54	9698.261	37854.922
903	37.52	9450.856	33581.535
3715	37.52	10963.608	37743.348
8803	37.52	12986.487	36179.953
12514	37.52	14802.466	34259.402
3966	37.52	10875.184	34133.492
9502	37.52	13458.287	39614.262
11722	37.52	14290.308	34060.914
8259	37.5	12706.896	34752.691
1498	37.5	9483.795	36368.5
7673	37.5	12439.976	40276.715
8007	37.48	12664.087	35035.41
11682	37.48	14390.212	34689.824
3456	37.48	10735.446	38609.211
7875	37.48	12656.27	37324.543
12420	37.48	14811.783	35715.266
926	37.48	9457.454	34118.023
12731	37.48	14982.651	36455.609
12556	37.46	14847.884	33528.887
1999	37.46	9806.597	40506.539
2706	37.46	10130.883	40149.387
3440	37.46	10605.173	38368.008
13015	37.46	15129.486	39172.82
8901	37.44	13084.034	34718.074
12143	37.42	14558.923	40174.766
10678	37.4	13829.579	36321.551
2817	37.4	10373.554	38555.031
5351	37.4	11491.643	39959.543
7112	37.4	12228.915	34684.68
12347	37.4	14643.099	36589.094
13763	37.4	15604.235	39006.871
4481	37.4	11049.132	40291.43
3249	37.38	10595.636	35205.777
5232	37.38	11484.695	37748.332
2337	37.38	9972.01	33722.391
2551	37.38	10300.645	37163.203
8623	37.38	12954.688	39786.844
508	37.38	8770.648	39882.934
10257	37.38	13742.001	38651.738
11007	37.36	14186.469	35669.668
11582	37.36	14287.068	36628.41
13172	37.36	15117.643	36367.898
3558	37.36	10800.16	40488.508
5708	37.36	11654.629	37700.723
6493	37.35	12010.864	38003.902
4207	37.35	11055.998	36072.949
5315	37.35	11591.926	39277.93
10861	37.35	13882.329	33696.816
13581	37.35	15376.836	38208.926
11944	37.33	14599.581	36814.879
4165	37.33	11102.353	35100.496
10293	37.33	13654.787	39450.656
2087	37.31	9966.281	38921.488
12823	37.31	14905.639	37963.301
4143	37.31	11104.182	34760.676
11825	37.31	14597.444	34837.578
9597	37.31	13351.797	38077.094
5222	37.31	11586.09	37637.195
12870	37.29	15039.981	38677.277
3370	37.29	10561.544	37035.156
11216	37.29	14124.285	38203.715
9476	37.27	13353.101	40102.641
10184	37.27	13622.909	37802.535
11468	37.27	14333.426	38520.91
5693	37.27	11646.382	37843.805
11400	37.27	14214.476	39566.121
1414	37.27	9525.866	38135.57
3395	37.25	10557.216	37401.188
4457	37.25	11126.703	39731.215
8924	37.25	12917.221	34194.109
3171	37.25	10721.061	33821.098
5626	37.25	11827.296	38516.086
4759	37.23	11378.099	36316.984
5776	37.23	11663.031	36270.902
9698	37.23	13513.005	36436.691
4605	37.23	11203.957	38461.168
2882	37.21	10396.352	37429.184
10946	37.19	14029.373	34693.793
13551	37.19	15412.672	37594.293
12060	37.19	14448.844	38974.336
9394	37.19	13232.099	39594.488
5028	37.19	11478.55	34791.684
1890	37.19	9804.613	38330.637
8026	37.17	12578.167	34930.059
3491	37.17	10740.046	39217.031
6454	37.17	12045.353	37713.629
7612	37.15	12390.179	39085.941
12165	37.14	14797.203	40427.484
431	37.14	8940.52	38656.402
12318	37.14	14647.529	37347.766
8720	37.12	12969.078	38122.934
7052	37.12	12062.181	35660.934
1249	37.12	9469.678	40120.48
501	37.1	9019.197	39796.461
778	37.1	9197.535	35836.871
8269	37.1	12788.753	34921.594
7802	37.08	12683.862	38218.535
10603	37.08	13781.479	37387.836
7455	37.06	12469.326	36687.465
9845	37.06	13494.478	34635.102
2035	37.06	10112.598	39899.543
10270	37.04	13759.605	38984.043
11538	37.04	14202.816	37595.285
9160	37.04	13236.102	35932.727
1672	37.04	9878.673	33950.898
1176	37.04	9432.361	38663.793
11189	37.04	13997.459	37871.469
5030	37.02	11530.24	34829.285
3005	37.02	10507.698	35574.371
7554	37.02	12464.651	38132.578
1701	37	9847.08	34433.867
3029	37	10528.96	35164.367
2536	37	10243.435	36863.805
2736	37	10503.608	40502.105
5550	36.98	11714.57	39083.785
7456	36.98	12337.804	36699.277
13418	36.98	15330.008	35314.086
97	36.98	8975.69	34811.68
4277	36.98	10983.78	37206.496
11817	36.96	14458.922	34726.309
11631	36.96	14372.244	36071.637
246	36.96	8867.344	36706.191
3594	36.94	10809.767	39514.516
2761	36.94	10450.89	39775.813
11770	36.94	14478.915	33836.824
7849	36.94	12607.465	37617.434
1256	36.92	9407.863	40238.84
5340	36.92	11408.082	39793.852
11436	36.92	14302.915	39256.855
5012	36.92	11521.466	34570.82
10094	36.92	13695.587	36115.563
5987	36.92	11918.49	33573.141
1016	36.92	9339.331	35568.215
452	36.91	8704.583	38895.875
2118	36.91	9963.665	38068.824
12405	36.91	14730.548	35847.453
12932	36.89	14977.858	39900.332
11652	36.89	14404.29	35480.207
12588	36.89	14944.022	34123.602
4656	36.89	11238.317	37755.805
4342	36.87	10989.711	38169.875
220	36.87	8729.781	36270.637
148	36.87	8846.599	35535.238
2133	36.87	10016.652	37746.73
6669	36.83	11988.208	39471.625
12519	36.83	14751.435	34318.488
3664	36.83	10808.72	38653.047
7770	36.83	12513.899	38850.602
2747	36.81	10515.215	40014.086
5650	36.81	11736.186	38459.16
8695	36.81	13086.173	38386.895
7933	36.79	12633.445	36395.805
5690	36.79	11656.422	37814.828
2169	36.79	10089.39	37106.258
7055	36.79	12245.694	35672.02
12661	36.79	14942.232	35347.641
10435	36.79	13771.756	39371.129
3604	36.79	10907.217	39613.055
6561	36.77	11987.551	38388.98
862	36.77	9238.657	34054.059
1924	36.77	9898.811	39057.914
7343	36.77	12336.007	35265.996
11533	36.77	14354.01	37838.922
11675	36.75	14218.117	34871.891
7159	36.75	12080.788	34019.133
2166	36.75	9933.243	37325.074
3052	36.75	10394.551	34881.438
10040	36.75	13625.796	35225.961
11959	36.75	14475.314	37128.184
4620	36.73	11263.534	38222.289
11341	36.73	14163.497	40471.535
10359	36.71	13628.41	40355.266
7224	36.71	12327.767	33772.957
210	36.71	9002.524	36185.844
3668	36.71	10872.162	38353.609
4734	36.71	11211.409	36615.723
11674	36.69	14224.55	35130.063
9792	36.69	13391.424	35386.711
11454	36.68	14237.685	38944.531
9653	36.68	13359.756	37437.805
2039	36.68	10006.173	39679.133
8634	36.68	12905.54	39391.965
6422	36.68	11940.321	37489.176
8468	36.68	12855.218	38189.129
8172	36.68	12894.375	33775.559
6785	36.66	12221.394	39374.039
12920	36.66	14929.631	39640.516
1830	36.66	9839.746	37147.629
6875	36.64	12228.589	38065.5
5003	36.64	11536.628	34329.379
9340	36.64	13319.19	38533.563
1248	36.62	9445.815	40083.945
12579	36.62	14879.759	33997.781
13155	36.62	15139.844	36445.063
2558	36.62	10307.747	37387.527
3337	36.62	10599.839	36523.73
5739	36.62	11788.144	37161.672
9694	36.6	13481.165	36658.805
1198	36.6	9326.984	39270.098
7780	36.6	12677.605	38675.242
9256	36.6	13254.008	37463.504
3434	36.58	10678.438	38285.633
8874	36.58	12956.596	35240.332
13788	36.56	15528.404	38563.18
13065	36.56	15157.519	38479.23
9935	36.56	13747.287	33759.199
8293	36.56	12806.74	35256.367
8209	36.56	12742.183	33949.48
4748	36.56	11392.562	36480.047
3330	36.54	10576.108	36406.195
3865	36.54	10892.337	35198.48
1163	36.54	9363.079	38459.16
10522	36.52	13933.253	38211.504
2025	36.52	10066.24	40077.48
13852	36.52	15692.139	37151.52
894	36.52	9193.544	33534.629
9827	36.52	13352.487	34929.742
7204	36.5	12136.243	33610.422
8383	36.48	12902.392	36657.988
7043	36.48	12064.461	35810.738
9380	36.48	13129.504	39348.063
4273	36.48	11150.302	37048.848
13125	36.48	15064.324	37138.262
4491	36.48	11050.889	40511.5
2880	36.48	10489.665	37411.613
337	36.48	9004.814	37710.117
14008	36.48	15567.052	34066.957
8532	36.48	12780.118	39605.207
3109	36.48	10512.34	33824.508
12389	36.46	14808.919	36213.945
2350	36.46	10081.607	33665.445
10262	36.46	13711.852	38742.105
2033	36.46	9942.214	39839.387
11649	36.46	14278.798	35759.816
4682	36.46	11257.503	37415.754
10448	36.45	13926.472	39265.336
11057	36.45	14152.379	36303.129
4211	36.43	11175.234	36124.734
7976	36.43	12498.682	35500.738
11834	36.43	14441.47	35053.289
13202	36.43	15145.355	35529.355
7498	36.43	12300.425	37301.773
2626	36.43	10241.733	38778.57
13868	36.43	15653.648	36838.602
3520	36.41	10707.636	39875.309
4755	36.41	11273.104	36566.621
11196	36.41	14160.885	37898.172
12327	36.41	14797.027	37200.66
11033	36.39	14098.726	36054.676
7822	36.39	12585.704	37899.246
6132	36.39	11856.761	34702.824
8787	36.39	12995.803	36481.199
3662	36.39	10877.913	38622.848
10083	36.39	13715.946	35955.602
9833	36.39	13458.681	34704.609
4780	36.39	11188.684	36049.672
4117	36.37	11049.9	34564.973
1678	36.37	9794.197	34043.953
1064	36.37	9332.906	36430.809
4169	36.37	11101.997	35193.289
2139	36.37	9985.82	37842.305
4021	36.37	11120.414	33792.547
5342	36.37	11585.555	39798.039
13053	36.37	15193.794	38811.785
13186	36.35	15105.466	35792.316
8302	36.35	12877.445	35420.281
13126	36.35	15140.319	37150.813
10113	36.33	13732.517	36354.188
11637	36.31	14350.254	35882.887
8580	36.31	13079.537	40309.539
10412	36.29	13931.618	39896.172
12547	36.29	14699.693	33840.273
14030	36.29	15498.55	33844.148
11362	36.27	14301.58	40137.176
115	36.27	8924.336	35041.164
11592	36.27	14403.179	36442.063
950	36.27	9324.2	34624.121
8350	36.27	12767.927	36162.848
1723	36.27	9882.356	34822.016
5898	36.25	11781.793	34443.949
11696	36.25	14401.396	34629.352
4151	36.25	11102.517	34889.145
12411	36.25	14782.019	35916.238
4438	36.23	11055.057	39366.949
10752	36.23	13905.102	35211.43
4622	36.23	11267.507	38279.453
6868	36.22	12239.726	38277.754
9422	36.22	13177.67	40215.848
7284	36.22	12370.852	34588.801
3232	36.22	10633.624	34703.41
13369	36.22	15292.4	34383.926
2304	36.2	9941.723	34788.57
7444	36.2	12277.322	36532.348
4050	36.2	11032.075	34135.59
2069	36.2	10044.994	39283.18
10802	36.2	13959.716	34494.164
9609	36.2	13407.665	37915.563
5679	36.18	11820.628	37980.727
12510	36.18	14719.378	34470.066
3731	36.18	10801.187	37431.375
3365	36.18	10666.697	36906.254
10404	36.18	13800.569	40088.176
7297	36.18	12346.271	34789.734
4215	36.16	10984.698	36182.355
10719	36.16	13958.767	35736.691
6787	36.16	12104.651	39400.465
101	36.16	8730.363	34869.98
6150	36.16	11976.917	34872.852
11020	36.16	14073.243	35822.195
4720	36.16	11231.28	37053.473
8374	36.14	12874.743	36507.52
13516	36.14	15352.801	37045.902
8010	36.14	12678.024	35127.957
3877	36.14	10803.762	35130.848
9511	36.12	13347.373	39437.23
13392	36.12	15292.974	34724.543
8614	36.12	13068.674	39651.355
2178	36.12	9934.381	36911.273
12750	36.1	14880.084	36733.852
2406	36.08	10294.725	34670.477
10485	36.08	13903.05	38765.734
9153	36.06	13285.143	35858.484
13356	36.06	15331.499	34150.832
8884	36.06	13033.539	35091.332
250	36.06	8947.3	36780.559
7536	36.06	12323.832	37827.559
10707	36.06	13948.913	35924.086
13686	36.06	15274.182	40231.414
3888	36.04	10883.94	34657.152
4921	36.04	11207.31	33906.953
3025	36.04	10538.641	35433.203
8936	36.04	13072.943	33861.863
11625	36.04	14351.572	36019.133
7551	36.04	12473.19	38065.199
5444	36.04	11675.416	40086.113
2577	36.04	10262.999	37731.625
8917	36.04	13061.168	34387.715
11279	36.02	14081.042	39338.855
11918	36.01	14606.705	36270.902
10888	36.01	13978.914	33614.016
1855	36.01	9712.803	37727.191
8504	35.99	12773.562	39002.715
4213	35.97	11092.26	36170.016
8852	35.97	12959.08	35316.664
10181	35.97	13658.99	37734.004
7136	35.97	12133.88	34376.508
4644	35.95	11299.544	37961.977
8434	35.95	12731.982	37538.039
9134	35.95	13126.661	35550.668
3298	35.95	10741.913	35904.754
12769	35.93	14854.347	37155.996
3759	35.93	10933.403	37060.473
7548	35.91	12418.875	38026.531
10175	35.91	13755.682	37646.578
6794	35.89	12205.742	39191.301
8781	35.89	13103.513	36667.773
12821	35.89	14931.121	37916.691
5977	35.89	11800.811	33792.223
735	35.89	9086.709	36662.914
3693	35.89	10936.794	38104.59
8795	35.89	13001.067	36370.902
1434	35.87	9652.926	37647.375
12526	35.87	14734.743	34084.211
9642	35.87	13422.904	37640.18
13666	35.87	15300.04	39672.078
7282	35.87	12291.153	34539.094
7917	35.87	12646.149	36714.27
4771	35.85	11373.79	36241.746
10019	35.85	13556.089	34986.094
10429	35.85	13833.35	39627.883
10403	35.85	13821.942	40069.09
11535	35.85	14233.514	37552.102
4463	35.83	11017.202	39830.527
7050	35.83	12050.406	35636.52
1364	35.83	9620.748	38983.723
9079	35.83	13191.868	34628.371
10867	35.81	13829.355	33767.246
11114	35.81	14062.219	37240.688
7895	35.81	12542.133	37021.926
480	35.79	8861.503	39431.277
205	35.79	8767.623	36143.301
503	35.78	8808.167	39850.391
2689	35.78	10127.466	39746.73
6107	35.78	12036.563	34527.645
2489	35.78	10291.766	36158.219
10751	35.78	13808.906	35178.324
4248	35.76	11013.16	36645.695
13494	35.76	15389.708	36601.727
11684	35.76	14304.015	34694.883
2991	35.76	10374.719	35467.129
6761	35.76	12075.434	40097.715
5888	35.76	11716.678	34537.031
4691	35.74	11249.311	37268.824
11010	35.74	14101.29	35735.969
1154	35.74	9369.26	38299.176
427	35.74	8760.674	38600.879
12270	35.74	14777.94	38153.875
3621	35.74	10842.345	39245.926
6878	35.74	12231.817	38105.914
8655	35.72	13079.946	39020.266
12925	35.72	14997.537	39715.289
9729	35.72	13390.645	35954.246
12091	35.72	14464.437	39269.531
10247	35.72	13665.981	38542.91
9709	35.7	13371.871	36300.766
9504	35.7	13495.4	39631.438
13848	35.7	15520.112	37105.371
2435	35.7	10140.688	35214.375
2062	35.7	10073.126	39157.148
6270	35.7	12032.322	36117.477
9310	35.68	13286.301	38097.504
3730	35.68	10779.311	37422.891
1113	35.68	9270.336	37467.309
12212	35.68	14677.662	39354.914
7515	35.68	12357.716	37521.82
13504	35.66	15468.392	36772.84
8561	35.66	12803.422	40239.34
3638	35.66	10799.76	38954.262
4398	35.66	11018.791	38600.309
7495	35.66	12391.042	37259.926
9799	35.64	13407.395	35206.777
8317	35.64	12794.143	35569.211
11365	35.64	14350.46	40167.746
11139	35.62	14145.104	37605.035
11539	35.62	14262.958	37596.164
13092	35.62	15097.043	37793.152
11819	35.62	14476.843	34732.93
4581	35.62	11261.937	38525.813
1552	35.62	9678.543	35199.395
2292	35.62	9970.654	34815.395
9960	35.6	13743.772	34221.258
9292	35.6	13255.294	37869.398
1506	35.6	9538.322	36211.047
13315	35.6	15176.49	33569.246
4891	35.6	11369.264	34086.605
4929	35.58	11346.041	33743.387
11347	35.58	14207.343	40315.965
12190	35.58	14784.679	39806.773
11265	35.58	14008.171	39131.387
10586	35.56	13812.224	37765.109
13895	35.56	15529.189	36389.504
12939	35.56	15009.657	40090.695
2114	35.56	10050.761	38333.234
10609	35.55	13776.61	37447.91
2701	35.55	10244.078	40018.445
404	35.55	8721.147	38397.301
7454	35.53	12412.813	36686.375
2179	35.53	10037.755	36938.133
7701	35.51	12675.215	40200.645
12573	35.51	14852.452	33929.477
13761	35.51	15610.923	39267.059
11142	35.51	14173.421	37618.34
3498	35.51	10596.895	39371.387
12312	35.49	14792.719	37280.633
10826	35.49	13915.024	34466.402
7811	35.49	12609.256	38056.891
7158	35.49	12211.461	34016.523
2023	35.49	9971.419	39987.902
8512	35.49	12831.015	39086.387
4539	35.49	11247.327	39626.477
7818	35.49	12577.107	37866.777
12540	35.49	14808.907	33732.508
13337	35.47	15353.362	33816.23
9163	35.47	13313.11	36063.316
10935	35.47	14052.395	34527.938
1698	35.47	9828.57	34412.91
10399	35.47	13819.181	40240.523
5858	35.47	11724.66	35034.16
439	35.45	8984.832	38740.832
3850	35.45	10810.244	35601.746
2276	35.45	10096.538	35238.078
4105	35.43	11163.083	34443.605
5913	35.43	11773.011	34273.57
7018	35.43	12068.011	36202.203
10844	35.43	13787.614	34010.957
12100	35.43	14604.898	39385.688
11519	35.41	14282.474	37951.652
7098	35.41	12210.467	35126.992
3613	35.41	10850.781	39163.613
5808	35.41	11692.097	35860.98
8993	35.41	13186.604	33601.945
5592	35.41	11767.468	38974.668
6617	35.41	11910.126	38836.59
2708	35.41	10142.066	40201.344
13673	35.41	15302.032	39742.699
4212	35.41	11073.244	36154.652
8576	35.41	12932.624	40277.324
12168	35.39	14828.529	40462.992
12889	35.39	14869.757	39014.879
2504	35.39	10230.457	36428.719
7719	35.37	12599.292	39822.469
2253	35.37	10026.177	35492.473
4769	35.37	11228.431	36218.02
3736	35.35	10791.965	37521.684
13019	35.35	15058.857	39209.102
13098	35.35	15124.993	37607.008
13662	35.35	15375.603	39603.465
11690	35.35	14251.099	34793.742
1760	35.33	9896.731	35462.602
6942	35.33	12173.183	36957.621
4577	35.33	11195.444	38778.098
6204	35.33	11911.059	35534.977
12877	35.33	15011.389	38827.461
4991	35.33	11421.697	34215.484
11421	35.33	14403.184	39461.559
10015	35.33	13572.425	34935.527
6548	35.32	12015.921	38328.176
13459	35.32	15389.32	36037.23
11884	35.3	14434.305	35793.652
12346	35.3	14834.089	36584.785
2098	35.3	10036.48	38548.527
7449	35.3	12329.487	36616.688
1026	35.3	9333.056	35799.73
13849	35.3	15672.336	37109.973
12941	35.28	14951.41	40106.516
419	35.28	9033.779	38518.449
938	35.28	9418.593	34317.621
3550	35.28	10868.262	40334.035
12885	35.28	14965.342	38926.836
13793	35.28	15491.636	38477.055
11859	35.28	14496.884	35445.777
5282	35.26	11494.698	38520.789
4319	35.26	11019.954	37741.313
3401	35.24	10744.994	37532.746
6499	35.22	11972.565	38071.672
12363	35.22	14750.503	36512.758
11909	35.22	14607.242	36132.344
12973	35.22	15249.911	40524.223
11000	35.22	14052.596	35575.723
5255	35.2	11441.37	38153.617
2792	35.2	10496.275	38856.93
5193	35.2	11477.359	37265.742
2277	35.2	10033.514	35245.895
11855	35.2	14451.411	35383.961
11459	35.2	14263.938	38751.258
12631	35.2	14896.989	34803.137
2030	35.2	10040.614	40104.828
3248	35.18	10748.889	35175.098
8542	35.18	12717.706	39985.445
3541	35.18	10737.115	40229.09
13593	35.18	15281.221	38500.621
7198	35.18	12100.843	33745.859
1640	35.18	9532.445	33772.125
3842	35.18	10965.733	35762.191
9494	35.18	13456.449	39482.547
1690	35.16	9697.389	34251.152
5179	35.16	11533.671	37038.313
6957	35.16	12066.009	36812.602
13492	35.16	15299.311	36596.238
10699	35.14	13768.576	35786.633
5240	35.14	11514.703	37950.133
11042	35.14	14076.586	36122.895
4694	35.14	11294.149	37317.789
7801	35.14	12577.815	38205.758
2012	35.14	10064.08	40434.742
6455	35.12	12009.48	37714.336
860	35.12	9071.627	34319.82
8577	35.12	13009.088	40298.766
2486	35.12	10296.546	36097.867
2739	35.11	10355.679	40164.742
8366	35.11	12796.762	36437.02
8125	35.11	12630.216	33973.496
9285	35.11	13174.132	37783.887
8531	35.11	12707.846	39602.645
9847	35.11	13455.395	34358.238
6863	35.11	12104.232	38236.727
13451	35.11	15272.441	35901.379
7288	35.11	12298.213	34615.055
10133	35.09	13673.348	36706.488
11750	35.09	14270.396	33581.371
3967	35.09	10910.11	34147.492
7805	35.09	12509.703	38260.973
6008	35.09	11961.542	33927.68
2616	35.09	10220.573	38601.055
3542	35.09	10569.785	40231.52
8915	35.09	13112.426	34357.816
13425	35.09	15296.972	35425.934
8160	35.07	12894.503	33642.242
2823	35.07	10426.679	38599.328
1866	35.07	9779.331	37855.051
1612	35.07	9547.876	34177.34
9722	35.07	13355.311	36190.914
11496	35.07	14227.073	38034.094
2763	35.05	10403.851	39485.93
5209	35.05	11551.638	37470.074
9334	35.05	13288.371	38409.301
1425	35.05	9538.012	37785.859
334	35.05	9016.378	37682.469
6609	35.03	11896.482	38737.18
5208	35.03	11617.137	37454.477
6757	35.03	12134.598	39993.859
4922	35.03	11372.202	33908.66
561	35.03	9045.38	40205.285
3681	35.03	10915.034	38199.59
394	35.03	8782.325	38290.891
185	35.03	9026.199	35909.93
3999	35.03	10792.249	33827.828
4119	34.99	11018.784	34581.57
13448	34.99	15398.847	35889.293
12387	34.99	14650.587	36171.531
5785	34.99	11628.759	36212.27
3301	34.97	10588.418	35917.914
4269	34.97	11157.94	36938.445
8739	34.97	13010.368	37744.609
10759	34.97	13815.17	35112.641
1597	34.95	9518.285	34621.484
448	34.95	8773.986	38866.172
904	34.95	9373.212	33600.695
10070	34.93	13586.791	35739.145
5115	34.93	11601.839	35973.449
2242	34.93	10018.836	35888.871
383	34.93	8763.518	38107.578
8996	34.93	13308.548	33676.094
1237	34.93	9331.763	39915.199
2538	34.93	10284.509	36928.91
1044	34.91	9373.642	36068.367
10377	34.91	13549.322	40466.98
4292	34.91	10980.429	37461.855
214	34.91	9025.405	36204.176
2468	34.91	10318.244	35714.395
3740	34.89	10860.832	37244.313
6744	34.89	12153.839	40402.391
10242	34.89	13603.341	38438.855
993	34.88	9352.282	35115.473
4316	34.88	11176.156	37688.188
3236	34.88	10714.294	34781.227
9354	34.88	13271.848	38838.664
12830	34.88	14933.458	38056.152
13009	34.86	15259.474	39623.371
2807	34.86	10375.655	38755.473
2252	34.86	9957.694	35754.336
10208	34.86	13761.677	38072.129
1333	34.86	9618.92	39409.605
6935	34.86	12125.771	37140.938
13524	34.86	15350.169	37127.445
6736	34.86	11920.196	40509.637
11635	34.84	14212.515	35841.676
10847	34.84	13916.064	34103.246
10481	34.84	13829.779	38738.656
13355	34.84	15338.356	34144.5
1874	34.82	9689.756	38050.301
5811	34.82	11635.592	35881.613
4689	34.82	11215.86	37242.68
10221	34.82	13678.472	38181.648
11919	34.82	14465.939	36345.063
10128	34.82	13705.689	36674.109
10743	34.82	13970.594	35363.32
14007	34.8	15629.6	34062.207
12960	34.8	15101.664	40282.137
10413	34.8	13776.921	39924.824
5357	34.8	11566.747	40069.234
13268	34.8	15090.562	34447.555
4845	34.78	11246.627	35129.672
9526	34.78	13529.406	39026.926
742	34.78	9235.777	36493.281
9999	34.78	13689.463	34677.828
1815	34.76	9803.32	36909.527
2724	34.76	10254.381	40493.223
2742	34.76	10539.318	40251.707
2753	34.76	10364.1	39861.652
13707	34.76	15614.208	40384.629
5967	34.76	11676.724	33943.664
10930	34.74	14098.908	34447.184
11002	34.74	14139.237	35596.934
7820	34.74	12478.696	37884.922
362	34.74	8779.205	37980.977
13395	34.74	15450.717	34753.176
6694	34.72	11925.965	39809.148
7806	34.72	12638.349	38274.621
8294	34.72	12733.048	35257.68
759	34.72	9155.608	36099.258
3863	34.72	10894.866	35135.527
1143	34.72	9279.443	38090.816
2076	34.72	10006.605	39100.219
12474	34.72	14623.82	34958.797
154	34.72	8900.155	35562.148
2032	34.7	10015.984	39837.977
7763	34.7	12530.117	39024.672
4718	34.7	11308.861	37036.055
11399	34.7	14243.644	39558.91
4374	34.7	11132.1	38506.863
13680	34.7	15316.649	40055.965
9171	34.68	13229.015	36164.594
13363	34.68	15343.718	34308.852
545	34.68	9042.752	40517.285
3174	34.68	10737.269	33832.766
12292	34.66	14728.994	37566.652
11593	34.66	14333.66	36446.883
8549	34.66	12788.223	40065.535
9418	34.66	13298.306	40106.273
9437	34.66	13487.372	40297.234
2529	34.66	10185.58	36752.809
4199	34.65	11044.476	35894.633
11230	34.65	14186.709	38574.664
3903	34.65	10875.261	34580.086
12764	34.65	14929.659	37039.391
7678	34.65	12276.655	40326.785
11223	34.65	14148.828	38437.57
9828	34.65	13353.883	34955.988
4559	34.65	11375.216	39067.828
2971	34.63	10347.867	36019.555
12308	34.63	14676.657	37454.148
13385	34.63	15350.476	34602.473
856	34.63	9176.538	34282.891
3037	34.61	10454.9	34982.504
8081	34.61	12543.416	34066.184
5041	34.61	11559.559	35006.652
13670	34.61	15445.739	39701.508
330	34.61	8742.368	37640.668
7442	34.61	12341.199	36508.273
4725	34.59	11273.061	36863.398
11322	34.59	14112.523	40116.574
4131	34.59	11166.343	34701.352
8237	34.59	12819.328	34458.641
5079	34.59	11483.188	35424.195
[truncated: 6,881 more rows]
