# Supplementary material for: Insights on the Control of Yeast Single-Cell Growth Variability by Members of the Trehalose Phosphate Synthase (TPS) Complex
Source: Front Cell Dev Biol. 2021 Jan 28;9:607628. doi: 10.3389/fcell.2021.607628 (PMC7876269; doi:10.3389/fcell.2021.607628)
Supplement: Supplementary file 2 [file Data_Sheet_1.ZIP › final_code/input_datasets/overexpression3_Delta_TSL1_t2.csv]

Id	Area (µm²)	Centre X Position (µm)	Centre Y Position (µm)
19542	162.39	10736.02	38476.758
11885	159.23	9487.366	36255.492
6969	152.56	9006.382	38923.383
31922	146.93	12252.235	34511.484
2758	145.11	8083.82	35755.973
18811	144.67	10372.981	38723.707
50612	140.67	14483.425	34301.477
44982	135.67	13605.992	33398.895
43815	135.05	13769.454	38842.938
41192	133.81	13160.371	35293.746
32554	133.12	12167.376	37267.441
47721	128.41	14192.197	34378.488
48120	126.57	14415.171	33752.668
40104	126.49	12950.174	39631.941
40799	125.75	13314.604	37032.379
46358	123.6	13789.559	39256.105
11892	121.21	9650.443	36279.742
18504	120.34	10544.25	37276.406
5870	119.64	8758.935	33868.801
49580	119.52	14554.434	39320.824
18720	118.54	10389.396	38449.926
32693	118.3	12114.416	37853.758
48781	117.85	14393.25	36797.945
6323	117.8	8765.176	36200.43
41046	117.55	13284.629	35936.629
49590	117.32	14575.652	39362.895
18084	116.99	10385.698	35689.203
23624	116.65	11152.215	36391.891
33545	116.02	12488.548	38752.629
5271	115.65	8525.181	35365.434
25008	115.27	11346.943	35495.344
34335	113.43	12426.144	35728.973
5384	113.3	8565.08	34885.48
43936	113.18	13713.51	38401.66
24430	112.74	11360.992	33023.598
35440	112.49	12622.639	34821.539
20130	112.3	10739.015	35980.168
25413	111.82	11381.99	37353.477
13124	111.71	9827.313	36360.547
23317	110.83	10992.515	37722.633
5634	110.44	8431.428	33344.051
16446	110.1	10340.248	37028.164
5289	109.94	8467.122	35098.773
33735	109.77	12485.065	37878.5
22072	109.47	10831.208	37721.91
31728	109.24	12268.206	33104.023
47890	109.2	14204.267	33524.34
19670	108.99	10678.114	38067.723
41892	107.55	13328.87	33811.051
23662	107.26	11164.313	36495.656
36341	106.98	12523.776	38153.629
26021	106.63	11230.533	39658.195
26559	106.19	11590.51	38150.449
672	106.07	7738.136	35312.363
45604	106	13903.127	35738.535
22365	105.83	10828.979	38751.473
30320	105.79	11965.07	39289.324
19992	105.37	10594.951	36404.652
43541	105.35	13452.354	39741.883
44324	104.91	13779.105	36672.566
44833	104.83	13595.352	34182.52
27411	104.77	11614.11	34714.957
7327	104.7	8893.816	36195.711
30278	104.27	12057.967	39438.781
12900	104.16	9903.008	37621.781
702	103.68	7726.614	35409.922
39537	103.68	12942.617	37109.523
42775	103.6	13482.945	36173.43
44573	103.51	13607.268	35695.07
25217	103.41	11361.166	36489.055
25154	103.35	11381.987	36319.543
32367	103.18	12247.921	36571.754
2359	103.05	8156.892	38570.008
29721	103.05	11654.081	38080.734
44175	102.76	13680.058	37220.277
4594	102.74	8592.319	39340.301
48157	102.42	14253.899	33972.797
25001	102.36	11368.903	35477.336
45859	102.15	13940.545	36872.762
39235	101.77	13006.408	36002.258
24143	101.59	11069.284	34530.457
2195	101.55	8148.347	39298.316
34173	101.48	12309.034	36152
4358	101.38	8230.292	38998.711
47542	101.29	14069.335	35407.113
18026	101.21	10519.748	35535.402
15870	101.11	10288.991	39580.004
22685	100.67	11195.365	39773.191
32983	100.6	12251.874	39018.816
36834	100.56	12836.336	39518.102
14665	100.39	10063.253	35077.281
39738	99.96	13089.337	38042.293
1826	99.72	7947.842	39055.785
26244	99.37	11497.367	39567.844
5190	98.99	8623.401	35731.633
43214	98.66	13411.906	38097.98
31525	98.47	12025.237	33846.371
42569	98.43	13516.611	35388.168
41967	97.99	13148.362	33337.156
13313	97.97	9896.595	35536.734
13178	97.57	9780.791	35965.223
18327	97.32	10371.39	36502.973
30358	97.21	12061.733	39123.203
7587	97.21	9003.763	35026.586
5202	97.17	8513.321	35444.805
32398	97.05	12138.78	36687.766
32580	97.03	12154.405	37356.941
33878	96.98	12472.179	37221.734
1571	96.92	7750.295	38333.73
43092	96.84	13377.734	37531.188
22130	96.79	10833.4	37919.668
43568	96.46	13454.034	39847.871
47922	96.36	14181.865	33370.926
49491	96.29	14572.386	39920.902
21901	96.19	10957.339	37150.18
21375	96.06	10861.429	35173.195
29814	95.94	11805.003	38435.91
48516	95.88	14411.736	35751.781
19406	95.73	10773.303	39263.867
30325	95.54	11859.537	39301.07
21909	95.31	10976.655	37167.797
35975	95.31	12579.443	36751.605
35019	95.29	12655.372	33332.727
19996	95.16	10759.099	36425.824
8501	95.14	9242.038	35824.352
3007	95.1	8021.456	34696.566
33262	94.47	12477.043	39616.262
21341	94.43	10887.378	35036.723
38731	94.43	13058.515	34708.891
16690	94.39	10296.863	36099.496
20509	94.33	10695.818	34319.867
49751	94.24	14439.353	38562.504
47136	94.22	13991.834	37146.035
23281	94.18	11106.335	37928.504
47256	93.74	14132.908	36482.977
44040	93.53	13723.06	37932.848
25810	93.47	11329.471	38921.027
38240	93.17	12819.435	33284.129
11830	93.03	9672.739	36026.52
4774	92.88	8553.356	38263.559
42212	92.74	13531.637	33653.688
47084	92.72	14202.465	37188.57
47477	92.71	14178.754	35438.879
20100	92.63	10768.841	36156.34
19811	92.49	10592.413	37351.289
1608	92.46	7745.871	38429.223
15910	92.36	10327.041	39400.094
19718	92.3	10708.218	37926.145
34305	92.23	12430.324	35656.844
37328	92.13	12885.377	37463.934
13374	92.11	9864.791	35191.164
13563	92	9893.795	34045.68
13514	91.84	9779.712	34396.613
16091	91.84	10300.552	38783.07
49483	91.82	14607.501	39883.34
39233	91.65	13058.6	35992.203
20869	91.52	10601.67	33454.625
45933	91.44	13872.099	37225.781
40523	91.4	13214.757	38314.379
44916	91.27	13615.611	33665.016
40128	91.25	13017.599	39734.051
35928	90.98	12532.309	36531.754
21940	90.83	10947.695	37292.156
28970	90.71	11791.574	34924.617
7234	90.41	9005.315	36404.484
18320	90.39	10367.856	36478.227
19074	90.25	10436.636	39573.695
6846	90.12	8972.62	39501.961
1039	90.08	7771.758	36402.656
37011	90.06	12789.029	38699.074
18290	89.91	10499.848	36366.359
45536	89.91	13789.49	35408.531
15748	89.76	10293.326	39779.563
6249	89.6	8757.474	35853.5
21892	89.58	10884.982	37121.898
33295	89.18	12414.793	39723.879
34562	89.14	12365.289	34381.805
48521	89.09	14267.334	35781.445
31919	88.91	12158.606	34489.883
39182	88.82	13012.22	35852.645
4130	88.82	8206.144	37276.992
16961	88.7	10201.096	34958.273
38103	88.7	12848.3	33898.945
3944	88.63	8335.889	36003.125
24326	88.61	11186.735	33455.395
23286	88.49	11197.981	37945.727
19029	88.41	10363.174	39465.387
14828	88.36	10070.922	35714.504
40694	88.3	13329.285	37558.219
43071	88.2	13480.654	37456.141
19779	88.19	10696.335	37554.613
31824	88.15	12229.169	33942.602
18802	87.94	10383.296	38704.801
23311	87.9	11194.35	37689.07
6516	87.9	8637.131	37506.871
23419	87.88	11029.136	37477.473
40645	87.76	13346.719	37942.734
37130	87.61	12916.672	38259.93
10716	87.59	9276.635	33138.879
4606	87.53	8588.302	39399.578
39541	87.44	13085.382	37135.422
21709	87.42	10907.249	36321.984
40934	87.21	13304.835	36388.273
31329	87.19	11862.16	35229.477
14553	87.15	9953.293	34469.371
49736	87.09	14629.686	38486.012
19553	86.98	10776.295	38539.074
5042	86.98	8417.829	36070.762
36367	86.96	12545.961	38263.02
29423	86.86	11845.849	36960.574
49191	86.83	14290.856	38753.559
14752	86.81	10002.819	35445.199
7347	86.75	8917.794	35953.453
23283	86.69	11126.839	37930.793
22070	86.67	10956.284	37710.508
17905	86.67	10456.334	35063.254
19419	86.52	10731.945	38994.691
37434	86.44	12708.488	36718.352
29194	86.37	11759.84	36053.176
13674	86.27	9878.965	33566.969
48428	86.1	14388.219	35308.574
50081	85.96	14494.918	36941.164
31202	85.94	12055.453	35864.301
23640	85.85	11015.852	36422.383
569	85.81	7781.359	34970.543
43536	85.73	13508.59	39700.699
16942	85.71	10314.472	35182.359
48623	85.69	14360.366	36123.957
16344	85.69	10253.061	37806.758
12926	85.64	9819.984	37202.906
15153	85.5	10123.526	37550.754
17514	85.5	10222.559	33272.262
39597	85.43	12929.675	37425.719
6157	85.39	8785.886	35508.699
21392	85.35	10792.89	35236.434
13250	85.29	9911.528	35603.641
47421	85.29	14004.256	35793.699
22358	85.24	10879.12	38730.594
41864	85.2	13248.067	34009.344
26065	85.18	11242.449	39805.516
21427	85.16	10897.628	35329.504
30641	85.08	12050.368	38262.063
26042	85.06	11224.614	39734.934
25177	85.02	11351.55	36386.203
48042	84.93	14245.101	33271.98
38148	84.85	12894.472	33530.266
4006	84.85	8290.371	36286.051
26841	84.81	11604.619	37241.379
4359	84.79	8392.248	39007.895
18779	84.78	10532.865	38655.48
42990	84.7	13435.35	37118.898
17048	84.7	10230.214	34729.227
40035	84.66	13006.592	39353.07
42247	84.51	13539.627	33774.137
40862	84.49	13311.934	36990.828
23077	84.47	11178.327	38485.328
19415	84.45	10769.756	38984.035
30550	84.39	11989.983	38590.371
4463	84.26	8360.199	39583.148
23157	84.24	11198.625	38465.16
39475	84.14	13022.804	36869.73
27995	84.07	11834.323	33078.961
19471	83.89	10678.111	38902.84
7279	83.8	8966.897	36278.309
35953	83.8	12647.038	36641.848
9551	83.74	9389.454	36819.563
40716	83.72	13165.788	37648.375
25870	83.72	11211.927	39124.656
30979	83.66	11955.288	36558.887
39675	83.66	13075.371	37757.145
18339	83.45	10400.224	36548.453
15015	83.34	10057.371	36486.344
10711	83.34	9469.263	33103.102
4004	83.3	8222.106	36279.965
25672	83.22	11227.889	38368.008
37006	83.15	12865.903	38691.375
43930	83.07	13689.593	38379.781
22252	83.03	10831.914	38386.648
43884	82.96	13566.502	38501.105
17640	82.94	10543.398	33612.496
607	82.92	7791.257	35083.324
19559	82.88	10696.754	38551.391
38020	82.88	12774.544	34186.832
43998	82.84	13776.415	38036.93
33046	82.82	12143.516	39267.129
37628	82.8	12918.326	36041.219
50575	82.57	14600.016	34723.043
5247	82.55	8628.664	35269.68
24733	82.53	11297.62	34000.02
21668	82.5	10987.889	36154.449
48318	82.46	14344.348	34687.016
27275	82.4	11563.508	35291.949
39384	82.34	13031.181	36476.441
19909	82.34	10767.486	36894.117
8296	82.34	9265.881	34906.871
14747	82.32	10027.679	35429.156
17908	82.29	10395.862	35075.352
7542	82.25	9056.069	35173.41
50227	82.19	14485.078	36265.441
13531	82.04	9863.565	34153.789
31703	82.02	12053.208	33116.449
40972	81.96	13169.584	36250.16
32955	81.94	12064.079	38916.059
48301	81.94	14309.227	34609.477
32512	81.94	12251.472	37089.012
48514	81.92	14411.042	35735.527
37902	81.9	12763.588	34629.527
40317	81.88	13349.742	39341.324
12527	81.85	9714.927	39536.254
6135	81.83	8749.16	35429.527
18818	81.83	10479.327	38745.59
14834	81.81	10044.833	35726.617
19900	81.81	10770.035	37169.477
39129	81.73	13055.46	35615.953
43323	81.73	13449.35	38648.004
9105	81.6	9404.986	39761.336
27977	81.6	11563.922	33107.957
22357	81.58	10956.571	38727.063
9771	81.52	9429.759	35582.121
43274	81.5	13446.267	38402.996
19205	81.48	10687.242	39824.41
47188	81.48	14036.022	36756.938
36510	81.4	12615.492	38993.941
31186	81.33	11868.627	35757.484
14464	81.29	10119.954	33936.781
26324	81.29	11442.005	39168.719
44516	81.21	13722.79	35829.031
2881	81.16	8183.027	35253.559
9847	81.14	9289.567	35271.758
20305	81.14	10679.005	35575.391
26853	81.04	11450.405	37271.941
48446	80.91	14407.322	35391.773
16756	80.89	10313.999	36054.43
32962	80.89	12130.126	38941.305
34260	80.87	12405.118	35799.879
35115	80.83	12534.048	33759.867
30287	80.64	11902.081	39482.004
40274	80.62	13323.288	39440.891
21932	80.62	10918.723	37237.242
1377	80.58	7660.456	37849.871
29258	80.58	11662.814	36314.727
5045	80.58	8454.698	36089.574
47115	80.54	14006.419	37028.016
11673	80.54	9591.418	35450.336
13060	80.49	9808.988	36484.066
42983	80.45	13380.301	37088.309
47769	80.45	14120.241	33969.285
19959	80.43	10767.682	36576.086
42273	80.33	13557.514	33939.129
14845	80.31	10049.564	35766.664
25190	80.29	11298.987	36425.102
32728	80.27	12267.724	37968.145
20148	80.27	10585.99	35737.855
32317	80.26	12220.687	36277.836
2745	80.22	8049.25	35992.836
14864	80.22	10093.723	35869.023
39983	80.14	13003.934	39094.633
41918	80.1	13274.384	33734.859
8519	80.06	9123.632	35905.777
25663	80.06	11303.762	38331.867
23039	80.06	11070.236	38656.102
21827	80.03	10839.344	36714.332
19761	80.01	10586.223	37813.473
13686	79.99	9854.032	33329.516
3900	79.93	8297.353	35772.598
41133	79.87	13331.111	35618.41
44887	79.83	13570.181	33843.996
23703	79.83	11121.219	36299.473
20287	79.81	10628.81	35515.512
40359	79.64	13153.251	39232.547
26161	79.6	11630.209	39977.547
156	79.58	7842.029	33604.07
4224	79.51	8208.463	38245.723
50617	79.41	14534.688	34341.246
9478	79.41	9342.242	37215.152
39753	79.39	13057.98	38132.758
38272	79.37	12902.963	33143.535
41937	79.36	13326.714	33520.078
43712	79.18	13766.104	39281.844
24608	79.13	11247.584	33106.277
36991	79.05	12872.673	38927.52
28828	78.91	11660.026	34189.109
47656	78.9	14063.954	34659.527
43159	78.88	13368.987	37890.82
35762	78.88	12603.66	35843.594
23165	78.88	11149.999	38172.691
33683	78.86	12359.509	38306.68
13866	78.8	10063.288	33267.934
8620	78.74	9152.125	36396.012
12506	78.72	9901.321	39708.223
16750	78.72	10318.078	36031.121
30018	78.7	11747.744	39278.91
35222	78.67	12703.891	34325.238
13010	78.63	9848.563	36548.828
18200	78.61	10559.948	36030.695
6410	78.59	8648.789	36580.348
28995	78.57	11827.88	35037.367
12808	78.55	9906.097	38158.73
12679	78.51	9906.723	38940.313
8642	78.49	9105.473	36483.359
16681	78.47	10298.602	36070.992
10001	78.38	9373.163	34453.453
16818	78.36	10327.393	35614.563
3895	78.34	8328.999	35752.949
19365	78.3	10743.049	39415.234
22064	78.24	10909.835	37692.152
14604	78.22	10110.304	34724.809
17560	78.21	10530.055	33019.371
1369	78.21	7928.313	37826.633
12221	78.15	9684.102	38633.578
44999	78.15	13643.297	33480.07
42472	78.15	13530.803	34901.5
2045	78.15	7864.683	39845.188
5398	78.11	8429.498	34630.238
41976	78.09	13295.141	33392.199
33507	78.09	12424.664	38632.699
15332	78.07	9937.802	38338.438
23651	78.05	11147.404	36450.008
13595	78.05	9750.621	33851.406
21828	78.05	10907.649	36737.266
7603	77.94	9055.26	34793.855
31421	77.92	11923.895	34690.34
21899	77.92	10877.434	37142.953
46344	77.88	13994.255	39214.34
31496	77.86	11989.959	33994.043
27553	77.86	11522.586	33668.68
32370	77.84	12156.93	36585.535
19890	77.77	10578.573	37130.41
38524	77.73	13132.767	34427.473
44888	77.71	13587.257	33849.289
9590	77.71	9272.16	36395.633
17170	77.67	10340.702	34028.652
29783	77.61	11664.356	38317.297
32717	77.61	12235.915	37929.074
23721	77.57	11045.44	36341.832
47202	77.46	14192.483	36851.48
32423	77.46	12106.23	36783.637
48131	77.44	14279.16	33838.348
1485	77.4	7923.799	38124.441
26670	77.38	11550.327	37918.641
17756	77.38	10362.998	34393.305
47867	77.36	14198.649	33778.613
33574	77.34	12489.833	38563.637
21006	77.34	10791.19	33259.445
12865	77.32	9903.903	37709.449
22042	77.32	10986.685	37621.594
49234	77.32	14312.827	38894.383
45271	77.31	13927.623	34182.363
49779	77.23	14465.164	38346.402
3315	77.21	8218.94	33107.871
33130	77.13	12116.167	39720.746
20179	77.11	10763.24	35813.801
620	77.08	7987.979	35119.086
5682	77.08	8593.593	33066.188
30149	77.04	11818.968	39899.059
30947	77.02	11970.225	36792.348
44027	77	13780.058	37876.703
49772	76.98	14637.279	38319.336
50339	76.96	14535.448	36013.094
47406	76.96	13996.521	35735.992
22059	76.96	10979.211	37673.637
29634	76.88	11793.024	37745.105
39303	76.87	12997.542	36200.293
39293	76.85	13076.631	36165.184
42831	76.85	13438.822	36487.508
42425	76.77	13532.518	34647.961
6239	76.75	8753.743	35788.258
16008	76.73	10228.289	39063.445
19035	76.73	10458.925	39470.996
772	76.6	7816.739	35573.277
31269	76.58	11880.036	35556.984
33339	76.58	12488.038	39278.438
12683	76.58	9798.329	38630.887
26242	76.46	11592.241	39559.246
12625	76.46	9761.026	39032.078
35945	76.44	12684.943	36610.625
15468	76.44	10104.132	38938.074
35004	76.37	12619.634	33257.195
49705	76.35	14627.798	38671.691
11653	76.33	9549.241	35355.094
38478	76.27	12960.764	34186.746
39637	76.21	12942.74	37592.465
43102	76.18	13532.993	37587.109
47490	76.18	14099.024	35485.84
26730	76.14	11617.827	37783.18
30165	76.12	11683.648	39942.309
25410	76.12	11394.378	37340.648
21935	76.1	10809.533	37266.785
18907	76.08	10510.5	39063.492
22233	76.02	10895.683	38320.801
37153	76	12850.418	38015.121
45317	76	13972.895	34405.496
33788	75.98	12383.169	37785.07
43498	75.98	13359.673	39546.254
48874	75.96	14297.561	37183.855
48984	75.91	14404.296	37615.734
48508	75.89	14217.05	35712.164
37501	75.87	12883.719	36667.703
41822	75.85	13348	34367.344
48573	75.85	14333.16	35995.969
2864	75.83	8153.557	35537.867
6459	75.77	8841.478	36936.313
39975	75.77	13113.578	39083.914
40074	75.75	13050.881	39485.113
31613	75.72	11990.788	33371.555
36010	75.66	12648.498	36883.52
16181	75.66	10296.471	38446.867
43463	75.62	13546.471	39388.574
9844	75.6	9300.342	35261.754
11744	75.58	9495.211	35681.098
18152	75.56	10541.853	35877.82
3929	75.56	8287.965	35920.73
37303	75.56	12882.659	37353.328
7843	75.52	8922.1	33614.676
50016	75.52	14566.45	37267.887
6070	75.49	8709.453	35158.18
43561	75.47	13364.84	39818.305
2314	75.43	8182.207	38630.922
37823	75.39	12917.81	35144.684
7258	75.39	8900.144	36221.906
30990	75.33	12032.992	36578.297
11566	75.31	9537.088	35034.852
35917	75.28	12498.007	36492.613
40709	75.28	13140.842	37636.949
33430	75.28	12291.068	38993.172
44196	75.28	13627.227	37321.844
19797	75.26	10574.167	37634.578
47779	75.24	14004.857	34003.266
29755	75.24	11818.381	38205.148
14569	75.24	9962.125	34559.078
49030	75.22	14418.418	37870.047
11646	75.2	9528.325	35320.645
8204	75.2	9076.614	34350.953
34603	75.12	12316.56	34062.199
29002	75.1	11763.751	35078.137
26113	75.1	11616.124	39753.895
19043	75.08	10390.887	39491.215
34213	75.06	12279.498	35989.008
33749	75.05	12463.241	37943.449
42253	75.03	13537.506	33798.055
41120	75.03	13255.966	35855.563
30271	74.97	12004.984	39733.035
23241	74.93	10994.386	38112.074
37473	74.91	12832.692	36556.465
26639	74.91	11568.818	38133.344
11953	74.89	9630.69	36526.816
48944	74.89	14227.138	37487.141
50468	74.87	14425.452	35401.258
17532	74.85	10318.104	33045.789
18494	74.74	10557.972	37203.355
33872	74.74	12364.95	37186.117
30904	74.74	11849.445	36931.883
33027	74.74	12120.956	39186.484
7399	74.7	8906.361	35880.629
1321	74.7	7653.043	37651.785
35546	74.68	12612.588	35327.785
27151	74.66	11470.653	36197.961
13164	74.66	9740.865	35917.73
14615	74.64	9958.466	34798.402
25417	74.6	11293.778	37375.07
16138	74.55	10184.637	38317.402
30252	74.55	11989.657	39655.996
104	74.53	7730.39	33357.742
18027	74.53	10474.514	35536.434
40030	74.45	13090.987	39325.93
25770	74.41	11407.097	38781.469
21017	74.37	10943.676	33391
1901	74.37	7838.441	39293.051
11777	74.36	9614.974	35802.91
43664	74.26	13758.966	39665.809
45308	74.22	13965.327	34368.844
6005	74.16	8800.834	34709.816
15960	74.15	10178.94	39239.293
18778	74.13	10513.618	38649.457
22920	74.13	11013.436	39240.73
41985	74.09	13167.335	33428.992
14537	74.07	9980.05	34344.203
33418	74.05	12474.767	38964.098
47678	74.03	14086.093	34504.59
42390	74.01	13425.538	34488.199
4911	73.92	8524.201	36777.379
5756	73.9	8635.528	33357.754
22741	73.9	11192.08	39967.273
36751	73.84	12889.453	39797.043
48122	73.82	14363.409	33767.414
12424	73.8	9700.806	39679.246
22132	73.76	10842.771	37932.293
6146	73.67	8651.747	35487.664
44503	73.59	13772.332	35773.18
18045	73.49	10352.043	35602.449
26741	73.47	11625.826	37508.273
32970	73.47	12173.698	38974.52
42188	73.44	13371.193	33552.895
35836	73.36	12574.13	36155.105
7758	73.36	8984.974	34074.633
39786	73.32	13124.681	38269.191
40643	73.32	13148.399	37935.355
4639	73.3	8565.949	38962.461
37224	73.28	12741.16	37671.273
37051	73.26	12789.203	38545.676
35815	73.24	12550.788	36057.961
32836	73.24	12253.132	38458.41
27104	73.21	11473.007	36295.617
19814	73.17	10773.916	37366.332
46335	73.11	13938.974	39183.973
46720	73.11	14123.462	39224.422
7562	73.09	9054.347	35253.426
37706	73.07	12721.992	35621.957
7659	73.05	9054.887	34757.277
19961	73.03	10702.019	36580.449
26293	72.98	11452.98	39401.977
18169	72.98	10513.353	35939.313
47609	72.96	14004.987	35065.074
81	72.94	7721.973	33268.465
40943	72.94	13315.449	36451.707
44703	72.92	13667.296	34808.711
18749	72.92	10397.902	38536.496
44233	72.9	13640.884	36863.172
668	72.88	7799.98	35295.324
37422	72.84	12899.321	36980.148
24124	72.8	11168.598	34733.316
26957	72.79	11572.302	36729.012
13816	72.79	10104.351	33007.414
16189	72.77	10332.712	38458.961
3317	72.77	8364.679	33113.148
32968	72.73	12138.925	38959.293
41757	72.71	13288.87	34745.246
40530	72.67	13221.607	38356.836
19634	72.59	10667.317	38186.832
49609	72.57	14563.714	39142.488
47100	72.54	14125.16	37277.973
36434	72.54	12589.102	38628.492
22319	72.5	10803.851	38601.535
19328	72.5	10586.592	39587.922
14738	72.48	9922.772	35395.957
35784	72.48	12699.765	35921.684
18923	72.44	10519.195	39120.387
36009	72.42	12528.862	36878.434
23005	72.42	11042.099	38899.59
44348	72.42	13609.427	36458.152
31215	72.34	11945.685	35595.184
30502	72.31	11865.57	38723.211
16107	72.31	10225.927	38513.641
44265	72.29	13729.428	36998.77
32869	72.29	12164.078	38572.563
50305	72.29	14625.352	36203.688
18121	72.27	10535.882	35778.367
11628	72.21	9659.135	35273.453
43811	72.21	13729.57	38818.836
2507	72.21	8121.537	37378.23
19625	72.19	10769.11	38155.145
48138	72.19	14248.908	33872.117
30063	72.17	11752.826	39496.934
40135	72.17	13073.58	39748.973
25281	72.11	11232.181	36804.371
42440	72.1	13533.637	34715.883
5408	72.1	8558.513	34671.406
26526	72.08	11421.618	38364.23
32687	72.08	12205.065	37811.965
16198	72.06	10246.483	38179.77
27140	72.06	11555.828	36176.68
19216	72.04	10564.346	39864.859
33445	72	12341.123	39067.32
18041	71.96	10521.83	35594.863
3555	71.92	8294.435	34383.055
33335	71.92	12369.505	39592.445
29466	71.9	11652.519	37140.09
14458	71.9	10093.98	33916.164
16782	71.9	10342.119	35825.078
19908	71.88	10758.199	36891.59
30615	71.85	12010.771	38167.746
17215	71.85	10172.843	33690.813
29454	71.81	11791.425	37105.199
35108	71.79	12513.605	33745.367
16760	71.79	10214.957	35745.613
16263	71.79	10236.246	38065.078
13158	71.75	9725.455	36207.332
31366	71.73	11996.284	35067.766
5925	71.67	8777.381	34230.094
23683	71.67	11172.421	36225.766
46296	71.6	13996.279	39017.184
4102	71.58	8226.027	37033.176
1679	71.54	7837.936	38649.117
2364	71.5	8078.867	38586.348
19263	71.5	10708.114	39597.184
49247	71.5	14220.599	38945.203
33154	71.43	12125.651	39838.547
3570	71.41	8293.713	34503.93
44766	71.39	13710.561	34507.641
34118	71.33	12319.82	36265.355
12492	71.33	9904.084	40001.215
23809	71.31	11080.316	35996.262
729	71.31	7977.468	35444.066
18734	71.31	10400.224	38483.371
33838	71.25	12366.931	37370.781
23710	71.23	11035.791	36317.547
48360	71.21	14286.058	34978.746
2238	71.18	8020.978	39187.176
6038	71.18	8788.228	34946.715
31543	71.18	11962.138	33696.742
41872	71.18	13260.332	34057.938
11902	71.14	9627.859	36308.516
28169	71.14	11725.122	33444.605
32950	71.12	12143.828	38898.281
24098	71.12	11189.687	34613.012
5907	71.08	8810.77	34129.367
27510	71.08	11603.471	34111.273
21588	71.06	10934.222	35800.844
44807	71.02	13742.987	34383.777
48414	70.98	14258.251	35220.652
27009	70.95	11578.415	36623.516
49875	70.91	14534.215	37878.852
35845	70.91	12525.782	36193.906
12666	70.91	9876.334	38875.43
29832	70.89	11790.176	38494.012
46838	70.85	14024.466	38529.004
5228	70.83	8566.662	35532.586
26894	70.83	11632.03	37111.754
5715	70.81	8635.66	33091.148
14646	70.79	10092.874	35004.844
48951	70.79	14254.661	37511.566
33322	70.77	12464.822	39526.625
47423	70.74	14083.569	35812.07
22498	70.72	10922.659	39261.313
32171	70.68	12166.896	35721.719
22934	70.62	11200.336	38962.164
13132	70.62	9905.314	36059.668
31721	70.62	12276.003	33037.141
34337	70.6	12486.984	35731.094
13327	70.58	9852.082	35286.934
12652	70.56	9783.762	38819.531
8439	70.56	9068.226	35556.117
43895	70.54	13638.213	38547.035
31495	70.54	12051.604	33989.176
39410	70.53	13083.633	36567.652
5350	70.53	8572.138	35026.68
44230	70.53	13651.726	37176.82
13807	70.51	9815.758	33128.203
17688	70.51	10480.806	33911.129
16065	70.49	10227.514	38682.008
44685	70.47	13601.208	35053.41
37200	70.45	12834.576	37875.059
32999	70.45	12149.948	39078
49170	70.45	14345.386	38679.863
49389	70.45	14335.246	39629.766
16705	70.45	10272.961	36156.5
27367	70.45	11520.788	34776.344
7806	70.43	9041.056	33696.016
35307	70.41	12705.113	34429.984
48010	70.41	14318.341	33086.395
32020	70.39	12176.881	35046.465
31248	70.37	11848.013	35429.816
42084	70.35	13467.014	33141.18
28773	70.35	11679.785	33919.328
20182	70.35	10745.8	35831.422
40548	70.35	13300.406	38458.469
165	70.31	7697.859	33644.113
47857	70.24	14187.562	33725.723
21583	70.24	10951.773	35782.797
12677	70.24	9797.795	38933.438
16754	70.22	10241.278	36047.445
16386	70.2	10202.555	37654.789
33214	70.2	12366.774	39856.125
11893	70.2	9679.492	36280.91
39887	70.16	13041.317	38670.855
45675	70.16	13971.972	36003.043
32947	70.14	12183.268	38891.449
5001	70.12	8601.037	36226.328
24137	70.08	11182.721	34492.094
18069	70.08	10432.449	35669.328
46025	70.07	13845.423	37675.145
38982	70.05	12973.008	34957.953
45602	70.01	13897.548	35713.141
29752	70.01	11820.63	38189.074
47778	70.01	14081.68	34001.672
19434	69.99	10716.026	39041.211
49414	69.99	14288.736	39757.426
40311	69.97	13154.713	39288.152
43994	69.95	13720.752	38022.234
23591	69.93	11181.028	36587.188
49674	69.91	14446.952	38848.293
32662	69.89	12231.634	37669.434
47917	69.87	14103.037	33346.633
23630	69.85	11058.06	36403.434
33764	69.84	12455.881	37711.84
18333	69.84	10450.913	36522.668
13364	69.82	9918.026	35146.699
48133	69.82	14356.104	33853.781
44641	69.78	13700.286	35117.656
34210	69.74	12371.341	35976.652
32562	69.74	12222.997	37282.445
32259	69.72	12205.521	36048.48
2395	69.7	8127.381	38407.309
31486	69.68	11964.59	34230.563
15779	69.64	10292.929	39982.039
50113	69.62	14518.831	36766.859
37040	69.55	12761.289	38512.68
25656	69.53	11234.655	38288.074
34203	69.49	12298.549	35928.645
24667	69.49	11382.283	33456.887
39109	69.49	13022.35	35534.566
25970	69.47	11261.413	39477.875
33244	69.45	12456.91	39964.73
18474	69.45	10403.566	37096.391
11945	69.43	9666.498	36486.438
15882	69.43	10256.837	39316.641
29475	69.41	11683.988	37176.301
5141	69.39	8590.945	35890.52
30677	69.39	11938.939	38127.77
36744	69.38	12882.355	39776.629
26177	69.34	11594.658	39613.992
22906	69.32	11205.25	39160.223
36742	69.28	12860.552	39774.18
22434	69.26	10953.416	38979.891
29901	69.26	11658.41	38833.945
31144	69.24	12018.617	36198.441
13724	69.22	9891.162	33476.648
29391	69.18	11734.029	36816.809
42901	69.11	13505.622	36785.277
36857	69.09	12904.66	39287.543
29089	69.09	11687.483	35520.242
7246	69.03	8981.7	36478.715
7616	69.01	8864.075	34835.953
30448	69.01	12022.572	38827.691
43868	69.01	13750.084	38759.676
13886	68.97	9983.592	33386.852
36536	68.95	12535.995	39128.016
46127	68.94	13920.833	38199.207
2904	68.94	8099.268	35385.27
29947	68.94	11805.512	39007.375
46180	68.94	13942.164	38435.609
47250	68.92	14095.415	36441.281
47683	68.9	14075.031	34539.941
21449	68.86	10808.943	35393.961
16423	68.86	10284.172	37217.211
1803	68.84	7846.452	38996.313
39785	68.84	13072.534	38260.867
29882	68.84	11648.414	38762.586
33994	68.82	12441.446	36774.594
2739	68.82	8092.416	35947.59
22412	68.82	10967.293	38903.941
43890	68.8	13735.036	38538.609
16627	68.78	10304.252	36511.414
20443	68.78	10680.913	34629.344
50801	68.76	14506.596	33196.43
17759	68.74	10429.928	34407.965
36826	68.69	12919.078	39450.656
22362	68.67	10784.054	38747.285
25063	68.63	11318.225	35882.996
42881	68.59	13497.418	36694.629
22853	68.57	11092.169	39311.824
41990	68.57	13299.159	33466.449
32040	68.53	12225.676	35125.203
21589	68.49	10893.24	35817.945
594	68.49	7912.561	35051.023
19408	68.46	10606.594	38957.793
25637	68.44	11350.044	38223.453
2562	68.44	8095.002	37123.5
25761	68.38	11265.835	38744.727
9856	68.38	9485.332	35300.789
46274	68.38	13813.607	38920.316
43308	68.3	13370.646	38596.563
47279	68.28	14143.475	36291.672
13088	68.23	9877.577	36256.039
22471	68.19	10984.161	39150.098
44496	68.17	13621.567	35739.859
19994	68.13	10690.27	36419.813
29687	68.09	11839.475	37953.883
16617	68.09	10277.594	36489.207
29157	68.09	11808.657	35792.688
16385	68.09	10147.337	37645.371
9560	68.07	9430.603	36547.066
46113	68.07	13870.36	38123.281
40912	68.07	13307.294	36624.434
5134	68.07	8478.221	35856.09
22970	68.07	11021.985	39075.543
39126	68.04	13028.068	35609.371
8594	68.04	9210.857	36274.34
18107	68.04	10549.371	35735.566
47306	68.02	14186.943	36109.043
29461	67.98	11658.72	37121.73
16962	67.96	10166.326	34958.512
45160	67.94	13903.272	33564.535
32604	67.94	12107.823	37443.328
23248	67.94	11181.724	38139.859
46816	67.9	14090.791	38768.746
32055	67.88	12205.451	35185.305
39540	67.84	13008.284	37131.488
31411	67.84	11943.486	34639.711
24287	67.84	11148.39	33532.797
46456	67.82	13898.814	39669.156
15549	67.81	9925.745	39178.32
21723	67.79	10883.173	36370.066
19786	67.79	10575.96	37574.074
22556	67.73	10906.444	39480.445
9561	67.71	9447.99	36548.395
15582	67.69	10090.459	39303.488
47696	67.69	14123.732	34294.543
4568	67.67	8441.948	39454.34
16766	67.67	10191.711	35774.371
4855	67.63	8553.737	37266.633
33565	67.63	12439.517	38519.332
32031	67.61	12118.549	35073.723
10840	67.59	9652.382	33541.219
36588	67.58	12548.1	39342.277
48995	67.56	14275.82	37714.855
25776	67.56	11411.237	38797.117
1244	67.56	7727.691	37274.219
7318	67.54	8896.96	36147.867
23335	67.54	11163.198	37799.797
25764	67.54	11348.065	38760.574
44629	67.52	13658.796	35348.766
5667	67.48	8543.918	33284.512
20123	67.46	10731.05	35950.551
37760	67.46	12752.674	35536.488
44190	67.42	13667.764	37294.129
43229	67.42	13384.108	38154.965
21317	67.4	10926.099	34875.422
31935	67.38	12151.658	34643.855
36580	67.38	12660.783	39320.031
26720	67.36	11581.556	37748.465
10078	67.36	9397.567	34341.488
5309	67.33	8570.618	35180.316
499	67.33	7973.797	34749.293
22944	67.31	11183.572	38992.656
22832	67.27	11088.248	39567.574
43521	67.23	13500.121	39650.496
30833	67.21	11900.663	37191.973
37900	67.19	12875.746	34624.723
43971	67.15	13763.403	38259.664
7353	67.15	8937.35	35989.605
40102	67.15	13061.126	39608.996
27014	67.15	11517.101	36639.953
84	67.13	7726.352	33279.473
23730	67.13	11052.092	36369.777
11857	67.13	9596.665	36136.516
31270	67.13	11957.379	35562.719
44587	67.12	13754.586	35438.203
47218	67.12	14096.7	36634.176
406	67.1	7752.971	34471.371
30890	67.08	11952.027	37154.691
3276	67.08	8136.649	33297.906
46789	67.04	14140.433	38641.938
23123	67.02	11179.719	38322.094
11439	66.98	9687.066	34391.059
6244	66.94	8770.52	35813.344
4638	66.9	8537.146	38953.441
26387	66.9	11520.652	38791.285
19763	66.87	10763.117	37823.125
2285	66.85	8171.718	39102.781
40724	66.83	13260.808	37364.324
27162	66.81	11488.773	35740.121
19278	66.81	10707.631	39707.063
36333	66.79	12678.069	38109.375
45156	66.73	13874.752	33540.758
21877	66.68	10919.046	37077.605
20384	66.66	10708.699	35000.684
39403	66.66	13121.72	36555.793
46971	66.62	14132.796	38143.844
29216	66.62	11658.12	36150.02
24968	66.6	11415.071	35302.797
6638	66.58	8800.625	38794.035
8596	66.54	9116.115	36280.848
36737	66.54	12817.99	39756.516
1013	66.54	7949.443	36272.039
31311	66.52	11851.852	35142.328
18939	66.52	10399.624	39173.445
49564	66.5	14549.048	39546.953
49781	66.5	14564.652	38348.199
8451	66.46	9095.097	35595.848
1143	66.46	7900.879	36838.129
9177	66.45	9410.37	39547.34
16078	66.43	10328.525	38720.496
20277	66.41	10634.489	35478.371
25726	66.41	11361.92	38611.051
255	66.41	7961.517	33906.898
34396	66.39	12476.668	35400.004
38125	66.37	12795.294	33688.426
18514	66.35	10399.304	37314.023
32326	66.35	12239.141	36326.852
45990	66.33	13909.539	37517.898
30866	66.33	11958.722	37038.172
38976	66.33	13004.628	34923.816
36405	66.31	12705.136	38446.84
21434	66.29	10792.4	35340.621
30747	66.23	12028.613	37793.871
32727	66.23	12233.199	37964.43
13096	66.18	9890.175	36272.457
37514	66.14	12756.716	36428.43
38768	66.12	13007.936	34720.023
24936	66.1	11415.023	35156.445
30950	66.1	11948.898	36802.957
38561	66.08	13008.478	34636.316
50024	66.06	14586.166	37302.16
39979	66.06	13055.167	39088.48
35809	66.04	12581.934	36011.059
1074	66.04	7942.392	36537.063
22009	66.04	10808.956	37515.012
40314	66.02	13344.845	39324.469
19573	66.02	10763.99	38606.305
6144	66	8693.537	35482.906
31493	65.97	11917.688	33972.637
42018	65.97	13173.09	33292.641
35840	65.93	12507.05	36170.895
44972	65.91	13685.825	33623.316
3119	65.89	8014.982	34047.055
49385	65.87	14280.496	39611.242
40348	65.83	13346.007	39161.254
5497	65.83	8589	34167.234
12092	65.83	9644.126	37694.211
32835	65.83	12224.808	38454.32
49647	65.83	14528.153	38998.668
40655	65.81	13294.815	37981.207
36656	65.79	12664.601	39618.035
45387	65.74	13951.484	34740.094
23584	65.68	11044.51	36558.641
18966	65.68	10549.762	39258.094
27267	65.66	11626.796	35259.277
40710	65.64	13238.238	37632.969
4898	65.64	8613.277	36732.469
38484	65.64	13067.132	34214.664
13418	65.64	9848.123	35081.84
16862	65.64	10257.558	35443.188
19762	65.6	10699.774	37822.613
2535	65.56	8084.599	37218.211
17568	65.56	10556.451	33053.77
48053	65.56	14385.377	33332.863
25399	65.56	11257.079	37305.895
3058	65.54	8055.263	34296.703
44104	65.54	13637.487	37530.785
35849	65.53	12498.61	36222.535
44660	65.51	13599.758	35222.922
33098	65.51	12149.975	39505.059
42411	65.49	13555.907	34583.434
31889	65.45	12147.062	34329.801
29281	65.45	11792.565	36407.703
20064	65.43	10679.655	36341.176
18287	65.43	10363.569	36351.363
32334	65.43	12195.633	36379.797
36721	65.39	12514.702	39952.758
33863	65.37	12410.008	37457.656
17595	65.35	10534.773	33182.137
13233	65.35	9820.761	35870.086
17918	65.33	10358.817	35130.234
3627	65.32	8265.251	34762.969
44464	65.32	13636.642	35912.68
48861	65.32	14418.375	37137.844
45847	65.3	13903.379	36814.852
50824	65.3	14613.686	33297.984
23681	65.3	11049.831	36537.238
23104	65.3	10994.125	38601.023
7075	65.28	8968.892	37719.055
46090	65.28	13932.914	38004.828
4085	65.26	8378.933	36888.988
43615	65.24	13753.204	39847.555
12600	65.24	9746.743	39220.684
10740	65.22	9672.984	33073.281
36755	65.2	12901.119	39810.875
41443	65.2	13352.009	34946.934
24038	65.18	11143.827	35212.664
31872	65.18	12114.881	34222.914
46035	65.16	13837.957	37735.766
920	65.16	7678.841	35919.93
45587	65.16	13852.707	35657.422
16665	65.14	10182.73	36348.715
5219	65.14	8535.769	35506.977
20940	65.12	10754.75	33137.934
3921	65.09	8311.72	35885.227
48478	65.07	14375.454	35547.887
9745	65.07	9398.68	35765.777
32520	65.07	12070.664	37117.586
19657	65.05	10722.82	37993.023
11576	65.03	9651.895	35070.813
44399	64.99	13648.607	36355.531
23268	64.97	11016.11	37879.094
32865	64.97	12235.411	38562.648
24975	64.95	11245.292	35329.988
1648	64.95	7660.233	38546.145
46856	64.91	14131.466	38599.629
1062	64.91	7645.399	36503.992
22180	64.87	10840.517	38112.48
7651	64.87	8987.63	34715.555
6248	64.87	8650.924	35846.828
50772	64.87	14498.441	33628.895
48386	64.87	14299.96	35047.703
34267	64.86	12464.658	35836.027
42718	64.84	13471.93	35950.84
3683	64.78	8211.612	35030.234
8561	64.74	9227.305	36147.605
13134	64.74	9730.22	36065.766
9540	64.72	9354.432	36735.945
34378	64.7	12407.591	35315.363
5733	64.7	8772.6	33202.445
43784	64.7	13693.097	39011.023
13299	64.7	9724.936	35496.258
6300	64.68	8808.198	36080.586
42972	64.66	13461.397	37035.816
2966	64.66	8155.459	35088.023
49697	64.64	14614.468	38628.02
30621	64.63	11951.055	38179.484
3873	64.63	8204.443	35667.012
24840	64.63	11244.019	34657.223
26066	64.61	11210.001	39812.566
19488	64.59	10668.972	38636.031
23544	64.59	11031.702	36716.824
9315	64.59	9450.267	38892.102
25947	64.57	11270.154	39388.977
36487	64.55	12698.879	38916.465
47434	64.53	14105.739	35854.535
18063	64.53	10544.315	35655.246
23575	64.53	11021.619	36852.152
32763	64.53	12199.207	38127.273
35872	64.49	12514.877	36296.031
18535	64.49	10448.126	37413.836
26246	64.47	11539.565	39570.988
16478	64.45	10237.869	36902.863
8576	64.41	9170.239	36220.648
25590	64.4	11305.434	38062.922
5176	64.4	8450.591	35649.59
19700	64.38	10655.912	37871.004
1793	64.38	7832.056	38979.211
39389	64.36	13102.668	36493.613
14937	64.36	10117.031	36214.207
7424	64.34	9000.007	35647.379
8372	64.34	9163.368	35242.379
5143	64.24	8461.163	35581.738
6523	64.22	8778.785	37564.828
22554	64.22	10943.281	39466.625
37284	64.19	12896.342	37609.625
30722	64.19	11912.14	37686.469
37542	64.15	12898.42	36231.102
45284	64.09	13917.081	34241.949
25862	64.05	11398.392	39102.801
5407	64.01	8571.973	34666.465
24045	64.01	11048.884	35250.895
49387	64.01	14387.896	39613.617
18829	63.99	10539.719	38796.496
48748	63.97	14408.753	36677.992
45723	63.94	13983.276	36244.258
24700	63.94	11411.747	33816.324
24037	63.9	11190.06	35205.402
4706	63.86	8588.102	38679.844
34036	63.84	12416.676	36597.59
31776	63.82	12272.72	33466.621
34522	63.8	12331.482	34766.238
26704	63.8	11442.279	37705.68
8472	63.78	9264.607	35656.699
39791	63.78	13130.763	38295.074
11950	63.73	9672.05	36507.988
19998	63.71	10565.48	36434.406
33246	63.69	12305.558	39975.227
30948	63.67	12061.615	36791.066
20905	63.67	10655.363	33316.887
18349	63.61	10403.743	36575.91
23392	63.57	11073.369	37391.641
6658	63.57	8696.496	38971.871
45793	63.55	13820.833	36569.215
37008	63.53	12904.668	38696.055
24115	63.51	11026.625	34677.785
10821	63.5	9697.688	33416.074
5245	63.5	8453.786	35265.004
15974	63.46	10191.915	38954.949
35837	63.46	12546.595	36159.813
18297	63.46	10494.575	36397.027
25789	63.44	11273.058	38837.684
36983	63.44	12781.452	38899.895
39994	63.42	13020.449	39158.391
20272	63.4	10653.369	35457.656
27090	63.38	11619.529	36230.988
27322	63.36	11622.316	35209.633
49960	63.32	14545.334	37385.266
5362	63.32	8485.447	34786.41
18934	63.3	10558.957	39154.754
18830	63.3	10392.313	38799.152
25290	63.28	11283.701	36887.094
40818	63.28	13307.072	37123.984
7035	63.28	8982.111	38181.719
822	63.27	7942.007	35635.973
19412	63.23	10590.376	38968.094
34399	63.23	12401.88	35408.164
27113	63.23	11414.478	36323.508
13622	63.21	9741.616	33666.746
20926	63.19	10642.41	33092.09
4670	63.19	8629.847	38823.637
44276	63.19	13599.564	36737.727
33361	63.17	12417.01	39355.211
35118	63.17	12583.102	33780.516
19492	63.13	10764.162	38648.367
25427	63.11	11317.128	37417.063
45843	63.09	13870.54	36797.836
908	63.09	7923.828	35882.332
17970	63.07	10472.304	35332.133
31017	63.07	12041.475	36666.945
45644	63.05	13947.93	35908.883
18056	63.04	10561.622	35637.285
30649	63.04	12044.724	38294
12783	63.04	9874.131	38424.117
44048	63.02	13617.553	37962.512
28799	63.02	11781.88	34080.289
18165	63.02	10501.663	35914.578
2659	63.02	8066.863	36404.438
21620	63	10912.459	35959.746
41298	63	13294.368	35139.375
23627	62.96	11174.484	36394.594
43225	62.94	13450.303	38142.324
39038	62.92	12966.259	35246.898
16637	62.9	10134.445	36226.121
34638	62.9	12440.78	33931.809
16823	62.88	10336.36	35632.164
14970	62.88	9929.596	36348.953
9827	62.86	9448.796	35497.527
41838	62.86	13351.623	34133.074
26983	62.86	11520.326	36858.047
37897	62.83	12725.527	34611.91
46115	62.81	13852.908	38125.863
23587	62.79	11108.814	36562.973
26360	62.77	11623.865	38988.555
28802	62.77	11683.87	34100.996
20298	62.77	10606.752	35548.906
28786	62.77	11644.685	33995.039
47722	62.75	14051.544	34386.008
18866	62.73	10359.007	38910.254
23835	62.73	11195.905	35766.613
7114	62.73	9020.852	37400.117
5423	62.71	8617.728	34751.246
43579	62.67	13521.13	39898.707
35498	62.67	12594.995	35067.898
25020	62.67	11311.673	35573.598
19748	62.65	10674.864	37739.859
2445	62.65	8102.359	38127.48
48797	62.65	14310.1	36886.871
46669	62.63	14135.56	39322.254
43452	62.63	13374.764	39342.914
16811	62.63	10309.197	35594.461
26505	62.61	11560.12	38592.809
3934	62.61	8398.234	35934.363
49509	62.6	14508.123	40007.813
47284	62.6	14008.51	36312.41
35963	62.58	12540.458	36690.227
49729	62.58	14578.961	38773.926
16890	62.58	10326.179	35282.586
8235	62.56	9095.419	34519.367
24047	62.54	11057.061	34955.285
25922	62.54	11356.039	39293.293
5974	62.54	8665.385	34531.164
42363	62.5	13435.169	34364.93
45082	62.48	13840.943	33122.164
29871	62.48	11844.518	38716.73
31305	62.46	11956.516	35111.871
29575	62.42	11640.411	37503.184
50054	62.4	14437.264	37127.063
47427	62.4	14193.067	35811.371
15200	62.38	9954.19	37716.035
20053	62.38	10596.775	36297.039
47293	62.37	14080.594	36061.008
328	62.37	7975.866	34197.52
13845	62.35	9967.958	33151.035
28790	62.35	11800.702	34023.141
32493	62.31	12173.054	36995.563
18109	62.31	10438.962	35742.156
43812	62.29	13643.008	38824.758
29472	62.29	11827.367	37156.832
7249	62.29	9038.7	36494.469
21263	62.27	10905.766	34554.086
31318	62.27	11992.475	35183.391
40704	62.25	13180.082	37584.391
21670	62.25	10817.847	36161.203
46560	62.25	14058.125	39853.465
41465	62.25	13190.194	34776.641
37595	62.25	12816.348	36167.691
18805	62.21	10498.924	38714.98
36384	62.19	12612.428	38358.484
11703	62.17	9509.847	35536.949
22441	62.17	10893.04	39001.914
10372	62.17	9438.228	33993.98
45818	62.15	13919.48	36691.832
23706	62.14	11180.461	36309.363
33297	62.14	12355.458	39725.539
16928	62.12	10225.411	35100.887
8017	62.12	9190.124	33407.293
17207	62.08	10237.503	33667.297
16355	62.08	10197.204	37515.621
20209	62.08	10721.498	35635.977
26879	62.08	11574.807	37035.316
8580	62.06	9272.529	36228.332
47763	62.06	14177.717	34266.734
30103	62.02	11719.412	39692.246
5099	62.02	8529.68	36008.871
19885	62	10565.317	37078.16
35218	62	12681.634	34293.746
36488	61.98	12676.038	38918.613
45231	61.98	13971.858	33979.652
30372	61.96	12020.32	39163.246
31913	61.94	12208.738	34449.621
10527	61.94	9381.227	33858.477
33724	61.92	12386.876	37834.996
2820	61.91	8072.515	35697.094
37638	61.91	12865.086	35742.836
31476	61.89	11881.715	34158.488
39815	61.87	13014.149	38406.977
18686	61.87	10407.998	38338.652
44811	61.85	13678.104	34384.43
48857	61.85	14415.482	37125.66
358	61.83	7785.851	34327.16
6269	61.79	8727.686	35936.574
29287	61.77	11650.207	36434.176
43271	61.77	13405.199	38400.484
27414	61.77	11533.1	34727.508
19772	61.77	10590.146	37530.004
23375	61.75	11097.844	37652.219
47628	61.75	14151.051	34817.848
42396	61.75	13403.287	34535.52
1251	61.71	7905.31	37340.121
45345	61.71	13792.928	34534.832
43916	61.7	13701.35	38320.992
6640	61.68	8741.126	38831.281
42994	61.68	13393.927	37139.141
16618	61.66	10161.736	36491.344
26512	61.66	11612.051	38319.496
15614	61.66	10110.902	39422.035
43258	61.66	13535.239	38315.773
44815	61.64	13716.061	34418.039
41056	61.62	13169.689	35956.422
31730	61.62	12222.21	33116.57
45221	61.6	13918.954	33888.008
15566	61.58	9971.66	39236.027
36322	61.58	12517.272	38066.574
22728	61.56	11088.457	39926.68
17827	61.52	10402.946	34747.488
3919	61.5	8353.443	35880.59
12705	61.48	9826.487	38477.758
8013	61.48	9103.645	33402.172
41150	61.45	13239.747	35713.398
10623	61.43	9425.255	33375.305
7500	61.41	8881.042	35298.359
12368	61.41	9627.981	39386.105
36036	61.37	12494.391	36986.695
2394	61.37	8072.525	38404.227
41152	61.37	13251.293	35717.598
46002	61.35	13936.807	37559.629
37985	61.35	12891.678	34384.121
47513	61.33	14124.279	35572.645
43914	61.29	13737.85	38319.066
37560	61.29	12893.325	36327.793
35979	61.29	12667.123	36764.09
8978	61.27	9136.951	39181.305
44212	61.27	13751.134	37107.82
19024	61.27	10413.335	39449.43
8206	61.25	9249.094	34355.02
21657	61.25	10842.713	36112.859
18218	61.18	10499.789	36096.813
8327	61.14	9209.385	35043.645
38342	61.14	13011.069	33385.707
21234	61.14	10791.886	34351.375
45199	61.12	13786.675	33805.422
2764	61.1	8019.786	35800.199
23273	61.08	11172.754	37901.938
45398	61.06	13842.778	34795.91
15680	61.04	9986.903	39702.758
26391	61.04	11559.445	38805.633
37068	61.02	12882.102	38315.078
8635	61.02	9186.92	36447.23
48965	61.02	14310.312	37552.992
2092	61.01	7762.469	39981.23
2578	60.99	8081.744	37161.156
48869	60.99	14307.111	37158.32
8122	60.99	9221.819	33824.988
6400	60.97	8693.873	36548.355
29272	60.91	11728.478	36377.184
10081	60.91	9426.319	34350.234
10884	60.89	9673.946	33773.508
42175	60.87	13416.718	33447.859
17662	60.87	10487.535	33746.738
18105	60.83	10431.033	35731.832
49114	60.79	14394.482	38328.898
42530	60.79	13430.654	35164.805
37583	60.79	12785.36	36095.168
7367	60.78	8969.726	36053.758
49932	60.76	14606.521	37534.508
30695	60.76	11970.713	37893.156
39654	60.74	13007.563	37653.551
33071	60.72	12094.917	39360.707
33196	60.72	12465.044	39776.41
39623	60.72	13083.115	37538.207
16759	60.72	10336.136	35740.406
44060	60.7	13680.352	37681.594
43476	60.7	13558.901	39445.496
30822	60.68	11995.263	37473.383
50212	60.64	14620.487	36527.293
21904	60.62	10933.672	37153.289
46847	60.6	14023.652	38560.301
2655	60.6	7998.62	36390.387
29677	60.6	11805.238	37922.621
34076	60.58	12465.224	36448.051
29202	60.55	11738.585	36092.676
1535	60.53	7665.211	38247.66
46007	60.51	13982.497	37578.633
8482	60.51	9062.88	35710.332
14687	60.49	9922.602	35197.633
37718	60.47	12818.474	35663.551
24164	60.45	11195.996	34345.34
20079	60.39	10696.011	36068.645
19271	60.37	10682.063	39637.984
45040	60.35	13625.388	33053.633
42733	60.35	13445.941	35987.926
49599	60.34	14617.041	39400.469
17567	60.34	10561.743	33040.629
33551	60.3	12416.584	38485.641
15166	60.3	10129.964	37591.512
20923	60.3	10578.139	33078.012
40423	60.26	13339.948	39099.809
32318	60.24	12115.497	36279.961
17950	60.22	10531.139	35265.949
16520	60.2	10300.446	36811.227
35112	60.2	12635.774	33753.906
21969	60.16	10885.513	37369.859
45952	60.14	13843.981	37294.746
23942	60.12	11195.388	35444.887
5689	60.11	8443.816	33111.16
32351	60.09	12141.495	36482.859
26092	60.09	11208.14	39919.383
22617	60.09	10811.9	39758.348
23701	60.07	11186.053	36290.617
35157	60.07	12579.283	33920.473
42316	60.07	13449.256	34185.02
16142	60.05	10323.051	38326.207
896	60.05	7647.08	35853.656
32319	60.03	12143.382	36283.527
31879	60.01	12199.057	34266.699
29599	59.99	11652.989	37591.531
3617	59.99	8371.841	34741.992
1788	59.97	7739.937	38961.809
30831	59.97	11916.87	37186.813
39474	59.95	13125.697	36861.168
17039	59.95	10332.574	34669.781
6866	59.95	9037.541	39325.059
1425	59.93	7645.152	37954.473
37443	59.93	12872.823	36745.074
17561	59.91	10476.107	33020.344
36821	59.89	12908.06	39749.039
16945	59.89	10195.539	35200.703
12216	59.89	9680.498	38618.883
11801	59.88	9537.644	35920.246
26122	59.88	11610.133	39814.93
21291	59.86	10929.129	34713.402
42373	59.86	13408.057	34429.875
18643	59.86	10492.999	38113.301
16698	59.84	10276.818	36130.398
38165	59.82	12754.548	33624.59
22258	59.82	10870.539	38399.148
36485	59.8	12599.923	38913.301
23592	59.8	11160.91	36588.594
17134	59.8	10212.098	34170.805
25544	59.78	11416.546	37856.336
22682	59.78	11022.977	39755.148
47439	59.74	14189.821	35579.527
33740	59.74	12320.839	37895.82
44799	59.72	13780.881	34344.992
21893	59.72	10964.853	37123.77
10745	59.72	9636.383	33114.355
30751	59.72	11951.65	37814.555
3244	59.65	7995.202	33439.129
1680	59.65	7715.029	38651.469
26384	59.63	11562.396	39094.246
29471	59.63	11685.649	37154.621
46029	59.61	13915.844	37704.363
12905	59.61	9858.983	37635.617
9464	59.61	9487.638	37345.156
15572	59.59	10088.276	39265.621
16663	59.57	10289.988	36330.426
7591	59.57	8859.517	35049.664
47672	59.57	14124.591	34471.594
43794	59.57	13693.514	39058.328
22963	59.55	11169.661	39054.188
37773	59.53	12731.84	35268.84
2194	59.51	8163.12	39291.816
21811	59.47	10836.115	36647.23
3383	59.47	8368.897	33479.945
31035	59.47	11931.256	36392.086
3285	59.47	8120.922	33056.582
17020	59.45	10221.829	34893.199
12293	59.42	9671.26	38993.477
42377	59.4	13440.078	34448.211
26037	59.38	11345.948	39713.902
3633	59.36	8305.344	34786.387
27310	59.34	11453.782	35144.605
49667	59.34	14478.149	38800.117
41026	59.32	13276.62	36190.539
47997	59.3	14296.157	33018.789
33080	59.26	12131.787	39403.754
21333	59.26	10807.809	35004.898
22585	59.26	10964.264	39582.191
29422	59.24	11783.738	36957.863
8478	59.24	9257.498	35682.391
47528	59.24	14145.762	35322.02
2704	59.21	8085.493	36146.922
43353	59.21	13437.046	38792.605
23687	59.21	11157.369	36238.234
47523	59.21	14194.269	35284.906
435	59.19	7961.303	34558.48
41840	59.19	13335.145	34141.762
3327	59.19	8410.824	33164.414
12731	59.15	9740.559	38555.227
29656	59.15	11804.742	37844.938
11878	59.09	9603.572	36217.352
12365	59.09	9538.98	39379.945
33114	59.07	12280.044	39608.539
16075	59.07	10245.837	38714.801
47220	59.07	14169.225	36637.879
21679	59.03	10946.454	36197.227
14554	59.03	10005.339	34467.031
38076	59.03	12765.523	34083.691
22084	59.03	10827.663	37762.738
14708	58.99	10015.531	35291.648
22577	58.99	10932.527	39536.289
13099	58.98	9797.131	36279.801
15738	58.98	10031.375	39989.129
47182	58.98	14032.564	36723.434
33208	58.98	12454.747	39817.156
16610	58.98	10302.915	36472.039
19069	58.96	10522.006	39558.516
50377	58.94	14623.566	35869.867
29738	58.92	11845.264	38137.816
36095	58.88	12614.914	37183.324
41167	58.86	13338.039	35449.906
36313	58.86	12515.794	38035.293
23600	58.86	11164.344	36612.195
1188	58.84	7776.864	37006.395
738	58.84	7647.873	35481.059
7049	58.82	8916.908	38005.574
21316	58.8	10896.883	34873.949
26219	58.8	11619.551	39450.188
48114	58.8	14376.265	33724.348
18998	58.8	10369.658	39347.371
40047	58.78	13071.971	39389.363
11602	58.78	9551.341	35156.043
24859	58.76	11333.607	34823.813
41717	58.76	13153.495	34731.488
50431	58.75	14506.393	35459.934
39104	58.73	12942.915	35516.426
12224	58.71	9562.813	38642.887
6627	58.71	8714.391	38679.723
47916	58.69	14153.134	33337.762
47355	58.69	14178.236	35962.203
9688	58.69	9352.197	36181.656
33437	58.67	12458.264	39013.543
29273	58.67	11683.587	36379.129
29993	58.65	11837.335	39180.285
6037	58.65	8706.136	34946.066
9032	58.65	9147.385	39416.234
40465	58.65	13279.687	38642.125
7544	58.61	8962.793	35180.246
37958	58.59	12745.084	34536.758
34494	58.59	12315.318	34930.555
32374	58.57	12248.437	36596.805
43181	58.55	13563.095	37975.18
8977	58.53	9225.156	39165.555
8911	58.53	9119.574	38934.313
21579	58.53	10979.019	35745.945
48971	58.5	14389.917	37569.816
34418	58.5	12489.239	35188.059
24985	58.5	11294.081	35385.414
41483	58.48	13338.521	34841.133
21746	58.44	10904.979	36460.496
8388	58.44	9257.507	35301.121
16311	58.42	10247.836	37671.188
5324	58.42	8548.585	34938.703
9712	58.4	9419.754	35949.203
47725	58.4	14144.321	34395.695
48979	58.4	14306.453	37598.285
46723	58.4	14172.483	39238.715
26322	58.38	11477.488	39164.883
5684	58.38	8476.302	33082.563
12810	58.36	9886.237	38160.516
3360	58.34	8269.019	33366.039
9859	58.34	9350.097	35319.598
23578	58.34	11119.734	36540.645
16647	58.32	10318.976	36267.504
20398	58.32	10589.547	35050.207
34564	58.3	12313.15	34383.813
5970	58.3	8703.083	34489.211
5263	58.27	8472.05	35330.613
25103	58.25	11318.808	36139.168
27056	58.25	11520.866	36460.109
29688	58.25	11822.191	37956.695
30171	58.23	11800.386	39977.723
10688	58.21	9339.801	33024.68
23396	58.19	11147.403	37395.926
35807	58.17	12539.436	35999.48
47602	58.17	14015.692	35023.453
40176	58.17	12985.433	39929.48
4396	58.15	8249.295	39156.629
33961	58.15	12357.205	36926.039
26927	58.13	11586.483	36904.184
43886	58.13	13681.15	38523.324
5157	58.11	8625.205	35621.164
10810	58.09	9663.059	33346.203
89	58.07	7851.68	33315.871
47294	58.06	14208.196	36075.734
26068	58.06	11295.169	39823.168
2996	58.06	8189.613	34638.57
26297	58.04	11471.641	39414.621
13216	58.04	9766.64	35812.301
37548	58.04	12834.904	36258.27
30247	58.04	11956.806	39620.727
26874	58.02	11636.807	37400.383
7940	58	9245.779	33022.43
38241	57.98	12900.054	33290.227
18252	57.98	10426.966	36251.469
32921	57.94	12083.382	38774.031
24023	57.92	11184.081	35164.078
25909	57.9	11288.205	39250.473
9939	57.88	9471.59	35073.738
33734	57.88	12457.84	37867.531
18424	57.88	10368.212	36863.5
6944	57.88	8961.814	39097.281
40024	57.86	13083.875	39288.871
41844	57.85	13332.127	34175.777
28801	57.85	11827.804	34081.027
9684	57.85	9452.982	36174.879
29691	57.85	11747.932	37960.84
40088	57.85	12930.015	39550.801
21498	57.83	10866.862	35556.895
29649	57.83	11782.203	37803.539
48935	57.83	14383.476	37424.719
29210	57.81	11682.927	36137.945
24856	57.81	11358.781	34797.215
27264	57.81	11435.632	35554.684
39401	57.81	12955.488	36548.492
8524	57.81	9087.283	35926.215
14730	57.79	10006.334	35367.313
24957	57.77	11248.136	35250.09
15186	57.77	10134.385	37646.254
49538	57.77	14637.645	39445.719
18560	57.77	10479.755	37520.684
2929	57.77	8190.675	35163.547
49201	57.75	14228.917	38791.379
17889	57.75	10449.08	34993.859
3890	57.75	8326.612	35733.137
47149	57.75	14128.867	36880.395
19516	57.75	10751.317	38720.934
33640	57.73	12413.502	38456.34
27050	57.73	11591.981	36439.313
19450	57.73	10729.968	38805.816
3160	57.71	8096.128	33678.352
19536	57.69	10700.063	38771.703
43152	57.69	13358.255	37859.168
43354	57.67	13389.478	38798.527
44015	57.65	13573.223	37826.98
17576	57.65	10385.108	33083.016
23435	57.63	11152.602	37217.305
26749	57.62	11621.19	37549.68
19551	57.62	10698.659	38520.211
4482	57.58	8352.376	39699.391
20847	57.56	10752.322	33339.156
42944	57.54	13553.789	36920.652
40284	57.52	13155.195	39482.219
38033	57.52	12867.702	34238.512
31932	57.5	12146.385	34563.484
13143	57.5	9853.003	36123.641
16058	57.48	10347.953	38654.695
16620	57.48	10175.067	36491.863
39251	57.46	13034.468	36057.113
45968	57.46	13931.396	37401.145
26787	57.46	11525.873	37345.578
18800	57.44	10549.644	38701.867
40806	57.44	13160.606	37076.188
47775	57.44	14130.879	33991.016
45219	57.44	13990.689	33872.48
26885	57.44	11449.697	37060.195
7832	57.42	8960.452	33545.961
9277	57.4	9320.859	39030.879
29490	57.4	11769.709	37232.91
13119	57.4	9913.132	36348.371
45813	57.39	13970.553	36668.996
25904	57.39	11341.275	39225.602
30567	57.39	11982.792	38324.727
38331	57.37	13046.975	33294.738
33127	57.37	12265.97	39679.871
26008	57.35	11227.354	39604.168
47677	57.35	14210.618	34491.758
31768	57.35	12237.147	33353.289
23093	57.35	11079.03	38554.684
37543	57.33	12877.393	36234.309
48421	57.33	14253.475	35244.027
46038	57.33	13819.22	37744.641
39851	57.33	13024.629	38538.363
18765	57.31	10406.8	38588.68
10776	57.29	9555.663	33237.477
15404	57.29	9943.964	38708.285
44614	57.29	13701.119	35281.605
5817	57.29	8752.812	33596.117
49898	57.29	14622.479	37713.02
17819	57.27	10409.187	34690.746
27299	57.27	11562.183	35101.797
39429	57.25	12957.679	36649.941
45743	57.25	13987.793	36329.777
15407	57.25	10108.864	38710.207
34594	57.23	12468.99	33999.109
36019	57.23	12575.46	36944.52
50719	57.23	14493.686	33940.82
9569	57.21	9459.005	36582.461
18909	57.16	10546.546	39069.895
36435	57.16	12648.211	38630.16
29193	57.16	11796.882	36051.262
6260	57.14	8710.709	35909.336
17740	57.1	10537.265	34260.875
9711	57.08	9386.815	35942.512
16321	57.08	10254.419	37694.113
23619	57.06	11181.318	36691.934
30417	57.02	12056.528	39002.09
44307	57.02	13723.357	36587.16
16841	57	10287.932	35687.016
18758	56.98	10465.31	38572.016
16727	56.98	10223.847	35921.375
15036	56.98	9934.618	36594.738
30953	56.98	12051.542	36811.781
9622	56.98	9443.282	36246.426
29413	56.96	11828.305	36894.441
46117	56.96	13924.527	38134.625
17745	56.94	10557.494	34298.16
33476	56.94	12412.673	38863.602
14535	56.94	10081.383	34332.969
49517	56.93	14569.326	39620.637
27940	56.93	11516.696	33232.465
41728	56.93	13122.908	34735.156
11635	56.93	9650.453	35284.203
44218	56.91	13778.172	37122.191
24113	56.91	11031.242	34661.09
15968	56.91	10225.367	39257.828
8929	56.89	9218.924	38978.883
4736	56.87	8541.92	38574.758
45674	56.87	13943.787	36000.41
16098	56.85	10315.973	38484.809
22409	56.83	10882.515	38893.16
37232	56.83	12754.398	37706.063
37966	56.81	12826.361	34575.281
49690	56.81	14508.44	38915.547
48770	56.81	14220.938	36761.887
22270	56.81	10979.01	38426.074
26078	56.79	11212.708	39858.465
29424	56.77	11827.293	36961.02
1656	56.71	7747.96	38557.281
43481	56.71	13377.342	39469.555
43657	56.71	13760.438	39637.793
26456	56.7	11437.089	38730.445
42924	56.68	13376.74	36859.488
36180	56.68	12610.603	37498.32
46333	56.68	13981.902	39180.688
42502	56.68	13560.882	35030.547
46531	56.68	13944.723	39991.363
13306	56.68	9789.695	35511.859
38447	56.68	13047.696	34016.223
17943	56.6	10421.55	35240.188
45113	56.6	13789.937	33296.047
8603	56.58	9179.871	36298.145
7261	56.58	8956.03	36230.051
46801	56.56	14178.537	38705.523
7688	56.56	8972.671	34369.691
9552	56.56	9306.749	36821.707
22700	56.52	11170.028	39835.984
3665	56.5	8290.069	34949.871
8895	56.5	9238.905	38860.398
38508	56.49	13042.091	34381.855
20856	56.47	10746.738	33375.336
21712	56.47	10855.906	36338.773
15218	56.47	10011.896	37854.266
40933	56.47	13168.974	36381.352
22817	56.45	11077.225	39501.977
37024	56.43	12904.781	38770.184
29538	56.43	11779.171	37417.242
26892	56.41	11624.624	37093.965
6246	56.39	8668.739	35838.484
34709	56.37	12476.783	33359.457
16837	56.35	10195.476	35681.672
14549	56.35	9963.782	34423.645
37604	56.35	12895.185	35910.777
2150	56.33	7997.401	39701.148
902	56.31	7964.263	35861.73
44733	56.31	13708.366	34645.422
21303	56.29	10989.493	34805.629
2465	56.29	8107.903	37668.051
42991	56.27	13478.976	37125.523
38463	56.27	12982.518	34104.496
18898	56.27	10423.967	39020.281
45620	56.27	13972.159	35806.211
2664	56.27	8011.56	36416.215
3730	56.27	8400.835	35262.277
42597	56.26	13564.004	35484.168
20804	56.26	10636.222	33727.672
39291	56.26	13081.431	36156.742
5623	56.26	8581.832	33615.926
16535	56.24	10317.012	36539.746
20344	56.24	10776.531	35116.797
40155	56.24	12994.443	39833.688
5439	56.22	8603.333	34506.996
27479	56.22	11571.798	34225.617
14760	56.22	10094.92	35475.695
43948	56.22	13688.728	38450.934
40726	56.2	13196.61	37363.836
35446	56.16	12547.115	34846.961
22081	56.16	10794.582	37755.668
19487	56.14	10572.651	38636.754
47001	56.14	14198.527	37956.297
22803	56.14	11196.643	39445.566
18459	56.12	10383.715	37029.047
7639	56.12	8978.526	34652.422
43360	56.1	13420.392	38818.785
23333	56.08	11177.965	37794.621
23164	56.08	11032.65	38160.43
42048	56.08	13349.539	33127.113
14850	56.06	9923.644	35795.527
15965	56.04	10259.261	39244.914
7922	56.04	8949.396	33039.129
44981	56.03	13688.057	33378.785
32403	56.03	12248.85	36704.766
32833	56.01	12196.279	38446.969
35449	56.01	12604.553	34855.801
18057	56.01	10504.855	35638.742
38099	55.99	12729.937	33871.145
2873	55.99	8019.221	35552.777
2583	55.99	8080.247	37172.379
408	55.97	7729.712	34472.477
41996	55.97	13311.853	33191.457
22867	55.97	11058.081	39352.398
23026	55.95	11155.201	38935.359
1775	55.95	7673.813	38929.035
1266	55.95	7924.511	37422.625
31289	55.95	12057.21	35344.625
17589	55.93	10561.875	33151.551
4451	55.93	8329.981	39495.969
34111	55.93	12443.161	36250.238
48854	55.91	14356.34	37119.102
5838	55.91	8800.833	33681.66
28887	55.89	11650.812	34488.363
50376	55.89	14580.842	35857.848
7346	55.87	9049.516	35946.879
25792	55.87	11234.881	38850.234
465	55.87	7706.436	34661.719
24973	55.85	11415.265	35320.758
16109	55.83	10340.773	38523.617
24811	55.83	11353.414	34530.055
44007	55.83	13590.554	38102.781
30992	55.83	11934.864	36587.129
34568	55.83	12416.244	34420.012
27033	55.83	11625.832	36699.066
15397	55.81	10072.634	38658.508
28665	55.81	11685.158	33551.684
35766	55.81	12528.437	35859.125
31398	55.81	12058.96	34904.414
8903	55.81	9135.21	38898.461
6599	55.81	8731.696	38469.996
16869	55.76	10345.963	35480.227
3419	55.76	8335.193	33692.105
17602	55.76	10364.168	33249.832
39724	55.76	13041.907	37995.105
17766	55.74	10429.824	34430.359
8477	55.74	9102.895	35673.875
45681	55.74	13981.488	36059.414
49920	55.74	14440.798	37823.176
2933	55.72	8168.147	35187.688
32582	55.72	12083.269	37365.648
36029	55.66	12580.455	36974.516
21645	55.66	10830.563	36075.715
45900	55.64	13851.954	37069.102
7357	55.64	8955.253	36013.414
21477	55.64	10934.006	35485.375
19840	55.64	10590.072	37481.789
46898	55.64	14172.419	38146.137
11938	55.6	9642.825	36458.367
19942	55.6	10757.997	36851.645
39308	55.6	13030.517	36217.352
2989	55.6	8083.887	34918.301
21507	55.58	10975.707	35601.367
45460	55.55	13933.337	35051.281
49775	55.55	14609.815	38334.5
38448	55.53	13018.736	34020.355
47496	55.51	14068.252	35513.23
8605	55.51	9261.633	36308.637
5034	55.51	8462.099	36373.297
33680	55.49	12388.788	38294.957
30131	55.49	11661.517	39842.734
18792	55.47	10423.075	38685.672
15969	55.43	10158.041	39265.57
2594	55.43	8000.348	36948.969
16000	55.43	10194.247	39038.535
26932	55.41	11513.732	36933.469
30818	55.37	12029.989	37450.797
46014	55.37	13956.73	37614.434
45020	55.37	13580.053	33243.32
2073	55.37	7870.274	39928.223
32525	55.36	12159.001	37127.367
18787	55.36	10500.427	38674.719
18288	55.36	10538.774	36356.137
15020	55.34	10134.598	36502.91
31364	55.34	12058.295	35063.574
21938	55.3	10954.275	37280.141
15986	55.28	10160.751	38989.746
5207	55.28	8506.061	35460.551
33854	55.26	12460.556	37417.668
45245	55.26	13994.791	34016.035
46670	55.26	14103.514	39322.375
4135	55.24	8221.368	37324.363
21784	55.22	10875.419	36567.305
30393	55.22	12045.985	39235.715
33433	55.22	12410.023	39001.637
46926	55.2	14075.5	38274.027
36806	55.18	12802.409	39677.391
46729	55.18	14077.564	38952.91
39730	55.18	12970.801	38010.188
6966	55.16	9047.586	38909.289
5213	55.16	8497.354	35479.68
16283	55.16	10275.353	37835.133
43479	55.14	13532.084	39463.172
25387	55.14	11242.195	37269.926
2701	55.13	8084.356	36086.672
2338	55.13	8148.836	38786.258
49558	55.13	14559.191	39523.914
13203	55.11	9834.903	35761.285
32570	55.11	12240.244	37324.055
27292	55.11	11550.827	35387.191
12611	55.11	9799.457	38990.031
20955	55.09	10868.387	33034.906
32720	55.09	12261.644	37938.254
14913	55.07	9960.225	36135.445
22883	55.07	11123.519	39410.555
7039	55.05	8874.008	38246.754
20983	55.05	10947.811	33178.965
45198	55.05	13857.393	33801.441
43894	55.05	13726.673	38543.438
49653	55.03	14591.354	39024.313
44471	55.03	13633.95	35939.07
7218	55.01	8977.769	36637.043
23115	55.01	11018.845	38627.621
47953	54.99	14066.681	33235.832
3950	54.99	8286.215	36028.168
41195	54.97	13342	35307.188
24332	54.95	11007.344	33181.152
25316	54.91	11400.756	37012.902
44632	54.91	13768.432	35379.453
39927	54.91	12979.319	38859.754
21121	54.9	10917.104	33585.777
2337	54.9	8028.139	38777.789
15939	54.88	10327.791	39142.734
50775	54.88	14481.395	33329.379
13317	54.88	9775.074	35549.434
50061	54.88	14542.88	37164.23
22442	54.86	10874.304	39010.074
25511	54.86	11402.489	37747.977
32995	54.86	12080.076	39060.488
49008	54.84	14409.888	37768.039
37582	54.84	12858.872	36094.996
26699	54.84	11546.316	37689.754
8859	54.82	9236.169	38621.164
21667	54.82	10871.964	36149.57
21503	54.82	10956.575	35587.406
23150	54.82	11120.837	38406.867
43465	54.82	13464.241	39398.324
19815	54.8	10573.392	37367.723
29896	54.8	11748.159	38808.867
17198	54.78	10136.119	33931.313
31870	54.78	12100.35	34221.453
2728	54.76	8099.89	35912.129
5432	54.76	8488.975	34478.32
12473	54.74	9791.695	39845.934
14887	54.74	10122.604	35995.879
23647	54.72	11184.087	36440.445
37227	54.72	12852.214	37674.93
33039	54.72	12112.391	39224.742
12943	54.7	9867.425	37334.098
16280	54.7	10168.317	38140.371
6616	54.68	8776.244	38624.332
741	54.68	7921.168	35495.566
20555	54.68	10728.342	34256.844
21833	54.68	10851.674	36775.887
2870	54.67	8077.459	35546.891
17749	54.67	10394.097	34330.426
42904	54.67	13529.39	36791.004
39368	54.67	13076.833	36414.961
10648	54.65	9280.061	33233.723
29457	54.65	11727.655	37116.316
11813	54.65	9560.285	35959.77
34197	54.63	12406.542	35915.527
49348	54.63	14232.975	39436.965
47611	54.63	14119.592	35071.43
42389	54.63	13380.746	34485.844
9748	54.63	9449.588	35798.48
13642	54.63	9901.809	33802.988
36707	54.61	12672.285	39884.441
25400	54.59	11248.839	37316.938
50411	54.59	14572.008	35685.871
10729	54.57	9633.626	33018.496
37949	54.57	12722.483	34489.855
49782	54.57	14612.975	38351.488
24633	54.55	11384.587	33180.918
24013	54.55	11112.632	35096.258
1504	54.53	7933.464	38161.164
34443	54.53	12366.348	34988.414
13107	54.53	9825.697	36312.73
[truncated: 37,282 more rows]
