# Supplementary material for: Insights on the Control of Yeast Single-Cell Growth Variability by Members of the Trehalose Phosphate Synthase (TPS) Complex
Source: Front Cell Dev Biol. 2021 Jan 28;9:607628. doi: 10.3389/fcell.2021.607628 (PMC7876269; doi:10.3389/fcell.2021.607628)
Supplement: Supplementary file 2 [file Data_Sheet_1.ZIP › final_code/input_datasets/overexpression2_Delta_TSL1_t4.csv]

Id	Area (µm²)	Centre X Position (µm)	Centre Y Position (µm)
15304	369.96	12798.939	36113.688
19214	318.83	13986.981	36869.926
4805	314.29	9831.274	36637.672
5406	311.59	10065.854	34596.254
11840	287.55	12043.927	39617.438
18780	282.55	13937.231	33603.453
745	280.86	8153.641	37741.66
13466	271.94	12427.167	37685.445
15717	270.54	12873.217	33116.551
2651	266.57	8999.342	38676.516
14622	266.42	12605.238	37011.039
18599	255.66	13656.36	33657.094
879	251.75	8023.314	34321.621
19270	250.35	13847.116	37466.262
14633	250.25	12521.518	37147.727
7260	249.31	10606.734	36208.469
8639	249.28	11198.446	34479.371
3441	248.55	9098.237	37928.465
13567	247.74	12431.696	36964.93
821	244.95	8113.07	35602.77
18266	241.54	13584.156	36646.949
19003	239.58	13924.318	35569.66
2452	239.33	8674.898	37438.871
10446	238.66	11611.896	33483.73
9406	238.28	11292.38	34510.57
20350	236.5	14327.863	33051.832
15144	236	12730.037	37471.27
2603	235.75	9011.06	39603.051
5758	232.34	10128.112	39161.09
10062	230.06	11515.915	36956.449
13933	229.43	12465.724	34432
2365	229.12	8639.871	35538.063
10171	229.1	11606.164	35587.648
2002	226.79	8515.151	33767.316
13321	226.27	12447.224	39572.41
20326	225.24	14096.936	33245.891
7077	224.99	10749.073	38861.07
18908	224.76	13973.399	34838.891
19206	223.82	13838.768	36827.441
20309	223.42	14106.5	33385.469
4360	223.38	9526.415	35593.484
5402	221.92	9999.879	34544.004
2531	221.12	8720.443	39203.125
10147	220.03	11603.447	35917.949
17756	219.95	13441.913	38091.461
8742	218.26	11187.871	33825.883
17913	218.01	13544.938	39900.34
6148	216.33	10241.089	35341.652
16590	215.08	13196.513	37947.148
5694	214.93	9957.843	37640.516
11655	214.62	11749.472	37804.945
7503	214.34	10751.197	33390.57
20002	214.24	14163.82	35583.793
844	213.68	8158.835	35144.195
4985	212.99	9864.58	34718.621
596	212.57	7899.245	39621.715
5622	212.54	9918.562	37256.008
17461	212.19	13453.008	35720.422
3684	211.94	9381.804	36911.105
4334	211.25	9505.726	35225.566
20098	210.1	14077.695	35220.422
5382	209.99	10088.864	34273.762
6797	209.87	10526.831	36869.555
25585	207.82	14447.332	33666.664
1016	206.94	8026.565	33282.688
5111	205.01	9706.682	33712.645
10119	204.74	11584.724	36244.293
4320	204.11	9629.107	34943.906
15386	203.23	12778.908	35460.051
8853	203.01	11384.356	33014.375
4609	202.59	9727.702	39903.105
16998	202.55	13171.899	34605.805
6388	202.52	10197.233	33191.129
7238	202.44	10739.267	36238.984
12806	201.87	12273.031	35201.484
11633	201.69	11668.013	37663.328
13408	200.74	12438.159	38334.777
8636	200.7	11010.912	34773.465
2524	198.8	8771.238	39088.992
24808	198.76	14471.91	34989.641
1842	198.7	8606.655	35762.195
241	197.92	7664.808	34642.27
12099	197.67	12028.443	36730.824
5695	197.23	10001.109	37666.02
5475	196.83	10093.854	34995.637
3967	196.54	9373.846	33700.66
17669	196.1	13531.559	37324.285
17825	195.89	13402.302	39013.859
15655	195.83	12817.493	33364.387
25557	195.64	14629.351	34038.648
19880	195.56	13999.849	36853.477
8094	195.24	10774.534	39115.688
16394	194.2	13040.211	39590.02
14870	194.01	12687.746	39719.813
20401	193.51	14377.977	33673.02
17180	193.34	13537.65	33289.082
3444	193.07	9133.617	38133.016
23827	192.94	14369.709	36300.215
17257	192.1	13549.733	33948.586
18615	191.96	13710.042	33788.551
25566	191.9	14615.075	34108.445
12375	190.97	11961.338	34601.934
1930	190.7	8627.354	34513.473
16707	190.14	13295.448	36754.258
5851	189.78	10277.834	39576.027
13263	189.78	12265.458	39791.281
19785	189.76	14154.518	37392.613
7280	189.68	10757.307	35621.691
1790	189.38	8563.817	36887.395
11499	189.13	11826.623	36198.391
1508	189.09	8410.141	36318.727
7354	188.78	10619.984	34826.227
14705	188.4	12688.212	37771.965
11554	188.19	11689.225	36944.727
19150	188.07	13989.211	36267.23
13145	187.98	12094.578	38076.145
24299	187.88	14465.327	39426.961
9583	187.8	11227.431	36752.23
7320	187.69	10611.728	35183.953
4405	187.63	9582.159	36298.848
15212	187.52	12902.119	37018.371
19917	187.25	14158.08	36489.414
11275	187.04	11730.171	34002.398
762	186.83	8155.671	37246.508
5385	186.54	10085.282	34322.645
17164	186.25	13399.5	33100.48
3711	185.95	9473.904	36460.492
3309	185.35	9195.754	35435.426
18774	185.03	13812.19	33561.348
6343	184.99	10159.716	33763.906
23717	184.47	14394.55	35424.844
13773	184.41	12428.554	35379.266
4936	183.88	9878.897	35019.594
16507	183.82	13171.244	38956.309
6359	183.72	10145.508	33607.957
4324	183.44	9655.119	35039.48
8472	183.32	11098.854	36255.742
3815	183.15	9465.39	34646.012
6127	183.03	10215.398	35658.656
15731	182.86	13104.972	33055.32
7043	182.61	10761.061	39175.688
571	182.19	7649.126	39334.27
19576	181.83	13990.063	39311.773
12919	181.5	12196.499	36132.391
3262	181.31	9064.417	34730.691
4635	181.22	9911.874	39509.199
17980	180.97	13696.283	39357.246
6016	180.56	10315.756	36878.277
7082	180.35	10770.588	38885.137
923	180.28	8054.32	33850.16
13508	179.78	12402.821	37347.777
2054	179.78	8458.001	33451.691
16422	179.74	13111.044	39904.738
3807	179.66	9343.316	34954.961
18145	179.51	13607.321	37526.844
18586	179.36	13719.597	33829.773
985	179.26	8141.021	33357.125
1887	179.18	8601.279	34643.328
20241	179.13	14136.406	33889.863
3346	178.65	9155.032	36039.695
8956	178.59	11304.315	33055.906
4536	178.53	9664.653	38814.484
7520	178.21	10557.087	33302.402
2491	178.11	8761.127	38380.047
6480	178.02	10485.826	33050.77
16571	178	13270.878	38012.457
617	177.88	7652.934	39803.043
394	177.86	7684.712	36773.176
11344	177.63	11817.193	34599.199
17871	177.52	13502.848	39480.285
4800	177.52	9907.798	36550.367
19967	177.48	14000.417	35992.137
24275	177.12	14552.537	39568.414
2480	177.06	8751.351	38102.711
12605	176.96	12081.1	33867.441
4516	176.91	9699.22	38446.488
10374	176.87	11527.701	34068.43
18868	176.75	13782.039	34537.98
12525	176.54	12225.915	33211.457
334	176.52	7875.667	35853.48
18681	176.48	13591.455	33185.285
7373	176.35	10700.478	34628.266
18898	175.83	13974.257	34764.578
5492	175.77	9944.362	35261.98
7291	175.72	10715.485	35570.91
6390	175.68	10231.995	33212.43
20077	174.68	14070.719	35352.488
4392	173.92	9590.453	36013.914
2391	173.82	8791.523	36197.461
5045	173.53	9846.749	34263.738
15260	173.53	12762.4	36504.359
646	173.28	8104.046	39905.051
11156	173.23	11522.257	33168.777
18751	172.96	13819.521	33394.652
14	172.58	7914.86	33106.324
15657	172.58	12780.595	33374.891
16977	172.4	13282.123	34734.422
11174	172.33	11762.569	33070.586
4767	172.25	9881.114	37487.016
16336	172.06	13112.858	38827.023
3161	172.06	9173.219	34031.293
4493	171.94	9655.229	37912.641
14253	171.77	12703.653	34141.574
2109	171.52	8833.344	33030.113
20252	171.46	14105.571	33674.117
17648	171.31	13536.233	37194.352
4857	171.27	9892.648	36140.688
3610	171.25	9408.998	39036.559
7261	171.22	10710.952	36209.508
14900	171.08	12789.693	39935.863
24176	170.74	14415.541	39651.516
9362	170.53	11359.065	34134.289
3092	170.24	9146.157	33523.93
9483	170.22	11268.723	35159.887
16467	170.16	13312.407	39450.441
18760	169.95	13780.615	33416.547
14122	169.8	12621.801	33061.355
17233	169.74	13424.807	33768.953
9548	169.74	11327.021	36207.703
7029	169.64	10708.352	39371.617
10078	169.55	11462.016	36758.758
1953	169.55	8545.386	33989.48
9509	169.53	11233.024	35434.328
8106	169.13	10899.694	39218.203
837	169.11	8044.471	35342.922
4478	169.09	9535.776	37699.93
24334	168.84	14491.553	38846.578
13759	168.82	12307.747	35301.633
15250	168.55	12779.375	36699.281
17364	168.5	13472.123	34909.316
12290	168.5	12010.005	35124.293
611	168.32	7858.832	39753.043
4520	168.25	9646.968	38531.156
19633	168.21	14074.552	38989.34
3267	168.19	9182.697	34815.805
5439	167.92	9981.704	34715.578
14020	167.92	12349.368	33534.293
16542	167.9	13172.917	38531.406
16785	167.67	13237.604	35951.926
3070	167.52	9168.185	33246.023
5185	167.48	9715.625	33322.578
7838	167.4	10854.348	35700.145
3059	167.23	9235.808	33013.953
12209	167.21	11998.519	35748.801
9580	167.17	11325.01	36630.039
19497	167.08	14181.036	39765.148
2118	167	8667.071	33068.516
11732	166.92	11673.241	39119.859
16558	166.77	13301.795	38195.41
23983	166.68	14320.763	37717.055
448	166.35	7782.688	37517.68
1799	166.25	8621.682	36844.176
24724	166.22	14615.23	35589.469
17960	166.18	13618.748	39458.102
18268	166.18	13747.44	36661.336
18210	166.08	13741.87	37135.277
1302	166.04	8286.147	36059.176
6090	165.93	10336.719	36175.141
15026	165.91	12759.102	38693.668
5478	165.66	10011.685	35023.375
11799	165.62	11698.679	39838.125
1770	165.53	8571.697	37370.121
18768	165.49	13959.646	33481.957
4960	165.49	9725.285	34912.633
2453	165.22	8691.861	37468.887
3766	165.18	9383.364	35867
17066	165.12	13188.573	33656.609
4759	164.86	9760.019	37384.973
15400	164.72	12839.965	35567.977
563	164.7	7651.623	39207.289
10299	164.7	11555.74	34661.5
15572	164.7	12860.255	34375.164
13412	164.66	12311.914	38366.91
4721	164.22	9863.95	38237.141
2472	164.11	8823.934	37930.656
4713	163.99	9719.708	38422.867
17834	163.94	13489.548	39092.605
2373	163.82	8689.871	35714.992
9289	163.8	11397.747	33275.215
5943	163.76	10334.711	37856.781
4816	163.69	9865.939	36255.156
5810	163.55	9976.768	40004.652
6245	163.52	10147.617	34416.98
4195	163.52	9677.183	34038.316
24479	163.3	14606.53	37655.227
4129	163.29	9635.16	33590.5
24452	163.17	14418.098	37930.504
17259	162.96	13478.374	34002.523
17740	162.77	13482.827	37933.617
12251	162.63	12034.136	35437.336
9800	162.63	11229.189	39584.051
13617	162.54	12447.487	36689.199
23949	162.52	14308.469	37285.742
24273	162.52	14568.959	39544.961
2828	162.5	8946.986	34970.969
20478	162.42	14348.329	34128.836
17191	162.37	13561.239	33338.242
1829	162.35	8497.605	36197.711
13723	162.29	12450.738	35637.934
23692	162.06	14217.497	35175.34
14088	162.06	12273.392	33304.906
2620	162	9022.743	39292.598
18022	161.96	13703.191	38854.355
15115	161.87	12799.253	37769.063
16012	161.85	13056.66	35593.043
3334	161.66	9118.042	35775.746
13535	161.58	12440.537	37301.324
9846	161.58	11418.277	39917.102
18557	161.56	13733.537	34404.152
4626	161.54	9726.722	39707.148
19501	161.27	14202.539	39788.988
15433	161.1	12786.812	35169.895
3253	161.04	9087.135	34606.137
13830	161.02	12323.564	35006.223
1722	160.7	8626.459	38816.105
17484	160.64	13473.469	35899.141
2757	160.58	9041.29	36475.742
11806	160.45	11692.917	39927.59
3237	160.39	9155.337	34481.664
91	160.39	7719.42	33612.375
647	160.34	8121.46	39904.215
7057	160.28	10568.868	39005.488
373	160.26	7941.396	36561.242
14747	160.16	12699.165	38281.324
9171	160.14	11367.962	33241.992
20269	159.86	14201.379	33773.066
836	159.57	8112.599	35329.168
2393	159.55	8720.781	36237.379
8336	159.53	11194.591	37921.059
18692	159.51	13604.308	33012.566
12315	159.47	11954.172	34974.824
18029	159.45	13693.241	38900.039
14248	159.4	12643.923	34065.168
5923	159.36	10231.558	38441.258
23783	159.34	14386.109	35932.188
14917	159.32	12750.289	39693.871
2704	159.09	8947.243	37532.023
14879	158.96	12591.836	39841.016
8703	158.92	11199.631	34209.691
23986	158.86	14270.433	37735.152
1264	158.73	8334.917	35054.051
25532	158.73	14472.749	34175.477
19685	158.69	14132.438	38630.023
648	158.59	8180.973	39942.063
793	158.48	8183.853	36436.07
2257	158.42	8779.416	34141.605
3644	158.32	9461.572	38276.074
11465	158.29	11824.435	35832.359
19403	158.21	13962.076	38675.828
24177	158.13	14215.657	39666.438
7026	158.11	10571.468	39364.246
4541	158.02	9677.425	38972.707
8526	157.96	11114.265	35833.016
2326	157.96	8805.003	34888.914
24582	157.92	14538.503	36593.066
12971	157.86	12146.246	36559.043
18525	157.75	13618.409	34719.129
1667	157.73	8619.712	39825.184
17813	157.71	13500.996	38897.387
3573	157.67	9273.197	39708.648
15575	157.63	12869.909	34405.59
13391	157.61	12431.783	38685.922
3556	157.35	9413.457	39863.555
11540	157.31	11823.186	36747.379
3659	157.16	9315.919	37761.121
433	157.08	7945.792	37336.004
6506	157.04	10397.966	33256.875
25540	157	14454.112	34242.203
13094	156.75	12098.814	37390.281
19333	156.7	13988.75	38087.23
20369	156.66	14352.682	33245.09
4406	156.54	9498.669	36303.492
7158	156.54	10681.053	37528.039
904	156.52	8123.585	33998.656
8284	156.45	11161.897	38671.23
17899	156.33	13510.582	39678.086
3381	156.24	9142.687	36916.383
5972	156.22	10174.954	37657.984
4457	156.12	9637.622	37185.586
16081	156.03	13006.271	36014.941
27	155.99	7786.455	33229.207
758	155.78	8175.871	37495.414
15307	155.68	12742.156	36140.52
17965	155.68	13732.964	39491.445
13596	155.53	12295.737	36852.203
15865	155.49	13066.952	34259.266
23698	155.37	14325.424	35212.516
710	155.34	8164.954	38720.398
413	155.11	7966.619	37006.539
16116	155.03	13101.331	36361.781
3459	154.99	9099.662	38446.809
19182	154.93	13885.984	36556.039
4873	154.72	9879.832	35738.828
17952	154.7	13683.499	39651.477
4770	154.65	9910.967	37206.258
15414	154.63	12824.436	35102.578
18722	154.61	13940.179	33007.438
8238	154.32	11138.974	39363.707
9340	154.24	11368.928	34007.371
14694	154.15	12665.896	37634.555
24643	154.15	14501.711	36369.156
823	154.13	8029.107	35619.902
15747	153.88	13123.041	33197.523
8121	153.82	10793.778	39458.934
15742	153.5	13090.258	33174.797
9732	153.34	11258.515	38700.273
2367	153.32	8838.544	35618.316
10126	153.29	11497.029	36346.285
6105	153.19	10270.222	35915.254
7804	153.13	10787.806	35102.328
12975	153.09	12100.414	36621.836
13958	153.08	12468.449	34019.207
4491	153.08	9650.695	37883.223
17107	152.98	13227.151	33426.102
12215	152.96	11895.506	35780.031
6820	152.88	10350.343	37347.176
1109	152.86	8368.696	33517.629
3648	152.79	9442.434	38046.734
6033	152.63	10338.772	36831.129
20335	152.58	14186.898	33052.727
5465	152.48	9988.78	34873.039
5509	152.4	9946.114	35655
748	152.37	8010.215	37584.559
5048	152.35	9724.936	34282.711
400	152.31	7702.785	36898.832
11586	152.31	11719.163	37252.316
6130	152.27	10189.242	35695.863
16344	152.25	13130.382	38914.957
6270	152.25	10278.306	33972.707
23769	152.21	14292.825	35792.191
8774	152	11178.316	33575.152
3782	151.98	9405.37	35426.633
8070	151.83	10899.913	38677.605
8190	151.83	11036.588	39985.434
2852	151.79	9016.249	34754.309
19469	151.66	13840.982	39435.305
19686	151.62	14186.01	38320.961
15858	151.56	12951.277	34177.031
18446	151.5	13761.315	35257.336
3366	151.5	9163.385	36503.152
19606	151.5	14023.938	39131.066
2759	151.29	8922.59	36535.262
16536	151.27	13152.995	38487.586
8144	151.26	10872.851	39803.191
6246	151.24	10235.795	34443.52
7704	151.2	10933.653	34226.441
196	151.2	7835.809	34206.648
15083	151.18	12825.312	38072.063
10542	151.08	11433.535	33312.32
5722	151.03	10014.353	38393.543
11771	150.97	11659.158	39623.844
697	150.95	8101.883	38793.957
24312	150.93	14613.215	39218.699
964	150.93	8201.29	33550.945
16188	150.89	13035.853	37128.754
6610	150.83	10379.837	34682.641
6801	150.81	10348.993	37008.406
9982	150.7	11621.308	37981.66
278	150.66	7795.165	35146.398
18733	150.62	13876.316	33148.629
24359	150.6	14619.541	38765.277
9533	150.51	11402.045	35971.246
14863	150.51	12643.524	39584.504
775	150.45	8165.207	36989.094
5556	150.34	9920.382	36252.906
685	150.14	8020.17	39242.555
5044	150.11	9703.293	34253.031
19687	150.09	13992.252	38353.797
25630	149.97	14476.626	33190.555
4991	149.93	9888.974	34763.449
1088	149.91	8251.92	33310.711
22711	149.9	14328.778	34584.266
9878	149.86	11464.765	39544.406
17079	149.76	13212.94	33719.707
215	149.76	7692.833	34342.414
14515	149.72	12644.682	35992.832
18732	149.72	13978.678	33134.98
25654	149.7	14433.52	33104.324
19985	149.68	14131.453	35793.215
17315	149.63	13484.446	34583.508
24108	149.61	14216.536	38890.301
14961	149.51	12880.361	39437.598
6658	149.49	10358.224	34888.051
7252	149.47	10687.102	36074.266
19072	149.44	13935.569	35924.227
19283	149.3	13979.124	37630.809
1773	149.3	8556.592	37431.828
1828	149.28	8542.665	36196.793
1917	149.24	8550.787	34357.789
2072	149.22	8514.744	33201.691
1557	149.15	8225.662	37736.605
10150	149.09	11502.992	35987.43
1281	149.07	8354.44	35599.242
15102	149.05	12716.676	37695.336
7069	149.03	10716.592	39102.086
16340	149.03	12996.63	38879.863
25582	148.98	14459.867	33968.988
2764	148.96	9044.312	36320.531
4221	148.92	9557.475	34304.398
15675	148.76	12750.296	33456.59
14529	148.69	12498.182	36108.395
3296	148.65	9261.104	35265.703
6358	148.57	10222.43	33607.023
14680	148.55	12636.288	37441.672
4369	148.52	9602.635	35715.254
14058	148.48	12315.571	33449.438
19607	148.46	14085.166	39139.91
2510	148.27	8636.898	38877.594
5573	148.04	9951.76	36526.574
11153	147.75	11430.793	33159.695
9537	147.75	11340.18	36036.508
15658	147.71	12754.625	33374.691
4187	147.65	9619.129	33960.035
24145	147.62	14309.567	39232.105
16813	147.62	13177.581	35814.109
19500	147.52	14109.738	39787.27
15527	147.39	12753.218	34918.766
17786	147.37	13548.277	38523.988
19490	147.33	13780.683	39924.273
3419	147.33	9187.744	37455.516
13918	147.27	12460.692	34345.699
1789	147.27	8420.608	36883.445
13729	147.23	12389.378	35661.695
13744	147.23	12449.244	35494.332
12561	147.19	12136.998	33527.934
15125	147.16	12904.654	37524.766
651	147.1	8011.567	39971.879
20050	147.06	14142.513	35540.063
12463	147.04	12011.296	33466.809
10405	147.02	11576.211	33748.695
8014	147	10787.653	37728.074
24284	147	14589.006	39346.863
14651	146.95	12540.047	37227.473
20943	146.83	14272.825	34369.113
24413	146.81	14578.99	38004.875
761	146.79	8085.335	37240.777
16839	146.77	13286.501	35635.527
7407	146.77	10763.366	34297.945
2015	146.72	8514.91	33571.172
3662	146.66	9423.086	37546.316
791	146.64	7997.175	36639.395
2517	146.58	8736.138	38985.773
3999	146.52	9476.757	33329.105
24148	146.47	14348.999	39254.707
5726	146.39	9970.479	38619.797
19940	146.33	14155.115	36131.73
7864	146.33	10897.253	36096.289
7523	146.24	10657.719	33311.816
6112	146.18	10290.135	36049.168
8534	146.18	11024.543	35495.043
19516	146.12	14048.985	39602.586
17097	146.08	13333.453	33605.863
7190	146.04	10697.31	37082.883
20247	146.04	14190.774	33935.711
9641	146.01	11288.306	37451.602
24159	145.97	14349.958	39368.512
18850	145.91	13840.729	34334.523
8400	145.81	11033.463	37125.379
6031	145.8	10306.192	36823.102
20153	145.8	14203.19	34702.535
6462	145.76	10160.681	33134.227
5919	145.72	10254.598	38319.547
15959	145.68	12935.633	35215.797
12615	145.66	12077.292	34010.383
6800	145.6	10503.024	36955.641
2950	145.55	8932.568	34101.492
10025	145.53	11550.214	37229.254
4317	145.51	9543.563	34977.324
15283	145.39	12898.182	36345.895
15789	145.36	13059.467	33644.359
24395	145.34	14475.538	38434.098
3438	145.34	9234.873	37865.832
10135	145.22	11522.216	36094.641
2167	145.09	8821.043	33414.859
3152	145.09	9210.426	33915.586
3717	145.05	9400.577	36495.109
16844	144.99	13231.495	35676.18
987	144.95	8014.067	33367.152
14953	144.88	12753.008	39374.336
4374	144.82	9648.041	35804.848
1894	144.76	8616.718	34733.215
17802	144.76	13490.561	38783.578
12130	144.67	11859.99	36690.895
24559	144.49	14519.41	36738.32
16814	144.47	13326.879	35821.543
4809	144.42	9721.881	36433.406
16879	144.4	13158.588	35265.191
13067	144.34	12258.96	37040.938
2462	144.32	8665.863	37725.734
17861	144.24	13387.974	39283.074
11204	144.21	11657.482	33315.211
2248	144.19	8722.637	34057.941
13188	144.17	12110.544	38687.668
19392	144.15	13816.052	38519.469
7514	144	10577.593	33253.172
11457	143.86	11637.691	35687.883
1648	143.78	8209.692	39829.613
9655	143.65	11342.62	37752.965
2377	143.65	8671.575	35933.125
3844	143.65	9458.179	34545.734
25619	143.55	14543.356	33356.145
19829	143.54	14194.849	37058.832
2092	143.54	8562.003	33079.152
17829	143.54	13401.647	39042.688
20237	143.5	14106.71	33859.184
17981	143.46	13597.132	39373.004
19621	143.4	14178.73	39272.781
1864	143.38	8475.003	35395.227
25616	143.38	14466.326	33335.543
17229	143.31	13482.806	33705.18
7852	143.29	10844.534	35954.938
12431	143.29	11891.25	33904.809
11351	143.27	11747.412	34686.109
2888	143.23	8873.081	34356.246
14281	143.23	12561.491	34426.176
1381	143.13	8280.17	36296.246
383	143.09	7677.8	36610.555
13452	143.04	12414.444	37866.723
4436	143.04	9621.145	36808.457
6009	142.92	10317.055	37136.266
16946	142.86	13248.801	34810.395
16836	142.65	13140.517	35623.641
4403	142.56	9668.985	36218.457
24527	142.52	14598.518	37123.68
15490	142.44	12894.293	34795.898
13445	142.42	12463.59	38116.77
11417	142.41	11823.034	35239.238
20349	142.39	14381.575	33048.004
16697	142.37	13215.311	36995.988
2748	142.37	9035.742	36586.727
19826	142.33	14184.493	37339.559
3737	142.27	9315.858	35929.172
2743	142.18	8884.703	36857.141
19313	142.18	13930.43	37930.313
4182	142.12	9575.744	33902.383
5736	142.1	9929.845	38803.754
22835	142.1	14394.373	34606.852
3011	142.06	8862.381	33553.047
1814	141.96	8552.847	36280.305
24728	141.95	14611.98	35614.777
23647	141.95	14399.017	34761.77
9557	141.91	11283.176	36326.074
11981	141.89	12062.006	38130.609
17030	141.89	13338.601	34020.148
24301	141.85	14548.181	39428.965
19082	141.81	13902.454	35966.73
24537	141.75	14621.292	36877.195
19735	141.75	14164.503	37906.559
8451	141.58	11086.17	36609.906
14507	141.58	12684.757	35956.246
1857	141.54	8577.12	35516.078
14937	141.41	12717.55	39596.238
15271	141.37	12826.404	36228.465
4797	141.33	9901.648	36784.27
19504	141.29	14112.014	39823.43
18342	141.26	13619.223	36148.793
14130	141.16	12594.799	33107.133
7711	140.99	10944.331	34332.258
19807	140.99	14024.414	37215.895
2584	140.97	8790.811	39962.41
6836	140.78	10402.03	37592.613
16342	140.74	12944.447	38890.711
9469	140.72	11388.137	34947.973
3741	140.68	9301.044	36011.441
1213	140.57	8267.879	34355.988
24383	140.55	14437.521	38315.453
4947	140.55	9822.648	35060.691
10193	140.43	11521.744	35450.863
13184	140.41	12161.453	38578.633
10137	140.32	11603.081	36128.469
9697	140.28	11266.723	38122.883
13487	140.24	12404.582	37544.691
16890	140.16	13314.194	35347.926
7295	140.11	10755.994	35287.711
13059	140.07	12267.554	36935.176
25656	140.03	14498.413	33106.379
13888	140.01	12307.272	34758.238
8345	139.97	11043.412	37709.066
11994	139.93	11986.035	37719.32
19417	139.91	13811.666	38837.922
9374	139.91	11362.48	34229.254
14270	139.9	12614.282	34315.32
24631	139.86	14505.78	36288.09
4897	139.86	9802.654	35873.484
7974	139.84	10902.099	37069.293
3642	139.8	9419.737	38246.984
17656	139.78	13425.57	37270.762
15764	139.63	13041.583	33387.863
14653	139.57	12699.928	37251.23
15240	139.51	12739.725	36598.32
14149	139.44	12546.256	33269.59
18159	139.24	13581.341	37588.402
7287	139.23	10762.329	35435.434
12416	139.19	11965.602	34007.094
19979	139.15	14117.414	35746.719
23910	139.03	14318.276	37031.434
6527	139.01	10541.636	33736.488
5938	139	10303.928	38044.875
805	139	8131.773	36134.129
15380	138.88	12850.671	35726.734
1623	138.84	8237.856	39565.754
8383	138.82	11127.927	37247.035
14828	138.82	12703.512	39224.375
15310	138.78	12767.043	36192.141
1276	138.71	8358.804	35357.949
18180	138.71	13577.849	37483.406
16549	138.63	13192.648	38415.297
18383	138.63	13771.265	35759.973
3972	138.59	9437.008	33732.445
9868	138.52	11429.085	39446.426
6918	138.4	10438.322	38963.41
19871	138.38	14035.769	36764.887
16596	138.31	13190.504	37706.914
1552	138.29	8371.719	37644.902
24464	138.27	14495.083	37740.086
818	138.21	8107.838	35782.949
6147	138.21	10248.252	35313.121
13317	138.08	12383.819	39511.207
15374	138.06	12772.586	35656.543
17592	138.06	13551.673	36937.945
3626	138.04	9485.436	38491.004
5944	138.04	10317.126	37868.762
13629	137.96	12402.156	36414.434
15845	137.87	13041.194	34102.867
537	137.87	7653.782	38764.926
24106	137.73	14215.354	38870.52
19913	137.62	14135.411	36427.492
14282	137.62	12622.157	34429.688
4072	137.58	9455.344	33111.758
6947	137.58	10360.798	39439.414
2493	137.54	8795.828	38532.371
18725	137.5	13901.056	33069.332
14267	137.5	12690.493	34229.109
2668	137.46	9042.404	38346.68
5683	137.44	10030.352	37472.262
2430	137.42	8675.625	37061.262
18729	137.39	13991.869	33105.219
15830	137.27	13059.033	33884.641
10160	137.16	11621.946	35799.871
244	137.16	7746.069	34655.926
10188	137.14	11466.031	35674.891
13332	137.12	12435.913	39343.066
12484	137.12	11867.907	33312.496
3401	137.06	9215.248	37122.816
16303	137	13096.703	38295.504
2425	137	8770.595	37033.652
18451	136.96	13638.939	35288.621
15656	136.95	12921.933	33377.609
12404	136.91	11948.321	34220.684
14960	136.89	12805.501	39432.648
12323	136.87	12053.189	35012.531
8414	136.81	11101.323	36929.059
6739	136.81	10476.45	36002.828
13189	136.77	12236.222	38687.656
1	136.66	7817.218	33015.957
13633	136.64	12387.527	36456.73
1900	136.56	8552.911	34485.016
10161	136.52	11458.637	35804.098
17763	136.51	13535.544	38204.504
24668	136.41	14447.288	36190.086
1583	136.33	8410.96	38703.117
2463	136.29	8726.781	37733.125
16424	136.29	12946.91	39950.336
5236	136.29	10036.484	33104.414
10383	136.26	11524.073	33853.355
1166	136.2	8406.446	33982.348
23863	136.18	14326.765	36637.16
4361	136.14	9489.272	35617.035
19723	136.06	14148.384	37838.238
6717	136.01	10389.33	35680.949
16211	136.01	13011.127	37385.027
16513	135.99	13246.643	39104.887
8256	135.95	11044.626	38973.965
15109	135.93	12921.618	37736.73
16406	135.91	12990.669	39698.445
3491	135.91	9068.61	39094.629
2973	135.85	8951.681	33953.191
4389	135.8	9661.74	35987.895
10392	135.8	11570.645	33945.066
4879	135.8	9848.514	35749.246
16820	135.76	13327.945	35861.32
18507	135.76	13615.989	34837.988
10323	135.76	11518.886	34586.801
6634	135.7	10358.039	34792.621
16435	135.62	13319.247	39831.824
21901	135.53	14314.643	34514.117
941	135.53	8117.125	33667.832
17519	135.3	13484.344	36244.703
9518	135.3	11245.104	35567.52
13065	135.26	12091.47	37009.965
13446	135.26	12336.379	38127.355
24005	135.22	14278.76	37911.816
10231	135.18	11479.98	35133.941
11250	135.18	11818.203	33807.348
810	135.11	8193.962	35905.926
3443	135.07	9136.555	38074.137
5146	135.07	9845.958	33584.805
18202	135.05	13742.298	37064.832
24050	135.05	14391.584	38299.785
17292	135.03	13549.61	34319.445
17758	135.01	13474.935	38117.961
5195	134.99	9863.045	33090.625
943	134.97	8140.066	33690.926
17021	134.93	13177.633	34220.68
459	134.88	7731.582	37558.23
1598	134.86	8213.904	39111.453
19226	134.86	13825.383	37082.98
1527	134.84	8370.18	36934.688
12115	134.82	11879.463	36858.148
9369	134.78	11288.537	34197.969
6722	134.78	10401.788	35743.363
7849	134.78	10794.016	35910.043
16662	134.74	13172.178	37061.758
19233	134.74	13851.643	37138.258
8762	134.74	11198.435	33773.805
11671	134.72	11695.406	37987.949
6988	134.7	10691.926	39772.719
24552	134.7	14605.362	37010.266
78	134.67	7691.91	33526.074
10404	134.63	11472.988	33709.414
11830	134.63	12011.015	39985.238
17911	134.57	13363.163	39878.68
286	134.51	7838.516	35285.359
15285	134.46	12914.694	36384.473
656	134.44	8013.208	39676.934
14778	134.44	12532.968	38563.953
3617	134.42	9487.484	38907.242
1841	134.42	8594.903	35741.629
24545	134.38	14483.499	36982.945
2709	134.21	8847.773	37360.316
25593	134.21	14470.118	33756.203
17551	134.17	13356.444	36610.887
14756	134.13	12675.39	38349.188
24100	134.11	14356.945	38769.504
6398	134.05	10279.83	33260.402
14746	133.98	12618.674	38279.031
24063	133.96	14394.231	38345.313
3673	133.92	9389.252	37498.938
3824	133.92	9426.973	34723.371
4427	133.84	9521.79	36711.773
13582	133.8	12468.469	36721.16
12066	133.79	11866.217	37065.055
5917	133.75	10203.852	38619.578
10164	133.75	11591.77	35820.539
6381	133.75	10277.089	33466.93
5850	133.73	10160.403	39536.852
17303	133.71	13530.678	34439.781
3428	133.69	9148.734	37644.809
17778	133.67	13424.838	38382.973
7508	133.63	10734.718	33487.234
17906	133.57	13389.22	39717.352
4003	133.57	9321.28	33356.121
13254	133.56	12244.851	39705.965
20307	133.54	14094.423	33359.934
581	133.52	7691.913	39437.18
15670	133.48	12888.334	33411.641
6623	133.44	10478.91	34722.262
18753	133.33	13861.663	33399.395
9441	133.29	11368.065	34713.777
4654	133.29	9845.998	39372.051
461	133.25	7668.917	37591.625
25074	133.23	14570.079	34296.316
18240	133.21	13611.55	36758.809
6853	133.13	10528.773	37841.223
20488	133.1	14401.374	34223.734
15607	133.08	12845.951	34074.129
16288	132.98	12981.033	38110.98
16086	132.96	12961.808	36093.066
19954	132.94	14178.913	35919.121
18311	132.94	13642.555	36282.609
13056	132.83	12229.017	36898.223
24343	132.83	14589.465	38938.523
8409	132.83	11095.855	36867.938
8469	132.81	11158.117	36527.586
24382	132.81	14602.076	38627.426
13687	132.79	12444.413	35982.824
2800	132.79	9015.743	35432.559
7085	132.75	10766.318	38946.16
7308	132.73	10685.964	35337.891
13258	132.65	12120.051	39722.535
7513	132.65	10726.393	33211.063
3482	132.64	9253.907	38901.078
530	132.62	7778.965	38695.715
20094	132.6	14118.732	35165.641
9802	132.58	11315.771	39658.578
230	132.56	7891.002	34494.188
5293	132.54	10065.75	33624.559
777	132.52	8039.878	36756.277
19784	132.48	14081.851	37383.555
328	132.46	7702.258	35731.301
16563	132.44	13324.957	38243.363
11909	132.42	11980.571	39012.898
2496	132.42	8721.258	38596.887
7335	132.39	10764.081	34991.883
12090	132.37	11905.376	36987.516
4779	132.37	9876.189	37089.566
4410	132.37	9495.646	36449.195
15403	132.33	12895.198	35294.527
16945	132.33	13320.182	34808.625
1975	132.29	8561.371	33875.559
20227	132.2	14192.684	34087.832
12486	132.2	12048.797	33326.016
15037	132.14	12863.265	38517.688
17979	132.1	13743.005	39343.742
20234	132.1	14136.755	33852.199
1544	132.08	8294.654	37359.98
15628	132.04	12830.412	33709.379
20440	132	14239.791	33832.543
11538	131.97	11639.322	36739.164
18815	131.93	13877.875	33962.938
16931	131.93	13315.414	35034.148
6964	131.91	10435.591	39580.68
9497	131.89	11268.105	35306.996
2706	131.87	8955.632	37563.469
3415	131.83	9159.595	37393.352
20139	131.81	14060.02	34902.992
759	131.77	8023.054	37190.445
12497	131.75	11975.809	33119.316
5796	131.75	10051.902	39769.676
24169	131.74	14408.752	39501.18
3618	131.66	9414.292	38931.734
18907	131.62	13957.587	34826.777
2609	131.62	9000.86	39748.113
3704	131.6	9296.478	36615.652
6017	131.58	10261.508	36885.77
25639	131.56	14435.62	33297.141
12959	131.54	12270.648	36432.254
16349	131.54	13032.734	38954.41
389	131.47	7681.819	36709.258
19823	131.41	14122.667	37318.645
6839	131.31	10429.477	37598.598
24803	131.31	14436.704	34950.289
19271	131.29	13891.087	37463.988
11194	131.26	11713.584	33199.09
6108	131.14	10291.656	36000.672
4588	131.14	9588.641	39817.402
16762	131.06	13138.674	36093.281
23664	131.05	14388.037	34875.102
5849	131.05	10188.17	39533.414
19071	131.01	13872.395	35921.195
24103	131.01	14367.09	38828.363
1555	130.95	8291.412	37709.984
18216	130.91	13659.906	36893.586
16408	130.91	12987.299	39739.82
2327	130.85	8729.371	34890.621
5547	130.85	10073.111	36080.652
16174	130.85	13098.583	36955.203
17762	130.84	13372.018	38148.691
391	130.72	7686.347	36737.516
3394	130.7	9072.097	37018.855
12704	130.64	12145.291	34622.637
12050	130.64	12056.139	37210.758
16981	130.62	13189.963	34454.34
2274	130.62	8831.06	34267.859
25657	130.53	14625.791	33105.664
6903	130.51	10501.888	38683.453
3732	130.49	9308.066	36135.508
12438	130.49	11906.024	33706.199
11588	130.34	11636.339	37259.922
15551	130.28	12834.364	34534.516
20149	130.24	14054.743	34642.246
15730	130.24	13024.908	33052.426
13410	130.22	12327.35	38341.625
23678	130.2	14248.849	35005.648
3649	130.2	9448.336	38090.848
13587	130.18	12276.767	36763.828
7163	130.18	10663.017	37586.047
3065	130.18	9079.842	33078.82
13397	130.15	12424.097	38473.684
8326	129.97	11160.306	38078.332
1962	129.97	8423.672	34054.344
13977	129.93	12488.598	33893.598
4720	129.82	9758.07	38236.242
8713	129.78	11195.557	34271.926
19780	129.76	14168.03	37652.816
18117	129.74	13628.753	37880.926
1759	129.74	8479.108	37955.168
14255	129.7	12634.791	34158.227
5344	129.7	10081.874	33959.434
20466	129.69	14357.736	34036.297
6698	129.67	10527.084	35492.004
18203	129.67	13676.94	37070.793
9339	129.65	11309.96	34004.637
3848	129.63	9367.798	34574
1528	129.55	8405.675	36995.809
3170	129.53	9266.41	34127.035
23773	129.49	14379.072	35828.574
2372	129.44	8812.394	35699.219
359	129.42	7801.288	36392.391
816	129.4	8047.435	36050.352
2259	129.38	8660.626	34161.391
13062	129.34	12216.616	36999.891
15021	129.3	12852.575	38656.367
6048	129.3	10298.319	36480.332
8230	129.21	11176.449	39582.066
15168	129.17	12844.732	37266.602
19288	129.15	13941.273	37700.77
20467	129.15	14400.971	34038.254
19731	129.11	13991.548	37883.699
14099	129.07	12484.201	33044.734
14892	129.07	12735.805	39854.09
24771	129.03	14455.278	35296.703
12566	129.02	12160.997	33553.023
5678	129.02	9997.404	37407.469
19663	128.96	14130.486	38649.387
698	128.94	8034.173	38798.652
6874	128.94	10468.702	38148.848
2789	128.94	8860.149	35625.105
906	128.9	8174.845	34006.602
23653	128.9	14297.698	34789.57
18540	128.84	13761.768	34590.02
4777	128.8	9892.071	37047.602
25588	128.73	14624.546	33691.684
20337	128.69	14108.142	33121.973
16222	128.69	13121.529	37477.852
4569	128.65	9550.605	39482.313
3692	128.59	9487.48	36760.027
18278	128.57	13703.48	36699.445
15232	128.52	12849.105	36803.527
5011	128.5	9838.046	34292.156
2602	128.38	8927.397	39976.848
23859	128.38	14238.145	36613.215
16911	128.36	13232.089	35215.895
19787	128.36	14130.953	37414.512
7613	128.34	10837.706	33986.504
97	128.31	7667.987	33658.484
6526	128.29	10501.375	33684.438
9345	128.29	11269.985	34024.449
16617	128.27	13262.499	37610.285
7622	128.25	10930.419	34043.559
17941	128.25	13621.559	39996.711
7225	128.23	10564.616	36694.047
12617	128.23	12264.05	34030.078
3888	128.19	9330.439	34241.004
16263	128.19	13098.843	37882.09
13592	128.13	12393.467	36824.977
24372	128.13	14557.243	38559.129
1820	128.06	8623.684	36086.313
16639	127.98	13328.453	37438.73
19640	127.96	14083.543	39099.727
16385	127.94	12953.834	39436.238
3787	127.88	9304.441	35482.777
7712	127.87	10979.048	34346.77
1522	127.87	8326.411	36739.16
2846	127.81	9034.061	34709.82
10071	127.77	11439.714	36995.004
1534	127.75	8378.119	37175.48
16749	127.73	13343.137	36519.875
377	127.71	7768.071	36573.293
17918	127.67	13356.673	39956.297
11217	127.64	11742.809	33429.559
19656	127.62	14197.476	38902.84
17529	127.6	13486.671	36318.039
1519	127.52	8300.847	36557.293
10144	127.46	11468.528	36170.824
12007	127.43	12030.668	37801.027
116	127.41	7685.082	33790.227
6510	127.27	10520.769	33322.395
1017	127.25	8171.861	33289.457
5896	127.23	10306.734	38924.137
324	127.18	7768.375	35667.051
16117	127.12	12930.143	36387.57
5977	127.06	10242.064	37192.859
14945	127.02	12754.47	39332.012
5192	126.98	9724.403	33062.688
13662	126.97	12388.193	36079.422
16711	126.91	13281.116	36775.191
5524	126.91	9926.981	35769.262
10012	126.91	11624.409	37384.285
18151	126.89	13740.532	37554.102
8487	126.83	11084.937	36155.766
2968	126.77	9003.649	33931.09
8398	126.75	11057.796	37080.848
3725	126.7	9311.699	36279.07
7797	126.7	10920.423	35049.699
9624	126.66	11230.817	37323.328
5283	126.66	10054.041	33526.555
1232	126.64	8380.736	34528.164
3522	126.62	9139.845	39674.91
24683	126.39	14501.904	35987.645
5699	126.39	10056.491	37759.969
6178	126.37	10169.969	34836.711
15652	126.37	12829.461	33353.414
4688	126.33	9807.755	38899.203
4781	126.33	9725.86	37178.602
11247	126.31	11698.735	33757.395
1848	126.28	8449.793	35862.539
3643	126.28	9398.721	38253.105
11264	126.28	11718.793	33923.938
5177	126.26	9878.147	33252.172
10200	126.22	11425.495	35561.477
13738	126.18	12425.773	35419.672
16547	126.14	13152.511	38359.023
7744	126.14	10788.035	34664.383
6727	126.12	10368.18	35879.648
12907	126.08	12101.687	36044.617
8612	126.01	11049.212	34878.832
6583	126.01	10388.071	34360.566
21180	126.01	14346.39	34387.77
2214	126.01	8738.891	33731.891
12467	125.99	11934.188	33166.563
24188	125.95	14277.781	39824.301
1298	125.85	8380.312	35956.18
898	125.84	8087.515	34216.09
17162	125.82	13434.932	33096.984
2735	125.76	8977.663	36991.172
1793	125.74	8453.781	37018.359
2475	125.74	8811.668	37948.773
1757	125.72	8596.45	37922.16
16939	125.7	13176.863	35076.328
8055	125.64	10879.431	38425.645
1164	125.64	8252.987	33961.543
17015	125.61	13295.849	34152.348
318	125.61	7910.241	35599.117
16992	125.57	13349.662	34560.707
3153	125.57	9107.698	33935.301
11546	125.57	11696.328	36869.27
3769	125.55	9306.87	35583.043
18204	125.53	13605.684	37081.328
3469	125.51	9263.434	38655.602
3728	125.47	9346.632	36355.73
6976	125.38	10411.838	39732.047
1641	125.36	8315.774	39704.047
8407	125.36	11195.295	37184.355
1888	125.36	8515.366	34675.199
1268	125.32	8364.765	35118.641
20392	125.28	14232.85	33462.918
13458	125.28	12475.73	37953.93
8331	125.24	11086.139	37862.316
19224	125.22	13982.412	37060.445
25604	125.2	14427.114	33520.078
470	125.16	7720.023	37672.281
17012	125.16	13334.769	34426.648
14291	125.15	12528.663	34514.164
1569	125.15	8336.533	38163.512
7254	125.15	10614.368	36117.977
5969	125.15	10150.324	37568.488
5037	125.13	9828.713	34198.43
3361	125.07	9094.418	36444.281
17165	125.05	13492.154	33125.352
1832	125.01	8629.274	35906.34
1543	124.97	8240.307	37343.879
24618	124.93	14549.582	36478.336
16020	124.88	12969.48	35648.57
9680	124.88	11274.998	37958.852
3854	124.84	9427.254	34310.016
13625	124.82	12309.096	36387.531
794	124.82	8135.85	36463.102
17808	124.82	13435.245	38852.953
1849	124.8	8474.736	35884.727
10320	124.8	11556.301	34568.043
15916	124.74	12922.247	34716.23
13666	124.74	12451.901	36114.648
564	124.74	7870.183	39210.914
10359	124.72	11421.195	34254.945
2610	124.71	9038.872	39477.953
17453	124.71	13482.053	35618.035
12654	124.69	12238.015	34302.93
11821	124.67	11917.201	39839.355
6845	124.65	10363.283	37674.883
12107	124.65	11933.423	36810.309
12350	124.65	12035.549	34890.934
4106	124.61	9518.571	33227.227
12535	124.53	12184.212	33322.57
15205	124.48	12794.764	36974.648
5468	124.48	9985.984	34895.93
8267	124.44	11074.352	38804.328
18638	124.44	13676.055	33597.23
1200	124.42	8254.814	34253.133
20073	124.38	14107.596	35327.996
13275	124.36	12116.499	39890.438
14432	124.32	12629.374	35501.098
4804	124.28	9715.984	36629.863
14733	124.25	12496.751	38172.445
251	124.19	7786.089	34755.156
18252	124.13	13630.925	36827.629
4005	124.11	9421.761	33396.27
19054	124.09	13966.939	35828.664
1827	124.07	8453.565	36179.742
226	124.05	7856.767	34440.309
12039	124.03	11987.678	37427.344
3637	124.03	9382.946	38388.203
16053	124.02	13030.595	35866.129
2113	124	8730.979	33034.324
3407	123.96	9101.926	37257.188
2482	123.96	8824.528	38127.543
4547	123.96	9565.29	39080.344
26	123.92	7854.971	33217.191
123	123.86	7725.116	33808.07
2051	123.8	8489.36	33428.426
12726	123.8	12197.966	34756.516
16177	123.77	12999.111	37000.168
1815	123.77	8463.554	36304.039
4100	123.67	9519.929	33183.281
23715	123.63	14326.189	35413.035
6129	123.56	10285.973	35671.797
17018	123.54	13276.334	34172.398
11418	123.52	11793.278	35247.371
10343	123.44	11579.495	34418.887
8382	123.42	11110.111	37215.301
13052	123.4	12206.004	36845.73
10123	123.31	11564.013	36331.672
7257	123.29	10713.934	36176.469
6579	123.27	10462.184	34302.148
9539	123.25	11408.469	36063.23
7442	123.23	10566.259	34040.996
3254	123.19	9118.572	34603.32
18296	123.19	13575.097	36504.93
11472	123.12	11811.311	35902.98
2349	123.1	8767.834	35136.34
287	123.06	7799.286	35290.172
4613	123.04	9719.748	39953.23
10215	123.02	11519.751	35377.578
7496	123	10632.39	33576.648
4577	123	9679.689	39621.707
8476	122.98	10994.982	36271.645
14956	122.94	12824.798	39399.324
19575	122.92	14166.136	39308.703
16338	122.92	12930.901	38856.445
16568	122.92	13299.851	38281.543
6690	122.87	10362.871	35269.746
2489	122.87	8748.008	38332.371
11224	122.87	11754.261	33494.633
6515	122.85	10363.555	33524.906
18574	122.79	13573.969	33995.727
24104	122.77	14286.537	38840.125
15120	122.75	12745.724	37800.02
2448	122.71	8647.847	37411.594
14930	122.67	12730.636	39512.086
19177	122.67	13900.84	36497.828
16351	122.67	13026.454	39035.461
24484	122.64	14556.585	37374.059
5723	122.62	10074.09	38488.289
1541	122.62	8330.701	37309.762
17271	122.6	13520.329	34118.984
14571	122.56	12589.458	36529.699
12815	122.54	12154.11	35268.574
11915	122.54	12056.369	38859.574
7220	122.48	10687.978	36615.211
18702	122.44	13730.189	33075.59
12098	122.43	12028.188	36707.57
18890	122.39	13863.787	34720.98
2611	122.35	8979.604	39483.57
6513	122.35	10401.762	33491.441
13706	122.29	12469.686	35851.68
24768	122.25	14451.532	35268.121
17683	122.14	13360.574	37449.824
2081	122.12	8559.87	33005.559
6744	122.1	10433.13	36124.977
523	122.08	7690.43	38584.805
14589	122.02	12665.796	36706.695
6828	122	10398.825	37451.855
13782	121.98	12424.797	35106.098
10124	121.93	11449.046	36334.328
16895	121.89	13158.236	35403.262
7015	121.85	10744.388	39538.129
17688	121.85	13555.104	37507.813
1707	121.83	8488.887	39271.531
13418	121.79	12285.664	38445
20334	121.77	14116.556	33013.773
18248	121.76	13723.68	36802.719
15335	121.74	12832.471	35752.82
24694	121.72	14544.213	36038.887
4537	121.7	9593.085	38881.555
19111	121.7	13860.382	36078.191
4454	121.66	9599.297	37078.531
14964	121.6	12818.295	39137.234
7343	121.58	10762.106	35059.453
317	121.58	7857.49	35497.152
4121	121.56	9636.393	33420.809
3095	121.51	9078.412	33548.121
17894	121.49	13360.463	39632.637
9510	121.47	11290.169	35441.703
4583	121.47	9701.348	39736.664
17543	121.45	13476.717	36547.68
7401	121.39	10610.618	34509.93
7982	121.37	10915.128	37253.543
8410	121.35	11080.671	36882.195
18420	121.28	13695.423	35674.059
4698	121.26	9876.127	38789.637
15632	121.2	12901.825	33785.723
12607	121.2	12241.559	33898.152
2194	121.18	8706.444	33605.895
19467	121.18	13963.781	39418.543
3435	121.14	9142.604	37771.898
5342	121.1	10023.335	33952.242
6921	121.1	10382.041	38992.789
7908	121.1	10829.989	36454.969
13982	121.08	12312.713	33940.227
14063	121.05	12376.738	33166.477
1062	121.01	8333.783	33180.711
16290	121.01	13120.569	38135.293
15578	120.99	12752.801	34449.395
3718	120.95	9280.776	36501.172
3576	120.93	9335.706	39737.395
3442	120.93	9130.001	37955.883
13670	120.85	12361.076	36148.527
13763	120.8	12424.302	35320.238
13643	120.72	12319.019	36237.41
14298	120.72	12653.89	34567.652
6746	120.55	10523.821	36167.875
6441	120.47	10280.121	33073.117
9787	120.45	11321.565	39467.223
18999	120.45	13886.955	35534.703
10435	120.38	11434.52	33396.441
7337	120.38	10726.203	35006.645
7571	120.36	10835.109	33322.371
7605	120.36	10856.186	33804.496
14254	120.32	12565.175	34145.371
5261	120.26	10092.622	33273.375
267	120.24	7686.04	34956.508
7729	120.24	10932.862	34499.5
13234	120.22	12131.745	39549.492
16589	120.22	13341.865	37931.535
2874	120.2	9010.127	34299.285
11278	120.18	11637.02	34048.789
10444	120.18	11446.386	33441.289
2720	120.11	9022.111	37219.168
2483	120.09	8671.892	38130.43
16747	120.07	13199.41	36509.141
4473	120.07	9501.328	37655.391
14886	120.03	12911.807	39755.703
5820	119.99	10307.615	39834.93
3922	119.99	9335.353	33859.801
20256	119.99	14115.285	33698.098
13103	119.97	12095.881	37493.191
14678	119.95	12687.524	37431.316
4207	119.95	9610.285	34171.223
19043	119.92	13968.609	35722.543
13367	119.88	12444.223	39099.41
5924	119.86	10253.786	38462.367
7862	119.82	10906.262	36043.535
3770	119.74	9458.538	35587.203
12491	119.72	11934.034	33082.469
9838	119.72	11490.739	39844.246
6357	119.63	10166.359	33573.699
3891	119.59	9383.432	34257.867
282	119.55	7974.056	35224.141
5579	119.53	10097.597	36661.93
15279	119.53	12870.183	36299.938
16919	119.51	13142.266	34948.398
4468	119.49	9502.959	37578.809
9535	119.49	11384.504	36026.316
331	119.46	7850.377	35799.758
19799	119.46	14209.807	37571.305
11775	119.46	11654.946	39683.094
19493	119.44	13867.499	39958.754
7196	119.44	10561.044	36870.945
2331	119.4	8649.145	35000.168
9476	119.36	11217.426	35055.105
13482	119.28	12463.103	37524.371
7463	119.26	10756.866	33868.586
8781	119.26	11029.708	33370.855
24570	119.21	14499.098	36847.672
19086	119.15	13869.362	35986.953
772	119.13	8133.464	36924.762
3494	119.11	9210.824	39183.406
8160	119.11	10944.452	39914.008
10103	119.07	11555.764	36420.797
23656	119.07	14263.952	34831.203
1782	119.05	8484.475	37274.699
6781	119.05	10385.142	36561.813
9481	119.03	11298.425	35139.465
23981	119.02	14412.259	37700.84
8491	119.02	11050.371	35915.324
3172	118.98	9098.195	34155.793
12191	118.98	12031.912	36155.707
23353	118.96	14326.873	34702.164
20072	118.94	14103.959	35310.914
11695	118.92	11820.612	38301.719
13595	118.9	12429.037	36844.281
15667	118.9	12758.092	33401.352
11795	118.88	11669.801	39806.273
10285	118.88	11449.914	34901.246
1274	118.86	8316.74	35334.422
18283	118.82	13764.499	36438.133
276	118.75	7760.702	35117.602
6808	118.75	10504.557	37105.039
1843	118.71	8470.558	35780.793
4604	118.69	9876.383	39811.707
3080	118.65	9262.657	33333.715
13764	118.63	12299.394	35321.738
4852	118.63	9899.742	36107.863
7138	118.61	10686.597	37941.02
24831	118.58	14446.181	34876.137
10195	118.58	11614.276	35463.77
24238	118.54	14507.505	39715.684
880	118.52	8161.049	34316.367
1901	118.5	8627.674	34488.289
1550	118.46	8350.703	37548.164
842	118.46	8158.848	35119.785
9752	118.46	11224.343	38964.715
17713	118.42	13518.45	37738.695
12226	118.38	11885.139	35600.547
9311	118.35	11373.159	33732.402
18918	118.35	13959.86	34937.273
1851	118.35	8477.784	35606.047
3395	118.33	9172.652	37078.996
10424	118.33	11570.412	33618.926
1222	118.31	8391.136	34409.336
13453	118.25	12373.784	37886.188
2314	118.23	8824.037	34678.242
24980	118.23	14474.005	34582.227
5451	118.21	10001.699	34790.957
420	118.17	7876.707	37133.605
10266	118.15	11469.01	34808.77
4932	118.1	9796.099	35183.594
860	118.04	8143.934	35058.063
12580	118.04	12209.959	33624.027
9596	118.02	11227.752	36934.348
4341	118.02	9663.404	35286.383
19562	118	14017.288	39497.43
9938	117.92	11555.024	38604.633
355	117.9	7786.894	36352.797
8175	117.87	11178.538	39812.066
3509	117.83	9246.735	39395.805
14032	117.81	12377.332	33611.883
1214	117.81	8412.874	34367.52
3686	117.77	9332.889	36707.246
7511	117.77	10628.037	33196.27
17122	117.73	13176.385	33214.176
24680	117.67	14548.534	35956.059
20286	117.66	14203.515	33565.305
2370	117.6	8686.514	35669.094
18836	117.56	13895.756	34166.852
16337	117.5	13019.583	38824.621
2807	117.5	8870.754	35524.871
23818	117.48	14252.458	36245.652
7597	117.41	10942.628	33601.453
9592	117.37	11393.931	36879.141
2503	117.35	8681.687	38748.414
95	117.29	7775.217	33629.813
16239	117.29	13130.06	37659.742
4004	117.29	9364.329	33365.191
4911	117.27	9718.519	35698.715
16602	117.27	13344.717	37782.785
16330	117.25	13055.693	38749.438
2592	117.25	8922.298	39795.02
17517	117.23	13447.075	36179.891
17042	117.2	13153.783	33825.039
4761	117.2	9767.274	37405.043
3496	117.16	9060.81	39207.172
2562	117.14	8695.054	39605.93
6578	117.12	10500.838	34294.113
12740	117.06	12276.178	34835.098
13688	117.04	12468.689	35985.215
15737	116.99	13102.986	33108.277
23713	116.95	14278.279	35397.094
12339	116.95	11995.125	34823.715
7421	116.93	10661.854	34144.098
6902	116.89	10385.264	38676.309
3436	116.87	9156.676	37828.766
714	116.81	8162.87	38761.805
6193	116.77	10161.205	34643.012
4242	116.76	9667.191	34527.344
14157	116.76	12656.883	33345.211
9173	116.74	11206.249	33247.781
5022	116.72	9841.115	34414.73
14252	116.72	12631.454	34123.207
14498	116.72	12674.028	35883.344
4500	116.7	9518.502	38004.348
4811	116.66	9902.785	36482.008
3842	116.62	9384.239	34541.914
9356	116.62	11329.042	34108.004
5885	116.54	10236.273	39087.059
2811	116.54	9045.201	35574.813
18829	116.53	13955.384	34083.156
9951	116.53	11609.863	38399.324
6257	116.51	10307.796	34216.41
17550	116.47	13378.507	36608.348
16517	116.45	13212.1	38844.297
18109	116.43	13622.227	37833.047
1733	116.43	8616.864	38788.598
342	116.37	7653.901	36114.328
7816	116.35	10814.592	35332.875
3532	116.35	9095.012	39845.777
3360	116.31	9167.701	36437.391
17570	116.28	13535.477	36769.934
6811	116.26	10539.58	37144.465
1794	116.24	8513.115	36756.574
14896	116.22	12881.308	39884.594
4331	116.2	9623.888	35158.586
4332	116.2	9627.022	35192.621
18164	116.2	13720.754	37363.035
8051	116.1	10938.145	38375.328
1250	116.1	8343.086	34705.883
18426	116.08	13672.087	35708.078
14999	116.08	12858.849	39073.336
4739	116.08	9859.032	38130.043
8368	116.08	11020.843	37658.438
7460	116.07	10765.636	33822.258
15868	116.07	12931.276	34274.926
11475	116.07	11767.674	35934.941
7540	115.99	10942.85	33036.199
3656	115.95	9374.31	37914.047
2047	115.91	8613.624	33381.168
5400	115.89	9963.24	34516.254
23836	115.86	14404.276	36344.949
3503	115.86	9172.927	39300.156
3655	115.84	9471.435	37902.859
8724	115.84	11157.561	34013.223
7441	115.82	10610.229	34037.063
12079	115.8	11925.714	37180.734
1353	115.78	8383.909	36208.395
17671	115.76	13558.439	37371.129
16523	115.74	13341.257	38683.168
18341	115.72	13574.31	36148.992
13731	115.68	12279.364	35675.051
17046	115.66	13316.558	33845.664
6818	115.57	10421.398	37320.496
18805	115.57	13808.001	33899.016
19153	115.55	13804.942	36274.367
8304	115.53	10995.021	38324.629
1959	115.3	8433.634	34041.688
24294	115.28	14576.081	39404.129
4375	115.26	9680.853	35822.293
24228	115.24	14596.841	39600.988
13329	115.22	12296.99	39331.344
619	115.18	7761.908	39809.57
24791	115.17	14476.693	35157.293
15245	115.17	12801.417	36633.664
3202	115.13	9261.435	34333.145
7434	115.13	10666.486	33971.059
22	115.13	7979.325	33187.551
3507	115.11	9236.269	39367.383
3799	115.07	9395.479	35362.531
14707	115.03	12507.575	37815.945
14274	114.99	12540.572	34378.973
9359	114.95	11298.502	34117.348
2481	114.95	8718.069	38119.84
9997	114.94	11488.003	37604.445
11510	114.92	11701.041	36343.273
23790	114.88	14360.901	36033.617
763	114.88	8201.228	37246.406
686	114.8	8053.735	39266.695
1579	114.8	8342.94	38575.281
3411	114.76	9139.785	37276.848
13826	114.74	12406.206	34976.105
2145	114.74	8750.568	33236.777
24684	114.71	14585.26	35997.801
5483	114.65	9992.788	35051.063
8079	114.65	10967.888	38834.262
1098	114.61	8295.316	33385.813
18142	114.61	13768.549	37510.539
12746	114.53	12105.111	34865.977
15107	114.46	12908.521	37729.367
15927	114.44	12985.397	34847.883
10339	114.4	11532.808	34376.738
89	114.38	7708.896	33586.281
16524	114.36	13195.324	38682.645
17562	114.34	13505.135	36673.699
7404	114.32	10686.067	34602.465
18652	114.3	13755.813	33354.031
24577	114.3	14636.215	36557.91
3487	114.3	9094.149	38981.504
16514	114.25	13287.988	38819.461
14618	114.23	12589.498	36987.484
6355	114.21	10134.365	33563.414
6170	114.17	10313.487	34784.715
4750	114.09	9893.877	37551.246
8017	114.09	10784.128	37804.117
6132	114.05	10234.587	35717.723
13082	114.04	12092.454	37276.871
1856	114.04	8450.515	35494.617
13043	114.02	12134.391	36714.391
15805	114.02	13062.908	33781.293
4464	113.94	9682.497	37395.219
1572	113.92	8219.518	38328.539
4444	113.92	9532.359	36965.746
12901	113.9	12227.444	35946.863
12100	113.9	12014.005	36740.656
4787	113.84	9719.37	36941.41
5161	113.82	9885.965	33466.957
19401	113.81	13921.901	38627.715
1912	113.77	8442.229	34297.973
3116	113.75	9195.212	33685.039
10357	113.73	11586.572	34253.066
5508	113.71	9950.078	35637.02
4496	113.71	9582.145	37944.074
14970	113.67	12889.673	39239.836
4380	113.67	9602.255	35886.277
16151	113.65	13135.557	36756.086
92	113.63	7645.58	33614.246
19929	113.58	14014.532	36323.219
13132	113.56	12100.765	37956.715
15187	113.56	12902.741	37111.438
24381	113.56	14445.784	38619.336
7576	113.54	10905.765	33373.035
3621	113.52	9365.531	38660.5
4502	113.5	9526.628	38066.453
24149	113.5	14223.921	39270.758
534	113.42	7794.384	38759.82
863	113.35	8158.377	34793.285
20140	113.31	14104.948	34902.852
12136	113.29	11911.569	36454.633
9366	113.27	11350.225	34189.277
19432	113.25	13840.767	38935.48
2669	113.13	9059.538	38428.793
3284	113.12	9163.863	35050.316
20113	113.1	14127.012	35055.246
3330	113.08	9265.734	35742.164
13501	113.08	12350.37	37610.266
24267	113.06	14530.047	39478.086
7753	113.04	10954.305	34708.965
5817	113.04	10219.782	39813.449
8571	113.04	11080.025	35251.941
706	113.02	8074.704	38660.805
17547	113	13456.732	36589.66
1509	113	8211.654	36318.246
14874	112.98	12622.269	39796.516
15209	112.96	12909.011	36996.199
1171	112.96	8351.556	34037.609
6330	112.94	10278.465	33937.664
17083	112.85	13223.613	33746.492
3333	112.85	9216.493	35768.934
2299	112.83	8674.099	34505.387
494	112.81	7974.34	38190.832
3790	112.81	9311.423	35503.391
4241	112.77	9606.582	34504.359
7345	112.75	10682.806	35075.504
8200	112.69	11139.275	39659.578
8022	112.66	10825.854	37859.523
4424	112.62	9619.369	36694.551
5058	112.62	9786.318	34006.277
18462	112.62	13719.577	35106.063
1689	112.6	8539.004	39735.555
19066	112.6	13828.401	35887.906
776	112.56	8097.092	36750.766
5157	112.52	9812.577	33440.109
1850	112.48	8529.085	35584.367
24076	112.46	14333.459	38500.953
17697	112.43	13480.101	37607.426
3571	112.43	9438.296	39654.957
12808	112.43	12139.13	35204.539
23724	112.43	14245.945	35496.262
24139	112.37	14352.682	39205.668
1647	112.37	8362.521	39776.117
297	112.37	7874.405	35364.066
947	112.35	8069.883	33748.059
13467	112.35	12485.999	37686.199
260	112.35	7935.736	34830.359
7093	112.33	10699.349	38734.055
6521	112.27	10437.536	33621.129
2466	112.27	8703.03	37764.895
18031	112.25	13638.935	38915.203
17917	112.23	13475.083	39941.438
23889	112.22	14354.691	36890.281
11606	112.2	11694.638	37400.434
18538	112.18	13735.634	34529.668
19476	112.14	13784.966	39566.27
19559	112.14	14083.84	39480.176
18474	112.14	13758.094	34946.867
16649	112.12	13152.851	37200.105
4772	112.1	9816.961	37333.703
24313	112.06	14568.779	39237.168
3600	112.06	9360.119	39132.004
16495	112.04	13214.392	39141.578
18869	112.02	13979.959	34543.957
60	111.97	7899.305	33473.973
24392	111.93	14631.475	38382.902
18495	111.93	13736.762	35087.559
14534	111.85	12596.647	36125.965
2516	111.68	8749.615	38968.559
9480	111.68	11373.718	35108.984
891	111.64	8009.628	34162.941
5721	111.64	9933.804	38327.066
11626	111.64	11643.426	37579.422
13562	111.62	12342.998	36913.121
16433	111.62	13159.895	39821.203
9329	111.6	11267.817	33873.922
12536	111.58	12162.089	33327.066
3456	111.56	9092.04	38413.332
785	111.53	8077.72	36544.789
11251	111.47	11743.238	33808.637
15986	111.47	13011.941	35454.449
2266	111.45	8815.047	34184.422
10356	111.45	11601.553	34244.477
12956	111.43	12128.29	36402.262
14944	111.33	12764.68	39318.063
4489	111.33	9603.838	37831.82
17153	111.26	13529.845	33043.98
24175	111.24	14349.494	39645.391
6666	111.22	10414.117	34961.125
670	111.22	8162.747	39275.199
477	111.18	7839.225	37823.133
17302	111.14	13424.617	34424.176
15619	111.1	12759.215	33959.109
9740	111.1	11278.102	38799.207
7902	111.09	10950.082	36420.402
5553	111.09	10087.225	36151.469
4351	111.07	9642.971	35523.297
19440	111.05	13905.226	39012.77
18138	110.99	13776.936	37712.379
455	110.97	7675.892	37535.711
1615	110.93	8291.114	39478.547
2354	110.93	8670.477	35223.555
1729	110.91	8609.061	38701.555
13208	110.89	12268.481	39043.5
2321	110.87	8712.852	34785.91
12633	110.86	12107.837	34198.035
19188	110.86	13868.311	36671.387
19303	110.84	13800.09	37806.93
7020	110.82	10712.178	39280.395
16159	110.8	12961.795	36889.563
24442	110.74	14478.569	37851.492
12219	110.72	11984.637	35851.965
2844	110.72	8935.425	34639.641
9576	110.7	11232.407	36617.793
14151	110.66	12699.164	33271.113
7465	110.64	10632.468	33902.242
17901	110.61	13543.928	39679.816
16054	110.59	12957.6	35864.313
504	110.59	7688.051	38375.012
4862	110.57	9792.992	35956.301
19164	110.57	13823.698	36368.07
15823	110.57	12965.768	33841.98
4733	110.55	9879.203	38030.313
16955	110.55	13293.995	34852.227
7502	110.53	10732.557	33365.668
24507	110.53	14630.508	37276.754
15264	110.41	12911.945	36523.543
5964	110.4	10248.886	37816.715
4445	110.36	9527.476	36997.355
1122	110.3	8359.698	33625.523
2966	110.26	8933.231	33921.563
8120	110.24	10949.229	39379.328
6140	110.22	10342.472	35502.09
17119	110.2	13184.034	33181.926
5512	110.18	9964.116	35694.879
10223	110.17	11543.706	35102.328
20246	110.15	14130.139	33935.82
5142	110.15	9880.837	33547.762
4036	110.13	9366.722	33289.547
14928	110.09	12900.162	39504.781
10151	110.07	11431.271	36039.816
12496	110.05	11966.932	33101.598
11635	110.03	11814.977	37668.289
9417	110.03	11249.077	34663.008
193	110.03	7836.42	34177.277
7234	109.97	10595.969	36225.023
11215	109.97	11668.228	33422.039
16668	109.96	13334.124	37114.078
4102	109.96	9678.907	33184.078
2822	109.92	8873.618	35175.395
13172	109.78	12107.554	38439.262
24150	109.76	14307.306	39276.035
4232	109.74	9632.95	34389.914
4639	109.73	9794.506	39537.145
16481	109.71	13209.681	39307.859
16219	109.65	13050.485	37443.629
8543	109.63	11156.992	35312.805
20329	109.63	14120.867	33293.832
16434	109.61	13238.178	39826.219
3169	109.59	9065.723	34119.727
13372	109.59	12387.864	38799.613
826	109.57	8101.646	35427.02
18944	109.57	13860.782	35189.961
5592	109.51	9958.195	36955.773
14299	109.51	12560.779	34569.066
16701	109.5	13291.599	37018.664
1718	109.48	8604.763	39101.875
12544	109.46	12132.912	33401.578
13318	109.4	12402.143	39517.957
11312	109.36	11761.203	34314.543
10317	109.36	11628.555	34532.371
5800	109.34	10061.984	39895.438
12168	109.32	11878.216	36324.941
6689	109.28	10412.273	35260.707
1633	109.28	8200.388	39658.359
5962	109.27	10156.781	37727.691
5734	109.23	10102.084	38779.762
812	109.23	8053.602	35915.406
4306	109.17	9622.319	34943.355
18917	109.13	13912.087	34934.965
2627	109.09	8852.296	39341.656
16066	109.09	13084.169	35934.707
3422	109.05	9065.765	37499.672
7841	109.05	10958.541	35752.789
19470	109.04	13865.479	39466.813
12376	109.04	11911.136	34598.551
8272	109.02	11076.902	38853.141
25590	109	14428.752	33728.012
17444	108.96	13454.932	35542.254
8490	108.96	11198.607	36204.164
25637	108.94	14623.246	33273.035
6143	108.92	10212.145	35254.355
18537	108.9	13584.15	34508.234
2605	108.88	8847.344	39635.078
16581	108.88	13223.818	38079.137
7518	108.82	10690.779	33281.836
10348	108.79	11482.297	34178.367
14504	108.77	12570.227	35916.781
19815	108.75	14066.244	37250.219
3263	108.73	9240.961	34772.188
20134	108.61	14089.572	34879.457
14064	108.59	12296.677	33164.676
14744	108.58	12503.849	38269.352
12708	108.56	12096.222	34627.695
882	108.54	8103.485	34325.066
11566	108.52	11830.268	37055.551
15834	108.5	12944.913	33987.18
2461	108.5	8792.667	37702.148
2432	108.48	8807.332	37065.566
398	108.48	7956.739	36869.813
3930	108.46	9277.528	33876.801
454	108.46	7696.939	37525.738
5233	108.46	10003.624	33096.398
12409	108.44	11889.539	34269.465
1526	108.44	8344.485	36893.449
16345	108.42	12953.36	38915.41
7531	108.42	10644.017	33055.547
3358	108.4	9190.412	36347.441
7412	108.38	10634.071	34336.434
473	108.38	7741.152	37713.488
16772	108.35	13221.36	36196.613
4272	108.31	9504.693	34819.719
6223	108.29	10293.516	34767.281
12494	108.27	11895.176	33091.32
7811	108.27	10977.487	35204.211
11301	108.25	11722.61	34257.602
631	108.23	7761.621	39919.742
271	108.23	7672.17	34980.035
11685	108.19	11843.287	38238.77
8229	108.19	11114.077	39578.781
7754	108.17	10882.265	34718.762
8471	108.15	11126.908	36222.91
13075	108.15	12113.77	37220.996
1713	108.15	8576.513	39078.117
3288	108.14	9062.134	35171.453
11878	108.14	11969.634	39586.227
16279	108.14	12947.617	38014.211
19569	108.1	14102.04	39584.469
6151	108.04	10184.935	35126.758
7005	108	10757.065	39681.109
14272	108	12545.699	34331.441
11487	108	11765.137	36081.563
13463	107.98	12362.87	37670.684
2636	107.94	8892.063	39014.246
3117	107.94	9081.106	33700.938
478	107.94	7754.487	37840.613
6345	107.91	10265.143	33776.984
5724	107.89	10027.414	38510.031
702	107.87	8004.454	38856.328
24146	107.87	14323.4	39230.52
9746	107.87	11400.404	38900.727
8674	107.85	11026.953	34144.641
9553	107.81	11253.347	36310.141
2682	107.79	8881.271	38290.543
2711	107.79	8951.508	37370.199
2634	107.77	8928.48	38962.125
6145	107.77	10141.41	35302.504
14222	107.75	12516.785	33839.875
5984	107.73	10208.653	37280.074
12676	107.73	12230.437	34441.645
15333	107.69	12813.9	35742.926
2742	107.66	8979.524	36829.57
1144	107.66	8343.254	33770.363
24818	107.6	14522.235	35039.762
24419	107.6	14530.311	38051.824
12119	107.6	12020.986	36571.617
24490	107.58	14610.888	37424.82
4326	107.56	9632.083	35077.563
4490	107.56	9686.196	37869.48
13644	107.52	12347.289	36244.98
620	107.52	7834.041	39826.563
13875	107.52	12359.11	34651.992
8351	107.48	11162.122	37737.246
9785	107.46	11283.047	39416.031
1297	107.43	8382.468	35872.117
1160	107.43	8399.166	33946.594
1755	107.41	8555.736	37841.227
8366	107.35	11104.177	37574.41
24316	107.29	14614.497	39253.43
13136	107.29	12250.879	37992.004
7999	107.25	10821.248	37460.078
74	107.25	7815.667	33511.559
13218	107.25	12082.6	39274.5
18610	107.23	13747.953	33758.957
5555	107.22	9936.079	36244.906
8206	107.18	11098.944	39719.449
18819	107.16	13888.342	34030.059
8321	107.12	11125.742	38038.086
4362	107.12	9506.196	35617.313
16588	107.1	13306.441	37899.07
7263	107.06	10565.641	35902.109
783	107.06	8028.321	36824.191
8158	107.04	10794.814	39907.953
14182	107.02	12518.717	33512.344
15623	107.02	12866.066	33657.281
12032	107.01	11962.31	37367.707
17418	106.99	13366.606	35268.551
5921	106.99	10230.317	38329.09
8747	106.97	11097.424	33922.469
12962	106.97	12126.365	36471.246
10338	106.91	11574.251	34351.852
15321	106.87	12864.796	35946.137
16834	106.87	13311.99	35610.762
6551	106.85	10545.26	33948.773
2336	106.83	8737.669	35012.816
12597	106.83	12266.008	33795.141
18503	106.81	13593.234	34796.906
1696	106.81	8483.3	39507.523
2079	106.79	8607.982	33319.305
15673	106.79	12787.029	33432.141
7090	106.79	10682.723	38675.375
8181	106.78	11104.467	39865.902
20175	106.78	14158.443	34315.523
17291	106.78	13473.953	34310.426
2043	106.76	8590.662	33326.648
9853	106.74	11428.298	39975.379
9747	106.7	11364.376	38917.262
11985	106.66	11962.433	37913.5
2157	106.66	8748.301	33319.316
12772	106.64	12176.09	34994.031
15017	106.64	12752.403	38927.301
14213	106.62	12692.574	33755.578
96	106.62	7685.967	33646.922
3519	106.6	9151.378	39599.336
1675	106.58	8491.873	39954.77
16378	106.56	13131.086	39373.035
7736	106.55	10977.799	34556.457
7517	106.53	10610.934	33270.859
18680	106.53	13680.441	33480.863
12754	106.51	12145.955	34915.281
8068	106.49	10804.261	38650.531
16258	106.47	12926.762	37834.414
16622	106.45	13296.565	37635.367
43	106.43	7858.061	33401.781
1964	106.43	8426.222	34077.664
12078	106.41	11935.237	37172.629
16220	106.39	13091.243	37468.832
8477	106.37	11012.027	36298.059
16624	106.37	13229.93	37651.785
2175	106.35	8632.962	33499.234
6851	106.32	10399.433	37818.68
792	106.3	8162.506	36407.715
12423	106.28	12058.183	33821.043
2247	106.28	8686.426	34045.617
11184	106.26	11649.357	33107.148
5858	106.22	10333.73	39318.723
8651	106.18	11052.81	34359.5
14382	106.18	12583.64	35055.652
5398	106.14	10096.379	34471.852
11595	106.14	11775.461	37308.234
3437	106.12	9187.24	37841.07
12244	106.09	11855.62	35416.824
24932	106.07	14375.365	34567.031
14899	106.07	12895.403	39926.105
8161	105.97	10989.894	39954.289
10240	105.95	11422.45	35236.559
3995	105.93	9444.214	33630.563
4257	105.93	9681.94	34644.668
7049	105.91	10712.966	39245.23
8466	105.91	11136.05	36502.816
19927	105.89	14041.058	36312.547
19461	105.89	13903.014	39243.957
4990	105.87	9748.335	34727.746
5946	105.87	10196.553	37878.109
474	105.86	7795.822	37740.273
15765	105.82	13070.102	33396.656
13640	105.8	12424.754	36520.141
19459	105.8	13952.243	39213.387
11350	105.7	11699.615	34653.52
12034	105.66	11851.773	37380.168
7962	105.64	10809.394	36865.152
14178	105.64	12669.103	33484.973
6922	105.63	10457.828	39010.07
2777	105.61	9011.15	36020.805
2853	105.57	9023.265	34769.027
5271	105.53	9937.858	33435.465
7544	105.45	10934.728	33093.859
13780	105.38	12284.685	35408.855
3467	105.38	9254.227	38637.93
24314	105.36	14499.258	39234.754
5167	105.34	9769.974	33181.348
6599	105.3	10458.846	34541.633
19364	105.28	13802.762	38322.047
952	105.28	8063.34	33773.539
8470	105.26	11072.999	36532.699
3907	105.22	9315.241	34118.078
7191	105.22	10600.066	37099.508
12742	105.17	12077.702	34860.18
20120	105.15	14121.312	35087.754
4118	105.15	9486.582	33297.637
19438	105.15	13917.03	39002.789
10539	105.11	11499.485	33293.121
24508	105.09	14522.697	37291.09
24695	105.09	14556.832	36036.27
20013	105.05	14147.978	35662.395
13736	104.97	12411.872	35732.34
4997	104.96	9878.068	34472.23
3228	104.96	9241.421	34432.098
9786	104.96	11230.41	39460.938
14223	104.92	12593.348	33845.328
12200	104.92	11915.453	35918.02
2758	104.9	9017.277	36511.164
554	104.86	7909.548	39081.723
4630	104.86	9728.079	39739.008
16060	104.86	13028.71	35916.965
[truncated: 4,685 more rows]
