# Supplementary material for: Insights on the Control of Yeast Single-Cell Growth Variability by Members of the Trehalose Phosphate Synthase (TPS) Complex
Source: Front Cell Dev Biol. 2021 Jan 28;9:607628. doi: 10.3389/fcell.2021.607628 (PMC7876269; doi:10.3389/fcell.2021.607628)
Supplement: Supplementary file 2 [file Data_Sheet_1.ZIP › final_code/input_datasets/Ntd-TSL1_SortedCells1_control_t1.csv]

Id	Area (µm²)	Centre X Position (µm)	Centre Y Position (µm)
12995	79.8	14491.368	35648.027
381	62.04	7912.232	34487.051
1616	62.02	8550.538	36245.352
7240	57.79	11749.251	39408.02
12466	54.03	14271.433	33680.211
5074	53.98	10548.808	37431.129
9693	53.48	12500.903	39020.078
12058	53.42	14095.723	39175.508
9617	52.52	12601.417	37244.211
2882	51.54	9189.538	39386.453
11302	50.53	13648.76	39545.27
4805	50.49	10205.691	33262.48
11830	50.07	13972.66	35860.977
7598	49.51	12003.829	33121.66
7440	48.71	11957.454	35947.422
10867	48.59	13194.571	34541.863
1900	48.27	8680.844	35871.203
7045	48.21	11687.213	35104.043
1095	48.15	8104.312	33483.781
3211	47.46	9366.621	33989.586
12836	46.81	14481.919	38551.605
6949	46.77	11797.552	33542.527
12192	46.6	14131.281	37009.41
2885	46.33	9226.216	39470.41
597	46.18	7642.797	37467.355
3762	46.03	9806.548	37519.238
3209	46.01	9288.213	34273.703
12610	45.87	14263.979	36163.242
4084	45.64	9922.082	33810.086
12024	45.11	14060.345	39942.359
12983	44.46	14500.354	35777.965
3501	44.25	9589.997	36150.668
4005	44.09	9868.51	33548.996
12229	44.02	14132.778	36369.133
10321	43.86	13048.173	35769.496
440	43.58	7962.539	35298.844
13140	43.56	14554.548	33107.637
11221	43.06	13533.793	38747.523
9577	42.77	12628.437	36443.645
12069	42.43	14048.11	39101.18
4405	42.41	10031.809	39571.598
9363	42.1	12658.417	33113.227
10663	41.99	13244.033	37670.809
12840	41.99	14583.943	38394.098
4343	41.99	10040.645	38209.32
4423	41.85	10214.781	39920.313
12060	41.85	14154.944	39223.234
5129	41.72	10414.73	38522.395
12195	41.72	14080.131	36738.594
6683	41.66	11539.32	37221.508
692	41.55	7671.752	38876.191
9079	41.55	12367.804	38253.141
9810	41.05	12742.257	40012.043
851	40.68	8199.763	37711.453
5585	40.53	10856.827	33473.125
3645	40.47	9682.596	39564.645
11165	40.01	13534.701	37620.59
7331	39.99	11872.405	38574.156
4612	39.96	10243.79	36140.027
3939	39.59	9770.793	34889.508
12561	39.53	14307.089	35545.73
364	39.32	7867.601	34392.047
3304	39.11	9541.349	33168.375
6447	39.09	11224.762	36990.273
6654	39.02	11548.483	38086.363
11956	38.98	13950.271	38339.211
10683	38.71	13218.72	37653.703
1859	38.58	8827.667	34765.105
11550	38.5	13641.172	34915.02
1509	38.31	8489.972	38720.988
2286	38.19	9017.076	39676.305
2674	38.14	9223.577	34841.93
2619	37.94	9241.904	33959.754
2811	37.83	9164.146	37677.375
2741	37.75	9185.561	35949.004
11321	37.73	13696.545	39057.465
10218	37.66	13132.762	34148.191
12862	37.22	14555.002	37751.383
11675	37.1	13971.25	33543.184
6549	36.81	11403.848	39395.883
10702	36.8	13322.279	37122.492
3853	36.6	9803.549	36394.32
12225	36.39	14024.42	36311.355
11077	36.16	13524.083	35259.848
7433	36.12	11927.168	36115.121
9062	36.07	12291.448	38600.723
6762	35.65	11435.282	35479.73
1486	35.53	8503.439	39392.383
7495	35.47	12064.552	34841.031
4436	35.3	10287.341	39737.52
5134	35.15	10500.906	38625.211
3622	35.15	9522.196	38944.906
3614	34.98	9552.667	38697.547
10627	34.98	13155.321	38422.984
4027	34.86	9887.288	33017.238
874	34.82	7991.915	37133.41
9281	34.69	12309.616	34221.719
3495	34.65	9664.172	35965.574
12663	34.32	14335.409	36930.145
920	34.02	8070.851	36363.352
10148	33.94	12889.161	33084.805
9663	33.81	12541.799	38349.305
9092	33.79	12411.402	37977.008
5372	33.67	10715.983	36667.184
12521	33.63	14397.776	34874.137
12286	33.62	14141.137	35381.125
1931	33.58	8696.761	36617.656
9636	33.44	12508.416	37628.176
1815	33.35	8844.537	33901.68
11341	33.29	13606.962	38757.379
9056	33.19	12414.614	38473.84
9009	33.14	12475.101	39007.043
12667	33.06	14401.248	36982.477
5813	33.04	10782.005	38674.117
7510	33.04	11907.129	34757.344
4100	32.95	9984.07	34062.48
11332	32.64	13657.092	38855.137
9284	32.62	12491.089	33972.566
4072	32.29	10045.948	33656.324
896	32.27	8059.842	36769.332
3482	32.26	9525.642	35572.625
3940	32.22	9893.786	34928.559
6892	32.22	11702.615	33083.098
40	32.2	7843.007	33335.266
952	32.14	8071.642	35424.734
7561	32.01	11893.176	33514.98
11777	31.99	13926.075	34773.645
11421	31.95	13662.22	36688.938
10630	31.91	13162.016	38202.551
4327	31.87	9945.197	38035.629
6330	31.78	11285.705	34594.477
10584	31.74	13341.332	38971.027
10447	31.6	13137.694	38524.633
10685	31.59	13195.305	37406.703
5126	31.57	10412.327	38487.617
11237	31.49	13469.43	39111.633
10502	31.49	12942.778	39674.961
4861	31.34	10516.011	33767.492
10726	31.3	13144.85	36380.559
12232	31.28	14013.437	36101.758
12166	31.28	14188.894	37307.23
3605	31.2	9612.919	38437.188
9891	31.18	12873.535	37987.289
12987	31.14	14554.076	35845.434
886	31.11	8030.757	36947.926
1990	31.09	8755.152	38037.668
4475	31.01	10288.935	38910.207
6537	30.93	11219.663	39137.926
6993	30.9	11824.636	34102.844
9876	30.88	12796.442	38448.59
4598	30.84	10157.872	36301.242
5386	30.7	10695.846	36056.801
12600	30.67	14243.143	35995.656
11683	30.63	13963.204	33641.555
1795	30.59	8685.024	33461.328
5280	30.47	10729.581	37989.395
6229	30.34	11284.33	33378.836
12061	30.3	14045.853	39265.871
6572	30.24	11374.32	39856.863
2944	30.24	9410.652	38705.262
5384	30.11	10737.128	36275.914
11853	30.07	13810.823	36056.664
3136	30.05	9429.47	35119.953
3352	30	9583.936	33693.402
4373	29.98	10007.772	38881.293
12530	29.98	14246.422	34999.438
3973	29.92	9801.771	34390.504
802	29.88	8147.683	39079.426
6438	29.84	11286.782	36749.617
3924	29.84	9913.687	35140.504
6783	29.77	11498.246	34770.594
1620	29.77	8622.19	36057.309
7540	29.75	11987.304	34014.219
13098	29.75	14460.226	33515.141
5772	29.75	10810.558	37785.129
12349	29.75	14063.761	34192.734
10484	29.71	12991.424	39256.219
3635	29.71	9571.711	39253.508
11738	29.69	13945.535	34167.719
4608	29.67	10177.023	36123.477
12740	29.65	14333.269	38956.508
7349	29.59	11854.728	38320.773
10380	29.56	13034.854	37383.82
2536	29.54	8949.204	33194.016
12851	29.46	14497.67	38126.273
11418	29.42	13585.803	36639.348
3919	29.4	9831.432	35316.281
12959	29.38	14597.026	36060.949
2335	29.36	8849.681	38450.258
958	29.36	8050.723	35561.473
11062	29.36	13359.801	34996.754
6448	29.33	11396.231	37018.223
7588	29.31	11990.19	33270.398
13083	29.21	14572.854	33993.105
7065	29.19	11673.87	35486.152
7017	29.15	11811.527	34451.105
4752	29.13	10331.338	33963.367
1055	29.1	8109.75	33689.344
12042	29.08	14059.572	39568.734
11110	29.04	13373.54	36159.07
10957	29.02	13557.643	33044.91
2702	28.98	9213.884	35197.445
12236	28.92	14104.839	36187.723
2670	28.92	9264.615	34731.934
4013	28.88	9880.394	33370.598
12316	28.88	14060.634	34691.477
3761	28.83	9798.2	37813.23
1444	28.81	8403.38	39883.258
11842	28.73	13865.304	36020.051
3627	28.73	9678.768	39079.879
3056	28.71	9463.983	36665.039
12441	28.67	14271.148	33116.926
11344	28.67	13754.038	38479.023
4847	28.62	10528.735	33599.688
1544	28.62	8453.48	37806.895
1826	28.6	8661.032	34085.184
4144	28.6	10067.425	34707.758
12878	28.6	14502.6	37490.594
4787	28.6	10254.747	33439.305
7707	28.6	12191.498	34522.508
6198	28.58	11178.916	33210.387
2798	28.58	9215.343	37474.289
13001	28.58	14622.096	35416.074
12167	28.54	14196.728	37019.137
11260	28.5	13510.18	39607.336
12217	28.5	14150.539	36417.242
2932	28.46	9415.048	39218.801
5891	28.44	11204.584	39569.398
11417	28.44	13772.691	36626.539
4264	28.42	9961.578	37126.992
11908	28.41	13984.48	37420.73
6633	28.39	11439.427	38524.375
4930	28.37	10440.503	34963.07
4128	28.31	10132.323	34559.781
7569	28.27	12023.192	33385.316
7321	28.27	12011.971	38641.684
4683	28.21	10341.339	34888.176
1736	28.21	8582.837	33681.371
11611	28.2	13698.546	33813.578
6767	28.16	11423.889	35313.527
12733	28.16	14224.403	38644.555
11128	28.12	13510.88	36768.238
2200	28.12	8684.959	39056.477
3759	28.1	9885.685	37773.727
7275	28.1	11995.231	39834.023
6086	28.06	11024.5	35980.93
4433	28.06	10243.757	39701.227
2975	28.04	9352.75	38242.715
6979	28.04	11810.08	33831.02
4975	28.04	10405.855	35921.098
7501	28.02	11927.84	34607.672
718	27.98	7750.21	39274.844
9248	27.95	12433.804	34872.371
5466	27.95	10769.303	34317.633
1277	27.95	8262.95	36219.82
11385	27.93	13705.408	37282.445
1096	27.93	8146.379	33175.695
12923	27.93	14479.256	36783.383
11268	27.91	13547.214	39822.352
3092	27.91	9306.064	35786.77
2618	27.89	9067.59	33941.277
971	27.89	8046.073	35392.934
6602	27.87	11520.555	39549.629
12614	27.87	14219.477	36212.191
7728	27.85	12269.116	34883.34
3199	27.85	9446.907	34131.645
4928	27.83	10351.237	34902.355
9538	27.83	12522.878	35775.184
7519	27.83	11863.066	34379.957
9072	27.81	12356.153	38354.543
6163	27.81	11193.924	34233
12011	27.79	13806.577	39796.242
7494	27.79	11888.302	34822.289
2424	27.74	9033.265	36126.309
6042	27.7	11152.397	36855.793
11677	27.68	13817.589	33597.121
12146	27.66	14069.651	37523.957
5434	27.66	10564.495	35173.938
7824	27.66	12261.949	36762.063
7911	27.64	12189.552	38745.258
1848	27.64	8781.583	34559
3538	27.6	9612.201	37185.484
2438	27.6	8924.112	35888.094
4731	27.6	10308.907	34188.699
6748	27.58	11593.322	36052.133
7021	27.58	11750.448	34670.059
6339	27.56	11414.221	34808.98
10256	27.56	13048.363	34747.867
13121	27.54	14620.544	33178.875
4239	27.52	10131.084	36497.477
12685	27.52	14357.42	37565.414
12356	27.51	14119	34047.598
3963	27.49	9820.516	34589.992
6665	27.47	11591.688	37671.137
677	27.45	7651.664	38637.816
5727	27.45	10801.059	36662.875
2848	27.43	9107.965	38523.938
4416	27.43	10122.273	39885.445
5918	27.41	10999.537	38884.289
5255	27.39	10773.003	38824.988
6230	27.39	11238.724	33407.84
641	27.35	7700.591	38119.438
3097	27.35	9366.895	35880.422
10051	27.35	12910.221	34689.184
1395	27.33	8332.301	38658.645
1757	27.31	8500.244	33415.66
384	27.31	7740.241	34654.523
12870	27.29	14500.384	37647.016
10952	27.29	13294.38	33115.402
11264	27.29	13479.808	39636.645
12756	27.28	14233.532	39308.613
482	27.26	7871.33	35681.461
334	27.24	7905.941	34190.113
5173	27.24	10447.961	39414.16
4553	27.22	10248.356	37049.531
4393	27.22	10004.855	39276.262
11323	27.2	13611.993	39095.867
6573	27.2	11369.336	39873.977
5878	27.2	11112.628	39945.719
8500	27.18	12239.069	39525.898
2858	27.16	9196.604	38776.227
2314	27.14	8881.906	38650.875
12956	27.14	14630.95	36328.125
1003	27.12	8016.794	34338.902
9006	27.08	12454.956	39263.07
11662	27.08	13872.017	33162.953
9971	27.08	12723.913	36060.879
9317	27.05	12349.145	33374.07
2555	27.05	8875.624	33154.605
10170	27.03	13131.585	33388.57
4476	27.03	10341.432	38948.43
2400	27.03	9056.487	36580.168
10172	27.01	13103.199	33479.309
9252	26.97	12464.332	34609.223
5216	26.97	10775.184	39947.207
9678	26.93	12623.677	38640.02
5519	26.93	10621.886	33537.211
10135	26.93	12809.395	33235.766
13010	26.91	14571.806	35564.574
936	26.91	8167.074	35734.523
10101	26.85	12712.283	33900.551
630	26.85	7845.607	37938.5
11362	26.84	13781.686	38107.516
7872	26.84	12189.828	37906.512
10951	26.84	13196.77	33089.375
4718	26.82	10289.571	34308.887
6381	26.8	11232.638	35638.73
11483	26.8	13578.959	35481.238
7102	26.8	11726.334	36196.129
1244	26.78	8348.986	35410.691
12467	26.78	14240.144	33684.758
7239	26.76	11848.665	39373.977
7703	26.76	12205.874	34413.434
12709	26.76	14414.987	38131.824
12825	26.74	14494.643	38681.875
11968	26.74	13801.684	38503.879
12099	26.74	14020.913	38194.223
2301	26.72	8916.142	39406.285
3024	26.72	9352.429	37461.266
10691	26.7	13161.784	37206.965
4748	26.7	10174.491	33819.742
4306	26.68	9954.867	37710.512
3417	26.68	9607.367	34426.895
5775	26.66	10937.904	37864.199
3657	26.66	9535.204	39730.023
6600	26.66	11470.1	39486.813
1079	26.62	8135.686	33400.988
13143	26.61	14572.306	33157.512
7444	26.61	11885.707	35856.945
3984	26.57	9833.202	34040.195
3488	26.57	9658.789	35699.09
2308	26.57	8957.342	39030.855
11327	26.55	13776.803	38823.355
6988	26.55	11793.401	34033
10560	26.53	13197.587	39732.605
3504	26.53	9552.574	36272.441
11287	26.51	13634.304	39821.469
784	26.49	8093.24	39711
7217	26.47	11780.617	38798.762
6440	26.47	11249.489	36788.547
842	26.45	8142.728	38049.828
773	26.45	8125.361	39961.82
12493	26.45	14420.619	34296.934
414	26.43	7964.902	34997.172
9685	26.43	12500.191	38853.238
12974	26.43	14610.451	36214.184
2278	26.43	8973.296	39642.629
7863	26.41	12184.332	37598.703
4474	26.39	10350.533	38852.793
11407	26.39	13673.748	36743.672
11822	26.39	13794.217	35661.059
6582	26.38	11211.001	39996.512
1278	26.38	8394.973	36219.078
6574	26.36	11285.808	39906.992
2642	26.36	9270.405	34409.922
1632	26.36	8585.145	35866.137
12921	26.36	14615.688	36760.426
11804	26.34	13982.452	35362.574
5780	26.34	10965.52	37900.68
373	26.34	7704.825	34449.496
11490	26.32	13725.022	35272.563
5446	26.32	10610.812	34894.82
11818	26.32	13975.81	35581.848
4773	26.28	10169.524	33627.113
7630	26.28	12268.877	33078.707
4328	26.28	9922.128	38051.77
12877	26.28	14563.605	37463.578
2388	26.28	8977.131	36778.754
11367	26.28	13585.245	37668.051
12802	26.26	14573.332	39370.059
4839	26.22	10464.455	33474.297
888	26.22	8160.397	37000.805
7359	26.22	12020.619	38298.5
2269	26.22	8944.972	39920.359
4397	26.22	9941.702	39366.594
2194	26.22	8833.535	38924.453
1487	26.2	8551.564	39428.781
5273	26.2	10621.666	38342.906
3212	26.2	9435.823	34001.938
1672	26.16	8446.937	35086.797
12924	26.13	14547.055	36794.984
9267	26.13	12381.767	34527.785
3253	26.09	9455.971	33499.492
6045	26.09	11156.756	36635.453
1080	26.09	8197.153	33413.477
12919	26.07	14641.307	36724.07
3198	26.05	9312.632	34130.301
11436	26.05	13649.824	36346.227
10085	26.05	12832.582	34268.797
4631	26.05	10293.157	35880.285
7068	26.01	11677.13	35531.387
7316	26.01	11877.252	38830.703
4103	25.99	9991.389	34130.043
9656	25.99	12618.782	38179.523
6029	25.97	11186.277	37005.367
12864	25.97	14478.17	37535.91
8496	25.95	12191.985	39407.27
10070	25.95	12817.956	34400.164
879	25.95	8193.084	36858.445
13087	25.93	14463.674	34083.012
651	25.92	7802.901	38171.324
5200	25.9	10352.022	39872.309
4663	25.9	10340.576	35209.344
2309	25.9	8906.161	38824.258
12312	25.88	14104.906	34908.609
6875	25.86	11618.562	33017.211
3143	25.86	9476.608	35172.48
5148	25.84	10503.59	39056.945
6232	25.84	11296.737	33454.688
2645	25.82	9221.085	34444.895
2732	25.82	9116.586	35684.23
1403	25.8	8374.166	38814.984
4324	25.8	9933.21	37945.027
5911	25.8	11141.851	39036.047
10254	25.78	13037.035	34710.805
6207	25.78	11129.915	33020.465
3647	25.78	9621.404	39633.211
2464	25.78	8960.261	35409.137
9814	25.74	12913.611	39610.105
10780	25.74	13171.768	35252.609
5340	25.74	10770.958	37339.203
12342	25.72	14126.929	34141.695
5768	25.7	10890.214	37642.363
6607	25.7	11444.963	39359.383
12510	25.7	14234.758	34686.766
1471	25.69	8505.106	39687.633
9625	25.69	12524.498	37492.262
1726	25.69	8433.447	33874.797
5575	25.69	10792.616	33313.266
10045	25.69	12878.732	34935.805
12028	25.67	14020.205	40006.289
11031	25.67	13414.446	34642.137
11773	25.65	13950.54	34712.016
11105	25.63	13407.117	36082.297
2877	25.61	9198.241	39246.875
11420	25.61	13704.218	36686.188
13004	25.59	14612.487	35444.414
6555	25.59	11391.492	39474.594
7151	25.59	11756.536	37523.871
2436	25.59	8998.669	35804.484
10859	25.59	13163.234	34765.262
6584	25.59	11635.575	39776.82
6519	25.57	11323.534	38964.355
11671	25.57	13791.859	33482.305
11560	25.53	13635.183	34721.035
9384	25.51	12525.663	33474.031
1042	25.51	8203.884	33904.816
3685	25.51	9882.989	39479.781
7740	25.51	12147.799	35156.266
4875	25.51	10527.165	33943.527
5256	25.48	10622.299	38851.242
5498	25.48	10709.253	33890.031
10188	25.48	13058.316	33708.113
9132	25.48	12376.785	36753.285
3385	25.46	9607.819	34006.961
12596	25.46	14328.875	35847.438
4498	25.44	10138.437	38430.723
7418	25.44	11972.569	36628.184
2466	25.42	8895.945	34929.652
6864	25.42	11505.455	33216.691
7753	25.4	12171.551	35392.965
11241	25.4	13562.581	39239.809
11935	25.38	13793.136	37907.164
10414	25.36	13079.803	37989.535
2639	25.36	9065.145	34308.402
9990	25.34	12858.772	35987.988
10611	25.34	13226.002	38763.023
7902	25.34	12120.053	38574.676
719	25.32	7953.417	39352.313
9799	25.32	12624.749	39938.074
1618	25.32	8427.056	36313.203
12203	25.32	14136.379	36548.73
4967	25.32	10546.512	35678
7286	25.3	12012.098	39453.168
11001	25.3	13550.546	34150.383
3318	25.3	9556.215	33313.617
11603	25.3	13692.876	34012.539
4527	25.3	10142.342	37721.77
294	25.3	7903.428	33649.566
12041	25.3	14189.072	39500.531
7090	25.28	11737.662	35996.988
3005	25.28	9477.029	37793.59
6059	25.28	11117.025	36509.531
10778	25.28	13287.869	35563.148
2202	25.28	8756.945	39154.871
6613	25.28	11589.354	39221.266
12562	25.28	14307.333	35559.18
12032	25.28	14122.494	39698.273
7116	25.26	11705.315	36491.008
10933	25.26	13159.958	33416.457
1221	25.26	8406.938	35073.988
12904	25.25	14544.135	37167.387
13061	25.25	14558.275	34553.066
12723	25.25	14303.459	38409.258
5380	25.23	10660.975	36481.648
2288	25.23	8974.706	39679.809
12647	25.23	14335.1	36714.145
11471	25.23	13757.499	35692.277
4651	25.23	10310.19	35260.152
7849	25.23	12215.202	37133.879
11616	25.23	13769.85	33691.887
11087	25.21	13379.89	35460.34
11394	25.21	13767.529	36889.73
9220	25.19	12347.528	35557.316
12130	25.19	14195.087	37879.297
4840	25.17	10501.094	33507.844
9414	25.17	12602.875	34103.688
1717	25.17	8481.955	34074.426
6829	25.17	11589.05	33888.184
9566	25.17	12677.601	36237.668
1748	25.17	8537.114	33599.836
5895	25.17	11093.721	39376.156
9244	25.17	12381.904	34827.238
4129	25.15	10086.887	34596.891
11141	25.15	13535.156	37037.527
12532	25.13	14305.887	35012.969
6766	25.13	11585.959	35549.867
295	25.13	7769.548	33659.238
3899	25.11	9899.507	35835.41
11205	25.11	13474.712	38475.141
9665	25.11	12681.226	38359.375
1652	25.11	8493.805	35335.695
1811	25.11	8673.855	33794.992
5444	25.09	10705.885	34881.289
12869	25.09	14441.081	37637.172
3831	25.07	9890.065	36823.664
2556	25.07	9055.435	33160.305
9348	25.07	12294.807	33007.781
10715	25.07	13344.302	36801.848
12780	25.03	14494.575	40010.004
10225	25.03	13120.795	34271.301
1245	25.03	8312.152	35411.77
11769	25.03	13922.168	34653.719
10452	25.02	13009.135	38677.32
1240	25.02	8293.282	35244.293
884	25	8029.988	36930.641
11207	25	13378.415	38504.23
1179	25	8302.15	33960.66
11382	25	13745.236	37221.789
12019	24.98	13913.614	40012.281
13006	24.98	14544.346	35475.723
9681	24.96	12544.7	38741.637
2305	24.92	8964.909	39229.91
12963	24.92	14613.094	36143.523
5474	24.92	10691.264	34164.367
5651	24.92	10888.077	35291.41
12175	24.92	14111.909	37122.258
1646	24.92	8421.548	35477.5
12431	24.9	14046.672	33105.695
1231	24.9	8362.601	35163.715
6179	24.9	11000.543	33670.098
302	24.9	7811.925	33732.008
11347	24.9	13643.358	38576.164
12861	24.88	14518.478	37741.602
10816	24.88	13326.899	34936.992
5405	24.86	10778.446	35432.336
1718	24.84	8566.485	34079.41
7529	24.84	12045.733	34193.852
2385	24.84	8871.195	36955.352
4897	24.84	10480.213	34207.633
10290	24.82	13068.02	35190.145
2407	24.82	8916.874	36694.797
9091	24.82	12410.409	37967.371
1251	24.82	8392.26	35541.629
6653	24.82	11573.441	38021.348
5569	24.82	10904.619	33183.555
4802	24.82	10254.281	33254.57
313	24.82	7784.02	33896.094
9411	24.82	12579.743	34004.078
972	24.82	8183.09	35392.922
7291	24.8	12029.697	39553.035
7870	24.8	12171.992	37781.367
3775	24.8	9912.117	37354.867
6468	24.8	11383.744	37410.707
3590	24.8	9568.085	38055.371
12506	24.79	14406.299	34582.609
4414	24.79	10063.058	39842.254
11350	24.79	13645.411	38321.813
592	24.77	7936.364	37375.691
866	24.77	8042.785	37269.938
2909	24.75	9455.17	39867.977
6681	24.75	11524.438	37395.016
4504	24.75	10234.221	38298.184
11588	24.75	13720.222	34177.957
13023	24.73	14465.429	35187.793
4150	24.73	10022.166	34763.188
9228	24.73	12441.13	35178.52
13050	24.73	14502.357	34731.824
7871	24.71	12084.676	37881.781
11636	24.71	13633.197	33272.344
10463	24.71	13078.581	38939.707
3949	24.71	9903.665	34719.598
8526	24.71	12416.696	39966.758
12350	24.69	14130.379	34236.629
2888	24.69	9277.94	39471.852
10096	24.67	12882.567	33806.371
12644	24.67	14305.41	36678.832
3071	24.67	9353.057	36536.051
10190	24.67	13107.409	33747.051
10666	24.67	13212.18	37769.785
973	24.67	7992.561	35397.531
5270	24.67	10601.206	38587.27
10373	24.65	12963.444	36984.602
11535	24.65	13653.727	34958.453
7268	24.65	11759.531	39993.199
6344	24.65	11229.499	34925.895
4619	24.63	10241.991	35900.289
3740	24.63	9714.996	38291.543
10588	24.61	13346.122	38794.949
7473	24.61	12057.976	35305.906
2292	24.61	8967.615	39576.344
10924	24.57	13330.278	33572.387
5062	24.57	10463.127	37055.414
9994	24.56	12915.367	35738.051
455	24.56	7961.68	35533.223
12141	24.56	14210.016	37693.609
12307	24.56	14100.307	34858.695
735	24.56	7657.266	39560.547
5613	24.56	10895.092	34178.375
5648	24.54	10976.487	35172.941
9059	24.54	12318.301	38519.234
7547	24.54	12003.584	33849.488
5742	24.52	10814.185	37157.258
2372	24.5	9043.106	37190.84
7288	24.5	12032.812	39488.883
5069	24.5	10401.059	37261.203
11945	24.5	13915.283	38178.809
13011	24.5	14566.912	35250.121
11577	24.48	13581.272	34596.563
12025	24.48	14008.239	39972.672
13079	24.46	14497.124	34225.246
2579	24.46	9262.433	33248.797
6240	24.44	11365.902	33666.672
7070	24.44	11699.921	35572.996
11425	24.44	13741.908	36512.809
413	24.44	7919.787	34972.699
11029	24.44	13419.406	34609.68
824	24.44	8174.838	38527.273
7250	24.44	11790.697	39486.281
623	24.44	7927.07	37846.805
2498	24.44	8964.067	34119.488
2577	24.42	9179.895	33202.93
1349	24.42	8319.982	37573.297
3594	24.42	9561.652	38237.516
13015	24.42	14522.652	35311.156
12293	24.4	14158.396	35152.059
2169	24.4	8787.594	38488.816
4325	24.4	9929.335	37974.438
7736	24.4	12105.83	35055.441
5710	24.4	10905.886	36235.031
12648	24.4	14356.455	36767.91
4655	24.4	10330.54	35303.012
1683	24.4	8463.741	34687.793
9198	24.38	12308.395	35809.199
11456	24.38	13706.747	35761.215
10334	24.36	12956.625	36147.98
2906	24.36	9273.863	40009.707
8527	24.35	12433.9	39998.016
11654	24.35	13878.212	33062.5
3445	24.35	9524.294	34828.848
1122	24.35	8404.919	33036.598
5849	24.35	10865.849	39592.348
10430	24.33	13067.836	38301.332
12781	24.33	14565.941	39649.703
6310	24.33	11358.679	34253.98
6458	24.31	11355.002	37229.957
6225	24.31	11291.93	33346.367
2561	24.31	9204.785	33085.848
6601	24.31	11582.184	39529.559
3764	24.31	9832.401	37521.727
6596	24.31	11485.351	39749.078
12054	24.29	14184.843	39389.594
2448	24.29	8904.199	35459.434
1845	24.29	8827.893	34492.586
4533	24.29	10222.37	37596.789
2864	24.29	9273.106	38847.293
11181	24.27	13563.725	38079.57
727	24.27	7777.576	39467.563
3453	24.27	9547.011	34931.094
5222	24.27	10593.876	39635.477
11368	24.27	13763.05	37673.785
11354	24.25	13677.122	38191.738
12646	24.25	14357.823	36702.105
673	24.25	7793.584	38605.313
7025	24.25	11668.425	34808.355
12526	24.25	14276.84	34932.234
11678	24.23	13825.122	33614.727
12594	24.23	14281.551	35837.055
5238	24.23	10701.089	39505.625
10990	24.21	13402.004	33921.543
9014	24.21	12284.638	39061.813
1831	24.21	8737.604	34195.258
4790	24.21	10280.605	33480.352
9090	24.21	12298.467	37911.641
12480	24.19	14256.938	34076.391
3194	24.19	9405.291	34371.316
3560	24.17	9585.888	37444.551
4462	24.17	10197.792	39245.016
628	24.17	7918.283	37924.18
2188	24.15	8785.815	38826.391
6563	24.13	11364.14	39672.07
521	24.13	7853.858	36333.188
916	24.12	8007.457	36254.57
3689	24.12	9909.242	39315.5
12181	24.12	14118.585	36939.012
7330	24.1	11873.893	38522.66
4291	24.1	10053.212	37470.672
5532	24.1	10699.46	33358.18
5536	24.1	10574.577	33367.629
7739	24.1	12129.775	35111.461
10878	24.1	13337.474	34369.066
12495	24.08	14260.683	34354.52
1934	24.08	8824.158	36737.402
10821	24.06	13235.134	35084.98
11102	24.06	13394.134	36014.594
4524	24.06	10210.148	37686.289
12500	24.04	14378.002	34531.609
9107	24.04	12441.961	37639.809
790	24.04	8119.658	39316.055
12429	24.04	14134.434	33059.059
10771	24.02	13312.41	35521.324
6479	24.02	11212.632	37707.648
11532	24	13749.735	35231.535
11474	24	13764.833	35425.078
13055	24	14570.293	34469.324
13044	23.98	14526.966	34698.965
9119	23.96	12299.641	37300.188
4111	23.96	9943.41	34291.367
570	23.96	7817.926	36978.523
7356	23.96	11974.464	38201.445
3897	23.94	9905.97	35825.367
4508	23.92	10145.639	38008.508
11113	23.92	13457.716	36397.219
13022	23.92	14505.685	35143.004
2838	23.92	9185.046	38252.258
11426	23.9	13588.47	36514.961
5566	23.9	10897.15	33114.242
5	23.9	7873.474	33049.949
5207	23.9	10440.434	40000.801
10921	23.89	13145.786	33506.078
6560	23.89	11260.075	39514.961
9837	23.89	12758.392	39549.676
398	23.87	7759.373	34779.258
6847	23.87	11535.824	33551.641
11072	23.87	13428.099	35179.691
2935	23.87	9378.224	38810.828
11528	23.85	13682.948	35197.328
2881	23.85	9179.181	39363.266
6880	23.85	11538.452	33100.512
10028	23.83	12913.743	35494.645
12240	23.83	14211.837	35939
10267	23.83	12935.311	34893.109
7647	23.83	12267.812	33279.359
12129	23.83	14146.86	37857.188
11035	23.83	13533.397	34667.121
2455	23.81	8877.964	35540.832
9134	23.81	12434.976	36796.5
8522	23.81	12373.541	39849.457
4142	23.81	9951.822	34705.984
2273	23.79	9038.161	40002.336
610	23.79	7933.179	37625.438
6826	23.79	11452.177	33834.32
12552	23.79	14247.649	35294.441
835	23.77	8017.937	38236.711
5610	23.77	10835.696	34080.387
1078	23.77	8101.953	33394.32
12454	23.77	14320.186	33349.836
4918	23.77	10419.182	34554.984
5907	23.77	11162.24	38986.027
3962	23.77	9915.929	34581.465
646	23.75	7914.425	38126.531
1637	23.75	8551.258	35647.594
9186	23.75	12363.095	36170.086
13053	23.75	14627.975	34459.488
10937	23.75	13183.91	33250.57
6954	23.75	11699.744	33655.199
6686	23.73	11607.245	37296.766
7455	23.73	11902.554	35497.43
9465	23.73	12555.759	34372.516
5303	23.71	10695.922	37506.41
2905	23.71	9178.593	40008.73
5217	23.71	10695.282	39595.063
2376	23.69	8859.137	37295.934
10390	23.69	13066.526	37590.754
3433	23.69	9627.357	34561.102
7334	23.67	11926.178	38579.762
5213	23.67	10591.399	39909.602
2623	23.67	9259.773	33994.938
7302	23.66	12046.797	39135.598
11398	23.66	13654.147	36926.133
871	23.66	8202.104	37080.098
3600	23.66	9548.045	38397.184
1481	23.64	8507.574	39275.441
10883	23.64	13263.221	34157.516
5832	23.64	10969.529	39124.145
4781	23.64	10196.371	33406.688
10379	23.62	13086.234	37371.391
12753	23.62	14394.241	39249.313
1674	23.62	8545.093	34857.496
7379	23.62	11876.854	37392.129
12939	23.6	14618.149	36590.234
7011	23.6	11833.912	34265.359
5695	23.56	10803.838	35892.289
9895	23.56	12863.837	38114.695
9822	23.56	12723.81	39726.594
6611	23.54	11477.384	39159.039
9530	23.54	12653.145	35603.441
6130	23.54	11141.745	34729.078
4220	23.54	10082.532	36216.746
387	23.52	7980.752	34684.117
57	23.52	7686.187	33447.477
12169	23.52	14098.74	37057.832
4732	23.52	10152.31	34199.746
5240	23.5	10733.417	39307.227
6223	23.48	11303.249	33294.766
3576	23.48	9607.007	37706.961
5037	23.48	10451.847	36817.867
1810	23.46	8693.897	33793.578
7222	23.46	11717.17	38899.566
11858	23.46	13897.731	36184.395
10719	23.46	13174.659	36849.125
3768	23.44	9764.878	37619.031
10200	23.44	13139.441	33856.063
10699	23.44	13325.146	37325.289
10438	23.44	12978.037	38399.891
7194	23.44	11776.041	38420.398
9901	23.44	12791.34	37937.297
4319	23.44	9980.717	37884.105
2184	23.44	8708.822	38738.82
2379	23.43	9057.019	37066.992
5620	23.43	10878.859	34314.105
5983	23.43	11132.625	37779.008
11943	23.43	13888.883	38076.914
9068	23.41	12306.104	38338.469
10189	23.41	12975.878	33723.063
7450	23.41	11957.727	35636.82
9614	23.39	12695.788	37211.227
9125	23.39	12491.425	37060.676
12768	23.39	14250.985	39764.355
10433	23.39	13082.769	38342.254
1126	23.37	8413.641	33108.746
7578	23.37	12056.029	33167.77
7859	23.37	12147	37472.719
10709	23.37	13245.882	36971.988
4412	23.37	9976.215	39702.605
5457	23.37	10575.345	34508.539
7351	23.35	11967.972	38331.945
11575	23.35	13753.966	34562.074
429	23.35	7859.475	35230.23
10869	23.35	13209.129	34581.676
2426	23.35	8860.656	36169.203
12786	23.33	14468.111	39456.281
11275	23.33	13454.7	39940.363
11466	23.33	13739.442	35624.379
9844	23.33	12858.632	39117.828
4439	23.33	10163.392	39546.488
7262	23.33	11663.486	39856.383
5437	23.31	10754.022	35236.527
11173	23.31	13537.485	37857.961
10572	23.31	13153.705	39356.594
2350	23.31	8901.897	37861.691
6664	23.29	11575.151	37957.441
9501	23.29	12577.141	35122.293
1328	23.29	8333.272	36602.66
12695	23.29	14290.009	37843.449
3314	23.29	9669.971	33226.504
7880	23.27	12229.607	37986.516
4229	23.27	10033.36	36319.715
1469	23.27	8450.952	39619.621
10982	23.25	13386.374	33761.879
4221	23.25	10042.202	36222.313
10948	23.25	13259.472	33028.574
11791	23.23	13820.719	35188.773
9872	23.23	12888.807	38601.449
10099	23.23	12740.578	33870.922
5827	23.23	10970.248	39016.863
6784	23.23	11638.11	34774.727
4257	23.23	10067.672	36964.371
9798	23.23	12602.505	39925.191
9287	23.23	12385.289	33977.703
933	23.23	8058.875	36010.188
2575	23.23	9271.118	33195.527
9777	23.21	12654.406	39433.813
6184	23.21	11199.702	33488.211
9879	23.21	12772.862	38144.746
3396	23.21	9692.324	34188.648
1143	23.21	8372.69	33390.848
9648	23.2	12681.332	37956.457
6097	23.2	11127.616	35703.293
3711	23.2	9911.612	38826.348
12439	23.2	14404.773	33072.98
7846	23.18	12150.575	37098.852
2300	23.18	8959.798	39375.449
2533	23.18	9013.141	33165.84
9774	23.18	12656.738	39411.344
9166	23.16	12282.99	36064.078
2950	23.16	9351.243	38767.996
6911	23.16	11706.569	33245.32
12751	23.16	14233.937	39212.426
3927	23.14	9739.355	35248.609
3315	23.14	9518.624	33236.746
473	23.14	7711.607	35597.984
2814	23.12	9075.847	37724.336
4833	23.12	10379.801	33406.715
7004	23.12	11808.277	34202.637
4593	23.12	10285.748	36416.621
5511	23.12	10742.661	33755.246
737	23.12	7978.124	39579.801
3485	23.1	9529.875	35614.078
598	23.1	7931.768	37473.309
12948	23.1	14492.55	36462.461
4108	23.1	10096.615	34253.895
4594	23.1	10209.36	36434.172
9354	23.1	12449.911	33133.23
6123	23.08	11119.354	34852.48
7195	23.08	11729.946	38454.598
9893	23.06	12722.478	38102.898
6512	23.06	11397.626	38750.984
10398	23.06	13081.569	37647.66
3932	23.06	9797.015	34969.008
12147	23.04	14179.447	37525.086
2783	23.04	9114.443	37047.668
10571	23.04	13180.364	39315.355
9627	23.04	12667.86	37533.695
6837	23.04	11494.713	33666.293
11236	23.04	13555.099	39076.145
2486	23.04	8884.527	34416.621
12038	23.02	14028.83	39462.156
5201	23.02	10543.249	39911.078
2918	23.02	9310.15	39670.594
5408	23	10777.688	35456.004
12536	23	14226.382	35055.055
10053	23	12846.828	34739.492
12001	23	13813.941	39414.961
12503	23	14247	34558.535
2953	23	9301.167	38553.813
3772	23	9888.465	37659.965
6907	22.99	11821.707	33199.871
12672	22.99	14385.904	37146.387
766	22.99	8201.211	39857.461
9615	22.99	12603.562	37214.652
9790	22.97	12614.655	39765.352
11263	22.97	13419.428	39634.043
11580	22.97	13666.911	34305.172
3522	22.97	9538.561	36788.922
12793	22.97	14510.949	39584.316
12057	22.97	14022.056	39163.914
406	22.97	7988.958	34875.578
11067	22.95	13363.038	35143.766
9493	22.95	12640.786	34987.168
3938	22.95	9713.271	34881.891
6970	22.95	11801.977	33801.109
4374	22.95	9993.322	38899.367
6859	22.95	11604.198	33406.695
3207	22.95	9469.915	34265.883
6424	22.93	11390.376	36401.836
5966	22.93	11077.225	37909.773
1601	22.93	8607.743	36378.906
1692	22.93	8473.72	34599.844
9592	22.93	12620.156	36760.164
450	22.93	7746.259	35469.484
2827	22.93	9066.923	38017.508
6559	22.91	11389.768	39512.219
10733	22.91	13316.272	36266.352
9683	22.91	12628.3	38807.684
13024	22.91	14482.028	35192.121
2242	22.91	8928.784	39775.621
12257	22.91	14053.886	35789.457
1099	22.91	8037.799	33208.156
12782	22.91	14499.686	39671.191
6026	22.89	11053.954	36931.281
4842	22.89	10413.294	33525.777
10498	22.89	12978.568	39543.293
12934	22.87	14498.163	36844.141
11375	22.87	13782.99	37657.535
1987	22.87	8661.307	37984.746
1068	22.87	8184.633	33553.512
7694	22.87	12103.531	34245.875
9218	22.87	12461.539	35540.152
12799	22.87	14428.341	39315.34
3204	22.85	9471.648	34230.238
2971	22.85	9432.625	38221.105
12280	22.85	14205.614	35291.242
8529	22.85	12396.325	39613.004
11570	22.83	13607.874	34482.125
13115	22.83	14430.092	33426.742
6862	22.83	11539.864	33171.445
1379	22.83	8236.297	38236.535
8490	22.81	12281.335	39279.66
1526	22.81	8516.857	38220.871
7729	22.81	12085.037	34900.43
10453	22.81	12990.206	38697.441
6112	22.81	11141.594	34974.387
11416	22.81	13748.545	36572.742
12241	22.79	14179.072	35939.84
968	22.79	8064.622	35359.707
7057	22.79	11764.571	35328.617
10271	22.79	13119.351	34934.633
11229	22.77	13483.258	38961.008
10579	22.77	13260.304	39160.988
10583	22.77	13161.042	39234.902
10612	22.77	13344.745	38767.945
10613	22.77	13274.909	38775.371
2799	22.77	9249.834	37480.77
11214	22.76	13417.096	38631.711
1617	22.76	8607.638	36269.992
5763	22.76	10925.434	37555.598
11790	22.76	13817.986	35178.863
12542	22.74	14304.925	35126.453
10082	22.74	12899.817	34195.895
12964	22.74	14527.455	36177.703
3287	22.74	9312.981	33284.633
778	22.74	8012.955	39649.02
1583	22.74	8571.985	36992.914
10191	22.74	13140.864	33791.594
2915	22.72	9294.512	40011.977
7673	22.72	12261.139	33875.074
10776	22.72	13285.984	35548.871
10997	22.72	13546.519	34055.105
6351	22.72	11267.501	35150.027
10923	22.72	13293.286	33548.508
5054	22.7	10477.471	36951.254
11676	22.7	13883.327	33575.617
1839	22.7	8702.562	34313.371
9940	22.7	12742.43	36929.211
823	22.7	8082.893	38498.5
7806	22.68	12066.761	36563.023
1334	22.68	8246.004	36778.762
7298	22.68	11896.301	39369.07
11762	22.68	13847.599	34490.574
1103	22.68	8168.18	33293.273
907	22.66	8035.529	36423.926
4326	22.64	10052.877	37995.859
6070	22.64	11133.887	36110.969
7287	22.64	11937.382	39470.59
5896	22.64	10995.051	39384.371
4662	22.64	10350.651	35145.828
3389	22.64	9595.919	34081.559
1739	22.64	8541.081	33734.594
3095	22.64	9327.721	35829.441
2988	22.62	9462.353	37877.844
7688	22.62	12272.853	34102.441
6623	22.62	11460.377	38896.172
6771	22.62	11439.185	35397.703
12201	22.62	14054.673	36812.18
890	22.6	8184.558	36706.629
621	22.6	7682.493	37825.555
9222	22.6	12491.285	35277.383
6219	22.6	11222.164	33050.77
1110	22.58	8113.188	33037.914
9679	22.58	12668.073	38678.305
2917	22.56	9299.223	39670.402
4267	22.56	10028.392	37199.031
11283	22.56	13644.933	39768.953
2501	22.56	9000.657	33843.82
957	22.56	8042.587	35551.313
3378	22.54	9698.308	33860.727
9490	22.54	12576.203	34960.457
12841	22.54	14469.812	38435.539
6785	22.53	11425.235	34784.906
6208	22.53	11068.329	33027.254
6548	22.53	11296.651	39393.32
4437	22.53	10316.186	39740.035
11037	22.53	13530.482	34700.621
6377	22.51	11215.551	35578.156
666	22.51	7800.207	38409.07
2955	22.51	9380.259	38344.855
9362	22.51	12605.805	33104.879
2752	22.49	9082.039	36401.629
4404	22.49	9966.07	39563.441
10095	22.49	12915.591	34106.855
12888	22.49	14555.492	37023.359
3507	22.47	9590.205	36401.934
9065	22.47	12312.755	38333.363
6985	22.47	11755.377	33972.941
11689	22.47	13785.577	33708.43
7497	22.47	12059.617	34856.852
3634	22.47	9605.486	39223.469
9719	22.47	12694.215	39114.242
11144	22.47	13520.087	37124.109
9622	22.45	12567.019	37389.164
6858	22.45	11444.773	33376.914
3744	22.45	9730.158	38034.426
2458	22.45	8946.26	35332.688
10046	22.45	12799.535	35019.973
992	22.45	8127.578	34660.652
11712	22.45	13877.436	34022.625
4236	22.45	10116.927	36427.254
1949	22.43	8829.673	37161.535
8492	22.43	12234.296	39349.563
759	22.43	7760.106	39925.273
767	22.43	8126.817	39861.574
3323	22.43	9668.107	33434.973
12026	22.43	14138.194	39986.07
2726	22.43	9075.01	35550.848
3230	22.41	9462.99	33657.355
847	22.41	8050.311	37941.641
12332	22.41	14035.066	34335.48
12031	22.41	14154.628	39682.82
7326	22.39	11999.546	38770.719
6174	22.39	11094.291	33896.242
11460	22.39	13764.111	35860.215
13076	22.39	14619.866	34197.668
3832	22.39	9819.707	36825.027
10899	22.39	13273.319	33996.773
10445	22.39	13080.009	38469.965
900	22.37	8128.683	36595.66
1806	22.37	8826.745	33741.816
10738	22.37	13242.608	36099.992
3644	22.37	9494.64	39509.063
12253	22.37	14111.17	36023.039
4587	22.35	10140.941	36560.926
2952	22.35	9290.815	38536.035
506	22.35	7973.037	36045
1527	22.33	8592.951	38222.406
7684	22.33	12274.647	34013.152
11115	22.33	13531.962	36427.055
9229	22.31	12384.009	35200.141
12080	22.31	14137.454	38569.215
1351	22.31	8287.854	37576.008
12290	22.31	14099.021	35091.18
5403	22.31	10606.655	35695.449
9306	22.3	12330.495	33484.32
2656	22.3	9252.806	34598.477
1438	22.3	8381.033	39765.883
1827	22.3	8650.303	34125.762
6828	22.3	11594.864	33857.102
1130	22.28	8352.124	33192.102
12814	22.28	14559.129	39070.727
6809	22.28	11523.255	34413.555
10211	22.26	13133.281	34000.762
10194	22.26	12991.304	33803.238
4088	22.26	9964.994	33903.16
9938	22.24	12799.721	36862.84
3407	22.24	9529.526	34277.555
9322	22.24	12332.835	33446.734
10987	22.24	13479.55	33906.848
3040	22.24	9400.312	37155.008
4182	22.24	10122.02	35411.715
5676	22.22	10946.128	35408.484
7164	22.22	11640.096	37761.426
9690	22.2	12512.509	38913.938
11450	22.2	13759.474	35954.016
5472	22.2	10599.855	34148.602
2247	22.2	8882.421	39790.219
4222	22.2	10005.68	36237.816
892	22.2	8000.106	36720.063
7254	22.18	11787.506	39586.656
5981	22.18	11156.281	37698.93
7179	22.18	11835.174	38083.449
1361	22.18	8334.145	37738.754
11912	22.16	13880.196	37526.344
3563	22.16	9522.186	37478.445
6682	22.16	11457.122	37443.098
4251	22.16	10062.828	36726.324
1622	22.16	8512.494	36118
6221	22.16	11352.389	33228.961
5478	22.16	10659.376	34270.098
10	22.14	7926.325	33158.652
10836	22.14	13228.092	34622.648
2998	22.14	9339.572	37676.563
11311	22.14	13767.863	39397.809
319	22.14	7776.933	34078.746
6557	22.14	11399.264	39503.836
11633	22.14	13687.904	33187.41
11050	22.12	13445.363	34949.004
4688	22.12	10150.853	34610.648
3461	22.12	9529.901	35152.977
11855	22.12	13957.79	36119.941
2487	22.12	8940.72	34126.941
7396	22.1	11967.122	37124.543
5690	22.1	10788.374	35824.168
5897	22.1	11172.572	39394.555
988	22.1	8094.827	34812.129
5220	22.1	10778.687	39622.086
4256	22.1	10085.342	36957.039
3167	22.08	9278.742	34869.477
11767	22.08	13832.442	34643.191
12287	22.08	14012.905	35407.957
12873	22.08	14529.716	37425.836
5573	22.08	10886.16	33296.883
11320	22.07	13711.806	39028.375
2764	22.07	9118.291	36680.207
9227	22.07	12331.362	35161.961
998	22.07	8103.748	34590.406
3679	22.07	9771.863	39621.586
881	22.07	8017.758	36881.734
1160	22.07	8277.513	33737.852
6769	22.07	11469.368	35392.266
10687	22.07	13330.868	37419.055
1381	22.05	8226.316	38301.602
9773	22.05	12649.015	39406.547
10037	22.05	12740.005	35124.621
1581	22.05	8420.878	36954.586
6356	22.05	11403.014	35370.18
316	22.05	7683.192	34004.449
9063	22.03	12391.693	38620.832
11970	22.03	13883.211	38556.742
4451	22.03	10192.56	39135.445
1850	22.03	8648.48	34580.105
11377	22.01	13739.251	37355.688
13123	22.01	14434.845	33213.641
6539	22.01	11402.45	39207.035
3561	22.01	9680.572	37461.594
1465	22.01	8464.658	39989.715
6224	22.01	11332.126	33325.855
6170	22.01	11177.415	33827.57
3131	21.99	9354.405	35380.156
9975	21.99	12854.452	36169.672
9126	21.99	12449.592	37067.637
10520	21.97	13012.561	39840.039
12965	21.97	14577.995	36188.629
3261	21.97	9477.298	33550.477
10888	21.97	13328.422	34223.922
2643	21.95	9073.671	34412.117
999	21.95	8071.589	34595.762
13057	21.95	14470.388	34500.816
9894	21.95	12864.774	38107.906
10377	21.95	13060.259	37336.371
12755	21.95	14278.255	39296.695
4467	21.95	10331.688	39036.664
11608	21.95	13752.785	34095.727
12894	21.95	14463.303	37107.895
1115	21.93	8194.654	33066.141
11284	21.93	13608.897	39781.195
11557	21.93	13782.873	34676.184
11795	21.93	13995.036	35215.707
6961	21.93	11713.337	33723.504
4937	21.91	10504.802	35096.238
6861	21.91	11573.952	33164.035
9549	21.91	12681.227	35990.047
5558	21.89	10898.475	33039.055
4674	21.89	10349.825	35027.91
12085	21.89	14048.39	38376.711
1659	21.89	8499.299	35122.395
3397	21.89	9652.464	34216.699
6172	21.89	11021.842	33828.547
13028	21.89	14536.129	35248.777
5267	21.87	10569.138	38490.855
5354	21.87	10651.196	36538.719
12419	21.87	14123.234	33187.031
6446	21.87	11396.867	36983.391
4551	21.85	10141.046	37322.961
10163	21.85	12970.19	33253.262
7063	21.85	11787.356	35440.531
5350	21.85	10740.641	36820.684
1724	21.85	8454.283	33843.469
7048	21.85	11754.266	35129.113
12173	21.85	14205.664	37084.953
2961	21.85	9468.61	38414
632	21.85	7793.005	37968.207
1359	21.85	8232.289	37682.098
1992	21.84	8729.996	38054.828
9855	21.84	12747.481	39102.297
3419	21.84	9597.704	34437.539
3856	21.84	9730.219	36452.594
10873	21.84	13213.661	34596.023
4254	21.84	10112.071	36844.863
572	21.84	7698.53	37054.438
5737	21.84	10874.369	36962.309
2313	21.82	8903.835	38941.574
2331	21.82	8874.17	38372.266
9651	21.82	12568.443	38024.27
7518	21.8	11908.645	34288.313
2230	21.8	8717.675	39765.82
1667	21.78	8460.568	35005.355
12150	21.78	14089.463	37621.348
12994	21.78	14529.816	35624.18
9494	21.78	12567.482	34995.285
3733	21.78	9770.178	38411.605
2696	21.78	9114.672	35108.145
10035	21.78	12780.602	35394.938
1022	21.76	8004.196	34018.371
2734	21.76	9068.077	35744.699
10539	21.76	13225.544	39817.551
10092	21.76	12840.546	34067.461
7120	21.74	11750.846	36565.18
12242	21.74	14043.737	35959.992
2651	21.74	9141.166	34496.484
935	21.74	8009.359	36046.816
4561	21.74	10147.603	36872.215
1694	21.74	8509.205	34607.031
11293	21.74	13646.297	39610.441
6487	21.72	11405.626	38009.738
6258	21.72	11385.915	34082.695
5170	21.7	10505.062	39342.254
2875	21.7	9089.64	39209.051
2874	21.7	9087.622	39154.266
704	21.7	7823.257	38994.281
12446	21.7	14313.735	33202.715
997	21.7	8021.625	34487.461
1138	21.7	8341.163	33276.891
11957	21.7	13788.294	38368.66
11564	21.68	13659.081	34448.508
12941	21.68	14502.492	36688.117
11940	21.68	13922.23	38030.305
11361	21.68	13663.168	38022.645
7283	21.68	12005.4	39616.797
3726	21.66	9902.097	38609.887
13118	21.66	14589.855	33162.781
12867	21.66	14592.16	37619.375
5769	21.66	10811.9	37718.184
3957	21.66	9832.046	34483.934
10879	21.66	13310.105	34384.324
9768	21.66	12603.501	39305.855
5447	21.66	10578.734	34912.785
2473	21.66	9063.563	34818.531
4618	21.64	10347.528	35899.59
11874	21.64	13918.531	36441.129
1764	21.64	8561.659	33198.574
738	21.64	7701.138	39582.531
11036	21.64	13431.574	34679.09
3574	21.64	9502.12	37630.402
4488	21.63	10157.535	38528.047
748	21.61	7846.234	39822.047
3621	21.61	9629.817	38940.859
10870	21.61	13267.24	34582.574
10999	21.59	13449.195	34089.398
10983	21.59	13464.257	33764.512
11772	21.59	13805.494	34708.609
12071	21.59	14039.779	38809.824
9807	21.59	12781.579	39823.848
1967	21.59	8773.068	37681.277
6387	21.57	11270.91	35852.949
7252	21.57	11852.616	39504.422
5820	21.57	10973.876	38897.48
2167	21.57	8774.132	38431.387
11643	21.57	13662.367	33075.906
6710	21.57	11509.3	36802.125
6101	21.57	11057.524	35513.746
477	21.57	7972.145	35636.535
1077	21.57	8098.845	33387.777
11124	21.57	13445.588	36638.254
11690	21.55	13913.911	33739.043
5504	21.55	10697.788	33667.633
6803	21.55	11631.673	34584.551
1543	21.55	8421.636	37800.016
12549	21.53	14425.649	35241.652
6131	21.53	11022.261	34735.754
12132	21.51	14134.061	37960.867
12220	21.51	14197.565	36447.48
4075	21.51	10060.383	33673.496
2401	21.51	9013.817	36594.824
2224	21.51	8789.569	39665.453
5188	21.51	10356.521	39565.457
5847	21.51	10904.71	39554.145
10247	21.51	12957.316	34659.762
7075	21.51	11788.844	35712.66
911	21.51	8023.572	36477.219
474	21.51	7921.953	35596.898
10318	21.51	13108.883	35647.453
1857	21.51	8736.739	34702.301
3547	21.51	9679.124	37393.66
1776	21.49	8702.094	33022.922
10665	21.49	13230.918	37742.285
5920	21.49	11094.711	38919.113
8498	21.49	12142.597	39479.207
2357	21.49	8937.685	37538.168
394	21.49	7825.586	34719.117
1137	21.49	8237.926	33264.621
9967	21.49	12718.994	36296.844
9296	21.49	12411.924	33885.895
4723	21.47	10152.849	34417.898
4689	21.47	10294.773	34627.574
1902	21.47	8838.328	35924.859
1266	21.47	8394.545	35993.633
3509	21.47	9675.545	36427.738
2378	21.45	8968.164	37030.406
2542	21.45	8931.734	33252.789
6241	21.45	11315.025	33703.445
6083	21.45	11090.81	35923.055
3087	21.45	9352.225	35933.457
7088	21.45	11795.214	35959.906
7282	21.45	11922.068	39998.27
7242	21.45	11644.986	39416.867
400	21.43	7734.34	34791.113
2374	21.43	8910.778	37270.281
6595	21.43	11457.372	39713.156
11928	21.43	13827.788	37695.543
7416	21.43	11980.028	36601.449
2548	21.43	9039.557	33043.539
11388	21.43	13571.404	37092.051
2709	21.43	9240.83	35267.066
13018	21.43	14488.238	35380.328
9269	21.41	12340.75	34296.922
9668	21.41	12656.288	38367.852
4536	21.41	10229.812	37641.203
9778	21.41	12663.408	39463.867
9165	21.41	12474.609	36058.109
4502	21.4	10227.676	38255.609
10724	21.4	13214.632	36619.426
12711	21.4	14289.235	38133.641
9237	21.4	12294.209	35009.098
9918	21.4	12912.263	37477.395
5795	21.38	10857.729	38240.613
7237	21.38	11681.279	39313.281
7904	21.38	12245.279	38599.395
6217	21.38	11243.373	33031.246
9395	21.38	12676.442	33742.508
11832	21.38	13997.487	35895.391
1530	21.38	8565.168	38126.383
5877	21.38	11162.101	39938.945
11171	21.38	13553.895	37836.348
12345	21.38	14032.271	34164.824
10833	21.36	13175.626	34610.441
6627	21.36	11446.153	38648.395
5072	21.36	10442.783	37359.277
5102	21.36	10399.199	38002.688
12214	21.36	14094.643	36677.457
1841	21.36	8670.046	34365.898
1750	21.36	8584.559	33620.527
6995	21.36	11757.898	34122
3796	21.36	9877.689	37323.129
10100	21.34	12856.666	33887.973
9906	21.34	12877.001	37741.332
10684	21.34	13307.536	37373.281
6647	21.34	11539.629	38234.738
9657	21.34	12599.889	38193.234
753	21.34	7645.539	39857.926
1282	21.34	8368.622	36344.328
11121	21.32	13462.176	36605.051
13017	21.32	14477.764	35379.055
11441	21.32	13634.26	36106.586
4099	21.32	10051.348	34038.238
9410	21.32	12710.268	33948.852
11314	21.32	13712.936	39148.254
5693	21.32	10819.857	35860.059
9558	21.32	12657.819	36099.266
891	21.32	8056.138	36708.656
11291	21.32	13614.373	39960.039
6992	21.3	11832.029	34080.031
11656	21.3	13882.157	33079.379
1264	21.3	8260.956	35946.508
3731	21.28	9786.063	38343.27
885	21.28	7999.204	36942.973
11876	21.28	13843.186	36489.023
11615	21.28	13603.453	33927.52
12300	21.28	14097.392	35223.609
12266	21.28	14025.35	35634.953
36	21.28	7682.57	33311.941
10014	21.26	12893.325	35720.766
12198	21.26	14041.043	36774.852
9122	21.26	12427.802	37315.766
10062	21.26	12801.769	34585.129
5719	21.26	10808.853	36434.27
5432	21.26	10687.818	35132.762
1431	21.24	8415.127	39567.801
9400	21.24	12643.012	33802.555
3789	21.24	9725.966	37254.531
6328	21.24	11298.708	34529.641
5373	21.24	10610.922	36694.184
6974	21.24	11807.463	33817.223
13029	21.22	14444.993	34988.934
7009	21.22	11656.839	34242.996
752	21.22	7848.738	39851.5
10242	21.22	12996.181	34636.109
12142	21.22	14140.953	37742.789
10993	21.22	13512.501	33968.16
10182	21.2	12947.836	33639.074
5956	21.2	11145.755	38048.898
5507	21.2	10689.998	33677.137
4506	21.2	10259.263	38003.109
10015	21.18	12850.063	35728.164
2416	21.18	8987.408	36246.652
7096	21.18	11846.136	36065.477
12617	21.18	14280.723	36283.711
6105	21.18	11040.009	35359.902
5751	21.18	10814.145	37324.98
1008	21.18	8139.972	34155.195
9323	21.18	12426.272	33449.992
9862	21.18	12813.597	38684.434
12812	21.18	14478.701	39008.758
2332	21.18	8962.197	38372.836
12443	21.18	14411.204	33126.594
3072	21.17	9328.646	36260.012
11042	21.17	13357.679	34761.074
10215	21.17	13006.816	34043.766
12174	21.17	14166.147	37104.5
4065	21.17	9925.219	33513.359
1754	21.17	8618.554	33358.473
3531	21.15	9665.857	37047.383
12760	21.15	14226.867	39428.766
4537	21.15	10177.015	37341.887
12432	21.15	14186.413	33124.727
13013	21.15	14632.972	35296.754
6586	21.15	11566.874	39841.445
6335	21.15	11275.74	34718.484
5090	21.15	10553.064	37789.922
5235	21.13	10654.375	39456.07
10422	21.13	12951.535	38167.219
513	21.13	7868.53	36181.617
6543	21.13	11342.039	39362.063
1970	21.13	8663.095	37718.035
918	21.13	8103.361	36292.207
13042	21.13	14529.425	34680.004
3910	21.13	9752.331	35508.703
707	21.13	7934.288	39118.828
4090	21.11	10123.212	33913.715
11224	21.11	13467.056	38763.703
688	21.11	7804.867	38830.242
9520	21.11	12621.921	35466.824
2315	21.11	8920.615	38674.758
11063	21.11	13451.99	35015.391
1973	21.11	8681.304	37752.766
6195	21.11	11177.552	33443.781
9196	21.09	12290.938	35766.914
686	21.09	7868.525	38820.434
293	21.09	7687.055	33646.152
9684	21.09	12685.086	38831.496
11775	21.09	13858.656	34731.91
5774	21.09	10947.112	37822.547
6244	21.09	11327.831	33760.492
10449	21.09	13069.613	38591.867
5306	21.09	10566.107	37362.172
11701	21.07	13957.474	33893.875
10311	21.07	13101.426	35497.863
10558	21.07	13330.21	39716.258
7357	21.05	11942.274	38216.063
6722	21.05	11453.303	36403.82
3869	21.05	9860.561	36233.285
346	21.05	7672.657	34252.824
6997	21.05	11717.677	34163.234
10902	21.05	13217.735	34100.152
12801	21.05	14550.847	39355.707
6757	21.05	11619.926	35624.684
11433	21.05	13732.808	36312.352
9766	21.05	12649.239	39244.199
2857	21.03	9118.832	38748.438
6542	21.03	11405.335	39313.57
3525	21.03	9551.943	36799.676
4074	21.03	9968.783	33671.145
6332	21.03	11412.754	34673.309
4069	21.03	10030.225	33577.754
2319	21.03	9050.316	38772.695
3216	21.03	9401.805	34056.816
11937	21.03	13820.979	37915.578
4873	21.03	10374.721	33919.766
422	21.03	7685.662	35095.676
3516	21.03	9575.682	36644.039
12784	21.03	14427.531	39701.523
5292	21.03	10569.695	37942.613
7135	21.01	11823.932	36976.113
8514	21.01	12089.173	39964.754
996	21.01	8047.37	34739.793
9791	21.01	12610.469	39786.758
6483	20.99	11391.777	37888.641
11751	20.99	13928.028	34347.648
2199	20.99	8710.707	39048.27
1704	20.99	8607.183	34170.809
1587	20.99	8457.647	36725.277
11841	20.99	13964.303	36011.016
7675	20.99	12229.02	33891.879
12082	20.99	14183.102	38310.344
10541	20.99	13292.093	39922.543
9304	20.99	12479.245	33740.301
2784	20.97	9245.662	37057.887
10723	20.97	13236.15	36586.094
6324	20.97	11309.499	34430.148
9949	20.97	12748.474	36633.188
3004	20.97	9425.293	37787.016
3661	20.97	9544.309	39802.055
10730	20.95	13154.452	36430.266
599	20.95	7981.48	37494.168
4107	20.95	9937.495	34252.539
2571	20.95	9190.285	33158.742
7674	20.95	12171.778	33885.926
5221	20.94	10754.041	39627.648
1854	20.94	8779.964	34658.688
6237	20.94	11370.773	33612.621
435	20.94	7676.555	35283.578
5133	20.94	10546.124	38612
2557	20.94	9154.681	33009.363
1057	20.94	8202.317	33699.512
12052	20.94	14163.634	39327.305
9528	20.94	12675.734	35573.813
10154	20.94	12926.527	33100.043
11620	20.94	13609.376	33625.387
12912	20.94	14629.274	36960.383
4225	20.94	10078.935	36292.563
5260	20.92	10621.541	38628.184
11119	20.92	13527.157	36583.902
9398	20.92	12588.933	33763.141
1813	20.92	8796.621	33799.656
3805	20.92	9712.754	36867.258
4925	20.92	10436.739	34805.266
12481	20.92	14226.426	34077.984
2508	20.92	8917.117	33932.07
12558	20.9	14334.749	35491.43
3176	20.9	9488.246	34682.262
5017	20.9	10555.668	36335.328
8520	20.9	12361.226	39803.453
10658	20.9	13250.514	37908.395
10486	20.9	13066.775	39272.059
11711	20.9	13790.205	34010.16
6180	20.88	11058.682	33698.574
1426	20.88	8325.54	39377.086
11487	20.88	13712.242	35514.957
1020	20.88	8091.383	34251.43
12982	20.88	14560.926	35765.883
11363	20.88	13741.558	38131.199
2982	20.88	9293.354	38079.988
11899	20.86	13788.714	37234.992
9905	20.86	12753.294	37717.613
1960	20.86	8745.321	37358.875
6202	20.86	11030.1	33251.086
2628	20.84	9229.566	34175.672
8495	20.84	12097.357	39389.637
12131	20.84	14012.663	37919.035
2765	20.84	9265.567	36702.258
10779	20.84	13195.06	35563.363
6955	20.84	11704.28	33663.91
6715	20.82	11536.798	36587.527
12140	20.82	14167.914	37687.84
11465	20.82	13722.532	35586.922
11033	20.82	13549.426	34641.84
12739	20.8	14380.983	38954.227
559	20.8	7681.929	36681.973
10758	20.8	13151.01	35875.301
10432	20.8	13140.187	38326.191
10751	20.8	13223.008	35776.895
3980	20.8	9750.983	34260.379
11552	20.8	13679.678	34646.176
11527	20.8	13689.853	35177.871
4590	20.78	10273.901	36625.438
635	20.78	7911.502	38048.406
10495	20.78	12964.869	39362.797
11539	20.78	13666.004	35039.738
7263	20.78	11824.633	39910.879
10765	20.76	13301.257	35707.086
6077	20.76	11164.658	36160.559
870	20.76	8064.668	37066.992
4082	20.76	9935.807	33768.984
7183	20.76	11667.215	38174.211
797	20.76	8083.306	39207.281
5337	20.76	10765.707	37280.637
5882	20.74	11188.024	40010.023
6469	20.74	11379.26	37439.094
4744	20.74	10294.473	34098.848
7488	20.74	12015.148	35012.781
750	20.74	7916.758	39845.551
11449	20.72	13714.952	35912.508
7890	20.72	12153.679	38239.473
11093	20.72	13568.052	35809.164
10206	20.72	13032.203	33907.484
10880	20.72	13236.622	34399.188
5791	20.72	10815.393	38156.77
2679	20.72	9186.236	34936.797
9974	20.72	12870.24	36141.621
9594	20.72	12557.421	36823.652
783	20.71	8195.222	39685.484
2339	20.71	8946.022	38244.402
9621	20.71	12525.339	37382.563
5734	20.71	10893.253	36932.668
11184	20.71	13357.382	38105.891
4317	20.71	9941.552	37834.84
12528	20.71	14396.937	34950.703
11609	20.69	13689.856	34098.438
2492	20.69	9003.417	34183.492
6425	20.69	11303.551	36435.512
1539	20.69	8514.107	37685.805
7789	20.69	12164.784	36254.934
1929	20.69	8779.877	36607.496
11352	20.69	13606.236	38362.996
4603	20.67	10146.724	36362.047
10895	20.67	13340.709	33968.957
4946	20.67	10372.278	35302.457
11145	20.67	13519.828	37131.887
460	20.67	7990.006	35570.367
619	20.67	7674.936	37796.133
3320	20.67	9595.438	33394.453
481	20.65	7828.961	35669.984
5448	20.65	10571.466	34920.984
331	20.65	7924.829	34163.207
9397	20.65	12674.073	33756.066
7175	20.65	11734.869	37939.012
12787	20.65	14596.408	39481.598
1525	20.65	8597.496	38209.039
9393	20.65	12705.69	33697.414
2552	20.63	9037.021	33087.688
7397	20.63	11960.266	37130.344
11238	20.63	13425.174	39129.664
1665	20.63	8506.338	34969.934
4028	20.63	9754.354	33054.617
12009	20.61	13880.794	39725.988
9238	20.61	12495.519	35014.023
9320	20.61	12321.446	33431.699
3854	20.61	9889.479	36414.434
4288	20.61	10121.376	37400.809
2330	20.61	8976.914	38347.586
6527	20.61	11330.958	38981.727
1643	20.61	8511.911	35425.941
1610	20.61	8519.234	36430.754
1557	20.61	8456.632	37216.48
1217	20.61	8408.244	34933.773
3715	20.61	9905.875	38655.641
11004	20.59	13508.212	34218.016
1645	20.59	8527.177	35454.426
3680	20.59	9723.329	39658.469
5853	20.59	10968.02	39700.98
12890	20.59	14431.054	37054.605
5553	20.59	10759.69	33099.652
3894	20.59	9827.461	35796.941
560	20.59	7746.272	36708.977
7781	20.57	12167.088	36107.207
7442	20.57	11980.307	35743.141
2170	20.57	8831.727	38498.09
11524	20.57	13650.494	35127.922
6758	20.57	11449.072	35642.512
1830	20.57	8661.882	34172.566
2567	20.57	9261.064	33138.895
1585	20.57	8561.075	36700.332
11223	20.57	13566.096	38754.609
1634	20.55	8470.046	35609.594
12615	20.55	14374.911	36215.625
10106	20.55	12796.721	33685.816
11820	20.55	13995.709	35650.02
10644	20.55	13313.802	38063.891
9204	20.55	12310.893	35626.328
10039	20.55	12865.959	35160.746
12281	20.55	14160.562	35295.203
7599	20.55	12140.882	33009.09
7591	20.55	11957.691	33311.598
4838	20.53	10560.934	33444.254
9290	20.53	12327.766	34086.156
12611	20.53	14390.732	36167.203
13120	20.53	14447.417	33174.438
5234	20.53	10726.589	39439.68
7670	20.53	12265.7	33737.723
3920	20.53	9775.039	35328.848
6176	20.53	11155.041	33936.531
12716	20.53	14374.483	38371.574
5287	20.53	10583.519	37848.543
12412	20.53	14086.872	33167.883
326	20.53	7879.157	34122.789
12126	20.53	14131.313	38111.707
6169	20.51	11097.634	33811.688
307	20.51	7781.558	33777.289
6199	20.51	11158.693	33226.805
5344	20.51	10764.017	36877.016
3213	20.51	9337.64	34020.02
1873	20.51	8663.259	35266.738
1343	20.51	8397.716	37283.063
11929	20.51	13933.555	37705.875
6714	20.51	11472.047	36570.813
9933	20.51	12874.352	37062.727
9399	20.5	12612.008	33767.109
2456	20.5	8974.275	35325.992
6249	20.5	11250.704	33958.938
3650	20.5	9533.411	39662.066
5936	20.5	11155.253	38348.855
3424	20.5	9637.005	34508.762
9908	20.5	12813.096	37766.813
1597	20.5	8561.813	36636.383
1430	20.48	8240.518	39546.031
7469	20.48	12039.206	35271.098
7372	20.48	11926.483	37806.105
4336	20.48	10007.47	38121.977
11043	20.48	13518.626	34771.277
6428	20.48	11307.753	36488.473
9010	20.48	12289.177	39014.863
12215	20.48	14011.167	36407.242
5848	20.48	10925.166	39576.109
9357	20.48	12704.677	33018.914
706	20.48	7909.452	39049.09
4929	20.48	10443.719	34912.879
2478	20.48	8868.799	34761.602
9309	20.48	12425.774	33534.617
3651	20.48	9633.328	39671.563
5164	20.48	10503.101	39220.313
10335	20.46	13071.969	36155.426
905	20.46	8028.794	36387.148
4857	20.46	10483.525	33703.961
11975	20.46	13951.363	38721.969
6594	20.46	11597.975	39628.223
5429	20.46	10767.949	35373.352
11572	20.46	13773.824	34492.66
10614	20.46	13247.384	38780.91
9421	20.46	12530.213	34156.984
10270	20.46	12990.003	34910.766
10153	20.46	13057.323	33074.836
10929	20.44	13142.713	33370.07
10465	20.44	13061.334	38967.758
4770	20.44	10251.756	33574.574
6556	20.44	11218.578	39481.379
10690	20.44	13159.311	37481.887
5994	20.44	11105.713	37654.125
6823	20.42	11439.951	34099.891
12810	20.42	14637.262	38953.035
7842	20.42	12083.003	36901.324
12947	20.42	14554.13	36462
7737	20.42	12160.384	35100.07
6567	20.42	11292.869	39743.684
9962	20.42	12855.959	36246.453
6661	20.42	11615.083	37886.215
10664	20.42	13236.39	37726.578
7659	20.4	12258.327	33605.922
9061	20.4	12320.155	38572.93
5838	20.4	10882.174	39315
899	20.4	8084.928	36581.586
4449	20.38	10228.54	39428.414
1209	20.38	8374.458	34585.191
914	20.38	8182.99	36504.391
2669	20.38	9228.263	34721.879
6418	20.38	11410.253	36274.285
10546	20.38	13221.37	39970.703
2164	20.38	8707.944	38388.637
12207	20.38	14212.923	36615.699
11408	20.36	13663.596	36776.141
11664	20.36	13803.572	33203.465
5481	20.36	10683.167	34009.969
1178	20.36	8278.005	33937.617
3411	20.36	9625.012	34375.152
76	20.36	7737.535	33521.543
3025	20.36	9436.604	37196.32
6930	20.36	11712.997	33296.785
1863	20.36	8755.082	34896.148
2177	20.36	8750.464	38628.684
11463	20.36	13699.17	35871.219
2303	20.34	8926.941	39118.391
798	20.34	8063.954	39226.262
7426	20.34	11902.99	36226.828
1877	20.34	8659.506	35306.656
1382	20.34	8321.002	38302.379
10872	20.34	13171.69	34590.496
10043	20.34	12922.279	34930.336
2187	20.32	8843.965	38809.047
5079	20.32	10358.058	37539.703
3700	20.32	9888.172	39201.477
12160	20.32	14153.042	37207.941
7480	20.32	12003.189	35152.281
5410	20.32	10611.936	35481.129
12852	20.32	14638.754	37829.535
2677	20.32	9206.191	34923.012
8523	20.32	12485.303	39870.48
3752	20.32	9910.039	37676.441
1614	20.32	8505.064	36508.27
11201	20.32	13382.986	38424.035
10186	20.3	13075.321	33686.34
9513	20.3	12535.308	35361.383
6646	20.3	11425.079	38222.344
12544	20.3	14414.52	35158.688
6454	20.3	11252.816	37195.281
9578	20.3	12559.102	36448.754
502	20.3	7650.181	35998.938
7594	20.3	12027.239	33036.691
5269	20.3	10762.758	38583.363
11189	20.3	13374.803	38166.316
10694	20.28	13351.917	37225.207
1898	20.28	8820.713	35834.383
2545	20.28	9013.048	33030.035
7228	20.28	11838.294	39122.801
12144	20.28	14194.252	37784.648
3321	20.28	9609.214	33400.973
10735	20.28	13343.094	36371.164
6695	20.28	11530.112	37080.82
12679	20.28	14312.894	37435.984
5406	20.28	10653.338	35442.879
546	20.28	7886.258	36445.254
10659	20.28	13182.95	37922.078
10103	20.28	12891.137	33935.414
5285	20.27	10670.295	38142.922
11389	20.27	13638.476	37129.852
12022	20.27	14126.863	39841.141
3076	20.27	9396.933	36078.461
3800	20.27	9892.964	37080.078
8056	20.27	12194.557	39186.727
12519	20.27	14304.717	34797.715
1363	20.27	8342.916	37748.207
6937	20.27	11738.196	33415.117
10011	20.27	12855.496	35646.859
3557	20.27	9597.247	37418.648
2582	20.27	9183.755	33289.633
2493	20.27	8904.574	34193.395
12976	20.25	14587.313	35989.672
11783	20.25	13915.29	34933.859
13124	20.25	14516.907	33215.234
10901	20.25	13254.688	34089.82
2770	20.25	9083.341	36791.871
12866	20.25	14463.082	37607.211
2441	20.25	8856.93	35634.492
5720	20.25	10951.501	36434.41
3749	20.25	9802.746	37843.406
9250	20.25	12461.736	34913.234
7678	20.23	12121.824	33935.137
1843	20.23	8815.852	34415.816
10282	20.23	13124.428	35062.832
374	20.23	7859.733	34454.523
9045	20.23	12325.007	38852.664
12693	20.23	14231.364	37803.855
10444	20.23	13095.038	38466.641
7697	20.21	12272.712	34282.855
5904	20.21	11173.343	39235.496
1201	20.21	8376.636	34436.504
7324	20.21	11911.126	38734.039
6041	20.21	11075.657	36846.566
3770	20.21	9764.417	37644.973
10950	20.21	13296.221	33075.195
7301	20.21	11893.494	39128.41
4357	20.21	10107.459	38504.699
4223	20.21	10081.088	36257.504
5483	20.21	10720.675	34027.414
7218	20.19	11664.752	38847.449
764	20.19	7831.188	40001.523
4434	20.19	10176.328	39712.172
12859	20.19	14639.598	37682.52
12033	20.19	14055.142	39434.406
1457	20.19	8601.528	39853.965
1460	20.19	8437.11	39865.496
433	20.19	7736.475	35256.871
12597	20.19	14350.807	35874.023
322	20.19	7934.23	34088.941
3248	20.19	9339.654	33748.598
10322	20.19	13085.952	35811.664
1257	20.19	8372.077	35789.98
11252	20.17	13490.124	39558.012
775	20.17	8135.933	40003.563
3638	20.17	9618.496	39315.508
3330	20.17	9666.815	33501.105
10054	20.17	12719.564	34480.402
12222	20.17	14111.028	36249.238
2434	20.17	8972.462	36048.168
9506	20.17	12601.969	35198.273
720	20.17	7902.598	39367.422
4569	20.17	10198.91	36994.051
6040	20.17	10998.157	36809.578
4737	20.17	10313.978	34216.48
1782	20.15	8830.548	33105.332
10649	20.15	13188.426	37833.324
10032	20.15	12916.187	35356.27
7054	20.15	11755.985	35225.426
12351	20.15	14159.785	34261.395
12913	20.15	14606.046	36964.43
5107	20.15	10555.454	38109.758
10631	20.15	13289.277	38202.891
11651	20.15	13630.8	33152.301
9998	20.15	12923.613	35773.109
4892	20.15	10452.554	34116.332
12920	20.15	14545.143	36725.277
5890	20.13	11096.373	39552
13129	20.13	14567.062	33269.406
10640	20.13	13202.128	37990.055
3340	20.13	9672.965	33638.57
4862	20.13	10557.411	33771.754
2352	20.13	8882.228	37967.191
12138	20.13	14106.324	37673.43
4851	20.11	10388.824	33644.391
12231	20.11	14129.282	36073.301
10935	20.11	13248.837	33213.16
12005	20.11	13981.241	39557.809
6277	20.11	11402.975	34153.504
3447	20.11	9582.269	34860.328
13031	20.11	14564.862	34770.641
11785	20.11	13896.881	34965.383
1069	20.11	8020.062	33568.344
10034	20.09	12879.166	35378.828
9653	20.09	12626.995	38136.223
10405	20.09	13058.606	37781.598
6505	20.09	11373.121	38544.734
12560	20.09	14337.799	35525.695
[truncated: 4,094 more rows]
