# Supplementary material for: Insights on the Control of Yeast Single-Cell Growth Variability by Members of the Trehalose Phosphate Synthase (TPS) Complex
Source: Front Cell Dev Biol. 2021 Jan 28;9:607628. doi: 10.3389/fcell.2021.607628 (PMC7876269; doi:10.3389/fcell.2021.607628)
Supplement: Supplementary file 2 [file Data_Sheet_1.ZIP › final_code/input_datasets/Ntd-TSL1_SortedCells1_control_t3.csv]

Id	Area (µm²)	Centre X Position (µm)	Centre Y Position (µm)
9723	193.63	14482.256	35651.984
1217	190.1	8544.178	36252.73
5074	172.77	11741.149	39411.566
5157	153.25	11854.43	38591.316
5333	151.41	11993.498	33124.27
1299	151.32	8584.043	33921.828
7209	150.82	12593.322	37249.102
8435	150.28	13629.267	39358.832
2866	145.93	9916.047	33812.773
7272	144.17	12494.062	39027.129
3534	139.75	10543.812	37431.977
8792	138.39	13966.826	35864.617
7966	137.16	13262.68	38273.293
1417	130.65	8674.578	35873.199
2139	129.77	9183.561	39388.441
9067	128.89	14073.813	36740.855
3921	127.91	10887.14	35426.953
8326	125.33	13522.747	37627.105
8770	125.04	13814.071	35189.922
7071	123.37	12668.502	33754.863
4941	121.63	11680.651	35107.07
9601	121.36	14472.878	38556.223
9430	120.54	14257.468	36170.543
1990	120.13	9220.965	34846.867
7723	119.46	13042.363	35774.332
9091	118.53	14128.65	36371.77
2142	118.51	9220.355	39472.684
3411	116.61	10373.367	33661.191
7555	115.4	12901.261	34695.395
2364	115.36	9282.753	34276.605
2538	115.23	9585.48	36155.848
7184	113.93	12621.755	36447.254
8360	113.49	13525.531	38753.133
6847	113.07	12284.945	38605.098
2366	112.59	9359.691	33995.133
3384	111.82	10200.042	33268.563
5230	111.44	11951.156	35948.109
3864	111.13	10850.577	33476.773
846	110.98	8097.792	33490.895
2879	110.44	9861.553	33552.688
8312	108.76	13512.024	37133.141
369	108.64	7858.832	34397.504
3272	108.39	10238.592	36144.59
8939	108.32	14051.992	39947.633
9253	107.53	14266.247	33682.238
2871	107.45	9715.359	33905.371
9488	107.4	14407.345	38137.023
795	107.32	8180.902	35395.652
8969	106.63	14088.59	39181.359
2379	106.48	9488.396	33687.328
5273	105.39	12057.947	34843.402
9065	103.16	14122.488	37014.047
2641	103.16	9648.214	39714.742
4597	102.4	11394.311	39400.516
9604	102.28	14577.936	38398.438
9644	102.19	14426.583	37063.797
7459	102.05	12858.499	38116.141
8151	100.85	13337.042	33976.457
854	100.12	8093.078	33394.816
2601	99.98	9607.685	38441.27
1805	99.6	8864.463	36956.516
3086	99.58	10034.489	38211.348
9822	99.06	14547.722	33113.148
3401	99.03	10553.945	33448.406
7677	98.97	12949.889	34668.766
7248	98.16	12647.533	38370.199
497	98.13	7983.092	37136.859
9712	98.09	14493.447	35779.98
3129	97.99	10027.308	39575.746
4718	97.82	11530.142	37225.023
1953	97.67	9234.616	33964.613
1135	97	8494.993	39395.637
4693	96.79	11539.452	38089.52
7049	96.52	12651.46	33116.648
8131	96.08	13186.637	34546.535
5200	95.35	11956.798	37131.777
1743	95.27	8897.802	38829.676
3572	94.99	10410.346	38526.832
1722	94.93	9009.779	39681.625
703	94.72	8192.968	37717.051
7246	94.7	12536.904	38351.805
2723	94.33	9800.745	37524.859
7660	94.33	13127.711	34153.004
2914	94.26	10037.704	33656.762
2193	94.07	9485.738	38547.906
7606	93.84	12880.606	33087.121
7042	93.68	12351.081	33115.113
3496	93.59	10552.739	36337.859
3666	93.59	10775.174	38678.43
9457	93.26	14331.304	36933.801
730	93.05	8022.933	36951.938
2777	91.71	9794.462	36398.738
2572	91.38	9587.744	37426.656
5282	91.02	11898.701	34763.066
8879	90.87	13944.293	38342.871
738	90.83	8055.21	36774.496
6929	90.75	12442.013	36163.742
8971	90.64	14037.114	39272.512
7962	90.2	13148.01	38428.316
1987	90.1	9255.255	34735.297
8761	89.37	13919.257	34776.66
8970	89.35	14148.773	39229.98
4882	88.89	11790.938	33546.496
1393	88.65	8821.143	34769.395
3711	88.65	10719.64	37228.883
2533	88.65	9659.439	35970.996
3147	88.55	10207.737	39922.961
3987	88.19	10801.981	37787.441
420	87.9	7957.35	35304.438
9044	87.3	14181.186	37310.371
8259	87.27	13519.075	35265.934
584	87.09	7664.266	38879.43
3576	87.07	10494.95	38629.883
9732	87.06	14614.142	35421.762
3799	87.04	10590.734	33998.07
8432	87.02	13642.287	39550.633
9318	86.96	14298.201	35549.461
9685	86.88	14550.768	36464.234
8799	86.61	13862.341	36024.496
2036	86.5	9179.784	35954.559
7828	86.19	13110.862	38637.305
3478	86.15	10485.237	35659.578
8978	85.45	14041.847	39103.941
3683	85.35	10722.588	37992.473
7223	85.35	12500.843	37634.113
4285	85.1	11192.858	33493.309
4579	84.99	11319.517	38970.602
7994	84.76	13237.738	37675.496
4589	84.49	11212.826	39141.813
4325	84.45	11279.234	33385.223
8449	84.37	13689.732	39061.008
9088	84.32	14018.08	36316.766
7961	84.05	13167.182	38384.352
7787	84.01	13111.605	37823.457
8742	83.88	13926.975	34421.684
7931	83.63	13335.134	38976.715
1152	83.53	8483.561	38724.598
8106	83.13	13352.973	35002.57
8008	82.94	13210.143	37658.633
7004	82.61	12484.121	33977.246
4342	82.61	11289.383	34016.484
7868	82.52	12935.327	39679.176
9514	82.5	14327.595	38959.832
2935	82.38	9975.756	34067.367
4054	81.39	10841.666	39937.984
9130	81.29	14197.505	35296.379
9460	81.08	14392.417	36986.199
1470	81.06	8750.252	38043.105
4184	80.64	11155.148	36391.203
4902	80.62	11801.947	33836.34
2086	80.52	9156.585	37682.66
3181	80.45	10343.802	38857.203
7910	80.04	13325.028	39723.074
4907	79.89	11785.862	34039.113
4619	79.81	11365.904	39859.504
8706	79.81	13959.406	33647.629
7002	79.7	12303.969	34227.348
8286	79.66	13365.623	36162.172
2419	79.66	9534.76	33172.445
5243	79.64	11895.273	35470.934
3738	79.6	10732.801	36280.23
3740	79.45	10688.411	36061.023
4523	79.34	11281.086	36752.508
9697	79.32	14519.373	36182.754
2938	79.32	9986.954	34135.398
4092	79.07	11132.614	39040.617
9694	79.03	14592.163	36067.348
5312	79.03	11886.801	33519.191
5497	78.76	12207.325	37309.285
9093	78.68	14005.706	36106.047
4748	78.21	11585.151	36058.145
4860	78.01	11694.841	33086.637
2523	77.69	9523.939	35573.793
2888	77.67	9878.526	33024.262
9136	77.57	14134.852	35385.625
2604	77.5	9542.577	38699.336
809	77.42	8086.201	34820.762
5139	77.25	11869.167	38835.207
3182	77.19	10279.707	38915.496
3202	77.17	10136.041	38014.367
5316	77.02	12018.003	33389.57
9076	76.96	14129.825	36551.316
3176	76.75	10334.826	38953.172
2833	76.73	9764.548	34893.664
4432	76.65	11354.076	34254.98
5041	76.56	11846.32	38328.355
4271	76.29	11187.088	34236.328
5156	76.14	11868.521	38581.988
6862	76.1	12361.571	38256.613
2882	75.91	9872.808	33375.953
8617	75.89	13633.023	34919.457
1896	75.79	8940.928	33197.113
1800	75.68	9050.637	37068.684
5147	75.66	12002.15	38646.313
3503	75.26	10549.75	36530.086
4257	75.22	11191.676	34586.563
3295	75.01	10322.323	35307.848
2443	75.01	9503.584	33645.98
6842	74.97	12406.321	38479.063
4532	74.89	11389.601	37021.359
8662	74.34	13761.892	33697.656
9045	74.09	14189.53	37025.344
722	73.97	8184.483	36863.703
5478	73.8	12252.73	36766.91
3348	73.78	10167.015	33824.844
8337	73.65	13558.821	38084.672
9290	73.4	14389.76	34877.863
1362	73.38	8837.302	33906.848
4209	73.28	11016.734	35985.996
9178	73.21	14122.674	34244.043
8374	73.19	13462.206	39115.414
2311	73.13	9467.234	35178.387
4721	73.02	11601.094	37300.871
8795	72.96	13990.719	35900.48
9734	72.9	14605.537	35448.363
8389	72.9	13479.329	39557.531
9670	72.88	14471.536	36788.18
7241	72.84	12612.594	38181.934
1881	72.82	9059.073	33945.57
4703	72.79	11583.208	37675.551
7679	72.73	12995.019	34698.098
2306	72.71	9426.371	35124.613
1221	72.65	8615.588	36060.398
8485	72.54	13657.396	38029.168
2634	72.54	9612.959	39636.852
5304	72.44	11993.443	33892.199
1827	72.42	9061.36	35749.012
3352	72.33	10324.035	33966.012
50	72.31	7733.571	33528.121
2848	72.27	9813.301	34594.594
1744	72.15	9056.342	38825.82
8503	72.13	13699.427	37288.477
2856	72.04	9796.926	34396.531
7965	71.77	13155.035	38208.797
1795	71.6	9036.169	37194.246
9629	71.58	14432.327	37642.441
1435	71.33	8690.865	36621.641
9717	71.25	14547.377	35848.18
5353	71.16	12260.774	33083.918
9421	71.16	14235.983	35999.867
6873	71.16	12404.538	37980.949
4924	71.1	11804.387	34454.602
4956	71	11666.194	35489.188
2481	70.85	9546.867	34389.645
2953	70.7	10125.668	34566.133
7022	70.7	12341.234	33377.105
4326	70.68	11229.146	33412.887
7507	70.49	12715.793	36064.336
1344	70.45	8678.271	33464.832
3660	70.45	10766.063	38827.738
9297	70.39	14240.008	35004.035
8039	70.24	13138.64	36384.91
5032	70.14	11828.883	38087.031
1806	70.03	8969.078	36783.121
8183	70.03	13190.187	33094.414
6855	70.03	12348.365	38359.32
3375	69.99	10246.813	33443.383
2006	69.97	9205.775	35201.695
9614	69.95	14491.772	38130.34
9097	69.82	14211.162	36216.734
8532	69.8	13657.028	36692.109
3078	69.76	9938.082	38041.715
7732	69.66	12950.137	36153.383
8400	69.66	13473.283	39640.352
9471	69.66	14350.331	37571.492
8016	69.57	13153.553	37210.172
4621	69.57	11280.953	39908.742
2829	69.53	9887.755	34932.207
3787	69.49	10764.267	34322.277
7156	69.49	12517.433	35779.762
2552	69.4	9630.953	36780.164
3753	69.32	10774.043	35437.246
1859	69.15	9057.396	34312.445
3993	69.13	10960.069	37905.492
2074	69.05	9210.058	37479.348
3033	69.01	9953.67	37132.355
8022	68.92	13316.999	37126.988
2827	68.84	9906.898	35144.184
8806	68.67	13802.836	36061.379
8703	68.59	13812.394	33601.566
785	68.59	8063.39	35430.09
1810	68.59	9049.307	36584.633
3632	68.53	10770.27	39949.98
9742	68.44	14566.625	35568.719
3260	68.42	10151.223	36304.07
7585	68.36	12885.22	33937.734
8299	68.34	13502.724	36772.887
8213	68.28	13444.749	34095.992
2106	68.21	9111.285	38324.375
8215	68.17	13544.925	34155.063
4295	68.17	11171.869	33215.367
1894	68.02	9004.347	33171.379
2158	67.94	9449.347	39869.965
3408	67.92	10521.483	33603.23
8529	67.81	13767.246	36629.996
572	67.79	7645.327	38643.426
2268	67.73	9310.104	36523.785
4708	67.71	11633.744	37764.633
3274	67.63	10341.207	35903.52
9101	67.63	14174.003	35942.77
7535	67.63	12908.268	35500.328
2721	67.61	9877.509	37777.727
7165	67.59	12636.349	36022.438
987	67.56	8252.768	35951.363
8399	67.52	13414.696	39640.168
4841	67.48	11568.048	33168.551
2954	67.42	10080.266	34600.355
3313	67.38	10345.083	34909.492
4608	67.31	11381.807	39516.578
7765	67.29	13027.257	37388.453
5294	67.25	12038.541	34197.773
7629	67.12	13096.787	33484.281
9815	67.08	14614.179	33182.836
2356	67.08	9438.321	34136.625
9084	67.08	14143.783	36422.59
6982	67	12427.906	34875.219
7262	67	12538.019	38746.445
342	66.98	7770.661	34081.105
4910	66.98	11816.354	34108.109
2722	66.83	9792.266	37819.629
8184	66.75	13288.43	33120.527
1709	66.75	8937.394	39925.051
2611	66.6	9513.604	38948.965
3416	66.58	10510.242	33770.52
5320	66.56	12048.095	33172.461
4626	66.56	11627.718	39779.781
8470	66.54	13748.543	38482.07
2448	66.52	9576.336	33698.113
2623	66.48	9566.957	39256.113
9230	66.45	14399.57	33076.574
4448	66.45	11280.766	34598.109
9619	66.43	14633.995	37688.844
7412	66.41	12753.461	39551.32
4063	66.39	11107.051	39951.246
4303	66.37	11124.367	33024.707
9448	66.33	14327.395	36717.879
8478	66.33	13781.671	38370.152
8153	66.33	13266.588	34003.73
1772	66.33	9058.892	38021.422
5511	66.33	12182.618	37909.191
8658	66.27	13692.115	33816.957
4647	66.22	11465.05	39489.512
4954	66.22	11780.623	35447.117
8926	66.18	13800.578	39800.871
553	66.16	7792.905	38175.98
5548	66.14	12278.721	39067.301
8577	66.08	13717.487	35277.797
7176	66.08	12674.481	36241.699
1821	66.08	9026.426	36131.512
9664	66.06	14633.912	36728.512
7457	66.06	12867.054	37991.43
998	66.04	8388.74	36224.172
2710	66	9914.246	38056.578
2189	66	9339.831	38711.574
8224	65.99	13421.979	34368.414
345	65.91	7726.027	34107.238
5116	65.89	12003.756	39458.289
4462	65.89	11258.411	35153.781
9666	65.81	14609.145	36765.16
1388	65.81	8774.409	34662.246
4465	65.79	11419.364	35319.293
5364	65.78	12262.256	33282.574
2961	65.74	10060.241	34710.523
2642	65.72	9527.828	39732.598
3951	65.7	10803.325	36436.93
2824	65.66	9825.128	35321.215
9692	65.66	14625.715	36333.262
9092	65.64	14122.228	36079.777
6984	65.6	12457.435	34918.5
5210	65.55	12062.03	36566.754
7446	65.51	12790.95	38453.355
5493	65.43	12209.174	37139.461
2733	65.39	9905.992	37361.363
4481	65.35	11224.395	35643.246
3157	65.33	10281.373	39743.039
8118	65.3	13221.496	34627.59
2282	65.28	9297.8	35789.645
1742	65.2	8951.465	39035.043
7195	65.18	12612	36765.559
4328	65.1	11291.185	33457.828
8530	65.07	13578.444	36646.098
3462	65.01	10559.918	35176.074
8675	64.99	13626.8	33275.43
4018	64.99	10992.451	38888.273
3302	64.97	10333.196	35212.656
4815	64.95	11587.821	33861.137
9803	64.95	14452.737	33518.945
3220	64.93	10348.332	37546.414
1893	64.93	9049.974	33163.746
5030	64.91	11700.599	38047.5
7641	64.82	13102.161	33750.953
5412	64.8	12263.04	34889.363
6937	64.78	12300.842	35812.313
9510	64.76	14217.283	38649.035
4337	64.72	11319.285	33765.773
353	64.72	7900.926	34193.684
9630	64.68	14493.58	37649.625
7398	64.68	12907.465	39615.012
4849	64.59	11612.602	33021.711
7628	64.53	13125.762	33393.301
9233	64.49	14403.899	33128.918
695	64.49	8167.283	38026.184
1748	64.47	8874.745	38653.992
8454	64.4	13769.95	38828.801
5330	64.4	12018.377	33042.199
9224	64.34	14040.873	33110.066
4620	64.34	11361.723	39879.668
7259	64.32	12616.837	38646.289
8869	64.32	13908.574	38183.527
8417	64.28	13627.5	39824.254
5272	64.26	11881.021	34827.27
8664	64.22	13778.582	33712.672
2565	64.22	9605.619	37189.805
7448	64.22	12766.381	38149.355
860	64.19	8139.944	33180.547
1993	64.17	9197.636	34926.445
4679	64.17	11432.029	38526.902
3097	64.07	10132.401	38436.027
1874	64.01	8992.941	33845.215
3479	63.97	10540.612	35683.02
428	63.96	7954.914	35535.664
5118	63.96	12025.683	39491.57
9028	63.92	14187.349	37789.324
4782	63.88	11629.467	34777.953
1082	63.82	8367.626	38819.422
4249	63.74	11136.146	34733.809
4455	63.73	11407.675	34812.359
1436	63.73	8813.332	36741.797
5136	63.71	11864.115	39021.238
3139	63.71	10115.147	39889.477
8403	63.67	13541.029	39826.789
9447	63.67	14350.441	36706.98
2847	63.59	9908.384	34585.199
3293	63.55	10304.009	35264.344
8715	63.51	13967.415	33929.398
4659	63.5	11469.088	39163.102
3452	63.48	10431.692	34811.344
1873	63.48	8958.262	34125.773
4531	63.48	11217.755	36995.188
5204	63.48	12038	36916.34
9794	63.46	14566.096	33997.652
5403	63.44	12186.229	34527.059
8445	63.44	13770.607	38980.82
4144	63.44	11127.389	37785.98
3455	63.4	10432.217	34967.855
2865	63.36	9827.672	34044.988
1219	63.32	8420.051	36318.023
3776	63.25	10603.87	34899.879
3315	63.23	10143.266	34614.828
9177	63.23	14055.566	34196.992
8782	63.15	13970.939	35584.883
3269	63.15	10168.961	36127.309
4352	63.15	11381.594	34086.602
8056	63.13	13216.499	35778.934
6	63.11	7872.921	33130.164
4076	63.09	11197.573	39573.715
8701	63.06	13966.318	33547.188
3678	63.06	10615.354	38346.957
6199	63.02	12469.833	39616.785
2839	62.98	9896.836	34722.617
4206	62.96	11085.492	35928.012
8143	62.96	13229.529	34402.465
8012	62.94	13324.281	37424.77
1318	62.94	8493.835	33422.18
1931	62.94	9172.136	33207.328
5289	62.9	11856.671	34384.547
7085	62.88	12595.556	34107.352
7537	62.86	12910.373	35362.602
2716	62.86	9881.01	37666.211
840	62.84	8103.824	33694.27
786	62.81	8186.432	35430.395
9086	62.79	14192.104	36453.09
6804	62.73	12466.611	39012.676
9623	62.65	14549.436	37755.805
4838	62.63	11436.647	33378.715
5536	62.61	12184.199	38749.891
8650	62.6	13781.984	34013.66
7680	62.56	13029.378	34712.484
1053	62.52	8412.484	37803.113
8297	62.42	13436.751	36641.859
5504	62.42	12179.443	37602.703
3794	62.42	10685.714	34168.715
3814	62.4	10703.07	33892.988
9282	62.4	14241.079	34563.508
9156	62.4	14053.648	34696.801
8888	62.37	13795.883	38507.941
1638	62.35	8842.591	38455.773
7264	62.35	12624.951	38814.063
2809	62.35	9891.926	35839.922
6176	62.33	12231.575	39530.004
9798	62.33	14457.193	34087.262
3312	62.29	10334.482	34893.422
7829	62.29	13003.752	38681.5
8734	62.25	13937.469	34172.629
569	62.25	7787.99	38608.254
2119	62.19	9109.07	38750.938
9595	62.15	14487.079	38686.629
2837	62.14	9902.841	34621.184
643	62.12	8196.399	39862.398
7901	62.1	13213.489	39973.938
648	62.08	8119.47	39968.102
7578	62.06	12910.898	34110.465
8704	62.06	13818.191	33617.391
8363	62.02	13459.395	38766.055
8433	62	13760.863	39588.266
8486	61.93	13774.359	38114.121
9051	61.93	14198.733	37090.836
3775	61.91	10699.91	34887.059
2632	61.91	9675.715	39568.645
9690	61.83	14604.152	36217.738
3585	61.79	10497.556	39060.609
8458	61.77	13649.292	38858.293
3573	61.75	10532.223	38531.895
2003	61.75	9109.449	35110.387
5259	61.75	12052.099	35309.969
4117	61.73	11119.678	38230.129
3105	61.71	10000.31	38884.254
7431	61.71	12896.991	38846.996
7109	61.7	12550.445	34377.438
2698	61.62	9778.287	38344.98
8688	61.54	13623.726	33157.031
1448	61.52	8736.136	37361.555
7838	61.5	13071.754	38943.984
733	61.48	8175.862	36711.594
838	61.47	8196.961	33908.832
4234	61.47	11105.247	35371.441
1303	61.45	8576.63	33685.996
8541	61.43	13601.778	36060.566
1117	61.37	8611.961	39920.801
1966	61.35	9264.142	34415.293
8987	61.35	14178.096	38315.219
9638	61.33	14635.573	37269.684
3018	61.33	10124.694	36502.172
1762	61.33	8956.258	38378.957
8699	61.33	13785.723	33487.293
8549	61.31	13753.399	35959.016
2177	61.29	9407.938	39222.184
5150	61.29	11906.122	38735.996
8497	61.27	13733.232	37359.777
8661	61.25	13597.633	33931.688
4740	61.24	11465.785	36577.145
2787	61.24	9852.264	36239.738
2616	61.22	9672.409	39084.969
5029	61.2	11726.971	37944.41
8690	61.2	13873.198	33066.648
2238	61.18	9345.279	37466.355
9560	61.14	14459.289	39460.613
1384	61.14	8774.761	34563.078
2724	61.1	9827.782	37526.168
5371	61.04	12254.837	33612.422
5303	61.02	11994.949	33854.434
8378	61.02	13554.838	39244.961
9748	61.01	14514.365	35313.09
3956	60.99	10792.303	36669.199
606	60.99	7946.612	39355.605
2525	60.99	9521.759	35619.789
1259	60.95	8440.908	35091.148
5117	60.91	11927.127	39473.969
8564	60.91	13751.494	35695.879
6834	60.83	12493.776	38857.461
3283	60.8	10285.493	35885.355
2239	60.8	9430.621	37202.758
6844	60.78	12311.479	38521.969
2677	60.76	9883.054	39207.914
1918	60.76	9199.061	33089.277
4189	60.74	11110.806	36512.398
7664	60.72	13115.461	34276.992
9138	60.72	14006.597	35414
4277	60.72	11086.232	33898.988
7649	60.7	13025.974	33911.199
7463	60.68	12746.298	37719.488
7078	60.68	12705.665	33905.383
511	60.66	7931.507	37380.836
379	60.66	7905.291	34491.555
3004	60.66	9997.968	36240.234
5107	60.64	11989.336	39838.551
8467	60.6	13600.531	38762.215
1696	60.6	8873.693	39796.867
899	60.55	8222.91	33395.348
9183	60.55	14111.699	34051.863
5532	60.53	12240.355	38602.195
657	60.51	8084.971	39716.445
4142	60.51	11204.594	37712.348
3769	60.47	10747.767	35241.754
4281	60.47	10992.976	33675.156
1405	60.45	8650.729	35311.293
1242	60.43	8487.027	35341.422
5013	60.39	11670.222	37614.148
3158	60.39	10307.634	39744.004
2844	60.37	9828.111	34489.105
2299	60.3	9306.62	35537.109
7170	60.3	12649.919	36101.563
7044	60.26	12698.899	33023.965
1033	60.24	8416.562	36959.168
4341	60.24	11245.215	33964.406
1836	60.16	8954.553	35413.457
2417	60.14	9657.658	33005.195
7080	60.11	12702.466	33954.859
2287	60.11	9359.85	35884.887
9661	60.05	14601.626	36969.406
4692	60.01	11565.641	38023.977
8776	59.99	13974.877	35368.266
1822	59.99	8855.347	36173.047
8142	59.97	13301.765	34388.973
1830	59.95	8916.585	35892.5
7415	59.93	12753.937	39326.766
5500	59.93	12138.98	37478.574
8637	59.86	13721.765	34343.934
1665	59.86	8648.926	39178.305
8127	59.84	13155.999	34769.699
7763	59.84	13051.985	37340.332
5215	59.82	11965.955	36632.707
9306	59.76	14407.934	35164.594
7519	59.76	12909.248	35742.414
989	59.74	8388.686	35997.621
4931	59.72	11661.226	34813.16
9773	59.68	14620.972	34465.555
7919	59.65	13171.733	39319.77
8773	59.65	13929.89	35232.332
8049	59.63	13235.248	36104.91
9775	59.63	14564.294	34473.367
4119	59.61	11171.888	38243.43
5325	59.61	11983.704	33275.238
3569	59.61	10561.958	38495.715
8985	59.61	14128.773	38573.309
6969	59.59	12288.405	35010.52
1104	59.57	8396.471	39887.184
8630	59.57	13765.465	34497.594
3827	59.55	10614.569	33541.625
4527	59.53	11349.171	36854.895
2528	59.51	9652.658	35704.156
8171	59.49	13324.713	33576.332
3403	59.49	10458.491	33479.535
9620	59.49	14566.167	37727.805
9022	59.47	14100.375	37676.352
855	59.47	8128.417	33405.395
8520	59.45	13666.528	36748.211
856	59.34	8190.074	33416.707
7580	59.34	12875.643	33812.004
3575	59.32	10540.756	38616.719
1296	59.32	8427.002	33878.984
2187	59.24	9277.083	38697.555
1076	59.24	8325.719	38661.48
7613	59.24	13051.143	33080.262
1716	59.22	8967.372	39647.16
4981	59.21	11720.48	36198.508
2830	59.19	9789.45	34974.441
8745	59.19	13840.829	34497.219
3580	59.17	10397.936	38963.516
7462	59.17	12783.638	37940.309
3633	59.17	10690.539	39598.891
2460	59.13	9602.07	34011.02
4514	59.11	11384.533	36407.133
3649	59.11	10727.581	39311.691
3380	59.09	10245.661	33257.965
3215	59.09	10134.572	37725.211
7935	59.07	13338.343	38798.797
5086	59.05	11777.987	39590.375
4079	59.03	11085.759	39380.434
9500	59.01	14298.189	38414.453
8174	58.98	13153.832	33421.273
822	58.96	8010.142	34344.836
2717	58.96	9901.08	37681.07
1913	58.94	8868.599	33159.359
1908	58.94	9032.291	33091.008
8867	58.94	13883.363	38081.141
8295	58.94	13456.062	36607.621
5237	58.9	11877.57	35862.383
1389	58.86	8732.145	34679.816
7610	58.86	12922.005	33104.773
3076	58.86	9922.39	37977.91
8109	58.84	13229.519	35088.449
774	58.84	8159.29	35739.297
1358	58.8	8686.017	33797.977
2706	58.78	9708.001	38295.047
2644	58.76	9678.381	39753.199
8655	58.76	13634.968	34049.203
755	58.71	8175.443	36509.234
7256	58.69	12626.399	38554.086
6942	58.69	12304.175	35631.184
8487	58.69	13735.584	38137.719
4288	58.65	11098.681	33520.535
7359	58.63	12639.2	39411.551
5448	58.59	12276.856	36066.867
8421	58.57	13608.517	39966.969
8206	58.57	13395.616	33925.676
8362	58.55	13560.646	38760.297
6805	58.53	12285.4	39020.559
7983	58.53	13180.868	37835.578
5228	58.53	11920.478	36120.063
9768	58.53	14520.801	34702.863
3193	58.53	10298.493	38614.457
6171	58.53	12091.242	39395.27
444	58.53	7863.7	35686.055
9445	58.5	14298.921	36684.922
1286	58.5	8630.21	34011.492
7937	58.46	13136.765	38830.789
3716	58.46	10764.43	37342.543
3179	58.44	10324.269	39041.09
1450	58.44	8726.75	37433.41
8502	58.42	13780.862	37237.215
8633	58.42	13746.151	34565.461
3330	58.4	10282.237	34312.441
8367	58.4	13476.046	38966.949
9449	58.4	14350.085	36770.926
1368	58.4	8653.92	34090.137
9711	58.4	14552.463	35768.242
3009	58.38	10027.032	36324.508
7689	58.36	12930.999	34899.227
8451	58.36	13604.275	39100.77
9031	58.36	14173.254	37530.434
2568	58.36	9671.806	37397.465
8036	58.34	13229.244	36590.742
8955	58.32	14183.246	39503.992
7364	58.32	12656.496	39467.953
4525	58.3	11242.959	36794.227
8020	58.3	13317.075	37330.004
4113	58.3	11063.546	38456.281
4225	58.27	11049.867	35519.086
6963	58.25	12433.464	35183.441
5260	58.23	12038.515	35313.895
7916	58.23	13306.517	39568.691
9561	58.21	14591.104	39485.398
3653	58.19	10595.328	39138.609
3144	58.17	10343.322	39876.414
7513	58.17	12907.931	35900.086
7549	58.13	12871.553	34940.457
3121	58.11	9982.892	39347.902
4792	58.11	11624.022	34588.609
3647	58.11	10693.189	39509.668
8639	58.09	13713.325	34182.863
8235	58.09	13408.455	34647.297
1852	58.09	9056.532	34821.355
4015	58.08	10797.127	38723.742
6949	58.08	12470.852	35536.98
3599	58.06	10440.604	39417.68
9823	58.04	14441.935	33150.563
579	58.04	7797.913	38831.422
1292	58.02	8559.295	34082.539
8696	58.02	13866.804	33168.148
1311	58.02	8531.188	33605.477
7510	57.96	12864.515	36147.008
9100	57.96	14205.904	35942.133
3528	57.94	10393.177	37266.555
2138	57.94	9172.573	39368.109
6172	57.94	12184.244	39411.254
2470	57.88	9646.44	34222.785
3008	57.88	10082.323	36318.629
381	57.86	7733.557	34658.121
7975	57.83	13307.575	38068.84
3137	57.83	10056.504	39844.691
3198	57.83	10222.66	38258.699
1381	57.81	8821.341	34496.535
2941	57.81	10088.43	34259.398
7616	57.77	13045.885	33171.727
4173	57.77	11178.962	37011.367
8979	57.75	14032.557	38813.73
8567	57.73	13758.754	35428.371
4219	57.73	11182.806	35699.234
3015	57.73	10110.811	36432.508
4040	57.71	10919.989	39582.68
3026	57.69	10105.514	36848.602
8480	57.67	13670.44	38194.797
8500	57.63	13736.954	37226.176
874	57.63	8186.159	33072.582
2104	57.62	9177.661	38254.43
8182	57.58	13290.159	33078.758
7642	57.58	13134.126	33796.27
8155	57.54	13210.923	34105.754
539	57.52	7838.188	37943.422
8878	57.5	13890.048	38338.594
3366	57.48	10162.736	33630.563
8104	57.48	13320.333	34942.461
1327	57.48	8693.832	33025.781
5235	57.46	11972.643	35745.227
7540	57.46	12774.582	35398.398
1778	57.44	8893.319	37868.492
851	57.4	8011.164	33573.898
2962	57.4	9944.629	34709.922
9722	57.37	14524.104	35629.148
3444	57.33	10500.339	34485.719
5058	57.31	11659.348	38853.531
8599	57.31	13684.168	35179.914
3003	57.29	10034.827	36226.18
2269	57.27	9320.603	36264.922
7441	57.25	12881.499	38607.703
8846	57.23	13875.841	37530.945
1799	57.23	8961.849	37036.016
5057	57.19	11772.068	38803.66
1360	57.19	8667.765	33801.039
328	57.19	7803.956	33736.391
3699	57.19	10688.856	37511.398
5328	57.17	11952.76	33316.258
3533	57.17	10502.323	37409.785
7570	57.17	12889.403	34249.523
8560	57.17	13694.176	35877.234
2143	57.17	9270.18	39475.621
3255	57.17	10267.439	36632.355
3831	57.16	10746.949	33370.48
4810	57.14	11434.021	34102.879
3422	57.12	10521.33	33947.297
4111	57.1	11146.271	38354.621
9573	57.04	14567.138	39374.906
3109	57.04	9967.656	38948.707
4816	57.04	11580.73	33892.621
4733	57.02	11620.689	36895.363
4338	56.98	11301.309	33791.801
5424	56.98	12141.6	35161.875
8130	56.98	13303.154	34507.16
697	56.93	8135.52	38053.34
6958	56.93	12485.321	35281.16
4638	56.91	11451.013	39717.125
3222	56.89	10216.743	37601.574
8965	56.89	14177.076	39395.02
5073	56.89	11841.965	39378.578
2355	56.89	9489.227	34487.414
1385	56.87	8641.057	34583.477
3821	56.85	10735.458	33760.609
3686	56.83	10577.136	37852.156
8542	56.83	13627.419	36108.844
7699	56.81	13117.43	35066.98
7825	56.81	13130.212	38529.375
7314	56.79	12687.172	39120.176
4178	56.79	11068.379	36850.086
3920	56.72	10938.503	35411.34
1274	56.72	8466.206	34606.273
399	56.7	7983.122	34879.473
9625	56.7	14471.679	37542.137
1040	56.7	8392.54	37288.336
339	56.7	7675.56	34008.742
7705	56.7	13061.967	35195.43
9083	56.66	14005.473	36411.355
9126	56.64	14168.659	35432.844
4779	56.64	11489.308	35015.891
2507	56.6	9541.014	34937.145
7551	56.6	12793.689	35024.809
1968	56.58	9174.514	34441.652
5394	56.58	12266.579	34289.301
2209	56.58	9344.956	38247.195
8141	56.58	13330.67	34372.027
8238	56.58	13426.612	34684.805
8572	56.56	13571.37	35486.551
5275	56.56	12050.535	34860.555
7556	56.56	12840.038	34742.359
4781	56.56	11489.659	34773.367
8072	56.54	13304.059	35526.309
1980	56.54	9096.698	34678.941
9272	56.52	14413.89	34300.332
3989	56.52	10932.018	37869.34
972	56.5	8343.621	35414.988
9024	56.5	14160.43	37692.469
4594	56.41	11336.972	39368.219
2832	56.39	9706.944	34884.863
2982	56.39	10114.749	35414.453
4593	56.39	11400.005	39316.496
1230	56.39	8464.653	35612.59
7473	56.37	12905.024	37483.477
9298	56.37	14299.961	35017.469
1237	56.33	8504.089	35429.949
7247	56.31	12675.547	38363.23
4948	56.29	11756.882	35333.613
4666	56.27	11450.848	39015.594
1914	56.27	9149.125	33014.863
8082	56.26	13165.116	35257.445
8968	56.26	14015.679	39167.125
7639	56.26	13050.543	33712.934
3062	56.22	9949.084	37716.398
8518	56.22	13763.23	37020.133
596	56.2	7901.342	39055.324
7637	56.2	13067.221	33692.656
3946	56.18	10898.744	36239.629
4332	56.16	11257.141	33596.82
1654	56.16	8837.563	38814.801
9284	56.14	14398.417	34586.516
8605	56.12	13647.674	34961.699
1797	56.12	8852.484	37298.336
3735	56.12	10653.656	36486.281
7835	56.12	13090.851	38756.492
8624	56.1	13627.881	34726.434
3752	56.1	10598.911	35698.57
9653	56.1	14552.679	37145.035
7522	56.1	12892.675	35807.801
2689	56.1	9881.761	38628.855
1469	56.1	8738.514	38023.805
7082	56.1	12574.299	34007.27
9153	56.1	14098.987	34913.539
4027	56.08	10960.828	39128.84
1361	56.08	8789.471	33805.785
2663	56.06	9876.163	39484.359
647	56.06	8118.005	39947.398
8371	56.04	13502.375	39077.434
3190	56.04	10150.968	38533.98
4188	56.04	11156.851	36460.785
2666	56.03	9915.981	39321.695
1441	56.03	8822.351	37167.145
9275	55.99	14254.227	34359.676
4317	55.99	11345.808	33233.426
1308	55.97	8587.034	33563.184
8490	55.97	13577.677	37671.688
7043	55.97	12445.296	33138.516
4844	55.97	11498.202	33222.016
6922	55.95	12467.943	36061.641
1166	55.95	8632.956	37842.668
3766	55.95	10658.082	35127.18
340	55.93	7660.137	34031.27
9750	55.91	14481.919	35384.594
3263	55.91	10148.222	36347.031
1380	55.89	8809.601	34422.211
7245	55.87	12671.361	38336.887
7529	55.87	12886.529	35723.813
3484	55.85	10399.172	35925.453
6798	55.85	12447.312	39267.195
7911	55.85	13191.3	39736.914
7822	55.83	13088.815	38468.566
968	55.81	8285.907	35249.98
1929	55.8	9262.986	33200.477
4244	55.8	11114.042	34856.23
487	55.8	7672.843	36685.172
1922	55.78	9248.198	33123.359
2111	55.78	9101.909	38528.305
3180	55.76	10325.861	38812.137
5270	55.74	12054.815	35045.941
8011	55.74	13188.915	37414.184
4637	55.72	11591.738	39631.637
3257	55.72	10203.143	36440.188
2012	55.7	9232.703	35270.645
7236	55.68	12673.885	37960.387
8562	55.68	13733.642	35628.254
9182	55.66	14159.168	33995.578
8948	55.66	14048.64	39436.496
4959	55.66	11670.626	35536.047
3243	55.64	10141.498	36877.406
3446	55.64	10412.936	34558.504
9551	55.64	14626.992	39857.023
4538	55.62	11347.005	37235.164
9256	55.62	14267.171	33845.504
8481	55.62	13650.14	38215.523
2580	55.62	9496.262	37635.324
7038	55.6	12290.365	33011.281
1906	55.59	9032.67	33048.402
3741	55.57	10769.871	36090.746
2116	55.57	9149.552	38675.379
8666	55.55	13603.821	33627.719
9758	55.55	14438.216	34995.547
758	55.55	8175.899	36259.805
1752	55.55	9042.215	38776.879
3720	55.53	10605.258	36699.148
9515	55.51	14372.029	38959.887
662	55.51	8111.577	39320.387
337	55.49	7777.619	33899.004
2631	55.47	9603.581	39505.395
4853	55.45	11530.819	33104.75
2561	55.45	9660.861	37052.133
3800	55.45	10778.975	34012.52
4674	55.41	11440.212	38651.223
7145	55.39	12700.395	35513.504
3339	55.39	10146.712	34204.578
1840	55.39	8898.532	35462.527
9679	55.37	14610.968	36593.852
4928	55.37	11743.423	34673.91
5127	55.37	11890.689	39373.344
2665	55.37	9902.263	39320.543
7627	55.36	13135.924	33374.938
796	55.34	8039.614	35399.48
2574	55.32	9674.576	37465.699
4313	55.32	11238.684	33034.43
7978	55.32	13348.834	38111.715
1372	55.32	8656.134	34179.504
6114	55.3	12275.554	39284.18
8620	55.28	13618.162	34662.508
2089	55.28	9069.044	37729.414
549	55.26	7694.654	38123.941
1753	55.24	8997.925	38778.641
9295	55.24	14391.087	34955.215
3782	55.24	10568.107	34511.266
4888	55.24	11707.419	33725.836
3071	55.24	10111.361	37888.469
594	55.22	7815.158	38999.102
321	55.22	7761.849	33664.895
9621	55.22	14512.972	37745.844
6197	55.22	12410.863	39971.566
959	55.22	8399.792	35078.879
5186	55.22	11869.885	37397.398
8990	55.2	14041.497	38379.223
7813	55.2	13131.574	38329.766
471	55.18	7846.545	36337.449
8752	55.18	13916.066	34657.695
3874	55.18	10786.566	33789.254
7640	55.18	12968.3	33727.102
493	55.18	7812.305	36982.492
927	55.18	8272.619	33943.078
5399	55.16	12198.562	34417.148
4172	55.14	11103.289	36993.668
9791	55.13	14491.739	34230.367
7114	55.13	12693.153	34497.52
8702	55.13	13875.913	33579.875
9615	55.11	14631.788	37832.676
4736	55.11	11557.574	36776.297
7851	55.09	12985.794	39259.023
1829	55.05	8992.19	35809.215
8149	55.05	13322.608	34228.316
1105	55.03	8322.485	39963.914
4591	55.03	11394.381	39212.797
1694	55.03	8921.926	39779.344
9824	55.03	14564.724	33162.109
617	54.99	7650.406	39564.031
8925	54.99	13874.826	39730.719
3012	54.99	10041.031	36388.086
3643	54.97	10720.636	39444.527
414	54.97	7853.164	35234.895
6860	54.95	12463.076	38221.965
3586	54.95	10532.508	39076.711
9556	54.95	14558.579	39654.555
977	54.93	8416.317	35481.09
3964	54.93	10865.167	36965.59
2246	54.91	9394.106	37158.691
7826	54.9	13109.657	38534.355
9319	54.9	14301.483	35564.527
8407	54.9	13446.083	39944.609
2432	54.9	9660.849	33438.531
5321	54.9	12005.004	33182.063
9636	54.88	14495.325	37495.598
2226	54.88	9468.964	37798.141
7453	54.88	12735.522	38231.73
8448	54.86	13707.119	39033.027
2501	54.86	9516.832	34832.957
9315	54.86	14330.044	35495.109
9790	54.84	14612.82	34200.824
2254	54.84	9345.861	36539.012
2542	54.82	9668.84	36434.152
3347	54.82	10287.197	34105.207
7254	54.82	12699.336	38468.969
3236	54.8	10239.893	37053.664
4704	54.8	11568.225	37709.602
9208	54.76	14174.371	33480.375
7565	54.74	12812.027	34404.379
8787	54.74	13991.31	35735.977
36	54.72	7679.946	33452.934
8603	54.72	13742.522	35235.785
1232	54.72	8545.555	35651.293
759	54.7	8095.633	36295.633
1923	54.7	9256.33	33142.504
8531	54.7	13696.39	36690.555
7775	54.7	13060.281	37594.031
7250	54.68	12631.671	38377.855
3830	54.68	10692.987	33363.762
8540	54.67	13644.227	36350.578
2338	54.65	9480.191	34686.871
1854	54.65	8861.923	34765.574
2124	54.63	9267.575	38850.438
4053	54.63	10988.539	39912.906
8604	54.63	13570.458	34948.063
7417	54.61	12851.619	39122.781
8895	54.61	13946.02	38727.766
6977	54.59	12375.711	34831.098
5096	54.59	11816.847	39913.375
4640	54.59	11478.49	39752.648
8222	54.59	13422.089	34241.152
1124	54.57	8499.29	39692.613
8267	54.57	13372.848	35465.242
5236	54.57	12012.111	35796.891
2367	54.55	9428.483	34005.629
3531	54.55	10434.227	37363
4612	54.55	11358.045	39674.719
1658	54.53	8827.656	38929.184
4278	54.51	11203.43	33909.098
2835	54.51	9914.099	34915.859
8534	54.51	13582.468	36520.66
5311	54.51	11888.183	33490.832
8341	54.51	13366.777	38169.215
6840	54.47	12395.672	38728.883
8570	54.46	13598.799	35448.676
903	54.46	8211.88	33444.02
6986	54.46	12458.352	34614.387
8463	54.44	13710.001	38938.969
6884	54.44	12434.252	37643.07
5667	54.42	12189.012	39191.449
8282	54.4	13400.877	36087.824
7927	54.36	13253.839	39166.887
8350	54.36	13467.183	38479.992
9766	54.36	14524.645	34683.102
4019	54.36	10965.741	38901.754
3873	54.34	10782.666	33776.504
4069	54.32	11203.234	40001.84
3618	54.32	10536.415	39915.504
3212	54.32	10202.847	37691.555
1849	54.32	8888.384	34934.836
8756	54.3	13943.551	34716.563
9263	54.3	14217.844	34083.492
4900	54.3	11795.16	33806.855
1254	54.3	8454.825	35009.098
5388	54.3	12267.771	34105.363
696	54.26	8128.845	38038.762
7896	54.26	13284.749	39926.488
1735	54.26	8952.364	39381.254
5083	54.26	11784.565	39489.93
9171	54.26	14119.702	34145.813
4453	54.24	11419.471	34790.051
4542	54.21	11359.935	37353.605
4580	54.21	11246.935	38977.492
9052	54.21	14160.835	37108.922
4534	54.21	11246.062	37197.852
941	54.19	8368.815	34441.637
9816	54.19	14426.344	33219.563
3596	54.19	10499.663	39346.988
9098	54.19	14182.538	35899.129
3777	54.15	10571.642	34916.414
7489	54.13	12793.228	36865.148
6195	54.11	12477.477	39875.156
4726	54.11	11522.914	37084.32
5224	54.11	11889.409	36274.039
3872	54.09	10930.196	33658.484
7754	54.09	13125.757	36812.723
9463	54.07	14379.293	37150.836
5533	54.07	12220.327	38605.855
9040	54.07	14143.492	37212.426
9015	54.05	14003.849	37922.293
4487	54.05	11222.665	35878.586
3154	54.05	10237.33	39705.848
1095	54.03	8409.443	39572.039
3505	54.03	10357.071	36579.035
1903	54.03	9006.449	33033.805
1218	54.01	8601.868	36274.652
4716	54.01	11517.855	37399.18
2750	54.01	9872.457	37327.957
8533	54	13734.898	36516
1264	54	8501.059	34610.805
3301	53.98	10343.787	35150.695
8771	53.96	13987.75	35218.715
2224	53.94	9299.819	37786.344
3859	53.94	10785.943	33318.465
8785	53.92	13788.085	35666.785
7941	53.92	13205.641	38635.434
1064	53.92	8410.873	38141.133
3093	53.88	10073.963	38321.195
8618	53.86	13763.789	34612.02
9671	53.86	14540.617	36798.461
6848	53.86	12383.997	38624.777
7668	53.86	13071.067	34534.949
7872	53.86	12951.037	39824.77
8188	53.86	13550.594	33049.004
5501	53.84	12202.309	37514.066
3417	53.84	10550.828	33775.98
9058	53.84	14112.403	36942.297
2191	53.84	9343.568	38771.316
8511	53.82	13759.584	36894.203
9526	53.82	14388.415	39253.699
6830	53.82	12437.953	38797.773
1663	53.8	8751.06	39159.324
8015	53.8	13151.355	37484.273
3985	53.78	10806.077	37723.41
4615	53.78	11285.361	39750.578
9434	53.75	14367.392	36221.887
5121	53.75	12022.802	39556.211
3984	53.73	10883.315	37647.094
7810	53.71	13087.813	38291.102
3170	53.71	10186.956	39138.648
729	53.69	7990.591	36949.043
3522	53.67	10456.485	37058.703
818	53.67	8064.511	34599.91
7511	53.65	12847.063	36173.18
9305	53.65	14297.809	35129.898
1640	53.63	8779.96	38494.344
3644	53.61	10648.091	39459.328
320	53.61	7897.908	33653.676
7458	53.61	12716.945	38106.941
4649	53.59	11513.542	39554.883
2170	53.59	9452.97	39433.566
9258	53.57	14275.554	33914.453
4321	53.57	11284.128	33350.73
1228	53.57	8578.557	35870.391
5211	53.55	11990.586	36573.535
3013	53.55	10130.341	36401.059
4717	53.55	11449.16	37448.246
3790	53.55	10729.581	34362.133
9030	53.55	14063.091	37527.848
7217	53.54	12661.572	37539.441
1298	53.54	8459.735	33912.984
3662	53.54	10757.594	38897.262
7524	53.52	12782.488	35840.742
2712	53.52	9772.551	38087.367
8180	53.52	13275.221	33024.043
9435	53.52	14276.343	36288.098
1453	53.52	8765.883	37684.746
4654	53.5	11438.407	39362.77
1729	53.5	8962.251	39581.105
8026	53.48	13240.421	36976.254
4484	53.48	11341.159	35821.902
4002	53.46	10809.417	38160.223
3629	53.46	10584.442	39913.129
2943	53.46	9935.461	34296.113
2638	53.44	9624.882	39676.445
3832	53.44	10567.103	33371.805
7591	53.44	12830.633	33327.195
7548	53.44	12914.484	34935.563
2075	53.4	9243.133	37486.742
3423	53.4	10560.615	33948.766
4446	53.4	11291.075	34533.902
2078	53.38	9188.204	37550.613
8305	53.38	13366.416	36953.629
8237	53.38	13526.101	34670.977
7088	53.36	12524.532	34162.668
3233	53.36	10254.418	37299.969
2539	53.36	9546.085	36276.547
7897	53.36	13345.683	39928.551
9546	53.34	14244.788	39768.98
1724	53.34	8967.57	39685.125
8890	53.34	13877.663	38563.438
694	53.32	8191.981	38295.031
363	53.31	7754.957	34284.953
5130	53.31	12038.867	39139.855
5212	53.31	11972.863	36604.074
6846	53.29	12313.332	38579.496
4609	53.29	11253.831	39518.563
5490	53.27	12075.749	36905.762
4200	53.27	11156.244	36167.113
5508	53.27	12165.722	37786.383
2214	53.25	9481.529	37863.926
1863	53.25	8877.468	34420.078
2700	53.23	9764.088	38413.695
9082	53.23	14086.104	36681.469
4545	53.23	11377.337	37416.508
8876	53.21	13955.967	38321.359
5101	53.21	11753.018	39998
8160	53.19	13155.073	33902.652
2225	53.15	9417.798	37790.938
4449	53.13	11407.876	34677.961
6894	53.13	12420.538	37320.617
3960	53.13	10880.448	36816.34
1925	53.11	9183.424	33163.57
349	53.11	7681.729	34143.664
9416	53.11	14322.834	35852.758
2595	53.11	9554.245	38242.676
886	53.11	8391.237	33181.297
7793	53.11	13072.978	37993.781
7571	53.11	12826.117	34273.359
873	53.1	8105.871	33042.453
8893	53.1	13879.38	38662.844
9784	53.08	14451.943	34402.738
2192	53.08	9285.12	38540.895
9582	53.08	14629.831	38956.789
8528	53.08	13741.601	36577.652
3558	53.06	10548.706	38112.035
5062	53.04	11666.823	39075.531
3070	53	9973.715	37887.41
7416	53	12839.121	39342.473
3454	52.98	10437.966	34918.188
8812	52.98	13889.885	36190.055
9025	52.98	14203.657	37696.742
8216	52.96	13454.419	34204.609
3840	52.94	10766.669	33232.969
7205	52.92	12626.037	37122.727
7802	52.88	12944.11	38172.766
3466	52.88	10547.92	35260.453
2063	52.87	9107.355	37051.258
7683	52.87	13074.651	34766.902
402	52.87	7958.423	35002.672
555	52.85	7857.576	38211.203
9226	52.85	14331.956	33031.555
5158	52.85	11918.548	38583.703
8798	52.81	13959.612	36014.73
1373	52.81	8733.264	34200.473
1336	52.81	8765.43	33261.598
4978	52.81	11838.747	36071.629
8254	52.79	13356.419	35148.652
4714	52.79	11509.776	37358.926
2553	52.79	9530.492	36794.301
6849	52.77	12307.291	38336.512
9317	52.75	14331.82	35531.16
7074	52.75	12603.846	33773.379
1717	52.75	9034.108	39646.684
3361	52.75	10272.49	33484.41
2925	52.75	10115.479	33918.113
2789	52.73	9865.645	36287.063
1200	52.73	8555.433	36705.039
3965	52.73	10988.713	37098.664
9529	52.73	14225.305	39313.258
1422	52.73	8637.832	36149.563
2659	52.73	9714.744	39662.645
8758	52.71	13853.24	34734.633
7599	52.69	12833.205	33260.879
4327	52.69	11261.804	33438.543
7399	52.67	12912.127	39660.828
439	52.67	7704.529	35603.203
1969	52.67	9213.928	34449.242
1629	52.65	8834.148	38118.129
2408	52.64	9377.648	33304.113
3968	52.64	10806.031	37158.012
8211	52.62	13538.682	34059.332
8185	52.62	13283.01	33139.945
757	52.62	8001.54	36259.672
8908	52.6	13887.323	39200.398
9310	52.6	14240.319	35299.789
518	52.6	7978.361	37545.691
8521	52.6	13655.38	36782.07
7773	52.58	13062.118	37540.555
8078	52.56	13279.24	35553.133
7673	52.56	12929.062	34640.707
2464	52.54	9589.739	34086.887
8306	52.52	13441.636	36988.926
2807	52.52	9900.029	35829.727
8349	52.5	13377.592	38426.457
8115	52.5	13166.891	34615.711
7180	52.5	12707.356	36261.863
994	52.5	8251.332	36097.332
8042	52.48	13147.258	36433.863
4141	52.48	11150.185	37703.281
2418	52.46	9580.644	33156.375
6203	52.46	12356.302	39701.066
9744	52.46	14559.757	35254.859
823	52.44	8195.046	34379.117
3007	52.44	10072.699	36297.023
1848	52.42	8860.808	35408.305
7728	52.42	12974.745	36005.398
3568	52.41	10404.377	38491.773
4036	52.41	10988.867	39389.148
9073	52.41	14046.829	36815.48
8657	52.41	13681.521	34103.875
1880	52.41	8911.815	33936.855
530	52.39	7668.567	37798.602
1069	52.39	8312.609	38307.707
7206	52.39	12689.675	37214.594
963	52.37	8355.407	35169.277
5241	52.37	11952.002	35642.125
8822	52.35	13836.507	36494.496
8963	52.33	14154.918	39330.555
1831	52.33	8950.334	35588.223
9078	52.33	14208.234	36620.086
9254	52.33	14232.718	33688.262
2079	52.31	9187.819	37567.855
8167	52.31	13323.414	33735.691
7521	52.31	12918.312	35778.863
4814	52.29	11498.295	33855.785
4133	52.29	11045.322	37915.445
9593	52.29	14433.351	38662.688
9559	52.29	14566.35	39433.902
6934	52.29	12356.767	36174.008
7037	52.29	12378.141	33318.27
7133	52.27	12597.442	35202.727
7811	52.25	13061.991	38305.891
5263	52.25	11994.33	35157.328
9708	52.21	14486.736	36001.539
2407	52.19	9308.182	33290.395
524	52.18	7924.56	37696.309
2889	52.18	9747.244	33060.758
9014	52.16	14188.381	37883.156
3757	52.16	10606.105	35483.719
7025	52.16	12315.92	33435.832
2924	52.16	9958.925	33908.504
9244	52.16	14313.939	33352.719
7947	52.14	13218.435	38766.363
1139	52.14	8530.537	39210.914
4909	52.12	11824.658	34082.84
5385	52.12	12267.72	34016.547
9139	52.12	14093.166	35096.887
9280	52.1	14370.674	34536.816
2155	52.1	9340.682	39756.188
8303	52.1	13540.654	36873.508
3628	52.1	10571.533	39885.996
9662	52.1	14435.152	36971.891
394	52.08	7728.69	34794.824
2050	52.08	9259.749	36708.254
2714	52.08	9794.487	37849.684
4051	52.06	10831.8	39889.879
9563	52.06	14476.405	39550.125
7376	52.06	12606.368	39769.621
1107	52.06	8307.957	39998.965
4964	52.04	11836.364	35706.781
701	52.04	8135.61	37975.191
564	52.04	7979.127	38404.18
8031	52.02	13339.171	36805.859
8027	52.02	13350.978	36714.57
6194	52	12366.125	39852.602
7040	52	12488.473	33059.574
7083	52	12585.486	34045.41
3162	52	10348.065	39288.734
4702	52	11566.991	37962.207
7598	51.98	12803.267	33239.25
7746	51.98	13045.09	36648.711
4974	51.98	11731.555	36001.551
425	51.96	7985.73	35402.063
1798	51.96	8970.538	37297.113
7792	51.96	13100.355	37929.055
9591	51.95	14457.015	38886.98
1116	51.95	8432.244	39869.723
8158	51.95	13299.729	33842.402
8446	51.93	13740.64	39009.324
1280	51.93	8599.898	34173.531
740	51.93	8077.789	36584.961
4070	51.91	11176.336	39597.27
9011	51.89	14124.425	38117.691
1843	51.89	8872.294	35544.137
7922	51.89	13180.668	39392.168
8169	51.89	13139.197	33511.02
1934	51.87	9256.21	33252.25
9053	51.87	14104.604	37126.59
723	51.85	8012.752	36887.141
1864	51.85	8934.309	34130.93
4555	51.85	11384.226	37892.688
3798	51.83	10774.091	33967.867
5011	51.83	11748.765	37529.148
8033	51.83	13160.018	36835.254
4457	51.83	11223.617	34929.609
8413	51.81	13603.484	39786.426
3634	51.81	10750.964	39608.039
7755	51.81	13021.798	36852.598
7923	51.81	13347.241	39423.008
1046	51.79	8281.769	37579.363
5491	51.79	12175.491	36920.488
5288	51.79	11902.879	34291.586
7499	51.79	12906.581	36234.059
3797	51.77	10651.865	34274.93
4661	51.77	11582.463	39224.848
752	51.77	8099.796	36468.043
2658	51.74	9766.19	39626.957
7138	51.72	12527.865	35366.926
3936	51.72	10795.528	35897.039
5420	51.7	12099.613	35061.047
3885	51.68	10872.637	34319.879
1188	51.68	8451.199	37221.949
9431	51.68	14383.969	36172.344
4238	51.66	11134.861	34979.145
7727	51.66	12967.858	35931.168
7360	51.66	12648.635	39414.801
7643	51.66	13034.67	33804.57
3846	51.66	10891.679	33045.297
6186	51.64	12081.589	39967.168
3404	51.64	10493.276	33512.344
2597	51.64	9616.676	38372.301
777	51.64	8092.631	35867.129
698	51.64	8147.711	37834.105
1199	51.62	8566.403	36996.586
731	51.62	8152.335	37006.141
5402	51.6	12244.063	34509.27
3031	51.58	10058.04	37038.82
3023	51.58	10008.115	36690.078
2043	51.58	9076.58	36405.48
2455	51.58	9565.317	33818.227
3119	51.58	9997.575	39279.98
4335	51.58	11358.467	33669.98
3430	51.56	10444.575	34122.191
7141	51.56	12703.303	35398.191
2391	51.56	9470.738	33557.211
6198	51.56	12427.724	40000.891
6892	51.56	12292.502	37306.129
8352	51.54	13370.229	38508.488
6872	51.54	12403.535	37970.441
5140	51.52	12055.316	38884.484
9217	51.51	14090.28	33267.461
8755	51.51	13798.733	34712.051
3275	51.51	10236.335	35902.699
9657	51.51	14582.382	36912.813
1397	51.51	8747.394	34901.086
4741	51.51	11531.112	36593.605
3882	51.49	10886.875	34183.023
4681	51.49	11593.192	38317.02
869	51.49	8162.079	33297.461
1045	51.47	8313.233	37579.305
4737	51.45	11501.291	36808.254
8252	51.43	13567.356	35064.648
8144	51.43	13319.653	34443.492
7151	51.43	12645.494	35608.164
2424	51.43	9663.444	33229.973
735	51.41	7992.842	36724.887
2999	51.39	9926.884	36147.125
7737	51.39	13050.976	36369.199
8709	51.39	13906.954	33742.715
8170	51.39	13286.913	33553.801
1101	51.37	8374.343	39839.879
8551	51.37	13610.481	36026.781
2302	51.35	9346.176	35384.941
8996	51.35	14013.15	38198.539
2202	51.33	9460.341	38418.688
3285	51.31	10225.858	35576.023
2491	51.31	9621.379	34564.395
7484	51.29	12867.258	37065.555
9111	51.29	14047.368	35794.395
2598	51.29	9542.175	38401.09
4761	51.28	11612.476	35627.457
5134	51.28	11967.953	38971.281
1974	51.28	9245.05	34602.602
3052	51.26	10046.854	37474.477
5093	51.26	11656.068	39860.691
4276	51.26	11013.769	33833.223
8611	51.26	13576.341	35084.652
7898	51.26	13205.108	39937.348
7517	51.24	12853.142	35992.906
3844	51.24	10753.279	33102.301
8423	51.24	13640.671	39613.891
3636	51.24	10772.805	39624.84
8373	51.24	13549.1	39080.371
7582	51.22	12734.864	33876.223
3801	51.22	10674.886	34013.484
8176	51.18	13177.276	33254.898
7065	51.18	12519.352	33477.938
9528	51.16	14270.742	39300.234
605	51.14	7744.776	39279.988
426	51.14	7863.701	35403.867
2878	51.14	9918.827	33519.098
4796	51.14	11516.088	34417.383
2622	51.12	9599.825	39227.523
4847	51.12	11634.484	33290.805
6993	51.1	12454.892	34506.027
9137	51.1	14167.357	35411.176
3218	51.08	10250.306	37814.785
1021	51.08	8327.157	36608.281
887	51.08	8346.348	33198.156
7691	51.08	12982.291	34913.258
4739	51.08	11435.25	36570.422
3988	51.08	10940.406	37824.789
4195	51.06	11126.209	36116.246
3075	51.06	9927.353	37950.352
4080	51.05	11165.345	39399.719
9626	51.05	14448.177	37599.789
9121	51.05	14199.839	35682.797
5033	51.05	11677.596	38167.719
5222	51.03	11896.524	36231.855
8609	51.03	13659.019	35044.949
384	51.03	7974.921	34688.207
8006	51.03	13323.398	37632.266
7028	51.03	12417.695	33454.781
2353	51.03	9398.757	34375.977
1814	51.01	8910.65	36698.617
4769	51.01	11579.333	35553.293
1432	50.99	8846.622	36577.012
8889	50.99	13794.795	38528.613
4628	50.99	11561.105	39843.668
6183	50.97	12269.138	39871.102
8732	50.97	13883.327	34155.313
894	50.97	8231.685	33271.063
1781	50.95	8874.759	37973.133
516	50.95	7925.527	37479.211
1202	50.95	8450.975	36729.379
5382	50.95	12116.55	33941.363
565	50.95	7795.021	38412.273
7823	50.93	13073.997	38473.512
7393	50.93	12776.567	39829.566
9769	50.93	14497.005	34736.676
8628	50.91	13601.168	34487.492
9549	50.91	14271.559	39917.598
2806	50.89	9905.577	35815.555
8739	50.89	13922.011	34352.504
1334	50.89	8826.737	33153.813
1455	50.89	8655.589	37721.738
3661	50.87	10616.751	38855.586
5422	50.85	12252.844	35113.176
5435	50.85	12241.573	35455.539
3695	50.85	10649.288	37770.859
9632	50.83	14522.996	37429.785
4549	50.83	11408.25	37563.293
4477	50.83	11209.653	35581.992
9412	50.82	14232.686	35830.797
4275	50.82	11170.563	33832.934
8584	50.82	13693.431	35340.445
5301	50.82	11927.435	33822.957
7207	50.82	12596.713	37219.906
6902	50.78	12370.563	36757.336
1972	50.78	9135.326	34501.016
2469	50.76	9685.588	34193.199
1052	50.76	8335.475	37754.832
1739	50.76	8958.89	39233.227
7440	50.74	12753.73	38598.758
514	50.72	7705.357	37436.387
2120	50.7	9190.889	38780.801
4336	50.68	11307.311	33706.406
7920	50.68	13147.723	39360.492
8477	50.68	13599.4	38366.105
8947	50.68	14114.247	39702.656
3500	50.68	10503.671	36449.09
1272	50.68	8545.823	34539.203
4989	50.66	11698.997	36495.73
4699	50.66	11607.666	37889.785
8629	50.64	13629.809	34489.09
2400	50.64	9434.471	33174.645
2147	50.64	9098.404	39738.047
1351	50.64	8770.281	33677.969
9287	50.64	14227.792	34691.828
535	50.62	7669.711	37881.773
2133	50.61	9083.079	39212.48
9576	50.61	14489.931	39124.621
6987	50.59	12450.963	34645.41
2134	50.59	9124.973	39245.648
8808	50.59	13950.858	36125.234
935	50.59	8283.98	34119.57
1048	50.59	8226.55	37685.566
3160	50.59	10157.103	39551.973
1967	50.59	9066.857	34418.039
4874	50.57	11666.47	33379.492
9262	50.57	14250.263	34080.988
813	50.55	8047.901	34690.469
6959	50.55	12459.71	35295.402
1313	50.53	8578.536	33624.227
4023	50.53	10964.332	39021.723
8387	50.53	13472.221	39507.363
7950	50.51	13239.696	38786.867
5152	50.51	11992.712	38776.332
7997	50.49	13206.2	37774.773
3657	50.49	10743.777	39189.926
2067	50.49	9185.373	37196.457
1073	50.47	8371.503	38470.805
8310	50.47	13566.74	37097.547
6205	50.47	12404.817	39582.367
7216	50.45	12519.149	37497.012
2592	50.45	9559.962	38060.168
2573	50.45	9579.815	37448.559
973	50.45	8304.9	35417.195
5169	50.43	11956.437	38176.395
5300	50.43	11979.337	34083.012
7257	50.43	12546.229	38632.133
7238	50.43	12562.426	38027.367
3028	50.43	10062.059	36967.836
8557	50.41	13757.308	35864.473
812	50.41	8121.57	34666.332
1636	50.41	8830.777	38414.711
542	50.39	7787.078	37972.953
1100	50.38	8373.794	39770.574
2858	50.38	9736.493	34184.848
3107	50.38	9987.317	38904.379
4990	50.34	11659.011	36518.762
1796	50.34	8903.501	37275.434
7467	50.32	12922.85	37773.656
8855	50.3	13990.23	37606.43
908	50.3	8357.342	33587.297
805	50.3	8118.535	35055.453
3111	50.3	9948.305	39060.789
8431	50.3	13645.723	39513.656
3419	50.28	10397.197	33848.07
6913	50.28	12289.066	36495.574
393	50.28	7751.454	34783.992
5277	50.28	11921.026	34612.426
7069	50.28	12698.565	33702.648
6174	50.28	12136.817	39483.188
7131	50.26	12569.183	35127.469
7878	50.26	13006.704	39844.859
4340	50.26	11228.671	33916.289
1247	50.26	8491.842	35128.109
7385	50.24	12616.398	39942.688
8723	50.24	13898.383	34090.16
7840	50.24	13055.379	38970.473
5515	50.24	12223.608	37992.051
538	50.22	7912.039	37929.762
6994	50.22	12375.642	34531.152
581	50.22	7921.587	38845.402
9089	50.2	14188.711	36329.859
1927	50.2	9075.408	33166.766
8872	50.2	13793.151	38235.309
3837	50.18	10752.526	33172.156
1634	50.18	8730.187	38374.137
4307	50.18	11124.185	33069.246
8219	50.15	13500.666	34222.234
2711	50.15	9729.477	38059.777
9308	50.13	14418.391	35244.879
9696	50.13	14607.085	36147.926
8613	50.13	13711.088	34829.434
4671	50.13	11451.968	38900.148
9047	50.11	14093.255	37062.301
7019	50.11	12419.517	33540.168
8010	50.09	13301.519	37379.121
815	50.09	8016.963	34493.379
1126	50.05	8543.791	39433.355
2823	50.05	9774.695	35296.77
751	50.01	8024.372	36466.145
9635	50.01	14557.248	37468.328
649	50.01	8129.049	40010.133
1741	50.01	8963.7	39003.266
9755	49.99	14474.803	35195.324
3980	49.99	10918.208	37559.191
7481	49.99	12879.693	37248.488
1655	49.97	8779.42	38830.152
7759	49.95	12957.306	36987.762
8907	49.95	13790.002	39146.031
5106	49.95	12047.498	39826.676
2132	49.95	9081.213	39157.715
8081	49.95	13186.531	35569.383
352	49.95	7918.864	34169.508
8571	49.95	13781.911	35449.145
9572	49.95	14544.804	39361.125
4150	49.93	11098.226	37658.82
1844	49.93	8970.04	35330.875
1736	49.93	8908.769	39410.293
7766	49.92	12927.514	37403.324
1737	49.92	8919.28	39121.832
741	49.92	8121.926	36599.613
997	49.9	8256.276	36224.93
7449	49.9	12730.447	38188.551
3764	49.9	10760.913	35379.859
8230	49.88	13532.873	34435.16
8246	49.86	13518.138	34933.523
3123	49.86	9933.763	39370.613
4756	49.86	11585.798	35762.898
401	49.84	7912.461	34976.691
2486	49.84	9629.814	34511.68
3691	49.84	10564.837	37947.262
1761	49.84	8866.569	38377.293
1461	49.8	8704.073	37875.602
5413	49.8	12079.436	34903.836
2757	49.8	9798.625	36880.93
7386	49.8	12583.432	39973.484
8765	49.8	13907.938	34938.633
4774	49.78	11432.145	35401.164
9677	49.78	14491.051	36849.313
4603	49.78	11299.152	39475.652
3816	49.76	10690.517	33670.707
8443	49.76	13707.641	39151.832
619	49.76	7970.232	39583.816
6940	49.74	12456.289	35574.789
9267	49.74	14407.893	34207.914
9409	49.72	14306.819	35708.031
3559	49.7	10452.856	38128.613
2971	49.69	10042.383	34924.391
9553	49.69	14444.007	39876.063
2488	49.67	9590.6	34530.012
7139	49.67	12588.48	35367.852
1777	49.65	9057.498	37834.684
3953	49.65	10865.388	36459.332
9789	49.65	14495.11	34185.988
8057	49.65	13184.138	35823.551
8545	49.65	13735.795	36131.438
3155	49.63	10168.184	39717
1904	49.63	8859.991	33040.652
8132	49.63	13202.872	34584.902
390	49.63	7819.369	34722.465
9209	49.63	14080.462	33171.109
9530	49.61	14420.817	39318.777
7692	49.61	13111.215	34939.129
1458	49.61	8672.63	37758.07
4105	49.61	11184.911	38784.758
4599	49.59	11270.607	39411.715
387	49.59	7785.55	34702.141
5131	49.59	12010.831	39154.102
1685	49.57	8783.53	39668.996
9166	49.57	14159.187	34338.281
6182	49.57	12171.078	39810.668
8181	49.57	13253.189	33032.129
8784	49.57	13988.156	35654.48
3852	49.55	10936.258	33126.309
4846	49.55	11422.515	33272.965
3356	49.53	10296.394	33701.883
2768	49.49	9907.485	36752.344
8654	49.49	13744.892	34047.305
4540	49.49	11238.219	37293.566
5168	49.47	11901.302	38415.758
7949	49.47	13269.297	38780.84
3128	49.46	9958.662	39566.688
3857	49.42	10879.98	33301.266
5183	49.42	11968.444	37569.355
8088	49.42	13327.343	35345.086
2049	49.42	9112.202	36685.063
7654	49.42	13127.308	34004.301
1811	49.42	9007.437	36599.727
6896	49.42	12485.328	37066.059
2004	49.42	9067.602	35138.914
2801	49.42	9811.959	35982.676
5377	49.4	12260.533	33741.266
8017	49.4	13345.243	37228.648
7108	49.4	12634.607	34340.801
1418	49.4	8831.715	35928.723
1661	49.4	8704.59	39053.441
7678	49.4	13025.423	34684.777
4996	49.4	11819.952	36659.145
6906	49.38	12290.69	36659.324
7355	49.38	12596.858	39308.777
2112	49.36	9092.833	38538.832
4521	49.34	11411.068	36693.953
3002	49.34	10074.349	36221.32
1928	49.34	9130.192	33190.371
8332	49.32	13531.413	37861.293
8505	49.32	13642.903	37080.059
2778	49.32	9883.047	36418.594
7862	49.3	12959.791	39368.371
4223	49.3	11106.681	35445.824
4098	49.3	11170.182	38885.137
8860	49.3	13926.001	37712.078
3316	49.28	10289.554	34632.473
11	49.28	7796.717	33247.648
1074	49.28	8264.849	38532.531
842	49.28	8193.766	33704.461
864	49.28	8091.83	33214.922
4872	49.25	11703.654	33302.254
9433	49.25	14321.194	36208.496
7769	49.25	13051.885	37447.008
2442	49.23	9663.853	33643.398
8288	49.23	13411.059	36344.891
7711	49.23	13137.123	35464.906
1954	49.23	9254.433	33999.629
1261	49.23	8540.278	34862.953
9813	49.21	14582.114	33167.805
4296	49.19	11151.443	33231.332
4878	49.19	11729.039	33419.219
7214	49.19	12559.928	37394.379
4050	49.19	10843.901	39826.227
3456	49.17	10504.898	34984.273
9041	49.17	14188.253	37216.41
5064	49.17	11829.643	39125.5
2129	49.15	9079.374	39136.336
2727	49.15	9901.356	37581.777
2211	49.15	9286.266	38086.141
438	49.15	7914.519	35603.211
2550	49.13	9568.929	36650.074
5112	49.13	11998.385	39620.914
4919	49.13	11827.375	34270.23
8330	49.11	13546.679	37841.637
7812	49.09	12951.831	38323.637
4915	49.09	11801.091	34207.648
9691	49.09	14610.363	36310.41
789	49.09	8033.807	35556.516
4839	49.05	11596.752	33411.918
8474	49.05	13748.384	38319.023
8239	49.05	13523.461	34705.773
8242	49.05	13512.735	34773.754
4445	49.03	11270.803	34507.641
380	49.03	7950.827	34495.402
2534	49.03	9688.386	35993.219
409	49.03	7680.157	35099.547
7428	49.02	12742.218	39105.398
1103	49.02	8396.117	39857.793
7196	49	12551.562	36827.762
1	49	7933.301	33001.789
8495	48.98	13776.236	37663.184
5372	48.98	12254.289	33633.063
641	48.98	7824.39	40008.398
3307	48.96	10342.199	35031.906
7814	48.96	13075.125	38347.18
7185	48.96	12554.65	36453.402
2972	48.94	10082.854	34935.055
4991	48.94	11685.85	36520.605
1872	48.94	8917.285	34076.68
4806	48.92	11630.222	34285.359
8357	48.92	13418.798	38695.824
3508	48.9	10443.879	36823.031
6983	48.9	12321.74	34889.262
831	48.9	8083.518	34257.781
4676	48.9	11553.706	38735.863
8307	48.88	13527.86	37042.871
2053	48.86	9229.039	36771.898
5226	48.86	12023.648	36323.84
2840	48.86	9851.744	34737.992
2887	48.84	9806.661	33296.816
3256	48.82	10277.953	36420.875
5070	48.82	11674.447	39318.301
8753	48.82	13920.458	34678.953
460	48.8	7966.63	36050.48
9562	48.79	14630.425	39543.797
686	48.79	8168.958	38530.98
2166	48.79	9302.096	39674.809
3809	48.79	10726.985	33816.668
4524	48.79	11238.891	36773.035
7384	48.77	12595.396	39929.059
7436	48.77	12737.042	38778.566
3331	48.77	10219.556	34354.023
9309	48.75	14392.085	35276.742
632	48.75	7840.537	39856.117
4764	48.73	11598.7	35423.117
3638	48.73	10587.007	39640.695
9776	48.73	14464.694	34506.535
9158	48.73	14057.272	34450.965
793	48.73	8058.861	35364.766
3	48.71	7865.668	33055.023
916	48.69	8283.608	33843.078
664	48.69	8044.219	39331.57
9482	48.67	14379.942	37866.234
2167	48.67	9382.896	39704.992
5383	48.65	12071.856	33964.055
2917	48.65	10032.713	33680.398
8290	48.65	13391.966	36420.742
8447	48.65	13588.592	39012.906
4605	48.65	11210.547	39485.215
7048	48.65	12598.53	33109.934
9151	48.63	14092.682	34863.531
3532	48.63	10560.246	37366.121
1138	48.63	8577.782	39194.152
449	48.63	7673.599	35805.238
4044	48.63	10960.031	39706.328
6200	48.61	12388.68	39617.824
3805	48.61	10642.519	34073.262
4573	48.61	11391.131	38755.426
2040	48.61	9250.264	36299.563
488	48.57	7738.355	36712.605
3178	48.57	10305.152	39017.883
8553	48.57	13698.89	35766.055
3773	48.57	10635.501	34858.766
2860	48.56	9908.618	34190.504
1689	48.56	8710.638	39768.934
1959	48.54	9221.691	34180.727
1648	48.54	8779.797	38686.422
3247	48.54	10333.948	36998.773
2164	48.54	9382.98	39664.977
3826	48.54	10724.078	33530.531
2206	48.54	9473.354	38163.953
1250	48.54	8470.318	34960.301
2029	48.54	9275.906	35786.141
4071	48.52	11200.675	39635.797
3171	48.52	10253.798	39160.914
4476	48.52	11298.311	35563.563
5365	48.52	12253.433	33296.066
2487	48.5	9546.222	34520.531
4181	48.5	11149.679	36640.664
5454	48.48	12183.032	36239.633
8514	48.48	13647.657	36931.023
3333	48.46	10289.502	34372.215
8146	48.46	13256.538	34162.246
3021	48.46	10133.821	36563.703
8214	48.46	13500.032	34152.113
3511	48.46	10486.419	36896.258
8656	48.46	13745.594	34100.426
728	48.46	8023.57	36937.074
1412	48.44	8702.212	35586.098
8683	48.44	13666.004	33096.41
6897	48.42	12444.256	37072.859
1315	48.42	8611.28	33361.594
7007	48.42	12320.85	34091.313
2103	48.42	9272.152	38248.77
7764	48.4	13080.231	37375.305
2240	48.4	9431.235	37317.496
3853	48.38	10898.272	33187.977
3433	48.38	10474.805	34211.566
7576	48.38	12834.031	34072.867
1136	48.38	8632.694	39119.453
7818	48.36	12939.214	38407.223
4697	48.36	11616.181	37827.109
8807	48.36	13943.872	36088.898
3723	48.34	10733.476	36824.344
3624	48.34	10434.994	40004.68
4510	48.34	11358.133	36306.668
3851	48.34	10889.227	33119.258
7584	48.33	12822.185	33905.039
3041	48.33	10037.218	37243.715
2216	48.33	9454.547	37881.949
2825	48.33	9769.9	35332.902
1293	48.31	8420.976	34089.145
322	48.31	7809.171	33685.043
4045	48.31	10884.729	39735.219
6833	48.29	12318.613	38855.469
4065	48.29	11149.21	39962.941
2959	48.27	9985.639	34673.727
2535	48.27	9551.52	36075.133
7625	48.25	13035.392	33345.957
2729	48.25	9911.721	37635.871
9534	48.23	14367.412	39525.52
5209	48.23	11933.93	36762.484
1749	48.23	8913.976	38678.047
7455	48.23	12919.01	38287.449
2198	48.21	9478.646	38363.859
7163	48.21	12674.746	35992.988
4655	48.21	11505.501	39397.098
8366	48.19	13506.092	38955.707
8220	48.19	13374.889	34227.945
4581	48.19	11324.409	38986.703
8488	48.19	13598.404	37901.797
7408	48.19	12759.795	39478.555
5334	48.17	12134.976	33014.887
7424	48.17	12733.386	38965.141
2690	48.17	9899.692	38660.758
8635	48.15	13575.028	34600.398
4041	48.15	10859.929	39597.262
9147	48.15	14091.991	35228.59
1828	48.15	9052.878	35771.07
4970	48.13	11827.392	35882.164
5043	48.13	11690.843	38344.375
3077	48.13	10045.477	38001.133
1651	48.13	8701.177	38744.063
1086	48.13	8260.884	39130.191
1865	48.12	9047.452	34135.32
4925	48.12	11744.072	34465.961
9605	48.12	14465.66	38440.891
3036	48.12	10020.801	37203.109
2466	48.1	9650.567	34110.68
1841	48.1	8852.127	35475.84
7538	48.08	12872.898	35383.137
2989	48.08	9961.693	35624.008
3768	48.08	10584.063	35187.43
6910	48.06	12390.854	36694.91
3517	48.06	10469.994	36956.227
3668	48.04	10588.59	38708.008
5045	48.04	11768.95	38423.281
9588	48.02	14520.596	39102.695
5411	48.02	12230.975	34819.961
3248	48	10193.241	36998.469
8697	48	13797.459	33208.902
8172	48	13174.757	33631.262
7123	48	12633.717	34992.348
1172	47.98	8506.34	37690.359
6912	47.96	12415.384	36461.578
4072	47.96	11195.597	39652.625
575	47.96	7824.49	38731.891
1833	47.94	9044.395	35673.059
8207	47.94	13413.231	33934.859
5199	47.94	11867.838	37128.617
9154	47.94	14028.58	34918.246
612	47.92	7771.362	39471.691
1169	47.92	8431.948	37864.648
7263	47.9	12552.477	38792.332
699	47.9	8183.838	37889.012
8439	47.9	13761.281	39401.211
808	47.89	8044.63	34804.855
7929	47.89	13153.553	39240.406
8995	47.89	14037.762	38192.512
834	47.89	7998.25	34023.176
651	47.87	8007.075	39653.367
[truncated: 4,269 more rows]
