# Supplementary material for: Insights on the Control of Yeast Single-Cell Growth Variability by Members of the Trehalose Phosphate Synthase (TPS) Complex
Source: Front Cell Dev Biol. 2021 Jan 28;9:607628. doi: 10.3389/fcell.2021.607628 (PMC7876269; doi:10.3389/fcell.2021.607628)
Supplement: Supplementary file 2 [file Data_Sheet_1.ZIP › final_code/input_datasets/Ntd-TSL1_SortedCells5_plus_t2.csv]

Id	Area (µm²)	Centre X Position (µm)	Centre Y Position (µm)
9029	88.66	13496.484	35393.293
8575	88.33	13334.46	39795.984
763	83.37	8150.554	36385.109
10162	79.91	14167.159	34316.02
989	79.12	8393.776	33484.488
1492	77.97	8437.276	36422
6486	76.29	11555.723	33813.031
8340	74.33	13006.268	33910.926
8561	74.33	13097.172	39590.723
9563	72.57	13652.87	33814.43
2356	71.48	9027.628	33121.605
7490	71.06	12492.546	37643.531
6079	69.91	11324.012	36965.574
6990	69.62	11994.046	35500.824
4165	69.43	10206.056	38484.754
2573	67.38	9109.269	37546.805
1420	66.59	8556.204	37948.992
7550	66.52	12346.968	35674.383
2449	66.35	9161.989	34921.57
5879	64.91	11017.217	34717.891
6023	64.77	11371.757	35574.949
8698	63.89	13341.765	37751.668
5998	63.64	11408.01	34897.18
7869	63.17	12560.641	37939.051
1898	62.11	8732.491	37263.488
6659	62.07	11679.881	36633.535
2853	61.75	9343.374	37451.273
896	61.38	8052.131	34158.152
1636	60.87	8603.29	33824.309
5637	60.87	11150.021	39972.691
10136	60.64	14189.164	35399.016
5824	60.25	11057.603	36072.434
1865	60.14	8632.82	36713.094
6627	60.06	11689.955	35859.207
4701	59.87	10456.203	37104.922
8861	59.62	13333.936	34679.668
2274	59.41	9006.335	34479.309
10131	59.35	14160.787	35298.844
5033	59.34	10715.511	37025.84
7141	59.03	12189.527	34394.121
4432	58.74	10559.834	33593.41
1305	57.94	8362.07	39863.969
648	57.94	8190.548	38961.504
3010	57.73	9348.458	34136.703
2236	57.48	9055.249	35319.168
1097	57.36	8272.665	35429.816
2027	57.3	9023.073	39960.844
5560	57.15	10888.97	38428.445
9046	56.85	13565.956	35944.855
9436	56.71	13747.808	36811.059
7616	56.42	12447.066	33805.23
2441	56.4	9159.726	34595.93
4802	56.37	10350.728	38523.109
9555	56.29	13763.856	34002.145
2376	56.23	9193.932	33391.27
4674	56.19	10552.156	36809.801
4201	56.19	10272.284	38038.234
10865	55.96	14610.723	36157.051
5943	55.95	11379.04	33103.23
8740	55.87	13342.825	37124.992
5208	55.72	10695.872	34770.324
7752	55.64	12682.043	34889.047
2750	55.58	9276.52	39670.066
8029	55.37	12851.7	38651.211
3677	55.33	9806.562	34795.426
2246	55.33	9057.287	35199.473
6358	55.22	11496.165	37460.516
10170	55.2	14194.183	33977.824
10212	55.18	14338.246	33065.066
9440	55.08	13604.381	36592.641
2955	55.06	9467.546	35140.66
6771	54.97	11850.965	39251.465
6127	54.95	11383.379	38127.066
6332	54.76	11423.123	37948.453
2836	54.7	9480.541	37775.652
9320	54.68	13781.264	39100.555
6469	54.68	11604.293	34148.836
10312	54.6	14402.964	35477.605
4559	54.59	10525.597	35340.555
1507	54.47	8596.328	36128.203
765	54.39	8172.301	36480.371
7920	54.26	12635.356	38845.102
2756	54.26	9393.919	39453.559
2358	54.16	9134.268	33032.836
7725	54.13	12677.397	34413.137
531	54.05	7950.722	39240.711
8073	53.93	12875.177	38198.43
6231	53.82	11613.742	40007.367
151	53.7	7818.939	35076.031
314	53.67	7982.895	36735.414
8690	53.65	13196.541	37916.891
5740	53.63	10996.23	37922.246
682	53.59	8082.252	38420.563
8271	53.44	12908.312	34390.484
10545	53.34	14549.381	39700.125
8332	53.28	13103.231	33751.883
2167	53.26	8991.733	36617.813
5550	53.23	10827.455	38159.277
124	53.21	7650.238	34763.059
3951	53.19	10106.526	37334.078
2333	53.13	9039.371	33564.867
7572	53.09	12444.54	35119.809
3533	53.03	9868.519	37692.781
1399	53.01	8485.813	38418.637
1499	52.98	8591.128	36237.613
10557	52.96	14629.342	39490.434
3572	52.96	9905.92	36985.277
7933	52.96	12620.607	39167.965
1511	52.96	8624.206	35921.305
10087	52.94	14192.933	36407.668
8526	52.9	12982.728	38835.895
9049	52.9	13567.021	36015.094
205	52.88	7670.727	35664.43
5344	52.78	10789.614	33935.57
4870	52.75	10474.051	39747.559
6697	52.67	11700.87	37517.113
1306	52.59	8414.83	39876.941
9831	52.48	13921.584	38106.66
9274	52.48	13744.462	39814.176
1489	52.44	8580.954	36412.578
6857	52.42	12044.056	39106.598
9366	52.4	13711.818	38271.242
2091	52.4	9002.497	38581.605
2321	52.38	9023.194	33934.027
1146	52.38	8335.725	36618.977
1339	52.38	8626.475	39312.965
5458	52.36	10809.075	36298.77
515	52.33	7742.525	39067.973
7313	52.27	12199.918	38573.879
1808	52.27	8700.699	35445.465
6490	52.23	11614.909	33890.602
1414	52.21	8445.978	38115.004
4582	52.19	10462.01	35588.578
7519	52.13	12474.41	36600.441
10466	52.11	14238.514	38616.82
9741	52.06	13882.539	36302.594
8956	52.04	13484.937	33705.504
6599	52.02	11811.46	35241.254
6297	51.98	11530.93	38739.629
7194	51.96	12169.822	35769.664
4891	51.88	10719.973	39838.52
7477	51.87	12407.286	37705.563
2900	51.85	9449.369	36071.363
5294	51.85	10991.116	33001.84
193	51.81	7982.413	35541.566
3428	51.77	9667.335	39894.34
9824	51.77	13960.679	38029.32
8472	51.75	13116.569	37526.633
8189	51.73	12801.925	35902.332
9389	51.62	13582.047	37561.031
8150	51.6	12724.871	36978.199
1040	51.52	8305.059	34255.223
9807	51.5	13811.759	37868.047
6995	51.46	11980.487	35265.203
1087	51.46	8221.836	35315.957
1833	51.44	8820.48	35919.754
3705	51.44	9893.496	34134.512
10960	51.43	14533.273	33387.59
10342	51.41	14311.552	36420.023
1696	51.39	8639.885	33176.785
5844	51.37	11176.3	35626.238
779	51.2	8074.171	36065.254
7007	51.18	11895.013	35220.496
2915	51.1	9469.16	35789.207
3096	51.1	9627.337	33632.969
7726	51.08	12588.434	34412.84
1121	51.04	8264.823	35940.578
7664	51	12633.999	33007.313
5456	50.98	10838.876	36271.137
9435	50.98	13724.915	36777.941
10509	50.95	14361.011	39529.426
3749	50.91	9723.578	33580.852
8134	50.87	12813.431	37199.148
1643	50.87	8626.578	33880.711
5687	50.85	11121.72	39091.77
6063	50.79	11382.372	36500.309
8775	50.79	13179.777	36487.449
1628	50.79	8565.552	34044.207
5341	50.75	10853.498	33879.414
1396	50.74	8615.547	38332.609
2463	50.72	9112.183	35138.809
6593	50.7	11674.338	35036.07
9114	50.68	13535.122	37516.977
7542	50.64	12280.485	35845.539
2383	50.62	9222.357	33599.988
2037	50.6	9057.652	39727.238
5983	50.6	11395.346	34523.141
5888	50.58	11173.818	34351.051
3196	50.58	9519.814	35483.863
8239	50.58	12908.493	34995.488
4219	50.52	10200.095	37502.961
617	50.51	8200.658	39696.035
6229	50.51	11525.256	39989.477
2765	50.49	9396.421	39324.805
4145	50.49	10190.033	39065.906
2093	50.49	8989.024	38314.805
6450	50.47	11515.803	34640.637
4274	50.47	10321.933	36054.949
3647	50.47	9787.902	35424.934
8845	50.47	13347.318	35165.32
595	50.47	7955.418	39975.066
2801	50.43	9345.654	38495.926
6954	50.41	12061.938	36247.086
10103	50.33	14082.952	36127.82
7003	50.33	11894.085	35149.23
8128	50.31	12845.467	37383.285
2077	50.31	9032.606	38633.055
2407	50.28	9262.534	34068.098
4097	50.26	10123.593	39945.531
4826	50.24	10560.421	38942.625
9315	50.22	13638.633	39023.703
5624	50.2	10985.837	39940.309
2626	50.2	9150.212	38839.477
5660	50.2	11191.783	39571.719
1498	50.18	8550.048	36222.125
2486	50.18	9230.225	35531.43
7992	50.16	12815.998	39537.695
10061	50.16	14200.499	37165.836
1265	50.14	8228.24	39083.938
3822	50.14	10128.952	34270.828
5851	50.12	11136.575	35445.145
10843	50.12	14440.547	36467.512
5002	50.1	10672.917	37918.211
2866	50.08	9465.566	37131.695
1130	50.07	8217.009	36210.805
1681	50.05	8623.872	33220.98
4426	50.03	10383.979	33503.531
2791	50.03	9457.539	38867.73
4389	50.01	10342.322	33486.754
8725	50.01	13232.195	37208.535
3575	50.01	9918.777	36700.57
7130	49.99	12242.838	34094.434
3516	49.99	9760.319	38231.348
10180	49.95	14114.294	33853.848
7640	49.95	12466.511	33483.355
6149	49.89	11291.559	38612.699
2171	49.87	9001.709	36447.102
1638	49.85	8540.565	33841.41
8523	49.84	13031.178	38832.863
610	49.84	8139.875	39600.93
8753	49.84	13270.45	36769.984
1559	49.8	8542.34	34973.563
3508	49.7	9852.004	38600.297
2746	49.66	9297.325	40007.613
4936	49.64	10747.308	39099.367
10938	49.64	14433.501	34028.031
7953	49.53	12618.74	39493.512
9793	49.53	13812.388	37639.254
8581	49.51	13251.752	39816.758
8619	49.45	13196.635	39182.566
980	49.39	8374.916	33370.512
995	49.39	8403.395	33587
6583	49.39	11793.026	34808.844
5883	49.38	11128.099	34555.852
10471	49.34	14222.813	38693.094
7912	49.32	12657.73	38712.238
936	49.32	8054.203	33393.203
8785	49.28	13220.78	36348.555
10215	49.24	14413.005	33102.152
6883	49.24	11920.869	38331.953
9413	49.22	13686.966	37218.023
6407	49.22	11610.377	36079.465
9661	49.2	13983.939	34400.047
771	49.2	8122.883	36219.438
6384	49.2	11623.596	36833.281
3644	49.2	9852.049	35682.469
5276	49.17	10771.296	33749.434
1286	49.15	8404.761	39595.055
10142	49.11	14197.417	35054.188
8346	49.09	12965.016	34216.82
640	49.09	8197.735	39162.988
5290	49.07	10680.577	33315.934
672	49.07	8171.124	38498.852
4679	49.05	10382.379	36917.629
1973	49.05	8687.917	39108.563
7860	49.03	12540.067	37733.172
8328	48.97	12982.239	33666.398
7463	48.95	12324.028	38291.445
7112	48.95	12192.682	33754.027
10159	48.94	14211.272	34521.453
6571	48.92	11700.865	34448.766
9989	48.92	14111.701	38386.699
6721	48.9	11662.568	38069.34
8173	48.88	12719.466	36513.426
9205	48.86	13378.72	39047.551
5673	48.86	11131.149	39190.809
7040	48.86	11912.056	34335.52
2261	48.86	9008.255	34820.105
4558	48.84	10354.844	35334.223
10606	48.8	14600.128	39031.191
8728	48.8	13171.893	37292.695
5975	48.8	11338.206	34311.07
3300	48.78	9677.633	37494.719
7934	48.78	12614.426	39174.027
6178	48.78	11258.778	39269.703
2823	48.76	9320.159	37846.285
10072	48.74	14187.535	37000.965
4293	48.74	10250.798	36017.105
3848	48.72	10076.479	34740.203
10472	48.72	14375.23	38708.898
913	48.72	8085.253	33649.625
9720	48.71	13988.418	35790.133
6047	48.69	11292.572	36200.633
5216	48.69	10753.806	34294.785
9856	48.69	13823.103	38612.223
2854	48.65	9460.966	37448.988
2743	48.65	9404.897	39919.348
2953	48.65	9455.603	35113.855
3583	48.65	9916.667	36542.891
6116	48.61	11270.133	37966.73
4203	48.61	10225.451	38077.605
6390	48.59	11498.115	36648.594
2522	48.59	9264.985	36487.672
8158	48.53	12865.332	36847.039
10846	48.53	14447.783	36228.043
4243	48.51	10254.539	37027.543
197	48.48	7905.183	35583.883
9540	48.46	13744.287	34328.492
2584	48.46	9212.064	37849.813
4498	48.44	10369.333	34575.27
8778	48.42	13214.414	36536.316
9111	48.4	13556.578	37472.07
4414	48.38	10291.204	33107.273
9468	48.36	13688.733	36029.727
3504	48.34	9842.375	38573.617
4882	48.26	10609.613	39754.754
2341	48.26	8898.981	33443.059
9917	48.23	14035.396	39920.816
10348	48.23	14414.246	36496.813
7836	48.15	12695.992	37181.895
3471	48.15	9841.881	39199.008
2503	48.15	9121.018	36111.254
4762	48.15	10552.023	37780.23
10070	48.13	14048.035	36972.043
1853	48.13	8820.164	36479.125
10239	48.13	14384.717	33679.98
3455	48.13	9804.794	39527.203
9197	48.11	13420.31	38909.5
7560	48.11	12434.524	35279.719
3233	48.09	9584.548	36176.469
4197	48.07	10193.467	37988.758
8876	48.07	13237.29	34315.199
10326	48.07	14308.892	35914.652
8104	48.05	12873.677	37964.598
5855	48.04	11004.636	35339.293
7609	48.04	12326.478	33996.848
6531	48.02	11846.085	33597.18
7658	48.02	12376.305	33462.016
10747	47.98	14610.445	38500.758
6789	47.94	11785.342	39594.629
2139	47.94	8955.195	37206.992
5773	47.9	11121.24	37287.133
8190	47.9	12810.409	35967.07
10350	47.9	14246.51	36540.496
46	47.86	7790.72	33710.211
3119	47.86	9697.793	34094.637
4355	47.84	10321.873	34388.379
7178	47.84	12216.221	35252.438
1490	47.82	8567.631	36419.816
1903	47.79	8742.599	37312.828
5816	47.77	11087.765	36229.48
5165	47.75	10761.266	35270.043
4732	47.73	10359.584	37447.387
6192	47.69	11286.89	39542.773
10801	47.67	14610.849	37440.063
7768	47.65	12503.449	35304.625
10390	47.65	14264.966	37174.922
7089	47.63	12039.549	33035.234
9768	47.63	13920.401	36988.543
2423	47.63	9260.436	34260.762
8620	47.63	13243.739	39184.84
9915	47.63	14140.328	39890.027
8046	47.59	12783.457	38543.543
6052	47.59	11413.009	36310.09
1348	47.58	8599.001	39122.523
10816	47.58	14531.988	37143.598
6745	47.56	11783.223	38740.004
8659	47.54	13290.461	38452.762
6840	47.54	12057.87	39302.805
7226	47.52	12078.153	36763.703
8885	47.52	13352.43	34238.668
1070	47.52	8286.389	34910.586
3411	47.48	9521.892	39614.715
3492	47.48	9778.74	38688.398
3319	47.48	9508.512	37869.332
8717	47.46	13284.865	37348.879
1585	47.44	8621.06	34676.551
5800	47.44	10999.177	36593.297
8428	47.44	13023.909	36520.805
6471	47.44	11511.266	34181.539
7233	47.44	12157.904	36918.922
2643	47.44	9246.314	39055.57
7267	47.42	12199.126	37525.914
8437	47.42	12961.636	36681.68
1484	47.42	8458.191	36644.801
6342	47.4	11630.901	37570.285
10546	47.38	14607.872	39707.531
2332	47.36	9014.92	33563.289
9341	47.35	13765.65	38758.887
808	47.35	8109.217	35848.934
7412	47.33	12338.439	39250.664
3652	47.33	9835.782	35459.477
6241	47.33	11618.192	39727.148
3126	47.33	9515.13	34197.723
1782	47.31	8644.445	34955.434
474	47.31	7752.849	38500.012
3884	47.31	10026.819	35551.719
1549	47.29	8624.587	35366.578
156	47.29	7923.79	35127.406
3671	47.27	9752.551	34991.563
9957	47.27	14095.668	39136.512
4268	47.25	10308.738	36219.738
1100	47.23	8282.216	35515.594
5843	47.23	11185.209	35605.23
7599	47.23	12415.626	34127.469
8237	47.21	12864.994	34948.699
6072	47.19	11224.583	36810.805
3526	47.19	9766.647	38076.32
1365	47.17	8428.88	39000.895
4375	47.17	10348.111	34110.363
9527	47.17	13718.019	34620.934
10928	47.15	14555.276	34333.676
10029	47.15	14185.391	37546.395
6447	47.15	11475.864	34900.703
9207	47.13	13501.231	39079.059
7456	47.13	12370.522	38204.32
6382	47.12	11599.731	36823.867
7834	47.12	12568.209	37160.797
4399	47.1	10214.29	33398.711
4501	47.1	10446.57	34607.051
1660	47.1	8627.833	33760.832
1041	47.08	8376.613	34289.473
10242	47.08	14392.914	33726.98
1856	47.08	8748.876	36523.164
4381	47.08	10247.601	33953.078
1624	47.06	8596.295	33980.801
791	47.06	8161.065	35951.023
2648	47.06	9192.6	39090.504
5893	47.06	11153.302	34439.223
3370	47.02	9663.828	38928.191
8503	47.02	12997.5	38322.098
3430	47	9600.798	39935.141
1483	46.98	8572.967	36644.348
4311	46.98	10295.558	35501.199
5272	46.96	10613.952	33661.801
59	46.94	7975.263	33921.375
8425	46.94	13106.603	36380.059
4394	46.94	10269.672	33593.766
7936	46.92	12597.635	39211.078
1817	46.92	8775.957	35617.84
8833	46.91	13317.241	35264.828
9443	46.91	13781.363	36401.648
9933	46.89	14198.149	39690.629
10146	46.89	14163.697	34833.895
4271	46.89	10303.134	36354.465
5163	46.87	10750.625	35564.703
1751	46.85	8668.895	34445.137
3666	46.85	9915.531	35240.488
9246	46.85	13394.318	39573.078
5980	46.83	11219.484	34429.813
6594	46.83	11656.843	35045.902
8925	46.79	13216.065	33206.328
9597	46.79	13746.834	33008.313
6543	46.79	11840.424	33823.629
3668	46.77	9855.581	34932.66
8892	46.77	13207.346	34093.785
5916	46.77	11157.445	33935.934
8182	46.77	12823.645	36360.738
3843	46.75	9937.663	34657.176
7647	46.75	12488.525	33559.078
2257	46.75	8941.986	34773.539
8169	46.73	12920.037	36430.211
2614	46.73	9145.51	38691.586
7248	46.73	12103.812	37248.18
6808	46.71	11786.956	39996.176
6474	46.68	11596.951	34222.766
10349	46.66	14289.748	36498.441
3968	46.66	10010.408	37632.012
136	46.66	7693.659	34945.152
5006	46.66	10643.198	37667.512
6753	46.66	11678.363	38848.387
8898	46.66	13141.802	33914.645
1928	46.64	8788.448	38089.227
5110	46.62	10736.031	36281.109
219	46.62	7737.272	35853.324
6625	46.6	11730.635	35793.129
4780	46.6	10366.757	38050.762
3013	46.58	9482.66	34208.93
7731	46.58	12505.962	34507.57
6941	46.58	12055.722	37118.539
3227	46.58	9702.217	36054.848
10452	46.56	14310.199	38387.477
8994	46.56	13444.443	34603.625
2571	46.54	9242.346	37493.504
7298	46.54	12217.29	38265.496
8923	46.52	13225.438	33177.699
8245	46.5	12840.972	34812.832
2639	46.45	9167.715	38966.199
2088	46.45	9025.07	38531.063
7338	46.45	12210.411	39141.801
4567	46.45	10456.593	35434.98
3228	46.43	9657.513	36062.734
915	46.43	8047.068	33665.746
1895	46.43	8765.321	37225.801
739	46.43	8044.843	37099.719
10094	46.41	14196.779	36295.785
2943	46.39	9473.24	35291.313
7588	46.39	12383.727	34713.148
9057	46.37	13440.18	36228.348
7906	46.37	12540.797	38639.129
9866	46.37	13955.119	38978.273
653	46.37	8166.688	38856.652
8948	46.35	13568.763	33540.043
6702	46.35	11791.947	37594.66
3331	46.35	9687.823	38086.5
2276	46.33	8897.538	34545.336
6814	46.33	11953.793	39873.598
10874	46.33	14447.115	35657.992
8130	46.29	12823.931	37441.293
9899	46.29	13804.181	39867.367
6752	46.27	11745.96	38810.344
9745	46.27	13976.986	36335.461
2487	46.27	9238.011	35570.359
1568	46.27	8620.171	34809.508
2432	46.25	9216.429	34488.988
8202	46.25	12906.405	35839.352
6501	46.23	11459.917	33340.871
7843	46.23	12535.398	37248.063
7531	46.2	12443.783	36086.211
4653	46.2	10492.679	36499.105
10884	46.18	14578.361	35262.02
9194	46.18	13566.363	38830.543
9904	46.18	13789.625	39943.715
10855	46.16	14546.779	36341.426
9280	46.16	13754.518	39914.641
10329	46.14	14299.196	36025.871
1307	46.12	8246.2	39902.281
2031	46.1	9041.641	39663.578
9478	46.06	13688.699	35576.914
5378	46.04	10932.318	34647.285
4553	46.02	10524.2	35270.152
10193	46.02	14178.5	33608.516
7097	46.02	12097.868	33300.262
3702	46	9895.707	34409.113
7786	46	12676.688	35845.387
5298	46	10993.115	33268.219
9557	46	13689.595	34016.328
7967	46	12905.888	39771.281
2796	45.99	9420.463	38678.137
9726	45.99	13992.774	35919.27
1381	45.99	8522.95	38658.496
4139	45.95	10347.89	39229.973
27	45.95	7756.357	33468.695
7975	45.95	12911.402	39934.902
2525	45.95	9222.845	36529.035
5633	45.93	11189.745	39917.926
4491	45.93	10531.586	34422.086
4002	45.91	9948.575	38391.77
2239	45.91	8930.047	35368.109
2997	45.91	9392.606	34543.086
10058	45.89	14198.831	37076.523
1797	45.89	8808.014	35241.152
4194	45.85	10193.784	38266.609
73	45.85	7954.998	34026.652
8789	45.85	13310.676	36141.176
169	45.83	7840.6	35279.891
9858	45.83	13974.991	38648.246
2555	45.81	9164.052	37115.332
9515	45.81	13598.125	34774.91
5853	45.81	11179.954	35269.465
6059	45.79	11356.763	36420.379
6200	45.79	11229.448	39693.809
9166	45.79	13523.32	38312.398
3091	45.79	9687.544	33571.645
9948	45.78	14159.184	39269.598
2286	45.78	8996.787	34350.152
1430	45.76	8601.848	37522.844
10970	45.76	14628.419	33130.098
10240	45.74	14418.477	33696.777
3138	45.72	9704.221	34459.168
3202	45.72	9629.165	35577.492
351	45.72	7897.268	37200.449
214	45.68	7946.804	35814.852
8867	45.68	13305.636	34503.965
7723	45.68	12559.241	34359.047
2721	45.66	9066.374	39798.656
2272	45.64	9054.626	34473.313
2841	45.62	9428.145	37510.133
8764	45.62	13286.449	36579.777
8579	45.62	13341.148	39815.348
2416	45.6	9153.458	34145.445
8880	45.6	13226.929	34347.938
7471	45.6	12338.354	38131.469
6394	45.6	11581.008	36697.359
3208	45.58	9527.202	35821.117
3560	45.58	9895.547	37037.461
493	45.56	7908.912	38747.191
3496	45.56	9773.637	38742.313
9116	45.55	13526.25	37539.07
5368	45.55	10897.395	34463.625
4587	45.53	10513.504	35679.684
3506	45.53	9750.926	38578.469
9467	45.53	13739.952	36019.844
2570	45.51	9105.46	37443.891
6832	45.51	12011.952	39477.359
7944	45.51	12687.716	39335.98
10908	45.49	14616.171	34660.305
535	45.49	7741.061	39273.07
2162	45.49	8908.722	36764.234
5625	45.49	10953.853	39942.051
77	45.47	7980.945	34084.742
5090	45.47	10628.674	36641.879
9196	45.47	13443.157	38871.828
8868	45.45	13258.548	34512.68
5398	45.45	10911.912	35194.43
2268	45.45	8876.906	34657.84
6498	45.43	11590.005	33563.984
6416	45.43	11577.743	36025.027
6143	45.41	11410.5	38416.738
1763	45.39	8774.272	34631.938
6124	45.39	11385.744	38062.758
9544	45.37	13776.282	34359.355
652	45.37	8040.609	38801.137
404	45.37	7809.303	37776.434
7406	45.37	12490.461	39112.586
4505	45.32	10382.32	34675.07
6971	45.32	11920.648	35948.82
2850	45.3	9288.267	37355.781
3587	45.3	9890.05	36579.258
2907	45.3	9305.125	36189.563
10150	45.28	14144.93	34621.801
1906	45.28	8815.744	37352.813
4799	45.26	10371.946	38415.348
9402	45.26	13635.157	37366.668
1287	45.26	8259.604	39680.691
9230	45.26	13557.197	39391.879
5834	45.26	11074.972	35784.012
8990	45.24	13384.372	34476.855
1512	45.24	8633.231	35939.246
1915	45.24	8804.174	37635.637
973	45.22	8388.173	33263.152
712	45.18	8183.9	37712.113
6444	45.18	11460.605	35241.148
8458	45.18	13068.633	37242.43
8154	45.18	12847.685	36708.859
5249	45.16	10763.012	34049.484
9371	45.16	13700.49	38012.059
6499	45.16	11570.041	33575.512
4222	45.14	10313.272	37510.113
2938	45.12	9439.166	35526.379
8221	45.12	12813.808	35531.617
7835	45.12	12591.45	37168.574
6300	45.1	11485.551	38763
7289	45.1	12117.628	38014.422
2090	45.09	9013.101	38563.289
1784	45.09	8712.392	34976.043
1151	45.09	8415.212	36684.566
539	45.09	7847.172	39283.363
552	45.07	7982.419	39432.805
9110	45.07	13509.594	37443.023
7489	45.07	12343.96	37624.383
3713	45.07	9868.892	34232.891
1409	45.07	8473.465	38268.422
2259	45.05	9022.08	34814.539
3003	45.05	9434.123	34340.762
3241	45.05	9688.189	36271.516
7905	45.05	12699.662	38569.852
6017	45.05	11296.828	35432.176
871	45.01	8139.003	34626.758
2445	45.01	9224.441	34840.543
6944	45.01	12044.766	36929.352
1408	45.01	8593.725	38249.293
4251	45.01	10262.051	36921.414
9278	44.99	13589.447	39895.785
728	44.99	8084.217	37660.008
3269	44.97	9634.796	36991.324
3744	44.97	9808.768	33491.051
3712	44.97	9752.081	34213.941
5474	44.95	10896.328	36532.391
3147	44.91	9518.254	34596.52
1957	44.91	8807.417	38783.02
3953	44.89	10097.114	37367.332
2645	44.89	9087.25	39059.328
8080	44.89	12887.479	38278.328
9373	44.87	13765.16	38091.773
7295	44.87	12161.163	38137.762
6831	44.87	12028.689	39446.215
4137	44.86	10307.466	39124.773
4478	44.86	10449.041	34169.215
3505	44.86	9875.062	38572.688
8640	44.84	13316.103	38650.777
9895	44.82	13830.753	39729.875
2509	44.82	9070.935	36228.23
9414	44.82	13723.208	37239.16
10487	44.8	14276.286	38995.805
679	44.8	8184.019	38339.711
2799	44.8	9345.806	38714.945
9712	44.76	13944.564	35663.371
7388	44.76	12361.154	39599.313
5016	44.76	10614.43	37629.832
1603	44.76	8596.358	34343.945
6013	44.74	11249.598	35375.07
9101	44.72	13511.568	37236.297
1570	44.72	8492.69	34809.617
922	44.72	8091.156	33733.469
7520	44.72	12491.738	36641.555
8824	44.72	13313.519	35708.5
3699	44.72	9812.523	34604.188
3414	44.7	9604.329	39652.711
6956	44.7	11952.438	36293.68
3369	44.68	9556.157	38925.168
9717	44.68	13790.648	35712.422
7951	44.68	12668.346	39411.93
4415	44.68	10486.418	33006.992
3680	44.68	9734.392	34836.094
8024	44.66	12736.265	38902.301
4897	44.65	10773.868	39918.281
6994	44.65	12031.852	35551.113
10853	44.65	14450.665	36319.84
9294	44.65	13685.765	39341.57
1596	44.63	8613.41	34536.93
6835	44.63	12056.835	39551.66
10213	44.63	14408.833	33081.77
4905	44.61	10646.736	39683.004
9457	44.61	13782.732	36332.219
4009	44.61	10092.904	38592.723
8545	44.57	12957.584	39326.453
8250	44.57	12774.613	34851.871
4176	44.57	10196.163	38575.152
7228	44.55	12264.206	36799.164
3133	44.55	9561.121	34325.734
10194	44.53	14173.362	33618.734
8756	44.53	13141.892	36819.863
843	44.53	8072.634	35096.93
8290	44.53	12762.175	33924.004
8911	44.51	13240.712	33623.484
5045	44.51	10673.694	37061.703
2057	44.49	9053.826	39236.836
7044	44.49	11923.106	34427.688
10082	44.49	14184.407	36636.441
8109	44.45	12738.844	37688.148
2622	44.45	9179.135	38803.523
1712	44.43	8802.314	33600.246
6287	44.43	11500.154	38843.59
2798	44.43	9291.652	38707.141
6707	44.42	11690.974	37705.332
8847	44.42	13262.131	35211.809
4417	44.42	10507.834	33033.801
4116	44.4	10250.348	39655.652
9657	44.38	13919.64	34256.527
8027	44.38	12766.793	38946.504
7173	44.38	12143.399	35132.543
7387	44.36	12494.491	39960.867
7615	44.36	12453.978	34126.438
8018	44.36	12763.655	38825.703
10863	44.34	14499.019	36153.32
8415	44.34	12931.261	36239.781
2489	44.34	9189.336	35591.676
3939	44.34	10012.469	36898.504
4063	44.34	9973.555	39431.824
4631	44.34	10440.079	36157.242
6525	44.34	11805.656	33415.949
6475	44.32	11619.072	34233.156
10448	44.32	14415.766	38291.914
8739	44.3	13189.774	37098.637
8883	44.28	13144.463	34157.176
9547	44.28	13731.135	34149.746
6735	44.28	11826.605	38357.305
7369	44.28	12122.142	39734.852
3762	44.26	10128.884	33021.492
2262	44.24	9030.63	34830.656
8634	44.22	13158.05	38826.02
7261	44.2	12113.043	37386.848
7675	44.17	12601.345	33460.742
6234	44.15	11615.096	39656.973
8718	44.13	13318.229	37385.504
7739	44.13	12602.526	34704.711
7790	44.13	12640.181	35951.754
5301	44.09	10925.559	33320.766
3077	44.09	9703.137	33081.789
8214	44.09	12789.859	35721.758
5099	44.07	10733.884	36454.719
4370	44.07	10318.577	34032.863
6524	44.07	11823.554	33315.617
6927	44.05	12016.845	37243.891
6686	44.05	11827.905	37308.422
1413	44.05	8546.767	38064.027
9623	44.05	13875.946	33715.305
5727	44.05	11188.808	38300.867
6299	44.05	11617.505	38761.992
8005	44.03	12848.556	39158.871
2097	44.03	9007.526	38175.922
905	44.03	8074.1	33827.266
4392	44.03	10300.356	33504.672
4340	44.03	10200.155	34822.957
9754	44.01	13876.29	36587.215
3255	44.01	9566.583	36628.371
4068	43.99	10015.404	39486.824
2233	43.99	8853.94	35275.984
5427	43.99	10806.12	35821.078
8205	43.97	12845.779	35617.785
1129	43.97	8208.915	36188.004
889	43.97	8158.949	34358.258
7041	43.96	12036.982	34353.27
4231	43.96	10252.303	37360.492
8282	43.94	12892.23	34025
7625	43.94	12370.889	33655.32
8531	43.92	12964.612	38876.934
6352	43.92	11520.664	37377.371
2993	43.9	9363.651	34460.129
5917	43.9	11139.011	33963.563
897	43.9	8071.857	34191.605
9715	43.88	13994.032	35678.16
3821	43.88	10038.652	34268.902
6036	43.88	11220.573	35979.32
5534	43.88	10919.369	37731.902
10321	43.88	14349.324	35722.996
1160	43.86	8334.338	36902.102
8773	43.86	13272.246	36453.254
9433	43.84	13729.021	36733.273
10232	43.84	14244.24	33532.566
5903	43.84	11166.037	34037.902
7995	43.84	12802.678	39581.297
4603	43.84	10402.094	35844.102
2029	43.84	9011.543	39597.199
1839	43.82	8653.312	36034.336
7478	43.82	12458.053	37721.363
1938	43.8	8686.454	38330.023
10530	43.8	14619.949	39759.813
863	43.8	8192.052	34825.402
7117	43.8	12258.61	33857.922
8823	43.78	13305.454	35693.02
2312	43.78	9033.13	34093.348
1132	43.78	8219.123	36242.816
5905	43.76	11062.157	34086.746
8417	43.76	12930.454	36257.945
7556	43.76	12453.107	35551.957
543	43.74	7872.964	39341.391
9974	43.74	14134.39	38867.598
10126	43.73	14090.888	35485.336
3924	43.73	9964.539	36439.414
2929	43.73	9277.567	35696.645
6209	43.73	11259.593	39902.875
5867	43.73	11000.867	34783.07
6893	43.69	11923.501	38098.219
6717	43.69	11747.182	37884.414
4464	43.69	10538.399	33963.07
3606	43.67	9883.323	36263.953
740	43.67	8111.762	37118.207
3754	43.67	9734.854	33475.137
6070	43.67	11347.441	36783.129
1312	43.65	8632.5	39810.355
6132	43.65	11296.63	38226.688
6146	43.65	11282.497	38517.066
5207	43.65	10632.939	34768.348
9304	43.63	13747.463	39165.926
1089	43.61	8227.502	35334.383
6085	43.61	11376.992	37105.82
4259	43.61	10170.964	36562.207
3806	43.61	10104.546	33932.781
5453	43.61	10779.504	36211.379
5126	43.59	10684.955	36211.574
4309	43.59	10302.715	35462.051
6412	43.59	11612.188	35941.039
5088	43.59	10582.49	36611.73
7058	43.59	12025.656	34086.91
8646	43.59	13210.797	38518.203
666	43.57	8178.149	38673.02
4609	43.57	10429.085	35916.41
564	43.57	7818.654	39625.348
3296	43.55	9698.224	37425.355
5345	43.55	10980.362	33944.688
6493	43.53	11535.206	33719.113
8320	43.53	13123.093	33558.66
5839	43.52	11058.162	35880.277
3756	43.52	9883.272	33243.457
427	43.52	7912.518	37958.094
7271	43.52	12143.971	37666.656
9682	43.52	13789.247	34712.813
7690	43.52	12609.818	33873.223
5514	43.5	10985.952	37301.707
6787	43.5	11690.231	39562.051
6478	43.5	11565.764	33982.195
9578	43.5	13673.657	33671.828
6548	43.48	11697.547	33943.309
8235	43.48	12852.778	35181.754
9401	43.46	13619.151	37343.125
2980	43.46	9458.575	34922.953
8796	43.46	13193.034	35950.043
6148	43.44	11381.685	38592.16
5293	43.44	10620.26	33154.66
2644	43.44	9201.199	39056.605
875	43.42	8022.263	34667.363
2271	43.4	8896.63	34739.395
1755	43.4	8795.821	34533.773
6188	43.38	11220.084	39495.438
3106	43.38	9493.64	33811.359
81	43.36	7715.513	34171.48
8178	43.36	12813.978	36306.813
10161	43.34	14048.418	34303.809
7202	43.34	12223.961	36048.832
911	43.34	8103.12	33949.105
2138	43.34	8996.906	37199.121
9033	43.32	13467.917	35605.328
8803	43.32	13278.166	35791.867
663	43.3	8181.568	38943.012
3056	43.3	9490.406	33578.805
3001	43.3	9466.032	34315.883
10424	43.3	14393.081	37917.32
8522	43.3	13037.931	38812.273
10515	43.3	14290.701	39801.297
8067	43.29	12809.396	38445.676
802	43.29	8091.315	35739.219
930	43.29	8086.563	33569.5
5375	43.27	10793.601	34583.656
1332	43.27	8475.455	39519.074
9219	43.27	13540.9	39234.043
9613	43.25	13884.972	33539.969
19	43.25	7647.142	33370.016
4873	43.25	10475.289	39786.195
6849	43.23	11997.049	39170.012
6577	43.21	11737.866	34690.086
6567	43.21	11836.868	34356.457
459	43.19	7654.985	38319.57
10795	43.19	14614.98	37631.383
3910	43.19	10066.899	36106.59
2640	43.19	9111.267	38990.023
732	43.17	8044.191	37422.207
7971	43.17	12869.894	39874.414
3796	43.15	9950.855	33710.59
7425	43.15	12397.375	38816.914
631	43.15	8082.698	39393.254
7145	43.15	12145.944	34522.109
1037	43.15	8300.763	34203.742
2994	43.15	9390.183	34479.598
8053	43.13	12903.338	38325.023
1457	43.13	8597.233	37032.676
5461	43.11	10790.001	36383.516
7791	43.11	12693.017	35984.953
9914	43.11	14201.955	39884.852
5830	43.09	11068.151	36013.379
5919	43.09	10998.653	33698.242
2125	43.07	8957.255	37409.094
9131	43.07	13401.045	37735.266
2530	43.07	9094.561	36617.789
8783	43.06	13283.417	36290.051
10786	43.06	14478.69	37793.566
900	43.06	8189.542	33983.09
5371	43.06	10859.926	34481.898
6009	43.06	11418.512	35277.133
10501	43.06	14287.183	39228.344
1458	43.06	8446.202	37128.57
895	43.04	8202.779	34147.297
8115	43.04	12728.377	37755.578
9388	43.04	13671.823	37803.824
7873	43.02	12530.394	38016.992
5693	43	11079.645	38877.203
8145	43	12822.352	36905.848
3323	42.96	9668.673	37913.176
10156	42.96	14107.181	34497.055
4619	42.96	10457.28	36006.746
10421	42.94	14367.719	37845.555
877	42.94	8179.565	34752.07
5792	42.94	11047.164	36996.746
2154	42.92	9041.666	37171.172
3854	42.92	10073.13	35025.258
6719	42.92	11851.541	37981.512
6632	42.92	11779.954	36008.941
5860	42.92	11053.516	34988
5804	42.88	11113.563	36674.762
1788	42.88	8808.506	34996.219
4865	42.88	10396.728	39566.473
5502	42.88	10936.929	37023.352
6104	42.88	11377.089	37660.406
8748	42.88	13329.75	37009.805
9286	42.86	13732.48	39685.949
7769	42.86	12657.426	35311.344
551	42.86	7747.64	39406.473
3023	42.84	9463.785	34039.785
10376	42.84	14263.667	36918.637
5850	42.84	11039.363	35436.152
8297	42.84	12755.228	33783.102
2882	42.83	9371.251	36544.457
10949	42.83	14624.33	33790.121
2201	42.83	8998.156	35924.102
2231	42.83	9040.592	35556.879
8336	42.83	13087.79	33839.809
1680	42.81	8480.752	33219.84
828	42.81	8152.442	35527.207
4348	42.81	10178.725	34531.348
1869	42.81	8763.482	36853.09
7601	42.81	12459.731	34148.613
4366	42.79	10237.751	34277.602
2106	42.79	8917.407	37668.109
4539	42.79	10531.863	35108.273
7018	42.79	11863.74	34611.559
9311	42.79	13644.776	38977.543
7210	42.79	12124.644	36447.523
4657	42.77	10536.609	36641.445
962	42.75	8335.633	33006.68
1980	42.75	8796.524	39246.434
1448	42.75	8616.337	37222.996
4982	42.75	10777.269	38224.578
5052	42.73	10626.425	37154.508
8081	42.73	12825.42	38304.395
3623	42.71	9857.291	35954.047
10415	42.69	14297.495	37711.203
5876	42.69	11120.09	34642.398
8196	42.67	12791.996	35767.563
9537	42.67	13727.926	34526.934
3137	42.67	9641.884	34429.914
10903	42.67	14554.493	35054.07
8997	42.65	13392.687	34714.168
2310	42.63	8917.785	34071.578
1605	42.63	8463.109	34362.828
4114	42.63	10136.303	40007.109
1428	42.61	8468.427	37504.738
7484	42.61	12441.1	37534.477
386	42.6	7780.16	37586.984
3918	42.6	10008.044	36253.602
9396	42.6	13746.295	37618.996
9273	42.6	13717.244	39775.758
1082	42.6	8406	35173.59
6938	42.58	11998.765	37087.172
7665	42.58	12614.927	33087.613
3063	42.58	9397.744	33221.125
7309	42.56	12257.705	38539.988
6206	42.56	11329.635	39856.199
1393	42.56	8624.439	38611.129
7890	42.52	12599.311	38267.238
7950	42.52	12536.921	39409.414
8499	42.52	13090.041	38235.254
5558	42.5	10992.286	38322.023
7624	42.48	12294.985	33647.98
8955	42.46	13565.485	33650.074
5426	42.46	10951.84	35782.563
1124	42.44	8331.96	36058.41
10341	42.44	14218.975	36404.063
1584	42.44	8622.43	34655.086
5561	42.42	10951.991	38447.113
3874	42.42	9956.555	35339.098
7598	42.42	12481.5	34440.875
8757	42.42	13229.881	36843.953
8752	42.4	13219.45	36731.105
1242	42.4	8309.25	38657.555
4838	42.4	10432.971	39076.703
6559	42.4	11811.332	34158.203
3596	42.39	9890.013	36380.465
9180	42.39	13444.637	38609.922
2399	42.39	9244.347	33837.262
7407	42.37	12420.938	39114.742
5363	42.37	10828.532	34401.992
5071	42.35	10762.291	36708.793
9126	42.35	13488.913	37670.086
8934	42.35	13536.088	33137.973
10570	42.35	14626.964	39136.605
4310	42.35	10255.953	35478.117
1770	42.33	8831.205	34697.891
2757	42.33	9467.423	39485.168
5506	42.33	10977.98	37134.734
2350	42.31	9015.267	33029.309
3933	42.31	10005.222	36651.094
8901	42.31	13195.703	33644.129
10081	42.31	14200.048	36610.84
5929	42.31	11043.457	33351.184
9614	42.29	13860.937	33545.117
5965	42.29	11226.784	33944.813
9220	42.27	13387.425	39239.074
5447	42.25	10955.899	36161.879
379	42.25	7728.855	37519.887
1885	42.23	8691.434	37102.766
8203	42.23	12724.849	35882.609
10565	42.23	14444.673	39414.965
1141	42.19	8238.008	36524.613
1744	42.19	8640.602	34348.895
3834	42.19	9963.945	34466.039
303	42.19	7914.497	36670.012
8258	42.17	12921.478	34716.805
473	42.16	7987.451	38499.281
10197	42.16	14068.508	33425.453
1599	42.16	8574.845	34302.879
7674	42.16	12708.052	33453.211
3438	42.16	9862.911	39777.094
5436	42.16	10890.724	35927.777
9146	42.16	13492.349	38036.941
3298	42.14	9656.332	37452.492
10015	42.14	14073.88	37775.895
10420	42.14	14329.592	37826.617
4005	42.12	10033.993	38514.461
9088	42.12	13491.863	36989.891
1112	42.12	8248.782	35810.938
7108	42.1	12153.115	33672.598
10123	42.1	14117.108	35447.453
1444	42.1	8536.575	37497.879
8696	42.1	13246.87	37724.465
434	42.08	7819.012	38066.738
632	42.08	8193.464	39399.191
2608	42.08	9176.101	38541.383
5307	42.04	10920.254	33395.539
462	42.04	7834.438	38352.141
9583	42.04	13732.278	33743.059
1034	42.04	8211.43	34158.348
8243	42.02	12750.673	34785.336
9775	42.02	13921.618	37190.602
10763	42	14538.961	38171.188
5836	42	11020.744	35806.559
8774	42	13217.708	36477.078
6439	41.98	11613.426	35183.625
9284	41.98	13681.18	39635.285
9154	41.98	13377.505	38192.301
4851	41.98	10462.159	39345.84
9739	41.96	13956.452	36179.559
2722	41.96	9213.896	39803.813
2831	41.96	9383.621	37713.027
4925	41.96	10692.083	39130.566
6948	41.94	11875.352	36550.289
3372	41.94	9652.759	38942.316
9503	41.94	13644.028	35148.965
7495	41.94	12338.143	37436.645
7361	41.94	12141.511	39599.813
7969	41.93	12828.438	39795.578
426	41.93	7699.965	37957.449
8469	41.93	13119.125	37441.547
2560	41.93	9136.306	37262.039
5598	41.91	10817.787	39402.793
699	41.91	8087.359	37825.117
10413	41.91	14415.841	37679.715
8884	41.91	13302.653	34197.543
5361	41.91	10979.02	34351.113
9693	41.89	13949.291	34892.016
2723	41.89	9073.915	39838.773
76	41.89	7836.361	34083.16
8518	41.89	12926.181	38725.559
6253	41.89	11631.322	39496.07
3153	41.87	9675.97	34730.91
9573	41.87	13756.607	33951.887
182	41.85	7834.992	35410.219
7819	41.85	12530.143	36795.121
7984	41.85	12887.007	39732.762
2329	41.85	8870.365	33533.496
5722	41.85	11194.927	38218.844
735	41.85	8090.747	37238.844
6614	41.85	11743.013	35552.984
3152	41.83	9506.949	34708.484
1122	41.83	8313.843	35956.973
1002	41.83	8252.855	33666.688
6618	41.83	11752.578	35662.922
6012	41.81	11224.792	35368.863
4418	41.81	10505.169	33131.355
10934	41.79	14612.717	33990.523
9283	41.77	13630.419	39607.566
9191	41.77	13375.937	38808.031
611	41.77	8192.259	39611.496
3629	41.77	9909.818	35801.965
3558	41.77	9769.22	37330.238
5133	41.75	10696.402	35979.539
7017	41.75	12065.627	34910.867
10265	41.75	14278.087	34435.027
9854	41.75	13979.085	38571.793
101	41.75	7919.479	34556.387
563	41.73	7787.978	39613.016
1587	41.73	8477.029	34699.406
7384	41.73	12403.862	39765.563
7649	41.73	12476.747	33600.57
1737	41.73	8797.798	34125.449
10805	41.71	14608.231	37207.359
9375	41.71	13719.213	38108.277
10560	41.71	14467.747	39563.594
392	41.7	7672.853	37627.52
9999	41.68	14087.205	38125.219
511	41.68	7699.082	38978.309
4242	41.66	10139.224	37320.875
2209	41.66	8974.502	36045.691
2754	41.64	9303.993	39749.762
749	41.64	8013.453	36749.375
6997	41.64	11859.672	35334.898
10169	41.64	14001.588	33972.852
2164	41.64	8990.633	36795.445
7160	41.62	12089.325	34913.469
7820	41.62	12666.785	36797.832
5494	41.62	10898.672	36869.508
9913	41.6	14084.499	39879.375
8495	41.6	13021.596	38110.02
8746	41.6	13238.182	36895.629
7701	41.58	12675.079	34028.84
2258	41.58	9033.066	34776.164
887	41.56	8037.018	34356.078
8984	41.56	13514.642	34411.262
4847	41.54	10543.152	39255.133
1076	41.54	8272.554	35018.965
3309	41.54	9637.852	37532.699
9902	41.54	13869.749	39926.438
3484	41.52	9864.745	38919.348
1056	41.52	8391.306	34661.621
5360	41.52	10915.588	34341.672
2116	41.52	9025.309	37519.98
10284	41.52	14352.103	34815.531
5482	41.52	10917.531	36652.258
7232	41.5	12093.922	36912.34
9973	41.5	14196.835	38865.066
10558	41.5	14443.936	39523.902
1321	41.48	8476.805	39606.254
9559	41.48	13612.281	34080.234
2792	41.48	9300.541	38872.988
9117	41.47	13382.251	37551.695
9236	41.47	13558.325	39514.484
5247	41.47	10642.215	34014.594
6422	41.47	11569.436	35817.129
10504	41.47	14233.088	39479.031
1663	41.47	8436.844	33496.844
959	41.47	8192.163	33125.797
999	41.47	8235.776	33632.422
5387	41.45	10814.526	34884.566
9665	41.45	13793.68	34537.09
3408	41.45	9602.087	39529.094
3043	41.45	9367.22	33668.773
8273	41.45	12783.636	34195.773
2556	41.43	9063.569	37135.762
7444	41.43	12493.545	38580.707
8506	41.43	13132.962	38380.5
9149	41.41	13446.846	38104.816
6021	41.41	11274.992	35535.395
7186	41.41	12231.178	35573.637
8138	41.41	12867.789	37271.738
6203	41.39	11242.267	39815.656
185	41.39	7724.658	35461.262
3451	41.39	9719.665	39462.336
589	41.39	7829.768	39926.145
1934	41.37	8681.697	38224.031
2847	41.37	9303.713	37631.703
3344	41.37	9641.182	38397.859
4919	41.37	10573.034	39342.887
6892	41.37	12057.21	38079.211
4024	41.35	10045.474	38945.414
840	41.33	8156.213	35384.645
1080	41.33	8335.15	35082.844
1521	41.33	8523.673	35761.109
8973	41.31	13504.49	34153.754
880	41.31	8143.79	34480.285
9994	41.29	14144.686	38049.578
4878	41.29	10386.944	39966.852
754	41.29	8164.895	36829.152
6919	41.29	11867.528	37365.73
7627	41.29	12371.493	33682.141
4305	41.29	10284.635	35670.563
5720	41.27	11111.236	38204.199
9673	41.27	13967.565	34601.43
2127	41.27	8965.515	37423.344
475	41.27	7842.671	38518.535
5835	41.25	11169.175	35794.098
3578	41.25	9873.115	36748.41
4985	41.25	10729.295	38276.742
5178	41.24	10740.919	35166.887
4072	41.22	10105.253	39537.168
8603	41.22	13261.009	39464.574
6564	41.22	11750.611	34252.91
10829	41.22	14518.111	36781.137
9338	41.2	13739.996	38733.742
9127	41.2	13455.839	37671.574
8483	41.18	12996.471	37681.328
2698	41.18	9120.787	39622.828
7688	41.18	12660.362	33857.27
1463	41.18	8612.658	36859.363
1621	41.18	8442.302	33972.094
5438	41.18	10953.117	35984.328
4752	41.16	10384.092	37703.703
6237	41.16	11533.132	39690.988
4803	41.16	10535.491	38547.82
3698	41.16	9831.052	34563.113
673	41.16	8111.162	38506.23
5023	41.14	10778.159	37496.914
3123	41.14	9596.085	34148.777
2877	41.14	9470.69	36746.922
1653	41.12	8513.205	33695.68
6364	41.12	11580.933	37233.629
9465	41.12	13658.183	35949.977
974	41.12	8322.34	33307.473
8449	41.12	13110.936	37029.574
9105	41.1	13371.906	37366.781
1655	41.1	8474.354	33707.367
9778	41.1	13966.451	37259.156
85	41.1	7658.28	34282.055
8212	41.1	12826.945	35716.273
10157	41.06	14031.057	34498.602
155	41.06	7655.027	35119.523
5481	41.04	10832.58	36632.676
1440	41.04	8542.354	37392.16
7409	41.04	12326.019	39193.531
8674	41.04	13241.235	38295.816
2744	41.04	9463.489	40004.207
2795	41.03	9372.466	38667.023
8701	41.03	13195.169	37806.555
10046	41.03	14089.09	37476.895
9328	41.03	13708.95	38897.172
6903	41.03	12029.342	37782.859
7523	41.03	12339.678	36445.711
1342	41.03	8462.93	39379.23
3716	41.03	9796.151	34273.891
3218	41.01	9491.948	35933.52
6890	41.01	11928.399	37995.484
9723	41.01	13806.159	35832.141
6894	41.01	12007.25	38139.957
3588	41.01	9835.622	36601.18
9525	40.99	13652.869	34919.758
5259	40.99	10698.175	33882.492
497	40.99	7669.894	38778.633
7149	40.99	12238.362	34651.539
1111	40.99	8306.296	35801.426
1283	40.99	8258.945	39547.543
4322	40.97	10243.643	35374.473
1872	40.97	8733.893	36882.277
6432	40.97	11450.55	35313.875
9740	40.97	13909.76	36274.215
5161	40.95	10752.427	35540.109
2837	40.95	9446.936	37814.969
7077	40.95	12060.448	33423.012
2087	40.95	8983.21	38523.723
6920	40.95	12024.513	37395.867
3213	40.93	9649.199	35844.508
2845	40.93	9346.879	37607.949
1988	40.91	8722.562	39449.383
1582	40.91	8502.759	34629.855
2741	40.89	9407.39	39898.805
544	40.89	7673.886	39371.496
4903	40.87	10719.096	39636.934
2472	40.85	9265.176	35311.648
3732	40.85	9856.134	34121.844
748	40.85	8174.454	36989.414
3453	40.85	9900.619	39480.844
4211	40.85	10349.225	37969.594
3029	40.85	9484.63	34113.48
7308	40.85	12110.494	38525.387
1816	40.85	8657.379	35609.395
6400	40.83	11572.095	36235.168
6086	40.83	11300.528	37139.547
1672	40.81	8425.078	33407.039
7528	40.81	12429.923	36327.184
2930	40.81	9313.924	35417.652
9872	40.81	13795.156	39193.039
4506	40.81	10537.103	34676.586
5537	40.81	10893.811	37840.129
9198	40.81	13483.703	38923.965
7026	40.8	11988.629	34455.484
165	40.8	7738.249	35215.285
9062	40.78	13523.931	36325.93
924	40.78	8158.351	33793.016
1750	40.76	8684.182	34431.719
6904	40.76	12055.21	37792.902
5347	40.76	10967.112	33976.645
2611	40.74	9178.163	38652.914
5826	40.74	11089.412	36095.785
9852	40.74	13981.273	38553.559
3568	40.74	9721.178	36904.57
10503	40.74	14233.76	39254.707
8209	40.72	12849.475	35669.121
6078	40.7	11216.915	36952.523
6459	40.7	11444.794	34528.52
4378	40.7	10316.692	33875.887
3437	40.68	9910.016	39771.648
3142	40.68	9596.412	34506.426
5979	40.68	11364.635	34426.637
2129	40.68	8926.58	37446.109
8691	40.66	13227.495	37923.805
4809	40.66	10505.126	38653.926
4994	40.66	10727.288	37830.602
7398	40.66	12303.373	39285.68
7579	40.66	12408.683	35076.969
8309	40.64	12763.043	33290.121
8461	40.64	13111.82	37314.773
9596	40.64	13766.661	33322.027
6131	40.64	11350.005	38218.938
2143	40.64	8990.205	37259.039
4233	40.64	10196.127	37390.266
3784	40.62	10122.404	33502.336
8368	40.62	13111.761	34803.594
3577	40.62	9731.644	36723.141
7813	40.62	12646.671	36608.094
6575	40.62	11851.237	34669.137
10044	40.62	14067.6	37450.879
6767	40.6	11662.248	39172.441
733	40.6	8075.98	37466.754
3962	40.6	10129.812	37498.633
9292	40.6	13602.817	39273.316
799	40.58	8000.491	36039.887
9152	40.58	13381.315	38184.32
6715	40.58	11808.032	37835.52
1506	40.58	8546.747	36119.559
8155	40.58	12789.711	36710.09
1155	40.58	8235.943	36805.789
9747	40.58	13816.699	36372.543
2277	40.58	8944.086	34559.824
1268	40.57	8219.664	39153.766
7319	40.57	12221.868	38689.027
3395	40.57	9502.339	39361.527
3101	40.57	9672.841	33706.859
9580	40.57	13636.032	33694.508
5632	40.57	11075.181	39914.363
5114	40.57	10699.214	36319.254
3837	40.57	9961.624	34498.109
6936	40.55	12048.736	37057.828
10006	40.55	14211.745	37941.773
1702	40.55	8650.516	33308.746
9731	40.55	13928.695	36036.742
1240	40.55	8359.966	38637.156
7939	40.55	12495.901	39265.926
7921	40.53	12578.792	38848.012
2852	40.53	9365.579	37432.488
3661	40.53	9849.204	35110.535
8703	40.53	13287.336	37518.313
10953	40.51	14530.432	33498.828
10563	40.51	14570.231	39383.871
75	40.51	7959.292	34079.18
10275	40.51	14314.426	34639.496
5605	40.51	10953.98	39527.746
574	40.49	7773.418	39735.23
9631	40.49	13915.163	33822.445
4913	40.49	10578.513	39510.309
1385	40.49	8426.834	38706.109
4854	40.49	10482.12	39382.375
3377	40.49	9570.103	38983.301
2000	40.49	8745.23	39695.402
1064	40.49	8310.894	34755.836
8069	40.49	12784.581	38167.59
2109	40.47	8862.097	37730.098
2825	40.47	9309.583	37858.723
6389	40.47	11470.751	36648.008
1471	40.45	8543.407	36729.895
570	40.45	7662.62	39699.719
3814	40.45	10047.042	34162.188
824	40.45	7994.103	35442.5
5600	40.45	10815.218	39462.238
1006	40.43	8333.225	33768.098
3220	40.43	9615.725	35957.938
1251	40.43	8356.304	38934.902
8932	40.43	13189.888	33131.391
2895	40.41	9433.203	36509.949
9418	40.41	13745.302	37064.09
8587	40.41	13218.402	39908.469
9934	40.41	14002.644	39703.188
5678	40.39	11204.462	38975.672
1048	40.39	8277.665	34413.344
4813	40.39	10413.78	38694.723
465	40.39	7855.16	38377.48
10933	40.39	14486.202	34242.02
2429	40.39	9193.592	34426.598
1705	40.37	8837.413	33420.68
6964	40.37	12054.28	36117.488
7266	40.35	12253.521	37507.781
8135	40.34	12755.775	37225.387
2035	40.34	9017.198	39711.617
9496	40.34	13716.855	35392.168
7793	40.32	12694.07	36095.117
8631	40.32	13229.013	38801.977
618	40.32	8031.246	39705.563
10571	40.32	14601.36	39137.348
7719	40.32	12602.528	34223.512
4408	40.3	10135.43	33477.16
2111	40.3	9056.35	37758.477
3682	40.3	9767.887	34871.02
10838	40.28	14449.705	36616.402
10002	40.26	14203.792	37841.199
5563	40.26	10842.408	38459.574
6788	40.26	11724.509	39582.527
7128	40.26	12267.382	34070.391
9490	40.26	13612.472	35510.102
2351	40.26	9052.608	33034.48
3611	40.26	9737.08	36330.672
6368	40.24	11476.25	37058.59
6456	40.24	11477.866	34463.594
8408	40.22	12956.42	36059.328
1789	40.22	8791.205	35035.844
6628	40.22	11836.737	35903.059
1173	40.2	8213.366	37156.305
5359	40.2	10917.51	34228.895
1983	40.18	8637.974	39318.105
2901	40.18	9447.224	36083.973
6452	40.18	11533.444	34677.156
3536	40.18	9793.975	37747.574
3000	40.18	9377.279	34290.34
6839	40.16	11935.479	39280.602
238	40.16	7968.308	36001.008
1123	40.16	8381.687	36034.109
9942	40.16	14209.497	39531.738
4345	40.16	10308.398	34901.422
1736	40.16	8675.468	34102.867
9426	40.16	13749.763	36876.996
3752	40.16	9767.369	33635.945
3313	40.16	9555.129	37609.5
2210	40.14	9002.114	35775.191
7282	40.14	12230.232	37865.617
5763	40.14	11163.668	37421.574
2985	40.14	9461.285	34666.113
7357	40.12	12230.246	39543.211
126	40.12	7942.854	34787.445
5821	40.11	11069.939	36313.031
7568	40.11	12328.859	35379.746
1101	40.11	8414.881	35601.371
4084	40.09	9970.231	39808.965
7760	40.09	12644.23	35133.57
104	40.09	7788.41	34565.469
8244	40.09	12886.549	34794.359
1398	40.09	8452.712	38340.813
716	40.07	8124.833	37792.355
2802	40.07	9375.787	38497.84
8771	40.07	13261.721	36427.055
1586	40.05	8553.074	34683.66
5926	40.05	11105.148	33560.266
10262	40.03	14314.413	34416.781
2092	40.03	8950.504	38313.988
10000	40.03	14177.039	37828.73
4845	40.03	10399.739	39218.703
1708	40.03	8842.184	33557.891
10182	40.01	14207.887	33877.164
6119	40.01	11340.289	37980.414
2145	40.01	8981.684	37316.938
6660	39.99	11746.818	36653.117
8219	39.99	12894.368	35506.965
484	39.99	7901.889	38639.762
10880	39.99	14506.266	35446.758
348	39.99	7759.356	37109.949
10196	39.99	14044.477	33379.484
3567	39.99	9731.736	37154.078
3936	39.97	10022.496	36713.711
3797	39.97	10017.804	33729.156
1042	39.97	8381.863	34309.953
8855	39.97	13187.986	34884.266
9632	39.95	13967.076	33829.422
2527	39.95	9242.532	36611.031
2520	39.95	9246.449	36473.367
3849	39.95	10095.077	34761.445
6891	39.95	11918.677	38073.406
2170	39.95	9055.784	36428.684
8647	39.93	13277.919	38553.008
1196	39.93	8216.034	37754.41
1225	39.91	8370.81	38301.023
3004	39.91	9459.597	34356.02
3664	39.91	9887.506	35192.414
4129	39.91	10323.402	39277.703
9473	39.91	13640.382	35796.152
5226	39.9	10651.867	34423.438
7171	39.9	12070.466	35123.621
4518	39.9	10377.038	34826.117
4721	39.9	10525.984	37334.012
2810	39.9	9310.264	38400.879
1164	39.9	8334.632	36951.867
7446	39.88	12465.261	38378.141
2122	39.88	9004.435	37347.684
10930	39.88	14447.128	34130.492
1052	39.88	8404.1	34558
4202	39.88	10257.112	38056.992
7635	39.86	12338.083	33740.305
3447	39.86	9870.41	39629.105
4087	39.86	9992.823	39852.574
1300	39.86	8249.12	39816.715
2861	39.86	9310.509	37313.043
10304	39.86	14372.17	35242.961
6005	39.84	11302.296	35120.047
1713	39.84	8715.879	33643.035
7347	39.84	12186.292	39363.117
483	39.84	7699.296	38628.66
850	39.82	8104.822	35193.613
674	39.82	8151.733	38537.801
4364	39.8	10288.524	34240.797
5872	39.8	11170.179	34889.168
2314	39.78	9016.15	34122.695
1099	39.78	8371.973	35457.883
665	39.78	8121.597	38648.82
4850	39.78	10472.079	39288.902
7974	39.76	12818.652	39932.57
1664	39.76	8540.06	33509.988
8184	39.76	12753.105	36145.883
4494	39.76	10387.652	34490.059
2627	39.76	9204.05	38840.211
4443	39.74	10522.186	33777.945
1698	39.74	8727.038	33205.27
2275	39.74	8913.859	34529.793
958	39.74	8181.566	33123.801
9869	39.74	13903.183	39089.867
1389	39.72	8555.369	38574.898
2055	39.72	8931.461	39202.113
8638	39.72	13303.69	38908.859
7042	39.72	11868.99	34374.648
9412	39.72	13751.334	37216.285
5217	39.72	10713.62	34297.301
8903	39.7	13251.812	33726.211
8464	39.7	12956.092	37350.523
8292	39.7	12882.447	33951.98
9506	39.7	13761.238	35188.086
288	39.7	7799.65	36550.598
5509	39.7	10790.994	37229.523
1145	39.68	8373.901	36593.82
1495	39.68	8630.3	36494.852
3550	39.68	9844.676	37481.141
7716	39.68	12595.413	34189.891
3090	39.68	9661.717	33551.098
7314	39.68	12121.567	38590.039
5047	39.67	10676.696	37089.402
5175	39.65	10771.235	35374.848
6298	39.65	11492.299	38756.926
6662	39.65	11678.016	36672.992
3543	39.63	9774.276	37604.68
5976	39.63	11278.186	34315.531
10826	39.63	14623.26	36736.156
3162	39.63	9506.52	34843.625
8261	39.63	12797.575	34547.039
9431	39.63	13734.939	36697.934
5994	39.63	11306.657	34824.398
1693	39.61	8753.711	33106.965
7198	39.61	12192.98	35831.414
7849	39.59	12614.153	37420.527
4244	39.59	10253.633	37056.77
7641	39.59	12474.444	33503.363
8749	39.59	13155.052	36700.188
2153	39.59	9052.359	37111.023
418	39.59	7721.675	37862.137
3594	39.59	9872.552	36668.313
5106	39.57	10709.4	36237.438
10358	39.57	14349.648	36723.043
519	39.57	7667.433	39122.863
1505	39.57	8571.18	36073.359
7366	39.57	12073.138	39708.367
12	39.55	7935.35	33262.441
4225	39.55	10254.525	37586.598
9653	39.55	13981.129	34122.625
9293	39.55	13635.708	39323.219
5200	39.53	10696.491	34643.406
3099	39.53	9660.629	33643.172
545	39.53	7880.43	39376.793
6590	39.51	11838.652	34996.359
8424	39.51	13049.089	36363.48
726	39.51	8142.551	37654.875
7234	39.49	12114.344	36976.84
9112	39.49	13556.853	37494.094
5011	39.49	10738.938	37547.688
4035	39.49	10114.689	39128.254
2173	39.47	8941.484	36451.684
2252	39.47	8943.397	34950.867
7894	39.47	12627.499	38340.367
760	39.47	8184.171	36625.066
285	39.47	7727.502	36516.828
918	39.47	8186.142	33715.371
245	39.47	7704.651	36081.137
517	39.47	7735.583	39106.668
6366	39.47	11576.724	37309.395
6925	39.47	11979.239	37496.707
428	39.47	7864.994	37963.754
7136	39.47	12279.193	34220.961
9624	39.45	13974.395	33731.027
1746	39.45	8704.442	34385.633
4690	39.45	10557.609	37003.434
3251	39.44	9530.131	36454.574
8279	39.44	12879.15	33998.52
547	39.44	7802.116	39394.699
1436	39.42	8422.769	37628.621
7236	39.42	12268.254	36998.246
9346	39.42	13670.529	38536.188
9476	39.4	13711.061	35864.578
4102	39.4	10015.144	39987.355
4040	39.4	10132.422	39203.988
3916	39.4	10113.334	36182.109
9096	39.4	13513.881	37125.574
10283	39.38	14252.811	34813.848
3887	39.36	10076.091	35650.57
7620	39.36	12470.769	33925.145
10893	39.36	14567.647	35208.746
6260	39.36	11513.065	39311.16
745	39.34	8081.639	37178.59
7053	39.34	11898.888	34225.336
6111	39.34	11398.027	37774.309
1496	39.34	8423.239	36499.414
6461	39.34	11461.28	34548.371
927	39.32	8153.207	33535.117
7709	39.32	12671.283	34070.242
10079	39.32	14165.469	36585.938
6386	39.32	11550.566	36567.184
700	39.32	8151.996	37825.805
8480	39.32	13054.848	37642.34
4390	39.32	10225.127	33497.898
3654	39.3	9895.476	35481.328
3891	39.3	10052.783	35709.316
7011	39.3	11979.457	35082.129
866	39.3	8029.772	34874.086
4800	39.3	10556.402	38503.223
6175	39.28	11320.024	39153.977
1012	39.28	8220.871	33844.043
4884	39.28	10594.731	39777.48
7231	39.28	12218.9	36888.422
2120	39.28	8878.107	37601.117
9130	39.26	13513.656	37725.781
9791	39.26	13842.901	37610.746
9617	39.26	13950.767	33626.738
4579	39.26	10496.548	35561.609
1884	39.26	8735.368	37062.707
4255	39.26	10180.594	36777.094
8929	39.24	13224.444	33037.961
10316	39.24	14219.133	35586.852
3740	39.24	9896.788	33723.352
3071	39.24	9277.185	33152.211
10288	39.24	14236.376	34901.34
10339	39.22	14334.293	36362.719
9762	39.22	13811.564	36772.691
4565	39.22	10498.526	35412.336
3076	39.22	9608.595	33079.977
10784	39.21	14534.152	37750.965
10313	39.21	14251.154	35534.965
2253	39.21	8962.378	34975.176
10303	39.21	14380.313	35221.652
7898	39.19	12608.966	38447.5
9031	39.19	13439.759	35410.094
1493	39.19	8568.463	36451.836
7421	39.19	12370.115	39089.816
3764	39.17	9961.791	33045.164
7748	39.17	12603.409	34824.434
8144	39.17	12731.976	36865.215
9549	39.17	13608.731	34182.152
2646	39.17	9175.59	39071.016
1425	39.15	8544.631	37768.027
1016	39.15	8346.839	33870.086
2978	39.13	9277.118	34900.656
8163	39.13	12794.137	36648.586
1991	39.13	8828.438	39508.313
7604	39.13	12421.089	34211.93
9019	39.11	13472.661	35145.621
8365	39.11	13041.131	34776.828
7880	39.11	12506.958	38181.59
3612	39.11	9791.47	36065.848
3239	39.09	9660.766	36215.305
6633	39.09	11692.387	36035.496
3846	39.09	10090.226	34672.344
7582	39.09	12482.268	34862.383
1576	39.09	8461.541	34855.316
4981	39.09	10602.987	38220.238
3365	39.09	9683.395	38816.648
3542	39.09	9797.443	37556.848
10074	39.07	14151.75	36708.93
6729	39.07	11706.901	38213.695
5887	39.07	11046.124	34348.391
133	39.05	7941.351	34895.137
2918	39.05	9464.853	35879.621
2030	39.03	8955.578	39631.813
986	39.03	8381.164	33438.633
5140	39.03	10719.447	35772.484
1809	39.03	8823.806	35494.777
701	39.01	7995.917	37828.27
7788	39.01	12509.283	35913.305
7697	39.01	12708.34	33956.105
784	39.01	8091.373	36188.906
227	38.99	7713.071	35912.441
3180	38.99	9578.851	35116.359
6843	38.99	11951.964	39384.563
4697	38.99	10446.543	37075.598
8919	38.99	13202.094	33459.02
7720	38.99	12559.489	34260.645
9935	38.99	14012.433	39707.508
5682	38.99	11175.683	39028.551
6031	38.99	11316.659	35838.539
7001	38.98	11867.349	35393.461
1678	38.98	8476.785	33169.371
3997	38.98	10088.119	38328.797
7799	38.98	12708.125	36331.18
114	38.98	7717.955	34664.824
2099	38.98	8962.476	38226.113
705	38.98	8009.234	37928.953
2927	38.98	9455.483	35674.621
8644	38.96	13169.299	38740.48
7783	38.96	12585.654	35721.094
921	38.96	8140.959	33732.398
5418	38.96	10885.852	35524.301
2048	38.94	9039.046	39315.324
9532	38.94	13723.222	34710.777
10952	38.92	14512.242	33802.816
4013	38.92	10122.133	38687.578
3462	38.92	9790.318	39279.332
7952	38.92	12611.465	39454.086
9151	38.92	13482.801	38160.828
4738	38.92	10463.236	37512.676
4728	38.9	10545.321	37423.742
9725	38.9	13835.621	35888.887
3693	38.9	9910.571	34764.031
8741	38.9	13296.4	37141.387
10525	38.9	14410.155	40000.648
5663	38.9	11140.193	39292.746
9576	38.9	13697.542	33654.086
2412	38.88	9221.511	34091.23
1044	38.88	8389.18	34326.383
7838	38.88	12579.249	37203.258
8079	38.88	12868.565	38264.746
180	38.88	7813.867	35397.738
2959	38.86	9368.76	34978.68
9875	38.86	13968.503	39281.867
6630	38.86	11781.975	35940.629
8974	38.86	13529.954	34166.641
3642	38.84	9833.984	35658.781
7510	38.84	12480.235	37157.77
2830	38.84	9441.965	37705.438
6371	38.84	11636.288	37140.273
6215	38.84	11451.206	39821.277
6365	38.84	11472.925	37243.465
8784	38.84	13318.882	36325.684
5431	38.82	10919.989	35863.957
1875	38.82	8785.66	36949.16
102	38.82	7840.026	34563.324
5512	38.82	10983.233	37291.184
8288	38.82	12837.893	33875.859
8843	38.8	13273.552	35145.426
2800	38.8	9454.754	38752.738
6823	38.8	11950.391	39617.945
7382	38.78	12163.983	39999.344
596	38.78	7821.281	39983.281
5653	38.78	11203.947	39483.5
6283	38.78	11568.074	39093.609
1336	38.77	8633.103	39589.301
3168	38.77	9521.244	34912.461
3310	38.77	9653.884	37542.68
3761	38.77	9935.183	33006.57
6356	38.77	11635.971	37426.941
7402	38.75	12379.29	39395.254
9644	38.75	13972.236	34042.688
6243	38.75	11487.824	39740.738
10311	38.75	14222.755	35459.848
4321	38.75	10281.188	35345.18
7057	38.75	11982.821	34070.129
8013	38.75	12775.642	38992.578
3808	38.73	9963.08	34000.816
1324	38.73	8452.263	39635.602
2920	38.73	9314.642	35585.16
8816	38.71	13316.177	35607.164
3794	38.71	10064.75	33682.523
7246	38.71	12196.88	37188.316
2435	38.71	9145.208	34514.988
68	38.71	7838.579	33994.871
8525	38.71	13135.468	38835.492
2451	38.69	9263.812	34980.223
310	38.69	7815.87	36710.473
2352	38.67	8931.521	33067.359
4323	38.67	10180.212	35378.141
1140	38.67	8250.107	36405.191
2967	38.67	9322.294	34785.215
2544	38.67	9249.181	36838.816
7034	38.65	11864.831	34540.328
4920	38.65	10584.059	39354.336
3277	38.65	9665.537	37113.895
2623	38.65	9101.396	38809.625
1955	38.65	8759.998	38735.965
5974	38.63	11235.045	34256.414
3476	38.63	9713.953	39063.977
6655	38.61	11768.282	36587.504
9067	38.61	13416.877	36522.836
7247	38.61	12092.054	37228.488
1986	38.59	8639.909	39384.375
2013	38.59	8734.25	39991.766
4867	38.59	10450.005	39591.77
5795	38.59	11118.035	37005.348
9367	38.59	13611.662	38292.684
6340	38.59	11480.751	37543.879
6815	38.59	11927.898	39915.863
2839	38.59	9349.569	37819.938
2777	38.57	9396.937	38962.145
10063	38.57	14085.35	36862.852
5382	38.57	10925.541	34749.141
10160	38.57	14091.372	34540.398
469	38.57	7899.625	38431.984
368	38.57	7869.355	37437.23
9969	38.57	14161.663	39100.23
8096	38.57	12726.702	37844.82
2797	38.55	9277.664	38683.848
7190	38.55	12204.993	35661.293
9508	38.55	13764.713	35240.926
7221	38.55	12244.218	36749.68
9777	38.55	13961.654	37203.195
10811	38.55	14609.802	37068.469
3602	38.55	9897.73	36487.031
505	38.54	7767.866	38914.094
5003	38.54	10738.486	37925.406
9044	38.54	13418.15	35929.93
9319	38.54	13727.43	39078.164
8751	38.54	13253.208	36728.336
6754	38.54	11653.636	38863.238
2241	38.54	9045.15	35368.563
3008	38.54	9438.317	34429.285
6728	38.52	11686.253	38189.176
633	38.52	8010.446	39404.691
8387	38.5	13075.664	35260.461
9023	38.5	13438.284	35287.129
2266	38.5	9046.952	34641.086
1248	38.5	8234.21	38838.434
6658	38.5	11748.711	36615.664
8050	38.5	12771.693	38590.305
10407	38.48	14419.33	37625.891
6761	38.48	11651.13	39032.656
8515	38.48	13090.928	38666.336
4091	38.48	9947.602	39870.543
9411	38.48	13667.058	37204.934
3915	38.48	10024.381	36178.617
1035	38.48	8292.769	34191.184
6347	38.46	11510.047	37628.516
6239	38.46	11542.427	39714.301
1597	38.46	8586.458	34548.313
3786	38.44	10060.217	33516.559
7755	38.44	12629.82	35047.488
934	38.44	8059.016	33346.102
3614	38.44	9893.501	36129.391
1310	38.44	8522.551	39784.586
9424	38.44	13759.014	37166.68
10260	38.44	14396.028	34372.977
9125	38.42	13354.338	37670.332
2455	38.42	9210.726	35019.555
6415	38.42	11513.992	35997.172
9430	38.42	13598.201	36981.785
689	38.42	8056.29	38208.828
1327	38.42	8482.173	39725.234
186	38.4	7943.875	35464.203
557	38.4	7764.96	39497.789
5807	38.4	11133.066	36404.398
2404	38.4	9113.091	33964.461
1388	38.4	8568.654	38553.281
2781	38.38	9468.298	39067.629
6314	38.38	11570.329	38178.57
3687	38.38	9710.967	34643.023
2184	38.38	8884.826	36308.293
2942	38.38	9310.654	35269.781
1589	38.34	8525.803	34714.305
8247	38.32	12746.644	34812.879
5568	38.32	10857.788	38605.871
8534	38.32	13080.386	38963.777
7538	38.32	12385.335	35956.684
3491	38.32	9894.081	38682.43
3703	38.32	9731.039	34424.766
3697	38.31	9829.491	34546.574
5187	38.31	10594.598	35000.371
26	38.31	7656.872	33447.258
7046	38.31	11907.064	34433.813
4708	38.31	10428.1	37263.039
7564	38.31	12456.25	35355.172
6044	38.31	11402.52	36183.172
5488	38.31	10869.675	36740.012
3810	38.29	10135.338	34053.676
1364	38.29	8622.491	38992.105
4295	38.27	10150.168	36031.828
2889	38.27	9347.902	36381.832
1827	38.27	8683.022	35785.508
4290	38.25	10301.456	35938.965
9372	38.25	13623.943	38050.535
718	38.25	8056.097	37559.234
9464	38.23	13720.326	35913.895
1670	38.23	8484.895	33347.68
4983	38.23	10733.015	38264.91
6770	38.23	11761.104	39244.789
5300	38.23	10941.036	33315.266
9045	38.21	13465.534	35938.348
407	38.21	7731.34	37793.922
1888	38.21	8797.593	37125.848
801	38.21	8179.602	36052.668
1564	38.21	8486.551	35032.742
8251	38.19	12904.119	34856.477
5008	38.19	10724.486	37715.211
8003	38.19	12913.539	39412.488
4353	38.17	10322.784	34340.531
8951	38.17	13472.593	33608.184
2149	38.17	9000.656	37057.352
3772	38.17	10098.03	33212.988
4736	38.15	10429.962	37493.406
6024	38.15	11279.008	35615.281
2292	38.15	8977.331	34134.504
3893	38.15	10088.283	35751.926
9486	38.15	13609.617	35443.727
685	38.13	7998.78	38159.039
7570	38.13	12363.143	35392.168
5858	38.13	11171.283	35127.605
1958	38.13	8804.39	38809.324
524	38.13	7844.664	39192.977
4427	38.13	10389.266	33522.105
1007	38.13	8282.9	33768.734
7781	38.11	12526.322	35688.863
5131	38.11	10717.778	35951.34
3914	38.11	9962.219	36157.223
3074	38.09	9637.032	33070.078
8068	38.09	12747.436	38161.488
8374	38.09	13116.398	34899.227
9139	38.09	13495.052	37864.523
6619	38.08	11650.944	35668.047
886	38.08	8086.473	34318.105
9082	38.08	13378.46	36924.488
4437	38.08	10533.162	33660.977
1153	38.06	8213.961	36757.262
10013	38.06	14039.922	37745.875
9882	38.06	13797.009	39383.723
7966	38.06	12788.462	39753.23
3774	38.06	10053.384	33278.973
6852	38.04	12036.285	39240.594
198	38.04	7955.71	35588.496
5963	38.04	11318.193	33916.09
2400	38.02	9166.641	33890.879
3733	38.02	9839.604	34123.027
1357	38	8541.828	39199.734
4230	38	10271.558	37650.676
9187	38	13391.648	38729.965
8834	38	13170.146	35321.609
5708	38	11126.818	38784.66
[truncated: 5,032 more rows]
