# Supplementary material for: Insights on the Control of Yeast Single-Cell Growth Variability by Members of the Trehalose Phosphate Synthase (TPS) Complex
Source: Front Cell Dev Biol. 2021 Jan 28;9:607628. doi: 10.3389/fcell.2021.607628 (PMC7876269; doi:10.3389/fcell.2021.607628)
Supplement: Supplementary file 2 [file Data_Sheet_1.ZIP › final_code/input_datasets/BY4741_1_Ntd_TPS1_t3.csv]

Id	Area (µm²)	Centre X Position (µm)	Centre Y Position (µm)
5145	307.64	11624.616	39219.82
7482	297.15	12810.051	37275.785
5350	294.41	11682.016	36277.355
4486	252.56	11267.432	36571.906
4913	237.41	11604.361	38074.602
12211	237.37	15455.93	37836.238
10335	234.88	14203.52	36493.215
5848	227.05	11952.22	37645.602
7746	224.56	12933.087	38660.66
6198	224.41	12178.917	37638.82
11372	223.03	14871.588	35744.363
4045	222.3	11162.344	36771.996
6053	221.26	12056.973	40362.398
291	217.89	8791.924	37053.27
3250	209.68	10700.307	37324.781
6276	209.47	12114.163	36258.434
600	207.86	9205.146	39661.184
6181	205.33	12150.763	37716.102
10704	204.66	14594.296	37705.484
803	204.01	9055.791	35509.246
7716	203.7	12915.425	39049.055
1804	203.32	9723.041	37134.957
325	200.71	8878.891	37512.313
9422	198.9	13854.169	37611.125
9349	197.9	13812.152	38646.195
5216	196.88	11807.345	38533.652
1525	193.99	9627.788	35666.371
8278	192.08	13293.022	38176.02
1961	191.89	9807.951	40440.461
3478	190.56	10962.624	39239.852
3797	190.45	10935.683	34119.371
9662	190.14	13881.914	33700.996
2262	189.18	9953.636	34938.711
10705	188.38	14535.752	37740.004
10915	188.3	14672.796	39562.398
6934	188.04	12575.775	38766.414
330	187.52	8988.286	37576.223
10218	186.01	14326.164	38524.828
7406	185.26	12897.079	35920.762
10635	184.63	14402.762	36218.18
10720	184.21	14533.846	37938.305
3802	184.11	10860.403	33879.324
5185	183.96	11725.933	38944.676
8187	183.67	13306.843	36905.734
3331	183.17	10738.828	38910.32
6817	183.02	12344.524	39964.043
7947	183.02	13005.523	34376.32
978	182.92	9300.54	35032.934
10617	182.79	14600.473	35944.238
10012	181.83	14001.748	38839.34
6515	181.22	12273.888	34997.203
5419	180.66	11617.867	35227.922
9900	180.01	14082.579	37108.113
7125	179.57	12649.009	35427.254
3962	179.34	11156.466	35096.387
4412	179.09	11303.042	37632.531
3237	178.73	10640.618	37187.164
10604	177.04	14501.11	35723.746
3283	176.35	10750.035	38178.125
5975	175.97	11886.325	39196.762
2000	174.69	10042.198	40102.43
6094	174.69	12226.756	39618.914
3062	174.53	10711.889	33823.934
12251	173.52	15275.58	38645.797
2429	173.4	10263.863	36020.031
5184	173.06	11757.401	38943.445
6398	172.71	12161.004	34156.113
3762	172.64	10757.626	34203.492
10026	172.47	14155.597	39155.609
2898	171.18	10521.467	36260.676
11608	171.09	14975.296	39907.957
2488	170.59	10176.542	37046.953
6627	170.57	12441.811	36617.492
6678	169.65	12459.867	37358.168
6572	168.73	12343.288	35859.473
12280	168.67	15294.952	39311.398
12269	168.27	15275.302	39095.648
64	168	8760.732	34269.645
12006	167.6	15331.55	34148.492
10006	167.58	14138.968	38770.27
2688	167.47	10379.919	40165.652
7454	167.12	12865.099	36641.547
12136	166.57	15298.906	36600.703
1409	166.39	9588.855	38082.059
7305	165.19	12732.803	34049.145
2770	164.9	10427.884	38603.398
8385	164.77	13114.273	40242.242
1323	164.44	9494.31	39602.254
4279	164.42	11210.372	39910.289
3115	164.25	10559.752	34838.711
5133	164.15	11686.647	39339.039
11055	163.71	14756.461	36695.473
12232	162.95	15268.364	38324.922
1848	162.74	9756.805	38054.688
2704	162.54	10478.526	39893.086
6014	162.47	11993.336	39750.371
7539	162.35	12717.174	38416.516
634	162.18	9181.638	38713.332
2873	162.14	10484.628	36700.707
7860	161.91	13075.793	36006.184
5014	160.99	11403.826	40134.887
1249	160.88	9447.457	40083.293
1030	160.53	9366.865	36069.188
6342	159.88	12224.161	34682.504
10627	159.86	14546.344	36108.574
10695	159.17	14445.056	37452.973
4485	159.17	11355.797	36564.875
8056	158.98	13113.302	34361.094
3210	158.94	10567.684	36726.637
4371	158.77	11247.82	38312.535
9293	158.45	13959.364	39452.738
3999	158.37	11172.093	36001.824
6588	158.24	12453.062	36048.543
4437	157.95	11194.305	37334.199
1706	157.74	9703.348	34795.707
11103	157.55	14731.306	35847.656
6064	157.35	12208.34	40234.199
6250	157.2	12242.277	36546.086
11356	157.16	14958.553	35438.645
11176	157.03	14831.253	34781.594
8378	156.84	13248.964	40104.637
12129	156.74	15293.401	36507.301
12484	156.22	15498.396	37278.344
3040	155.13	10590.852	33539.488
8008	155.07	13302.305	33678.063
11938	154.98	15048.396	34136.254
3757	154.96	10876.004	34460.273
2186	154.56	10081.663	36355.586
1707	153.91	9811.786	34825.141
2472	153.89	10189.06	36663.484
9719	153.49	14129.253	34112.746
6535	153.03	12328.471	35263.414
5326	152.41	11784.867	37032.379
10610	152.18	14430.38	35798.754
2277	151.76	10010.079	34592.281
12256	150.69	15376.092	38801.367
7326	150.63	12816.147	34464.766
1913	150.57	9680.148	39402.352
8353	150.5	13116.879	39678.656
12037	150.42	15435.291	34698.945
3998	150.4	11015.675	35970.375
8582	150.36	13405.032	37573.672
3183	150.23	10745.31	36214.93
10503	149.56	14491.388	33730.762
12052	149.56	15263.312	34985.977
8266	149.27	13326.63	37939.711
5461	148.97	11648.776	34417.297
10488	148.83	14324.778	33604.586
11870	148.43	15204.541	35572.043
10985	148.14	14666.729	38009.891
3196	148.07	10639.146	36439.871
10846	148.03	14406.285	40093.348
617	147.95	9136.228	39469.684
2917	147.76	10529.624	35470.48
10795	147.64	14407.042	39218.219
4278	147.45	11366.609	39904.668
5803	147.3	12002.405	37200.781
7636	147.26	12895.689	40530.391
365	147.15	8871.306	37898.484
10366	147.13	14199.103	36060.188
4828	147.11	11508.909	36737.941
3728	147.03	10827.043	34888.715
4916	146.99	11570.372	38115.383
3727	146.99	10891.95	34880.164
7874	146.84	12958.625	35628.648
11449	146.4	14918.183	37226.328
7105	146.13	12480.019	35749.039
9048	146.04	13555.096	37267.379
12377	145.27	15517.011	39721.492
6848	145	12446.195	40455.973
10641	144.87	14462.198	36350.344
5787	144.85	11915.504	36923.02
11469	144.66	14849.565	37495.156
7376	144.6	12725.949	35416.453
7626	144.6	12754.375	40260.992
2568	144.37	10161.565	38691.863
11778	144.31	15119.135	37673.074
545	143.55	8709.655	40227.066
2120	143.35	9900.591	37700.961
6123	143.28	12252.925	38851.66
777	143.24	9060.529	36058.598
2683	143.09	10508.47	40472.609
679	142.95	9246.556	37981.902
12678	142.86	15657.803	33555.969
3682	142.76	10940.165	35724.758
6069	142.57	12189.709	39980.152
10352	142.57	14271.643	36158.273
9797	142.3	13979.052	35446.625
7171	142.11	12575.002	34576.504
7527	141.99	12756.893	38159.41
11483	141.92	15005.232	37759.355
12201	141.78	15423.333	37734.527
3278	141.78	10673.202	38109.414
10000	140.65	13994.006	38622.355
253	140.63	8750.236	36678.086
2364	140.58	10255.808	34605.145
10283	140.48	14224.272	37441.176
7815	139.93	13079.678	36913.91
4342	139.75	11358.874	38590.105
11157	139.62	14632.813	35123.219
673	139.56	9212.88	37888.895
10583	139.52	14436.13	35322.629
3141	138.89	10718.956	35477.445
10921	138.7	14674.157	39361.012
5271	138.62	11782.166	37773.633
8473	138.62	13433.901	39209.766
9185	138.62	13730.958	39767.316
3671	138.6	10906.113	35922.816
2541	138.53	10125.943	38133.949
8625	138.49	13399.74	36594.422
820	138.32	9043.67	35265.461
9272	138.16	13894.424	39708.598
7346	138.09	12858.552	34829.949
8244	138.07	13149.173	37736.594
6590	137.72	12261.365	36060.98
4933	137.49	11417.531	38326.32
7908	137.46	12919.091	35219.809
7354	137.19	12732.958	34998.852
4600	137.05	11330.013	34227.371
1729	137	9732.024	35162.938
8549	136.8	13474.512	38037.098
4202	136.55	11169.822	39277.871
2087	136.54	10103.15	38073.863
10551	136.44	14455.844	34728.516
219	136.19	8999.829	36186.77
11056	136.02	14640.282	36700.98
3863	135.92	11054.506	34024.332
10878	135.88	14829.827	40468.172
9002	135.73	13626.133	36248.988
361	135.65	8945.863	37863.129
9882	135.58	14040.711	36909.949
8164	135.29	13176.782	36479.754
1235	135.2	9355.884	39868.711
9233	135.14	13547.505	40466.414
2054	135.02	9999.097	38913.484
7784	134.85	13086.018	38009.883
11299	134.74	15016.719	34441.57
8929	134.68	13599.131	35074.902
1877	134.1	9840.318	38608.141
2103	133.95	10099.607	37738.473
11538	133.61	14854.826	38598.113
12572	133.3	15496.213	35316.883
5120	133.22	11722.241	39541.391
10033	133.16	14058.786	39262.402
3660	132.61	10765.297	36015.496
12419	132.53	15510.054	38698.641
1865	132.46	9779.891	38363.691
197	132.23	8770.935	36002.914
2300	132.19	10066.795	33915.531
9626	132.17	13909.482	34410.102
6864	131.96	12596.174	40261.867
9563	131.65	13785.224	35226.844
7074	131.61	12576.927	36186.691
10991	131.52	14779.728	37781.426
355	131.44	8989.966	37790.297
10517	131.13	14419.503	34074.406
10357	130.96	14307.811	35941.359
787	130.71	9072.766	35860.969
4647	130.66	11463.126	33947.414
6158	130.39	12253.181	38220.535
2049	130.27	9911.482	39152.91
7534	130.16	12861.239	38290.848
5135	130.08	11654.649	39381.512
7926	130.04	13043.266	34918.93
5798	129.99	11909.283	37154.594
2696	129.7	10537.598	40010.156
2043	129.49	10109.712	39042.992
2237	129.49	9977.621	35443.121
8581	129.41	13495.342	37567.047
4735	129.39	11556.476	35148.625
11392	129.37	14870.93	36153.332
9743	129.37	13976.799	34607.586
7037	129.32	12662.886	36776.43
11342	129.22	15039.35	35235.301
6598	129.2	12312.771	36187.379
7012	129.16	12606.771	37309.242
1372	129.16	9503.654	38695.84
8813	129.16	13518.96	33748.133
9052	129.03	13613.297	37345.516
3909	129.01	11095.856	34331.719
10625	129.01	14600.6	36073.141
11332	128.99	14837.456	35132.02
7402	128.95	12876.158	35828.648
347	128.91	8725.996	37717.398
8374	128.87	13116.967	40052.359
10996	128.63	14727.846	37570.938
4995	128.59	11599.897	39805.711
5244	128.13	11773.532	38053.172
4211	128.11	11032.261	39533.508
11842	128.05	15083.939	36113.668
1790	127.96	9798.585	36909.504
4465	127.94	11352.847	36892.293
4573	127.8	11276.076	34726
6370	127.71	12210.431	34486.051
11059	127.57	14654.536	36748.406
2418	127.55	10234.045	35634.445
7018	127.52	12681.869	37357.328
7153	127.5	12578.091	34934.156
2372	127.46	10159.606	34733.07
2760	127.36	10498.058	38818.785
844	127.34	9220.969	34427.641
7414	127.19	12895.183	36019.504
3007	127.04	10510.591	33915.867
6168	127.04	12057.961	38343.344
11964	126.94	15137.367	33822.066
666	126.86	9251.897	38135.703
8480	126.75	13492.106	39261.984
716	126.73	9077.903	37183.766
5851	126.56	12040.648	37691.473
10317	126.5	14218.515	36885.164
4365	126.42	11280.81	38510.652
1623	126.39	9573.919	33992.777
403	126.31	8780.302	38297.691
1964	126.29	9772.295	40460.473
9526	126.23	13921.389	35627.605
9543	126.23	13916.993	35557.879
7811	126.21	12975.58	37091.727
524	126.19	8980.853	39926.34
8998	125.96	13651.076	36183.477
6133	125.94	12238.571	38521.898
2667	125.87	10187.866	40321.094
4521	125.68	11275.844	35720.461
10994	125.68	14726.758	37556.551
9638	125.62	13921.493	34244.496
4645	125.56	11452.899	33918.633
2850	125.56	10448.356	36980.09
9339	125.43	13948.467	38523.664
5888	125.14	11941.356	38194.629
2235	124.91	9922.539	35351.18
3642	124.74	10969.736	36410.984
3226	124.58	10626.853	36988.016
7274	124.55	12859.951	33810.734
3656	124.47	10903.655	36248.543
9256	124.39	13856.356	39991.863
12502	124.3	15485.46	36973.23
2184	124.2	9942.624	36329.531
4066	124.07	11176.038	37295.652
7270	124.01	12892.576	33729.008
9458	123.91	13845.205	36954.609
9115	123.9	13569.327	38316.633
6495	123.86	12343.759	34790.004
4752	123.63	11576.864	35357.336
2250	123.61	9953.068	35011.891
9106	123.51	13560.235	38244.895
3232	123.45	10581.392	37065.301
4380	123.42	11302.892	38136.875
9683	123.36	13975.611	33618.563
2784	123.36	10342.292	38234.969
12409	122.77	15688.709	38840.984
7669	122.67	13090.2	39886.719
3525	122.67	10927.029	38208.438
3219	122.65	10733.885	36806.605
7385	122.59	12879.919	35570.809
4586	122.42	11235.555	34600.02
646	122.25	9206.795	38651.164
9613	121.88	13917.738	34538
10297	121.85	14384.427	37355.57
5301	121.77	11812.665	37533.938
469	121.56	9008.493	39061.156
1591	121.5	9669.648	34356.441
12192	121.21	15384.883	37490.305
7205	121.1	12683.701	34073.199
9818	120.89	13982.738	35779.309
6822	120.83	12311.155	39994.664
2409	120.56	10297.794	35436.379
11304	120.49	14872.792	34542.625
12473	120.49	15580.748	37673.484
4731	120.35	11405.571	35111.961
671	120.35	9150.026	37879.848
3603	120.31	10875.214	37061.469
11286	120.31	14974.759	34197.762
10052	120.28	14036.627	39573.258
2313	120.24	10072.456	33825.262
2803	120.2	10441.935	37725.883
7521	120.08	12739.637	38024.586
9172	119.97	13752.462	39499.266
3430	119.93	10819.426	40097.332
12472	119.91	15515.664	37633.063
1262	119.89	9258.917	40339.59
225	119.89	8913.654	36265.77
3139	119.82	10615.603	35412.43
9364	119.8	13953.109	38256.336
7596	119.43	12769.957	39726.191
821	119.36	9201.002	34984.977
597	119.34	9250.847	39917.598
9787	119.24	14177.049	35264.684
9004	119.22	13721.706	36263.52
6223	119.11	12246.912	36912.23
12169	119.05	15412.804	37106.367
1322	118.93	9640.407	39596.656
3973	118.93	11096.929	35257.277
10430	118.93	14398.673	34628.898
1358	118.84	9533.583	39143.391
5708	118.72	11856.387	35841
2139	118.69	10054.487	37368.391
7814	118.46	12999.974	37218.434
4071	118.28	11156.12	37347.957
12186	118.28	15464.282	37440.199
1937	118.26	9767.583	39968.023
10188	118.26	14288.732	39010.336
3852	118.07	11031.98	33880.047
1360	118.02	9683.372	38836.621
6756	118.02	12454.359	38683.605
5994	117.94	11987.113	39473.254
11451	117.79	14889.004	37235.559
12168	117.77	15334.947	37099.012
11408	117.73	14982.051	36456.805
9756	117.69	14040.156	34790.508
10870	117.65	14617.927	40292.059
1157	117.65	9446.606	38428.191
400	117.63	8742.514	38228.559
12618	117.61	15517.33	34554.746
1990	117.58	10059.578	40142.102
8431	117.48	13476.355	40046.133
2931	117.46	10356.141	35307.441
8742	117.42	13514.713	35100.965
8560	117.4	13544.027	37897.609
9518	117.4	13889.088	35812.91
6639	117.19	12417.659	36739.773
2711	117.19	10449.681	39775.168
2620	117.17	10280.095	39436.281
3241	117.13	10756.945	37242.145
3490	117.1	10945.334	38935.82
6691	117.1	12270.349	37590.672
12400	117.06	15622.046	39270.789
2650	117.06	10267.882	40006.121
1375	117.04	9603.495	38738.773
5303	117	11806.635	37245.973
10345	116.96	14330.911	36356.035
4876	116.94	11529.011	37455.523
6146	116.85	12250.376	38670.289
8087	116.85	13170.991	35042.715
11362	116.81	15034.018	35561.211
9888	116.79	14137.569	37010.441
2882	116.6	10519.231	36321.641
11032	116.58	14753.763	37224.543
772	116.54	9232.973	36212.68
3173	116.41	10733.366	36044.531
10925	116.33	14808.916	39239.688
9483	116.31	13821.738	36697.23
2446	116	10256.961	36240.984
11715	115.99	15053.035	39106.965
9460	115.97	13803.553	36960.605
10131	115.87	14272.859	40009.957
10519	115.87	14539.177	34155.77
6129	115.87	12102.416	38753.98
8243	115.85	13303.271	37725.297
10664	115.77	14548.085	36701.16
7449	115.64	12888.908	36520.203
11082	115.62	14694.58	36387.004
3401	115.62	10576.842	40355.793
8749	115.56	13336.466	34900.695
12514	115.56	15628.124	36602.945
294	115.41	9039.05	37090.27
9918	115.35	14033.988	37583.672
835	115.3	9079.394	34556.344
8988	115.18	13617.117	36066.395
3910	115.1	11166.221	34379.293
12361	115.09	15503.483	40065.543
4604	115.07	11207.881	34296.438
9395	114.86	13774.715	37934.367
7685	114.82	12908.342	39781.23
6065	114.78	12185.312	40248.227
3295	114.61	10667.234	38352.023
10506	114.55	14442.585	33871.141
2071	114.47	10109.335	38612.656
5413	114.45	11648.08	35303.848
11909	114.43	15052.24	34735.047
12374	114.38	15538.067	39940.238
6617	114.38	12370.606	36390.734
8723	114.3	13429.602	35394.375
1383	114.09	9655.142	38638.617
5007	113.97	11488.864	39962.68
8452	113.94	13456.344	39515.469
8307	113.92	13223.747	38812.023
3388	113.9	10617.14	40053.395
9707	113.84	14116.65	33896.348
2886	113.82	10466.205	36384.5
12598	113.8	15667.547	34890.922
1456	113.74	9636.529	37122.969
5527	113.74	11764.377	33848.313
3955	113.69	11185.046	35010.973
10529	113.67	14517.869	34355.922
4960	113.57	11495.166	39078.344
7768	113.55	13088.644	38037.324
4285	113.5	11213.214	39767.035
7653	113.42	13044.473	40262.645
2355	113.34	10169.786	34399.168
10584	113.32	14512.943	35375.656
2780	113.27	10510.193	38430.504
688	113.25	9141.764	37551.199
9803	113.23	14104.218	35564.023
11528	113.11	14993.221	38476.355
1830	113.07	9709.778	37726.641
4925	113.06	11413.681	38178.086
4429	113.04	11217.642	37228.891
628	112.96	9245.151	38916.258
9708	112.92	14131.469	33917.922
5792	112.86	12008.154	37099.465
2057	112.83	10054.22	38938.16
6647	112.83	12278.014	36876.227
9056	112.77	13565.233	37459.27
1984	112.71	10078.626	40437.203
6637	112.71	12336.856	36698.746
9485	112.58	13821.285	36737.129
9479	112.42	13911.662	36872.453
5436	112.31	11807.014	34880.285
6356	112.29	12209.14	34605.465
10715	112.17	14436.709	37831.039
3835	112.16	10795.09	33639.906
931	112.14	9457.742	34117.379
11025	112.1	14741.49	37181.027
2805	112.08	10378.497	37742.844
12100	112.02	15421.504	35920.484
5528	111.98	11672.583	33571.391
2117	111.96	9985.39	37654.762
10291	111.89	14311.74	37296.953
10968	111.85	14631.078	38257.59
5251	111.85	11679.309	38127.441
12553	111.77	15511.845	35822.371
8586	111.73	13452.373	37638.188
11807	111.71	15200.416	36983.957
644	111.66	9070.673	38611.227
6114	111.64	12044.438	39304.984
851	111.58	9058.999	34200.578
3527	111.54	10880.591	38241.684
12282	111.54	15345.16	39328.785
2531	111.41	10164.698	37924.332
55	111.35	8778.919	34140.027
10017	111.31	14051.851	38908.523
10100	111.29	14022.968	40524.145
12521	111.24	15628.38	36454.777
425	111.24	8818.53	38501.426
10333	111.2	14331.827	36447.113
377	111.12	8764.528	37990.551
2125	111.08	9909.143	37468.059
2073	111.04	10009.662	38447.801
12561	110.99	15591.573	35757.254
7836	110.85	13006.732	36325.012
10495	110.78	14439.581	33531.191
10856	110.7	14551.705	40312.875
1357	110.7	9480.068	39135.047
7866	110.7	13071.697	36061.863
6271	110.66	12186.304	36216.414
9393	110.62	13919.813	37921.137
2218	110.58	9968.158	35629.926
10242	110.51	14219.15	38083.68
10047	110.45	14058.616	39519.609
1730	110.41	9803.533	35197.676
7490	110.41	12794.27	37356.313
12032	110.37	15350.166	34606.031
1446	110.37	9491.009	37314.375
4405	110.37	11289.47	37585.113
2964	110.28	10397.923	35099.738
12613	110.26	15616.84	34801.898
4275	110.24	11308.169	40051.137
1090	110.22	9325.736	37249.77
8579	110.12	13341.183	37849.035
1012	109.95	9447.459	35753.828
5643	109.93	11851.596	34705.719
11900	109.93	15082.41	34871.055
5979	109.88	11994.154	39298.027
824	109.82	9177.357	35042.668
10605	109.76	14607.006	35725.559
10742	109.72	14558.065	38238.855
7927	109.63	13012.381	34917.129
6780	109.57	12432.808	39102.492
11959	109.53	15181.281	33719.488
11470	109.49	15041.676	37501.477
6996	109.49	12579.321	37674.473
1672	109.44	9895.425	34149.832
12005	109.44	15341.585	34098.863
12411	109.42	15594.794	38864.566
4358	109.36	11203.196	38463.73
7349	109.36	12785.776	34923.645
2481	109.34	10226.291	36827.598
5238	109.32	11639.919	38502.703
29	109.3	8748.79	33896.426
12356	109.3	15497.075	40212.719
8460	109.19	13463.87	39627.387
9009	109.17	13729.844	36354.305
10442	109.13	14306.381	34478.172
1385	109.07	9626.236	38392.754
6960	109.05	12477.854	38081.285
12227	109.01	15371.931	38212.992
9325	108.98	13824.848	38740.875
10930	108.94	14746.416	39295.566
6013	108.92	11844.009	39711.688
3813	108.86	10893.983	33709.898
8934	108.84	13559.383	35136.852
4812	108.84	11577.889	36312.492
8558	108.82	13346.839	38150.234
9876	108.82	14090.914	36808.461
1514	108.78	9667.22	36047.445
3829	108.78	10775.289	33830.738
4943	108.78	11495.88	38521.777
8688	108.77	13518.974	35926.996
4975	108.69	11585.383	39383.27
4650	108.69	11604.413	34026.594
10133	108.65	14391.449	40080.387
7182	108.63	12596.376	34354.773
11696	108.57	15261.668	39165.914
9513	108.5	13874.606	35993.477
11643	108.48	15197.172	40460.723
7519	108.48	12820.73	37964.547
2741	108.42	10335.503	39115.652
8576	108.36	13404.02	37766.871
12496	108.34	15664.75	37202.527
11359	108.34	14874.203	35500.813
2504	108.31	10213.772	37337.59
3563	108.09	10966.108	37789.277
2868	108.06	10367.695	36642.574
1008	107.96	9391.032	35593.43
4381	107.94	11245.608	37878.777
2230	107.92	10044.951	35583.453
11637	107.9	15249.435	40339.168
11494	107.86	14929.182	37918.957
8459	107.85	13454.074	39615.73
836	107.75	9108.064	34584.285
7913	107.69	12924.086	35030.906
6056	107.69	12225.324	40372.828
8816	107.67	13500.608	33826.844
8498	107.67	13510.098	38937.934
3461	107.65	10791.071	39597.477
12420	107.65	15483.368	38784.465
4091	107.62	11161.363	37601.809
11251	107.62	14977.688	33601.734
7778	107.6	13086.172	37908.914
8066	107.58	13287.289	34517.32
11444	107.58	14850.012	37157.531
4564	107.58	11254.712	35074.594
4200	107.54	11157.905	39264.543
853	107.54	9145.341	34221.887
11710	107.52	15200.53	39049.621
589	107.52	9110.141	39805.273
6297	107.52	12053.737	35663.223
8970	107.46	13553.141	35779.66
2745	107.46	10523.372	38881.215
350	107.39	8937.359	37744.977
1991	107.39	9945.716	40218.477
9814	107.35	14126.627	35755.727
5279	107.31	11757.653	37577.234
7430	107.25	12835.398	36299.355
2713	107.25	10397.447	39488.137
7553	107.19	12693.699	38894.398
745	107.02	9086.169	36662.789
4035	107	11163.621	36598.836
2069	107	10077.46	38582.238
6912	106.96	12630.311	39091.141
4353	106.96	11305.426	38378.426
1155	106.96	9449.54	38379.234
8189	106.96	13142.644	36957
11758	106.93	15108.821	37915.297
8867	106.89	13595.321	34111.93
10152	106.87	14358.725	39504.129
3138	106.79	10692.596	35401.004
8652	106.75	13390.039	36359.68
4805	106.73	11431.868	36181.465
6113	106.7	12054.074	39294.586
880	106.68	9205.616	33953.305
2227	106.64	10055.302	35505.301
6981	106.62	12656.764	37730.813
4780	106.51	11584.816	35748.5
2495	106.47	10274.365	37139.707
7358	106.43	12746.857	35076.125
4888	106.29	11601.607	37622.762
10484	106.28	14282.763	33578.02
12635	106.24	15480.053	34457.672
2709	106.16	10458.205	39704.145
986	106.14	9332.795	35139.176
5325	106.12	11775.329	37019.668
3951	106.1	11099.346	34890.629
4919	106.05	11492.987	38139.199
9644	106.05	13828.853	34323.766
2753	106.05	10367.317	38713.23
9077	106.01	13668.068	37851.094
8624	106.01	13544.644	36898.422
6944	105.97	12610.936	38409.879
11916	105.93	15164.436	34598.105
11097	105.82	14794.367	36035.512
7676	105.76	13114.435	39954.387
397	105.76	8804.076	38148.105
4336	105.76	11260.437	38527.352
6195	105.76	12190.487	37579.488
3002	105.72	10516.503	34072.391
1251	105.7	9468.106	40122.32
4245	105.64	10977.464	40304.125
1085	105.62	9383.292	37129.977
3777	105.57	10906.335	34263.668
8167	105.55	13257.908	36562.223
3408	105.55	10956.268	40403.832
9198	105.39	13636.656	40177.379
4289	105.38	11330.55	39493.066
5113	105.34	11691.294	39792.457
7610	105.3	12785.638	40067.313
12183	105.28	15360.19	37418.441
8181	105.26	13118.796	36835.633
11384	105.24	14851.291	35907.453
11173	105.24	14800.2	34760.855
8155	105.22	13311.915	36272.164
6553	105.22	12407.837	35622.398
9322	105.16	13906.557	38993.266
9138	105.16	13737.155	38654.496
12647	105.16	15627.571	34066.168
11340	105.13	14936.647	35230.113
9544	105.07	13969.277	35578.02
4815	105.03	11433.056	36379.727
9969	105.01	14148.607	37937.77
5828	105.01	11959.032	37397.863
720	105.01	9171.469	36949.008
9732	104.97	14096.783	34448.953
1661	104.9	9852.543	33953.453
8349	104.88	13229.674	39596.32
3486	104.88	10912.418	39147.594
4013	104.88	11122.555	36222.555
5000	104.86	11411.474	39859.031
1343	104.86	9557.164	39276.043
1963	104.82	9832.739	40456.613
8641	104.72	13378.235	36511.477
12578	104.7	15648.995	35437.895
9358	104.69	13865.823	38421.781
7797	104.63	13033.589	37678.605
4423	104.63	11384.448	37496.391
8886	104.57	13608.117	34429.617
12286	104.55	15464.622	39390.211
96	104.51	8759.096	34803.895
3397	104.51	10568.547	40235.777
4225	104.44	11015.629	39829.539
512	104.34	9012.08	39798.203
997	104.32	9459.216	35446.043
4871	104.32	11440.048	37389.453
11542	104.19	14926.142	38669.855
3536	104.17	10797.593	38163.902
7641	104.05	13106.908	40365.891
2692	103.94	10537.618	40253.059
2954	103.9	10453.23	34983.723
7517	103.9	12839.645	37899.48
11577	103.84	14909.12	39286.246
9527	103.82	13971.057	35657.176
175	103.82	8699.995	35773.59
9372	103.75	13801.862	38057.871
6813	103.75	12345.728	39846.484
9525	103.71	13945.035	35926.125
81	103.71	8799.904	34589.023
6221	103.69	12201.183	37204.555
10416	103.63	14387.442	34693.523
785	103.56	9248.738	35828.148
3373	103.46	10705.784	39876.398
1458	103.31	9652.182	37162.758
7665	103.29	13026.691	39834.566
6169	103.21	12225.664	38068.805
9704	103.17	14051.165	33814.352
352	103.17	8729.145	37762.715
11841	103.15	15115.595	36369.02
8106	103.04	13304.264	35299.406
10904	102.92	14730.338	39886.691
4929	102.9	11554.797	38249.711
4497	102.9	11361.176	36254.992
4435	102.9	11291.748	37321.113
8357	102.89	13242.044	39693.316
2078	102.85	10001.648	38277.191
1947	102.85	9857.764	40171.098
479	102.79	8807.833	39198.465
1649	102.79	9858.067	33736.359
4889	102.71	11582.386	37638.211
2435	102.69	10179.084	36073.684
4548	102.66	11241.046	35147.258
12563	102.66	15570.551	35772.797
5700	102.66	12023.446	35664.223
4498	102.64	11301.672	35952.734
12436	102.6	15656.977	38496.883
4720	102.6	11458.902	34866.652
2998	102.5	10473.995	34274.48
4300	102.43	11283.605	39377.633
8160	102.43	13117.632	36400.324
6030	102.41	11958.829	40102.816
1477	102.41	9639.126	36782.82
8895	102.41	13554.24	34605.129
8171	102.37	13205.637	36608.426
5378	102.37	11794.15	35791.629
4296	102.35	11373.774	39332.195
9552	102.33	13967.238	35364.977
9512	102.33	13839.152	35994.699
10943	102.33	14629.233	38863.613
10256	102.31	14372.778	37951.168
9162	102.29	13692.556	39087.238
7254	102.27	12620.742	33553.254
3233	102.22	10730.768	37071.359
7052	102.2	12686.601	36700.441
2321	102.18	10080.217	33664.633
11990	102.18	15351.83	33815.367
1615	102.16	9597.339	34143.203
12197	102.12	15409.693	37596.684
11040	102.1	14777.552	36759.352
1968	102.04	9735.108	40481.281
4366	102.02	11260.572	38219.242
9264	102	13944.133	39873.672
6582	101.99	12338.726	35995.551
6925	101.99	12630.616	38973.355
12535	101.89	15560.124	36118.977
11140	101.89	14813.098	35187.465
2537	101.87	10279.963	38081.09
8003	101.83	13037.541	33653.207
12410	101.79	15502.612	38854.676
10482	101.79	14193.048	33558.641
8639	101.77	13406.439	36497.902
1601	101.72	9668.421	34181.625
11881	101.72	15243.721	35407.883
4882	101.72	11498.872	37534.516
9813	101.68	13982.409	35752.758
3922	101.66	11046.265	34563.875
12045	101.64	15449.894	34900.684
5029	101.6	11611.142	40337.609
12138	101.6	15452.331	36630.297
1847	101.56	9686.287	38051.477
7114	101.54	12533.733	35568.957
2498	101.54	10297.824	37163.828
9801	101.51	14156.997	35519.977
11520	101.51	14919.145	38415.863
1296	101.47	9594.754	40253.488
1977	101.45	10089.448	40360.457
1555	101.39	9630.518	35093.016
4585	101.37	11324.829	34578.055
8411	101.35	13497.572	40460.613
9989	101.33	14020.642	38471.684
7571	101.33	12829.146	39089.59
2306	101.33	9969.764	33720.93
6849	101.26	12477.936	40318.766
12355	101.24	15532.998	40162.145
4729	101.18	11495.584	35050.332
1248	101.16	9331.195	40077.391
3732	101.14	10879.001	34946.07
11884	101.1	15219.795	35227.52
11730	101.05	15092.566	38790.133
3848	100.99	11136.883	33844.59
3590	100.99	10914.789	37362.297
11052	100.99	14653.793	36629.578
10263	100.99	14262.838	38004.461
7767	100.97	12908.751	38032.609
8457	100.93	13373.6	39574.848
11156	100.87	14737.02	35116.234
3806	100.87	10964.706	33903.254
3492	100.82	10795.553	38957.07
8664	100.82	13469.234	35940.348
4756	100.8	11536.199	35428.391
7791	100.76	13009.551	37744.621
2119	100.72	9903.808	37676.508
6179	100.7	12143.419	38024.527
3914	100.61	11160.536	34444.453
5025	100.59	11418.621	40287.734
11439	100.57	14937.054	36993.742
398	100.55	8772.512	38214.648
7566	100.53	12759.41	39037.523
10192	100.51	14396.319	39039.254
1814	100.51	9871.374	37187.465
3304	100.51	10659.052	38502.48
4488	100.47	11374.984	36315.383
7304	100.45	12830.284	34036.672
10887	100.4	14808.379	40198.055
10261	100.4	14282.659	37975.281
9051	100.4	13731.848	37337.098
1229	100.28	9420.638	39773.289
8871	100.24	13669.543	34165.344
11950	100.2	15109.104	33898.641
9765	100.18	14005.059	34929.738
7141	100.15	12660.388	35036.422
1612	100.13	9645.116	34073.215
1447	100.11	9568.735	37317.887
8637	100.11	13510.021	36438.242
7271	100.07	12697.673	33727.824
3918	99.94	11118.819	34515.227
7750	99.86	13084.869	38388.773
2140	99.86	10086.035	37106.242
7967	99.84	13071.581	33862.551
6783	99.8	12292.543	39150.902
10798	99.8	14607.78	39236.105
2590	99.78	10206.828	38948.316
12018	99.74	15289.792	34386.23
1331	99.73	9566.643	39368.965
3119	99.73	10723.123	35102.555
4038	99.73	11087.2	36642.93
10389	99.73	14401.855	35482.109
2812	99.73	10458.405	37592.832
6706	99.71	12285.523	37851.09
7933	99.61	13079.962	34719.113
6315	99.59	12075.364	35366.871
8578	99.57	13465.157	37836.992
5270	99.55	11624.35	37774.387
12445	99.53	15659.67	38111.855
3484	99.5	10836.332	39031.039
2856	99.44	10452.161	36857.602
2442	99.42	10291.255	36157.809
5008	99.4	11609.212	39982.387
10332	99.4	14398.754	36443.734
7014	99.3	12652.214	37324.699
4415	99.28	11369.176	37643.895
10598	99.28	14615.3	35661.078
1254	99.27	9444.984	40167.473
6623	99.27	12275.419	36536.52
6859	99.25	12671.521	40201.539
1836	99.21	9775.738	37820.156
10975	99.19	14792.17	38155.797
4198	99.19	11121.974	39205.504
7756	99.15	13040.096	38507.152
562	99.09	9143.918	40331.91
8069	99.09	13175.366	34602.953
12218	99.09	15331.696	38114.844
9776	99.09	14058.648	35106.395
7026	99.07	12576.968	37145.844
2512	99.07	10296.725	37493.445
5824	99.07	11846.426	37360.758
2506	99.07	10307.948	37390.777
2695	99.05	10345.515	39998.363
10875	99.04	14793.443	40428.789
2900	99.04	10505.173	36080.863
9896	99.04	13984.72	37076.949
3358	99.02	10596.004	39371.004
4774	98.94	11453.682	35624.852
3140	98.86	10717.603	35460.434
2476	98.77	10180.666	36752.273
6699	98.77	12370.337	37760.715
379	98.73	8847.434	37998.477
9080	98.71	13677.859	37879.738
1542	98.65	9634.877	35170.797
11678	98.63	15225.108	39751.465
11088	98.63	14807.997	36213.715
6967	98.61	12474.795	37886.703
5262	98.58	11819.276	37980.848
2393	98.58	10137.508	35215.34
7152	98.48	12678.864	34926.262
8594	98.48	13419.546	37700.137
4535	98.46	11250.298	35538.316
6757	98.46	12384.93	38706.012
8071	98.42	13186.775	34630.602
8447	98.4	13422.958	39649.477
6927	98.4	12672.651	38676.832
5240	98.29	11775.616	38215.211
2547	98.27	10185.234	38270.492
3076	98.25	10603.889	34083.254
2899	98.25	10346.356	36020.438
2138	98.19	9928.907	37327.535
11914	98.19	15133.434	34536.949
2727	98.15	10491.196	39416.156
5891	98.1	12038.182	38226.305
1827	98.06	9756.841	37688.488
4834	98.04	11460.975	36881.043
11510	98.04	14837.817	38251.445
736	98.04	9088.976	36828.875
11087	98.02	14648.287	36172.426
2879	98.02	10420	36530.277
8966	98.02	13747.18	35753.531
11006	98	14684.228	37687.805
7375	98	12843.135	35398.805
7549	97.96	12691.211	38801.297
10176	97.94	14399.859	39463.836
3683	97.92	10767.197	35750.016
11499	97.92	15008.824	38032.785
8951	97.89	13614.634	35360.305
4313	97.83	11372.394	39069.09
11673	97.83	15159.388	39875.824
1158	97.81	9329.114	38448.621
3580	97.79	10781.23	37477.152
1007	97.77	9337.231	35568.324
5953	97.77	11892.725	38740.668
4978	97.71	11425.058	39473.883
9445	97.7	13863.765	37063.969
9341	97.66	13880.975	38568.008
4331	97.64	11192.031	38779.332
12511	97.6	15593.057	36853.105
8079	97.56	13156.712	34878.266
10964	97.54	14779.948	38498.211
12079	97.54	15401.834	35520.102
4378	97.5	11388.91	38103.793
8686	97.5	13416.999	35913.348
519	97.47	8844.573	39878.875
3109	97.43	10631.072	34704.414
10433	97.39	14240.272	34337.383
4441	97.39	11185.521	37072.656
11104	97.37	14633.457	35862.371
1369	97.35	9619.334	38986.473
7341	97.33	12707.715	34757.246
306	97.33	8932.156	37172.266
8347	97.31	13297.535	39557.07
5635	97.27	12039.565	34630.191
8096	97.25	13139.527	35110.359
9979	97.14	14128.579	38176.785
3224	97.04	10665.489	36908.422
12488	97.04	15669.077	37112.242
11599	97.02	14993.482	39719.945
9834	97.02	14094.707	36058.43
6409	96.95	12099.046	33748.121
7792	96.95	12939.092	37798.141
9607	96.93	13956.99	34496
11858	96.93	15102.34	35790.34
2344	96.87	10319.005	34230.211
4624	96.87	11205.601	33907.902
11781	96.81	15252.014	37386.883
7876	96.81	13096.653	35658.336
8665	96.81	13386.484	35956.34
3303	96.79	10602.519	38485.344
4395	96.78	11234.982	37759.098
1058	96.78	9380.676	36530.867
10238	96.76	14229.059	38336.805
3679	96.76	10901.299	35665.789
5339	96.74	11718.33	36690.777
8872	96.74	13682.392	34210.047
11021	96.7	14646.288	37347.375
10220	96.66	14358.716	38536.902
12492	96.64	15512.772	37160.102
8035	96.64	13296.918	33954.875
5920	96.64	11981.893	38389.348
10560	96.64	14520.109	34873.66
1064	96.62	9424.988	36695.32
7942	96.6	12946.155	34643.176
12556	96.57	15645.762	35875.258
2818	96.53	10502.175	37404.902
5835	96.51	11936.51	37492.328
8538	96.51	13339.618	38234.172
6723	96.47	12462.036	38134.379
503	96.41	8813.356	39665.688
10712	96.39	14576.996	37809.32
4819	96.37	11447.036	36462.98
2947	96.37	10349.273	35136.629
1667	96.35	9720.701	34022.059
3312	96.35	10604.52	38648.43
8646	96.32	13369.534	36299.277
8331	96.3	13314.483	39282.168
2064	96.3	10030.798	38822.742
4121	96.28	10983.505	38081.465
4168	96.28	11016.841	38603.113
1902	96.28	9851.115	39093.297
8849	96.28	13744.119	33760.008
11085	96.26	14702.784	36128.773
4956	96.24	11519.364	38866.875
6948	96.24	12575.346	38208.945
11388	96.22	15039.25	36035.824
12485	96.12	15668.393	37327.266
11277	96.12	14889.723	34109.973
4927	96.11	11425.678	38219.785
2651	96.11	10240.231	40019.41
10388	96.11	14271.225	35461.871
7810	96.07	12992.295	37085.734
10408	96.03	14221.943	35131.141
1307	96.01	9633.368	39895.289
1454	96.01	9591.109	37076.641
9519	95.99	13768.639	35814.336
7849	95.97	12985.726	36181.438
1312	95.93	9488.078	39758.828
12084	95.86	15365.076	35612.434
6952	95.82	12635.219	38276.988
9500	95.8	13934.612	36350.539
4006	95.78	11172.549	36126.109
1494	95.76	9609.881	36548.742
3560	95.76	10910.603	37749.973
3611	95.76	10874.499	36867.828
9912	95.76	13998.411	37517.328
8803	95.74	13459.048	33974.871
712	95.72	9070.503	37372.422
12036	95.72	15440.228	34669.871
5342	95.68	11805.538	36458.926
8387	95.68	13140.287	40286.535
11048	95.67	14638.023	36902.789
8940	95.67	13622.938	35225.789
1234	95.67	9269.293	39862.613
9127	95.67	13720.183	38544.172
2079	95.65	10082.827	38304.863
309	95.65	8911.3	37245.41
12030	95.65	15298.429	34570.691
1004	95.65	9317.809	35530.02
6949	95.61	12680.341	38221.414
6174	95.59	12214.013	38172.789
7677	95.57	13066.089	39654.633
2247	95.55	10094.589	35241.211
7624	95.53	12796.446	40241.48
8332	95.51	13321.429	39313.551
5652	95.49	11971.435	34874.441
2067	95.45	10035.852	38548.789
9143	95.44	13704.823	38742.727
861	95.44	9068.126	34320.871
5160	95.44	11709.859	39085.492
4449	95.42	11319.687	36939.414
3559	95.4	10961.728	37742.285
4235	95.38	11074.969	40036.129
9439	95.38	13874.629	37285.621
8268	95.36	13190.348	37979.172
10121	95.36	14346.797	40170.605
3736	95.3	10772.972	34754.785
9265	95.28	13928.912	39896.199
9772	95.22	14071.918	35077.063
1635	95.22	9621.167	33606.875
11275	95.19	14876.749	34068.699
734	95.17	9246.163	36807.426
6993	95.15	12603.815	37621.324
9063	95.15	13681.732	37602.406
11266	95.15	14852.449	33931.016
7562	95.15	12790.467	39007.766
5198	95.11	11729.324	38691.855
8044	95.09	13290.951	34112.711
2086	95.05	9960.09	38070.555
233	95.05	8788.163	36353.844
6225	95.01	12104.482	36956.52
2370	95.01	10294.188	34673.859
12334	95.01	15385.888	40317.188
8955	94.99	13735.032	35524.191
8274	94.98	13284.335	38096.215
2385	94.98	10216.227	35014.957
7956	94.98	12913.755	34194.879
1045	94.96	9450.425	36308.84
10656	94.92	14556.461	36625.355
11682	94.92	15237.012	39520.469
7826	94.9	13097.733	36669
2480	94.88	10237.076	36817.672
11918	94.86	15090.32	34640.668
8671	94.86	13388.115	36046.367
7904	94.86	13092.472	35448.586
2345	94.84	10157.7	34229.66
4763	94.82	11533.787	35472.902
9291	94.82	13906.07	39445.23
7073	94.82	12502.702	36137.246
1682	94.8	9719.285	34273.77
11617	94.78	14949.902	40109.629
5854	94.71	12042.735	37715.531
7993	94.71	13106.366	33841.715
7939	94.69	12903.88	34527.992
11106	94.65	14740.109	35900.164
10450	94.63	14208.779	34288.973
5239	94.63	11816.016	38201.207
6098	94.63	12218.633	39376.395
2483	94.59	10219.836	36861.426
485	94.55	8985.951	39308.887
11240	94.54	14730.17	33540.16
7915	94.54	13109.942	35055.477
4062	94.52	10980.441	37207.98
9629	94.5	13771.138	34446.813
8297	94.5	13317.209	38537.73
1926	94.48	9812.425	39823.039
6589	94.48	12298.781	36050.297
3122	94.44	10594.174	35207.031
5631	94.44	11947.412	34599.09
3798	94.44	10870.161	34133.246
3799	94.44	10906.301	34147.965
755	94.42	9082.086	36549.656
10045	94.34	14056.299	39432.613
3787	94.34	10938.895	34296.105
8462	94.34	13490.502	39345.215
2796	94.32	10379.982	38065.586
4970	94.32	11586.082	39279.938
6954	94.29	12603.077	38303.375
5962	94.21	11845.32	38910.395
6533	94.21	12455.541	35218.34
4519	94.19	11218.333	35664.016
5146	94.19	11794.529	39225.199
1666	94.15	9872.831	34003.063
4526	94.15	11310.727	35768.836
12565	94.13	15668.523	35490.051
5176	94.04	11640.58	38875.668
9084	94.02	13678.524	37952.012
1094	94	9272.032	37365.422
6759	93.98	12330.1	38722.41
12580	93.98	15495.11	35160.449
8752	93.98	13352.438	34955.859
7599	93.98	12739.674	39874.426
11754	93.96	15236.057	38122.957
3266	93.96	10717.741	37668.098
4015	93.94	10983.827	36235.766
1620	93.94	9567.283	33921.371
3705	93.92	10888.833	35198.625
8078	93.9	13204.546	34845.578
3686	93.88	10866.956	35491.813
6662	93.88	12371.472	37134.531
2554	93.88	10324.467	38479.113
8384	93.85	13173.605	40215.004
2081	93.77	10046.493	38334.84
3114	93.75	10647.012	34805.176
2148	93.75	9929.552	36916.098
6940	93.73	12525.985	38604.668
10499	93.69	14476.211	33667.16
12149	93.63	15390.861	36831.273
665	93.63	9226.933	38062.871
9562	93.62	13901.834	35214.32
9255	93.6	13816.359	40240.789
10385	93.52	14392.866	35728.809
11880	93.52	15111.935	35397.602
742	93.5	9088.634	36587.707
9429	93.48	13781.209	37389.152
189	93.48	9021.178	35913.137
9854	93.46	14073.451	36294.305
176	93.46	8748.449	35780.191
12532	93.44	15596.961	36362.988
8177	93.37	13223.56	36756.488
3091	93.35	10576.572	34298.172
5309	93.33	11792.011	37331.633
6087	93.29	12118.736	39715.18
2340	93.29	10237.641	33948.078
3684	93.29	10962.538	35766.953
2750	93.25	10406.712	38682.879
5302	93.23	11772.217	37539.367
11913	93.16	15244.573	34802.957
9783	93.14	14120.457	35134.414
10208	93.14	14327.535	38674.242
8873	93.12	13738.239	34221.121
10060	93.1	14034.545	39773.234
12438	93.04	15616.36	38190.719
3620	93	10969.525	36630.48
9524	92.98	13771.145	35871.633
1915	92.98	9863.456	39456.676
2104	92.96	10013.843	37747.801
1453	92.96	9520.582	37070.281
12642	92.95	15535.36	34253.441
4487	92.95	11385.306	36296.711
2005	92.95	10111.387	39901.828
9464	92.93	13925.687	36981.848
4631	92.93	11343.25	33743.383
1502	92.91	9569.02	36191.547
8461	92.91	13492.742	39633.684
4709	92.91	11535.939	34611.098
6485	92.89	12296.362	34616.023
3036	92.87	10493.87	33661.203
612	92.83	9047.062	39619.578
3407	92.81	10864.431	40338.703
4473	92.81	11211.259	36692.457
12147	92.79	15467.065	36775.98
689	92.79	9173.55	37560.027
3754	92.79	10782.878	34617.906
10780	92.77	14448.124	38976.48
8144	92.77	13308.642	36063.969
11657	92.75	15193.532	40256.348
1291	92.75	9571.629	40532.66
11924	92.73	15239.784	34471.906
12359	92.72	15670.684	40035.102
6137	92.72	12239.162	38551.902
3706	92.62	10885.939	35278.285
3550	92.62	10849.925	37979.074
11775	92.56	15123.201	37607.293
11249	92.54	14846.301	33530.832
1544	92.54	9676.238	35199.102
927	92.54	9387.756	34070.945
549	92.52	8956.811	40354.258
4974	92.52	11446.12	39377.027
5144	92.5	11643.635	39193.531
6229	92.49	12101.33	36982.031
3381	92.49	10693.096	39969.063
8640	92.47	13484.972	36504.129
260	92.41	8945.834	36781.262
3349	92.37	10737.849	39220.078
1399	92.37	9530.436	38309.371
4837	92.37	11513.664	36931.805
2669	92.35	10116.484	40345.93
6744	92.33	12397.23	38458.91
3321	92.31	10723.946	38781.898
4898	92.29	11484.534	37750.688
9892	92.26	14060.104	37042.961
6921	92.24	12634.851	38903.926
104	92.24	8727.854	34870.77
2292	92.24	10062.427	34309.395
4478	92.2	11371.867	36434.527
7816	92.2	13055.802	36999.281
221	92.2	9019.886	36207.527
6197	92.18	12177.398	37606.531
5319	92.16	11783.533	37162.41
4691	92.14	11597.32	34326.855
9764	92.12	14023.338	34924.363
8536	92.12	13401.203	38194.621
10772	92.1	14525.328	38763.688
2150	92.08	10050.489	36959.172
5276	92.06	11643.886	37844.199
4814	92.05	11558.026	36364.004
6416	92.05	12134.809	33613.613
11559	92.03	14963.497	38930.172
11297	92.01	14963.448	34423.559
3328	91.99	10598.243	38843.551
7867	91.97	12910.776	35782.359
8660	91.97	13351.015	36193.301
6635	91.95	12408.172	36688.215
2599	91.95	10136.137	39047.848
1619	91.93	9636.335	33920.566
4504	91.93	11250.349	36012.602
6283	91.93	12113.376	36038.324
3561	91.89	10835.734	37774.512
6363	91.83	12131.507	34376.398
2550	91.83	10281.952	38369.301
2341	91.82	10193.979	34077.875
1445	91.8	9655.14	37304.48
2381	91.78	10215.645	34913.973
2525	91.76	10259.861	37735.246
6322	91.74	12073.842	35238.551
6950	91.68	12505.079	38259.996
10320	91.66	14216.209	36901.883
3434	91.64	10879.893	39866.512
4422	91.62	11350.236	37433.809
4104	91.62	11169.458	37754.738
9866	91.6	14181.444	36535.227
5875	91.6	12007.533	38005.625
6814	91.57	12278.157	39851.559
11035	91.55	14746.377	36984.512
7033	91.53	12537.422	37022.754
6381	91.51	12205.762	34017.148
11746	91.51	15220.104	38217.586
8634	91.41	13364.949	36731.805
11816	91.41	15092.145	36799.328
4124	91.39	10987.71	38171.031
7472	91.39	12807.812	37020.211
11700	91.39	15054.659	39210.883
11828	91.37	15138.75	36448.594
1727	91.36	9806.448	35124.219
8598	91.36	13355.18	37439.211
5403	91.34	11747.153	35541.723
6295	91.32	12048.474	35636.301
8517	91.32	13514.169	38827.27
1736	91.3	9877.357	35422.816
8771	91.28	13414.686	34363.16
4282	91.26	11389.825	39664.223
10745	91.22	14610.516	38325.434
10618	91.22	14473.899	35965.422
2593	91.2	10158.915	39009.383
10008	91.2	14005.792	38795.156
8675	91.18	13381.577	36095.191
12443	91.16	15579.827	38065.289
10755	91.16	14457.135	38471.609
6058	91.15	12151.94	40405.297
11563	91.11	14866.688	39017.191
79	91.11	8925.57	34499.984
7834	91.11	13086.529	36508.426
6937	91.07	12674.636	38577.043
5735	91.05	12029.101	36120.699
8109	91.05	13289.075	35374.965
12568	91.05	15550.157	35521.059
4197	91.05	10993.203	39123.574
2122	90.99	10037.444	37417.77
7087	90.97	12497.953	36029.508
393	90.95	8812.974	38108.316
10783	90.95	14561.369	39084.629
1807	90.93	9883.328	37158.367
3735	90.92	10825.146	34708.324
1709	90.92	9878.829	34823.102
12164	90.9	15429.077	37082.262
2929	90.88	10404.065	35602.848
1114	90.88	9435.112	37753.676
6977	90.86	12499.899	37984.055
7373	90.86	12795.703	35376.641
4061	90.86	10986.747	37196.055
9028	90.84	13671.568	36709.289
4699	90.82	11500.394	34563.988
8762	90.8	13487.111	34810.77
8632	90.8	13478.864	36661.074
4836	90.76	11431.944	36892.781
7603	90.7	12713.197	39987.637
10376	90.69	14369.622	35918.285
1202	90.67	9342.199	39370.98
9390	90.63	13895.32	37889.238
3703	90.63	10945.195	35447.633
7264	90.59	12825.45	33646.902
3512	90.57	10816.666	38657.996
11203	90.57	14800.104	34260.195
2739	90.55	10489.621	39009.73
6915	90.53	12539.922	39105.82
4946	90.53	11584.48	38547.262
5307	90.51	11791.016	37260.625
1898	90.46	9894.215	39057.496
12308	90.46	15444.118	39702.871
4796	90.44	11526.574	36084.371
254	90.4	8863.605	36706.906
5138	90.38	11727.435	39408.172
6468	90.38	12365.389	34296.09
7363	90.36	12868.81	35154.48
8121	90.32	13252.659	35608.488
8840	90.3	13626.389	33570.699
9278	90.3	13841.124	39519.672
11231	90.28	14805.986	33734.629
10848	90.26	14557.039	40178.652
8446	90.26	13509.123	39642.145
3105	90.23	10740.29	34671.988
9597	90.23	13852.799	34706.73
10464	90.21	14215.315	34151.719
2413	90.21	10116.509	35527.234
1100	90.19	9267.705	37468.43
8980	90.17	13671.567	35983.441
11801	90.15	15136.601	37153.852
8359	90.15	13211.723	39718.445
8111	90.15	13286.792	35407.914
786	90.13	9194.891	35837.914
5822	90.09	12031.109	37350.898
518	90.07	8698.471	39874.32
8877	90.05	13581.039	34295.629
9748	90.03	14027.003	34696.984
9093	90.03	13757.03	38073.789
7558	90.03	12728.572	38941.133
10967	90	14725.592	38223.039
5989	90	11847.224	39436.102
11697	89.98	15124.608	39177.141
11480	89.98	14911.192	37686.945
2697	89.98	10512.949	40015.098
10367	89.96	14369.159	36073.848
4002	89.96	11053.91	36072.059
7263	89.94	12893.095	33640.938
5515	89.92	11798.617	33919.887
8769	89.92	13491.413	34636.344
7266	89.9	12827.939	33696.289
9259	89.9	13798.303	40090.91
12602	89.88	15575.553	34934.48
2627	89.86	10147.469	39577.23
3254	89.86	10555.088	37403.152
4341	89.86	11334.753	38583.449
10487	89.82	14266.731	33582.441
1680	89.8	9694.421	34251.965
4693	89.75	11571.6	34359.91
12105	89.73	15454.746	36080.113
9427	89.73	13906.13	37677.152
5859	89.69	11911.765	37745.148
5825	89.69	11945.149	37374.629
7748	89.69	13038.661	38363.668
6685	89.65	12411.715	37488.855
11648	89.65	15247.702	40525.656
2853	89.63	10375.638	36763.348
12203	89.63	15434.167	37731.59
7640	89.61	13075.841	40311.355
9017	89.61	13593.888	36552.203
10407	89.57	14280.824	35128.902
3370	89.57	10736.28	39823.645
11507	89.56	14901.375	38193.832
977	89.54	9429.005	35003.203
6909	89.54	12525.827	39028.242
6942	89.54	12625.753	38371.746
4424	89.52	11286.905	37517.426
9491	89.52	13804.93	36511.617
10859	89.5	14484.29	40324.492
6886	89.5	12501.779	39506.41
10086	89.5	14051.745	40233.609
8524	89.48	13543.042	38659.383
6837	89.46	12437.539	40278.68
6872	89.46	12670.709	40031.375
12296	89.46	15312.627	39553.957
895	89.44	9190.825	33536.422
11875	89.44	15228.84	35349.293
840	89.44	9152.792	34346.957
10667	89.44	14559.781	36754.465
3576	89.42	10774.702	37425.91
1416	89.42	9522.459	38136.617
438	89.4	8935.138	38658.137
8134	89.4	13281.54	35860.641
4421	89.4	11252.414	37418.535
1024	89.38	9266.684	35963.57
6717	89.38	12417.66	38027.129
3473	89.38	10847.815	39166.73
8722	89.36	13388.735	35389.461
12039	89.36	15264.581	34745.531
343	89.36	9013.824	37683.109
10361	89.34	14348.472	36021.371
8522	89.34	13432.801	38650.641
3873	89.33	11031.153	34138.773
8588	89.33	13418.551	37641.59
31	89.33	8832.36	33910.055
7865	89.33	13010.713	36053.738
12482	89.31	15533.046	37259.199
8123	89.31	13257.227	35631.469
9649	89.31	13911.391	34102.027
9805	89.25	14093.836	35579.996
9922	89.23	14019.408	37609.125
9438	89.23	13968.087	37235.879
1326	89.23	9518.047	39619.586
3305	89.21	10569.496	38523.223
9804	89.21	14050.744	35577.117
10365	89.21	14326.755	36046.395
12016	89.19	15430.66	34356.922
4251	89.19	10980.836	40469.102
10230	89.17	14247.972	38455.805
10275	89.15	14263.806	37596.758
2223	89.13	10006.915	35736.52
7683	89.13	12967.595	39739.496
6602	89.13	12429.037	36216.688
2374	89.11	10286.239	34792.09
4570	89.11	11376.208	34863.883
5879	89.11	11875.931	38101.813
3647	89.1	10811.087	36167.086
6824	89.08	12417.854	40096.133
11430	89.08	14963.13	36779.137
7360	89.06	12883.167	35091.449
2761	89.06	10508.523	38513.672
4430	89.04	11214.495	37244.605
160	89.02	8896.871	35563.242
116	89	8920.862	35040.238
366	89	8883.354	37905.82
3568	88.94	10945.286	37600.684
9631	88.94	13913.017	34469.621
12648	88.94	15564.57	34068.684
6638	88.94	12471.236	36711.465
9736	88.94	14047.052	34529.773
3481	88.92	10858.744	39273.152
4237	88.92	11128.995	40166.32
1739	88.9	9892.702	35462.883
9498	88.9	13825.285	36319.633
2948	88.9	10526.984	35165.461
457	88.89	8770.929	38867.629
1677	88.85	9741.228	34232.801
12283	88.81	15358.296	39366.047
5375	88.79	11619.328	36090.957
8628	88.79	13375.812	36601.414
4865	88.77	11508.891	37299.938
12221	88.77	15470.397	38159.91
9684	88.73	13773.177	33658.059
6504	88.73	12337.626	34859.555
10048	88.73	14133.473	39519.414
1605	88.71	9579.848	34223.051
6587	88.71	12446.949	36029.945
3810	88.69	10945.176	33993.469
5878	88.69	11969.634	38075.746
3275	88.69	10694.775	37954.906
6894	88.69	12562.995	39348
4740	88.67	11601.706	35202.367
4771	88.67	11486.734	35552.695
11271	88.66	14877.307	33998.285
3292	88.66	10586.346	38304.219
6480	88.62	12287.022	34541.098
8553	88.62	13348.883	38078.648
8045	88.6	13153.196	34113.984
5978	88.58	12038.999	39259.063
12416	88.56	15579.611	38990.086
12388	88.56	15488.02	39626.594
5549	88.56	11958.157	33929.441
10863	88.54	14606.725	40364.168
8806	88.54	13536.796	33699.172
3731	88.52	10765.262	34918.934
9288	88.5	13770.006	39374.816
4008	88.5	11088.063	36168.98
8765	88.48	13530.146	34558.398
6562	88.46	12339.177	35728.594
11218	88.46	14833.564	34223.953
8041	88.43	13206.087	34042.719
9096	88.41	13610.18	38092.305
3980	88.41	11152.112	35433.402
4173	88.39	11139.608	38625.527
1821	88.39	9803.376	37422.488
7839	88.37	12996.399	36372.477
9833	88.37	14129.205	36043.914
2962	88.35	10420.584	35055.574
11379	88.33	15040.591	35840.078
11214	88.33	14730.071	34085.68
6028	88.29	11946.17	40085.168
161	88.29	9001.142	35560.996
2003	88.27	9940.548	39841.223
9903	88.25	14060.432	37243.785
1250	88.25	9257.879	40102.289
248	88.25	8948.592	36557.469
932	88.21	9279	34153.844
7802	88.2	13007.828	37483.539
4007	88.2	11069.688	36153.711
672	88.2	9243.173	37878.664
10118	88.18	14297.388	40138.348
394	88.14	8763.347	38110.242
7273	88.08	12891.286	33776.598
6206	88.06	12086.638	37452.133
2513	88.06	10245.037	37493.605
6636	88.02	12467.577	36689.594
12170	88.02	15346.823	37127.656
12601	88	15536.625	34931.188
9152	87.98	13755.378	38985.84
3164	87.97	10585.872	35918.613
11824	87.97	15220.003	36715.879
2484	87.95	10240.42	36865.063
461	87.93	8702.506	38897.559
8789	87.93	13523.058	34032.684
7216	87.93	12474.72	33870.891
904	87.93	9448.624	33583.559
3577	87.91	10796.839	37433.039
2744	87.91	10494.326	38856.664
8469	87.91	13343.043	39436.773
714	87.89	9210.29	37140.422
6135	87.85	12205.173	38540.348
7109	87.85	12494.654	35503.785
4187	87.83	11073.189	38884.023
11585	87.83	14834.332	39541.746
8497	87.83	13538.033	38930.906
9996	87.81	14182.997	38576.723
2111	87.79	9983.171	37843.68
1891	87.79	9795.901	38859.84
3698	87.79	10916.539	35360.41
3273	87.77	10607.178	37778.434
2013	87.77	10024.821	39721.434
10640	87.76	14605.817	36273.805
10241	87.74	14239.186	38073.211
11961	87.74	15193.394	33808.516
9289	87.72	13845.816	39389.219
8451	87.72	13451.15	39486.984
7657	87.72	12909.001	40023.141
4623	87.7	11368.504	33907.324
4053	87.7	11031.44	36930.156
5191	87.7	11761.912	38975.563
6323	87.7	12146.2	35245.027
9405	87.66	13851.024	37978.793
7356	87.64	12732.007	35028.121
11394	87.62	14885.867	36176.539
3515	87.62	10870.411	38356.195
10240	87.56	14225.142	38036.559
3658	87.54	10797.766	35948.449
6074	87.54	12069.921	40098.484
4456	87.53	11202.378	36781.531
2149	87.51	10034.564	36938.164
6219	87.51	12049.885	37128.336
2865	87.49	10366.089	36619.352
1132	87.47	9276.508	38090.828
6298	87.45	12242.015	35673.762
4847	87.45	11577.079	37032.316
5382	87.43	11690.542	35861.758
93	87.43	8864.166	34745.148
10409	87.41	14215.126	34874.273
154	87.41	8842.416	35534.785
10997	87.39	14687.566	37601.156
4403	87.37	11392.447	37562.73
10888	87.37	14784.16	40248.68
7204	87.37	12543.054	34068.348
7049	87.33	12587.698	36602.012
2202	87.31	10105.714	35964.281
7794	87.31	13049.36	37567.848
12491	87.31	15689.14	37151.543
500	87.3	8718.726	39620.691
9961	87.3	13993.946	37872.352
9045	87.28	13682.547	37238.113
1694	87.28	9860.502	34575.215
10043	87.24	14178.407	39421.852
6142	87.22	12083.421	38603.289
10753	87.2	14604.765	38451.891
12038	87.2	15288.954	34723.668
5267	87.18	11674.474	37722.543
6432	87.18	12323.978	33774.934
9730	87.16	14074.46	34362.738
4551	87.16	11235.905	35162.445
11496	87.1	14901.887	37966.145
10690	87.1	14479.927	37358.117
3372	87.07	10594.578	39865.203
9856	87.05	14032.996	36322.691
6226	87.03	12169.929	36958.445
4111	87.01	11001.348	37942.242
4453	86.99	11228.102	37055.16
8119	86.99	13123.033	35554.543
11593	86.97	14927.138	39643.355
2035	86.95	9947.466	39254.836
2212	86.95	10085.697	35824.719
917	86.95	9319.678	33782.094
1259	86.93	9405.019	40241.184
2918	86.93	10372.938	35469.027
9274	86.91	13836.81	39756.16
7660	86.91	12937.587	40068.805
9655	86.91	13836.145	33863.223
2168	86.89	10063.526	36611.465
4185	86.89	10984.701	38872.992
8737	86.89	13543.077	35005.324
6721	86.89	12338.367	38073.594
5553	86.89	11997.791	33982.422
6482	86.87	12368.02	34590.32
5143	86.87	11754.147	39187.598
4992	86.87	11406.062	39795.32
7193	86.84	12488.962	34231.195
9906	86.84	14160.838	37333.613
12096	86.84	15398.276	35890.574
12239	86.82	15276.395	38473.516
10718	86.82	14580.449	37918.883
4452	86.8	11303.932	37036.91
6344	86.8	12158.878	34691.539
9523	86.78	13826.893	35857.824
3133	86.78	10638.636	35360.527
7992	86.78	13114.944	33789.633
4921	86.76	11436.712	38158.117
8991	86.76	13692.041	36117.449
212	86.72	8764.398	36144.652
918	86.72	9443.949	33841.473
3751	86.72	10871.287	34579.031
10257	86.7	14281.428	37955.492
8185	86.7	13321.108	36879.762
5041	86.7	11686.936	40303.93
10976	86.68	14775.3	38156.242
3524	86.68	10911.621	38201.641
987	86.64	9410.476	35138.902
9536	86.64	13955.882	35739.023
1950	86.63	9817.977	40218.484
1910	86.63	9765.262	39364.34
587	86.61	9171.865	40096.207
6256	86.61	12048.384	36332.668
2507	86.61	10190.043	37407.594
6357	86.59	12251.587	34612.996
12415	86.59	15530.037	38985.852
5411	86.57	11780.436	35584.785
10336	86.57	14234.602	36489.066
2606	86.55	10305.606	39280.512
12347	86.53	15611.785	40385.473
4547	86.53	11273.224	35142.707
9488	86.51	13964.597	36455.984
10800	86.51	14460.792	39271.367
6193	86.51	12217.962	37554.531
4829	86.49	11606.553	36761.961
9463	86.49	13860.411	36975.723
10342	86.49	14374.611	36288.691
9001	86.43	13734.814	36235.703
12466	86.43	15494.213	37845.488
11768	86.43	15095.515	37795.684
6334	86.41	12129.036	34878.492
6254	86.4	12067.667	36307.68
405	86.4	8923.631	38329.367
7997	86.38	13086.256	33553.984
10483	86.36	14369.922	33570.5
12494	86.34	15494.16	37170.344
9430	86.32	13810.836	37404.801
1241	86.32	9465.834	39955.945
4718	86.28	11507.059	34846.891
8398	86.28	13483.971	40299.758
1201	86.28	9427.727	39336.676
1169	86.26	9429.864	38665.82
10393	86.24	14294.027	35302.836
6354	86.2	12054.391	34555.348
6970	86.18	12581.829	37902.066
6555	86.18	12270.167	35668.094
4765	86.17	11469.448	35475.598
4514	86.15	11186.309	35854.324
4489	86.13	11324.862	36355.367
7184	86.13	12593.096	34372.801
10038	86.13	14151.675	39326.273
5524	86.11	11796.782	33793.215
11196	86.09	14657.795	34450.691
10322	86.09	14283.8	36629.223
11152	86.07	14649.211	35046.555
9721	86.07	14099.911	34149.328
2343	86.07	10207.098	34210.063
2226	86.05	10022.463	35492.82
11993	86.03	15389.67	33853.48
3722	86.03	10889.977	35134.484
8345	86.03	13212.727	39536.773
2936	86.01	10372.976	35389.402
12255	86.01	15307.353	38778.223
939	86.01	9431.857	34272.699
6867	86.01	12642.48	39965.438
11955	86.01	15225.785	33958.789
6050	85.99	11918.843	40512.102
331	85.99	9030.937	37584.184
7882	85.99	13116.331	35492.895
10015	85.97	14098.098	38890.781
2457	85.97	10227.485	36430.656
9222	85.97	13623.675	40356.691
6671	85.97	12298.532	37304.156
2545	85.95	10262.393	38226.035
5590	85.95	11876.329	34177.742
4048	85.94	11135.256	36825.004
3113	85.92	10712.287	34783.344
4989	85.92	11459.335	39692.887
1401	85.92	9601.824	38348.41
1417	85.92	9684.938	37883.559
12312	85.92	15300.76	39744.117
6986	85.9	12574.086	37869.711
4369	85.9	11262.545	38281.281
956	85.88	9406.755	34668.641
6560	85.88	12291.513	35710.594
11053	85.86	14705.633	36660.754
2613	85.86	10260.567	39358.508
9811	85.86	14181.173	35694.762
8366	85.84	13254.035	39957.02
1000	85.84	9348.627	35498.625
11502	85.84	15022.908	38093.527
11029	85.82	14795.655	37202.402
8112	85.8	13172.587	35449.695
9480	85.8	13866.514	36588.145
12407	85.8	15621.521	39076.191
11866	85.8	15214.605	35721.254
11219	85.78	14730.32	33886.715
10276	85.78	14199.435	37598.758
9614	85.78	13960.401	34560.535
10608	85.78	14568.344	35752.035
3228	85.78	10557.844	37035.281
6106	85.76	12202.194	39191.703
11712	85.74	15050.916	39059.031
758	85.74	9156.747	36286.332
3131	85.73	10645.499	35319.242
3721	85.73	10801.413	35132.168
4260	85.69	11247.225	40328.199
1440	85.69	9537.93	37411.402
4755	85.69	11483.352	35423.191
7825	85.67	12945.977	36662.773
3465	85.67	10821.468	39333.039
4325	85.67	11313.6	38698.867
2737	85.65	10449.285	39283.293
6101	85.63	12101.631	39403.508
6686	85.63	12355.685	37523.898
3805	85.61	10852.505	33901.863
12240	85.61	15281.009	38501.43
11732	85.59	15191.84	38814.34
9462	85.57	13786.775	36970.336
4730	85.57	11565.815	35085.199
5536	85.55	11916.234	33573.402
11636	85.55	15100.045	40285.715
11012	85.53	14672.367	37455.547
2170	85.51	10105.092	36639.18
7857	85.51	13086.625	35944.938
11609	85.5	15002.964	39898.938
980	85.5	9353.053	35072.766
2810	85.5	10371.767	37550.215
1663	85.48	9840.531	33986.195
1600	85.46	9544.109	34177.461
4964	85.44	11600.432	39231.078
3742	85.42	10819.1	34509.203
11973	85.42	15432.699	33539.402
4376	85.4	11306.42	38078.395
1980	85.38	10086.009	40395.789
8743	85.36	13532.166	34813.402
1130	85.36	9324.687	38048.426
1796	85.34	9777.145	36970.766
5026	85.32	11430.054	40321.184
3162	85.32	10738.762	35906.063
8923	85.3	13552.529	34987.543
4479	85.28	11276.148	36458.527
9148	85.28	13746.852	38889.527
7530	85.28	12851.963	38189.797
11723	85.27	15127.993	38919.359
828	85.27	9204.003	34887.359
6730	85.25	12404.571	38262.715
4727	85.25	11559.245	35010.258
3239	85.25	10713.74	37212.625
7498	85.23	12727.854	37540.508
6514	85.21	12451.375	34994.305
588	85.19	9109.438	40110.688
6173	85.19	12226.635	38108.359
10501	85.17	14411.479	33681.781
1863	85.17	9798.891	38331.48
12417	85.15	15642.842	38680.938
9388	85.15	13923.197	38184.59
10027	85.15	14089.462	39177.348
8933	85.11	13721.234	35111.5
434	85.11	8756.612	38602.227
7753	85.11	13005.838	38404.488
9299	85.11	13923.944	39267.039
3065	85.11	10733.048	33832.492
1284	85.07	9597.155	40405.66
652	85.05	9100.568	38394.645
14	85.04	8954.44	33677.535
5476	85.04	11656.698	34309.242
508	85.04	8703.918	39744.355
4817	85.04	11465.348	36386.555
12424	85.02	15594.307	38816.863
10139	85.02	14339.723	39868.258
5401	85.02	11634.03	35517.715
2002	84.96	10012.799	39842.578
4004	84.96	11027.255	36099.992
10586	84.94	14450.232	35383.195
7555	84.94	12850.048	38918.688
7512	84.94	12886.519	37781.328
11237	84.92	14766.921	33784.789
11536	84.9	14843.93	38590.016
3425	84.9	10934.2	40000.219
12088	84.9	15271.272	35717.793
7843	84.9	12921.308	36105.105
7338	84.86	12741.75	34715.203
2662	84.86	10268.525	40256.516
10364	84.84	14313.99	36037.676
11569	84.84	14977.127	39102.195
1097	84.82	9287.65	37374.531
4567	84.82	11356.455	34824.492
6518	84.79	12273.488	35033.012
2479	84.79	10231.274	36772.988
249	84.79	8729.277	36585.117
3201	84.77	10596.517	36527.516
7039	84.77	12595.745	36800.289
2689	84.75	10353.478	40166.676
6220	84.73	12122.54	37140.141
8418	84.73	13509.296	40196.699
8635	84.73	13494.265	36428.195
6235	84.71	12062.376	36816.941
7649	84.71	13081.575	40236.828
8175	84.69	13280.96	36686.688
6299	84.69	12102.759	35675.875
9412	84.67	13810.946	37767.82
2116	84.67	10015.233	37640.508
7584	84.65	12902.114	39393.152
6728	84.65	12457.41	38233.59
9266	84.63	13773.676	39927.727
12073	84.63	15296.251	35429.316
1748	84.63	9837.558	35876.492
5649	84.63	11924.738	34831.977
3174	84.61	10551.738	36049.512
10669	84.61	14596.925	36816.625
8751	84.6	13348.137	34930.473
8562	84.6	13403.746	37916.133
2259	84.56	9967.239	34816.004
4103	84.56	11017.292	37746.004
9855	84.52	14150.055	36307.613
4386	84.52	11295.788	37963.789
2412	84.5	10257.53	35496.102
3262	84.48	10664.837	37548.73
4700	84.46	11518.988	34570.949
10553	84.46	14494.785	34786.57
4466	84.42	11298.84	36592.914
6567	84.4	12422.701	35767.375
12342	84.4	15297.497	40532.547
1345	84.38	9527.836	39306.816
12111	84.37	15469.632	36184.566
2927	84.37	10505.41	35575.5
3437	84.35	10919.091	39915.211
3982	84.35	11163.732	35505.219
9816	84.35	14178.502	35772.094
2791	84.33	10500.459	38335.23
770	84.31	9159.127	36164.363
4129	84.31	11009.312	38261.859
12305	84.31	15300.457	39672.742
3704	84.31	10954.48	35167.535
8107	84.31	13178.051	35324.594
8866	84.31	13732.444	34107.313
9515	84.29	13764.271	35785.965
2782	84.29	10416.209	38199.926
2248	84.29	10031.374	35248.23
6720	84.27	12471.552	38067.426
5385	84.27	11631.679	35881.879
7413	84.25	12865.472	36005.531
3943	84.23	11100.195	34763.262
12112	84.21	15349.546	36207.086
1919	84.21	9856.403	39609.184
9651	84.21	13847.897	34121.551
11850	84.19	15061.244	36254.523
4063	84.15	11144.223	37237.453
9868	84.14	14078.124	36570.316
8612	84.14	13509.812	37191.086
3584	84.08	10859.102	37244.574
3926	84.08	11016.392	34582.805
7591	84.04	12701.61	39606.484
8926	84.04	13636.022	35052.773
11454	84.04	15017.323	37269.434
10270	84	14350.973	37840.977
10977	84	14761.354	37868.461
6478	84	12359.187	34479.746
2719	83.98	10414.798	39628.324
6512	83.98	12451.303	34950.172
3213	83.98	10715.501	36753.328
2211	83.96	10080.844	35810.754
3309	83.96	10733.355	38610.262
4724	83.94	11416.863	34920.484
10239	83.94	14234.423	38348.656
8613	83.94	13525.502	37190.68
953	83.92	9318.431	34626.789
10157	83.92	14213.381	39567.008
7404	83.91	12875.094	35885.039
10948	83.91	14713.188	38759.383
2503	83.87	10238.128	37320.633
4417	83.85	11255.898	37658.219
4418	83.85	11386.545	37683.191
7928	83.83	12904.122	34962.297
11051	83.81	14675.397	36611.629
10247	83.81	14388.006	38104.215
1571	83.81	9550.97	34698.172
11659	83.79	15256.907	39965.84
11167	83.79	14622.141	34961.543
10531	83.77	14414.214	34398.738
5405	83.77	11640.283	35574.594
8280	83.77	13273.699	38184.207
13	83.77	8805.292	33667.129
2257	83.75	10000.532	35045.789
10454	83.75	14275.521	34059.391
11215	83.75	14687.777	34091.023
8483	83.75	13525.367	39028.703
2165	83.75	9996.6	36894.68
12086	83.69	15396.097	35707.43
2486	83.69	10282.553	36931.434
10205	83.69	14235.553	38946.871
5003	83.68	11571.323	39931.684
9601	83.68	13942.478	34741.523
7840	83.66	13106.494	36387.016
9528	83.66	13824.109	35701.109
11462	83.64	14962.751	37417.609
11128	83.64	14763.75	35346.961
5273	83.64	11651.729	37816.137
1071	83.64	9386.614	36793.242
1914	83.62	9724.206	39453.563
11108	83.62	14703.716	35911.34
12333	83.62	15326.618	40271.254
9037	83.62	13673.843	37016.871
3195	83.6	10573.179	36408.32
2225	83.6	9955.79	35754.352
9713	83.6	14112.176	34005.828
10080	83.56	14068.068	40128.262
4566	83.56	11241.462	35129.504
8292	83.54	13286.892	38410.484
1976	83.54	10107.02	40323.434
7140	83.54	12643.494	34995.406
11193	83.52	14781.113	34393.801
2171	83.52	10077.237	36640.949
6068	83.52	12179.998	39966.742
563	83.5	9179.225	40353.355
6070	83.5	12130.786	39999.879
11227	83.5	14623.094	33981.602
12198	83.48	15268.944	37632.555
12384	83.48	15647.124	39553.156
2468	83.47	10138.877	36551.742
1841	83.45	9693.694	37855.414
9668	83.45	13826.53	33766.867
10091	83.41	14178.861	40298.48
11109	83.41	14780.383	35917.621
6790	83.39	12414.915	39402.434
7996	83.37	12948.438	33545.207
1242	83.37	9358.189	39970.195
9306	83.35	13890.193	39149
5812	83.33	11836.699	37273.184
10191	83.33	14362.391	39029.512
9812	83.33	14100.782	35738.926
11318	83.31	14895.093	34803.828
4494	83.29	11224.025	36220.754
10796	83.27	14541.929	39215.031
[truncated: 7,384 more rows]
