# Supplementary material for: Insights on the Control of Yeast Single-Cell Growth Variability by Members of the Trehalose Phosphate Synthase (TPS) Complex
Source: Front Cell Dev Biol. 2021 Jan 28;9:607628. doi: 10.3389/fcell.2021.607628 (PMC7876269; doi:10.3389/fcell.2021.607628)
Supplement: Supplementary file 2 [file Data_Sheet_1.ZIP › final_code/input_datasets/Ntd-TPS1_SortedCells1_minus_t4.csv]

Id	Area (µm²)	Centre X Position (µm)	Centre Y Position (µm)
5731	177.54	14495.685	39715.297
4353	176.18	12741.328	37236.219
2400	167.54	10407.326	39165.82
1137	148.51	8969.964	34652.715
2104	145.18	10210.361	37025.762
754	142.55	8598.592	36166.941
4145	140.6	12504.904	35633.367
3499	140.5	11741.857	38564.09
3834	139.49	12235.417	36738.391
5108	138.91	13765.504	37420.773
5317	138.82	13986.518	37622.301
4039	137.27	12452.4	34777.816
3511	136.96	11700.511	39004.617
2679	136.86	10858.863	34720.289
605	136.14	8353.437	38072.613
480	134.58	8387.167	33187.336
4067	134.16	12468.13	33948.945
4318	133.63	12816.385	38703.672
5518	133.19	14036.584	34457.902
5432	132.76	14174.554	38088.93
796	131.5	8554.576	34377.109
5724	131.46	14611.39	39903.223
5168	130.06	13651.185	34638.957
578	130.02	8338.409	36641.141
2922	129.16	11115.068	35759.066
5307	128.57	13788.385	37054.91
2963	127.9	10994.155	34589.719
3779	127.76	12197.057	35228.148
4740	127.09	13324.103	36614.5
1075	126.9	9032.093	37048.586
4646	126.69	13334.519	39306.773
4418	124.68	12912.098	34445.449
1591	124.54	9494.275	35094.672
5030	123.95	13564.011	39996.547
5686	123.74	14422.034	38589.469
2195	123.47	10232.6	33982.137
4553	123.45	12956.754	37421.879
3297	122.65	11525.041	35387.09
892	121.71	8685.066	35332.816
5246	121.46	13914.568	34551.516
4309	120.23	12859.828	39006.945
1042	120.12	9019.083	38637.164
2389	119.49	10473.866	38600.074
4878	119.22	13412.425	34787.398
3454	119.18	11708.238	37055.281
1233	117.8	9258.084	35385.66
3471	117.67	11798.999	37715.066
288	116.34	8128.536	39135.492
1859	115.96	9749.995	34065.598
1271	115.65	9091.155	36988.73
1505	115.4	9375.367	34725.137
4362	115.14	12861.114	36975.086
4471	115.04	13116.389	34070.039
2426	114.6	10765.51	39815.125
4807	114.18	13184.278	34410.043
3840	114.12	12102.95	37017.227
4409	114.1	12844.944	34904.898
1830	113.51	9880.274	34981.668
980	113.07	8783.862	39176.055
2504	112.74	10691.413	36958.926
4839	112.26	13449.573	33025.707
5390	112.2	14072.817	39483.398
3516	111.73	11778.859	39378.469
200	111.59	7791.193	38500.18
3010	111.19	11271.512	33407.641
2610	110.86	10651.049	33951.574
4175	110.4	12549.421	36455.066
2208	110.23	10283.914	33502.348
98	110.08	7875.689	35840.945
2216	108.58	10347.554	33345.191
3045	108.45	11416.768	34875.18
3124	107.72	11249.737	38067.008
1145	107.68	8951.508	34608.043
5753	107.47	14506.424	38030.121
4706	107.41	13299.476	37720.512
5102	107.22	13722.148	37384.211
2912	107.22	11053.489	36094.238
2647	106.63	10969.093	33600.848
3302	106.15	11612.133	34965.309
5486	105.98	14136.878	35867.895
3635	105.63	11977.847	36639.379
2567	105.48	10715.314	34787.121
5007	105.15	13560.311	39164.73
4931	104.64	13561.341	37353.293
3630	104.54	11997.381	36838.762
3591	104.54	11932.596	38299.453
656	103.98	8272.849	39829.055
4676	103.89	13240.474	38558.508
284	103.58	8090.982	39291.117
5395	103.41	14025.292	39378.531
3867	103.28	12169.379	38127.07
753	103.14	8498.677	36074.406
447	103.1	7995.324	33663.441
2889	102.13	11163.75	37289.367
75	101.76	7686.492	35127.305
3034	101.59	11364.445	34261.07
4416	101.26	12752.663	34317.375
5028	100.98	13369.943	39940.965
4902	100.48	13536.716	36077.238
4501	100.42	13040.215	35303.957
4116	100.15	12558.857	34470.246
333	99.96	8108.524	37883.148
3236	99.79	11528.314	37785.527
2264	99.65	10483.337	33984.945
5552	99.41	14136.273	33229.578
506	99.19	8227.115	33951.145
4162	99.18	12553.496	36170.563
5220	99.08	13966.298	33429.316
1740	99.04	9868.844	38358.785
3177	98.96	11465.005	39782.43
83	98.83	7833.975	35440.691
5362	98.77	13816.138	39400.836
5409	98.2	14136.098	38914.902
1328	98.08	9096.991	39302.285
1010	98.08	9036.044	39810.387
1274	97.6	9160.324	37142
3215	97.39	11586.937	38447.469
5274	97.37	13882.824	35573.098
2239	97.34	10409.107	33220.543
4077	96.97	12426.599	33379.215
1118	96.86	8935.364	35516.996
1659	96.84	9684.925	38778
5382	96.65	14193.611	39969.148
2862	96.55	11156.043	38165.73
4491	96.53	13026.169	34815.637
2204	96.38	10178.947	33714.324
3107	96.24	11385.996	37232.07
606	96.21	8207.596	38078.871
5041	96.03	13764.651	39638.375
19	95.86	7716.268	33648.496
924	95.4	8668.179	36649.051
2454	95.4	10659.945	38508.734
3046	95.27	11401.002	34887.934
5452	95.23	14010.783	36979.32
3080	94.96	11218.26	35841.742
1415	94.83	9452.034	37113.48
5115	94.71	13759.823	37339.078
4320	94.52	12871.036	38532.23
4447	94.46	12772.467	33164.34
5481	94.44	14163.02	36052.367
2190	94.33	10300.385	34443.969
5214	94.31	13993.377	33112.695
3892	94.1	12147.672	39143.66
1143	94.04	9026.701	34544.754
2571	94.04	10746.323	34807.121
4865	93.96	13558.691	34430.578
702	93.94	8574.116	38621.227
3993	93.85	12320.974	36656.066
409	93.79	8086.501	35635.258
3371	93.64	11729.851	33654.316
5605	93.6	14423.647	35071.809
3895	93.47	12127.207	39219.352
5090	93.47	13760.134	37978.328
5416	93.37	14202.998	38764.402
5104	93.37	13743.75	37386.059
4323	93.27	12819.377	38592.59
727	93.16	8517.022	37231.117
5498	93.08	14077.321	35362.789
3498	93.01	11816.312	38505.863
5619	92.76	14339.561	35623.914
3152	92.72	11299.011	38980.047
1130	92.68	8913.694	35018.523
4296	92.64	12715.323	39466.871
5325	92.53	13992.432	37946.375
448	92.51	8143.918	33666.371
834	92.49	8639.774	33331.023
1580	92.47	9696.869	34736.219
484	92.37	8203.604	33395.695
564	92.35	8348.532	35982.762
5735	92.24	14475.126	39560.129
4983	92.01	13420.629	38599.445
501	91.93	8208.53	33846.875
1843	91.91	9808.971	34721.293
2998	91.89	11339.156	33010.262
2420	91.88	10365.722	39993.684
2037	91.86	10013.858	39973.684
3418	91.72	11679.953	35680.754
5430	91.49	14009.642	38062.094
3108	91.47	11416.853	37316.258
2144	91.43	10210.39	35873.016
4707	91.32	13329.258	37734.207
3861	91.22	12187.105	37737.453
1171	91.22	8964.78	33114.574
4167	91.2	12604.393	36252.027
4729	91.07	13223.368	37092.797
5739	91.03	14539.255	39053.93
426	90.96	8130.688	34890.98
1060	90.86	9048.8	37680.203
4657	90.8	13252.074	38989.605
2902	90.73	11017.202	36463.047
1871	90.61	9789.961	33439.211
3943	90.57	12447.747	38659.832
2471	90.48	10703.461	37666.332
4085	90.3	12464.661	33293.285
2183	90.28	10273.088	34676.699
4224	90.15	12572.774	38075.41
4904	90.11	13379.06	36125.527
4780	90.07	13325.067	35324.512
3787	90.05	12212.333	35508.641
5137	89.94	13568.849	36108.879
4043	89.94	12425.96	34651.078
740	89.86	8571.68	36805.844
3631	89.86	12057.576	36838.559
474	89.84	8373.393	33041.109
2352	89.82	10504.467	37127.379
1524	89.81	9413.465	33789.344
1749	89.67	9910.022	38116.141
2406	89.61	10451.912	39302.258
654	89.58	8283.814	39769.508
1176	89.52	9142.302	33207.426
1033	89.5	8962.14	39114.203
4958	89.48	13392.735	37949.578
5480	89.23	14186.914	36038.063
3324	89.19	11503.906	33822.922
2598	89.15	10706.627	34286.457
4753	89.02	13169.244	36518.637
2143	89	10338.679	35841.563
2849	88.98	11020.908	38763.516
1975	88.94	10099.412	37727.426
1385	88.91	9488.637	38001.293
3624	88.83	11949.236	36952.609
1685	88.81	9526.94	39696.113
894	88.75	8637.244	35373.125
2660	88.69	10835.406	34176.379
5751	88.5	14563.766	38223.094
4975	88.39	13536.91	38304.441
2695	88.37	10796.389	35484.711
2706	88.31	10969.749	35998.863
3758	88.31	12200.002	34408.727
3673	88.22	11981.124	35387.43
3262	88.18	11630.675	36497.715
2547	88.12	10658.716	35839.191
2178	88.1	10323.297	34789.922
3373	88.08	11796.301	33759.234
3146	87.99	11369.034	38643.387
3933	87.91	12375.473	39303.141
2000	87.89	10126.532	38713.84
2690	87.87	10853.651	35383.992
3828	87.77	12273.026	36585.203
630	87.68	8273.344	39098.605
1266	87.66	9080.444	36883.531
3537	87.6	11729.922	39946.723
2374	87.54	10441.832	37883.824
3268	87.53	11441.04	36060.008
3771	87.51	12275.942	34972.906
2179	87.3	10208.237	34812.461
4303	87.28	12905.312	39116.035
1814	87.28	9879.03	35627.254
2621	87.26	10742.151	33385.484
3936	87.24	12458.514	39398.266
3014	87.2	11274.941	33519.594
408	87.01	8033.222	35608.195
2192	86.95	10320.227	34242.586
4771	86.82	13286.977	35583.867
1599	86.76	9597.524	35445.367
120	86.72	7715.717	36330.5
3701	86.72	11919.457	33915.047
4218	86.7	12618.287	38020.105
2017	86.7	9918.333	39321.191
4664	86.61	13214.419	38818.977
862	86.59	8727.009	34068.906
5143	86.51	13703.319	36030.156
594	86.45	8347.173	37653.98
5676	86.43	14390.774	38407.273
789	86.26	8555.558	34508.633
4138	86.17	12519.536	35364.914
3428	86.13	11820.924	36186.523
596	86.13	8209.469	37721.277
1063	86.09	8990.342	37819.723
1965	86.07	10034.047	36924.242
5769	86.07	14553.135	37237.348
2350	85.82	10494.867	37107.203
2093	85.8	10249.831	37820.535
5225	85.76	13953.636	33694.883
3103	85.74	11397.384	36865.965
4930	85.72	13463.903	37296.578
4098	85.71	12535.793	33436.473
4885	85.71	13507.721	35096.273
1503	85.61	9301.424	34657.633
4452	85.59	13036.436	33228.555
1805	85.55	9843.769	35940.188
5483	85.55	14197.39	35792.551
3600	85.55	12051.191	37982.457
1236	85.53	9237.88	35571.629
5212	85.53	13777.092	33063.285
4624	85.53	13040.815	39726.035
2670	85.49	10972.703	34526.684
3682	85.46	11899.447	34927.648
1270	85.46	9273.937	36973.473
1491	85.34	9436.303	35075.902
2973	85.32	11001.272	34268.023
2768	85.32	10875.05	37748.105
4374	85.28	12846.41	36390.02
2139	85.26	10306.666	36209.277
126	85.19	7970.967	36502.176
1251	85.19	9135.943	36100.715
4528	85.13	13107.147	36501.645
3315	85.09	11548.117	34505.727
2596	85.07	10663.728	34211.375
5019	85.05	13382.492	39642.703
5152	85.03	13715.387	35456.637
3930	85.02	12385.284	39479.746
3016	85.02	11254.81	33532.402
4040	85.02	12459.923	34866.461
5259	84.88	13858.058	34831.883
4407	84.8	12803.065	34794.785
1179	84.8	9111.43	33356.762
3647	84.79	12009.532	36184.645
3775	84.77	12075.784	35141.551
5009	84.75	13563.586	39372.758
1446	84.73	9307.859	36522.633
2537	84.73	10579.899	36185.336
5017	84.71	13562.329	39608.887
1986	84.69	9939.112	38084.594
2993	84.69	11116.427	33274.609
1648	84.67	9618.698	37853.605
4675	84.63	13276.039	38555.02
4748	84.54	13183.646	36438.238
3081	84.44	11330.219	35887.598
1829	84.42	9913.329	34970.59
1475	84.38	9488.461	35424.543
1584	84.38	9592.881	34868.168
1850	84.36	9773.111	34380.563
3981	84.36	12408.873	37657.633
4045	84.36	12463.777	34722.477
5412	84.31	14168.847	38702.391
3718	84.17	12035.356	33432.676
3921	84.15	12435.286	39863.121
1757	84.15	9768.965	37824.207
524	84.1	8236.844	34921.352
4477	84.02	13128.595	34395.152
1346	84	9453.27	40004.957
3456	83.98	11692.711	37125.234
5500	83.96	14036.8	35094.086
758	83.89	8628.596	36040.82
3190	83.89	11450.735	39466.988
1704	83.83	9871.335	39650.398
602	83.81	8333.227	37983.34
3376	83.79	11765.769	33852.32
4674	83.77	13299.883	38485.473
1654	83.75	9610.67	38280.516
3802	83.69	12277.931	36114.313
3075	83.67	11251.777	35681.438
1710	83.64	9783.427	39305.594
1465	83.62	9282.108	35775.207
2118	83.58	10144.669	36800.48
2811	83.58	10921.449	39923.148
1393	83.52	9287.506	37795.902
4891	83.5	13489.529	35362.871
1528	83.5	9409.682	33404.531
456	83.5	8186.555	33542.773
5289	83.48	13787.111	36519.27
54	83.48	7852.357	34596.891
2395	83.39	10451.315	38951.914
5795	83.27	14591.603	36713.695
5548	83.27	14202.774	33478.621
785	83.23	8517.187	34671.602
1822	83.14	9892.582	35563.051
1102	83.12	8853.262	36127.012
3114	83.1	11343.653	37771.855
928	83.08	8770.939	36708.949
3482	83.06	11816.513	38040.035
5203	83.04	13600.775	33334.129
855	83.04	8717.89	33971.141
2669	83	10917.749	34517.93
1780	82.98	9833.422	36998.305
3287	82.98	11488.27	35613.684
1501	82.95	9324.731	34609.91
1556	82.93	9584.968	33706.176
2704	82.91	10938.328	35929.816
2603	82.81	10755.224	33825.305
4059	82.79	12313.498	34184.238
1399	82.68	9471.542	37635.84
2305	82.68	10383.294	35353.215
4820	82.64	13169.816	33864.629
621	82.6	8391.964	38834.934
3637	82.56	11904.47	36332.504
2819	82.43	11155.819	39648.273
5556	82.35	14130.317	33119.715
4916	82.33	13474.59	36787.777
1196	82.31	9226.258	34079.66
109	82.29	7723.287	36122.238
2923	82.24	11003.183	35791.543
291	82.18	8161.897	39009.359
3665	82.16	11986.318	35429.965
1047	82.14	8896.356	38751.484
2761	82.05	10987.391	37472.145
5455	82.03	14130.03	36590.879
2529	82.03	10642.79	36285.332
297	81.95	8006.387	38820.684
777	81.93	8417.506	35092.125
1506	81.93	9426.815	34754.133
2982	81.85	11007.521	33770.926
2271	81.83	10406.784	34356.07
437	81.8	8026.551	34169.523
2284	81.66	10509.35	34781.434
2593	81.64	10624.726	34383.328
1205	81.64	9163.081	34416.91
5663	81.57	14350.199	37651.766
5132	81.55	13587.209	36479.977
2612	81.53	10673.896	33962.82
4193	81.49	12647.484	37286.262
202	81.45	7679.099	38530.535
5785	81.43	14428.649	37157.473
1701	81.39	9875.655	39977.32
3233	81.39	11473.814	37691.074
563	81.36	8260.924	35962.941
3707	81.36	11967.558	33494.352
5539	81.13	14157.738	33705.434
5700	81.11	14394.224	39236.332
5208	80.95	13724.523	33219.727
3535	80.93	11801.132	39920.68
3940	80.9	12353.562	39030.789
5161	80.88	13634.465	35021.125
2203	80.72	10259.808	33704.457
1823	80.65	9762.842	35323.293
1702	80.65	9714.166	39997.328
5308	80.65	13952.538	37077.066
313	80.63	7993.559	38450.277
4770	80.63	13346.547	35891.664
1073	80.61	8921.821	37336.535
560	80.59	8372.03	35883.117
3250	80.55	11618.816	36930.289
4982	80.53	13481.535	38553.199
4421	80.53	12775.307	34036.824
3951	80.53	12306.201	38482.805
3030	80.49	11358.889	34070.727
2456	80.49	10621.426	38559.27
2880	80.46	11080.719	37397.477
3855	80.46	12181.51	37433.191
3736	80.46	12224.435	33607.863
5529	80.44	14166.537	34046.609
4385	80.42	12911.535	35944.363
4174	80.38	12537.057	36449.699
4125	80.34	12534.851	34699.922
5342	80.3	13911.371	38505.391
1772	80.28	9822.779	37083.328
5598	80.28	14229.261	34797.965
618	80.24	8330.148	38744.609
5085	80.17	13766.857	37846.281
2430	80.15	10584.483	39669.301
2841	80.13	11147.936	38997.195
416	80.11	8022.559	35386.746
4443	80.09	12752.435	33236.121
2032	80.09	10091.05	39742.621
1111	80.07	9057.326	35867.984
4272	80.05	12505.887	39635.156
354	80.01	8067.724	37207.605
5524	80	14200.334	34144.453
2229	79.94	10311.168	33050.254
3049	79.94	11338.489	34964.074
3886	79.84	12230.583	38626.879
5419	79.82	14170.841	38606.129
5054	79.8	13772.002	39145.203
4179	79.69	12668.685	36803.641
5304	79.69	13965.825	36973.078
2737	79.67	10901.546	36690.891
3767	79.57	12125.31	34822.41
4801	79.54	13336.226	34553.82
1521	79.52	9463.04	33655.809
5039	79.5	13729.265	39631.293
3117	79.5	11304.896	37860.68
5696	79.5	14217.381	39013.848
3507	79.46	11745.392	38886.508
5343	79.44	13935.006	38510.309
3662	79.42	11882.64	35708.391
5400	79.4	14120.419	39164.789
5261	79.4	13976.816	34860.16
4134	79.38	12656.223	35151.711
5211	79.38	13689.492	33053.961
2980	79.38	11047.64	33959.188
2446	79.36	10749.035	38858.191
5510	79.34	14211.028	35066.949
1824	79.34	9872.819	35373.645
3808	79.32	12124.41	36155.52
5761	79.31	14469.667	37424.535
5744	79.29	14564.257	38864.867
5451	79.23	14210.551	36912.781
5200	79.19	13713.387	33505.766
1797	79.19	9767.555	36280.449
7	79.15	7717.989	33194.734
775	79.13	8622.213	34986.156
1796	79.08	9881.456	36277.734
5292	79.04	13881.427	36621.527
2924	79.04	11088.489	35846.461
1865	78.88	9737.483	33487.492
4643	78.85	13205.641	39524.16
1785	78.85	9814.006	36800.441
3925	78.81	12412.552	39686.551
1738	78.81	9890.762	38571.086
5690	78.79	14218.039	38786.953
1092	78.79	8967.676	36651.324
4468	78.71	13012.345	33812.188
5855	78.71	14460.292	34745.566
1956	78.69	10078.892	36636.148
3331	78.6	11432.47	33958.883
4251	78.54	12674.792	39153.961
1046	78.48	8895.729	38718.266
3245	78.46	11473.181	37194.656
3397	78.42	11817.554	34951.551
1122	78.42	8976.133	35333.008
3274	78.41	11584.299	35932.652
3098	78.41	11414.772	36388.828
5209	78.39	13744.676	33220.879
1212	78.39	9157.777	34535.871
1957	78.37	10098.148	36685.109
532	78.35	8411.815	35211.773
2258	78.35	10516.692	33688.051
5719	78.35	14437.819	39794.516
5206	78.33	13583.207	33176.68
2312	78.33	10376.539	35869.457
3952	78.29	12288.456	38501.535
2513	78.29	10725.1	36548.367
1071	78.23	8939.735	37215.875
1337	78.23	9083.015	39694.266
1343	78.18	9336.516	39789.457
536	78.18	8330.895	35273.477
3235	78.14	11480.262	37778.574
2822	78.1	11179.044	39689.73
5244	78.1	13891.703	34496.133
1711	78.08	9913.176	39309.078
1162	78.08	8969.505	33530.363
1555	78.04	9633.896	33655.238
608	78.02	8291.612	38109.16
992	77.96	8793.973	39557.188
4479	77.96	13008.656	34532.625
732	77.95	8614.373	37176.594
3768	77.93	12211.278	34827.543
2253	77.91	10358.717	33475.395
1895	77.91	10075.487	34095.203
3889	77.89	12143.19	38871.566
5241	77.85	13890.071	34401.059
2043	77.85	10347.118	40011.723
5591	77.85	14354.81	34584.48
5174	77.81	13761.503	34530.449
4832	77.79	13144.798	33387.977
3651	77.79	12057.188	36015.195
3112	77.73	11307.123	37699.586
3595	77.7	11985.938	38125.965
1371	77.68	9465.564	39078.477
5831	77.66	14608.342	35671.855
4213	77.66	12647.261	37936.527
717	77.6	8525.572	37756.934
1323	77.58	9194.768	39111.32
4486	77.49	13100.415	34681.68
3674	77.49	11884.77	35386.863
685	77.47	8608.849	38962.953
42	77.41	7858.807	34198.465
3022	77.41	11209.26	33825.887
5887	77.35	14473.167	33011.566
5750	77.29	14558.077	38362.797
2027	77.27	10106.285	39578.273
3997	77.26	12488.844	36310.805
2876	77.26	11090.794	37507.305
2903	77.24	11142.059	36519.348
4090	77.24	12541.537	33061.063
2939	77.22	11018.981	35302.551
3690	77.22	11986.174	34602.277
4338	77.22	12904.384	38009.855
5704	77.22	14212.497	39432.797
316	77.18	8034.86	38185.02
3424	77.16	11767.481	36128.59
3308	77.16	11498.561	34926.262
3554	77.14	11874.34	39372.648
3085	77.14	11341.043	35983.027
475	77.1	8393.141	33046.223
1571	77.1	9648.815	34523.691
2076	77.03	10196.317	38748.23
1890	77.01	10051.863	33792.836
2013	76.93	9945.783	39306.598
1440	76.93	9407.142	36567.195
1091	76.91	8943.21	36650.316
4003	76.89	12485.936	36077.133
17	76.87	7657.923	33612.797
3543	76.87	12033.59	39863.855
164	76.85	7789.845	37527.184
5547	76.8	14092.696	33427.992
1610	76.8	9665.968	35844.395
2818	76.78	11172.775	39646.461
5760	76.76	14574.031	37381.102
4024	76.76	12468.627	35337.629
1573	76.72	9619.44	34579.805
2033	76.7	9918.823	39821.105
3691	76.7	11893.263	34610.348
4719	76.68	13147.135	37348.953
1866	76.64	9752.321	33492.547
3745	76.62	12270.858	33942.535
303	76.62	8188.452	38478.891
3408	76.6	11654.884	35373.348
5870	76.58	14590.571	33680.629
2313	76.55	10413.702	35902.914
3598	76.47	12015.533	37934.707
4932	76.47	13564.751	37398.73
3479	76.45	11759.313	37937.832
1948	76.45	9926.003	36123.242
4725	76.41	13294.981	37223.461
4531	76.39	13132.088	36673.371
3860	76.39	12280.876	37732.371
1540	76.37	9540.233	33251.137
3340	76.36	11547.38	33576.734
4773	76.34	13257.112	35625.266
5684	76.34	14249.416	38570.684
5279	76.3	13803.038	35791.805
3078	76.3	11223.137	35785.316
2688	76.26	10866.46	35100.641
4585	76.22	13136.77	38304.098
2101	76.22	10231.388	37237.824
3052	76.22	11381.192	35012.02
626	76.22	8290.229	38983.27
3216	76.16	11528.45	38197.922
5016	76.16	13463.755	39595.32
5535	76.14	14121.24	33879.762
1263	76.11	9213.902	36829.758
530	76.03	8262.373	35188.809
4254	76.01	12608.009	39264.195
4030	76.01	12325.22	35194.301
3088	75.99	11312.419	36062.91
2142	75.97	10155.043	35761.164
2953	75.88	11009.452	34882.445
4934	75.88	13514.49	37447.434
4543	75.84	12959.825	37141.785
3626	75.82	12013.065	36974.941
3563	75.8	12011.225	39033.508
169	75.8	7799.455	37607.988
4787	75.8	13284.346	35197.344
5484	75.7	14193.311	35811.594
619	75.7	8242.072	38752.047
4398	75.7	12894.801	35258.523
4739	75.7	13237	36860.363
111	75.7	7810.906	36149.672
5867	75.68	14533.182	33893.215
3796	75.68	12269.963	35739
1927	75.67	9994.138	35480.551
5348	75.63	13971.111	38556.215
4432	75.59	12909.316	33695.594
1202	75.59	9229.32	34346.711
2937	75.55	11156.783	35554.504
2901	75.51	11054.463	36388.871
1453	75.49	9336.102	36131.664
2753	75.49	10935.414	37201.957
2909	75.47	11100.801	36326.629
3149	75.45	11422.229	38730.68
5158	75.44	13719.315	35158.805
3303	75.42	11446.035	35004.945
176	75.38	7928.602	37875.148
4772	75.36	13153.514	35609.477
2134	75.34	10336.635	36244.305
4249	75.34	12550.758	39015.09
1069	75.3	9034.342	37471.211
891	75.28	8641.317	35320.543
1006	75.28	8666.325	39854.313
141	75.28	7785.693	36916.383
5625	75.26	14347.188	35757.02
1609	75.24	9579.328	35761.188
2759	75.22	10911.743	37345.82
2793	75.21	10987.63	38962.609
1544	75.19	9577.53	33503.355
5701	75.19	14242.915	39238.809
5712	75.15	14363.107	39761.66
3957	75.13	12306.566	38224.352
5456	75.11	14047.005	36645.66
3769	75.03	12279.626	34827.125
3732	74.99	12227.153	33397.387
3255	74.99	11509.693	36725.684
270	74.99	7962.476	39978.965
1595	74.98	9533.059	35171.133
1945	74.98	9954.684	36027.422
1301	74.94	9254.626	38205.117
2804	74.92	10897.556	39718.461
3565	74.86	12027.172	39074.086
843	74.86	8834.114	33674.188
522	74.84	8320.285	34782.883
5876	74.84	14535.338	33606
2500	74.84	10757.193	37040.457
4881	74.84	13450.737	34984.797
4168	74.82	12678.827	36265.016
1126	74.82	8898.411	35382.133
86	74.73	7968.769	35496.328
5702	74.71	14426.006	39280.055
1705	74.67	9751.797	39475.66
5328	74.65	13980.766	37989.535
5147	74.63	13572.215	35695.383
2925	74.61	11087.655	35579.68
4685	74.61	13256.807	38045.496
1616	74.61	9687.416	36149.746
27	74.61	7975.928	33767.5
3325	74.59	11484.485	33836.969
720	74.55	8614.752	37529.848
3569	74.53	11860.436	38899.879
3323	74.5	11607.31	33815.234
4636	74.48	13233.977	39603.426
1783	74.42	9850.825	36750.852
5358	74.4	13846.735	39202.703
2380	74.4	10449.463	38225.77
1280	74.36	9227.134	37416.867
1252	74.34	9219.401	36237.438
300	74.34	8193.268	38731.68
5835	74.3	14471.003	35460.102
2001	74.3	10090.549	38751.664
669	74.3	8492.938	39629.91
1355	74.3	9364.739	39449.543
4478	74.29	13112.263	34465.734
393	74.27	8128.796	36211.109
5794	74.27	14632.517	36948.699
5193	74.23	13766.808	33704.887
1679	74.23	9531.733	39552.621
5890	74.21	14490.107	33136.262
726	74.21	8495.82	37214.332
1250	74.17	9107.752	36059.34
3717	74.15	12009.968	33417.664
3627	74.07	11958.199	36753.445
5149	74.06	13593.047	35435.395
3257	74.06	11599.026	36546.641
2450	74.04	10633.43	38716.262
58	74.02	7716.598	34662.387
749	73.98	8451.376	36257.73
3688	73.94	11871.927	34517.551
911	73.92	8750.096	36097.184
3058	73.9	11283.974	35232.059
2453	73.88	10570.184	38782.367
4488	73.85	13057.104	34748.387
5130	73.85	13576.57	36665.691
5742	73.83	14597.509	38802.387
5037	73.83	13698.852	39922.215
3873	73.81	12138.028	38230.012
489	73.79	8235.159	33457.328
1404	73.79	9399.723	37489.137
919	73.77	8768.513	36362.23
482	73.75	8265.707	33369.633
1530	73.75	9306.487	33178.504
4781	73.73	13351.044	35337.785
4020	73.73	12387.759	35472.07
2626	73.73	10586.402	33289.52
2989	73.69	11152.899	33441.922
764	73.67	8566.569	35636.441
4343	73.63	12806.088	37876.824
3722	73.63	11876.218	33261.727
5545	73.6	14170.096	33405.355
2531	73.56	10739.886	36328.672
1743	73.56	9835.698	38448.734
5389	73.56	14087.248	39441.645
4449	73.54	13085.369	33113.703
5256	73.52	13819.73	34775.063
1879	73.5	9930.024	33170.77
3155	73.48	11234.409	39134.613
1998	73.48	10102.177	38625.176
5746	73.46	14548.288	38926.59
1344	73.46	9446.292	39794.277
1991	73.44	10087.047	38346.094
1559	73.42	9595.601	33945.109
1675	73.42	9530.22	39355.285
3711	73.42	11889.634	33611.59
990	73.4	8778.119	39533.406
3698	73.4	11917.546	34243.629
784	73.37	8449.708	34621.586
4121	73.37	12652.891	34603.508
3162	73.37	11255.99	39359.219
3432	73.33	11668.662	36247.781
76	73.31	7805.61	35141.715
4896	73.31	13550.057	35752.633
1915	73.27	9924.806	34888.797
4938	73.25	13435.137	37677.902
3678	73.21	12010.146	35213.09
3304	73.21	11536.572	35015.398
1239	73.19	9256.481	35695.922
2310	73.14	10525.531	35602.027
3789	73.12	12186.446	35609.008
4819	73.1	13314.293	33822.129
1767	73.1	9852.602	37235.629
369	73.1	8146.239	36941.398
3514	73.08	11844.44	39343.734
2491	73.06	10614.176	37419.172
1391	73.04	9289.674	37674.008
4647	73.02	13323.941	39316.922
3348	73.02	11455.355	33231.535
3003	73	11276.256	33196.734
4446	72.96	12844.728	33152.184
5236	72.96	13870.584	34203.844
4172	72.94	12694.022	36380.266
1175	72.94	9272.593	33155.816
3258	72.93	11534.515	36607.402
4445	72.91	12787.372	33110.516
2278	72.87	10561.539	34533.816
5515	72.81	14117.895	34680.383
2274	72.81	10412.387	34412.574
2803	72.79	10934.865	39707.273
3194	72.73	11526.473	39276.457
2861	72.71	11014.885	38465.266
4184	72.7	12648.658	37045.781
3570	72.66	11998.93	38632.805
4419	72.64	12888.117	33975.906
4731	72.64	13192.778	36915.449
1318	72.62	9152.514	38841.906
1853	72.62	9829.66	34180.441
5863	72.62	14471.808	33999.637
1324	72.6	9117.578	39163.238
704	72.6	8436.657	38315.137
4147	72.56	12538.224	35668.301
309	72.56	8156.917	38309.227
4018	72.56	12371.811	35655.969
4495	72.52	13077.422	35083.781
2065	72.5	10320.512	39038.043
4550	72.5	13014.987	37379.055
2184	72.5	10321.508	34697.09
1284	72.47	9156.773	37588.191
3566	72.45	11922.792	39076.57
3676	72.43	11906.085	35150.609
5810	72.41	14586.008	36282.016
3833	72.39	12201.952	36717.336
684	72.39	8556.883	39247.051
1762	72.39	9904.555	37344.371
4876	72.39	13398.581	34718.246
1831	72.31	9846.781	35028.238
5805	72.29	14543.325	36492.785
2562	72.27	10716.177	34963.094
1818	72.24	9754.049	35663.613
3649	72.24	11907.579	35902.391
1816	72.24	9859.629	35653.605
3466	72.22	11843.264	37637.207
4219	72.22	12674.699	38032.965
1882	72.2	9937.651	33249.605
1246	72.2	9196.887	35989.227
939	72.18	8820.841	37141.27
3352	72.16	11474.295	33137.219
3327	72.16	11454.883	33897.824
3734	72.16	12122.191	33484.098
2191	72.1	10199.13	34228.094
1703	72.08	9857.716	39633.594
3292	72.04	11488.111	35529.957
5142	72.01	13772.192	35959.73
1356	72.01	9343.932	39535.543
5204	71.99	13616.646	33336.422
3667	71.93	11887.734	35512.414
853	71.93	8707.562	33888.141
4840	71.91	13402.237	33077.645
2498	71.87	10682.538	37251.68
5802	71.78	14638.332	36667.41
4319	71.74	12781.123	38739.48
3703	71.72	12011.114	33656.066
4835	71.7	13298.893	33249.039
4825	71.7	13295.592	33553.086
3896	71.66	12214.74	39301.223
3697	71.64	11909.431	34209.469
4429	71.64	12804.567	33835.121
5122	71.6	13699.647	36707.414
1428	71.6	9455.498	36718.125
3534	71.56	11670.87	39878.125
1474	71.55	9338.79	35415.164
2991	71.53	11093.958	33176.645
5235	71.51	13787.485	34186.625
4746	71.51	13194.614	36405.645
2265	71.45	10460.964	33987.73
4103	71.43	12618.581	33756.477
413	71.41	8146.267	35317.906
5112	71.41	13753.814	37235.781
1938	71.35	9952.342	35681.125
1888	71.33	10051.369	33632.629
3518	71.33	11707.421	39467.988
2584	71.33	10670.717	34494.074
1526	71.32	9366.591	33643.305
542	71.28	8250.92	35492.68
2266	71.28	10431.356	33998.172
5344	71.26	13819.86	38515.43
693	71.24	8546.078	38748.039
2159	71.24	10268.423	35484.82
3144	71.24	11285.069	38573.988
3944	71.24	12490.3	38663.078
625	71.22	8229.08	38956.719
1061	71.2	8962.917	37684.047
3145	71.2	11303.403	38628.441
401	71.16	8163.578	35778.789
4854	71.12	13523.223	34014.09
1884	71.07	9968.853	33284.586
5423	71.07	14151.679	38402.77
4435	71.05	12887.655	33548.984
4467	71.03	13040.445	33793.051
3260	71.03	11444.879	36386.121
5569	71.01	14272.893	33556.941
5841	71.01	14495.193	35309.711
728	70.97	8493.215	37070.559
1918	70.97	9983.007	35030.98
1027	70.97	9045.828	39528.238
4317	70.95	12817.098	38941.801
4821	70.95	13150.512	33653.652
3792	70.93	12119.803	35676.605
405	70.91	8034.205	35576.02
1854	70.91	9742.622	34219
527	70.88	8406.16	35007.156
5646	70.88	14264.814	36659.27
4774	70.86	13240.952	35722.637
3386	70.84	11684.655	34263.242
32	70.82	7906.726	33965.066
3420	70.78	11785.333	35859.402
4533	70.78	12967.279	36775.305
1955	70.78	9951.906	36613.008
5693	70.78	14394.99	38871.141
5323	70.78	13985.542	37837.293
863	70.74	8663.515	34193.555
4851	70.74	13539.46	33760.844
3294	70.72	11428.312	35560.863
4606	70.66	12953.811	39099.723
5418	70.65	14042.156	38569.965
5869	70.63	14541.7	33936.234
1881	70.61	10131.123	33189.918
897	70.59	8650.227	35522.141
844	70.59	8709.395	33746.82
2860	70.59	11136.32	38413.449
1238	70.57	9140.886	35610.484
1570	70.55	9545.757	34469.676
3825	70.55	12214.224	36526.773
2976	70.55	11138.346	34079.137
3015	70.51	11285.896	33527.789
298	70.49	8190.462	38644.223
2125	70.47	10176.123	36655.773
1208	70.47	9172.243	34497.547
402	70.47	8200.327	35792.824
5736	70.45	14527.211	39318.672
5403	70.45	14138.607	38962.906
4032	70.42	12318.765	34966.723
3285	70.42	11457.794	35895.59
3168	70.38	11254.778	39675.066
5058	70.36	13651.449	38806.879
2935	70.3	11082.5	35546.246
1030	70.3	8964.152	39278.344
2663	70.26	10951.008	34352.805
5166	70.22	13740.484	34883.859
2722	70.22	10828.248	36403.152
4127	70.2	12655.906	34738.488
1141	70.2	8913.026	34502.738
3474	70.19	11846.556	37818.453
3426	70.17	11781.765	36132.746
2693	70.15	10857.01	35447.965
2614	70.13	10750.18	33757.555
1669	70.11	9690.327	39149.57
4723	70.11	13220.836	37212.055
1619	70.09	9663.184	36320.188
3558	70.07	11896.123	39191.488
3638	70.05	12056.904	36335.109
2544	70.05	10631.207	36010.289
3277	70.01	11471.026	35990.809
3780	70.01	12112.337	35255.344
5066	69.99	13579.911	38742.316
2470	69.97	10704.37	37980.547
2806	69.97	10871.094	39799.82
5755	69.96	14513.009	37757.727
2458	69.96	10588.81	38624.371
3817	69.94	12220.871	36176.906
3702	69.92	12017.58	33928.879
828	69.9	8665.151	33176.887
279	69.88	8156.692	39544.773
1026	69.88	8890.201	39522.5
5426	69.86	14208.592	38243.113
1334	69.86	9149.607	39581.367
4871	69.86	13352.475	34634.223
3844	69.86	12139.882	37211.633
2448	69.82	10642.396	38644.242
296	69.82	8066.246	38812.781
12	69.82	7856.752	33323.336
2038	69.8	10231.742	39811.285
247	69.74	7643.299	39531.824
1561	69.73	9550.126	34047.898
1372	69.73	9477.227	38811.215
3778	69.69	12222.559	35222.469
1575	69.69	9665.317	34632.238
2330	69.69	10563.556	36424.41
5276	69.65	13795.086	35666.242
5091	69.65	13749.876	37683.547
3689	69.59	11990.299	34529.086
505	69.59	8256.235	33944.5
2069	69.59	10256.287	38933.156
4683	69.57	13150.687	38281.266
2440	69.57	10757.903	39177.406
5441	69.57	14198.456	37657.391
2868	69.55	11078.439	38046.031
3536	69.53	11673.727	39945.496
1825	69.51	9829.731	35392.238
1201	69.51	9094.228	34251.434
4689	69.5	13217.397	38127.129
1051	69.48	9058.348	38153.813
1601	69.48	9663.002	35508.102
5401	69.46	14032.125	39202.301
3510	69.44	11826.749	38979.125
4037	69.44	12351.141	35075.609
152	69.4	7668.416	37193.93
3629	69.38	12018.084	36817.199
2102	69.36	10155.575	37293.152
5070	69.36	13745.504	38352.328
2592	69.34	10727.4	34372.754
4901	69.3	13433.485	36060.629
1672	69.3	9670.637	39321.73
5507	69.27	14151.696	35012.113
269	69.27	7745.653	39939.871
1388	69.25	9366.596	38095.289
5045	69.23	13734.578	39499.477
1129	69.19	9003.269	34979.234
3623	69.19	12062.607	36946.691
442	69.17	8043.911	34288.098
2138	69.09	10322.437	36165.977
5008	69.05	13420.962	39344.199
2082	69.04	10254.488	38465.574
1459	68.98	9307.736	36191.848
5459	68.98	14027.048	36430.059
4726	68.96	13268.845	37266.938
1335	68.92	9174.317	39589.801
2618	68.92	10718.928	33639.859
3879	68.92	12204.604	38371.992
4462	68.9	13107.121	33591.043
4644	68.9	13261.395	39563.449
3721	68.9	11966.722	33168.637
1339	68.88	9161.613	39765.516
2542	68.84	10654.539	35988.93
3421	68.82	11838.29	35923.02
2869	68.79	11205.264	38058.68
2199	68.79	10337.855	34093.52
2175	68.79	10261.432	35008.402
2474	68.79	10746.79	37700.992
3863	68.79	12220.827	37799.461
2086	68.77	10135.389	38042.758
3878	68.75	12134.191	38366.438
2206	68.73	10202.048	33787.574
3147	68.71	11311.864	38656.906
1045	68.69	8862.249	38695.598
2345	68.69	10416.333	36952.969
59	68.61	7644.666	34678.141
5708	68.61	14321.013	39592.297
1660	68.61	9598.105	38781.871
4236	68.59	12591.913	38621.551
5217	68.54	13913.459	33149.57
1043	68.52	8969.129	38642.105
5431	68.52	14129.919	38072.574
1189	68.52	9080.712	33884.352
2877	68.46	11019.213	37548.223
3607	68.46	11926.679	37782.477
2418	68.4	10368.626	39889.84
5834	68.38	14546.411	35455.105
4761	68.38	13313.687	36057.676
1990	68.38	10079.595	38283.063
1302	68.33	9108.578	38311.871
3406	68.31	11787.051	35235.813
46	68.31	7961.33	34347.18
603	68.31	8376.571	38051.125
1482	68.31	9276.048	35110.215
2083	68.31	10176.719	38210.957
4152	68.29	12506.927	35791.441
5877	68.29	14543.698	33613.316
1680	68.25	9509.517	39565.508
3400	68.19	11774.122	35089.629
2315	68.15	10549.609	35984.352
5665	68.15	14344.855	37756.547
3217	68.12	11516.408	38249.309
1916	68.1	10072.437	34943.68
568	68.1	8384.401	36124.789
3429	68.1	11645.272	36219.688
5155	68.08	13745.471	35411.445
734	68.08	8587.019	36924.555
4364	68.06	12809.168	36820.938
1763	68.04	9729.085	37419.953
947	68.02	8778.129	37708.594
902	68	8718.577	35671.746
1127	67.98	8903.558	35134.023
5757	67.94	14519.57	37646.531
4721	67.92	13213.463	37418.789
3584	67.92	11992.37	38434.586
577	67.91	8218.849	36618.426
2520	67.91	10607.836	36454.277
1699	67.89	9733.224	39909.535
399	67.83	8077.07	35767.641
3729	67.83	12105.696	33133.621
2665	67.77	10905.566	34406.277
614	67.77	8245.138	38376.898
5672	67.75	14263.771	38075.051
1809	67.73	9839.726	35796.988
1305	67.73	9138.056	38433.645
3484	67.6	11792.992	38066.707
451	67.58	8083.481	33789.52
2907	67.56	11120.722	36268.621
2333	67.56	10363.332	36587.012
2619	67.54	10696.711	33337.207
62	67.52	7952.758	34718.539
1379	67.52	9280.123	38518.047
995	67.52	8748.877	39587.242
3652	67.48	11946.734	36033.18
4610	67.45	12950.168	39287.965
4858	67.45	13496.237	34191.688
104	67.37	7888.787	36006.988
4554	67.37	13060.743	37455.273
3491	67.37	11699.701	38326.254
1186	67.33	9256.478	33710.727
494	67.31	8306.641	33532.004
2769	67.31	10846.956	37794.344
1764	67.31	9835.116	37436.574
959	67.31	8639.672	38441.43
3885	67.29	12207.441	38601.355
5860	67.29	14600.084	34322.566
2837	67.27	11101.242	39429.523
4104	67.23	12681.904	33856.742
2814	67.22	11128.169	39831.328
5119	67.22	13711.726	36885.395
4596	67.22	13048.8	38697.797
3835	67.22	12087.838	36753.434
2967	67.2	11142.305	34346.301
1758	67.18	9884.104	37529.438
5733	67.14	14557.451	39515.59
5167	67.14	13606.888	34927.66
2318	67.12	10425.152	36029.199
1115	67.12	9053.261	35703.172
1817	67.12	9827.79	35659.48
3363	67.1	11802.021	33320.102
2461	67.1	10671.95	38452.477
4304	67.08	12856.195	39119.711
5189	67.04	13718.55	33666.484
4911	67.04	13566.599	36509.191
2697	67.04	10801.341	35499.953
2338	67.04	10507.769	36669.836
3754	66.99	12111.953	34234.414
1940	66.97	9982.651	35788.473
2946	66.95	11189.655	35145.898
5040	66.95	13582.513	39630.594
3774	66.93	12068.419	35044.379
5485	66.93	14074.596	35828.688
3857	66.91	12081.479	37493.996
398	66.91	7993.59	35760.563
2432	66.89	10774.157	39733.328
1911	66.89	10133.687	34673.543
1577	66.89	9566.18	34673.609
5564	66.89	14361.599	33298.664
1172	66.87	8997.813	33141.883
871	66.87	8676.854	34437.656
5414	66.85	14130.804	38734.645
5511	66.85	14140.924	35070.133
4815	66.85	13232.684	34244.605
2227	66.83	10151.492	33260.652
162	66.79	7830.521	37480.688
3798	66.79	12163.503	35844.254
4181	66.79	12525.866	36848.852
5497	66.77	14137.921	35319.66
3264	66.74	11597.978	36229.879
1312	66.72	9078.192	38691.957
4875	66.7	13461.404	34714.648
1161	66.64	8907.071	33519.461
1886	66.6	10003.484	33481.895
4073	66.6	12443.276	33498.727
5357	66.6	13836.265	39048.398
572	66.58	8250.767	36447.246
3253	66.56	11568.9	36983.32
5215	66.54	13881.121	33115.004
5534	66.54	14015.327	33877.891
4302	66.54	12779.008	39412.484
73	66.53	7923.125	35086.625
4516	66.49	12953.437	36082.113
2668	66.49	10858.141	34482.793
1997	66.45	10056.325	38587.512
3869	66.41	12275.263	38165.195
4652	66.39	13262.472	39198.551
2220	66.35	10288.486	33449.953
1231	66.33	9172.17	35344.633
3328	66.31	11436.831	33906.164
1892	66.3	10069.599	33825.141
3622	66.3	11920.463	37152.234
3405	66.3	11736.747	35202.496
3866	66.28	12141.954	38117.133
281	66.28	8191.059	39556.609
2921	66.28	11127.987	35743.707
4600	66.18	13084.251	38900.695
1676	66.18	9646.443	39427.195
2267	66.14	10517.865	34159.047
5503	66.08	14020.386	35208.758
5788	66.07	14514.249	37178.281
592	66.05	8222.969	37421.215
2361	66.05	10370.028	37446.496
5213	66.01	13935.297	33047.18
4736	66.01	13219.913	36772.965
2016	66.01	10022.16	39318.203
4483	65.99	12955.488	34615.699
1856	65.99	9750.501	33970.363
1105	65.97	8983.288	35908.824
1682	65.95	9537.949	39595.707
2883	65.91	11148.825	37486.477
1827	65.91	9724.953	35105.969
2311	65.89	10403.895	35651.266
439	65.87	8189.043	34198.48
774	65.87	8447.959	34975.875
4203	65.86	12560.564	37702.684
4108	65.86	12684.763	34021.457
5272	65.86	13889.229	35279.539
3786	65.84	12278.487	35458.434
799	65.84	8527.314	34407.332
973	65.84	8673.51	38929.848
5350	65.82	13979.217	38586.738
2019	65.82	10082.575	39353.328
5634	65.82	14417.996	36162.289
5723	65.78	14576.999	39873.852
3596	65.78	11891.443	38146.816
5850	65.78	14596.123	34835.184
3161	65.76	11352.619	39341.051
2645	65.74	10829.158	33534.012
953	65.74	8812.869	38235.664
4222	65.72	12571.338	38056.766
3552	65.72	11855.681	39592.344
4144	65.72	12531.08	35572.348
5589	65.72	14317.379	34520.336
2578	65.7	10585.366	34675.328
1914	65.7	10015.889	34786.836
1517	65.68	9459.679	33822.07
2683	65.68	10982.51	34838.809
1777	65.63	9874.182	36870.289
4546	65.63	12967.895	37264.07
5477	65.63	14175.997	35965.613
4886	65.63	13356.04	35108.988
254	65.61	7827.476	39651.789
3313	65.59	11550.807	34759.52
2586	65.57	10741.775	34507.781
5845	65.57	14618.762	35172.34
5586	65.55	14235.551	34329.613
2492	65.53	10705.043	37428.855
3105	65.53	11408.649	37009.219
4907	65.53	13542.801	36316.254
234	65.53	7843.983	39033.813
2285	65.53	10539.95	34806.621
3018	65.49	11405.025	33763.172
3457	65.49	11807.411	37130.727
4031	65.49	12448.085	35251.438
2859	65.47	11125.229	38620.84
1673	65.45	9676.025	39331.879
958	65.45	8830.905	38433.148
1926	65.43	10128.958	35444.844
2466	65.43	10668.789	38017.223
3263	65.43	11610.021	36515.168
1894	65.41	9989.274	33855.367
1863	65.41	9804.736	33782.449
2969	65.41	11031.747	34448.223
438	65.41	8120.345	34184.266
870	65.41	8765.014	34414.727
2713	65.38	10853.122	36145.438
2394	65.38	10363.541	38931.859
3868	65.38	12279.058	38124.191
1078	65.36	8972.852	37128.469
4139	65.36	12636.726	35380.652
585	65.34	8294.783	36967.203
2589	65.34	10660.085	34596.992
3169	65.34	11317.655	39676.301
2169	65.32	10208.225	35128.363
858	65.32	8657.275	34005.039
3763	65.32	12253.474	34741.297
1259	65.3	9107.534	36572.57
638	65.28	8378.352	39221.297
4120	65.28	12633.627	34509.199
4687	65.26	13173.554	38082.316
3102	65.24	11352.379	36612.977
5508	65.24	14055.429	35049.285
4870	65.22	13450.213	34615.742
1290	65.15	9191.357	37899.563
3307	65.15	11480.683	34857.395
4439	65.15	12767.392	33616.078
5738	65.11	14554.526	39173.777
2802	65.11	10818.561	39696.82
2960	65.09	11095.146	34459
975	65.07	8731.333	39059.578
1954	65.05	10119.02	36568.648
5711	65.05	14371.098	39703.73
199	65.05	7775.575	38492.148
1638	65.05	9515.238	37415.586
256	65.03	7936.02	39655.762
5417	65.03	14028.168	38513.336
5179	65.03	13696.838	34440.82
2436	65.03	10717.529	39112.164
835	65.01	8777.372	33331.719
1937	64.99	9958.063	35655.758
893	64.95	8792.21	35353.57
4762	64.94	13299.145	36202.293
5230	64.92	13854.902	33956.781
2140	64.92	10297.73	35896.594
2282	64.92	10370.332	34719.191
3901	64.92	12267.219	39516.977
3027	64.9	11316.864	33995.617
3618	64.86	12029.87	37283.051
1793	64.86	9825.942	36511.137
2244	64.86	10539.668	33408.746
221	64.84	7742.486	38812.688
5061	64.84	13688.77	38898.926
372	64.82	8034.061	36759.23
2447	64.82	10683.981	38867.703
1535	64.82	9480.26	33097.156
1728	64.8	9902.47	38919.703
1460	64.78	9449.264	35937.766
4908	64.78	13461.371	36341.059
3657	64.78	11899.144	35807.934
3320	64.78	11515.042	34161.727
1134	64.76	8923.044	34617.504
4047	64.76	12338.955	34734.848
5563	64.76	14318.416	33214.695
2951	64.72	11074.916	34959.605
667	64.72	8557.963	39919.652
4785	64.72	13329.872	35154.234
1716	64.71	9751.072	39177.836
4661	64.69	13187.114	39035.219
1332	64.69	9135.975	39455.961
2213	64.63	10254.87	33640.289
2095	64.63	10318.533	37621.949
2106	64.61	10156.1	37090.23
3295	64.61	11599.527	35562.785
1214	64.59	9084.514	34548.34
4256	64.49	12544.025	39308.719
3269	64.49	11439.176	36085.246
1791	64.49	9902.523	36476.879
3909	64.49	12276.1	39590.313
2241	64.48	10541.846	33296.16
987	64.46	8675.373	39468.914
2166	64.44	10159.7	35360.027
1983	64.44	10027.185	37907.688
3871	64.42	12092.247	38191.402
2738	64.42	10835.399	36745.914
967	64.42	8637.758	38753.328
5526	64.42	14051.027	34244.695
1119	64.4	8882.398	35278.402
5861	64.4	14571.363	34377.133
5514	64.36	14063.355	34910.504
4023	64.36	12330.599	35293.961
513	64.36	8321.191	34488.148
1869	64.36	9890.529	33579.301
2555	64.34	10660.825	35348.047
3672	64.32	11921.098	35348.68
4952	64.32	13423.584	37877.281
1191	64.32	9156.278	33933.301
5852	64.28	14535.721	34900.738
2873	64.28	11011.844	37944.992
3747	64.26	12199.807	34045.242
2261	64.26	10363.889	33736.094
2601	64.26	10765.247	34081.051
2286	64.25	10445.064	34835.816
43	64.23	7967.125	34261.449
5530	64.21	14202.782	34103.34
4326	64.21	12766.087	38368
243	64.17	7653.866	39356.273
1692	64.17	9541.705	39981.211
2916	64.17	11094.307	36205.266
3539	64.15	11846.847	39985.598
3054	64.11	11366.464	35065.875
2950	64.11	11161.571	34958.379
2785	64.09	10796.909	38574.141
2482	64.09	10577.833	37823.891
4487	64.07	12932.465	34719.66
4527	64.07	12957.634	36409.699
632	64.07	8415.586	39121.16
255	64.07	7927.488	39656.051
2984	64.05	11197.733	33603.508
4057	64.03	12299.926	34143.344
1992	64.03	10081.962	38365.078
2224	64.02	10173.445	33472.867
60	64.02	7697.253	34689.02
3991	64.02	12414.725	36577.605
2034	64	10078.594	39910.984
1543	64	9520.028	33432.977
3832	63.98	12162.395	36705.207
2666	63.96	10885.193	34435.746
2212	63.96	10207.497	33624.496
3616	63.94	11926.435	37199.094
5659	63.94	14258.614	37314.027
4619	63.9	12970.2	39514.184
3513	63.9	11677.781	39285.414
3517	63.9	11699.057	39402.91
1086	63.88	8943.415	36774.703
1099	63.88	8997.958	36268.512
1572	63.88	9546.14	34544.703
4231	63.88	12623.748	38494.16
5624	63.88	14304.006	35727.965
2378	63.86	10448.404	38160.66
2209	63.84	10262.342	33555.523
2599	63.84	10743.674	33997.563
2673	63.79	10903.767	34564.836
147	63.79	7899.06	37090.07
4390	63.77	12733.473	35762.195
5237	63.75	13952.848	34218.969
5600	63.73	14386.785	34952.406
3738	63.71	12139.92	33695.172
4205	63.69	12584.163	37727.66
690	63.67	8617.685	38885.188
5154	63.67	13663.293	35334.801
5584	63.65	14216.088	34292.574
5027	63.63	13433.553	39934.301
2057	63.61	10338.691	39578.957
1080	63.61	8944.089	36918.992
5160	63.61	13626.79	34997.148
3056	63.57	11409.39	35143.719
5737	63.57	14517.23	39397.262
4239	63.56	12690.212	38688.496
901	63.56	8727.134	35652.141
3059	63.54	11365.339	35236.855
4404	63.54	12713.824	35026.223
196	63.54	7820.181	38381.141
692	63.52	8620.432	38709.801
5013	63.52	13464.821	39475.438
3496	63.5	11802.966	38482.781
1664	63.5	9662.631	38799.965
588	63.44	8372.237	37055.77
87	63.44	7718.802	35516.813
2355	63.4	10530.93	37203.445
4049	63.4	12306.6	34528.316
2390	63.36	10366.342	38686.027
4210	63.33	12581.709	37795.223
2248	63.33	10387.088	33438.434
5234	63.31	13840.856	34117.074
4007	63.31	12293.096	35950.828
2784	63.27	10948.488	38566.723
3445	63.23	11819.845	36669.164
5192	63.23	13685.678	33692.129
1921	63.19	10114.779	35157.699
4926	63.19	13512.804	37209.813
2779	63.19	10791.866	38268.949
1154	63.17	9013.392	34026.07
1370	63.15	9329.445	39035.949
671	63.15	8546.505	39448.223
4424	63.13	12786.758	34098.457
4313	63.12	12726.369	39058.77
1748	63.08	9813.702	38090.578
5445	63.06	14129.778	37455.867
597	63.04	8383.85	37812.809
5528	63.04	14063.134	34019.492
5759	63.04	14503.492	37379.941
752	63.04	8493.292	36362.129
3407	63.02	11749.82	35370.41
4850	63	13364.014	33707.195
3612	62.98	12036.545	37416.211
2891	62.98	11022.474	37036.613
5355	62.98	13791.26	38971.047
1520	62.98	9297.781	33644.375
2815	62.96	11150.962	39857.059
2122	62.89	10200.34	36618.672
762	62.89	8434.077	35611.48
5553	62.87	14181.304	33308.262
4264	62.87	12614.633	39476.551
387	62.87	8097.015	36303.047
5114	62.83	13582.364	37321.621
158	62.83	7877.36	37420.191
1721	62.83	9722.659	38999.629
5603	62.83	14328.173	35043.105
3939	62.81	12390.733	38950.91
1586	62.81	9523.272	34915.719
4756	62.81	13231.84	36277.512
3460	62.79	11702.254	37254.301
4757	62.77	13179.467	36277.668
5763	62.75	14515.29	37487.922
3101	62.73	11349.716	36568.504
4642	62.73	13168.282	39517.031
5652	62.69	14218.194	36942.449
5752	62.69	14630.509	38260.57
3355	62.69	11751.895	33095.902
134	62.69	7839.574	36713.313
2257	62.67	10397.175	33674.102
2397	62.67	10443.463	39016.754
604	62.67	8280.661	38058.34
1903	62.66	10079.739	34302.938
797	62.64	8604.707	34393.203
3741	62.64	12095.62	33779.672
55	62.62	7971.324	34613.746
454	62.6	8081.886	33517.301
4716	62.58	13156.605	37645.445
1019	62.58	8993.263	39727.855
5399	62.56	14101.703	39409.402
1309	62.56	9118.169	38593.996
3369	62.56	11832.426	33563
2949	62.56	11080.389	35195.273
2235	62.54	10510.641	33128.156
4391	62.54	12815.662	35843.566
4194	62.54	12529.641	37287.102
1416	62.52	9276.37	37130.121
2071	62.48	10191.422	38653.395
699	62.48	8626.842	38569.336
3524	62.48	11802.673	39543.371
930	62.48	8728.921	36761.758
1552	62.46	9675.106	33614.305
1354	62.46	9461.397	39448.121
2913	62.46	11189.542	36128.59
4155	62.44	12513.689	35887.371
1622	62.44	9574.179	36673.5
4026	62.44	12331.36	35412.145
194	62.43	7962.545	38334.836
5453	62.43	14171.261	36715.633
4941	62.41	13418.194	37706.223
4584	62.41	12924.932	38246.191
2955	62.41	11093.237	34894.777
5182	62.39	13689.714	33980.633
4255	62.39	12571.325	39288.391
1281	62.39	9194.973	37487.707
4743	62.37	13250.278	36688.773
2782	62.37	10923.72	38451.172
2933	62.37	11113.583	35504.613
4688	62.35	13226.293	38110.504
5176	62.33	13660.487	34553.344
4892	62.33	13413	35533.148
4822	62.29	13243.811	33761.395
4728	62.29	13285.474	37075.488
3446	62.27	11695.276	36713.125
1775	62.25	9710.519	37114.938
833	62.21	8818.954	33322.48
1908	62.2	9925.887	34523.703
5153	62.2	13602.899	35257.656
520	62.18	8332.2	34686.254
3503	62.16	11747.094	38748.027
856	62.14	8838.627	33972.676
1298	62.12	9255.957	38089.691
3104	62.1	11228.273	36897.105
3036	62.1	11412.139	34456.52
3953	62.1	12320.514	38552.293
3530	62.08	11648.571	39808.605
3917	62.06	12464.966	39764.281
4330	62.04	12888.328	38455.992
5067	62.04	13659.182	38782.867
4563	62.04	12963.25	37839.836
5284	62	13826.93	36128.305
2581	61.98	10589.239	34741.609
2552	61.98	10670.51	35421.672
1771	61.97	9873.718	37074.23
5858	61.97	14459.46	34506.195
3969	61.97	12417.67	37907.738
2632	61.97	10662.286	33062.254
3699	61.93	12061.223	33809.824
184	61.91	7659.864	38016.207
2628	61.91	10627.514	33295.703
581	61.87	8281.868	36710.871
5525	61.85	14208.234	34233.398
2105	61.85	10246.425	37054.77
2564	61.83	10696.11	34977.473
587	61.83	8204.745	36981.742
1862	61.81	9912.782	33884.645
340	61.79	8005.461	37709.602
2887	61.79	11206.637	37251.746
4890	61.77	13485.943	35309.359
1533	61.74	9460.564	33294.906
3289	61.74	11474.635	35677.523
1037	61.72	9059.486	38871.102
5680	61.72	14274.549	38530.688
4334	61.7	12854.62	38275.723
154	61.7	7950.012	37301.055
2170	61.68	10302.552	35141.699
3483	61.66	11703.385	38062.461
3636	61.64	11954.546	36466.195
3370	61.62	11797.012	33564.105
2870	61.6	11098.047	38089.117
5025	61.58	13542.968	39818.102
4586	61.58	12964.757	38339.668
3382	61.56	11671.824	34074.188
2805	61.56	10798.446	39797.742
598	61.56	8338.406	37858.816
1525	61.54	9448.198	33538.691
2505	61.54	10675.645	36963.855
258	61.54	7709.315	39721.055
5327	61.54	13874.493	37968.5
622	61.54	8290.532	38844.309
1656	61.54	9678.368	38350.199
4440	61.52	12780.595	33342.242
3567	61.52	11888.04	38848.559
2846	61.51	11145.47	38632.027
4549	61.51	12946.52	37339.012
4107	61.49	12692.296	33991.934
4979	61.45	13460.207	38419.578
1308	61.37	9196.276	38588.504
4228	61.37	12644.976	38386.965
5590	61.35	14298.378	34570.211
191	61.35	7900.988	38240.297
148	61.33	7665.463	37102.383
3478	61.33	11636.992	37911.793
4792	61.33	13233.338	34834.926
3830	61.31	12080.293	36698.277
910	61.31	8665.379	36081.637
2700	61.29	10781.947	35585.914
373	61.29	8201.289	36782.586
5388	61.29	14021.649	39740.633
4126	61.28	12649.781	34712.164
4227	61.28	12573.099	38323.926
3125	61.26	11217.145	38082.012
357	61.22	8033.354	37249.754
2560	61.22	10633.236	35181.066
831	61.2	8666.403	33306.977
5223	61.18	13993.39	33666.41
5714	61.18	14284.719	39887.441
724	61.16	8518.037	37419.465
2484	61.16	10563.122	37558.785
1507	61.16	9302.637	34539.02
3686	61.16	11856.322	34471.793
1611	61.14	9622.381	35928.66
5531	61.12	14076.318	33816.426
1649	61.12	9539.628	37945.145
2438	61.12	10715.904	39153.285
5131	61.1	13583.788	36380.012
3120	61.1	11213.377	37919.141
1870	61.1	9874.814	33389.555
4459	61.05	13111.396	33526.883
3099	61.05	11358.127	36401.758
3614	61.05	11889.306	37459.695
5318	61.03	13828.179	37640.102
905	61.03	8793.034	35813.004
4666	61.03	13209.955	38901.184
3529	61.01	11850.382	39726.586
2084	61.01	10153.166	38230.496
3928	60.99	12444.181	39750.258
3693	60.97	11949.88	34420.77
1899	60.95	9949.244	34173.508
5233	60.93	13946.345	34083.434
2760	60.93	10863.916	37442.891
4137	60.91	12688.921	35221.762
2707	60.91	10964.53	36015.586
2165	60.89	10314.004	35330.723
829	60.89	8767.544	33191.84
2368	60.89	10418.53	37625.832
4558	60.89	13065.816	37725.102
4423	60.87	12758.875	34064.316
5745	60.87	14521.588	38865.523
4804	60.85	13184.267	34587.266
339	60.83	8120.627	37971.43
1883	60.82	9933.155	33273.641
806	60.82	8452.548	33755.629
2501	60.8	10589.502	36870.234
4112	60.76	12573.255	34375.02
1174	60.74	9212.047	33149.195
5756	60.74	14611.199	37791.941
5107	60.74	13765.298	37397.855
4051	60.74	12330.741	34571.645
5140	60.7	13663.29	35895.793
1307	60.7	9268.461	38469.531
2835	60.68	11051.285	39309.172
5808	60.68	14496.886	36232.027
721	60.66	8592.514	37585.219
3800	60.64	12075.28	35964.789
4831	60.61	13194.299	33355.992
2549	60.61	10684.753	35632.391
5857	60.61	14616.974	34461.949
2831	60.61	11062.558	39524.551
273	60.59	8077.127	39854.254
1295	60.59	9276.469	38018.5
3961	60.57	12483.528	38044.746
1445	60.57	9331.713	36457.066
4760	60.57	13342.129	36299.871
1229	60.57	9161.739	35261.816
2243	60.55	10517.896	33393.043
4444	60.55	12860.655	33094.73
2797	60.53	10843.998	39400.309
3739	60.53	12206.239	33700.453
1768	60.51	9863.84	37244.48
4433	60.51	12712.151	33723.543
1803	60.51	9835.851	35910.996
1226	60.51	9202.901	35139.262
1614	60.51	9687.455	36045.219
4461	60.51	13041.696	33581.258
3846	60.49	12102.392	37248.617
4732	60.49	13209.483	36932.438
3550	60.49	11855.513	39436.094
5664	60.49	14237.577	37668.844
681	60.47	8491.474	39395.316
3776	60.45	12216.576	35180.652
3284	60.45	11482.334	35833.293
4365	60.45	12871.916	36560.414
4399	60.45	12713.365	35262.547
649	60.43	8360.243	39662.77
1156	60.43	8849.998	33940.168
4920	60.43	13415.572	36979.113
2455	60.41	10684.442	38543.641
5879	60.39	14590.614	33443.031
737	60.38	8538.309	37001.84
5311	60.38	13867.668	37121.078
952	60.34	8650.886	38057.605
2496	60.34	10669.886	37190.473
3449	60.3	11679.942	36846.043
1538	60.28	9509.637	33127.465
1235	60.26	9250.26	35446.559
3956	60.26	12483.458	38369.102
490	60.24	8226.424	33489.25
4258	60.22	12678.439	39329.52
3725	60.22	12072.212	33029.949
1149	60.22	8961.447	34434.023
2790	60.2	10800.456	38854.82
4842	60.18	13538.574	33115.801
3989	60.18	12342.425	36987.48
3960	60.16	12283.648	38005.008
3609	60.16	11936.044	37513.375
3349	60.15	11478.083	33015.113
1729	60.15	9729.743	38927.613
1984	60.11	10087.186	37982.797
3339	60.09	11551.062	33491.535
807	60.05	8579.151	33485.527
2940	60.05	11182.347	35352.938
4682	60.03	13338.731	38449.07
4659	60.03	13316.529	39011.074
3926	60.01	12299.932	39688.762
2441	60.01	10641.452	39046.035
2141	60.01	10336.922	35940.41
2026	59.97	9999.663	39576.273
4096	59.95	12617.822	33335.438
5331	59.93	13931.138	38102.758
4681	59.92	13254.052	38406.496
5240	59.92	13947.61	34307.68
386	59.9	8062.481	36280.789
3660	59.88	11975.969	35645.383
5407	59.88	14065.169	38874.941
465	59.86	8014.194	33269.602
5516	59.86	14147.286	34704.785
1466	59.84	9314.533	35786.027
2931	59.84	11162.325	35701.691
3381	59.84	11764.377	33985.703
3083	59.84	11283.831	35962.867
5245	59.8	13798.674	34512.379
1390	59.8	9389.412	37843.785
1267	59.8	9231.571	36886.285
3048	59.78	11302.512	34900.84
3856	59.76	12241.735	37450.84
4973	59.74	13394.996	38219.5
1165	59.72	8983.482	33595.207
1928	59.72	10053.564	35481.738
4935	59.72	13459.26	37530.457
3160	59.7	11414.117	39339.625
4651	59.7	13353.774	39377.215
1487	59.69	9403.306	34950.109
4895	59.69	13373.472	35706.594
3383	59.69	11753.413	34119.77
4799	59.67	13211.711	34487.855
2182	59.67	10174.521	34887.945
4990	59.67	13509.478	38680.887
3116	59.65	11337.129	37796.809
4076	59.65	12318.054	33637.258
4289	59.61	12798.234	39983.422
5157	59.59	13738.458	35151.328
2791	59.59	10779.967	38929.895
712	59.59	8468.515	37850.313
5661	59.57	14252.339	37593.156
885	59.57	8659.152	35002.586
5851	59.57	14549.54	34884.52
2509	59.57	10596.416	36853.242
2052	59.55	10329.718	39499.902
179	59.55	7919.063	37938.773
2107	59.53	10282.811	37101.594
652	59.51	8370.116	39688.848
4595	59.51	13020.555	38682
4633	59.47	13302.147	39822.277
3604	59.46	11964.954	37704.813
634	59.42	8371.177	39157.629
4489	59.42	13091.638	34757.078
2852	59.4	10996.638	38507.5
526	59.38	8309.547	34980.891
2480	59.38	10768.395	37786.207
4537	59.38	13110.854	36876.613
925	59.36	8836.993	36652.52
5247	59.34	13790.352	34580.484
1534	59.32	9468.148	33304.285
4763	59.32	13265.728	35977.094
5749	59.32	14495.757	38480.871
5460	59.32	14138.068	36461.914
2968	59.3	11066.807	34388.703
5003	59.3	13475.614	39051.527
3916	59.3	12091.054	40011.004
5653	59.28	14259.625	36944.426
1604	59.28	9564.215	35634.73
2497	59.26	10727.753	37244.367
4599	59.26	13004.661	38872.762
1452	59.26	9297.515	36116.051
2103	59.24	10328.548	37308.32
3221	59.24	11425.89	38002.82
2530	59.24	10751.003	36322.855
4512	59.23	13081.98	35941.715
5725	59.23	14556.685	39914.695
1906	59.23	10015.904	34457.672
89	59.23	7869.461	35606.211
4917	59.23	13380.345	36841.813
5024	59.21	13464.046	39797.32
5527	59.19	14075.444	34274.152
2656	59.19	10824	33842.164
3254	59.19	11582.966	36985.27
1973	59.17	10112.108	37702.078
2605	59.15	10578.516	33846.117
268	59.13	7830.916	39938.074
4802	59.11	13215.668	34560.148
170	59.11	7920.503	37644.035
1291	59.07	9078.786	37936.641
1413	59.07	9447.845	37090.855
2011	59.05	10042.052	39231.559
2459	59.03	10760.516	38363.137
5574	59.01	14245.729	33827.895
4146	59.01	12577.617	35648.664
502	59.01	8235.293	33850.457
4331	59.01	12873.478	38188.34
5081	59.01	13738.982	38284.086
5329	58.98	13887.424	38019.141
4178	58.96	12499.61	36799.559
1794	58.94	9780.167	36521.504
2120	58.92	10285.962	36858.898
3911	58.9	12067.215	39625.086
5489	58.88	14142.022	35630.727
4793	58.86	13195.256	34871.445
2046	58.86	10331.661	39625.801
3391	58.84	11716.482	34491.211
663	58.82	8386.277	40010.102
994	58.78	8801.368	39570.387
3151	58.78	11299.031	38926.789
555	58.78	8416.624	35764.004
5846	58.78	14628.168	34968.91
593	58.75	8331.812	37621.055
2635	58.75	10757.734	33133.977
1458	58.73	9428.373	36181.023
5555	58.73	14089.341	33117.859
3531	58.73	11714.812	39822.645
575	58.71	8227.623	36591.496
4490	58.69	13002.82	34805.816
3012	58.69	11263.489	33440.125
5110	58.67	13641.143	37465.379
3213	58.67	11499.462	38511.707
1108	58.65	8864.515	36037.207
4996	58.65	13471.192	38918.453
4033	58.65	12437.402	34979.723
1059	58.63	9015.577	37840.238
4637	58.63	13165.722	39612.57
2005	58.63	10103.704	38981.148
4808	58.59	13282.703	34420.945
2137	58.59	10296.633	36068.023
445	58.57	8032.522	33848.648
3293	58.57	11422.528	35547.52
3548	58.57	12019.548	39709.055
646	58.54	8376.822	39555.992
5823	58.5	14580.378	35795.086
1163	58.48	8947.804	33558.086
1618	58.46	9655.754	36252.336
2097	58.44	10140.756	37626.02
5094	58.44	13611.059	37528.641
1891	58.42	10002.464	33822.34
5429	58.42	14038.027	38055.332
4281	58.42	12735.525	39759.59
3870	58.42	12130.924	38169.434
3859	58.4	12278.484	37616.633
2237	58.4	10431.518	33200.93
4230	58.38	12533.067	38448.984
1350	58.38	9447.266	39651.453
3746	58.38	12250.728	33967.496
3487	58.38	11828.172	38152.828
730	58.36	8427.389	37091.457
3234	58.36	11570.648	37739.973
2515	58.36	10711.377	36638.313
5116	58.34	13591.813	37036.242
4293	58.34	12753.535	39644.258
5886	58.32	14589.348	33275.766
1058	58.32	8935.687	37837.164
1241	58.31	9142.266	35865.012
3648	58.31	11872.565	36187.645
1519	58.29	9379.823	33849.43
3542	58.27	11978.698	39857.238
1961	58.27	10098.461	36810.117
4898	58.27	13475.794	35887.68
1331	58.25	9084.392	39421.484
5562	58.25	14267.474	33182.531
949	58.23	8765.043	37852.703
1138	58.19	8973.337	34709.77
2840	58.17	11181.802	38956.105
2863	58.17	11035.766	38172.633
3273	58.15	11554.512	36212.008
1936	58.13	10131.093	35585.91
4861	58.13	13410.058	34326.91
163	58.11	7834.755	37509.047
3803	58.11	12217.499	36128.922
5229	58.11	13896.576	33882.023
3353	58.09	11735.045	33056.695
5183	58.08	13568.646	33997.18
1492	58.08	9443.732	35085.461
2225	58.08	10215.161	33166.293
5023	58.06	13402.967	39752.598
3326	58.06	11606.09	33851.621
461	58.04	8129.37	33400.195
3692	58.04	11922.456	34394.684
118	58.04	7954.598	36252.031
2189	58.04	10307.823	34356.43
5875	58.04	14510.749	33582.535
3559	58.02	11984.266	39216.254
4638	57.98	13222.692	39635.516
4335	57.96	12894.307	38295.094
155	57.96	7786.707	37335.73
4117	57.94	12522.249	34476.215
3773	57.94	12180.909	35003.637
2255	57.94	10369.848	33614.188
4629	57.94	13122.183	39986.414
1433	57.9	9363.354	36731.574
1190	57.9	9236.365	33930.664
4063	57.87	12314.104	34084.633
5055	57.87	13578.656	39252.555
31	57.87	7671.276	33871.438
2972	57.85	11071.122	34254.754
472	57.85	7990.841	33145.383
2091	57.83	10296.47	37741.914
299	57.83	8040.911	38714.262
4386	57.81	12864.061	35982.113
4985	57.81	13391.422	38649.637
4412	57.81	12740.325	34514.93
4456	57.81	13083.174	33486.242
2643	57.81	10907.13	33392.613
4307	57.79	12896.79	38960.359
5020	57.77	13412.103	39670.387
2507	57.75	10679.225	36745.668
4148	57.75	12544.686	35683.844
90	57.75	7828.372	35619.699
4755	57.75	13334.583	36219.059
4536	57.73	12983.95	36865.617
4214	57.73	12513.736	37943.703
1722	57.73	9908.283	39001.98
2864	57.73	11030.855	38194.078
5378	57.71	13978.568	39882.719
1996	57.71	10135.948	38566.758
3121	57.71	11296.161	37939.188
2942	57.71	11143.612	35374.57
2553	57.71	10708.74	35268.5
4095	57.69	12665.406	33282.555
2326	57.67	10358.281	36275.883
5612	57.67	14350.321	35407.059
2006	57.67	10036.822	39003.504
4038	57.67	12328.464	35075.313
3556	57.64	11854.782	39139.746
1469	57.62	9429.516	35593.648
3585	57.62	11976.42	38162.051
4909	57.56	13566.562	36347.598
4106	57.56	12576.093	33965.496
4384	57.56	12857.937	35924.813
931	57.52	8752.009	36781.668
3659	57.5	12042.296	35619.934
5616	57.48	14377.382	35531.629
576	57.46	8412.463	36610.605
5164	57.46	13754.022	34870.293
4987	57.44	13452.835	38663.707
3248	57.44	11529.469	37143.07
1052	57.44	8912.317	38234.359
3581	57.42	11967.219	38627.746
3220	57.42	11469.024	38001.539
4111	57.42	12680.115	34330.625
4866	57.42	13474.416	34437.988
4050	57.39	12403.421	34563.664
3002	57.37	11380.986	33183.336
4848	57.35	13357.539	33686.043
812	57.33	8498.387	33637.621
283	57.31	8010.417	39279.797
2331	57.29	10401.064	36432.078
350	57.29	8185.343	37353.473
4494	57.29	13061.027	35032.602
1255	57.25	9214.182	36434.816
1036	57.25	8858.029	39247.258
5494	57.25	14082.587	35502.914
1554	57.23	9632.991	33632.816
1972	57.21	10024.913	37565.801
1142	57.19	8885.114	34507.973
5804	57.19	14555.732	36470.07
2928	57.19	11136.187	35610.789
3617	57.18	11864.037	37216.293
2919	57.18	11200.041	36033.488
5825	57.18	14517.822	35875
772	57.16	8628.2	35188.754
4150	57.16	12598.51	35740.375
2667	57.16	10805.106	34473.988
5435	57.14	14042.677	37963.602
4937	57.14	13398.575	37665.434
4980	57.12	13478.621	38461.441
1733	57.12	9742.229	38780.543
2042	57.1	10344.247	39955.684
2214	57.08	10189.334	33329.957
1898	57.08	10039.304	34164.578
5238	57.06	13786.323	34250.211
1032	57.06	8916.165	39419.176
4524	57.06	13140.056	36202.688
4981	57.06	13525.658	38489.074
816	57.04	8625.558	33176.387
2405	57	10524.481	39285.648
3784	57	12120.759	35318.508
849	56.98	8674.453	33832.676
3706	56.96	11917.206	33750.605
2115	56.96	10205.547	36751.043
14	56.95	7940.093	33422.328
2624	56.93	10738.384	33252.344
3136	56.91	11422.16	38359.609
5754	56.87	14525.925	38051.215
5410	56.85	14013.467	38947.832
208	56.85	7728.119	38685.531
379	56.85	8118.31	36379.91
4604	56.81	13077.561	39052.938
5748	56.81	14482.411	38781.156
3393	56.77	11846.712	34685.621
2749	56.77	10953.085	36980.051
1004	56.75	8805.069	39835.469
224	56.75	7832.961	38888.816
3608	56.73	12009.172	37809.633
4083	56.72	12368.588	33234.406
3286	56.72	11609.35	35607.664
2377	56.7	10407.72	37993.324
2521	56.7	10679.097	36491.441
206	56.68	7703.033	38646.922
3437	56.68	11755.813	36447.078
5505	56.66	14175.634	35237.691
1353	56.62	9484.601	39740.406
1497	56.62	9428.633	34915.82
2773	56.62	10886.592	38098.551
1750	56.6	9868.227	37835.242
4927	56.58	13546.482	37217.598
4372	56.56	12799.189	36661.262
5123	56.54	13673.045	36722.648
1074	56.54	9048.165	37339.836
351	56.54	8096.024	37367.238
5305	56.52	13820.723	36982.375
2388	56.52	10380.482	38539.031
5180	56.5	13727.232	34137.332
[truncated: 2,775 more rows]
