# Supplementary material for: Insights on the Control of Yeast Single-Cell Growth Variability by Members of the Trehalose Phosphate Synthase (TPS) Complex
Source: Front Cell Dev Biol. 2021 Jan 28;9:607628. doi: 10.3389/fcell.2021.607628 (PMC7876269; doi:10.3389/fcell.2021.607628)
Supplement: Supplementary file 2 [file Data_Sheet_1.ZIP › final_code/input_datasets/Ntd-TPS1_SortedCells1_minus_t5.csv]

Id	Area (µm²)	Centre X Position (µm)	Centre Y Position (µm)
6069	252.47	14495.453	39719.109
4418	239.85	12546.642	36455.148
4603	238.64	12742.788	37238.332
2530	220.67	10408.79	39167.816
505	219.2	8388.559	33189.305
3624	218.53	11774.682	36132.137
2126	217.8	9916.466	39318.105
2221	216.57	10209.569	37028.273
2245	215.65	10184.653	36661.332
5840	215.48	14038.79	34459.73
1571	214.22	9440.147	35081.441
2671	211.88	10746.411	36327.605
3302	210.35	11374.24	38315.754
2518	208.99	10476.563	38603.504
1857	202.95	9859.183	37241.477
3717	201.29	11702.001	39005.59
2389	200.25	10486.597	33985.523
4566	199.62	12819.183	38705.891
4270	199.29	12452.699	34779.555
1207	198.7	8972.634	34653.93
1306	198.55	9259.951	35389.086
5408	198.38	13765.493	37422.848
298	198.38	8091.311	39293.5
797	196.77	8601.234	36168.559
268	192.55	7933.556	39658.059
4305	191.25	12469.015	33953.211
1613	189.54	9465.26	33302.043
5475	187.02	13653.563	34639.012
4676	186.15	12913.11	34449.043
1748	186.12	9674.444	39326.504
5636	186.08	13988.653	37622.617
3080	185.16	11118.131	35761.992
3994	184.74	12197.383	35230.676
4818	184.55	12957.467	37423.625
1348	184.26	9091.937	36991.406
4052	184.12	12236.314	36740.961
6093	183.63	14419.808	38590.727
2828	182.42	10860.34	34722.969
6062	182.17	14610.698	39905.285
4915	181.6	13336.399	39308.395
606	181.02	8338.952	36643.543
5753	180.94	14175.028	38089.957
1138	180.5	9035.41	37052.199
1927	179.95	9881.107	34983.504
2557	179.81	10768.189	39817.137
3618	179.43	11677.136	35679.574
4100	178.72	12263.15	38465.238
2317	178.49	10233.371	33983.867
4558	177.92	12861.244	39008.426
5626	177.61	13789.189	37056.195
1103	177.48	9023.191	38639.363
3674	177.13	11801.544	37716.531
3440	176.63	11509.235	36731.629
1584	175.16	9377.798	34727.34
3439	174.78	11577.33	36986.262
1167	174.68	9004.151	36266.602
2315	173.89	10320.446	34244.254
5083	172.92	13211.737	34568.293
3704	171.23	11742.623	38567.012
5018	170.93	13325.716	36616.957
2127	170.54	10029.072	39320.203
943	169.51	8686.836	35335.793
1037	169.18	8784.951	39177.621
2331	168.05	10284.012	33504.125
4983	168.01	13298.766	37724.281
639	166.86	8208.419	38080.66
5710	166.62	14073.348	39486.492
4060	166.58	12103.672	37018.664
4701	166.4	12776.078	33164.957
5160	164.36	13417.202	34788.41
3492	163.8	11612.679	34964.809
5975	163.53	14268.837	36503.203
5731	163.45	14129.408	38733.68
4664	163.32	12846.224	34907.281
1959	162.84	9751.877	34065.715
302	162.69	8130.127	39137.527
3092	161.94	11087.093	35552.434
4314	161.9	12429.248	33380.855
5857	160.58	14121.596	33880.617
1407	160.18	9101.699	39303.621
5561	159.95	13915.069	34553.648
1670	159.89	9495.689	35096.066
4087	159.09	12170.791	38127.965
4731	158.49	13117.187	34072.559
3289	157.88	11300.987	37943.703
5799	157.48	14187.939	36036.477
509	157.13	8208.323	33398.18
5320	156.87	13371.278	39942.887
2642	156.52	10690.686	36962.176
843	156.31	8556.599	34379.516
3293	156.14	11252.015	38067.902
526	156.06	8206.312	33849.82
759	156.06	8528.955	37757.16
3217	155.85	11287.002	35232.316
3843	155.74	12000.471	36841.426
5715	155.2	14027.265	39380.715
5088	154.8	13186.258	34411.109
2901	154.49	10935.29	37208.223
3487	154.43	11525.806	35389.055
769	154.28	8517.38	37231.629
1217	153.97	8953.844	34610.297
3723	153.97	11779.51	39379.93
2794	153.93	10970.68	33602.691
4198	153.93	12418.184	37910.887
4022	153.82	12122.757	36155.363
4613	153.76	12862.578	36978.484
3193	152.88	11364.157	34264.137
4387	151.94	12510.217	35635.695
4926	151.73	13252.779	38993.664
5121	151.67	13451.316	33027.41
5727	151.33	14136.677	38917.73
2097	150.43	9938.522	38084.906
4406	150.26	12553.757	36171.336
3903	149.91	11894.772	34610
5807	149.82	14138.502	35868.574
2367	149.32	10352.41	33347.188
4948	149.15	13241.218	38562.434
5221	148.67	13563.537	37354.254
3804	148.61	11934.746	38300.281
5751	148	14011.204	38065.707
5299	147.96	13560.993	39167.191
5530	147.29	13967.14	33430.758
76	147.19	7686.797	35129.191
3506	146.85	11549.706	34507.676
5703	146.67	14194.931	39971.434
211	146.54	7792.887	38502.867
3571	146.31	11730.575	33656.23
4459	146.23	12647.006	37938.773
1824	146.14	9869.179	38360.242
3620	146.12	11786.971	35859.469
883	145.93	8642.332	33332.414
5517	145.85	13743.565	33223.145
6081	145.7	14540.055	39056.199
796	145.68	8500.07	36076.543
18	145.64	7717.291	33648.887
4626	145.64	12847.784	36390.719
4464	145.24	12621.787	38023.078
3176	145.1	11256.209	33533.656
3169	144.91	11273.336	33409.07
5147	144.68	13559.635	34432.172
819	144.39	8623.082	34986.551
2258	144.34	10307.385	36213.836
5589	144.28	13882.9	35575.695
3418	144.18	11476.915	37692.707
4045	144.17	12275.273	36587.598
4358	144.15	12559.312	34473.578
3836	143.17	11951.184	36956.238
4574	143.05	12820.931	38594.047
530	142.73	8227.224	33953.645
4569	142.71	12870.093	38534.219
2709	142.5	10716.88	34786.98
1870	142.29	9835.441	37001.309
3848	142.15	11979.766	36640.703
4682	142.08	12775.629	34038.371
2326	141.31	10179.107	33717.551
1155	141.23	8943.218	36651.559
3352	141.22	11465.369	39784.395
3366	141.14	11449.706	39467.875
1448	140.81	9441.445	38999.66
4002	140.7	12212.409	35510.152
3604	140.68	11738.505	35204.727
1661	140.54	9697.538	34738.309
473	140.54	8145.114	33667.484
85	140.01	7835.119	35444.871
1475	139.95	9289.447	37799.699
3420	139.91	11479.614	37780.902
3204	139.72	11418.099	34877.199
1604	139.49	9415.414	33790.898
3070	139.18	11056.857	36097.02
591	138.72	8263.361	35965.879
4752	138.67	13027.815	34818.414
3047	138.53	11165.22	37291.566
4142	138.49	12435.273	39863.941
2238	138.49	10143.275	36802.453
5820	138.38	14079.213	35364.895
1822	138.32	9892.581	38571.387
692	138.3	8274.47	39830.527
5401	138.23	13724.041	37387.109
6153	138.19	14589.515	36718.207
2994	138.19	10992.739	38965.551
921	137.84	8677.081	34439.035
2361	137.81	10410.962	33222.531
3271	137.77	11387.749	37234.086
4662	137.77	12801.642	34795.285
5682	137.63	13816.268	39403.297
2591	137.59	10661.144	38511.074
5403	137.46	13746.218	37387.68
2754	137.44	10650.484	33952.047
4079	137.44	12188.572	37741.828
213	137.42	7679.918	38532.906
3421	137.35	11530.56	37788.563
6090	137.31	14486.694	38786.348
3842	137	12058.777	36839.504
2264	136.71	10341.919	35843.625
4423	136.58	12668.56	36806.355
1328	136.52	9137.592	36102.16
5514	136.52	13584.853	33178.141
2112	136.35	10093.086	38754.574
1095	136.23	8964.944	39117.383
4673	136.02	12753.752	34318.637
4335	135.99	12536.668	33438.223
4224	135.89	12322.172	36656.004
4546	135.87	12717.69	39469.48
5006	135.83	13223.076	37094.004
979	135.72	8670.779	36649.742
4552	135.7	12907.343	39117.117
3913	135.45	11922.314	33918.016
1186	135.28	8937.32	35518.449
55	135.24	7849.97	34599.465
3983	135.22	12215.815	34829.016
1920	135.16	9762.464	35325.473
1611	135.01	9308.261	33182.77
726	134.87	8611.41	38963.754
2551	134.8	10367.332	39996.125
1250	134.74	9142.979	33210.434
6037	134.68	14395.889	39235.852
2707	134.15	10694.235	34979.504
1194	134.05	8902.242	35382.668
1609	133.88	9411.732	33404.672
2202	133.86	10137.694	38043.184
5644	133.86	13991.05	37947.523
5605	133.73	13788.481	36522.379
5388	133.32	13760.199	37982.164
4322	133.3	12465.417	33295.453
2428	133.25	10383.017	35354.766
5832	133.21	14036.146	35093.836
2305	133.19	10271.657	34677.012
4798	133	12966.83	36776.754
1496	133	9453.817	37112.398
5536	132.88	13955.359	33697.168
2083	132.75	10101.599	37729.637
1736	132.73	9686.075	38780.258
4152	132.71	12384.84	39480.859
2537	132.63	10454.166	39303.73
3153	132.6	11119.368	33274.625
348	132.52	8110.682	37885.516
1791	132.37	9786.76	39308.004
5021	132.35	13250.468	36692.492
1951	132.21	9828.948	34180.758
666	132	8273.365	39101.043
123	131.94	7718.128	36333.273
2501	131.87	10442.085	37885.832
3627	131.87	11822.706	36187.957
1680	131.81	9664.946	35507.02
5455	131.81	13592.49	35439.27
5873	131.64	14137.157	33231.27
3447	131.64	11631.95	36500.465
835	131.62	8556.126	34511.902
3921	131.46	11969.579	33495.695
3774	131.29	12012.091	39035.629
1636	131.18	9585.181	33707.422
3874	130.55	11986.595	35430.059
4111	130.43	12148.125	39146.422
4737	130.41	13113.772	34468.754
3018	130.33	11157.492	38167.383
1679	130.14	9600.356	35448.563
3182	130.12	11211.091	33828.34
1495	129.91	9452.522	37095.395
3284	129.87	11306.07	37861.754
5050	129.66	13285.852	35583.91
2312	129.63	10301.413	34445.941
4764	129.55	13042.377	35305.191
1696	129.49	9689.405	36150.391
4117	129.32	12217.478	39302.059
3066	129.3	11101.451	36327.156
2839	129.28	10855.021	35385.574
3059	129.28	11019.082	36464.977
6074	129.11	14476.002	39562.395
2727	128.59	10563.672	34535.898
3657	128.38	11693.965	37126.656
5448	128.25	13703.174	36030.406
1070	128.15	9039.189	39812.164
4984	127.88	13330.401	37735.313
1981	127.58	9931.986	33171.063
1589	127.56	9325.79	34610.992
4381	127.52	12521.352	35366.867
3703	127.48	11817.238	38508.48
5248	127.38	13394.466	37951.512
5611	127.15	13881.555	36624.43
3517	127.15	11505.231	33823.969
1973	127.12	9790.674	33441.207
1124	127.04	8965.28	37685.645
3316	127.04	11306.006	38630.934
5266	126.94	13538.979	38306.262
4159	126.91	12459.839	39400.563
2143	126.89	10094.508	39746.063
2573	126.89	10758.52	39181.328
449	126.79	8131.837	34893.254
1309	126.77	9239.468	35573.426
6096	126.75	14565.054	38224.535
5441	126.73	13570.125	36111.723
5804	126.66	14198.207	35793.867
4212	126.6	12409.844	37658.664
661	126.54	8291.512	38986.223
1651	126.5	9653.264	34525.895
4155	126.37	12377.258	39303.957
1635	126.35	9633.793	33656.242
3872	126.2	11885.166	35711.766
2072	126.14	10036.297	36927.715
5170	126.08	13509.266	35098.426
3481	126.04	11488.726	35533.137
3453	126.01	11442.748	36063.734
3902	125.95	11984.981	34605.02
1424	125.89	9341.83	39792.137
2712	125.85	10747.058	34809.289
3725	125.83	11698.172	39404.656
2299	125.83	10208.972	34812.508
1724	125.68	9619.987	37856.098
5206	125.58	13473.951	36788.609
3163	125.53	11278.281	33199.125
2183	125.53	10257.524	38934.973
4738	125.51	13008.987	34532.77
3714	125.49	11746.799	38890.43
1214	125.49	9029.111	34546.07
4412	125.41	12680.224	36267.102
5995	125.37	14263.637	37315.453
3858	125.35	12011.675	36186.289
4736	125.32	13129.332	34399.156
4498	125.3	12677.585	39155.516
3392	125.28	11587.386	38449.184
4256	125.26	12330.24	35297.609
5473	125.24	13742.4	34886.613
1911	125.24	9880.042	35629.195
2147	125.09	10015.567	39975.973
5801	124.99	14163.126	36055.41
5192	124.88	13538.202	36078.363
1689	124.88	9580.961	35763.156
1132	124.84	9036.202	37472.855
5220	124.8	13465.652	37298.262
4273	124.78	12460.199	34867.191
2812	124.7	10908.076	34406.148
4367	124.7	12537.219	34703.516
905	124.68	8720.594	33973.598
1136	124.59	8923.974	37338.34
5321	124.4	13563.6	39998.742
464	124.19	8028.675	34172.145
5336	124.17	13765.06	39640.738
4202	123.8	12280.491	37734.012
2265	123.8	10211.879	35875.113
2909	123.76	10988.267	37473.773
4947	123.63	13277.497	38558.551
4728	123.61	13013.011	33814.121
656	123.57	8394.072	38836.723
3242	123.5	11330.792	35889.359
3246	123.5	11342.928	35986.063
4234	123.42	12279.378	36117.039
4639	123.36	12913.5	35947.035
3885	123.36	11983.215	35389.57
2631	123.3	10614.305	37421.148
5415	123.25	13760.655	37340.516
3654	123.23	11705.145	37057.945
3669	123.02	11844.84	37638.008
4227	122.98	12490.783	36311.754
1327	122.9	9108.744	36060.215
912	122.88	8727.367	34071.453
2954	122.77	10821.413	39696.508
1134	122.73	8940.974	37217.48
4276	122.61	12427.169	34652.613
5709	122.6	14086.694	39445.813
3493	122.46	11446.949	35003.73
2378	122.44	10358.91	33476.73
5623	122.44	13967.392	36976.652
5114	122.39	13145.153	33392.043
1761	122.33	9529.488	39698.129
6242	122.29	14533.652	33895.438
2396	122.21	10409.046	34357.648
113	121.91	7813.801	36150.883
3576	121.83	11766.332	33854.66
2136	121.81	10108.929	39580.414
1547	121.81	9284.508	35777.34
6117	121.77	14553.288	37239.871
592	121.71	8349.89	35985.398
2807	121.7	10837.246	34178.59
2652	121.62	10725.408	36549.867
2819	121.6	10974.634	34527.977
4169	121.6	12448.898	38662.152
5042	121.6	13314.771	36057.41
328	121.56	7995.353	38451.57
2477	121.54	10496.833	37109.586
5434	121.52	13588.68	36481.41
3813	121.45	12053.379	37984.02
1123	121.41	9050.699	37682.871
2964	121.41	10923.777	39925.199
5575	121.41	13860.641	34834.039
3894	121.39	11901.17	34929.297
5060	121.37	13326.681	35326.355
660	121.33	8231.723	38958.359
2562	121.22	10584.709	39672.637
1967	121.14	9754.361	33493.293
2125	121.12	9948.556	39308.336
830	121.1	8518.337	34672.145
5458	121.08	13717.042	35458.18
5092	121.04	13252.052	34162.637
5275	121.04	13422.587	38602.371
947	120.97	8638.829	35374.824
3436	120.93	11620.11	36931.531
6142	120.89	14428.243	37158.57
3982	120.89	12125.775	34823.84
3017	120.89	11017.283	38467.27
1315	120.83	9063.055	35869.344
3769	120.8	11896.398	39194.93
2967	120.76	11130.476	39835.859
5468	120.74	13636.141	35023.387
1582	120.74	9304.059	34658.637
1665	120.68	9593.659	34870.145
6264	120.64	14472.888	33013.379
814	120.62	8418.446	35094.277
1992	120.45	10052.534	33795.379
1105	120.39	8969.553	38646.125
2740	120.39	10706.279	34288.586
6019	120.39	14250.788	38572.445
6201	120.3	14608.555	35674.527
4995	120.26	13147.033	37350.664
4470	120.2	12573.18	38076.895
3281	120.16	11344.179	37773.219
3158	120.12	11341.334	33011.668
1781	120.07	9715.107	40001.289
2263	119.86	10155.815	35765.941
3573	119.86	11797.636	33761.441
5025	119.84	13185.745	36439.965
1941	119.84	9809.43	34722.391
1246	119.82	8967.371	33117.258
3234	119.76	11253.174	35681.09
4791	119.72	13109.081	36502.52
762	119.7	8616.432	37530.375
2111	119.67	10129.91	38714.77
1585	119.53	9429.419	34756.434
3189	119.53	11360.769	34072.848
5453	119.4	13573.199	35695.777
2387	119.3	10368.48	33739.766
3744	119.28	11730.419	39949.449
6243	119.24	14541.361	33936.734
16	119.22	7659.421	33613.621
2064	119.21	10099.227	36687.527
3036	119.19	11082.719	37399.355
4930	119.17	13188.636	39039.523
2917	119.03	10874.87	37750.148
2252	119.01	10337.467	36248.059
1834	118.98	9911.694	38119.063
4166	118.84	12354.86	39032.102
3139	118.8	11047.661	33961.641
2479	118.78	10504.814	37128.152
3890	118.78	12012.457	35213.602
5664	118.75	13935.659	38512.359
3780	118.73	11861.637	38902.805
2029	118.67	10131.425	35448.773
1270	118.52	9228.188	34081.574
1199	118.5	8915.202	35021.961
4411	118.44	12606.841	36253.555
2765	118.42	10742.91	33387.336
1557	118.38	9341.881	35418.273
5878	118.29	14131.269	33121.84
3081	118.27	11005.673	35794.281
1892	118.23	9769.39	36283.414
745	118.17	8575.478	38623.305
1352	118.13	9160.946	37143.496
349	118.13	8143.941	37914.27
2210	118.11	10251.031	37821.77
507	118.11	8265.712	33370.996
2031	118.09	9996.089	35483.531
783	117.98	8572.501	36807.98
5339	117.94	13735.621	39500.336
1418	117.92	9084.374	39696.887
1783	117.88	9872.302	39653.758
132	117.88	7971.892	36504.484
4291	117.86	12314.613	34186.004
5828	117.83	14150.286	35016.094
1404	117.81	9118.941	39164.938
2019	117.77	9984.214	35031.363
2611	117.75	10703.815	37668.5
3134	117.48	11141.214	34082.809
807	117.39	8570.315	35638.059
5334	117.33	13728.171	39633.672
3831	117.33	12032.198	37282.516
3212	117.31	11382.426	35013.762
1653	117.29	9621.743	34583.328
3518	117.25	11484.307	33840.805
1949	117.21	9773.951	34382.758
5730	117.19	14170.486	38704.617
2853	117.16	10939.654	35931.906
4749	117.14	13057.252	34749.953
3751	117.1	12034.673	39868.098
7	116.98	7717.971	33197.352
5362	116.98	13581.043	38744.137
3266	116.94	11399.855	36867.828
1785	116.93	9753.572	39476.691
6101	116.93	14512.555	37759.035
2670	116.93	10643.604	36287.316
2734	116.93	10625.882	34384.094
4802	116.89	13114.57	36877.949
3105	116.87	11081.104	35199.445
2886	116.83	10903.819	36691.137
605	116.75	8222.082	36618.547
3174	116.7	11275.941	33520.93
5523	116.58	13777.632	33065.309
4233	116.56	12487.537	36079.469
3120	116.56	10994.488	34590.086
633	116.56	8335.735	37986.395
2818	116.54	10920.217	34520.148
4012	116.5	12271.261	35740.844
3260	116.45	11415.947	36391.668
3317	116.41	11370.45	38645.402
587	116.39	8374.483	35885.004
3005	116.39	11019.398	38766.57
3273	116.27	11417.181	37318.168
1921	116.24	9874.506	35375.391
4074	116.24	12182.827	37435.59
2218	116.18	10233.109	37241.445
3811	116.06	12017.416	37937.594
1532	116.04	9310.367	36524.113
3686	115.97	11817.66	38042.301
2587	115.89	10637.236	38718.852
2593	115.87	10623.097	38561.352
6075	115.85	14426.159	39281.938
1990	115.8	10055.073	33634.367
4711	115.76	13037.812	33230.824
2314	115.64	10200.307	34228.793
1988	115.62	10003.171	33483.629
5194	115.49	13380.81	36127.016
631	115.36	8338.954	37860.227
4808	115.28	12961.866	37146.223
3943	115.26	12108.662	33136.551
89	115.24	7719.174	35518.602
3151	115.11	11093.839	33178.133
3909	115.07	11911.704	34210.656
5177	114.99	13491.084	35364.766
3901	114.99	11990.707	34528.395
4520	114.97	12507.652	39637.449
4708	114.95	13088.054	33115.613
3600	114.95	11773.718	35093.727
3555	114.84	11751.081	33097.148
3460	114.84	11458.336	35898.77
4956	114.68	13153.485	38284.285
4050	114.67	12203.412	36720.637
5771	114.67	14011.337	36982.824
3914	114.63	12019.051	33929.063
2918	114.61	10847.349	37799.094
3206	114.42	11401.969	34890.035
6027	114.42	14396.588	38873.02
5852	114.3	14203.685	34105.277
3776	114.22	12029.985	39076.023
4103	114.21	12207.529	38603.867
330	114.21	8036.595	38187.512
2179	114.15	10320.609	39041.398
3039	114.05	11150.787	37488.316
5549	114.05	13871.464	34206.324
4687	113.98	12804.398	33837.32
3985	113.96	12276.152	34975.051
2103	113.92	10083.498	38366.254
5869	113.88	14204.651	33480.063
5733	113.88	14203.944	38766.793
5277	113.8	13390.395	38651.438
2525	113.8	10451.623	38954.469
4690	113.78	12911.522	33697.676
514	113.78	8236.803	33459.43
2677	113.75	10580.296	36187.59
2581	113.69	10749.471	38861.352
1109	113.65	8899.197	38755.004
1731	113.55	9611.669	38282.594
5720	113.32	14033.996	39207.223
4104	113.31	12232.928	38629.207
2285	113.23	10161.127	35364.004
3862	113.15	12059.563	36017.898
1329	113.08	9221.104	36239.723
1183	113.02	9056.179	35706.195
4278	113	12464.897	34724.336
2399	112.98	10414.827	34416.434
3131	112.96	11002.985	34269.559
5053	112.94	13240.467	35724.777
625	112.92	8348.112	37655.824
3547	112.9	11455.503	33234.16
5522	112.85	13690.75	33055.699
5511	112.85	13601.323	33336.844
3631	112.81	11669.471	36250.504
4147	112.73	12413.731	39688.813
1235	112.73	8971.989	33532.48
3031	112.71	11092.949	37509.031
5591	112.71	13795.195	35668.828
2689	112.71	10659.912	35840.465
2856	112.6	10971.81	36001.168
3597	112.6	11818.509	34953.688
5866	112.6	14172.469	33408.508
5001	112.48	13295.798	37224.465
1853	112.48	9731.16	37419.688
3949	112.48	12124.186	33487.504
3931	112.44	12037.423	33433.672
367	112.42	8070.017	37210.148
2304	112.42	10134.879	34674.66
641	112.41	8293.296	38110.336
908	112.39	8659.717	34007.332
6107	112.39	14575.771	37382.848
5227	112.35	13435.901	37680.816
1641	112.31	9549.967	34049.613
5029	112.27	13169.39	36518.859
3972	112.27	12201.973	34410.398
1487	112.19	9401.98	37491.215
1998	112.16	10076.857	34097
690	112.14	8284.872	39770.805
1279	112.14	9164.049	34418.293
2659	112.12	10562.15	36428.352
1966	112.06	9738.097	33490.105
305	112.06	8163.441	39012.668
169	112.02	7832.443	37482.863
252	112.02	7764.465	39122.414
3241	111.93	11219.059	35843.281
654	111.89	8243.872	38753.426
3525	111.87	11432.999	33960.84
1827	111.83	9836.393	38451.633
6108	111.79	14470.531	37426
768	111.77	8497.228	37215.887
3851	111.73	12055.959	36337.145
2907	111.72	10913.128	37347.254
5023	111.66	13196.787	36407.586
1092	111.64	8968.469	39280.457
410	111.64	8129.942	36213.191
3083	111.62	11089.509	35582.477
747	111.5	8438.046	38317.355
4946	111.47	13302.634	38485.715
6000	111.47	14352.715	37653.641
5066	111.43	13285.675	35198.863
2995	111.35	11150.367	38998.453
5736	111.26	14171.037	38607.621
3696	111.08	11700.074	38330.211
3167	111.04	11224.477	33360.695
4796	111.04	13132.843	36674.031
4170	111.01	12491.612	38664.957
1900	110.99	9845.059	35942.113
2052	110.99	9927.144	36125.105
5165	110.97	13452.848	34987.754
986	110.95	8753.203	36785.289
562	110.78	8329.719	35274.871
6225	110.76	14536.553	34900.266
3095	110.74	11021.285	35303.117
4513	110.72	12613.686	39478.977
88	110.7	7969.683	35499.973
4098	110.68	12136.308	38369.488
4088	110.66	12275.799	38166.531
426	110.49	8034.437	35609.527
5274	110.43	13483.231	38555.02
1285	110.39	9159.476	34537.879
736	110.37	8546.89	38749.215
3765	110.37	11875.915	39375.219
1779	110.36	9876.007	39978.934
2148	110.36	10232.1	39814.723
4178	110.34	12290.133	38504.727
903	110.32	8709.815	33889.652
2956	110.3	10898.585	39721.145
5311	110.3	13382.905	39645.465
5916	110.14	14355.392	34586.102
5876	110.14	13993.127	33115.535
4347	110.14	12687.438	34021.629
2102	110.13	10089.611	38349.148
3701	110.11	11802.676	38485.379
3795	110.09	11992.496	38437.047
3737	110.03	11646.564	39810.402
1473	110.01	9290.913	37678.02
311	109.97	8007.446	38823.219
963	109.97	8631.874	36042.34
3216	109.95	11410.468	35146.359
5049	109.93	13348.249	35894.602
1403	109.9	9195.971	39114.207
3516	109.9	11609.866	33816.227
2973	109.86	11157.733	39650.379
3838	109.78	12014.981	36976.793
965	109.78	8750.129	36098.586
1812	109.72	9730.071	38930.23
2390	109.68	10461.077	33988.992
3443	109.68	11536.413	36609.336
5669	109.67	13972.795	38560.332
4910	109.63	13209.014	39525.09
3522	109.61	11439.771	33907.73
1639	109.59	9596.348	33947.875
4342	109.55	12619.512	33757.703
3430	109.51	11474.871	37196.125
3859	109.49	11877.537	36188.359
777	109.47	8587.231	36927.359
5219	109.34	13536.897	37243.621
2741	109.32	10746.569	33999.023
6094	109.28	14559.721	38364.254
5594	109.17	13802.872	35794.16
5037	109.11	13339.805	36300.43
2863	109.07	10856.498	36146.578
1420	109.07	9164.45	39767.871
3141	109.01	11009.77	33773.305
1756	109	9533.924	39553.746
1928	108.98	9847.868	35029.742
1190	108.96	8978.178	35333.758
2381	108.94	10370.892	33619.188
281	108.94	7749.636	39943.797
2590	108.92	10570.737	38784.367
1253	108.88	9111.743	33358.59
5769	108.88	14070.504	36880.836
4478	108.88	12626.833	38497.727
2048	108.86	9930.787	35994.637
1324	108.84	9198.7	35991.859
3644	108.82	11820.148	36667.691
2169	108.78	10338.758	39579.691
1684	108.77	9564.179	35636.355
4933	108.77	13215.625	38821.367
6013	108.75	14392.65	38409.652
5100	108.65	13315.684	33825.078
4588	108.59	12905.896	38012.328
2887	108.54	10837.748	36749.715
77	108.52	7807.271	35145.273
5159	108.46	13398.883	34719.27
5663	108.46	13912.246	38507.445
2710	108.4	10576.015	34793.309
3683	108.4	11758.921	37939.895
4891	108.36	13042.747	39728.238
2507	108.32	10451.752	38227.113
3566	108.29	11749.693	33479.32
894	108.29	8709.936	33747.945
465	108.29	8120.7	34186.91
5837	108.27	14118.69	34682.949
4437	108.25	12649.08	37288.59
1915	108.23	9754.91	35666.211
4871	108.13	12956.822	39101.547
3649	108.11	11678.208	36849.102
1142	108.08	8975.668	37131.27
3324	108.04	11299.97	38982.484
3951	108.02	12225.06	33611.371
6206	108.02	14470.716	35462.922
1482	108.02	9474.279	37638.449
3045	108	11112.819	37224.566
43	107.94	7858.249	34200.586
529	107.94	8257.887	33946.875
1624	107.94	9577.728	33505.715
3850	107.92	11906.121	36334.184
4468	107.92	12574.561	38058.457
1739	107.92	9684.776	38796.816
2298	107.9	10323.973	34791.668
653	107.88	8331.909	38746.961
1919	107.88	9892.862	35564.82
6256	107.81	14592.4	33443.754
5775	107.75	14048.421	36646.863
2758	107.69	10749.799	33758.945
2972	107.69	11173.755	39650.227
4177	107.69	12307.644	38484.809
5033	107.67	13231.648	36278.133
1923	107.64	9832.193	35394.133
5947	107.6	14341.029	35625.766
5345	107.56	13563.855	39374.852
3877	107.54	11890.908	35513.273
4043	107.52	12216.956	36528.57
3860	107.52	11909.524	35905.797
3449	107.52	11601.504	36232.535
964	107.48	8669.235	36080.363
4433	107.48	12633.428	37167.77
3781	107.39	11969.883	38630.465
5052	107.39	13257.67	35628.457
942	107.39	8641.994	35321.152
3887	107.33	11907.574	35152.34
1275	107.31	9094.475	34254.316
4722	107.27	13107.017	33593.211
4263	107.21	12320.042	34969.797
2958	107.19	10871.693	39800.953
4107	107.14	12144.637	38873.695
4653	107.08	12894.143	35259.715
2144	107.06	9921.326	39822.672
1172	107.06	8855.407	36129.48
5774	106.98	14130.95	36592.289
2842	106.98	10858.496	35449.527
6078	106.96	14518.308	39399.586
2409	106.95	10540.81	34811.133
766	106.85	8520.248	37423.176
5642	106.85	13985.733	37839.031
6041	106.72	14214.578	39434.578
5082	106.72	13337.467	34555.465
2439	106.66	10378.159	35872.391
5923	106.66	14231.011	34800.121
1212	106.64	8913.696	34505.746
2564	106.62	10775.539	39736.898
983	106.58	8772.15	36711.016
5102	106.58	13170.46	33866.277
1673	106.56	9534.563	35172.984
5432	106.51	13577.412	36667.043
776	106.51	8615.52	37176.719
4428	106.49	12651.373	37047.953
5191	106.47	13434.715	36062.355
3315	106.45	11285.854	38576.961
3726	106.41	11707.728	39470.781
3934	106.39	11968.897	33171.52
4343	106.39	12684.435	33856.531
4369	106.39	12657.138	34739.758
2049	106.39	9955.542	36029.73
4720	106.37	13041.305	33583.344
5555	106.31	13890.247	34402.863
5587	106.26	13888.39	35280.027
4496	106.18	12552.466	39017.508
5679	106.16	13848.142	39205.387
3082	106.16	11089.888	35848.52
146	106.1	7786.589	36918.109
3808	106.08	11987.817	38128.609
4790	106.08	12957.459	36409.992
2815	106.03	10861.617	34484.563
1363	106.03	9156.729	37589.895
3762	106.03	11857.276	39593.707
725	105.91	8557.687	39250.93
3395	105.87	11529.452	38200.227
4581	105.87	12875.828	38188.703
5367	105.87	13745.284	38355.5
2792	105.78	10828.778	33534.367
6025	105.78	14219.292	38789.395
4033	105.76	12222.58	36180.152
5329	105.76	13699.888	39924.727
1336	105.72	9110.715	36575.012
2063	105.66	10081.342	36638.977
3678	105.66	11848.238	37820.012
2674	105.6	10697.84	36095.953
5412	105.6	13754.484	37237.629
3024	105.59	11080.441	38048.195
1312	105.51	9257.862	35698.105
6166	105.51	14545.26	36494.664
1108	105.49	8898.746	38720.348
1066	105.41	8669.654	39855.098
2487	105.39	10372.661	37447.547
1425	105.34	9449.03	39796.121
159	105.32	7671.437	37194.895
270	105.28	7710.809	39725.328
5934	105.18	14213.491	35068.73
481	105.11	8187.486	33545.031
973	105.05	8769.117	36365.023
1276	105.05	9230.533	34348.668
5308	105.03	13466.05	39598.527
3498	104.99	11499.715	34928.102
4747	104.95	13102.539	34682.836
6087	104.95	14549.569	38928.906
2440	104.9	10416.824	35904.113
4576	104.86	12768.52	38370.184
5464	104.82	13720.194	35161.219
4702	104.82	12753.819	33238.695
4465	104.82	12676.821	38034.211
3209	104.8	11340.16	34965.863
5805	104.74	14193.984	35812.645
5868	104.67	14093.047	33430.91
1601	104.65	9465.152	33657.375
571	104.61	8252.746	35497.012
5953	104.59	14348.54	35760.07
2730	104.57	10661.154	34598.535
5778	104.55	14026.917	36431.52
5806	104.51	14075.237	35831.461
3148	104.47	11153.5	33443.23
6080	104.44	14555.879	39175.188
3621	104.44	11840.072	35924.227
4183	104.42	12308.218	38227.09
4424	104.4	12527.708	36849.402
3742	104.4	11802.052	39922.684
1126	104.32	8992.778	37822.359
527	104.3	8237.637	33853.559
1460	104.28	9282.547	38519.047
1343	104.26	9081.897	36885.727
1883	104.24	9829.321	36416.984
1340	104.23	9214.906	36831.219
319	104.21	8190.702	38480.941
5719	104.19	14121.241	39167.16
3060	104.15	11142.792	36520.23
3741	104.11	11671.275	39879.746
1544	104.07	9451.36	35939.438
1844	104	9770.389	37825.656
5851	103.96	14166.407	34047.594
501	103.96	8394.143	33048.461
267	103.82	7829.458	39654.289
4957	103.82	13137.271	38307.27
315	103.8	8195.557	38733.711
5735	103.8	14041.606	38572.145
4252	103.77	12389.338	35474.043
950	103.77	8650.801	35522.008
4959	103.75	13257.936	38047.953
2191	103.75	10196.994	38750.305
1816	103.73	9743.171	38782.449
4310	103.69	12442.664	33500.355
3101	103.69	11191.265	35149.105
2242	103.67	10202.645	36622.293
1913	103.63	9860.456	35655.035
2208	103.59	10214.874	37743.34
2040	103.57	10129.502	35588.301
5627	103.57	13952.83	37078.484
423	103.54	8035.631	35577.691
6251	103.52	14535.137	33608.156
6267	103.46	14490.966	33137.504
829	103.44	8449.972	34623.426
1346	103.42	9240.121	36943.047
3336	103.36	11258.549	39361.246
2837	103.36	10867.123	35104.02
5355	103.31	13652.801	38808.879
177	103.23	7801.148	37610.305
4501	103.21	12610.585	39266.258
5508	103.19	13714.95	33507.348
74	103.19	7925.317	35088.848
3910	103.17	11919.252	34244.871
2872	103.17	10829.912	36405.199
2212	103.1	10320.37	37626.297
634	103.08	8377.348	38053.039
4909	103.08	13169.904	39520.102
3721	103.06	11843.723	39346.199
5848	103.04	14051.415	34246.188
4756	103.04	13077.564	35086.039
6223	102.98	14596.604	34834.84
2408	102.94	10510.427	34782.242
3264	102.92	11354.184	36614.855
4179	102.88	12322.352	38554.293
3126	102.88	11070.559	34391.73
415	102.88	7994.799	35764.602
4916	102.87	13324.823	39318.031
1986	102.85	9971.14	33287.57
4386	102.85	12533.624	35573.875
3093	102.83	11158.028	35556.117
5051	102.81	13156.14	35610.652
171	102.81	7790.925	37529.457
5153	102.79	13452.589	34616.859
805	102.75	8434.952	35612.648
5300	102.73	13421.454	39346.395
4004	102.67	12187.958	35608.785
1984	102.67	9938.95	33252.273
2017	102.64	9925.372	34889.992
2813	102.64	10886.102	34436.906
2384	102.6	10517.994	33690.383
1416	102.56	9176.061	39592.844
6222	102.54	14425.788	35075.43
3058	102.48	11055.907	36391.379
3925	102.46	11891.64	33613.102
6151	102.46	14633.947	36951.098
1926	102.41	9913.962	34972.074
1914	102.39	9829.035	35663.516
1890	102.33	9883.228	36280.355
3930	102.31	12011.574	33420.074
5944	102.31	14379.818	35535.043
2745	102.29	10756.114	33827.422
3125	102.29	11142.159	34346.996
4704	102.27	12789.369	33112.914
1227	102.25	9015.368	34026.777
5721	102.25	14139.379	38964.727
3461	102.25	11585.528	35934.938
6229	102.23	14459.22	34746.457
1452	102.18	9467.074	39080.605
2391	102.18	10432.812	34000.234
4594	102.1	12807.255	37880.066
2336	102.1	10209.767	33625.133
852	102.08	8456.296	33919.723
2549	102.02	10370.342	39893.465
5123	102.02	13404.199	33079.52
1369	101.93	9193.274	37902.207
1751	101.91	9531.772	39357.891
1415	101.91	9148.893	39583.793
6047	101.89	14226.157	39669.656
6009	101.85	14265.293	38076.828
3782	101.83	12001.405	38635.438
437	101.79	8022.433	35388.727
5509	101.77	13592.84	33562.852
456	101.75	8046.697	34290.059
4416	101.75	12695.939	36381.629
2988	101.72	11055.252	39312.035
1737	101.66	9599.693	38783.828
2733	101.58	10730.108	34375.699
1016	101.52	8639.965	38445.051
5952	101.47	14304.226	35730.848
2256	101.45	10323.869	36168.125
3445	101.45	11445.657	36388.871
5676	101.41	13792.857	38973.652
11	101.41	7856.543	33326.898
2609	101.39	10705.634	37982.242
2460	101.39	10365.269	36588.828
3521	101.39	11456.928	33899.246
1757	101.37	9510.867	39566.109
2382	101.35	10399.941	33676.762
4473	101.29	12576.869	38325.234
59	101.28	7717.741	34664.434
518	101.28	8307.214	33534.527
5887	101.26	14361.347	33298.375
1247	101.22	9000.261	33144.234
5095	101.2	13233.471	34247.016
5647	101.2	13981.482	37991.059
1311	101.18	9142.194	35611.48
285	101.18	8080.904	39855.129
4082	101.18	12219.986	37802.07
5309	101.18	13562.841	39611.84
5385	101.16	13768.414	37848.195
1690	101.14	9666.356	35846.996
1398	101.14	9154.115	38843.848
5646	101.12	13877.736	37970.383
2613	101.1	10747.278	37703.316
5796	101.1	14177.198	35967.051
1904	101.1	9840.612	35800.035
1726	101.08	9492.533	38002.254
1504	101.06	9274.882	36976.738
100	101.01	7878.526	35844.23
4353	101.01	12682.072	34334.824
5137	100.97	13524.722	34016.367
3688	100.97	11794.899	38067.883
3960	100.97	12271.754	33944.422
1468	100.95	9275.713	38020.621
1616	100.89	9273.546	33157.676
4727	100.85	13040.699	33795.223
2472	100.85	10419.167	36954.145
2223	100.85	10156.644	37092.035
5819	100.82	14138.503	35322.227
6038	100.82	14245.008	39240.699
4684	100.8	12759.932	34067.34
1435	100.8	9368.217	39452.176
497	100.76	7993.131	33145.402
3016	100.76	11138.666	38416.309
548	100.76	8239.249	34924.168
1678	100.74	9492.839	35426.223
106	100.74	7889.497	36009.395
5982	100.72	14265.102	36658.965
3900	100.7	11873.454	34519.027
1413	100.68	9136.727	39459.398
2506	100.68	10360.277	38173.711
3778	100.66	11889.297	38851.137
2595	100.66	10589.565	38626.641
1716	100.64	9516.698	37416.211
2976	100.62	11180.42	39692.617
6238	100.61	14471.539	34001.301
4551	100.59	12780.98	39414.766
4680	100.59	12890.362	33977.688
1782	100.57	9858.75	39635.184
2598	100.55	10673.578	38454.566
1044	100.51	8679.59	39470.77
5008	100.49	13193.852	36917.156
1652	100.45	9547.521	34545.988
2010	100.45	9926.154	34524.871
3777	100.41	11924.423	39078.781
2756	100.38	10674.222	33965
3238	100.36	11224.485	35787.828
419	100.36	8163.644	35780.914
3536	100.28	11548.676	33579.434
2219	100.26	10156.23	37294.586
1854	100.24	9837.425	37438.715
5002	100.22	13269.799	37267.668
4963	100.22	13228.61	38112.09
2698	100.2	10662.454	35349.758
560	100.15	8336.122	35250.559
5289	100.13	13366.126	38938.113
2596	100.11	10760.824	38365.879
1563	100.11	9278.265	35112.191
4659	100.03	12715.544	35028.66
2686	99.99	10632.16	36010.742
5211	99.99	13413.564	36980.344
5577	99.93	13977.092	34862.695
3329	99.86	11235.206	39135.563
1156	99.86	8968.819	36652.824
1963	99.84	9805.337	33785.07
3716	99.76	11829.002	38982.758
4390	99.72	12540.123	35669.77
1470	99.69	9369.166	38097.844
5501	99.67	13767.653	33707.078
3186	99.65	11315.957	33997.301
4089	99.65	12130.454	38169.84
2349	99.63	10153.706	33260.871
282	99.61	7964.167	39980.813
1381	99.59	9255.479	38207.387
763	99.55	8592.186	37588.285
4139	99.55	12466.508	39767.078
5392	99.53	13613.089	37532.699
5350	99.51	13773.525	39147.934
4092	99.51	12138.8	38232.781
4377	99.44	12698.798	35173.691
5467	99.42	13626.2	34998.938
792	99.34	8452.83	36259.316
6049	99.28	14364.38	39762.707
4842	99.26	12950.35	37998.406
3032	99.23	11020.687	37550.348
4262	99.21	12325.941	35196.449
6217	99.11	14617.65	35173.59
3109	99.11	11011.989	34884.434
5358	99.02	13690.184	38898.543
1983	99	10130.786	33193.152
5450	99	13664.82	35896.266
546	98.96	8320.479	34784.402
1436	98.94	9345.758	39538.977
2373	98.88	10388.358	33442.086
5512	98.84	13617.592	33336.836
3195	98.84	11413.599	34456.641
29	98.82	7977.046	33768.793
1133	98.82	8990.562	37498.43
1009	98.8	8651.703	38059.523
3743	98.79	11674.884	39948.059
2822	98.75	10905.893	34566.746
1655	98.73	9666.934	34633.664
3048	98.67	11022.648	37039.316
1606	98.67	9369.023	33645.309
2795	98.65	10824.835	33609.523
2018	98.63	10075.31	34945.887
48	98.57	7962.153	34349.445
193	98.57	7662.411	38018.563
293	98.54	8159.491	39547.855
249	98.4	7845.961	39035.656
5223	98.4	13516.035	37449.715
420	98.38	8201.261	35794.699
3214	98.36	11368.698	35067.758
5548	98.34	13788.437	34188.215
4398	98.31	12515.41	35889.871
139	98.25	7841.532	36716.016
4346	98.21	12693.772	33993.152
4249	98.21	12372.4	35660.684
3442	98.11	11600.265	36548.449
657	98.08	8289.309	38845.027
5264	98.08	13396.654	38220.816
880	98.06	8669.308	33308.496
4064	98.04	12141.418	37212.785
3062	98	10994.957	36223.316
1511	97.96	9456.655	36720.801
2337	97.96	10254.911	33642.715
1758	97.94	9539.668	39597.488
3569	97.94	11798.413	33564.375
2977	97.92	11159.994	39699.254
3471	97.87	11482.174	35834.438
3821	97.87	11941.598	37514.406
2445	97.87	10426.928	36032.402
3343	97.85	11258.242	39677.871
3995	97.85	12113.981	35257.309
3263	97.81	11350.727	36569.867
3956	97.81	12096.803	33784.164
1546	97.77	9336.771	35748.324
4911	97.77	13263.598	39566.41
5983	97.73	14215.904	36775.59
5065	97.71	13330.263	35156.387
3645	97.71	11696.64	36714.363
6048	97.69	14373.021	39705.695
1280	97.67	9206.138	34476.34
4257	97.67	12468.988	35339.48
3369	97.66	11527.74	39278.27
3687	97.66	11704.967	38064.746
3839	97.58	11960.264	36755.77
4903	97.58	13235.805	39605.691
2016	97.52	10018.425	34788.996
4997	97.52	13214.337	37421.453
337	97.5	8159.448	38310.867
4999	97.48	13221.971	37213.957
2705	97.46	10716.935	34965.734
795	97.43	8493.833	36364.254
2904	97.43	10942.47	37283.055
6097	97.43	14631.287	38262.375
5198	97.43	13546.616	36319.07
5474	97.41	13608.37	34929.539
3464	97.37	11471.848	35992.188
5516	97.35	13726.07	33221.809
179	97.33	7815.88	37731.879
954	97.31	8720.358	35672.922
4327	97.31	12543.687	33062.863
4829	97.31	12963.49	37840.836
5140	97.29	13497.937	34194.305
1359	97.27	9228.012	37419.664
6245	97.27	14591.82	33682.023
1598	97.21	9461.692	33825.266
3483	97.21	11430.484	35562.023
1432	97.2	9426.325	39700.879
3551	97.14	11475.857	33139.477
3886	97.08	11886.083	35389.191
434	97.06	8148.382	35320.457
312	97.04	8191.434	38646.742
2788	97.02	10907.112	33393.984
2619	97	10768.107	37786.789
4222	97	12413.813	36579.66
3608	96.98	11655.909	35374.477
3929	96.95	11986.7	33407.363
201	96.81	7902.553	38242.215
2493	96.79	10420.756	37629.098
4163	96.75	12392.753	38954.273
2488	96.74	10407.031	37462.234
5742	96.68	14151.829	38406.445
3098	96.68	11146.057	35379.188
3692	96.64	11827.598	38154.094
5295	96.62	13478.305	39054.051
2042	96.6	9954.312	35683.336
4150	96.6	12445.124	39753.543
993	96.6	8822.057	37143.027
5838	96.56	14146.039	34707.547
4819	96.54	13063.228	37458.539
4494	96.53	12514.488	38878.219
4272	96.47	12281.153	34830.039
5009	96.41	13211.177	36935.188
1393	96.37	9078.787	38694.152
1860	96.31	9875.608	37076.203
1498	96.3	9279.902	37132.094
892	96.28	8835.459	33675.164
1524	96.28	9410.175	36569.063
865	96.26	8627.422	33180.129
1263	96.22	9081.982	33886.406
2763	96.2	10698.216	33339.57
4644	96.2	12735.362	35762.484
2278	96.16	10269.194	35487.172
5447	96.14	13773.34	35961.684
2240	96.12	10287.164	36861.199
684	96.12	8361.506	39664.254
5224	96.08	13457.717	37532.578
45	96.03	7967.816	34264.91
1048	96.03	8795.528	39559.883
5763	95.99	14141.727	37357.434
3819	95.97	11928.835	37784.633
544	95.97	8334.073	34690.629
1699	95.93	9663.825	36322.453
5836	95.93	14063.064	34910.406
5665	95.91	13820.287	38517.648
1377	95.91	9257.952	38091.449
1805	95.82	9723.366	39000.73
2603	95.76	10669.583	38018.246
4904	95.74	13167.678	39614.055
6	95.74	7655.958	33175.305
2955	95.68	10936.095	39710.117
2719	95.64	10586.069	34677.348
5255	95.64	13564.243	38011.953
383	95.62	8147.627	36943.031
6205	95.55	14547.352	35456.867
630	95.53	8385.636	37814.777
5143	95.49	13410.474	34329.734
5913	95.36	14319.255	34522.605
466	95.34	8191.017	34199.719
5207	95.3	13383.804	36842.645
4436	95.3	12533.747	37288.527
5725	95.26	14066.677	38876.586
2059	95.26	10121.586	36570.066
4448	95.26	12561.993	37705.516
1451	95.24	9332.965	39039.008
1994	95.24	10070.935	33827.219
1620	95.22	9541.875	33253.34
5745	95.2	14209.237	38245.066
1955	95.18	9750.606	33973.078
3756	95.17	12022.195	39711.305
2338	95.17	10191.185	33334.168
3581	95.13	11671.611	34076.324
3074	95.13	11095.356	36207.801
6235	95.13	14570.692	34379.461
1543	95.13	9310.011	36194.641
4896	95.13	13123.176	39989.875
2660	95.11	10607.854	36456.176
1087	95.09	8892.667	39524.211
3111	95.09	11094.861	34897.254
3715	95.09	11775.642	38903.383
2847	95.07	10801.977	35502.375
2649	95.07	10597.02	36855.945
2044	95.05	9984.491	35790.48
5879	95.05	14070.042	33123.688
3306	95.03	11220.358	38414.73
5105	95.03	13223.367	33793.914
4238	94.97	12293.447	35954.012
6213	94.97	14504.686	35341.141
4376	94.97	12657.918	35154.465
5487	94.97	13698.345	34442.191
5460	94.95	13665.537	35337.309
1314	94.95	9144.723	35867.699
5579	94.94	13812.598	34932.961
4865	94.94	13085.611	38903.164
5637	94.92	13827.989	37644.262
5856	94.9	14015.362	33879.746
1245	94.9	9052.239	33075.43
5987	94.88	14212.36	36914.871
1421	94.88	9196.098	39786.074
3288	94.86	11215.221	37923.117
5892	94.8	14274.97	33558.969
3244	94.78	11285.139	35965
5217	94.76	13513.427	37213.746
2857	94.74	10967.446	36016.813
5171	94.74	13357.67	35111.121
855	94.74	8606.205	33487.359
5017	94.72	13238.203	36862.191
4779	94.69	12955.31	36083.773
4289	94.69	12300.829	34145.047
2810	94.65	10952.026	34354.031
2616	94.63	10698.161	37763.371
5183	94.61	13551.455	35753.824
34	94.59	7908.1	33966.727
3629	94.49	11647.514	36223.668
5034	94.48	13181.653	36279.66
5134	94.46	13540.586	33761.539
1632	94.42	9675.393	33616.5
4014	94.4	12163.911	35846.824
2582	94.4	10684.639	38870.434
5524	94.38	13935.696	33050.43
2294	94.36	10261.674	35010.176
4363	94.32	12654.634	34605.891
294	94.3	8192.824	39557.883
4877	94.23	12951.035	39291.227
5542	94.19	13855.949	33960.5
2632	94.19	10705.873	37430.273
1623	94.15	9520.106	33434.375
5406	94.15	13564.645	37401.398
4547	94.11	12844.993	39481.914
5988	94.11	14220.325	36946.492
2351	94.09	10312.276	33053.113
3767	94.09	11858.601	39141.164
1552	94.03	9430.294	35594.652
556	94.03	8264.469	35192.172
63	94.03	7954.774	34720.191
1024	94	8639.34	38755.078
5242	94	13425.349	37879.375
551	93.94	8407.409	35008.59
257	93.92	7655.325	39357.914
3419	93.92	11571.004	37741.609
488	93.9	8129.991	33402.215
3020	93.88	11032.062	38196.023
3841	93.88	12020.056	36819.227
6083	93.88	14599.182	38804.648
4811	93.82	12966.766	37267.789
5762	93.79	14198.843	37660.078
4279	93.77	12340.415	34737.422
2762	93.73	10719.486	33642.898
1531	93.73	9334.431	36458.848
5433	93.73	13584.246	36380.969
1003	93.73	8779.417	37710.699
2644	93.71	10677.016	36967.609
1600	93.69	9384.326	33851.281
4694	93.69	12888.321	33551.215
6086	93.67	14520.656	38867.508
2434	93.65	10527.644	35603.457
3477	93.63	11476.288	35680.344
3857	93.61	11944.561	36172.355
2410	93.58	10447.157	34836.852
1799	93.56	9751.757	39179.168
771	93.44	8492.975	37071.289
2306	93.4	10322.379	34700.379
600	93.4	8251.387	36449.359
2464	93.38	10508.663	36671.613
3071	93.38	11189.511	36130.773
5279	93.35	13454.577	38667.105
2327	93.33	10269.864	33716.23
5026	93.29	13236.816	36481.512
4044	93.29	12194.26	36562.074
1107	93.27	8864.792	38697.645
5133	93.27	13365.439	33709.523
1924	93.23	9725.61	35108.023
3342	93.12	11317.669	39678.469
6262	93.1	14585.75	33233.148
2711	93.1	10672.36	34805.664
483	93.08	7995.785	33594.621
3210	93.06	11291.298	34963.66
3458	93.02	11556.234	36212.727
818	92.98	8448.613	34977.93
985	92.96	8728.137	36763.996
2283	92.96	10290.507	35312.285
393	92.94	8118.948	36381.566
4618	92.94	12874.165	36563.195
3175	92.92	11288.187	33529.285
417	92.9	8168.359	35769.57
1389	92.9	9198.509	38589.027
4217	92.87	12479.1	37133.102
5333	92.87	13582.999	39632.945
2146	92.85	10079.88	39913.742
604	92.73	8414.573	36615.039
6234	92.71	14601.839	34324.914
1993	92.71	10004.427	33825.234
310	92.71	8067.622	38815.898
5824	92.62	14021.501	35211.234
3173	92.6	11274.97	33456.508
2636	92.6	10729.647	37247.645
3564	92.56	11803.184	33322.543
702	92.56	8560.681	39921.102
492	92.54	8014.267	33271.352
1430	92.54	9449.895	39653.711
5829	92.5	14056.004	35051.414
3607	92.5	11750.073	35371.637
862	92.46	8498.968	33640.309
353	92.44	8123.732	37973.805
3993	92.43	12224.277	35223.57
3991	92.43	12218.485	35180.727
2402	92.39	10560.364	34472.648
3079	92.35	11129.639	35745.832
4395	92.35	12508.847	35794.258
6188	92.35	14581.832	35794.926
2442	92.35	10551.288	35986.297
3497	92.33	11482.458	34859.383
6061	92.33	14578.351	39876.973
1121	92.29	9020.499	37841.168
3448	92.27	11611.982	36517.801
5414	92.25	13583.818	37324.598
3863	92.23	11947.774	36035.148
2255	92.23	10298.719	36069.848
6190	92.2	14519.748	35877.781
5959	92.2	14239.173	36106.469
4565	92.18	12818.614	38944.672
4616	92.16	12810.848	36823.352
3757	92.14	11850.225	39731.641
3968	92.12	12113.003	34237.246
4553	92.12	12856.457	39121.539
957	92.1	8794.523	35815.773
1861	92.1	9823.93	37085.621
1047	92.08	8779.576	39536.105
1727	92.06	9634.186	38065.504
4775	92.04	13083.146	35941.84
3809	92.04	11893.238	38147.887
2061	92.02	9952.414	36620.23
60	92	7645.928	34679.945
3127	91.95	11033.934	34448.184
1922	91.91	9851.221	35392.617
3252	91.87	11386.417	36140.895
673	91.87	8379.6	39224.395
5079	91.85	13213.64	34489.125
6250	91.81	14511.944	33584.758
6102	91.81	14612.061	37794.422
6162	91.77	14637.882	36670.305
5363	91.76	13660.403	38785.926
91	91.76	7868.644	35608.242
3065	91.72	11121.523	36272.297
2524	91.72	10363.369	38933.895
6212	91.72	14495.001	35311.41
6174	91.66	14586.245	36284.219
3829	91.66	11929.108	37201.164
5421	91.64	13775.919	36979.797
2004	91.64	10037.154	34280.68
1137	91.62	9048.655	37341.809
1833	91.6	9814.728	38092.949
3646	91.54	11783.87	36760.555
3534	91.54	11552.174	33493.441
2505	91.51	10449.515	38161.516
5312	91.47	13414.733	39673
260	91.47	7645.042	39533.953
1753	91.43	9647.558	39429.586
5319	91.39	13435.47	39936.59
5346	91.37	13715.08	39400.809
1252	91.35	9176.112	33244.113
1851	91.33	9905.391	37346.137
966	91.33	8822.089	36101.902
1382	91.3	9110.334	38314.211
155	91.28	7667.914	37103.566
184	91.26	7929.725	37877.375
1814	91.24	9888.45	38759.172
3494	91.24	11538.209	35017.148
2346	91.18	10175.49	33474.57
416	91.18	8078.668	35770.957
913	91.18	8664.755	34195.973
4750	91.16	13093.425	34759.242
1886	91.16	9826.311	36513.242
4362	91.14	12636.362	34511.176
3682	91.12	11636.898	37914.016
4141	91.12	12437.367	39818.891
5416	91.1	13591.486	37038.652
5316	91.1	13466.265	39799.695
3963	91.1	12200.629	34046.434
5178	91.08	13416.631	35533.641
5893	91.07	14317.979	33639.734
596	91.05	8385.406	36127.109
2340	91.01	10318.475	33389.953
4861	90.97	13049.601	38699.016
4748	90.97	12933.58	34721.406
6091	90.97	14496.535	38482.441
1281	90.95	9174.213	34499.41
2845	90.95	10797.873	35485.801
6219	90.89	14524.813	35007.691
5497	90.87	13720.66	33668.023
3720	90.85	11678.627	39286.523
3084	90.84	11059.663	35597.266
4921	90.84	13263.385	39200.516
5527	90.84	13914.372	33152.227
6172	90.82	14472.016	36227.121
3268	90.82	11410.586	37011.938
2552	90.82	10465.985	40006.219
5546	90.82	13947.472	34085.926
4823	90.78	13066.845	37727.211
1658	90.76	9567.614	34676.234
4332	90.76	12668.87	33285.414
5831	90.72	14141.683	35072.355
2528	90.68	10367.542	39093.371
5154	90.68	13353.632	34636.254
6085	90.68	14564.509	38866.184
4562	90.66	12728.289	39059.621
2369	90.64	10518.405	33395.016
3015	90.61	11127.3	38622.883
2090	90.61	9924.619	37864.172
469	90.61	8120.002	33812.891
2093	90.59	10029.489	37909.125
5989	90.59	14261.396	36945.664
61	90.57	7698.878	34691.484
2081	90.57	10113.794	37702.48
1030	90.57	8675.241	38932.555
5278	90.55	13374.638	38661.422
1011	90.45	8782.685	38255.09
4886	90.45	12971.275	39515.379
354	90.43	8006.712	37710.871
3028	90.41	11013.41	37946.5
3988	90.4	12069.555	35046.453
2836	90.38	10873.238	35093.5
4901	90.34	13172.295	39863.355
1302	90.32	9162.711	35265.293
2637	90.32	10683.194	37253.5
1032	90.28	8732.554	39062.441
4483	90.28	12594.002	38624.273
3947	90.26	12228.501	33399.25
3171	90.22	11395.165	33429.496
1419	90.2	9185.842	39761.738
864	90.15	8572.041	33421.367
2639	90.11	10756.979	37043.238
2164	90.07	10330.412	39501.961
3939	90.07	12074.34	33032.195
374	90.05	8095.344	37024.777
3835	90.03	11921.688	37152.539
1220	89.99	8962.792	34435.371
6144	89.97	14515.172	37180.535
2043	89.97	10088.028	35736.285
4269	89.97	12352.77	35077.914
5107	89.95	13297.363	33555.195
4691	89.94	12713.453	33726.059
1174	89.92	8985.274	35910.387
6099	89.92	14507.716	38034.043
2376	89.88	10433.427	33470.02
4815	89.86	13015.93	37382.512
4281	89.82	12307.01	34530.637
2527	89.8	10445.948	39019.895
1551	89.8	9305.983	35863.602
4456	89.71	12583.483	37797.535
1845	89.71	9885.648	37531.652
2101	89.71	10081.337	38285.184
1953	89.69	9744.306	34221.414
4854	89.67	13072.072	38388.926
755	89.65	8469.469	37851.773
2129	89.65	10085.835	39356.332
5288	89.65	13472.583	38921.266
3853	89.63	11947.988	36088.137
6072	89.59	14556.8	39518.137
2201	89.57	10153.093	38232.727
3283	89.57	11338.748	37798.875
5500	89.55	13687.976	33693.707
2321	89.53	10339.455	34095.539
4090	89.51	12093.426	38193.152
3605	89.51	11788.901	35238.715
4282	89.49	12403.647	34567.766
3106	89.48	11164.053	34959.332
1644	89.44	9567.93	34181.309
876	89.44	8666.465	33178.758
4638	89.42	12859.746	35927.293
241	89.38	7982.998	38918.926
2370	89.38	10541.85	33411.023
4451	89.36	12584.878	37730.137
5752	89.36	14131.48	38073.617
386	89.34	8036.194	36761.047
2154	89.34	10345.444	39957.559
2519	89.32	10366.921	38687.16
5678	89.27	13836.889	39051.66
3898	89.25	11858.777	34473.652
2388	89.25	10477.314	33783.367
1299	89.23	9204.679	35139.699
4356	89.21	12685.959	34434.188
4290	89.19	12282.907	34184.027
161	89.19	7951.429	37302.875
2713	89.19	10710.742	34823.848
5482	89.15	13762.89	34532.258
207	89.15	7821.426	38383.992
3758	89.13	12060.276	39739.184
4174	89.13	12474.383	38766.676
1081	89.13	8857.836	39459.762
4114	89.11	12256.983	39219.813
3386	89.11	11422.737	38733.086
5671	89.09	13979.861	38588.883
2725	89.05	10671.364	34496.367
3001	89.05	11148.01	38634.691
4251	89.05	12278.976	35461.219
1187	89.02	8886.289	35279.68
920	89.02	8766.248	34417.234
5038	89	13300.253	36204.176
4307	89	12420.859	33662.012
980	89	8839.069	36654.391
1607	88.98	9300.702	33646.938
5850	88.96	14063.96	34021.836
4705	88.94	12846.078	33154.516
3223	88.92	11247.524	35323.973
5103	88.86	13151.98	33655.512
2288	88.73	10210.375	35130.332
1744	88.69	9691.8	39150.727
2178	88.69	10175.796	39163.453
4800	88.67	12980.006	36834.762
4237	88.65	12439.552	35918.934
1344	88.65	9233.709	36888.461
5597	88.63	13945.127	36028.176
4112	88.63	12150.596	39198.336
470	88.61	8155.141	33825.168
5461	88.59	13746.624	35413.371
1185	88.48	9053.64	35460.492
2940	88.48	10802.411	38855.883
6015	88.46	14277.058	38533.363
1811	88.46	9902.999	38921.207
953	88.46	8729.04	35654.273
219	88.44	7703.911	38649.133
2443	88.42	10535.926	36002.055
1088	88.42	9048.495	39530.984
4071	88.42	12272.909	37365.875
3868	88.42	12034.034	35891.891
2	88.4	7747.596	33036.383
5815	88.38	14084.927	35504.34
2968	88.35	11151.705	39858.57
454	88.33	8003.147	34488.195
2589	88.33	10750.425	38767.223
1472	88.33	9392.079	37845.215
2357	88.33	10512.149	33129.047
649	88.33	8247.861	38379.238
5084	88.33	13184.692	34590.219
1768	88.31	9542.395	39983.02
2393	88.31	10519.856	34160.715
5378	88.29	13742.874	38288.715
1884	88.25	9904.175	36478.34
2135	88.23	10001.561	39578.781
2777	88.12	10662.864	33066.012
4928	88.1	13316.247	39013.363
6057	88.1	14439.839	39798.391
624	88.08	8332.204	37622.129
2220	88.08	10328.782	37311.289
2568	88.04	10718.609	39114.242
6001	88.04	14240.275	37671.574
5910	88.04	14237.769	34331.566
5525	88.02	13882.818	33116.633
4855	88.02	13038.518	38398.184
2235	88.02	10205.118	36754.797
2729	88.02	10717.995	34576.445
1694	88	9688.703	36046.773
1971	87.96	9891.349	33581.246
4283	87.94	12331.795	34574.555
2908	87.94	10864.55	37445.09
3816	87.92	11966.767	37706.523
4053	87.91	12088.608	36755.629
4086	87.87	12144.044	38118.281
5581	87.87	13791.317	34976.988
1304	87.85	9173.152	35345.344
5272	87.83	13527.752	38491.699
3582	87.83	11754.532	34120.828
3280	87.81	11309.811	37702.441
5734	87.81	14027.853	38516.094
263	87.77	7850.922	39540.215
266	87.75	7709.565	39593.359
3402	87.75	11427.524	38005.789
447	87.75	7995.515	34787.102
4568	87.73	12782.496	38741.566
5854	87.71	14077.158	33818.871
2771	87.71	10591.367	33292.492
1361	87.69	9234.242	37515.836
1224	87.69	8907.252	34276.898
4964	87.69	13218.266	38129.633
5595	87.69	13939.182	35792.219
5104	87.69	13245.021	33763.484
5998	87.66	14254.344	37595.938
5777	87.66	14099.203	36678.078
1866	87.62	9711.499	37117.262
4048	87.5	12162.272	36706.043
1287	87.5	9086.131	34550.848
6002	87.48	14346.504	37758.125
3867	87.48	11900.455	35809.695
1386	87.46	9139.703	38434.27
5187	87.45	13477.132	35888.613
4943	87.43	13173.845	38743.168
4685	87.41	12787.822	34099.859
3143	87.41	11199.004	33605.539
2571	87.41	10715.83	39156.211
4333	87.35	12619.916	33336.734
5638	87.33	13877.282	37688.113
3225	87.31	11379.647	35350.902
3888	87.31	12022.956	35152.531
5422	87.25	13701.338	36709.121
2259	87.22	10298.679	35899.629
574	87.2	8326.205	35557.32
2770	87.18	10690.733	33270.313
2406	87.14	10371.593	34720.879
3586	87.08	11687.845	34269.883
2334	87.08	10241.76	33574.984
2109	87.02	10103.688	38626.961
4313	87	12319.776	33638.879
5419	87	13712.582	36887.637
5155	87	13458.337	34704.664
884	86.99	8779.248	33332.117
4003	86.99	12242.639	35537.02
427	86.99	8086.642	35637.777
5650	86.97	13932.662	38105.145
3086	86.93	11136.896	35611.867
733	86.93	8619.583	38887.246
2726	86.89	10742.935	34507.922
3961	86.89	12252.711	33969.711
1379	86.87	9060.074	38156.07
4046	86.87	12082.611	36699.52
2141	86.85	9934.173	39625.816
2933	86.85	10925.893	38453.484
5556	86.83	13895.471	34421.793
1868	86.81	9874.574	36873.906
846	86.79	8527.264	34408.602
3323	86.72	11300.081	38929.395
1650	86.72	9547.001	34471.375
4502	86.7	12573.959	39291.625
4725	86.7	13133.162	33726.066
2190	86.7	10220.109	38729.344
537	86.64	8321.804	34489.953
5550	86.64	13954.127	34221.516
3954	86.62	12207.575	33701.961
2769	86.62	10738.602	33253.238
1195	86.6	8905.92	35135.859
2985	86.58	11063.909	39527.41
4852	86.58	12966.295	38341.469
404	86.56	8097.646	36304.738
5874	86.56	14183.64	33310.453
3916	86.54	12012.824	33657.613
1875	86.54	9851.934	36751.824
108	86.54	7645.89	36062.672
4491	86.53	12652.7	38784.121
5315	86.45	13404.704	39755.246
1238	86.43	8985.013	33597.59
200	86.43	7864.7	38223.164
4128	86.41	12078.722	39552.508
3002	86.39	11002.86	38680.508
4503	86.37	12545.401	39311.699
403	86.37	8066.452	36282.5
2438	86.33	10407.555	35655.594
1759	86.28	9585.014	39645.707
5377	86.26	13617.023	38285.074
221	86.26	7731.171	38686.816
5270	86.26	13462.144	38421.02
3401	86.24	11471.519	38004.117
2262	86.24	10337.737	35941.695
3708	86.24	11748.192	38750.395
5558	86.22	13891.808	34498.652
203	86.22	7925.371	38276.816
5870	86.22	14023.476	33168.188
3570	86.18	11832.706	33565.074
2325	86.16	10260.313	33707.809
5176	86.16	13353.701	35339.605
3827	86.1	11891.555	37461.637
5343	86.09	13628.91	39330.742
5305	86.05	13466.115	39477.746
2500	86.05	10500.083	37845.73
4057	86.03	12063.819	36948.203
2849	86.01	10782.787	35587.859
3820	85.99	12012.391	37810.332
3261	85.99	11359.22	36404.031
4550	85.97	12724.68	39380.5
4889	85.97	13093.232	39653.098
5306	85.93	13550.101	39552.203
6109	85.91	14514.504	37438.43
2359	85.89	10433.289	33203.191
2924	85.89	10888.565	38101.699
2456	85.87	10360.704	36278.379
4751	85.87	13004.971	34808.883
1517	85.87	9366.137	36733.113
5718	85.86	14102.485	39412.742
614	85.86	8296.15	36969.496
4698	85.84	12769.811	33617.992
4182	85.84	12484.087	38371.391
5920	85.8	14281.635	34744.777
3750	85.8	11980.299	39858.328
2930	85.74	10793.987	38271.117
1399	85.7	9060.344	38874.527
3053	85.7	11090.966	36922.711
2123	85.7	10043.672	39234.148
3883	85.68	11922.715	35350.145
3434	85.66	11530.615	37144.066
2080	85.63	10027.494	37567.953
2656	85.63	10718.483	36687.242
5830	85.61	14104.26	35057.27
4187	85.59	12285.16	38006.898
2640	85.57	10588.97	36872.008
735	85.57	8621.7	38712.027
2941	85.57	10781.012	38931.852
1039	85.57	8830.644	39302.492
4531	85.55	12736.298	39762.227
1898	85.53	9835.457	35912.395
531	85.51	8228.744	34041.684
4961	85.51	13175.112	38084.102
174	85.45	7693.335	37586.652
5271	85.43	13480.74	38464.293
3335	85.41	11354.019	39342.59
4077	85.41	12082.831	37496.492
402	85.4	8001.043	36278.734
5861	85.4	14159.155	33707.906
3211	85.34	11212.708	35013.352
619	85.34	8373.129	37056.641
4319	85.34	12370.124	33236.305
6104	85.3	14520.719	37648.574
3413	85.3	11505.488	37905.328
6088	85.28	14515.652	38727.398
3484	85.24	11599.517	35564.609
4860	85.24	13021.679	38684.371
2803	85.24	10824.068	33843.879
1229	85.22	8852.616	33941.734
3661	85.22	11702.826	37256.289
1388	85.18	9269.993	38471.84
5908	85.17	14218.38	34294.988
2512	85.15	10442.353	38300.117
1453	85.13	9479.564	38813.496
2935	85.11	10950.518	38569.441
4525	85.09	12679.738	39820.375
3826	85.07	11984.051	37434.027
2198	85.05	10255.196	38467.652
2213	85.03	10142.21	37629.527
286	84.96	8169.952	39915.234
2782	84.9	10925.103	33092.582
2458	84.9	10402.979	36434.328
3870	84.84	11977.419	35648.402
280	84.84	7832.432	39940.203
899	84.84	8675.205	33835.832
2333	84.82	10263.379	33557.902
6218	84.76	14629.893	34969.074
2287	84.74	10247.316	35106.191
4601	84.74	12767.41	37657.539
5919	84.71	14237.109	34712.102
5014	84.71	13221.051	36774.895
3694	84.69	11716.409	38205.434
5765	84.69	14130.525	37458.445
4259	84.67	12333.141	35414.73
2696	84.67	10710.461	35270.602
1111	84.67	8861.244	38365.297
1180	84.67	8870.437	35874.457
6106	84.61	14504.41	37381.91
2021	84.61	10117.265	35159.074
1760	84.59	9569.595	39678.512
6045	84.59	14322.41	39594.305
5116	84.57	13242.961	33454.539
2534	84.55	10355.109	39214.273
2984	84.53	11087.582	39490.367
2829	84.53	10947.07	34739.367
2743	84.53	10765.904	34082.875
4801	84.5	12985.053	36867.594
56	84.5	7972.553	34615.898
550	84.48	8309.95	34982.07
6257	84.46	14501.53	33451.484
917	84.46	8753.181	34279.863
4085	84.4	12272.207	38097.051
5847	84.4	14209.367	34235.621
1887	84.38	9781.441	36521.832
5113	84.34	13195.645	33357.727
5698	84.34	13979.706	39886.551
5584	84.32	13858.849	35058.324
2289	84.32	10302.748	35143.813
1588	84.3	9304.709	34540.98
204	84.27	7963.709	38336.469
3326	84.25	11268.221	39019.18
80	84.21	7765.789	35239.922
2041	84.21	9959.818	35657.219
3485	84.21	11453.826	35300.352
995	84.17	8769.742	37264.313
2624	84.15	10564.101	37559.512
1010	84.11	8814.163	38237.023
3130	84.07	11072.415	34257.48
1614	84.07	9482.623	33100.301
4130	84.07	12101.639	39561.285
2783	84.05	10881.91	33106.465
3318	84.05	11312.321	38658.621
4654	84.05	12714.532	35265.086
3789	84.04	11973.591	38776.477
1347	84.02	9202.881	36940.801
1878	84	9814.293	36804.293
6232	83.98	14617.283	34464.469
210	83.96	7776.773	38493.566
4585	83.96	12896.316	38298.445
5547	83.94	13842.134	34119.273
5158	83.94	13462.415	34717.238
1618	83.92	9511.939	33130.023
4810	83.92	13027.353	37165.539
144	83.9	7685.49	36895.633
1733	83.88	9679.173	38353.023
152	83.86	7837.481	37069.195
2583	83.84	10644.195	38647.672
2948	83.84	10845.51	39403.156
742	83.79	8627.277	38572.559
3984	83.77	12216.315	34878.734
4813	83.73	13001.014	37322.367
5462	83.71	13631.655	35118.773
1567	83.71	9406.323	34951.715
5282	83.67	13511.623	38682.977
2310	83.67	10304.545	34604.945
4122	83.65	12270.559	39520.449
5199	83.61	13462.761	36342.32
5677	83.6	13885.564	39047.207
5572	83.6	13820.164	34776.297
4380	83.6	12689.86	35224.184
4008	83.6	12238.722	35712.012
4584	83.58	12856.465	38278.645
5708	83.56	14022.557	39741.688
236	83.56	7742.982	38815.52
3905	83.54	11951.184	34422.281
2618	83.52	10566.827	37776.602
3390	83.48	11501.109	38513.332
3650	83.48	11640.477	36881.293
5538	83.48	13812.592	33791.59
1198	83.48	9005.214	34980.809
3374	83.42	11539.282	39127.926
5821	83.4	14010.521	35403.586
4007	83.4	12120.807	35678.813
4814	83.4	12947.847	37341.73
3230	83.38	11209.171	35515.297
4715	83.37	13082.973	33489.141
5436	83.35	13566.887	36511.121
522	83.35	8412.583	33752.305
3185	83.33	11282.668	33990.688
5897	83.33	14246.912	33831.035
3156	83.33	11126.402	33060.641
5175	83.33	13487.131	35312.859
4382	83.29	12638.184	35381.73
752	83.29	8509.859	37993.793
5618	83.27	13974.8	36899.109
3878	83.27	11910.547	35515.746
3548	83.27	11480.28	33017.328
2780	83.25	10758.515	33136.086
1213	83.25	8885.932	34510.801
2823	83.25	10828.831	34579.531
722	83.23	8417.568	39124.238
610	83.23	8283.214	36713.602
844	83.21	8604.924	34396.719
3091	83.19	11115.451	35506.707
3391	83.19	11423.756	38362.492
2936	83.19	10798.742	38575.086
2200	83.17	10177.967	38213.895
1065	83.17	8806.21	39836.934
4792	83.17	13105.142	36585.199
2832	83.15	10984.223	34840.5
1015	83.12	8833.006	38434.926
2768	83.12	10680.44	33195.047
2342	83.12	10289.303	33452.473
6165	83.1	14556.824	36473.188
5826	83.1	14176.555	35239.625
4393	83.1	12599.947	35742.43
3358	83.08	11509.439	39918.766
370	83.08	8034.575	37252.344
1266	83.06	9166.657	33974.633
3904	83.04	11923.751	34397.207
3978	82.96	12254.995	34743.281
1434	82.96	9464.446	39450.031
4368	82.94	12652.01	34714.293
479	82.94	8082.965	33519.379
2224	82.94	10282.558	37104.52
3008	82.89	10998.026	38510.648
5784	82.85	14076.959	36340.953
4660	82.79	12731.737	35042.328
188	82.79	7920.365	37940.758
603	82.77	8228.335	36593.902
5131	82.77	13360.151	33688.074
1534	82.75	9387.217	36305.68
3760	82.75	11857.831	39438.5
4329	82.75	12532.31	33132.02
5410	82.75	13642.043	37468.254
4267	82.73	12320.378	35061.344
3565	82.71	11652.915	33401.16
5604	82.68	13862.591	36509.453
4993	82.66	13158.62	37647.313
4734	82.66	12998.156	34215.207
1274	82.64	9186.383	34224.059
2362	82.64	10494.658	33226.926
5860	82.64	14139.312	33694.91
3398	82.62	11518.365	38251.863
1072	82.62	8917.606	39990.867
3140	82.56	11136.485	33695.227
1740	82.54	9663.757	38803.605
1962	82.54	9913.428	33886.645
1456	82.52	9362.066	38646.813
4649	82.5	12843.01	35715.145
4771	82.48	12969.602	35664.434
2511	82.46	10415.735	38258.328
3911	82.46	12063.134	33812.391
4219	82.45	12344.285	36990.125
5728	82.41	14015.817	38949.746
10	82.37	7788.009	33312.281
4354	82.37	12575.264	34376.84
1794	82.37	9897.794	39385.203
3958	82.33	12078.707	33909.715
5797	82.31	14076.836	36004.305
1301	82.31	9193.831	35227.445
1634	82.29	9636.406	33635.379
4580	82.27	12889.783	38458.043
1143	82.25	8956.863	37150.469
1965	82.23	9782.846	33486.344
1528	82.22	9302.313	36608.641
2694	82.22	10672.167	35424.336
2194	82.22	10137.817	38568.742
515	82.22	8228.099	33490.699
3849	82.22	11956.327	36468.059
806	82.2	8539.014	35616.371
716	82.18	8519.839	39566.367
712	82.16	8605.867	39464.191
4544	82.14	12823.963	39704.371
5932	82.1	14329.544	35045.023
1208	82.02	8974.982	34711.641
2482	82.02	10532.158	37205.043
4015	81.97	12077.581	35966.191
5849	81.93	14075.971	34276.02
906	81.89	8840.017	33974.285
4770	81.87	12997.88	35574.426
1449	81.87	9346.798	39011.938
4211	81.87	12280.328	37617.754
1239	81.81	8928.854	33333.828
635	81.79	8281.941	38060.602
5515	81.78	13679.7	33208.922
2311	81.76	10309.576	34359.176
670	81.76	8373.298	39159.969
2503	81.74	10410.296	37995.633
5624	81.72	13821.908	36985.035
907	81.7	8745.621	33996.789
2005	81.7	10081.667	34305.184
4524	81.68	12571.458	39698.18
3746	81.68	11847.466	39987.086
5629	81.64	13959.722	37096.57
1691	81.62	9623.126	35930.969
3073	81.6	11106.911	36139.047
2939	81.6	10823.985	38745.617
5071	81.58	13234.621	34836.32
5551	81.56	13786.498	34251.883
3658	81.53	11808.465	37132.773
4188	81.53	12484.414	38047.125
1069	81.49	8639.692	39997.906
1725	81.49	9541.53	37946.938
2601	81.47	10640.074	38203.277
5263	81.45	13523.81	38130.598
2604	81.43	10579.165	37826.719
1400	81.41	9075.544	38928.543
5089	81.41	13284.502	34422.051
4231	81.39	12322.226	36063.328
2459	81.39	10446.986	36573.387
2722	81.37	10590.085	34744.059
4133	81.33	12068.097	39628.398
[truncated: 2,867 more rows]
