# Supplementary material for: Insights on the Control of Yeast Single-Cell Growth Variability by Members of the Trehalose Phosphate Synthase (TPS) Complex
Source: Front Cell Dev Biol. 2021 Jan 28;9:607628. doi: 10.3389/fcell.2021.607628 (PMC7876269; doi:10.3389/fcell.2021.607628)
Supplement: Supplementary file 2 [file Data_Sheet_1.ZIP › final_code/input_datasets/BY4741_1_Ntd_TPS1_t2.csv]

Id	Area (µm²)	Centre X Position (µm)	Centre Y Position (µm)
5381	259.13	11683.977	36272.289
5168	179.63	11626.69	39219.426
1301	177.39	9680.803	39392.004
1372	163.94	9588.32	38077.941
12466	161.63	15430.031	37731.695
279	157.62	8791.954	37051.086
4045	154.25	11163.781	36771.223
6287	153.99	12151.63	37716.355
6392	151.86	12113.988	36255.898
1768	144.35	9722.011	37133.348
5010	141.31	11595.274	39801.777
95	141.25	8765.162	34806.738
10977	139.03	14532.076	37940.5
582	138.97	9205.513	39661.227
4501	138.26	11269.071	36570.621
4931	138.24	11605.634	38074.035
6067	133.8	11887.577	39195.488
6197	132.65	12227.666	39618.793
6714	130.66	12345.02	35858.766
189	129.57	8771.93	36002.488
8103	129.32	13004.836	34374.719
9638	129.3	13851.809	37607.855
4217	128.95	11033.121	39532.906
3780	128.65	10935.221	34120.172
2654	128.57	10379.816	40164.746
6309	128.32	12182.672	37635.727
1488	127.61	9628.328	35664.031
309	127.4	8881.787	37511.793
7694	126.08	12758.148	38158.211
2828	125.41	10449.489	36858.137
10588	124.82	14201.507	36493.473
12314	124.7	15263.777	34985.305
9566	124.68	13813.695	38644.066
3323	124.2	10739.558	38910.488
2231	123.27	9954.687	34936.695
316	122.84	8988.809	37577.496
12475	122.36	15460.464	37834.168
1970	121.83	10044.654	40102.449
7877	120.85	12915.304	39046.93
10872	120.85	14603.047	35943.516
6959	120.76	12345.047	39963.121
3104	119.72	10560.405	34836.977
757	119.72	9063.406	36058.922
6771	119.61	12442.214	36617.215
601	118.94	9137.361	39470.902
10132	118.9	14085.086	37106.695
10964	117.71	14541.444	37744.328
1290	117.52	9491.554	39601.738
778	117.44	9058.681	35508.047
6730	116.89	12453.893	36047.266
6820	116.75	12461.446	37357.613
4349	116.7	11355.875	38590.285
4445	115.72	11296.441	37321.086
5925	114.93	11952.139	37641.477
1215	114.86	9447.856	40082.969
4446	114.67	11195.277	37334.336
7905	114.51	12931.153	38660.273
7077	114.47	12577.301	38763.938
12497	114.38	15268.65	38325.77
2870	113.92	10524.361	36259.867
9883	113.44	13883.441	33700.539
5450	112.6	11619.498	35227.203
10255	112.14	14003.996	38839.055
1789	111.18	9756.535	37691.289
5355	111.16	11787.271	37032.07
10804	110.91	14495.731	34789.379
9512	110.78	13960.937	39453.289
2536	110.32	10162.545	38690.027
7650	110.32	12813.23	37273.27
10892	110.22	14403.961	36219.266
8017	109.51	13075.885	36005.594
9068	109.25	13597.834	34113.973
2844	109.19	10485.149	36699.711
4424	108.73	11304.045	37630.672
959	106.91	9301.548	35033.844
11725	105.7	14850.117	37494.863
10023	104.61	13981.233	35447.738
765	104.21	9074.759	35861
6655	104.11	12274.29	34996.898
11611	104.07	14959.095	35439.469
11174	103.77	14673.591	39560.887
10865	103.56	14429.77	35797.586
1690	103.38	9733.869	35162.438
3271	103.27	10673.627	38109.273
12842	102.62	15497.268	35316.32
345	102.54	8946.937	37862.32
618	102.41	9182.38	38713.621
12639	102.35	15517.116	39719.598
11740	102.33	15005.556	37759.621
5489	102.16	11650.478	34416.688
8570	102.1	13116.803	40241.805
1669	101.83	9811.298	34823.637
2511	101.78	10127.638	38130.836
8541	101.72	13116.783	39679.793
10621	101.26	14199.937	36059.875
7548	100.91	12725.345	35417.434
8463	100.91	13294.436	38173.938
6530	100.78	12162.665	34154.27
10739	100.61	14323.047	33604.184
10859	100.61	14503.181	35723.98
7575	100.09	12896.873	35919.004
4381	99.69	11248.076	38312.281
8171	99.67	13302.528	33675.648
8033	99.59	12959.386	35629.023
3992	99.42	11016.399	35969.453
4499	98.88	11355.466	36565.676
12532	98.77	15274.775	39093.305
3019	98.31	10590.942	33539.305
9205	98.25	13625.768	36249.867
8564	98.18	13250.793	40104.461
4286	98.16	11367.943	39905.367
11110	98.12	14406.754	40092.699
11247	97.91	14667.24	38008.93
2052	97.66	9968.045	38349.719
7306	97.56	12577.412	34934.293
6172	97.52	12191.121	39980.398
333	97.12	8726.059	37716.957
1015	96.97	9368.024	36068.168
3275	96.89	10750.025	38178.781
10606	96.45	14271.713	36158.055
3460	96.3	10964.797	39237.789
9610	96.13	13920.397	37920.129
12300	96.09	15436.345	34697.109
6990	95.95	12446.015	40456.059
12957	95.84	15657.642	33556.504
10920	95.49	14549.995	36700.926
11255	95.47	14728.461	37571.234
10114	95.26	14040.939	36908.801
6732	95.11	12261.884	36059.809
5153	94.57	11685.262	39338.539
2339	94.52	10160.084	34734.172
8428	94.46	13149.898	37736.68
9252	94.42	13555.443	37266.684
10884	94.42	14548.085	36106.855
5210	94.36	11759.115	38943.691
340	94.34	8991.434	37789.852
3707	94.31	10891.702	34881.48
11358	94.13	14731.411	35849.227
10898	93.85	14462.023	36349.246
7706	93.64	12714.441	38412.074
4287	93.5	11211.936	39910.609
3994	93.31	11173.024	36002.941
6111	93.14	11992.964	39749.211
5156	93.06	11655.959	39381.469
7732	93	12761.846	39038.73
660	92.72	9247.531	37980.523
11429	92.66	14831.836	34782.289
11708	92.62	14919.559	37226.309
1666	92.45	9707.447	34794.195
2663	92.31	10539.862	40006.73
6227	92.08	12254.458	38850.668
3708	91.8	10825.902	34888.723
355	91.43	9021.317	37957.188
7327	91.36	12575.208	34575.762
5654	91.36	12015.353	34392.563
7800	91.3	12894.782	40528.906
9476	91.07	13856.495	39992.094
8426	90.9	13304.073	37724.813
2890	90.78	10530.486	35470.875
2070	90.55	10101.63	37739.109
208	90.44	9001.398	36187.066
12395	90.44	15294.432	36508.074
9256	90.21	13614.5	37344.832
2388	90.02	10234.429	35633.59
3661	89.92	10940.113	35722.766
63	89.88	8761.359	34269.922
3785	89.75	10859.459	33877.125
12129	89.56	15206.058	35569.313
2674	89.37	10480.316	39893.176
5140	89.35	11723.524	39540.984
2378	89.19	10298.989	35436.477
6167	89.14	12209.825	40236.32
10089	88.98	14013.877	36413.977
11791	88.92	14854.651	38597.355
7220	88.85	12580.148	36185.551
4934	88.77	11570.588	38115.621
8449	88.73	13326.551	37938.344
3174	88.52	10746.515	36213.625
9843	88.39	13912.288	34411.805
2822	88.33	10447.681	36980.719
3771	88.2	10940.086	34294.648
5247	88.14	11808.477	38536.039
647	88.12	9253.392	38135.145
11630	87.97	14880.272	35739.32
3511	87.87	10927.566	38207.453
795	87.87	9045.052	35265.16
12519	87.51	15378.699	38801.867
7251	87.39	12482.111	35748.293
4824	87.35	11472.822	36139.953
5970	87.14	11940.43	38195.254
3904	87.12	11164.809	34379.805
6833	87.11	12271.215	37589.375
8561	87.01	13119.457	40051.223
2218	86.99	9952.124	35012.488
8667	86.93	13492.229	39260.348
10498	86.88	14219.482	38083.328
11598	86.74	15041.092	35236.34
9554	86.36	13890.887	38812.227
2332	86.34	10258.953	34604.094
7158	86.32	12607.684	37309.152
2152	86.22	10082.431	36352.426
8661	86.11	13433.3	39209.656
4062	85.76	10987.574	37195.668
6761	85.73	12371.082	36390.191
4950	85.67	11419.262	38325.652
1350	85.59	9655.233	38636.32
11117	85.55	14499.577	40304.207
5862	85.52	11909.674	37156.199
654	85.5	9214.903	37888.023
7119	85.48	12500.946	37984.02
10753	85.46	14491.62	33729.492
7975	85.44	13078.934	36915.227
11842	85.42	14948.536	39588.965
6333	85.34	12248.131	36911.863
11118	85.32	14554.414	40309.238
1843	85.3	9840.785	38607.238
10835	85.19	14437.433	35320.98
7701	85.17	12862.383	38290.707
3131	85.11	10719.853	35476.98
10241	85.04	13993.007	38620.926
9778	85	13789.806	35226.254
9017	84.98	13501.148	33830.945
693	84.94	9077.644	37183.832
384	84.81	8743.667	38226.832
3619	84.71	10971.024	36411.32
4851	84.6	11508.005	36736.633
11179	84.58	14675.912	39359.301
2466	84.54	10274.936	37140.164
8340	84.5	13176.021	36478.605
2839	84.39	10368.143	36641.637
7790	84.37	12756.459	40258.602
6157	84.37	12223.635	40372.133
1024	84.27	9294.802	36258.281
9492	84.25	13895.039	39708.68
1831	84.23	9782.744	38362.453
11619	84.21	15035.152	35559.777
12324	84.17	15333.431	35258.305
11557	84.16	15017.355	34442.098
3956	84.16	11154.619	35095.719
9132	84	13600.224	35073.738
9201	83.87	13651.839	36182.43
3224	83.72	10580.751	37064.48
4757	83.58	11557.856	35148.809
1069	83.43	9327.696	37249.836
10305	83.2	14036.93	39572.648
5298	83.18	11784.54	37773.676
4536	83.14	11276.428	35720.469
2026	83.1	10054.978	38939.27
9408	83.06	13636.988	40177.566
214	82.93	8915.168	36265.074
7687	82.83	12740.32	38022.293
4207	82.82	11169.265	39276.82
12030	82.7	15123.507	37674.516
10045	82.55	13981.976	35778.539
831	82.53	9147.196	34221.969
1903	82.39	9768.223	39967.906
2084	82.28	9985.712	37654.16
458	82.07	8999.224	39153.355
9734	82.03	13772.188	35871.445
7845	81.99	12909.924	39780.223
3218	81.97	10627.415	36987.414
11542	81.9	14975.86	34197.191
10963	81.9	14592.821	37710.457
9673	81.86	13846.827	36954.094
5764	81.84	11990.265	35869.934
4391	81.82	11303.748	38137.379
4067	81.74	11177.323	37295.363
7817	81.72	13046.913	40261.453
8239	81.65	13176.407	34603.027
4668	81.63	11464.519	33946.789
8365	81.63	13306.439	36903.035
10550	81.61	14384.088	37357.586
10041	81.55	14127.504	35756.031
453	81.53	9010.066	39059.262
9691	81.49	13912.461	36873.313
9642	81.49	13907.562	37676.309
6071	81.44	11994.668	39295.977
3387	81.36	10577.377	40355.047
6154	81.32	12056.387	40360.293
2958	81.21	10535.977	34697.359
2011	81.19	10110.537	39041.16
632	81.17	9224.549	38384.895
6266	81.13	12252.863	38219.902
2202	81.11	9923.766	35348.977
2087	81.09	9903.78	37698.922
1959	80.86	10060.51	40141.711
11312	80.84	14761.998	36694.875
3231	80.75	10642.842	37188.156
6784	80.71	12336.945	36750.031
11338	80.61	14695.539	36387.172
7164	80.44	12682.853	37357.477
2631	80.38	10189.618	40318.313
10150	80.36	14034.982	37582.641
11562	80.19	14873.997	34541.742
6790	80.1	12279.799	36875.426
4439	80.06	11218.011	37226.422
2310	80.04	10157.896	34227.398
242	79.98	8753.926	36677.355
11829	79.79	14910.217	39285.625
10282	79.75	14060.261	39262.563
3638	79.75	10763.282	36015.176
9207	79.62	13720.167	36261.695
3243	79.62	10696.091	37323.52
6236	79.58	12102.596	38752.816
9697	79.52	13820.68	36737.133
3853	79.48	11054.417	34022.395
507	79.48	8980.942	39925.234
11314	79.46	14640.85	36703.344
7526	79.41	12733.247	34999.973
9581	79.27	13954.513	38255.531
12099	79.18	15083.772	36113.148
12544	79.18	15295.277	39314.633
7831	79.04	13089.993	39885.492
4599	79	11238.245	34604.637
1289	78.95	9641.323	39596.266
6273	78.91	12058.592	38340.875
2855	78.87	10519.58	36318.898
10733	78.85	14193.866	33557.219
7944	78.77	13085.414	38010.879
7972	78.75	12976.061	37092.809
3414	78.66	10818.278	40096.531
359	78.58	8766.778	37988.879
11130	78.56	14618.369	40291.926
2398	78.49	10262.7	36012.598
7427	78.47	12829.763	33695.734
3164	78.41	10736.055	36044.5
12059	78.33	15201.193	36982.68
12765	78.31	15667.065	37202.008
12448	78.26	15465.125	37438.879
9394	78.24	13732.596	39768.223
12432	78.24	15412.821	37107.02
7104	78.22	12479.636	38080.801
8617	78.16	13477.484	40045.867
3394	78.14	10956.598	40403.559
2859	78.12	10466.973	36383.391
12782	77.85	15629.2	36603.422
9695	77.72	13823.322	36697.242
901	77.68	9389.109	34072.035
5465	77.59	11806.842	34879.188
1575	77.51	9598.518	34142.383
2039	77.47	10110.387	38612.254
12739	77.3	15582.408	37672.453
9363	77.3	13604.932	39022.512
11922	77.3	15162.061	39875.332
4834	77.24	11579.339	36312.316
2646	77.17	10508.032	40471.574
797	76.99	9202.663	34983.367
3468	76.92	10912.954	39147.691
8083	76.84	13041.138	34914.34
3910	76.8	11118.59	34514.043
12822	76.76	15513.053	35822.281
10248	76.76	14140.312	38766.906
9014	76.67	13517.4	33748.465
5282	76.63	11676.554	38122.332
6253	76.53	12250.731	38668.543
4973	76.51	11520.388	38866.352
2056	76.49	10103.305	38072.762
9930	76.44	14133.406	33917.625
10120	76.42	14138.704	37010.887
3185	76.42	10636.379	36442.707
6335	76.4	12105.51	36956.895
7762	76.38	12770.609	39724.016
8747	76.3	13543.596	37897.281
12160	76.28	15083.937	34872.426
281	76.27	9040.841	37090.43
7685	76.21	12821.547	37963.063
12401	76.19	15298.219	36596.367
7567	76.17	12732.026	35679.871
8822	76.11	13401.891	36596.754
12771	76.09	15487.088	36973.754
6484	76.05	12210.129	34605.586
8331	76.04	13312.445	36271.852
12737	76.02	15515.606	37633.164
10882	75.96	14601.475	36073.273
4666	75.92	11454.61	33917.102
12682	75.9	15511.349	38698.277
2423	75.84	10200.478	36424.34
7581	75.84	12896.095	36018.473
3544	75.82	10967.008	37788.922
11254	75.81	14726.331	37554.563
2501	75.77	10166.388	37923.574
3903	75.77	11095.529	34331.879
9970	75.77	13978.278	34609.668
1063	75.75	9385.916	37129.207
8494	75.73	13225.196	38812.309
11942	75.67	15262.857	39164.996
7657	75.56	12795.214	37356.078
3376	75.56	10616.832	40051.707
54	75.4	8779.539	34140.262
6438	75.4	12077.349	35365.695
8538	75.4	13230.23	39595.703
10260	75.38	14052.568	38907.012
2990	75.38	10508.524	33913.727
3649	75.33	10906.132	35923.078
12514	75.29	15273.255	38646.129
2151	75.29	9943.286	36328.801
7720	75.27	12694.346	38894.012
12869	75.27	15666.849	34891.77
8745	75.25	13348.166	38150.191
4451	75.21	11217.515	37380.012
10390	75.21	14257.606	39909.844
11651	75.21	14870.395	36155.277
629	75.21	9208.941	38648.965
6497	75.19	12210.262	34488.188
3078	75.15	10577.101	34297.602
12438	75.12	15365.515	37298.359
10611	75.08	14308.111	35939.559
1200	74.94	9357.542	39865.902
811	74.91	9081.204	34553.828
7531	74.91	12747.519	35075.789
812	74.85	9110.443	34583.492
2721	74.85	10369.325	38712.594
1795	74.83	9776.298	37820
4895	74.71	11529.079	37455.574
1913	74.6	9859.119	40170.883
11726	74.58	15042.689	37502.254
2980	74.41	10475.181	34274.105
5330	74.41	11813.393	37532.926
9155	74.39	13614.892	35359.461
3513	74.39	10882.313	38240.297
2585	74.37	10282.091	39436.094
34	74.35	8833.232	33909.809
4529	74.31	11228.312	35845.121
12008	74.2	15110.041	37916.117
6991	74.2	12478.465	40318.781
4294	74.2	11214.165	39766.684
4754	74.1	11408.831	35112.707
7070	74.04	12632.379	38973.656
903	74.01	9457.617	34117.691
2183	74.01	9968.68	35627.836
10951	73.97	14442.04	37449.563
7557	73.97	12882.903	35569.191
8023	73.87	13072.321	36060.957
2017	73.85	9911.436	39151.504
8820	73.72	13544.552	36898.348
1199	73.64	9270.032	39863.238
11270	73.64	14755.729	37225.695
4515	73.62	11362.607	36256.344
9759	73.58	13917.871	35556.223
6169	73.53	12188.081	40251.074
2037	73.49	10077.778	38580.672
2106	73.47	10055.628	37369.355
1417	73.43	9637.193	37122.063
7598	73.39	12836.343	36299.184
11709	73.37	14890.488	37235.906
611	73.33	9245.188	38914.297
665	73.32	9249.319	37731.16
6110	73.3	11845.481	39712.09
5276	73.28	11772.667	38051.883
5688	73.28	11856.084	34704.41
9190	73.26	13618.879	36067.012
579	73.26	9252.576	39916.793
9170	73.24	13748.608	35752.051
10684	73.24	14400.183	34628.223
856	73.22	9206.644	33954.172
10780	73.12	14518.277	34355.648
2545	73.07	10241.728	38816.258
11795	72.99	14927.089	38667.133
8090	72.91	13080.956	34718.496
9952	72.88	13976.672	34288.055
652	72.84	9150.047	37878.004
5332	72.8	11808.538	37244.895
9575	72.78	13866.913	38421.051
10013	72.78	14177.892	35264.777
799	72.74	9179.749	35043.063
1473	72.7	9667.634	36046.68
11012	72.7	14582.811	38499.98
338	72.68	8730.962	37761.066
7358	72.65	12685.105	34070.203
7261	72.57	12535.109	35567.801
2452	72.53	10226.007	36827.352
5903	72.45	11964.818	37395.895
5308	72.4	11757.17	37578.508
7007	72.38	12596.056	40261.578
5015	72.38	11412.332	39858.441
9318	72.38	13562.607	38243.762
2474	72.34	10213.882	37338.547
4342	72.34	11282.714	38509.746
12848	72.34	15649.666	35437.813
527	72.34	8711.115	40225.02
12032	72.32	15254.129	37386.363
8696	72.32	13341.188	38793.141
9864	72.32	13829.124	34323.352
12405	72.24	15452.194	36630.414
6331	72.24	12201.639	37203.543
12671	72.22	15687.257	38839.684
6240	72.22	12237.45	38521.934
11188	72.15	14748.326	39295.453
6740	72.03	12314.146	36184.926
2107	72.03	9905.744	37084.82
9555	72.03	13948.176	38523.09
3129	72.01	10615.665	35413.234
2776	72.01	10444.16	37725.559
11961	71.99	15053.12	39105.453
9139	71.92	13560.211	35136.676
7976	71.88	13056.399	36997.848
1043	71.86	9424.932	36693.637
2196	71.86	10045.056	35583.414
6782	71.71	12418.791	36737.949
9983	71.69	14042.306	34790.047
4468	71.67	11203.972	36780.285
1632	71.63	9896.26	34149.414
11590	71.59	14836.33	35130.613
291	71.55	8934.432	37172.094
7816	71.55	13061.989	40258.02
11890	71.53	15251.838	40338.102
3522	71.44	10798.449	38162.145
12832	71.42	15592.667	35756.875
9612	71.42	13777.034	37933.727
1790	71.38	9710.374	37725.742
8859	71.32	13469.63	35939.824
10349	71.32	14023.215	40523.5
12789	71.3	15627.73	36453.648
3841	71.3	11030.928	33880.629
11256	71.3	14688.61	37601.246
2729	71.3	10497.735	38817.281
350	71.27	8883.494	37905.473
1322	71.25	9528.775	39150.164
9902	71.25	13975.769	33617.34
7928	71.25	13088.12	38036.031
4236	71.21	11050.504	39893.762
6840	71.21	12370.292	37757.516
9212	71.13	13730.44	36354.637
12365	71.04	15422.529	35919.871
7951	71	12941.043	37798.172
10356	70.98	14329.528	40393.633
10145	70.98	13999.807	37517.629
9674	70.96	13804.392	36961.695
1775	70.94	9873.366	37185.746
10028	70.94	14104.36	35562.039
10768	70.86	14421.261	34073.57
4549	70.84	11251.447	35537.52
4781	70.84	11537.99	35427.379
12711	70.81	15659.832	38111.73
11125	70.77	14454.064	40433.047
10745	70.71	14442.708	33530.168
9736	70.71	13921.012	35627.391
669	70.69	9141.696	37551.621
10402	70.67	14359.927	39504.188
3103	70.62	10648.018	34803.266
1739	70.6	9869.587	36639.414
3542	70.6	10911.284	37749.387
2909	70.6	10356.425	35308.113
1929	70.56	9809.784	40441.984
10312	70.54	14035.419	39772.188
9446	70.54	13661.87	40452.992
9085	70.52	13609.889	34429.973
5373	70.52	11807.102	36458.645
1310	70.46	9559.331	39273.32
10382	70.44	14392.754	40079.574
9737	70.42	13971.631	35656.668
7828	70.29	13027.652	39833.895
4992	70.25	11586.449	39381.273
1979	70.25	10002.579	39679.078
1227	70.16	9259.381	40338.902
463	70.1	8808.301	39197.504
7172	70.1	12578.213	37144.68
1610	70.06	9858.013	33736.621
9724	70.02	13874.878	35993.969
9730	70	13770.272	35813.629
12891	69.96	15517.506	34555.23
8236	69.96	13287.146	34516.027
10026	69.94	14160.255	35520.539
10517	69.93	14283.704	37973.879
3821	69.91	10796.91	33638.066
3581	69.91	10873.833	37061.789
1554	69.87	9670.267	34354.027
5299	69.85	11627.179	37774.5
2415	69.83	10256.626	36239.375
2259	69.79	10063.324	34309.477
4597	69.71	11325.028	34578.453
1503	69.7	9636.346	35169.566
8280	69.68	13305.08	35299.594
2757	69.6	10341.153	38234.137
11304	69.6	14638.458	36902.992
10694	69.56	14308.671	34478.523
8709	69.56	13543.983	38657.355
5405	69.52	11793.691	35792.098
10545	69.52	14313.153	37296.707
646	69.47	9226.905	38061.477
4347	69.45	11337.035	38584.121
4977	69.43	11495.652	39080.02
10494	69.43	14229.029	38335.684
9768	69.39	13967.912	35364.609
8496	69.39	13268.505	38839.84
9731	69.35	13888.234	35813.926
6898	69.33	12455.511	38681.414
8369	69.31	13145.259	36956.734
12684	69.31	15482.761	38784.988
5973	69.31	12037.749	38225.707
12622	69.29	15670.254	40034.754
2555	69.27	10206.112	38948.586
6860	69.27	12472.231	38066.051
7142	69.26	12579.973	37673.723
11351	69.22	14793.336	36035.348
6389	69.22	12187.824	36215.836
11251	69.22	14777.261	37782.824
12624	69.22	15506.054	40065.832
11536	69.2	15047.401	34136.168
12218	69.2	15182.175	33718.859
8074	69.18	13110.155	35055.742
8521	69.16	13315.16	39281.938
8683	69.12	13511.362	38936.559
8084	69.1	13014.241	34916.285
3738	69.03	10876.299	34460.09
10996	68.99	14559.57	38237.645
3798	68.99	10893.867	33709.688
3287	68.99	10667.382	38351.672
3534	68.95	10850.333	37978.469
1125	68.95	9445.814	38426.887
8867	68.89	13389.096	36045.309
3711	68.87	10879.893	34946.375
2476	68.85	10308.544	37389.477
11183	68.81	14810.799	39238.734
9291	68.74	13678.772	37951.672
4908	68.72	11604.265	37623.73
11297	68.72	14778.136	36756.59
7184	68.72	12661.933	36777.387
5550	68.64	11799.514	33919.316
2679	68.62	10398.087	39487.77
2048	68.6	10002.104	38276.777
2591	68.53	10148.771	39576.301
6285	68.51	12143.465	38022.598
6900	68.51	12386.341	38705.902
4251	68.49	10978.168	40301.563
9484	68.39	13945.211	39873
6901	68.37	12330.667	38721.914
6802	68.37	12450.51	37059.41
2711	68.36	10523.529	38879.902
11202	68.32	14630.433	38863.109
11284	68.32	14742.733	37181.512
1453	68.3	9610.765	36547.504
411	68.3	8819.587	38500.754
6216	68.3	12056.405	39294.031
7957	68.28	13032.344	37679.621
9829	68.26	13920.459	34536.941
12446	68.2	15361.431	37417.383
12004	68.14	15237.005	38123.688
8072	68.14	12924.492	35030.816
3198	68.11	10563.043	36726.98
1877	68.07	9846.394	39375.488
712	68.05	9089.335	36827.781
10860	68.05	14607.614	35726.305
9267	68.03	13682.715	37601.105
995	68.01	9448.673	35753.82
10641	67.93	14272.565	35461.977
3236	67.93	10757.422	37242.824
10537	67.91	14224.192	37440.617
12839	67.91	15550.904	35520.344
6955	67.91	12346.341	39846.645
4841	67.9	11449.032	36463.398
4393	67.86	11246.807	37877.371
2041	67.86	10010.168	38446.988
3201	67.84	10716.36	36752.594
4358	67.78	11306.034	38378.023
6636	67.78	12345.241	34790.23
9589	67.78	13802.691	38056.656
1935	67.74	9735.302	40480.473
4562	67.74	11241.613	35146.906
10438	67.72	14288.798	39009.703
6280	67.63	12214.928	38172.258
711	67.57	9246.109	36806.547
5319	67.51	11652.099	37702.973
9049	67.49	13744.932	33760.129
11391	67.49	14814.079	35187.387
4577	67.44	11255.97	35074.457
6846	67.38	12286.443	37850.531
3762	67.3	10906.716	34262.773
7716	67.28	12692.727	38800.723
362	67.26	8849.568	37997.891
5855	67.26	12010.038	37099.914
3313	67.24	10725.099	38782.895
9497	67.21	13840.772	39519.488
9174	67.19	13553.697	35777.91
465	67.13	8908.578	39251.266
4202	67.05	11122.624	39204.688
9991	67.05	13857.8	34928.004
2377	67	10309.197	35425.453
2136	66.98	10064.053	36611.129
8200	66.96	13298.727	33954.645
6746	66.94	12262.845	36237.406
317	66.92	9032.443	37583.91
4205	66.92	11158.21	39264.828
3208	66.92	10734.077	36808.895
11227	66.92	14630.09	38256.008
4610	66.9	11333.201	34226.465
6731	66.86	12299.734	36049.953
11425	66.86	14800.096	34760.875
6645	66.82	12338.542	34859.348
12461	66.8	15410.628	37594.723
1139	66.8	9431.152	38664.938
8918	66.78	13430.116	35394.32
6042	66.78	11858.059	38730.168
80	66.78	8802.161	34587.434
5562	66.78	11673.025	33570.984
1930	66.73	9834.894	40455.516
3574	66.73	10848.754	37162.945
5018	66.69	11571.569	39932.77
8645	66.65	13373.206	39574.406
4035	66.63	11165.002	36601.379
11409	66.63	14630.068	35122.352
11696	66.61	14937.179	36992.641
1168	66.61	9429.058	39335.527
9510	66.61	13906.736	39445.441
8007	66.59	12986.667	36180.477
1348	66.59	9684.911	38835.672
8269	66.59	13139.998	35110.539
11503	66.59	14978.256	33600.934
12574	66.57	15449.738	39735.016
10585	66.55	14332.321	36448.055
4282	66.54	11307.888	40051.359
12803	66.52	15561.936	36119.973
8648	66.52	13466.784	39625.965
4530	66.5	11187.639	35853.125
1624	66.5	9841.803	33988.555
7414	66.48	12621.363	33554.676
9760	66.48	13971.139	35578.09
11782	66.46	14995.235	38475.605
4890	66.42	11442.071	37388.488
2676	66.42	10461.08	39702.586
3907	66.4	11161.17	34444.629
9071	66.38	13669.782	34166.445
7469	66.38	12832.458	34036.73
699	66.36	9170.975	36949.758
9822	66.34	13957.453	34495.238
2662	66.34	10346.44	39998.531
11642	66.31	14850.726	35907.66
4902	66.29	11499.188	37534.215
169	66.25	8749.639	35779.391
11491	66.25	14731.331	33539.539
12550	66.23	15464.351	39389.184
12486	66.21	15471.661	38159.844
10836	66.17	14513.311	35373.305
4752	66.13	11495.847	35051.199
2785	66.11	10458.317	37591.598
2086	66.1	9904.954	37676.586
9927	66.08	14050.953	33815.289
763	66.06	9249.189	35827.02
10037	66.04	14181.199	35694.719
12343	66.04	15401.806	35519.18
12687	66.02	15647.486	38810.684
11597	66	14936.119	35229.676
8536	65.98	13300.295	39555.813
10207	65.96	14151.234	37936.781
1365	65.94	9531.073	38308.734
1320	65.9	9479.168	39133.875
6606	65.9	12429.299	34172.68
5894	65.85	12031.097	37350.453
4534	65.83	11219.337	35663.945
6128	65.83	11947.062	40084.746
9348	65.83	13738.832	38653.152
7776	65.81	12786.524	40066.766
5304	65.79	11644.378	37843.41
4937	65.77	11493.443	38137.121
11978	65.75	15094.794	38790.355
4119	65.75	10983.588	38080.16
4945	65.73	11426.73	38219.355
8831	65.71	13510.884	36437.938
4671	65.69	11603.749	34025.109
10221	65.69	14130.135	38176.426
8946	65.69	13339.106	34900.031
572	65.67	9110.681	39805.008
12264	65.67	15340.103	34099.531
293	65.65	8912.915	37244.516
2658	65.65	10538.688	40252.516
5270	65.58	11640.936	38501.211
7911	65.58	13085.581	38387.855
12637	65.58	15540.035	39940.879
7805	65.5	13107.278	40365.996
6745	65.5	12429.192	36215.898
168	65.48	8701.511	35773.316
12483	65.46	15332.24	38115.008
4943	65.42	11413.184	38178.055
3154	65.42	10739.911	35906.109
4038	65.41	11088.281	36642.855
8343	65.41	13258.128	36561.648
7067	65.39	12635.743	38903.484
6690	65.37	12376.356	35497.59
5354	65.35	11777.059	37016.344
4960	65.33	11496.42	38521.438
1437	65.33	9639.708	36782.27
6131	65.29	11959.553	40101.848
4088	65.25	11161.351	37601.188
7123	65.21	12658.932	37730.137
10298	65.21	14062.118	39519.02
3722	65.19	10969.509	34522.387
4389	65.16	11389.308	38103.324
8766	65.16	13405.252	37766.691
2871	65.12	10346.65	36019.789
8632	65.1	13510.441	39639.031
3715	65.1	10773.326	34753.832
4769	65.08	11530.361	35322.801
4837	65.06	11435.687	36379.117
11134	65.06	14794.676	40428.047
6204	65.04	12101.55	39402.648
6806	65.04	12372.489	37133.977
9857	64.98	13920.376	34243.313
8102	64.97	13111.719	34358.137
7950	64.95	13010.194	37744.66
2852	64.91	10419.066	36530.18
5754	64.87	12024.915	35664.684
1956	64.85	10077.883	40436.645
10040	64.83	13981.655	35751.855
9520	64.81	13909.292	38991.711
8336	64.79	13118.96	36399.555
9287	64.79	13678.713	37878.664
12017	64.79	15128.997	37714.906
1975	64.77	10112.074	39900.262
7288	64.75	12661.759	35037.102
7915	64.74	13041.071	38507.293
1262	64.72	9597.411	40254.391
2348	64.64	10217.095	34913.773
1216	64.62	9468.609	40121.43
829	64.62	9061.768	34201.047
2753	64.58	10509.638	38431.605
10571	64.56	14221.894	36884.148
10007	64.51	14122.065	35134.957
10520	64.49	14263.464	38002.074
10299	64.43	14135.26	39518.809
1415	64.43	9591.636	37076.82
10701	64.41	14206.901	34287.336
2451	64.41	10238.321	36816.191
12664	64.39	15622.825	39273.617
1653	64.39	9722.339	34562.508
9159	64.37	13735.89	35523.125
9193	64.33	13693.04	36117.191
12674	64.31	15595.122	38865.492
10096	64.29	14182.041	36534.398
4947	64.29	11553.251	38249.602
3226	64.26	10732.287	37070.711
10458	64.24	14328.895	38673.184
7230	64.2	12498.701	36030.098
11263	64.2	14686.163	37687.84
10852	64.18	14619.804	35659.293
11173	64.16	14832.262	39541.207
7088	64.16	12613.363	38409.203
4540	64.14	11313.045	35768.434
12885	64.12	15617.898	34801.754
10811	64.12	14521.027	34873.773
4416	64.1	11289.628	37584.465
12377	64.08	15469.327	36183.668
11753	64.08	14902.72	37965.332
10066	64.05	14167.919	36109.098
5202	64.03	11641.561	38875.402
9004	64.03	13458.509	33974.477
6550	63.99	12136.822	33612.453
12701	63.95	15657.403	38496.055
11342	63.95	14649.236	36172.516
11668	63.93	14981.789	36457.453
3297	63.89	10659.96	38501.242
1563	63.85	9669.366	34181.535
8357	63.85	13118.596	36836.66
9735	63.85	13946.924	35924.93
4852	63.85	11606.818	36761.48
1194	63.82	9422.763	39773.738
11112	63.82	14556.893	40177.734
9281	63.78	13620.536	37803.805
382	63.76	8773.479	38214.004
3688	63.76	10886.575	35278.344
9072	63.74	13683.051	34208.305
5293	63.74	11818.785	37980.754
11309	63.66	14707.707	36660.387
7335	63.66	12596.621	34357.125
5338	63.61	11793.96	37330.762
3969	63.61	11098.272	35257.602
9653	63.53	13875.411	37283.859
3558	63.51	10782.592	37475.668
2193	63.51	10056.722	35503.793
8597	63.47	13500.012	40458.977
733	63.47	9084.396	36547.668
7059	63.47	12630.675	39091.961
12802	63.45	15528.193	36391.344
9727	63.43	13765.908	35786.105
12431	63.41	15334.754	37096.809
11501	63.39	14846.268	33529.563
2687	63.38	10542.735	39339.113
8569	63.38	13175.057	40216.996
496	63.38	9015.684	39796.531
3466	63.38	10836.409	39030.266
10662	63.36	14281	35126.773
12851	63.36	15495.351	35160.363
10380	63.3	14273.978	40008.41
8633	63.3	13424.142	39649.172
10138	63.3	14161.302	37332.703
12201	63.28	15073.038	34145.398
6674	63.28	12456.779	35217.047
5027	63.28	11406.543	40131.906
12760	63.26	15689.281	37150.332
5585	63.26	11959.781	33928.672
3713	63.24	10825.855	34707.402
3943	63.2	11099.59	34889.949
1948	63.2	10090.376	40358.52
2778	63.18	10379.112	37740.656
11163	63.18	14732.703	39887.535
11291	63.16	14747.183	36983.883
2874	63.15	10505.697	36081.273
2341	63.15	10286.539	34792.328
7620	63.13	12872.714	36642.316
8640	63.13	13460.186	39513.246
4651	63.13	11344.084	33743.906
10620	63.11	14327.219	36045.785
10470	63.11	14330.607	38520.992
5428	63.09	11634.267	35518.441
2923	63.07	10349.519	35136.336
1642	63.07	9719.8	34273
12510	63.03	15468.062	38602.848
1691	62.99	9801.886	35198.551
10442	62.97	14319.525	39039.816
3267	62.95	10695.319	37953.688
2706	62.95	10490.286	39008.645
7804	62.93	13077.259	40310.598
3548	62.9	10946.629	37601.027
223	62.88	8788.562	36352.441
2454	62.86	10221.23	36861.234
8471	62.84	13201.244	38333.551
12800	62.84	15596.292	36362.168
5331	62.78	11773.923	37539.68
12294	62.76	15350.44	34603.672
5038	62.72	11419.296	40289.504
2524	62.72	10325.653	38478.207
2411	62.71	10291.803	36157.273
11036	62.69	14449.093	38976.176
3248	62.69	10555.427	37402.063
718	62.67	9089.192	36587.531
8884	62.61	13518.31	35926.242
10749	62.59	14477.686	33667.59
210	62.57	9020.946	36206.422
5676	62.57	11947.683	34598.094
9974	62.57	14026.72	34696.176
2924	62.55	10527.56	35165.18
9255	62.55	13731.91	37336.719
10622	62.55	14369.892	36073.199
6698	62.53	12271.011	35666.691
8584	62.51	13485.117	40298.996
12140	62.51	15112.786	35397.527
10924	62.51	14597.893	36815.879
1794	62.49	9809.439	37793.758
968	62.48	9334.309	35138.629
670	62.48	9175.393	37560.543
8110	62.48	12914.847	34195.004
5545	62.48	11765.778	33848.539
10367	62.48	14298.476	40137.832
7821	62.46	12910.131	40022.02
5762	62.46	11855.956	35837.953
1223	62.44	9406.675	40240.844
10229	62.44	14146.766	38437.984
4518	62.42	11302.207	35953.004
7974	62.42	12999.062	37218.207
6778	62.42	12468.1	36688.758
12177	62.4	15164.27	34597.234
1892	62.4	9814.88	39822.559
3473	62.38	10946.238	38936.492
9284	62.38	13669.033	37851.551
3710	62.36	10765.534	34918.477
12594	62.36	15387.43	40316.031
990	62.34	9391.573	35592.664
6779	62.32	12336.526	36700.301
1278	62.32	9488.959	39757.102
1972	62.32	10014.412	39840.254
929	62.32	9408.272	34668.637
7547	62.32	12844.591	35399.422
6924	62.3	12433.762	39102.66
11308	62.3	14655.459	36629.656
12144	62.26	15221.982	35225.871
6390	62.26	12166.046	36231.074
6072	62.26	12044.788	39303.039
7083	62.25	12526.832	38603.914
8250	62.25	13158.169	34880.137
2740	62.23	10425.159	38598.449
1087	62.23	9278.095	37595.969
8534	62.21	13213.131	39537.543
7055	62.19	12626.269	39005.434
8792	62.19	13356.012	37440.262
2473	62.17	10238.976	37320.199
5272	62.17	11776.063	38215.215
1311	62.15	9528.905	39305.199
5335	62.15	11790.586	37259.168
5897	62.13	11849.199	37359.773
2205	62.11	9978.741	35442.859
11371	62.11	14810.684	35716.961
4407	62.05	11235.144	37757.863
7819	62.05	13114.005	39957.039
9942	62.05	14127.817	34111.797
4587	62.02	11274.261	34727.891
12834	62	15570.412	35773.566
1565	62	9545.784	34211.137
182	61.98	9022.031	35912.273
7532	61.98	12884.941	35090.309
12250	61.96	15352.153	33816.348
2118	61.96	10035.502	36939.063
11911	61.92	15257.484	39965.035
9383	61.9	13750.9	39500.875
5933	61.9	12043.168	37715.387
4000	61.9	11029.805	36101.039
6277	61.88	12228.015	38106.512
4260	61.88	11048.236	40512.102
7571	61.86	12873.836	35827.664
1421	61.84	9652.32	37164.32
8682	61.84	13538.339	38929.672
10686	61.8	14240.822	34336.609
1973	61.8	9940.788	39840.344
6729	61.79	12448.008	36029.996
241	61.77	8976.607	36650.496
11927	61.75	15224.205	39750.152
10239	61.75	14047.569	38610.402
7345	61.75	12490.877	34231.027
8544	61.73	13245.737	39692.773
3814	61.71	10774.874	33828.988
1573	61.69	9645.669	34072.891
226	61.69	8720.639	36391.156
12098	61.69	15115.492	36370.395
8970	61.63	13416.35	34362.785
502	61.61	8845.328	39878.688
10664	61.61	14215.828	34874.039
6090	61.59	11986.949	39472.523
10735	61.59	14283.913	33579.406
11775	61.59	14920.258	38418.336
722	61.58	9085.654	36663.563
2404	61.58	10179.083	36071.891
8347	61.54	13206.094	36607.262
2353	61.52	10217.084	35014.676
5871	61.5	11997.223	37199.926
7138	61.48	12605.923	37620.004
7063	61.48	12512.793	38851.527
8522	61.46	13322.682	39313.051
12292	61.46	15299.829	34571.719
4010	61.44	11121.275	36222.633
8721	61.4	13401.267	38194.895
11287	61.38	14795.35	37201.809
2718	61.38	10407.477	38681.984
12214	61.35	15226.917	33959.152
7837	61.35	13066.769	39652.684
11269	61.33	14673.726	37455.223
872	61.29	9191.607	33536.324
3284	61.29	10586.799	38304.238
8545	61.27	13214.183	39718.422
8828	61.27	13479.477	36659.137
3244	61.25	10710.043	37325.891
10388	61.25	14343.632	39869.387
4101	61.25	11018.17	37744.344
2755	61.25	10416.516	38199.379
2054	61.25	9961.888	38070.262
570	61.23	9255.8	40099.91
11237	61.21	14775.571	38156.078
4376	61.21	11261.206	38221.383
4109	61.17	11002.608	37941.672
376	61.17	8815.155	38108.02
9630	61.15	13811.285	37766.473
11359	61.15	14633.362	35862.77
8290	61.15	13285.441	35478.227
1518	61.13	9631.429	35092.59
5938	61.13	11913.489	37744.426
12371	61.12	15455.439	36080.512
1650	61.08	9845.837	34435.102
3555	61.08	10797.548	37432
4427	61.08	11370.116	37643.715
1700	61.08	9894.839	35464.023
1498	61.06	9653.355	35433.273
8067	61.04	12922.366	35222.105
5569	61.04	11916.422	33573.066
980	61.04	9459.699	35445.813
8165	61.02	13041.38	33653.465
7098	61.02	12603.561	38301.926
3588	61.02	10873.16	36868.711
3385	61	10568.523	40233.105
5430	61	11747.935	35541.469
9738	60.98	13824.729	35701.504
1380	60.96	9686.465	37882.453
12911	60.92	15481.399	34458.223
9342	60.9	13679.069	38550.781
5167	60.89	11643.984	39192.992
8770	60.89	13466.125	37838.355
6339	60.87	12101.223	36982.59
8553	60.87	13255.33	39957.301
6677	60.85	12333.811	35266.684
10153	60.85	14142.873	37606.703
8834	60.83	13487.352	36504.031
6275	60.83	12226.006	38067.461
8938	60.81	13511.563	35098.203
10199	60.81	13994.676	37872.402
5131	60.81	11693.169	39793.738
7031	60.81	12502.752	39506.23
11896	60.75	15197.585	40459.754
9095	60.73	13556.379	34605.293
9703	60.73	13806.443	36511.898
100	60.69	8728.89	34870.66
6485	60.69	12252.545	34612.488
9623	60.67	13851.45	37978.152
2664	60.67	10513.516	40015.402
12348	60.66	15366.348	35610.91
5212	60.64	11724.79	38942.16
10751	60.64	14412.258	33682.121
8829	60.62	13366.659	36731.809
8788	60.6	13419.643	37699.789
6442	60.6	12129.802	35444.473
10030	60.58	14094.244	35580.254
9543	60.56	13827.179	38739.617
2873	60.54	10433.657	36080.816
9725	60.54	13839.598	35996.953
9659	60.54	13863.347	37064.336
4099	60.52	11006.121	37692.211
4039	60.52	11010.898	36648.34
1961	60.52	9944.352	40217.688
7108	60.52	12477.049	37884.531
12142	60.52	15178.052	35197.422
2468	60.52	10298.449	37163.93
651	60.48	9046.948	38173.434
2083	60.48	10015.289	37639.102
10434	60.46	14404.915	39222.238
11468	60.46	14688.455	34091.531
9306	60.46	13610.564	38091.805
8121	60.45	13071.954	33863.039
3543	60.43	10837.623	37772.277
2985	60.41	10515.513	34071.531
10863	60.41	14569.508	35752.078
7072	60.39	12674.217	38676.293
2569	60.37	10254.966	39251.633
6863	60.37	12463.216	38133.566
569	60.37	9172.525	40095.859
3935	60.35	11101.794	34762.188
1670	60.35	9879.779	34822.266
12527	60.35	15305.81	38985.191
8483	60.35	13316.654	38535.434
11027	60.35	14525.556	38762.766
10575	60.35	14285.994	36629.453
1622	60.31	9878.498	33952.457
2079	60.31	9983.69	37842.898
2693	60.31	10492.57	39416.578
8353	60.31	13224.858	36754.676
1782	60.31	9804.244	37422.398
2495	60.29	10260.308	37733.844
9929	60.29	14117.072	33898.004
10155	60.29	14020.391	37609.41
11943	60.29	15126.74	39174.941
9925	60.27	14149.028	33800.375
3658	60.27	10904.11	35664.16
8960	60.25	13487.259	34809.367
5955	60.25	12009.01	38005.141
10348	60.23	14163.075	40472.504
10755	60.23	14477.52	33838.043
7092	60.23	12575.034	38207.777
12051	60.22	15061.397	37138.539
10087	60.22	14033.289	36323.16
8797	60.2	13371.583	37540
7897	60.2	13030.95	38812.477
12141	60.2	15245.429	35407.445
7616	60.16	12887.875	36518.641
12279	60.16	15290.248	34386.324
12054	60.14	15137.568	37170.434
9183	60.14	13672.06	35983.191
87	60.12	9037.89	34701.176
6928	60.08	12293.544	39151.598
12709	60.08	15580.269	38068.031
247	60.04	8946.485	36781.352
8861	60.04	13388.115	35954.27
7991	60.04	12994.425	36481.215
4452	60.02	11187.03	37071.883
1386	60	9585.233	37970.293
11647	59.99	15039.278	36034.211
7435	59.99	12892.341	33777.355
11737	59.99	14910.749	37687.172
1249	59.99	9597.604	40405.566
12456	59.97	15385.874	37491.578
12252	59.97	15390.459	33854.41
627	59.97	9073.412	38609.754
1626	59.95	9873.459	33999.855
9678	59.95	13926.571	36981.555
10070	59.93	14074.258	36124.5
8949	59.93	13349.793	34930.605
5551	59.93	11780.499	33940.777
6387	59.85	12064.294	36204.434
2708	59.85	10337.112	39116.727
867	59.77	9084.079	33824.734
6316	59.76	12087.554	37451.844
3046	59.74	10719.3	33822.219
6723	59.72	12338.072	35992.484
6151	59.7	11919.376	40511.602
9039	59.7	13626.523	33571.461
12749	59.7	15533.397	37257.793
4473	59.66	11207.428	36869.777
2448	59.66	10182.685	36753.535
5370	59.64	11717.338	36689.734
6467	59.62	12159.112	34690.719
4614	59.6	11205.497	34297.512
3216	59.6	10664.853	36907.625
4991	59.58	11446.424	39375.973
1219	59.58	9444.174	40168.016
3494	59.58	10806.089	38653.934
10250	59.58	14006.095	38794.844
1353	59.56	9627.481	38393.398
11147	59.53	14808.944	40197.117
8014	59.53	13087.378	35944.996
7580	59.51	12867.706	36004.414
7725	59.49	12730.245	38940.934
7304	59.49	12680.956	34927.188
2265	59.49	10105.207	33881.871
4643	59.47	11206.355	33907.898
1405	59.47	9656.35	37304.285
4428	59.45	11255.55	37658.305
7913	59.45	13007.308	38404.449
5918	59.43	11894.666	37575.273
4998	59.43	11552.105	39489.836
8094	59.43	12904.912	34529.348
3794	59.41	10945.04	33993.156
8317	59.41	13234.47	35933.953
6921	59.39	12387.835	39087.406
3108	59.39	10723.782	35099.848
7606	59.39	12794.792	36440.008
1291	59.37	9519.746	39618.91
2578	59.37	10261.672	39358.141
3510	59.37	10912.554	38200.781
10291	59.35	14078.428	39340.023
6511	59.35	12207.019	34018.055
1566	59.33	9581.125	34221.445
4788	59.33	11470.532	35475.938
5468	59.33	11779.655	34974.344
3540	59.33	10841.085	38021.469
11631	59.32	14869.784	35747.094
7637	59.32	12808.961	37018.887
2176	59.32	10082.175	35809.906
8619	59.3	13350.951	40105.188
1461	59.26	9569.319	36191.633
11209	59.26	14713.949	38760.207
9518	59.24	13924.268	39266.625
9652	59.24	13968.848	37234.891
11056	59.2	14608.521	39237.324
2119	59.2	10051.212	36960.02
10497	59.2	14239.114	38072.699
6482	59.18	12054.902	34555.555
4909	59.18	11584.069	37637.504
11138	59.16	14827.039	40464.059
4179	59.16	11122.037	38700.59
11482	59.16	14807.213	33733.168
5422	59.16	11750.488	35744.309
8883	59.14	13419.034	35913.32
4579	59.12	11243.249	35130.145
10555	59.12	14257.076	37100.938
2238	59.12	9940.822	34790.488
7750	59.1	12903.075	39392.703
11362	59.1	14704.135	35911.238
12303	59.1	15264.999	34745.906
1506	59.1	9676.986	35199.586
6328	59.1	12051.17	37127.379
8656	59.09	13344.018	39436.516
6823	59.07	12286.551	37419.598
446	59.07	8703.825	38897.32
9315	59.07	13676.375	38183.023
6202	59.05	12218.129	39376.16
9381	59.03	13652.402	39451.195
3496	59.01	10817.999	38656.324
10002	59.01	14059.918	35105.441
2531	59.01	10260.931	38582
11361	59.01	14740.113	35899.961
6419	58.97	12242.851	35673.164
2791	58.97	10500.559	37405.742
11712	58.97	15018.038	37267.172
10370	58.95	14348.917	40169.262
1687	58.95	9807.687	35122.988
10671	58.95	14387.978	34691.035
985	58.91	9319.82	35527.938
3403	58.91	10894.477	40192.594
2921	58.87	10535.918	35435.133
2217	58.86	10032.45	35247.449
5409	58.86	11690.782	35861.602
839	58.84	9236.702	34056.469
11282	58.84	14832.887	37151.902
2783	58.84	10372.89	37549.715
8436	58.82	13171.843	37784.672
12265	58.82	15337.664	34147.293
5559	58.82	11798.38	33792.352
1030	58.82	9394.103	36319.828
11148	58.82	14785.735	40249.531
6569	58.82	12325.667	33774.109
7943	58.78	13018.286	38005.715
10886	58.78	14604.752	36133
539	58.76	9040.191	40515.93
8002	58.74	12922.818	36104.809
4721	58.74	11499.672	34564.641
10969	58.74	14578.224	37806.234
4793	58.72	11487.713	35553.422
3455	58.72	10847.899	39166.008
1766	58.7	9836.201	37110.16
10897	58.7	14605.988	36272.707
2192	58.7	10023.773	35491.793
12127	58.68	15143.583	35529.824
11457	58.68	14801.187	34260.121
10436	58.68	14301.181	39258.781
6491	58.68	12132.692	34376.172
12688	58.68	15595.598	38816.691
11851	58.68	14995.36	39717.984
2620	58.66	10128.81	40150.34
5439	58.66	11780.99	35584.902
12027	58.66	15123.282	37607.656
10128	58.66	13984.854	37077.668
5011	58.64	11582.83	39799.449
6284	58.64	12167.288	38012.984
12161	58.64	15248.149	34869.563
8572	58.61	13142.352	40287.629
8451	58.61	13191.008	37977.445
349	58.59	8870.246	37897.063
10705	58.59	14275.004	34058.16
5042	58.59	11613.911	40337.848
11294	58.59	14824.941	37016.551
2461	58.59	10175.557	37047.461
1623	58.59	9853.279	33953.16
2105	58.57	9931.566	37326.441
1028	58.55	9452.384	36307.98
9204	58.49	13736.044	36234.84
11857	58.49	14862.997	39886.176
4987	58.49	11589.545	39279.48
3360	58.49	10737.794	39824.027
238	58.47	8950.001	36557.395
8671	58.47	13526.452	39028.137
4244	58.47	11134.209	40167.266
16	58.45	8955.686	33677.551
8248	58.43	13204.001	34845.188
2273	58.43	10071.065	33731.977
11466	58.43	14692.579	34077.559
12509	58.41	15296.724	38585.316
11796	58.41	15037.99	38677.844
2167	58.41	10105.812	35963.824
5772	58.4	11880.438	35910.961
424	58.4	8938.132	38657.504
8259	58.38	13172.304	35040.91
3345	58.36	10595.074	39372.309
688	58.36	9071.867	37373.676
12420	58.36	15377.9	36958.105
2424	58.36	10228.213	36430.016
982	58.36	9347.706	35498.457
3553	58.34	10766.835	37393.496
1399	58.34	9539.514	37408.848
5184	58.32	11711.286	39085.035
5464	58.3	11811.328	34857.758
3102	58.3	10712.992	34782.777
2570	58.26	10305.791	39278.895
1406	58.26	9490.341	37314.145
6814	58.26	12299.604	37303.055
8650	58.26	13491.103	39344.633
4884	58.26	11511.168	37299.344
6306	58.26	12191.088	37578.117
3683	58.24	10945.317	35447.867
6269	58.24	12101.538	38236.98
6527	58.22	12136.058	34096.547
594	58.22	9047.274	39617.098
8639	58.2	13453.858	39485.094
9341	58.2	13721.433	38544.305
11039	58.19	14562.881	39082.805
3961	58.19	11100.835	35194.789
12753	58.17	15668.318	37328.434
2891	58.17	10398.361	35479.008
11910	58.15	15194.015	40256.543
4297	58.13	11332.21	39493.047
7022	58.13	12510.05	39910.891
5672	58.13	11866.274	34576.996
9972	58.11	14179.789	34686.785
7934	58.09	12967.281	38123.719
12209	58.09	15109.641	33899.109
3015	58.07	10497.139	33661.613
4364	58.07	11201.854	38462.309
5226	58.07	11729.951	38689.414
8776	58.05	13399.654	37572.855
6189	58.05	12117.647	39713.828
7219	58.05	12503.845	36137.5
10029	58.05	14051.604	35576.523
3703	58.03	10802.354	35131.355
9993	58.03	14005.352	34927.613
7002	58.01	12671.774	40202.164
11703	57.99	14851.301	37157.102
4310	57.99	11287.101	39375.563
9999	57.96	14075.611	35075.363
1580	57.96	9567.941	33921.336
4063	57.96	10981.853	37208.145
1968	57.94	9998.019	40080.434
1457	57.92	9482.14	36368.734
4053	57.9	11146.228	36906.383
12107	57.9	15062.333	36253.934
11322	57.9	14720.878	36539.121
10513	57.88	14374.872	37949.43
243	57.88	8864.243	36706.719
8241	57.86	13189.169	34629.629
11889	57.84	15100.241	40283.703
2450	57.82	10231.457	36771.559
7824	57.82	12938.335	40067.266
1108	57.82	9277.608	38091.887
7287	57.8	12642.64	34994.605
5302	57.8	11652.976	37816.219
11449	57.8	14658.308	34451.125
4266	57.78	11248.683	40328.109
7425	57.76	12827.086	33646.227
3569	57.76	10917.405	37362.18
1331	57.76	9620.754	38984.848
4344	57.76	11260.027	38525.742
8823	57.76	13375.872	36600.957
6705	57.76	12339.261	35727.922
2361	57.74	10139.873	35215.797
12503	57.74	15276.893	38473.086
11400	57.73	14712.198	35005.68
7886	57.71	13110.842	38935.324
7971	57.71	12992.631	37084.695
12052	57.71	15138.246	37152.605
5219	57.71	11763.831	38975.137
2050	57.71	10048.24	38333.516
12791	57.71	15493.582	36569.668
7432	57.69	12696.751	33728.52
8555	57.69	13316.9	40021.93
7221	57.69	12561.643	36210.539
766	57.69	9137.523	35918.844
10049	57.67	14070.477	35823.926
4167	57.67	11017.21	38602.293
7623	57.63	12898.858	36660.043
9261	57.61	13567.392	37460.113
6964	57.59	12309.595	39992.602
11759	57.59	15024.151	38092.172
969	57.59	9412.299	35138.996
12761	57.59	15512.27	37159.242
4801	57.57	11585.03	35748.926
6466	57.57	12226.612	34685.324
9360	57.57	13756.279	38985.477
6248	57.57	12084.891	38602.391
1257	57.57	9573.393	40531.781
7111	57.53	12582.538	37901.621
4323	57.53	11373.119	39068.957
545	57.53	9180.289	40353.301
5959	57.53	11970.16	38073.801
3782	57.53	10907.998	34149.004
12433	57.53	15348.05	37127.262
4743	57.51	11459.619	34868.137
5623	57.5	11869.497	34112.402
8649	57.5	13493.334	39632.641
10279	57.48	14156.86	39209.145
10031	57.48	14135.885	35599.113
9953	57.46	14140.799	34334.152
1410	57.46	9496.571	37356.414
11956	57.46	15199.736	39047.789
1837	57.44	9717.191	38533.5
11930	57.44	15238.008	39518.695
4942	57.44	11556.217	38168.641
12665	57.44	15602.304	39009.02
1709	57.42	9702.765	35814.863
3989	57.42	11030.778	35880.035
5384	57.42	11661.286	36272
4175	57.42	11140.93	38624.863
2381	57.4	10258.426	35495.523
4002	57.4	11173.594	36125.711
2216	57.38	10095.187	35239.738
2931	57.38	10452.726	34983.496
4820	57.38	11527.426	36084.676
8833	57.38	13406.246	36496.328
10135	57.36	14060.796	37241.629
6159	57.36	12151.423	40404.039
12119	57.36	15245.827	35887.242
6696	57.34	12409.273	35620.645
7073	57.34	12667.641	38715.516
957	57.32	9429.232	35002.703
7080	57.32	12676.547	38576.672
9846	57.32	13772.334	34447.969
10616	57.3	14350.047	36020.934
9372	57.3	13694.736	39086.906
1379	57.25	9523.838	38136.879
8297	57.25	13257.537	35630.793
12604	57.25	15298.036	40531.258
12669	57.23	15621.039	39075.652
1270	57.23	9655.98	39850.016
2033	57.23	10032.266	38822.105
9606	57.21	13924.041	38184.188
3616	57.19	10930.07	36392.27
3585	57.19	10953.152	36801.773
11058	57.19	14461.508	39270.891
7357	57.17	12541.353	34067.313
4722	57.17	11520.11	34570.715
3666	57.17	10867.04	35489.902
4055	57.15	11156.889	36938.234
10514	57.15	14281.341	37953.422
12747	57.13	15488.436	37224.797
413	57.13	9032.62	38517.875
2825	57.13	10376.799	36763.328
4514	57.11	11372.286	36241.762
2904	57.11	10506.297	35574.813
11273	57.09	14790.752	37282.938
8750	57.09	13404.397	37916.32
4919	57.09	11484.409	37749.488
9477	57.07	13818.896	40070.941
10926	57.06	14509.959	36856.609
4123	57.06	10988.73	38171.191
8603	57.06	13511.137	40196.566
4464	57.02	11306.13	37036.457
3557	57.02	10934.967	37462.141
6734	57.02	12267.318	36090.824
10600	57.02	14329.39	36354.648
8663	57.02	13463.853	39233.113
6463	57	12239.412	34968.191
1221	57	9440.504	40190.824
4479	56.98	11298.969	36592.211
318	56.98	8738.459	37597.219
11350	56.96	14652.785	36033.801
10472	56.96	14323.975	38529.152
2022	56.96	9995.494	38912.504
8735	56.96	13514.457	38345.832
12836	56.96	15668.858	35489.742
9784	56.96	13813.213	35114.375
3554	56.96	10776.585	37423.961
10098	56.94	14078.305	36570.172
3062	56.94	10606.722	34081.484
11363	56.94	14781.05	35917.391
4201	56.94	10993.763	39121.617
10295	56.92	14057.734	39432.715
4897	56.92	11616.87	37456.813
6861	56.9	12339.4	38073.039
12617	56.9	15533.161	40161.617
2004	56.88	9951.101	39254.59
5295	56.88	11676.027	37722.086
497	56.88	8873.155	39846.445
2191	56.86	9956.074	35754.258
1769	56.84	9837.89	37149.539
11380	56.84	14764.34	35347.004
4753	56.83	11567.179	35084.574
4431	56.83	11254.59	37418.035
12609	56.83	15612.155	40385.379
2761	56.81	10383.592	38287.484
9326	56.79	13571.037	38315.23
6772	56.79	12327.86	36618.375
294	56.75	8767.391	37253.043
12019	56.75	15096.149	37794.02
7493	56.75	12818.462	34459.234
3445	56.75	10904.329	39613.758
2678	56.73	10449.755	39777.809
2085	56.71	9933.675	37663.09
7764	56.69	12741.064	39873.172
11408	56.69	14736.762	35116.301
880	56.69	9450.05	33583.074
6329	56.69	12123.007	37140.137
12220	56.67	15193.709	33807.875
7040	56.67	12564.585	39348.199
4434	56.67	11384.636	37497.57
8035	56.65	13098.113	35659.301
4003	56.63	11070.611	36154.695
7180	56.63	12539.261	37022.125
3998	56.63	11055.023	36072.824
1574	56.61	9619.955	34123.984
10204	56.6	14158.288	37898.891
3836	56.6	11138.35	33846.434
10407	56.6	14213.502	39566.91
7802	56.6	13006.869	40299.5
11602	56.6	14939.162	35349.844
4078	56.56	10978.655	37462.586
3774	56.54	10862.515	34059.414
3417	56.54	10880.468	39866.785
12137	56.54	15230.844	35349.695
5898	56.54	11946.739	37373.469
6699	56.52	12459.202	35674.609
4102	56.52	11170.477	37752.891
3258	56.52	10718.173	37667.715
10258	56.5	14098.632	38889.43
7195	56.5	12588.146	36601.297
1459	56.48	9610.133	36123.832
12413	56.48	15468.407	36775.125
8025	56.48	12911.347	35782.105
4986	56.48	11423.515	39265.508
2049	56.48	10085.484	38304.164
12697	56.46	15488.671	38478.621
2795	56.44	10394.187	37431.477
1800	56.44	9695.552	37855.531
3318	56.44	10597.567	38842.914
329	56.44	9015.691	37682.77
9746	56.42	13957.444	35738.688
7996	56.42	13007.86	36326.484
164	56.42	8870.509	35719.746
2337	56.42	10293.93	34671.527
2382	56.42	10117.289	35526.262
2507	56.42	10281.453	38079.238
11340	56.42	14701.674	36129.48
7995	56.4	13056.439	36324.902
7093	56.4	12681.787	38220.266
12185	56.4	15242.306	34471.156
6978	56.4	12438.942	40278.223
2246	56.4	10010.854	34587.227
5588	56.4	11895.883	33969.922
8855	56.4	13353.845	36193.008
11525	56.38	14877.592	33998.824
2272	56.38	9970.033	33721.867
1497	56.38	9563.149	35548.293
12528	56.37	15436.661	39007.121
3958	56.37	11100.988	35101.301
336	56.37	8937.54	37741.348
8550	56.35	13273.126	39906.48
3997	56.35	11187.056	36049.688
5457	56.33	11722.265	35034.848
3614	56.33	10862.667	36306.313
1396	56.31	9565.438	37685.207
666	56.31	9177.102	37800.902
9376	56.31	13625.429	39245.164
1123	56.31	9449.453	38380.57
4290	56.29	11390.429	39664.895
6292	56.25	12233.821	37747.688
8075	56.23	13032.554	35092.797
3049	56.23	10614.74	33826.906
10337	56.21	14052.034	40233.832
12692	56.21	15525.889	38565.227
653	56.21	9243.649	37878.441
11385	56.21	14767.074	35431.145
9507	56.19	13769.997	39373.672
1942	56.19	9805.307	40508.113
6828	56.17	12357.2	37523.129
10036	56.15	14184.1	35670.402
8675	56.14	13348.025	38841.941
3254	56.12	10742.121	37533.598
2305	56.12	10238.745	33947.695
1947	56.12	10106.921	40323.168
4778	56.08	11454.371	35396.086
4481	56.08	11209.319	36617.398
1533	56.08	9553.283	34696.73
10843	56.08	14494.803	35448.438
9438	56.04	13625.37	40356.301
7788	56.04	12801.135	40240.039
3636	56.04	10798.759	35948.832
7101	56.02	12606.832	38058.887
11224	56.02	14780.245	38496.598
12722	56.02	15512.09	37999.262
7199	56	12642.438	36715.258
1120	56	9367.956	38301.035
7470	56	12735.837	34042.605
1037	56	9379.634	36531.887
12230	55.98	15107.635	33645.152
10085	55.98	14073.755	36294.086
8286	55.98	13174.522	35449.254
9644	55.98	13812.323	37403.738
8293	55.94	13124.832	35552.555
6445	55.94	12147.354	35244.68
4704	55.94	11419.95	34215.941
10838	55.93	14450.043	35384.121
12575	55.93	15300.81	39744.363
9608	55.93	13896.681	37888.344
32	55.93	8750.625	33898.328
8520	55.91	13265.767	39273.262
9866	55.91	13785.499	34010.996
10741	55.91	14397.871	33649.539
12777	55.89	15652.968	36839.152
7160	55.89	12653.896	37325.668
5780	55.87	11893.824	35991.777
10086	55.87	14150.38	36305.625
7336	55.87	12595.051	34372.074
12341	55.87	15460.223	35498.121
10649	55.85	14341.955	35344.289
9648	55.85	13774.603	37450.008
4983	55.83	11600.483	39230.367
3393	55.83	10866.354	40335.184
4780	55.81	11483.807	35423.848
6209	55.79	12202.978	39191.961
11967	55.79	15108.056	38855.488
4305	55.77	11375.15	39329.676
7019	55.77	12596.393	39824.02
1133	55.77	9340.802	38588.035
2418	55.75	10239.016	36297.348
2516	55.75	10182.713	38270.449
11344	55.75	14807.652	36214.613
2453	55.75	10206.049	36831.953
10642	55.73	14403.301	35481.77
12546	55.73	15345.242	39327.035
10496	55.71	14225.944	38036.121
6336	55.71	12171.832	36958.301
6043	55.71	11894.648	38738.664
3363	55.7	10705.509	39876.516
9145	55.7	13623.494	35227.105
3156	55.7	10586.132	35918.539
1165	55.7	9326.061	39269.457
4071	55.66	11158.832	37346.52
8022	55.66	13013.844	36053.586
12237	55.66	15353.74	33581.672
5995	55.64	12013.592	38327.996
10985	55.64	14526.542	38034.441
11821	55.64	14977.744	39100.691
11433	55.62	14806.683	34497.102
10624	55.62	14227.532	35818.645
3419	55.62	10918.462	39914.414
5113	55.6	11696.451	39949.883
10455	55.6	14236.164	38946.066
1281	55.6	9547.222	39495.992
8565	55.58	13295.388	40107.188
531	55.58	8957.778	40355.809
12308	55.58	15451.123	34899.766
8408	55.58	13250.74	37464.969
11970	55.56	15129.206	38919.598
9508	55.56	13847.407	39389.992
11532	55.54	14890.077	34107.879
5633	55.54	11875.584	34177.164
1581	55.54	9627.191	33935
6347	55.54	12063.385	36814.98
11691	55.52	14848.641	36785.301
6490	55.52	12202.477	34377.156
870	55.52	9139.493	33841.777
8064	55.52	13093.092	35449.039
11376	55.5	14772.962	35597.789
12873	55.5	15574.639	34934.348
5667	55.5	12034.785	34529.422
2016	55.5	10044.768	39140.516
8781	55.48	13451.544	37637.895
6709	55.47	12423.457	35766.5
10528	55.47	14231.924	37553.941
4278	55.45	11331.484	39973.484
3499	55.45	10871.264	38355.438
9579	55.45	13930.442	38212.672
2482	55.43	10246.5	37493.914
4762	55.43	11602.853	35201.66
2781	55.43	10365.922	37807.637
6363	55.43	12126.41	36469.734
3165	55.43	10552.235	36049.605
1049	55.43	9387.496	36793.453
2942	55.41	10399.908	35100.727
12779	55.41	15593.666	36854.43
12917	55.41	15534.965	34254.105
10108	55.41	14090.964	36808.664
167	55.39	8996.197	35769.652
8567	55.39	13150.971	40126.965
1158	55.39	9381.676	39123
764	55.39	9196.398	35836.801
12549	55.39	15412.071	39383.051
9872	55.39	13849.313	34122.086
10584	55.37	14401.969	36442.715
1079	55.37	9268.52	37468.445
8404	55.35	13171.36	37440.039
7736	55.35	12715.434	39094.781
1128	55.35	9361.568	38459.691
1106	55.35	9324.071	38048.32
745	55.33	9154.639	36101.309
7558	55.33	12792.014	35570.676
8782	55.33	13419.984	37641.793
11690	55.33	14966.755	36779
11077	55.31	14471.367	39632.207
2735	55.31	10372.157	38556.859
556	55.29	9042.823	40205.156
8934	55.29	13544.975	35005.012
4828	55.29	11431.408	36182.406
11815	55.27	14867.319	39016.453
8543	55.24	13202.409	39685.262
8442	55.22	13252.361	37871.469
7820	55.22	12906.458	39993.293
4763	55.22	11465.015	35259
10670	55.2	14295.944	34674.965
2228	55.2	9969.408	34815.48
11357	55.2	14717.704	35801.102
391	55.18	8923.744	38327.977
7846	55.18	12951.884	39788.742
2730	55.18	10509.436	38514.195
3130	55.18	10718.684	35459.355
3322	55.18	10550.605	38904.863
2541	55.16	10239.825	38778.316
5590	55.16	11997.781	33982.559
12588	55.16	15273.59	40231.754
9470	55.14	13803.55	40165.457
6591	55.14	12462.709	33998.855
4858	55.14	11433.522	36891.059
782	55.14	9221.116	35590.133
8458	55.14	13284.169	38097.387
11805	55.12	14935.402	38850.672
10461	55.12	14261.64	38751.406
1214	55.1	9331.935	40075.535
6069	55.1	12041.305	39259.309
6956	55.1	12280.089	39851.172
3338	55.1	10739.038	39218.223
10126	55.1	14102.799	37062.156
6999	55.1	12498.851	40531.387
4911	55.1	11576.369	37683.355
7781	55.1	12894.533	40162.102
251	55.08	8923.801	36845.48
2464	55.06	10277.482	37104.09
1865	55.06	9896.621	39059
2390	55.06	10317.173	35714.766
4604	55.06	11264.029	34410.203
10638	55.06	14394.91	35729.074
6371	55.06	12068.406	36307.219
4303	55.04	11244.389	39627.711
9475	55.04	13817.524	40242.242
8927	55.02	13483.07	35238.555
2483	55.02	10297.306	37494.402
3790	55.02	10962.938	33903.133
9532	55.01	13788.843	38880.246
11518	55.01	14851.517	33931.469
2669	55.01	10361.379	39862.449
3712	55.01	10880.146	34657.441
12174	55.01	15136.053	34534.367
5009	54.99	11406.21	39794.363
3826	54.99	11003.219	33624.105
6260	54.99	12247.656	38401.996
1628	54.99	9792.223	34044.238
10531	54.99	14201.205	37597.434
5246	54.99	11824.215	38517.344
12906	54.99	15615.922	34332.223
12922	54.97	15627.893	34063.609
11980	54.97	15192.381	38813.813
11052	54.95	14408.247	39177.52
9830	54.95	13960.745	34559.359
4435	54.93	11288.106	37516.219
9272	54.91	13755.185	37646.746
7962	54.91	13010.185	37482.793
7986	54.91	13101.007	36668.512
377	54.91	8762.207	38109.301
8969	54.91	13454.122	34359.535
3221	54.89	10559.062	37036
904	54.89	9279.8	34153.758
10955	54.89	14588.161	37509.797
10595	54.89	14260.837	36278.051
11653	54.87	14887.688	36176.406
2187	54.87	10007.693	35735.379
7617	54.87	12853.154	36528.777
10386	54.87	14401.365	39811.523
3492	54.87	10876.189	38623.855
492	54.85	8704.801	39743.887
2764	54.85	10501.295	38334.879
3296	54.83	10603.157	38484.074
480	54.83	8788.885	39564.438
4916	54.81	11553.222	37728.949
517	54.81	8725.512	40002.324
4795	54.81	11457.153	35624.551
737	54.81	9157.843	36285.945
7678	54.8	12887.417	37780.684
8435	54.8	13293.22	37785.07
9485	54.78	13930.093	39896.742
1770	54.78	9883.482	37158.332
12678	54.76	15531.049	38987.68
1082	54.76	9441.808	37513.887
6918	54.74	12364.007	39045.398
10706	54.74	14210.892	34061.355
8283	54.74	13277.215	35366.938
3308	54.72	10666.491	38684.168
12171	54.72	15141.308	34757.172
8840	54.72	13369.592	36300.707
3976	54.72	11154.769	35433.379
3111	54.7	10594.586	35206.676
8708	54.7	13410.147	38653.543
3447	54.7	10822.305	39332.648
8169	54.7	13185.563	33602.016
3354	54.68	10559.567	39600.117
2278	54.68	10074.424	33821.969
6116	54.68	12024.989	39831.598
11074	54.68	14430.123	39513.613
2789	54.66	10367.607	37670.438
10801	54.66	14457.729	34726.555
196	54.64	8838.009	36090.813
9486	54.64	13775.77	39926.832
3520	54.64	10933.631	38106.184
1562	54.62	9545.665	34177.746
7046	54.62	12551.386	39164.516
10156	54.58	14171.19	37618.52
5393	54.58	11624.778	36213.195
64	54.58	8970.862	34294.82
11713	54.58	14942.254	37267.383
1170	54.58	9316.768	39374.359
12323	54.58	15326.38	35231.238
10782	54.57	14414.478	34398.27
7927	54.57	12908.145	38031.184
11701	54.55	14969.425	37104.191
9643	54.55	13779.966	37388.707
10973	54.55	14432.674	37863.688
12865	54.55	15631.088	34848.266
2138	54.53	10078.689	36639.656
1757	54.53	9711.978	36938.012
3264	54.53	10607.79	37777.859
4406	54.51	11251.237	37753.324
153	54.51	9000.28	35560.828
11230	54.51	14696.725	38033
9104	54.49	13686.519	34681.133
5490	54.47	11778.714	34445.152
12173	54.47	15245.812	34803.063
1033	54.47	9331.232	36432.492
3146	54.45	10640.793	35712.766
3380	54.45	10609.353	40088.934
6478	54.45	12058.741	34497.813
3050	54.45	10735.238	33832.879
7262	54.45	12645.662	35575.953
11279	54.43	14645.816	37348.098
161	54.43	8711.612	35689.875
9142	54.43	13686.742	35181.121
10668	54.43	14371.348	34966.699
1764	54.43	9863.109	37035.902
6444	54.41	12075.563	35238.125
6621	54.41	12289.27	34540.938
8707	54.39	13433.398	38650.164
9700	54.39	13964.261	36455.293
7876	54.39	13077.633	39021.594
6968	54.39	12376.46	40096.773
9733	54.39	13827.061	35858.055
8477	54.37	13286.553	38409.973
3148	54.37	10742.162	35746.512
8963	54.37	13530.587	34557.914
4257	54.35	10983.494	40467.375
12679	54.35	15580.24	38988.117
12194	54.35	15088.739	34053.844
2549	54.35	10151.015	38849.766
9121	54.34	13570.179	34936.246
11900	54.34	15235.645	40515.594
2027	54.32	10014.587	38981.734
2076	54.32	10066.778	37825.754
1646	54.32	9818.202	34389.688
2558	54.28	10159.011	39007.652
6403	54.28	12195.058	36089.914
2837	54.28	10365.707	36619.926
9811	54.26	13853.297	34706.613
2684	54.26	10415.393	39627.125
11546	54.26	15029.924	34293.895
3251	54.26	10673.513	37470.262
10341	54.26	14179.89	40298.063
4461	54.26	11319.124	36940.387
3067	54.24	10754.423	34199.949
1997	54.22	9991.309	39405.383
5583	54.22	11941.286	33896.512
8968	54.22	13492.498	34635.57
6949	54.2	12465.793	39734.313
10558	54.2	14396.206	37197.18
10809	54.18	14595.532	34839.887
11654	54.18	14939.589	36180.348
6344	54.16	12191.466	36766.465
4012	54.16	10986.118	36235.336
566	54.16	9101.954	40067.258
2266	54.16	10064.645	33913.809
1810	54.14	9687.891	38051.414
9216	54.14	13582.103	36494.98
10823	54.14	14546.661	35130.898
5166	54.12	11754.23	39186.926
6324	54.12	12052.464	37270.359
2271	54.12	9900.787	33705.453
8723	54.12	13340.926	38232.953
6162	54.11	12209.225	40129.047
11789	54.11	14844.754	38589.449
3400	54.09	10797.318	40490.277
10043	54.09	14179.378	35770.898
3173	54.09	10557.868	36166.699
12360	54.07	15397.877	35889.469
4146	54.05	11131.972	38508.727
9761	54.05	13920.166	35580.238
10526	54.03	14352.27	37840.547
4939	54.03	11438.571	38155.895
11882	54.01	14958.495	40376.547
4209	54.01	11053.779	39368.656
9169	54.01	13585.456	35740.902
11756	53.99	15008.802	38030.641
5103	53.99	11645.109	39842.855
12378	53.99	15349.303	36206.156
1073	53.97	9273.194	37364.543
8309	53.97	13282.677	35860.125
6951	53.97	12269.29	39771.051
6658	53.95	12275.507	35033.289
1868	53.95	9855.312	39092.773
7587	53.95	12703.956	36118.605
1917	53.95	9819.155	40218.938
10734	53.95	14370.661	33570.566
2768	53.93	10380.266	38063.836
12111	53.93	15204.409	36051.945
8041	53.93	13117.465	35492.266
260	53.91	8728.896	36912.73
1967	53.89	10064.152	40077.645
4716	53.89	11570.739	34360.359
725	53.89	9128.768	36713.758
9984	53.88	14116.773	34823.895
12812	53.88	15632.871	36249.668
6953	53.88	12462.915	39789.977
2129	53.88	10076.741	36849.641
999	53.88	9330.777	35800.313
7129	53.86	12575.045	37867.262
10230	53.86	14020.917	38472.453
11803	53.86	15009.514	38827.645
10640	53.86	14276.166	35761.391
3679	53.86	10918.153	35360.961
3094	53.86	10742.64	34671.039
5747	53.86	11910.125	35536.832
10	53.86	8961.998	33611.672
2260	53.84	10014.938	34020.129
2947	53.84	10393.507	34882.953
8665	53.84	13334.889	39242.125
6857	53.82	12417.274	38026.742
2001	53.82	10071.496	39158.211
3121	53.82	10645.522	35318.57
2743	53.82	10421.401	38621.379
10628	53.82	14348.912	35884.125
7937	53.8	13087.106	37907.125
11445	53.8	14783.822	34393.227
1957	53.8	10045.987	40485.688
11588	53.8	14884.817	35082.051
7061	53.8	12542.166	39104.563
1921	53.8	9757.875	40258.305
11758	53.78	14931.774	38058.352
6845	53.78	12322.572	37829.344
12504	53.76	15280.186	38501.684
3541	53.76	10960.675	37743.863
10647	53.76	14295.132	35302.441
12239	53.76	15476.053	33590.871
12403	53.74	15387.783	36602.945
11719	53.74	14963.499	37417.039
12756	53.74	15518.197	37105.547
5054	53.72	11689.371	40302.344
12233	53.72	15434.795	33539.563
5271	53.72	11818.286	38201.035
29	53.72	8830.123	33848.031
3302	53.72	10733.96	38609.602
289	53.7	8743.099	37136.574
129	53.7	8925.652	35303.309
12114	53.7	15103.602	35792.5
1113	53.7	9422.716	38170.719
7665	53.7	12728.757	37539.387
269	53.68	8989.338	37025.27
[truncated: 7,005 more rows]
