# Supplementary material for: Insights on the Control of Yeast Single-Cell Growth Variability by Members of the Trehalose Phosphate Synthase (TPS) Complex
Source: Front Cell Dev Biol. 2021 Jan 28;9:607628. doi: 10.3389/fcell.2021.607628 (PMC7876269; doi:10.3389/fcell.2021.607628)
Supplement: Supplementary file 2 [file Data_Sheet_1.ZIP › final_code/input_datasets/overexpression3_Delta_TSL1_t1.csv]

Id	Area (µm²)	Centre X Position (µm)	Centre Y Position (µm)
47813	88.37	14485.961	34298.516
46747	84.06	14557.482	39315
45760	83.24	14363.938	36120.023
2449	81.05	8159.319	38565.395
17493	79.62	10375.217	36498.395
29606	78.01	12028.406	33842.266
34526	76.38	12839.498	39513.797
24406	76.34	11386.119	37350.59
36607	75.02	13009.74	35998.773
45243	74.58	14417.929	33747
45483	74.16	14289.6	34974.727
46952	73.18	14468.231	38341.824
33211	73.18	12623.836	34817.145
2860	72.91	8085.093	35750.617
31774	72.57	12362.861	38302.859
38976	72.14	13154.682	33333.148
7937	71.74	9008.12	35023.105
11325	71.49	9593.453	35448.758
5642	71.47	8572.346	34881.336
6435	71	8752.555	35425.504
38660	70.96	13163.743	35293.625
10090	70.84	9486.656	36252.52
7694	70.46	8921.385	35949.473
15777	70.23	10343.458	37024.121
17178	69.69	10523.193	35531.133
16323	69.35	10204.541	34953.82
40883	68.56	13657.039	38933.172
14085	68.49	10096.337	35865.941
39557	68.37	13520.467	35383.73
21221	68.16	10837.426	37917.031
20986	68.12	10961.383	37146.305
25247	67.82	11500.549	39564.09
40935	67.55	13571.067	38497.602
33596	67.34	12536.565	36527.246
13370	67.24	9882.614	33562.938
629	67.22	7794.51	35078.602
45645	66.99	14415.206	35747.113
46923	66.61	14443.347	38558.359
7676	66.32	8897.573	36193.477
41588	66.32	13725.176	35824.688
43453	66	13795.187	39254.262
42609	65.88	13794.607	35404.965
44359	65.84	14137.527	36479.395
37967	65.69	13219.835	38310.645
23292	65.69	11073.121	34527.992
28333	65.61	12062.727	39435.09
23980	65.59	11346.975	35489.992
28308	65.32	11993.188	39650.688
13960	64.87	10006.534	35440.523
32680	64.87	12368.626	34377.91
22312	64.87	11096.011	38215.527
26981	64.83	11795.142	34920.238
35622	64.54	12766.77	34624.969
18790	64.31	10700.131	38546.969
8996	64.21	9241.514	36317.273
40010	64.18	13384.59	37083.715
20468	64.06	10901.192	35325.211
15673	63.91	10256.875	37803.469
31365	63.77	12419.791	39719.668
34684	63.77	12875.94	38923.613
20984	63.68	10881.382	37138.465
21466	63.62	10882.545	38726.852
29937	63.6	12161.225	34486.805
28067	63.6	11751.69	39275.832
22560	63.52	11031.348	37472.906
24139	63.33	11385.981	36314.656
29940	63.26	12258.262	34507.133
12784	63.24	9813.101	36478.957
6845	63.16	8640.043	37502.074
46756	62.87	14575.473	39359.254
19553	62.59	10589.276	35732.77
38988	62.45	13298.361	33388.57
4063	62.43	8301.576	35768.961
43027	62.39	13873.059	37222.078
10524	62.28	9401.243	34337.57
12974	62.24	9915.528	35599.523
21801	61.84	11198.342	39769.449
46093	61.67	14230.141	37482.578
15958	61.63	10307.981	36507.668
28732	61.59	11942.769	38123.559
36548	61.53	13015.368	35848.84
11543	61.47	9495.521	36250.086
27453	61.42	11849.27	36956.594
6570	61.21	8761	35848.625
4977	60.9	8553.327	38260.531
1430	60.67	7664.575	37845.609
29405	60.65	11865.929	35225.422
22288	60.63	11201.586	38460.813
25046	60.63	11228.025	39730.789
21425	60.57	10807.679	38596.969
4844	60.57	8569.369	38958.137
36683	60.46	13000.829	36195.945
42676	60.44	13905.12	35732.367
45574	60.44	14410.858	35388.148
32055	60.34	12393.574	36866.602
16655	60.34	10225.821	33267.223
39447	60.32	13535.086	34897.762
21613	60.27	10925.924	39256.867
4113	60.13	8338.354	35999.105
23577	60.02	11251.828	33102.109
38928	60	13277.375	33731.133
20907	59.73	10842.774	36710.746
25293	59.62	11459.645	39401.52
35694	59.56	12727.837	34608.023
21161	59.46	10960.173	37706.516
28602	59.46	11993.164	38586.77
22852	59.33	11124.623	36295.273
40608	59.23	13457.028	39843.914
45651	59.21	14271.204	35777.645
36932	59.16	12945.229	37107.363
18958	59.14	10713.454	37921.379
44550	59.02	14109.281	35850.301
12903	59.02	9785.964	35960.535
33611	59.02	12688.433	36606.617
38422	58.91	13173.479	36246.457
14053	58.66	10047.73	35722.328
45920	58.66	14393.806	36794.738
14065	58.56	10052.94	35761.031
47998	58.52	14509.953	33192.5
25323	58.52	11444.918	39164.688
15716	58.41	10206.418	37650.957
21150	58.41	10983.132	37668.879
39400	58.39	13535.44	34644.059
34041	58.33	12548.752	38258.004
22444	58.26	11197.472	37683.289
41386	58.26	13780.894	36667.449
16305	58.18	10318.062	35177.973
32216	58.12	12323.206	36261.063
27759	58.1	11658.984	38074.113
6556	58.1	8756.244	35784.34
4417	58.03	8212.188	38241.855
29714	57.89	12058.498	33110.477
1290	57.85	7729.599	37270.027
22453	57.83	10995.362	37715.641
38169	57.68	13265.383	37358.625
36992	57.68	12934.654	37420.27
2656	57.6	8098.61	37118.98
22481	57.55	11033.462	37511.652
46349	57.47	14294.495	38749.105
3459	57.47	8222.562	33104.527
27228	57.45	11762.857	36048.703
34701	57.43	12868.737	38686.695
33433	57.43	12606.653	35839.406
29270	57.37	12057.869	35859.773
25858	57.32	11455.152	37269.074
14738	57.2	10106.613	38932.387
45049	57.18	14106.936	33342.254
35348	57.14	12921.3	36036.563
7584	57.13	9008.231	36399.48
35144	57.11	12712.984	36714.934
19394	57.07	10739.704	35977.508
29073	57.05	11971.005	36630.594
6042	57.03	8639.734	33353.316
21155	57.03	10914.04	37688.453
789	57.01	7819.839	35568.344
25731	56.97	11620.785	37779.867
8897	56.9	9127.48	35901.215
9933	56.86	9345.898	37210.223
13384	56.86	9856.943	33325.246
687	56.8	7802.949	35291.289
18581	56.8	10747.701	39410.98
5504	56.78	8632.247	35265.434
22871	56.78	11048.486	36337.605
19156	56.74	10771.21	37164.777
29206	56.65	12022.893	36193.859
16798	56.61	10546.364	33608.707
46135	56.34	14408.023	37611.172
44676	56.28	14041.276	35097.125
21408	56.24	10781.453	38534.852
44850	56.24	14192.786	34376.633
46100	56.21	14257.787	37507.027
32301	56.19	12302.017	35925.051
81	56.17	7725.818	33264.949
13298	56.17	9897.788	34041.035
26698	56.11	11837.86	33074.363
32269	56.07	12314.713	36144.594
8928	56.07	9107.781	36032.215
14862	56.05	10093.8	39298.813
26774	55.94	11823.766	33729.379
40981	55.92	13691.889	38375.871
32052	55.92	12368.773	37182.5
9006	55.92	9155.904	36391.383
19568	55.8	10638.22	35474.121
38576	55.75	13258.708	35851.457
8113	55.71	8988.322	34071.109
15500	55.59	10301.044	38443.422
13818	55.55	9962.17	34794.27
31524	55.48	12345.152	39063.344
27111	55.42	11691.265	35515.719
6446	55.4	8697.491	35478.461
37294	55.38	13044.717	38666.367
1051	55.38	7953.173	36267.84
19576	55.32	10632.076	35510.797
28327	55.27	12008.514	39729.711
21548	55.23	10956	38975.309
16324	55.13	10170.448	34953.855
46409	55.08	14222.278	38940.43
18542	55.06	10711.986	39592.746
24411	55.04	11298.245	37370.402
269	55.02	7965.442	33901.637
37195	54.98	13128.023	38265.773
32454	54.92	12490.872	35727.336
20650	54.87	10954.593	35779.105
33501	54.85	12578.111	36150.656
31052	54.85	12153.372	39075.242
21016	54.81	10922.592	37232.957
4181	54.79	8294.624	36280.777
12192	54.75	9907.432	39995.996
36200	54.73	12964.711	34181.816
31081	54.73	12124.153	39181.898
12329	54.71	9764.69	39028.086
26303	54.71	11565.457	35288.715
25525	54.69	11425.836	38360.793
24176	54.64	11301.939	36420.363
45636	54.58	14218.965	35708.164
11213	54.5	9539.641	35029.184
6448	54.48	8655.405	35482.977
27502	54.48	11656.237	37136.102
8808	54.42	9098.462	35592.508
5967	54.42	8598.372	33061.129
22798	54.35	11151.257	36444.813
8014	54.27	9058.327	34754.422
41250	54.25	13630.657	37318.477
5484	54.21	8569.737	35529.164
13026	54.16	9729.071	35491.914
30602	54.14	12227.137	37278.68
40706	54.02	13762.4	39661.023
28415	54	12065.732	39118.551
38157	53.96	13169.816	37644.074
6002	53.96	8637.996	33087.254
36472	53.93	13026.355	35530.801
3036	53.91	8103.616	35380.988
20992	53.77	10977.982	37164.43
39416	53.77	13537.374	34711.031
15645	53.73	10297.805	37670.969
12369	53.72	9880.662	38870.781
33678	53.7	12651.974	36880.125
43114	53.56	13848.416	37670.141
19363	53.52	10775.096	36153.652
40601	53.33	13368.656	39813.273
40498	53.33	13550.306	39384.727
38124	53.29	13176.509	37808.02
18711	53.29	10672.185	38631.406
3085	53.28	8185.761	35249.406
17259	53.22	10388.389	35689.117
8798	53.18	9073.496	35552.551
1665	53.1	7749.156	38424.238
33452	53.01	12702.928	35917.473
3768	53.01	8374.832	34737.18
25742	52.99	11607.082	37821.367
1879	52.99	7850.536	38991.543
6789	52.97	8845.013	36931.852
35000	52.97	12887.414	37349.508
17191	52.97	10525.567	35589.898
30357	52.97	12199.597	36375.316
25391	52.95	11563.161	38801.035
24392	52.93	11252.35	37312.281
13946	52.91	9926.312	35390.719
34011	52.87	12526.77	38153.313
21019	52.85	10814.415	37262.793
13318	52.83	9753.926	33846.926
45167	52.82	14247.401	33270.164
17215	52.8	10547.77	35650.406
34442	52.74	12893.413	39793.555
29042	52.66	11957.515	36554.223
16105	52.66	10245.516	36043.043
42077	52.62	13647.089	33476.453
33017	52.6	12515.444	33741.484
41286	52.59	13643.828	36860.16
28341	52.57	11906.424	39477.008
5500	52.55	8457.509	35260.746
30395	52.53	12251.716	36570.258
45423	52.51	14313.182	34606.938
37036	52.47	12946.832	37589.859
26123	52.47	11476.308	36291.938
46547	52.39	14391.122	39609.719
32952	52.37	12661.596	33326.543
23196	52.36	11052.76	35246.719
7894	52.36	9059.319	35168.551
27827	52.32	11666.469	38313.027
32936	52.26	12624.411	33253.676
10489	52.22	9376.945	34449.227
38618	52.13	13254.52	35713.906
43426	52.11	13943.273	39179.715
5913	52.11	8435.247	33342.371
16349	51.99	10157.364	35086.277
24767	51.92	11415.226	38793.02
43887	51.9	14143.544	38638.188
45254	51.86	14283.211	33834.512
42272	51.82	13927.55	33779.902
1374	51.82	7657.049	37647.617
15160	51.82	10295.265	39578.438
5370	51.8	8481.471	35852.613
30745	51.76	12118.447	37852.414
46732	51.74	14552.879	39543.461
27794	51.65	11824.196	38185.98
21463	51.63	10959.996	38722.773
19067	51.63	10777.517	37361.379
15065	51.55	10297.243	39978.414
3299	51.51	8099.966	33673.727
34910	51.49	12744.148	37668.047
369	51.46	7789.436	34323.063
1983	51.46	7840.197	39287.492
17222	51.4	10435.879	35665.352
7700	51.34	8941.125	35986.328
10025	51.32	9450.338	36543.539
22860	51.28	11039.826	36313.445
18012	51.26	10484.433	38742.543
42348	51.24	13930.848	34177.629
24761	51.23	11411.035	38777.727
24202	51.17	11362.64	36484.887
22721	51.17	11025.16	36847.195
15682	51.11	10201.247	37511.797
31263	51.11	12469.24	39772.004
28378	51.07	11969.898	39288.863
11398	51.03	9500.055	35676.508
31407	51.03	12373.177	39589.273
41971	50.96	13573.242	33840.238
18767	50.94	10742.268	38473.57
24968	50.88	11265.653	39473.621
36803	50.88	13088.46	36563.516
28226	50.86	11684.037	39938.301
15424	50.86	10231.413	38509.531
37766	50.84	13236.294	39120.449
37274	50.8	12990.327	38620.723
518	50.78	7976.381	34744.285
21336	50.77	10899.603	38316.191
21555	50.73	10896.42	38997.465
18089	50.73	10514.521	39005.484
2593	50.73	8111.268	37663.102
19253	50.71	10760.661	36421.691
24140	50.67	11418.273	36318.887
27485	50.67	11794.932	37099.844
16918	50.55	10367.628	34390.18
19218	50.55	10705.557	36577.305
28693	50.55	12052.239	38258.703
28230	50.54	11803.675	39973.469
38828	50.54	13351.949	34362.359
46546	50.5	14284.824	39606.484
38870	50.5	13249.456	34004.348
19164	50.46	10761.467	36887.629
7612	50.44	8960.223	36226.098
45537	50.4	14262.106	35216.074
38171	50.4	13200.451	37359.27
25218	50.38	11618.231	39748.113
31815	50.33	12390.755	37830.734
5231	50.33	8604.552	36221.777
25641	50.29	11595.613	38144.07
16048	50.29	10276.12	36151.23
29576	50.25	11995.319	33989.602
42757	50.23	13975.645	36000.07
21843	50.21	11092.113	39922.543
22401	50.19	11019.363	37874.949
33044	50.15	12581.737	33916.563
38997	50.13	13171.732	33425.727
29565	50.11	11967.684	34225.391
25721	50.1	11582.965	37744.031
20145	50.1	10947.777	33386.406
34706	50.08	12791.039	38694.781
617	50.02	7914.932	35047.117
18135	50	10402.687	39169.77
15518	50	10250.234	38173.875
18281	50	10439.202	39570.227
29626	49.98	11963.411	33694.695
24803	49.98	11334.841	38916.875
33474	49.96	12585.232	36008.063
19250	49.96	10693.683	36417.004
5670	49.94	8562.276	34665.453
31313	49.94	12309.207	39971
31734	49.79	12417.426	38452.832
46017	49.79	14310.963	37154.352
22380	49.75	11185.293	38136.234
47919	49.73	14498.071	33937.652
44201	49.71	14139.529	37312.012
34445	49.71	12905.644	39806.801
11552	49.69	9683.053	36274.941
46549	49.67	14339.473	39625.305
26824	49.65	11785.026	34076.594
28503	49.64	12025.097	38823.094
42062	49.62	13610.345	33388.344
26679	49.6	11569.637	33105.598
38384	49.52	13308.47	36383.238
6569	49.46	8654.586	35842.395
8074	49.46	8868.835	34210.09
10807	49.42	9281.949	33131.949
33608	49.42	12547.552	36571.945
25095	49.41	11212.16	39915.059
17664	49.39	10560.741	37197.785
8861	49.37	9070.508	35705.023
23936	49.35	11419.732	35299.332
38392	49.33	13318.491	36447.941
29255	49.29	11872.242	35751.879
34514	49.29	12821.368	39751.219
24855	49.27	11402.363	39098.09
1864	49.25	7743.195	38957.5
34434	49.18	12864.494	39770.027
33018	49.16	12638.755	33749.523
33540	49.14	12518.567	36292.301
12867	49.14	9758.436	36130.496
43893	49.12	14000.216	38684.23
17121	49.12	10475.725	35327.145
41575	49.12	13776.038	35769.641
40300	49.1	13449.172	38396.82
18420	49.1	10568.227	39860.215
31454	48.98	12418.479	39128.313
40947	48.95	13640.554	38544.949
15950	48.93	10178.84	36488.246
42989	48.91	13972.725	37055.754
47971	48.87	14502.37	33624.52
20962	48.83	10921.181	37074.898
34002	48.83	12681.216	38104.969
13851	48.81	10096.865	35001.168
19562	48.79	10658.018	35454.5
43914	48.79	14093.9	38765.332
30454	48.75	12110.321	36778.762
26849	48.75	11739.262	34178.953
33520	48.7	12501.439	36220.039
28667	48.68	12015.357	38162.895
32115	48.68	12420.015	36838.422
14589	48.68	9939.298	38334.902
31830	48.68	12490.03	37877.527
30594	48.56	12167.038	37257.344
17267	48.52	10552.774	35730.105
31630	48.51	12493.367	38752.063
23199	48.45	11060.754	34950.863
31134	48.45	12135.428	39399.813
45609	48.45	14379.155	35544.414
44287	48.35	14039.052	36754.047
11553	48.33	9654.418	36279.723
16673	48.31	10322.353	33042.074
13576	48.31	10067.429	33263.711
33507	48.29	12510.875	36167.695
30886	48.26	12255.08	38453.91
31393	48.22	12468.411	39521.18
20522	48.22	10937.386	35480.992
36934	48.14	13011.136	37127.555
33269	48.12	12598.964	35063.586
27245	48.12	11686.323	36134.359
21097	48.1	10812.581	37512.16
37705	48.05	13327.82	39439.344
31019	48.01	12142.317	38955.227
40858	47.99	13646.407	38820.793
1188	47.99	7905.412	36833.688
29388	47.95	11855.416	35139.844
16000	47.93	10293.018	36326.383
10002	47.93	9359.032	36731.027
41652	47.91	13609.576	35687.797
3704	47.91	8298.617	34377.996
5947	47.89	8419.525	33251.691
41530	47.85	13639.468	35909.438
36171	47.83	13021.818	34016.516
30703	47.83	12232.784	37664.977
16107	47.83	10315.208	36050.195
11563	47.8	9629.858	36304.063
16223	47.78	10261.196	35439.09
26320	47.74	11554.704	35383.125
24269	47.72	11235.806	36799.719
1538	47.6	7928.792	38119.91
23943	47.6	11248.993	35325.738
22406	47.55	11175.931	37897.434
7667	47.55	8903.398	36143.523
22533	47.55	11076.944	37386.656
41284	47.51	13654.977	37173.289
19006	47.49	10762.173	37819.563
5428	47.49	8454.533	35645.012
25382	47.43	11566	39089.719
10033	47.41	9462.554	36578.281
11536	47.37	9606.523	36212.922
2376	47.37	8175.517	39097.922
43933	47.3	14027.688	38525.633
1715	47.28	7663.217	38542.168
12829	47.28	9829.14	36308.699
4101	47.24	8403.125	35930.867
27727	47.2	11840.853	37950.578
10969	47.18	9677.652	33769.293
5138	47.11	8526.481	36771.754
47504	47.11	14627.521	36198.934
18272	47.07	10525.546	39553.691
8993	47.03	9265.246	36304.199
3776	47.01	8268.131	34757.063
9306	46.99	9242.807	38856.402
2240	46.97	8000.974	39696.215
40487	46.93	13354.68	39336.41
37908	46.92	13283.008	38637.629
15589	46.84	10239.139	38060.117
43091	46.82	13940.265	37555.254
10313	46.78	9451.67	35493.246
34980	46.76	12899.292	37605.289
20748	46.69	10821.366	36157.117
22513	46.67	11100.617	37647.836
6743	46.61	8648.02	36577.129
14413	46.59	10134.081	37587.453
13874	46.59	10069.08	35075.941
12355	46.59	9787.656	38814.355
19038	46.55	10579.793	37569.996
33705	46.53	12498.343	36980.957
36341	46.51	13105.59	34910.539
27006	46.51	11830.015	35034.82
1628	46.51	7758.3	38330.508
591	46.49	7786.769	34965.723
13762	46.47	10009.572	34463.184
1701	46.46	7642.038	38477.305
41594	46.42	13585.24	35844.984
26792	46.42	11682.481	33915.234
5530	46.38	8533.825	35363.375
8396	46.32	9107.794	33397.82
35966	46.3	12824.442	33277.609
8984	46.28	9120.582	36277.008
27356	46.26	11690.951	36574.043
37527	46.26	13064.275	39603.695
44382	46.21	14146.482	36287.078
38362	46.21	13310.366	36619.984
29151	46.21	12056.127	36257.551
27508	46.17	11831.151	37153.586
27486	46.15	11636.929	37107.426
8683	46.15	9212.654	35039.305
929	46.13	7650.23	35849.746
29283	46.11	11950.115	35591.059
43079	46.11	13913.01	37514.957
5275	46.09	8457.899	36090.145
45886	46.07	14413.255	36673.215
22002	46.05	11126.82	39406.008
47488	46.01	14622.738	36144.277
36184	46.01	12986.3	34100.148
15948	46	10280.446	36484.148
15949	46	10165.474	36487.941
37224	45.98	13019.368	38402.637
12272	45.98	9859.687	39400.727
20745	45.98	10991.499	36150.832
28554	45.96	11869.137	38719.66
17078	45.94	10362.456	35125.938
23555	45.9	11367.725	33016.688
33851	45.8	12614.515	37494.059
11463	45.73	9702.985	35942.324
17815	45.73	10497.139	38108.469
31512	45.73	12413.77	38997.086
39746	45.73	13449.063	35983.91
19255	45.69	10569.136	36429.395
23822	45.69	11381.078	34734.652
38879	45.67	13263.311	34053.934
41894	45.65	13681.012	34380
2179	45.65	7766.267	39977.227
41150	45.65	13782.983	37872.289
39028	45.59	13176.888	33288.695
29380	45.57	11960.378	35107.535
22836	45.55	11160.847	36233.93
21936	45.54	11081.662	39497.672
18224	45.52	10419.025	39446.523
22732	45.5	11048.575	36554.461
4085	45.46	8356.479	35876.129
851	45.46	7945.819	35631.965
42673	45.46	13901.912	35708.059
39998	45.44	13465.098	37032.125
2464	45.4	8184.443	38626.516
44851	45.4	14054.05	34382.063
27236	45.38	11742.372	36087.914
12121	45.31	9703.353	39674.836
28873	45.29	12033.626	37446.477
40842	45.29	13695.452	39053.379
11275	45.27	9663.331	35268.84
28427	45.27	12022.632	39158.898
7425	45.27	8971.225	37715.066
12942	45.25	9770.66	35807.453
13973	45.25	9964.312	35497.289
25751	45.23	11624.485	37545.469
40967	45.23	13705.445	38316.5
31435	45.23	12420.584	39350.531
8945	45.19	9231.704	36142.57
17973	45.17	10525.961	38661.023
37529	45.15	12957.059	39625.785
9394	45.15	9140.677	39177.223
30599	45.11	12174.31	37267.563
34115	45.08	12592.319	38623.238
47233	45.08	14439.857	37122.98
4120	45.08	8289.35	36024.074
29342	45.04	11960.798	35558.059
15974	45.04	10137.809	36221.816
7383	45.04	8878.364	38243.32
21162	45.04	10834.981	37715.219
18259	45.02	10521.323	39525.324
20334	45	10933.584	34709.867
35502	44.98	12796.389	35270.453
39175	44.98	13533.454	33653.281
33631	44.96	12544.42	36686.07
41157	44.96	13640.55	37525.949
15201	44.96	10331.135	39394.191
6975	44.96	8744.848	38823.688
44318	44.96	14100.292	36630.023
5623	44.96	8488.723	34781.613
34546	44.96	12907.847	39282.719
19587	44.94	10609.787	35545.543
44019	44.92	14079.381	38269.836
30159	44.92	12188.018	35629.16
22748	44.92	11167.272	36608.098
8877	44.92	9246.789	35817.063
16203	44.9	10292.183	35683.547
35312	44.9	12819.675	36163.656
43219	44.88	13924.684	38194.938
27511	44.88	11688.589	37172.125
12302	44.87	9750.317	39216.094
43837	44.85	13999.277	39014.867
10835	44.85	9639.615	33110.051
8261	44.85	9009.224	33170.227
7462	44.83	9024.237	37395.605
14962	44.83	9990.167	39697.973
24084	44.83	11323.145	36135.195
46120	44.79	14393.255	37564.82
22812	44.75	10996.863	36491.242
40287	44.75	13539.279	38311.813
16928	44.71	10433.37	34426.281
44889	44.67	14180.144	34261.742
36349	44.65	12977.155	34952.227
12866	44.65	9856.575	36119.371
33109	44.64	12708.815	34320.949
5763	44.64	8592.051	34164.426
25169	44.64	11458.639	39973.281
42162	44.64	13843.833	33117.508
21867	44.62	11180.727	40009.004
17193	44.6	10551.559	35594.121
44387	44.6	14012.337	36307.973
12851	44.58	9826.965	36358.82
755	44.56	7649.543	35477.117
21717	44.54	10884.078	39640.57
38143	44.54	13182.663	37580.313
5590	44.52	8497.137	34967.672
22470	44.52	11180.989	37790.105
30402	44.52	12251.848	36593.016
17949	44.5	10469.112	38567.645
39512	44.48	13433.556	35160.84
21973	44.44	11093.683	39309.883
33699	44.44	12584.71	36969.766
23635	44.44	11386.596	33453.488
8745	44.41	9261.263	35296.813
3834	44.41	8214.49	35025.305
34473	44.39	12762.231	39960.922
25295	44.39	11476.575	39410.578
47295	44.33	14523.177	36763.098
19061	44.33	10761.476	37660.121
17514	44.33	10406.307	36572.426
34497	44.33	12806.095	39672.891
11249	44.29	9554.647	35152.324
30885	44.29	12228.753	38450
25568	44.27	11606.083	38180.289
23991	44.27	11315.324	35570.16
451	44.25	7965.418	34554.766
18641	44.21	10701.462	39001.668
45939	44.19	14314.277	36883.043
35259	44.16	12881.042	36230.195
39905	44.14	13501.603	36691.957
4870	44.12	8606.062	39090.566
43828	44.12	14042.021	38950.336
29005	44.1	11862.606	36770.746
25638	44.1	11569.538	38128.938
33469	44.06	12622.49	35978.648
25071	44.06	11298.758	39818.84
46767	44.02	14620.496	39396.324
21818	44	11167.21	39838.637
24277	44	11285.882	36882.543
20359	43.98	10901.115	34869.578
42479	43.95	13846.292	34792.82
14399	43.95	10122.99	37544.535
39485	43.91	13433.142	35041.258
8593	43.91	9099.094	34515.422
23975	43.91	11369.957	35476.324
34061	43.89	12616.629	38354.242
44352	43.89	14097.87	36437.176
31014	43.87	12131.877	38937.797
13920	43.85	9965.315	35294.949
9529	43.85	9407.419	39755.301
30916	43.85	12238.952	38559.719
38253	43.72	13164.087	37072.199
22775	43.7	11060.229	36397.973
15858	43.7	10304.106	36806.465
14493	43.7	9995.386	38060.348
40259	43.68	13385.388	38151.637
22094	43.66	11026.832	39071.645
4547	43.66	8394.039	39001.18
342	43.64	7979.293	34193.902
27423	43.62	11737.262	36812.59
41847	43.58	13714.098	34502.832
12856	43.58	9733.44	36061.164
26224	43.56	11463.414	35657.668
41461	43.56	13649.794	36352.07
15173	43.56	10259.017	39312.422
1556	43.56	7936.859	38156.477
27256	43.54	11779.687	36171.434
28702	43.54	12049.341	38291.145
24905	43.54	11291.802	39246.391
3784	43.52	8311.511	34782.094
35153	43.52	12875.994	36741.598
25248	43.52	11541.543	39565.012
4087	43.52	8315.805	35881.625
29381	43.51	12039.324	35108.777
33438	43.49	12531.877	35856.785
2540	43.49	8105.067	38124.176
21375	43.47	10977.168	38421.352
40215	43.45	13566.472	37970.684
37258	43.45	13028.408	38533.301
21952	43.45	11090.931	39561.98
22340	43.45	11011.615	37997.309
11222	43.43	9655.233	35067.043
1916	43.43	7889.188	39090.574
42810	43.43	13986.61	36240.141
10563	43.43	9465.833	34222.23
46982	43.41	14600.381	38532.98
11763	43.35	9646.016	37689.609
7704	43.33	8958.271	36009.094
20360	43.33	10929.554	34870.707
22418	43.31	11133.696	37928.598
18024	43.31	10395.74	38794.559
18104	43.29	10550.644	39066.629
43124	43.28	13841.63	37730.797
13253	43.26	9786.41	34394.219
39281	43.22	13453.183	34180.289
20784	43.2	10913.471	36316.605
25069	43.2	11213.878	39809.512
8288	43.18	8953.03	33034.219
16990	43.16	10407.046	34742.898
47551	43.12	14480.879	36037.434
3473	43.12	8413.801	33159.922
32203	43.08	12304.998	36530.211
34518	43.08	12922.256	39447.305
13149	43.08	9852.106	35077.07
32802	43.06	12343.148	33594.258
36003	43.05	12906.3	33141.824
41022	43.05	13767.817	38255.387
7983	43.05	8966.845	34914.223
10029	43.03	9450.881	36559.063
46773	43.03	14494.8	39116.871
40989	43.01	13715.471	38404.094
3002	42.99	8048.063	35546.871
29575	42.99	12053.641	33986.148
24305	42.97	11404.53	37008.402
28720	42.97	11895.049	38044.395
42708	42.95	13861.348	35846.898
30340	42.95	12118.806	36276.645
32681	42.93	12317.174	34379.809
27608	42.91	11642.402	37499.027
25093	42.89	11339.081	39904.711
26406	42.89	11426.866	34814.203
18852	42.87	10773.188	38150.195
41443	42.87	13760.309	36279.738
24648	42.85	11235.868	38283.324
10986	42.85	9575.583	33883.719
20064	42.83	10758.861	33132.941
33690	42.83	12578.78	36940.895
37437	42.83	13086.06	39285.746
12663	42.82	9870.35	37330.438
12430	42.76	9807.104	38539.504
45789	42.74	14268.387	36267.754
18653	42.74	10721.151	39036.641
41697	42.66	13623.871	35275.074
12622	42.62	9859.46	37631.215
47536	42.62	14502.338	35988.324
35131	42.6	12900.436	36981.016
20440	42.59	10796.317	35236.723
42659	42.57	13858.099	35652.551
16904	42.57	10540.723	34256.395
44539	42.53	14196.685	35807.957
11453	42.51	9541.428	35915.781
44279	42.51	14035.697	36719.137
17977	42.51	10503.995	38669.934
15394	42.49	10332.059	38716.977
43310	42.45	13932.591	38605.219
1340	42.45	7918.465	37506.914
8006	42.45	8992.486	34710.605
40185	42.45	13361.801	37854.902
30919	42.39	12168.314	38565.027
37051	42.37	13009.927	37649.141
15782	42.37	10328.603	37056.645
42394	42.36	13975.062	34399.727
35479	42.34	12841.955	35526.645
19928	42.34	10639.997	33724.223
38616	42.3	13242.57	35710.598
12381	42.28	9800.864	38930.805
20918	42.28	10946.07	36784.73
14666	42.28	10076.257	38654.117
26353	42.26	11625.842	35205.074
16774	42.24	10421.811	33319.234
21987	42.24	11062.396	39348.164
43949	42.24	14135.476	38597.137
22793	42.24	11181.637	36429.688
22869	42.24	10999.615	36333.551
40662	42.22	13756.181	39843.676
9324	42.22	9124.031	38929.547
38005	42.2	13257.679	38172.988
45507	42.2	14304.032	35043.828
36343	42.2	13007.873	34918.09
38037	42.18	13318.093	38040.438
16718	42.18	10560.426	33049.613
10161	42.15	9356.007	36177.031
26443	42.15	11536.868	34723.484
38721	42.15	13190.502	34772.406
16574	42.13	10177.866	33686.621
41228	42.13	13685.038	37219.316
37864	42.13	13343.92	39094.711
32612	42.11	12319.44	34927.016
21677	42.11	10910.265	39476.953
19342	42.11	10700.278	36064.516
21585	42.09	10987.683	39145.426
32919	42.07	12544.31	33149.379
43209	42.03	13927.495	38130.848
45285	42.03	14238.947	33995.16
33761	42.03	12620.272	37177.551
21574	42.03	10987.688	39078.168
29880	42.01	12103.539	34217.188
32383	42.01	12468.748	35831.84
12406	42.01	9829.593	38471.738
41758	41.97	13594.259	34946.164
24322	41.97	11388.559	37094.949
37745	41.92	13348.051	39320.973
33220	41.92	12608.568	34850.941
29573	41.9	11921.343	33966.93
34167	41.9	12680.805	38915.313
35014	41.9	12885.845	37406.387
678	41.9	7913.125	35269.574
11607	41.82	9646.545	36454.313
1870	41.82	7835.435	38974.73
40419	41.82	13454.606	38942.68
32240	41.78	12424.6	36345.688
23811	41.78	11246.496	34653.012
3106	41.74	8159.61	35085.5
45025	41.72	14122.221	33561.73
30971	41.7	12086.06	38769.016
21556	41.69	10878.61	39006.359
2804	41.69	8088.068	36083.348
28002	41.61	11685.757	39019.035
26032	41.59	11539.492	36648.598
35438	41.57	12821.889	35657.945
19477	41.57	10723.877	35632.277
5340	41.57	8500.565	36021.848
12059	41.57	9543.002	39376.93
4260	41.55	8384.616	36883.766
18431	41.55	10642.598	39894.629
40302	41.55	13409.425	38398.184
16293	41.53	10231.222	35096.875
8857	41.53	9262.359	35677.941
17924	41.53	10490.126	38496.18
10780	41.51	9343.843	33020.715
44510	41.49	14160.73	36025.152
38899	41.49	13329.256	33805.73
7597	41.49	8986.235	36472.453
1749	41.49	7718.827	38647.902
28162	41.49	11722.518	39688.191
33025	41.47	12585.583	33775.809
22882	41.46	11206.544	36364.996
43772	41.46	14205.715	39337.379
18782	41.46	10702.191	38515.441
9218	41.44	9114.362	38132.262
27241	41.44	11704.931	36120.039
32474	41.42	12416.1	35519.332
19248	41.4	10603.647	36402.926
21917	41.4	11026.174	39749.813
39348	41.4	13443.286	34444.125
20043	41.34	10583.05	33072.82
12923	41.32	9909.958	36055.152
6851	41.3	8782.421	37559.613
16041	41.3	10280.156	36125.094
758	41.26	7924.454	35491.656
14825	41.26	9926.646	39172.57
44001	41.26	14123.33	38172.387
17696	41.24	10536.264	37366.816
22417	41.24	11105.342	37926.98
17451	41.24	10366.819	36345.992
35357	41.24	12869.931	35739.527
14239	41.21	10061.246	36462.742
30883	41.21	12200.305	38443.266
31772	41.21	12392.034	38291.555
2282	41.19	8167.082	39287.113
47261	41.19	14502.815	36937.199
27448	41.15	11852.247	36929.348
30676	41.15	12216.127	37530.906
5669	41.15	8576.505	34660.598
22794	41.13	11187.286	36436.195
37124	41.13	13045.106	37990.07
21542	41.11	10868.657	38956.773
29554	41.11	11883.733	34154.977
36287	41.11	13012.11	34714.461
17385	41.09	10502.277	36093.523
27503	41.07	11708.749	37135.668
26108	41.05	11623.484	36226.566
8846	41.01	9270.144	35652.105
36638	41.01	12965.598	36095.379
1118	41.01	7944.141	36532.82
4964	41	8433.807	38441.762
47065	41	14549.704	37702.754
20975	40.98	10886.394	37117.277
21056	40.94	10889.162	37367.063
37606	40.94	12988.911	39925.691
40992	40.94	13608.856	38417.547
17706	40.92	10450.91	37409.152
10342	40.9	9488.498	35296.727
30654	40.88	12092.828	37472.043
10172	40.86	9457.253	36212.848
42116	40.86	13628.969	33048.629
34703	40.86	12910.09	38692.492
17967	40.86	10352.227	38650.535
32235	40.8	12445.772	36325.777
30770	40.8	12265.573	37933.695
18163	40.8	10553.431	39254.344
46085	40.78	14386.188	37421.516
34856	40.78	12843.877	38060.23
24717	40.78	11363.863	38605.199
14142	40.77	9959.703	36132.508
35549	40.77	12919.977	35138.691
20719	40.77	10834.342	36071.824
486	40.75	7642.806	34659.801
47240	40.75	14546.919	37160.648
27249	40.75	11658.935	36145.215
11905	40.75	9683.347	38614.813
25026	40.75	11236.183	39658.977
35095	40.73	12812.334	37155.621
38641	40.73	13182.448	35500.102
13968	40.71	10098.812	35471.215
15984	40.69	10322.589	36262.883
22574	40.69	11156.257	37213.324
30777	40.67	12235.598	37960.656
43843	40.67	13997.659	39063.16
26826	40.63	11686.262	34098.578
10344	40.61	9349.761	35314.668
20889	40.61	10838.584	36643.688
5072	40.61	8556.909	37260.945
40213	40.61	13543.685	37960.879
1661	40.61	7746.704	38412.473
42540	40.59	13937.101	35047.234
10869	40.59	9559.837	33233.949
22292	40.57	11036.016	38156.188
44733	40.57	14017.628	35021.324
19850	40.56	10630.316	34168.031
5367	40.54	8491.124	35835.57
32322	40.52	12429.654	36031.566
27307	40.5	11731.395	36372.863
25968	40.5	11573.435	36727.672
17628	40.5	10386.788	37024.93
15150	40.48	10200.097	39552.035
136	40.48	7793.077	33472.516
14894	40.48	10116.166	39417.352
10578	40.46	9441.589	33991.008
44120	40.46	14132.612	37773.98
42908	40.46	13921.814	36686.566
47974	40.46	14484.607	33325.699
42951	40.46	13940.268	36865.859
32509	40.44	12428.936	35395.391
14168	40.44	10121.407	36211.148
46972	40.44	14637.472	38426.91
32138	40.42	12418.68	36595.598
39788	40.38	13489.035	36167.91
15021	40.38	10035.12	39983.602
12584	40.34	9869.683	37725.043
46858	40.34	14511.785	38910.375
4050	40.33	8330.028	35727.727
25896	40.33	11628.984	37089.848
40945	40.31	13730.05	38540.402
7941	40.31	8862.932	35047.07
42044	40.31	13596.801	33583.648
13103	40.29	9873.755	35185.031
17416	40.29	10428.065	36246.938
38685	40.29	13299.197	35134.52
24779	40.27	11276.791	38833.148
1885	40.27	7806.336	39001.961
15576	40.25	10338.972	37997.598
2828	40.23	8172.766	35906.32
35711	40.23	12894.33	34379.934
41089	40.19	13722.637	37928.891
5794	40.19	8548.836	34023.91
18727	40.19	10744.229	38672.469
37197	40.19	13075.471	38272.293
5548	40.19	8520.209	35104.434
44805	40.17	14128.09	34467.953
34765	40.17	12884.147	38311.32
17498	40.15	10392.557	36508.219
7601	40.1	9041.281	36491.039
40511	40.1	13562.447	39440.773
25505	40.1	11564.278	38590.359
36641	40.1	12948.665	36098.211
3005	40.1	8023.134	35550.102
27928	40.08	11702.394	38755.32
19138	40.06	10569.053	37073.637
5443	40.04	8621.609	35727.66
46726	40.04	14563.079	39520.191
47353	40.04	14515.774	36690.957
21879	40.02	11157.547	39629.961
43822	39.98	14175.883	39234.73
28270	39.94	11867.631	39869.715
10559	39.94	9453.244	34195.086
1319	39.94	7927.596	37419.191
22763	39.9	11185.404	36687.637
21921	39.88	11200.851	39441.477
21694	39.88	10935.57	39531.441
40244	39.87	13410.564	38093.957
2622	39.83	8049.025	37201.332
16165	39.83	10313.941	35589.363
1721	39.83	7751.684	38553.047
13352	39.81	9821.563	33707.945
34116	39.81	12652.527	38625.832
5584	39.81	8551.349	34935.27
44649	39.81	14149.702	35318.035
23666	39.79	11415.031	33812.531
14077	39.79	9969.918	35810.07
12495	39.77	9878.09	38418.539
22254	39.73	11184.21	38319.133
28823	39.73	11954.522	37562.18
680	39.71	7981.499	35273.086
1468	39.69	7715.949	37917.742
6105	39.69	8756.603	33590.707
15763	39.69	10258.674	37280.348
14675	39.69	9947.333	38702.805
37022	39.67	13087.467	37532.887
36097	39.67	13034.861	33515.5
24531	39.65	11422.289	37851.875
27507	39.65	11689.364	37151.059
28481	39.64	12041.985	39038.305
20347	39.64	10993.344	34801.227
44401	39.56	14212.161	36071.688
360	39.56	7692.459	34277.656
4586	39.56	8252.367	39152.285
5369	39.54	8551.855	35852.93
10157	39.54	9456.884	36171.43
32539	39.52	12491.835	35183.879
3387	39.52	7998.355	33435.047
36690	39.52	13034.722	36212.523
44622	39.52	14076.887	35530.078
42903	39.52	13973.556	36664.699
44464	39.5	14182.135	35959.801
21703	39.5	10967.332	39576.547
199	39.5	7930.524	33708.223
26316	39.5	11588.472	35353.242
21153	39.48	10808.413	37682.242
26811	39.46	11802.784	34018.402
3374	39.44	8027.327	33328.777
15617	39.44	10176.21	37871.059
41043	39.42	13732.87	37995.758
40620	39.41	13523.361	39893.777
4117	39.41	8376.786	36013.336
3129	39.39	8087.016	34913.727
24686	39.39	11404.046	38462.512
42242	39.39	13790.497	33581.406
39947	39.39	13379.2	36856.281
20823	39.37	10908.523	36456.449
46836	39.35	14481.533	38796.668
28877	39.33	11998.974	37468.098
7569	39.31	8977.225	36633.391
45544	39.31	14258.246	35239.91
22013	39.31	11167.255	39123.629
23927	39.29	11246.619	35246.699
25934	39.29	11517.344	36928.109
16473	39.29	10150.2	34404.273
25127	39.29	11614.646	39811.035
30479	39.27	12221.187	36848.43
20322	39.27	10931.216	34634.449
23844	39.27	11320.403	34906.063
47579	39.25	14628.232	35865.301
22850	39.25	11191.573	36287.047
7851	39.25	8863.786	35295.422
47627	39.25	14507.734	35454.238
40834	39.25	13695.6	39007.805
20075	39.25	10565.623	33147.707
4643	39.23	8334.416	39490.902
47262	39.23	14495.511	36938.832
17216	39.23	10526.859	35650
18786	39.23	10734.967	38536.723
24549	39.21	11233.468	37919.461
4802	39.21	8508.21	39382.676
22039	39.21	11017.872	39234.551
2499	39.21	8033.88	38180.398
33991	39.21	12518.481	38062.738
19801	39.19	10685.359	34559.301
36265	39.18	13017.721	34589.508
9976	39.18	9375.442	37166.766
35258	39.12	12901.805	36226.141
10081	39.12	9277.357	36225.688
25363	39.12	11626.685	38983.5
31125	39.1	12099.59	39357.832
25456	39.1	11441.178	38726.664
32502	39.08	12410.731	35359.336
11283	39.08	9653.335	35280.203
27734	39.08	11708.956	37959.887
33365	39.06	12578.439	35589.379
44413	39.06	14190.726	36104.578
62	39.06	7881.26	33186.586
40063	39.06	13428.995	37305.402
36821	39.04	12960.416	36646.031
23830	39.04	11336.092	34819.027
27442	39.04	11832.854	36890.363
38265	39.04	13310.545	37120.727
33480	39.04	12554.962	36052.59
43498	39.02	13939.223	39459.652
15267	39.02	10227.945	39254.02
34213	39.02	12629.312	39090.059
7927	39.02	8953.613	34980.617
20169	39.02	10921.333	33581.535
42829	39.02	13990.289	36326.375
16276	39	10199.424	35362.277
36620	39	13036.324	36052.938
20552	39	10980.975	35598.352
21996	38.98	11051.643	39391.906
3360	38.98	8067.94	33535.883
2958	38.98	8136.068	35724.504
26330	38.97	11567.023	35098.387
35853	38.97	12799.854	33685.59
3529	38.95	8374.014	33474.617
17854	38.95	10384.038	38298.063
6781	38.95	8740.494	36875.336
6656	38.95	8671.379	36229.77
9298	38.93	9275.536	38818.336
46657	38.93	14573.708	39918.762
12822	38.93	9800.861	36275.977
4576	38.91	8392.098	39109.824
42593	38.91	13808.146	35325.43
43984	38.91	14070.196	38437.906
37100	38.89	13004.631	37882.004
43102	38.89	13960.085	37610.105
6303	38.89	8786.645	34731.664
17953	38.87	10412.086	38584.398
20279	38.87	10795.235	34347.344
18675	38.87	10703.692	38812.543
42193	38.85	13793.31	33292.32
41148	38.85	13577.43	37821.477
44618	38.85	14072.323	35508.746
45889	38.85	14391.851	36676.203
32752	38.83	12444.285	33928.27
22997	38.81	11086.032	35812.105
41489	38.81	13579.959	36113.355
19586	38.81	10775.925	35540.934
39379	38.79	13406.282	34562.559
19597	38.79	10699.776	35254.773
35828	38.77	12733.128	33866.781
8122	38.75	8894.262	34088.367
19239	38.75	10770.158	36693.016
4503	38.74	8367.848	38756.266
15288	38.74	10174.196	39003.207
20645	38.7	10982.772	35742.102
31827	38.7	12461.013	37863.781
34672	38.68	12913.655	38888.016
42296	38.68	13922.293	33881.793
36061	38.66	13050.308	33290.457
6265	38.66	8839.787	34525.531
9393	38.64	9227.972	39161.816
11390	38.62	9505.477	35656.996
10620	38.62	9361.746	33871.91
28031	38.62	11810.023	39137.984
22740	38.6	11164.143	36585.066
29778	38.6	12235.609	33349.066
25757	38.6	11456.498	37561.438
17633	38.6	10389.963	37046.891
3936	38.58	8360.748	35445.359
28303	38.56	11959.923	39616.121
3171	38.56	8024.942	34475.566
34755	38.56	12874.016	38570.16
6332	38.56	8708.612	34942.473
26856	38.56	11764.255	34198.223
44092	38.52	14202.11	37952.664
34462	38.52	12875.566	39869.098
21224	38.52	10842.863	37927.766
15104	38.49	10338.764	39729.875
31013	38.47	12186.95	38934.563
18693	38.47	10720.21	38885.535
15462	38.47	10327.014	38322.395
31812	38.45	12287.514	38140.219
22980	38.43	11199.361	35762.008
22491	38.43	11098.992	37551
2664	38.43	8140.679	37130.23
18990	38.43	10677.839	37739.48
2427	38.41	8032.046	38773.672
25427	38.41	11446.472	38940.32
20246	38.41	10952.602	34126.852
8043	38.39	8977.467	34365.77
5223	38.39	8606.972	36507.73
22296	38.39	11152.353	38170.16
26929	38.37	11684.248	34611.547
3197	38.37	8058.964	34292.461
2614	38.37	8099.907	37397.875
15407	38.37	10306.839	38774.648
27574	38.35	11782.751	37412.07
31053	38.35	12260.359	39077.445
23006	38.35	11044.09	35862.063
17391	38.35	10547.402	36116.09
37556	38.35	13020.502	39733.535
6580	38.35	8713.402	35905.863
25541	38.35	11609.964	38410.453
6155	38.35	8759.384	33864.074
41267	38.33	13754.853	37103.543
7354	38.31	9050.675	38540.332
13474	38.31	9810.276	33285.621
41013	38.31	13779.603	38184.59
2173	38.28	7852.411	39960.766
3817	38.28	8291.963	34945.547
43425	38.26	13986.575	39176.668
29057	38.26	11938.346	36582.941
39588	38.24	13566.941	35480.539
31859	38.24	12456.578	37706.078
13618	38.24	9950.998	33533.699
4177	38.24	8221.499	36274.922
40501	38.22	13468.181	39393.969
36170	38.18	13051.497	34013.691
7526	38.18	8918.52	36953.738
42208	38.18	13934.802	33357.137
21172	38.18	10797.027	37749.516
44643	38.18	14197.399	35280.523
42319	38.16	13994.267	34011.348
20033	38.16	10564.755	33037.66
39929	38.14	13533.78	36785.824
15714	38.14	10136.024	37644.086
3848	38.14	8315.623	35090.289
26636	38.14	11446.182	33170.285
2976	38.12	8022.314	35449.754
25943	38.12	11501.115	36983.43
32242	38.12	12466.084	36361.527
33618	38.1	12647.538	36635.855
15616	38.1	10219.051	37866.711
35816	38.1	12894.267	33829.02
46138	38.1	14363.812	37621.813
44023	38.1	14178.997	38276.566
28193	38.1	11665.672	39838.223
17983	38.1	10427.523	38681.965
15256	38.08	10181.675	39233.273
29786	38.08	12278.34	33463.887
4891	38.06	8470.228	38887.68
5397	38.06	8628.481	35618.039
43766	38.06	14138.215	39318.039
21011	38.06	10888.621	37217.777
32390	38.06	12287.924	35859.633
8860	38.05	9265.099	35702.484
38913	38.05	13293.573	33889.848
46001	38.05	14361.959	37114.715
28631	38.03	12032.693	38349.707
43757	38.03	14107.279	39291.816
24542	38.03	11301.629	37902.027
40792	38.03	13714.545	39132.168
38102	38.03	13349.788	37668.598
44175	38.03	14210.398	37184.113
37988	38.03	13310.405	38428.668
28677	38.01	11907.208	38194.137
44967	37.99	14190.763	33929.73
41205	37.97	13642.892	37425.203
3081	37.97	8003.735	35237.891
26234	37.97	11623.121	35684.484
17990	37.97	10554.243	38696.379
22127	37.95	11207.461	38865.52
26063	37.95	11596.387	36434.996
39333	37.95	13375.454	34389.449
7303	37.95	9041.676	38843.344
17263	37.93	10407.071	35716.563
38591	37.93	13140.259	35586.371
21207	37.91	10850.807	37847.852
18252	37.91	10533.874	39495.602
26018	37.91	11582.702	36616.148
18637	37.87	10735.67	38993.492
36729	37.87	13040.945	36280.414
25917	37.87	11434.059	37171.156
39723	37.87	13413.536	35930.781
3916	37.87	8283.467	35394.621
15030	37.87	10296.898	39778.875
29744	37.85	12226.11	33112.449
39572	37.85	13416.735	35419.02
6115	37.85	8786.395	33641.156
28679	37.83	12024.203	38198.066
3672	37.83	8332.714	34171.719
40987	37.83	13716.003	38394.094
16818	37.82	10491.905	33743.48
22756	37.82	11032.616	36644.621
25855	37.8	11615.56	37254.313
5902	37.8	8585.624	33611.465
1961	37.8	7813.963	39213.676
746	37.8	7847.188	35438.238
47516	37.78	14462.796	35911.109
924	37.78	7880.193	35834.109
5970	37.78	8512.441	33078.914
41647	37.78	13664.479	35667.707
22063	37.76	11203.482	38973.059
2693	37.76	8003.229	36943.828
41850	37.74	13647.042	34519.508
34166	37.74	12602.956	38909.387
24309	37.72	11337.252	37029.723
40999	37.72	13694.459	38448.844
41544	37.72	13637.332	35935.492
27542	37.72	11778.911	37293.672
25203	37.72	11448.43	39676.531
43734	37.7	14057.623	39482.746
15630	37.68	10309.751	37939.84
10724	37.68	9284.387	33229.957
7994	37.68	8981.056	34647.867
26646	37.68	11520.109	33229.465
38469	37.66	13283.704	36126.98
17985	37.66	10448.889	38691.512
33019	37.66	12597.526	33751.203
29004	37.66	12000.325	36764.32
5899	37.66	8627.827	33599.875
10436	37.64	9380.815	34801.289
7288	37.64	8966.204	39092.574
3192	37.64	8011.029	34597.551
3136	37.64	8192.947	34635.012
2192	37.64	8144.891	39760.543
10223	37.64	9453.56	35794.77
36229	37.62	13042.734	34376.973
38182	37.62	13257.951	37400.852
13525	37.62	9975.875	33021.641
38634	37.62	13341.56	35446.023
27997	37.6	11839.328	39008.352
23309	37.6	11196.524	34607.266
45124	37.6	14299.251	33013.598
30342	37.6	12146.518	36279.566
5678	37.6	8435.781	34718.695
36375	37.6	13001.138	35091.305
4659	37.59	8214.25	39591.57
34369	37.59	12622.753	39715.836
28404	37.57	12017.555	39375.355
30432	37.57	12253.266	36700.266
28204	37.57	11666.387	39878.004
41101	37.57	13726.752	37966.18
16793	37.55	10371.146	33531.016
14752	37.55	10098.094	38973.559
17321	37.55	10445.861	35879.766
35011	37.55	12766.052	37400.863
26553	37.53	11555.555	33848.113
10182	37.53	9391.852	35937.234
45047	37.51	14157.124	33333.926
3947	37.51	8321.99	35472.105
18040	37.49	10366.171	38865.133
15392	37.49	10251.422	38710.203
15641	37.49	10250.914	37667.238
15621	37.47	10323.335	37882.504
2371	37.47	8008.709	39042.105
33414	37.47	12545.06	35789.949
7897	37.47	8967.266	35177.133
25322	37.47	11480.184	39160.031
13172	37.47	9744.737	34923.305
36497	37.45	13117.814	35644.957
17070	37.45	10353.623	35084.188
21688	37.45	10816.44	39517.793
423	37.45	7732.694	34469.48
42293	37.45	13992.701	33867.695
47138	37.43	14626.402	37394.871
8971	37.43	9262.792	36239.813
37618	37.43	13035.337	40003.438
10428	37.43	9472.806	35069.41
32593	37.41	12462.91	34786.48
20078	37.41	10728.646	33158.551
12525	37.41	9889.638	38156.668
7693	37.41	9053.083	35943.309
16908	37.41	10561.312	34295.746
5285	37.39	8594.735	36120.074
35242	37.39	12798.2	36480.594
12509	37.39	9885.007	38437.477
28498	37.39	11955.467	38812.07
5451	37.37	8458.552	35429.191
6260	37.37	8704.951	34485.414
10156	37.37	9412.748	36166.387
15942	37.37	10308.991	36469.504
29457	37.37	11956.051	34829.223
18286	37.36	10519.526	39579.891
23267	37.36	11139.56	34697.695
18516	37.36	10745.878	39482.598
43751	37.34	14143.501	39540.688
22263	37.34	11177.028	38344.664
1826	37.34	7786.967	38849.879
19613	37.34	10750.603	35337.234
15269	37.3	10160.988	39261.195
42764	37.3	13985.282	36055.828
40965	37.3	13741.823	38314.578
39782	37.3	13447.925	36126.16
5341	37.28	8550.282	36024.094
8592	37.28	9173.317	34506.164
15048	37.28	10176.399	39866.379
4830	37.26	8430.864	39169.934
7309	37.26	9051.762	38905.02
1867	37.26	7948.251	38969.957
21170	37.26	10834.06	37740.387
28144	37.26	11671.398	39600.848
13403	37.26	9828.901	33407.23
41338	37.26	13569.321	36767.996
22165	37.26	11077.022	38650.852
5135	37.24	8515.081	36762.156
20424	37.24	10933.335	35179.301
30241	37.22	12144.261	35843.023
47573	37.22	14597.507	35838.168
19561	37.22	10582.898	35451.176
35750	37.22	12748.986	34194.227
38213	37.2	13265.878	37191.246
522	37.2	7750.231	34753.273
47310	37.2	14476.267	36809.27
8011	37.2	9022.544	34741.273
27434	37.2	11701.666	36855.426
14444	37.2	9935.405	37707.355
21218	37.2	10877.871	37908.023
43608	37.18	13996.686	39929.109
8953	37.18	9220.678	36170.348
7856	37.18	8908.916	35305.293
21830	37.18	11109.022	39876.965
41931	37.16	13720.965	34233.621
40641	37.16	13514.705	39995.609
7372	37.16	9029.902	38377.273
28082	37.16	11693.08	39358.816
25560	37.16	11433.329	38155.051
23165	37.16	11039.484	35107.813
16834	37.16	10502.36	33826.488
26599	37.15	11474.9	33785.262
34887	37.15	12909.958	37865.848
28657	37.15	11964.043	38436.797
107	37.13	7881.438	33364.348
41833	37.13	13712.886	34742.949
16195	37.13	10253.244	35674.703
43316	37.13	13996.332	38629.371
35623	37.11	12890.315	34624.281
19076	37.11	10598.768	37425.039
16759	37.11	10367.177	33245.445
10233	37.11	9423.009	35845.621
21129	37.11	10808.432	37603.672
1852	37.09	7677.814	38925.262
44331	37.09	14155.631	36677.211
47066	37.09	14625.212	37708.738
45017	37.09	14203.705	33517.391
16996	37.09	10430.129	34779.367
5762	37.09	8418.507	34149.227
18454	37.07	10703.315	39967.488
16072	37.07	10233.069	35918.242
21187	37.07	10926.293	37799.184
39888	37.05	13484.458	36617.387
30096	37.05	12278.873	35269.938
26506	37.05	11576.39	34222.164
13757	37.05	9967.665	34419.047
34001	37.03	12590.102	38102.512
39816	37.03	13466.968	36305.793
37896	37.03	13192.242	38904.398
18343	37.01	10433.027	39820.168
7753	37.01	8907.436	35573.363
46455	37.01	14415.224	39213.625
1651	37.01	7864.826	38388.566
21468	36.99	10979.342	38735.898
45191	36.99	14369.902	33401.238
24377	36.99	11245.397	37264.133
561	36.99	7902.322	34884.746
27878	36.99	11794.922	38491.617
32221	36.99	12284.262	36269.82
47277	36.99	14638.257	36977.676
21183	36.97	10841.701	37779.035
40020	36.97	13482.681	37120.559
25845	36.97	11510.605	37235.699
2401	36.97	8091.563	38923.867
11910	36.95	9552.342	38627.449
12801	36.95	9920.158	36221.063
45000	36.95	14049.038	33781.227
39303	36.93	13551.513	34262.578
19953	36.93	10658.788	33546.324
11485	36.92	9660.749	36044.309
17455	36.92	10498.503	36360.801
7782	36.92	8983.293	35649.02
33553	36.92	12702.656	36340.621
35615	36.92	12724.018	34906.574
44674	36.92	13996.201	35409.762
38882	36.92	13281.086	34064.242
30255	36.9	12240.851	35919.496
11545	36.9	9636.991	36254.934
10820	36.9	9636.741	33012.988
36794	36.9	12957.996	36544.18
40017	36.88	13436.634	37111.242
35793	36.86	12724.387	34044.586
42916	36.86	13953.694	36721.727
11304	36.86	9547.544	35350.809
16132	36.84	10339.317	35811.762
22901	36.84	11137.688	36130.441
35265	36.84	12838.441	36253.543
24782	36.84	11233.065	38844.18
17733	36.84	10484.797	37517.121
42717	36.84	13950.164	35904.496
22537	36.84	11150.772	37392.703
28807	36.84	11955.618	37811.816
22856	36.84	11183.397	36305.449
7979	36.84	8963.312	34887.723
45603	36.82	14357.23	35529.914
40251	36.82	13378.971	38126.422
40747	36.82	13596.939	39506.406
4160	36.8	8401.312	36207.152
15090	36.8	10226.386	39676.008
38168	36.8	13300.534	37350.172
33643	36.8	12649.157	36746.945
16308	36.8	10198.407	35196.152
25714	36.78	11544.667	37719.199
12317	36.76	9801.533	38985.508
36905	36.76	13069.944	36987.824
5969	36.76	8481.367	33078.379
18739	36.76	10754.991	38717.746
37193	36.74	13073.887	38256.57
45260	36.74	14302.873	33857.656
33022	36.72	12541.834	33756.652
42918	36.72	13956.527	36738.633
19860	36.7	10731.778	34251.949
39853	36.7	13441.712	36479.898
7664	36.69	8925.571	36105.59
32253	36.69	12332.736	36077.73
4796	36.69	8432.652	39349.027
2627	36.69	8086.404	37213.422
13054	36.69	9853.783	35282.422
20895	36.67	10826.128	36664.73
43025	36.67	13938.626	37220.273
36953	36.67	13006.816	37227.707
37502	36.67	12953.945	39519.109
32604	36.65	12287.681	34840.211
6609	36.65	8780.068	36012.781
20384	36.65	10893.663	35032.934
26551	36.65	11457.41	33845.785
30223	36.63	12175.551	35775.066
6432	36.63	8767.238	35419.422
41979	36.63	13702.235	33883.074
1945	36.63	7804.024	39190.77
45081	36.61	14070.531	33231.859
43129	36.61	13974.961	37756.145
27558	36.61	11829.472	37360.535
34169	36.59	12702.537	38914.793
29720	36.59	11993.411	33144.66
5697	36.59	8606.971	34502.98
33029	36.59	12528.224	33830.32
16663	36.59	10335.104	33320.926
19473	36.57	10647.791	35619.156
26694	36.57	11657.923	33044.559
43908	36.57	14091.609	38743.609
16831	36.57	10527.233	33808.805
12594	36.57	9918.607	37524.652
41721	36.57	13621.781	35406.871
16140	36.55	10346.232	35823.164
42956	36.55	13949.313	36871.871
30957	36.55	12235.791	38724.594
40632	36.55	13517.848	39933.227
34720	36.55	12907.313	38766.828
25351	36.55	11506.328	38954.848
31422	36.55	12371.417	39297.031
21593	36.55	10953.446	39190.215
21886	36.55	11069.84	39645.941
29775	36.55	12131.598	33333.75
3021	36.55	8193.265	35297.176
20267	36.55	10861.992	34260.5
29360	36.55	12061.47	35339.988
29949	36.53	12149.439	34560.836
17504	36.53	10525.434	36533.484
32453	36.53	12473.794	35723.375
11037	36.53	9535.147	34170.203
16838	36.51	10367.631	33851.305
5121	36.51	8606.743	36716.164
9627	36.51	9298.251	39332.457
19099	36.49	10576.419	37483.125
36395	36.49	12953.989	35202.555
27452	36.49	11786.194	36953
34807	36.49	12904.457	38219.617
46948	36.49	14612.763	38330.445
46508	36.47	14237.169	39433.863
10520	36.47	9295.591	34311.465
267	36.47	7935.364	33893.234
15368	36.47	10150.206	38631.906
30632	36.47	12118.701	37402.609
35321	36.47	12899.887	35906.242
25116	36.47	11310.668	39982.965
32650	36.46	12441.227	34498.383
47609	36.46	14575.573	35681.375
16563	36.44	10179.435	33961.414
6125	36.44	8805.887	33678.844
15848	36.44	10310.473	36762.684
25221	36.44	11622.197	39446.098
26138	36.44	11514.522	36340.238
35227	36.44	12760.143	36422.023
17073	36.44	10459.472	35106.691
20235	36.44	10796.732	34034.305
28783	36.44	11959.665	37701.078
10005	36.42	9294.209	36738.781
14952	36.42	10062.39	39651.395
24372	36.42	11303.048	37252.484
11533	36.4	9505.406	36204.098
5153	36.4	8627.501	36578.363
7142	36.4	9026.155	39971.125
32210	36.38	12446.298	36246.492
16761	36.38	10446.218	33249.602
40285	36.38	13396.314	38305.441
42710	36.38	13841.691	35862.125
16403	36.38	10329.296	34672.688
33748	36.38	12677.403	37139.461
21067	36.36	10820.503	37412.793
14464	36.36	10014.695	37849.656
41061	36.36	13593.63	38099.273
28445	36.36	11981.631	39221.91
35464	36.34	12805.495	35444.063
27316	36.34	11798.358	36401.371
47929	36.34	14430.956	33690.281
38427	36.34	13262.785	36277.051
34576	36.34	12918.786	39426.531
21553	36.34	10870.574	38992.602
30358	36.32	12228.707	36379.73
16664	36.32	10232.038	33013.715
2938	36.32	8185.747	35648.977
46613	36.32	14271.737	39950.602
39165	36.32	13455.214	33616.898
26852	36.32	11666.845	34185.645
27777	36.3	11648.169	38128.484
5523	36.3	8521.126	35338.23
22511	36.3	11043.542	37629.352
16532	36.3	10143.099	34039.938
18949	36.3	10648.279	37890.371
19095	36.3	10595.981	37478.578
20547	36.3	10960.369	35583.035
27573	36.3	11682.848	37410.102
28544	36.28	12037.209	38669.027
30871	36.28	12252.403	38379.258
6974	36.28	8633.953	38818.516
8749	36.26	9273.044	35323.871
25082	36.26	11217.103	39852.883
4546	36.26	8233.263	38997.551
16517	36.24	10309.952	33975.512
45980	36.24	14399.226	37016.898
9267	36.24	9238.31	38616.348
14502	36.24	9970.323	38091.586
20442	36.24	10840.991	35239.238
31282	36.24	12372.284	39854.547
6904	36.24	8817.124	38149.824
7969	36.24	8922.826	34835.008
32053	36.24	12437.566	37179.414
45056	36.24	14021.737	33375.355
15451	36.24	10229.635	38613.641
10781	36.23	9298.449	33023.93
26174	36.23	11471.804	36195.523
17678	36.23	10489.468	37289.375
29290	36.23	11908.374	35616.879
27000	36.23	11724.804	35015.301
12935	36.23	9917.279	35781.543
46956	36.23	14616.169	38346.668
46708	36.21	14617.355	39446.273
46428	36.21	14262.417	39073.074
24932	36.21	11281.047	39340.227
5963	36.19	8537.9	33053.059
45236	36.19	14378.568	33720.234
31091	36.17	12112.273	39220.465
19554	36.15	10666.182	35428.348
17991	36.15	10392.111	38698.598
24127	36.15	11379.505	36271.977
2754	36.15	8084.399	36690.141
46396	36.13	14375.862	38888.094
6138	36.13	8662.053	33745.953
30689	36.13	12073.706	37613.191
26400	36.13	11521.756	34775.738
47299	36.11	14442.182	36782.813
47908	36.11	14491.007	33877.023
39629	36.09	13549.694	35661.984
24312	36.09	11338.906	37058.848
2156	36.09	7700.614	39910.301
15598	36.09	10344.919	38113.422
24848	36.09	11215.191	39076.555
20024	36.09	10657.589	33315.094
22492	36.09	11016.38	37551.902
16457	36.07	10314.93	34289.305
24547	36.07	11276.03	37918.535
10384	36.07	9348.377	35200.402
28645	36.05	12055.192	38383.324
43380	36.05	13982.523	38960.848
28465	36.05	12035.984	38967.832
40805	36.03	13708.301	39174.781
10857	36.03	9663.743	33199.078
46125	36.03	14384.508	37588.215
42273	36.03	13996.441	33780.355
9857	36.03	9394.48	38274.152
19871	36.03	10602.023	34017.414
41109	36.03	13685.909	37676.441
38039	36.03	13349.812	38043.625
15186	36.01	10160.55	39339.785
13402	36.01	9831.56	33398.285
6994	36.01	8697.829	38967.555
42546	36	13920.549	35089.656
22924	36	11199.438	36208.191
30349	36	12204.355	36323.656
13744	36	10084.262	34327.871
19216	36	10769.021	36570.527
17507	36	10400.955	36545.82
45384	36	14350.421	34444.73
16038	36	10291.466	36115.82
41808	36	13738.367	34905.566
32146	36	12433.461	36623.559
41705	35.98	13745.104	35293.469
28541	35.98	12021.433	38648.766
8307	35.98	9251.254	33017.262
42576	35.98	13936.387	35251.969
6140	35.98	8839.835	33768.574
28395	35.98	11869.508	39346.086
2359	35.96	8092.386	38989.402
20111	35.96	10950.679	33175.738
21754	35.96	10984.111	39801.688
25361	35.96	11457.225	38984.012
45825	35.96	14383.153	36425.363
30985	35.94	12120.352	38838.313
7392	35.94	8857.25	37986.605
17786	35.94	10466.277	37915.238
34873	35.92	12822.364	38128.879
39761	35.92	13412.768	36015.633
42231	35.92	13932.854	33499.816
26079	35.92	11507.016	36483.57
18723	35.92	10770.692	38667.406
35891	35.92	12758.479	33620.184
706	35.92	7697.372	35350.906
45776	35.92	14290.093	36185.012
39772	35.92	13403.463	36079.059
17754	35.9	10528.475	37693.891
30457	35.9	12068.034	36788.648
30562	35.9	12163.889	37122.344
18093	35.9	10428.132	39017.043
41978	35.9	13661.864	33870.027
5065	35.9	8533.96	37490.395
6629	35.88	8724.916	36105.961
25214	35.88	11444.844	39717.375
1753	35.88	7868.271	38659.602
29644	35.88	11981.273	33552.422
47774	35.88	14602.918	34717.336
22605	35.86	11140.212	37313.969
2097	35.86	7881.39	39688.777
6382	35.86	8734.762	35211.57
39037	35.86	13183.678	33000.824
32721	35.86	12323.1	34056.395
47664	35.84	14543.016	35329.504
8424	35.84	9155.032	33503.973
20361	35.84	10811.697	34885.434
44379	35.84	14157.001	36280.219
11967	35.84	9550.215	38917.707
5230	35.84	8499.333	36215.699
31645	35.84	12486.12	38493.469
4786	35.82	8524.083	39303.441
23597	35.82	11388.163	33176.191
46390	35.82	14361.682	38869.527
30601	35.8	12235.677	37269.523
16537	35.8	10225.608	34072.156
43622	35.78	13948.971	39988.777
45785	35.78	14262.51	36216.691
21199	35.78	10980.864	37828.965
14421	35.78	10122.486	37602.047
12857	35.78	9873.699	36069.098
26936	35.77	11795.085	34658.574
42387	35.77	13970.454	34362.125
22273	35.77	10995.637	38371.82
32527	35.77	12311.392	35126.734
24610	35.75	11393.699	38134.094
42912	35.75	13854.272	36707.328
22632	35.75	11029.491	37084.855
28138	35.75	11637.821	39579.551
15697	35.75	10298.679	37561.293
23293	35.75	11007.999	34526.305
35171	35.75	12771.394	36816.273
29830	35.75	12166.578	33917.652
9373	35.75	9260.764	39096.266
7460	35.75	9016.037	37377.508
31150	35.73	12252.181	39485.59
47588	35.73	14482.982	35608.098
41935	35.73	13632.68	34257.402
7867	35.73	9010.337	35378.184
6468	35.73	8657.054	35551.875
32972	35.73	12596.713	33451.109
31136	35.73	12161.018	39412.352
18461	35.73	10779.03	39991.891
4180	35.71	8375.671	36279.371
29020	35.71	12054.813	36809.074
42236	35.71	13839.207	33547.207
46477	35.71	14262.861	39287.945
40976	35.71	13640.035	38346.145
38107	35.71	13199.622	37698.719
38176	35.71	13262.327	37380.512
34437	35.71	12882.879	39773.242
19652	35.71	10615.243	35196.438
33249	35.71	12643.545	34988.664
10580	35.71	9459.242	34002.148
44662	35.69	14078.439	35375.035
32460	35.69	12325.584	35415.086
5475	35.69	8423.641	35505.543
24065	35.69	11321.3	36017.469
31585	35.69	12440.496	38941.973
36293	35.67	12949.478	34761.883
6452	35.67	8790.465	35500.035
16920	35.67	10456.868	34397.66
47303	35.67	14530.849	36794
47238	35.67	14461.805	37153.203
4545	35.67	8233.468	38989.891
29058	35.67	12058.436	36583.293
6422	35.65	8799.089	35386.141
30450	35.65	12182.814	36762.594
9036	35.65	9236.217	36493.832
31556	35.65	12416.513	38855.945
22284	35.65	11178.259	38428.895
2962	35.65	8038.485	35427.953
16070	35.63	10299.104	35908.789
31131	35.63	12084.459	39391.184
15770	35.63	10186.44	37330.18
28600	35.61	12058.529	38571.953
10501	35.61	9341.646	34526.5
17101	35.61	10484.105	35261.465
30433	35.61	12241.818	36703.215
32885	35.61	12288.764	33136.434
45626	35.61	14235.396	35646.086
11980	35.59	9676.588	38991.332
46696	35.59	14480.14	39702
10681	35.59	9287.827	33639.871
24850	35.59	11237.741	39078.551
18113	35.59	10547.763	39099.379
2797	35.57	8147.332	36372.289
5438	35.57	8465.521	35705.996
32825	35.57	12356.832	33433.836
22058	35.57	11119.759	38965.777
15587	35.57	10336.219	38051.551
17968	35.57	10538.608	38649.766
47034	35.56	14574.843	37828.27
47231	35.56	14608.87	37107.828
8516	35.56	9240.946	34146.199
14082	35.56	9977.594	35853.285
29722	35.56	11911.626	33148.57
15832	35.56	10342.974	37007.832
393	35.56	7941.679	34398.484
35405	35.56	12823.92	35860.871
18382	35.54	10365.819	39975.637
40700	35.54	13764.266	39633.086
47108	35.54	14481.789	37570.426
46964	35.54	14458.037	38408.793
19384	35.54	10778.186	35942.758
10565	35.52	9481.277	34229.703
43638	35.52	14008.191	39784.527
23582	35.52	11282.552	33113.566
16230	35.52	10349.282	35475.82
35300	35.52	12862.378	36093.223
40274	35.52	13560.499	38247.656
48014	35.5	14595.186	33258.289
8299	35.5	8865.763	33136.129
39360	35.5	13383.562	34482.645
24410	35.5	11246.194	37366.664
16907	35.5	10491.274	34280.547
8127	35.5	8990.911	33807.621
11514	35.5	9645.994	36138.773
42457	35.48	13872.069	34674.555
38796	35.48	13310.411	34552.715
29566	35.48	11934.919	34240.324
47770	35.48	14574.491	34702.238
22267	35.48	11158.172	38353.387
13116	35.48	9739.661	35229.363
23781	35.48	11357.072	34525.973
46881	35.48	14515.333	38712.965
31515	35.46	12461.991	39009.207
21577	35.46	10932.955	39096.266
19606	35.46	10743.239	35299.809
42656	35.46	13815.343	35611.496
43580	35.44	13790.483	39822.645
21889	35.44	11121.356	39655.559
3045	35.44	8030.813	35091.641
32457	35.44	12399.86	35728.02
28880	35.44	12031.808	37482.629
31469	35.44	12446.975	39177.328
34642	35.44	12865.158	39090.914
24209	35.44	11381.014	36509.547
702	35.44	7964.786	35331.844
46875	35.42	14632.532	38669.07
4629	35.42	8417.952	39410.41
7702	35.42	8989.906	36005.832
2471	35.42	8057.73	38338.719
23880	35.42	11345.756	35048.574
18105	35.42	10535.696	39069.172
27252	35.42	11816.166	36155.699
45652	35.42	14344.948	35783.277
22224	35.42	11077.284	38550.012
10026	35.4	9435.11	36545.258
12444	35.4	9816.061	38584.133
46301	35.4	14317.587	38490.234
21446	35.4	10874.047	38662.559
7003	35.4	8760.397	39031.184
9052	35.4	9275.131	36559.055
36294	35.4	12929.485	34768.055
44234	35.38	14000.135	37140.086
34669	35.38	12775.79	38874.211
42439	35.38	13922.372	34609.711
11623	35.38	9635.657	36521.188
15476	35.38	10338.646	38354.063
8807	35.38	9083.175	35590.801
39455	35.38	13355.258	34944.398
23039	35.36	11101.032	35660.672
8890	35.36	9269.74	35872.684
10175	35.36	9366.397	35911.91
43246	35.36	13948.118	38308.645
27239	35.34	11688.601	36097.617
11134	35.34	9524.977	34658.594
2589	35.34	8162.846	37650.785
12948	35.34	9719.679	35831.301
28627	35.33	11937.759	38335.32
36770	35.33	13034.778	36468.445
30294	35.33	12279.185	36093.949
16076	35.33	10200.497	35941.215
31634	35.33	12285.403	38777.512
33078	35.33	12677.538	34144.84
43947	35.31	14111.325	38581.137
20192	35.31	10973.309	33725.172
32685	35.31	12418.258	34415.293
3899	35.31	8300.155	35310.391
3714	35.31	8249.403	34439.629
36855	35.31	13095.834	36826.641
18974	35.31	10730.678	37663.809
2841	35.31	8165.252	35961.824
5690	35.31	8493.189	34474.086
15719	35.29	10185.828	37657.133
41841	35.29	13604.659	34476.734
39948	35.29	13469.41	36857.09
35065	35.29	12851.217	37291.133
35997	35.29	12896.085	33107.73
32553	35.29	12425.363	34937.207
35026	35.29	12895.147	37460.758
29531	35.27	12025.907	34576.395
7060	35.27	8752.744	39479.617
10167	35.27	9467.736	36208.387
2846	35.27	8051.078	35992.379
33123	35.27	12497.676	34376.398
21874	35.27	11175.01	39609.766
46009	35.25	14423.477	37132.234
18680	35.25	10723.558	38825.293
44812	35.25	14210.609	34486.367
166	35.25	7843.03	33602.141
21617	35.25	10930.046	39266.004
5993	35.23	8767.202	33033.652
26825	35.23	11829.479	34076.133
34646	35.23	12756.807	38788.59
17518	35.23	10552.235	36582.695
459	35.23	7716.261	34575.98
17408	35.23	10550.806	36213.152
24271	35.23	11375.723	36824.145
255	35.23	7781.047	33831.723
46483	35.23	14279.522	39313.152
31950	35.21	12323.859	37386.188
32740	35.21	12305.857	33874.746
43896	35.21	14089.151	38694.777
46456	35.21	14254.198	39223.906
20688	35.21	10822.052	35945.281
41757	35.21	13730.149	34944.164
26447	35.21	11484.117	34730.027
33984	35.21	12510.072	38041.023
46904	35.21	14632.006	38484.652
12226	35.21	9772.721	39515.07
46416	35.21	14344.657	39016.539
14058	35.19	9987.823	35732.797
43814	35.19	14141.916	39208
4077	35.19	8412.942	35847.215
29438	35.19	12062.391	35058.648
6231	35.19	8677.205	34308.207
27238	35.19	11820.582	36092.883
25558	35.19	11556.281	38149.758
41842	35.17	13748.783	34477.383
34350	35.17	12522.517	39638.793
4916	35.17	8542.646	38689.914
21938	35.17	11125.903	39502.055
23606	35.17	11308.472	33247.91
17750	35.17	10484.639	37658.656
15123	35.17	10292.966	39461.141
18856	35.15	10612.325	38160.738
43774	35.15	13997.603	39345.445
42808	35.15	13895.406	36234.609
15458	35.15	10190.616	38313.242
18971	35.15	10726.875	37971.426
17118	35.15	10406.833	35320.004
31440	35.15	12324.421	39356.535
46793	35.15	14628.472	39196.844
38243	35.15	13200.861	37026.27
14111	35.13	10126.921	35992.027
11051	35.13	9520.061	34249.723
36065	35.13	13117.514	33328.859
34056	35.13	12627.068	38322.645
20955	35.13	10874.205	37039.266
25676	35.11	11558.37	37917.777
39911	35.11	13568.154	36723.402
32317	35.11	12441.745	36001.727
35643	35.11	12827.529	34700.375
13220	35.11	9820.267	34576.297
8314	35.11	9228.912	33060.973
39233	35.11	13408.835	33936.957
11697	35.11	9519.761	37079.387
25545	35.11	11468.662	38426.656
10392	35.11	9431.452	35224.539
22262	35.11	11147.201	38342.039
41834	35.11	13675.827	34743.41
8138	35.11	9048.131	33872.066
11072	35.1	9683.84	34352.141
16252	35.1	10330.638	35279.703
5998	35.1	8825.901	33053.996
19484	35.08	10748.76	35647.43
10779	35.08	9356.083	33009.203
31421	35.08	12422.348	39294.941
29762	35.08	12268.017	33232.633
42117	35.08	13585.346	33050.777
27011	35.08	11810.895	35065.219
47722	35.08	14590.15	35048.473
10434	35.06	9296.682	34787.633
22177	35.06	11166.858	38707.254
40804	35.06	13635.169	39172.484
35574	35.06	12887.764	35015.898
7287	35.06	9049.419	39089.254
43557	35.06	13825.922	39707.469
12376	35.04	9716.953	38906.949
29364	35.04	11882.811	35374.297
45032	35.04	14071.767	33586.246
12633	35.04	9730.173	37452.969
4719	35.04	8624.784	39757.477
15961	35.02	10329.51	36516.027
4646	35.02	8375.765	39539.434
7313	35.02	9015.142	38921.898
5445	35.02	8612.593	35414.848
23259	35	11031.531	34657.363
47032	35	14499.498	37825.031
21672	35	10949.337	39460.715
[truncated: 36,545 more rows]
