# Supplementary material for: Insights on the Control of Yeast Single-Cell Growth Variability by Members of the Trehalose Phosphate Synthase (TPS) Complex
Source: Front Cell Dev Biol. 2021 Jan 28;9:607628. doi: 10.3389/fcell.2021.607628 (PMC7876269; doi:10.3389/fcell.2021.607628)
Supplement: Supplementary file 2 [file Data_Sheet_1.ZIP › final_code/input_datasets/Ntd-TSL1_SortedCells5_plus_t3.csv]

Id	Area (µm²)	Centre X Position (µm)	Centre Y Position (µm)
5560	173.56	11396.724	37597.27
688	170.55	8009.893	36776.473
2075	162.66	9051.122	35200.313
4734	150.86	10722.158	34391.852
1382	148.75	8437.062	36422.121
700	144.9	8149.843	36385.691
3718	141.3	10043.924	38942.016
8887	140.33	13673.201	33667.16
3021	139.88	9665.774	37111.023
5749	139.31	11486.451	38760.781
7956	135.42	13332.716	39797.227
5294	134.83	11060.603	35883.246
5476	132.59	11372.912	35575.566
7335	131.38	12616.09	39171.117
5909	131.36	11607.99	34149.836
3796	131.32	10326.687	39276.781
8390	131.32	13494.332	35393.781
2184	130.36	9022.837	33122.359
7473	129.71	12759.48	38030.902
7735	128.03	13003.529	33910.992
3517	127.93	10043.479	33910.117
6085	126.3	11675.345	36633.961
9833	126.06	14435.774	38896.617
9034	125.44	13957.638	36177.801
908	124.31	8392.874	33483.793
9200	123.53	14004.193	39704.129
7941	122.55	13098.175	39589.191
9363	119.35	14185.883	35399.762
6865	118.51	12334.429	38131.906
1744	118.34	8689.112	37104.445
2065	118.03	9051.834	35322.148
5004	118.03	10983.219	37296.359
6031	117.99	11636.362	35197.027
3303	117.95	9916.569	36545.012
820	117.95	8048.822	34156.363
2271	117.67	9159.017	34921.117
4888	113.53	10863.473	34842.684
2691	112.88	9464.071	35790.254
590	112.67	8189.291	38961.965
5923	112.42	11554.107	33814.957
7424	111.92	12850.074	38652.852
5830	111.42	11622.878	36832.684
5450	110.94	11406.299	34897.441
5594	110.67	11289.508	38368.504
9645	110.62	14415.221	38293.305
8749	110.33	13600.793	36593.621
1513	110.18	8601.58	33822.316
8100	110.1	13338.204	37213.617
6558	110	12187.393	34395.168
5304	109.2	11139.199	35445.551
8745	108.99	13744.74	36810.746
6942	108.89	12345.047	35672.605
9688	108.74	14282.687	39229.789
4722	108.59	10697.126	34768.531
7134	108.45	12679.32	34412.477
2780	108.41	9348.667	34136.305
7574	107.88	12801.565	35903.117
8585	107.55	13393.527	39572.09
2384	107.13	9108.255	37547.145
5804	106.73	11517.069	37379.832
5441	106.65	11409.432	34648.566
5538	106.63	11325.345	36965.961
7493	106.36	12875.361	37963.898
8226	106.35	13331.869	34679.738
8015	106.25	13313.959	38650.367
2503	106.12	9060.102	39707.688
7588	106.12	12907.226	35838.328
6878	106	12439.517	37531.863
6604	105.98	12279.076	35845.605
7028	105.79	12448.593	33804.551
5336	105.79	11172.428	34350.328
5317	105.69	10999.988	34783.668
993	105.67	8300.794	35027.223
180	105.67	7982.786	35541.262
1322	105.48	8554.613	37948.109
9387	105.27	14165.263	34314.379
4068	104.91	10486.611	33007.414
4948	104.26	10779.881	36209.609
3202	103.87	9715.084	39064.477
8463	103.76	13557.092	37473.414
8405	103.68	13564.096	35946.18
4730	103.63	10752.26	34296.742
8075	103.17	13342.212	37751.188
9394	103.03	14002.911	33973.746
5021	103.03	10920.744	37730.898
6600	102.63	12166.772	35771.969
6922	102.44	12441.708	36085.164
8851	102.44	13775.201	34358.109
5394	102.09	11376.952	33103.438
5679	102.05	11524.69	39990.773
926	101.88	8330.727	33768.82
5959	101.67	11803.224	33416.039
6261	101.5	12054.519	39303.852
9295	101.46	14088.713	37139.992
1910	101.23	9032.473	38634.699
2495	101.15	9275.864	39669.422
9736	101.1	14627.494	39490.645
8513	100.96	13523.362	38314.352
1398	100.87	8594.17	36127.164
6033	100.85	11809.518	35241.941
4042	100.31	10343.583	33486.613
6614	100.29	12103.77	36296.422
7060	100.29	12632.683	33007.605
3448	99.72	9895.017	33721.988
5278	99.43	11057.508	36071.48
9017	99.43	13984.818	35789.91
3825	99.22	10204.453	38485.129
7318	99.22	12633.236	38847.152
9042	99.2	13977.133	36335.617
5504	99.01	11412.971	36311.074
3861	98.72	10272.332	38037.422
8234	98.51	13218.377	34557.039
5603	98.4	11382.227	38593.492
3161	98.36	9600.198	39934.793
5430	98.36	11219.43	34428.777
3414	98.2	9893.242	34133.469
7825	98.01	13102.979	36382.203
2001	97.99	8991.716	36618.297
7616	97.86	12853.279	35181.809
9067	97.78	13919.248	37193.109
4246	97.74	10455.975	36005.672
3400	97.71	9910.65	34764.098
7048	97.59	12373.858	33462.148
2450	97.5	9242.751	39053.824
9231	97.32	14132.106	38870.078
8789	97.32	13686.23	35576.93
6060	97.25	11688.814	35858.578
8864	97.13	13689.353	34015.891
4087	97.07	10558.487	33592.98
814	97.06	8158.259	34361.352
8697	97.04	13581.075	37558.352
7239	96.96	12695.017	37181.688
7448	96.71	12903.269	38324.68
7158	96.67	12680.448	34888.508
4576	96.63	10712.69	37025.023
4607	96.63	10762.598	36709.508
824	96.6	8152.275	34287.586
2263	96.58	9154.84	34592.984
2850	96.52	9626.789	33630.855
8124	96.5	13137.769	36818.652
4695	96.42	10772.333	35374.063
5781	96.4	11422.633	37948.496
8561	95.93	13537.841	39233.992
9181	95.93	14138.554	39892.926
9956	95.89	14439.305	36465.648
6405	95.77	11992.087	35499.414
4595	95.73	10744.955	36934.199
3657	95.68	10104.708	37332.598
4685	95.62	10761.793	35270.871
1829	95.62	8794.722	39246.859
5748	95.54	11528.639	38740.656
7723	95.48	12980.567	33668.578
4289	95.33	10550.168	36809.828
1503	95.14	8593.542	33980.551
3964	95.12	10256.081	35475.98
9865	95.01	14565.29	38771.305
8068	94.93	13350.098	37671.07
1782	94.81	8784.679	38087.809
7525	94.8	12867.49	37274.121
6749	94.68	12210.041	39143.617
4468	94.51	10718.456	39839.305
2677	94.34	9447.999	36082.379
1675	94.07	8698.391	35442.559
3019	93.99	9636.325	37067.801
5935	93.78	11460.79	33342.293
8262	93.76	13141.609	33911.383
7518	93.72	12822.64	37441.926
8776	93.68	13740.124	36021.5
5222	93.66	11180.897	37452.285
3354	93.63	9830.631	35655.785
4655	93.53	10717.302	35951.355
8153	93.49	13216.974	36350.07
9532	93.44	14400.244	35478.766
2806	93.38	9367.303	33665.566
8109	93.24	13342.498	37125.188
5581	93.21	11383.1	38061.77
7905	93.13	13028.842	38834.305
6410	93.09	12034.046	35550.469
9430	93.03	14336.516	33063.805
1192	93.01	8405.091	39595.383
1301	92.92	8487.143	38415.637
5113	92.88	11147.411	39972.953
5371	92.86	10999.047	33696.355
6819	92.86	12336.741	39250.238
4637	92.71	10734.977	36278.242
623	92.69	8186.152	38336.414
713	92.65	8077.59	36060.699
2841	92.63	9543.411	33531.328
1640	92.5	8792.792	34696.539
9459	92.34	14419.034	33698.496
1003	92.3	8220.944	35316.688
7529	92.27	12728.707	36863.328
1310	92.13	8473.423	38267.234
6720	92.13	12198.09	38574.027
5203	92.11	10992.256	37920.914
2888	92	9641.992	34428.086
9326	91.96	14195.942	36295.852
4805	91.73	10989.936	33267.289
9920	91.71	14609.275	37440.105
8872	91.69	13650.301	33814.211
1248	91.67	8596.514	39124.414
7619	91.67	12865.987	34948.801
5098	91.63	10983.67	39940.285
7962	91.58	13216.713	39909.168
2515	91.54	9213.229	39803.59
3040	91.48	9676.146	37494.23
9664	91.4	14220.156	38694.344
7543	91.33	12864.373	36844.84
1725	91.31	8631.084	36711.797
9137	91.19	13957.525	38977.836
6535	91.17	12192.725	33753.105
8355	91.04	13386.348	34474.27
8188	91.04	13313.992	35707.777
8454	91.04	13510.319	37237.82
7625	91.02	12747.444	34784.32
5000	91	10977.419	37135.859
6549	90.96	12243.493	34094.77
2160	90.91	9016.84	33562.266
1442	90.81	8539.745	34973.332
1923	90.72	9000.729	38582.547
3949	90.66	10319.722	36053.836
7673	90.58	12762.884	33923.465
5888	90.58	11516.381	34638.66
448	90.54	7902.342	38641.98
9048	90.52	13927.898	36466.875
1410	90.5	8523.863	35759.855
2307	90.49	9188.051	35591
2249	90.49	9259.923	34257.867
7015	90.45	12296.297	33648.805
974	90.39	8389.437	34661.652
5306	90.26	11180.37	35271.402
9395	90.22	14192.517	33977.094
8393	90.12	13467.341	35603.422
8777	90.08	13686.155	36030.18
3324	90.06	9882.093	36265.676
8965	90.04	13981.157	34397.848
2091	90.04	9028.851	34827.648
1283	90.01	8521.28	38657.043
4683	89.99	10751.273	35564.898
7147	89.99	12602.717	34706.316
2710	89.99	9440.563	35521.465
9255	89.93	14173.896	37828.395
7467	89.91	12868.64	38268.32
6058	89.87	11730.262	35793.266
7885	89.76	13088.98	38234.879
3913	89.76	10178.382	36776.551
8638	89.74	13778.5	39099.719
4675	89.64	10775.71	35422.934
4863	89.6	10978.105	34352.563
5046	89.55	10949.409	38444.738
7305	89.53	12696.624	38571.402
2635	89.51	9459.749	37448.309
7464	89.45	12873.354	38198.457
804	89.43	8176.606	34752.66
3142	89.37	9600.944	39526.504
1309	89.36	8593.846	38249.984
5036	89.36	10825.393	38159.484
9698	89.36	14357.59	39529.633
114	89.28	7648.928	34762.641
7908	89.28	12980.575	38836.27
9035	89.26	13908.131	36271.121
473	89.2	7740.019	39066.621
7864	89.16	13114.092	37526.375
3219	89.16	9775.378	38742.363
7827	89.16	12918.71	36429.891
2339	89.14	9219.966	36529.172
3902	89.14	10255.257	37026.973
4500	89.13	10745.272	39098.609
9728	89.11	14605.488	39705.035
4951	89.09	10837.951	36271.199
1485	89.09	8594.725	34342.156
4588	89.07	10622.939	37155.32
5726	88.93	11629.761	38968.434
9296	88.82	14200.267	37166.32
6387	88.8	11918.996	35948.566
7620	88.8	12908.281	34994.973
1315	88.76	8443.646	38115.988
560	88.7	8196.57	39696.914
5879	88.63	11616.991	35180.523
3387	88.61	9734.464	34834.465
5193	88.55	11188.109	38301.746
2547	88.26	9463.764	39484.488
6275	88.24	12042.185	39104.516
4296	88.23	10370.279	36950.086
7535	88.23	12726.5	36976.711
3805	88.17	10345.897	39229.906
487	88.09	7949.442	39241.008
6853	88.09	12368.284	38202.66
6233	88.07	11787.612	39997.324
4359	88.07	10549.502	37778.605
5516	88.03	11381.041	36500.727
5327	88.03	11016.547	34717.824
8187	88.03	13306.094	35692.859
8971	88.01	13954.911	34543.508
1088	88.01	8215.412	37156.984
6424	87.96	11896.814	35220.008
5974	87.8	11839.451	33822.293
8032	87.8	13290.893	38452.391
3451	87.78	9808.991	33493.117
3181	87.78	9803.308	39526.988
5585	87.67	11380.199	38126.891
6005	87.65	11700.125	34447.094
1920	87.63	9023.646	38529.273
2724	87.59	9453.404	35115.156
9166	87.57	13831.238	39730.078
616	87.57	8167.198	38498.742
8410	87.44	13564.822	36013.195
4723	87.42	10633.515	34767.977
719	87.38	8121.851	36217.23
1922	87.32	9013.228	38566.051
4054	87.31	10215.052	33399.168
5469	87.29	11302.483	35432.27
6812	87.17	12489.154	39114.133
6027	87.17	11673.661	35035.754
1837	87.17	8720.968	39449.512
9108	87.17	13959.986	38031.637
5083	87.17	10953.829	39530.285
3961	87.13	10242.53	35687.543
1171	87.08	8224.165	39083.219
5927	87.08	11613.956	33891.18
4794	87.04	10678.562	33317.109
1242	87.02	8624	39312.477
4956	87	10791.246	36383.281
3749	86.92	9974.495	39431.648
1568	86.88	8638.779	33175.645
735	86.88	8090.69	35742.113
3363	86.83	9836.032	35459.797
2971	86.81	9655.582	36062.813
8674	86.79	13709.803	38271.781
1501	86.79	8441.475	33969.309
9153	86.75	13841.141	39386.59
5285	86.75	11064.414	36014.594
9545	86.65	14306.223	35915.773
1388	86.65	8548.342	36221.656
8803	86.6	13718.189	35394.363
9381	86.54	14104.473	34498.086
9726	86.44	14547.874	39698.832
9674	86.42	14273.364	38997.551
702	86.35	8169.423	36480.313
9376	86.29	14144.103	34622.422
126	86.29	7691.486	34944.43
7368	86.25	12824.57	39792.359
5887	86.25	11473.427	34898.258
4198	86.25	10354.189	35334.246
1464	86.19	8620.671	34676.297
5894	86.18	11478.806	34461.043
8008	86.16	13156.6	38823.008
5133	86.14	11189.566	39571.91
8314	86.08	13358.104	33473.266
8342	86.08	13530.007	34167.254
2321	86.08	9118.849	36110.941
4778	86.02	10612.375	33661.82
1509	86	8564.847	34067.863
509	85.98	7979.172	39432.945
3553	85.89	9933.955	34656.66
9506	85.89	14250.051	34814.586
4549	85.85	10751.013	37903.234
7415	85.83	12765.184	38826.609
9402	85.75	14112.439	33853.328
2229	85.72	9242.447	33836.117
1948	85.64	9021.455	37519.867
7033	85.6	12385.78	33520.727
1539	85.56	8540.231	33508.941
2949	85.52	9626.864	35577.242
1811	85.52	8807.098	38784.68
4528	85.47	10760.23	38440.559
4138	85.43	10529.917	34421.148
7353	85.39	12668.799	39412.926
3243	85.37	9756.886	38229.063
6237	85.37	11928.329	39914.285
3270	85.37	9906.103	37397.914
4048	85.35	10268.789	33594.18
9320	85.33	14191.468	36407.301
2060	85.29	9040.198	35555.836
847	85.29	8154.343	33793.719
1014	85.28	8270.8	35431.293
2169	85.28	8896.564	33442.461
5856	85.26	11612.274	35939.273
3893	85.24	10199.653	37502.785
8172	85.24	13167.378	35819.586
65	85.18	7951.89	34027.793
9113	85.16	13919.851	38107.301
3790	85.1	10249.314	39654.641
1375	85.08	8457.491	36644.793
2536	84.97	9294.803	40007.621
2946	84.93	9519.299	35484.34
4601	84.91	10567.454	37001.617
4007	84.89	10319.209	34387.375
6499	84.87	12060.333	33423.855
7663	84.8	12891.155	34026.855
3862	84.76	10257.179	38054.996
9369	84.74	14195.656	35054.57
6627	84.72	12139.798	36756.77
3547	84.72	9959.65	34497.305
4899	84.68	10911.057	35194.188
8552	84.64	13377.225	39047.832
1876	84.62	9055.328	39726.555
618	84.55	8150.563	38534.59
9303	84.51	14186.06	37000.965
2546	84.51	9392.261	39452.977
1994	84.49	8907.052	36763.234
7567	84.49	12822.73	36359.375
9557	84.49	14219.02	36404.688
986	84.47	8283.032	34911
9183	84.47	14030.885	39920.195
4022	84.47	10318.55	34033.043
542	84.45	7954.814	39975.262
6139	84.45	11685.109	37707.488
1051	84.41	8207.229	36185.434
6256	84.39	12054.377	39551.543
3421	84.39	9867.806	34234.703
153	84.38	7738.978	35214.617
6911	84.36	12492.056	36640.828
6028	84.34	11654.664	35044.516
5815	84.32	11471.666	37241.219
3034	84.3	9696.262	37423.371
9875	84.3	14608.98	38501.758
7741	84.26	12962.997	34216.289
2323	84.26	9069.814	36226.066
3471	84.24	9936.646	33007.695
7097	84.22	12661.438	33856.238
10039	84.22	14431.904	34027.367
5312	84.11	11171.628	35130.242
4272	84.09	10489.727	36500.254
5963	84.09	11844.414	33598.34
4925	84.05	10804.913	35820.578
1622	84.03	8667.748	34445.875
7366	83.99	12903.264	39771.738
8708	83.97	13632.493	37364.535
7345	83.95	12685.109	39334.684
5656	83.95	11329.429	39859.449
1067	83.92	8334.483	36619.762
9563	83.9	14412.167	36496.41
2783	83.88	9482.94	34208.059
2174	83.86	9006.763	33223.008
6101	83.84	11819.993	36860.531
5692	83.82	11619.429	39726.797
3165	83.78	9861.276	39775.836
8199	83.78	13313.827	35264.742
1865	83.76	8877.924	39850.941
6063	83.72	11785.91	35941.602
8909	83.69	13649.312	33064.727
8534	83.61	13373.887	38807.395
8213	83.59	13262.22	35211.48
3294	83.59	9903.991	36984.457
2161	83.55	9037.073	33564.066
5651	83.53	11226.123	39693.824
2454	83.44	9190.239	39088.949
1555	83.38	8620.976	33220.496
7307	83.36	12538.245	38635.52
4844	83.32	10788.157	33935.633
741	83.3	8107.879	35849.301
9011	83.3	13943.299	35662.93
7197	83.3	12689.978	35984.293
4448	83.3	10472.908	39746.711
3258	83.24	9867.214	37691.242
3965	83.24	10294.852	35503.055
967	83.21	8275.884	34411.563
1071	83.19	8414.264	36683.219
7175	83.13	12501.764	35304.461
8065	83.05	13228.762	37922.188
9083	83.03	13809.827	37638.961
7387	83.02	12813.921	39538.57
6327	83	11851.518	37980.313
4312	82.98	10452.572	37105.578
8419	82.96	13369.816	36300.105
8861	82.96	13761.742	34002.461
9548	82.94	14298.755	36026.914
6164	82.94	11826.647	38356.828
5546	82.9	11377.14	37104.504
2955	82.84	9524.923	35820.863
2090	82.82	9006.062	34819.34
7522	82.82	12811.736	37198.281
5314	82.8	11053.912	34986.707
5814	82.8	11580.777	37231.93
6909	82.77	12473.134	36600.094
1716	82.77	8816.816	36477.605
2858	82.73	9490.039	33811.277
2305	82.73	9234.735	35569.531
4746	82.65	10639.328	34164.965
8685	82.63	13719.85	38110.344
1617	82.63	8639.191	34347.258
8352	82.59	13516.068	34411.063
9143	82.59	13795.481	39193.727
1657	82.56	8804.203	34995.547
4151	82.56	10381.604	34673.117
6192	82.56	11662.314	39172.934
3750	82.52	10062.301	39447.578
2005	82.5	9000.813	36444.922
2244	82.48	9153.358	34146.125
3518	82.48	10101.839	33934.465
5254	82.46	11000.451	36592.461
5911	82.44	11511.727	34179.629
1710	82.44	8638.706	36318.031
5368	82.42	11138.127	33963.43
3158	82.42	9665.631	39894.098
2237	82.38	9261.514	34068.188
9969	82.38	14544.582	36339.945
3227	82.36	9874.623	38574.352
9177	82.31	14044.839	39847.184
5354	82.27	11166.688	34037.922
5270	82.25	11085.798	36228.531
5990	82.21	11810.669	34158.625
6421	82.21	11893.787	35148.469
7400	82.19	12845.75	39160.539
297	82.15	7980.741	36734.203
9294	82.15	14195.35	37076.875
1389	82.13	8589.675	36237.664
3013	82.11	9631.856	36992.316
4400	82.1	10502.961	38652.348
5573	82.1	11268.145	37966.754
2985	82.08	9688.113	36271.172
1770	82.02	8801.747	37636.754
2577	82.02	9341.693	38716.234
6638	82.02	12156.505	36918.098
1433	81.98	8622.236	35367.617
8211	81.98	13345.675	35166.273
9383	81.96	14208.661	34521.703
8140	81.96	13263.44	36428.438
875	81.9	8101.614	33115.246
6633	81.85	12261.65	36796.957
4394	81.83	10348.753	38522.051
561	81.79	8031.54	39705.898
1754	81.79	8730.928	37263.344
9564	81.79	14287.067	36498.344
9014	81.77	13790.552	35712.246
1987	81.75	9040.094	37171.887
8325	81.73	13483.591	33705.477
4033	81.66	10246.748	33951.348
8245	81.6	13141.197	34157.074
3632	81.54	10089.995	36461.281
3144	81.52	9520.033	39613.949
4782	81.48	10770.608	33748.105
6676	81.48	12142.488	37667.492
3129	81.46	9499.76	39360.961
7442	81.44	12779.999	38542.371
9123	81.44	13909.031	38295.629
3704	81.43	10031.921	38513.578
5914	81.37	11597.581	34223.883
6375	81.37	11954.031	36292.16
8932	81.35	13873.052	33713.641
7338	81.31	12595.54	39212.063
1159	81.29	8357.702	38933.109
6578	81.27	12069.915	35123.234
3384	81.27	9805.439	34794.754
6462	81.27	12034.224	34354.172
6953	81.27	12453.827	35357.145
9349	81.21	13995.123	35677.887
9188	81.18	14012.02	39959.027
9974	81.18	14607.908	36155.727
3944	81.16	10249.683	36017.828
2725	81.16	9465.18	35141.387
8907	81.1	13743.935	33007.504
4524	81.1	10731.928	38590.617
9434	81.06	14410.592	33102.168
7133	81.06	12586.813	34412.328
1532	81.02	8471.468	33707.266
1211	81.02	8359.915	39863.914
9915	81.02	14616.486	37633.266
2149	80.98	9021.327	33934.02
4659	80.97	10696.054	35977.715
5298	80.97	11174.534	35625.672
4476	80.93	10716.256	39634.27
6144	80.89	11806.287	37832.719
5424	80.89	11336.111	34310.328
7633	80.89	12774.099	34850.074
6511	80.89	12036.528	33035.371
8151	80.87	13279.414	36289.801
6531	80.83	12151.932	33671.156
6991	80.83	12460.509	34150.465
2100	80.81	9050.469	34472.809
955	80.81	8299.285	34203.727
8933	80.79	13972.533	33729.242
9539	80.7	14349.308	35722.367
7649	80.7	12907.235	34389.551
7238	80.68	12587.976	37169.551
3197	80.64	9839.39	39199.031
7599	80.62	12787.374	35721.59
2897	80.62	9515.455	34596.273
4390	80.62	10371.412	38415.887
2550	80.6	9393.789	39324.68
5289	80.6	11074.387	35782.902
915	80.56	8401.996	33587.078
2761	80.54	9363.419	34458.297
6957	80.51	12442.53	35119.113
9130	80.51	13821.504	38612.387
4427	80.49	10433.049	39077.156
2964	80.47	9615.618	35957.891
7558	80.45	12718.103	36513.516
8467	80.45	13533.723	37515.57
4194	80.41	10524.251	35269.684
2571	80.41	9297.091	38871.676
9132	80.39	13975.941	38649.676
3216	80.39	9777.844	38687.953
8219	80.35	13186.627	34885.09
1075	80.33	8233.541	36804.445
1376	80.3	8572.428	36643.234
4129	80.24	10447.905	34166.645
1507	80.24	8564.35	34044.051
2774	80.22	9430.876	34338.137
7727	80.18	13103.204	33751.512
670	80.16	8071.613	37466.309
6967	80.14	12415.067	35075.625
2304	80.1	9229.252	35530.07
5161	80.1	11080.056	38876.313
3771	80.1	9947.184	39873.199
8608	80.1	13679.414	39635.746
2063	80.05	8852.07	35274.719
953	80.05	8289.794	34193.492
7817	80.01	12929.291	36257.711
4566	79.99	10613.899	37628.305
8572	79.99	13554.87	39392.281
4651	79.95	10681.756	36210.922
1870	79.95	9020.629	39961.023
1298	79.93	8613.405	38332.211
3379	79.93	9751.103	34991.898
5819	79.93	11574.12	37072.629
8289	79.91	13225.753	33177.801
9999	79.89	14569.479	35207.195
4953	79.87	10808.25	36298.137
183	79.85	7905.686	35583.094
6061	79.82	11836.761	35903.078
3085	79.82	9575.967	38435.906
5324	79.78	11116.102	34642.504
3103	79.76	9683.671	38816.977
7005	79.74	12452.876	34124.813
1506	79.74	8552.188	34002.938
2676	79.72	9446.819	36070.992
7569	79.7	12753.563	36146.352
19	79.66	7646.575	33367.938
4032	79.66	10290.542	33915.141
4666	79.66	10719.935	35772.387
6716	79.64	12253.828	38536.441
4273	79.64	10556.579	36615.676
9055	79.64	13810.24	36771.016
5334	79.64	11105.568	34316.797
8300	79.62	13184.127	33130.836
1054	79.59	8216.554	36243.684
4336	79.55	10360.246	37448.07
3584	79.51	9925.623	35346.258
952	79.49	8210.307	34157.727
5793	79.47	11628.633	37570.191
6444	79.41	11988.385	34455.773
8064	79.38	13195.325	37917.152
5682	79.36	11612.629	40007.508
626	79.32	8080.218	38419.488
25	79.3	7754.674	33467.68
992	79.26	8272.809	35018.258
2771	79.22	9463.888	34316.98
707	79.22	8191.145	36247.969
1189	79.22	8258.298	39547.074
1520	79.17	8624.484	33880.668
3069	79.17	9688.599	38086.594
7870	79.09	13052.493	37641.438
1446	79.07	8486.068	35029.5
1746	79.07	8793.254	37125.441
5274	79.05	11006.514	36286.406
5308	79.01	11001.875	35339.449
3375	79.01	9915.279	35239.969
2205	79.01	9195.508	33394.258
4978	78.99	10915.8	36652.168
2186	78.97	9132.376	33032.762
4645	78.97	10706.016	36373.457
2079	78.97	8941.028	34952.766
9461	78.95	14390.849	33728.094
1729	78.94	8764.489	36850.035
2615	78.94	9478.461	37774.145
8141	78.9	13271.336	36454.496
2602	78.88	9318.46	37844.5
5511	78.82	11355.022	36419.578
6345	78.82	12023.413	37393.41
9230	78.8	14194.281	38865.098
8919	78.78	13882.56	33539.59
9533	78.78	14251.536	35534.691
6955	78.78	12328.571	35380.414
8501	78.76	13379.524	38183.063
607	78.76	8180.47	38942.957
8500	78.74	13480.977	38163.969
7855	78.72	13110.968	37313.855
9702	78.72	14288.878	39801.246
5045	78.71	10888.579	38427.996
4798	78.69	10622.065	33153.047
494	78.69	7844.345	39283.52
8249	78.67	13350.53	34238.203
1926	78.67	8986.325	38313.301
834	78.67	8101.873	33948.891
7270	78.67	12558.712	37938.496
8358	78.67	13441.987	34603.66
4473	78.67	10772.671	39918.078
3889	78.65	10195.412	37390.785
8361	78.61	13392.598	34715.516
9690	78.61	14231.841	39255.668
10034	78.57	14483.355	34241.742
6794	78.53	12402.72	39765.555
4218	78.51	10460.222	35588.359
8441	78.51	13491.426	36989.219
9063	78.48	13919.424	36988.922
899	78.46	8372.7	33370.527
42	78.46	7787.181	33708.793
2715	78.46	9471.498	35291.266
1609	78.42	8674.748	34103.043
3775	78.42	10121.31	39946.574
6584	78.4	12214.27	35253.57
1718	78.4	8748.488	36523.379
4070	78.4	10506.258	33036.16
460	78.32	7670.496	38778.281
8601	78.3	13742.264	39814.762
3042	78.25	9691.208	37499.426
5379	78.25	11041.521	33348.559
1835	78.25	8636.587	39384.727
8242	78.25	13225.004	34347.371
7853	78.23	13067.661	37240.039
836	78.23	8083.161	33648.371
8831	78.19	13715.726	34621.191
6146	78.17	11744.516	37885.266
456	78.15	7907.738	38748.746
4463	78.07	10597.005	39779.051
3406	78.07	9811.898	34603.152
9964	78.05	14555.842	36300.063
6574	78.03	12119.125	35031.336
2006	78.02	8942.641	36449.066
9959	77.94	14446.702	36226.137
7654	77.9	12782.067	34196.438
7000	77.88	12325.483	33999.781
9511	77.88	14236.934	34901.297
5229	77.86	11119.874	37286.742
3927	77.84	10302.596	36353.66
8840	77.82	13679.016	34460.43
4627	77.82	10733.472	36454.305
8101	77.79	13170.097	37292.777
9414	77.77	14177.633	33607.57
10059	77.77	14531.611	33387.449
9932	77.75	14530.968	37144.094
9992	77.71	14577.053	35261.676
6466	77.71	11922.125	34427.172
575	77.71	8190.769	39397.355
2336	77.63	9262.341	36486.68
9218	77.63	14093.486	39138.297
3251	77.63	9764.202	38073.887
10006	77.63	14553.774	35053.289
3558	77.61	10076.657	34740.727
6694	77.59	12115.846	38015.191
7873	77.58	12993.798	37679.164
4091	77.58	10533.352	33660.426
7993	77.56	13193.297	39182.539
5883	77.56	11459.784	35242.543
8634	77.52	13635.066	39025.004
3924	77.5	10306.817	36218.727
3757	77.46	10104.405	39537.82
3459	77.46	9767.556	33635.836
4391	77.44	10553.141	38502.664
9357	77.38	14158.672	35298.84
9669	77.36	14391.619	38871.617
2235	77.35	9111.294	33963.379
1703	77.35	8650.744	36035.641
5351	77.35	11133.227	34265.098
7516	77.33	12844.914	37382.859
7408	77.29	12776.355	38992.137
1364	77.27	8540.079	36729.16
1052	77.27	8213.075	36207.152
2619	77.25	9427.137	37511.254
3290	77.25	9718.877	36904.262
8912	77.23	13958.173	33253.02
3064	77.23	9668.467	37910.359
8630	77.21	13643.759	38976.813
3281	77.19	9768.276	37328.945
7092	77.17	12599.011	33678.852
327	77.15	7755.934	37107.57
7682	77.13	12754.361	33781.359
8553	77.12	13499.054	39078.605
1762	77.08	8813.534	37351.863
1820	77.06	8836.33	39027.473
7590	77.02	12843.729	35619.113
2890	77	9554.956	34462.879
3105	76.98	9662.087	38928.488
786	76.96	8000.195	35083
1450	76.96	8422.817	34818.051
8138	76.92	13150.816	36698.02
770	76.92	8153.085	35382.559
2833	76.92	9637.097	33068.254
8121	76.92	13268.25	36769.168
7837	76.92	12959.154	36681.578
4681	76.9	10749.599	35539.313
4862	76.9	10913.555	34340.773
2531	76.89	9385.587	39832.676
9386	76.89	14047.923	34304.285
7458	76.89	12806.807	38444.516
9750	76.85	14600.313	39136.645
2293	76.83	9160.553	35348.758
8654	76.81	13763.692	38760.289
7642	76.81	12797.179	34549.109
4015	76.81	10287.599	34240.836
2628	76.77	9285.938	37355.023
91	76.77	7919.058	34557.723
6946	76.75	12452.468	35551.629
9317	76.75	14010.955	36651.313
1245	76.73	8459.613	39378.715
2102	76.73	9005.008	34478.746
6781	76.73	12119.708	39734.152
6592	76.71	12230.15	35573.758
1697	76.71	8632.374	35934.566
4620	76.71	10627.28	36641.801
9050	76.69	13875.55	36587.863
2104	76.67	8897.79	34544.387
6571	76.67	12136.003	34977.277
1061	76.66	8236.704	36523.621
8600	76.64	13715.032	39776.699
1696	76.62	8818.686	35919.379
5791	76.6	11484.201	37544.012
6858	76.58	12323.117	38289.945
1529	76.56	8510.108	33693.254
3112	76.56	9699.79	38955.477
6975	76.56	12371.255	34914.895
6989	76.56	12480.025	34442.215
6495	76.54	11856.538	33569.809
844	76.54	8141.907	33729.391
6427	76.52	11855.84	35063.426
6873	76.48	12455.26	37719.234
3321	76.46	9894.633	36487.422
9458	76.45	14383.448	33678.406
2854	76.45	9656.559	33644.246
5438	76.43	11240.93	34570.465
7016	76.39	12369.923	33655.32
958	76.37	8302.434	34254.281
2538	76.37	9469.256	39616.227
7829	76.37	13022.839	36522.223
330	76.37	7895.947	37200.383
6913	76.31	12336.206	36447.953
10030	76.29	14444.739	34129.977
2681	76.27	9304.438	36189.426
1824	76.23	8684.646	39107.637
2662	76.22	9369.5	36544.008
3564	76.22	10073.127	35023.316
708	76.2	8040.336	36255.102
3697	76.18	10130.337	38341.984
2392	76.18	9210.71	37848.734
8727	76.18	13746.462	37063.887
6539	76.12	12262.709	33858.34
6236	76.1	11952.592	39872.578
438	76.06	7984.517	38493.77
6361	76.06	11997.393	37086.129
7419	76.04	12874.426	38848.109
982	76.02	8310.288	34756.16
7312	76.02	12656.106	38713.434
7352	76.02	12533.617	39410.297
4461	76.02	10607.384	39756.277
1793	76	8684.227	38330.359
5549	75.99	11217.621	37159.785
543	75.97	7816.058	39982.988
8975	75.97	13965.647	34600.586
7895	75.93	13081.744	38566.098
1682	75.91	8774.21	35616.965
272	75.91	7798.53	36552.668
6119	75.89	11826.715	37308.105
4452	75.87	10475.159	39784.766
4404	75.87	10413.993	38696.391
3297	75.85	9915.77	36699.992
74	75.81	7713.963	34170.473
5275	75.79	11065.001	36312.035
3267	75.77	9796.867	37557.168
6211	75.77	11687.495	39562.281
1582	75.77	8801.188	33599.746
7196	75.77	12641.364	35952.598
4443	75.74	10394.743	39565.574
3882	75.7	10168.778	37590.855
4969	75.68	10894.67	36531.363
6570	75.68	12089.243	34914.512
353	75.68	7725.261	37518.805
2445	75.66	9123.905	38962.238
3360	75.64	9786.487	35424.059
1929	75.6	9005.751	38176.699
8484	75.6	13399.017	37736.055
7355	75.6	12617.598	39493.398
9507	75.6	14351.868	34815.125
1212	75.6	8412.585	39877.055
1350	75.58	8594.258	37032.332
3510	75.56	10015.292	33728.656
2368	75.56	9163.474	37116.051
8846	75.56	13742.124	34328.285
9160	75.53	13960.82	39558.855
8108	75.53	13188.649	37098.273
7225	75.49	12668.039	36797.602
8029	75.47	13217.516	38329.836
4132	75.47	10507.353	34206.449
4146	75.45	10443.846	34607.531
287	75.45	7912.719	36668.402
3727	75.45	10031.695	39119.34
8256	75.45	13204.459	34094.898
2465	75.45	9241.591	39354.602
3631	75.43	9963.579	36440.887
2256	75.43	9214.272	34487.238
2878	75.41	9514.289	34197.594
1875	75.41	9016.658	39711.238
8744	75.39	13722.198	36778.77
6560	75.3	12143.71	34521.57
2331	75.3	9206.429	36467.336
6637	75.26	12094.109	36912.414
6215	75.22	11781.641	39592.621
2451	75.2	9199.231	39055.219
200	75.2	7942.729	35815.43
1838	75.18	8828.946	39456.48
5854	75.16	11609.737	36077.852
9420	75.16	14070.667	33426.629
190	75.16	7669.29	35663.703
9888	75.14	14536.324	38171.293
3465	75.14	9880.712	33243.238
3975	75.14	10281.716	35347.484
2068	75.1	8928.802	35368.348
5933	75.1	11587.409	33564.422
7246	75.1	12534.229	37248.16
8134	75.09	13178	36609.813
9095	75.07	13977.968	37893.648
4767	75.07	10697.956	33882.332
3863	75.07	10225.242	38077.102
9972	75.05	14497.705	36152.379
7664	75.03	12793.845	34045.066
9943	75.01	14517.102	36781.504
2290	75.01	9264.78	35313.098
7523	74.97	12754.464	37227.094
9382	74.97	14028.896	34500.004
9586	74.95	14260.891	36918.598
3963	74.91	10300.748	35462.547
8099	74.87	13230.396	37208.395
3307	74.87	9832.916	36601.445
9942	74.87	14465.234	36756.09
7893	74.84	13042.703	38418.289
2999	74.84	9564.233	36627.387
2213	74.82	9220.829	33599.453
4163	74.82	10376.763	34827.785
4615	74.8	10619.381	36559.879
7363	74.8	12493.392	39961.301
1546	74.8	8424.182	33408.953
9487	74.8	14315.049	34414.949
2578	74.8	9452.411	38751.738
1978	74.78	8981.492	37317.867
9127	74.76	13979.614	38552.02
8305	74.74	13533.668	33136.113
10047	74.72	14624.734	33789.066
9909	74.7	14476.019	37792.469
7925	74.68	13014.946	39170.301
1460	74.68	8503.577	34629.957
9713	74.68	14616.284	39760.656
2295	74.68	9081.894	35405.414
8359	74.66	13356.953	34632.055
922	74.64	8251.467	33667.789
6412	74.63	11978.377	35265.012
533	74.61	7661.221	39823.852
2941	74.61	9491.311	35415.191
9635	74.59	14297.655	38002.098
4333	74.55	10545.026	37423.363
3166	74.51	9814.979	39829.586
172	74.51	7722.22	35460.094
598	74.47	8040.296	38799.262
794	74.47	8146.37	34898.074
4864	74.47	10954.522	34381.965
7824	74.45	13050.234	36360.539
9090	74.45	13835.076	37819.711
4417	74.45	10557.033	38941.563
4876	74.45	10789.387	34585.742
2179	74.43	9012.168	33028.781
9565	74.41	14243.704	36541.574
4177	74.4	10476.838	35026.855
5586	74.38	11401.295	38212.82
4067	74.38	10289.9	33106.238
7538	74.36	12789.626	36706.414
2919	74.34	9519.999	34911.555
6331	74.34	12053.424	37792.414
5157	74.32	11119.767	39091.203
1287	74.3	8425.405	38706.324
3420	74.28	9750.952	34212.188
9106	74.28	13896.732	37991.781
8367	74.28	13448.946	34954.117
8606	74.26	13752.353	39915.594
4994	74.26	10933.881	37022.098
3480	74.26	10048.869	33141.449
3179	74.22	9898.546	39480.016
9224	74.22	14158.283	39271.055
7138	74.18	12503.881	34506.695
1545	74.17	8481.485	33348.715
4081	74.15	10382.405	33502.672
8829	74.13	13652.132	34917.297
6805	74.13	12301.527	39288.488
2086	74.13	9033.265	34773.914
1658	74.11	8790.901	35035.328
1078	74.11	8332.47	36901.602
1213	74.11	8242.936	39904.262
9179	74.09	14082.683	39878.727
6672	74.07	12197.568	37526.855
2492	74.05	9117.913	39621.352
8891	74.01	13633.507	33694.258
7861	73.99	13116.86	37440.488
811	73.99	8087.051	34314.816
1226	73.99	8475.034	39605.605
397	73.99	7908.773	37957.469
4761	73.97	10763.82	34049.98
2467	73.96	9199.205	39422.863
5641	73.96	11218.912	39495.699
4550	73.94	10672.844	37915.973
1680	73.9	8655.808	35606.098
3992	73.88	10198.544	34822.063
7890	73.84	13129.476	38380.336
4207	73.82	10454.789	35434.652
1641	73.78	8830.871	34699.199
6548	73.76	12241.018	34078.031
8607	73.76	13626.026	39606.516
3357	73.73	9850.709	35682.102
5474	73.73	11273.676	35534.496
3298	73.71	9730.002	36723.012
5055	73.71	10903.765	38775.473
1953	73.71	8914.467	37663.445
8738	73.71	13604.755	36967.043
8893	73.69	13641.105	33722.605
3339	73.65	9857.226	35954.238
8417	73.65	13438.051	36227.734
9522	73.65	14377.167	35222.277
5042	73.65	10990.339	38321.344
7192	73.63	12675.021	35847.613
525	73.59	7770.702	39734.496
8047	73.57	13239.747	38295.563
8562	73.51	13385.236	39239.27
3619	73.5	10020.684	36177.875
3701	73.46	9947.069	38390.074
7017	73.46	12370.497	33682.176
507	73.46	7745.067	39406.766
4617	73.44	10580.784	36610.953
3571	73.4	10095.23	35130.535
9475	73.4	14310.855	34029.594
4841	73.4	10851.71	33878.523
2099	73.38	8893.641	34739.098
7299	73.38	12609.533	38447.648
9354	73.36	14089.394	35484.406
3409	73.34	9894.335	34407.137
5500	73.34	11291.728	36199.398
537	73.34	7829.064	39929.199
7505	73.34	12726.561	37755.316
7341	73.34	12495.919	39266.152
9743	73.32	14568.543	39385.984
4492	73.32	10772.088	39388.355
7589	73.27	12726.486	35882.645
7190	73.23	12582.676	35721.371
1873	73.23	9039.49	39662.695
9659	73.23	14236.773	38617.484
2871	73.23	9696.426	34094.332
4702	73.23	10629.99	34948.781
6778	73.17	12074.469	39707.441
5477	73.15	11274.879	35615.48
4257	73.15	10437.63	36155.348
1649	73.13	8697.344	34903.105
3878	73.07	10312.241	37508.391
5829	73.05	11598.093	36822.977
6253	73.02	12026.675	39445.609
4825	73.02	10940.295	33628.84
503	73	7800.708	39392.789
4437	72.98	10479.832	39380.961
8157	72.98	13307.676	36141.18
4299	72.96	10457.349	36971.641
2832	72.96	9519.039	33046.625
2534	72.94	9401.789	39920.145
7717	72.92	13122.331	33560.145
2413	72.9	9172.804	38539.566
1832	72.88	8639.823	39318.309
2845	72.86	9685.844	33572.148
4987	72.82	10897.211	36868.977
757	72.81	7992.183	35441.188
3643	72.81	9987.753	36658.316
5321	72.79	11166.614	34887.371
6889	72.79	12336.402	37436.164
8481	72.75	13454.994	37671.688
6714	72.69	12110.518	38526.121
5194	72.69	11068.793	38031.555
1584	72.67	8715.84	33644.871
649	72.67	8180.897	37710.488
8480	72.65	13485.829	37666.719
2281	72.65	9110.243	35137.598
7980	72.61	13262.43	39550.043
9082	72.61	13840.744	37609.898
7087	72.6	12590.768	33601.734
2823	72.6	9395.375	33221.422
6796	72.6	12358.642	39598.484
6402	72.56	11859.943	35439.805
3138	72.54	9635.378	39510.215
1651	72.54	8642.263	34954.031
3810	72.52	10187.973	39064.723
4584	72.5	10672.243	37060.449
9256	72.5	14202.407	37841.168
5705	72.48	11628.811	39493.719
354	72.48	7652.75	37524.84
9498	72.48	14311.126	34638.625
7957	72.48	13339.13	39815.813
3659	72.44	10093.381	37365.898
9622	72.44	14327.954	37824.527
9198	72.42	14195.903	39690.531
2096	72.42	8874.622	34657.828
8473	72.42	13380.787	37551.785
9245	72.42	14109.527	38386.496
6018	72.42	11790.992	34809.441
205	72.42	7733.115	35854.188
7769	72.4	13109.825	34804.41
4209	72.4	10404.217	35453.215
5491	72.38	11254.719	36035.363
1218	72.35	8629.96	39810.336
8232	72.33	13258.179	34512.535
518	72.33	7785.75	39612.996
1481	72.33	8572.85	34301.645
9597	72.31	14262.654	37175.109
8078	72.31	13193.035	37803.953
664	72.27	8140.049	37653.977
9967	72.27	14449.111	36320.063
1653	72.25	8711.015	34975.629
2699	72.25	9453.765	35671.836
3299	72.21	9871.156	36748.523
3060	72.19	9505.913	37868.137
9687	72.19	14299.854	39226.617
1336	72.17	8540.136	37389.07
2446	72.15	9166.463	38966.211
7917	72.15	13078.939	38961.664
4705	72.14	10591.048	35000.574
7264	72.14	12538.219	37732.773
7110	72.1	12674.145	34028.711
8726	72.06	13616.034	37341.859
919	72.04	8234.21	33631.613
7575	72.04	12808.124	35966.32
9929	72.04	14609.932	37068.336
5979	71.94	11696.87	33942.871
3753	71.94	10014.446	39486.633
999	71.92	8404.631	35173.043
4488	71.92	10724.362	39306.848
3495	71.92	10123.516	33502.266
8148	71.91	13213.008	36537.027
8091	71.91	13282.633	37348.738
1643	71.91	8826.858	34715.973
386	71.87	7709.989	37834
3544	71.87	9962.25	34465.031
6091	71.83	11699.319	36709.68
2657	71.83	9397.293	36718.383
9249	71.81	14142.008	38050.352
8545	71.79	13417.5	38909.547
4924	71.75	10951.206	35783.496
7612	71.75	12917.557	35275.461
4330	71.75	10509.854	37390.82
8605	71.75	13588.352	39896.512
8465	71.73	13554.377	37493.512
3273	71.71	9844.506	37480.316
5659	71.71	11257.531	39904.453
7237	71.71	12565.912	37160.934
2752	71.69	9341.216	34652.664
5579	71.68	11405.526	38041.977
293	71.68	7812.352	36712.703
1535	71.64	8626.031	33759.668
470	71.62	7697.361	38978.281
3497	71.62	10058.56	33516.301
5570	71.62	11396.558	37774.93
6100	71.6	11774.607	36859.66
2140	71.6	9031.413	34093.703
70	71.6	7978.702	34084.617
1401	71.6	8622.432	35920.668
8324	71.6	13564.01	33649.031
8462	71.6	13507.156	37442.043
5987	71.58	11764.969	34143.555
5689	71.56	11531.196	39690.984
5710	71.56	11511.044	39311.992
2714	71.54	9309.073	35269.992
1209	71.54	8275.214	39842.621
6149	71.54	11660.047	38069.18
6625	71.52	12245.85	36749.988
481	71.52	7844.965	39191.781
8530	71.52	13388.571	38730.004
3038	71.5	9655.501	37453.355
1618	71.5	8652.848	34357.043
2332	71.5	9243.969	36474.137
4694	71.5	10659.308	35365.648
1395	71.47	8569.131	36071.758
5443	71.47	11320.701	34687.176
7423	71.45	12766.094	38945.695
675	71.45	8043.237	37099.027
7528	71.45	12922.11	37189.621
3590	71.45	10024.756	35550.961
9070	71.45	13964.06	37258.168
7460	71.45	12748.651	38162.848
7605	71.43	12812.119	35532.898
9366	71.41	14126.596	34960.484
4764	71.39	10717.814	33842.672
3527	71.35	10069.001	34189.836
1759	71.35	8740.633	37312.551
9782	71.35	14598.517	39034.059
5684	71.35	11611.755	39657.043
5297	71.33	11183.628	35605.402
1751	71.31	8764.271	37225.922
3449	71.31	9878.856	33731.652
8923	71.29	13948.609	33627.031
9036	71.29	13880.725	36305.102
1380	71.27	8578.805	36413.324
5221	71.27	11162.1	37421.477
7176	71.25	12658.42	35310.223
2625	71.22	9299.71	37633.688
5153	71.2	11170.72	39027.949
1478	71.2	8611.827	34535.32
4374	71.16	10366.575	38051.039
7116	71.12	12675.048	34069.93
5764	71.1	11569.912	38178.68
9488	71.08	14276.916	34433.223
1150	71.08	8276.641	38636.125
1342	71.08	8614.947	37222.109
278	71.06	7721.993	36600.473
10028	71.04	14553.244	34332.879
1825	71.01	8757.47	39115.949
6430	71.01	11979.044	35081.289
3405	70.97	9828.451	34564.391
4247	70.97	10388.279	36010.715
2447	70.97	9109.406	38988.141
1976	70.95	8986.929	37257.668
1466	70.93	8476.75	34700.434
4533	70.93	10602.897	38222.469
6362	70.91	12054.417	37118.266
1794	70.91	8674.76	38356.086
1081	70.91	8335.329	36949.293
960	70.89	8374.964	34289.203
9536	70.85	14218.262	35589.047
3662	70.85	10034.477	37402.844
8622	70.85	13746.045	39165.457
8618	70.83	13682.424	39341.105
2382	70.81	9238.982	37493.473
9301	70.74	14046.055	36971.836
1136	70.74	8370.642	38301.703
3226	70.7	9840.896	38573.773
4331	70.7	10545.961	37401.543
10049	70.7	14512.414	33801.672
7468	70.68	12885.274	38278.668
5842	70.66	11580.391	36696.688
6636	70.66	12218.531	36889.066
5067	70.66	10948.772	39158.34
4328	70.64	10523.418	37334.805
2575	70.64	9418.309	38677.969
5562	70.62	11329.911	37657.844
6776	70.6	12212.02	39654.496
7979	70.58	13258.518	39464.313
9313	70.56	14162.944	36587.625
2579	70.56	9343.18	38495.84
7737	70.55	13045.255	33962.367
1381	70.55	8566.449	36419.895
4294	70.53	10380.606	36917.512
3054	70.51	9663.576	37687.035
9570	70.49	14349.45	36721.453
8144	70.49	13178.234	36487.684
5691	70.49	11539.602	39712.621
1610	70.47	8795.939	34126.125
5564	70.47	11375.17	37658.82
6971	70.45	12480.865	34861.805
7904	70.45	13037.269	38811.66
6816	70.43	12329.934	39194.602
5457	70.43	11300.921	35119.078
5929	70.41	11534.159	33718.59
1330	70.41	8600.081	37521.895
8483	70.41	13514.856	37727.203
7571	70.39	12779.451	36154.262
2088	70.37	9019.58	34813.996
6685	70.37	12085.807	37804.094
2345	70.35	9091.552	36617.91
6089	70.33	11679.035	36671.699
845	70.33	8089.592	33731.289
9004	70.33	13830.017	35314.344
145	70.3	7922.36	35125.609
6065	70.28	11689.478	36036.063
5246	70.28	11046.237	36995.801
2157	70.28	8868.573	33532.52
3870	70.26	10142.983	37691.512
2790	70.24	9462.445	34039.621
1924	70.24	8900.473	38630.023
4141	70.2	10384.102	34487.965
8209	70.18	13271.658	35146.305
1723	70.16	8774.628	36672.078
9152	70.16	13947.893	39384.043
5356	70.12	11059.666	34087.984
10065	70.11	14625.962	33129.125
5740	70.07	11546.22	38861.602
4434	70.07	10469.528	39289.434
852	70.01	8085.181	33569.211
6157	70.01	11704.36	38213.805
1314	70.01	8544.846	38063.387
2563	69.99	9375.072	39085.195
7865	69.97	12962.162	37552.551
8546	69.95	13482.116	38924.57
9086	69.95	13964.975	37803.156
8163	69.95	13191.321	35948.617
1060	69.93	8250.38	36402.168
3457	69.89	9721.998	33580.145
7115	69.86	12688.257	34059.59
1428	69.86	8576.655	35540.203
8290	69.86	13213.984	33205.266
55	69.86	7973.233	33920.215
156	69.86	7838.837	35279.555
9623	69.84	14364.546	37844.199
6999	69.84	12350.604	33986.137
2433	69.82	9149	38836.594
358	69.82	7779.071	37583.508
9333	69.8	14080.572	36127.031
1636	69.8	8715.952	34652.047
8107	69.78	13298.101	37074.688
7626	69.78	12885.069	34791.594
169	69.78	7832.353	35408.816
2747	69.78	9276.47	34897.121
801	69.78	8020.965	34667.141
5547	69.78	11300.348	37137.855
8819	69.74	13595.601	34774.906
1859	69.74	8732.842	39992.82
2342	69.72	9239.573	36609.566
1905	69.7	8940.998	38827.484
2069	69.68	9044.688	35368.406
7039	69.68	12474.985	33599.293
7733	69.68	12967.64	33895.215
4280	69.66	10550.137	36687.816
2268	69.66	9223.109	34840.316
6641	69.65	12110.984	36976.395
9451	69.65	14242.359	33532.063
8551	69.63	13457.49	39044.531
1463	69.63	8620.506	34654.578
4930	69.63	10917.907	35865.801
5302	69.61	11087.577	35696.945
9377	69.59	14079.166	34691.793
8231	69.59	13302.545	34504.766
8537	69.57	13564.038	38831.008
1515	69.57	8539.312	33840.563
3993	69.57	10150.825	34829.902
1295	69.55	8620.37	38611.535
61	69.55	7732.94	34001.594
576	69.53	8009.888	39403.656
3887	69.49	10251.327	37359.895
4205	69.42	10496.487	35411.332
4435	69.4	10459.447	39346.477
10020	69.38	14470.024	34460.762
3053	69.36	9553.263	37609.34
646	69.36	8142.816	37949.754
6181	69.34	11651.912	38862.555
2576	69.34	9289.189	38707.059
5218	69.32	11054.872	37347.688
5595	69.3	11409.478	38415.363
4698	69.3	10738.004	35165.621
5915	69.3	11617.059	34233.602
5258	69.28	11112.089	36675.414
2535	69.28	9462.661	40004.875
8313	69.28	13482.245	33471.199
3482	69.28	10098.018	33211.473
2658	69.26	9468.76	36747.301
4879	69.26	10930.871	34647.555
2346	69.26	9078.217	36629.566
6047	69.26	11741.45	35552.379
3526	69.26	10045.578	34163.125
3460	69.24	9886.665	33466.703
6024	69.24	11838.608	34995.086
9168	69.24	13800.245	39868.605
5185	69.22	11084.645	38417.594
2729	69.2	9366.887	34978.168
3586	69.17	10070.159	35462.18
8963	69.13	13916.871	34255.477
2180	69.13	9050.493	33034.68
2259	69.13	9142.612	34515.297
1951	69.13	8875.509	37599.242
3932	69.13	10313.881	36108.195
2741	69.11	9313.758	34831.559
5750	69.09	11614.438	38761.383
4737	69.09	10652.883	34422.18
793	69.07	8026.305	34873.59
8420	69.07	13521.242	36325.938
9725	69.03	14456.389	39645.664
5235	69.03	11038.803	37140.426
2755	69.03	9345.013	34725.895
4494	69.03	10689.944	39132.336
7953	69.03	12948.364	39960.492
7073	68.99	12597.269	33362.086
2516	68.99	9070.776	39837.137
2791	68.99	9373.682	34043.277
1227	68.99	8440.187	39634.02
1593	68.99	8734.723	33879.039
7037	68.97	12486.619	33558.109
3331	68.97	9892.978	36128.148
2369	68.94	9063.154	37135.926
1665	68.92	8807.473	35240.297
8497	68.92	13491.377	38035.941
1111	68.92	8246.363	37778.297
772	68.9	8071.411	35097.969
8276	68.9	13238.675	33622.949
7077	68.88	12705.338	33451.789
4489	68.86	10570.341	39342.371
4742	68.86	10582.686	34135.516
8720	68.86	13718.059	37234.645
3392	68.86	9853.616	34931.371
7303	68.86	12590.971	38498.91
554	68.84	8137.914	39600.137
6769	68.84	12229.778	39543.293
1005	68.84	8224.881	35334.125
7130	68.84	12557.584	34358.555
8732	68.8	13698.054	37139.441
3642	68.78	10002.986	36650.625
7399	68.78	12913.444	39411.84
3521	68.76	9962.474	34001.688
6315	68.76	11915.908	38074.668
332	68.73	7955.804	37234.91
5604	68.71	11289.222	38612.137
8682	68.69	13762.784	38090.844
6705	68.69	12216.082	38266.152
9180	68.69	14200.834	39885.168
5820	68.69	11597.226	37080.293
6872	68.69	12404.883	37704.367
5428	68.69	11414.826	34381.754
6949	68.67	12433.194	35280.172
1039	68.67	8312.332	35957.387
94	68.65	7786.654	34566.223
2127	68.65	9007.256	34254.777
6180	68.65	11676.466	38848.52
7546	68.65	12854.233	36611.887
3670	68.63	10054.261	37550.305
3404	68.61	9826.186	34546.512
4317	68.61	10425.225	37262.758
9141	68.61	13900.694	39090.242
5967	68.59	11710.17	33731.59
1232	68.57	8479.647	39725.316
6244	68.55	11948.521	39617.457
2138	68.55	8916.619	34070.277
1919	68.55	8981.472	38524.512
8392	68.53	13439.594	35409.879
406	68.53	7800.76	38087.836
6203	68.52	11794.021	39369.609
2055	68.52	9002.397	35670.875
2097	68.52	9000.902	34672.992
6645	68.52	12165.938	37089.703
5734	68.5	11568.796	39092.785
6173	68.48	11781.003	38740.461
1493	68.46	8498.752	34174.074
6870	68.46	12294.686	37941.477
3424	68.44	9793.164	34275.234
3183	68.44	9793.371	39543.477
9558	68.44	14308.786	36419.207
4755	68.42	10692.912	33976.672
6597	68.42	12133.679	35706.648
184	68.4	7956.928	35585.734
9485	68.38	14393.264	34373.477
5144	68.36	11130.143	39193.359
4242	68.34	10427.583	35918.535
689	68.34	8051.764	36788.148
4759	68.34	10640.817	34014.387
9021	68.34	13835.231	35891.414
6129	68.32	11697.958	37515.934
7814	68.32	12928.721	36239.129
9404	68.32	14206.916	33877.383
3231	68.3	9850.103	38600.004
9372	68.3	14161.961	34832.77
4815	68.3	10891.39	33496.137
1538	68.25	8433.857	33496.836
5062	68.25	10790.55	39031.352
5006	68.25	10800.45	37314.328
6064	68.23	11776.615	36007.867
7372	68.23	12818.285	39932.809
6721	68.21	12120.564	38591.191
8125	68.19	13228.09	36844.156
6482	68.19	12028.082	34086.801
1305	68.19	8546.711	38193.176
6414	68.19	11859.137	35334.887
1913	68.19	9000.099	38688.359
8320	68.17	13472.728	33609.332
8092	68.13	13319.269	37383.652
7122	68.09	12595.864	34188.84
7696	68.09	12763.43	33290.363
1220	68.07	8490.774	39875.84
9022	68.07	13990.616	35918.578
404	68.06	7816.865	38065.723
4278	68	10527.53	36674.82
3550	67.96	10074.126	34526.637
6792	67.94	12162.609	40000.285
7999	67.94	13166.125	39249.254
4945	67.92	10953.813	36160.785
691	67.92	8162.397	36828
7379	67.88	12884.179	39732.348
6798	67.86	12316.828	39719.605
8277	67.86	13194.515	33641.133
4870	67.84	10900.754	34464
6012	67.84	11736.057	34690.492
8795	67.83	13608.425	35442.105
60	67.83	7837.067	33993.637
6630	67.83	12229.623	36769.965
3996	67.83	10229.599	34887.855
1038	67.83	8264.644	35941.066
6385	67.81	11949.818	36207.391
1040	67.81	8381.361	36032.777
4811	67.79	10918.761	33394.539
7660	67.77	12877.077	33998.789
3108	67.77	9649.707	38940.527
8855	67.75	13729.857	34150.309
3104	67.73	9554.391	38924.191
4237	67.73	10401.944	35845.809
1619	67.73	8701.674	34385.707
5434	67.73	11393.683	34521.941
5002	67.73	10788.703	37227.699
2611	67.71	9380.595	37711.84
2820	67.71	9344.181	33369.758
6882	67.71	12341.943	37623.516
1235	67.69	8474.227	39516.5
1467	67.69	8524.01	34712.395
430	67.69	7833.996	38351.129
9546	67.67	14317.332	35929.73
4996	67.67	10962.623	37047.348
8936	67.67	13914.961	33820.832
5290	67.65	11165.691	35793.762
4889	67.65	10811.402	34883.375
2648	67.63	9463.607	37131.977
6883	67.63	12492.393	37639.477
6344	67.63	11865.65	37365.395
5738	67.61	11498.337	38843.52
5268	67.61	11043.478	36221.457
5906	67.61	11506.334	34396.793
3942	67.6	10300.865	35938.41
6465	67.58	11948.935	34426.41
8718	67.56	13684.892	37216.832
682	67.56	8081.282	37175.953
5695	67.52	11486.6	39740.332
2683	67.5	9489.956	35934.133
2373	67.5	9134.194	37261.742
8415	67.48	13519.522	36216.539
2253	67.48	9191.547	34425.492
9923	67.48	14606.22	37207.879
5465	67.46	11248.097	35375.254
9133	67.46	13787.487	38715.16
828	67.46	8072.864	33828.145
8360	67.44	13462.765	34708.457
6773	67.44	12139.676	39599.754
8286	67.42	13200.414	33457.836
2434	67.42	9202.385	38840.051
8651	67.42	13735.507	38735.266
6378	67.42	11920.802	36336.078
3814	67.4	10204.203	38899.73
396	67.4	7697.63	37956.992
7099	67.4	12609.812	33872.512
7431	67.4	12922.725	38726.531
5569	67.39	11363.058	37765.887
7805	67.39	13114.437	35944.066
7200	67.39	12692.931	36094.473
4845	67.35	10979.28	33944.793
6051	67.35	11752.108	35661.164
1449	67.35	8489.917	34808.227
7597	67.33	12826.141	35715.848
797	67.31	8137.295	34627.578
5425	67.31	11276.204	34315.836
6270	67.31	12034.019	39241.172
2976	67.31	9582.884	36174.684
9907	67.29	14532.911	37748.07
435	67.27	7899.314	38431.031
6052	67.25	11651.61	35669.277
9759	67.23	14479.38	38951.422
4371	67.21	10481.193	37940.887
8991	67.21	13949.463	34892.023
8114	67.19	13239.235	36895.5
2835	67.19	9701.663	33081.813
8267	67.17	13252.995	33724.035
3440	67.17	9854.759	34122.762
7920	67.16	12957.91	39001.813
5577	67.16	11338.129	37980.773
1333	67.16	8421.566	37626.793
9941	67.14	14622.462	36736.859
193	67.14	7741.191	35682.84
7722	67.14	12986.035	33619.711
5189	67.14	11191.853	38219.113
9316	67.12	14181.546	36635.781
2881	67.12	9560.672	34325.555
5653	67.1	11241.1	39814.066
4954	67.1	10919.798	36308.559
5176	67.08	11038.998	38483.254
7857	67.06	12955.543	37350.816
731	67.06	8080.442	36038.738
9619	67.06	14413.477	37679.012
1886	67.06	9036.384	39314.934
4471	67.06	10710.815	39888.887
5335	67.04	11045.102	34346.902
5333	67.02	11151.872	34610.23
8424	67.02	13414.279	36521.691
1738	67.02	8836.513	37004.625
2983	67	9659.386	36215.141
3809	67	10278.05	39024.617
7290	67	12597.228	38266.984
8857	66.98	13609.162	34182.547
2716	66.96	9453.673	35294.141
4937	66.96	10953.058	35984.52
6467	66.96	11907.599	34434.984
2736	66.94	9322.745	34783.066
1019	66.94	8414.763	35601.727
5630	66.93	11258.38	39270.238
1831	66.93	8647.833	39260.637
840	66.91	8045.833	33664.238
5388	66.91	10987.961	33003.867
4632	66.89	10709.394	36235.379
6418	66.87	11867.502	35394.961
4339	66.87	10431.268	37492.367
2762	66.83	9388.929	34479.613
3794	66.83	10300.438	39452.453
5654	66.81	11308.459	39816.492
7258	66.81	12536.802	37571.867
378	66.77	7807.11	37775.914
3645	66.77	10021.01	36713.133
4249	66.77	10411.137	36021.457
7182	66.77	12615.499	35469.719
8882	66.75	13754.696	33951.973
2278	66.75	9207.004	35017.801
4555	66.73	10641.808	37665.961
140	66.73	7817.251	35075.543
4935	66.73	10888.798	35929.059
6979	66.71	12381.349	34713.57
7031	66.7	12472.43	33503.133
3369	66.68	9848.206	35111.18
8152	66.66	13320.509	36326.051
8577	66.64	13560.555	39517.91
8774	66.64	13655.262	35949.488
849	66.64	8150.599	33535.605
7308	66.62	12587.65	38649.09
5917	66.62	11564.701	33981.66
6595	66.62	12203.107	35660.699
6099	66.62	11711.856	36835.625
961	66.6	8379.019	34310.27
1827	66.6	8786.558	39147.113
3881	66.6	10253.22	37584.387
3911	66.58	10195.788	36728.047
4534	66.58	10775.098	38225.516
173	66.58	7941.215	35465.516
7432	66.56	12798.111	38730.297
6830	66.56	12396.256	38815.973
1565	66.54	8752.545	33105.98
5023	66.54	10892.456	37838.754
1448	66.54	8618.976	34807.672
8593	66.54	13507.913	39896.473
8250	66.52	13246.612	34253.043
9665	66.52	14373.46	38709.246
5897	66.52	11445.708	34526.891
3854	66.52	10191.463	38267.84
9018	66.5	13803.472	35830.789
3706	66.48	10090.073	38592.102
7119	66.48	12598.997	34159.488
9530	66.47	14230.862	35406.336
6591	66.45	12124.187	35533.883
6382	66.43	12054.476	36115.035
2514	66.43	9063.608	39797.477
7669	66.43	12737.06	33846.309
4144	66.41	10366.618	34575.215
1690	66.41	8680.817	35785.574
9405	66.39	14015.295	33739.781
5865	66.33	11567.688	35816.93
3647	66.33	10011.353	36898
931	66.33	8221.9	33844.465
5899	66.33	11459.48	34548.031
6475	66.31	11899.536	34224.027
4212	66.31	10514.937	35491.68
4717	66.29	10694.951	34642.371
3505	66.29	10064.052	33679.633
2010	66.29	9034.915	36490.605
1454	66.29	8461.001	34852.805
121	66.29	7793.224	34865.035
7881	66.29	13019.573	38110.285
7927	66.27	12956.43	39328.293
2532	66.27	9405.888	39898.852
2267	66.27	9148.621	34839.004
5785	66.26	11535.445	37705.555
7627	66.24	12744.928	34811.098
475	66.24	7734.8	39106.586
152	66.24	7925.122	35207.617
555	66.24	8190.737	39610.371
8766	66.24	13684.366	36268.492
5891	66.24	11620.359	34728.832
5627	66.24	11316.949	39152.684
6185	66.22	11766.461	39018.699
5109	66.22	11186.911	39918.887
8930	66.18	13800.457	33699.766
2072	66.18	8986.925	35093.797
6195	66.16	11758.432	39245.871
1600	66.14	8771.979	33995.531
641	66.14	8150.897	37826.27
6351	66.1	12014.517	37244.102
4307	66.1	10443.155	37076.066
1635	66.1	8773.237	34632.602
5643	66.1	11284.557	39542.047
6426	66.1	11971.362	34994.789
4353	66.08	10381.458	37701.641
8866	66.08	13608.005	34080.195
3673	66.06	10009.347	37630.816
3886	66.06	10270.753	37648.938
6847	66.06	12463.198	38377.023
8678	66.04	13697.681	38012.313
2701	66.03	9275.569	35695.484
5828	66.01	11467.718	36769.629
8747	66.01	13572.42	36834.121
4082	66.01	10386.701	33521.91
3306	66.01	9887.526	36579.004
3999	65.99	10177.47	34530.934
600	65.97	8165.056	38856.555
6547	65.97	12267.873	34068.969
7230	65.97	12669.897	36885.254
2061	65.93	8845.631	35561.031
3530	65.91	10038.206	34268.422
1997	65.91	9061.854	36806.887
629	65.91	7997.077	38158.969
8170	65.89	13277.442	35792.934
2414	65.89	9078.355	38542.84
6869	65.87	12388.135	37943.109
3803	65.83	10306.18	39124.781
8637	65.83	13724.908	39078.383
686	65.83	8012.257	36748.691
3575	65.83	10009.347	35173.078
5080	65.8	10930.676	39480.77
9518	65.78	14337.884	35085.438
3668	65.74	10127.681	37498.309
6083	65.74	11747.449	36615.855
1465	65.74	8551.617	34682.359
3228	65.74	9748.207	38578.664
9751	65.72	14626.012	39137.281
3620	65.72	10112.017	36181.023
860	65.72	8024.092	33163.957
7758	65.7	13040.862	34668.234
6799	65.68	12302.592	39745.414
4997	65.66	10831.767	37079.984
3345	65.64	9908.672	35802.102
672	65.62	8088.726	37238.188
3367	65.62	9736.241	35337.223
2794	65.6	9482.736	34113.359
461	65.58	7668.976	38811.105
9254	65.58	14085.684	38125.176
3164	65.58	9907.849	39772.684
9305	65.58	14150.166	36707.801
3867	65.58	10330.377	37942.055
5280	65.57	11085.775	36094.086
2915	65.57	9504.349	34843.18
5757	65.57	11534.208	38507.273
428	65.57	7652.229	38319.199
1925	65.55	8948.044	38313.289
8782	65.51	13586.389	35787.32
3635	65.51	10114.714	36541.336
6726	65.51	12219.815	38688.949
4677	65.51	10658.898	35485.293
2016	65.51	8883.491	36306.227
7006	65.49	12418.039	34127.52
5588	65.45	11295.171	38225.547
969	65.45	8378.76	34438.113
7965	65.43	13351.431	39931.605
3976	65.43	10241.672	35374.32
8597	65.43	13528.541	39994.688
7369	65.41	12868.691	39875.914
8502	65.41	13374.277	38189.996
7655	65.39	12716.337	34203.211
2857	65.39	9557.003	33767.438
8013	65.37	13301.519	38907.18
4122	65.37	10455.569	34086.367
7689	65.35	12723.076	33342.449
4478	65.35	10644.692	39682.758
1780	65.34	8676.334	37931.996
4216	65.32	10499.151	35545.238
5446	65.28	11304.436	34824.02
2555	65.28	9358.995	39237.785
2636	65.28	9342.576	37456.277
8517	65.28	13407.976	38486.305
5291	65.26	11018.703	35807.32
3764	65.26	9968.232	39808.539
5187	65.26	11110.692	38204.215
4092	65.24	10484.905	33669.859
9754	65.24	14467.285	39165.293
3595	65.2	10053.566	35650.297
7731	65.2	13086.703	33837.172
8970	65.18	13793.503	34536.258
2686	65.18	9336.45	35961.898
62	65.18	7709.05	34003.672
6824	65.16	12397.502	39005.844
6757	65.16	12218.618	39278.59
8033	65.12	13174.313	38152.953
4547	65.12	10724.6	37831.336
8906	65.11	13764.676	33320.715
7639	65.11	12920.437	34716.938
5997	65.09	11749.921	34253.336
5615	65.09	11352.474	38859.121
9370	65.09	14178.513	35073.926
7194	65.09	12509.843	35911.98
8523	65.07	13442.574	38609.609
491	65.07	7739.109	39273.43
8053	65.05	13269.498	38066.438
8069	65.03	13266.735	37690.957
1387	65.03	8421.294	36498.84
6179	65.03	11744.694	38810.203
6417	65.01	12048.051	35388.07
7062	64.99	12613.762	33087.77
8373	64.99	13452.461	35047.199
3059	64.97	9512.813	37794.145
1940	64.93	8860.647	37728.773
1347	64.93	8577.803	37270.727
6663	64.91	12076.052	37369.707
6809	64.91	12377.356	39394.668
2221	64.91	9250.388	33694.754
5798	64.91	11508.482	37627.66
1326	64.9	8542.727	37767.098
6456	64.9	11860.868	34610.484
5303	64.88	11038.472	35435.352
5958	64.84	11822.019	33314.758
3283	64.84	9894.776	37037.066
8753	64.84	13780.022	36402.27
2561	64.82	9324.171	39047.109
6128	64.82	11758.422	37512.527
5497	64.82	11400.939	36182.789
8110	64.8	13296.752	37141.383
1586	64.8	8738.152	33736.371
1300	64.78	8449.922	38340.641
5934	64.78	11568.436	33575.344
103	64.76	7717.078	34664.223
3639	64.76	10058.207	36620.145
6174	64.7	11660.197	38776.84
4537	64.7	10727.53	38277.137
2817	64.68	9489.327	33577.664
5279	64.68	11128.172	36077.879
9993	64.68	14481.58	35263.777
6701	64.68	12159.07	38136.965
3312	64.67	9870.626	36669.047
4716	64.67	10615.535	34636.594
971	64.67	8402.588	34557.504
3908	64.67	10260.305	36920.27
2103	64.65	8912.567	34531.676
465	64.65	7764.166	38913.992
4490	64.65	10581.003	39353.754
9040	64.61	13783.349	36331.047
197	64.61	7897.295	35784.484
2802	64.61	9471.43	33912.602
1009	64.59	8350.848	35394.066
6706	64.59	12135.655	38315.098
4222	64.57	10511.342	35679.512
9555	64.57	14333.118	36361.984
4432	64.55	10542.83	39254.195
223	64.55	7966.899	36000.863
7603	64.53	12893.726	35506.344
7446	64.53	12769.325	38590.477
5048	64.51	10841.069	38459.012
4028	64.51	10345.384	34111.43
1646	64.49	8762.064	34858.328
1029	64.49	8304.556	35800.105
3969	64.47	10167.881	35532.32
6117	64.45	11638.947	37195.02
677	64.45	8110.49	37117.941
7564	64.44	12837.611	36316.734
477	64.42	7664.846	39122.094
6628	64.42	12076.126	36764.145
3383	64.42	9729.579	34782.984
5099	64.4	10952.667	39942.531
6494	64.4	11945.544	33561.707
4649	64.36	10777.508	36179.777
2416	64.34	9176.608	38652.035
6053	64.34	11779.842	35699.832
7078	64.32	12599.693	33459.48
7508	64.32	12861.725	37538.172
1841	64.3	8733.794	39559.539
3991	64.28	10267.328	34779.992
5262	64.26	11135.997	36405.453
3333	64.26	9714.369	36138.523
893	64.26	8320.923	33308.551
8498	64.24	13444.793	38104.879
8080	64.24	13285.082	37518.543
9228	64.24	14159.01	39100.301
4011	64.21	10160.413	34432.512
10050	64.21	14528.462	33498.938
7241	64.21	12577.337	37202.813
2947	64.21	9564.818	35492.543
6186	64.21	11649.117	39032.844
260	64.19	7736.003	36388.824
440	64.19	7750.641	38498.965
8653	64.17	13584.468	38750.313
2559	64.17	9395.546	38961.238
7373	64.17	12910.085	39936.414
3853	64.15	10137.828	38240.715
1016	64.15	8371.002	35456.656
4901	64.15	10799.117	35203.383
1338	64.15	8534.065	37496.633
8422	64.13	13362.717	36451.023
1194	64.13	8257.949	39680.453
4300	64.11	10450.843	36995.07
6709	64.11	12214.534	38370.664
9626	64.11	14389.218	37915.961
9101	64.09	13929.117	37965.063
683	64.09	8144.91	36980.668
876	64.07	8178.893	33123.676
3869	64.07	10347.44	37969.215
3246	64.07	9836.415	37987.234
6615	64.05	12127.253	36387.012
9176	64.05	14056.053	39832.969
9572	64.03	14309.796	36765.793
5609	64.03	11329.034	38677.871
4560	63.98	10736.538	37546.938
5035	63.98	10925.391	38121.719
8426	63.96	13405.296	36576.969
717	63.96	8089.361	36187.398
8201	63.96	13167.672	35322.199
9531	63.96	14220.554	35461.234
9193	63.92	14011.968	39633.895
412	63.92	7823.385	38152.934
685	63.92	8172.491	36989.141
5419	63.88	11405.313	34035.559
6450	63.86	11913.222	34532.723
880	63.86	8331.615	33005.348
1174	63.84	8218.029	39152.27
5847	63.84	11570.351	36234.543
2875	63.84	9594.107	34148.172
9348	63.84	14127.899	35677.535
8341	63.82	13502.168	34154.355
6156	63.82	11684.859	38188.762
1872	63.82	8952.376	39631.621
8495	63.82	13368.794	38003.094
399	63.8	7776.367	37965.789
98	63.8	7675.885	34608.117
5872	63.78	11448.953	35274.457
5316	63.78	11114.993	35037.527
580	63.76	8196.188	39163.359
69	63.75	7834.943	34082.738
6956	63.71	12359.928	35393.102
9737	63.71	14441.537	39523.652
3003	63.71	9622.698	36800.84
4456	63.69	10384.349	39966.926
4861	63.67	10915.744	34229.109
3597	63.67	10053.364	35707.922
2796	63.65	9308.558	33814.531
6070	63.65	11759.781	36229.703
8868	63.63	13576.721	34095.422
4199	63.59	10527.006	35340.121
7887	63.59	12994.913	38322.508
322	63.57	7687.811	37001.719
8020	63.57	13207.898	38518.168
2652	63.55	9365.5	36918.973
8994	63.55	13961.347	34916.871
4217	63.52	10493.815	35560.16
3364	63.52	9893.65	35480.801
9049	63.5	13853.199	36557.195
2248	63.48	9193.365	34218.004
6293	63.48	11962.573	38633.512
441	63.48	7841.006	38518.445
305	63.46	7661.006	36835.293
3314	63.46	9889	36380.625
1625	63.46	8794.199	34532.781
8532	63.46	13414.682	38784.199
1942	63.46	9054.626	37758.203
8450	63.44	13546.602	37135.898
842	63.44	8185.953	33714.133
7469	63.44	12823.462	38304.797
6016	63.42	11728.618	34788.32
5079	63.4	10813.646	39462.895
296	63.38	7800.502	36729.426
7265	63.36	12564.625	37764.848
2696	63.32	9383.487	35625.68
501	63.31	7877.208	39376.785
3700	63.27	9963.465	38386.688
6602	63.27	12192.588	35829.949
2405	63.27	9265.293	38340.008
2893	63.23	9595.145	34504.145
4929	63.23	10839.039	35859.449
1784	63.23	8815.785	38152.336
8436	63.23	13376.365	36925.02
1798	63.21	8807.967	38502.219
3709	63.21	10122.147	38688.359
34	63.19	7896.164	33539.211
3953	63.19	10153.371	35797.547
499	63.17	7871.582	39341.438
10058	63.17	14474.004	33380.867
2291	63.15	9082.881	35326.051
8235	63.15	13337.055	34608.086
7779	63.15	13005.658	35051.039
5832	63.15	11548.947	36566.816
2570	63.15	9455.941	38867.098
2649	63.15	9310.189	37152.891
6299	63.11	11916.745	38333.371
1384	63.11	8566.81	36450.934
1358	63.09	8555.581	36876.027
1352	63.08	8445.356	37127.598
7255	63.08	12591.223	37493.863
8996	63.08	13797.921	34925.867
125	63.06	7758.361	34935.449
8156	63.04	13206.135	36097.461
8297	63.04	13222.88	33036.66
6563	63.04	12236.062	34650.816
8865	63.02	13670.662	34077.746
1405	63.02	8523.851	35988.504
2694	63	9464.3	35880.699
8921	63	13858.757	33545.293
7847	63	13109.217	37030.23
3879	62.98	10172.092	37514.48
9023	62.98	13967.792	35954.797
5140	62.98	11047.052	39402.285
8403	62.98	13417.23	35931.891
4483	62.94	10576.848	39509.531
2844	62.94	9659.353	33551.664
8785	62.94	13762.023	35853.109
3422	62.92	9769.113	34253.57
5874	62.88	11450.614	35313.531
1970	62.88	8995.887	37198.723
4509	62.86	10617.436	38702.801
9158	62.86	13827.062	39521.535
5529	62.86	11224.483	36810.621
1743	62.85	8733.496	37063.375
6220	62.85	11755.319	39746.477
1222	62.83	8435.044	39943.648
2114	62.83	8995.422	34348.668
4807	62.81	10924.557	33319.172
5461	62.79	11417.109	35277.242
3048	62.79	9636.126	37532.105
7049	62.79	12464.938	33482.066
5715	62.75	11461.348	39348.551
[truncated: 5,669 more rows]
