# Supplementary material for: Insights on the Control of Yeast Single-Cell Growth Variability by Members of the Trehalose Phosphate Synthase (TPS) Complex
Source: Front Cell Dev Biol. 2021 Jan 28;9:607628. doi: 10.3389/fcell.2021.607628 (PMC7876269; doi:10.3389/fcell.2021.607628)
Supplement: Supplementary file 2 [file Data_Sheet_1.ZIP › final_code/input_datasets/Ntd-TSL1_SortedCells1_control_t2.csv]

Id	Area (µm²)	Centre X Position (µm)	Centre Y Position (µm)
10405	112.03	14483.772	35649.531
1235	99.98	8544.231	36247.645
5657	82.57	11994.847	33123.957
9316	81.07	13862.393	36022.813
7596	78.55	12593.39	37245.566
3014	75.94	9915.173	33811.59
7191	74.41	12493.565	39022.137
3743	74.12	10541.812	37433.508
5551	74.06	11950.829	35947.242
3575	73.09	10199.432	33264.816
2469	72.99	9360.543	33991.723
9632	71.31	14122.833	37012.637
8597	70.92	13336.893	33973.641
8087	70.58	12950.635	34666.297
9839	69.03	14265.069	33681.691
2252	68.41	9182.541	39387.609
10074	67.78	14256.315	36168.891
9510	66.96	14088.39	39177.57
9471	66.31	14051.939	39943.574
8815	65.43	13525.415	38750.086
1449	65.33	8674.242	35871.938
9308	65.22	13965.838	35862.152
347	64.53	7859.228	34394.234
3450	64.37	10237.673	36142.594
5182	63.8	11791.433	33544.34
5242	62.92	11680.798	35106.035
2862	62.55	9799.731	37521.684
8136	62.42	13043.182	35771.793
10271	62.38	14577.401	38395.254
9219	62.15	13967.583	33927.125
10393	62.09	14492.911	35777.871
358	61.88	7905.681	34489.605
10267	61.65	14474.911	38552.398
5592	61.54	12057.972	34842.363
841	61.5	8097.366	33486.918
3026	60.96	9861.899	33550.758
2255	60.96	9219.575	39472.168
3880	60.81	10774.733	38675.633
10113	60.62	14425.712	37060.172
3604	60.54	10371.488	33658.816
5601	60.54	11899.762	34760.473
3295	60.43	10025.288	39573.395
2728	59.76	9607.673	38440.527
2467	59.41	9282.86	34275.316
399	59.41	7956.363	35300.547
10512	59.26	14547.81	33110.18
2920	59.16	9794.844	36396.18
692	58.9	8192.903	37714.98
7566	58.53	12621.418	36446.465
7420	58.24	12651.665	33115.23
9400	58.03	13945.431	38341.199
8575	57.67	13187.323	34543.387
800	57.25	8086.542	34818.426
574	56.92	7665.202	38877.84
8429	56.88	13237.883	37674.191
4974	56.87	11540.881	38087.105
3784	56.83	10408.66	38524.922
2661	56.67	9583.676	36153.008
9634	56.41	14073.275	36740.785
3315	56.37	10207.996	39921.898
9660	56.33	14125.652	36371.367
3250	56.2	10034.043	38209.914
3116	55.91	10060.473	34707.559
1817	55.83	9009.631	39678.559
1900	55.81	8863.502	36955.117
8067	55.54	13126.018	34150.469
2697	55.43	9588.874	37424.004
907	55.33	8211.995	33441.406
2051	55.1	9235.029	33960.793
7372	55.08	12485.063	33974.074
1331	55.03	8587.447	33560.281
2090	55.01	9216.03	34843.844
7218	54.99	12362.028	38254.328
3929	54.3	10720.164	37225.898
484	54.24	7984.946	37136.141
4860	54.22	11246.987	38975.609
9511	54.03	14147.966	39224.855
5000	53.92	11532.036	37223.313
7203	53.63	12285.444	38603.398
3709	53.46	10550.056	36527.012
2656	53.23	9659.043	35966.973
2979	53.21	9764.338	34892.086
8361	53.19	13335.215	38973.898
8550	53.13	13352.435	34998.941
1425	52.54	8820.82	34766.551
8011	52.36	12881.769	33086.043
7782	52.35	12753.505	39549.664
5205	52.08	11801.885	33832.668
8393	52	13148.196	38425.625
3896	51.98	10722.17	37990.332
3085	51.98	9976.392	34063.852
4099	51.67	10852.276	33474.883
7636	51.66	12534.517	38350.023
8339	51.66	13324.401	39721.664
8916	51.62	13688.847	39059.844
2139	51.43	9179.168	35951.172
2524	51.41	9535.337	33170.359
8461	50.58	13316.641	37125.223
2739	50.35	9513.775	38947.527
8483	50.24	13138.949	36382.18
4801	50.2	11281.147	36750.855
2675	50.14	9631.311	36778.168
1161	50.09	8483.377	38722.125
2732	49.99	9546.627	38698.902
8447	49.86	13211.45	37656.223
719	49.8	8024.144	36948.539
9604	49.66	14181.936	37309.535
2761	49.64	9675.388	39567.203
9209	49.59	13957.874	33644.223
9112	49.4	13633.986	34918.199
1958	49.28	9058.249	34309.871
4369	49.11	11062.984	38455.402
2973	49.03	9887.886	34930.938
3325	48.84	10280.805	39740.844
8089	48.8	12995.761	34695.934
7616	48.71	12501.769	37630.555
5069	48.38	11630.283	34775.824
322	48.25	7726.138	34104.637
727	48.17	8053.293	36771.449
3037	48.04	9881.01	33019.875
7164	47.83	12285.539	39017.832
8708	47.77	13517.476	35261.684
8297	47.77	12935.307	39676.613
9657	47.73	14017.033	36313.617
4232	47.67	10802.538	37787.672
1980	47.63	9060.597	33942.688
4809	47.52	11218.007	36992.645
4870	47.48	11212.5	39139.852
2595	47.33	9546.959	34387.469
2087	47.29	9257.489	34733.309
10108	47.17	14329.141	36932.977
1895	47.15	9051.599	37068.391
10293	47.1	14548.001	37754.535
2197	47.08	9156.838	37679.961
9908	47.02	14300.21	35548.066
5638	46.87	12016.136	33387.492
3610	46.83	10509.732	33770.535
9663	46.58	14006.413	36104.121
1923	46.54	9061.784	35746.664
1142	46.54	8496.67	39393.641
9758	46.52	14122.517	34240.613
7832	46.52	12866.688	37988.59
3355	46.45	10343.878	38854.902
4592	46.41	11277.803	33381.449
1502	46.39	8749.177	38039.711
7198	46.27	12407.497	38475.32
4879	46.25	11397.143	39396.777
8939	46.22	13747.577	38480.137
5150	46.22	11695.681	33085.633
10413	46.2	14605.945	35445.922
4552	46.16	11193.765	33490.207
9007	46.14	13767.112	36628.758
1467	46.1	8690.471	36618.422
3958	45.95	10730.507	36278.98
9757	45.76	14056.513	34192.363
6	45.58	7873.8	33126.813
8777	45.57	13521.446	37626.48
10111	45.41	14393.964	36984.672
3541	45.32	10324.649	33963.859
9605	45.24	14189.493	37022.605
10344	45.14	14471.815	36785.973
1905	45.07	9049.481	36582.223
9877	44.97	14390.855	34876.652
3787	44.95	10493.505	38627.168
3437	44.93	10151.266	36303.348
7189	44.91	12492.91	38854.965
5042	44.82	11584.913	36055.426
2970	44.8	9907.003	35141.426
10170	44.74	14326.876	38958.09
461	44.72	7807.771	36428.051
3496	44.72	10343.577	34904.988
5529	44.7	12062.148	36565.813
5641	44.44	12048.4	33170.664
4539	44.4	11187.732	34234.113
7902	44.32	12908.883	35739.828
4902	44.26	11366.841	39857.148
9705	44.26	14198.364	35294.512
9204	44.19	13965.075	33545.23
4728	44.17	11280.889	34595.57
7229	44.17	12404.762	37978.586
7370	44.15	12304.521	34224.02
5635	44.15	11886.451	33516.66
8831	44.11	13461.778	39113.344
10481	44.09	14566.711	33995.684
9711	44.05	14134.772	35382.965
3356	43.96	10281.68	38912.93
2108	43.96	9206.298	35199.285
4015	43.92	10763.518	34319.992
10504	43.9	14614.326	33180.98
1868	43.88	9059.854	38018.934
8187	43.86	13027.58	37386.285
9010	43.84	13655.407	36689.879
2458	43.84	9439.858	34133.289
10370	43.78	14624.679	36330.629
7943	43.76	12904.288	34690.777
3197	43.73	9954.261	37130.473
712	43.67	8185.68	36861.391
7163	43.67	12468.202	39009.414
3242	43.61	9938.076	38037.863
10490	43.57	14453.917	33516.805
560	43.55	7645.162	38640.051
3601	43.53	10521.282	33601.73
3961	43.5	10689.44	36059.141
5546	43.38	11920.439	36117.68
9885	43.34	14240.271	35001.867
3495	43.29	10335.645	34890.957
9269	43.25	13919.58	34774.074
5003	43.21	11600.506	37298.176
3105	43.21	10125.525	34561.496
4562	43.19	11172.484	33212.191
5208	43.17	11785.365	34035.98
4988	43.17	11634.263	37763.844
4984	43.15	11583.223	37673.867
8747	43.15	13503.534	36771.125
7415	43.08	12698.631	33022.074
1455	43.06	8637.749	36147.695
1916	43.04	9026.201	36129.445
1177	43.02	8633.455	37839.91
3915	43	10763.721	37341.797
1407	42.96	8696.632	34316.145
2849	42.92	9913.979	38053.52
5752	42.88	12262.516	34886.422
1368	42.86	8678.345	33462.488
2557	42.86	9577.328	33695.461
2861	42.85	9792.118	37816.586
3029	42.85	9873.545	33372.316
4128	42.81	10839.065	34772.504
4472	42.79	11017.279	35983.805
5457	42.77	11869.971	38833.957
3067	42.77	10040.158	33658.102
9240	42.75	13938.204	34170.191
1113	42.75	8396.01	39885.223
522	42.69	7669.637	37880.664
10411	42.67	14615.229	35418.703
9008	42.67	13579.59	36641.738
8401	42.67	13249.166	38291.516
3517	42.67	10282.732	34310.781
2645	42.65	9519.875	35575.133
5349	42.63	11847.348	38322.93
5431	42.62	12004.432	39455.523
10143	42.56	14408.76	38134.527
2183	42.54	9209.133	37477.492
8599	42.52	13266.747	34000.207
3347	42.42	10334.863	38949.613
775	42.35	8065.023	35427.324
3566	42.35	10248.285	33440.395
1844	42.33	8875.2	38651.504
3261	42.27	10131.567	38432.281
5105	42.27	11588.487	33858.184
8399	42.27	13259.759	38275.34
1994	42.16	8942.022	33196.008
9154	42.16	13692.151	33815.297
8396	42.14	13154.901	38204.453
8629	42.08	13191.572	33092.156
5211	42.06	11817.855	34104.746
4595	42.04	11291.284	33456.949
10065	42.02	14236.138	35997.039
10300	42.02	14493.011	37648.574
8365	42	13338.877	38797.23
1727	41.98	8842.679	38452.867
3952	41.95	10709.52	36669.18
8927	41.91	13649.619	38857.199
4714	41.89	11352.547	34254.277
8034	41.87	13096.895	33482.074
8615	41.87	13324.558	33573.59
9673	41.83	14205.691	35940.383
1241	41.83	8615.579	36059.277
5580	41.75	12051.377	35307.273
8450	41.72	13188.143	37409.574
1991	41.66	9049.791	33162.02
2873	41.64	9906.008	37357.355
3874	41.6	10766.476	38827.367
4909	41.58	11628.03	39777.477
9522	41.56	14042.944	39106.004
3977	41.54	10772.326	35435.07
7766	41.47	12906.162	39612.438
2860	41.45	9878.421	37776.668
8451	41.41	13324.946	37421.645
3474	41.41	10304.308	35261.313
5901	41.41	12278.104	39065.008
8634	41.37	13550.547	33047.234
4021	41.35	10686.288	34165.844
3893	41.33	10615.503	38345.348
9061	41.33	13717.544	35274.617
5862	41.33	12182.627	37908.645
3847	41.29	10769.051	39948.063
8922	41.29	13768.916	38825.926
9159	41.24	13762.813	33694.801
10398	41.24	14547.814	35846.211
1951	41.24	9056.93	34819.719
3654	41.22	10433.48	34965.422
9411	41.22	13795.305	38507.055
5608	41.22	11857.197	34381.984
10078	41.22	14213.377	36213.836
1992	41.2	9004.981	33167.969
8734	41.18	13366.491	36161.406
9674	41.18	14173.447	35941.059
1388	41.08	8838.288	33903.906
2291	41.05	9407.668	39219.832
5434	40.95	12025.602	39490.477
1972	40.91	8957.998	34122.355
3395	40.91	10349.171	37543.113
8861	40.87	13540.286	39825.402
2418	40.85	9423.228	35121.258
7973	40.82	12910.066	34107.254
10457	40.82	14621.046	34461.672
7578	40.76	12611.713	36762.699
4803	40.72	11243.318	36790.152
3537	40.7	10168.034	33821.969
1838	40.66	9056.404	38823.813
5082	40.64	11624.407	34585.723
9763	40.64	14111.245	34049.867
9655	40.6	14192.18	36449.34
5142	40.57	11612.068	33019.336
5225	40.55	11805.429	34453.027
9582	40.55	14172.186	37528.512
10166	40.51	14217.44	38646.148
10259	40.51	14486.871	38683.887
7443	40.49	12668.836	33746.777
5053	40.49	11428.739	35482.188
9652	40.47	14144.298	36419.273
9049	40.43	13758.281	35426.637
8987	40.41	13759.675	36891.934
3453	40.32	10340.878	35900.684
3661	40.28	10559.266	35174.461
10290	40.26	14633.527	37686.805
7975	40.24	12875.334	33808.84
4199	40.24	10793.475	36666.504
836	40.24	8103.602	33692.875
4433	40.24	11178.863	37008.469
3003	40.22	9795.33	34393.461
5129	40.22	11437.448	33376.926
1058	40.22	8413.016	37801.906
5382	40.22	11841.596	39375.414
1367	40.2	8713.602	33452.363
764	40.2	8159.353	35736.203
1397	40.2	8654.506	34086.277
7326	40.18	12484.998	35278.09
2968	40.16	9824.8	35317.879
9146	40.14	13781.875	34012.34
2400	40.14	9360.021	35882.004
1420	40.14	8774.784	34658.73
10339	40.13	14634.343	36726.266
4238	40.09	10959.206	37904.281
3182	40.09	10124.537	36499.305
7903	40.03	12917.531	35775.566
10244	40.03	14640.854	39320.441
9201	40.01	13785.609	33484.969
8858	40.01	13472.759	39638.383
7536	40.01	12516.229	35777.484
10341	39.95	14609.2	36762.184
10245	39.93	14629.378	38954.137
5464	39.9	12005.072	38642.961
9643	39.9	14129.9	36550.145
4744	39.88	11418.656	35315.016
4313	39.88	11106.414	39947.125
6500	39.84	12274.282	39281.41
8978	39.78	13780.826	37235.609
4001	39.74	10700.94	34883.051
1901	39.74	8969.748	36780.461
5521	39.72	12038.136	36913.137
1326	39.69	8576.515	33684.176
9458	39.67	13800.879	39798.305
4593	39.67	11231.697	33410.148
9734	39.63	14053.786	34694.043
10299	39.61	14432.706	37639.574
8014	39.57	12921.151	33103.277
2008	39.57	9030.889	33088.148
9161	39.57	13777.96	33710.879
789	39.55	8177.409	35395.379
5132	39.55	11567.348	33165.863
8936	39.55	13600.686	38759.254
8918	39.53	13604.173	39098.836
8548	39.51	13320.731	34939.668
8976	39.46	13737.91	37224.48
6551	39.44	12184.084	39408.27
7650	39.44	12616.497	38642.406
4401	39.42	11127.637	37783.117
2744	39.36	9672.327	39082.309
4327	39.34	11197.151	39571.238
2110	39.32	9079.177	35206.141
2772	39.3	9527.687	39731.609
4810	39.3	11389.606	37020.371
2985	39.3	9896.749	34720.598
9809	39.3	14040.728	33108.047
3780	39.28	10405.18	38490.297
632	39.28	8194.981	39859.969
8249	39.26	13130.874	38527.113
5555	39.26	11878.108	35858.719
8979	39.24	13698.933	37285.434
1934	39.23	8954.28	35412
9125	39.23	13766.632	34493.895
4741	39.23	11259.675	35153.266
8033	39.21	13125.937	33390.402
5591	39.17	11881.276	34824.82
3624	39.17	10497.925	34011.445
8587	39.15	13330.774	34370.875
3307	39.13	10115.012	39886.895
409	39.11	7954.992	35534.008
10306	39.11	14494.881	37492.949
9475	39.07	14013.18	40008.105
5594	39.07	12051.573	34858.578
8973	39.03	13731.865	37357
8857	39.03	13413.992	39637.27
7821	39	12767.577	38145.508
7890	38.98	12715.592	36062.809
2423	38.98	9469.431	35173.613
2538	38.94	9661.038	33434.828
3397	38.92	10215.464	37598.723
4734	38.92	11407.811	34809.945
4968	38.9	11437.724	38215.219
5646	38.86	11983.434	33273.023
1134	38.86	8544.145	39431.367
4515	38.84	11137.051	34730.203
722	38.82	8177.334	36708.52
4042	38.8	10702.765	33891.457
3107	38.78	10080.165	34597.215
8255	38.75	13003.406	38678.762
9490	38.75	14182.133	39502.98
5258	38.73	11667.307	35487.695
3271	38.69	10001.049	38882.586
856	38.67	8190.439	33415.414
9206	38.65	13812.415	33599.156
1003	38.65	8389.452	36221.066
10372	38.65	14590.395	36063.09
5820	38.63	12254.749	36764.801
8630	38.63	13288.233	33117.781
2031	38.61	9172.876	33205.117
9576	38.57	14203.065	37696.316
9278	38.57	13810.84	35182.246
4451	38.56	11110.722	36508.797
7349	38.54	12427.418	34873.395
9324	38.54	13804.186	36058.855
2752	38.5	9565.036	39254.949
9045	38.5	13750.95	35694.465
2974	38.5	9790.617	34972.566
2856	38.44	9902.034	37679.66
3596	38.44	10458.002	33476.527
8956	38.38	13656.778	38026.852
10474	38.34	14612.781	34198.16
10475	38.33	14491.531	34226.547
8588	38.29	13303.99	34387.09
3483	38.29	10333.981	35210.461
9579	38.27	14187.076	37787.871
4399	38.27	11204.596	37711.289
6578	38.25	12469.657	39614.488
10284	38.23	14491.491	38127.781
3013	38.23	9827.177	34041.492
5653	38.21	12019.046	33039.875
7819	38.15	12790.033	38451.164
3322	38.15	10236.434	39704.688
1837	38.1	8951.257	39033.297
7453	38.1	12702.187	33951.387
10295	38.1	14470.972	37538.594
8947	38.08	13780.979	38371.406
8047	38.08	13101.589	33749.703
8408	38.06	13307.04	38066.09
2800	38.06	9902.47	39317.836
3226	38.02	9948.294	37712.355
7790	38.02	12851.018	39119.445
2270	38.02	9448.602	39868.949
1320	38	8426.843	33876.773
2688	38	9605.53	37187.57
5439	38	12041.557	39273.902
8195	37.98	13062.111	37538.98
9289	37.98	13975.801	35363.699
3686	37.96	10398.895	35922.293
3680	37.96	10539.932	35680.012
9365	37.94	13875.201	37529.453
2929	37.9	9853.713	36236.816
5741	37.9	12185.195	34525.109
865	37.9	8139.579	33177.355
4003	37.9	10604.84	34897.59
8563	37.9	13221.553	34625.832
2231	37.9	9109.666	38749.512
9536	37.88	14041.4	38377.438
3475	37.88	10323.818	35303.977
3651	37.88	10430.55	34808.297
9869	37.83	14240.918	34560.094
7727	37.81	12639.68	39408.77
2303	37.81	9277.258	38694.73
9310	37.79	13990.899	35897.461
5256	37.79	11781.336	35444.141
8835	37.77	13556.256	39242.309
4570	37.75	11123.73	33022.43
5340	37.73	11828.46	38084.633
1804	37.73	8937.788	39922.402
2798	37.73	9875.9	39482.59
5686	37.73	12262.112	33080.563
9581	37.73	14062.8	37525.805
1125	37.73	8611.414	39919.188
2470	37.73	9428.449	34003.359
5619	37.71	11980.973	34015.32
2029	37.71	9263.516	33197.336
3179	37.69	10110.517	36430.488
10095	37.69	14351.045	36704.551
8281	37.69	12984.532	39257.523
331	37.65	7899.201	34192.129
10375	37.65	14519.81	36179.648
5699	37.65	12261.059	33280.609
4187	37.64	10898.856	36237.246
2498	37.62	9470.849	33553.715
3445	37.62	10170.193	36125.465
1081	37.6	8325.981	38659.508
5560	37.6	11893.854	35713.398
3498	37.58	10144.367	34612.281
2017	37.58	9198.475	33086.996
745	37.58	8176.279	36505.305
5607	37.56	11902.546	34289.523
3962	37.52	10769.589	36089.516
4926	37.52	11513.399	39552.621
3618	37.52	10520.699	33944.82
3128	37.5	10082.412	34933.211
9174	37.5	13627.014	33273.508
2989	37.5	9827.191	34486.129
7160	37.48	12447.484	39264.348
360	37.48	7734.404	34655.77
9315	37.46	13959.057	36012.508
526	37.46	7837.912	37940.742
5446	37.44	12038.81	39137.059
4427	37.44	11145.522	36857.664
8912	37.43	13770.411	38980.926
2065	37.41	9264.088	34412.547
832	37.41	8197.068	33906.449
4759	37.41	11226.02	35641.578
4076	37.41	10753.36	33100.047
7935	37.37	12872.319	34938.594
10392	37.37	14553.258	35765.41
2355	37.37	9345.849	37463.34
5614	37.37	12039.298	34194.969
10185	37.35	14225.835	39310.492
8619	37.35	13153.232	33418.664
7655	37.33	12623.175	38810.504
5418	37.33	11987.796	39835.145
4959	37.33	11432.582	38525.367
8787	37.31	13556.562	38081.262
4050	37.31	10736.232	33758.91
2855	37.29	9881.668	37663.316
9207	37.29	13818.368	33616.16
2574	37.27	9601.723	34007.824
4017	37.27	10729.691	34360.07
8048	37.27	13134.613	33794.242
7637	37.27	12674.626	38360.066
5365	37.25	11658.558	38850.652
10097	37.23	14349.745	36769.098
2326	37.21	9345.692	38244.102
8684	37.21	13407.725	34644.734
9886	37.2	14300.191	35015.617
2012	37.2	8869.669	33156.566
4952	37.18	11637.027	38640.957
10422	37.18	14565.61	35567.527
855	37.16	8128.9	33403.094
9164	37.16	13603.597	33626.617
8574	37.14	13303.222	34504.496
4917	37.14	11450.29	39715.195
9612	37.14	14199.377	37087.832
1341	37.12	8493.858	33418.656
10222	37.12	14590.659	39484
8963	37.12	13577.385	37671.441
3305	37.1	10056.195	39843.645
1893	37.1	8853.001	37297.832
8218	37.1	13073.036	37991.906
5502	37.08	11870.007	37395.496
8626	37.08	13253.325	33029.691
3376	37.08	10139	38010.074
9509	37.08	14014.771	39164.805
2236	37.06	9266.902	38848.027
7390	37.06	12342.274	33375.941
646	37.06	8085.348	39713.273
4874	37.04	11399.373	39314.039
813	37.02	8010.591	34342.18
3851	37.02	10772.033	39623.453
2006	36.98	9033.086	33045.508
7913	36.95	12886.289	35721.344
7556	36.93	12671.74	36240.008
2811	36.93	9882.742	39203.48
7451	36.93	12706.211	33902.586
8964	36.91	13755.937	37676.926
7921	36.91	12906.625	35497.703
3536	36.91	10287.247	34102.098
3811	36.91	10440.844	39414.836
593	36.87	7743.737	39276.367
8687	36.85	13426.498	34681.633
2094	36.83	9199.29	34925.289
10124	36.83	14351.683	37567.949
2343	36.81	9469.333	37796.695
4936	36.79	11469.842	39159.941
2356	36.79	9430.31	37200.133
9387	36.79	13882.64	38078.859
8900	36.79	13760.773	39586.422
7653	36.77	12538.206	38743.453
10383	36.77	14603.628	36215.516
4903	36.77	11361.219	39874.945
1926	36.77	8917.189	35889.754
4374	36.74	11172.058	38241
7211	36.74	12349.362	38357.176
8571	36.72	13156.671	34767.258
8729	36.72	13400.417	36085.051
1474	36.7	8822.915	37165.074
2223	36.7	9101.814	38526.621
536	36.68	7694.333	38121.555
3191	36.66	10105.487	36847.051
8792	36.64	13366.272	38167
2384	36.62	9320.078	36262.363
316	36.62	7676.929	34005.898
1925	36.62	8991.154	35806.109
1237	36.62	8420.931	36314.813
3864	36.6	10726.324	39308.559
9863	36.6	14253.984	34356.484
8958	36.6	13734.64	38135.113
7311	36.6	12304.459	35628.609
2023	36.6	9256.246	33140.164
2651	36.6	9652.585	35701.648
1890	36.6	9035.999	37193.098
5851	36.58	12178.163	37600.516
8743	36.58	13455.292	36604.313
9896	36.56	14417.975	35242.227
7353	36.56	12457.772	34611.324
3115	36.56	9944.895	34707.324
7276	36.56	12289.276	36492.391
5840	36.56	12209.1	37135.344
6555	36.54	12231.443	39527.184
2662	36.54	9546.066	36274.629
8349	36.54	13171.502	39317.32
10336	36.54	14600.967	36967.559
7458	36.52	12596.97	34105.434
3312	36.52	10344.137	39873.27
3025	36.49	9918.544	33515.676
5336	36.49	11727.798	37940.891
4265	36.49	10992.594	38885.688
637	36.47	8119.125	39963.371
4904	36.45	11278.663	39907.055
4105	36.41	10994.332	33671.836
7331	36.41	12434.089	35179.992
706	36.41	8195.101	37081.406
1401	36.41	8655.374	34175.977
4009	36.41	10569.268	34508.875
9158	36.39	13596.909	33929.492
4274	36.39	10962.19	39126.121
7287	36.39	12468.735	36059.984
3240	36.37	9921.996	37976.047
5764	36.37	12141.189	35159.051
8103	36.35	13111.689	34937.773
1413	36.33	8821.748	34494.621
8236	36.33	13131.785	38328.203
10206	36.3	14244.083	39766.734
6577	36.3	12426.81	39999.039
3525	36.3	10301.955	34190.602
992	36.3	8253.166	35947.957
3410	36.3	10240.565	37051.875
9300	36.28	13787.442	35664.145
4234	36.28	10931.676	37867.023
8553	36.28	13228.551	35086.73
849	36.26	8011.599	33569.824
10441	36.26	14438.488	34993.184
3454	36.26	10235.054	35900.785
4890	36.26	11381.928	39513.059
9501	36.26	14154.801	39328.172
9119	36.26	13627.994	34722.742
7632	36.26	12612.246	38181.121
838	36.26	8194.297	33702.531
2978	36.24	9707.787	34883.805
10485	36.24	14456.975	34084.637
1351	36.22	8694.369	33023.512
7843	36.22	12745.898	37718.504
7744	36.2	12606.668	39767.074
8455	36.2	13154.974	37208.566
2951	36.18	9892.537	35837.059
5467	36.18	11905.917	38734.805
2305	36.18	9403.85	38706.605
8522	36.18	13278.911	35550.527
2994	36.18	9813.955	34591.109
2699	36.18	9674.209	37463.238
3862	36.18	10693.35	39508.238
4332	36.16	11164.88	39397.359
9128	36.16	13746.451	34563.105
684	36.16	8167.532	38023.52
4486	36.14	11157.941	35418.508
4998	36.14	11517.805	37396.816
1334	36.14	8531.013	33602.137
473	36.14	7674.277	36682.66
3008	36.14	9909.178	34188.121
5285	36.14	11720.161	36197.609
10356	36.12	14611.415	36591.711
4469	36.12	11084.321	35925.219
7923	36.12	12909.934	35359.324
7258	36.12	12485.314	37063.484
7690	36.1	12686.766	39117.723
9621	36.1	14111.959	36941.031
9098	36.07	13647.92	34960.113
9132	36.07	13721.337	34340.445
3387	36.05	10202.893	37689.992
8875	36.05	13603.12	39782.613
4283	36.05	10988.563	39386.258
3482	36.05	10343.952	35147.395
1747	36.03	8827.151	38927.527
7966	36.03	12825.628	34271.172
9832	36.01	14424.949	33428.715
3326	36.01	10308.864	39741.699
10450	36.01	14523.098	34679.707
9135	36.01	13713.908	34179.949
5281	36.01	11839.663	36068.977
8957	35.99	13774.474	38109.98
2791	35.99	9766.39	39625.012
5228	35.99	11743.96	34671.492
406	35.99	7985.983	35398.609
8589	35.99	13229.669	34400.938
9751	35.99	14119.991	34143.391
10452	35.97	14519.595	34700.164
4484	35.97	11182.652	35697.602
9905	35.97	14329.087	35491.129
8073	35.97	13114.234	34272.801
5890	35.97	12183.161	38746.668
2022	35.95	9248.202	33120.445
788	35.95	8040.013	35395.102
9389	35.91	13908.406	38181.5
9883	35.91	14390.671	34952.969
1416	35.91	8775.358	34560.023
3554	35.89	10162.875	33628.441
7396	35.87	12418.983	33450.605
9564	35.85	14187.944	37881.406
9028	35.85	13752.712	35957.266
4262	35.85	10797.13	38720.648
2722	35.85	9554.515	38240.246
9861	35.84	14413.767	34298.305
4367	35.84	11147.459	38352.59
1792	35.84	8875.488	39792.934
9595	35.82	14144.29	37210.922
3964	35.82	10778.933	35898.305
10514	35.82	14565.435	33159.398
8664	35.8	13543.906	34152.098
8480	35.8	13229.092	36588.625
8145	35.8	12949.971	36150.637
10093	35.8	14299.075	36681.973
3286	35.78	9997.402	39277.438
3094	35.78	10090.332	34256.715
3645	35.76	10412.977	34555.816
9840	35.76	14233.492	33686.816
10235	35.76	14566.562	39371.719
9565	35.76	14003.681	37920.551
4318	35.76	11203.533	39997.68
10502	35.76	14582.1	33165.586
5364	35.76	11773.231	38800.844
2522	35.76	9657.522	33002.547
9021	35.76	13626.759	36108.184
1717	35.76	8832.629	38114.277
3239	35.74	9925.747	37947.652
2250	35.74	9171.803	39364.895
3939	35.7	10732.778	36821.809
7896	35.7	12907.064	35897.355
5847	35.68	12138.847	37474.91
5489	35.68	12013.437	38300.445
7455	35.68	12574.117	34005.43
9302	35.68	13992.22	35733.93
9413	35.68	13877.644	38560.664
4545	35.66	11087.673	33897.156
8340	35.66	13190.653	39734.938
2333	35.66	9454.416	37879.566
5581	35.66	12038.109	35312.043
5535	35.66	11965.951	36630.191
1839	35.64	8899.892	38826.777
9807	35.62	14128.187	33062.195
8473	35.62	13338.162	36803.324
1036	35.62	8415.469	36957.445
3611	35.61	10550.651	33774.785
4619	35.61	11380.637	34084.574
4091	35.59	10786.437	33315.66
9700	35.57	14168.161	35431.074
8628	35.55	13289.913	33076.555
2763	35.55	9613.576	39635.395
3193	35.53	10061.422	36965.609
2256	35.53	9269.899	39473.363
9040	35.53	13694.149	35873.941
7461	35.51	12524.083	34160.512
4116	35.51	10887.601	34179.523
1831	35.51	8908.954	39407.77
1387	35.51	8790.841	33802.863
8261	35.51	13090.269	38753.621
675	35.51	8168.632	38528.641
4732	35.49	11419.601	34787.473
3417	35.47	10140.957	36875.117
8881	35.47	13626.937	39822.672
1226	35.47	8601.451	36380.457
2983	35.45	9903.53	34616.461
7805	35.45	12897.221	38844.371
5106	35.45	11582.025	33889.938
1973	35.43	8993.97	33844.023
8805	35.43	13371.156	38506.063
8828	35.43	13502.991	39074.984
1215	35.43	8450.944	36726.566
4266	35.43	10966.498	38899.754
9871	35.41	14399.277	34584.758
2232	35.41	9190.259	38777.434
10423	35.39	14559.871	35251.285
3786	35.39	10540.386	38613.836
9264	35.39	13943.965	34713.559
8175	35.39	13126.016	36810.621
7487	35.39	12549.397	34374.695
9608	35.39	14092.615	37060.031
3463	35.39	10286.471	35881.965
3078	35.38	10116.267	33914.875
541	35.38	7795.498	38173.043
10459	35.38	14564.291	34470.836
994	35.38	8388.251	35995.832
1087	35.38	8367.299	38816.488
7445	35.38	12667.536	33758.992
1146	35.36	8530.637	39206.844
9728	35.36	14093.307	34861.246
3781	35.34	10562.044	38492.73
686	35.32	8136.632	38051.34
5320	35.32	11749.206	37527.02
3796	35.32	10496.182	39059.234
5469	35.32	11992.675	38773.438
9818	35.3	14404.788	33127.516
4611	35.28	11245.044	33961.945
8830	35.28	13548.529	39078.355
1743	35.28	8837.444	38811.137
2155	35.26	9259.445	36706.168
1402	35.26	8731.983	34196.508
10374	35.24	14606.832	36145.898
9297	35.24	13969.513	35584.668
297	35.24	7897.029	33650.586
5596	35.24	11921.339	34609.246
9713	35.24	14167.104	35409.191
9874	35.22	14227.75	34688.719
5589	35.22	12055.592	35044.727
9651	35.22	14005.187	36409.012
305	35.2	7804.025	33733.121
7200	35.2	12312.036	38520.313
9545	35.2	14013.378	38195.801
8625	35.2	13275.091	33021.414
8872	35.2	13627.865	39757.742
8803	35.2	13467.53	38477.676
8526	35.18	13165.025	35254.102
4142	35.18	10880.652	35293.121
8818	35.18	13458.736	38763.938
4588	35.17	11286.165	33348.949
6550	35.17	12090.692	39392.207
8116	35.17	13061.842	35192.633
5405	35.17	11817.176	39910.402
724	35.17	7992.857	36722.566
3741	35.15	10559.844	37364.457
1252	35.15	8464.845	35611.098
10234	35.15	14544.767	39358.48
8614	35.15	13286.75	33550.688
2463	35.15	9463.979	34231.941
10182	35.13	14387.731	39250.391
5649	35.13	11951.87	33312.969
7893	35.11	12864.308	36144.508
5322	35.11	11670.081	37612.328
5736	35.09	12198.893	34415.438
976	35.09	8343.239	35412.105
1438	35.09	8652.322	35307.266
10096	35.07	14328.456	36716.348
8056	35.07	13025.96	33908.895
960	35.05	8399.997	35076.727
5261	35.05	11670.822	35533.82
8601	35.05	13211.875	34103.09
8654	35.05	13395.756	33923.457
4938	35.03	11582.511	39222.277
3819	35.03	10378.739	39559.012
9027	35.01	13709.216	35915.176
1813	35.01	8966.406	39645.375
2707	35.01	9496.045	37633.496
419	34.99	7704.299	35600.367
3176	34.99	10040.07	36385.723
3499	34.97	10289.294	34629.547
5026	34.97	11466.103	36574.766
7406	34.97	12289.008	33009.781
2584	34.97	9646.356	34219.773
9512	34.97	14038.786	39267.238
3177	34.97	10130.619	36397.945
8755	34.95	13528.284	37040.262
7866	34.95	12866.455	37063.898
7815	34.95	12881.77	38603.938
7306	34.95	12301.313	35810.891
9115	34.94	13618.426	34659.984
8357	34.94	13254.013	39163.539
9575	34.94	14160.807	37691.285
5885	34.94	12239.735	38600.102
3490	34.92	10342.389	35030.344
2395	34.92	9299.327	35788.094
9533	34.92	14176.939	38313.555
8660	34.9	13540.171	34056.09
3900	34.9	10576.987	37849.828
10365	34.9	14547.933	36463.402
2693	34.9	9672.223	37396.879
4442	34.9	11149.456	36638.164
3809	34.88	10499.475	39343.805
748	34.88	8175.146	36257.652
3077	34.88	9958.898	33905.977
8613	34.86	13138.995	33508.207
427	34.84	7864.973	35683.254
10302	34.84	14522.296	37428.164
3390	34.84	10135.176	37725.008
4061	34.82	10693.466	33360.652
931	34.82	8296.008	33962.211
7926	34.8	12774.229	35396
4858	34.8	11316.538	38967.059
4463	34.78	11156.574	36163.324
3353	34.78	10324.938	38810.777
7437	34.78	12519.276	33475.664
6573	34.78	12367.641	39850.863
4439	34.78	11068.04	36848.09
7954	34.76	12811.699	34402.613
8266	34.76	13071.578	38941.941
4916	34.76	11591.121	39629.508
7963	34.76	12892.126	34197.438
1752	34.74	8750.251	39156.355
9731	34.74	14098.486	34911.535
1281	34.72	8440.737	35089.223
7934	34.72	12914.937	34932.484
2578	34.72	9590.023	34083.324
2931	34.72	9866.138	36284.031
7447	34.71	12604.821	33771.586
5425	34.71	11998.024	39618.762
3165	34.69	10034.952	36223.852
3769	34.69	10548.651	38110.207
502	34.69	7925.386	37476.688
1946	34.67	8861.313	35405.383
1412	34.67	8809.178	34419.215
4603	34.67	11359.644	33668.359
10186	34.67	14421.253	39316.324
2617	34.67	9517.344	34830.969
5051	34.65	11599.297	35421.063
4228	34.65	10883.382	37644.301
2684	34.63	9660.438	37050.227
1314	34.63	8560.08	34080.188
5706	34.63	12252.727	33608.309
4229	34.61	10806.322	37720.387
7592	34.61	12625.652	37120.898
3995	34.59	10747.763	35237.867
1308	34.59	8630.358	34009.477
1383	34.59	8687.574	33795.613
3830	34.59	10536.289	39911.805
8449	34.57	13301.009	37376.023
930	34.57	8271.715	33939.617
4791	34.57	11384.592	36404.203
8032	34.55	13136.612	33371.922
1882	34.55	8930.898	37540.824
8454	34.53	13151.344	37482.641
3664	34.53	10547.653	35258.422
9054	34.53	13572.193	35483.602
9650	34.53	14086.103	36679.285
1302	34.51	8599.896	34172.367
3351	34.51	10324.793	39039.453
7375	34.51	12321.347	34088.371
9282	34.51	13988.637	35216.891
2003	34.49	9006.408	33031.82
319	34.49	7770.526	34079.402
4289	34.49	10859.567	39595.41
9531	34.49	14129.409	38571.426
2199	34.49	9069.537	37726.414
10216	34.49	14487.134	40011.258
10171	34.48	14372.302	38957.656
4490	34.48	11050.491	35516.766
8817	34.48	13559.767	38756.773
9374	34.48	13991.562	37605.109
9867	34.48	14371.525	34534.492
1938	34.46	8897.659	35460.973
8691	34.44	13512.753	34771.465
9006	34.44	13741.209	36574.477
7413	34.44	12444.527	33135.383
9123	34.44	13600.768	34484.652
1858	34.44	8955.373	38376.574
2774	34.44	9678.013	39751.379
972	34.44	8286.513	35246.758
8716	34.42	13373.17	35461.832
2308	34.4	9284.334	38537.66
4604	34.4	11307.661	33704.262
7205	34.4	12307.502	38335.184
1295	34.4	8466.917	34601.68
3372	34.38	10222.53	38256.832
10305	34.36	14557.164	37466.332
10116	34.36	14378.744	37148.648
4973	34.36	11566.598	38022.934
4056	34.36	10615.621	33539.031
9762	34.36	14160.24	33992.324
720	34.36	8152.444	37003.277
1877	34.34	8875.139	37970.141
7936	34.34	12793.034	35022.313
8332	34.34	13213.733	39972.199
9397	34.34	13954.54	38317.926
525	34.32	7911.997	37927.57
983	34.32	8386.211	35544.117
4999	34.32	11449.355	37444.898
9105	34.32	13576.026	35083.23
776	34.32	8185.667	35426.777
8419	34.32	13180.044	37834.43
8580	34.32	13165.126	34591.82
10285	34.3	14631.973	37830.242
5731	34.3	12266.261	34284.91
10292	34.28	14512.226	37744.461
1824	34.28	8961.059	39578.66
9340	34.28	13836.248	36491.563
10430	34.28	14482.053	35381.188
4450	34.28	11156.573	36456.605
3955	34.28	10654.405	36482.566
8327	34.26	13285.319	39923.578
3731	34.26	10456.869	37057.563
8016	34.26	13050.799	33077.367
5135	34.25	11499.17	33218.992
8612	34.25	13322.905	33733.613
2307	34.25	9343.583	38769.141
1187	34.23	8446.62	37809.816
10080	34.23	14275.572	36285.66
1848	34.23	9042.467	38773.98
1450	34.23	8831.109	35926.137
5068	34.23	11491.72	34772.906
2980	34.23	9915.182	34912.969
5553	34.21	11972.91	35743.086
1250	34.21	8578.579	35867.699
4872	34.21	11394.753	39209.188
713	34.21	8012.205	36884.258
1051	34.21	8281.172	37576.969
4247	34.21	10808.763	38157.949
4078	34.19	10891.49	33041.797
2445	34.19	9481.494	34684.488
583	34.17	7815.757	38997.344
8468	34.15	13240.463	36974.574
3848	34.15	10688.343	39597.203
9041	34.15	13714.026	35589.848
8102	34.15	12982.439	34912.051
5146	34.13	11531.997	33103.039
4729	34.13	11407.859	34675.543
1947	34.13	8888.671	34932.055
8703	34.11	13355.65	35146.145
814	34.11	8195.731	34376.902
1729	34.11	8780.567	38491.656
1417	34.11	8641.919	34580.625
3089	34.11	9984.75	34131.957
3328	34.11	10156.953	39549.668
8516	34.11	13305.678	35523.816
5530	34.09	11990.564	36570.922
4953	34.09	11439.851	38649.09
557	34.09	7787.425	38606.641
1236	34.09	8601.576	36271.945
1386	34.07	8668.101	33797.484
2293	34.07	9371.407	38813.727
9560	34.07	14123.628	38114.051
7264	34.05	12370.623	36755.688
3173	34.05	10025.681	36322.449
378	34.05	7982.746	34877.301
7319	34.05	12470.611	35535.652
3172	34.04	10082.819	36316.488
9523	34.04	14032.188	38812.332
7345	34.04	12375.815	34830.168
5100	34.04	11433.534	34101.234
5027	34.02	11530.924	36590.906
1480	34	8737.211	37360.66
7544	34	12675.039	35990.734
964	34	8356.307	35166.598
2921	34	9882.781	36415.102
4432	33.96	11103.685	36991.789
9898	33.96	14239.972	35295.977
9491	33.94	14052.864	39570.848
3429	33.94	10267.475	36629.172
2647	33.94	9522.496	35617.105
8046	33.92	12969.337	33725.156
9147	33.9	13686.092	34014.613
9815	33.9	14398.117	33075.18
3257	33.9	10075.592	38319.609
5437	33.9	12022.286	39555.219
3573	33.88	10247.204	33256.004
3393	33.88	10251.274	37814.648
3096	33.88	9936.108	34292.813
8560	33.88	13167.845	34612.09
7386	33.86	12420.251	33537.113
9894	33.86	14408.27	35162.727
5487	33.86	11968.116	38203.402
3185	33.86	10133.581	36561
9573	33.86	14100.383	37676.477
9020	33.84	13600.779	36058.316
8045	33.82	13052.128	33709.852
8263	33.82	13138.067	38827.055
9092	33.82	13684.343	35178.602
4159	33.82	10939.288	35409.059
10404	33.82	14523.074	35626.445
4983	33.81	11567.309	37959.227
9012	33.81	13581.534	36516.852
2052	33.81	9253.926	33996.109
517	33.81	7668.171	37797.875
479	33.79	7811.062	36980.309
7635	33.79	12670.233	38334.648
1909	33.77	8910.245	36696.973
9893	33.77	14298.277	35128.973
1259	33.77	8504.545	35428.969
10224	33.77	14475.878	39547.523
1200	33.75	8450.852	37218.91
607	33.75	7969.687	39582.574
1812	33.75	9032.928	39644.848
5442	33.73	11889.909	39370.266
7216	33.73	12463.626	38218.293
4331	33.73	11086.278	39378.348
9252	33.73	13841.257	34493.852
981	33.73	8415.457	35478.098
880	33.71	8187.325	33068.551
4886	33.71	11384.238	39476.816
5789	33.71	12277.03	36065.043
3166	33.69	9998.874	36239.086
605	33.69	7650.607	39562.578
8595	33.67	13322.057	34225.547
8268	33.67	13055.512	38969.586
8686	33.67	13527.043	34668.719
8662	33.67	13441.795	34092.313
3844	33.67	10583.894	39910.398
5835	33.67	12076.289	36903.184
8376	33.65	13219.234	38764.094
2370	33.65	9346.587	36537.621
2894	33.65	9885.797	37081.449
2068	33.65	9213.827	34447.426
4085	33.63	10898.302	33185.648
1313	33.63	8475.509	34075.648
8092	33.63	13042.441	34749.457
6576	33.63	12410.018	39967.957
9714	33.63	14092.932	35092.902
3235	33.63	10111.448	37887.215
1045	33.63	8391.561	37286.211
8110	33.63	13117.862	35065.277
1501	33.61	8738.667	38020.176
8994	33.61	13763.426	37017.184
7523	33.61	12700.105	35510.289
5715	33.59	12254.519	33878.52
780	33.59	8044.002	35564.207
4584	33.59	11346.013	33231.09
8456	33.59	13345.258	37226.926
5378	33.59	11675.073	39314.676
9640	33.59	14047.893	36813.508
8997	33.58	13667.03	36745.523
9195	33.58	13865.951	33164.809
9792	33.58	14174.469	33477.879
4320	33.58	11176.581	39596.156
5293	33.58	11698.591	36492.207
9614	33.56	14104.222	37124.621
4292	33.56	10960.98	39704.199
5725	33.56	12267.04	34103.324
7602	33.56	12559.887	37392.09
2411	33.56	9307.643	35534.957
8781	33.54	13546.359	37840.137
3216	33.54	10046.722	37472.895
363	33.54	7974.646	34685.094
7393	33.52	12315.793	33433.496
651	33.52	8112.048	39317.926
9849	33.5	14219.104	34080.887
8590	33.5	13320.395	34441.773
2529	33.5	9663.492	33228.102
9563	33.5	14138.928	37859.484
8002	33.5	12803.208	33237.602
9379	33.48	13926.424	37709.414
3139	33.48	10115.322	35413.043
7561	33.48	12706.906	36259.648
3755	33.48	10544.837	37792.699
8459	33.48	13317.799	37327.691
2215	33.48	9178.314	38253.285
9746	33.46	14160.225	34336.328
4398	33.46	11149.489	37701.836
3853	33.46	10587.347	39637.098
3953	33.46	10604.781	36696.344
4004	33.44	10572.263	34915.625
8493	33.44	13235.028	36102.535
9259	33.44	13915.962	34655.266
1971	33.44	8917.65	34074.387
4820	33.44	11361.042	37351.43
4833	33.44	11384.503	37891.727
1002	33.44	8256.304	36221.984
8148	33.42	13066.642	36157.344
10060	33.42	14322.161	35848.668
2459	33.42	9306.091	34131.605
5395	33.42	11780.256	39588.289
1924	33.42	9053.036	35768.441
3936	33.4	10758.405	36879.281
3706	33.38	10504.347	36446.781
4808	33.38	11390.016	36986.652
890	33.36	8408.135	33110.367
4736	33.36	11222.804	34927.602
8253	33.36	13110.145	38632.422
2265	33.36	9171.694	40010.434
3340	33.36	10186.411	39136.48
5250	33.35	11758.349	35330.113
4108	33.35	10786.237	33787.488
9909	33.33	14300.645	35561.73
594	33.33	7947.239	39353.543
3914	33.33	10689.279	37508.609
4028	33.31	10778.971	34009.121
8309	33.31	13006.464	39842.559
10238	33.29	14489.931	39121.254
3981	33.29	10606.068	35481.965
8946	33.27	13599.915	38365.516
3671	33.27	10387.398	35341.004
7844	33.27	12869.079	37743.637
4543	33.25	11171.206	33829.488
5848	33.25	12201.239	37511.355
8910	33.25	13707.144	39149.637
5231	33.25	11661.576	34809.809
8668	33.25	13500.38	34219.621
6036	33.25	12187.952	39189.09
2827	33.25	9899.683	38657.527
4104	33.25	10930.986	33656.543
9829	33.25	14314.313	33351.523
718	33.25	7991.229	36946.027
8874	33.23	13636.736	39771.242
5263	33.23	11693.35	35575.188
8621	33.23	13177.002	33252.949
9186	33.23	13623.331	33154.641
8760	33.23	13512.88	37134.543
7990	33.21	12829.751	33325.391
5392	33.21	11784.283	39487.332
4745	33.19	11395.82	35370.813
298	33.19	7762.918	33661.453
5277	33.19	11731.533	35999.461
9097	33.19	13571.626	34946.273
5624	33.17	11996.59	33850.848
7731	33.17	12656.752	39464.598
8350	33.17	13147.635	39357.602
8783	33.17	13529.987	37860.832
5190	33.15	11707.373	33724.129
9284	33.15	13928.522	35228.867
8093	33.15	13073.846	34764.441
8592	33.15	13256.502	34159.207
7981	33.13	12883.429	33936.238
2536	33.13	9589.066	33396.227
10272	33.13	14462.523	38437.605
7827	33.12	12734.587	38228.328
8234	33.12	13061.534	38303.695
8683	33.12	13543.137	34643.328
4600	33.12	11257.47	33594.785
4194	33.12	10801.651	36436.41
1490	33.12	8673.377	37755.105
6565	33.12	12080.567	39964.961
3367	33.12	10298.13	38611.773
809	33.12	8064.435	34597.047
3169	33.12	10072.681	36295.301
3561	33.12	10189.59	33408.102
388	33.12	7680.301	35098.051
747	33.12	8000.736	36256.688
7361	33.1	12375.194	34528.543
1740	33.1	8701.674	38741.438
3597	33.1	10494.283	33509.715
1276	33.1	8454.26	35008.109
5057	33.08	11579.555	35552.227
730	33.08	8122.556	36597.496
5575	33.08	12033.43	35272.754
9019	33.06	13643.527	36348.141
1500	33.06	8750.858	38018.516
2569	33.04	9690.848	33863.145
381	33.04	7912.621	34974.641
4083	33.04	10890.514	33116.945
9273	33.04	13908.272	34936.898
9009	33.04	13697.427	36687.555
374	33.04	7728.225	34791.77
8180	33.04	12956.599	36985.977
804	33.02	8048.056	34686.883
2863	33.02	9825.731	37523.836
2259	33.02	9098.194	39736.621
9263	33.02	13799.111	34709.785
8533	33.02	13328.463	35341.91
8576	33	13202.587	34582.57
2278	33	9302.432	39672.941
2839	33	9762.889	38412.977
3617	33	10369.358	33921.867
4931	33	11437.848	39360.637
938	33	8284.425	34117.473
7626	32.98	12673.946	37958.234
8655	32.98	13413.263	33933.285
3975	32.98	10599.358	35697.566
9033	32.98	13699.411	35762.449
8124	32.98	13136.312	35461.781
2466	32.98	9463.158	34267.203
1941	32.96	8871.698	35542.859
4815	32.96	11348.043	37232.176
5098	32.96	11623.824	34044.977
1917	32.96	8854.019	36171.113
9854	32.94	14407.062	34205.051
4924	32.94	11462.682	39488.992
2457	32.94	9399.074	34374.234
8688	32.94	13523.903	34702.555
37	32.92	7680.492	33449.184
751	32.92	8064.1	36365.676
5200	32.92	11795.544	33804.48
2523	32.92	9581.371	33153.426
7853	32.92	12905.511	37480.27
2801	32.9	9915.284	39320.387
2949	32.9	9899.609	35826.641
3653	32.9	10438.058	34916.086
4233	32.9	10940.285	37824.211
7900	32.89	12852.325	35989.879
8759	32.89	13512.64	37126.164
7835	32.89	12858.847	38109.414
3069	32.89	10054.142	33674.16
5516	32.89	11953.564	37132.359
2853	32.89	9794.892	37846.301
7337	32.89	12289.218	35010.977
4501	32.89	11135.546	34977.023
1069	32.87	8410.657	38137.785
10468	32.87	14451.615	34400.969
2541	32.87	9660.105	33503.645
1906	32.87	9006.847	36597.797
369	32.87	7819.437	34719.605
9503	32.87	14177.27	39390.734
7778	32.87	12760.496	39476.59
8886	32.85	13608.131	39962.523
9052	32.85	13782.504	35446.41
3526	32.85	10145.87	34201.664
3289	32.85	9934.725	39367.715
5402	32.85	11656.457	39857.371
7645	32.85	12699.592	38466.246
5411	32.83	11752.99	39994.762
9881	32.83	14269.567	34934.566
985	32.83	8365.867	35791.48
5016	32.81	11620.48	36891.797
3599	32.81	10407.788	33527.941
2374	32.81	9457.495	36667.215
8137	32.81	13080.089	35813.797
8246	32.81	13088.271	38467.664
7661	32.81	12504.987	38915.395
4025	32.81	10652.384	34272.047
5719	32.79	12116.108	33938.012
7964	32.79	12890.588	34247.555
1750	32.79	8704.477	39052.063
3737	32.77	10393.782	37264.18
9030	32.77	13610.763	36024.332
1024	32.77	8416.273	36540.188
3613	32.77	10397.467	33846.633
4898	32.75	11285.016	39747.316
2224	32.75	9092.752	38537.117
8099	32.75	12929.379	34896.047
2026	32.75	9183.12	33160.688
8727	32.73	13387.201	36016.734
600	32.73	7770.922	39468.953
5642	32.73	12005.137	33180.945
7441	32.73	12698.962	33699.742
3643	32.73	10500.398	34484
1730	32.73	8823.883	38501.781
8395	32.71	13283.083	38204.105
7979	32.71	12850.473	33889.336
9483	32.69	14114.656	39699.988
10415	32.69	14537.39	35478.191
2608	32.69	9621.496	34562.293
5559	32.69	11951.661	35639.672
9453	32.69	13975.184	39560.387
1358	32.69	8827.747	33151.609
8810	32.69	13409.92	38633.488
9848	32.68	14250.271	34077.691
7567	32.68	12553.83	36451.094
528	32.68	7787.554	37969.93
5188	32.68	11696.874	33666.395
5417	32.66	12046.975	39824.086
10156	32.66	14296.423	38412.117
10211	32.66	14625.432	39854.383
408	32.66	7740.854	35471.293
1953	32.66	8861.747	34762.945
5883	32.66	12112.908	38575.781
4507	32.64	11113.498	34854.797
9636	32.64	14161.985	36761.141
9096	32.64	13742.542	35233.301
977	32.64	8306.018	35413.5
2845	32.64	9708.286	38292.77
1911	32.62	9053.647	36490.699
455	32.62	7846.533	36335.254
904	32.62	8222.578	33393.684
922	32.62	8283.588	33841.094
7188	32.6	12319.012	38854.031
2825	32.6	9904.629	38828.703
1429	32.6	8748.125	34899.074
7259	32.6	12444.121	37070.238
10460	32.58	14463.537	34503.508
7870	32.58	12792.99	36864.203
8753	32.58	13366.454	36951.965
2341	32.58	9299.603	37784.699
8616	32.58	13174.674	33628.738
8950	32.58	13669.612	38193.211
7320	32.56	12454.746	35542.48
296	32.56	7681.385	33647.09
5029	32.54	11446.297	36404.242
8737	32.54	13451.312	36399.41
9182	32.54	13666.223	33095.094
10436	32.54	14458.94	35189.844
4045	32.54	10691.479	33669.445
1132	32.54	8498.394	39690.168
4943	32.54	11450.496	39012.051
1322	32.54	8460.503	33910.605
871	32.52	8161.832	33295.273
2170	32.52	9107.083	37049.66
3701	32.52	10548.258	36336.414
2719	32.52	9561.141	38057.906
6586	32.52	12404.135	39580.473
9811	32.52	14332.536	33028.102
9431	32.52	13789.494	39143.68
3400	32.52	10170.701	37343.957
2767	32.5	9624.514	39674.125
314	32.5	7777.797	33898.008
3035	32.5	9807.123	33294.281
7551	32.5	12650.039	36100.719
5708	32.5	12253.641	33630.645
10345	32.48	14540.502	36796.777
4918	32.48	11478.299	39750.801
8432	32.48	13205.505	37772.387
4407	32.46	11098.227	37656.781
4492	32.46	11208.779	35581.004
1293	32.46	8547.027	34537.152
9011	32.46	13735.047	36513.793
2245	32.46	9082.637	39210.117
10197	32.46	14420.188	39703.48
9130	32.46	13574.918	34598.113
3742	32.46	10502.206	37407.238
9456	32.46	13874.748	39727.816
8043	32.45	13067.502	33687.871
1138	32.45	8501.449	39277.141
3785	32.45	10533.402	38527.57
5204	32.45	11800.614	33820.676
3364	32.45	10150.686	38530.414
848	32.45	8177.618	33556.305
4211	32.45	10807.034	37157.531
1074	32.45	8313.859	38304.844
2474	32.45	9395.456	34057.113
7242	32.45	12435.023	37642.258
5130	32.45	11597.733	33409.156
382	32.43	7958.863	34999.785
7579	32.43	12551.157	36826.207
7753	32.41	12617.186	39939.566
5369	32.41	11666.447	39073.824
5220	32.41	11827.5	34266.738
4852	32.39	11391.226	38752.805
3919	32.39	10768.675	37473.594
8083	32.37	12929.135	34638.105
7395	32.37	12325.903	33448.23
1050	32.37	8312.989	37575.746
806	32.37	8016.228	34489.777
10505	32.37	14427.257	33216.258
2751	32.35	9598.606	39224.496
5216	32.35	11802.458	34204.527
5886	32.35	12220.054	38603.902
585	32.35	7901.704	39051.797
8915	32.35	13705.119	39030.809
2415	32.35	9347.313	35381.141
4224	32.33	10917.841	37556.91
5061	32.33	11432.398	35398.832
9432	32.33	13887.286	39198.348
9362	32.33	13977.686	37422.703
7814	32.31	12752.629	38597.137
1834	32.31	8957.583	39231.156
3431	32.31	10278.949	36417.914
3210	32.31	10134.303	37325.066
8682	32.31	13413.019	34611.809
4287	32.31	10897.286	39557.43
8465	32.31	13249.169	36874.102
1963	32.31	8934.629	34128.281
2323	32.29	9425.543	38221.949
9189	32.29	13872.139	33064.734
9153	32.29	13682.033	34100.902
7908	32.29	12783.201	35837.613
1942	32.29	8969.015	35327.391
4929	32.29	11473.649	39334.68
5450	32.29	11967.404	38969.52
3120	32.29	10015.565	34765.105
8631	32.27	13283.31	33138.539
8192	32.27	13052.266	37445.016
9042	32.27	13732.405	35626.52
7607	32.25	12660.895	37536.23
7593	32.25	12688.709	37213.563
9281	32.25	13814.203	35190.496
9686	32.25	14047.524	35790.926
5751	32.23	12233.197	34817.398
4312	32.23	11154.87	39939.043
3869	32.23	10594.167	39135.926
8198	32.23	13060.334	37592.941
7633	32.23	12592.369	38195.105
8250	32.22	13111.667	38533.121
7810	32.22	12736.699	38775.824
10328	32.22	14537.843	37170.164
4907	32.2	11375.242	39986.43
3545	32.2	10296.895	33698.926
4891	32.2	11253.831	39516.211
9417	32.18	13879.693	38659.719
5554	32.18	12012.869	35793.82
2848	32.18	9723.89	38036.586
7298	32.18	12356.839	36172.305
5868	32.16	12223.235	37988.988
9480	32.16	14146.862	39684.617
3288	32.16	9984.789	39345.516
7377	32.16	12405.245	33888.566
817	32.16	8134.664	34156.539
8090	32.16	13031.078	34712.207
8128	32.16	13096.43	35498.781
497	32.16	7930.045	37378.383
5564	32.16	11895.342	35500.051
7208	32.14	12298.597	38340.906
9488	32.14	14021.857	39464.074
4823	32.14	11377.048	37412.992
1894	32.14	8961.5	37033.691
7840	32.12	12784.616	37938.758
4911	32.12	11560.504	39841.563
4544	32.12	11014.897	33830.758
7802	32.12	12741.377	39103.914
3978	32.12	10646.411	35444.949
5210	32.12	11825.989	34081.109
5857	32.12	12077.932	37884.785
9107	32.1	13711.529	34826.988
877	32.1	8106.457	33039.215
9907	32.1	14331.288	35528.215
898	32.1	8230.98	33267.242
4270	32.1	10963.555	39019.109
3323	32.08	10168.661	39714.668
5533	32.08	11972.794	36603.063
3740	32.08	10434.525	37361.523
3791	32.08	10397.713	38961.387
9113	32.08	13762.093	34610.141
8914	32.08	13588.663	39010.41
3441	32.08	10141.106	36364.539
1833	32.08	8907.62	39200
9613	32.08	14160.399	37106.559
717	32.06	8022.694	36933
7871	32.06	12735.429	36931.82
4249	32.06	10851.253	38241.039
4995	32.06	11509.041	37356.203
7360	32.04	12455.468	34502.832
8360	32.04	13153.528	39236.648
674	32.04	8076.149	38500.875
10249	32.04	14623.916	39020.703
3	32.04	7866.361	33051.824
3407	32.02	10254.997	37298.477
10488	32.02	14437.857	33661.164
1874	32.02	8894.309	37863.949
504	32.02	7978.274	37544.344
1183	32.02	8506.914	37689.059
10310	32.02	14635.849	37266.547
5515	32.02	11867.247	37126.406
7516	32	12528.017	35363.367
4497	32	11104.704	35368.129
8412	32	13348.781	38107.414
7196	32	12396.164	38726.344
2247	32	9190.476	39248.484
1109	32	8373.157	39768.563
2850	32	9729.818	38057.594
1055	32	8326.953	37740.324
9299	31.99	13988.141	35652.586
3439	31.99	10148.167	36344.648
7945	31.99	12839.92	34741.035
9205	31.99	13876.793	33577.613
5338	31.97	11703.427	38046.637
7761	31.95	12775.607	39825.176
4657	31.95	11395.579	34154.633
8227	31.95	12944.415	38169.176
8291	31.95	12958.907	39364.977
1103	31.95	8408.428	39570.746
7332	31.95	12377.59	35202.223
10217	31.95	14558.649	39651.676
2130	31.95	9110.064	35687.063
509	31.93	7926.456	37627.563
4726	31.93	11291.934	34532.316
2318	31.93	9461.409	38417.363
4113	31.93	10829.423	34081.656
9412	31.93	13795.196	38526.758
741	31.93	8024.873	36462.387
5472	31.91	11867.604	38524.551
3797	31.91	10533.042	39074.402
4301	31.91	10989.882	39908.66
9399	31.91	13890.07	38335.219
10428	31.91	14516.082	35312.07
8352	31.89	13180.69	39389.793
9577	31.89	14133.883	37745.984
1110	31.87	8373.066	39838.43
7266	31.87	12428.649	36798.316
1116	31.87	8306.87	39995.039
1836	31.87	8963.522	39002.375
317	31.87	7661.034	34029.574
8003	31.87	12834.309	33258.961
9418	31.87	13945.318	38724.406
5475	31.87	11918.756	38580.926
3196	31.85	10058.187	37035.379
3836	31.85	10433.156	40001.762
3763	31.83	10564.281	37944.27
8606	31.83	13156.358	33900.266
664	31.83	8140.825	39082.027
8151	31.83	13051.701	36366.77
9662	31.83	14123.492	36076.047
2738	31.81	9622.045	38943.891
3996	31.81	10741.47	34944.902
1114	31.81	8321.365	39961.477
5354	31.81	11723.34	38456.949
4106	31.81	10783.809	33774.559
3993	31.81	10681.201	35135.402
4458	31.79	11126.771	36113.441
2593	31.77	9617.374	34376.633
6574	31.77	12478.096	39871.52
9257	31.77	13826.074	34644.016
4379	31.77	11138.264	38051.691
372	31.77	7752.436	34780.699
4260	31.77	10941.374	38653.461
4062	31.76	10748.334	33368.188
9103	31.76	13658.058	35042.492
2146	31.76	9075.686	36403.805
10228	31.76	14504.002	39586.191
5009	31.76	11522.527	37082.434
3234	31.76	9973.972	37886.887
569	31.76	7921.779	38843.207
3875	31.76	10615.977	38853.727
10180	31.76	14226.527	39214.262
4986	31.76	11569.315	37709.895
729	31.76	8077.696	36583.789
3715	31.74	10444.381	36819.984
7834	31.74	12716.025	38104.074
8080	31.74	13071.985	34533.301
4601	31.74	11365.018	33615.352
5760	31.74	12099.275	35057.863
1459	31.74	8664.45	36208.316
1264	31.74	8487.205	35337.328
4606	31.74	11302.374	33790.563
2067	31.72	9174.956	34439.176
5792	31.72	12159.856	36109.285
958	31.72	8402.463	34937.316
431	31.72	7674.537	35802.988
5611	31.72	11853.606	34441.215
9171	31.72	13681.621	33189.867
1282	31.7	8538.098	34860.328
4763	31.7	11341.32	35819.738
2583	31.7	9685.292	34189.832
2027	31.7	9075.558	33163.086
7351	31.7	12456.78	34916.281
9645	31.68	14206.408	36618.027
5722	31.68	12268.008	34013.973
4885	31.68	11299.18	39473.445
7250	31.68	12292.917	37302.664
2993	31.68	9909.76	34582.977
8802	31.68	13376.584	38425.363
3700	31.68	10554.773	36334.266
2244	31.66	9081.508	39156.719
7905	31.66	12892.478	35806.32
5267	31.66	11783.006	35714.637
4321	31.66	11200.618	39634.402
7647	31.64	12626.103	38549.645
3876	31.64	10757.12	38895.238
8301	31.62	12950.061	39822.914
5371	31.62	11830.455	39124.102
2342	31.62	9418.607	37790.414
7228	31.6	12403.917	37968.84
5086	31.6	11516.745	34415.406
1493	31.6	8703.883	37873.637
5856	31.6	12164.3	37784.898
329	31.6	7919.508	34165.68
353	31.6	7641.919	34446.664
7894	31.6	12847.125	36171.832
4580	31.58	11237.881	33032.875
5048	31.58	11613.472	35627.066
4724	31.58	11302.811	34432.73
7722	31.56	12596.031	39306.719
3188	31.56	10008.631	36687.805
8924	31.56	13576.34	38830.254
8237	31.56	13076.217	38344.512
7509	31.56	12570.115	35125.359
2972	31.56	9732.103	35249.684
1006	31.56	8361.605	36346.926
10213	31.56	14444.793	39873.859
3941	31.56	10644.007	36540.949
4341	31.55	11155.065	38988.176
4084	31.55	10936.727	33123.648
5622	31.55	11927.536	33821.813
10335	31.55	14621.795	36962.121
5620	31.55	11980.308	34080.48
8745	31.53	13438.755	36639.852
4805	31.53	11350.683	36851.988
8570	31.53	13349.671	34762.672
8256	31.53	12983.324	38698.77
2115	31.51	9233.949	35268.152
5543	31.51	11890.37	36271.84
5485	31.51	11901.288	38413.492
9152	31.51	13746.158	34097.535
5266	31.49	11838.108	35704.156
749	31.49	8097.046	36293.586
9266	31.49	13852.444	34732.805
7388	31.49	12490.083	33558.332
1026	31.49	8327.272	36603.859
1336	31.47	8578.121	33621.594
7628	31.47	12562.133	38025.676
7502	31.47	12568.472	34963.207
7594	31.47	12597.165	37217.395
5366	31.47	11709.804	38902.016
7322	31.47	12341.877	35559.414
7728	31.45	12649.129	39412.461
8491	31.45	13335.082	36373.172
1891	31.43	8903.626	37273.281
8679	31.43	13532.761	34433.945
4836	31.43	11398.75	38012.316
1962	31.43	8877.783	34418.98
5226	31.43	11743.902	34463.242
3879	31.43	10614.322	38629.012
7517	31.41	12589.218	35364.613
2004	31.41	8860.106	33038.195
2188	31.41	9187.43	37564.352
7721	31.41	12642.744	39244.719
9072	31.41	13694.15	35337.715
8596	31.41	13293.247	34226.754
9245	31.39	13921.674	34350.02
8823	31.39	13475.47	38965.023
3765	31.39	10391.558	38004.059
7786	31.39	12838.711	39339.883
1914	31.37	8979.735	36248.246
4546	31.35	11202.921	33907.949
8998	31.35	13655.825	36778.785
1832	31.35	8918.809	39119.809
9817	31.35	14264.653	33119.023
2624	31.33	9540.513	34933.949
2328	31.33	9285.64	38082.145
10513	31.33	14441.778	33148.07
2362	31.33	9393.888	37156.98
2677	31.33	9531.724	36791.57
443	31.33	7966.89	36047.551
4861	31.33	11323.981	38984.648
4245	31.33	10966.231	38091.363
2725	31.33	9540.919	38398.629
4878	31.32	11290.524	39394.773
2942	31.32	9812.855	35980.668
7767	31.32	12912.347	39658.41
8105	31.32	13098.476	34969.457
9212	31.32	13907.994	33740.902
785	31.32	8058.573	35360.957
9735	31.3	14056.847	34447.766
4203	31.3	10880.086	36813.926
2266	31.3	9265.657	40011.164
9447	31.3	13807.484	39415.566
853	31.3	8091.098	33390.008
2665	31.3	9669.237	36430.508
854	31.3	8096.134	33395.777
8061	31.3	13126.762	34002.055
4827	31.3	11407.835	37560.344
5424	31.28	11914.578	40000.656
3038	31.28	9747.253	33056.941
6579	31.26	12389	39615.422
5038	31.24	11428.014	36191.445
7419	31.24	12598.703	33106.801
2867	31.24	9900.837	37578.988
5096	31.24	11630.991	34281.98
2082	31.22	9095.919	34674.148
825	31.22	7997.917	34020.609
8185	31.22	13052.906	37338.547
407	31.22	7863.852	35399.73
3849	31.22	10749.886	39606.246
1485	31.22	8765.506	37683.414
2482	31.22	9456.598	33660.395
3910	31.2	10650.56	37769.297
5218	31.2	11649.82	34244.383
4730	31.2	11268.727	34719.516
906	31.2	8345.264	33415.852
2076	31.2	9246.618	34599.449
9472	31.2	14000.984	39973.688
5482	31.18	11960.242	38334.301
5174	31.18	11829.155	33387.129
3275	31.18	9967.293	38947.176
2071	31.18	9134.34	34498.105
9659	31.16	14086.707	36328.555
2868	31.16	9758.709	37621.352
7971	31.16	12833.591	34069.547
3421	31.16	10333.91	36996.824
9842	31.16	14268.856	33843.441
2833	31.16	9893.963	38611.285
4119	31.16	10872.487	34315.539
1130	31.16	8443.143	39622.238
7725	31.14	12637.106	39379.766
8445	31.14	13323.081	37630.652
2111	31.14	9275.798	35211.91
8549	31.14	13350.17	34942.004
3160	31.14	9927.21	36146.09
10431	31.14	14471.892	35381.27
8812	31.12	13417.682	38692.863
2228	31.12	9149.938	38673.5
2332	31.12	9481.582	37861.887
8695	31.12	13518.494	34930.719
4799	31.12	11410.195	36692.941
9196	31.12	13797.185	33206.043
8025	31.12	12963.585	33255.316
3303	31.12	10068.558	39722.648
8844	31.1	13472.523	39505.02
10406	31.1	14617.766	35649.457
2066	31.1	9067.116	34414.863
822	31.1	8083.657	34254.016
3628	31.1	10445.399	34119.168
8822	31.1	13505.437	38953.711
6553	31.1	12136.111	39480.395
7512	31.1	12596.423	35200.387
1744	31.09	8779.2	38828.105
8216	31.09	13099.237	37926.137
4389	31.09	11070.74	37912.121
9822	31.09	14307.618	33205.246
7503	31.09	12633.481	34990.242
4594	31.09	11262.14	33436.898
8346	31.09	13303.569	39565.984
8671	31.07	13422.093	34240.316
1053	31.07	8225.869	37684.281
4208	31.05	10988.836	37096.766
7785	31.05	12752.638	39322.848
8701	31.05	13566.353	35062.676
4812	31.05	11245.541	37196.797
2042	31.05	9174.305	33588.98
4765	31.05	11222.886	35875.242
8906	31.05	13760.922	39399.367
4888	31.03	11392.735	39504.852
5582	31.03	11862.779	35115.996
2922	31.03	9723.18	36452.93
2986	31.03	9851.657	34734.043
8353	31.01	13346.233	39420.324
8084	31.01	12990.283	34637.836
8030	31.01	13036.089	33344.254
10114	31.01	14410.989	37060.746
8506	31.01	13145.057	35876.625
2033	31.01	9256.423	33250.789
2948	30.99	9906.07	35812.633
3711	30.99	10356.673	36576.074
9609	30.99	14125.334	37063.625
10133	30.99	14282.997	37846.754
9380	30.99	13786.293	37910.32
9712	30.97	14006.258	35409.668
4563	30.97	11152.105	33229.23
387	30.97	7853.613	35059.855
8186	30.97	13080.03	37373.145
1297	30.97	8502.464	34607.645
10437	30.95	14475.882	35193.043
9223	30.95	13871.697	34024.293
4172	30.95	10781.285	35825.746
1849	30.93	8997.407	38776.844
1499	30.93	8654.5	37987.203
2673	30.91	9568.708	36647.164
695	30.91	8161.324	37599.574
2568	30.91	9565.007	33815.215
1243	30.91	8505.737	36119.449
9331	30.91	13861.069	36236.207
4549	30.89	11052.471	33701.719
2163	30.89	9239.633	36876.594
4034	30.89	10644.343	34072.605
9484	30.89	14048.465	39436.246
7882	30.89	12848.019	36248.27
2836	30.89	9779.239	38345.488
8952	30.87	13650.037	38213.441
4474	30.87	11208.155	36034.395
2013	30.87	9149.242	33011.523
4608	30.87	11229.022	33913.594
4887	30.87	11211.157	39482.543
5113	30.87	11488.525	33668.988
2105	30.87	9108.79	35110.223
8524	30.86	13281.367	35565.625
2826	30.86	9881.074	38627.02
1212	30.86	8565.703	36995.016
9793	30.86	14080.129	33169.625
552	30.86	7978.706	38401.105
356	30.86	7853.816	34457.691
4605	30.84	11320.684	33762.563
3374	30.84	10251.742	38005.047
1127	30.84	8457.474	39990.145
3064	30.82	10022.9	33580.133
4019	30.82	10593.683	34150.105
4437	30.82	11137.574	36742.57
8648	30.82	13457.93	33767.703
10366	30.82	14485.257	36463.57
2491	30.82	9332.143	33751.344
5059	30.82	11462.515	35394.289
638	30.82	8128.188	40005.941
1788	30.82	8921.28	39777.105
7350	30.82	12320.925	34887.063
2590	30.8	9565.102	34270.879
1375	30.8	8770.462	33676.074
2601	30.8	9545.596	34518.043
8501	30.8	13216.148	35777.98
2241	30.8	9078.803	39134.719
868	30.78	8031.488	33209.926
2876	30.76	9836.933	37376.539
4048	30.76	10684.408	33679.398
9253	30.76	13809.846	34529.598
8757	30.76	13566.213	37094.359
9889	30.76	14219.41	35057.387
9732	30.76	14028.547	34916.414
9378	30.74	13820.932	37697.289
3241	30.74	10045.713	37998.293
3899	30.74	10664.34	38143.844
5584	30.74	11995.254	35154.094
480	30.74	7691.926	37057.066
7486	30.74	12635.101	34337.281
8427	30.74	13187.035	37926.43
393	30.74	7853.13	35232.035
2267	30.72	9339.143	39753.676
7185	30.72	12438.043	38797.402
8329	30.72	13206.306	39934.324
5479	30.72	11866.197	38593.086
9037	30.7	13757.425	35861.781
55	30.7	7732.087	33523.297
7204	30.7	12384.494	38621.77
10053	30.7	14261.056	35700.371
7494	30.7	12694.294	34496.637
3858	30.7	10647.627	39458.234
1460	30.7	8833.421	36312.379
681	30.68	8010.909	38239.004
10354	30.68	14491.326	36845.98
689	30.68	8043.127	37944.188
685	30.68	8127.909	38037.203
4932	30.68	11506.115	39395.52
5275	30.68	11789.653	35961.484
945	30.68	8336.177	34473.961
5713	30.68	12259.561	33738.883
2851	30.68	9772.072	38085.016
3263	30.66	10100.285	38506.41
8797	30.66	13419.983	38329.246
5317	30.66	11748.449	37332.5
9637	30.66	14033.694	36777.723
779	30.66	8034.836	35553.836
8971	30.66	13776.267	37660.273
4353	30.64	11169.421	38883.355
3245	30.64	10130.183	38100.234
10318	30.64	14456.201	37110.781
5297	30.64	11743.704	36566.641
8888	30.64	13639.591	39612.469
2890	30.64	9871.455	37325.777
5143	30.64	11470.021	33021.266
4841	30.63	11420.49	38222.555
2312	30.63	9372.662	38347.227
999	30.63	8251.002	36095.961
4565	30.63	11015.082	33237.723
4207	30.63	10866.812	36964.195
9218	30.63	13951.697	33897.238
8489	30.63	13309.784	36268.988
8754	30.61	13441.55	36987.941
1222	30.61	8504.073	36646.816
439	30.61	7642.832	36001.559
2630	30.61	9523.547	35155.406
5021	30.59	11558.186	36774.52
7609	30.59	12575.015	37600.18
8556	30.59	13181.597	34785.902
3294	30.59	9959.661	39565.316
2663	30.59	9583.996	36403.465
5294	30.59	11659.609	36514.699
3084	30.57	10045.318	34039.648
3725	30.57	10470.239	36953.473
3595	30.57	10476.068	33445.906
9802	30.57	14090.818	33264.305
366	30.57	7785.383	34699.266
6561	30.57	12170.747	39808.457
2913	30.55	9883.398	36826
6502	30.55	12226.078	39350.574
8670	30.55	13477.93	34235.992
7605	30.55	12517.695	37494.094
1254	30.55	8544.957	35650.035
1360	30.55	8765.287	33259.789
864	30.55	8204.063	33173.105
892	30.55	8346.217	33194.422
1174	30.53	8586.392	38223.637
8328	30.53	13345.301	39925.578
9338	30.53	13911.626	36443.223
3204	30.51	10036.792	37242.059
9693	30.51	14018.583	35637.941
2154	30.51	9111.908	36682.297
7	30.51	7920.375	33159.836
2513	30.51	9423.367	33276.133
2184	30.49	9243.569	37483.074
5353	30.49	11769.163	38422.211
5110	30.47	11470.183	33946.199
3339	30.47	10221.94	39428.527
3200	30.47	10021.324	37201.207
10075	30.47	14383.364	36168.926
2282	30.47	9452.703	39430.613
25	30.47	7836.394	33337.215
10387	30.45	14486.159	35999.113
8855	30.45	13502.829	39609.605
7601	30.45	12519.237	37384.742
2792	30.43	9715.663	39660.719
7456	30.43	12584.746	34042.898
4029	30.43	10676.237	34011.207
32	30.43	7758.704	33349.332
8188	30.43	12928.171	37401.695
10183	30.43	14361.089	39274.73
9326	30.42	13950.987	36122.238
7627	30.42	12562.504	38008.941
4542	30.42	11091.313	33812.613
1487	30.42	8656.755	37720
1808	30.4	9030.877	40003.816
9124	30.4	13628.887	34486.219
8751	30.4	13541.437	36871.273
4571	30.4	11061.961	33029.148
3560	30.38	10337.45	33395.738
787	30.38	8184.971	35389.008
3569	30.38	10273.833	33482.25
1091	30.38	8260.936	39128.652
2756	30.38	9501.729	39335.629
397	30.38	7670.662	35285.984
1285	30.38	8426.86	34640.527
10077	30.38	14321.676	36206.641
10358	30.36	14481.909	36621.984
8239	30.36	12971.446	38401.738
521	30.36	7919.707	37850.262
543	30.36	7857.093	38209.52
8933	30.36	13709.762	38938.176
4430	30.36	11047.06	36933.855
8898	30.34	13645.432	39511.738
2093	30.34	9272.176	34871.332
4089	30.34	10879.426	33298.996
2600	30.32	9629.875	34510.793
10454	30.32	14495.885	34733.52
1337	30.32	8611.865	33360.031
2960	30.3	9788.416	35550.105
1213	30.3	8554.492	36701.902
9696	30.3	14201.288	35681.273
8829	30.28	13562.762	39077.594
4299	30.28	10833.042	39887.266
[truncated: 4,257 more rows]
