# Supplementary material for: Insights on the Control of Yeast Single-Cell Growth Variability by Members of the Trehalose Phosphate Synthase (TPS) Complex
Source: Front Cell Dev Biol. 2021 Jan 28;9:607628. doi: 10.3389/fcell.2021.607628 (PMC7876269; doi:10.3389/fcell.2021.607628)
Supplement: Supplementary file 2 [file Data_Sheet_1.ZIP › final_code/input_datasets/overexpression3_Delta_TSL1_t5.csv]

Id	Area (µm²)	Centre X Position (µm)	Centre Y Position (µm)
32779	1446.69	12873.326	39784.688
24072	1198.57	11445.45	39393.332
15817	1079.21	10311.215	36056.672
17527	1062.24	10512.33	38665.16
15842	1035.21	10331.539	35822.867
15876	954.82	10314.383	35614.52
45845	943.27	14412.78	33746.188
3772	933.69	8156.017	35416.027
15030	929.71	10287.844	39386.398
38189	924.42	13508.731	36781.414
17550	918.17	10377.238	38718.316
1494	888.44	7911.551	38150.762
13886	825.48	10025.167	35428.859
4954	815.27	8593.106	36413.063
22000	791.1	11170.722	35292.238
20690	791.02	10916.812	39268.992
19891	788.17	10825.862	36101.887
20139	784.49	10884.882	37130.379
18885	782.07	10612.646	35535.801
15292	776.39	10289.335	38457.063
18083	773.76	10594.926	38978.461
28709	760.49	12165.606	35052.531
17770	756.5	10518.118	39578.133
37223	753.3	13261.269	34060.355
14311	751.35	10117.326	37534.09
18393	749.99	10757.022	37808.328
27441	747.17	11940.282	38190.629
34023	746.64	12712.493	34040.797
36530	743.9	13258.522	37369.715
22892	740.45	11358.553	35490.914
2235	725.43	8159.243	39294.207
17769	725.22	10438.358	39571.742
27161	724.17	11968.917	39293.848
7249	722.92	8942.356	36238.625
41871	722.08	14114.927	39321.98
6965	720.09	9003.038	38919.535
23032	710.93	11368.129	36335.891
41579	706.72	13788.459	39274.141
15471	706.24	10191.291	37665.375
41360	704.44	13768.658	38267.414
35567	703.06	13088.008	38057.188
12412	700.19	9889.222	38548.359
24342	699.06	11441.909	38307.836
7309	690.03	8895.695	36212.438
29343	688.35	12132.678	37851.848
27509	686.18	11965.866	37891.934
3899	684.77	8328.092	35886.906
29052	683.56	12237.84	36695.266
8520	682.91	9157.941	36222.473
18797	681.72	10752.738	35821.445
28165	678.56	11951.561	34642.434
3796	678.37	8363.975	35463.711
16910	678.27	10423.843	35884.84
29222	676.15	12230.605	37274.23
20799	675.59	10805.108	39776.684
29408	668.06	12180.556	38130.98
34144	666.89	12878.422	33399.703
9668	665.71	9456.201	36210.707
23257	664.54	11385.027	37348.113
14998	663.92	10285.903	39587.402
14326	661.51	10072.339	37610.344
9528	660.13	9430.928	36554.719
9877	656.86	9301.136	35267.168
21748	656.59	11180.806	36434.785
41094	648.68	13946.658	36871.969
19975	646.19	10773.627	36427.297
38757	642.3	13453.527	39401.449
17283	639.81	10452.962	37431.594
43013	639.54	14172.145	33876.344
35068	634.85	13005.936	36007.57
22394	634.46	11361.822	33019.906
26508	632.28	11798.282	37862.887
30012	632.05	12477.649	38978.895
27780	631.92	12042.194	36580.676
15768	630.92	10278.863	36150.086
21627	630.56	10976.016	37177.164
39840	630.4	13738.588	35721.965
36663	623.43	13307.411	37031.02
44124	622.24	14304.715	37546.383
31875	621.76	12557.341	36057.195
31692	619.87	12577.026	35067.836
12734	618.51	9866.521	36265.98
12761	617.53	9819.09	36357.688
33045	617.17	12862.045	38693
13347	616.27	9869.127	33179.512
20866	615.21	11158.453	39852.141
15940	612.55	10308.291	35607.355
18214	612.38	10641.406	38547.02
41831	611.55	14155.06	39735.289
14130	608.68	9928.872	36346.234
35419	608.55	12927.809	37438.578
20025	605.85	10777.736	36590.012
16185	605.25	10213.253	34165.637
23618	603.13	11259.813	38835.02
43701	601.44	14409.691	35738.863
5994	596.88	8805.389	34704.23
18433	595.73	10575.272	37644.668
2787	592.02	8052.827	35998.348
13507	587.71	9984.087	33393.703
30589	587.15	12445.563	36607.09
2616	587	8085.323	37164.719
5335	586.9	8585.485	35010.785
31419	586.54	12692.957	33741.113
23606	586.04	11403.945	38786.914
40172	583.78	13579.443	33848.672
33891	582.38	12874.311	34627.887
17436	581.58	10408.053	38345.508
8567	579.93	9151.817	36390.805
41990	578.64	14143.631	38642.973
18158	577.36	10589.146	38659.891
21185	577.25	11001.767	38709.598
23868	576.52	11207.681	39779.363
41999	576.33	13990.92	38691.27
30417	575.47	12410.925	37447.414
15084	575.01	10330.44	39252.66
26575	574.89	11842.775	38139.387
37013	574.76	13304.081	35141.602
21832	573.57	10991.68	36163.191
7240	572.63	8830.869	36480.184
2951	572.04	8161.225	35403.184
27746	571.86	11962.678	36803.32
14115	570.98	9922.077	36266.457
3599	568.38	8388.44	34542.141
43963	566.12	14388.87	36800.988
37058	564.97	13144.105	34778.719
24612	564.7	11457.022	37056.105
22860	562.84	11395.979	35315.883
30296	562.09	12472.834	37875.078
5197	562.04	8508.536	35450.742
20469	561.19	10882.214	38402.238
29647	558.21	12141.947	39262.332
37440	557.33	13363.998	33116.789
45205	557	14495.497	36944.832
24852	556.92	11452.332	36196.934
39124	554.7	13767.61	38845.172
21446	554.59	11171.235	37801.066
42020	554.59	14095.234	38779.699
21732	553.9	11142.675	36392.402
23785	553.63	11258.181	39480.328
16909	553.36	10528.918	35878.039
17594	549.03	10521.888	38906.129
28964	548.63	12221.935	36276.035
28278	545.39	12022.177	33856.594
1539	545.08	7666.748	38239.145
22771	543.9	11214.18	34868.441
20635	543.32	10886.667	39017.332
18779	542.27	10659.489	35754.32
32591	540.39	12515.477	39229.855
27480	540.05	11890.453	38050.246
29884	537.38	12411.207	39734.719
20145	535.49	10941.179	37153.492
282	535.24	7754.425	34043.301
24102	534.26	11483.225	39177.422
29613	533.5	12172.165	39109.645
26078	532.02	11624.092	36242.336
36441	531.98	13160.391	37909.707
17166	531.35	10384.611	36876.281
20472	531.29	10978.832	38419
25058	531.12	11560.946	34652.945
40871	530.68	13905.545	35811.09
32870	529.47	12837.731	39527.922
26172	525.72	11538.633	36638.703
19628	524.74	10888.571	35039.281
15475	524.55	10292.255	37674.93
30731	524.19	12394.574	35912.336
23972	524.19	11465.457	39977
29221	523.92	12166.097	37262.227
8530	523.69	9190.924	36255.723
32112	523.13	12530.376	37099.102
44766	521.85	14575.418	39378.035
40264	521.68	13605.722	33400.316
1613	519.55	7738.515	38427.738
11328	519.44	9533.322	35349.004
26393	519.17	11787.427	37485.324
27281	518.63	12037.872	38831.594
35245	517.56	13007.94	36695.457
24682	517.5	11575.953	36730.41
444	515.7	7747.164	34633.855
20933	514.19	11156.206	39669.41
29365	514.07	12245.885	37936.691
44391	512.88	14249.852	38797.852
1655	512.25	7657.033	38549.531
1387	509.97	7936.179	37829.469
38138	509.67	13470.475	36536.195
3857	509.09	8265.767	35667.48
21165	509.03	11152.009	38946.969
29024	508.65	12243.061	36572.035
29087	508.48	12061.109	36799.152
42742	508.33	14000.223	35414.996
11177	507.06	9664.216	34708.984
42906	505.97	14187.184	34380.637
29493	505.85	12165.282	38574.461
23838	505.66	11225.141	39660.121
43928	505.24	14402.992	36682.945
5286	504.57	8465.712	35109.605
2400	503.8	8159.464	38564.715
39206	503.71	13739.544	38547.453
21760	502.77	11164.922	36503.281
24622	502.18	11625.931	37106.254
6523	501.89	8637.4	37510.723
603	501.45	7785.694	35087.621
27815	500.41	11937.284	36387.367
6089	499.55	8657.848	35261.305
2907	499.27	8073.926	35554.121
16206	498.5	10284.432	33985.121
7486	497.75	8871.16	35300.445
12876	497.56	9819.255	35875.563
45528	496.89	14409.549	35745.863
7291	495.64	8912.645	36104.094
45180	494.55	14418.311	37136.332
7991	494.48	9154.684	33517.746
17844	493.67	10416.057	39955.008
29608	493.56	12158.182	39077.59
29573	493.48	12134.796	38952.855
24064	493.31	11502.965	39339.164
16245	492.85	10125.856	33940.684
13897	492.25	9998.549	35454.352
1896	492.01	7845.758	39228.551
1701	491.78	7806.248	38703.031
9501	490.74	9348.999	36732.23
12289	490.22	9798.749	38994.512
20178	490.07	10948.675	37291.094
26590	489.94	11821.863	38196.434
39383	489.86	13678.292	37692.906
27636	489.76	11909.687	37196.367
41922	489.53	14127.553	39228.965
13168	488.37	9773.686	34399.008
43692	487.43	14240.285	35658.203
17742	486.01	10366.001	39468.391
28409	485.82	12050.903	33123.484
10412	485.22	9332.978	33586.617
40803	483.6	13949.425	35478.609
33224	483.14	12911.08	37874.734
29129	481.91	12127.34	36936.266
21827	481.87	11184.3	36133.832
7327	481.3	9045.132	35956.625
23343	480.86	11407.999	37736.859
45496	480.01	14476.442	35613.328
20370	479.88	10725.364	37985.512
32828	477.89	12767.357	39658.109
26292	477.85	11732.838	37121.449
14174	477.64	10060.817	36484.371
42970	477.52	14071.477	34010.262
37069	477.41	13142.138	34830.797
42879	476.99	14074.707	34544.516
41338	476.24	13861.079	38127.523
18385	475.76	10713.586	37730.926
26580	475	11652.673	38140.395
34488	473.67	13015.673	34638.754
22731	473.18	11197.592	34618.254
9876	473.02	9267.7	35259.305
17992	470.63	10564.49	39545.336
24451	470.05	11446.244	37713.516
20554	470.01	10818.725	38753.293
11308	469.82	9652.028	35279.109
13483	469.77	10118.948	33249.012
21090	469.5	11199.601	38971.242
707	469.34	7967.599	35439.551
14173	469.25	9979.461	36461.254
10442	469.13	9294.204	33417.699
43301	469.06	14359.523	33760.406
33394	468.58	12774.484	37311.492
20625	468.33	10772.241	38987.109
15690	468.2	10163.373	36498.039
7595	467.91	8867.155	34831.895
23973	467.85	11621.701	39982.922
20366	467.2	10842.952	37934.352
24579	466.99	11598.23	37251.078
873	466.78	7957.483	35861.883
21400	466.09	11111.456	37933.688
21428	464.46	10990.037	37722.238
3869	464.31	8328.964	35750.086
23239	464.02	11404.795	37255.352
35309	463.23	13104.483	36965.637
38226	462.62	13542.404	36927.387
37700	462.3	13366.529	34397.871
41638	461.95	13967.941	39528.648
2175	461.89	8045.026	39617.289
1764	461.41	7743.379	38860.902
19465	460.76	10688.951	33871.883
38332	460.67	13418.994	37381.609
8451	459.67	9121.746	35910.094
21780	459.44	11162.291	36235.262
18203	459	10734.993	38479.898
29445	458.85	12246.634	38347.973
44755	458.77	14556.587	39321.512
36719	458.45	13215.832	36683.898
12706	457.14	9804.862	36489.941
20436	456.59	10931.276	38258.906
23520	456.51	11357.273	38392.203
20608	456.36	10943.513	38944.957
11266	456.11	9606.171	35110.891
18634	456.05	10557.256	36430.332
15484	455.4	10164.492	37436.242
12817	454.86	9778.481	35963.723
38745	454.63	13346.403	39335.5
33401	454.31	12897.142	37356.746
15735	453.58	10180.056	36345.605
18550	453.54	10761.397	36894.07
7966	453.22	9093.857	33406.516
43414	453.18	14309.188	34332.355
23038	452.95	11195.747	36365.469
25526	452.49	11830.834	33077.379
15229	452.24	10311.756	38491.145
27223	451.74	11967.227	39232.02
30144	450.36	12481.992	38503.281
15136	450.21	10223.661	39068.598
2574	449.9	8087.142	37221.363
37247	449.21	13324.904	33817.328
10264	448.77	9444.431	34004.613
21892	448.27	11188.518	35764.645
10281	448.27	9309.655	34087.398
25486	448.25	11353.815	33028.703
33986	448.14	12776.462	34192.395
41402	447.78	13935.796	38434.156
2611	447.72	8055.055	37143.91
28732	447.47	12182.834	35148.875
3276	447.24	7979.264	33442.531
5404	447.2	8560.117	34673.199
32047	447.01	12511.325	36823.672
12660	446.91	9839.909	36560.426
40247	446.59	13601.612	33596.105
44952	446.38	14625.048	38502.938
35276	446.07	13125.648	36854.715
29492	445.82	12226.06	38572.199
16867	445.17	10546.57	35741.148
13383	445.02	9853.415	33321.348
21867	444.54	11147.771	35971.305
15597	444.5	10310.572	36818.113
38378	444.5	13521.046	37579.223
39495	444.37	13679.005	37224.535
4368	444.06	8229.787	38997.625
45045	443.98	14621.986	37716.41
39795	443.29	13729.979	35828.723
30563	443.04	12411.03	36840.184
21098	442.91	11176.471	39009.309
40649	441.97	13957.67	34748.074
12213	441.47	9888.78	39288.102
40913	440.82	13933.845	35911.191
27776	440.59	11867.863	36575.84
993	440.48	7688.661	36257.594
40872	440.34	13967.577	35811.359
16407	440.34	10554.068	33160.844
29869	440.04	12270.732	39680.508
42740	439.92	14068.439	35411.113
43569	439.39	14245.343	35018.73
24036	439.31	11589.348	39569.57
18831	439.1	10695.722	35646.594
43636	438.5	14245.638	35395.973
7636	437.62	8976.997	34716.184
21037	437.58	11128.864	39408.176
37695	437.11	13367.307	34355.691
14845	436.84	9994.983	39838.656
27162	436.7	11855.867	39298.688
42682	436.44	14090.027	35481.754
34397	436.05	12935.151	34048.109
20513	436.05	10892.046	38609.184
36503	435.86	13319.327	37561.762
18480	435.67	10573.073	37485.695
22051	435.21	11059.463	35176.863
24813	435.21	11477.187	36306.324
23061	434.29	11309.55	36433.371
35490	433.6	13067.989	37753.215
29262	433.41	12101.061	37436.922
24643	433.1	11417.956	37180.012
37497	432.76	13413.731	33450.012
21106	432.57	11174.796	39050.527
18175	432.39	10486.903	38736.711
21258	432.26	11161.85	38355.754
38999	432.24	13559.547	39447.504
21753	432.07	11149.668	36457.039
42002	432.05	14085.11	38708.152
41448	432.01	13970.928	38647.73
35912	431.32	12945.28	39631.551
17468	431.17	10386.312	38449.445
45115	430.9	14592.932	37445.023
39972	430.69	13668.386	34806.141
7553	430.46	9030.62	34967.77
33746	430.44	12783.158	35741.273
11321	429.79	9521.863	35318.109
38644	429.75	13430.376	38806.184
5038	429.5	8420.858	36082.223
40079	429.1	13747.345	34382.563
17901	428.43	10576.947	39901.18
26099	428.2	11655.861	36321.246
45068	428.16	14459.807	37521.305
25178	427.8	11602.17	33823.711
36775	427.8	13251.421	36285.863
1394	427.78	7662.691	37854.93
31848	427.76	12661.412	35917.422
44419	427.62	14367.229	38885.785
21516	427.59	11160.43	37432.797
19946	427.53	10901.293	36329.219
37324	427.43	13146.997	33341.395
26886	426.82	11641.029	39428.449
34618	426.82	13051.498	34713.027
32535	426.21	12613.974	38987.539
16020	426.07	10194.642	34962.793
7813	425.69	8924.506	33611.844
37675	425.52	13354.462	34284.508
3504	425.08	8294.34	34093.699
28747	424.92	12209.02	35240.566
8178	424.43	9247.211	34559.367
12484	424.2	9895.729	38163.02
20523	424.06	10796.861	38655.996
22681	423.85	11319.385	34339.203
40140	423.7	13739.747	34014.363
15182	423.68	10197.272	38958.273
23443	423.18	11310.045	38128.23
34883	423.01	12946.33	35216.773
157	422.7	7850.001	33605.855
27924	422.61	11962.199	35929.164
29968	421.61	12410.41	39132.824
43871	420.79	14380.045	36433.176
44381	420.77	14284.261	38751.875
16816	420.52	10522.363	35595.445
42677	420.19	14181.452	35440.656
29071	419.52	12258.442	36772.453
24666	419.44	11492.867	36989.688
11561	419.43	9487.94	36259.887
33784	418.77	12842.908	35274.68
42590	418.62	14015.091	36013
40602	417.84	13883.535	34519.813
20753	417.7	10934.694	39533.328
33524	417.4	12834.766	36629.695
35945	417.4	13071.842	39760.738
44794	417.36	14617.983	39203.309
33683	417.28	12786.002	35830.797
21743	417.09	11013.256	36420.988
12569	416.84	9914.454	37662.008
22499	416.67	11357.63	33080.66
18630	416.49	10596.781	36405.098
24707	416.44	11547.739	36567.379
15827	416.38	10218.028	35745.148
27225	416.34	12047.048	39248.629
17829	415.71	10531.907	39865.316
8385	415.65	9086.354	35599.383
5185	415.36	8617.94	35733.488
20686	415.04	10948.608	39242.598
2806	414.56	8083.064	35759.172
16429	414.06	10548.796	33280.758
5363	413.79	8609.709	34858.719
31570	413.49	12696.553	34433.613
23044	413.35	11293.995	36373.949
11595	413.24	9597.923	36385.398
12305	412.99	9754.84	39041.039
2312	412.95	8102.328	38988.996
21427	412.59	11188.063	37702.172
21509	412.47	11074.353	37396.168
1841	412.43	7947.907	39059.809
24281	412.05	11504.213	38335.238
18757	411.71	10733.939	35984.223
27664	411.34	11961.563	37039.5
23678	411.32	11222.466	39086.066
10703	411.02	9570.283	33897.23
45340	410.88	14599.261	36264.148
3637	410.81	8206.981	34775.969
35574	410.48	12927.71	38148.406
45836	410.46	14430.609	33691.59
11344	410.23	9651.935	35445.324
17575	409.27	10428.621	38819.414
38069	409.25	13482.093	36172.973
19033	409.14	10674.867	34633.238
13282	408.83	9907.595	33802.422
31305	408.66	12686.503	33098.891
19829	408.58	10762.786	35810.859
18192	408.01	10709.851	38771.613
11569	407.93	9650.719	36284.266
24956	407.91	11423.097	35407.242
4101	407.78	8229.904	37031.227
36936	407.36	13244.429	35718.551
8983	407.22	9143.849	39420.984
13965	407.2	9963.158	35701.219
24993	406.02	11477.422	35228.188
21307	405.9	11090.248	38223.215
37112	405.88	13033.285	34753.961
24035	405.88	11498.133	39572.922
43796	405.71	14230.072	36094.555
39570	405.6	13606.547	36973.012
26479	405.52	11835.269	37740.109
32795	405.52	12864.52	39868.285
17954	405.25	10711.023	39719.617
26243	405.15	11837.541	36892.453
7688	404.75	9002.89	34170.219
40696	404.7	13978.774	34972.547
18646	404.45	10756.879	36470.301
44524	404.43	14398.33	39416.242
27379	404.22	11991.914	38596.203
27137	404.1	12027.507	39521.91
23626	404.1	11237.156	38864.27
44935	404.08	14562.227	38356.922
23327	403.79	11386.766	37650.637
7544	403.78	9053.324	35254.766
42821	403.76	14147.315	34812.086
26439	403.74	11657.536	37586.121
24731	403.47	11537.198	36644.938
10527	403.37	9467.322	33104.426
17035	403.03	10537.696	36365.504
31355	402.86	12644.402	33336.266
9957	402.76	9287.84	34677.789
42618	402.57	13996.965	35793.195
38786	402.42	13360.858	39550.055
30025	402.32	12342.539	39069.777
32429	402.3	12601.186	38411.703
32611	402.2	12666.735	39326.184
43059	402.17	14202.839	33771.531
22090	401.96	11096.998	35088.246
19735	401.96	10774.268	35448.105
10436	401.78	9414.064	33376.801
30906	401.06	12399.993	35357.105
45341	400.98	14482.051	36267.547
15269	400.81	10271.693	38338.336
18530	400.75	10572.457	37135.938
25679	400.39	11801.633	34025.777
29050	400	12140.304	36684.543
12630	399.89	9892.886	36989.344
24321	399.89	11605.168	38184.668
25810	399.7	11525.312	34730.41
16651	399.26	10385.336	34845.316
19911	399.1	10812.607	36163.723
27770	399.03	11956.056	36562.191
15419	398.89	10250.734	37684.641
20450	398.83	10975.167	38344.797
29070	398.76	12174.382	36768.613
11417	398.72	9573.987	35680.398
30600	398.72	12280.872	36644.066
37384	398.64	13174.418	33300.934
10646	398.64	9656.271	33546.449
40290	398.12	13669.753	33212.68
31724	398.11	12678.382	35249.41
22712	398.05	11358.51	34538.871
13985	397.8	10045.022	35766.102
15441	397.76	10245.255	37813.609
12959	397.42	9899.928	35540.836
28542	397.26	12171.132	34008.926
39902	397.15	13656.417	35357.617
23649	396.82	11259.261	38980.879
29307	396.67	12070.554	37650.488
20367	396.59	10781.385	37947.012
16819	396.52	10551.794	35607.988
35094	396.48	12949.524	36103.023
42745	396.25	14031.474	35104.324
21485	396.02	10986.773	37626.355
23075	395.86	11353.446	36488.875
24950	395.62	11587.427	35355.758
40380	395.5	13830.814	33251.746
34160	395.35	12878.108	33487.582
43075	395.29	14173.536	33499.441
4911	395.25	8519.011	36772.789
34992	395.17	13120.585	35660.32
6533	395.14	8700.321	37605.941
6317	395.12	8761.391	36204.328
18115	395.1	10748.04	39108.715
20246	394.85	10802.52	37523.895
30203	394.26	12286.2	38450.348
6124	394.06	8755.407	35431.023
39836	393.83	13604.173	35697.879
5092	393.76	8530.287	36011.332
16388	393.72	10525.218	33024.234
44670	393.39	14571.11	39919.188
5201	393.3	8590.106	35461.371
39250	392.67	13712.344	38409
30729	392.63	12278.376	36277.605
15297	392.51	10335.916	38456.121
4292	392.32	8156.938	38571.223
41377	392.26	13909.538	38334.617
27122	392.19	12054.93	39443.34
23485	392.15	11350.378	38234.879
30206	391.46	12406.227	38460.711
37276	391.42	13272.02	33738.41
22160	391.25	11182.645	34492.57
12557	391.23	9906.757	37618.555
5525	391.13	8553.555	34032.762
24131	390.94	11446.85	38987.32
14146	390.88	10037.681	36391.902
1625	390.81	7670.451	38450.59
18070	390.67	10662.543	39237.227
23206	390.41	11334.813	37198.691
43898	390.16	14223.252	36567.633
40501	390.14	13965.566	33981.492
23755	389.52	11399.824	39335.543
19417	389.5	10914.975	33532.16
44677	389.35	14454.704	39951.309
8503	389.18	9231.634	36149.578
12407	388.78	9802.029	38540.023
21725	388.74	11027.875	36655.719
3925	388.45	8334.218	36006.199
22557	388.43	11254.705	33405.012
27836	388.34	11966.229	36499.77
17642	388.16	10540.76	39075.016
14669	388.05	9966.017	39142.98
21283	387.76	11198.415	38479.477
20464	387.61	10827.869	38393.547
20225	387.57	10811.292	37459.805
6262	387.49	8758.601	35929.047
39582	387.28	13703.691	36725.676
36979	386.78	13159.353	35297.867
42263	386.29	14013.125	37392.898
11215	386.04	9672.523	34852.699
36940	385.96	13135.702	35731.973
36832	385.83	13209.358	35917.664
13793	385.79	10085.409	35008.43
26160	385.73	11683.796	36585.773
42671	385.5	13995.139	35741.219
27293	385.12	11984.217	38890.316
16609	384.93	10527.217	34602.547
45641	384.81	14504.562	34843.992
9551	384.81	9278.153	36394.789
18353	384.66	10707.532	37928.066
18144	384.52	10679.996	38904.688
28612	384.18	12250.96	34513.715
24741	383.93	11623.419	36667.352
4275	383.26	8261.334	38484.961
14877	383.26	10290.284	39784.605
36528	383.2	13166.12	37657.52
17747	382.92	10447.273	39471.359
3312	382.8	8157.828	33057.281
13918	382.78	9953.47	35506.074
33086	382.4	12763.428	38515.52
23911	382.28	11199.54	39963.07
17341	382.17	10225.167	37785.516
26447	381.48	11727.638	37623.527
43994	381.46	14264.733	36959.199
32203	381.4	12596.679	37431.047
10388	381.1	9370.41	33723.766
16701	380.66	10454.368	35068.387
2898	380.35	8150.242	35528.848
17024	380.27	10459.921	36329.195
40005	379.98	13714.674	34654.496
17475	379.95	10432.963	38463.371
21599	379.72	11067.909	37071.406
20438	379.64	10786.758	38289.406
40471	379.52	13787.117	33810.461
25218	378.85	11573.893	33775.305
38131	378.43	13430.922	36496.359
30632	378.16	12384.016	36482.871
23775	378.01	11379.21	39420.063
40658	377.95	13844.203	34790.852
14754	377.59	10102.237	39429.625
45628	377.34	14429.459	35045.508
39476	377.32	13683.208	37456.836
28159	377.02	12055.293	34915.063
27318	376.71	11888.327	38678.723
36323	376.58	13312.093	38606.605
23490	375.92	11232.474	38291.813
21151	375.54	11036.379	38898.195
33549	375.43	12831.975	36440.652
39360	375.18	13618.377	37964.766
25710	374.74	11659.815	34189.344
11568	374.64	9677.891	36280.523
38155	374.39	13513.854	36613.754
21455	374.37	11024.796	37518.867
21119	374.08	11153.668	39096.398
3031	373.55	8153.894	34904.699
32372	373.53	12520.408	38156.711
3562	373.15	8297.266	34383.488
33862	373.11	12875.705	34787.805
29008	372.99	12141.775	36479.07
16618	372.92	10433.67	34657.371
43334	372.84	14402.322	33923.477
15143	372.84	10230.221	39098.766
5108	372.59	8542.118	35751.313
5999	372.51	8784.262	34740.148
22666	372.13	11355.278	34272.984
21739	371.98	11060.527	36409.313
28040	371.54	11840.549	35297.199
17068	370.96	10367.249	36506.063
8859	370.94	9125.573	38930.922
31628	370.81	12617.162	34824.008
20599	370.71	10962.078	38905.32
23152	370.62	11288.186	36889.965
35127	370.56	12935.607	36204.277
18644	370.52	10590.087	36458.992
16460	370.5	10542.798	33614.355
18277	370.31	10668.365	38194.934
12427	370.1	9757.564	38603.766
43220	369.74	14239.413	33274.406
28091	369.64	11945.921	35236.523
33334	369.41	12882.074	37404.496
14509	369.37	9899.571	38545.746
7972	369.28	9191.975	33412.723
41422	369.2	13932.732	38523.602
12851	369.09	9743.43	35773.391
33023	369.03	12779.003	38909.398
40542	368.82	13920.527	34186.934
45809	368.78	14580.569	33844.453
8592	368.51	9111.423	36485.816
19111	368.47	10693.573	34325.652
5858	368.36	8749.803	33872.387
23543	368.3	11307.213	38517.609
40855	368.13	13904.974	35742.07
24067	368.09	11561.97	39349.195
23876	367.99	11207.793	39807.395
15011	367.9	10254.475	39323.195
28315	367.88	12029.068	33497.648
11624	367.69	9631.275	36531.27
14856	367.4	10008.546	39952.922
35706	367.13	13037.136	38672.844
35805	367.11	13020.127	39161.039
2954	366.9	8144.478	35439.406
18858	366.73	10630.425	35716.664
18981	366.44	10703.246	35001.699
37564	366.37	13434.851	33760.426
15469	366.15	10140.463	37649.941
5138	365.98	8589.417	35897.129
13043	365.92	9726.775	35244.289
17008	365.89	10510.569	36274.836
29851	365.56	12285.335	39613.551
30915	365.45	12437.688	35404.563
5266	365.45	8526.194	35367.715
16804	365.41	10516.041	35537.703
17899	365.39	10633.719	39897.465
27624	365.31	12001.398	37473.422
30412	365.29	12461.263	37418.762
40108	365.22	13593.827	34183.215
8009	365.18	9142.854	33606.723
22294	364.97	11144.194	33535.637
41311	364.85	13978.302	37997.516
31776	364.79	12575.239	35582.414
39402	364.72	13715.074	37782.469
26546	364.62	11679.079	38031.73
44987	364.58	14578.127	38017.297
5041	364.26	8449.203	36097.5
43032	364.1	14084.801	33945.5
38243	363.89	13463.825	36997.227
24351	363.84	11413.546	38010.57
16483	363.8	10543.551	33770.91
33953	363.68	12706.469	34329.613
42596	363.63	14161.773	36032.723
35564	363.28	13090.455	38066.789
15155	363.07	10136.074	38833.992
16213	363.07	10186.689	34039.402
26646	363.05	11809.319	38402.137
17257	362.99	10437.839	37322.844
34299	362.78	13070.735	33438.402
20808	362.36	10980.34	39808.848
33535	362.19	12880.482	36671.047
23074	362.04	11324.623	36483.371
39305	362	13753.131	38300.445
12855	361.98	9861.653	35792.254
25690	361.9	11825.16	34076.734
34818	361.79	12921.289	34892.316
9827	361.46	9329.937	35324.707
27463	361.35	12051.545	38268.664
39284	361.31	13638.313	38227.277
11619	361.29	9676.325	36509.402
13301	361.25	9884.031	33641.004
19583	361.25	10946.682	34772.379
25777	361.23	11805.283	34539.258
44855	361.19	14498.138	38910.988
21757	360.91	11060.018	36485.035
30822	360.75	12424.679	35652.234
17137	360.73	10505.078	36710.633
45187	360.71	14545.305	37169.973
30472	360.71	12466.991	37031.793
10554	360.58	9662.018	33080.008
24517	360.5	11593.508	37623.77
43836	360.29	14242.777	36295.695
24389	360.27	11587.781	38151.813
23886	360.25	11213.072	39858.461
26410	360.14	11633.322	37508.984
43712	359.58	14268.098	35785.199
17551	359.51	10487.874	38729.965
3631	359.51	8365.729	34750.723
21797	359.34	11028.2	36321.84
21754	359.3	11003.341	36462.238
2656	359.24	8061.523	36733.156
6110	359.22	8695.244	35351.031
20717	359.12	10936.807	39387.645
17713	358.93	10406.414	39339.824
32132	358.82	12566.143	37172.965
26897	358.82	11811.683	39484.438
17100	358.74	10546.82	36596.219
31051	358.61	12442.452	34508.609
19722	358.53	10807.943	35393.723
22825	358.15	11364.576	35108.891
40979	358.05	13986.741	36325.473
21181	357.96	11074.293	38658.016
27407	357.9	11932.375	38349.301
13227	357.86	9894.272	34048.383
38439	357.61	13349.206	37863.734
19001	357.57	10576.672	34794.734
20977	357.29	11082.821	39504.773
24681	357.29	11490.888	36729.223
23769	357.15	11210.875	39405.211
23050	356.98	11341.638	36392.074
38601	356.67	13374.168	38597.176
14385	356.6	10068.843	37969.508
27668	356.54	11862.943	37096.238
20315	356.52	10816.992	37742.867
19669	356.31	10792.456	35237.051
45571	356.23	14425.321	35398.875
32761	356.21	12508.531	39964.785
34204	356.02	12851.848	33038.793
13326	355.73	9589.995	33404.078
28740	355.39	12202.615	35187.012
15309	354.93	10173.35	38165.426
27328	354.93	11851.67	38722.695
45489	354.87	14439.245	35890.961
40966	354.81	13927.803	36250.688
30345	354.62	12380.634	37782.672
35039	354.51	12947.463	35917.328
36565	354.47	13237.586	37503.941
8571	354.37	9105.68	36416.754
38874	354.11	13451.132	39854.176
31084	353.82	12363.605	34388.961
29465	353.82	12224.903	38464.613
15068	353.53	10284.409	39171.344
14896	353.53	10186.502	39936.938
34290	353.45	13006.718	33387.316
13937	353.42	9918.596	35609.543
20579	353.34	10928.692	38854.074
22328	352.96	11077.877	33174.754
5841	352.88	8652.348	33752.371
44889	352.73	14578.415	38782.027
22147	352.73	11173.953	34737.727
19682	352.73	10959.078	35273.5
25698	352.71	11827.158	34131.527
16818	352.61	10346.836	35600.391
24432	352.29	11497.888	37971.605
2420	352.27	7982.661	38317.227
14615	352.15	10054.566	38971.738
2963	352.04	7988.503	35121.777
20930	352.02	11115.289	39663.813
25943	351.92	11817.688	35414.16
8918	351.83	9193.879	39156.973
39211	351.79	13644.417	38551.508
39585	351.52	13590.214	36739.504
43087	351.44	14122.827	33575.992
26062	351.27	11713.472	36173.035
18862	351.21	10582.463	35740.059
23208	351.19	11390.528	37209.426
5206	351.14	8310.351	35479.273
17721	351	10293.169	39371.336
5202	350.91	8425.76	35468.559
30132	350.77	12486.531	38754.887
25951	350.73	11640.697	35452.398
7425	350.7	8910.025	35673.512
41575	350.41	13866.525	39253.258
32351	350.29	12509.138	38045.324
24150	350.26	11568.849	39097.254
2781	349.99	8099.558	35951.234
44571	349.91	14336.348	39636.105
40241	349.87	13651.455	33568.969
31718	349.8	12485.236	35186.695
20296	349.64	10971.787	37678.938
14315	349.57	10085.973	37557.059
4791	349.45	8548.245	38259.859
32003	349.34	12644.467	36643.375
37762	349.24	13527.932	34655.031
19444	349.2	10875.731	33717.777
38351	348.86	13476.469	37462.875
5190	348.84	8445.535	35434.293
16158	348.7	10267.358	34323.027
36518	348.68	13141.811	37641.762
22239	348.65	11050.674	34074.961
34979	348.57	13053.192	35616.055
30787	348.55	12456.429	35836.332
35177	348.51	12964.364	36414.82
10569	348.34	9679.236	33173.238
42496	348.23	14144.762	36292.52
2391	348.01	8129.005	38509.102
24563	348.01	11499.512	37490.027
35630	347.84	13016.31	38405.227
31423	347.75	12635.375	33757.188
15242	347.67	10279.959	38537.238
45937	347.61	14553.282	33022.328
39928	347.57	13568.06	35201.289
45730	347.46	14618.952	34378.949
32503	347.38	12657.625	38797.738
31887	347.36	12597.157	36131.59
32002	347.13	12701.033	36629.422
24480	346.9	11596.323	37822.211
23686	346.83	11396.92	39107.539
19644	346.62	10920.382	35133.074
25653	346.48	11726.35	33840.902
16572	345.77	10355.446	34395.77
13764	345.39	9957.386	34804.711
43069	345.08	14152.629	33796.215
16102	344.82	10329.184	34675.879
350	344.66	7850.539	34341.789
45258	344.66	14447.692	36844.289
36332	344.51	13186.61	38326.168
1595	344.43	7969.917	38372.961
38835	344.41	13454.194	39743.902
19164	344.36	10588.188	34024.832
44781	344.28	14567.656	39146.906
19886	344.26	10791.717	36067.188
25561	344.18	11719.751	33446.16
33673	343.8	12722.279	35753.473
13182	343.76	9864.538	34156.641
21437	343.65	10994.687	37762.055
33225	343.47	12863.263	37882.992
763	343.46	7818.228	35580.441
24773	343.42	11522.235	36467.984
25869	343.36	11715.174	35023.766
12032	343.05	9693.756	39393.746
1961	342.8	7691.475	39389.988
39603	342.63	13663.087	36823.453
39426	342.59	13633.619	37536.602
18830	342.52	10720.764	35644.359
26084	342.27	11662.543	36265.008
29568	342.21	12061.573	38916.891
12718	342.15	9695.463	36539.707
26653	341.94	11805.398	38440.191
26988	341.87	11650.633	39850.684
40201	341.77	13621.875	33674.426
33038	341.48	12889.859	38650
30621	341.04	12409.082	36444.609
23171	340.79	11395.625	37007.914
44168	340.74	14275.804	37714.109
31897	340.72	12647.438	36163.688
38275	340.66	13436.561	37124.309
6947	340.58	8956.236	39108.727
31375	340.47	12686.082	33485.051
15646	340.22	10259.315	36393.121
16858	340.1	10383.888	35694.508
45388	340.06	14469.945	36138.395
40715	339.87	13940.432	35048.703
27868	339.74	11908.549	36276.742
39329	339.62	13593.993	38106.219
40427	339.55	13872.948	33552.324
45827	339.47	14494.08	33940.77
45063	339.41	14434.37	37822.871
41548	339.39	13938.059	39182.586
11805	339.38	9685.385	38023.254
12195	339.16	9781.802	39543.973
27771	339.05	11899.809	36556.77
15273	338.95	10324.823	38355.637
38300	338.9	13395.352	37249.617
20446	338.9	10894.939	38328.969
33976	338.88	12867.383	34146.672
18419	338.67	10746.635	37571.496
33642	338.59	12699.229	35926.711
16951	338.53	10315.941	36036.797
33928	338.38	12739.491	34533.289
28041	337.84	11972.853	35300.184
39773	337.79	13719.693	36046.246
3634	337.65	8264.509	34765.242
14974	337.5	10225.664	39506.961
30356	337.33	12314.529	37890.852
20737	337.31	10935.598	39465.602
44665	336.98	14609.942	39881.34
11356	336.89	9683.157	35489.43
6532	336.73	8795.513	37598.758
27059	336.6	12011.848	39908.879
25514	336.6	11406.062	33147.691
31217	336.46	12474.331	33358.41
18088	336.43	10728.997	38995.121
37832	336.39	13557.243	35039.566
12553	336.27	9832.181	37605.34
21646	336.04	11191.717	36964.438
15390	335.97	10271.468	37842.996
27974	335.79	11872.872	35889.414
36310	335.77	13323.235	38558.027
45383	335.77	14530.234	36134.453
18151	335.66	10698.956	38941.848
21205	335.43	11111.855	38784.621
17955	334.59	10767.206	39714.441
30746	334.53	12274.07	35986.684
44343	334.38	14319.426	38533.277
15263	334.36	10315.073	38322.203
11503	334.24	9604.195	36016.129
22819	334.18	11333.569	35056.215
16389	334.13	10474.076	33022.352
26300	334.07	11656.201	37143.602
41878	333.94	14196.961	39355.926
37540	333.74	13529.287	33656.215
7870	333.67	8871.143	33269.211
43469	333.67	14341.094	34545.445
38181	333.49	13538.694	36766.234
2633	333.48	8003.57	36948.941
15232	333.26	10220.649	38509.855
13370	333.25	9842.14	33268.063
20008	333.21	10802.464	36509.516
28103	333.15	11964.268	34971.055
29254	333.07	12234.916	37414.945
23818	333.05	11300.646	39564.32
29695	332.88	12115.779	39492.039
33729	332.58	12812.357	35662.836
28629	332.4	12148.112	34652.902
38875	332.25	13351.919	39858.867
31380	332.23	12534.53	33493.391
26336	332.1	11700.447	37283.125
16641	332.04	10432.578	34784.23
24100	331.9	11441.329	39168.02
12599	331.81	9867.52	37345.598
15264	331.79	10182.154	38326.633
28610	331.75	12157.226	34494.973
26975	331.69	11815.701	39816.176
36689	331.54	13170.877	36843.234
30750	331.46	12426.184	36011.059
28578	331.41	12208.113	34275.297
44568	331.39	14386.655	39611.645
38171	331.33	13497.159	36700.512
35880	331.27	13047.936	39483.234
40924	331.16	13986.044	36066.406
19310	331.02	10555.582	33050.91
42753	331.02	14140.381	35133.914
26053	330.95	11690.373	36132.293
22834	330.54	11224.223	35140.332
33997	330.43	12867.804	34237.059
45512	330.39	14503.161	35688.574
26534	330.35	11743.514	37963.824
26109	330.35	11724.476	36375.508
24158	330.16	11521.985	38799.465
31364	330.05	12581.793	33397.027
29950	329.91	12324.854	39360.91
34188	329.84	12817.434	33285.594
9686	329.76	9380.39	35946.93
16689	329.66	10474.954	35007.984
12460	329.63	9867.922	38426.043
23640	329.57	11329.086	38921.855
17539	329.34	10416.088	38694.301
17065	329.32	10452.694	36502.309
38040	329.28	13495.85	36001.895
34184	329.2	12885.934	33268.965
36656	329.18	13307.387	36990.605
23191	329.01	11382.71	37098.758
24296	328.97	11532.496	38398.473
41443	328.73	13925.545	38611.059
40045	328.63	13714.161	34511.508
2760	328.44	8107.85	36168.137
27237	328.44	11916.466	38976.051
1408	328.23	7960.248	37891.941
16003	328.11	10310.197	35184.242
45209	328	14560.234	36954.602
26830	327.82	11837.544	39180.277
19643	327.58	10777.875	35118.07
30637	327.52	12374.31	36509.066
24560	327.46	11441.246	37471.328
29574	327.29	12188.945	38941.336
40980	327.19	13842.974	36329.477
33555	327.12	12854.154	36467.949
701	326.81	7784.123	35415.238
3709	326.66	8314.847	35089.145
24765	326.6	11586.495	36441.816
6689	326.54	8660.257	39142.297
12814	326.46	9735.798	35944.117
5622	326.35	8427.522	33347.496
11201	326.35	9602.185	34802.961
17949	326.18	10554.733	39688.91
21942	326.18	11071.943	35629.156
42477	325.66	14131.405	36487.07
45417	325.64	14459.616	35917.711
5921	325.41	8777.582	34237.328
31899	325.41	12510.461	36169.02
18972	325.37	10758.443	35246.668
25072	325.2	11613.072	34718.992
36716	325.1	13175.893	36673.27
38446	325.09	13363.972	37892.004
39751	325.07	13638.824	35916.609
6149	325.07	8678.037	35531.625
15206	325.03	10329.109	38720.836
33759	324.64	12851.64	35489.457
35462	324.55	13119.485	37610.516
15086	324.34	10168.169	39244.094
15221	324.32	10301.097	38787.719
18157	324.3	10676.188	38637.965
28427	324.24	12264.199	33106.441
16904	324.05	10363.754	35864.664
25856	324.03	11728.808	34971.891
13779	323.9	10059.666	34868.094
21792	323.82	11118.715	36304.105
35066	323.74	13056.668	36000.039
1610	323.74	7860.95	38402.535
29833	323.63	12450.22	39966.867
29567	323.42	12258.685	38910.395
18795	323.32	10709.167	35811.242
13809	323.06	10061.136	35080.617
22902	322.92	11314.046	35511.715
21008	322.69	11138.77	39297.641
1634	322.31	7961.737	38459.863
35302	322.23	12969.419	36940.363
3295	322.23	8093.728	33257.43
40782	322.21	13787.078	35414.406
41497	322.02	13844.121	38930.41
823	321.91	7943.292	35709.285
2292	321.89	8033.853	39238.965
45423	321.79	14483.221	35925.535
19284	321.71	10751.37	33211.641
15110	321.71	10163.01	39000.316
44135	321.52	14391.85	37570.375
35548	321.5	13126.284	38004.207
18753	321.41	10733.933	35959.641
18159	321.29	10757.433	38650.93
39797	321.22	13573.854	35845.965
17790	321.18	10503.395	39663.609
28414	321.1	11902.19	33158.109
30690	321.04	12451.292	36382.711
3057	321.04	8017.926	34702.227
34795	321.04	12931.77	34773.863
44376	320.93	14363.195	38726.375
42468	320.89	14101.724	36439.973
165	320.87	7964.195	33634.273
42528	320.81	14189.674	36116.691
9485	320.7	9331.191	36961.875
13018	320.68	9862.963	35156.52
16700	320.62	10394.773	35069.09
23947	320.49	11437.572	39890.055
25163	320.45	11606.705	34035.543
37710	320.43	13443.485	34445.898
33470	320.33	12701.108	36723.684
17158	320.26	10503.367	36798.164
8811	320.14	9236.376	38623.66
9560	320.03	9312.755	36415.41
40051	320.01	13662.196	34537.613
41240	319.88	13947.662	37617.398
3351	319.72	8329.656	33168.891
32403	319.51	12526.299	38293.195
18628	319.47	10674.502	36388.133
41254	319.45	13917.246	37714.059
38306	319.32	13496.964	37263.816
29934	319.13	12418.606	39292.414
14552	319.01	9934.341	38748.762
44737	318.9	14563.79	39525.414
26218	318.86	11752.226	36791.781
29491	318.86	12117.079	38562.793
35483	318.78	12976.217	37734.324
25158	318.69	11522.794	33989.68
29699	318.65	12137.744	39509.645
656	318.44	7978.228	35285.684
30438	318.3	12475.051	37229.375
591	318.23	7914.718	35056.5
33815	318	12877.541	35111.434
11532	317.84	9634.548	36143.48
3858	317.84	8392.49	35664.234
43585	317.71	14396.236	35092.023
3584	317.56	8290.034	34512.277
29036	317.44	12255.304	36605.762
10582	317.39	9542.011	33211.734
35573	317.33	13059.688	38137.301
17259	317.33	10402.09	37313.109
44742	317.25	14542.175	39546.859
17318	317.23	10361.889	37641.074
38510	317.17	13371.653	38137.09
23881	317.17	11284.225	39826.973
8481	317.16	9101.747	36040.391
13327	317.1	9821.207	33413.094
7538	317.1	8875.768	35217.906
13928	316.98	9964.811	35562.613
28922	316.85	12157.616	36087.563
6989	316.79	8733.356	38841.941
21527	316.79	11001.402	37455.738
40584	316.73	13971.68	34409.309
8430	316.66	9214.887	35817.258
45847	316.45	14584.864	33740.492
18524	316.39	10560.843	37084.129
18650	316.33	10679.032	36483.77
5802	316.31	8691.487	33573.145
8556	316.16	9237.229	36320.832
19655	316.14	10859.499	35176.031
33617	315.83	12898.816	36097.824
16283	315.74	10337.34	33497.875
38988	315.68	13678.387	39726.902
38359	315.64	13424.446	37511.488
6296	315.58	8804.223	36086.285
22256	315.57	10984.931	33937.484
40772	315.55	13987.572	35364.203
22692	315.37	11213.35	34379.91
3607	315.3	8233.065	34622.723
17062	315.2	10363.308	36476.031
30710	315.12	12307.548	36155.23
33836	315.09	12831.126	35239.785
2758	314.95	8083.496	36155.074
18321	314.82	10589.637	38118.871
19857	314.8	10817.561	35955.688
26353	314.76	11634.987	37341.48
33771	314.68	12895.834	35537.098
32423	314.65	12522.011	38384.898
33664	314.47	12915.536	36046.789
25147	314.47	11538.83	34250.781
13620	314.38	10100.574	33918.164
44445	314.24	14333.403	39028.488
20148	314.13	10773.453	37174.105
42536	313.84	14062.153	36149.711
1816	313.82	7845.563	38998.086
41387	313.8	13969.099	38358.762
25644	313.69	11819.996	33739.023
29731	313.61	12118.858	39725.672
43620	313.61	14389.201	35306.758
27810	313.59	11914.068	36693.836
7536	313.57	9010.694	35212.785
30154	313.17	12330.675	38541.578
13801	313.11	10040.913	35022.324
7125	313.08	8965.891	37256.281
36339	313.08	13218.399	38365.215
41025	313.04	13825.083	36569.813
28386	313.02	11987.181	33294.941
32422	312.94	12492.3	38388.965
29430	312.92	12140.656	38248.648
33943	312.88	12721.74	34614.324
12859	312.77	9763.321	35814.602
30876	312.73	12409.617	35528.492
41940	312.67	14153.976	39034.398
24423	312.65	11548.195	37922.273
21885	312.54	11084.94	36058.516
42599	312.54	14079.224	36058.734
30431	312.52	12366.929	37190.852
35026	312.48	13004.09	35850.656
17645	312.42	10390.686	39102.258
45165	312.42	14466.241	37065.223
24619	312.4	11416.528	37096.102
14200	312.29	9930.819	36598.527
21532	312.27	11026.945	37480.512
16797	312.27	10448.118	35500.895
31342	312.23	12617.633	33263.938
45710	312.08	14419.957	34610.004
43061	311.91	14044.812	33785.48
9197	311.85	9417.594	39217.648
11314	311.72	9541.55	35289.375
45629	311.5	14580.913	35057.02
28418	311.47	12162.769	33039.043
38701	311.45	13560.873	39045.762
5075	310.95	8610.558	36209.598
43897	310.91	14377.242	36556.617
22850	310.81	11244.192	35244.152
6156	310.66	8650.891	35567.551
31998	310.64	12683.002	36615.348
29171	310.47	12250.483	37091.805
34839	310.24	12971.613	34967.238
43078	310.16	14202.952	33527.156
13990	310.16	9918.241	35791.723
13503	310.03	9997.509	33357.055
33349	310.03	12710.019	37481.641
8329	309.9	9169.168	35377.84
42276	309.88	14135.684	37486.813
18710	309.86	10690.933	36070.703
35910	309.84	13057.398	39615.914
45286	309.74	14593.006	36663.555
27529	309.72	12027.179	37976.965
389	309.63	7739.923	34474.91
18218	309.61	10695.825	38557.094
35458	309.44	12944.014	37595.902
22535	309.22	11304.549	33250.258
20018	309.21	10974.865	36547.262
9471	309.13	9296.372	37136.504
15707	309.07	10262.224	36232.129
42332	308.96	13988.854	37147.125
27852	308.9	12031.317	36582.031
15445	308.88	10146.295	37514.336
728	308.77	7648.043	35486.09
17018	308.61	10386.775	36301.555
21004	308.52	11110.533	39287.531
25676	308.36	11637.842	33999.672
12635	308.25	9885.854	37025.488
14084	308.23	10017.007	36178.898
24285	308.19	11474.126	38370.844
32888	307.96	12770.456	39599.473
13339	307.94	9885.029	33476.715
15749	307.92	10202.646	36076.777
36852	307.88	13156.862	35980.613
15762	307.85	10281.737	36126.5
13162	307.79	9893.536	34363.332
611	307.71	7860.278	35113.242
42151	307.69	14129.958	38015.188
44120	307.69	14253.81	37518.762
24820	307.65	11420.96	36325.453
27843	307.62	12056.956	36522.391
4987	307.29	8603.647	36515.629
17669	307.23	10362.894	39187.766
13006	307.21	9839.019	35416.746
21135	307.08	10987.349	38829.762
19630	307.04	10944.664	35048.469
13975	306.98	10037.919	35727.277
13172	306.91	9809.898	34410.629
27029	306.91	12049.697	39785.922
9592	306.91	9466.5	36243.367
20765	306.87	10959.517	39589.91
35842	306.83	13007.737	39354.141
29820	306.77	12298.782	39892.965
21707	306.72	11156.581	36583.824
14291	306.72	9953.281	37391.785
5823	306.58	8806.037	33675.961
45632	306.43	14617.721	35068.02
41341	306.39	13813.911	38152.313
41233	306.37	13946.282	37563.984
21315	306.33	11054.428	38256.547
31610	306.14	12570.848	34726.055
30481	305.97	12322.842	37062.668
41249	305.83	13843.738	37678.102
34097	305.7	12768.509	33701.008
45905	305.68	14598.022	33172.148
31196	305.66	12350.884	33534.551
27409	305.51	12015.508	38358.91
27502	305.49	11879.199	37830.828
18037	305.36	10739.687	39415.891
8609	305.36	9106.746	36550.352
22167	305.3	10998.443	34536.117
43230	305.18	14378.909	33332.598
25629	305.13	11638.21	33612.535
33924	304.99	12725.494	34496.359
32643	304.95	12657.08	39465.945
26125	304.95	11650.869	36443.656
26007	304.93	11801.86	35800.813
22307	304.93	10999.284	33609.309
22240	304.72	11034.72	34101.648
8351	304.55	9166.881	35453.699
5245	304.53	8445.531	35270.957
35213	304.49	13122.268	36555.93
18557	304.46	10711.834	36980.246
5967	304.32	8656.798	34532.469
38829	304.32	13507.97	39705.602
19556	304.3	10899.187	34563.129
3969	304.24	8387.987	36195.551
15551	304.23	10132.552	36882.336
30821	304.17	12300.439	35639.164
39063	304.15	13703.834	39141.746
44453	304.07	14257.163	39078.492
13048	303.88	9809.052	34950.98
9882	303.8	9368.645	34963.297
12949	303.67	9723.976	35498.988
9292	303.54	9475.148	38902.211
19711	303.54	10797.479	35343.816
467	303.52	7769.175	34697.355
16645	303.52	10495.934	34800.594
29142	303.31	12236.752	36977.59
36741	303.25	13342.019	36476.293
5394	303.19	8428.989	34637.445
18654	303.13	10564.926	36504.711
12816	303.13	9698.313	35947.82
21012	303.13	11088.773	39311.844
39200	303.1	13569.533	38506.531
13064	302.94	9799.534	35032.77
1189	302.94	7770.638	37007.234
26233	302.9	11699.909	36858.82
39121	302.88	13731.506	38826.043
41348	302.81	13918.37	38199.23
27497	302.77	11936.84	38131.059
486	302.6	7974.314	34751.547
19050	302.48	10695.086	34712.496
35128	302.08	12995.003	36202.414
13244	301.95	9742.613	33853.316
15572	301.79	10337.346	37030.16
15021	301.75	10335.948	39340.973
15142	301.74	10293.749	39092.57
12413	301.47	9856.544	38548.555
16143	301.26	10257.767	34579.672
31132	301.08	12318.921	34067.117
29663	301.03	12179.54	39324.016
6595	300.99	8733.054	38467.887
33400	300.89	12736.29	37348.516
13780	300.89	10017.859	34896.301
36702	300.87	13344.406	36579.785
45623	300.78	14496.77	35022.992
32305	300.74	12516.018	37822.223
43476	300.66	14336.496	34597.234
28053	300.59	11882.506	35378.406
15449	300.28	10203.212	37537.285
20305	300.18	10958.011	37707.953
3086	299.88	8035.165	34522.176
8284	299.8	9217.309	35179.008
23875	299.76	11367.123	39802.969
40709	299.74	13868.642	35026.902
10917	299.69	9569.04	34137.402
28260	299.61	11910.125	34042.539
24892	299.55	11502.994	35640.453
2430	299.51	8003.894	38362.051
35346	299.42	12943.227	37114.527
27263	299.36	11889.512	39061.363
31477	299.36	12668.523	34148.816
38089	299.28	13390.554	36284.359
28605	299.28	12212.618	34457.629
24975	299.26	11413.906	35129.641
11309	299.24	9681.483	35278.906
26562	299.24	11653.1	38083.23
19129	299.11	10564.703	34429.148
30179	298.98	12460.934	38332.277
18471	298.94	10740.302	37464.945
904	298.92	7680.9	35926.156
11616	298.88	9656.831	36489.809
37056	298.88	13312.545	35138.699
38367	298.59	13375.895	37540.094
45934	298.57	14481.081	33330.086
23202	298.54	11221.987	37160.594
23738	298.46	11334.592	39278.234
37101	298.38	13242.384	34693.875
35928	298.31	13084.268	39699.133
39081	298.13	13568.604	39239.844
29822	298.1	12405.925	39895.238
37464	298.02	13432.698	33243.867
17118	298	10395.066	36630.723
30360	297.98	12405.609	37524.379
29926	297.96	12358.627	39596.73
4371	297.9	8389.076	39013.008
23703	297.9	11318.882	39179.121
27343	297.75	11966.338	38782.488
18054	297.75	10555.362	39163.09
2490	297.73	8044.352	38090.855
8300	297.73	9164.022	35240.184
7928	297.71	9226.154	33130.531
18699	297.62	10619.047	36372.426
8272	297.56	9230.314	35119.527
13428	297.43	9876.063	33170.23
15868	297.43	10258.176	35579.996
3082	297.29	8024.677	34484.914
13324	297.25	9888.926	33396.125
40464	297.23	13920.005	33789.102
24055	297.14	11614.316	39289.426
14769	297.06	9962.081	39482.063
6242	296.98	8758.631	35856.566
25879	296.75	11760.714	35081.645
35939	296.68	13013.556	39735.504
27036	296.66	11982.689	39828.473
43026	296.52	14201.026	33918.215
2385	296.51	8148.625	38791.461
44153	296.45	14396.567	37618.688
35220	296.35	12945.126	36576.91
8845	296.33	9239.237	38857.41
19725	296.31	10980.395	35391.379
19349	296.22	10916.409	33061.148
30092	296.1	12479.797	38969.789
30017	296.08	12454.387	39009.402
17880	296.08	10685.117	39827.973
7707	296.05	9045.642	34252.02
5189	296.03	8604.839	35428.969
39323	296.01	13773.506	38042.125
41340	295.87	13929.448	38136.641
21925	295.76	11033.108	35872.445
18903	295.74	10677.222	35581.836
19996	295.66	10981.583	36477.02
16180	295.62	10290.315	34458.297
33405	295.53	12733.622	37038.996
44835	295.51	14478.88	38807.18
12818	295.38	9726.407	35971.352
32620	295.34	12513.925	39348.133
664	295.28	7800.277	35298.953
21272	295.28	11086.306	38394.887
4656	295.28	8558.874	38967.699
26784	295.22	11632.63	38998.535
12798	295.18	9723.457	36204.734
22991	295.18	11400.095	36202.414
21055	295.13	11171.688	39147.867
13705	295.09	9949.569	34466.23
26245	295.01	11710.59	36889.535
17441	294.99	10363.323	38341.512
17497	294.99	10394.931	38534.563
42134	294.74	14177.053	38281.047
22372	294.72	11063.456	33054.422
9792	294.67	9378.391	35481.867
35457	294.65	13088.893	37534.023
20216	294.4	10820.178	37417.422
12421	294.26	9812.801	38586.289
22845	294.17	11353.579	35231.355
35197	294.15	12983.879	36492.82
35546	294.13	13039.269	38003.777
45289	294.13	14446.349	36670.145
39026	294.03	13759.89	39584.375
44302	293.84	14253.641	38332.371
34071	293.77	12845.095	33901.313
37176	293.69	13123.448	34435.258
15792	293.67	10209.405	35926.484
16923	293.48	10517.484	35940.996
31327	293.38	12685.788	33193.914
13803	293.36	10031.072	35058.988
30309	293.31	12466.107	37941.902
18237	293.29	10609.718	38346.938
26407	293.25	11740.495	37505.207
3894	293.21	8404.388	35854.633
15035	293.21	10327.656	39404.098
13619	293.04	9987.62	33910.883
6136	293.02	8690.593	35485.84
20739	292.87	10901.601	39487.492
14147	292.81	9914.929	36392.777
24176	292.81	11513.889	38870.617
21638	292.6	11107.994	36914.027
21001	292.44	11149.052	39670.859
496	292.37	7824.176	34782.23
6196	292.27	8676.113	35664.422
30248	292.21	12357.848	38311.109
38498	292.18	13412.369	38103.117
2302	292.18	8096.876	39276.398
17211	292.18	10382.084	37059.273
44110	291.91	14226.756	37486.219
12782	291.81	9695.52	36110.16
5240	291.79	8622.502	35614.07
34225	291.66	13096.628	33024.488
16414	291.6	10532.186	33184.398
33287	291.43	12782.366	37518.586
32564	291.41	12539.926	39129.313
32835	291.41	12799.47	39675
5248	291.3	8581.824	35277.215
36963	291.08	13178.269	35536.492
11487	290.99	9554.474	35939.383
26374	290.97	11677.781	37426.051
18635	290.89	10689.757	36425.789
22269	290.85	11098.157	33673.074
24496	290.85	11583.269	37561.234
28105	290.68	11853.575	34988.176
11261	290.55	9502.699	35080.699
20781	290.51	10860.742	39706.672
28032	290.49	11876.032	35561.297
40037	290.41	13602.925	34484.895
38552	290.22	13448.703	38352.664
42757	290.22	14196.127	35148.43
10376	290.15	9398.504	33938.363
45198	290.15	14631.11	36891.504
15892	290.09	10199.476	35684.82
20979	290.03	11115.626	39513.883
20740	290.01	10781.733	39489.402
3443	289.94	8230.361	33725.652
6145	289.84	8782.043	35508.098
21478	289.78	11173.746	37596.867
7671	289.78	8967.119	34379.129
39850	289.78	13753.084	35441.176
3201	289.74	8096.924	33680.273
8309	289.69	9160.956	35275.492
17427	289.67	10378.917	38299.059
5223	289.67	8565.341	35536.195
5606	289.51	8616.436	33603.602
39777	289.51	13620.392	35746.336
45928	289.46	14615.113	33298.258
30735	289.46	12434.272	35919.051
24117	289.38	11517.576	39259.254
5251	289.34	8567.22	35291.457
34405	289.3	13031.518	34094.109
15458	289.17	10261.586	37587.23
18311	289.05	10674.492	38073.023
24287	288.98	11421.139	38373.602
30355	288.98	12481.704	37880.699
8714	288.98	9121.793	37432.477
26798	288.92	11788.503	39035.285
18777	288.9	10573.559	36058.883
26082	288.86	11714.531	36257.133
17546	288.86	10547.243	38705.844
40262	288.86	13690.72	33379.859
23516	288.84	11228.142	38370.055
35896	288.84	13092.823	39545.145
28746	288.81	12074.532	35226.598
5754	288.77	8691.67	33272.934
21926	288.73	10991.194	35878.246
26747	288.58	11775.803	38864.309
31884	288.46	12664.662	36102.797
22504	288.44	11245.941	33106.504
21554	288.42	11032.784	37239.891
360	288.42	7847.712	34376.238
18561	288.36	10758.357	37010.746
19190	288.33	10696.147	33866.574
15410	288.19	10300.783	37950.297
2104	288.17	7865.739	39927.719
36111	288.15	13283.931	39591.242
23259	288.12	11249.395	37373.977
18545	288.12	10567.317	36875.254
36193	288.12	13258.308	39008.801
43486	287.94	14390.485	34648.074
13376	287.85	9806.08	33289.758
7572	287.77	8998.726	35030.125
35736	287.69	12942.517	38845.184
14380	287.62	10026.251	37937.82
41183	287.56	13843.638	37297.16
37413	287.48	13146.578	33119.457
15169	287.37	10124.524	38907.457
43924	287.37	14366.993	36671.102
6025	287.37	8643.083	34949.633
35150	287.35	13031.288	36282.258
19908	287.35	10766.847	36159.438
18001	287.33	10583.233	39587.969
32867	287.31	12775.234	39505.543
15335	287.23	10306.755	38273.82
22816	287.2	11288.506	35022.492
25971	287.1	11680.284	35549.125
31907	286.95	12495.018	36219.773
2928	286.79	8055.822	35297.113
34216	286.7	12901.777	33148.609
37523	286.68	13465.624	33589.289
26305	286.68	11820.279	37156.16
14938	286.6	10282.655	39684.031
25714	286.56	11828.955	34208.004
17084	286.53	10400.076	36552.832
27845	286.41	11878.091	36533.809
2858	286.3	8173.462	35656.762
43479	286.28	14311.447	34612.438
24927	286.2	11435.529	35550.16
23025	286.09	11367.568	36282.746
41056	286.07	13779.249	36675.008
15844	285.95	10190.984	35813.699
14539	285.86	10112.753	38710.449
33359	285.74	12833.591	37512.609
13411	285.7	9862.987	33097.66
40604	285.66	13791.48	34531.828
6697	285.64	8665.719	39201.906
7394	285.63	9045.031	35947.27
35718	285.57	12951.241	38719.434
3646	285.57	8369.016	34792.211
13030	285.53	9863.832	35193.883
28242	285.53	11965.205	34235.363
15920	285.47	10253.634	35444.703
38582	285.4	13454.391	38514.586
16066	285.36	10332.368	34816.391
29566	285.26	12142.498	38908.895
42369	285.17	14006.283	36942.266
43916	285.09	14256.296	36622.801
13521	285.07	9981.566	33526.422
16345	285.05	10245.463	33253.289
41401	285.03	13909.555	38432.16
33639	285.03	12886.125	35911.801
29593	284.99	12249.277	39020.148
14632	284.86	10104.342	39011.879
35	284.8	7929.483	33139.711
37217	284.74	13245.574	34013.328
21802	284.55	10999.168	36340.91
15436	284.53	10225.874	37792.813
16297	284.51	10328.199	33532.391
20687	284.5	10884.682	39248.824
43732	284.46	14345.848	35870.422
45336	284.46	14582.416	36230.652
22910	284.32	11305.828	35581.008
11096	284.3	9545.461	34329.5
26370	284.17	11634.971	37410.059
14040	284.15	10091.497	35985.359
16836	284.13	10557.84	35646.961
37771	284.11	13530.556	34713.945
5372	284.11	8562.586	34887.289
19032	284.04	10621.889	34620.563
30532	284	12238.775	36709.129
37280	283.98	13153.12	33768.031
38309	283.98	13402.924	37285.844
24306	283.94	11456.553	38439.172
26060	283.86	11817.331	36156.605
40233	283.84	13639.74	33509.387
40400	283.77	13903.877	33393.184
7915	283.63	9230.325	33074.16
20895	283.54	11145.924	39947.617
11515	283.52	9525.03	36061.469
9630	283.46	9296.121	36368.648
12366	283.44	9794.834	38934.926
19363	283.4	10864.023	33181.301
18020	283.37	10662.898	39352.781
37298	283.35	13323.529	33526.336
14694	283.33	9996.177	39201.297
43504	283.31	14342.352	34688.227
42282	283.25	14078.875	37503.625
4537	283.08	8613.664	39771.16
9926	283.02	9287.917	34799.273
1546	283.02	7946.757	38259.891
40088	283.02	13624.917	34430.254
19769	282.69	10868.719	35559.059
3859	282.68	8200.469	35675.164
28680	282.58	12125.524	34907.781
29371	282.56	12235.737	37967.066
23869	282.54	11280.493	39787.246
26721	282.46	11647.042	38761.031
26039	282.41	11756.99	36057.18
11886	282.39	9678.2	38625.383
27549	282.06	11873.393	37741.184
7450	282.01	8980.558	35468.805
44722	281.89	14499.061	39468.617
21569	281.87	10945.908	37299.676
28457	281.7	12084.782	33324.117
16798	281.7	10403.131	35505.648
10624	281.6	9695.318	33417.078
32522	281.56	12678.158	38921.176
39497	281.51	13743.177	37235.813
33915	281.49	12712.724	34763.699
2497	281.35	8105.05	38131.297
26853	281.3	11744.121	39283.836
1609	281.26	7824.305	38332.41
10735	281.22	9646.625	34113.242
2201	281.16	8122.577	39450.617
22165	281.14	11067.729	34534.641
30799	281.07	12461.256	35876.273
17698	280.87	10489.324	39289.602
14403	280.84	9968.759	38101.531
15395	280.82	10180.893	37882.379
21846	280.82	11040.535	36225.961
31225	280.76	12474.322	33426.914
20049	280.74	10927.98	36543.555
33663	280.7	12787.006	36040.949
29522	280.7	12231.996	38727.199
16773	280.65	10470.503	35409.387
21891	280.59	11005.297	35762.699
13753	280.57	10064.813	34711.02
25507	280.49	11563.782	33111.879
24518	280.42	11514.736	37623.977
43346	280.42	14253.149	33976.52
45514	280.32	14560.598	35695.113
12815	280.3	9768.032	35943.48
17473	280.09	10359.013	38462.359
44385	280.07	14239.06	38771.141
30991	279.94	12299.856	34779.191
28255	279.9	11985.544	33996.637
28571	279.76	12108.724	34227.254
6353	279.74	8677.385	36375.266
36858	279.71	13237.19	36013.988
36119	279.69	13156.838	39286.32
12621	279.63	9876.698	36913.578
29226	279.55	12230.388	37325.496
22322	279.53	11066.335	33434.723
29717	279.5	12254.58	39624.688
41686	279.48	13844.668	39727.961
38592	279.36	13519.281	38546.875
20622	279.34	10951.231	38981.492
16920	279.11	10498.468	35919.566
26909	279.06	11751.125	39501.734
9476	279.04	9363.622	37178.336
35603	278.88	13117.824	38272.148
29759	278.86	12119.298	39842.609
44504	278.86	14320.981	39307.547
7263	278.83	8965.534	36279.309
21084	278.81	11009.659	39271.285
45914	278.77	14607.537	33233.352
39273	278.77	13692.795	38162.012
37380	278.65	13221.531	33274.652
13243	278.56	9849.603	33840.672
13838	278.56	10070.78	35241.469
41151	278.54	13918.813	37171.688
11282	278.54	9553.332	35156.695
9975	278.54	9373.648	34455.895
43960	278.52	14286.387	36781.934
29649	278.42	12081.972	39258.121
28444	278.4	12232.914	33187.547
30255	278.38	12453.502	38022.523
28419	278.35	12273.897	33038.523
25344	278.35	11596.313	33547.902
1029	278.23	7769.792	36406.152
11423	278.12	9668.936	35689.566
14764	278.04	10036.272	39466.289
3139	277.93	8079.096	34197.891
38434	277.85	13422.313	37821.121
12755	277.79	9868.412	36331.883
8998	277.73	9198.475	39529.449
40062	277.47	13458.141	34613.133
2905	277.45	8044.653	35545.844
33957	277.45	12853.396	34379.332
23691	277.43	11209.19	39130.086
7834	277.29	8976.169	33395.043
9857	277.22	9457.933	35154.707
19301	277.2	10653.695	33317.301
29288	277.2	12216.964	37536.117
39357	277.1	13718.486	37934.695
28126	277.02	11999.685	35073.176
1583	276.99	7748.885	38336.637
43452	276.93	14212.438	34496.461
16646	276.89	10551.301	34807.063
6004	276.89	8729.476	34774.02
30659	276.87	12326.09	36269.488
33755	276.83	12805.736	35454.977
34332	276.7	12976.665	33691.469
25700	276.56	11771.318	34139.707
3625	276.56	8328.687	34709.551
23090	276.49	11361.878	36540.473
28073	276.47	12027.375	35145.152
36490	276.47	13224.459	37787.266
18744	276.45	10729.368	35904.695
44413	276.45	14410.396	38867.414
11953	276.39	9665.117	38992.449
32595	276.28	12701.05	39242.191
34114	276.28	12891.9	33534.383
14061	276.24	10020.149	36091.844
24111	276.2	11542.705	39213.656
39433	276.01	13766.917	37554.355
17765	275.97	10369.355	39541.852
23262	275.97	11293.968	37379.434
18737	275.95	10742.756	36191.852
2383	275.95	8025.187	38778.625
9112	275.89	9446.701	39699.535
22187	275.88	11197.434	34340.883
16906	275.86	10463.448	35872.121
31643	275.78	12604.731	34858.402
25508	275.74	11534.482	33112.754
5618	275.72	8563.091	33342.918
40950	275.72	13940.618	36182.133
20494	275.65	10860.612	38490.008
40820	275.61	13778.832	35588.313
19242	275.61	10650.964	33561.535
17078	275.57	10451.418	36529.012
20192	275.57	10821.282	37343.047
3989	275.55	8222.89	36286.414
22044	275.55	11040.614	35111.605
8871	275.53	9256.073	38971.309
15375	275.45	10182.637	38122.863
41067	275.38	13951.811	36737.793
28777	275.34	12177.152	35377.184
3992	275.26	8288.78	36290.773
12947	275.2	9772.629	35484.086
20273	275.19	10803.269	37606.262
19084	274.9	10610.229	34529.191
4490	274.88	8323.656	39692.879
3286	274.8	8056.153	33187.961
2174	274.67	8121.587	39607.332
28166	274.65	12042.478	34647.938
6239	274.59	8649.564	35849.938
25034	274.57	11514.053	34778.539
45059	274.48	14525.989	37804.328
17939	274.44	10625.251	39620.395
43473	274.38	14253.196	34589.379
36819	274.38	13274.489	36186.832
17617	274.34	10415.963	38984.371
7007	274.25	8972.559	38569.578
37421	274.06	13139.117	33148.906
21027	274	11052.948	39356.676
43104	273.86	14101.903	33347.902
41468	273.79	13816.766	38783.668
32370	273.77	12656.219	38139.207
18387	273.77	10675.351	37743.891
8393	273.73	9228.165	35621.715
1284	273.67	7653.235	37448.457
27651	273.65	12051.25	37269.211
37793	273.6	13482.205	34832.883
4835	273.58	8527.945	37535.523
19518	273.54	10923.536	34235.059
35452	273.5	13048.972	37585.953
40081	273.46	13707.17	34385.332
22324	273.42	11181.751	33456.152
32009	273.42	12511.746	36678.789
31857	273.37	12574.372	35949.945
21077	273.35	11014.504	39246.633
21830	273.35	11134.078	36144.273
39821	273.33	13707.8	35624.875
37904	273.31	13384.63	35413.344
43478	273.29	14285.563	34604.051
8138	273.27	9080.517	34352.895
17690	273.1	10381.804	39264.051
24347	273.06	11448.185	37996.398
13661	273	10013.878	34153.574
43084	273	14058.085	33552.293
23848	272.87	11402.13	39705.926
24010	272.77	11615.292	39756.766
31984	272.58	12532.233	36534.219
32062	272.5	12528.383	36880.539
13432	272.47	10099.727	33011.039
17036	272.47	10497.572	36369.152
26256	272.37	11633.489	36952.566
37162	272.35	13344.807	34366.816
32436	272.29	12487.491	38447.781
17753	272.27	10507.907	39506.422
44944	272.06	14631.375	38427.773
4967	272.03	8581.376	36449.207
18939	271.99	10752.675	35405.43
35118	271.97	12952.267	36156.934
43062	271.95	14013.353	33778.031
19346	271.93	10870.971	33042.371
9812	271.91	9427.217	35591.523
35874	271.91	12923.596	39460.879
24445	271.89	11540.471	37696.578
20417	271.72	10924.51	38183.277
33691	271.72	12819.169	35861.16
7110	271.66	9023.536	37407.57
15448	271.58	10200.992	37517.578
40300	271.58	13581.411	33244.824
5105	271.53	8416.194	36075.758
12165	271.43	9696.106	39683.555
2389	271.35	8023.068	38485.035
21848	271.34	11189.502	36217.398
17385	271.3	10357.735	38044.238
33167	271.28	12914.19	38262.43
25630	271.28	11769.469	33621.941
7529	271.22	9054.045	35177.125
36551	271.2	13276.112	37431.426
33335	271.2	12766.983	37408.59
13415	271.12	9815.442	33132.344
26363	271.07	11825.106	37391.195
23056	271.01	11240.952	36405.813
43700	270.97	14216.322	35709.664
563	270.97	7777.428	34971.145
4802	270.97	8551.523	38104.844
41222	270.93	13906.856	37525.906
24475	270.88	11616.385	37786.613
15947	270.88	10168.229	35293.496
26766	270.7	11811.059	38927.609
7239	270.7	8984.18	36479.23
38098	270.65	13392.858	36313.398
14551	270.65	10080.569	38751.551
19298	270.63	10670.534	33303.977
16918	270.55	10467.368	35912.766
18136	270.55	10652.677	38871.043
39521	270.51	13594.639	37056.07
43563	270.51	14317.067	34991.934
4631	270.49	8530.178	39150.664
16357	270.47	10327.813	33324.313
140	270.42	7792.429	33524.375
24316	270.42	11541.639	38158.121
20302	270.36	10909.788	37696.461
32398	270.36	12542.917	38265.73
19726	270.24	10944.329	35402.637
42284	270.22	14201.662	37189.887
3289	270.19	8148.683	33209.375
21234	270.11	10998.895	38599.871
27687	270.11	11943.954	37156.203
16575	269.99	10427.584	34409.781
3318	269.99	8057.968	33089.109
30696	269.88	12334.211	36081.66
44152	269.84	14220.306	37614.762
6117	269.82	8797.44	35398.164
30136	269.76	12284.796	38786.094
44694	269.71	14493.318	39621.398
25186	269.71	11587.94	33856.137
36542	269.69	13295.674	37409.715
35219	269.67	13081.395	36569.648
27186	269.44	12024.522	39375.734
40390	269.38	13966.025	33354.488
29501	269.31	12129.768	38611.742
27150	269.21	11852.037	39576.207
8288	269.21	9086.8	35196.422
12825	269.17	9753.356	36003.477
37347	269.15	13164.292	33428.656
33210	269.13	12821.331	38127.105
21423	269.11	11030.839	37683.938
14711	269.02	10080.037	39268.652
24456	269.02	11539.765	37729.355
36769	268.81	13166.845	36252.555
33030	268.79	12870.807	38932.164
38203	268.73	13374.06	36856.297
36137	268.6	13074.237	39429.531
33547	268.5	12756.701	36427.805
1982	268.48	7685.825	39457.141
26954	268.42	11768.216	39726.516
3355	268.33	8288.758	33191.188
18596	268.33	10684.236	36558.281
28947	268.31	12175.466	36185.91
39389	268.27	13732.51	37726.309
42663	268.25	14049.049	35703.754
44910	268.25	14558.967	38577.688
32651	268.23	12493.752	39491.074
32666	268.08	12574.345	39542.813
11424	268.06	9602.553	35698.246
17247	268.02	10504.407	37263.176
27601	268	12048.758	37668.98
41900	267.96	14076.898	39136.93
44940	267.89	14562.528	38400.469
20309	267.89	10830.031	37723.809
39408	267.83	13608.334	37786.34
43785	267.83	14251.003	36048.859
19543	267.81	10884.779	34410.5
45106	267.81	14509.343	37400.137
7756	267.75	8962.049	33872.469
2922	267.75	8180.587	35260.734
16810	267.73	10391.236	35552.305
27718	267.7	11936.77	36997.988
41857	267.68	14142.414	39543.59
5856	267.64	8721.317	33861.996
11257	267.56	9647.991	35077.441
24175	267.52	11414.38	38867.707
32572	267.52	12659.204	39168.688
25606	267.52	11695.588	33491.078
38836	267.5	13507.444	39743.457
29095	267.47	12256.066	36827.242
30475	267.47	12437.898	37042.406
31825	267.39	12651.202	35835.621
13947	267.26	10033.064	35635.223
20381	267.26	10864.793	38031.898
32529	267.2	12690.002	38959.488
74	267.2	7722.286	33271.234
14782	267.2	10012.228	39540.559
44570	267.16	14295.741	39630.68
11154	267.08	9543.301	34612.598
18506	267.06	10617.131	37258.293
19571	267.03	10939.378	34694.723
28570	267.03	12074.096	34225.93
28142	267.01	12042.078	34828.219
14510	267.01	9878.963	38551.91
22301	266.97	11178.296	33565.938
17800	266.95	10453.779	39709.578
25073	266.93	11531.844	34726.77
11247	266.91	9533.823	35038.785
39708	266.91	13635.054	36375.168
5535	266.85	8467.748	34079.766
13379	266.81	9764.52	33303.723
30736	266.74	12295.655	35930.152
27789	266.74	11891.208	36615.578
28417	266.74	12226.157	33029.379
28761	266.66	12142.478	35307.246
9658	266.57	9407.296	36170.527
13345	266.55	9785.736	33490.52
45294	266.55	14587.776	36691.789
42124	266.47	13998.442	38236.473
27061	266.32	12046.512	39914.254
5898	266.2	8805.905	34134.992
13219	266.14	9872.995	34005.66
32675	266.05	12690.041	39575.211
2949	266.01	8096.366	35390.613
5683	266.01	8548.085	33108.93
43128	265.99	14127.114	33183.988
36178	265.97	13299.628	38961.676
12544	265.93	9746.401	37538.051
30221	265.91	12383.546	38202.742
37560	265.88	13528.765	33739.992
44443	265.84	14251.833	39015.738
41477	265.82	13902.802	38846.754
23943	265.78	11501.529	39876.453
9418	265.59	9368.307	37512.691
42854	265.57	14059.667	34662.895
6111	265.53	8631.447	35368.684
20171	265.49	10916.509	37240.613
36481	265.49	13346.131	37709.703
31284	265.47	12376.753	33158.313
21612	265.36	11110.722	37112.234
11128	265.36	9516.714	34481.688
23877	265.23	11237.787	39806.82
41273	265.17	13985.272	37805.387
19876	265.15	10813.223	36030.09
43765	265.13	14246.412	35976.223
5270	265.05	8499.014	35389.824
43905	265.05	14251.473	36588.363
44102	265	14381.664	37424.711
30229	264.96	12449.714	38257.797
35561	264.77	13085.93	38045.207
14407	264.77	10081.072	38124.184
27623	264.73	11793.843	37476.711
[truncated: 36,720 more rows]
