# Supplementary material for: Insights on the Control of Yeast Single-Cell Growth Variability by Members of the Trehalose Phosphate Synthase (TPS) Complex
Source: Front Cell Dev Biol. 2021 Jan 28;9:607628. doi: 10.3389/fcell.2021.607628 (PMC7876269; doi:10.3389/fcell.2021.607628)
Supplement: Supplementary file 2 [file Data_Sheet_1.ZIP › final_code/input_datasets/overexpression2_Delta_TSL1_t3.csv]

Id	Area (µm²)	Centre X Position (µm)	Centre Y Position (µm)
14684	164.71	12801.196	36115.578
18474	162.89	13987.229	36871.492
11248	157.72	12044.094	39616.707
2247	152.63	8640.694	35539.223
18038	150.86	13937.635	33603.832
12843	148.11	12426.921	37684.766
2530	146.3	9000.917	38676.746
10044	145.37	11611.847	33483.086
5829	139.03	10336.36	36828.59
6140	137.71	10161.372	33764.473
18270	137.57	13926.19	35570.887
240	134.22	7665.923	34640.688
17892	134.01	13712.809	33788.934
3284	131.96	9097.153	37929.242
9680	131.9	11515.718	36957.594
785	131.16	8112.483	35603.465
14012	131.04	12523.564	37148.207
24993	130.37	14448.217	33665.859
19561	129.99	14328.414	33052.859
12716	128.55	12447.398	39572.371
17563	127.54	13583.474	36649.449
4167	127.34	9508.589	35226.051
17199	125.41	13546.613	39897.063
19217	123.88	14165.182	35583.895
16763	123.59	13454.514	35721.32
19453	122.82	14138.017	33890.555
11066	122.42	11749.711	37807.355
12945	122.35	12430.196	36963.344
2330	121.37	8677.24	37436.664
18522	119.66	13848.504	37466.352
6297	119.13	10558.216	33301.176
3079	118.8	9244.459	34435.969
5206	117.52	10089.449	34275.434
4941	115.2	9709.527	33712.727
15236	115.12	12952.132	34175.07
24123	114.36	14471.134	34992.074
13310	114.36	12465.203	34431.332
15956	113.4	13346.235	37783.828
7884	112.88	10877.273	39800.523
2001	112.52	8833.703	33028.801
14757	111.62	12782.694	35461.664
17952	111.51	13592.59	33187.313
2582	111.35	8849.334	37360.465
18027	111.03	13959.355	33476.695
4433	110.68	9730.221	39900.281
3807	110.03	9375.138	33698.719
4317	109.93	9656.653	37913.121
8348	109.49	11011.931	34770.484
9169	109.11	11235.622	35434.172
6966	108.77	10743.403	37023.117
12891	108.17	12489.296	37355.898
18467	107.87	13841.953	36828.965
17129	107.29	13491.655	39094.051
17312	107.08	13702.526	38854.02
2087	106.76	8710.105	33607.309
24037	106.12	14614.916	35588.121
4181	106.07	9563.201	35520.477
16121	105.93	13238.769	35952.535
12823	105.89	12464.766	38116.461
17269	105.82	13696.906	39355.586
18808	105.66	13989.334	39308.605
23089	105.66	14396.844	35423.023
19463	105.53	14105.948	33673.293
2615	104.65	9034.943	36585.77
7452	104.63	10933.743	34226.797
7610	104.42	10897.63	36096.078
11719	104.28	11955.061	34972.383
15752	103.56	13043.528	39590.258
4591	103.52	9880.853	37486.645
17056	103.44	13442.982	38092
5670	103.38	10277.983	39578.59
17119	103.27	13404.106	39013.695
5946	103.06	10240.724	35342.598
10697	102.98	11730.246	34003.254
1838	102.94	8546.303	33989.496
14310	102.22	12882.792	39439.559
587	102.22	7652.918	39803.254
8869	102.2	11369.137	33240.379
570	102.2	7898.569	39620.848
16314	102.08	13172.233	34603.301
16295	101.89	13281.923	34732.852
24976	101.83	14614.405	34106.527
4159	101.79	9655.405	35042.773
7586	101.76	10855.665	35701.836
2623	101.7	9041.75	36474.328
429	101.58	7780.098	37517.566
807	101.53	8160.738	35144.727
92	101.43	7720.705	33614.766
16475	101.39	13402.883	33103.574
11212	101.18	11699.085	39840.844
4048	101.01	9702.238	34252.484
14696	100.72	12871.61	35949.652
1887	100.66	8515.473	33764.668
1423	100.66	8412.487	36319.164
17185	100.66	13512.199	39678.313
6970	100.45	10695.629	37083.891
1940	100.42	8457.984	33451.855
2331	100.4	8693.559	37467.219
16954	100.22	13531.656	37324.445
7288	99.99	10752.542	33389.551
16565	99.96	13479.789	34003.926
15113	99.9	13105.889	33056.227
19313	99.75	14080.538	35220.699
11220	99.53	11696.404	39927.426
2073	99.23	8730.26	33568.305
8579	99.06	11383.54	33013.414
2009	98.98	8667.798	33069.023
19605	98.96	14378.21	33673.406
2907	98.85	9236.849	33012.895
19012	98.81	14158.442	37393.035
618	98.63	8104.184	39905.953
16427	98.46	13229.47	33424.852
5751	98.44	10335.001	37858.594
17866	98.35	13721.899	33827.785
17249	98.25	13619.152	39457.039
6866	98.25	10772.109	38886.73
19201	98.18	14131.027	35793.496
3839	97.62	9475.753	33329.422
4974	97.43	9846.581	33584.195
1657	97.43	8481.792	37954.395
2502	97.37	9021.948	39292.969
20203	97.1	14274.915	34371.051
7304	96.89	10657.225	33309.508
5905	96.74	10271.385	35915.336
302	96.62	7850.208	35473.234
14647	96.45	12826.837	36228.664
3413	96.18	9275.599	39709.781
4770	96.03	9878.034	35021.809
19535	95.78	14098.272	33247.477
3157	95.72	9195.976	35432.973
2228	95.67	8753.834	35090.188
7056	95.59	10758.508	35622.039
4627	95.42	9909.625	36550.23
12654	95.23	12268.373	39792.887
2408	95.21	8770.181	39090.422
16047	95.17	13294.652	36756.59
23613	95.01	14552.372	39570.461
14506	94.98	12905.2	37525.168
6157	94.96	10146.035	33609.188
18344	94.82	13902.296	35966.672
15040	94.65	12817.332	33364.277
15099	94.5	12872.486	33110.313
1215	94.27	8335.034	35055.563
2366	94.23	8825.651	38126.121
16823	94.19	13488.043	36318.414
325	94.19	7876.44	35851.898
1734	94.15	8607.514	35763.461
16537	94.08	13427.438	33769.059
15646	93.71	12982.205	38110.438
18336	93.6	13936.9	35924.281
11506	93.33	12029.432	36731.215
1623	93.29	8627.379	38818.223
858	93.29	8087.254	34215.672
7033	93.25	10709.039	36210.148
18738	93.21	14202.095	39788.879
6269	93.2	10488.692	33050.355
3549	93.16	9475.751	36458.711
3258	93.12	9159.367	37390.484
14412	93.12	12759.311	38694.855
728	93.02	8158.479	37244.047
17722	92.95	13762.423	35255.73
4339	92.93	9699.381	38448.668
9051	92.91	11389.484	34458.125
9096	92.7	11366.522	34710.832
15854	92.49	13170.566	38954.035
14084	92.39	12691.649	37772.504
12004	92.31	12084.716	33868.422
9993	92.31	11465.06	33654.137
24949	92.18	14453.58	34240.203
23193	92.12	14367.421	36297.496
11961	92.1	12137.2	33526.895
5014	91.91	9715.279	33321.152
18679	91.87	13903.636	39012.602
15228	91.84	13043.415	34102.379
1795	91.76	8631.011	34509.859
23069	91.76	14325.411	35210.961
4595	91.74	9917.785	37260.883
4203	91.74	9648.201	35804.926
4262	91.7	9620.141	36807.219
15	91.7	7914.405	33107.395
23154	91.7	14361.044	36033.5
18754	91.68	14047.975	39603.676
18611	91.62	13991.25	38351.617
6810	91.51	10708.627	39371.594
6623	91.49	10403.91	37591.332
23639	91.41	14465.962	39427.32
3681	91.38	9384.717	34541.434
19295	91.34	14071.515	35350.723
5812	91.17	10315.321	36875.941
13655	91.03	12563.213	34425.926
11505	90.9	12028.29	36707.98
9647	90.88	11549.488	37230.242
4255	90.84	9523.703	36709.504
15166	90.8	13060.625	33643.488
839	90.69	8021.384	34315.496
15380	90.65	13055.671	35592.48
12971	90.63	12295.767	36852.926
9018	90.55	11360.9	34135.594
8189	90.49	11095.994	36253.801
18578	90.49	13989.548	38086.766
5891	90.4	10336.101	36175.48
18892	90.34	14135.082	38629.344
1045	90.34	8251.985	33310.484
17163	90.34	13503.533	39480.469
11231	90.3	11913.674	39842.055
23354	90.28	14418.12	37930.766
23657	90.27	14485.306	39000.492
15123	90.27	13089.871	33172.215
15693	90.07	13114.832	38825.715
2141	89.98	8780.181	34142.41
9457	89.77	11417.59	39914.852
4633	89.75	9838.84	36641.184
18130	89.73	13784.215	34540.211
17565	89.71	13750.326	36661.625
5303	89.69	10094.981	34997.797
3640	89.52	9342.821	34956.57
2248	89.44	8840.592	35617.379
8445	89.38	11191.795	33824.953
15446	89.35	13007.799	36013.941
16009	89.29	13173.826	37062.805
9765	89.25	11501.131	35988.414
3969	89.06	9635.62	33590.777
7025	88.98	10685.909	36074.18
242	88.98	7746.409	34655.313
363	88.98	7942.408	36561.266
6183	88.94	10197.41	33191.18
16488	88.94	13538.735	33288.398
21360	88.81	14315.326	34515.246
19577	88.81	14355.433	33243.457
864	88.77	8175.051	34005.727
4489	88.64	9841.685	39170.867
6944	88.6	10662.952	37585.605
5209	88.58	10084.882	34321.695
23617	88.46	14589.719	39345.789
8186	88.35	11158.072	36526.668
1982	88.25	8564.575	33077.637
15929	88.23	13274.044	38012.355
18634	88.22	13817.34	38519.57
936	88.18	8140.477	33357.434
9190	87.95	11403.265	35971.441
617	87.85	8121.601	39904.352
7762	87.79	10789.006	37728.078
9742	87.79	11496.893	36346.883
549	87.79	7649.978	39335.488
17631	87.74	13618.77	36148.938
18535	87.66	13980.299	37629.77
23516	87.62	14414.676	39652.18
3118	87.6	9184.764	34813.684
11920	87.55	12228.325	33208.066
14640	87.53	12761.05	36504.484
6479	87.51	10363.196	35269.211
23268	87.51	14319.002	37032
4453	87.37	9726.912	39708.059
385	87.3	7684.335	36773.465
18015	87.14	13820.575	33396.277
23489	87.05	14349.251	39253.23
7894	86.95	10945.545	39912.211
2404	86.82	8734.504	38986.547
802	86.8	8045.001	35341.777
3114	86.76	9064.294	34732.563
24969	86.66	14629.803	34039.68
880	86.65	8053.717	33851.324
3605	86.63	9384.835	35868.34
2690	86.57	8948.127	34971.652
4187	86.55	9527.581	35593.348
10766	86.49	11819.253	34599.906
628	86.47	8014.211	39676.523
24939	86.45	14471.145	34174.691
14688	86.43	12765.102	36193.625
17099	86.36	13493.257	38781.137
1903	86.34	8513.442	33570.055
9004	86.34	11369.497	34010.223
382	86.32	7683.191	36708.125
1721	86.3	8542.37	36196.535
4188	86.28	9489.651	35617.137
5931	86.24	10190.452	35697.438
14631	86.22	12915.172	36386.367
12756	86.22	12444.982	39099.258
6939	86.22	10684.022	37527.77
3495	86.22	9314.101	37761.625
5503	86.2	9997.868	37409.531
787	85.97	8030.502	35620.805
12537	85.97	12092.794	38074.922
13100	85.96	12390.214	35661.176
8289	85.96	11081.336	35250.781
17020	85.9	13519.09	37739.102
13625	85.84	12645.747	34064.574
18642	85.8	13963.023	38674.457
11238	85.78	12010.191	39984.301
2397	85.75	8638.151	38875.953
17268	85.75	13744.655	39342.012
16340	85.71	13177.942	34220.324
8052	85.67	11160.292	38077.801
16619	85.67	13484.845	34581.238
15056	85.63	12750.946	33455.824
6319	85.61	10500.953	33683.152
3684	85.61	9370.862	34572.945
10606	85.57	11764.543	33070.16
7068	85.55	10714.928	35572.125
12794	85.4	12313.643	38366.574
9786	85.4	11605.957	35585.719
4580	85.32	9758.64	37386.691
712	85.3	8158.2	37735.789
4876	85.29	9847.621	34263.188
16299	85.25	13190.648	34452.406
4233	85.17	9669.27	36219.141
11696	85.07	12007.602	35123.664
4019	85.07	9620.71	33958.719
3663	85.07	9426.51	34723.188
4870	84.98	9828.828	34198.633
10591	84.9	11430.856	33158.176
16846	84.86	13357.23	36613.785
12219	84.84	12153.877	35267.945
14597	84.79	12778.667	36698.848
9752	84.77	11601.7	36125.984
6849	84.69	10717.636	39100.746
5771	84.67	10175.587	37658.141
8466	84.63	11198.781	33774.223
16040	84.63	13215.86	36995.715
9761	84.63	11604.922	35917.945
6417	84.6	10479.149	34722.43
23638	84.56	14547.392	39425.383
2647	84.54	9045.1	35574.758
5026	84.46	9863.288	33089.66
23303	84.4	14306.065	37286.637
3285	84.4	9129.582	37955.41
4710	84.31	9850.056	35748.398
10058	84.19	11522.379	33170.098
15580	84.08	13121.918	37477.211
7924	84.04	11036.02	39982.203
4357	84.04	9665.74	38814.887
9902	83.98	11557.121	34662.723
24434	83.96	14568.945	34298.379
23673	83.96	14491.788	38844.617
6837	83.89	10566.665	39004.84
3617	83.87	9408.285	35426.828
9736	83.79	11582.976	36249.742
14907	83.79	12752.34	34919.094
7461	83.79	10946.552	34330.027
863	83.75	8126.814	33999.406
4707	83.73	9881.361	35736.758
15547	83.68	13038.313	37127.668
23804	83.66	14605.455	37652.676
11660	83.66	12033.767	35437.078
1778	83.64	8604.851	34643.477
12141	83.64	12083.964	34795.395
18735	83.62	14183.711	39765.586
5305	83.62	10013.233	35021.969
7221	83.62	10666.281	33968.473
12836	83.6	12475.74	37953.793
16594	83.54	13550.08	34318.191
14124	83.52	12700.76	38279.629
226	83.5	7857.979	34439.895
3287	83.43	9134.547	38131.465
8244	83.33	11111.758	35833.816
19136	83.31	14159.447	36488.352
5117	83.31	10052.011	33526.43
2345	83.29	8666.661	37727.227
7102	83.27	10613.611	35180.289
23145	83.24	14388.621	35932.391
4302	83.22	9532.707	37701.016
2231	83.2	8768.351	35135.461
12723	83.18	12435.162	39341.496
582	83.14	7857.36	39752.094
4372	83.12	9566.114	39079.586
5124	83.12	10067.941	33624.238
18656	83.1	13810.583	38836.809
5319	82.95	9946.004	35260.309
15758	82.91	12988.019	39739.773
16669	82.85	13471.971	34910.52
2612	82.8	8886.65	36856.281
13007	82.78	12386.517	36456.762
23517	82.78	14215.594	39666.664
1615	82.74	8606.618	39099.113
18896	82.72	14130.861	38649.438
14251	82.53	12687.194	39719.426
16266	82.49	13249.103	34810.395
3911	82.49	9457.172	33110.25
1682	82.47	8419.781	36883.027
3571	82.47	9306.995	36134.77
938	82.43	8016.567	33366.391
17999	82.36	13878.476	33145.113
5752	82.36	10317.001	37869.203
16384	82.32	13189.759	33656.258
742	82.26	8166.402	36988.164
18742	82.26	14114.223	39821.02
3576	82.24	9318.023	35929.086
6259	82.13	10159.983	33135.176
9841	82.11	11480.187	35133.5
17912	82.11	13676.393	33596.199
3581	82.09	9300.153	36011.813
25021	82.05	14544.149	33354.32
14489	82.03	12922.691	37738.086
915	82.03	8200.292	33550.672
1437	81.97	8325.795	36738.961
12789	81.95	12438.988	38329.035
14075	81.93	12665.48	37635.797
8122	81.93	11033.496	37125.871
17936	81.91	13777.94	33417.57
4342	81.91	9647.932	38533.223
12864	81.9	12403.494	37542.105
713	81.82	8148.562	37745.816
2311	81.8	8678.062	37059.074
10128	81.76	11433.528	33311.73
1693	81.72	8621.316	36843.145
1790	81.7	8553.112	34483.641
9973	81.7	11525.272	34070.84
16335	81.67	13296.391	34152.07
18347	81.63	13870.763	35985.852
6048	81.51	10235.207	34443.746
7852	81.47	10898.164	39216.961
18552	81.47	13798.75	37806.215
724	81.42	8174.546	37495.078
18561	81.4	13931.72	37931.094
537	81.38	7650.209	39203.402
1172	81.36	8413.695	34367.828
19050	81.36	14186.414	37339.547
3004	81.36	9108.37	33934.055
3331	81.32	9070.242	39094.184
1253	81.32	8288.342	36059.996
1171	81.3	8267.203	34354.891
23411	81.26	14393.177	38343.652
13398	81.24	12348.056	33535.496
619	81.21	8181.408	39940.035
18485	81.19	13826.989	37081.887
16159	81.19	13327.665	35861.504
4236	81.07	9497.743	36302.832
4222	81.07	9592.102	36014
2357	81.03	8823.196	37934.266
23952	80.98	14504.284	36371.684
17230	80.94	13622.716	39997.102
13268	80.94	12307.414	34758.129
19458	80.84	14191.315	33934.012
15894	80.82	13173.412	38532.594
10615	80.77	11651.406	33105.898
383	80.65	7688.004	36740.551
4027	80.61	9679.717	34040.145
7032	80.52	10606.187	36204.902
18442	80.5	13886.106	36555.566
7472	80.48	10891.223	34386.324
5353	80.42	9927.208	35768.789
6589	80.36	10504.559	36954.344
4498	80.34	9877.291	38789.004
3086	80.34	9157.697	34482.121
16533	80.31	13483.615	33704.176
1669	80.31	8555.672	37430.836
12781	80.17	12424.751	38472.348
8350	80.11	11197.027	34473.949
12466	80.11	12266.828	36934.473
15620	80.1	12928.395	37835.316
23140	80.1	14377.493	35830.957
432	80.08	7697.789	37524.027
9250	80	11228.126	36934.375
4235	79.98	9580.053	36295.152
6156	79.94	10223.031	33605.102
17992	79.94	13902.129	33068.188
1757	79.88	8475.375	35395.691
5668	79.83	10161.349	39538.98
16394	79.79	13212.508	33722.336
16235	79.75	13231.957	35215.652
7390	79.75	10963.406	33896.465
9442	79.75	11225.774	39584.492
13511	79.64	12621.119	33062.188
23135	79.6	14294.193	35793.875
17121	79.6	13401.484	39042.691
17446	79.6	13606.497	37525.824
17321	79.58	13692.809	38898.02
23331	79.52	14273.004	37737.574
15052	79.5	12889.726	33411.574
11145	79.48	11673.01	39117.973
10882	79.48	11637.572	35687.734
5227	79.46	10000.42	34544.531
16568	79.42	13446.749	34057.949
3621	79.42	9305.13	35484.199
4282	79.42	9639.553	37183
15142	79.39	13042.666	33388.117
14868	79.37	12893.869	34798.941
15703	79.35	13130.046	38914.895
3510	79.35	9389.704	37498.98
2483	79.33	9005.195	39607.457
1202	79.33	8341.761	34706.531
18017	79.33	13863.103	33398.293
15336	79.31	12939.172	35215.551
3544	79.31	9295.522	36617.211
11833	79.31	11892.209	33903.859
13999	79.27	12596.719	37011.074
6046	79.27	10149.178	34418.168
725	79.21	8023.934	37191.262
2629	79.21	9046.022	36319.602
3146	79.21	9260.441	35263.785
6449	79.2	10359.644	34885.148
3482	79.2	9398.582	38254.414
15770	79.18	12947.31	39949.324
19034	79.16	14026.781	37216.539
3261	79.14	9186.757	37453.852
12147	79.06	12076.417	34859.965
2626	79.06	8920.92	36534.199
3522	79.02	9383.553	36911.473
3652	79	9464.219	34648.316
9336	78.98	11344.905	38006.629
13538	78.98	12549.62	33267.816
17727	78.95	13637.524	35288.141
5728	78.95	10252.817	38319.23
5548	78.79	9971.592	38619.41
7865	78.77	10794.281	39457.691
15863	78.74	13247.419	39106.336
17506	78.72	13742.669	37136.848
3238	78.72	9071.603	37019.402
2254	78.7	8690.244	35716.379
2276	78.68	8723.939	36234.609
10677	78.66	11753.432	33817.832
18834	78.66	14022.634	39129.145
6406	78.62	10382.835	34682.172
16816	78.62	13370.128	36274.605
10758	78.62	11846.58	34498.988
23611	78.54	14568.279	39544.691
14806	78.51	12787.418	35168.68
17524	78.47	13704.64	36701.68
23875	78.45	14606.355	37008.723
2790	78.43	8904.638	33981.852
3108	78.41	9088.074	34607.234
2211	78.39	8806.971	34890.449
588	78.37	7762.201	39809.816
15247	78.37	13067.006	34259.887
15647	78.35	13121.298	38135.23
12374	78.31	12100.312	36620.438
2289	78.31	8785.139	36572.711
3483	78.28	9463.039	38273.762
4860	78.26	9842.155	34415.801
3487	78.24	9447.205	38091.152
3282	78.12	9236.606	37866.152
23939	78.1	14504.729	36288.066
23525	78.03	14279.047	39825.492
14782	78.03	12827.913	35100.684
10959	78.01	11821.918	36749.328
349	78.01	7802.606	36391.891
2747	78.01	8873.639	34354.148
18033	77.99	13813.76	33562.301
14332	77.97	12755.176	39330.355
4818	77.97	9859.405	34717.059
8955	77.95	11397.253	33275.074
3498	77.93	9425.861	37546.047
11002	77.89	11721.994	37253.074
1448	77.89	8379.16	37174.367
23902	77.89	14538.176	36592.23
9815	77.87	11426.288	35562.648
5545	77.87	10014.673	38392.16
5309	77.85	9992.442	35051.578
969	77.85	8024.737	33282.703
4154	77.85	9542.221	34978.297
2384	77.84	8723.201	38595.18
6505	77.82	10389.694	35680.492
19359	77.78	14054.549	34643.273
3015	77.78	9173.836	34031.48
11894	77.78	11977.162	33119.07
28	77.78	7786.336	33230.809
6807	77.76	10572.367	39364.215
13632	77.66	12635.484	34159.789
18851	77.66	14179.489	39269.73
9017	77.64	11298.227	34118.906
4846	77.61	9837.782	34292.898
17206	77.61	13357.192	39956.695
14292	77.57	12719.602	39595.195
4624	77.55	9902.296	36784.695
25056	77.55	14498.08	33106.086
1233	77.53	8353.985	35600.879
15127	77.38	13123.943	33199.094
16172	77.34	13139.528	35624.52
1177	77.34	8391.688	34411.121
7355	77.3	10906.47	33372.621
9176	77.28	11246.816	35568.211
4219	77.26	9663.724	35989.609
2577	77.26	8946.397	37532.645
7009	77.24	10736.974	36240.969
3185	77.22	9118.854	35775.074
11520	77.16	11878.626	36857.836
2488	77.16	9000.743	39748.996
16242	77.15	13142.223	34949.605
7330	77.15	10934.349	33094.574
4036	77.15	9499.524	34132.793
2362	77.13	8750.241	38099.715
2740	77.11	8986.527	34322.961
23508	77.07	14408.685	39500.047
24008	77.05	14545.424	36039.977
5924	77.05	10347.617	35602.512
6765	77.05	10695.425	39772.09
18110	77.03	13843.203	34333.676
6730	77.01	10362.71	39440.188
23206	77.01	14212.89	36426.484
12145	76.97	12276.915	34834.414
15968	76.95	13263.922	37609.098
4541	76.92	9863.434	38237.656
198	76.88	7834.252	34210.609
10983	76.88	11829.691	37054.797
16176	76.84	13230.466	35675.133
9204	76.84	11324.389	36207.449
14590	76.8	12793.705	36975.152
19481	76.78	14203.692	33772.652
416	76.78	7946.233	37337.41
1709	76.74	8553.017	36280.406
5092	76.74	10092.718	33274.344
1128	76.71	8253.989	33963.746
13644	76.71	12691.062	34228.938
23397	76.67	14390.368	38300.668
5222	76.65	9965.037	34518.332
17083	76.61	13550.834	38523.402
4631	76.61	9716.489	36629.73
11188	76.57	11655.655	39682.855
10000	76.57	11574.063	33749.238
14480	76.55	12716.109	37694.793
4822	76.55	9747.127	34727.383
9006	76.51	11268.924	34022.406
2544	76.48	9043.74	38346.598
1532	76.48	8238.854	39562.832
12471	76.46	12090.597	37008.73
9803	76.44	11464.821	35676.414
1809	76.42	8551.226	34359.414
14059	76.3	12637.259	37439.707
2920	76.28	9164.921	33246.949
14158	76.26	12531.652	38563.254
5966	76.26	10313.93	34785.133
8061	76.23	11195.694	37918.586
17197	76.21	13363.087	39877.969
23347	76.21	14280.968	37913.641
2382	76.21	8795.822	38532.359
13880	76.13	12675.021	35882.969
1457	76.13	8294.501	37359.313
12790	76.11	12452.366	38337.586
6564	76.09	10501.533	36444.063
4796	76.09	9726.941	34912.336
3554	76.07	9401.68	36494.902
9686	76.07	11439.766	36997.906
8075	76.05	11162.309	37737.527
1750	76.03	8577.189	35515.715
18989	76.03	14209.688	37569.09
7063	76.02	10760.328	35436.242
1667	76.02	8571.831	37365.461
18869	76	14075.108	38987.414
275	76	7796.802	35147.586
9214	75.98	11285.214	36325.66
16209	75.96	13158.671	35265.602
23745	75.96	14581.59	38003.293
4637	75.92	9724.033	36430.887
3486	75.92	9444.314	38047.063
23618	75.86	14521.254	39369.469
17877	75.86	13649.152	33656.434
8481	75.84	11180.572	33578.035
800	75.84	8112.305	35327.773
6641	75.82	10530.988	37840.512
9774	75.79	11621.589	35800.891
11308	75.77	11979.421	39011.078
6795	75.71	10744.238	39538.313
12473	75.69	12257.85	37040.398
3481	75.69	9420.449	38247.391
16473	75.69	13435.429	33097.414
13093	75.61	12451.7	35638.148
6532	75.56	10433.909	36126.355
9235	75.54	11326.295	36632.262
18978	75.52	14033.071	37699.59
16476	75.5	13493.4	33125.801
7493	75.5	10788.291	34661.148
10921	75.48	11825.301	36198.035
840	75.48	8164.004	34317.027
1288	75.46	8282.992	36297.004
16605	75.46	13530.638	34440.27
3476	75.42	9383.272	38390.375
1502	75.42	8306.172	38953.68
13442	75.4	12315.073	33446.699
17233	75.4	13656.252	39623.949
666	75.4	8033.973	38797.668
15658	75.4	13099.278	38296.172
4686	75.38	9864.457	36129.813
16864	75.36	13535.529	36770.293
2414	75.35	8718.382	39204.934
25000	75.31	14470.507	33756.188
1733	75.21	8596.726	35741.117
760	75.19	8185.188	36437.586
17107	75.19	13503.544	38895.797
4645	75.19	9866.04	36255.363
4880	75.17	9726.543	34281.555
474	75.17	7738.256	38228.047
18489	75.13	13851.588	37137.965
14206	75.12	12702.71	39224.34
3844	75.12	9424.212	33393.68
7114	75.1	10668.813	34982.07
12496	75.08	12101.107	37386.906
17511	75.06	13661.601	36893.488
17761	75.06	13678.424	35036.191
4632	75.06	9825.689	36636.191
16935	75.06	13541.735	37193.801
249	75.02	7787.279	34754.641
2653	75.02	8863.073	35625.285
12015	75.02	12263.914	34030.297
1589	74.98	8540.407	39735.656
6617	74.94	10399.201	37451.539
16754	74.92	13483.904	35619.449
6176	74.9	10275.802	33465.469
5517	74.9	9954.015	37643.168
323	74.89	7851.789	35802.449
19444	74.89	14137.49	33850.66
13131	74.89	12306.315	35299.699
13888	74.87	12686.217	35954.598
7299	74.81	10579.146	33254.027
7297	74.81	10727.924	33207.02
7815	74.81	10900.294	38676.02
1187	74.79	8382.041	34529.027
7906	74.79	11178.75	39811.816
19674	74.77	14348.571	34129.332
14554	74.77	12845.282	37265.891
9873	74.75	11468.705	34808.996
17837	74.69	13734.356	34401.813
3533	74.68	9488.728	36757.117
729	74.64	8201.362	37247.426
14465	74.56	12826.679	38070.527
4204	74.56	9681.139	35823.789
16563	74.52	13551.211	33950.777
3299	74.52	9097.338	38447.336
9156	74.52	11268.321	35308.305
715	74.48	8011.439	37583.945
14281	74.46	12895.962	39924.23
17253	74.45	13732.27	39493.109
18737	74.41	14113.22	39786.762
1722	74.37	8496.931	36199.035
1748	74.37	8450.716	35494.801
759	74.31	8163.16	36406.383
2253	74.31	8813.15	35698.207
15768	74.31	13109.828	39904.688
440	74.29	7669.793	37590.742
3764	74.22	9336.504	33858.402
6585	74.2	10557.984	36870.508
5546	74.18	10074.862	38487.492
8325	74.14	11047.47	34879.863
3842	74.08	9319.386	33356.355
7187	74.02	10612.635	34509.836
9014	74	11293.08	34104.422
19545	74	14186.195	33054.652
23120	73.99	14346.028	35712
17239	73.97	13682.874	39650.793
16411	73.95	13332.965	33603.668
17783	73.95	13616.108	34839.336
8071	73.89	11047.247	37709.617
6571	73.89	10411.02	36676.285
7959	73.89	11174.686	39583.867
14135	73.87	12674.6	38349.145
16085	73.85	13341.454	36519.152
23177	73.83	14339.203	36217.457
11314	73.83	12057.198	38860.305
9026	73.79	11288.151	34198.305
9502	73.79	11430.498	39448.531
15424	73.77	13032.145	35865.215
1791	73.76	8627.445	34488.32
23616	73.76	14620.272	39301.516
17808	73.76	13616.989	34720.133
5707	73.76	10309.532	38923.871
17322	73.74	13640.785	38913.402
23451	73.74	14352.187	38889.504
6245	73.7	10280.962	33075.012
3946	73.66	9519.785	33227.18
11626	73.66	11983.989	35850.543
77	73.58	7693.696	33524.207
5747	73.58	10304.542	38045.121
24042	73.55	14612.457	35614
25018	73.55	14468.283	33336.156
12711	73.47	12383.03	39513.641
12013	73.47	12076.948	34011.906
9345	73.45	11269.193	38124.156
23862	73.45	14623.301	36877.34
5805	73.45	10318.962	37134.109
14267	73.45	12911.56	39754.277
23729	73.43	14478.169	38435.605
16252	73.41	13284.741	35045.707
9304	73.41	11342.694	37750.281
23220	73.37	14239.306	36612.121
6340	73.37	10545.179	33946.82
11541	73.32	11912.783	36454.035
1826	73.28	8582.814	34169.664
18332	73.26	13827.287	35888.395
23327	73.24	14324.256	37717.738
4189	73.24	9506.373	35617.613
2603	73.2	8978.979	36990.961
1523	73.2	8382.539	39444.926
19560	73.2	14381.322	33045.922
15706	73.2	13035.785	38954.289
1844	73.18	8432.685	34042.328
775	73.18	8193.032	35908.531
19168	73.14	14179.465	35920.93
13489	73.14	12484.6	33043.059
5621	73.14	10052.425	39771.395
11861	73.1	12012.834	33465.477
7995	73.09	11076.156	38803.531
5507	73.07	10030.828	37470.789
2915	73.07	9078.978	33077.035
10701	73.05	11636.846	34046.352
14963	73.01	12869.496	34405.414
17541	72.99	13720.794	36804.016
9638	72.97	11627.162	37383.766
603	72.95	7762.648	39918.977
13541	72.95	12644.366	33287.004
4630	72.93	9878.541	36596.625
7651	72.93	10952.337	36420.074
9974	72.93	11456.185	34073.285
655	72.91	8020.476	39240.07
23488	72.87	14310.428	39230.156
4409	72.86	9703.089	39737.863
17064	72.84	13537.897	38204.961
23452	72.82	14215.656	38891.563
897	72.82	8118.044	33667.742
2464	72.8	8790.527	39963.109
1937	72.74	8489.828	33426.199
12797	72.68	12285.972	38445.41
19641	72.66	14242.112	33834.863
284	72.63	7799.414	35288.266
11416	72.61	12032.888	37802.844
23722	72.61	14441.059	38374.805
15015	72.59	12831.487	33710.887
3451	72.57	9412.328	39036.453
5401	72.55	10098.992	36660.328
2306	72.53	8771.063	37032.766
12959	72.53	12467.745	36721.453
1	72.49	7816.514	33014.996
1714	72.45	8624.059	36087.066
17211	72.45	13751.945	39790.613
9942	72.43	11579.287	34417.32
13630	72.4	12565.842	34145.289
7478	72.4	10933.99	34501.336
1556	72.38	8210.918	39829.16
4533	72.36	9716.863	38423.789
10686	72.36	11718.799	33924.27
19305	72.34	14178.889	35133.035
11482	72.34	11923.925	37180.887
427	72.32	7827.939	37502.313
10900	72.32	11768.311	35933.926
10650	72.3	11754.044	33493.719
17220	72.3	13781.344	39925.16
540	72.28	7872.317	39210.301
15813	72.24	13313.192	39450.027
2528	72.22	9044.004	38927.637
96	72.19	7776.625	33629.691
5823	72.19	10345.15	37007.406
6073	72.13	10278.389	33972.641
1684	72.09	8567.121	36890.813
5022	72.09	9724.41	33061.699
19195	72.09	14115.577	35747.281
7549	72.07	10787.721	35103.688
9208	72.05	11375.13	36308.215
23831	72.03	14627.593	37274.227
19132	72.01	14136.305	36428.934
13602	72.01	12516.647	33840.469
13996	71.97	12590.084	36988.742
13296	71.97	12458.988	34345.574
6823	71.96	10757.427	39175.273
18136	71.92	13802.042	34591.551
15198	71.92	12968.451	33840.867
9223	71.88	11418.847	36514.527
2142	71.88	8662.225	34160.063
14612	71.86	12850.768	36801.48
19439	71.86	14192.824	34088.824
12356	71.84	12268.502	36432.375
4104	71.78	9505.139	34817.324
1468	71.73	8224.931	37738.223
11865	71.71	11935.301	33167.059
18090	71.71	13956.987	34082.887
6754	71.71	10410.16	39733.254
1435	71.69	8300.348	36557.211
15042	71.67	12781.491	33372.477
23063	71.65	14214.735	35176.441
11536	71.63	11858.124	36689.281
4436	71.55	9720.298	39953.027
9624	71.55	11491.155	37604.543
4688	71.55	9894.581	36140.949
14746	71.55	12774.994	35655.332
5175	71.53	10025.676	33953.137
2236	71.51	8671.124	35223.047
9989	71.5	11572.621	33946.195
17451	71.48	13742.418	37552.227
23449	71.48	14214.29	38870.996
5338	71.44	9946.419	35652.254
8048	71.42	11123.228	38036.992
2179	71.42	8675.947	34507.242
405	71.4	7872.736	37071.078
1218	71.4	8364.467	35118.063
14958	71.4	12865.534	34376.16
18426	71.34	13823.676	36368.117
9508	71.32	11464.628	39546.027
14660	71.32	12897.167	36346.129
6684	71.32	10385.414	38675.969
12649	71.27	12248.574	39707.207
6567	71.27	10388.457	36559.809
15475	71.15	13100.308	36360.035
3373	71.15	9093.903	39846.234
14774	71.15	12896.246	35294.496
19159	71.11	14152.734	36132.594
23448	71.09	14287.736	38839.68
24963	71.09	14460.064	33968.852
3184	71.07	9216.911	35769.52
18483	71.07	13982.357	37059.844
315	71.06	7769.714	35668.172
4477	71.04	9846.806	39370.105
7116	71.02	10765.539	34992.914
15361	71.02	13015.829	35453.375
10676	71	11819.521	33809.109
758	70.98	7999.529	36641.203
13895	70.94	12648.383	35992.633
4558	70.92	9858.607	38129.457
3492	70.88	9373.965	37913.637
17855	70.86	13572.71	33993.891
368	70.84	7767.295	36573.313
4279	70.84	9601.364	37079.879
23252	70.83	14356.914	36890.543
7912	70.79	11105.529	39865.27
8231	70.79	11202.973	35802.801
10966	70.79	11696.666	36867.668
679	70.77	8165.139	38718.91
13913	70.77	12497.051	36108.891
184	70.71	7945.693	34112.57
18796	70.71	14017.699	39496.16
12321	70.69	12198.575	36130.926
7599	70.69	10843.885	35953.887
14029	70.65	12538.86	37227.375
15207	70.61	13060.833	33883.707
6511	70.61	10403.396	35743.313
5912	70.52	10290.664	36050.82
11813	70.5	11967.637	34006.945
778	70.48	8095.782	36021.445
5763	70.44	10157.057	37728.594
194	70.42	7840.101	34173.375
23648	70.4	14613.506	39220.516
5064	70.4	10037.513	33103.551
3003	70.38	9207.685	33916.129
19053	70.37	14195.808	37058.953
15909	70.35	13305.885	38192.543
6455	70.35	10414.983	34960.555
23444	70.35	14358.905	38770.914
12478	70.35	12113.468	37221.086
5945	70.31	10248.32	35310.863
3349	70.29	9245.576	39394.355
7293	70.27	10737.967	33484.168
11881	70.25	11868.136	33311.961
3821	70.25	9483.44	33800.102
4602	70.25	9890.719	37048.168
17963	70.25	13602.334	33012.883
8406	70.23	11199.327	34209.176
16051	70.21	13281.264	36777.113
14753	70.19	12851.76	35725.289
17270	70.17	13601.147	39372.316
16099	70.16	13139.105	36092.434
19548	70.16	14108.537	33122.406
19448	70.16	14106.501	33861.996
4593	70.14	9912.167	37205.148
18437	70.14	13898.004	36495.789
14772	70.12	12841.064	35565.805
9697	70.08	11534.182	36820.211
14308	70.08	12808.141	39431.676
15865	70.08	13287.771	38819.813
25054	70.06	14628.396	33103.973
17076	70.06	13427.352	38381.469
3457	70.06	9487.493	38905.973
3278	70.04	9143.184	37772.328
19325	70.02	14126.755	35055.719
15887	70	13154.279	38484.457
15902	70	13193.559	38415.684
15534	70	13101.106	36955.957
9938	69.98	11574.218	34351.176
4315	69.96	9649.805	37881.203
4195	69.94	9602.726	35714.211
7228	69.93	10564.962	34039.738
10958	69.93	11640.928	36740.906
2558	69.91	8882.571	38286.762
3555	69.91	9281.19	36499.449
16275	69.91	13294.049	34853.512
15569	69.89	13011.877	37386.895
23751	69.89	14529.887	38050.484
15988	69.89	13329.285	37440.176
11939	69.89	12095.729	33351.914
1441	69.87	8367.938	36934.68
16901	69.85	13513.794	37008.91
12369	69.83	12147.858	36555.996
18965	69.81	14168.042	37904.488
5585	69.75	10126.627	39152.523
18335	69.75	13871.953	35919.746
8520	69.75	11203.723	33247.523
8315	69.75	11099.322	34831.809
8134	69.71	11101.255	36927.496
23982	69.71	14448.469	36190.863
13886	69.7	12570.242	35914.984
12758	69.66	12389.501	38799.258
4298	69.66	9502.359	37657.047
5008	69.64	9879.484	33251.031
4647	69.62	9788.875	36330.402
8210	69.58	11051.386	35916.855
9445	69.58	11316.391	39658.527
456	69.56	7839.302	37824.145
841	69.56	8104.851	34323.711
14086	69.56	12506.383	37817.168
7965	69.54	11136.976	39360.219
17460	69.54	13580.647	37589.977
8207	69.52	11198.816	36203.648
3309	69.47	9264.654	38656.57
27	69.47	7855.18	33216.48
13647	69.45	12618.002	34313.277
1856	69.43	8561.291	33873.543
6515	69.43	10369.364	35879.34
11837	69.41	11905.064	33705.559
17996	69.41	13992.374	33104.695
6185	69.41	10235.144	33209.289
10644	69.39	11743.103	33428.176
15112	69.37	13025.384	33053.906
13629	69.37	12705.712	34141.219
10042	69.37	11446.263	33439.367
3226	69.35	9143.757	36913.41
1607	69.35	8488.558	39270.133
9576	69.31	11609.661	38399.367
23682	69.31	14592.322	38937.262
4012	69.29	9575.663	33902.777
13017	69.27	12348.509	36245.891
3957	69.24	9487.138	33298.344
7485	69.22	10977.869	34556.703
2065	69.22	8633.701	33499.734
16349	69.2	13337.362	34016.074
5393	69.18	10122.445	36489.203
14708	69.16	12833.608	35751.469
589	69.16	7833.785	39826.531
8011	69.16	11158.88	38669.754
8193	69.12	10993.805	36270.539
9031	69.1	11420.713	34254.191
15083	69.08	12922.154	33372.281
6873	69.08	10683.382	38675.359
7957	69.08	11113.864	39577.441
17924	69.04	13598.894	33340.41
5232	69.04	10072.473	34597.621
15186	69.01	13049.679	33791.754
17059	68.99	13455.234	38128.676
5667	68.99	10189.109	39531.754
15692	68.97	13019.907	38823.441
6699	68.97	10437.29	38962.152
1779	68.93	8514.415	34673.828
13544	68.93	12658.581	33343.707
15757	68.91	12991.873	39697.922
11614	68.89	12000.142	35746.09
7267	68.89	10766.716	33743.953
16308	68.87	13347.633	34561.336
23796	68.87	14605.451	37534.926
12858	68.85	12464.558	37524.359
622	68.85	8013.889	39970.898
900	68.85	8141.057	33693.254
17465	68.85	13722.704	37362.352
18211	68.83	13862.51	35192.211
665	68.81	8104.105	38794.105
9751	68.72	11524.942	36095.488
13115	68.7	12446.238	35493.883
18131	68.64	13982.826	34544.93
3054	68.62	9259.471	34332.664
23556	68.57	14629.828	39831.758
7764	68.55	10785.288	37804.719
370	68.53	7668.353	36584.047
13136	68.53	12301.687	35321.168
23492	68.53	14306.982	39277.133
3323	68.51	9254.775	38904.004
16440	68.47	13176.377	33212.82
23566	68.43	14598.472	39600.559
12791	68.43	12327.907	38340.199
6572	68.41	10560.966	36690.531
2031	68.39	8750.784	33234.609
23576	68.37	14505.526	39715.164
23695	68.37	14621.125	38767.375
7155	68.34	10700.734	34625.453
23776	68.34	14479.641	37851.539
4466	68.3	9793.783	39535.039
6627	68.3	10430.417	37599.059
11965	68.28	12162.454	33549.656
14621	68.24	12738.527	36596.98
245	68.24	7864.966	34681.754
4779	68.22	9824.016	35062.449
2862	68.16	8864.891	33552.176
16780	68.16	13474.586	35900.105
17061	68.14	13372.278	38147.656
1525	68.11	8292.314	39477.258
14056	68.11	12690.131	37431.594
14528	68.09	12727.123	37465.27
6194	68.07	10280.353	33257.289
2472	68.03	8925.138	39793.875
6273	67.99	10382.513	33064.984
10841	67.97	11821.654	35237.852
4240	67.97	9494.633	36449.477
15450	67.95	12929.589	36085.609
1480	67.95	8337.934	38160.871
11930	67.95	12267.892	33304.176
3286	67.95	9137.498	38073.066
5383	67.93	9920.795	36253.684
9982	67.91	11522.557	33857.656
10632	67.91	11660.438	33317.262
2327	67.91	8648.097	37410.359
5637	67.9	9976.693	40003.867
9120	67.9	11387.969	34950.363
273	67.88	7761.351	35116.406
11187	67.84	11658.413	39626.469
5734	67.84	10256.434	38462.883
14655	67.82	12870.778	36297.223
14030	67.82	12699.04	37248.145
23716	67.8	14602.038	38625.543
18672	67.8	13799.762	38944.691
7124	67.76	10763.421	35059.625
16592	67.76	13474.628	34309.871
9740	67.76	11565.481	36333.566
1463	67.74	8372.996	37645.355
12034	67.72	12106.515	34198.605
1725	67.72	8629.615	35906.441
10643	67.72	11683.9	33427.637
2198	67.7	8712.836	34693.371
12581	67.7	12160.145	38577.441
23480	67.68	14356.113	39204.637
4823	67.68	9888.16	34763.289
6596	67.67	10504.696	37105.574
7494	67.65	10812.831	34661.77
5374	67.65	10072.72	36079.406
11514	67.65	11935.948	36810.273
10898	67.63	11812.322	35902.332
3027	67.63	9097.902	34153.473
5930	67.63	10287.569	35674.699
14303	67.63	12748.932	39694.68
14648	67.63	12901.806	36238.313
5396	67.61	9955.292	36526.992
334	67.61	7652.569	36115.074
2367	67.59	8673.33	38129.367
403	67.59	7967.31	37010.063
3608	67.59	9459.881	35585.277
4462	67.57	9914.22	39507.629
16883	67.57	13550.219	36939.262
12776	67.53	12432.939	38684.34
7544	67.51	10921.056	35051.703
265	67.47	7686.329	34956.188
18155	67.47	13866.49	34721.52
2716	67.47	9015.256	34755.055
5727	67.45	10202.562	38619.441
18956	67.45	14151.432	37836.352
4393	67.45	9551.715	39480.891
6427	67.42	10359.308	34795.48
14824	67.42	12790.762	35237.836
513	67.4	7796.643	38756.203
9029	67.4	11360.411	34228.379
12114	67.4	12146.097	34622.309
18322	67.38	13966.466	35830.668
23024	67.36	14299.083	34791.086
16843	67.36	13458.999	36588.848
14260	67.3	12592.933	39841.148
3334	67.3	9211.498	39182.816
15782	67.3	13320.271	39828.859
15047	67.3	12747.106	33389.633
23928	67.28	14549.54	36476.605
2360	67.28	8811.986	37946.887
1453	67.26	8327.795	37309.383
17499	67.24	13677.893	37071.539
8107	67.22	11128.149	37245.203
8439	67.22	11205.496	34113.609
17104	67.19	13434.43	38851.871
16174	67.17	13287.068	35634.289
13035	67.15	12386.598	36078.59
5231	67.15	10059.762	34597.891
283	67.15	7843.181	35286.707
23809	67.15	14557.055	37374.691
11781	67.09	11961.008	34295.41
7248	67.09	10757.344	33865.52
6126	67.07	10278.602	33937.148
10842	67.05	11791.456	35247.023
6021	67.05	10293.5	34766.191
6661	67.05	10467.338	38150.578
17705	67.01	13673.783	35710.785
7072	67.01	10753.692	35285.523
9378	67.01	11258.675	38700.598
9209	66.99	11254.077	36310.496
7733	66.99	10916.397	37255.16
9060	66.98	11296.028	34509.352
11091	66.98	11795.59	38087.574
9609	66.98	11624.544	37981.348
12882	66.98	12351.541	37609.266
4997	66.96	9769.757	33180.41
4172	66.92	9662.527	35284.898
9385	66.92	11279.169	38798.621
5872	66.9	10325.658	36302.684
907	66.9	8063.77	33774.102
8261	66.88	11157.349	35310.648
15946	66.88	13194.694	37951.648
8171	66.86	11085.581	36611.41
6299	66.84	10520.709	33323.211
4164	66.82	9624.526	35158.219
3209	66.82	9094.691	36444.5
11044	66.8	11814.969	37668.754
24118	66.8	14438.76	34952.426
17888	66.78	13747.807	33762.523
1466	66.77	8293.188	37710.012
15702	66.75	12954.449	38913.57
17822	66.73	13764.593	34587.621
9639	66.69	11563.894	37403.668
16941	66.67	13473.023	37263.605
14685	66.65	12742.923	36138.242
3397	66.65	9414.956	39863.16
2147	66.63	8814.647	34182.949
3244	66.63	9216.188	37125.016
19346	66.63	14104.695	34902.781
5844	66.61	10300.044	36478.988
3270	66.59	9150.362	37643.484
5988	66.59	10163.154	34642.176
739	66.55	8133	36924.051
4038	66.54	9610.315	34171.648
17989	66.52	13940.287	33006.535
13063	66.5	12469.527	35986.516
19536	66.5	14012.001	33282.055
9922	66.5	11629.559	34532.395
1720	66.48	8453.723	36180.348
12664	66.48	12118.509	39888
19183	66.44	14003.327	35996.254
3203	66.42	9065.702	36276.039
215	66.42	7695.923	34342.156
11933	66.42	12161.532	33326.645
14925	66.4	12753.068	34450.289
12918	66.36	12346.496	37029.98
5814	66.34	10259.843	36886.133
15043	66.32	12756.48	33374.898
19049	66.32	14122.779	37320.051
3374	66.31	9062.489	39858.633
11442	66.31	11989.559	37428.441
5973	66.31	10171.121	34838.547
11634	66.29	11883.868	35599.465
23084	66.29	14279.202	35396.898
1442	66.27	8409.651	36994.469
12012	66.27	12142.352	33974.766
9999	66.27	11472.462	33711.434
2447	66.25	8656.061	39676.605
5795	66.25	10158.494	37339.73
641	66.21	8162.354	39274.074
23995	66.19	14550.904	35956.992
9779	66.17	11590.722	35822.277
15943	66.17	13307.103	37898.941
6331	66.15	10459.004	33863.117
7562	66.15	10812.655	35332.906
15918	66.15	13325.447	38242.59
2312	66.13	8808.279	37063.859
12816	66.13	12419.785	38022.855
806	66.11	8162.008	35120.344
11858	66.09	11914.731	33419.074
3960	66.08	9635.983	33419.387
798	66.08	8135.145	35300.566
2508	66.08	8965.888	39333.285
6817	66.04	10777.751	39116.453
7138	65.98	10627.719	34829.809
11083	65.94	11696.979	37987.367
5291	65.92	9991.516	34873.43
744	65.9	8098.428	36751.805
5264	65.9	9978.325	34714.793
17701	65.9	13694.549	35675.285
4889	65.86	9787.071	34008.465
16083	65.86	13201.696	36509.477
2144	65.86	8794.307	34174.371
12920	65.86	12444.765	37033.617
14992	65.85	12846.687	34073.035
14406	65.83	12865.853	38642.211
23499	65.83	14350.768	39369.676
7655	65.81	10830.508	36458.457
16855	65.81	13504.145	36673.508
13152	65.81	12283.894	35407.758
22684	65.79	14327.427	34702.625
13384	65.79	12494.564	33751.629
4293	65.77	9503.586	37578.238
17479	65.77	13579.756	37483.328
5828	65.75	10308.555	36821.391
391	65.75	7705.069	36899
626	65.73	8201.413	39656.934
7867	65.73	10802.882	39484.32
13651	65.73	12540.452	34378.457
1685	65.71	8549.643	36945.707
5547	65.67	10029.439	38509.258
230	65.67	7893.36	34493.363
10722	65.67	11724.756	34258.199
16336	65.67	13229.746	34170.523
9926	65.67	11557.963	34568.223
1710	65.65	8462.604	36305.219
23144	65.65	14339.793	35892.828
12841	65.65	12365.914	37671.434
19544	65.64	14118.3	33013.723
13274	65.62	12284.432	34541.367
509	65.6	7780.205	38696.211
1653	65.56	8461.3	37917.434
16361	65.52	13153.168	33823.41
23324	65.52	14223.118	37677.988
4365	65.48	9676.994	38969.961
23717	65.48	14436.51	38316.301
8867	65.48	11389.627	33232.84
9651	65.46	11635.945	37258.438
8056	65.46	11083.663	37862.027
11978	65.46	12156.562	33611.801
18521	65.41	13889.733	37465.102
782	65.39	8110.566	35782.457
1494	65.37	8413.237	38699.953
13172	65.35	12448.456	35168.293
277	65.35	7828.676	35174.324
2584	65.35	8951.356	37371.191
12996	65.33	12450.203	36688.395
1621	65.31	8584.37	38810.672
1249	65.27	8381.351	35955.258
2715	65.27	8944.408	34743.176
3327	65.27	9095.744	38983.121
15708	65.27	13024.554	39034.367
15524	65.25	13092.008	36896.414
10930	65.23	11702.627	36343.641
9192	65.23	11408.538	36026.059
483	65.23	7691.309	38373.809
3570	65.21	9412.309	36110.102
8120	65.19	11056.566	37079.59
13816	65.19	12627.202	35499.668
6304	65.16	10400.982	33491.941
119	65.16	7685.143	33790.621
3941	65.16	9679.763	33183.684
5768	65.16	10151.595	37568.637
2799	65.14	8936.349	34102.168
5544	65.12	9933.712	38327.836
3363	65.12	9139.437	39676.949
19667	65.1	14357.586	34036.148
18374	65.1	13861.6	36078.477
150	65.08	7937.555	33946.77
13465	65.08	12396.255	33233.113
10621	65.08	11714.637	33193.98
24937	65.06	14507.967	34164.152
18671	65.06	13841.087	38935.434
18877	65.06	14085.567	39097.828
3466	65.06	9485.994	38488.395
17972	65.04	13729.417	33075.383
5555	65.04	10101.946	38778.035
6762	65	10442.285	39978.246
24143	65	14446.609	34878.027
1522	64.98	8346.817	39422.461
15944	64.96	13343.008	37931.598
4831	64.96	9879.543	34473.246
5537	64.93	10059.107	38248.383
18817	64.93	14084.729	39381.824
5557	64.91	9930.609	38801.059
5932	64.91	10236.267	35719.852
9714	64.91	11490.035	36662.547
13046	64.87	12360.06	36148.973
176	64.87	7769.105	34067.523
2400	64.85	8782.462	38940.699
2442	64.83	8698.536	39605.281
6783	64.83	10757.201	39681.574
197	64.83	7847.254	34190.141
8251	64.79	11022.879	35495.262
14404	64.79	12752.328	38926.688
4209	64.77	9602.42	35886.605
4644	64.77	9861.541	36235.594
12006	64.75	12242.771	33898.41
309	64.72	7859.048	35496.105
13331	64.7	12469.775	34020.277
15787	64.68	13284.164	39917.535
13004	64.66	12402.178	36412.359
1225	64.66	8316.393	35331.172
4571	64.62	9894.128	37550.547
14121	64.62	12504.241	38268.254
433	64.6	7676.252	37536.152
18695	64.6	13903.281	39244.43
25055	64.58	14435.33	33104.051
23792	64.56	14496.263	37744.453
17536	64.56	13614.303	36759.879
24996	64.52	14624.084	33691.215
16971	64.52	13360.66	37447.453
8108	64.51	11111.593	37247.492
16957	64.49	13558.535	37371.438
17665	64.47	13770.114	35756.965
14255	64.45	12622.807	39794.637
5908	64.45	10291.173	35998.645
13075	64.43	12469.128	35850.242
23051	64.41	14247.813	35005.289
5407	64.41	9997.635	36795.105
14091	64.39	12579.128	37892.105
14339	64.37	12753.433	39374.09
903	64.37	8070.566	33749.945
17749	64.35	13759.074	34947.285
13594	64.35	12693.934	33756.277
11400	64.33	11983.451	37721.875
2251	64.33	8685.425	35667
10902	64.33	11731.446	35982.266
7595	64.33	10793.718	35909.066
16207	64.31	13341.801	35255.176
19680	64.29	14402.265	34224.129
24085	64.29	14456.702	35296.086
1847	64.26	8423.446	34053.492
24131	64.24	14521.809	35041.309
10775	64.12	11744.796	34684.273
7846	64.12	10811.811	39121.836
16265	64.1	13322.294	34808.773
18713	64.1	13786.294	39567.586
15102	64.08	12877.766	33121.676
18096	64.08	13897.864	34167.266
1741	64.05	8528.628	35584.547
10661	64.03	11745.514	33629.305
1740	64.01	8473.401	35883.867
6153	63.99	10137.712	33562.184
23314	63.97	14309.112	37463.531
254	63.97	7754.713	34795.109
7280	63.97	10632.42	33575.863
7589	63.95	10959.757	35753.66
12852	63.95	12436.852	37770.059
4272	63.93	9528.969	36996.277
11435	63.93	11963.268	37366.621
8973	63.87	11373.956	33730.648
5294	63.83	9986.885	34894.637
6174	63.83	10223.324	33442.512
15893	63.82	13208.491	38524.48
11102	63.82	11767.004	38243.031
9672	63.8	11507.504	37165.684
23421	63.8	14333.563	38501.258
1440	63.78	8345.539	36893.195
19379	63.78	14073.393	34602.652
15623	63.78	13100.369	37884.281
3731	63.78	9383.14	34256.852
4325	63.74	9518.57	38003.98
4553	63.74	9881.091	38030.18
2098	63.74	8741.249	33732.43
19424	63.72	14134.106	34002.793
5873	63.72	10306.198	36331.945
4572	63.72	9873.99	37565.688
19011	63.72	14081.91	37385.34
23891	63.72	14501.447	36849
5927	63.7	10217.959	35653.262
2490	63.68	8980.284	39483.59
7104	63.68	10630.84	35217.055
4143	63.68	9622.032	34941.781
6745	63.66	10436.298	39582.09
18979	63.64	14114.452	37761.73
3368	63.64	9150.848	39781.641
279	63.62	7976.155	35221.672
15867	63.6	13211.864	38845.145
5516	63.6	9965.879	37636.039
2665	63.6	9014.074	35430.063
298	63.6	7948.088	35401.051
5692	63.59	10163.81	38982.98
14748	63.59	12849.187	35684.852
1083	63.59	8360.423	33624.445
17357	63.57	13622.792	38349.102
9197	63.55	11410.959	36062.004
3265	63.55	9182.506	37506.816
23087	63.53	14326.078	35414.152
13355	63.53	12489.873	33891.176
9130	63.51	11217.836	35056.172
407	63.51	7877.655	37133.621
17307	63.47	13601.373	38830.836
18685	63.47	13927.761	39135.766
2313	63.47	8699.979	37077.188
17858	63.45	13633.382	34054.641
125	63.41	7725.538	33811.328
15477	63.38	12929.665	36387.492
25039	63.38	14624.692	33272.824
9391	63.34	11365.122	38918.379
5398	63.34	10093.017	36531.355
11932	63.3	12184.946	33321.777
14495	63.3	12800.41	37770.949
15950	63.3	13191.101	37709.656
18075	63.28	13879.338	33959.23
3682	63.26	9459.129	34541.77
17100	63.24	13382.907	38788.27
11887	63.24	11935.611	33081.656
2055	63.24	8819.841	33415.875
6631	63.24	10361.361	37674.148
6702	63.24	10384.667	38995.578
18188	63.22	13959.894	34938.105
6191	63.2	10142.828	33233.984
452	63.2	7741.841	37712.203
6586	63.16	10529.219	36870.629
17416	63.16	13626.324	37878.824
8214	63.16	11086.416	35736.961
14626	63.16	12803.429	36633.445
25034	63.15	14475.323	33187.934
3194	63.15	9159.728	36040.277
18187	63.13	13910.478	34936.027
24336	63.13	14474.475	34580.836
19017	63.11	14131.226	37413.848
15306	63.11	12984.547	34848.043
974	63.09	8169.047	33017.973
14242	63.09	12645.511	39584.883
6436	63.09	10423.622	34846.41
13137	63.09	12425.464	35322.813
14408	63.07	12853.539	38654.164
3051	63.05	9185.519	34317.168
17632	63.05	13574.477	36149.867
99	63.03	7670.547	33661.176
770	63.01	8132.695	36132.805
97	63.01	7687.157	33646.848
11620	63.01	11895.881	35776.496
20862	63.01	14256.067	34472.203
11808	62.99	11889.73	34269.313
6372	62.99	10386.671	34359.207
19385	62.99	14160.249	34317.164
17694	62.99	13676.681	35633.641
670	62.93	8004.622	38858.305
19361	62.93	14199.725	34701.734
1630	62.9	8609.756	38699.902
23201	62.9	14404.277	36347.449
4729	62.9	9801.482	35873.973
14159	62.86	12707.455	38584.863
5177	62.86	10081.917	33957.887
5196	62.86	10068.196	34184.043
6829	62.84	10713.094	39244.609
1640	62.84	8482.43	38396.813
12058	62.84	12241.635	34299.375
3465	62.84	9373.697	38732.723
24007	62.82	14559.433	36036.504
15451	62.82	12963.451	36091.332
11042	62.82	11815.55	37651.781
13155	62.78	12424.686	35106.492
18629	62.74	13863.379	38479.738
23134	62.72	14389.67	35793.566
2481	62.69	8926.402	39976.148
7301	62.67	10689.719	33283.223
9939	62.61	11531.038	34377.473
1228	62.61	8357.189	35354.641
12830	62.61	12412.791	37867.711
6416	62.61	10412.693	34720.777
1152	62.61	8284.146	34190.012
14385	62.61	12861.958	39099.523
24091	62.61	14596.985	35325.961
17926	62.59	13755.925	33352.617
13102	62.57	12280.287	35674.961
18081	62.55	13888.327	34029.332
14317	62.53	12804.045	39503.855
19098	62.49	14037.341	36764.59
17587	62.49	13635.927	36494.027
11208	62.48	11669.602	39804.586
9692	62.46	11465.634	36755.938
14593	62.44	12910.936	36997.438
12629	62.44	12130.952	39550.477
14277	62.42	12884.177	39883.906
12454	62.42	12274.248	36766.746
16811	62.42	13449.407	36180.508
23814	62.42	14611.1	37424.512
5220	62.42	10096.047	34472.07
14109	62.42	12497.022	38172.672
12468	62.4	12217.23	37000.223
24084	62.38	14451.509	35266.102
5391	62.38	10019.621	36429.02
18128	62.36	13862.804	34519.023
829	62.36	8176.794	34643.328
1934	62.32	8616.289	33380.184
6628	62.32	10414.775	37602.887
15732	62.3	13132.364	39371.016
4856	62.28	9884.475	34370.789
15792	62.28	13153.708	39977.656
12939	62.26	12343.768	36913.641
14502	62.25	12746.202	37801.973
6527	62.25	10479.7	36004.023
9758	62.25	11470.494	36172.816
23631	62.25	14576.553	39402.555
9780	62.25	11544.529	35826.875
12824	62.25	12338.002	38127.559
23881	62.23	14521.957	36738.781
13041	62.23	12452.176	36112.93
2216	62.23	8650.801	34999.566
9430	62.19	11282.04	39416.496
9822	62.17	11480.39	35330.82
16627	62.17	13495.292	34651.586
7501	62.15	10955.093	34706.742
9807	62.13	11523.624	35450.871
16129	62.13	13337.54	35745.5
13516	62.11	12594.983	33104.988
17179	62.11	13361.921	39633.945
1817	62.07	8570.083	34425.246
6610	62.07	10350.296	37347.84
23603	62.07	14528.586	39477.637
3150	62.05	9218.126	35296.523
19006	62.05	14169.399	37655.883
3968	62.05	9582.592	33577.055
704	62.03	8089.548	37848.148
1508	62.03	8217.572	39113.148
6962	62.02	10722.459	37232.309
9777	61.98	11459.554	35805.5
9730	61.96	11547.331	36491.398
790	61.94	8100.935	35425.266
11963	61.9	12091.077	33541.609
2130	61.9	8721.875	34055.051
14294	61.88	12735.907	39615.145
18610	61.86	13805.162	38321.117
10018	61.84	11572.078	33618.188
12585	61.84	12111.052	38683.598
17498	61.82	13742.449	37063.676
16268	61.8	13171.819	34823.297
15972	61.79	13297.47	37636.27
13013	61.79	12426.248	36517.055
4482	61.77	9835.836	39414.012
23642	61.77	14631.294	39151.176
15828	61.75	13207.187	39305.539
11603	61.75	11916.855	35919.59
13675	61.73	12655.286	34568.262
15924	61.71	13297.271	38281.363
8426	61.71	11157.814	34011.414
2930	61.71	9263.134	33330.703
9894	61.71	11482.332	34909.789
19343	61.67	14091.082	34879.387
3115	61.67	9239.693	34772.941
3344	61.67	9260.521	39365.996
557	61.67	7693.965	39435.43
24982	61.67	14436.022	33821.289
751	61.65	8028.188	36822.961
15733	61.65	13022.864	39376.035
6875	61.61	10701.516	38732.59
13061	61.61	12443.369	35982.766
13092	61.59	12330.407	35637.355
25059	61.57	14495.266	33135.656
11008	61.56	11776.634	37307.723
17203	61.56	13484.439	39927.105
4327	61.54	9525.209	38065.531
9170	61.52	11290.818	35440.852
16478	61.5	13478.737	33140.828
7798	61.48	10912.713	38394.16
6904	61.48	10767.772	38239.742
11740	61.46	11998.15	34823.801
15434	61.46	13083.27	35932.613
5337	61.44	9949.881	35635.766
389	61.42	7957.286	36868.895
4291	61.42	9524.381	37497.859
2631	61.38	9021.559	36070.598
5186	61.38	10059.577	34099.426
17998	61.36	13982.073	33133.512
3729	61.36	9331.148	34242.449
4179	61.35	9513.553	35494.242
4051	61.35	9557.462	34303.008
11751	61.35	12033.141	34891.711
971	61.35	8171.915	33290.223
8971	61.35	11336.095	33584.313
18265	61.33	13887.905	35532.527
3607	61.31	9308.068	35584.258
6703	61.31	10458.465	39010.875
17000	61.29	13479.453	37606.395
2489	61.29	9036.627	39477.492
4333	61.27	9519.805	38300.938
12854	61.27	12415.01	37776.844
9479	61.27	11490.112	39844.438
1164	61.27	8238.746	34277.188
2949	61.25	9079.609	33546.34
4604	61.25	9878.21	37088.359
9566	61.23	11558.095	38605.352
13563	61.21	12672.372	33483.871
15901	61.19	13311.611	38390.129
23290	61.17	14269.863	37210.098
1555	61.17	8361.811	39776.855
3295	61.15	9134.292	38369.441
1144	61.13	8402.733	34105.445
17878	61.13	13661.786	33660.746
6155	61.12	10167.318	33572.539
5696	61.12	10237.952	39084.852
727	61.12	8085.503	37239.41
1056	61.12	8293.337	33386.16
13000	61.1	12311.51	36385.527
453	61.08	7796.628	37740.547
698	61.06	8184.57	38271.301
5948	61.06	10186.927	35125.465
4829	61.04	9815.622	34464.457
11099	61.04	11842.941	38238.441
18330	61.02	13880.518	35872.539
18539	61.02	13940.753	37700.438
1569	61	8620.637	39824.105
8185	60.98	11136.149	36500.961
9150	60.94	11421.582	35237.922
14422	60.92	12861.445	38517.223
15945	60.92	13199.34	37941.211
16499	60.9	13561.711	33335.723
10734	60.89	11763.18	34315.383
2004	60.85	8730.116	33034.586
19289	60.85	14105.974	35308.57
12463	60.83	12229.924	36893.91
14348	60.83	12814.705	39134.363
3461	60.79	9366.337	38662.117
23954	60.79	14544.402	36059.66
17134	60.79	13472.064	39144.094
1687	60.79	8455.9	37015.043
2698	60.77	8848.323	35082.754
7767	60.75	10900.039	37825.809
17764	60.73	13642.432	35070.613
4414	60.73	9592.269	39815.641
2220	60.73	8714.65	35007.965
12336	60.73	12212.773	36247.965
9107	60.71	11397.487	34818.395
23886	60.69	14537.161	36790.309
1185	60.69	8247.777	34509.148
1548	60.67	8314.764	39704.625
13593	60.66	12664.2	33751.535
17770	60.66	13738.74	35087.504
6601	60.64	10540.221	37143.109
23107	60.62	14399.364	35608.402
23870	60.62	14482.37	36985.605
19290	60.6	14110.173	35326.629
12313	60.58	12099.166	36046.676
2736	60.56	9012.084	34302.18
11804	60.56	11950.506	34222.07
661	60.54	8024.818	39025.707
6289	60.54	10397.064	33253.602
13941	60.54	12509.241	36379.695
2684	60.52	9058.607	35118.156
4160	60.52	9633.217	35078.32
214	60.44	7745.116	34307.125
101	60.43	7964.073	33673.543
16729	60.43	13373.794	35439.137
682	60.41	8162.541	38759.465
15838	60.39	13216.973	39140.453
9136	60.39	11296.372	35141.512
257	60.39	7935.161	34829.5
18013	60.37	13798.732	33368.559
13255	60.37	12359.037	34652.168
7566	60.37	10840.937	35379.41
3239	60.35	9171.902	37077.313
4035	60.35	9493.075	34101.066
6909	60.35	10702.805	38043.824
13965	60.35	12666.114	36704.602
1676	60.31	8485.367	37270.934
3491	60.31	9471.115	37904.227
16845	60.31	13376.754	36608.359
9037	60.29	11254.847	34340.832
9389	60.27	11401.888	38899.805
11998	60.27	12267.272	33795.328
8972	60.23	11347.509	33630.344
15025	60.22	12747.248	33513.027
19040	60.2	14066.492	37250.516
15059	60.2	12885.575	33482.121
17150	60.16	13386.235	39282.109
11699	60.16	11856.075	35169.004
531	60.16	7909.646	39080.813
2625	60.16	9018.833	36511.098
5766	60.14	10295.633	37514.609
16310	60.12	13292.834	34575.793
8129	60.1	11082.638	36882.055
3335	60.1	9169.826	39204.965
200	60.08	7771.653	34223.402
6120	60.08	10322.304	33914.281
12651	60.06	12121.087	39722.984
2509	60.06	8854.143	39339.828
3940	60.06	9521.831	33182.023
14020	60.04	12677.273	37185.715
16249	60.02	13317.207	35030.586
9684	60	11514.27	36977.309
61	60	7901.916	33475.242
4271	60	9533.815	36965.359
2034	59.99	8697.281	33258.621
8351	59.97	11204.226	34484.484
753	59.95	8078.097	36545.852
8187	59.95	11072.771	36529.598
19516	59.93	14095.578	33359.246
9628	59.91	11425.221	37658.934
18919	59.89	14191.362	38319.707
4428	59.87	9877.491	39810.359
2517	59.87	8930.365	38960.727
8994	59.87	11270	33874.941
3375	59.85	9162.672	39871.883
15391	59.79	12967.441	35648.207
23570	59.79	14428.226	39638.648
2975	59.79	9082.294	33700.109
10774	59.77	11702.184	34655.035
2212	59.76	8732.639	34891.891
9015	59.76	11328.489	34106.098
3253	59.74	9136.719	37277.809
5518	59.74	9997.152	37659.895
2197	59.74	8826.435	34675.898
3843	59.74	9362.155	33365.977
17009	59.72	13530.752	37675.992
2903	59.72	9057.34	33127.867
1214	59.7	8312.457	35001.469
18548	59.68	13908.859	37772.23
7027	59.68	10614.691	36120.129
18849	59.68	14013.659	39260.18
23423	59.66	14222.719	38531.16
8093	59.66	11023.156	37658.355
19643	59.66	14414.715	33843.875
1618	59.64	8616.429	38789.512
2377	59.62	8762.744	38376.723
15900	59.62	13153.312	38359.738
17833	59.62	13764.09	34367.488
9513	59.6	11571.233	39571.285
10031	59.6	11560.428	33369.914
1424	59.6	8214.083	36318.906
19668	59.58	14402.781	34037.449
11431	59.58	11904.263	37351.629
18899	59.56	14077.473	38681.246
23767	59.56	14458.312	38094.008
17447	59.54	13761.953	37539.594
3749	59.54	9316.009	34117.863
7574	59.54	10981.808	35570.668
6868	59.54	10767.463	38945.832
4540	59.53	9758.588	38231.586
13649	59.53	12546.947	34331.863
19500	59.53	14204.823	33563.926
3220	59.53	9144.673	36678.008
11966	59.45	12221.286	33551.922
8043	59.45	10997.244	38435.023
4613	59.45	9719.093	36941.27
12912	59.41	12442.262	37300.723
343	59.39	7713.037	36222.641
23225	59.39	14324.735	36636.48
12495	59.39	12098.126	37330.27
9438	59.39	11316.08	39500.16
1742	59.37	8479.386	35607.617
16169	59.37	13313.789	35611.441
852	59.37	8011.978	34162.633
18451	59.33	13908.911	36676.434
16343	59.33	13352.808	34248.664
19147	59.33	14040.007	36313.367
16902	59.31	13411.63	37031.441
6850	59.3	10773.101	39107.277
12565	59.3	12108.413	38440.027
9288	59.3	11293.486	37452.121
402	59.28	7923.356	37008.504
16604	59.28	13427.698	34425.227
47	59.26	7857.981	33401.129
23833	59.26	14523.29	37291.43
15055	59.24	12787.187	33433.512
15745	59.24	13070.282	39479.328
10642	59.24	11670.4	33421.73
515	59.2	7654.826	38763.086
438	59.2	7731.101	37558.477
7944	59.2	11000.486	39483.484
10828	59.18	11671.896	35071.223
7202	59.18	10679.912	34373.234
2830	59.18	8973.649	33668.496
7270	59.14	10565.201	33755.723
18970	59.14	14182.627	37939.152
15937	59.14	13227.339	38077.934
4508	59.1	9809.559	38901.07
2711	59.1	9035.358	34710.371
8364	59.09	11000.92	34326.523
11852	59.09	12052.282	33326.188
17058	59.05	13477.8	38120.078
18533	59.05	13992.061	37610.043
599	59.03	7685.911	39884.66
23649	59.03	14500.273	39234.152
14356	59.03	12892.516	39257.465
14343	59.01	12822.687	39397.488
765	59.01	8124.463	36250.551
11285	59.01	11969.464	39588.77
16109	59.01	13222.944	36195.43
4484	58.99	9882.329	39116.531
12890	58.99	12402.661	37350.59
3291	58.97	9168.613	38227.355
3633	58.97	9394.041	35361.711
17261	58.95	13598.567	39588.344
9331	58.93	11277.564	37959.477
4305	58.91	9688.279	37739.668
567	58.89	7921.205	39546.711
12146	58.89	12164.416	34832.738
3213	58.87	9163.563	36500.723
1160	58.86	8256.552	34254.746
18731	58.84	13866.501	39958.773
23487	58.82	14324.934	39228.648
16945	58.82	13427.397	37275.094
7864	58.8	10949.603	39378.371
12529	58.8	12100.888	37956.965
7833	58.8	10934.539	38908.984
465	58.78	7686.132	38010.48
6349	58.76	10499.407	34045.016
23997	58.76	14500.623	35986.855
12497	58.74	12066.819	37432.766
9432	58.74	11323.168	39469.391
19163	58.74	14078.954	36210.254
12720	58.72	12296.308	39331.359
7463	58.7	10980.991	34349.695
1960	58.68	8519.703	33200.473
2597	58.68	9037.781	37047.469
18556	58.68	13995.534	37882.438
3204	58.68	9166.185	36278.727
18083	58.68	13855.944	34038.375
647	58.66	8184.129	39135.773
9140	58.64	11227.941	35167.078
19992	58.64	14263.489	34307.27
16184	58.64	13318.802	35716.527
3835	58.64	9444.256	33630.168
9653	58.63	11592.894	37267.59
15687	58.63	12991.585	38761.188
3563	58.61	9311.465	36278.684
1968	58.61	8561.298	33005.816
9275	58.59	11229.2	37319.445
19148	58.59	14018.403	36323.125
7352	58.57	10836.249	33320.977
11812	58.55	11933.578	34004.172
4280	58.53	9668.879	37132.125
7502	58.51	10882.729	34716.273
7126	58.49	10682.588	35077.156
2806	58.47	8884.896	33817.305
7814	58.45	10804.902	38649.863
11779	58.45	11963.656	34607.883
821	58.45	8140.047	35059.762
4360	58.45	9593.387	38882.305
19348	58.4	14058.31	34904.258
23650	58.38	14571.46	39236.496
14000	58.36	12616.049	37010.277
15622	58.36	12978.45	37867.301
8451	58.36	11099.07	33916.844
780	58.34	8048.622	36048.801
6575	58.34	10557.1	36771.852
8188	58.34	11127.806	36223.305
15694	58.32	12933.113	38857.598
16222	58.32	13156.341	35404.02
7603	58.3	10876.597	35989.734
16451	58.3	13176.471	33095.984
7296	58.28	10627.992	33195.254
1574	58.24	8591.41	39930.258
9952	58.24	11593.874	34205.48
18089	58.24	13830.699	34080.617
13761	58.22	12508.25	34948.855
23929	58.22	14634.446	36503.293
179	58.22	7695.63	34091.352
6287	58.2	10382.399	33248.93
4764	58.2	9799.138	35180.57
8371	58.18	11052.55	34362.559
5500	58.18	9995.614	37387.012
1671	58.18	8514.011	37469.195
8205	58.17	11083.077	36156.195
12359	58.17	12128.627	36473.23
16441	58.17	13245.567	33213.863
13146	58.17	12429.52	35380.703
2709	58.15	8937.729	34639.273
12779	58.13	12494.399	38720.504
16437	58.13	13183.774	33184.207
1780	58.09	8615.392	34679.766
13860	58.09	12569.195	35705.48
7629	58.09	10808.36	36286.691
17406	58.07	13623.216	37831.715
6591	58.07	10413.25	37028.484
13024	58.07	12481.203	36310.777
17153	58.05	13443.084	39350.93
17538	58.03	13687.241	36776.457
15354	58.03	13109.502	35360.965
4639	57.99	9901.729	36479.18
16190	57.99	13147.99	35447.395
18513	57.99	13823.499	37355.125
2823	57.97	8951.638	33951.324
16364	57.96	13315.868	33846.504
17852	57.96	13650.247	34253.875
6798	57.96	10735.06	39592.785
2699	57.96	9025.451	34769.762
4855	57.94	9770.844	34367.113
8415	57.94	11198.716	34270.188
14275	57.94	12736.472	39852.352
1169	57.94	8225.267	34332.309
3307	57.92	9253.838	38635.543
4385	57.92	9700.468	39260.875
9683	57.9	11560.458	36972.512
1192	57.9	8213.429	34562.516
320	57.88	7705.243	35731.746
7087	57.88	10684.695	35333.676
14319	57.88	12728.013	39512.133
14469	57.88	12903.403	37828.629
4713	57.86	9882.27	35763.512
3755	57.84	9366.386	33825.563
19212	57.84	14135.902	35890.5
9957	57.84	11588.582	34251.34
10981	57.8	11813.611	37015.109
5704	57.78	10208.231	38864.438
18888	57.78	14199.316	38905.914
8102	57.76	11194.25	37183.102
6902	57.76	10678.531	38223.359
17285	57.73	13680.174	39215.66
437	57.73	7641.54	37546.762
11039	57.73	11644.276	37579.449
10909	57.73	11756.104	36029.996
10605	57.73	11669.363	33064.551
11651	57.73	11857.062	35414.816
352	57.67	7891.326	36441.395
19166	57.67	14098.058	35906.227
2374	57.65	8749.441	38332.031
8104	57.65	11111.574	37215.551
1278	57.65	8383.285	36206.695
10675	57.65	11742.528	33808.234
1020	57.63	8334.214	33180.703
17508	57.61	13590.753	37161.441
12090	57.61	12228.491	34442.578
15038	57.59	12829.162	33355.059
2391	57.59	8681.684	38745.422
4606	57.59	9803.046	37167.328
7005	57.57	10594.886	36225.566
129	57.57	7784.058	33838.363
23	57.55	7976.788	33190.488
5412	57.53	9960.948	36956.859
14580	57.53	12763.29	36895.402
6326	57.51	10537.87	33778.273
14078	57.5	12603.643	37678.699
23708	57.5	14558.026	38557.938
16016	57.5	13334.06	37114.297
10705	57.5	11650.447	34100.395
777	57.5	8054.248	35915.758
16376	57.48	13158.175	33955.113
11518	57.48	11998.062	36836.273
7250	57.48	10633.269	33898.77
417	57.48	7978.691	37351.402
15779	57.46	13160.196	39819.102
11701	57.46	11878.87	35193.828
13016	57.46	12318.873	36240.945
23683	57.44	14570.385	38938.371
4732	57.44	9850.192	35605.531
15755	57.44	13059.382	39669.699
3035	57.42	9217.013	34209.352
15536	57.42	12998.078	37001.309
3367	57.42	9251.984	39778.797
18173	57.42	13956.852	34827.617
14780	57.4	12902.048	35092.699
6528	57.38	10420.714	36041.91
9246	57.38	11396.884	36879.715
12502	57.38	12097.755	37493.695
[truncated: 3,846 more rows]
