# Supplementary material for: Insights on the Control of Yeast Single-Cell Growth Variability by Members of the Trehalose Phosphate Synthase (TPS) Complex
Source: Front Cell Dev Biol. 2021 Jan 28;9:607628. doi: 10.3389/fcell.2021.607628 (PMC7876269; doi:10.3389/fcell.2021.607628)
Supplement: Supplementary file 2 [file Data_Sheet_1.ZIP › final_code/input_datasets/BY4741_3_Ntd_TSL1_t2.csv]

Id	Area (µm²)	Centre X Position (µm)	Centre Y Position (µm)
6386	197.09	11875.217	34131.957
7186	195.84	12651.432	36614.965
9255	190.6	13890.961	36752.363
3979	189.41	10752.585	33563.313
84	183.03	7669.621	34119.906
4278	182.34	10865.139	39486.133
3121	179.34	10123.108	38882.723
5591	164.27	11432.472	36101.086
5218	161.65	11404.371	39527.355
6886	161.38	12408.581	37235.43
9882	158.85	14347.897	33792.027
7787	153.13	12991.356	34362.313
9626	151.46	14091.581	36219.609
6604	150.1	12262.713	36933.051
6272	147.61	11989.549	36386.477
3954	146.92	10658.512	34206.484
8556	146.25	13445.935	37621.188
4603	144.17	11119.115	35454.371
10261	143.5	14501.896	38822.375
10453	138.46	14606.501	35537.309
5619	136.59	11523.076	35692.078
9632	136.51	14145.482	35950.316
3715	135.05	10719.183	39830.266
4002	134.38	10659.147	33153.531
6568	134.17	12114.745	36076.742
1643	132.41	8944.778	36050.445
5859	128.7	11802.643	36039.504
7851	128.33	12938.382	35718.887
3222	127.7	10251.946	38628.941
8023	126.82	13049.548	39729.074
47	126.06	7679.342	33570.367
2068	124.66	9421.037	38646.453
9486	124.66	14103.757	38620.957
7111	124.33	12699.882	34623.328
8117	123.74	13249.623	37868.141
5843	123.68	11806.032	35828.234
9866	122.95	14397.996	33634.754
9447	122.46	14139.172	39208.848
1473	122.19	8882.191	39890.637
4792	121.75	11298.514	35015.898
4039	121.67	10952.268	34453.578
6542	121.59	12250.284	35575.719
1449	120.6	8700.392	39443.352
5705	120.48	11600.834	34050.867
6586	119.51	12072.002	36401.836
5317	115.98	11494.55	39559.531
1974	115.26	9115.642	38730.988
8171	114.13	13288.291	36929.262
8907	114.09	13579.741	36297.77
6987	113.57	12490.416	34398.766
6359	113.48	12034.641	34949.91
9365	113.07	13901.915	38831.613
9840	112.69	14276.597	33177.695
2166	112.17	9467.671	36398.898
10435	111.87	14527.824	35600.285
3467	111.54	10528.863	34242.508
8822	111.26	13681.798	38123.734
3207	111.14	10202.676	39080.063
1552	110.91	8930.391	37999.777
7732	110.76	13023.569	33564.375
2912	110.41	9970.723	33786.266
8998	110.38	13607.528	34462.563
9140	109.42	13912.217	34266.66
1562	109.4	8860.547	37978.68
5955	109.11	11692.571	37893.859
8616	108.92	13410.546	38951.063
3564	108.27	10415.721	36507.258
2179	108.08	9288.422	35935.492
9912	107.79	14328.806	34348.113
6355	107.25	11855.213	35216.625
9132	107.14	13810.815	34182.816
7014	107.14	12348.55	33179.828
8903	107.02	13732.566	36410.727
7723	106.68	13057.218	33294.941
2602	106.28	9598.908	39900.781
22	106.16	7827.1	33189.629
4642	105.8	11014.554	34919.277
4668	105.78	11031.069	34255.438
8142	105.57	13320.291	37568.527
10370	105.34	14610.422	36751.539
6980	105.07	12312.719	34475.246
5978	104.86	11686.574	38471.277
107	104.75	7979.188	34873.695
4447	104.71	11137.527	37325.074
9115	104.54	13860.489	33834.199
8063	104.13	13250.308	39575.102
6050	104	11666.105	40007.547
2754	103.52	9771.775	36396.594
7950	103.12	13123.597	37937.5
6576	103.12	12211.574	36207.262
5792	102.97	11706.703	34485.199
5811	102.77	11826.962	35031.508
8834	102.41	13705.885	37665.742
4196	102.37	10779.044	37592.949
8296	102.33	13268.039	34251.383
5627	102.3	11510.372	35533.5
9641	102.14	14018.299	35797.621
2340	101.53	9583.77	33370.73
7707	101.45	12848.19	33141.922
5706	101.17	11629.482	34076.598
5918	100.97	11651.291	37171.727
9037	100.97	13697.344	33935.953
5940	100.55	11845.119	37635.957
944	99.98	8255.249	39775.48
7955	99.83	12968.907	38120.289
4544	99.83	11020.623	36664.328
9972	99.42	14380.25	35311.012
5276	99.23	11261.082	39989.996
4634	98.95	11027.163	35023.305
10243	98.91	14556.042	39362.824
8649	98.87	13418.582	39567.332
7541	98.66	12772.607	36367.117
5757	98.58	11708.004	33219.656
6185	98.52	11889.773	37710.605
10131	98.47	14406.832	38914.551
1886	98.43	9273.179	37126.438
4535	98.14	11051.854	36743.734
10410	98.12	14454.616	36345.977
10552	97.76	14603.43	33681.93
9343	97.68	13968.45	38182.668
10268	97.64	14562.905	38636.453
4052	97.39	10891.247	34788.516
2127	96.8	9398.471	37352.484
247	96.78	7660.012	37725.367
7165	96.48	12523.815	35975.836
659	96.48	8048.728	33714.16
1012	96.17	8501.753	38238.18
3958	95.92	10651.536	34248.57
2631	95.92	9908.143	39044.098
8375	95.59	13444.099	33427.355
8274	95.56	13142.377	34652.109
8332	95.52	13159.306	33787.809
9212	95.15	13859.045	35549.906
2214	95	9309.498	35670.695
9136	94.96	13808.51	34244.102
9622	94.54	14006.419	36089.547
1269	94.45	8818.44	35000.133
7658	94.37	12737.852	33885.867
3643	94.37	10460.371	38774.016
7236	94.25	12698.627	37611.523
9536	94.1	14191.909	37716.141
109	93.97	7897.709	34880.324
5436	93.78	11565.135	38313.625
6533	93.57	12104.215	35284.352
10018	93.47	14356.042	36185.004
10587	93.22	14513.768	33039.77
7045	92.99	12554.576	33343.313
9328	92.95	13859.902	38013.715
10266	92.88	14461.437	38904.57
8221	92.76	13149.172	35867.172
7972	92.4	13070.708	38502.238
1931	92.03	9141.458	37846.93
1860	91.94	9067.319	36314.91
10112	91.9	14209.626	38438.086
5165	91.86	11312.465	38986.488
9705	91.73	14054.359	35085.246
593	91.73	8104.962	35093.184
8466	91.52	13383.195	35544.547
6478	91.34	12133.418	33775.359
2828	91.34	9830.701	34875.078
9391	90.88	13816.042	39347.121
8287	90.83	13141.894	34296.148
8353	90.75	13319.236	33005.035
2963	90.73	9987.945	34891.59
9261	90.48	13977.957	36837.758
2349	90.41	9630.8	33542.402
6808	90.35	12310.641	39089.41
10241	90.33	14612.609	39349.227
6636	90.29	12223.363	37593.32
5939	90.04	11708.175	37601.336
2030	89.97	9442.34	39857.762
7834	89.93	12962.322	35342.656
5488	89.76	11595.127	38021.637
9585	89.49	14018.862	36949.516
9350	89.43	13812.373	38339.094
9471	89.12	14163.25	38934.086
2582	88.89	9673.803	39107.566
6961	88.74	12409.752	35496.289
1653	88.41	8939.238	35669.961
3734	88.22	10732.028	39416.227
7087	88.13	12505.755	34094.285
3300	87.8	10287.65	36717.16
3653	87.76	10417.39	39023.84
4785	87.73	11292.16	34653.574
6006	87.63	11714.86	39081.715
4728	87.46	11272.289	33488.414
9144	86.92	13987.941	34312.211
8512	86.65	13350.505	36898.207
8661	86.63	13449.104	39808.266
6679	86.6	12149.857	38490.254
7063	86.52	12579.085	33627.281
4413	86.46	11138.474	37778.691
6984	86.39	12283.458	34594.047
8206	86.39	13167.349	36041.801
4595	85.98	11023.562	35706.363
2771	85.96	9737.169	36336.035
8351	85.85	13330.732	33212.051
4751	85.5	11390.641	33891.223
5422	85.45	11594.989	38482.789
9409	85.43	13974.391	39646.332
7719	85.37	12982.192	33190.348
3587	85.05	10492.266	37261.895
1322	85.03	8720.646	36618.59
6409	85.03	12055.15	33791.207
2040	84.91	9436.169	39722.531
2010	84.83	9097.51	39542.762
4192	84.66	10806.418	37562.148
1407	84.64	8826.584	38424.977
9538	84.55	13995.852	37776.227
2173	84.38	9459.706	36354.988
5380	84.3	11452.768	38844.457
5976	84.11	11676.921	38348.238
7018	84.03	12467.279	33243.871
9158	83.95	13973.015	34560.316
737	83.78	8316.682	34037.445
4176	83.71	10779.185	37233.621
6640	83.61	12251.714	37699.129
6560	83.51	12136.342	35873.559
5870	83.49	11700.583	36324.176
988	83.38	8630.917	38928.234
2377	83.34	9505.66	34568.949
6867	83.13	12490.114	37823.984
7444	83	12905.014	38024.512
1793	82.79	9204.229	33919.453
5163	82.67	11390.232	38929.117
3957	82.61	10699.759	34240.391
951	82.61	8616.38	39855.59
4723	82.61	11325.168	33421.129
6690	82.54	12087.322	38653.379
96	82.29	7935.835	34430.5
1221	82.1	8797.601	33590.82
7162	82.08	12634.698	35871.973
3432	81.94	10508.717	33159.984
5595	81.89	11473.706	36199.395
2935	81.83	10125.499	34595.348
9368	81.81	13887.551	38884.535
10133	81.81	14374.826	38941.555
6655	81.71	12134.357	38075.695
6970	81.43	12313.347	35010.348
10539	81.27	14603.762	33833.637
3103	81.24	9990.089	38434.48
8346	81.08	13175.194	33577.559
3819	81.06	10578.15	37385.473
7140	81.04	12555.518	35368.641
3823	81.01	10765.065	37325.109
2368	80.91	9587.525	34247.152
2046	80.87	9451.971	39570.598
4840	80.72	11362.206	36149.742
4955	80.6	11220.781	37350.855
4696	80.49	11087.125	33584.367
2273	80.45	9418.974	34363.496
9696	80.39	14140.043	34983.367
9157	80.26	13961.952	34549.789
6275	80.26	12010.876	36391.621
7784	80.24	13069.561	34303.551
4145	80.16	10931.536	36477.406
8847	80.07	13727.446	37573.555
8190	79.97	13317.656	36501.121
1942	79.93	9165.02	38112.781
2854	79.9	9803.523	34141.133
7071	79.84	12595.982	33892.207
8853	79.82	13632.721	37393.098
8122	79.74	13307.853	37942.977
6584	79.72	12179.502	36391.449
2906	79.72	10092.173	33554.383
4282	79.53	10841.794	39535.156
9994	79.44	14234.015	35765.766
5643	79.42	11519.429	35130.41
1508	79.4	8956.202	39055.234
8677	79.38	13768.094	39778.82
2297	79.26	9478.441	33820.887
4594	79.21	11180.089	35657.902
3771	79.11	10658.451	38389.441
3985	79.09	10710.794	33475.742
4083	79.07	10782.503	35336.902
9644	78.96	14063.184	35847.148
793	78.9	8290.864	35613.668
9968	78.88	14216.686	35236.664
3311	78.84	10296.546	36426.125
1433	78.59	8768.466	39045.391
6131	78.59	11889.423	38542.727
7606	78.46	12882.014	35116.414
9401	78.33	13984.447	39529.066
7520	78.31	12736.237	36404.328
6925	78.25	12326.287	36059.125
8424	78.19	13532.335	34544.004
9141	78.17	13851.365	34265.246
2017	78.04	9243.934	39741.219
4210	78	10821.316	37921.336
9084	77.83	13799.163	33240.086
2464	77.75	9529.108	36786.023
4035	77.73	10837.233	34336.098
692	77.73	8402.499	33051.84
8450	77.69	13416.104	35165.051
8470	77.64	13443.1	35642.367
178	77.62	7873.711	36298.367
3545	77.58	10437.678	36127.105
2157	77.52	9475.248	36717.68
1157	77.48	8607.272	34602.23
4147	77.46	10973.835	36512.559
9992	77.43	14368.761	35749.125
3766	77.39	10770.597	38566.203
823	77.37	8208.39	36546.879
9835	77.27	14414.008	33093.211
8899	77.25	13766.926	36676.383
10545	77.2	14517.861	33879.176
970	77.18	8419.333	39295.039
1761	77.16	9069.418	33275.898
1718	77.04	9010.535	33856.316
8906	77.02	13635.566	36261.063
3483	76.91	10478.972	34700.574
1477	76.85	8929.051	39598.238
3430	76.83	10449.183	33113.223
6473	76.83	12200.886	33619.629
7653	76.79	12860.597	34056.984
8817	76.7	13727.045	38044.5
10463	76.6	14554.919	35310.551
360	76.6	7972.325	39219.898
8200	76.58	13286.578	36088.684
9325	76.56	13826.598	37846.324
7417	76.54	12913.112	38467.73
10057	76.53	14327.623	36941.176
4690	76.49	11141.008	33520.52
3865	76.45	10613.493	36296.566
2870	76.43	9796.906	33648.578
6278	76.33	11897.74	36442.387
8205	76.24	13235.936	36021.824
3408	76.2	10241.363	33605.16
2326	76.14	9693.52	33009.18
2379	75.95	9610.912	34668.41
7861	75.84	12932.745	35978.371
10122	75.74	14367.621	38788.824
1414	75.74	8840.005	38607.676
3720	75.72	10564.61	39668.293
7047	75.7	12566.106	33406.77
9979	75.64	14333.93	35462.414
1402	75.57	8681.875	38393.402
8082	75.47	13159.593	38853.219
5547	75.43	11497.274	37115.355
3440	75.42	10383.031	33413.367
10443	75.36	14465.091	35438.086
1944	75.34	9160.339	38166.898
10512	75.3	14451.231	34769.121
5998	75.26	11662.559	38928.172
7944	75.2	13076.444	37749.563
10444	75.2	14482.939	35450.961
10148	75.19	14373.771	39285.797
100	75.15	7882.366	34482.258
5894	75.07	11687.453	36781.977
2808	74.94	9744.259	35536.02
198	74.9	7851.727	36864.238
5539	74.9	11554.27	37181.91
928	74.8	8394.014	39305.328
4834	74.78	11248.179	35965.777
5646	74.76	11613.61	35150.285
6499	74.74	12240.3	34352.105
4021	74.74	10905.22	33762.152
1250	74.67	8726.792	34211.371
974	74.63	8516.025	39149.215
5587	74.61	11633.619	36338.742
9052	74.52	13608.659	33453.699
6477	74.46	12194.493	33769.34
736	74.46	8319.329	33983.805
5704	74.4	11471.99	34040.105
9762	74.36	14188.44	34213.777
6411	74.3	12028.219	33589.68
8101	74.27	13196.178	38465.445
6992	74.13	12482.497	34152.598
4652	74.07	11028.785	34600.617
1028	74.06	8459.653	37511.414
3960	73.86	10739.055	33985.004
5824	73.86	11663.316	35331.246
940	73.71	8361.892	39658.445
4126	73.65	10936.026	36117.297
2053	73.63	9473.919	39376.668
1782	73.62	9132.793	33509.926
2018	73.6	9150.779	39787.578
42	73.56	7767.231	33433.547
6914	73.54	12338.133	36422.145
8194	73.54	13213.74	36239.836
6982	73.5	12388.138	34490.348
6141	73.5	11974.592	38438.398
9036	73.33	13634.049	33927.363
3624	73.31	10544.485	38039.793
6229	73.29	12008.271	37064.84
8435	73.25	13390.622	34946.695
9222	73.25	13951.733	35924.754
7355	73.21	12894.465	39765.742
4371	73.06	11197.994	38826.332
2646	73	9779.504	38563.52
6016	72.95	11705.425	39261.98
6793	72.91	12407.292	39393.223
7678	72.89	12725.109	33798.57
434	72.85	8017.449	38474.875
6845	72.83	12344.969	38091.922
3712	72.83	10577.039	39767.625
7726	72.83	13102.606	33401.449
263	72.81	7907.812	38128.98
3200	72.75	10138.475	39269.848
8009	72.72	12977.824	39408.535
5796	72.66	11651.151	34699.527
3842	72.64	10671.398	36796.047
8448	72.58	13510.968	35137.266
4600	72.49	11155.696	35415.301
9919	72.49	14271.978	34441.105
7022	72.45	12374.341	33274.656
4608	72.39	11103.644	35478.621
9395	72.37	13839.217	39407.191
9443	72.18	14141.526	39372.465
9197	72.12	13973.342	35317.055
2834	72.12	9798.565	34743.168
1304	72.1	8661.234	36066.992
6158	72.05	12019.12	38002.5
10471	72.05	14598.161	35408.586
5679	72.03	11623.15	34586.016
2043	71.97	9399.696	39488.27
3896	71.95	10707.894	35450.324
8385	71.91	13457.06	33581.707
7180	71.89	12646.177	36468.813
4028	71.89	10959.031	34091.648
2146	71.78	9400.652	37087.078
10543	71.74	14559.659	33851.43
10582	71.7	14549.597	33292.895
8406	71.68	13521.731	34137.281
4812	71.64	11366.179	35364.137
8297	71.64	13346.752	33968.578
9014	71.61	13751.191	34391.195
2182	71.57	9485.833	36015.145
9683	71.41	14101.071	35148.832
3383	71.26	10323.94	34540.203
618	71.15	8135.315	34479.859
8040	71.15	13263.942	39796.363
8797	71.13	13737.063	38159.566
5793	71.09	11733.476	34508.844
3083	71.05	9961.556	37905.23
5848	71.05	11742.172	35840.836
3903	70.99	10773.162	35317.621
435	70.95	8072.884	38517.273
364	70.92	7892.393	39454.785
4010	70.9	10835.258	33263.316
1062	70.88	8560.681	36937.5
9068	70.88	13621.009	33059.969
8868	70.86	13745.235	37116.402
8987	70.72	13709.1	34895.535
3801	70.72	10643.09	37522.57
5657	70.71	11429.241	34808.309
8095	70.69	13256.271	38611.16
8137	70.59	13179.748	37797.078
6998	70.55	12432.623	34261.254
620	70.51	8030.454	34530.766
7563	70.49	12920.885	35875.629
316	70.49	7771.965	38492.438
4761	70.48	11386.204	34132.836
6357	70.38	11923.519	35245.953
1180	70.38	8430.796	33659.73
7089	70.34	12512.777	34115.316
2872	70.34	9914.367	33721.258
6482	70.3	12195.676	33894.398
4015	70.28	10850.423	33526.984
10354	70.28	14469.4	37242.668
9952	70.25	14330.678	34989.52
4131	70.13	10899.343	36176.602
1397	70.11	8821.595	38265.48
5364	70.07	11578.484	39030.535
7009	70.05	12419.685	33623.574
7543	69.98	12883.893	36096.516
1002	69.98	8545.246	38574.078
7095	69.84	12638.385	34271.855
1870	69.81	9088.63	36686.664
10194	69.77	14586.459	39873.832
10197	69.75	14626.988	39953.957
4742	69.65	11307.804	33766.867
1823	69.63	9264.06	35085.055
10508	69.63	14467.035	34688.004
3620	69.63	10412.595	37881.535
1104	69.56	8620.603	35542.969
5717	69.5	11532.797	33799.984
2899	69.48	10070.917	33203.57
2610	69.36	9826.393	39790.137
150	69.36	7731.855	35738.32
3445	69.31	10423.875	33598.656
2652	69.29	9706.305	38350.309
3924	69.23	10742.076	35067.699
8051	69.12	13336.343	39702.512
6421	69.08	11873.352	33248.18
746	69.04	8360.422	34144.965
5987	69.02	11690.805	38726.246
7954	68.98	13058.632	38100.109
10270	68.96	14473.727	38694.781
6510	68.89	12134.473	34755.148
9955	68.87	14302.628	35034.195
5484	68.83	11606.053	38294.539
5680	68.81	11588.081	34607.73
1716	68.79	8852.079	34120.117
1078	68.79	8599.86	36163.188
8229	68.79	13283.268	35701.68
3693	68.71	10515.622	39600.449
1390	68.68	8724.248	38045.133
6526	68.68	12159.064	35107.102
2544	68.66	9595.446	38437.309
7182	68.64	12606.034	36542.051
7084	68.58	12629.534	34056.637
10147	68.52	14217.668	39242.781
8286	68.48	13332.718	34599.996
9985	68.47	14245.688	35643.379
3148	68.45	9950.948	39647.09
2392	68.43	9665.063	35103.535
149	68.43	7922.539	35644.184
7237	68.43	12586.243	37643.992
8595	68.43	13498.885	38337.207
7260	68.39	12553.583	38262.215
3511	68.33	10461.226	35235.316
4163	68.27	10911.435	36851.102
1358	68.24	8783.124	37164.953
6535	68.24	12236.257	35396.984
56	68.2	7947.96	33798.543
3418	68.08	10239.976	33253.656
6906	68.08	12447.212	36540.059
9868	68.06	14311.133	33636.258
6464	68.04	12238.069	33286.031
9849	67.99	14328.823	33344.594
849	67.93	8360.229	37176.832
10576	67.8	14549.757	33179.109
10180	67.8	14369.288	39882.469
1734	67.78	8858.318	33414.117
500	67.76	8188.164	37762.539
5373	67.72	11476.437	39106.391
9393	67.72	13898.089	39370.277
9216	67.66	13990.656	35660.715
6552	67.64	12207.224	35762.352
6783	67.58	12350.81	39560.711
1863	67.55	9266.279	36430.332
4304	67.49	10866.093	39846.406
6479	67.49	12222.462	33841.195
3198	67.43	10241.199	39230.516
10128	67.39	14218.002	38840.48
8551	67.35	13510.549	37545.543
2684	67.34	9760.946	37862.613
10066	67.32	14228.221	37097.844
151	67.28	7704.855	35757.051
9720	67.24	14141.057	34864.285
8880	67.24	13580.039	36986.703
7815	67.22	13044.537	34967.141
6193	67.12	12021.805	37554.457
8302	67.11	13214.552	34036.93
7686	67.05	12726.629	33594.293
6544	67.03	12259.804	35593.313
7099	67.01	12541.261	34347.52
1547	67.01	9046.278	38255.293
1597	66.93	8985.398	37022.152
1747	66.86	9059.547	33045.547
10406	66.86	14502.937	36535.273
3623	66.84	10400.559	38002.629
7254	66.82	12674.627	38107.66
8369	66.8	13470.404	33292.875
8908	66.78	13574.393	36314.293
9827	66.76	14054.553	33158.074
9126	66.76	13781.361	34101.375
3078	66.68	10102.347	37769.566
586	66.68	8065.337	35555.703
7744	66.67	13061.125	33825.73
6052	66.63	12062.557	39819.039
6638	66.63	12075.089	37622.043
5515	66.59	11556.411	37692.629
10486	66.59	14477.126	34954.656
6801	66.55	12490.142	39181.055
7521	66.42	12804.345	36418.277
5337	66.34	11630.627	39412.672
7171	66.32	12577.698	36236.98
4356	66.26	11170.905	39236.828
5644	66.23	11468.645	35138.746
8218	66.23	13253.297	35829.34
8203	66.21	13160.22	35965.703
7877	66.15	13107.251	36396.852
6392	66.11	11863.271	34202.852
1437	66.09	8680.788	39156.266
1756	66.05	9234.083	33226.559
6186	66	11891.276	37725.914
7274	66	12685.742	38680.551
4861	65.96	11391.672	36343.16
2921	65.94	9945.014	34022.383
2624	65.92	9800.547	39338.5
3565	65.9	10426.502	36515.836
2563	65.9	9693.33	38915.234
2620	65.88	9866.959	39543.617
7422	65.84	12904.275	38536.609
1060	65.82	8548.553	37177.039
1737	65.82	9051.284	33459.813
7725	65.82	12948.193	33397.805
2556	65.8	9530.642	38798.449
1422	65.78	8804.048	38881.625
2677	65.71	9740.243	38057.32
3568	65.71	10509.9	36725.043
9066	65.69	13579.613	33314.043
6033	65.69	11807.578	39534.953
9757	65.67	14091.786	34135.195
7891	65.65	13079.39	36811.102
8574	65.63	13358.961	37805.848
8113	65.61	13146.706	38019.824
8358	65.61	13525.183	33037.051
9263	65.57	13855.675	36856.371
1995	65.57	9070.461	39136.816
7264	65.55	12563.243	38377.469
1237	65.5	8633.533	33939.434
1201	65.5	8600.506	33194.5
3560	65.5	10538.627	36314.008
2845	65.46	9741.94	34331.91
6532	65.46	12073.487	35252.281
9023	65.46	13575.594	34024.469
2831	65.38	9885.292	34625.93
4679	65.38	11028.474	33945.125
1735	65.36	9044.637	33434.258
9060	65.36	13590.658	33199.652
6842	65.36	12396.408	38019.156
2162	65.36	9327.423	36573.488
7145	65.31	12599.331	35407.773
8603	65.29	13530.024	38628.672
4902	65.25	11309.327	37183.34
3830	65.23	10670.484	37128.852
3888	65.23	10677.295	35666.426
7144	65.23	12589.312	35397.93
7163	65.21	12604.426	35877.926
9930	65.21	14372.674	34705.766
6884	65.19	12447.108	37193.801
8870	65.15	13714.64	37151.766
10010	65.13	14395.434	36079.152
7878	65.11	12927.478	36397.719
8892	65.02	13624.699	36803.59
2972	64.94	10028.004	35144.41
1556	64.92	8933.692	37830.813
7137	64.9	12682.167	35238.363
3631	64.9	10505.676	38220.977
9211	64.87	13967.526	35518.906
190	64.85	7918.854	36701.383
9636	64.85	14088.966	36039.598
9196	64.85	13836.027	35311.195
3080	64.81	9931.858	37799.086
7498	64.79	12809.191	36897.949
9276	64.77	13968.472	37280.105
7179	64.77	12631.85	36448.695
5786	64.77	11691.402	34401.219
1019	64.73	8546.721	37865.695
6338	64.73	12061.358	35606.77
7597	64.73	12785.753	35393.375
9676	64.71	14193.255	35400.055
2469	64.56	9657.197	36947.953
4305	64.56	10859.721	39874.691
3366	64.54	10239.789	35121.688
3769	64.46	10695.241	38349.504
5977	64.44	11737.447	38362.441
10352	64.41	14438.496	37192.77
4031	64.41	10873.697	34240.461
2900	64.39	9920.644	33260.258
7454	64.37	12890.385	37965.41
8684	64.35	13604.079	39973.043
3271	64.33	10156.857	37361.992
9702	64.33	14016.12	35037.109
4688	64.33	11112.117	33499.109
8962	64.31	13579.074	35290.691
7290	64.27	12692.203	38973.035
549	64.21	8088.938	36631.848
10478	64.2	14443.097	35229.684
8988	64.2	13676.306	34899.852
7289	64.18	12539.202	38966.461
9635	64.16	14115.236	36014.93
673	64.12	8064.095	33180.82
7568	64.12	12797.906	35642.109
6471	63.99	12259.718	33507.48
7371	63.95	12734.442	39719.332
9800	63.93	14046.853	33592.555
4490	63.89	11078.511	37126.137
3453	63.89	10448.259	33959.566
3370	63.87	10273.996	35070.164
8965	63.79	13664.435	35355.715
8288	63.77	13163.849	34302.914
97	63.76	7668.34	34430.695
9260	63.66	13923.762	36810.695
6928	63.6	12435.038	36127.168
4647	63.58	11054.896	34678.594
9623	63.51	14089.867	36172.176
7562	63.49	12921.883	35856.477
9388	63.47	13816.482	39245.699
1040	63.43	8615.4	37468.449
576	63.41	8032.887	35768.613
5141	63.41	11220.197	38303.246
9528	63.39	14080.476	37853.242
1896	63.39	9132.108	37376.066
2729	63.37	9860.025	36987.938
7786	63.35	12947.426	34357.77
8313	63.31	13170.548	33888.855
1740	63.3	9051.747	33181.871
7325	63.28	12667.753	39623.805
8648	63.26	13511.552	39546.863
464	63.26	8078.48	38269.371
1139	63.24	8520.575	35014.68
5737	63.24	11466.284	33142.836
1515	63.24	8913.695	38848.262
2260	63.22	9337.74	34925.414
2896	63.22	10100.552	33169.078
7560	63.18	12735.354	35840.559
7740	63.14	12990.627	33750.703
6871	63.12	12454.751	37625.957
8143	63.09	13325.453	37600.398
1824	63.07	9069.558	35114.566
8362	63.05	13426.75	33182.645
5114	63.03	11323.932	38115.293
1561	63.01	8870.893	37950.688
9859	62.99	14419.53	33571.305
4658	62.99	11008.807	34363.656
3645	62.97	10460.778	38820.047
8465	62.91	13444.414	35512.395
7078	62.91	12580.615	33920.793
4517	62.89	11084.024	36930.949
3523	62.87	10361.187	35439.93
4332	62.87	11205.334	39299.008
6181	62.82	11968.795	37683.172
7124	62.76	12521.218	35018.762
1114	62.76	8511.761	35093.625
5872	62.76	11658.305	36340.5
7427	62.7	12889.007	38607.695
10102	62.61	14225.042	38177.293
3276	62.59	10184.24	37438.063
9808	62.53	14009.841	33401.227
6697	62.51	12148.153	38756.508
4730	62.51	11224.565	33589.219
5783	62.49	11662.015	34237.195
1479	62.49	8875.831	39619.051
3944	62.49	10585.188	34593.875
1487	62.42	8851.126	39483.922
6807	62.4	12294.734	39020.621
7402	62.34	12874.944	39065.367
8946	62.3	13620.367	35625.777
3642	62.3	10437.359	38770.332
1091	62.28	8505.727	35757.438
4763	62.24	11260.952	34215.813
6852	62.22	12433.05	37908.68
630	62.19	8139.48	34446.039
9298	62.17	13799.568	37617.605
9673	62.17	14028.056	35384.801
6403	62.13	11923.419	33901.207
9854	62.09	14293.273	33456.125
438	62.09	8136.369	38602.02
7801	62.09	13013.325	34651.379
3226	62.07	10335.901	38403.352
667	62.07	8090.935	33462.805
8284	62.05	13315.627	34556.301
9005	62.05	13569.852	34591.113
6474	62.05	12096.219	33673.105
9172	62.03	13921.833	34911.258
4316	62.03	10959.479	40010.324
5674	62.01	11435.994	34470.301
10522	61.9	14447.592	34388.695
3451	61.9	10389.279	33863.234
10142	61.88	14421.188	39119.258
677	61.8	8190.998	33229.328
1427	61.8	8787.927	38903.625
3184	61.8	10139.997	39295.406
3722	61.74	10572.819	39682.59
3074	61.69	10058.099	37671.504
2809	61.69	9735.035	35320.484
3000	61.67	9981.916	35871.23
2979	61.61	10071.068	35423.934
6387	61.61	11963.465	34144.211
2875	61.61	9910.311	33603.426
9927	61.52	14324.002	34640.82
8775	61.52	13610.05	38899.723
9230	61.5	13982.518	36123.258
4092	61.5	10833.461	35587.684
3231	61.5	10304.646	38431.508
8225	61.46	13321.38	35592.871
2325	61.46	9500.051	33006.957
2427	61.46	9692.364	35931.879
1483	61.44	8856.895	39681.781
1025	61.4	8577.697	37756.039
1651	61.32	8861.946	35591.141
8849	61.3	13647.038	37596.941
6755	61.3	12271.54	39558.813
3100	61.3	9929.163	38311.754
1020	61.3	8544.911	37923.074
1791	61.25	9210.091	33879.332
9672	61.25	14177.836	35381.633
4806	61.23	11406.459	35325.203
6955	61.21	12379.592	35713.027
4234	61.21	10780.701	38628.219
176	61.21	7801.718	36264.797
6364	61.17	12054.884	34650.246
7860	61.17	13136.195	35922.625
10043	61.15	14403.308	36733.551
2096	61.13	9419.571	38619.367
8657	61.11	13520.147	39739.23
207	61.11	7897.847	37022.379
7032	61.11	12551.651	33041.602
6599	61.07	12072.613	36894.074
7040	61.07	12571.685	33227.117
2448	61.02	9645.766	36350.145
2925	60.98	10055.019	34262.199
4229	60.96	10917.748	38392.227
2575	60.94	9563.976	39082.156
10183	60.94	14335.884	39906.891
8347	60.9	13297.437	33346.52
4664	60.86	11188.435	34150.109
8458	60.86	13431.517	35380.727
3378	60.85	10252.759	34724.344
6354	60.85	11877.278	35189.254
9575	60.83	14079.956	37162.352
9399	60.83	13954.441	39496.465
10301	60.77	14607.413	38246.484
6898	60.77	12491.177	36940.668
1016	60.73	8563.8	38084.305
7176	60.71	12607.213	36341.5
2472	60.71	9572.538	37045.91
3123	60.69	10066.041	38955.613
4223	60.69	10813.196	38169.715
3677	60.65	10553.659	39435.23
10353	60.65	14451.596	37227.871
8310	60.65	13307.279	33869.41
10300	60.6	14455.887	38206.094
3730	60.56	10600.169	39278.961
7232	60.54	12531.024	37502.648
8536	60.48	13498.321	37280.805
5335	60.48	11556.994	39400.469
8013	60.46	13111.168	39618.707
9026	60.46	13731.373	34059.066
10222	60.44	14506.663	39497.734
1510	60.42	9027.423	39069.461
2725	60.4	9908.091	36914.141
10516	60.39	14467.409	34564.91
10025	60.37	14219.833	36412.824
8410	60.37	13441.964	34194.551
8593	60.37	13542.586	38283.129
7336	60.37	12616.414	39808.211
3232	60.35	10221.328	38458.641
4320	60.29	11091.406	39978.16
9467	60.29	14198.013	38833.734
398	60.27	8073.33	39548.328
7951	60.25	13039.325	37949.828
2429	60.25	9670.035	35958.094
5788	60.25	11667.068	34430.379
1943	60.25	9259.584	38145.469
3221	60.21	10274.608	38615.773
10208	60.19	14604.278	39705.242
3457	60.18	10515.401	34049.762
335	60.14	7972.128	38789.008
10267	60.12	14459.002	38627.715
5410	60.08	11606.616	38735.84
6036	60.06	11718.93	39624.91
9125	60.06	13931.111	34088.938
351	60.06	7725.409	39032.898
7437	60.04	12918.494	38174.492
9100	60.04	13783.866	33492.152
8861	60.04	13567.372	37243.543
10294	60.02	14636.214	38414.988
8434	60.02	13433.747	34843.645
2394	60.02	9671.88	35171.258
3172	59.96	10216.004	39611.703
3037	59.95	10043.992	36835.832
1609	59.95	9000.254	36769.59
1670	59.93	8893.501	35276.645
4019	59.93	10967.847	33629.949
8260	59.93	13284.434	34770.992
9077	59.91	13929.931	33089.387
2308	59.91	9330.855	33574.965
10055	59.81	14354.767	36914.32
4835	59.81	11219.997	35967.254
4775	59.81	11333.391	34488.945
735	59.79	8360.92	33951.617
7305	59.77	12599.845	39241.813
9781	59.75	14154.306	33869.789
485	59.75	8031.797	37830.602
3439	59.68	10451.326	33372.566
1380	59.68	8829.402	37760.02
2590	59.68	9516.368	39397.484
3062	59.66	10102.966	37382.965
9264	59.64	13899.732	36859.703
5709	59.62	11587.994	33880.5
3415	59.62	10207.635	33422.316
4759	59.6	11275.98	34092.797
9548	59.6	14119.01	37396.805
5963	59.58	11654.949	37984.074
6413	59.56	11888.898	33642.629
1615	59.56	9027.131	36627.48
5289	59.56	11519.57	40006.453
1439	59.54	8768.561	39181.34
6583	59.54	12213.389	36388.137
7044	59.52	12647.406	33338.566
1998	59.52	9152.085	39189.48
2910	59.5	9976.496	33731.621
2027	59.49	9185.801	39993.68
2848	59.43	9754.767	34350.387
9614	59.37	14028.5	36505.484
7415	59.33	12921.052	38707.055
4027	59.33	10859.343	33802.398
8359	59.31	13443.486	33114.402
7688	59.31	12730.932	33346.789
9574	59.29	14038.408	37136.117
9601	59.29	14206.795	36386.281
6347	59.29	11896.979	35556.121
938	59.28	8253.486	39598.477
8207	59.28	13206.476	36045.371
9151	59.26	13836.302	34506.922
10046	59.26	14336.646	36785.676
883	59.24	8329.02	38067.785
4864	59.24	11319.725	36466.965
10056	59.22	14319.509	36930.738
9250	59.22	13817.705	36576.258
8192	59.22	13185.594	36218.438
10367	59.18	14506.076	36729.828
956	59.16	8488.055	39596.813
3636	59.16	10512.292	38311.867
10544	59.16	14433.301	33875.496
2311	59.14	9465.507	33612.309
752	59.14	8331.066	34321.867
7197	59.08	12541.169	36971.055
1600	59.06	8868.336	37151.09
1245	59.06	8718.973	34091.43
3305	59.05	10188.872	36813.625
8480	59.03	13385.785	36045.012
10431	59.03	14428.777	36022.344
343	59.01	7865.343	38957.035
5408	58.97	11437.467	38707.547
39	58.95	7686.063	33407.172
6725	58.95	12090.145	38966.043
4837	58.95	11404.324	36015.234
8842	58.93	13742.271	37516.055
8690	58.93	13680.789	39657.746
4249	58.91	10800.995	39065.098
8258	58.91	13203.218	35082.938
3927	58.89	10654.107	34930.008
5035	58.89	11317.178	37653.051
1729	58.87	9033.668	33613.832
7173	58.87	12530.479	36278.563
6610	58.85	12147.606	37108.672
8522	58.83	13352.996	37087.277
4220	58.82	10882.308	38128.48
2552	58.8	9562.777	38646.02
9247	58.8	13936.506	36477.574
5170	58.8	11304.708	39091.207
2099	58.7	9340.572	38178.141
1804	58.68	9092.53	34203.996
6976	58.66	12399.822	34653.566
1523	58.64	8906.859	38632.84
6960	58.62	12280.441	35487.82
1150	58.61	8632.29	34638
8960	58.61	13713.547	35537.133
9080	58.57	13856.654	33109.387
23	58.55	7723.033	33195.148
3959	58.53	10731.542	33973.5
185	58.51	7860.586	36503.254
4351	58.49	11149.117	39207.086
7598	58.47	12746.37	35409.547
9249	58.47	13973.78	36491.504
9292	58.47	13944.868	37536.41
9025	58.45	13757.755	34039.391
5538	58.45	11607.766	37180.836
2916	58.43	10064.606	33818.121
8513	58.41	13388.456	36923.047
2586	58.41	9554.433	39338.305
7027	58.41	12454.479	33145.141
7859	58.28	12985.653	35880.055
9618	58.28	14140.676	36290.68
1000	58.26	8451.32	38501.875
5583	58.26	11592.817	36280.914
8970	58.2	13674.687	35115.16
7477	58.15	12831.834	37407.137
7819	58.15	13132.247	35051.324
3118	58.13	10008.202	38775.113
7548	58.07	12818.303	35934.676
3776	58.01	10624.468	38278.023
8918	58.01	13630.508	35947.305
2393	57.99	9572.502	35152.516
661	57.99	8104.264	33791.16
4574	57.95	11121.539	36180.219
4225	57.95	10950.206	38187.664
7962	57.95	12947.983	38367.742
9934	57.93	14318.425	34747.629
7024	57.92	12348.892	33321.172
3953	57.92	10605.379	34186.48
9552	57.92	14157.994	37497.316
9842	57.92	14339.352	33260.781
4267	57.9	10968.243	39427.219
1727	57.88	8919.701	33540.715
7604	57.88	12767.084	35100.566
7450	57.88	12716.946	37867.574
6024	57.86	11805.927	39415.941
2905	57.86	10063.081	33496.719
6308	57.78	12007.844	36007.281
6743	57.76	12164.507	39359.891
8446	57.76	13450.922	35113.141
1353	57.76	8644.77	37032.957
9759	57.74	14030.4	34170.281
3822	57.74	10566.791	37476.457
9190	57.72	13793.67	35181.879
5660	57.71	11569.547	34838.977
5781	57.71	11657.876	34160.621
2504	57.67	9512.943	37929.813
7989	57.67	13070.353	39070.32
4169	57.67	10790.637	37091.613
6469	57.67	12158	33430.484
3016	57.65	9956.399	36500.621
9531	57.61	14028.085	37925.426
2154	57.61	9411.147	36978.258
2878	57.61	9753.153	33355.629
7142	57.59	12596.069	35389.52
4543	57.55	10991.152	36644.184
7692	57.55	12801.252	33165.008
5690	57.55	11500.548	34346.695
5895	57.53	11665.931	36789.227
2888	57.53	10071.414	33039.723
6350	57.51	11875.266	35355.594
10313	57.49	14626.174	38138.383
1631	57.48	8957.152	36257.461
2124	57.48	9456.605	37540.48
3075	57.46	10009.772	37696.496
10416	57.44	14486.513	36111.199
563	57.42	8001.83	36343.762
8403	57.42	13354.118	34065.66
3878	57.42	10641.426	35940.375
8072	57.4	13344.944	39118.348
3581	57.4	10384.899	37044.113
6012	57.4	11725.979	39227.863
10017	57.38	14305.628	36167.395
10483	57.38	14440.117	34940.188
34	57.36	7757.947	33296.523
8295	57.32	13310.108	34219.105
6069	57.26	11866.394	39552.215
9011	57.23	13571.918	34356.68
2989	57.23	10105.606	35659.023
4719	57.23	11396.25	33317.387
10012	57.21	14301.262	36088.652
10247	57.19	14520.759	39161.691
8419	57.19	13515.752	34392.281
9829	57.17	14269.961	33007.488
371	57.17	7811.664	39620.023
7905	57.13	13098.474	37091.301
3676	57.13	10444.425	39428.5
4310	57.11	10917.924	39917.793
10564	57.09	14560.133	33358.301
4875	57.07	11279.517	36664.98
3783	57.05	10712.244	37871.766
3637	57.05	10555.581	38369.434
2516	57.04	9567.312	38166.789
7036	57.02	12696.799	33110.406
2851	57.02	9800.693	34425.273
8796	57.02	13619.282	38151.441
3322	57	10260.266	36198.016
4533	57	11171.356	36725.949
1867	57	9098.327	36578.637
1055	56.98	8595.245	37327.73
5723	56.98	11604.95	33183.117
10036	56.96	14227.42	36662.934
9962	56.96	14421.775	35115.508
772	56.94	8217.627	34851.34
3978	56.92	10699.149	33503.02
3668	56.88	10518.083	39235.535
3186	56.86	10331.837	39310.484
7030	56.84	12630.866	33022.156
3525	56.81	10432.06	35554.074
2522	56.79	9529.647	38239.887
3811	56.77	10619.926	37347.293
8178	56.75	13148.518	36553.82
802	56.75	8241.27	35941.797
3970	56.75	10743.148	33650.805
5117	56.75	11304.648	38130.879
1192	56.75	8586.293	33423.883
8304	56.73	13177.143	34080.844
510	56.73	8035.828	37184.891
3805	56.73	10702.411	37624.301
3691	56.71	10515.553	39539.496
7611	56.71	12725.914	35171.895
10303	56.71	14636.52	38302.594
3452	56.67	10401.716	33949.496
1806	56.67	9171.854	34245.926
6485	56.63	12083.938	33945.035
9123	56.63	13843.34	34039.625
106	56.59	7957.203	34852.055
943	56.59	8383.588	39767.969
6292	56.59	12025.445	36091.805
1001	56.59	8431.021	38534.406
4756	56.58	11405.804	34055.223
8902	56.58	13714.825	36402.891
9474	56.56	14014.686	38739.746
3206	56.54	10287.336	39067.715
1326	56.54	8636.076	36676.203
6370	56.46	11976.031	34603.039
2272	56.46	9284.624	34346.117
8959	56.46	13688.429	35526.648
4075	56.46	10826.107	35087.703
10044	56.44	14234.895	36750.797
1478	56.42	9032.655	39608.801
3835	56.4	10661.151	36941.395
7091	56.38	12588.532	34188.293
5672	56.33	11468.673	34660.102
10003	56.33	14295.458	35860.949
10045	56.31	14364.621	36749.984
1360	56.29	8642.762	37232.008
8175	56.27	13201.502	36757.902
6249	56.23	11882.925	36804.395
290	56.19	7939.181	38232.711
3217	56.19	10273.928	38492.648
3071	56.17	10088.824	37624.273
8349	56.17	13233.067	33450.609
642	56.17	8050.202	34042.078
7033	56.15	12674.314	33089.359
3899	56.15	10680.957	35525.762
8011	56.15	13003.56	39479.039
9750	56.15	14152.228	34313.344
4715	56.15	11340.527	33193.68
7195	56.12	12633.916	36821.352
895	56.12	8368.757	38138.621
8316	56.08	13316.596	33960.965
195	56.06	7778.397	36824.559
9046	56.04	13712.634	33555.48
4552	56.04	11059.812	36522.176
9814	56.04	14156.593	33469.746
10503	56.04	14442.505	34914.117
2929	56.02	10093.981	34396.172
1481	56.02	8922.13	39644.949
7615	56	12856.38	35216.781
6561	55.98	12215.301	35920.113
6935	55.96	12334.516	35928.008
7370	55.96	12816.569	39700.672
2494	55.94	9525.83	37810.949
8	55.94	7905.236	33065.66
2568	55.94	9655.866	39065.875
7401	55.92	12753.774	39048.84
3238	55.92	10148.565	38212.512
10090	55.91	14408.593	37777.828
2313	55.87	9401.381	33436.262
170	55.87	7806.377	36188.289
5920	55.85	11780.438	37213.395
7238	55.83	12560.878	37646.723
8330	55.81	13181.095	33741.609
3578	55.81	10418.501	36971.992
4743	55.75	11228.005	33805.961
10172	55.75	14386.402	39702.207
7981	55.75	13114.033	38800.098
1569	55.73	8860.73	37725.621
9796	55.71	14029.117	33513.074
1484	55.71	9052.174	39433.926
10144	55.68	14319.376	39139.367
1853	55.66	9257.224	35918.949
9254	55.66	13797.821	36727.266
7867	55.62	12946.515	36071.016
4556	55.6	11033.855	36252.285
3205	55.6	10264.545	39039.633
318	55.6	7756.675	38544.676
6349	55.56	12033.765	35314.398
2968	55.56	10051.334	34974.945
9390	55.54	13970.201	39263.227
2894	55.54	9968.689	33138.508
4004	55.52	10825.52	33092.473
3072	55.47	10060.456	37638.211
4349	55.45	11108.325	39180.578
8439	55.45	13390.478	35044.953
4844	55.45	11390.513	36170.262
6964	55.45	12342.281	35387.559
5905	55.45	11650.615	36867.535
762	55.45	8417.312	34508.934
4877	55.43	11273.852	36780.277
10273	55.41	14441.749	38719.086
8309	55.39	13172.379	33831.906
8404	55.35	13476.438	34068.457
602	55.35	8105.156	35025.391
1082	55.31	8421.84	35940.402
9188	55.27	13918.705	35143.719
6913	55.25	12487.253	36389.016
8550	55.24	13550.523	37512.508
9352	55.24	13845.269	38380.504
10383	55.24	14597.152	36605.484
1938	55.22	9232.494	38045.383
7914	55.22	12926.511	37301.875
877	55.22	8334.436	37768.078
2840	55.2	9752.993	34538.809
6130	55.2	11944.044	38509.32
7915	55.2	13038.804	37311.152
10485	55.18	14573.905	34953.551
3806	55.12	10772.031	37628.488
4740	55.1	11299.745	33686.328
5652	55.06	11460.451	34982.172
3986	55.06	10569.145	33201.48
5526	55.04	11591.89	37360.195
285	55.04	7834.396	38199.207
7399	55.02	12870.404	39027.277
6905	55.02	12385.796	36856.098
9876	55.01	14294.392	33698.035
8398	55.01	13551.689	33948.738
6829	54.99	12478.154	38390.621
1287	54.97	8779.376	35403.371
9656	54.91	14092.294	35453.484
10027	54.89	14321.121	36456.746
7167	54.87	12564.823	36015.773
7631	54.87	12769.131	34478.465
9878	54.85	14341.603	33727.176
9831	54.85	14240.595	33073.246
10557	54.83	14535.503	33536.711
9152	54.83	13978.284	34539.203
3886	54.81	10632.455	35877.898
4644	54.81	11194.377	34922.219
9891	54.8	14360.787	33989.301
621	54.78	8157.498	34534.379
3469	54.76	10400.24	34371.027
8311	54.72	13219.454	33875.609
3468	54.7	10413.24	34308.555
8457	54.7	13566.374	35233.496
6196	54.68	11861.312	37577.789
8568	54.62	13563.613	37733.48
2982	54.57	9938.723	35481.949
9885	54.55	14376.486	33865.363
4795	54.53	11299.416	35034.434
2314	54.51	9329.299	33168.328
9128	54.51	13799.818	34109.508
6394	54.47	11962.377	34227.539
1975	54.47	9220.109	38763.141
1712	54.43	8983.846	34033.613
8504	54.43	13376.359	36741.078
1613	54.43	8880.644	36583.625
4827	54.41	11251.422	35828.262
6004	54.37	11823.723	38989.664
9116	54.37	13993.822	33881.102
7750	54.35	13117.497	33836.539
10075	54.34	14316.081	37332.297
804	54.34	8210.684	36014.816
1085	54.28	8542.814	36013.984
9787	54.22	14096.311	33919.375
7026	54.22	12458.32	33013.367
10425	54.2	14467.746	36180.188
7082	54.14	12695.803	33968.813
6072	54.12	12016.4	39271.379
4141	54.12	10862.588	36396.832
1443	54.12	8702.906	39223.77
6941	54.12	12421.869	36046.332
2897	54.11	10115.24	33182.555
6817	54.09	12287.398	38724.621
5970	54.07	11777.802	38218.805
7632	54.07	12759.284	34507.383
6564	54.05	12094.003	35948.895
9867	54.01	14323.779	33633.719
8505	54.01	13441.768	36760.109
53	54.01	7961.382	33629.746
6512	54.01	12117.955	34766.934
1288	54.01	8718.897	35497.508
7128	53.99	12554.937	35187.555
916	53.99	8241.571	39107.656
3208	53.97	10140.543	38871.984
6760	53.97	12248.733	39708.973
5155	53.95	11261.59	38781.781
3082	53.95	10091.013	37873.313
6762	53.93	12213.679	39789.531
3841	53.91	10625.613	36768.262
9713	53.86	14001.895	34784.262
10117	53.84	14235.34	38663.957
8290	53.84	13187.948	34377.906
7973	53.84	13054.585	38511.746
9616	53.84	14167.343	36241.973
4592	53.82	10993.579	35852.488
4685	53.78	11203.308	33679.148
8169	53.76	13267.589	36874.199
9953	53.74	14295.79	34994.141
7108	53.74	12695.595	34538.492
919	53.72	8255.205	39162.258
1461	53.72	8702.145	39820.469
8521	53.7	13481.97	37051.574
9108	53.7	13869.364	33624.438
6236	53.68	12014.216	36986.594
10134	53.68	14295.164	38944.297
8012	53.68	13004.365	39600.305
7531	53.65	12919.52	36275.707
5535	53.63	11429.316	37472.094
4334	53.63	11049.232	39336.883
3522	53.63	10393.4	35392.844
1239	53.61	8805.252	34016.813
2008	53.59	9268.623	39500.867
3454	53.57	10449.79	33974.992
3088	53.57	9990.86	37961.563
1571	53.55	9048.884	37773.035
7483	53.53	12867.838	37217.191
3787	53.51	10664.454	37926.637
2583	53.47	9688.088	39145.422
10070	53.45	14256.93	37226.871
9485	53.45	14015.19	38617.613
168	53.45	7942.465	36175.297
2605	53.4	9666.894	39981.051
6647	53.38	12083.098	37827.074
1187	53.38	8434.75	33587.957
3802	53.36	10706.618	37556.078
6897	53.32	12463.737	36928.223
4655	53.3	11022.944	34298.496
235	53.3	7891.717	37606.348
2256	53.28	9323.041	35075.309
10049	53.28	14411.092	36816.66
9664	53.28	14113.831	35564.246
5692	53.28	11576.499	34406.652
132	53.26	7791.625	35432.305
4205	53.24	10931.195	37787.32
7956	53.24	12950.474	38171.391
4242	53.23	10856.008	38835.391
136	53.21	7674.741	35446.773
2927	53.21	9966.821	34349.969
8390	53.19	13539.206	33819.488
7883	53.19	13118.556	36506.715
8662	53.17	13508.373	39820.406
4876	53.15	11295.904	36728.469
7218	53.15	12499.771	37373.957
1410	53.13	8713.289	38503.68
583	53.09	8038.824	35640.258
2965	53.07	9944.827	34919.949
6671	53.05	12160.57	38403.938
7868	53.03	12960.249	36074
4673	53.03	11117.962	34081.484
1416	53.01	8638.364	38688.172
321	53	7958.47	38592.016
2614	52.98	9750.165	39925.074
10345	52.98	14544.467	37364.117
5546	52.98	11461.46	37066.992
261	52.98	7737.335	38080.203
115	52.94	7942.935	35123.922
1802	52.92	9246.456	34110.363
7842	52.9	12937.394	35515.063
10276	52.88	14444.736	38746
4555	52.84	11126.493	36237.09
10187	52.84	14579.569	39755.391
6456	52.8	12260.202	33024.898
4388	52.8	11207.079	38658.766
8590	52.78	13407.425	38237.832
3840	52.78	10724.442	36754.836
5566	52.77	11564.237	36844.051
7616	52.77	12859.486	34956.789
2303	52.69	9395.071	33736.391
6147	52.69	11973.975	38186.566
1176	52.65	8430.313	33907.457
7874	52.65	13013.894	36285.016
9329	52.65	13787.262	38017.016
10185	52.56	14353.928	39954.168
10505	52.56	14433.538	34611.566
1945	52.56	9120.383	38192.895
4569	52.54	11071.36	36064.965
8034	52.52	12995.588	39937.461
8596	52.52	13467.718	38438.668
2271	52.48	9278.993	34331.902
4870	52.48	11259.145	36491.223
9277	52.48	13984.548	37284.301
4758	52.48	11216.149	34074.652
1073	52.48	8419.581	36269.559
8996	52.46	13645.557	34737.168
1612	52.46	8856.342	36567.223
2039	52.46	9434.577	39710.914
8498	52.46	13362.009	36613.539
9550	52.44	14027.032	37445.496
3202	52.44	10251.244	38961.164
8298	52.44	13351.586	33996.133
9064	52.44	13620.681	33265.934
8031	52.42	13003.951	39860.652
4781	52.42	11419.22	34568.109
2810	52.4	9801.812	35377.902
5341	52.38	11471.099	39154.461
186	52.38	7843.245	36551.559
9949	52.38	14243.322	34963.684
1682	52.34	8885.27	35113.676
8231	52.34	13216.16	35711.754
7853	52.31	12998.793	35743.199
7936	52.29	12978.997	37588.387
9099	52.29	13847.201	33490.84
879	52.29	8384.419	37898.719
1017	52.23	8519.269	38095.094
8198	52.23	13324.116	36368.164
8669	52.21	13521.633	39908.055
10439	52.21	14431.934	35709.012
9788	52.17	14086.095	33938.758
8869	52.15	13639.022	37143.305
4596	52.15	11098.349	35714.813
3170	52.13	10333.377	39996.832
5434	52.11	11555.07	38308.84
305	51.98	7932.798	38329.992
2328	51.96	9533.184	33052.879
1883	51.92	9169.25	37100.352
990	51.9	8591.051	38946.961
1215	51.9	8843.239	33377.016
3405	51.88	10234.374	33773.613
219	51.88	7956.892	37275.559
3179	51.85	10290.568	39513.992
1451	51.85	8749.061	39529.41
697	51.85	8270.44	33157.652
2767	51.85	9827.313	36274.703
2496	51.79	9705.601	37872.16
9102	51.79	13994.25	33523.207
1373	51.77	8640.9	37571.105
5641	51.77	11560.701	35391.727
9591	51.77	14196.514	36749.461
8426	51.77	13374.566	34658.633
7158	51.77	12551.885	35799.18
4650	51.77	11004.711	34505.371
4692	51.77	11077.255	33527.176
1749	51.77	9029.588	33144.465
2621	51.73	9846.654	39555.871
2466	51.71	9602.002	36887.668
6795	51.71	12457.691	39405.699
1532	51.71	8949.664	38710.277
3867	51.71	10725.648	36343.5
10165	51.69	14360.292	39586.91
3644	51.69	10510.679	38804.621
6531	51.67	12238.126	35220.273
7975	51.67	13119.835	38533.973
897	51.66	8296.839	38322.258
2142	51.66	9388.244	37289.113
6467	51.64	12065.821	33332.242
10299	51.64	14556.196	38196.805
3563	51.62	10388.01	36499.207
8801	51.62	13599.211	38219.996
7843	51.6	13131.725	35540.98
8148	51.56	13343.501	37367.516
2231	51.56	9322.983	35285.672
7211	51.52	12676.221	37168.625
2082	51.52	9437.581	38740.766
5653	51.52	11600.911	34998.055
8983	51.5	13776.347	34812.281
7669	51.5	12800.53	33689.438
7219	51.48	12542.378	37375.641
1076	51.46	8447.155	36069
2850	51.46	9737.44	34388.66
6500	51.44	12219.697	34412.914
6419	51.44	11925.044	33403.492
3450	51.44	10554.51	33761.285
307	51.43	7654.37	38342.539
518	51.43	8178.007	37113.473
7445	51.41	12887.277	38073.98
3492	51.39	10517.512	35020.301
9745	51.39	14135.154	34535.238
8519	51.39	13474.728	37006.875
10137	51.39	14399.64	38960.656
10157	51.37	14353.737	39398.578
1686	51.35	9058.09	35195.965
10209	51.35	14631.61	39713.879
728	51.33	8237.829	33804.93
140	51.33	7680.71	35474.68
52	51.31	7791.69	33621.77
9072	51.31	13710.957	33156.129
5744	51.31	11672.942	33036.359
1962	51.31	9272.338	38437.898
1617	51.29	8964.836	36662.906
1063	51.27	8618.948	36990.262
7039	51.25	12701.11	33221.707
9432	51.25	14002.599	39653.328
1788	51.21	9268.471	33698.863
3981	51.2	10718.242	33593.855
10035	51.18	14318.6	36640.676
9988	51.16	14248.385	35678.977
6824	51.16	12488.862	38573.297
1229	51.16	8824.683	33754.637
2045	51.16	9433.375	39561.559
5133	51.16	11418.054	38252.438
720	51.14	8411.694	33678.16
3036	51.14	10101.403	36815.738
10526	51.14	14426.252	34173.113
6525	51.12	12105.573	35096.285
10484	51.12	14499.124	34940.563
8267	51.1	13330.177	34897.625
9942	51.08	14337.852	34868.406
6034	51.06	11758.092	39564.371
9666	51.04	14131.33	35273.816
6027	51.04	11803.817	39457.359
2296	51.02	9281.878	34114.652
1219	51.02	8696.325	33468.805
10496	51.02	14504.676	34819.801
10330	51	14498.74	37788.352
3107	50.99	9977.417	38481.047
8360	50.99	13401.746	33115.617
3639	50.93	10377.04	38436.273
4081	50.93	10817.152	35223.152
9107	50.89	13918.013	33621.328
5777	50.89	11720.098	33860.031
7893	50.89	13009.346	36833.332
3023	50.83	10078.928	36641.934
3491	50.83	10422.464	34867.738
5196	50.81	11217.534	39380.844
4061	50.81	10803.968	34929.195
1024	50.77	8470.034	37750.945
2263	50.77	9414.667	34729.125
6168	50.77	11932.644	38106.594
8921	50.76	13653.159	35997.637
8208	50.74	13188.493	36051.352
105	50.74	7761.644	34828.77
134	50.72	7756.863	35438.684
9114	50.72	13967.581	33819.555
9442	50.72	14193.634	39363.059
2879	50.7	9816.061	33354.734
10039	50.7	14296.954	36684.047
4260	50.7	10987.934	39283.898
9257	50.68	13906.772	36775.176
2044	50.68	9276.784	39527.23
1052	50.68	8508.235	37287.289
7017	50.66	12437.731	33237.422
6483	50.64	12106.407	33904.242
1933	50.64	9108.399	37857.348
1306	50.62	8709.076	36111.266
8176	50.58	13229.969	36778.676
2820	50.54	9725.108	35056.215
1263	50.54	8638.282	34716.293
5589	50.53	11453.109	36370.703
6738	50.49	12194.198	39304.852
10116	50.49	14379.455	38653.988
8118	50.49	13321.352	37881.098
7067	50.47	12607.539	33798.07
3169	50.47	10326.372	39992.391
9937	50.45	14397.853	34845.363
1797	50.45	9163.332	34037.512
9894	50.43	14372.653	34037.871
1728	50.37	8869.406	33581.441
7903	50.35	12929.471	37047.141
6037	50.35	11732.554	39638.777
1549	50.31	8894.497	38266.93
8075	50.3	13347.321	39194.434
3190	50.3	10206.365	39121.586
674	50.28	8120.855	33189.246
5718	50.28	11444.354	33612.695
4669	50.26	11087.71	33968.074
8064	50.26	13162.383	39580.742
5344	50.24	11611.266	39208.078
10316	50.24	14573.848	37868.844
1763	50.22	9229.9	33300.297
10489	50.2	14568.048	35006.949
6866	50.2	12429.863	37816.375
1517	50.18	9044.124	38848.371
8840	50.14	13642.621	37822.461
7708	50.12	13075.522	33037.563
6495	50.09	12126.195	34176.574
5972	50.07	11817.821	38246.18
4025	50.07	10946.462	33788.473
2593	50.05	9685.947	39587.711
8943	50.05	13605.866	35612.766
9502	49.95	14127.905	38202.922
6521	49.87	12091.152	34919.434
8452	49.87	13440.325	35167.539
452	49.86	8046.873	38173.781
9970	49.84	14398.315	35262.777
8042	49.82	13211.048	39894.242
5776	49.8	11637.839	33852.172
6726	49.78	12066.081	38972.477
7068	49.78	12681.201	33849.859
3538	49.74	10543.398	35682.988
6401	49.74	11872.921	33877.801
4760	49.74	11303.673	34118.871
3409	49.72	10278.323	33613.063
9061	49.72	13704.514	33201.953
4721	49.7	11406.939	33352.125
8582	49.7	13506.1	37990.125
8180	49.66	13251.338	36621.066
5168	49.66	11228.434	39055.41
9764	49.66	14081.878	34228.258
1061	49.64	8548.164	36884.375
8257	49.63	13199.995	35048.66
9047	49.63	13770.854	33588.309
9137	49.61	13924.049	34249.816
5625	49.61	11431.507	35517.371
2358	49.59	9692.667	33836.246
1610	49.57	8920.349	36548.242
1874	49.57	9141.161	36842.566
37	49.55	7764.714	33312.922
5372	49.55	11455.989	39105.168
7522	49.53	12725.368	36522.539
3126	49.53	9948.695	39052.859
781	49.53	8208.179	35174.504
7181	49.51	12665.458	36497.445
3746	49.51	10628.297	39098.398
2628	49.49	9752.547	39204.684
131	49.49	7763.083	35363.313
3233	49.49	10302.486	38463.469
5779	49.49	11699.808	34079.824
9751	49.4	14105.55	34326.516
9839	49.38	14333.383	33145.934
4060	49.38	10908.087	34893.098
10440	49.36	14634.411	35715.793
6945	49.36	12479.86	35807.246
2667	49.34	9776.984	38191.766
7062	49.3	12503.689	33599.305
8377	49.28	13375.013	33467.219
9424	49.28	14001.179	39823.211
4108	49.26	10889.595	35893.848
6494	49.22	12280.209	34157.688
5540	49.22	11432.449	37198.008
5140	49.22	11416.92	38282.98
1010	49.2	8440.906	38205.168
3973	49.2	10588.11	33791.973
10392	49.2	14452.452	36615.465
769	49.2	8252.587	34724.797
8793	49.19	13704.28	38405.945
5973	49.17	11739.709	38257.203
9884	49.17	14372.967	33824.426
1302	49.17	8752.993	35884.602
6150	49.15	11942.047	38224.523
3640	49.15	10400.462	38489
2685	49.15	9731.795	37874.77
1722	49.13	8993.303	33726.551
4444	49.13	11017.397	37274.895
8459	49.11	13419.646	35397.219
3567	49.09	10531.459	36717.512
8345	49.07	13220.112	33539.684
517	49.05	8087.006	37109.586
10184	49.05	14335.08	39954.781
3363	49.03	10155.173	35361.543
5490	49.01	11582.131	38101.18
3540	48.99	10544.819	35702.164
10186	48.97	14363.098	39965.813
1503	48.97	8863.882	38958.34
6169	48.97	12020.738	38121.52
5628	48.96	11544.182	35544.652
2629	48.96	9871.817	39243.902
3166	48.96	10144.857	39826.012
70	48.94	7898.154	34065.691
3331	48.88	10299.439	36044.965
846	48.88	8413.64	37051.004
9320	48.86	13985.324	37756.297
2625	48.86	9916.47	39386.773
7255	48.86	12580.005	38186.129
182	48.86	7723.659	36345
5891	48.82	11704.795	36731.266
1871	48.78	9195.777	36759.395
554	48.78	8069.945	36434.438
6803	48.78	12344.891	39267.395
519	48.76	8198.766	37157.672
9233	48.73	13860.887	36191.832
8264	48.73	13336.159	34776.797
4757	48.71	11291.351	34062.949
358	48.69	7851.746	39182.965
8818	48.69	13701.25	38063.77
7168	48.67	12565.7	36118.957
7625	48.65	12746.14	34905.902
6220	48.65	12000.524	37317.797
3213	48.59	10167.903	38703.973
5352	48.53	11536.433	39233.656
1993	48.52	9087.176	39088.242
10525	48.52	14503.137	34133.371
1186	48.5	8535.544	33791.465
3731	48.4	10761.821	39322.73
3090	48.4	10010.857	38069.27
5719	48.4	11599.714	33636.711
6307	48.38	11898.444	36007.449
9182	48.38	13968.077	35060.449
3210	48.38	10253.025	38667.949
3154	48.34	9918.089	39875.695
8045	48.34	13304.627	39939.363
1208	48.3	8646.532	33137.766
1043	48.3	8508.541	37495.758
9911	48.27	14308.785	34325.18
7265	48.27	12547.364	38417.027
8196	48.25	13275.181	36280.465
4399	48.25	11093.849	38097.098
6582	48.21	12118.043	36309.617
54	48.13	7643.986	33705.27
5878	48.11	11822.883	36427.699
3893	48.11	10775.488	35718.973
6646	48.11	12241.436	37799.227
57	48.07	7803.029	33837.945
2634	48.07	9834.853	38816.363
4112	48.07	10925.69	35908.906
2773	48.07	9757.465	36064.34
10143	48.06	14331.799	39138.516
10252	48	14634.008	39014.984
8407	48	13460.003	34137.625
365	47.98	7949.647	39528.387
617	47.98	8046.477	34476.898
2895	47.98	10073.352	33138.926
1272	47.96	8740.678	35119.844
7980	47.94	13072.8	38771.293
8285	47.94	13292.549	34578.426
6608	47.92	12131.773	37001.945
6728	47.92	12199.776	39004.309
7792	47.92	13028.28	34438.621
1164	47.92	8422.435	34417.051
1259	47.88	8720.763	34619.871
1951	47.88	9093.001	38281.223
3147	47.79	9967.816	39582.363
3951	47.77	10756.69	34128.184
2639	47.77	9919.611	38943.215
1492	47.77	8976.22	39361.098
1159	47.73	8444.224	34348.625
8447	47.71	13421.938	35112.23
2291	47.71	9340.702	34027.625
2385	47.71	9561.836	34960.027
5861	47.71	11813.558	36100.816
9619	47.71	14011.354	36335.734
1310	47.71	8714.792	36135.824
8054	47.69	13190.596	39460.555
584	47.69	8044.087	35536.34
4888	47.67	11404.072	36991.684
9148	47.67	13855.556	34431.426
9977	47.65	14341.076	35435.414
1965	47.62	9090.324	38475.813
7287	47.62	12522.742	38903.031
5661	47.6	11461.702	34847.816
7429	47.56	12757.714	38352.879
2937	47.56	10000.17	34640.117
2591	47.56	9496.14	39538.406
4284	47.54	10807.32	39579.051
6825	47.54	12470.847	38574.297
771	47.54	8389.954	34829.055
592	47.5	8095.273	35411.008
85	47.5	7859.543	34114.449
5819	47.48	11744.079	35135.223
55	47.44	7754.011	33751.477
2592	47.44	9544.528	39569.039
3364	47.44	10335.087	35363.473
9073	47.42	13907.084	33058.719
8429	47.42	13535.371	34735.883
3459	47.39	10539.744	34075.945
6782	47.39	12491.647	39457.07
1513	47.35	8995.406	38820.543
8177	47.35	13161.581	36818.117
9168	47.35	13896.714	34795.203
4620	47.31	11049.18	35104.574
342	47.29	7966.269	38902.793
3521	47.29	10422.144	35388.477
1314	47.27	8733.952	36280.668
6209	47.27	11893.019	37500.23
6832	47.27	12407.576	38172.875
4822	47.25	11408.069	35609.988
7593	47.21	12747.704	35361.199
4327	47.19	11136.898	39531.641
431	47.18	8112.863	38701.684
6685	47.18	12105.776	38556.77
6600	47.16	12241.488	36897.32
3853	47.16	10756.136	36428.023
547	47.14	8132.76	36573.699
9110	47.1	13916.347	33745.059
5244	47.04	11246.879	39680.762
7715	46.98	13072.505	33143.34
5037	46.95	11231.135	37660.957
751	46.95	8215.19	34320.711
10450	46.95	14599.183	35495.008
3790	46.93	10703.857	37979.664
3258	46.91	10142.389	37852.484
10093	46.89	14312.398	37928.367
7990	46.89	12973.461	39085.625
4900	46.87	11376.83	37167.715
9598	46.85	14205.931	36638.695
8993	46.85	13659.499	34665.645
3778	46.81	10655.523	38050.117
3697	46.77	10504.434	39713.34
1101	46.75	8454.781	35729.492
6049	46.75	11740.378	39978.766
2324	46.75	9416.614	33095.762
7821	46.73	13127.564	35069.758
1592	46.73	9003.801	37278.43
1516	46.73	9022.197	38845.781
1232	46.68	8651.139	33821.316
5707	46.64	11424.6	33835.254
7581	46.64	12796.338	35519.195
4289	46.62	10823.291	39629.828
2062	46.6	9419.254	38799.012
5286	46.58	11611.267	39854.805
3925	46.56	10765.424	34825.156
4086	46.56	10910.269	35429.383
730	46.56	8389.913	33872.266
2218	46.54	9276.148	35416.758
628	46.54	8176.044	34346.566
9588	46.54	14015.702	36701.168
7699	46.52	12909.144	33200.965
2262	46.52	9286.058	34636.578
7302	46.5	12590.595	39224.32
3151	46.49	10111.064	39794.543
6402	46.49	12007.649	33896.84
855	46.45	8287.62	37342.496
4082	46.45	10881.51	35276.121
6879	46.39	12425.457	37473.617
110	46.39	7850.208	34896.73
8469	46.37	13485.323	35617.672
2966	46.37	9927.426	34953.387
2382	46.37	9491.158	34848.605
174	46.35	7782.542	36230.313
3765	46.33	10641.845	38561.086
6458	46.33	12078.274	33040.664
7643	46.31	12746.536	34165.055
6000	46.31	11700.216	38960.5
7539	46.31	12793.504	36335.488
5171	46.29	11396.725	39097.66
1689	46.29	8893.797	34933.996
451	46.29	8019.361	38151.703
9741	46.26	14046.626	34475.758
9513	46.26	14064.022	38250.215
7377	46.24	12855.16	39573.441
2908	46.22	10071.593	33594.828
8837	46.2	13774.798	37756.16
7703	46.18	12738.105	33291.508
9959	46.16	14280.055	35073.199
4269	46.16	10783.757	39449.141
3877	46.12	10750.104	35902.145
6078	46.12	11874.297	39202.852
2381	46.08	9515.218	34778.617
3980	46.06	10654.11	33583.277
1684	46.06	9058.284	35152.984
9612	46.06	14132.862	36482.344
3628	46.01	10559.154	38177.145
2930	45.95	10093.218	34405.246
9169	45.95	13848.63	34801.332
2033	45.95	9402.776	39989.426
2005	45.93	9170.364	39413.391
7382	45.93	12882.056	39359.539
5909	45.91	11671.373	36956.34
7991	45.89	12923.619	39128.715
3583	45.89	10414.881	37108.805
1275	45.87	8784.855	35141.203
4087	45.82	10956.404	35464.051
5995	45.78	11794.955	38851.922
8033	45.76	12928.649	39888.992
2452	45.76	9690.208	36544.617
7802	45.74	13040.22	34666.258
4773	45.74	11208.361	34410.023
8043	45.72	13139.122	39901.23
7150	45.72	12635.395	35625.605
5934	45.7	11759.811	37463.355
3237	45.68	10258.371	38189.727
7048	45.64	12545.699	33406.816
1663	45.64	9056.503	35472.109
7359	45.62	12737.802	39867.141
7925	45.61	13039.495	37452.148
882	45.61	8354.893	37981.844
647	45.61	8096.271	33854.008
1354	45.57	8717.027	37053.375
2493	45.55	9653.137	37772.422
9803	45.55	14156.032	33637.98
4023	45.51	10907.349	33780.473
9768	45.49	14099.896	33968.09
143	45.49	7815.717	35522.859
4782	45.45	11288.668	34624.406
9657	45.45	14117.339	35458.754
1707	45.43	8866.024	34325.676
3446	45.43	10470.877	33635.406
8583	45.41	13506.22	38033.781
9138	45.41	13893.23	34261.035
5677	45.39	11527.112	34554.941
7546	45.38	12726.447	35911.566
7602	45.38	12769.608	35091.938
3950	45.32	10654.431	34421.781
2884	45.3	9898.241	33140.02
7190	45.3	12565.417	36671.445
3447	45.3	10413.465	33642.445
2853	45.28	9753.861	34134.246
9558	45.26	14070.116	37247.676
6513	45.24	12266.546	34773.793
9925	45.22	14386.948	34612.043
1374	45.22	8659.379	37578.633
1203	45.2	8631.112	33277.027
1642	45.13	8986.458	36013.566
7670	45.13	12730.051	33705.836
6132	45.09	11956.335	38577.223
9661	45.09	14074.59	35525.277
9742	45.05	14172.913	34479.332
6957	45.05	12431.348	35430.926
1694	45.03	8913.034	34839.93
632	45.01	8047.91	34149.016
5491	44.99	11465.135	38114.57
5772	44.95	11781.883	33731.172
9053	44.95	13623.719	33458.91
3926	44.94	10736.425	34854.121
2465	44.92	9623.527	36873.785
9203	44.86	13950.86	35460.195
5164	44.84	11365.5	38976.355
4325	44.84	11118.862	39734.734
10249	44.84	14582.335	38954.398
987	44.84	8543.344	38892.957
7777	44.78	12948.776	34128.617
2738	44.74	9835.115	36748.672
1383	44.74	8636.916	37805.703
6995	44.74	12364.653	34200.816
3736	44.74	10630.757	39151.176
1512	44.72	8991.805	38801.828
2356	44.72	9646.27	33756.957
4266	44.72	10897.242	39421.309
41	44.71	7901.051	33418.383
6007	44.69	11842.018	39080.945
4654	44.67	11200.068	34296.23
4791	44.65	11220.888	34921.594
7879	44.65	12930.442	36456.699
898	44.59	8310.111	38330.484
9076	44.59	13859.754	33084.395
7178	44.57	12633.37	36426.816
9824	44.55	14019.788	33135.828
2882	44.55	9768.36	33202.098
2352	44.55	9659.93	33719.57
1046	44.53	8490	37273.898
5914	44.51	11657.564	37086.801
2585	44.49	9554.501	39258.746
5676	44.48	11454.695	34530.926
6504	44.46	12146.852	34638.344
228	44.46	7720.395	37463.004
7724	44.44	12976.162	33389.73
1301	44.44	8799.728	35880.879
4365	44.38	11148.945	38998.449
952	44.38	8500.588	39900.996
362	44.38	7666.586	39284.531
2410	44.36	9539.711	35582.215
4571	44.32	11098.358	36123.211
2876	44.32	9771.491	33328.359
3735	44.3	10748.628	39110.961
869	44.3	8237.088	37576.168
2547	44.28	9678.548	38514.316
6356	44.28	11926.878	35227.445
5919	44.26	11712.701	37211.352
9039	44.25	13623.242	33688.707
3585	44.21	10427.771	37121.055
10451	44.21	14452.988	35501.543
1222	44.17	8663.649	33594.715
2476	44.17	9529.675	37230.383
2517	44.15	9530.87	38182.34
8141	44.15	13153.506	37547.285
9340	44.13	13923.754	38124.961
2936	44.13	10098.016	34616.48
8839	44.13	13740.438	37804.43
2919	44.13	10073.864	33928.199
6317	44.11	11899.402	35743.574
10515	44.11	14594.871	34521.078
6663	44.09	12096.948	38245.34
8162	44.07	13154.087	37101.238
8400	44.07	13444.957	34029.465
1137	44.07	8496.264	34939.715
2145	44.05	9365.302	37023.461
1786	44.04	9131.812	33558.129
2740	44.04	9872.291	36758.992
541	44.04	8159.552	36785.602
9164	44.02	13852.554	34731.09
5048	43.98	11216.858	37728.473
1887	43.94	9233.719	37188.566
68	43.88	7837.532	34044.098
6681	43.88	12093.469	38526.695
6683	43.88	12174.317	38537.762
2295	43.86	9314.705	34103.688
1105	43.84	8576.384	35541.863
1231	43.82	8830.928	33787.449
2347	43.82	9678.984	33527.953
538	43.81	8093.273	36763.484
3140	43.81	9979.908	39371.273
4288	43.79	10960.664	39626.133
7921	43.75	12941.68	37383.691
1295	43.75	8651.648	35717.105
2376	43.75	9639.223	34432.352
7131	43.71	12575.586	35190.078
4066	43.71	10954.153	34987.801
1435	43.71	8703.623	39119.848
7896	43.69	13028.293	36902.598
5984	43.69	11718.411	38701.422
6251	43.65	11990.646	36814.82
9893	43.63	14412.583	34010.91
7974	43.63	12937.711	38519.461
7739	43.59	12971.124	33685.406
8214	43.59	13178.594	35801.938
317	43.58	7647.055	38511.855
1640	43.54	9060.916	35965.742
469	43.52	8092.983	38293.133
9007	43.52	13671.224	34295.66
10521	43.5	14512.431	34352.516
3880	43.5	10605.391	35772.844
10085	43.48	14301.008	37558.887
2819	43.44	9876.37	35016.926
10115	43.44	14348.609	38610.445
6834	43.44	12364.588	38212.719
1307	43.44	8755.316	36113.66
7350	43.42	12621.336	39971.531
385	43.42	8043.388	39834.184
1710	43.42	8946.6	34221.363
7977	43.4	12969.905	38599.586
3438	43.4	10500.354	33319.398
7909	43.38	12963.661	37207.199
10494	43.38	14471.207	35068.938
7023	43.37	12432.481	33287.574
4038	43.35	10957.242	34417.41
8352	43.33	13171.233	33279.91
6630	43.27	12155.653	37407.105
4174	43.25	10969.93	37155.758
7645	43.23	12803.824	34193.52
3753	43.15	10678.222	38729.746
2941	43.14	10039.532	34714.691
2619	43.1	9849.99	39489.52
2736	43.08	9874.232	36733.395
1319	43.08	8795.625	36518.457
609	43.06	8155.586	34842.695
658	43.04	8126.932	33699.637
7754	43.04	13094.265	33851.984
10168	43.04	14300.273	39642.895
3011	43.04	10074.955	36298.461
5964	43	11803.113	37988.629
1442	42.98	8796.049	39223.047
6591	42.98	12213.112	36554.684
9016	42.92	13694.975	34192.324
7295	42.91	12622.876	39077.289
1455	42.91	8720.527	39603.504
306	42.91	7752.556	38331.188
10162	42.89	14420.007	39499.508
8667	42.89	13379.287	39890.715
6385	42.89	11864.543	34435.457
9589	42.87	14131.883	36707.887
359	42.85	7918.319	39186.934
3610	42.85	10505.593	37715.824
6395	42.81	12022.414	34238.984
2268	42.79	9424.353	34502.883
391	42.75	8018.024	39991.516
1873	42.73	9121.176	36771.684
9872	42.69	14219.123	33694.594
7119	42.69	12496.182	34846.258
9106	42.68	13793.689	33599.969
1639	42.66	8868.023	35964.199
[truncated: 817 more rows]
