# Supplementary material for: Insights on the Control of Yeast Single-Cell Growth Variability by Members of the Trehalose Phosphate Synthase (TPS) Complex
Source: Front Cell Dev Biol. 2021 Jan 28;9:607628. doi: 10.3389/fcell.2021.607628 (PMC7876269; doi:10.3389/fcell.2021.607628)
Supplement: Supplementary file 2 [file Data_Sheet_1.ZIP › final_code/input_datasets/Ntd-TPS1_SortedCells1_minus_t1.csv]

Id	Area (µm²)	Centre X Position (µm)	Centre Y Position (µm)
2872	40.07	10408.75	39161.539
4541	36.34	12238.152	36736.328
6344	32.89	13790.49	37051.234
6355	32.81	13991.638	37613.355
1360	32.58	8916.971	35011.313
1803	32.34	9379.46	34717.344
1254	32.32	9022.313	38629.98
5400	32.22	12961.377	37417.715
112	32.03	7879.528	35835.684
6582	31.93	14040.672	34453.492
4823	31.89	12471.667	33944.055
6097	31.84	13769.322	37417.352
5723	31.74	13187.625	34405.613
6895	31.65	14613.589	39897.977
3445	31.53	11117.071	35754.336
4918	31.36	12510.632	35628.289
4952	30.96	12552.914	36449.676
1530	30.67	9095.329	36983.813
6899	30.55	14496.677	39711.203
598	30.4	8231.13	33944.238
2629	30.36	10324.931	34238
5999	29.33	13372.602	39932.813
3536	29	11276.964	33404.66
572	28.98	8386.881	33185.555
1110	28.81	8672.687	36645.48
349	28.04	8094.463	39285.477
6462	26.88	14204.918	38759.434
6483	26.88	14178.412	38079.91
718	26.47	8359.263	38066.895
2932	26.44	10661.269	38503.047
3407	26.44	11167.295	37283.098
3109	26.22	10649.98	33949.074
2928	25.52	10637.164	38711.234
4780	25.4	12458.276	34770.402
2504	25.29	10139.342	38038.594
3179	25.29	10857.907	34710.676
6143	25.25	13706.52	36023.512
1184	25.19	8787.2	39172.086
5804	25.08	13416.676	34782.836
1066	25.06	8692.323	35327.344
6017	24.96	13768.291	39632.004
6929	24.92	14510.162	38024.574
5986	24.83	13565.076	39602.504
5271	24.83	12775.093	33155.965
4497	24.65	12273.517	35734.469
1211	24.6	8669.488	39845.898
6466	24.54	14173.66	38600.953
5664	24.54	13172.483	36514.387
23	24.52	7719.65	33642.652
5676	24.46	13316.124	36051.234
4832	24.39	12430.752	33376.754
5682	24.35	13289.66	35577.848
5166	24.33	12862.668	36971.992
1609	24.33	9342.372	39782.27
2086	24.33	9842.775	38172.68
1842	24.29	9541.031	33244.031
3706	24.27	11301.507	38975.035
5577	24.27	13255.195	38401.926
857	24.25	8524.251	37224.297
4106	24.18	11802.576	37708.398
6236	24.1	13967.464	33425.141
7160	24.06	14511.999	33580.508
6437	24.06	14076.957	39476.797
4606	23.98	12150.668	39136.965
4037	23.95	11647.729	36212.762
6932	23.93	14516.248	37751.219
1349	23.93	8981.661	35328.273
4117	23.91	11819.448	38035.324
3190	23.89	10867.95	35095.367
1287	23.87	8946.139	37211
4082	23.87	11709.717	37053.676
6543	23.87	14165.743	36048.789
5836	23.87	13539.657	36070.355
6364	23.77	13997.262	37940.199
3367	23.73	11000.074	38499.773
1535	23.73	9162.825	37137.105
5339	23.72	13038.738	35296.434
5686	23.7	13243.816	35718.406
3671	23.7	11251.907	38062.305
1378	23.64	8956.063	34601.664
2569	23.6	10342.54	35835.043
2645	23.49	10289.416	33495.008
4311	23.47	11979.726	36634.684
5192	23.47	12915.131	35937.93
4474	23.47	12075.761	35134.176
1593	23.41	9102.639	39295.293
2714	23.41	10485.779	33979.887
3147	23.39	10972.11	33596.555
950	23.35	8555.379	34373.113
129	23.35	7728.362	36115.93
6106	23.35	13764.408	37335.742
3607	23.35	11255.128	35678.406
3700	23.33	11375.116	38638.141
512	23.26	8134.001	34889.309
2191	23.22	9885.29	34975.508
4134	23.2	11743.665	38554.031
2841	23.18	10447.423	37880.797
536	23.1	8001.519	33657.133
5111	23.1	12862.711	39003.531
4841	23.08	12468.088	33286.246
1830	23.08	9412.302	33398.309
4730	23.08	12323.724	36651.867
21	23.06	7661.991	33607.297
2975	22.97	10674.32	37186.344
5873	22.93	13566.043	37348.41
669	22.91	8265.383	35956.891
1337	22.91	9060.305	35861.773
2412	22.87	10129.624	38708.285
5610	22.85	13302.172	37717.543
160	22.85	7974.676	36495.207
7173	22.81	14478.514	33007.926
3562	22.81	11368.202	34259.344
5871	22.8	13468.204	37288.113
3461	22.8	11025.382	35295.453
6838	22.8	14258.731	38299.41
1293	22.8	9033.883	37043.199
6561	22.72	14080.119	35358.09
4938	22.72	12560.69	36165.258
5183	22.68	12810.881	36252.289
2306	22.68	10133.127	35439.988
3018	22.66	10743.969	36321.43
1679	22.66	9299.717	37460.848
84	22.66	7692.433	35122.051
6599	22.64	14125.877	33872.441
6232	22.64	13918.342	33143.902
3169	22.62	10922.641	34513.566
6511	22.62	14051.313	36642.379
3364	22.62	11021.656	38759.219
2404	22.6	10089.537	38361.23
3883	22.6	11614.585	34958.148
2834	22.6	10430.671	37660.602
3591	22.59	11286.966	35227.23
4581	22.59	12140.722	38225.445
464	22.57	8102.206	36297.867
383	22.55	7997.769	38446.441
965	22.53	8609.333	33482.156
147	22.53	7718.195	36324.563
5524	22.51	13266.173	39557.719
3640	22.49	11398.905	36861.332
2138	22.47	9817.298	36791.516
4881	22.43	12560.594	34464.129
1290	22.37	8925.405	37330.695
1881	22.37	9651.852	34517.961
6493	22.34	14201.261	37651.676
1217	22.34	9042.707	39802.133
2307	22.32	9996.847	35476.207
2081	22.32	9868.997	38354.586
1982	22.3	9688.11	38770.195
4298	22.28	12000.968	36832.387
4532	22.26	12216.477	36521.676
891	22.24	8504.203	36071.117
1314	22.24	8971.009	36645.5
5220	22.22	12809.305	34789.77
3832	22.22	11630.784	36494.383
4151	22.22	11848.174	39337.508
3347	22.18	11055.971	39303.063
1998	22.18	9678.53	39325.789
6427	22.18	14198.598	39963.309
2643	22.18	10180.613	33710.039
4487	22.14	12213.851	35503.492
4468	22.14	12278.622	34969.156
2256	22.14	10054.844	33785.984
4300	22.13	12060.572	36835.984
5157	22.13	12750.457	37237.813
3422	22.13	11019.453	36459.02
3612	22.09	11223.265	35833.246
1374	22.09	8915.361	34498.898
2641	22.09	10261.104	33699.148
2090	22.07	9910.881	38110.672
3208	22.07	10968.279	36008.895
1481	22.05	9264.125	35380.633
524	22.05	8030.075	34162.828
5798	22.05	13452.029	34610.926
2609	22.05	10326.836	34785.27
747	22.03	8277.239	39094.551
2044	22.03	9785.127	39301.758
3699	22.03	11304.045	38623.277
4343	22.03	11883.773	35705.832
6267	22.01	13915.342	34546.324
3039	22.01	10662.533	35832.914
6309	21.97	13805.112	35787.352
5121	21.97	12873.89	38526.445
4390	21.95	11920.784	33911.816
3781	21.95	11522.238	38241.848
408	21.95	8116.074	37875.172
5495	21.93	13042.596	39717.906
847	21.93	8531.366	37752.434
4224	21.91	12002.919	38629.316
2620	21.91	10275.886	34669.633
3719	21.91	11259.912	39352.902
4638	21.86	12438.229	39858.609
5044	21.86	12677.89	39149.578
4254	21.84	11937.409	38293.688
6806	21.84	14216.618	36770.848
7155	21.84	14594.151	33673.363
2715	21.78	10463.846	33981.313
6218	21.78	13584.46	33170.973
4590	21.76	12262.35	38454.777
410	21.74	8146.57	37904.406
5145	21.72	12810.811	37872.34
2011	21.68	9531.186	39691.602
2449	21.68	10015.659	39968.02
246	21.67	7796.022	38495.922
3782	21.67	11527.939	38253.188
3215	21.67	10855.994	36139.824
2627	21.67	10303.551	34440.32
6480	21.67	14042.02	38050.285
5881	21.65	13437.983	37672.992
5628	21.65	13226.032	37206.23
2677	21.65	10512.051	33121.996
353	21.61	8130.185	39126.383
4568	21.61	12189.909	37734.832
5253	21.59	12806.604	33831.176
3777	21.57	11589.34	38440.965
566	21.57	8378.293	33034.563
3802	21.57	11477.803	37685.168
3161	21.57	10955.276	34346.059
2402	21.55	10092.244	38340.496
908	21.55	8572.401	35630.973
578	21.55	8210.109	33389.398
5307	21.53	13132.639	34390.164
4475	21.51	12221.167	35174.633
2396	21.51	9941.71	38078.602
5009	21.51	12577.106	38067.945
2413	21.49	10093.085	38746.23
1801	21.47	9306.4	34654.793
589	21.47	8319.811	33728.355
3197	21.47	10799.687	35480.371
537	21.47	8149.133	33659.293
5216	21.45	12718.031	35022.422
6284	21.44	13860.458	34827.766
1892	21.44	9702.799	34730.051
5227	21.4	12782.567	34667.207
3525	21.4	11343.066	33005.273
1825	21.4	9419.021	33785.367
6474	21.4	14154.236	38395.672
15	21.38	7859.611	33319
2758	21.38	10387.765	35349.844
4492	21.38	12125.461	35670.379
1660	21.38	9370.889	38090.984
6001	21.36	13567.146	39993.078
3819	21.34	11622.613	36925.52
5035	21.34	12695.893	38836.867
4995	21.32	12651.485	37929.762
6339	21.32	13913.838	36937.527
1782	21.32	9440.326	35071.543
6716	21.32	14306.013	35724.02
4007	21.3	11739.552	35198.563
4609	21.26	12127.709	39215.762
4804	21.26	12317.421	34182.422
5353	21.24	13084.52	35936.063
5270	21.24	12847.76	33146.953
7135	21.22	14536.359	34896.238
1024	21.21	8730.318	34065.078
3381	21.19	11158.946	38161.906
4576	21.19	12176.095	38119.352
6570	21.17	14152.633	35007.906
6548	21.17	14141.811	35861.172
2220	21.17	9751.57	34061.953
5247	21.15	12775.419	34033.227
2075	21.15	9801.238	38524.504
2949	21.13	10705.73	37975.285
594	21.13	8210.529	33839.816
3840	21.13	11445.952	36055.324
6078	21.11	13764.098	37972.551
1913	21.11	9494.895	35416.34
5179	21.11	12848.184	36383.805
1888	21.09	9570.413	34669.191
2382	21.07	10102.094	37722.469
6282	21.07	13821.71	34773.117
4314	21.07	11910.957	36327.109
249	21.05	7681.151	38526.176
335	21.05	7964.179	39974.539
5716	21.05	13340.573	34547.898
1756	21.03	9285.532	35768.543
3755	21.03	11515.304	39327.945
3828	21.03	11538.502	36601.145
632	21.03	8414.781	35206.906
6616	21.01	14093.503	33424.754
3110	21.01	10676.121	33958.93
2611	21	10210.288	34806.27
715	21	8335.971	37978.203
1904	21	9497.145	35093.938
6541	20.98	14190.04	36032.555
4367	20.98	11902.669	34921.617
2077	20.98	9892.958	38563.734
3414	20.98	11072.719	36900.535
5311	20.96	13011.611	34526.727
1656	20.96	9491.477	37996.438
2262	20.96	10078.135	34089.008
4920	20.96	12543.694	35662.949
4911	20.96	12522.357	35358.898
3908	20.96	11507.885	33817.828
6545	20.94	14199.33	35787.609
1533	20.94	9171.631	37048.703
3778	20.94	11530.54	38190.305
581	20.94	8238.722	33450.094
942	20.92	8559.347	34502.719
4133	20.9	11818.758	38503.832
6577	20.88	14065.597	34904.504
1439	20.88	9227.689	34071.363
5373	20.86	12970.879	36771.777
4146	20.84	11707.028	38998.09
5124	20.84	12824.895	38588.867
2482	20.82	10322.442	39029.254
6458	20.82	14171.347	38696.625
1260	20.82	8900.134	38711.945
6241	20.8	13959.832	33688.566
5003	20.78	12622.821	38016.105
5396	20.78	13018.07	37373.105
2329	20.77	9986.091	35782.031
2703	20.77	10373.412	33607.852
3961	20.75	11730.052	33647.277
2989	20.73	10695.701	36951.375
5683	20.71	13157.806	35602.363
5838	20.71	13381.743	36121.051
2905	20.69	10777.557	39725.82
5544	20.69	13255.879	38983.211
3306	20.69	10782.741	38925.57
5526	20.67	13337.983	39298.145
3542	20.67	11256.52	33524.785
2182	20.65	9873.662	35367.906
2445	20.65	10096.895	39734.988
5968	20.65	13561.843	39162.129
7110	20.63	14609.047	35666.977
1934	20.61	9690.246	36144.012
6125	20.61	13588.037	36476.539
4651	20.61	12377.142	39296.957
2546	20.59	10147.734	36794.668
2180	20.59	9896.712	35558.371
1016	20.59	8721.572	33963.293
3170	20.57	10972.507	34521.887
1543	20.57	9229.312	37408.664
2114	20.57	9853.598	37230.313
1832	20.57	9310.198	33171.957
1668	20.55	9291.838	37790.914
5291	20.55	13041.779	33787.934
4858	20.54	12542.277	33428.508
5568	20.54	13244.293	38555.98
2364	20.54	10037.826	36915.902
5298	20.54	13118.346	34066.199
6927	20.54	14566.757	38218.789
5611	20.52	13331.754	37729.844
5635	20.52	13225.35	37084.035
3192	20.52	10855.273	35376.754
2891	20.5	10371.338	39990.43
5067	20.5	12587.865	39575.484
239	20.5	7821.624	38374.598
635	20.48	8334.563	35267.332
3062	20.48	10720.095	34779.602
4782	20.48	12461.948	34860.398
6442	20.46	14029.895	39373.727
2033	20.46	9879.691	39971.492
4330	20.44	11912.135	35896.039
1068	20.44	8643.318	35365.133
2528	20.44	10330.022	37301.754
6481	20.44	14013.554	38060.426
6592	20.42	14053.171	34239.605
63	20.42	7857.044	34593.344
5325	20.42	13027.401	34812.566
1431	20.42	9084.989	33878.012
2681	20.42	10411.141	33216.219
5235	20.4	12755.219	34314.48
5803	20.38	13399.424	34713.453
6915	20.38	14556.59	38923.055
2815	20.38	10497.511	37099.074
576	20.38	8268.427	33363.793
5447	20.34	13074.604	38381.441
1985	20.34	9686.723	38786.309
1342	20.34	9056.242	35699.262
544	20.34	8188.777	33536.766
4716	20.32	12412.559	37651.809
5267	20.32	12755.884	33229.328
1690	20.32	9456.136	37107.094
4181	20.32	11804.869	39912.988
6596	20.32	14205.12	34097.613
3081	20.31	10674.298	34489.863
5739	20.29	13316.71	33817.211
3549	20.29	11213.532	33822.859
1924	20.27	9583.709	35759.043
1640	20.27	9467.786	39068.879
3643	20.27	11412.175	37002.125
4945	20.25	12681.986	36260.566
3805	20.25	11530.541	37779.273
2225	20.25	9753.236	33962.691
4647	20.23	12388.354	39475.52
6220	20.23	13729.228	33215.848
670	20.23	8350.832	35974.711
5370	20.21	13135.047	36668.059
6216	20.21	13620.998	33329.465
4412	20.21	11879.953	33257.273
3404	20.21	11114.269	37221.859
4289	20.19	11951.522	36949.578
2566	20.19	10307.755	36205.895
5366	20.19	13111.468	36499.105
738	20.19	8295.569	38837.566
3322	20.17	10873.403	39794.398
4356	20.17	11924.2	35342.305
850	20.17	8620.02	37523.648
1895	20.17	9597.864	34867.238
4928	20.17	12518.248	35882.957
4375	20.15	11873.296	34513.199
2174	20.13	9759.212	35656.883
5134	20.11	12857.731	38270.105
6860	20.11	14225.231	39008.648
1165	20.11	8640.088	38746.242
4176	20.11	11651.672	39803.926
3421	20.09	11059.424	36385.785
5835	20.09	13438.296	36055.699
3000	20.09	10728.009	36544.473
6890	20.08	14440.943	39789.332
2668	20.08	10153.604	33256.035
3631	20.08	11419.059	36381.383
6674	20.06	14358.84	34581.105
2034	20.06	9718.301	39992.508
3158	20.06	10838.414	34173.914
6512	20.04	14085.067	36650.449
3125	20.04	10591.714	33285.348
3878	20.04	11529.432	35384.637
3112	20.02	10752.41	33754.773
2048	20	9918.866	39313.391
6705	20	14382.701	35526.762
4362	20	12015.402	35207.363
6301	20	13885.058	35567.984
3447	20	11093.527	35842.961
6094	19.98	13724.381	37381.273
4409	19.96	12043.385	33426.797
1907	19.96	9535.157	35166.781
2770	19.94	10378.036	35864.555
555	19.94	8017.597	33265.063
6909	19.94	14543.582	39048.672
2159	19.94	9845.913	35931.57
5548	19.94	13189.567	39031.191
6175	19.92	13654.646	34633.063
5740	19.92	13171.636	33859.711
3327	19.9	11116.293	39824.078
3427	19.9	11106.124	36318.715
5731	19.88	13235.205	34238.23
692	19.88	8284.467	36706.18
1451	19.88	9165.244	34410.27
1376	19.88	9031.032	34542.016
3088	19.85	10625.556	34381.523
3336	19.85	11182.223	39681.055
872	19.85	8577.604	36798.203
6211	19.83	13717.852	33502.641
4239	19.83	11970.881	38623.516
5971	19.81	13568.963	39370.594
4222	19.79	11863.923	38897.148
954	19.79	8531.808	34402.23
6221	19.79	13744.957	33216.352
2084	19.79	9838.298	38444.523
2401	19.79	10083.338	38278.289
6503	19.77	14014.964	36971.328
3898	19.77	11552.307	34500.797
2008	19.77	9541.934	39590
1354	19.77	8902.339	35373.625
4463	19.77	12129.589	34816.387
1515	19.75	9110.423	36565.395
2131	19.75	9837.156	36993.344
4570	19.73	12223.44	37797.047
3247	19.73	10839.18	36742.328
6951	19.73	14554.8	37232.551
2214	19.73	9773.516	34374.656
2878	19.73	10456.433	39298.078
2333	19.71	9957.377	36019.668
3423	19.71	11147.996	36512.426
356	19.71	8166.3	39001.395
1566	19.69	9260.27	38199.199
2183	19.69	9833.536	35385.289
988	19.67	8670.824	33173.813
6264	19.67	13895.227	34491.523
4378	19.67	11895.839	34603.223
1499	19.67	9200.475	35985.969
701	19.67	8376.4	37052.152
6305	19.67	13796.61	35658.773
7152	19.67	14535.378	33886.594
6148	19.65	13575.038	35692.645
4890	19.65	12535.634	34693.168
5815	19.65	13510.548	35087.938
3890	19.65	11502.729	34919.242
4691	19.65	12289.874	38000.254
3735	19.65	11470.07	39778.898
3658	19.65	11349.311	37767.887
3557	19.65	11360.974	34065.961
5090	19.65	12918.429	39917.527
6203	19.64	13772.003	33699.785
5273	19.64	13089.759	33108.008
3579	19.64	11403.018	34885.547
1382	19.64	8889.1	34412.242
2229	19.64	9738.611	33484.414
4401	19.64	11897.297	33606.844
4439	19.64	12202.564	34038.555
3207	19.62	10972.63	35991.852
5014	19.62	12648.844	38379.383
6634	19.62	14366.486	33292.438
912	19.62	8571.515	35439.547
5792	19.6	13562.734	34424.316
1887	19.6	9669.169	34629.484
5929	19.6	13541.202	38300.066
50	19.6	7860.057	34191.688
3896	19.6	11553.811	34752.461
6574	19.6	14038.26	35087.609
4553	19.6	12144.263	37204.953
6455	19.58	14144.246	38906.887
4114	19.56	11761.79	37932.816
3540	19.56	11280.712	33513.125
2235	19.56	9791.061	33432.313
4642	19.56	12416.942	39679.621
4377	19.54	11990.566	34596.398
925	19.54	8421.705	35086.645
4345	19.54	11989.736	35423.281
5188	19.54	12903.305	36373.625
2486	19.54	10260.898	38927.805
809	19.54	8614.319	38957.391
3459	19.52	11090.834	35550.82
2840	19.52	10502.886	37841.195
2727	19.52	10415.596	34406.012
4033	19.52	11784.257	36128.484
1570	19.52	9139.763	38428.645
2565	19.5	10324.657	36162.453
6227	19.5	13779.259	33060.891
1848	19.5	9580.685	33498.82
3205	19.48	10943.771	35924.031
7061	19.48	14641.001	36661.738
2217	19.48	9833.096	34174.145
3909	19.48	11486.436	33830.055
5024	19.46	12595.429	38615.992
363	19.46	8013.352	38812.887
2111	19.46	9836.923	37430.563
540	19.46	8088.895	33784.375
6256	19.46	13876.212	34198.664
2258	19.46	10076.204	33819.625
2571	19.46	10212.781	35865.969
6459	19.44	14126.537	38725.012
1418	19.44	9204.11	33356.375
3804	19.44	11481.278	37772.074
938	19.42	8521.935	34666.227
2007	19.42	9510.948	39559.531
4733	19.42	12494.494	36306.09
5784	19.42	13497.892	34186.734
1917	19.42	9666.606	35501.273
5693	19.41	13332.664	35317.996
664	19.41	8372.38	35874.395
2206	19.41	9810.952	34716.895
1085	19.41	8752.612	36095.578
6336	19.41	13976.778	36895.34
6389	19.39	13975.3	38551.281
5801	19.39	13464.089	34708.379
4191	19.39	12038.829	39860.293
3446	19.39	11006.069	35785.07
2055	19.39	9753.821	39171.422
3096	19.39	10745.25	33991.246
719	19.37	8214.069	38073.484
3615	19.37	11285.62	35955.414
4450	19.37	12201.092	34401.844
6173	19.37	13743.576	34878.16
2149	19.37	9883.44	36269.227
3500	19.37	11141.725	34074.977
3634	19.37	11351.862	36561.063
3016	19.35	10644.164	36280.367
5047	19.35	12612.844	39259.172
3269	19.35	10916.294	37345.078
1067	19.35	8796.937	35348.617
3812	19.35	11477.272	37185.379
4335	19.33	11951.073	36029.789
3278	19.33	10877.801	37743.68
5528	19.33	13324.57	39312.23
6558	19.33	14086.693	35496.984
1065	19.33	8646.378	35313.117
4465	19.33	12281.485	34821.66
4540	19.31	12205.714	36713.305
6095	19.31	13749.213	37383.945
6693	19.31	14216.519	35061.469
2169	19.29	9883.039	35625.699
7138	19.29	14462.096	34743.676
3426	19.27	11124.287	36261.914
4788	19.27	12467.613	34717.406
6928	19.27	14631.729	38255.098
5523	19.25	13208.109	39518.754
6322	19.25	13792.301	36515.254
5131	19.25	12879.018	38183.766
2586	19.25	10271.54	35479.594
1866	19.25	9555.271	34042.402
1914	19.23	9602.586	35440.984
3963	19.23	11802.363	33753.023
5988	19.23	13384.391	39638.027
4917	19.23	12535.857	35567.527
1277	19.23	8967.782	37681.344
5478	19.21	12953.746	39282.195
5551	19.21	13217.842	38813.891
1771	19.21	9342.333	35408.965
6852	19.21	14224.119	38782.73
1601	19.21	9177.809	39585.93
6102	19.19	13757.532	37230.668
6075	19.19	13771.642	37838.637
1407	19.18	8968.151	33106.133
6866	19.18	14399.696	39234.539
2271	19.18	10084.598	34297.238
3864	19.18	11493.408	35612.527
4357	19.16	11891.318	35381.063
5118	19.16	12820.673	38706.195
1746	19.16	9301.955	36111.094
1525	19.16	9083.139	36877.691
5104	19.16	12909.534	39109.41
6684	19.14	14235.355	34793.66
7125	19.14	14620.162	35166.633
3635	19.14	11357.622	36608.211
2738	19.14	10449.735	34833.164
4027	19.12	11840.752	35918.297
5679	19.12	13348.855	35884.699
3175	19.12	10891.788	34587.855
6614	19.12	14175.441	33400.344
4021	19.12	11687.101	35673.383
4358	19.12	11985.363	35383
372	19.12	8193.297	38475.707
1834	19.12	9465.083	33290.727
994	19.12	8641.466	33326.969
6501	19.1	14076.194	36870.773
3022	19.1	10703.726	36089.801
4142	19.1	11750.148	38881.172
1542	19.1	9273.195	37384.359
1276	19.1	9051.647	37673.988
896	19.1	8632.047	36033.301
2285	19.1	9927.773	34885.887
5522	19.08	13171.181	39509.066
1038	19.08	8680.416	34429.797
3246	19.08	10904.97	36688.512
3649	19.08	11422.53	37313.004
5554	19.08	13212.251	38895.449
1356	19.06	8910.335	35128.355
1622	19.06	9348.79	39530.527
4002	19.06	11776.191	35083.555
5778	19.06	13542.605	33757.117
329	19.06	7752.809	39883.035
6341	19.06	13968.658	36965.52
5310	19.06	13116.246	34459.891
6925	19.06	14562.754	38357.559
4419	19.04	12109.313	33126.91
1804	19.04	9428.59	34747.367
174	19.04	7787.566	36908.934
2493	19.04	10198.036	38743.281
2181	19.04	9764.081	35317.516
4669	19.04	12492.17	38659.219
5223	19.04	12848.182	34896.453
1344	19.04	8939.698	35506.422
6150	19.02	13594.89	35431.086
709	19.02	8352.029	37650.656
900	19.02	8421.116	35761.719
7021	19.02	14634.642	36942.203
1680	19.02	9403.58	37485.551
1399	19.02	8975.627	33523.762
4399	19	11972.818	33491.539
3506	19	11013.621	33764.973
906	19	8436.457	35607.203
3885	19	11539.197	35008.426
1554	19	9196.04	37893.227
773	19	8275.098	39823.078
3025	18.98	10584.524	36177.855
2895	18.98	10352.39	40006.078
3824	18.98	11515.597	36722.324
4218	18.98	12029.331	39069.172
4045	18.98	11673.164	36239.801
2525	18.98	10232.097	37230.367
5259	18.96	12891.02	33544.656
4328	18.96	12010.508	36179.371
7000	18.95	14431.289	37152.27
625	18.95	8408.368	34999.477
3308	18.95	10992.63	38956.805
6482	18.95	14132.235	38067.113
6621	18.95	14140.675	33223.969
6403	18.95	13823.169	39395.18
2036	18.95	9876.918	39647.684
6710	18.95	14345.294	35617.18
6914	18.95	14566.784	38862.652
7162	18.95	14548.504	33606.836
4270	18.95	11929.787	37777.855
6385	18.95	13821.32	38511.777
5269	18.93	12790.331	33108.488
5707	18.93	13353.58	34629.438
3473	18.93	11078.735	34958.523
3437	18.91	11097.886	36202.023
4944	18.91	12609.159	36245.984
6384	18.91	13939.836	38502.605
5249	18.91	12762.944	34060.629
3006	18.89	10565.958	36423.539
3164	18.89	10911.545	34399.965
4422	18.89	12232.214	33392.035
2035	18.87	9861.089	39629.59
6617	18.87	14204.587	33471.551
4769	18.87	12329.924	35189.195
3376	18.87	11129.96	38616.695
2006	18.87	9537.94	39546.457
2777	18.85	10431.18	36024.379
1755	18.85	9340.215	35739.039
5786	18.85	13496.119	34293.367
6166	18.85	13636.009	35017.086
6903	18.85	14478.973	39553.168
3750	18.83	11454.978	39458.406
5941	18.83	13423.695	38592.105
2724	18.83	10406.813	34351.531
3870	18.83	11425.799	35540.199
5384	18.81	13129.65	37031.707
2931	18.81	10575.425	38775.594
1967	18.81	9621.641	37848.344
4464	18.81	12212.721	34821.34
1741	18.81	9309.388	36517.27
6345	18.81	13956.794	37070.285
1506	18.81	9223.208	36232.801
4951	18.79	12541.465	36445.59
6905	18.79	14519.874	39391.586
6160	18.79	13633.296	35113.332
923	18.79	8627.456	34980.133
876	18.79	8615.552	36639.168
7080	18.77	14632.619	36306.703
3657	18.77	11311.841	37694.816
1315	18.77	8949.828	36646.242
3889	18.77	11484.297	34852.008
2091	18.77	9871.866	37830.949
4265	18.75	12054.262	37979.063
2821	18.75	10533.684	37200.352
5443	18.75	13139.636	38299.898
3379	18.75	11018.409	38461.965
4262	18.75	12019.502	37931.742
5684	18.75	13262.095	35618.184
2282	18.75	10021.179	34782.23
1359	18.75	9007.517	34973.84
4770	18.73	12451.807	35244.102
5668	18.73	13236.331	36273.84
1544	18.73	9196.898	37482.109
688	18.73	8341.343	36636.188
5332	18.73	13078.882	35078.301
741	18.73	8231.402	38953.016
4970	18.73	12651.007	37280.555
2028	18.72	9921.622	39819.379
3485	18.72	11000.314	34587.313
5318	18.72	13105.224	34675.395
1413	18.72	9143.195	33202.941
345	18.72	8157.705	39536.379
2561	18.72	10339.219	36239.77
3530	18.72	11280.462	33190.133
4025	18.72	11786.066	35855.168
4209	18.7	11899.2	39188.813
4679	18.7	12324.836	38544.531
1652	18.7	9436.974	38333.004
5263	18.7	12770.876	33613.449
3299	18.7	10798.545	38566.891
3091	18.7	10667.969	34207.188
3398	18.7	11082.362	37392.328
3504	18.68	11053.563	33956.973
205	18.68	7801.291	37601.297
3830	18.68	11449.607	36378.938
1975	18.68	9614.009	38275.57
5276	18.68	13037.286	33222.418
7113	18.68	14546.558	35451.434
4550	18.66	12144.821	37135.063
5823	18.66	13494.55	35358.512
6299	18.66	13892.453	35274.117
3312	18.66	10849.567	39396.781
2934	18.66	10624.004	38550.879
4478	18.66	12201.586	35218.203
6846	18.66	14252.75	38566.438
2287	18.66	9987.431	35024.5
3613	18.64	11330.381	35884.727
2115	18.64	9867.696	37241.375
2736	18.64	10514.558	34778.906
4596	18.64	12236.27	38623.027
2705	18.64	10520.179	33684.445
832	18.64	8577.754	38612.648
6447	18.62	14119.481	39157.539
3966	18.62	11766.327	33846.125
4771	18.62	12322.223	34961.449
4126	18.62	11705.045	38318.996
580	18.62	8226.318	33425.039
4958	18.62	12529.932	36846.059
4459	18.62	12259.781	34736.453
2450	18.62	10233.883	39807.594
1620	18.6	9367.512	39443.621
3055	18.6	10637	35173.199
7033	18.6	14594.846	36707.281
362	18.6	8070.086	38807.273
2568	18.6	10159.412	35756.156
1504	18.6	9109.968	36053.652
6028	18.6	13631.372	39323.621
7071	18.58	14547.907	36488.277
6825	18.58	14349.021	37750.23
3986	18.58	11717.607	34488.664
766	18.58	8248.669	39654.125
5257	18.58	12714.166	33719.293
7133	18.58	14597.071	34828.461
481	18.58	8204.16	35789.277
892	18.56	8606.961	36159.16
4594	18.56	12212.452	38594.008
1689	18.56	9456.824	37083.645
771	18.54	8286.681	39764.105
1548	18.54	9163.552	37581.16
6537	18.54	14177.927	35958.078
4406	18.54	11986.249	33402.219
2619	18.54	10138.324	34668.086
2348	18.52	10106.626	36552.727
3390	18.52	11103.47	38083.254
2688	18.52	10353.91	33339.133
4907	18.52	12656.833	35145.234
2511	18.52	10214.663	37737.184
300	18.52	7765.569	39118.203
4761	18.52	12389.462	35465.969
5315	18.52	12958.173	34607.992
6516	18.52	14030.702	36424.758
3912	18.52	11457.464	33895.09
4956	18.52	12672.21	36797.238
7092	18.52	14622.806	35998.672
6547	18.52	14078.911	35824.379
2246	18.52	9939.313	33243.227
3405	18.52	11207.997	37247.051
5292	18.52	13015.005	33807.344
5268	18.5	12865.729	33090.012
5511	18.5	13237.275	39601.23
4662	18.5	12359.242	39025.301
5116	18.5	12817.996	38935.402
4426	18.5	12228.782	33604.98
4334	18.49	12058.621	36009.754
2861	18.49	10370.212	38680.004
1505	18.49	9137.795	36097.211
5580	18.49	13151.875	38277.27
525	18.49	8125.047	34180.984
3476	18.49	11008.845	34877.258
1639	18.49	9333.639	39031.457
5016	18.47	12539.139	38443.277
2000	18.45	9534.639	39348.387
2593	18.45	10159.515	35357.047
3618	18.45	11342.443	35980.906
2924	18.45	10749.859	38854.535
6068	18.43	13784.273	38226.977
1487	18.43	9258.136	35688.801
500	18.43	8024.708	35382.668
5007	18.43	12577.2	38053.078
2833	18.43	10421.366	37619.727
5626	18.43	13214.847	37413.309
446	18.43	8038.197	36754.211
5855	18.43	13480.597	36782.098
6938	18.43	14573.933	37375.852
1757	18.41	9321.22	35780.773
1003	18.41	8797.024	33649.656
5907	18.41	13392.843	37943.301
3458	18.41	11160.103	35550.172
4476	18.41	12077.898	35211.117
3665	18.39	11216.816	37911.379
2763	18.39	10529.568	35595.84
884	18.39	8456.08	36252.73
595	18.37	8238.893	33846.906
6465	18.37	14044.548	38565.766
6811	18.37	14221.953	36936.527
4226	18.37	12039.022	38693.688
2239	18.37	10082.173	33050.953
3739	18.37	11512.476	39910.906
2351	18.37	9957.086	36609.953
3329	18.37	11157.025	39849.871
1434	18.37	9158.984	33927.332
2286	18.37	10076.2	34936.055
226	18.37	7639.017	38072.211
5875	18.37	13566.136	37394.633
6038	18.35	13654.903	38800.852
5630	18.35	13272.052	37261.961
1818	18.35	9465.356	33817.992
4508	18.35	12125.052	36147.969
5985	18.35	13466.534	39589.625
5284	18.33	13045.578	33576.703
1590	18.33	9123.264	39155.656
633	18.33	8337.902	35244.121
5565	18.33	13303.971	38478.469
3496	18.33	11001.862	34262.844
40	18.33	7912.782	33960.961
2151	18.33	9768.649	36276.68
1837	18.33	9484.542	33092.367
2230	18.31	9755.359	33488.148
2051	18.29	9745.121	39397.57
630	18.29	8267.198	35185.414
1529	18.29	9277.131	36970.254
6261	18.29	13890.586	34394.586
2518	18.27	10322.843	37615.32
1858	18.27	9634.943	33625.828
1115	18.27	8777.087	36702.184
5624	18.27	13148.875	37343.285
5357	18.27	12956.544	36079.898
5171	18.27	12848.519	36566.719
1732	18.27	9412.354	36562.148
4317	18.27	11948.417	36082.648
2598	18.27	10213.888	35123.789
4765	18.26	12473.698	35332.309
2929	18.26	10683.335	38738.598
866	18.26	8591.725	36917.676
2277	18.26	9929.179	34518.754
3495	18.26	11074.608	34251.047
4084	18.26	11699.423	37116.953
6016	18.26	13733.983	39624.766
6817	18.26	14259.909	37308.113
2859	18.26	10477.534	38589.578
1279	18.26	8992.769	37815.875
5787	18.24	13413.603	34322.684
6600	18.24	14016.346	33874.41
6597	18.24	14079.146	33810.828
463	18.24	8065.998	36275.027
6226	18.24	13692.946	33051.73
6894	18.24	14578.559	39867
7175	18.22	14493.154	33130.867
3065	18.22	10746.962	34802.484
3861	18.22	11487.733	35829.512
1596	18.22	9088.799	39417.398
1406	18.22	9054.692	33066.117
3850	18.22	11473.146	35988.668
6526	18.22	14021.928	36101.262
808	18.2	8560.236	39242.762
3319	18.2	10899.59	39715.063
1903	18.2	9496.854	35085.125
735	18.2	8246.309	38746.473
2218	18.2	9744.45	34213.168
495	18.2	8038.044	35567.301
5857	18.2	13382.966	36834.488
2192	18.2	9848.895	35021.258
721	18.2	8298.416	38102.781
1261	18.18	8900.558	38744.957
3118	18.18	10743.875	33379.379
4972	18.18	12532.723	37283.09
2501	18.18	10257.57	38460.215
67	18.18	7721.158	34657.434
4655	18.18	12464.345	39395.367
2125	18.18	9714.315	37111.227
3388	18.16	11081.047	38042.68
4088	18.16	11705.935	37248.746
1807	18.16	9328.228	34603.547
2226	18.16	9807.563	33779.648
4637	18.16	12439.163	39814.148
480	18.16	8169.173	35773.559
2247	18.16	9935.236	33268.199
4182	18.16	11730.414	39939.465
6865	18.16	14247.359	39233.512
2038	18.16	9753.191	39468.438
2061	18.16	9727.972	38994.348
1445	18.14	9233.695	34340.82
4131	18.14	11807.803	38477.203
1884	18.12	9621.215	34570.195
5040	18.12	12552.809	39010.793
5099	18.12	12720.532	39463.621
6823	18.12	14352.278	37647.602
623	18.12	8298.107	34924.133
3519	18.12	11119.614	33270.102
1370	18.1	8978.229	34703.98
5781	18.1	13525.102	34011.262
3262	18.1	10940.8	37197.727
5674	18.08	13269.099	35970.344
4205	18.08	11876.226	39368.152
6228	18.08	13936.398	33043.527
3992	18.08	11850.423	34683.094
547	18.08	7997.935	33584.352
6608	18.08	14157.716	33701.934
5070	18.08	12511.018	39631.09
2801	18.08	10428.073	36689.234
5367	18.08	13106.226	36577.953
1860	18.06	9588.722	33702.645
3074	18.06	10588.817	34668.285
2245	18.06	10133.377	33183.813
3202	18.06	10787.754	35580.41
641	18.05	8253.518	35485.32
529	18.05	8045.799	34280.348
5785	18.05	13439.231	34237.359
5876	18.05	13514.648	37442.48
5646	18.05	13239.733	36856.289
3647	18.03	11391.341	37227.016
6496	18.03	14133.183	37450.762
3435	18.03	11192.427	36125.352
2439	18.03	10110.077	39572.695
6356	18.03	13831.6	37635.125
3758	18.03	11540.801	39121.477
1485	18.01	9241.833	35565.105
213	18.01	7932.169	37868.695
1243	18.01	8964.076	39109.645
3703	18.01	11424.28	38722.832
2471	18.01	10340.682	39574.895
4271	18.01	12011.433	37803.781
3354	18.01	11150.288	38994.207
5103	17.99	12780.706	39405.516
4667	17.99	12452.987	38654.453
3862	17.99	11463.225	35891.191
2951	17.99	10704.665	37662.93
5089	17.99	12911.453	39863.516
3590	17.99	11413.773	35137.672
4341	17.99	11979.101	35641.164
86	17.99	7806.82	35135.23
1955	17.99	9603.264	37259.93
4990	17.97	12583.899	37789.922
5809	17.97	13456.537	34981.383
2771	17.97	10417.522	35899.363
2100	17.97	9773.209	37819.508
3577	17.97	11419.694	34867.781
3272	17.97	10992.103	37467.113
5095	17.97	12755.767	39639.352
4678	17.97	12291.069	38497.266
4731	17.97	12397.176	36666.398
5699	17.97	13286.259	35190.215
851	17.97	8594.492	37578.883
6154	17.97	13716.549	35454.828
3401	17.95	11151.141	37479.508
552	17.95	7996.426	33202.797
3916	17.95	11435.397	33952.535
71	17.95	7958.553	34710.652
1612	17.95	9456.355	40000.844
4504	17.93	12223.343	36124.391
6921	17.93	14500.373	38474.879
6199	17.93	13722.88	33661.277
698	17.93	8298.714	36964.273
4882	17.93	12527.543	34473.543
6694	17.93	14426.656	35068.035
6436	17.93	14091.888	39434.098
1783	17.91	9449.001	35081.238
1822	17.91	9466.551	33648.012
3410	17.91	11026.438	37028.766
6515	17.91	14100.14	36675.539
3546	17.91	11229.501	33762.301
4577	17.91	12278.351	38158.16
7114	17.91	14474.22	35453.801
1480	17.91	9118.252	35345.285
1299	17.89	8977.788	37121.977
5728	17.89	13254.003	34156.934
2914	17.89	10761.276	39172.785
6155	17.89	13605.059	35250.816
479	17.89	8169.123	35763.855
190	17.89	7789.69	37329.609
5705	17.89	13197.062	34864.641
2118	17.89	9909.517	37340.027
6135	17.87	13570.823	36106.773
4489	17.87	12190.51	35604.688
3468	17.87	11060.372	35148.852
1075	17.87	8733.173	35646.043
2554	17.87	10191.661	36657
6022	17.87	13739.248	39492.789
1863	17.87	9598.728	33938.555
3395	17.87	11025.288	37543.551
2321	17.85	9962.644	35650.348
5456	17.85	13052.387	38693.211
3835	17.85	11603.199	36223.496
3433	17.85	11061.847	36091.27
6327	17.85	13882.118	36617.5
6052	17.85	13748.55	38348.742
3945	17.85	11757.74	33091.52
2945	17.85	10671.488	38009.941
3907	17.85	11610.114	33811.055
3977	17.85	11689.247	34259.371
4068	17.85	11822.957	36665.145
6400	17.83	13851.396	39196.16
1320	17.83	9000.22	36262.73
5584	17.83	13176.314	38077.492
4705	17.83	12286.887	37728.242
3457	17.83	11084.127	35541.566
3121	17.83	10681.878	33191.426
1931	17.83	9693.06	36040.465
4360	17.83	11910.368	35144.941
131	17.83	7816.936	36146.727
5755	17.83	13245.744	33449.645
3317	17.83	10824.161	39690.352
3541	17.83	11289.222	33523.289
6107	17.83	13596.651	37031.324
5217	17.83	12734.746	35034.734
4376	17.82	11991.011	34522.902
4704	17.82	12287.204	37666.871
5951	17.82	13512.994	38675.309
6245	17.82	13821.519	33828.555
5232	17.82	12742.021	34509.898
2072	17.82	9746.693	38773.055
3003	17.8	10619.562	36636.707
3009	17.8	10682.971	36484.539
1659	17.8	9278.305	38015.207
4282	17.8	12032.337	37275.055
4787	17.8	12337.483	34682.414
4740	17.78	12282.801	36109.094
6578	17.78	14120.983	34675.043
1004	17.78	8839.086	33668.047
6939	17.78	14473.71	37421.043
2488	17.78	10193.042	38648.594
2354	17.78	10101.893	36678.039
2696	17.78	10392.485	33433.066
3165	17.76	10891.548	34431.66
2915	17.76	10644.738	39041.637
2650	17.76	10211.412	33621.953
1969	17.76	9543.604	37938.637
711	17.76	8212.219	37711.672
7143	17.76	14602.693	34317.906
2045	17.76	9916.609	39303.051
3225	17.76	10952.454	36411.656
620	17.74	8327.705	34778.34
2848	17.74	10453.679	38220.859
1589	17.74	9196.623	39105.461
5944	17.74	13395.222	38641.398
445	17.74	8098.373	37016.539
1706	17.74	9456.135	36711.207
4109	17.74	11847.534	37815.941
6602	17.74	14209.18	33910.668
1673	17.74	9283.105	37600.285
1882	17.74	9547.452	34538.449
2628	17.72	10202.959	34221.742
4569	17.72	12094.884	37758.195
2540	17.72	10220.046	37013.207
333	17.72	7750.993	39933.34
1285	17.72	9036.752	37465.816
4315	17.72	12057.648	36330.297
6114	17.72	13703.913	36701.152
3127	17.7	10602.478	33302.539
1061	17.7	8667.271	35212.531
3846	17.7	11558.389	36207.695
4318	17.7	11976.644	36095.813
951	17.7	8610.336	34386.664
5389	17.7	12964.776	37133.953
6568	17.7	14177.766	35234.273
1752	17.7	9313.413	36187.297
7098	17.7	14520.758	35867.453
3660	17.7	11340.99	37793.715
4948	17.7	12698.552	36372.125
7154	17.7	14545.801	33934.035
2029	17.7	9905.014	39854.934
2163	17.68	9841.403	35794.223
5473	17.68	12958.442	39093.699
3717	17.68	11416.125	39332.926
5816	17.68	13359.219	35103.953
6891	17.68	14484.883	39828.555
3148	17.68	10830.668	33600.23
1486	17.68	9144.93	35602.531
489	17.68	8035.241	35604.492
5667	17.68	13184.509	36271.555
2243	17.68	9933.164	33165.496
3145	17.68	10831.733	33527.152
4961	17.68	12652.142	37041.656
3725	17.66	11260.008	39666.52
6229	17.66	13994.546	33107
6047	17.66	13581.048	38735.84
3641	17.66	11232.728	36889.449
5567	17.66	13279.078	38552.91
6361	17.66	13992.167	37832.84
309	17.66	7650.249	39525.383
5753	17.66	13147.328	33379.91
6591	17.66	14210.639	34225.895
4575	17.66	12281.04	38116.719
1685	17.64	9346.108	37291.898
1826	17.64	9454.492	33532.945
5017	17.64	12627.313	38486.23
1977	17.64	9682.146	38347.453
2936	17.64	10594.621	38619.078
6041	17.64	13691.633	38894.855
6230	17.64	13884.196	33111.887
4031	17.64	11774.081	36124.016
4919	17.64	12582.218	35640.715
3960	17.64	11799.974	33561.109
1408	17.64	8998.625	33135.438
2700	17.62	10360.891	33471.367
1527	17.62	9204.671	36935.57
2529	17.62	10210.331	37021.855
2867	17.62	10456.769	38944.941
5193	17.62	12866.872	35978.898
185	17.62	7672.97	37189.691
675	17.62	8386.32	36117.703
2969	17.62	10617.227	37414.09
348	17.6	8014.299	39273.484
2773	17.6	10553.645	35980.859
5794	17.6	13477.913	34435.152
7164	17.6	14594.79	33438.387
4557	17.6	12132.698	37325.344
1366	17.6	8927.849	34611.715
869	17.6	8543.116	36996.438
5629	17.6	13300.545	37218.945
2802	17.59	10561.152	36738.809
1392	17.59	8928.401	33828.559
6453	17.59	14071.232	38868.055
4534	17.59	12275.654	36580.902
4641	17.59	12377.026	39926.609
320	17.59	7941.701	39647.484
6595	17.59	14168.538	34040.344
6165	17.59	13627.756	34993.176
4190	17.59	11983.432	39853.156
367	17.59	8195.189	38723.926
2532	17.59	10157.122	37083.176
3482	17.59	11097.984	34452.781
4964	17.57	12575.849	37103.695
3173	17.57	10832.532	34570.969
4069	17.57	11696.789	36707.742
4537	17.57	12084.16	36691.141
1275	17.57	9017.619	37834.73
3126	17.57	10630.969	33291.816
5321	17.57	13059.042	34744.133
3333	17.57	11160.296	39646.984
6215	17.57	13603.449	33328.633
4562	17.57	12183.423	37430.914
3328	17.57	11129.737	39825.824
4036	17.55	11825.289	36181.773
4216	17.55	12016.378	39028.367
1603	17.55	9085.499	39687.434
6824	17.55	14243.536	37661.043
4395	17.55	12012.782	33652.336
4739	17.55	12491.797	36072.59
4686	17.55	12310.422	38220.23
3884	17.55	11450.407	35001.422
4677	17.55	12309.166	38476.52
3514	17.53	11155.854	33436.551
6287	17.53	13978.234	34857.73
993	17.53	8822.156	33314.316
3972	17.53	11769.214	33981.16
1308	17.53	8949.226	36770.371
4424	17.53	12126.913	33480.391
2533	17.53	10284.945	37098.688
2359	17.51	10101.513	36807.223
6015	17.51	13588.581	39623.984
5660	17.51	13187.041	36433.027
4076	17.51	11682.035	36837.457
3167	17.51	10863.646	34479.895
5395	17.51	12950.049	37336.004
6142	17.51	13777.372	35953.047
2278	17.51	10061.083	34534.801
6566	17.51	14022.791	35203.523
5547	17.51	13193.865	39014.266
3698	17.49	11286.167	38568.957
4010	17.49	11658.466	35366.809
5587	17.49	13219.664	38122.879
3629	17.49	11423.515	36318.371
5063	17.49	12619.37	39469.113
2320	17.49	10136.294	35582.563
93	17.49	7832.944	35434.34
6510	17.49	14136.241	36585.703
5105	17.47	12862.221	39115.867
4245	17.47	11996.808	38429.949
5730	17.47	13299.129	34202.203
4291	17.47	12018.855	36968.477
1852	17.47	9588.184	33547.719
3448	17.47	11091.676	35573.348
6395	17.47	13846.325	38849.695
4435	17.45	12273.628	33937.352
1453	17.45	9174.681	34491.449
2425	17.45	10044.128	39224.18
3280	17.45	10852.895	37786.617
1301	17.45	8948.308	36916.777
332	17.45	7834.542	39932.324
3971	17.45	11745.621	33971.523
4407	17.45	12014.266	33412.266
2939	17.45	10672.448	38448.461
6477	17.43	14212.241	38235.762
4101	17.43	11846.773	37633.055
8	17.43	7722.775	33190.133
3902	17.43	11527.601	34359.375
7079	17.43	14517.275	36292.07
4602	17.43	12148.065	38865.023
3444	17.43	11132.257	35736.359
4119	17.41	11794.54	38060.195
4519	17.41	12226.284	36172.207
3999	17.41	11820.922	34942.855
6888	17.41	14493.228	39766.719
3057	17.41	10719.454	34957.973
2737	17.41	10541.78	34801.039
1920	17.41	9570.156	35629.301
167	17.41	7846.821	36707.098
2926	17.41	10645.58	38641.594
6448	17.41	14039.952	39196.059
4259	17.41	11989.497	38117.656
2438	17.41	10002.74	39572.086
5169	17.41	12810.044	36816.91
4502	17.39	12077.916	35961.176
2664	17.39	10178.087	33466.98
3954	17.39	11805.571	33314.816
4921	17.39	12550.343	35677.086
1649	17.39	9287.821	38512.266
82	17.39	7925.929	35079.402
5004	17.39	12677.604	38027.051
2270	17.39	10042.053	34272.039
4777	17.39	12330.301	35068.773
3100	17.39	10755.973	33820.48
755	17.39	8381.979	39216.016
3621	17.39	11314.339	36057.523
3102	17.39	10580.394	33843.785
3589	17.37	11339.704	35119.777
5843	17.37	13464.581	36336.012
1411	17.37	9214.667	33146.992
6257	17.37	13952.836	34214.113
2294	17.37	10120.721	35152.953
7078	17.37	14590	36276.355
1880	17.37	9550.424	34463.934
3784	17.37	11473.85	37996.293
141	17.37	7639.787	36265.637
4431	17.37	12098.299	33777.559
835	17.37	8441.405	38309.996
5990	17.37	13415.947	39665.172
1241	17.37	8967.058	39273.68
323	17.37	7713.262	39717.887
4548	17.37	12107.923	37009.445
2961	17.36	10579.123	37818.813
2708	17.36	10369.034	33730.645
713	17.36	8342.718	37852.414
5704	17.36	13237.214	34828.699
7127	17.36	14529.387	35001.328
1828	17.36	9302.324	33639.297
1258	17.34	8864.236	38690.031
4273	17.34	11941.836	37508.09
4885	17.34	12637.55	34503.797
491	17.34	8092.354	35630.414
2652	17.34	10191.2	33324.137
1412	17.34	9273.999	33152.301
827	17.34	8631.528	38562.895
478	17.34	8078.342	35762.273
3928	17.34	11584.86	33586.184
5210	17.32	12717.303	35257.359
6464	17.32	14030.82	38507.695
764	17.32	8348.802	39620.438
5831	17.32	13478.312	35884.801
4338	17.32	11903.229	35805.281
4625	17.32	12280.378	39584.172
1174	17.32	8678.031	38924.512
2171	17.3	9865.027	35648.59
6788	17.3	14274.673	36501.754
1026	17.3	8666.411	34187.199
5248	17.3	12885.225	34037.238
499	17.3	8038.664	35356.074
2866	17.3	10366.798	38926.914
3754	17.3	11529.951	39272.867
6815	17.3	14245.409	37153.098
6426	17.3	14068.18	39799.762
4145	17.28	11827.864	38973.039
3936	17.28	11458.764	33225.551
6618	17.28	14027.958	33161.148
5732	17.28	13239.606	34274.633
2621	17.28	10322.874	34692.316
5586	17.28	13231.25	38107.383
3903	17.28	11518.355	34155.777
2991	17.28	10583.53	36964.898
4884	17.28	12618.199	34493.047
1152	17.28	8833.266	38424.688
4111	17.26	11653.769	37841.004
6124	17.26	13581.481	36662.746
3344	17.26	11066.753	39518.52
1199	17.26	8806.609	39563.832
1417	17.26	9114.12	33351.141
1871	17.26	9556.104	34201.992
685	17.26	8417.939	36606.598
610	17.26	8326.01	34480.43
4815	17.26	12461.616	33870.574
1323	17.26	8860.683	36121.988
3325	17.24	10924.397	39918.742
4385	17.24	11912.959	34204.313
4220	17.24	11892.731	38840.953
3712	17.24	11234.256	39132.621
4643	17.24	12305.778	39685.133
1440	17.24	9148.387	34102.27
5957	17.24	13368.416	38929.223
1574	17.24	9121.174	38587.23
180	17.24	7903.578	37085.715
2427	17.22	9949.988	39301.297
5448	17.22	13040.715	38391.602
100	17.22	7721.831	35511.391
3077	17.22	10592.004	34736.219
1383	17.22	8964.752	34427.684
221	17.22	7665.056	38013.219
3378	17.22	11138.902	38406.68
4579	17.22	12096.067	38186.434
3026	17.2	10719.454	36208.805
430	17.2	8034.803	37243.387
4555	17.2	12104.255	37243.098
3869	17.2	11490.948	35525.184
3478	17.2	11099.328	34890.891
6691	17.2	14332.238	35038.297
342	17.2	8054.871	39675.574
3223	17.2	10829.339	36396.141
64	17.2	7975.051	34608.816
1014	17.2	8711.733	33880.328
5582	17.18	13257.85	38040.469
3323	17.18	10818.836	39855.434
346	17.18	8194.385	39553.395
4778	17.18	12352.873	35068.926
4802	17.18	12303.147	34140.516
2389	17.18	9928.243	37854.73
2068	17.18	9733.813	38919.84
6357	17.18	13875.792	37678.684
6011	17.18	13702.994	39916.695
5361	17.16	13127.483	36190.609
5647	17.16	13329.507	36607.855
1820	17.16	9385.481	33845.621
1138	17.16	8778.396	37702.215
6632	17.16	14269.155	33175.852
2730	17.16	10565.135	34528.934
4565	17.14	12084.496	37485.246
3059	17.14	10696.948	34970.012
2531	17.14	10248.62	37049.809
1477	17.14	9167.147	35256.77
5228	17.14	12893.289	34726.809
5841	17.14	13546.583	36312.465
5385	17.14	13092.548	37101.414
1597	17.14	9141.005	39449.668
2119	17.14	9877.59	37071.516
3785	17.14	11431.787	37996.844
2474	17.13	10139.081	39302.211
1444	17.13	9095.086	34246.898
4156	17.13	11708.264	39460.059
1398	17.13	8912.703	33514.543
5209	17.13	12898.866	35253.043
856	17.13	8500.17	37208.715
3871	17.13	11431.617	35552.832
1375	17.13	8888.863	34502.785
1983	17.13	9602.033	38774.055
893	17.13	8600.046	36162.859
7134	17.13	14553.161	34881.262
3701	17.11	11315.381	38648.59
2589	17.11	10250.517	35271.039
4908	17.11	12702.417	35162.727
4794	17.11	12332.359	34565.758
5724	17.11	13285.483	34416.766
7121	17.11	14497.069	35305.684
6279	17.11	13993.355	34745.781
3695	17.11	11270.458	38481.492
843	17.11	8472.033	37841.809
6365	17.11	13879.185	37962.762
3610	17.11	11225.717	35781.434
5853	17.09	13384.334	36644.664
3596	17.09	11250.456	35313.895
6398	17.09	13885.803	39039.672
6202	17.09	13691.112	33689.5
2502	17.09	10181.634	38207.258
2203	17.09	9766.986	34622.969
2022	17.09	9546.263	39974.258
5714	17.09	13213.79	34484.73
441	17.07	8169.436	36928.094
351	17.07	8038.262	39369.609
4635	17.07	12094.216	40005.398
6156	17.07	13664.79	35330.5
2956	17.07	10699.64	37753.188
1102	17.07	8771.767	36357.496
6666	17.07	14240.367	34324.426
3823	17.07	11585.717	36980.055
321	17.07	7930.601	39649.777
3792	17.05	11587.908	38075.656
3662	17.05	11310.543	37854.328
413	17.05	8123.795	37964.746
3058	17.05	10683.432	34968.656
3874	17.05	11454.805	35292.566
6366	17.05	13983.962	37985.336
1236	17.05	8894.88	39515.633
3538	17.05	11266.783	33432.113
889	17.05	8496.26	36358.254
4373	17.05	11859.981	34467.711
5503	17.05	13126.987	39981.816
5538	17.05	13264.426	39195
4567	17.05	12281.856	37610.508
603	17.05	8264.511	34087.438
6070	17.05	13741.73	38277.336
5114	17.03	12860.194	39051.355
4764	17.03	12334.658	35288.027
564	17.03	7996.14	33138.586
6244	17.03	13814.619	33782.977
2370	17.03	9955.199	37162.996
387	17.03	8035.694	38180.773
3467	17.03	11192.768	35139.148
3567	17.03	11417.283	34449.641
2101	17.03	9884.64	37525.152
140	17.03	7959.879	36244.645
4183	17.01	11677.36	39940.195
6315	17.01	13831.659	36122.137
4868	17.01	12697.918	33985.887
6664	17.01	14222.495	34287.391
3836	17.01	11476.686	36225.18
4009	17.01	11752.398	35363.883
379	17.01	8160.486	38305.133
3508	17.01	11200.636	33597.199
5401	17.01	13066.146	37447.617
3199	17.01	10806.562	35491.992
6580	17.01	14150.809	34701.227
1859	17.01	9638.183	33651.789
3490	16.99	11071.771	34383.223
1483	16.99	9253.643	35439.648
6933	16.99	14610.838	37786.027
4759	16.99	12376.377	35651.707
3049	16.99	10663.029	35340.535
6626	16.99	14071.734	33118.371
1300	16.99	8957.536	37141.766
6935	16.99	14522.453	37640.695
3031	16.99	10667.275	35957.203
3847	16.99	11589.478	35927.066
477	16.99	7997.442	35756.703
786	16.99	8562.318	39915.48
2146	16.97	9827.492	36504.883
1754	16.97	9383.634	35732.789
2984	16.97	10761.34	37037.898
3592	16.97	11368.664	35229.969
1056	16.97	8661.64	34995.305
5130	16.97	12892.009	38450.516
2606	16.97	10266.939	35004.152
1897	16.97	9526.365	34910.168
6633	16.97	14322.676	33210.047
2592	16.97	10314.68	35325.707
4470	16.97	12183.582	34996.965
5170	16.97	12876.421	36553.117
2409	16.95	10060.377	38579.438
4411	16.95	11971.679	33163.563
2135	16.95	9855.004	36746.273
7147	16.95	14569.216	34278.223
3583	16.95	11384.563	35006.984
2760	16.95	10387.038	35396.473
3913	16.93	11444.09	33903.902
3361	16.93	11008.023	38672.727
4189	16.93	11873.055	39834.871
99	16.93	7970.851	35489.844
5766	16.93	13405.165	33070.844
1019	16.93	8658.896	33998.477
2860	16.93	10478.933	38597.551
5391	16.93	13031.075	37158.883
3047	16.93	10711.893	35262.098
668	16.93	8225.535	35954.031
767	16.93	8365.795	39655.531
3517	16.93	11097.252	33170.055
6248	16.91	13857.948	33953.402
4008	16.91	11790.77	35230.977
4604	16.91	12199.607	38937.23
6640	16.91	14320.87	33633.773
5622	16.91	13162.821	37640.238
6430	16.91	14211.499	39593.469
1941	16.91	9578.625	36665.715
1926	16.9	9669.332	35839.496
3353	16.9	11186.341	38952.926
3222	16.9	10877.191	36351.254
6007	16.9	13681.095	39792.922
2869	16.9	10447.526	39010.645
1753	16.9	9456.77	35932.02
1522	16.9	9218.158	36824.188
5256	16.9	12913.119	33692.664
5661	16.9	13238.336	36477.234
3666	16.9	11298.997	37935.863
5514	16.9	13166.773	39605.309
5691	16.9	13276.034	35539.219
1177	16.9	8732.979	39050.566
3582	16.9	11339.59	34962.758
2190	16.9	9919.212	34967.301
1283	16.88	9022.354	37381.992
2572	16.88	10237.282	35880.051
4891	16.88	12653.988	34709.262
2527	16.88	10159.264	37285.711
6162	16.88	13720.698	35153.07
4786	16.88	12428.178	34648.02
1664	16.88	9295.851	37669.074
6134	16.88	13770.433	36086.172
854	16.88	8524.511	37415.246
427	16.86	8069.382	37200.211
3958	16.86	11795.549	33506.09
4	16.86	7663.504	33079.156
734	16.86	8333.576	38738.676
716	16.86	8380.513	38047.18
1079	16.86	8797.884	35808.852
5518	16.86	13227.817	39679.895
4789	16.86	12342.707	34727.855
5807	16.84	13432.18	34974.297
3581	16.84	11293.833	34958.758
7161	16.84	14536.847	33599.27
686	16.84	8222.837	36613.223
883	16.84	8544.456	36226.258
1442	16.84	9189.48	34216.785
5364	16.84	12963.948	36404.516
2647	16.84	10264.11	33550.133
543	16.84	8105.978	33527.516
181	16.84	7667.775	37098.504
4827	16.84	12444.407	33492.895
936	16.84	8454.744	34618.047
3286	16.84	10890.736	38093.461
4147	16.84	11699.554	39002.043
6348	16.84	13869.79	37113.777
5048	16.84	12575.525	39280.938
5556	16.82	13223.002	38939.277
6639	16.82	14277.334	33553.141
380	16.82	8192.107	38357.578
4877	16.82	12499.147	34372.922
2480	16.82	10179.558	39151.703
4201	16.82	11861.188	39588.227
737	16.82	8393.576	38829.219
6546	16.82	14199.113	35804.047
3119	16.82	10598.747	33460.27
1563	16.82	9077.635	38135.801
68	16.8	7644.474	34671.984
6571	16.8	14057.348	35043.207
4892	16.8	12658.744	34735.129
6258	16.8	13789.646	34246.824
5026	16.8	12629.606	38640.977
6268	16.8	13794.314	34573.488
4547	16.8	12198.534	36961.121
5745	16.8	13223.94	33784.746
3944	16.8	11810.468	33072.383
1986	16.8	9666.907	38793.734
6034	16.8	13583.536	39247.711
4816	16.78	12323.131	33874.867
1937	16.78	9667.024	36312.102
4729	16.78	12432.97	36596.977
5639	16.78	13211.384	36927.789
2448	16.78	10083.079	39906.813
2360	16.78	10044.269	36809.578
644	16.78	8330.213	35550.441
6179	16.78	13684.156	34733.648
6560	16.78	14140.391	35310.125
3470	16.78	11084.728	35191.094
3332	16.78	11178.025	39638.129
6085	16.78	13693.188	37559.68
3142	16.78	10911.792	33385.785
2870	16.78	10369.816	39082.621
1747	16.78	9337.427	36125.434
6096	16.78	13768.09	37393.379
6116	16.78	13677.42	36719.543
4386	16.78	11923.595	34240.523
3436	16.76	11108.898	36131.883
447	16.76	8203.659	36779.57
7070	16.76	14559.462	36466.035
471	16.76	8132.424	36205.086
1072	16.76	8653.489	35516.813
1203	16.76	8770.411	39694.539
5725	16.76	13145.516	34432.535
6911	16.76	14601.306	38794.055
4113	16.74	11639.264	37906.691
6260	16.74	13947.513	34302.48
2704	16.74	10398.79	33670.633
1838	16.74	9430.634	33136.813
2740	16.74	10525.928	34860.84
5657	16.74	13196.957	36402.715
2515	16.74	10252.908	37814.402
3580	16.74	11303.385	34897.672
1018	16.74	8746.736	33990.301
1368	16.72	8971.88	34641.813
973	16.72	8584.211	33479.727
3045	16.72	10675.025	35416.316
5320	16.72	12932.922	34715.465
3184	16.72	10988.454	34834
2978	16.72	10683.191	37244.859
5049	16.72	12549.451	39301.742
1345	16.72	8887.164	35271.43
2323	16.72	9953.743	35673.285
6255	16.72	13787.076	34183.512
2110	16.72	9732.786	37414.727
4578	16.72	12134.021	38165.777
102	16.72	7872.516	35599.324
2827	16.7	10375.398	37439.852
3116	16.7	10699.506	33331.734
3087	16.7	10731.222	34367.512
2997	16.7	10598.473	36845.371
6058	16.7	13655.363	38422.949
6083	16.7	13613.775	37522.773
6145	16.7	13664.759	35890.281
6313	16.7	13949.362	36021.445
5706	16.7	13247.198	34920.703
6360	16.7	13905.257	37815.68
66	16.7	7753.668	34651.926
3827	16.7	11600.354	36538.012
1153	16.7	8644.926	38433.977
1147	16.7	8815.042	38229.195
1076	16.7	8722.16	35666.063
794	16.7	8544.072	39481.777
2743	16.7	10362.776	34891.246
5198	16.7	12738.774	35755.809
2852	16.68	10416.214	38251.488
2626	16.68	10309.004	34350.078
4966	16.68	12636.838	37161.406
2654	16.68	10317.793	33379.84
4276	16.68	12039.108	37409.32
3718	16.68	11356.85	39338.516
3221	16.68	10788.688	36247.133
5822	16.68	13486.732	35304.348
6855	16.68	14403.649	38867.262
2994	16.68	10682.594	36741.883
6881	16.68	14366.811	39756.621
6423	16.68	13980.284	39965.941
4058	16.68	11756.13	36442.375
1452	16.68	9206.724	34468.742
6870	16.68	14215.825	39430.262
3389	16.68	11209.352	38051.816
4124	16.67	11716.317	38196.395
4905	16.67	12698.527	35083.746
6505	16.67	14213.75	36907.211
2828	16.67	10409.537	37455.129
6193	16.67	13571.255	33990.07
2233	16.67	9891.455	33572.633
3094	16.67	10707.252	34282.258
5465	16.67	13079.798	39048.898
2903	16.67	10587.349	39666.164
4329	16.65	11874.085	36184.172
2899	16.65	10770.992	39813.223
2637	16.65	10340.836	34087.336
2157	16.65	9841.416	35907.621
1641	16.65	9482.96	38806.98
1869	16.65	9569.795	34174.98
2977	16.63	10728.914	37239.176
4559	16.63	12274.801	37359.684
6231	16.63	13794.418	33118.855
5280	16.63	13085.393	33481.152
1991	16.63	9693.961	39141.18
1684	16.63	9467.965	37283.258
2630	16.63	10334.278	34241.145
6283	16.63	13858.365	34805.449
6182	16.63	13762.564	34523.836
3769	16.63	11638.917	39005.574
5736	16.63	13309.906	34029.23
6392	16.63	13984.067	38582.309
6812	16.61	14263.057	36939.996
3675	16.61	11236.892	38150.477
3529	16.61	11386.453	33176.059
2248	16.61	9971.173	33282.629
4645	16.61	12447.04	39744.711
1637	16.61	9346.018	39003.504
2579	16.61	10253.303	35698.891
1479	16.61	9178.239	35338.977
3174	16.61	10993.728	34578.656
4186	16.61	11850.835	39982.711
6100	16.61	13643.376	37458.621
3872	16.61	11602.86	35555.035
3066	16.61	10712.618	34818.625
6374	16.61	13788.802	38154.383
5543	16.61	13273.897	38969.309
6359	16.61	13864.689	37800.527
2265	16.59	10044.582	34159.527
2393	16.59	10091.535	37977.398
6104	16.59	13586.669	37317.953
5546	16.59	13319.928	39004.176
2675	16.59	10487.108	33067.609
4845	16.59	12639.946	33033.285
4846	16.59	12545.846	33054.992
5671	16.57	13343.544	36292.809
285	16.57	7836.598	38880.074
5191	16.57	12860.447	35918.715
423	16.57	8190.317	37346.07
5461	16.57	13086.71	38895.84
5926	16.57	13399.236	38214.504
3807	16.57	11492.222	37811.367
1772	16.57	9281.455	35105.816
1827	16.57	9369.501	33635.441
6809	16.57	14323.397	36875.715
1457	16.55	9160.939	34530.41
1954	16.55	9514.423	37197.559
4473	16.55	12070.792	35040.551
1256	16.55	8973.488	38639.758
582	16.55	8228.915	33482.289
5717	16.55	13220.819	34554.375
3082	16.55	10743.462	34503.648
2632	16.55	10238.924	33976.406
4184	16.55	11750.894	39961.133
5868	16.53	13517.03	37203.594
51	16.53	7973.333	34257.313
4327	16.53	11947.759	36167.828
7150	16.53	14505.791	34071.957
1281	16.53	8927.522	37580.441
1010	16.53	8676.374	33827.406
4724	16.53	12478.908	37125.309
5861	16.53	13419.379	36973.152
3228	16.53	10953.84	36536.695
2959	16.53	10769.504	37781.453
622	16.53	8239.173	34915.781
2410	16.53	10105.434	38617.523
2173	16.51	9830.424	35656.227
5824	16.51	13414.777	35530.406
3672	16.51	11222.215	38075.137
2328	16.51	10090.82	35730.656
497	16.51	8151.238	35312.313
7148	16.51	14474.476	33992.906
2671	16.51	10312.082	33045.766
2692	16.51	10521.461	33386.52
1856	16.49	9676.993	33610.141
3942	16.49	11480.473	33132.488
3573	16.49	11400.072	34628.789
4180	16.49	11673.272	39873.32
398	16.49	8102.539	38009.91
5870	16.49	13539.9	37239.695
3136	16.49	10926.053	33085.023
774	16.49	8230.741	39832.867
4415	16.49	12076.368	33024.301
4348	16.49	11891.763	35506.277
4646	16.49	12423.492	39444.477
1278	16.49	9043.965	37718.402
5239	16.49	12915.556	34438.328
3586	16.49	11372.16	35062.367
742	16.47	8292.83	38976.922
989	16.47	8771.757	33187.156
1227	16.47	8997.55	39720.438
6589	16.47	14202.669	34139.105
2251	16.47	10008.315	33476.309
5805	16.47	13508.522	34882.398
4070	16.46	11783.577	36751.457
748	16.46	8420.049	39115.426
5387	16.46	13085.774	37124.309
6900	16.46	14498.492	39717.008
4902	16.46	12644.326	35039.957
2591	16.46	10289.345	35304.535
5742	16.46	13155.528	33648.438
6839	16.46	14394.905	38400.938
3973	16.46	11674.929	34067.078
4838	16.46	12372.288	33229.105
1824	16.46	9459.643	33771.809
6296	16.46	13942.935	35050.531
324	16.46	7848.852	39724.785
5993	16.46	13407.072	39747.32
2553	16.46	10178.754	36648.977
2986	16.44	10590.558	36866.711
7163	16.44	14512.442	33395.078
3947	16.44	11685.673	33139.879
5827	16.44	13376.423	35701.723
5877	16.44	13461.923	37522.055
5898	16.44	13426.082	37870.988
5028	16.44	12692.544	38683.863
2846	16.44	10454.906	38156.008
3415	16.44	11094.793	36911.406
2302	16.44	10026.042	35297.129
4280	16.44	11930.981	37196.336
2431	16.44	10083.927	39346.191
5122	16.44	12727.886	38555.98
2699	16.44	10437.986	33463.801
4912	16.42	12639.669	35374.02
2428	16.42	10025.32	39312.984
3656	16.42	11223.016	37689.754
5460	16.42	13006.494	38867.535
1348	16.42	9047.95	35318.258
6032	16.42	13779.04	39139.055
2885	16.42	10524.887	39591.035
3305	16.42	10802.126	38846.914
2127	16.42	9877.515	36863.484
3383	16.42	11035.383	38189.891
1691	16.4	9281.88	37123.816
1170	16.4	8816.765	38824.797
3454	16.4	11164.616	35696.434
4728	16.4	12418.569	36573.551
3892	16.4	11437.452	34663.723
5756	16.4	13302.319	33244.016
4210	16.4	11985.795	39209.875
118	16.4	7889.355	36000.457
1286	16.4	8993.509	37494.379
4876	16.38	12577.487	34369.332
1291	16.38	9052.345	37336.539
4589	16.38	12205.39	38367.719
2889	16.38	10369.885	39884.539
834	16.38	8552.344	38621.379
1040	16.38	8752.502	34463.957
2943	16.38	10644.616	38194.445
1740	16.38	9334.293	36450.754
6624	16.38	14093.002	33110.844
514	16.38	8003.298	34481.824
414	16.36	8007.665	37704.566
5233	16.36	12812.355	34544.715
4738	16.36	12341.1	36057.84
1644	16.36	9364.616	38637.59
5767	16.36	13467.228	33098.938
5885	16.36	13419.92	37701.012
3822	16.36	11569.535	36979.262
3720	16.36	11420.812	39387.465
2503	16.36	10157.575	38225.598
2185	16.36	9728.3	35101.207
3866	16.36	11480.617	35672.898
2184	16.34	9855.939	35385.594
1576	16.34	9126.595	38612.887
6181	16.34	13672.883	34472.73
2816	16.34	10508.102	37119.375
2744	16.34	10501.147	34897.754
3318	16.34	10936.831	39702.121
2922	16.34	10586.158	38792.707
5230	16.34	12915.397	34447.793
2254	16.32	10053.709	33624.055
4155	16.32	11701.199	39395.16
2953	16.32	10749.04	37696.703
6642	16.32	14292.865	33647.172
2147	16.32	9782.419	36519.879
1118	16.32	8755.727	36775.957
3032	16.32	10659.021	35985
5933	16.32	13463.627	38416.047
5507	16.3	13304.086	39814.832
551	16.3	8134.032	33391.992
3684	16.3	11377.826	38313.559
952	16.3	8464.627	34395.824
6517	16.3	14141.374	36457.188
2752	16.3	10486.764	35220.094
5091	16.3	12800.403	39978.734
5934	16.3	13483.518	38454.973
3667	16.3	11307.205	37940.539
4744	16.28	12295.665	35943.594
4853	16.28	12621.786	33330.613
4588	16.28	12136.914	38362.094
1928	16.28	9642.267	35948.965
4639	16.28	12346.618	39894.203
2767	16.28	10407.244	35648.027
2795	16.28	10365.612	36581.516
2378	16.28	10027.398	37560.344
2495	16.28	10298.712	38470.508
2555	16.28	10192.668	36671.434
1200	16.28	8753.231	39581.723
5260	16.26	12773.506	33582.789
790	16.26	8498.93	39621.766
867	16.26	8527.114	36968.762
1618	16.26	9428.273	39696.477
4627	16.26	12071.825	39618.164
3774	16.26	11552.699	38766.238
4863	16.26	12623.016	33749.563
2380	16.26	10117.019	37695.496
1806	16.26	9305.377	34534.789
820	16.24	8623.182	38702.867
2	16.24	7747.813	33028.801
2640	16.24	10157.352	33681.094
6645	16.24	14252.886	33823.305
6622	16.24	14184.875	33303.895
1675	16.24	9473.175	37633.031
4925	16.24	12511.359	35786.293
4626	16.24	12149.807	39604.246
2543	16.24	10207.104	36744.637
5969	16.24	13427.089	39341.121
4623	16.24	12083.568	39544.797
4610	16.24	12218.795	39296.195
2539	16.24	10155.201	36989.016
5407	16.23	13068.905	37720
577	16.23	8224.546	33375.996
1528	16.23	9242.554	36937.352
1111	16.23	8842.574	36648.23
4859	16.23	12593.226	33472.746
6842	16.23	14280.453	38525.02
4923	16.23	12601.68	35737.863
3818	16.23	11507.436	36888.574
3017	16.23	10753.958	36319.809
2073	16.23	9865.46	38466.969
607	16.23	8413.82	34238.551
6564	16.23	14123.356	35157.871
941	16.21	8535.852	34500.691
6593	16.21	14078.056	34268.773
6504	16.21	14174.463	36710.27
2369	16.21	9923.816	37117.242
2614	16.21	10175.095	34881.656
5200	16.21	12819.402	35839.039
5250	16.21	12789.723	34094.43
684	16.21	8230.113	36587.137
2800	16.21	10512.577	36664.375
5033	16.21	12654.131	38773.109
6717	16.21	14351.928	35753.98
4603	16.21	12097.219	38935.305
267	16.21	7732.627	38678.535
586	16.21	8309.107	33526.227
3098	16.21	10766.348	34076.566
2912	16.21	10720.209	39148.77
3926	16.19	11552.739	33569.117
2716	16.19	10433.966	33994.66
4501	16.19	12167.707	35839.473
1389	16.19	8908.766	34267.508
4851	16.19	12666.422	33277.535
6174	16.19	13610.512	34920.359
3881	16.19	11526.909	35116.609
1893	16.19	9628.755	34731.512
1459	16.19	9087.951	34542.793
7	16.19	7657.183	33167.574
4477	16.19	12224.674	35216.648
2506	16.19	10312.052	37835.164
4195	16.19	11949.805	39667.109
6695	16.19	14415.594	35095.68
2990	16.19	10679.633	36958.438
712	16.19	8387.34	37806.695
6912	16.19	14495.754	38852
1353	16.19	8990.828	35366.164
2507	16.19	10263.335	37837.547
1195	16.17	8781.869	39525.656
5937	16.17	13485.134	38547.051
4447	16.17	12115.409	34228.648
439	16.17	8118.406	37142.457
4666	16.17	12391.1	38944.434
1000	16.17	8844.327	33469.262
394	16.17	8147.493	38241.625
4673	16.17	12474.86	38759.195
4118	16.17	11705.336	38057.715
2858	16.17	10387.811	38534.402
5344	16.17	12999.444	35565.586
2461	16.17	10208.88	39632.531
1558	16.17	9095.667	37946.516
5139	16.17	12907.375	38005.07
597	16.15	8257.539	33938.332
5799	16.15	13458.935	34694.422
3338	16.15	11200.394	39742.094
2847	16.15	10365.043	38167.879
2933	16.15	10688.758	38537.195
4219	16.15	11927.25	39070.594
780	16.15	8317.736	40011.871
2996	16.15	10613.193	36778.922
4429	16.15	12209.568	33695.914
5371	16.15	12943.487	36701.828
1272	16.13	9010.432	38029.879
4267	16.13	11969.359	37699.031
6449	16.13	14143.746	38958.781
2970	16.13	10709.474	37423.012
3195	16.13	10862.753	35439.535
4292	16.13	11962.355	36751.41
4286	16.13	11924.86	37146.832
3605	16.13	11232.12	35656.574
6176	16.13	13648.709	34637.473
4136	16.13	11782.933	38647.344
3392	16.11	11015.409	37938.57
4865	16.11	12686.564	33849.996
3191	16.11	10824.475	35335.473
5126	16.11	12767.029	38363.246
3833	16.11	11612.618	36510.965
2887	16.11	10514.136	39676.965
7159	16.11	14629.986	33512.215
6132	16.11	13587.958	36371.559
1141	16.11	8771.073	37844.16
3464	16.11	11146.887	35372.359
6683	16.11	14415.862	34789.094
1616	16.09	9452.714	39644.617
4574	16.09	12145.338	38111.613
357	16.09	8205.936	39042.809
2793	16.09	10405.86	36427.609
6594	16.09	14065.52	34016.719
[truncated: 2,271 more rows]
