# Supplementary material for: Insights on the Control of Yeast Single-Cell Growth Variability by Members of the Trehalose Phosphate Synthase (TPS) Complex
Source: Front Cell Dev Biol. 2021 Jan 28;9:607628. doi: 10.3389/fcell.2021.607628 (PMC7876269; doi:10.3389/fcell.2021.607628)
Supplement: Supplementary file 2 [file Data_Sheet_1.ZIP › final_code/input_datasets/BY4741_3_Ntd_TSL1_t3.csv]

Id	Area (µm²)	Centre X Position (µm)	Centre Y Position (µm)
67	336.02	7670.075	34120.965
6862	318.25	13890.455	36755.531
5362	291.42	12649.063	36616.176
2691	282.78	10418.162	36511.984
6776	280.62	13965.139	34554.801
2430	276.1	10122.788	38882.129
3917	268.54	11402.341	39528.57
4749	265.87	11875.128	34133.746
4598	264.63	11894.226	37715.297
5121	263.44	12404.327	37234.227
7143	256.51	14088.96	36220.191
3483	256.43	11120.377	35454.152
6762	252.51	13916.215	34261.16
7319	242.74	14345.104	33792.02
3029	240.35	10653.865	33152.758
5772	234.33	12987.988	34364.063
7631	229.49	14500.283	38824.703
2440	228.53	10249.377	38630.715
2800	226.56	10717.76	39831.84
4655	224.32	11987.999	36388.766
4888	224.32	12250.416	35575.676
7766	222.08	14603.679	35537.332
1580	221.47	9417.785	38648.141
4177	218.21	11520.624	35694.41
5954	217.75	13047.255	39730.805
5345	214.51	12522.461	35978.637
4057	214.02	11560.36	38310.762
6580	211.22	13579.98	36302.406
1111	211.12	8879.382	39892.844
5327	210.67	12589.688	35397.289
3375	209.88	11137.153	37325.68
6014	208.96	13249.784	37869.57
1983	208.92	9600.662	39899.805
2403	204.96	10330.989	39996.84
1791	204.94	9576.272	33368.031
3250	202.74	10869.775	39483.063
3184	202.26	10781.427	37592.957
6053	201.89	13285.179	36931.695
1091	200.9	8699.049	39444.07
5824	200.19	12938.223	35718.035
6034	199.83	13320.782	37566.715
4459	199.56	11686.759	38473.688
7708	198.1	14607.088	36753.703
4365	197.95	11802.792	36039.34
5302	197.3	12697.971	34624.715
6944	196.51	13902.946	38834.723
2630	196.11	10528.01	34242.23
5981	195.15	13247.435	39576.07
6518	194.94	13678.727	38126.195
6339	194.62	13444.616	37624.852
4912	192.24	12071.15	36402.578
6959	191.75	13814.881	39347.688
3061	190.75	10949.1	34457.164
1236	190.56	8942.389	36053.078
7756	190.56	14524.473	35602.242
6656	190.29	13606.135	34464.164
7309	189.52	14313.832	33637.629
2095	189.39	9768.874	36396.172
5902	187.42	13121.925	37936.992
2217	186.96	9969.142	33787.242
4435	186.65	11691.261	37892.969
7030	186.25	14101.486	38622.133
5634	186.1	12799.739	35642.949
7003	185.2	14137.191	39210.258
3636	185.08	11297.301	35018.691
6900	184.99	13935.27	37632.863
6929	183.28	13968.839	38183.309
3514	181.92	11013.329	34921.211
6919	181.14	13860.991	38015.254
5271	180.89	12592.207	33890.453
1615	180.58	9400.103	37352.371
5204	180.47	12285.366	34591.164
4353	180.26	11804.148	35827.703
1654	179.89	9286.977	35934.605
3986	179.07	11493.058	39562.129
7147	177.86	14144.911	35951.117
4721	177.4	11855.792	35217.105
6760	176.46	13807.909	34242.832
4241	176.25	11628.921	34078.914
92	176.16	7975.61	34874.473
3581	176.1	11323.936	33422.309
3953	175.74	11258.999	39990.809
4317	175.58	11703.375	34484.383
4907	174.63	12207.07	36206.855
7836	173.76	14601.556	33683.688
5835	173.73	12950.278	36074.109
4183	173.19	11508.355	35535.504
5201	173.07	12310.238	34475.355
6756	172.92	13808.199	34184.77
1180	172.37	8858.384	37980.527
5619	172.27	12768.622	36370.047
2991	171.93	10652.186	34208.234
7385	171.87	14377.981	35312.492
2009	171.2	9906.249	39045.238
1173	170.89	8927.456	38002.813
6535	170.51	13702.737	37663.109
6390	170.09	13407.744	38953.148
1967	169.7	9672.098	39109.137
6204	169.59	13441.602	33426.676
5397	169.59	12697.631	37611.746
6176	169.53	13157.632	33788.121
2704	168.4	10492.06	37260.773
6743	168.27	13859.235	33833.438
5732	167.79	13057.586	33294.648
1533	167.79	9096.893	39545.637
5654	166.49	12767.364	35098.215
5916	166.43	13067.21	38501.066
4879	166.31	12102.361	35285.043
4156	165.76	11434.257	36096.035
93	164.21	7895.756	34879.238
7334	164.07	14327.836	34349.824
5227	163.29	12347.488	33179.477
7105	163.15	14018.852	36950.207
1645	162.79	9464.713	36402.172
7506	162.39	14208.152	38440.449
720	162.27	8614.338	39859.277
3014	162.22	10748.324	33557.352
7153	161.81	14017.688	35799.594
195	161.55	7657.008	37725.293
5282	161.35	12505.368	34095.875
4725	161.35	12033.081	34950.613
6274	161.14	13381.185	35547.055
872	160.55	8603.739	34602.805
4477	160.3	11711.166	39085.859
4955	160.17	12226.778	37593.879
1550	159.55	9439.949	39858.855
4053	159.48	11594.808	38487.895
716	159.33	8252.7	39776.063
1245	159.15	8939.346	35667.406
1684	158.98	9305.418	35672.277
2742	158.83	10458.173	38774.5
2599	158.83	10450.464	33123.762
7733	158.64	14452.933	36347.699
6141	157.93	13265.463	34253.641
4425	157.75	11844.102	37634.852
5771	156.99	13069.07	34304.68
4240	156.7	11599.256	34050.738
7635	156.53	14459.872	38904.895
3503	156.09	11025.523	35023.184
7617	155.94	14555.648	39365.352
7637	155.71	14561.178	38637.113
5068	154.88	12309.769	39089.844
6125	154.54	13139.99	34652.578
6971	154.44	13972.852	39646.957
4839	154.02	12132.346	33777.289
2882	153.68	10761.714	37323.93
2496	152.53	10285.867	36718.613
3425	152.51	11051.407	36744.578
1798	152.51	9628.251	33545.199
759	152.16	8499.817	38239.363
1465	152.16	9139.731	37848.836
5906	152.03	12966.755	38121.613
762	151.72	8561.055	38086.73
515	151.63	8048.219	33715.523
37	151.51	7677.747	33571.977
5737	151.42	13021.606	33565.293
7064	151.28	14190.865	37716.008
1049	150.13	8825.777	38423.684
6516	150.11	13725.445	38045.563
5185	150.02	12405.102	35496.949
7615	150.02	14610.227	39349.734
7018	149.98	14163.237	38936.738
2164	149.98	9799.394	34141.84
4371	149.92	11698.222	36325.148
3881	149.54	11310.654	38987.941
6134	149.19	13139.49	34297.238
3599	148.7	11391.08	33893.641
7525	148.29	14405.143	38913.574
4152	148.1	11630.787	36342.031
4904	147.93	12120.465	36076.109
6767	147.91	13986.051	34313.168
997	147.7	8719.263	36618.707
2812	147.61	10728.024	39417.676
6060	146.95	13347.58	36900.953
6426	146.57	13768.704	39778.078
4925	146.51	12259.355	36937.844
7229	146.21	14187.374	34214.605
4566	146.04	11974.627	38441.188
6407	145.92	13417.707	39568.77
6184	145.9	13173.2	33577.027
5687	145.86	12735.911	33886.242
7544	145.67	14374.25	39287.797
5812	145.67	12960.188	35343.301
5296	145.46	12490.306	34399.262
3531	145	11026.081	34255.16
3877	144.94	11387.868	38930.348
7190	144.85	14053.851	35084.953
3070	144.75	10889.194	34788.289
954	144.64	8817.581	35002
3630	144.5	11289.47	34655.348
5256	144.41	12554.476	33344.77
3046	144.25	10902.117	33763.711
2106	144.1	9734.39	36337.805
1430	143.97	9271.888	37127.848
4898	143.78	12135.953	35875.547
5193	143.66	12311.87	35009.773
6765	143.49	13849.846	34268.84
2230	143.12	10091.71	34400.77
4559	142.49	11889.456	38545.785
2585	142.4	10237.272	33606.871
79	142.32	7934.056	34432.555
6946	142.26	13887.009	38888.57
4225	142.21	11505.483	34611.215
2751	142.09	10415.981	39024.836
2259	141.9	9986.469	34891.754
6531	141.52	13725.146	37574.477
3744	141.46	11219.98	37351.098
462	141.36	8102.872	35094.242
4330	141.27	11823.191	35031.898
4659	141.19	12013.036	36392.375
7393	140.58	14333.32	35462.008
5483	140.56	12893.178	39765.844
2145	140.44	9828.344	34875.77
4207	140.14	11430.646	34808.34
4321	139.75	11648.172	34700.336
6536	139.31	13632.448	37393.422
148	139.2	7871.857	36299.02
3038	138.99	10832.175	33263.699
6086	138.83	13148.941	35868.277
2994	138.26	10699.091	34242.293
5340	137.8	12635.542	35874.957
4455	137.67	11675.64	38349.027
1558	137.65	9436.502	39724.977
6821	137.57	13857.925	35550.168
5993	137.51	13157.184	38852.453
6412	137.48	13447.201	39808.602
7338	137.32	14269.969	34442.363
6259	137.07	13414.593	35166.797
1317	137.03	9042.146	33434.117
1815	137	9503.273	34570.223
1651	136.75	9458.165	36357.16
3254	136.38	10841.326	39538.16
733	136.35	8513.407	39147.875
2233	136.15	10123.867	34596.141
5553	136	12904.728	38025.469
1405	135.96	9065.986	36316.047
5264	135.96	12576.427	33627.813
4967	135.87	12132.67	38074.305
1808	135.83	9584.01	34247.145
5209	135.75	12482.151	34152.594
6018	135.73	13306.236	37943.891
4195	135.66	11518.052	35133.379
2879	135.66	10577.452	37384.051
1775	135.54	9692.352	33012.656
7527	135.31	14373.194	38943.484
2644	135.18	10480.687	34701.961
6575	134.91	13726.007	36409.559
3018	134.83	10708.263	33475.387
2786	134.76	10560.658	39669.988
7066	134.68	13993.778	37775.16
7186	134.45	14138.069	34984.055
3680	134.41	11361.459	36150.945
459	134.41	8065.035	35556.57
1749	134.39	9476.689	33824.039
1636	134.2	9472.745	36718.367
3346	134.03	11136.475	37780.699
5230	134.03	12465.964	33244.98
3307	133.72	11170.391	39237.547
3194	133.63	10822.582	37923.84
7772	133.51	14554.338	35311.676
3432	133.43	11017.651	36664.926
4993	133.34	12086.86	38653.523
5606	133.32	12734.186	36407.715
5096	133.3	12487.894	37824.574
4239	133.3	11471.637	34042.348
6335	133.24	13509.174	37543.105
6243	133.13	13531.122	34545.063
192	132.84	7667.455	37709.402
3311	132.73	11197.32	38829.789
6257	132.44	13511.238	35139.035
7377	132.19	14304.513	35033.598
5046	132.08	12348.222	39564.047
3521	131.77	11025.991	34605.852
6078	131.71	13231.966	36023.164
600	131.69	8289.591	35614.906
4832	131.67	12199.051	33620.438
7568	131.6	14367.411	39881.496
6066	131.56	13314.747	36502.934
4198	131.39	11612.371	35152.184
7760	131.25	14464.737	35439.117
7827	131.06	14601.61	33835.336
4424	131.06	11708.204	37602.203
7405	130.73	14233.426	35766.129
3614	130.54	11383.135	34133.723
5685	130.43	12860.037	34057.051
2208	130.43	10091.115	33554.406
5326	130.24	12554.852	35370.781
1473	130.06	9162.492	38112.285
6579	129.91	13634.332	36261.184
6722	129.85	13797.338	33241.586
7308	129.83	14396.355	33635.961
1923	129.76	9701.209	38351.66
5655	129.74	12880.118	35116.297
2834	129.6	10769.644	38566.762
1073	129.41	8767.609	39046.301
3015	129.34	10756.793	33570.316
1066	129.3	8804.119	38883.172
3721	129.26	11308.88	37184.156
6686	129.2	13695.35	33935.258
7830	129.2	14516.958	33879.07
4161	129.18	11471.259	36202.934
5730	129.03	12980.433	33191.172
3476	128.88	11023.41	35706.266
6002	128.8	13194.654	38466.965
3147	128.59	10929.453	36477.793
3656	128.49	11366.021	35365.637
741	128.44	8628.862	38929.641
7810	128.44	14450.654	34770.641
5409	128.25	12673.531	38109.652
337	128.03	8071.763	38517.445
7278	128.03	14237.987	33077.359
5719	127.94	12847.197	33142.813
6143	127.73	13347.339	33969.031
286	127.67	7891.903	39455.785
4661	127.59	11898.88	36444.066
5620	127.56	12882.418	36097.836
4091	127.48	11594.115	38021.723
5846	127.35	12927.994	36396.695
4627	127.33	12007.618	37066.563
4027	127.31	11478.617	39104.852
4023	126.98	11579.468	39030.805
4357	126.87	11741.137	35841.438
4986	126.85	12149.529	38490.875
1019	126.83	8783.578	37165.246
5964	126.69	13264.701	39796.813
4911	126.45	12177.831	36392.289
208	126.37	7906.362	38129.707
2360	126.08	9988.775	38435.535
4577	126.02	12017.887	38002.688
4767	125.99	12025.954	33590.773
1302	125.99	9008.617	33858.172
4861	125.93	12129.733	34755.547
1824	125.85	9660.872	35103.398
5288	125.77	12634.493	34275.242
3583	125.68	11270.588	33489.027
1475	125.37	9159.227	38166.352
1046	125.37	8681.644	38393.949
7559	125.24	14326.142	39610.004
4084	125.2	11603.53	38295.664
4341	125.18	11662.136	35332.664
6935	125.1	13811.632	38339
4469	125.09	11659.869	38929.535
4510	125.05	12060.987	39819.641
3129	124.97	10937.05	36120.109
5155	124.93	12326.625	36062.73
1559	124.78	9398.197	39489.965
5633	124.61	12919.583	35876.238
339	124.45	8137.009	38602.488
1357	124.43	9202.516	33920.484
7383	124.38	14215.608	35236.73
629	124.36	8206.978	36548.984
3161	124.15	10909.335	36853.07
2727	124.15	10545.434	38042.816
483	123.99	8028.942	34530.527
7460	123.84	14324.961	36941.844
5257	123.74	12564.657	33405.926
4310	123.74	11662.102	34237.445
6996	123.55	14141.454	39376.762
4766	123.53	12054.502	33792.586
5544	123.46	12911.128	38468.086
6964	123.4	13837.23	39408.109
6188	123.27	13328.372	33213.238
7079	123.23	14118.235	37398.898
6709	123.15	13618.328	33060.219
6277	123.09	13441.744	35643.742
5095	123.07	12341.665	38092.348
1562	122.86	9450.206	39571.82
7657	122.84	14456.068	38204.594
1657	122.84	9484.69	36018.324
6685	122.83	13631.896	33930.102
3148	122.77	10972.004	36514.559
1540	122.75	9243.088	39740.785
5528	122.73	12902.791	38534.602
6672	122.54	13571.588	34024.992
161	122.42	7850.028	36865.258
3551	122.39	11139.802	33521.117
4889	122.02	12257.395	35596.102
2918	121.98	10612.51	36299.855
7140	121.83	14005.011	36090.793
3181	121.75	10808.016	37564.973
2885	121.66	10670.472	37128.871
4840	121.58	12222.767	33843.004
5141	121.58	12445.108	36540.609
4224	121.54	11586.498	34607.68
7582	121.5	14624.235	39954.141
4833	121.39	12096.004	33676.223
5028	121.31	12270.813	39557.875
6868	121.24	13975.663	36836.027
6079	121.22	13164.695	36042.152
5944	121.16	12975.719	39409.172
481	121.12	8131.747	34481.465
1056	120.97	8839.04	38607.883
1116	120.91	8928.316	39599.914
5356	120.91	12646.441	36470.168
1045	120.87	8819.674	38266.191
124	120.83	7731.94	35739.844
2682	120.68	10436.539	36127.613
941	120.6	8725.568	34212.625
2422	120.59	10134.569	39271.508
1315	120.59	8857.461	33417.18
1318	120.59	9049.545	33460.922
4392	120.32	11686.757	36784.121
3134	120.13	10897.409	36176.48
5277	120.11	12580.709	33922.035
1407	119.99	9263.297	36431.504
5203	119.99	12385.858	34492.879
3269	119.82	10864.7	39848.398
983	119.74	8661.125	36070.742
4958	119.72	12249.265	37700.324
1961	119.69	9561.132	39083.492
2077	119.69	9858.59	36990.891
1626	119.47	9400.388	37086.836
828	119.46	8618.778	35544.211
7176	119.34	14192.809	35399.5
1335	119.19	9230.986	33229.137
425	119.09	8085.087	36632.234
5742	118.94	13059.124	33827.703
3270	118.88	10857.297	39876.781
7518	118.77	14365.985	38788.906
3353	118.42	11203.195	37370.355
3172	118.38	10777.366	37233.895
5696	118.11	12723.909	33799.797
3541	118.1	11030.273	33949.445
2998	118.1	10736.45	33987.984
2797	117.98	10578.922	39770.57
2420	117.98	10239.53	39231.988
7404	117.89	14366.284	35750.055
6870	117.85	13853.98	36855.289
1891	117.83	9570.614	37048.051
3058	117.81	10836.449	34339.281
2350	117.77	9959.392	37906.691
5905	117.73	13057.039	38100.32
6968	117.64	13983.598	39530.23
6160	117.62	13170.008	33888.641
7828	117.52	14557.533	33853.184
2619	117.43	10447.582	33960.633
7861	117.39	14511.865	33040.594
888	117.37	8430.281	33659.914
504	117.25	8049.662	34041.688
4604	117.23	12019.098	37554.039
795	116.97	8561.166	36939.539
6212	116.87	13455.889	33581.746
713	116.87	8360.597	39658.504
2148	116.76	9884.021	34628.32
7141	116.76	14086.933	36172.465
7382	116.74	14420.833	35119.73
7349	116.74	14371.666	34705.551
4707	116.68	12060.029	35608.039
1498	116.58	9112.263	38736.84
564	116.53	8318.987	33986
6085	116.51	13251.703	35828.945
703	116.43	8394.549	39306.383
7522	116.41	14218.421	38842.324
1642	116.3	9325.115	36575.652
5607	116.24	12802.803	36418.359
2617	116.22	10384.216	33865.602
5650	116.18	12784.34	35394.016
7779	115.99	14596.254	35409.035
778	115.91	8614.37	37467.727
2563	115.87	10320.442	34542.023
5214	115.82	12430.715	34261.469
7292	115.8	14329.44	33347.051
336	115.74	8015.05	38475.063
7636	115.72	14457.172	38627.879
793	115.66	8547.938	37177.664
6702	115.63	13589.968	33200.43
2950	115.57	10772.158	35319.277
4855	115.53	12239.822	34355.938
771	115.43	8457.057	37514.715
751	115.41	8542.919	38575.223
7589	115.4	14601.623	39704.641
7761	115.4	14482.117	35452.234
4826	115.36	12236.276	33287.484
1594	115.26	9416.071	38619.164
4049	115.22	11601.439	38735.93
84	115.17	7864.833	34487.016
536	115.17	8400.582	33053.484
388	115.11	8186.824	37765.172
283	115.11	7970.263	39221.453
2983	115.07	10586.183	34597.246
6961	115.03	13897.225	39371.469
4838	115.01	12193.545	33770.801
7639	115.01	14472.175	38696.91
7398	114.96	14243.949	35644.496
4492	114.92	11805.879	39415.938
766	114.78	8546.414	37866.496
2867	114.73	10642.821	37522.281
6503	114.69	13736.425	38159.742
6373	114.63	13499.408	38339.121
1936	114.61	9595.317	38437.672
5451	114.59	12598.043	39243.863
1347	114.55	9129.395	33513.387
2128	114.48	9742.613	35537.59
46	114.46	7943.375	33798.566
3401	114.46	11076.185	37125.813
1999	114.36	9866.233	39542.586
4464	114.17	11687.634	38725.48
4456	114.17	11735.013	38363.422
7858	114.15	14547.974	33293.422
5795	114.09	13042.394	34967.27
1301	114.04	8849.369	34120.57
2785	113.92	10514.09	39601.289
5896	113.61	13074.55	37750.438
3558	113.6	11086.097	33585.855
1732	113.56	9416.114	34364.578
2591	113.52	10208.331	33425.121
6229	113.5	13520.875	34137.555
4313	113.4	11690.277	34404.625
5465	113.37	12668.316	39625.289
5358	113.27	12603.107	36542.066
1566	113.21	9471.168	39376.668
3496	113.08	11152.768	35413.359
2313	113.06	10042.628	36836.273
6073	113	13283.703	36089.285
3097	112.98	10780.204	35338.434
5525	112.91	12918.789	38708.336
2990	112.87	10660.5	34200.66
7697	112.79	14467.67	37244.461
6914	112.79	13826.562	37847.531
2036	112.77	9738.982	38057.105
6196	112.77	13425.202	33184.055
18	112.73	7825.34	33191.055
4882	112.73	12235.111	35398.758
4255	112.6	11603.701	33184.832
4124	112.56	11552.872	37182.891
4266	112.54	11464.23	33144.262
6697	112.54	13606.853	33455.66
3475	112.45	11179.098	35657.297
7696	112.39	14449.383	37230.359
5999	112.33	13254.686	38612.113
5350	112.33	12576.602	36237.32
2550	112.27	10239.66	35125.508
5341	112.27	12602.666	35878.605
6625	112.24	13661.334	35356.363
2264	112.18	10026.347	35145.773
3154	112.14	10988.502	36645.926
4723	112.06	11922.054	35247.875
1336	112.06	9067.832	33276.305
7199	111.97	14141.28	34866.105
2157	111.91	9739.633	34333.441
6092	111.89	13281.419	35702.973
1889	111.85	9655.459	36947.066
5630	111.83	12732.602	35842.5
565	111.81	8315.772	34038.777
4318	111.76	11733.205	34510.348
4525	111.74	11868.505	39552.031
7538	111.62	14319.701	39141.016
4763	111.6	11923.278	33902.051
6406	111.58	13509.989	39548.527
1989	111.57	9825.808	39790.184
5740	111.57	12988.68	33751.773
1176	111.45	8932.874	37831.227
2392	111.43	9950.302	39648.859
7581	111.43	14584.503	39875.09
1260	111.34	8894.094	35275.832
376	111.32	8030.554	37830.363
4147	111.32	11593.071	36280.332
2842	111.3	10623.302	38280.645
2502	111.3	10295.764	36427.195
4643	111.18	11882.572	36808.023
7468	111.14	14226.42	37099.773
3486	111.05	11102.645	35478.313
5745	110.88	13116.19	33840.328
2016	110.88	9777.13	38564.828
4919	110.84	12069.976	36894.871
3673	110.82	11246.618	35965.074
6676	110.76	13778.463	34102.766
5120	110.72	12443.446	37195.461
7542	110.65	14217.196	39242.859
6667	110.55	13749.329	34392.848
6251	110.53	13390.266	34947.113
2340	110.47	10057.065	37671.457
5439	110.46	12689.454	38974.102
6076	110.46	13159.19	35965.742
5182	110.42	12377.57	35713.48
5115	110.28	12452.653	37624.73
523	110.26	8062.313	33182.355
6581	110.26	13571.726	36316.797
730	110.21	8417.722	39294.738
6200	110.19	13468.08	33292.836
6148	110.19	13212.599	34038.184
3624	110.17	11332.036	34490.223
767	110.13	8544.386	37924.59
7854	110.09	14547.467	33178.758
4873	110.01	12158.305	35108.367
2839	110	10654.415	38389.984
5412	109.94	12552.268	38263.625
4487	109.92	11703.571	39263.313
6094	109.86	13212.833	35711.781
5701	109.75	12725.481	33595.734
7276	109.5	14052.6	33160.305
6383	109.48	13529.243	38629.77
7286	109.44	14273.429	33182.531
2358	109.42	9926.894	38315.32
1356	109.38	9209.808	33880.359
2132	109.36	9733.698	35321.719
7279	109.36	14414.377	33095.48
4218	109.25	11434.667	34472.766
6193	109.19	13522.88	33038.555
7158	109.15	14061.808	35848.945
34	109.11	7765.835	33433.496
5355	109	12631.006	36448.277
7729	108.98	14501.143	36536.816
2477	108.96	10154.513	37363.563
2968	108.96	10738.765	35069.277
921	108.92	8796.694	33591.98
3519	108.83	11055.165	34678.359
5416	108.71	12562.345	38376.035
3647	108.69	11404.823	35327.32
1885	108.69	9526.545	36787.598
4829	108.67	12257.922	33508.633
7061	108.66	14025.299	37927.043
5246	108.62	12671.758	33088.996
6825	108.6	13989.141	35661.336
5514	108.58	12876.431	39069.836
7372	108.5	14329.042	34991.145
6871	108.48	13900.228	36862.363
5184	108.46	12279.736	35488.387
252	108.44	7771.839	38493.676
6326	108.41	13497.92	37282.617
6911	108.41	13983.11	37760.633
5855	108.41	13078.449	36812.668
3042	108.41	10847.785	33528.254
5234	108.35	12373.24	33276.164
6356	108.2	13358.394	37805.34
2735	108.16	10510.997	38313.133
5988	108.06	13343.022	39121.43
3251	107.97	10859.364	39493.758
2404	107.95	10213.497	39611.832
2202	107.74	10067.603	33203.164
2744	107.68	10460.566	38821.535
166	107.68	7898.16	37026.039
1377	107.68	9070.016	35116.953
1143	107.64	9026.111	39069.051
4123	107.56	11603.881	37182.328
6269	107.53	13429.788	35382.004
6558	107.49	13577.357	36988.352
4107	107.45	11555.376	37694.324
7262	107.43	14009.108	33401.547
2041	107.26	9758.712	37864.586
5832	107.24	12930.638	35978.121
5924	107.24	13111.717	38803.953
1179	107.12	8868.758	37951.934
7791	107.07	14474.716	34954.703
563	107.05	8357.746	33952.848
6675	107.03	13731.354	34062.129
7150	106.97	14114.528	36014.016
7304	106.95	14417.453	33572.281
2670	106.72	10357.536	35441.789
6190	106.64	13318.659	33006.797
2149	106.45	9797.198	34743.695
5252	106.45	12567.433	33228.563
7016	106.45	14196.796	38835.887
4957	106.43	12072.266	37621.605
2608	106.4	10382.224	33414.066
2699	106.38	10416.632	36973.59
527	106.24	8188.348	33231.008
4243	106.22	11586.483	33879.125
7561	106.2	14384.039	39701.344
3593	106.18	11305.676	33768.375
7660	106.18	14634.542	38303.77
267	106.15	7972.682	38793.219
5773	106.09	12945.378	34358.629
5632	106.07	12919.845	35857.648
6273	106.07	13443.344	35514.34
2726	106.01	10397.764	38003.195
6831	105.99	13949.402	35925.453
5398	105.97	12583.798	37643.184
5145	105.94	12335.117	36422.984
4479	105.92	11725.697	39229.391
7499	105.92	14221.708	38178.793
1141	105.88	8954.968	39056.676
2661	105.84	10459.474	35237.348
1522	105.8	9151.395	39190.996
2443	105.74	10334.463	38405.402
7178	105.74	14098.894	35148.871
4679	105.69	12006.358	36008.43
6804	105.65	13793.03	35183.207
7188	105.55	14013.465	35039.211
2926	105.5	10641.468	35941.078
6693	105.5	13710.83	33556.34
2760	105.46	10515.302	39235.809
6788	105.42	13920.033	34913.035
6486	105.38	13609.124	38899.891
4223	105.36	11621.022	34586.906
3864	105.3	11219.604	38304.223
7225	105.3	14091.356	34137.145
6371	105.28	13540.188	38283.813
7098	105.23	14078.825	37162.992
5222	105.13	12418.488	33625.156
7573	105.11	14350.264	39956.809
6571	105.09	13765.295	36676.289
1169	105.04	9043.899	38257.547
1416	105.04	9086.009	36689.184
3415	105.02	11081.694	36931.789
2594	104.98	10238.034	33255.395
5001	104.96	12147.218	38758.289
4910	104.96	12211.298	36389.262
852	104.88	8519.574	35016.887
4230	104.88	11498.754	34345.289
4750	104.84	11961.693	34144.426
4769	104.81	11888.366	33643.883
4841	104.75	12194.922	33895.129
6965	104.65	13953.37	39498.695
3528	104.56	11189.217	34150.047
1069	104.44	8787.58	38904.219
2851	104.42	10711.694	37874.066
2204	104.38	9916.982	33262.074
7816	104.38	14442.491	34388.246
551	104.37	8408.317	33681.531
7513	104.37	14233.233	38668.531
3627	104.35	11418.967	34568.914
5111	104.35	12429.987	37819.754
575	104.35	8329.346	34324.863
6554	104.29	13713.615	37151.578
1742	104.23	9337.521	34030.996
5244	104.21	12549.261	33043.23
1042	104.17	8721.93	38046.109
5101	104.12	12432.11	37909.27
2971	104.06	10651.65	34932.785
2427	104.04	10199.9	39078.004
6854	104.02	13934.024	36476.766
5284	104.02	12511.92	34116.352
5161	103.98	12433.714	36126.789
1759	103.98	9329.858	33577.281
7132	103.96	14137.457	36291.598
2741	103.93	10435.791	38773.492
4372	103.91	11657.557	36340.941
1157	103.91	8902.911	38631.73
6532	103.89	13645.755	37598.941
6552	103.87	13739.533	37116.758
7059	103.85	14078.778	37855.047
7536	103.64	14418.224	39120.348
832	103.62	8509.178	35095.285
6089	103.56	13319.443	35592.98
1943	103.5	9558.69	38648.938
780	103.47	8506.932	37499.387
6318	103.47	13352.451	37088.031
5545	103.43	12917.548	38176.156
6035	103.39	13320.233	37600.816
6260	103.37	13440.021	35167.895
1596	103.37	9339.32	38177.781
1375	103.35	9262.251	35085.73
6665	103.24	13568.933	34356.945
3549	103.22	11110.6	33501.055
863	103.14	8630.863	34638.508
1916	103.14	9563.498	38168.531
3051	103.08	10857.576	33805.238
6882	103.04	13967.706	37281.301
6807	103.03	13972.018	35318.039
2174	102.95	9790.563	33647.617
2837	102.91	10693.57	38350.961
1826	102.87	9669.67	35171.141
6837	102.83	13981.35	36124.234
3301	102.83	11105.631	39180.613
6730	102.81	13783.38	33492.07
6717	102.81	13930.819	33090.492
6867	102.8	13923.08	36813.91
3676	102.74	11401.357	36017.234
4774	102.66	11872.335	33249.535
6031	102.66	13177.502	37798.746
4558	102.66	11942.686	38508.488
4878	102.64	12072.026	35254.66
715	102.64	8381.329	39768.867
6566	102.64	13622.328	36803.996
572	102.58	8359.058	34146.879
7255	102.58	14027.875	33516.531
3217	102.57	10853.669	38837.895
1613	102.55	9455.085	37541.18
6936	102.55	13843.965	38381.586
1216	102.55	9024.952	36630.039
1203	102.53	8984.478	37022.848
6131	102.51	13314.857	34555.527
4217	102.51	11470.594	34662.684
6646	102.47	13708.071	34896.441
5668	102.41	12769.825	34478.723
521	102.39	8089.106	33465.277
5472	102.34	12614.871	39809.332
6116	102.32	13281.874	34773.305
5735	102.3	13100.214	33402.266
5564	102.26	12888.124	37967.238
2782	102.22	10515.445	39540.051
1032	102.22	8828.393	37763.48
7418	102.2	14298.871	36088.949
5258	102.18	12541.226	33407.945
6374	102.09	13465.026	38438.492
3585	102.07	11223.899	33591.66
5133	101.97	12488.313	36939.785
808	101.88	8598.629	36167.465
7458	101.86	14353.539	36915.203
3609	101.84	11403.211	34055.816
750	101.78	8430.291	38535.703
6753	101.78	13930.171	34090.23
2623	101.78	10538.237	34076.414
6232	101.49	13439.327	34196.352
2347	101.47	9930.866	37799.367
2553	101.45	10271.397	35069.906
7788	101.44	14437.165	34942.367
1117	101.4	9031.668	39611.719
2374	101.38	10064.66	38957.109
2447	101.38	10304.332	38432.313
7118	101.38	14207.2	36386.645
7604	101.3	14505.389	39499.035
1016	101.22	8643.925	37033.57
6806	101.15	13833.849	35312.457
4596	101.15	11968.183	37686.543
5575	101.11	12829.192	37407.957
6284	101.01	13384.178	36048.32
1312	101.01	9034.383	33614.461
5595	100.96	12805.867	36900.547
4247	100.92	11531.604	33801.445
2412	100.92	10139.09	39296.859
4714	100.9	11895.962	35556.223
5311	100.88	12516.977	35020.984
7174	100.88	14026.885	35386.277
7031	100.88	14015.346	38618.516
4202	100.84	11454.888	34985.555
3302	100.73	11148.649	39206.637
3206	100.73	10813.07	38170.758
7806	100.65	14464.261	34688.727
4130	100.65	11496.363	37116.238
3203	100.65	10879.938	38130.078
5929	100.57	13066.662	39069.578
814	100.57	8417.585	35942.605
5533	100.55	12887.966	38607.563
7288	100.52	14337.099	33261.266
6194	100.48	13440.803	33116.648
933	100.48	8800.361	34017.504
1762	100.34	9462.068	33613.504
3105	100.29	10831.975	35588.691
2207	100.29	10060.35	33498.703
1211	100.25	8997.795	36770.711
5871	100.23	13096.027	37092.313
5734	100.21	12946.008	33399.359
5323	100.17	12681.345	35240.344
769	100.13	8576.092	37757.684
3210	100.11	10918.965	38394.656
1520	100.1	9068.721	39137.555
5399	100.08	12559.658	37646.125
2690	100.04	10388.235	36501.063
608	99.96	8208.61	36016.543
2943	99.94	10675.895	35666.984
2649	99.92	10515.45	35017.813
7299	99.9	14291.169	33456.68
358	99.83	8075.887	38269.719
2482	99.77	10183.057	37438.93
1474	99.69	9258.862	38146.637
3592	99.67	11298.096	33684.867
2426	99.65	10284.153	39068.289
4670	99.64	12025.03	36093.535
7739	99.62	14484.604	36111.246
279	99.6	7722.545	39034.098
4731	99.58	12052.081	34650.32
271	99.48	7863.528	38957.645
5657	99.41	12725.271	35173.785
3223	99.41	10801.114	39066.816
2897	99.39	10669.282	36797.402
6186	99.37	13295.074	33346.75
3053	99.31	10957.193	34091.977
4755	99.27	11863.01	34202.629
5197	99.25	12396.374	34654.191
2330	99.23	10101.487	37384.438
3006	99.23	10742.409	33653.621
7435	99.21	14320.847	36457.367
2612	99.1	10422.322	33599.289
5188	98.93	12341.07	35388.566
7446	98.93	14401.1	36733.656
7477	98.93	14313.567	37334.023
7444	98.89	14294.603	36684.293
2348	98.77	10089.514	37875.316
2743	98.75	10508.256	38805.121
7353	98.7	14397.707	34847.844
7097	98.68	14038.549	37137.586
7792	98.66	14571.993	34955.004
6592	98.66	13651.835	35999.797
7053	98.66	14064.045	38251.719
2871	98.64	10700.574	37625.379
159	98.6	7776.046	36825.852
2558	98.56	10248.7	34726.645
80	98.56	7666.41	34430.203
2439	98.56	10274.343	38620.309
1149	98.54	8911.301	38848.863
3090	98.47	10826.1	35089.086
7241	98.41	14152.614	33869.547
3999	98.39	11628.931	39413.242
5876	98.3	12925.372	37303.395
1721	98.28	9334.465	34928.203
6895	98.2	13943.462	37535.836
7472	98.16	14256.007	37227.742
3883	98.14	11226.987	39055.707
3055	98.12	10872.676	34241.164
7284	98.08	14330.874	33146.391
5285	98.07	12586.237	34188.973
4047	98.03	11437.323	38707.938
125	98.01	7702.751	35757.52
3213	98.01	10779.093	38628.008
2947	97.95	10706.133	35451.051
5491	97.87	12814.923	39701.715
7448	97.84	14362.487	36750.949
3616	97.84	11259.321	34215.164
7678	97.84	14498.73	37788.422
1816	97.82	9609.458	34669.031
2193	97.78	10069.953	33039.563
5513	97.59	12754.651	39052.938
5783	97.55	13011.778	34652.563
490	97.53	8137.768	34447.262
7658	97.51	14606.422	38248.453
5075	97.45	12285.008	38727.539
5063	97.45	12489.029	39182.777
3017	97.41	10716.39	33597.148
292	97.41	7809.801	39620.324
2810	97.41	10596.829	39279.973
5281	97.4	12626.267	34058.891
4452	97.4	11816.527	38246.949
6135	97.4	13161.355	34305.141
7151	97.36	14087.34	36041.441
142	97.3	7806.336	36188.895
2499	97.3	10187.967	36815.176
7783	97.22	14441.645	35230.188
2423	97.17	10248.243	38962.246
2032	97.07	9775.781	38190.945
903	97.05	8598.763	33195.59
820	97.01	8503.148	35757.879
7417	97.01	14395.041	36080.664
4821	96.99	12077.184	33044.301
989	96.99	8729.023	36285.398
1365	96.97	9090.431	34206.18
1227	96.95	8955.348	36259.852
6305	96.95	13371.942	36742.801
5903	96.94	13037.709	37950.496
2693	96.92	10509.386	36728.719
6058	96.88	13227.245	36781.176
1321	96.82	9049.655	33183.484
6440	96.8	13679.663	39659.043
6729	96.76	13843.96	33492.262
4193	96.72	11558.507	35393.469
5830	96.71	12981.541	35881.445
3697	96.48	11318.067	36468.949
2227	96.46	10053.763	34262.992
3525	96.44	11008.783	34366.93
4117	96.4	11589.261	37361.402
1429	96.36	9167.472	37100.621
3696	96.32	11389.236	36344.336
2723	96.32	10411.176	37882.004
7653	96.3	14634.197	38416.883
431	96.28	8069.864	36435.563
7226	96.21	14029.097	34171.293
6157	96.15	13305.976	33869.563
6435	96.15	13602.745	39973.277
1972	96.11	9552.767	39338.273
152	96.11	7858.812	36503.875
4288	96.11	11706.787	33220.617
3457	96.05	11120.889	36181.465
1956	96	9654.18	39066.508
4462	95.96	11717.325	38700.766
6647	95.92	13675.57	34901.688
1207	95.92	8866.298	37153.637
6174	95.9	13178.845	33741.438
7619	95.9	14519.726	39162.137
4411	95.9	11644.336	37176.688
1764	95.88	9398.244	33436.938
450	95.86	8031.273	35770.203
7322	95.84	14360.718	33990.297
2896	95.77	10621.03	36770.93
2448	95.75	10220.405	38460.297
1242	95.67	8860.428	35592.301
7813	95.67	14463.955	34568.359
5959	95.6	13001.743	39861.277
467	95.6	8103.86	35025.859
4756	95.58	11960.987	34229.121
5438	95.56	12537.855	38966.742
7277	95.48	14269.219	33009.047
2219	95.44	10062.644	33819.922
6068	95.38	13212.232	36241.676
2687	95.37	10539.572	36315.109
176	95.31	7954.809	37275.484
647	95.27	8356.82	37178.336
3703	95.15	11277.39	36665.668
7695	95.14	14437.203	37194.238
2300	95.14	9954.707	36501.07
2622	95.14	10513.593	34050.598
1547	95.1	9183.149	39997.203
6010	95.1	13145.02	38019.891
141	95.08	7941.99	36177.305
2671	95.08	10431.746	35554.832
3441	95.06	11058.327	36523.379
6133	95	13331.935	34601.93
928	94.96	8823.79	33755.5
6708	94.96	13577.869	33313.613
5328	94.94	12599.353	35409.008
2396	94.89	9918.933	39878.973
5022	94.81	12193.982	39307.031
2073	94.79	9905.894	36914.703
4031	94.77	11451.322	38845.055
5727	94.77	13071.654	33145.449
1437	94.66	9129.837	37376.852
1182	94.64	8858.643	37725.734
7350	94.62	14316.904	34748.301
6154	94.6	13170.732	33833.723
7459	94.6	14319.423	36931.316
4474	94.58	11822.499	38991.086
5428	94.56	12684.812	38681.699
5492	94.5	12732.896	39720.379
1102	94.48	8700.056	39822.887
1122	94.48	9049.604	39434.336
2875	94.47	10619.379	37348.359
7257	94.39	14043.818	33593.688
7748	94.39	14467.224	36180.383
2452	94.35	10146.183	38214.598
3077	94.27	10904.606	34892.992
6899	94.25	13797.867	37618.703
2936	94.18	10630.943	35879.496
3045	94.12	10965.629	33630.648
4196	94.12	11463.402	35140.281
6080	94.08	13204.82	36046.727
7346	94.08	14323.155	34642.48
7447	94.06	14233.109	36750
517	94.06	8100.173	33791.129
3963	94.02	11518.414	40006.82
2803	94.02	10570.693	39684.305
5033	93.99	12212.465	39790.262
1118	93.97	8874.545	39620.434
7624	93.95	14632.384	39017.188
4872	93.93	12103.993	35097.594
19	93.89	7720.256	33196.199
1076	93.87	8680.881	39156.387
2370	93.79	10006.685	38776.211
1906	93.78	9522.972	37812.605
5907	93.76	12948.197	38173.461
2181	93.72	9910.253	33602.555
4506	93.72	11732.545	39640.965
1860	93.66	9691.558	35933.316
4397	93.66	11649.534	36866.875
1774	93.64	9497.871	33007.934
6334	93.58	13549.961	37515.453
3872	93.58	11260.51	38782.816
5352	93.58	12528.772	36279.645
4203	93.55	11598.356	34998.258
7441	93.53	14225.346	36662.801
1121	93.49	8855.315	39682.957
1020	93.47	8639.947	37234.945
6249	93.43	13432.639	34843.84
6225	93.41	13352.255	34066.363
4442	93.39	11653.179	37984.984
7829	93.34	14431.428	33876.793
5241	93.32	12452.014	33146.301
6706	93.28	13618.523	33268.055
4893	93.26	12205.476	35763.32
7081	93.22	14025.64	37444.254
3714	93.2	11404.262	36991.027
895	93.11	8584.638	33425.93
6256	93.11	13448.719	35115.617
5948	93.07	13109.66	39620.547
6410	93.03	13519.73	39740.508
2152	93.03	9750	34540.91
2770	93.01	10442.703	39429.012
7	93.01	7902.566	33067
7130	93.01	14165.186	36243.719
4819	92.99	12258.853	33026.887
3681	92.95	11389.226	36168.832
7528	92.95	14295.182	38945.535
1363	92.88	9244.483	34112.129
2002	92.88	9799.498	39338.293
3445	92.86	11033.499	36252.328
2429	92.82	10137.529	38872.055
2888	92.8	10658.744	36942.77
2771	92.8	10551.656	39435.52
7082	92.78	14156.83	37498.996
3271	92.76	10917.186	39918.078
6744	92.7	13990.526	33882.313
874	92.67	8418.872	34419.242
6735	92.63	13916.151	33622.727
4003	92.59	11470.748	39156.723
3670	92.53	11249.851	35828.781
3612	92.53	11273.782	34093.461
4931	92.51	12146.351	37109.836
1731	92.45	9282.748	34346.688
932	92.45	8631.039	33939.781
1992	92.45	9747.819	39926.512
6140	92.42	13308.205	34219.371
5974	92.38	13334.443	39704.449
5877	92.38	13038.319	37313.508
7449	92.38	14335.397	36787.352
3546	92.36	11203.51	33679.688
6820	92.3	13966.285	35520.734
2895	92.21	10720.913	36754.758
1575	92.21	9421.914	38802.148
2607	92.19	10447.801	33375.195
7847	92.15	14558.7	33358.891
2466	92.13	10140.897	37853.539
7359	92.13	14334.945	34868.824
607	92.13	8239.093	35943.066
1296	92.09	8981.751	34034.012
2872	92.01	10771.279	37630.445
6661	91.98	13567.784	34591.93
2857	91.78	10662.318	37928.141
1945	91.78	9529.238	38800.121
1861	91.73	9669.227	35959.379
4828	91.73	12155.443	33430.645
3537	91.69	11116.924	34083.473
7196	91.69	14000.531	34785.488
2738	91.69	10375.858	38436.789
3165	91.67	10789.575	37091.285
6545	91.65	13566.113	37244.66
6620	91.61	13687.293	35527.293
6502	91.61	13618.272	38151.434
6163	91.52	13314.822	33963.07
2141	91.52	9723.492	35058.488
806	91.5	8445.286	36072.117
3846	91.46	11322.362	38115.059
6276	91.42	13482.32	35619.391
7656	91.4	14554.925	38198.102
796	91.36	8615.595	36990.801
5917	91.34	13051.867	38511.66
290	91.32	7948.083	39530.371
5395	91.29	12529.231	37503.602
5662	91.29	12857.357	34956.383
3019	91.27	10567.68	33202.852
7551	91.25	14353.317	39399.172
3275	91.25	11090.86	39979.277
4734	91.23	11975.377	34604.328
1027	91.23	8639.513	37572.617
7689	91.21	14540.775	37364.539
6861	91.15	13797.956	36727.617
4393	91.11	11664.658	36790.902
2352	91.08	9988.824	37961.746
6858	91.08	13817.464	36577.117
2948	91.06	10679.375	35525.941
361	91.04	8093.212	38005.813
7285	91.02	14275.273	33171.488
948	91	8636.335	34717.422
1214	90.98	8853.802	36567.742
7021	90.98	14013.209	38741.387
6226	90.96	13474.466	34070.387
7313	90.87	14291.652	33699.613
2669	90.87	10390.863	35393.555
5847	90.87	13106.26	36396.238
6505	90.87	13596.439	38219.266
309	90.83	8072.095	39548.328
2618	90.79	10398.899	33949.504
6802	90.69	13917.631	35144.902
5610	90.69	12918.126	36276.121
2413	90.69	10329.997	39312.199
873	90.67	8443.429	34348.645
1920	90.67	9528.688	38240.543
5382	90.64	12675.924	37168.836
5087	90.62	12405.165	38173.945
5831	90.62	13135.482	35922.656
5947	90.58	13003.153	39601.176
5014	90.56	12087.944	38967.621
7757	90.56	14429.777	35709.742
5891	90.5	12976.114	37591.629
6752	90.5	13841.941	34040.734
817	90.48	8540.885	36015.523
1119	90.48	8920.336	39646.828
2288	90.46	9978.615	35872.379
155	90.44	7916.714	36703.898
2647	90.35	10420.612	34868.551
5500	90.31	12798.979	39327.711
1717	90.27	9319.861	35077.555
2158	90.27	9752.97	34353.656
1310	90.25	8917.13	33542.094
2425	90.21	10262.531	39041.27
7590	90.19	14628.296	39715.18
2338	90.19	10059.111	37640.355
5554	90.19	12885.381	38074.566
7433	90.16	14217.726	36413.066
5559	90.08	12715.099	37868.688
6118	90.08	13338.209	34777.348
7490	90.06	14410	37778.492
5962	90.04	12994.995	39938.48
7373	90.02	14293.876	34996.125
5702	89.98	12728.63	33349.203
1419	89.95	9140.452	36843.465
7794	89.93	14565.513	35007.691
7166	89.85	14090.273	35455.27
7267	89.77	14154.76	33471.613
3594	89.77	11223.817	33805.711
5608	89.74	12724.933	36521.574
7758	89.74	14632.849	35715.539
6719	89.68	13853.772	33110.336
3553	89.66	11076.505	33528.578
5816	89.6	12937.442	35518.129
749	89.6	8449.518	38503.332
5946	89.58	13001.911	39480.805
7842	89.52	14532.786	33539.039
7669	89.51	14625.633	38139.5
6215	89.51	13536.31	33821.102
7390	89.49	14341.28	35436.395
3705	89.39	11272.753	36781.926
3884	89.31	11302.423	39093.055
6267	89.29	13563.045	35231.125
6039	89.28	13341.83	37367.109
7129	89.28	14027.246	36506.59
5346	89.22	12563.791	36017.621
4899	89.22	12212.755	35921.063
587	89.18	8214.839	34852.254
4720	89.18	11876.663	35188.797
4502	89.16	11806.175	39536.109
673	89.14	8327.655	38070.262
484	89.05	8155.864	34535.148
6362	89.03	13503.754	37988.664
5353	89.03	12606.174	36342.848
2224	89.03	9943.052	34025.027
6955	89.03	13815.043	39245.836
969	89.01	8777.618	35404.34
2200	88.99	10113.685	33184.199
57	88.97	7897.426	34064.688
4208	88.95	11566.989	34840.371
118	88.95	7924.507	35643.715
870	88.87	8417.335	34512.379
2270	88.87	10071.979	35426.207
1532	88.85	9267.622	39502.742
5652	88.84	12745.952	35411.723
2632	88.82	10398.688	34373.488
7216	88.8	14133.631	34537.383
5031	88.78	12246.151	39709.934
232	88.76	7936.421	38233.277
2702	88.72	10413.77	37110.363
5869	88.7	12928.037	37048.969
1267	88.7	8881.924	35115.813
7173	88.7	14176.533	35382.875
2184	88.66	9750.127	33355.922
281	88.62	7847.739	39183.055
1817	88.61	9514.245	34779.324
1150	88.51	9042.735	38849.438
6150	88.43	13175.032	34082.078
6300	88.43	13359.796	36615.676
4901	88.39	12093.224	35948.703
4006	88.38	11608.144	39210.508
1417	88.36	9194.048	36760.855
6015	88.32	13317.643	37883.344
3666	88.32	11405.729	35610.973
5255	88.26	12646.706	33340.172
3477	88.26	11097.462	35716.391
2616	88.24	10551.976	33761.785
5369	88.22	12538.624	36972.039
4420	88.16	11756.99	37464.215
3032	88.15	10821.958	33095.246
1413	88.11	9097.44	36579.473
2197	88.05	9966.974	33138.875
4716	87.97	12031.877	35314.676
6368	87.97	13404.266	38238.477
6857	87.94	13972.356	36492.836
1311	87.94	8868.158	33584.996
2341	87.92	10006.995	37698.027
930	87.92	8649.186	33823.293
3241	87.82	10966.714	39428.188
3533	87.82	11085.921	33969.637
1825	87.82	9570.694	35153.461
1968	87.78	9687.947	39147.223
2199	87.76	10099.518	33168.801
2736	87.67	10553.549	38370.379
6703	87.67	13702.473	33203.266
794	87.67	8546.643	36886.105
3863	87.65	11414.87	38284.086
668	87.63	8332.72	37769.426
6612	87.57	13618.472	35627.336
220	87.57	7833.635	38199.125
1634	87.55	9409.976	36979.516
4877	87.48	12237.486	35222.98
2995	87.48	10651.373	34245.453
3471	87.44	10993.423	35854.121
253	87.44	7645.64	38512.465
6773	87.42	13977.8	34540.82
4413	87.42	11777.982	37214.688
7571	87.36	14334.684	39908.555
5236	87.32	12348.077	33322.84
5845	87.28	13082.896	36368.824
789	87.25	8592.428	37329.352
763	87.21	8517.537	38096.477
4316	87.21	11665.551	34431.91
5248	87.21	12693.445	33111.77
7170	87.21	14111.603	35565.398
7643	87.13	14443.774	38746.23
3012	87.09	10697.336	33503.227
1470	87.09	9230.552	38046.32
6187	87.07	13230.486	33453.34
5912	87.07	12947.895	38367.875
1399	87.07	9255.522	35919.813
3674	86.98	11218.504	35968.832
1092	86.88	8749.04	39530.426
2701	86.88	10383.054	37046.434
3442	86.84	11125.108	36236.105
5229	86.84	12435.169	33238.133
2010	86.82	9832.135	38818.438
7511	86.82	14345.833	38609.684
4864	86.81	12116.084	34767.129
6309	86.79	13387.044	36924.5
6742	86.77	13965.499	33821.699
90	86.73	7955.201	34852.215
7321	86.73	14375.579	33866.734
3719	86.69	11373.95	37168.48
2820	86.67	10627.498	39100.242
3078	86.67	10802.974	34929.012
6864	86.63	13905.424	36776.543
6061	86.59	13147.719	36553.297
41	86.48	7790.885	33623.457
5290	86.44	12539.983	34349.391
1767	86.42	9327.713	33169.797
1951	86.35	9692.861	38916.152
5647	86.29	12745.465	35364.426
5511	86.29	12867.896	39027.945
2449	86.27	10300.378	38464.516
2579	86.27	10233.462	33775.238
480	86.27	8045.207	34477.578
2451	86.25	10254.509	38192.91
6772	86.25	13834.33	34508.262
5659	86.21	12770.097	35187.707
31	86.19	7684.064	33408.73
7401	86.14	14247.172	35680.492
5990	86.14	13345.798	39195.711
1754	86.12	9394.202	33737.043
7557	86.1	14359.332	39588.211
5690	86.1	12799.063	33689.461
6240	86.1	13514.229	34393.258
4870	86.02	12088.882	34921.102
3334	86.02	11092.279	38097.895
1198	86.02	9002.932	37279.32
5140	86	12384.677	36857.199
2183	85.91	9813.891	33355.875
4613	85.91	11893.543	37502.152
403	85.89	8176.574	37114.223
711	85.87	8250.937	39601.98
3611	85.79	11215.394	34075.699
6920	85.73	13786.561	38017.547
5930	85.69	12970.424	39087.492
999	85.68	8633.946	36677.086
6674	85.62	13756.32	34040.508
4770	85.6	12063.399	33333.066
5316	85.58	12552.781	35188.07
3453	85.52	11068.908	36067.074
7672	85.48	14636.943	37872.465
2133	85.43	9799.96	35380.367
1908	85.43	9515.127	37931.512
3848	85.37	11302.106	38132.016
7217	85.35	14151.088	34314.512
1986	85.31	9666.067	39980.848
742	85.31	8589.766	38947.371
153	85.31	7841.058	36552.91
6067	85.27	13184.185	36220.004
6958	85.25	13968.29	39264.441
6255	85.22	13419.874	35113.344
2276	85.2	10103.751	35659.633
6754	85.16	13798.939	34110.191
6643	85.16	13775.071	34813.387
1780	85.16	9530.754	33054.348
6631	85.14	13672.977	35116.609
6114	85.12	13197.743	35049.055
3233	85.04	10987.084	39285.66
2997	85.04	10730.674	33974.758
6796	85.04	13966.787	35060.609
7454	85.02	14409.823	36816.773
2859	85.01	10702.253	37980.473
1129	85.01	8975.396	39361.852
6623	84.97	13576.321	35291.492
2160	84.93	9735.128	34390.215
3208	84.83	10950.169	38187.867
5800	84.79	13129.877	35052.457
6057	84.79	13200.421	36759.379
5882	84.76	12938.627	37385.516
147	84.74	7801.18	36265.82
7230	84.7	14080.142	34230.766
2409	84.68	10289.325	39515.754
2312	84.66	10101.65	36817.355
5923	84.62	13069.05	38771.973
6517	84.58	13700.22	38064.043
2161	84.56	9798.423	34425.258
6317	84.56	13480.462	37052.344
7530	84.55	14398.842	38960.813
2524	84.51	10297.784	36046.188
6158	84.43	13217.391	33876.48
558	84.43	8237.28	33806.078
455	84.39	8036.538	35642.293
7323	84.37	14410.769	34012.828
5707	84.26	12798.185	33166.07
6081	84.2	13186.472	36051.945
1976	84.2	9544.146	39572.039
4028	84.18	11453.826	39105.457
681	84.18	8296.554	38323.266
26	84.12	7756.011	33297.996
5176	84.11	12479.415	35807.797
2945	84.11	10773.893	35720.348
5166	84.07	12333.794	35927.113
2600	84.03	10501.824	33159.164
2363	84.01	9976.29	38483.438
109	84.01	7673.173	35445.605
695	84.01	8254.67	39162.848
5748	83.97	13093.325	33852.715
438	83.95	8000.181	36345.613
4158	83.95	11429.757	36110.242
1215	83.95	8879.286	36585.223
2679	83.93	10543.343	35704.621
4607	83.91	11859.386	37579.191
3962	83.88	11609.052	39854.762
2177	83.88	9911.588	33723.242
4717	83.84	11875.769	35357.348
6220	83.82	13548.726	33949.332
4960	83.82	12242.514	37800.055
593	83.8	8207.545	35175.313
5243	83.7	12628.549	33023.41
2229	83.68	9964.506	34351.707
584	83.66	8251.226	34726.773
1172	83.66	8892.022	38267.027
6840	83.66	13858.193	36195.332
5170	83.65	12420.728	36049.41
4505	83.63	11718.08	39625.965
6138	83.63	13184.828	34378.523
5712	83.61	12908.906	33201.93
2198	83.61	10071.205	33140.246
254	83.57	7755.831	38546.184
1418	83.55	9119.571	36771.551
3574	83.55	11394.608	33317.84
7171	83.53	14128.862	35274.789
3640	83.53	11298.962	35036.16
947	83.51	8719.497	34620.617
5016	83.45	12197.934	39005.566
3016	83.43	10651.179	33585.887
6738	83.32	13915.48	33746.922
3998	83.3	11559.7	39402.531
4390	83.26	11703.06	36733.793
7413	83.26	14294.51	35862.141
5280	83.24	12694.59	33969.953
6411	83.15	13532.538	39768.867
3244	83.13	10781.627	39449.785
1874	83.11	9644.07	36351.438
5132	83.05	12462.467	36929.91
7720	83.01	14595.022	36607.176
757	82.99	8439.784	38205.492
2107	82.99	9756.197	36066.719
5024	82.98	12163.201	39360.977
5585	82.98	12866.983	37217.848
768	82.98	8469.158	37752.613
6786	82.96	13848.491	34801.961
4449	82.94	11776.394	38219.695
5367	82.9	12634.992	36822.152
5624	82.9	12815.518	35933.84
4865	82.88	12264.503	34773.277
7425	82.84	14304.154	36168.246
1530	82.8	9169.841	39414.629
398	82.76	8034.125	37187.008
1730	82.75	9278.605	34333.984
7707	82.73	14503.563	36730.215
2263	82.71	10049.466	34976.699
6315	82.67	13474.368	37003.859
6414	82.65	13505.459	39821.313
2988	82.63	10754.629	34129.473
3698	82.63	11256.814	36489.539
68	82.61	7857.697	34117.773
5240	82.61	12456.276	33015.34
246	82.57	7931.678	38332.691
5661	82.55	12855.339	35217.012
5269	82.55	12677.803	33850.453
2788	82.55	10502.288	39713.688
6764	82.52	13980.625	34260.828
3308	82.48	11148.021	39000.086
3938	82.46	11246.228	39681.469
2434	82.4	10272.087	38492.477
4529	82.38	12015.646	39271.73
5144	82.34	12484.271	36390.336
3009	82.34	10586.257	33792.875
5850	82.34	13118.32	36508.09
2000	82.32	9846.636	39558.367
1466	82.32	9107.294	37859.195
4548	82.31	12037.736	38681.539
4231	82.29	11574.572	34407.934
7753	82.25	14428.048	36022.461
5501	82.25	12881.555	39359.242
722	82.23	8486.985	39598.328
6195	82.21	13400.132	33115.996
5094	82.15	12395.553	38019.957
4093	82.09	11464.144	38115.023
3424	82.06	11170.472	36727.004
4856	82.02	12217.686	34413.523
2920	82.02	10725.445	36345.52
3799	82	11315.317	37654.73
6072	81.94	13322.202	36369.387
2210	81.94	9972.039	33732.813
2511	81.92	10258.063	36197.805
1800	81.88	9657.35	33720.898
4923	81.85	12268.187	36927.18
5872	81.77	12963.392	37207.898
1557	81.77	9432.9	39710.875
3144	81.75	10861.658	36398.02
1589	81.73	9435.386	38742.344
939	81.63	8717.374	34093.086
4761	81.6	11872.721	33878.5
402	81.6	8084.877	37111.156
1499	81.52	9218.311	38763.652
1476	81.48	9118.864	38192.516
7384	81.48	14397.349	35263.805
2353	81.46	10008.244	38069.977
6115	81.39	13202.168	35084.188
85	81.37	7868.246	34514.977
1490	81.37	9273.649	38438.828
2042	81.37	9705.447	37873.965
207	81.35	7733.415	38082.773
3372	81.33	11016.11	37275.145
514	81.31	8125.025	33702.766
7426	81.25	14348.244	36184.219
4283	81.23	11678.234	33101.512
5085	81.23	12476.19	38392.609
1293	81.18	8863.94	34327.168
3885	81.16	11395.265	39098.48
7324	81.1	14371.22	34039.578
6610	81.02	13603.65	35613.668
2261	80.98	9941.62	34921.691
4366	80.93	11811.666	36102.559
113	80.91	7678.841	35476.043
6519	80.89	13640.753	37824.691
3523	80.85	11022.276	34301.09
47	80.85	7801.238	33839.117
7487	80.77	14298.851	37561.594
3704	80.75	11294.074	36730.133
2209	80.72	10071.158	33597.148
5539	80.72	12756.792	38354.461
1353	80.72	9267.461	33700.984
2692	80.72	10529.494	36719.844
7795	80.7	14470.973	35070.297
5919	80.68	13117.832	38535.273
5357	80.66	12667.221	36497.191
670	80.6	8382.834	37900.508
5669	80.6	12757.605	34508.609
3642	80.58	11231.765	35088.457
2969	80.56	10762.757	34826.906
2337	80.52	10087.088	37624.938
4120	80.52	11572.339	37392.613
7379	80.51	14279.034	35073.781
5081	80.45	12470.579	38573.465
4122	80.39	11428.672	37472.164
2414	80.39	10204.538	39123.715
1977	80.37	9684.901	39589.941
4249	80.35	11598.851	33636.746
7797	80.35	14502.364	34820.258
3258	80.29	10822.539	39630.637
2272	80.26	9937.128	35482.777
6785	80.22	13895.617	34797.422
256	80.2	7956.238	38593.43
2548	80.18	10332.325	35364.93
6576	80.14	13712.72	36406.496
894	80.14	8433.07	33589.855
1060	80.12	8635.85	38689.188
6051	80.1	13267.702	36874.215
5691	80.08	12728.65	33706.891
2305	80.08	10077.793	36643.02
457	80.06	8041.123	35537.617
3610	80.05	11290.07	34065.313
6122	80.03	13327.862	34898.012
6655	80.03	13642.677	34740.18
4633	79.97	12012.153	36987.129
3861	79.95	11415.633	38254.258
6927	79.95	13922.723	38125.629
2488	79.91	10150.369	37132.727
721	79.87	8500.857	39901.301
613	79.83	8417.548	36270.844
970	79.82	8717.251	35498.32
4845	79.82	12082.699	33946.387
6522	79.82	13628.571	37919.047
3095	79.74	10814.853	35224.723
6570	79.74	13612.701	36638.441
3515	79.68	11193.121	34923.016
5776	79.68	13026.897	34438.813
1078	79.68	8767.178	39182.223
6529	79.64	13740.608	37517.453
6987	79.64	14001.021	39654.145
333	79.62	8111.2	38703.426
5921	79.62	12971.776	38598.648
5393	79.62	12528.78	37476.762
2084	79.62	9833.079	36750.094
1254	79.61	9054.72	35472.344
4300	79.61	11636.408	33854.883
1163	79.53	8948.573	38710.195
1748	79.49	9279.541	34116.188
920	79.49	8694.775	33470.402
3050	79.45	10945.801	33790.359
2620	79.43	10448.635	33976.961
559	79.43	8388.07	33875.313
175	79.41	7978.651	37264.945
2586	79.39	10275.743	33615.191
4853	79.39	12124.88	34177.688
2007	79.34	9870.387	39245.676
4136	79.26	11562.621	36845.426
5767	79.26	12946.555	34128.602
4585	79.22	11931.432	38108.176
7043	79.22	14125.27	38204.164
5885	79.2	13038.513	37452.668
5961	79.15	12927.362	39890.555
248	79.15	7653.297	38343.488
1218	79.11	8963.145	36663.91
351	79.11	8045.49	38173.477
2104	78.99	9824.913	36276.188
4301	78.99	11720.367	33860.41
3255	78.97	10805.937	39578.211
4154	78.95	11451.389	36374.137
5667	78.92	12744.345	34906.867
2868	78.9	10704.796	37557.363
892	78.86	8532.781	33792.137
7369	78.8	14241.368	34964.93
4129	78.78	11459.651	37067.965
7800	78.78	14440.642	34915.43
679	78.78	8366.066	38139.531
1917	78.74	9528.806	38182.098
5183	78.72	12430.165	35433.691
3571	78.72	11339.132	33195.258
5387	78.67	12539.816	37376.824
4560	78.65	11955.592	38578.59
7796	78.55	14550.731	34784.852
5825	78.53	12997.835	35745.094
1366	78.53	9170.14	34247.359
1975	78.51	9493.805	39538.055
7789	78.49	14498.045	34942.383
4979	78.49	12159.096	38404.469
3292	78.46	11203.882	39300.031
6421	78.46	13519.159	39907.832
1126	78.4	8847.804	39485.723
5354	78.38	12632.772	36426.508
489	78.34	8174.72	34348.613
4468	78.34	11794.068	38852.945
1518	78.26	9086.39	39088.215
5251	78.25	12699.523	33222.66
1184	78.25	9046.1	37776.395
2376	78.23	10106.697	39001.746
6062	78.17	13249.667	36621.285
6144	78.17	13349.204	33997.66
2811	78.15	10759.638	39323.578
108	78.11	7756.476	35440.41
7247	78.05	14085.351	33939.926
3326	78.05	11206.265	38661.285
3119	78.02	10889.757	35894.457
2140	78.02	9875.133	35019.32
2401	78	10142.398	39826.832
4336	77.98	11744.097	35136.422
5640	77.96	12795.078	35522.168
1723	77.96	9413.692	34731.059
1139	77.94	8861.964	38959.188
987	77.92	8713.505	36137.734
7275	77.88	14017.874	33136.875
3613	77.84	11301.897	34120.105
1571	77.8	9460.087	39203.914
3497	77.77	11047.246	35106.234
4535	77.75	11872.851	39204.281
5977	77.69	13310.596	39490.297
4990	77.67	12104.873	38556.707
885	77.63	8428.906	33908.441
5057	77.58	12456.281	39408.043
693	77.5	8240.254	39109.172
3800	77.48	11229.751	37662.66
7803	77.44	14432.084	34612.695
915	77.42	8841.45	33377.902
1431	77.38	9233.323	37190.688
2906	77.35	10753.728	36429.238
1886	77.35	9622.421	36875.738
5842	77.33	13011.873	36286.063
1887	77.33	9600.232	36888.699
4730	77.29	11894.188	34801.676
985	77.27	8708.543	36113.816
2606	77.23	10500.119	33321.305
1337	77.23	9228.142	33301.664
6621	77.21	13711.308	35537.191
825	77.19	8453.923	35731.48
2989	77.17	10603.909	34188.121
7212	77.15	14045.075	34475.148
3527	77.15	11205.671	34410.895
4453	77.13	11738.234	38257.004
5976	77.1	13189.13	39462.156
107	77.04	7790.33	35432.598
3455	77.04	11096.659	36125.879
4929	76.94	12129.581	37002.879
7114	76.94	14086.905	36633.313
6382	76.89	13379.095	38626.008
1895	76.87	9525.587	37230.664
6525	76.85	13771.182	37758.457
4537	76.85	12022.522	39032.676
6033	76.85	13152.651	37548.563
1624	76.81	9385.948	37290.219
7169	76.79	14073.302	35526.867
6662	76.77	13669.945	34297.949
5298	76.75	12694.351	34540.078
2013	76.73	9917.108	38944.184
585	76.69	8215.969	34775.004
1360	76.66	9160.439	34038.461
6736	76.66	13865.696	33623.777
7232	76.64	14099.285	33969.59
3191	76.6	10930.511	37788.414
4974	76.52	12243.601	38245.836
4617	76.48	11999.51	37319.133
7494	76.46	14310.906	37928.996
6995	76.45	14192.104	39364.945
746	76.41	8616.867	38730.68
2432	76.37	10166.109	38703.801
1561	76.37	9432.883	39563.277
538	76.33	8268.716	33158.961
6966	76.29	13876.551	39521.625
4383	76.29	11822.155	36429.574
3520	76.18	11004.015	34506.77
3629	76.16	11287.198	34625.117
6189	76.16	13170.611	33281.57
6207	76.14	13373.238	33468.199
2813	76.14	10746.69	39113.629
5966	76.12	13208.774	39895.406
4772	76	11923.021	33405.586
4852	75.93	12278.617	34159.652
2386	75.91	9978.113	39372.293
7641	75.91	14439.416	38720.734
5519	75.85	12922.622	39129.23
3100	75.85	10909.931	35431.371
3182	75.83	10970.581	37569.953
6769	75.83	13855.922	34431.559
4014	75.83	11536.144	39235.727
6343	75.81	13561.364	37735.18
2345	75.78	10099.144	37774.535
5082	75.78	12487.934	38574.102
3096	75.76	10880.966	35277.285
4752	75.76	11997.286	34163.469
42	75.74	7958.472	33631.344
980	75.66	8750.761	35885.742
2086	75.64	9868.658	36761.086
1329	75.64	9029.338	33144.613
7671	75.62	14571.52	37871.113
3160	75.58	10959.502	36794.242
5364	75.58	12564.291	36672.875
976	75.53	8650.637	35719.598
493	75.51	8045.088	34149.938
1974	75.49	9512.74	39399.301
157	75.47	7905.259	36803.488
2006	75.47	9751.535	39204.793
5331	75.45	12634.344	35627.707
106	75.45	7762.206	35366.066
2730	75.43	10557.838	38178.66
5347	75.43	12564.417	36119.309
39	75.39	7644.233	33600.047
4308	75.35	11655.965	34161.676
4248	75.32	11442.556	33612.695
6883	75.32	13982.21	37282.504
1491	75.3	9090.06	38477.246
4545	75.28	12064.087	38970.27
6740	75.22	13871.762	33801.488
28	75.22	7763.177	33314.793
3901	75.2	11215.451	39381.848
7440	75.14	14317.181	36641.348
7345	75.1	14383.874	34614.621
6732	75.07	13992.255	33524.336
5733	75.07	12974.731	33391.199
2431	75.07	10250.914	38668.441
418	75.01	8157.39	36786.961
1034	75.01	8634.769	37807.215
4975	74.99	12094.329	38247.152
4209	74.99	11460.926	34848.207
5309	74.97	12494.013	34847.051
7512	74.93	14377.017	38654.992
185	74.89	7890.144	37608.258
6763	74.86	13891.2	34263.027
5250	74.84	12659.523	33139.941
5504	74.82	12741.1	39235.801
6244	74.76	13372.172	34659.758
1269	74.76	9056.696	35153.934
979	74.74	8796.642	35881.375
482	74.7	8071.288	34517.387
5950	74.66	13013.837	39685.504
4757	74.65	12020.681	34240.699
651	74.65	8285.557	37343.973
1971	74.63	9551.081	39258.734
5435	74.61	12520.425	38903.508
4843	74.57	12104.472	33904.531
7576	74.51	14577.673	39757.41
7111	74.45	14195.465	36752.051
5338	74.43	12551.245	35799.742
6059	74.43	13159.122	36818.664
2987	74.42	10653.06	34423.184
5665	74.4	12727.46	35063.219
1939	74.4	9677.018	38517.281
6306	74.38	13439.974	36761.258
7470	74.36	14365.052	37176.02
4762	74.34	12005.58	33898.98
7246	74.34	14094.133	33920.129
7817	74.34	14499.601	34133.387
115	74.3	7814.36	35524.02
6528	74.26	13629.36	37508.164
6420	74.24	13377.45	39892.68
6248	74.22	13534.737	34736.262
7115	74.2	14204.797	36638.883
7134	74.2	14009.427	36337.488
1054	74.2	8710.952	38504.266
3257	74.17	10959.431	39626.16
6498	74.15	13702.501	38406.945
5479	74.05	12620.811	39971.336
5918	74.01	12936.033	38520.035
7218	73.99	14104.676	34326.969
2739	73.99	10398.245	38489.43
822	73.96	8557.68	35662.684
1351	73.96	9133.162	33560.566
7337	73.94	14308.72	34412.746
5982	73.94	13161.351	39581.484
669	73.92	8236.619	37852.895
4401	73.88	11671.038	36958.426
3418	73.8	11131.359	36972.633
682	73.78	8308.409	38331.617
2865	73.73	10625.81	37788.77
7569	73.71	14423.784	39883.621
5044	73.69	12488.878	39458.109
7820	73.67	14424.281	34174.336
404	73.67	8197.305	37159.203
6183	73.65	13219.059	33541.551
3377	73.65	11029.46	37332.715
3047	73.61	10906.497	33782.543
3339	73.55	11030.235	37953.93
7575	73.52	14360.799	39966.191
2043	73.46	9729.77	37876.703
1747	73.44	9313.901	34106.945
1846	73.44	9536.607	35582.879
6716	73.44	13858.686	33085.555
179	73.42	7718.552	37464.988
2745	73.42	10419.132	38832.488
1212	73.4	8918.647	36548.371
7763	73.38	14596.39	35496.617
5349	73.32	12612.125	36233.391
2003	73.29	9913.752	39387.613
5721	73.23	13073.298	33040.055
2268	73.15	10107.632	35289.762
4294	73.11	11660.235	33282.238
4242	73.09	11422.144	33836.891
851	73.08	8494.005	34941.254
5067	73.06	12292.96	39021.051
6553	73.04	13636.674	37144.238
4496	73	11802.648	39458.211
1389	72.88	9274.844	35416.008
2823	72.81	10677.34	38731.547
829	72.79	8574.708	35543.691
5622	72.77	12724.734	35911.758
5968	72.75	13303.15	39939.309
3880	72.69	11364.6	38976.406
89	72.65	7760.696	34830.094
6222	72.58	13444.576	34031.34
3240	72.56	10895.721	39422.438
5963	72.52	13088.606	39940.984
2547	72.52	10153.957	35363.324
7320	72.5	14370.391	33824.895
956	72.48	8740.085	35120.535
3951	72.44	11266.394	39898.266
2970	72.42	10734.087	34855.324
1658	72.4	9342.516	36019.172
3295	72.39	11047.843	39336.246
7127	72.39	14130.813	36484.102
1420	72.37	9120.467	36858.598
586	72.35	8388.824	34831.512
4184	72.35	11542.069	35547.574
7108	72.35	14013.649	36702.457
4503	72.31	11756.811	39564.609
524	72.29	8118.816	33191.445
2731	72.19	10410.614	38216.645
3060	72.16	10957.039	34418.734
1270	72.16	9057.346	35198.633
4680	72.16	11896.338	36009.477
646	72.16	8411.581	37052.438
3101	72.16	10955.79	35463.656
2833	72.16	10640.042	38561.715
5450	72.12	12588.979	39225.438
1146	72.04	8992.762	38821.988
4859	72	12144.878	34639.344
1870	72	9626.898	36204.855
6694	72	13770.476	33588.344
2163	72	9753.409	34134.996
416	71.96	8092.323	36765.883
1797	71.93	9677.317	33529.68
1234	71.87	9058.339	35966.391
3170	71.87	10967.821	37157.035
2428	71.87	10206.27	39087.586
1803	71.83	9692.031	33837.828
1719	71.81	9488.823	34849.34
5386	71.81	12499.046	37375.215
3552	71.72	11055.108	33525.344
5212	71.68	12363.589	34202.246
5697	71.62	12870.972	33799.734
1728	71.54	9422.426	34503.801
4722	71.47	11925.493	35227.883
4876	71.43	12088.812	35204.426
5498	71.43	12852.678	39574.676
4949	71.37	12154.411	37408.426
606	71.35	8348.242	35912.609
1282	71.31	8911.504	34840.672
434	71.27	8158.873	36233.5
5802	71.22	13127.352	35071.152
5784	71.2	13039.29	34668.266
5065	71.2	12343.596	39268.09
5861	71.16	13027.557	36906.332
6981	71.16	14000.665	39822.695
4472	71.14	11699.205	38961.91
4125	71.12	11430.18	37199.465
5267	71.1	12606.247	33799.652
4182	71.01	11430.112	35515.91
1233	71.01	8864.716	35965.668
7312	70.99	14218.059	33696.074
7812	70.99	14594.637	34522.621
2925	70.91	10747.903	35900.871
6794	70.85	13810.184	35042.93
1998	70.82	9848.215	39489.988
5131	70.8	12388.091	36918.156
6253	70.76	13388.919	35045.863
1772	70.74	9413.726	33097.59
3201	70.7	10953.491	38096.574
1905	70.68	9651.318	37773.094
6363	70.68	13504.276	38034.625
2844	70.68	10654.025	38052.215
5235	70.66	12429.709	33289.379
5617	70.62	12788.8	36337.043
145	70.59	7779.758	36230.988
966	70.57	8733.886	35305.609
2880	70.55	10619.15	37382.105
4920	70.53	12240.002	36898.055
1177	70.53	9006.876	37845.367
4942	70.53	12240.101	37233.945
1625	70.51	9362.759	37024.613
6653	70.51	13658.16	34667.051
4173	70.49	11474.321	35583.57
4748	70.49	11863.747	34437.203
1028	70.47	8658.585	37579.828
247	70.45	7752.337	38332.375
4221	70.45	11525.68	34556.219
5678	70.41	12745.702	34166.164
150	70.39	7722.38	36347.688
740	70.39	8541.204	38894.609
7260	70.36	14154.615	33638.875
320	70.34	8102.724	38968.906
5410	70.34	12579.397	38187.414
6245	70.34	13538.916	34679.375
4169	70.32	11452.39	35841.547
2168	70.3	9809.214	34214.027
5715	70.26	12736.911	33293.051
1716	70.18	9303.683	35030.258
4570	70.18	11973.878	38188.441
772	70.18	8505.517	37579.434
3282	70.18	11116.645	39734.984
4909	70.16	12116.883	36311.258
7857	70.13	14440.095	33284.371
2391	70.13	9965.171	39583.684
1829	70.09	9540.406	35205.695
2234	70.03	10095.333	34616.957
971	69.99	8771.716	35581.301
4220	69.97	11452.515	34530.988
1041	69.88	8699.177	37989.059
1097	69.84	8719.83	39604.254
2377	69.82	9946.998	39053.227
2677	69.8	10541.742	35683.715
6006	69.78	13169.21	38271.363
1878	69.78	9689.546	36545.094
7764	69.78	14450.493	35504.738
6712	69.76	13708.703	33157.27
7526	69.74	14330.377	38916.375
2732	69.72	10504.403	38222.43
4961	69.7	12081.609	37828.164
5317	69.69	12573.908	35189.973
6813	69.65	13948.974	35461.371
4572	69.65	11940.672	38224.066
748	69.59	8540.648	38774.492
6132	69.59	13291.658	34579.684
1653	69.59	9414.662	35914.727
424	69.59	8130.818	36576.063
1478	69.55	9090.97	38279.121
5417	69.46	12545.398	38419.852
931	69.38	8734.9	33868.348
2394	69.34	10110.871	39794.949
986	69.34	8753.286	36114.871
5563	69.32	12834.202	37951.137
6978	69.28	13833.748	39915.008
6715	69.25	13902.919	33058.301
5967	69.19	13137.597	39901.902
6083	69.15	13177.025	35801.816
1327	69.11	9057.425	33047.035
540	69.11	8388.058	33211.895
958	69.11	8782.818	35142.695
3805	69.07	11215.396	37728.992
672	69.05	8353.981	37981.324
6270	69.03	13417.791	35397.82
4830	68.92	12150.726	33522.238
5739	68.9	12969.763	33685.789
1848	68.9	9608.27	35748.02
1560	68.82	9275.693	39528.043
910	68.79	8645.213	33139.262
2520	68.77	10139.908	35919.348
2220	68.75	9920.255	33872.133
1210	68.75	8879.556	36949.934
3126	68.71	10797.879	36026.508
1795	68.69	9542.343	33455.957
7227	68.67	14141.574	34192.105
4984	68.67	12113.441	38472.664
4977	68.61	12110.724	38300.273
3635	68.61	11220.435	34923.137
2734	68.59	10401.373	38284.344
2146	68.57	9782.525	34876.469
2182	68.56	9769.107	33328.406
4476	68.56	11840.242	39082.801
7331	68.54	14349.249	34276.898
5755	68.5	13007.988	34060.387
955	68.5	8639.269	35087.477
6230	68.48	13458.58	34138.984
284	68.48	7663.639	39285.078
7163	68.44	14189.479	35702.699
2932	68.42	10603.701	35773.379
1836	68.4	9662.334	35507.73
[truncated: 944 more rows]
