# Supplementary material for: Insights on the Control of Yeast Single-Cell Growth Variability by Members of the Trehalose Phosphate Synthase (TPS) Complex
Source: Front Cell Dev Biol. 2021 Jan 28;9:607628. doi: 10.3389/fcell.2021.607628 (PMC7876269; doi:10.3389/fcell.2021.607628)
Supplement: Supplementary file 2 [file Data_Sheet_1.ZIP › final_code/input_datasets/overexpression3_Delta_TSL1_t4.csv]

Id	Area (µm²)	Centre X Position (µm)	Centre Y Position (µm)
17999	864.94	10512.762	38665.684
37635	641.18	12861.518	39775.543
40973	561.5	13765.399	38268.074
14301	547.52	10032.818	35430.059
34356	526.21	12869.452	39772.957
9548	502.44	9432.694	36554.609
38198	483.31	13257.789	37369.871
16253	478.96	10336.781	35826.391
25772	473.69	11621.209	36244.371
18753	453.48	10640.777	38546.637
6383	453.06	8827.204	36480.355
4942	448.02	8598.085	36418.5
30819	445.99	12181.864	38130.59
6971	440.38	9003.839	38923.355
21489	440.23	10807.98	39776.168
14680	435.88	10118.342	37542.184
8553	432.74	9159.086	36220.777
24136	430.4	11383.893	37348.047
2190	430.4	8153.353	39295.988
16177	429.67	10279.131	36152.109
16159	422.07	10304.128	36073.832
22465	421.78	11179.738	36433.891
9669	420.19	9456.909	36212.414
31049	410.84	12171.823	39108.465
5334	407.53	8583.228	35008.922
39329	400.13	13259.439	34056.223
27850	399.18	11841.52	38136.973
45375	395.98	14409.376	35745.715
24771	393.56	11205.703	39779.16
35628	387.26	12710.208	34041.395
25008	385.75	11447.54	39404.254
40814	384.87	13762.969	38847.297
46607	375.92	14624.554	38330.375
15483	375.42	10195.94	38959.871
43073	375.21	13766.823	38261.938
35745	373.36	12882.094	33400.395
38349	370.27	13307.558	37030.297
18024	368.49	10375.441	38725.676
46898	363.76	14498.559	36945.602
2789	363.53	8081.555	35759
30422	363.39	12243.363	36570.211
31079	359.79	12140.486	39261.762
27871	356.29	11820.631	38196.555
29509	355.75	11951.456	34646.965
10442	355.68	9333.537	33585.719
45592	352.34	14403.342	36682.113
30008	348.42	12250.999	34514.309
16583	348.3	10213.327	34162.805
18737	348.19	10733.238	38480.012
34613	346.33	12859.837	38690.191
38412	345.06	13215.033	36683.801
32040	342.76	12448.992	36605.242
21347	342.02	10921.601	39264.152
30621	341.9	12164.672	37269.238
12808	340.39	9807.029	36489.352
21534	340.16	11164.267	39851.211
15238	339.45	9991.774	39838.152
30471	338.65	12257.838	36775.145
42285	338.32	13881.66	34519.371
34792	333.3	12909.263	37873.977
45361	329.85	14239.609	35652.813
16653	328.93	10123.147	33938.609
35479	328.51	12872.991	34628.73
30774	328.3	12245.836	37935.461
21209	328.26	10818.363	38754.145
30375	328.21	12223.457	36277.645
28731	327.84	11939.512	38175.754
44607	326.77	14189.388	34379.605
37089	326.54	12927.662	37437.965
22497	325.45	11163.614	36233.926
30917	321.79	12226.104	38571.383
14281	321.02	10021.619	35428.746
24575	320.56	11222.061	39086.254
18945	320.39	10758.705	37802.293
269	320.33	7755.858	34041.836
20997	320.18	10835.987	37930.922
43546	319.74	14152.731	39736.539
19104	315.14	10761.409	36895.492
10268	313.5	9444.727	34003.605
5848	311.91	8753.258	33870.777
31457	311.54	12283.606	38998.863
11636	311.16	9649.807	36283.469
43116	310.7	13935.928	38434.789
40889	310.7	13735.262	38546.145
7545	310.62	9052.239	35251.703
44444	310.56	14064.819	35412.586
44378	309.3	14180.974	35440.203
38962	309.17	13323.211	33817.695
38676	308.82	13158.928	35296.699
21177	308.67	10796.962	38658.137
9817	307.02	9291.675	35270.816
44705	301.31	14173.391	33876.371
16318	301.04	10337.116	35819.43
14360	300.64	10044.626	35765.23
45625	300.41	14390.389	36805.051
20813	299.8	10947.9	37288.363
29622	299.59	12018.661	33860.355
36729	297.52	12998.839	36009.781
15142	297.27	10102.083	39429.465
46728	296.1	14622.454	37715.574
41787	295.99	13747.718	34382.086
25939	295.91	11587.19	35355.207
30522	294.97	12127.536	36936.371
17570	294.21	10546.109	36595.184
41867	293.71	13583.088	33850.598
46331	293.48	14572.249	39918.109
9954	292.96	9287.27	34679.449
36639	290.93	13120.846	35660.32
23744	290.64	11347.341	35499.246
31417	290.45	12408.777	39133.566
38277	290.24	13258.039	37378.883
18012	289.97	10385.769	38704.027
18278	289.44	10522.619	39564.828
36958	288.08	13123.194	36855.602
45694	287.44	14417.355	37135.117
30663	287.25	12100.365	37438.168
24361	287.08	11349.749	38234.789
7592	287	8865.791	34834.762
15828	286.74	10242.563	37813.824
39777	286.58	13482.059	36171.66
24963	286.08	11586.115	39570.203
13043	285.91	9899.058	35539.387
1815	285.7	7947.503	39059.344
15855	285.16	10141.239	37649.766
44451	285.03	14032.57	35103.922
15648	284.97	10270.631	38339.637
5394	284.61	8429.008	34637.68
16278	283.84	10307.753	35602.988
11627	283.59	9484.892	36260.063
19190	283.34	10761.494	36431.539
32811	283.17	12618.951	33265.723
22435	282.67	11028.119	36655.949
21870	282.5	11153.076	38949.219
4250	282.44	8261.943	38483.84
24990	281.85	11500.819	39339.219
41553	281.77	13603.727	35695.262
21273	281.07	10941.876	38944.016
27716	281.07	11657.826	37586.566
8423	280.59	9085.753	35598.5
43350	280.49	13967.561	39528.426
21804	278.65	11169.62	39052.762
7487	278.59	8875.852	35301.695
22200	277.6	10986.469	37625.801
22019	277.58	11088.693	38221.109
24391	277.54	11355.509	38391.242
17341	277.41	10546.956	35743.508
25214	277.2	11437.512	38320.613
37584	277.12	12945.68	39633.313
39034	277.1	13148.045	33338.887
10560	276.51	9466.466	33104.973
39950	276.28	13542.725	36922.289
24887	275.89	11622.464	39980.063
24685	275.51	11255.424	39477.18
9018	275.2	9144.796	39419.625
19472	275.05	10604.169	35543.375
19613	274.86	10674.354	34631.16
36260	274.57	13052.568	34712.078
5180	274.51	8618.365	35733.359
18666	273.96	10679.553	38905.227
24545	273.82	11259.96	38983.309
32394	273.77	12486.26	35186.879
42783	273.75	13936.721	36869.367
43284	273.71	13788.438	39257.645
39201	273.69	13412.789	33452.473
40937	273.67	13711.418	38407.344
42538	273.17	13904.398	35740.051
30622	273.17	12224.661	37279.457
46880	273.14	14543.735	37169.207
4347	272.41	8227.177	38996.887
15796	272.39	10291.605	37678.469
41272	272.37	13702.154	36725.41
14888	272.22	9802.699	38537.238
30879	272.08	12248.315	38353.703
33923	271.95	12509.583	38043.793
8561	271.89	9193.864	36258.84
15271	271.2	10291.122	39785.293
44522	270.68	14147.103	34813.637
42506	270.61	13778.002	35590.422
38173	270.49	13319.164	37562.488
12732	270.42	9893.335	36989.398
34441	269.69	12834.493	39521.09
11373	269.53	9527.005	35315.711
45535	269.5	14380.127	36430.688
7258	269.13	8946.602	36237.758
44374	268.92	13997.691	35740.184
20582	268.73	10902.445	36329.664
41950	268.42	13601.647	33400.039
25487	268.29	11499.227	37379.941
14760	268.17	10068.046	37969.422
28521	268.12	11916.191	38975.383
42115	268.1	13872.327	33550.23
35114	267.45	12830.961	36441.109
14174	267.16	10085.353	35008.539
27827	266.79	11679.319	38030.113
42155	266.34	13789.172	33808.414
33074	266.26	12696.571	34431.629
28163	265.99	11641.508	39429.34
29087	265.89	11957.453	36563.023
20319	265.8	10959.953	35275.398
41045	265.53	13614.685	37969.332
14285	265.36	9997.398	35448.125
31576	264.86	12485.833	38752.379
32887	264.11	12688.644	33736.324
33680	264.06	12528.025	37098.125
36098	263.94	13013.084	34636.434
27695	263.94	11629.986	37509.148
23217	263.79	11355.441	33026.145
10681	263.56	9654.658	33545.426
45428	263.48	14248.815	35981.898
34591	263.29	12778.478	38908.73
29970	262.35	12208.837	34274.641
15251	262.27	10008.534	39952.406
21117	262.18	10891.494	38403.113
35881	262.18	13044.224	33290.531
27800	262.1	11789.27	37853.977
13258	261.95	9865.414	34157.457
33698	261.8	12564.471	37172.027
43590	261.55	14107.913	39320.984
12381	261.24	9806.408	38990.883
17905	261.22	10405.512	38323.508
19185	260.88	10595.105	36406.164
1631	260.63	7657.713	38550.859
12974	260.44	9819.962	35878.105
22145	260.38	10991.332	37725.59
5063	260.05	8607.731	36205.742
16050	260.03	10259.884	36392.68
46035	259.17	14283.5	38752.367
3499	259.04	8296.709	34092.66
44988	258.42	14411.33	33754.289
43050	258.25	13860.516	38125.516
46424	258.1	14553.129	39325.258
17943	258.04	10386.571	38453.27
29657	257.98	12029.42	33496.543
33948	257.98	12521.255	38155.492
27132	257.79	11715.278	35025.395
27341	257.66	11689.674	36133.137
17369	257.54	10337.687	35835.313
11634	257.41	9679.536	36277.895
13590	256.68	9978.673	33394.426
19286	256.62	10766.166	36160.508
6119	256.26	8756.383	35428.23
17621	255.4	10502.88	36795.953
44989	255.22	14358.812	33766.012
11396	255.17	9651.008	35446.016
29498	255.15	12053.673	34913.637
17794	255.11	10363.439	37638.758
4769	255.05	8547.237	38260.93
30480	254.98	12065.241	36795.313
20303	253.86	10791.268	35235.953
8615	253.44	9105.01	36422.945
41811	253.39	13593.055	34184.859
25218	253.16	11500.606	38335
12917	253.04	9779.775	35966.781
46615	253.02	14562.061	38357.285
41840	252.49	13738.811	34015.023
2634	252.43	8060.777	36731.813
44198	252.37	14144.95	36293.105
7996	252.29	9191.996	33412.316
38636	251.72	13245.04	35718.332
17177	251.62	10453.6	35067.328
15672	251.39	10297.802	38446.238
5619	251.34	8426.923	33345.723
30410	251.34	12141.356	36477.098
21848	251.26	11037.164	38897.406
40301	251.03	13374.157	38595.641
45661	250.9	14263.905	36958.859
22479	250.9	11162.932	36497.004
27589	250.67	11656.536	37142.816
15291	250.26	10185.996	39937.598
26198	249.63	11574.345	33772.809
40059	249.54	13477.712	37460.66
11694	249.34	9675.329	36509.203
35528	249.33	12739.689	34530.805
33769	249.33	12597.129	37426.875
42555	249.25	13963.594	35810.219
47031	248.9	14482.149	36268.457
20056	248.69	10875.579	33717.051
45794	248.52	14251.775	37519.313
35768	248.02	12878.96	33488.402
45810	247.72	14389.973	37568.875
29422	247.33	11946.528	35234.23
15475	247.28	10328.23	39249.359
25536	247.08	11598.466	37246.563
12698	246.91	9867.731	37343.715
23516	246.76	11316.576	34341.969
24677	246.74	11380.847	39421.289
11384	246.64	9548.864	35355.684
35794	246.34	12819.317	33284.945
30130	246.03	12203.615	35187.648
31795	245.95	12380.5	37783.695
18900	245.88	10706.625	37928.336
19397	245.57	10694.578	35643.598
45307	245.36	14243.267	35398.531
18613	245.3	10763.566	38986.277
31587	245.28	12481.129	38498.703
23939	244.8	11321.648	36484.898
23737	244.67	11367.306	35481.957
44578	244.59	14076.034	34543.734
12836	244.44	9860.686	36270.09
27120	244.34	11728.375	34971.453
45399	244.13	14345.072	35873.246
37297	244.06	13016.286	38407.895
40575	243.71	13350.437	39857.836
27688	243.5	11783.467	37492.543
5485	243.29	8586.34	34175.18
817	243.25	7944.442	35709.141
44771	243.23	14203.16	33526.672
29239	243.16	12019.714	36194.063
1589	242.74	7734.583	38423.426
38942	242.62	13251.875	34049.891
36490	242.54	12971.473	34967.531
20535	242.43	10834.885	36112.605
33592	242.3	12700.962	36723.105
8476	242.18	9239.076	35825.676
20277	241.8	10919.32	35133.473
14350	241.53	10038.967	35725.098
18211	241.49	10403.165	39340.254
24781	241.36	11204.581	39808.793
37845	241.07	13310.991	39268.754
5240	240.99	8445.554	35269.938
36989	240.82	13101.941	36957.395
2371	240.57	8155.69	38572.387
30690	240.55	12217.55	37536.32
12863	240.38	9819.108	36360.879
9603	240.32	9465.942	36242.027
21590	240.25	11024.248	39600.637
11262	240.19	9601.424	34803.309
33616	240.03	12517.098	36823.93
19678	239.71	10693.294	34322.762
45382	239.69	14265.571	35785.305
44725	239.65	14080.85	33945.605
44010	239.27	14200.62	37189.461
20517	239.04	10771.604	36036.93
37124	238.94	12942.024	37595.543
41292	238.66	13662.393	36824.152
20021	238.64	10918.678	33531.258
21726	238.58	11127.528	39404.949
43851	238.39	14176.613	38280.434
7984	238.37	9093.219	33407.824
15372	238.35	10195.478	39550.59
11364	238.27	9653.583	35280.941
72	237.97	7720.601	33274.035
15584	237.77	10330.774	38720.063
18853	237.72	10675.981	38071.477
2891	237.03	8072.354	35551.598
34930	236.87	12709.3	37481.172
22168	236.84	11028.426	37518.734
29139	236.76	11930.891	36388.996
22458	236.38	11011.507	36421.73
46466	236.3	14623.09	39206.508
14685	236.28	10087.246	37558.359
21908	236.18	11110.078	38784.281
23944	236.17	11357.367	36493.316
30472	236.11	12171.936	36766.586
47184	236.09	14480.971	35607.457
15997	235.9	10304.952	36816.289
19322	235.88	10735.63	35985.316
22447	235.61	11147.796	36393.707
25790	235.55	11419.193	36324.141
2679	235.13	8073.937	36406.391
20935	235.13	10955.924	37708.18
13298	235.05	9894.041	34047.91
45807	234.92	14305.207	37561.922
10618	234.77	9543.523	33210.922
16173	234.75	10280.3	36128.988
31628	234.58	12460.472	38331.977
42225	234.33	13920.289	34188.129
9524	234.19	9352.677	36734.684
40253	234.04	13448.49	38352.727
15834	234.04	10202.036	37537.543
47107	233.98	14459.299	35917.641
32208	233.89	12426.597	36010.848
30751	233.83	12113.123	37855.797
23055	233.81	11143.446	33539.707
41109	233.75	13631.284	37537.391
24787	233.66	11284.657	39826.652
44087	233.62	14007.142	36942.781
1674	233.58	7801.264	38699.473
6535	233.54	8701.758	37604.203
41454	233.48	13638.158	35916.617
35792	233.27	12886.226	33268.488
19555	233.16	10702.353	35001.246
31871	233.1	12408.67	37454.164
44804	232.93	14178.696	33373.352
14978	232.91	10125.42	38905.648
41795	232.76	13624.592	34427.719
5266	232.74	8524.786	35368.371
42471	232.72	13788.084	35414.27
15473	232.6	10168.452	39243.168
37997	232.35	13311.14	38603.816
592	232.28	7784.403	35091.055
3929	232.01	8331.791	36006.805
17178	231.7	10394.259	35071.359
15642	231.47	10316.687	38324.461
15398	231.3	10256.376	39322.629
17683	231.24	10559.991	37081
7841	231.19	8974.434	33393.98
47618	231.19	14553.875	33022.191
17544	230.73	10367.368	36505.094
21976	230.69	10988.238	38376.875
27934	230.53	11804.836	38440.332
27390	230.48	11656.986	36316.258
21090	230.32	10892.112	38328.539
32169	230.3	12307.667	36155.23
28080	230.21	11787.664	39034.617
18479	230.11	10766.677	39715.516
9751	230.02	9426.034	35590.652
3258	229.92	7979.328	33442.988
34606	229.73	12889.794	38649.203
1586	229.65	7862.061	38403.453
35179	229.56	12897.052	36098.648
17271	229.23	10518.396	35536.969
21699	229.08	11089.374	39310.461
25734	229.04	11585.935	36442.336
44179	228.69	14130.737	36486.383
41274	228.69	13588.999	36736.691
21107	228.64	10830.275	38392.621
27218	228.54	11642.248	35451.227
30125	228.35	12182.349	35153.406
18615	228.14	10729.345	38997.141
27450	228.08	11687.887	36584.863
2931	227.99	8159.916	35411.395
24741	227.99	11229.81	39662.422
14540	227.99	9979.693	36470.207
12616	227.87	9911.969	37669.57
37021	227.68	12942.248	37113.598
27838	227.62	11651.609	38081.867
15830	227.62	10144.481	37513.352
42187	227.58	13967.094	33981.086
5191	227.51	8514.739	35450.426
37615	227.49	13073.669	39753.359
17325	227.26	10381.824	35690.41
15516	226.82	10223.237	39062.902
12737	226.8	9886.281	37023.617
16459	226.57	10331.208	34816.297
46754	226.53	14455.083	37521.746
38195	226.53	13163.439	37652.395
29064	226.43	11966.312	36799.844
19468	226.34	10624.232	35519.605
14315	226.34	9916.519	35607.348
5285	226.22	8469.405	35101.176
12122	226.2	9696.325	39392.301
27546	226.17	11831.911	36896.629
14343	225.69	9964.971	35701.516
39241	225.57	13527.368	33655.633
24779	225.46	11371.722	39804.363
47075	225.38	14472.119	36138.535
21377	225.38	10937.937	39387.828
39881	225.06	13494.675	36700.719
37565	225.04	13092.521	39544.855
25262	224.9	11605.036	38184.492
46227	224.88	14332.309	39636.723
47254	224.71	14426.227	35398.172
23599	224.63	11210.44	34864.137
46452	224.63	14566.242	39145.926
33574	224.56	12640.839	36639.844
40023	224.54	13402.357	37285.723
14480	224.44	9924.388	36268.371
31459	224.23	12453.883	39010.012
46104	224.21	14331.988	39027.992
37147	224.19	12976.164	37732.969
47528	224.16	14584.736	33739.051
43711	224.14	14141.787	38648.395
43153	223.48	13925.528	38610.172
16921	223.48	10540.488	33612.949
26573	223.29	11718.24	33446.996
46326	223.16	14608.819	39881.723
27113	223.1	11791.381	34927.605
45161	223.02	14309.526	34611.246
21000	223.01	10784.676	37945.211
42392	223.01	13869.115	35025.738
33145	222.89	12618.99	34825.117
34929	222.83	12882.129	37468.488
28004	222.81	11645.815	38761.359
2842	222.72	8172.431	35656.293
20940	222.57	10829.679	37724.797
34794	222.35	12860.889	37883.859
29031	222.34	11934.971	36996.215
22521	222.26	11027.947	36321.488
16843	222.2	10523.385	33023.035
46749	222.11	14434.168	37821.625
24991	222.01	11561.05	39348.82
2589	221.97	8086.039	37159.945
25600	221.93	11424.428	37177.586
7291	221.47	8888.845	36064.789
18412	221.17	10686.966	39828.234
40574	221.13	13452.487	39852.121
41937	221.07	13600.625	33597.559
19361	220.98	10756	35813.309
26055	220.9	11613.809	34717.813
21344	220.52	10884.261	39249.422
28631	220.17	11964.998	38781.66
16229	220.08	10313.179	36052.699
14499	219.77	9932.724	36347.934
22221	219.6	11070.432	37395.379
44456	219.25	14139.255	35132.105
21880	219.23	11072.343	38657.605
43137	219.04	13930.056	38522.223
35337	218.94	12852.63	35487.547
46341	218.91	14455.964	39950.527
25423	218.91	11595.626	37824.313
9509	218.89	9331.85	36960.543
16144	218.75	10181.743	36344.957
23919	218.75	11300.12	36429.871
28816	218.7	11970.655	37891.305
31982	218.54	12465.738	37030.609
3299	218.47	8158.418	33057.492
32331	218.43	12406.975	35527.441
41178	218.41	13683.676	37225.992
14927	218.27	9951.055	38716.137
15856	218.26	10203.071	37658.168
47205	218.1	14561.253	35694.305
7924	217.97	9229.358	33073.398
6317	217.76	8763.23	36203.84
46111	217.72	14255.338	39075.734
44242	217.57	14061.569	36150.168
20767	217.47	10881.536	37124.18
17972	217.35	10394.307	38534.738
29102	217.07	12031.634	36580.645
22162	217.05	11181.88	37799.551
33979	216.91	12525.044	38292.383
22951	216.86	11195.929	34344.59
21955	216.86	11014.478	38629.359
19193	216.76	10558.628	36438.332
30022	216.63	12148.531	34649.438
1607	216.61	7962.05	38459.523
31956	216.4	12390.972	36872.469
5904	216.22	8776.119	34234.391
4638	216.13	8558.537	38967.633
7434	215.86	8907.573	35672.844
19382	215.71	10677.385	35582.07
24529	215.31	11330.491	38921.07
16160	215.29	10202.594	36078.375
46974	215.25	14447.551	36669.746
18604	215.17	10771.515	39267.262
45101	215.15	14310.723	34340.34
21342	215.09	10952.915	39242.191
8519	215.09	9103.779	36040.098
37470	214.98	13022.69	39161.113
39396	214.81	13367.54	34393.121
12496	214.77	9857.519	38546.41
46674	214.77	14580.12	38019.137
46387	214.73	14498.878	39470.523
1925	214.73	7691.543	39393.875
42721	214.62	13821.624	36574.605
22468	214.5	11146.486	36451.805
8320	214.48	9227.526	35120.27
7342	214.31	9044.163	35948.191
27388	214.08	11841.632	36249.691
45501	213.96	14241.506	36294.176
44328	213.73	14002.437	35792.652
31745	213.68	12480.983	37879.859
19439	213.56	10582.312	35740.672
16493	213.5	10328.064	34676.09
40493	213.49	13357.535	39545.473
16225	213.31	10314.166	36035.758
20257	213.29	10886.893	35038.074
36889	213.2	13122.169	36554.035
2943	212.8	7990.364	35122.594
33474	212.8	12593.471	36231.691
33408	212.78	12700.168	35925.348
37371	212.51	13037.014	38672.98
17507	212.39	10497.003	36369.527
20524	212.32	10792.768	36066.648
39600	212.28	13388.644	35415.543
18119	212.18	10425.551	39031.773
30005	212.11	12157.987	34493.746
31023	212.09	12247.746	39020.293
21404	212.05	10781.468	39487.391
22310	212.01	11163.333	37075.387
13226	211.93	9892.564	34362.801
34599	211.88	12868.707	38932.117
38556	211.67	13155.42	35978.273
32658	211.57	12474.88	33357.059
9496	211.49	9296.385	37135.391
3865	211.44	8200.757	35673.102
27814	211.17	11743.29	37963.215
46399	211.13	14562.944	39525.227
14513	211.11	9915.465	36392.473
6132	211.09	8692.675	35485.902
12180	211.01	9697.496	39685.309
680	210.82	7784.392	35415.543
25366	210.78	11547.11	37922.465
26901	210.75	11818.924	33738.195
47610	210.42	14614.581	33297.492
3987	210.4	8286.633	36290.059
37233	210.36	13060.848	38137.445
29828	210.32	12266.962	33106.277
21770	210.15	11013.928	39246.063
46432	210.13	14572.951	39365.941
18430	210.06	10630.2	39899.27
23883	209.98	11379.413	36321.07
31697	209.9	12353.321	38309.063
7116	209.85	9023.217	37406.457
40403	209.85	13559.115	39046.008
20258	209.83	10944.952	35046.508
35672	209.75	12844.245	33898.871
41977	209.75	13675.968	33211.586
45602	209.69	14254.316	36711.883
15920	209.67	10337.843	37030.441
45151	209.65	14340.258	34545.902
11970	209.64	9678.844	38627.738
21262	209.48	10961.316	38905.98
40713	209.18	13759.568	39584.992
19188	209.18	10689.841	36425.898
33385	209.08	12650.626	35834.672
24063	209.06	11381.371	37097.727
38812	209.06	13241.109	34694.785
2613	209.04	8000.176	36951.094
3787	209	8351.986	35456.32
29172	208.95	11875.774	36533.785
3645	208.91	8257.02	34866.023
28539	208.89	11890.013	39060.305
39895	208.89	13538.614	36765.559
33876	208.89	12515.771	37820.305
5089	208.72	8524.016	36012.887
16538	208.6	10258.782	34581.523
150	208.56	7845.414	33606.461
35098	208.31	12881.857	36670.762
22563	208.29	10981.803	36158.348
29166	208.22	11966.834	36503.617
5374	208.2	8562.659	34886.938
15780	208.1	10315.912	37889.375
697	207.78	7970.89	35444.09
1792	207.62	7843.596	38996.738
1377	207.53	7957.912	37892.566
10398	207.49	9398.463	33938.609
42270	207.41	13972.11	34406.652
25645	207.22	11570.524	36732.16
18250	207.15	10456.981	39473.84
13405	207.11	9821.385	33411.957
37216	207.11	13086.715	38044.23
12636	207.09	9804.708	37550.801
22625	206.99	11083.306	36058.234
29592	206.9	11986.773	33995.262
35349	206.88	12893.877	35536.168
7316	206.84	8889.71	36196.879
47506	206.76	14493.539	33938.59
15789	206.67	10300.182	37949.426
37023	206.65	13003.147	37134.57
6237	206.63	8759.141	35854.473
12495	206.53	9902.455	38539.895
8334	206.49	9162.599	35239.625
22767	206.44	11176.373	35301.691
11881	206.3	9683.683	38022.445
20546	206.24	10811.99	36165.668
24964	206.21	11493.917	39569.512
28112	206.19	11837.056	39180.414
18977	206.15	10744.35	37570.949
22248	206.09	11025.51	37481.902
11598	206.02	9635.526	36145.211
28952	206	11915.321	37191.023
29805	206	12049.013	33116.492
969	205.96	7681.886	36260.465
18274	205.92	10557.181	39549.367
42916	205.8	13907.03	37525.242
30786	205.79	12266.557	37970.477
1478	205.71	7908.478	38159.133
47560	205.71	14480.25	33328.543
41149	205.46	13773.836	37414.602
22808	205.42	11063.103	35174.867
30459	205.36	12239.851	36707.688
20530	205.13	10811.308	36095.395
25090	205.11	11621.368	39183.699
31040	204.75	12149.56	39078.246
40468	204.69	13454.131	39402.316
36627	204.52	13057.639	35617.035
33534	204.48	12379.85	36479.254
25033	204.46	11482.019	39165.047
19028	204.44	10740.553	37464.82
6083	204.27	8675.412	35258.695
35904	204.21	13074.269	33438.781
15406	204.2	10334.761	39339.813
23330	204.16	11246.891	33104.258
37174	204.14	12999.743	37872.57
7759	204.08	8963.184	33870.273
40344	203.95	13432.534	38801.051
33630	203.93	12528.82	36881.484
28799	203.87	11936.585	38130.453
9632	203.79	9297.357	36366.348
24366	203.75	11229.544	38287.734
25336	203.6	11588.301	38152.129
46622	203.56	14562.289	38399.121
36897	203.52	13081.282	36568.488
17558	203.51	10398.497	36553.094
35371	203.43	12838.193	35275.875
37155	203.43	12924.586	37781.664
24265	203.39	11415.799	37865.219
16404	203.31	10309.298	35185.555
40539	203.28	13452.63	39742.473
34364	203.24	12889.497	39799.77
11341	203.12	9553.218	35157.586
549	203.07	7778.939	34970.484
25085	202.93	11560.973	39093.945
3267	202.89	8055.412	33187.402
39918	202.78	13373.793	36856.102
27922	202.78	11810.129	38398.352
41483	202.7	13619.574	35745.121
16283	202.7	10323.673	35617.953
22923	202.66	11184.622	34490.637
15421	202.66	10327.509	39402.848
47112	202.62	14523.185	35931.848
30102	202.49	12152.557	35057.973
21465	202.49	10811.941	39766.742
14539	202.49	10032.659	36394.758
35829	202.41	13095.563	33024.797
34781	202.41	12921.365	38151.52
25418	202.39	11616.2	37785.172
21399	202.38	10934.587	39465.508
40079	202.32	13373.339	37539.742
27511	201.92	11742.809	36792.176
27290	201.82	11802.26	35799.078
6157	201.78	8651.939	35566.59
3624	201.65	8264.818	34759.543
35708	201.61	12892.526	33533.914
2139	201.57	8017.339	39636.703
21283	201.55	10948.947	38981.113
16511	201.53	10289.571	34459.641
38187	201.38	13139.947	37638.039
23028	201.26	11095.352	33671.348
18684	201.23	10674.994	38637.773
17554	201.23	10451.047	36528.598
681	201.15	7722.251	35413.117
17399	201.09	10517.019	35940.699
26520	200.98	11830.514	33082.184
44060	200.84	13987.946	37147.043
17308	200.71	10520.664	35664.254
2064	200.67	7865.33	39928.555
20776	200.56	10873.916	37145.68
9683	200.52	9380.17	35944.34
18432	200.46	10586.368	39902.887
5985	200.33	8786.127	34739.07
12921	200.27	9726.269	35971.379
15823	200.12	10226.426	37793.359
32355	200.06	12397.533	35361.621
40086	200.04	13528.752	37586.883
29518	200.04	11918.577	34692.633
46800	200.04	14601.229	37439.555
29406	199.94	12026.808	35144.137
3597	199.9	8232.185	34623.207
14273	199.79	9921.157	35396.645
24478	199.62	11263.624	38745.152
35543	199.46	12719.391	34613.379
31056	199.31	12061.211	39125.621
2547	199.16	8081.139	37217.945
18754	199.02	10770.864	38543.59
18862	199	10589.211	38121.48
40811	198.99	13728.762	38824.805
18563	198.99	10646.136	39404.051
29400	198.91	11950.594	35112.844
24443	198.83	11356.634	38617.02
32837	198.77	12509.338	33413.887
23640	198.66	11287.262	35022.219
2862	198.6	8145.491	35434.984
13033	198.6	9723.362	35498.125
27524	198.39	11697.065	36858.93
39076	198.37	13221.703	33273.598
33444	198.33	12662.499	36102.125
17273	198.3	10480.066	35537.285
40474	198.3	13554.17	39448.645
8322	198.28	9086.531	35193.641
15387	198.26	10291.006	39588.355
29554	198.26	12017.592	34343.273
31336	198.22	12413.92	39726.793
18624	198.2	10710.157	39025.594
13125	198.12	9806.971	34948.891
42673	198.07	13984.468	36324.371
22494	198.01	11050.345	36536.914
31578	197.99	12283.855	38785.164
34728	197.91	12914.043	38262.09
19954	197.91	10870.241	33041.57
34406	197.89	12765.544	39656.277
38421	197.87	13301.491	36390.77
20825	197.8	10822.145	37339.766
47024	197.78	14580.975	36230.563
42743	197.74	13778.499	36674.539
7569	197.72	8999.014	35030.066
20287	197.66	10857.581	35174.953
19366	197.63	10743.4	35830.641
40932	197.53	13685.682	38382.305
32310	197.41	12424.959	35731.289
438	197.28	7739.341	34633.684
23091	197.11	11183.373	33458.102
35894	197.09	13005.142	33389.852
44379	197.07	14025.657	35441.535
19212	197.05	10564.031	36505.832
43985	196.97	14014.04	37398.211
1463	196.69	7984.937	38136.77
28803	196.67	12033.043	38148.227
7918	196.59	9244.99	33029.352
46672	196.38	14616.642	38336.184
13370	196.21	9877.648	33568.945
33415	196.17	12573.149	35949.73
45582	196.15	14255.539	36621.816
9295	196.11	9275.16	38823.313
44907	196.07	14240.279	33274.445
27427	196.05	11828.941	36476.09
34042	195.98	12585.572	38630.586
18194	195.75	10487.32	39289.23
28227	195.75	11767.873	39727.465
6081	195.65	8649.737	35260.137
710	195.56	7648.349	35484.621
41985	195.56	13583.459	33245.004
34903	195.54	12898.863	37353.914
7363	195.5	8941.744	36051.656
20401	195.46	10869.369	35558.785
20875	195.38	10808.397	37523.664
18525	195.38	10584.415	39587.934
46582	195.27	14437.803	38565.133
12953	195.25	9762.47	35814.523
42874	195.04	13844.585	37296.84
23887	195	11365.643	36342.789
14227	194.92	10070.843	35242.336
19508	194.85	10752.407	35403.934
20847	194.85	10817.587	37415.59
46745	194.46	14525.738	37804.281
42952	194.41	13843.666	37674.508
15366	194.31	10225.236	39509.906
29924	194.25	12226.946	33947.402
17382	194.12	10436.209	35881.793
27693	193.83	11742.846	37505.168
30002	193.77	12209.439	34456.859
43180	193.72	13816.193	38783.785
43063	193.7	13917.458	38200.063
38938	193.68	13246.581	34013.129
35493	193.64	12713.224	34704.438
47110	193.58	14479.367	35924.898
22603	193.58	11139.88	35965.977
30918	193.58	12163.452	38573.504
7881	193.53	8873.456	33268.563
16708	193.49	10339.101	33498.867
31366	193.35	12439.266	39540.508
15617	193.32	10282.077	38535.629
22929	193.14	10999.985	34535.461
30653	193.14	12112.146	37411.809
32188	193.14	12400.993	35916.473
32951	192.91	12668.514	34146.383
11996	192.91	9644.408	38809.637
32529	192.82	12365.915	34384.621
31983	192.82	12480.865	36708.875
3033	192.8	8019.193	34699.613
4255	192.8	8376.673	38506.004
35451	192.78	12876.383	34786.188
34204	192.74	12514.281	39347.563
35225	192.72	12916.063	36045.957
16842	192.7	10478.826	33020.238
14661	192.53	9951.475	37393.137
22320	192.45	11110.25	37110.152
24312	192.45	11257.828	38077.07
25736	192.43	11449.257	36448.066
14282	192.43	10047.926	35430.762
21641	192.41	11166.025	39841.641
15861	192.32	10180.512	37668.379
31653	192.28	12285.037	38454.527
25740	192.18	11520.64	36469.148
41037	192.13	13718.018	37934.609
19303	192.09	10728.86	35902.848
29193	191.99	11909.959	36275.191
7525	191.94	9053.405	35175.523
46937	191.94	14526.525	36798.348
491	191.9	7823.783	34780.957
3183	191.88	8097.396	33680.648
41551	191.73	13656.161	35673.961
2475	191.71	8092.728	37960.035
37024	191.63	13079.678	37136.816
44718	191.44	14198.695	33919.488
23067	191.25	11001.252	33607.746
28243	191.21	11812.094	39818.668
26011	191.19	11514.167	34779
43078	191.09	13843.191	38289.012
31	191.04	7929.357	33138.352
18641	191.04	10751.029	39115.809
7298	190.9	8909.99	36100.453
34620	190.79	12737.787	38728.379
18368	190.77	10415.604	39946.395
34616	190.73	12787.247	38701.73
38391	190.69	13345.766	36580.063
17124	190.63	10449.249	34835.93
43217	190.56	13971.029	38987.336
8318	190.52	9214.7	35179.891
29830	190.48	12221.1	33114.922
13585	190.48	9999.789	33356.23
45826	190.4	14395.258	37618.746
33993	190.33	12609.324	38366.332
23754	190.14	11306.089	35578.512
37222	190	13087.929	38068.633
29298	189.96	12054.058	35865.758
28397	189.91	12056.193	39440.992
38213	189.87	13296.155	37409.355
44798	189.79	14101.068	33348.055
35552	189.66	12706.159	34327.707
32194	189.58	12295.559	35930.246
40998	189.54	13770.966	38042.262
355	189.52	7847.898	34374.156
46022	189.48	14303.941	38703.434
41195	189.48	13626.622	37323.41
34646	189.48	12755.15	38514.254
36677	189.39	13006.762	35851.34
8745	189.27	9121.467	37429.613
14954	189.24	10013.069	38817.98
31171	189.16	12121.075	39726.055
12551	189.04	9866.722	38427.004
41073	188.97	13754.092	37736.559
17320	188.95	10430.65	35671.148
18290	188.95	10511.44	39591.719
31931	188.95	12436.696	37042.426
16329	188.89	10254.349	35446.016
40620	188.83	13744.859	39851.742
28446	188.78	11856.294	39304.34
7426	188.68	8973.172	35653.215
45023	188.64	14250.795	33976.719
3300	188.58	8121.08	33062.426
20973	188.47	10983.66	37837.898
5528	188.43	8467.974	34080.707
33187	188.37	12635.774	34999.703
37400	188.3	12943.17	38846.398
5515	188.28	8556.247	34033.453
46225	188.05	14383.462	39614.125
37923	187.99	13181.621	38903.246
22612	187.86	11047.698	35994.508
29006	187.8	11943.473	37155.211
21449	187.7	10942.044	39709.43
27590	187.68	11821.611	37153.793
25782	187.61	11470.729	36302.227
39594	187.57	13513.677	35389.301
20336	187.45	10895.404	35331.484
40534	187.42	13506.844	39704.676
21140	187.4	10859.871	38490.598
8429	187.4	9226.273	35623.711
6222	187.38	8751.981	35789.492
25573	187.32	11443.302	37060.699
33211	187.32	12594.365	35065.891
31153	187.3	12253.821	39626.098
24488	187.26	11399.376	38780.414
39457	187.24	13529.651	34651.898
22996	187.17	11052.114	34074.547
19517	187.17	10769.699	35120.223
31008	187.17	12139.17	38958.848
39115	187.15	13171.114	33140.348
39804	187.09	13391.913	36313.48
34439	187.05	12774.099	39506.762
25246	187.01	11455.963	38437.574
23843	186.99	11400.216	36199.996
29366	186.94	11878.25	35559.117
25401	186.94	11540.941	37730.227
32407	186.73	12425.366	34942.41
7271	186.57	8964.246	36278.816
44753	186.51	14012.813	33776.813
25311	186.51	11455.691	38063.898
16966	186.51	10486.108	33885.73
34918	186.5	12765.286	37407.813
27082	186.5	11705.286	34741.961
5674	186.48	8549.038	33105.797
39045	186.42	13292.648	33394.25
39865	186.32	13508.457	36613.156
9446	186.27	9367.52	37512.262
2137	186.27	8057.076	39624.504
39899	186.25	13503.536	36783.668
42281	186.25	13983.087	34472.859
24772	186.17	11281.65	39785.512
43716	186.17	13991.137	38689.281
33389	186.15	12601.335	35845.348
31539	186.13	12422.647	38635.789
29190	186.07	11995.788	36264.785
12760	186.07	9846.486	36551.531
33459	186	12511.661	36165.836
35305	186	12817.975	35662.684
37755	185.94	13280.859	39443.445
40146	185.84	13367.536	37894.5
14917	185.75	10072.557	38665.465
3793	185.69	8377.243	35472.574
39053	185.67	13164.591	33430.012
15739	185.67	10284.582	38025.848
47045	185.63	14469.12	36320.555
38884	185.63	13345.966	34365.523
21608	185.54	11115.766	39662.941
21471	185.5	10801.819	39780.809
29820	185.33	12275.155	33037.02
11664	185.25	9641.074	36382.633
37114	185.23	13051.207	37581.555
31381	185.23	12416.586	39292.18
18282	185.23	10433.002	39574.77
46518	185.23	14447.239	38850.699
24673	185.23	11213.883	39402.309
27637	185.19	11637.002	37337.613
157	185.15	7962.446	33634.266
28982	185.1	11954.394	37043.223
1351	185.04	7658.213	37851.672
22516	184.96	11121.709	36304.18
22000	184.83	11028.875	38167.207
36900	184.77	12944.584	36576.66
32257	184.73	12381.734	35876.375
25700	184.71	11511.75	36641.988
21717	184.7	11052.81	39358.316
40219	184.68	13382.242	38158.77
14525	184.6	10010.689	36437.223
4738	184.54	8538.557	38579.152
36579	184.48	13003.19	35395.051
37800	184.41	13347.61	39345.574
22114	184.33	11102.414	37931.871
38990	184.33	13272.389	33736.816
15844	184.25	10263.824	37584.68
9973	184.25	9370.696	34455.414
22884	184.25	11183.118	34619.641
9777	184.24	9390.072	35679.168
46981	184.2	14585.603	36692.586
23063	184.2	11178.157	33565.328
26041	184.18	11558.866	34644.293
33157	184.16	12606.288	34858.098
38562	183.99	13238.275	36011.055
7134	183.95	8961.434	37256.41
19342	183.89	10665.624	35751.57
33602	183.85	12580.373	36756.629
37636	183.83	12967.179	39845.402
22832	183.62	11054.605	34957.348
42857	183.6	13869.902	37229.398
37839	183.51	13149.716	39233.602
32427	183.37	12298.048	35071.125
11590	183.37	9584.983	36104.973
11914	183.34	9617.534	38424.973
11840	183.32	9639.971	37698.988
15696	183.12	10239.673	38184.234
46338	183.12	14537.544	39938.543
19007	183.12	10588.968	37353.203
12266	183.11	9898.798	39712.449
15686	183.01	10334.274	38460.648
15525	182.93	10293.767	39091.305
1943	182.88	7684.886	39456.699
2554	182.86	8147.67	37254.152
14081	182.84	9952.157	34470.359
17044	182.82	10427.551	34409.164
36999	182.8	13060.811	37016.84
14816	182.74	10010.233	38211.488
12286	182.74	9711.58	39537.895
41613	182.7	13759.29	35384.332
20703	182.61	10836.905	36718.07
26501	182.55	11561.707	33111.352
31934	182.38	12322.374	37060.629
5886	182.3	8806.133	34135.184
130	182.3	7792.085	33523.695
19099	182.22	10567.176	36873.176
31096	182.21	12178.924	39323.336
47029	182.13	14600.743	36262.625
27548	182.07	11845.431	36962.598
25162	182.03	11430.983	38735.184
8164	181.98	9191.852	34342.215
24581	181.98	11391.729	39108.238
30455	181.94	12137.512	36689.156
12855	181.76	9865.676	36331.285
25975	181.75	11477.244	35235.453
15833	181.73	10200.35	37517.004
35454	181.61	12749.333	34806.121
33406	181.57	12668.502	35911.008
12509	181.48	9812.53	38589.5
21947	181.48	10995.675	38602.988
24760	181.42	11223.742	39738.242
13428	181.3	9785.601	33490.785
21354	181.23	10915.835	39286.52
24388	181.19	11227.887	38371.965
33455	181.11	12570.796	36154.504
40292	181.02	13519.66	38547.793
37350	181.02	13061.363	38604.207
44176	181	14098.277	36444.496
24144	180.94	11294.108	37376.859
44754	180.94	14041.686	33782.195
38110	180.88	13166.383	37906.34
13404	180.86	9889.594	33395.695
27732	180.77	11684.653	37632.254
7713	180.71	9047.24	34249.547
8900	180.71	9223.324	38945.801
1346	180.69	7927.077	37834.164
27369	180.52	11717.369	36257.73
3902	180.5	8346.952	35883.113
44997	180.5	14277.183	33838.391
28277	180.35	11682.976	39945.262
28838	180.33	12026.18	37973.41
19270	180.33	10577.977	36094.113
11573	180.31	9659.314	36052.684
5033	180.25	8452.833	36093.352
26943	180.23	11796.223	34025.59
18172	180.17	10393.016	39227.32
36982	180.16	12962.841	36939.879
26056	180.14	11534.037	34726.527
36537	180.04	12944.149	35206.641
35508	179.98	12712.026	34764.098
16182	179.89	10179.337	36184.242
41315	179.79	13589.652	36628.023
15257	179.79	10090.755	39988.094
9034	179.73	9196.885	39530.176
18567	179.73	10739.011	39418.262
6226	179.71	8771.579	35812.832
33309	179.68	12576.407	35590.375
34747	179.64	12721.219	38013.59
8954	179.6	9185.253	39155.035
9473	179.58	9341.795	37219.723
5976	179.58	8808.526	34692.211
13117	179.56	9730.449	35241.332
18047	179.54	10427.683	38809.113
33910	179.5	12686.297	37977.82
43645	179.45	14168.106	39241.133
12914	179.43	9769.359	35941.09
17242	179.39	10470.145	35407.91
18151	179.37	10555.692	39161.469
18650	179.35	10645.378	38827.5
20457	179.33	10977.617	35752.977
45762	179.33	14271.211	37378.566
3632	179.29	8369.24	34791.047
1345	179.27	7947.165	37825.066
17899	179.1	10379.3	38298.992
6325	178.99	8667.626	36238.602
19686	178.99	10764.781	34365.801
15567	178.83	10293.502	38655.063
38004	178.83	13211.097	38316.316
45158	178.76	14284.862	34602.324
8955	178.7	9102.704	39162.137
30377	178.66	12272.258	36273.586
27901	178.58	11661.518	38320.402
21991	178.55	11067.099	38445.801
1006	178.55	7770.533	36407.723
26535	178.53	11824.166	33229.008
27802	178.34	11801.104	37926.719
43090	178.22	13911.597	38330.492
37995	178.03	13293.432	38583.848
32895	178.03	12636.772	33752.066
18809	177.99	10765.199	38157.898
2344	177.97	8024.606	38778.023
39082	177.91	13230.8	33300.508
37126	177.9	13120.812	37611.938
25543	177.88	11446.896	37269.645
45713	177.88	14296.496	37189.211
12910	177.82	9736.329	35919.734
8642	177.78	9105.783	36549.43
16446	177.76	10145.665	35089.332
20516	177.74	10813.041	36030.941
25034	177.72	11438.965	39172.512
5030	177.67	8415.463	36075.434
36014	177.65	13029.764	34093.563
37392	177.61	13060.337	38801.656
44613	177.53	14164.868	34418.508
28600	177.53	12017.447	38655.391
28666	177.49	11986.271	38592.32
39011	177.49	13324.759	33525.148
39744	177.47	13448.677	35987.168
17384	177.45	10538.417	35880.609
22136	177.42	11029.614	37683.211
27975	177.36	11829.538	38633.449
38241	177.36	13233.744	37505.008
46182	177.3	14400.265	39421.797
28690	177.28	11978.854	38331.203
25394	177.22	11438.1	37709.586
46580	177.22	14587.156	38540.875
30638	177.21	12151.294	37360.508
32020	177.21	12415.417	36847.539
43421	177.19	13887.981	39859.242
8907	177.15	9257.568	38970.559
10566	177.03	9272.371	33139.941
40716	176.99	13762.665	39285.066
33972	176.94	12544.832	38264.602
19181	176.94	10669.303	36381.664
1459	176.9	7921.491	38125.125
24044	176.86	11399.061	37015.652
12913	176.82	9740.519	35941.328
15597	176.75	10298.524	38784.094
31128	176.73	12115.891	39492.473
31878	176.63	12356.534	37465.922
14040	176.61	10014.017	34151.555
23671	176.59	11223.112	35142.473
45784	176.54	14225.852	37485.391
42761	176.54	13819.618	36758.109
39986	176.52	13435.637	37124.676
12861	176.42	9911.84	36353.074
24086	176.4	11386.596	37202.598
8884	176.4	9069.489	38871.668
17540	176.38	10363.624	36477.695
37608	176.38	13015.212	39739.336
25421	176.19	11594.94	37800.672
40130	176.19	13421.319	37819.969
43161	176.15	13967.219	38653.051
24538	176.15	11413.229	38952.422
17212	176.09	10526.988	35289.035
12452	176.08	9901.913	38940.758
14296	176.08	9962.619	35501.273
44553	175.83	14061.821	34660.648
9602	175.81	9356.265	36221.117
12406	175.73	9917.928	39081.977
44106	175.62	14026.736	36728.914
32282	175.6	12428.478	35658.578
46908	175.58	14536.101	36981.797
1038	175.56	7654.584	36538.871
17395	175.56	10494.266	35916.52
20805	175.56	10916.143	37238.379
42040	175.52	13838.622	33124.766
18263	175.5	10528.659	39505.508
6958	175.48	8960.638	38828.188
18465	175.46	10623.917	39620.566
41267	175.46	13724.613	36999.836
43521	175.42	14157.223	40004.762
39081	175.29	13170.207	33296.938
10731	175.27	9566.757	33892.41
3885	175.23	8295.47	35776.199
21814	175.23	11018.945	39079.469
28758	175.12	12048.633	38264.523
9658	175.06	9406.28	36169.023
44005	175.06	14077.48	37503.953
5184	175.04	8603.012	35427.105
16813	175.02	10223.56	33026.941
3985	175.02	8220.582	36284.027
41058	175	13674.535	37681.805
40866	175	13744.924	38761.945
17138	174.98	10444.769	34888.703
35111	174.98	12755.122	36430.012
40940	174.96	13607.262	38423.164
14564	174.95	9929.77	36596.199
29952	174.95	12200.89	34175.469
17636	174.89	10386.019	36891.949
34174	174.81	12535.623	39232.164
25784	174.81	11355.882	36303.895
7554	174.81	9035.84	34968.184
20784	174.81	10975.624	37170.426
5341	174.81	8569.269	35028.816
46156	174.77	14318.875	39306.754
24591	174.77	11209.506	39127.207
25994	174.75	11557.268	35012.102
18606	174.75	10603.296	38958.375
18272	174.66	10365.981	39541.203
2040	174.62	7859.48	39846.125
43468	174.62	14022.692	39791.73
35821	174.6	12902.98	33147.496
30082	174.56	12109.979	34965.391
14470	174.54	9918.843	36222.996
22561	174.49	11134.466	36143.438
2759	174.49	8199.144	35931.578
41087	174.43	13717.359	37786.551
31081	174.41	12081.051	39257.668
17289	174.41	10351.086	35604.551
41008	174.33	13591.436	38104.273
35710	174.33	12861.494	33537.914
42554	174.29	13913.607	35801.617
9387	174.27	9423.364	38177.027
43213	174.22	13978.922	38961.91
25765	174.22	11442.838	36536.676
6142	174.22	8782.209	35511.324
28786	174.2	11885.453	38050.809
21201	174.2	10953.323	38731.133
44040	174.16	14006.835	37028.789
27327	174.12	11755.757	36057.809
7110	174.08	9011.077	37664.109
46066	174.06	14257.387	38845.438
44546	174.01	14147.583	34626.043
25669	173.95	11519.416	36862.883
19095	173.95	10768.723	37170.68
12210	173.93	9486.327	39964.512
36469	173.89	12925.735	34891.234
11326	173.89	9595.627	35110.016
35603	173.87	12769.978	34238.906
25029	173.82	11501.098	39147.063
36755	173.82	13048.286	36090.781
43237	173.8	13987.178	39073.332
27544	173.78	11632.226	36954.059
46426	173.74	14589.817	39334.492
18756	173.7	10694.89	38556.074
22119	173.68	11196.756	37947.031
41271	173.66	13622.69	36722.969
6525	173.66	8634.601	37509.406
28373	173.6	11984.711	39659.254
44860	173.57	14146.452	33133.523
38090	173.55	13182.502	38096.281
17041	173.55	10360.706	34395.523
1861	173.53	7670.052	39205.246
31674	173.51	12399.581	38233.238
6204	173.49	8751.317	35642.992
29590	173.47	11916.443	33976.441
33581	173.45	12510.229	36678.504
40149	173.43	13465.788	37901.043
744	173.39	7815.754	35576.301
10284	173.36	9308.98	34087.504
32499	173.28	12433.816	34499.93
35007	173.28	12897.293	36888.227
25771	173.24	11591.549	36228.625
301	173.22	7652.976	34153.02
40737	173.13	13603.574	39413.754
20846	173.13	10979.405	37413.578
24065	173.13	11416.696	37099.48
19610	173.11	10593.153	34932.367
47405	172.93	14481.051	34303.242
24751	172.91	11402.796	39704.969
8015	172.82	9159.391	33516.098
13106	172.82	9862.434	35192.965
26121	172.7	11573.413	34226.316
3641	172.7	8286.13	34839.199
33447	172.61	12591.319	36129.52
15719	172.55	10303.987	38272.367
31005	172.51	12128.211	38942.844
27038	172.51	11683.857	34513.836
37948	172.47	13246.142	38707.602
14349	172.47	10069.626	35716.91
37393	172.46	13044.884	38812.266
43712	172.38	14002.947	38659.941
17169	172.36	10472.651	35012.309
38345	172.34	13308.909	36993.363
12512	172.28	9760.409	38604.176
33258	172.24	12611.375	35331.719
41963	172.24	13639.461	33482.688
44844	172.24	14099.133	33303.262
15435	172.15	10250.004	39119.383
16095	172.11	10156.004	36498.801
4854	172.09	8543.092	37331.344
28663	171.94	11909.475	38570.344
14545	171.94	10053.868	36488.41
20778	171.94	10955.442	37151.805
2292	171.92	8169.937	39106.332
45639	171.92	14304.862	36888.02
37510	171.9	13006.318	39351.297
19268	171.88	10688.341	36071.699
16420	171.86	10198.958	34960
14266	171.67	10002.157	35367.699
21974	171.67	11157.148	38358.352
40012	171.67	13395.907	37245.074
17720	171.63	10542.44	37279.555
29075	171.57	12022.55	36837.723
19082	171.55	10576.738	37132.258
9698	171.54	9393.67	35991.746
39489	171.54	13481.932	34833.105
3896	171.4	8404.907	35856.879
5242	171.38	8624.467	35270.012
33486	171.38	12614.354	36273.66
21403	171.36	10904.44	39485.66
9774	171.34	9455.135	35667.359
23710	171.34	11241.879	35334.352
2959	171.29	8001.165	35219.969
23911	171.19	11239.547	36402.078
43355	171.13	13882.637	39559.988
14127	171.11	10064.195	34712.223
18157	171.09	10398.986	39178.086
16427	171.09	10308.163	35002.672
20362	171	10944.014	35400.352
30093	170.94	12267.247	35040.535
8638	170.92	9177.166	36529.211
40893	170.85	13636.646	38551.023
22473	170.62	11003.949	36467.512
35558	170.6	12891.368	34386.16
15687	170.6	10274.773	38464.598
46973	170.56	14592.81	36661.543
4350	170.56	8388.574	39012.848
27515	170.52	11732.291	36817.414
43496	170.42	14073.293	39885.961
35480	170.42	12759.87	34633.086
2912	170.35	8052.157	35299.191
7820	170.33	8919.274	33616.48
31302	170.31	12472.801	39618.965
17290	170.21	10482.261	35603.707
46145	170.16	14282.558	39261.211
14381	170.14	10091.284	35874.125
39399	170.1	13550.882	34406.129
15448	170.1	10224.842	39147.527
20748	170.04	10870.764	37042.703
41634	169.98	13583.985	35195.84
6170	169.93	8838.921	35597.188
18973	169.91	10695.077	37555.902
3856	169.91	8265.219	35668.32
18710	169.89	10753.711	38721.16
33571	169.89	12703.215	36622.738
15381	169.89	10334.971	39570.391
5700	169.79	8634.152	33094.516
24098	169.7	11231.878	37227.305
25373	169.7	11501.65	37966.664
38375	169.7	13168.04	36838.816
37262	169.68	13070.075	38264.719
34358	169.62	12841.575	39779.113
3390	169.6	8327.202	33469.805
46753	169.58	14630.881	37510.52
40520	169.58	13498.538	39654.539
14159	169.56	9969.813	34903.832
4722	169.49	8466.031	38785.961
44699	169.45	14117.693	33836.152
27216	169.43	11845.229	35432.461
17425	169.41	10558.274	36033.367
5747	169.37	8631.352	33360.707
28696	169.33	11936.519	38347.91
39971	169.28	13443.74	37044.949
44370	169.26	14187.31	35716.738
35471	169.24	12715.643	34908.707
31267	169.24	12405.541	39892.566
28515	169.05	12020.814	39272.617
20408	169.03	10826.993	35608.348
24170	168.97	11288.898	37489.563
6037	168.95	8687.784	35038.563
21748	168.95	11170.974	39145.98
39282	168.85	13452.143	33795.746
33470	168.82	12493.076	36221.16
41064	168.8	13682.695	37702.289
7365	168.76	8860.086	36054.59
4899	168.74	8522.668	36779.434
5427	168.64	8437.891	34487.77
45797	168.57	14207.976	37515.445
39116	168.53	13138.416	33145.875
2496	168.53	7989.407	37771.293
2135	168.47	8120.401	39607.031
17458	168.47	10440.92	36187.891
13060	168.47	9736.951	35303.734
7351	168.43	8933.319	35992.859
26958	168.43	11684.369	34103.797
44110	168.39	14032.686	36757.348
44349	168.32	14123.329	35602.004
44655	168.2	14119.296	33970.406
8169	168.16	9249.693	34356.93
17301	168.11	10501.542	35639.473
40579	167.9	13518.522	39879.367
41089	167.88	13609.151	37786.738
18478	167.86	10711.851	39713.664
26190	167.86	11520.375	33671.277
43850	167.86	14071.832	38276.707
3748	167.86	8370.172	35321.273
32850	167.82	12529.606	33493.773
3583	167.8	8395.599	34539.145
22261	167.78	11194.799	37213.852
30967	167.76	12081.62	38779.074
16249	167.63	10155.687	35800.887
24213	167.63	11289.433	37673.461
38661	167.63	13174.566	35537.023
21639	167.59	11020.177	39754.844
44711	167.53	14014.654	33900.098
44209	167.51	14141.971	36320.152
27752	167.49	11842.232	37739.602
41667	167.49	13600.965	35056.543
12248	167.47	9903.008	40004.48
32100	167.44	12304.897	36534.766
37833	167.44	13229.918	39175.105
14659	167.42	10073.458	37375.027
21844	167.42	11092.559	38866.832
46713	167.42	14529.083	37881.727
28139	167.4	11744.788	39280.656
158	167.38	7695.113	33644.375
27350	167.38	11656.409	36152.828
12601	167.36	9842.977	38108.984
39066	167.34	13208.804	33214.82
24521	167.3	11239.825	38868.52
19488	167.3	10734.912	35302.262
27142	167.26	11759.654	35079.828
30889	167.23	12251.62	38459.316
4583	167.21	8514.501	39312.113
5444	167.17	8626.039	34562.344
9922	167.15	9289.297	34796.039
2927	167.15	8097.19	35390.02
38517	167.13	13216.241	36177.289
34146	167.05	12536.265	39130.598
31607	167.05	12467.12	38583.301
24782	167.01	11238.32	39807.691
13384	167.01	9852.959	33331.008
21549	166.92	11108.029	39885.441
36371	166.88	13120.337	34738.273
5403	166.86	8555.823	34673.5
4216	166.84	8206.984	38249.836
39848	166.79	13459.368	36539.121
32276	166.79	12298.3	35637.859
37554	166.75	13046.69	39486.68
26507	166.75	11413.621	33147.129
31441	166.71	12471.669	39240.953
36594	166.63	13011.626	35468.484
14182	166.61	9935.787	35021.043
2868	166.59	8169.382	35445.371
44446	166.59	14009.028	35411.32
21012	166.57	10867.007	38026.824
12632	166.56	9748.996	37534.625
29582	166.56	11962.358	34235.559
2152	166.52	8061.007	39738.508
46544	166.52	14626.271	38675.367
25459	166.48	11515.856	37621.086
12630	166.48	9721.533	37774.656
30873	166.48	12182.044	38388.723
28760	166.44	11887.597	38277.059
15897	166.33	10282.954	37221.008
30328	166.31	12162.364	36085.828
39900	166.29	13525.654	36791.352
37506	166.29	13088.23	39330.59
8992	166.27	9162.263	39327.254
25900	166.23	11462.237	35442.66
32348	166.17	12407.53	35317.73
38469	166.13	13241.035	36283.223
38766	166.11	13159.188	34780.047
11479	166.11	9491.922	35683.695
23474	166.11	11337.33	34085.285
18829	166.06	10647.53	38240.094
25152	166.02	11514.699	38695.961
15306	166	10273.424	39602.926
33213	165.96	12565.31	35066.816
32205	165.92	12277.936	35990.004
27008	165.9	11722.536	34317.348
3328	165.9	8363.785	33116.363
1451	165.88	7698.281	38083.781
31850	165.87	12366.113	37372.605
13589	165.85	9994.001	33381.848
34748	165.83	12847.597	38014.133
45940	165.79	14407.538	38187.18
37205	165.79	13128.396	38009.883
5044	165.69	8588.984	36129.773
37973	165.67	13196.677	38503.543
35297	165.65	12720.465	35627.148
41594	165.62	13619.194	35283.938
34076	165.48	12657.603	38797.219
15110	165.48	10086.7	39307.781
36042	165.48	12947.52	34264.145
25678	165.41	11541.965	36572.031
2353	165.37	8023.63	38482.902
47206	165.31	14503.428	35693.387
27311	165.31	11824.956	35896.117
34339	165.31	12512.431	39956.477
33687	165.23	12497.881	37119.598
19154	165.23	10766.962	36578.598
31758	165.18	12253.642	37937.555
12329	165.12	9723.104	39390.824
20532	165.12	10792.418	36107.949
42492	165.1	13788.805	35517.426
42333	165.1	13948.72	34743.555
660	165.02	7959.66	35337.648
28512	164.95	12048.919	39255.676
11357	164.95	9660.302	35249.184
22867	164.83	11077.671	34838.781
16997	164.81	10502.216	34069.176
25822	164.79	11452.173	36193.281
35626	164.72	12814.47	34028.77
29136	164.68	11874.24	36699.113
1289	164.68	7653.155	37655.148
45622	164.62	14285.159	36782.5
11368	164.54	9540.83	35286.535
656	164.52	7733.279	35314.91
33405	164.47	12499.326	35905.535
39142	164.45	13462.303	33143.766
32369	164.45	12279.314	35412.563
39025	164.43	13239.889	33596.48
17291	164.35	10554.954	35613.281
7002	164.33	8996.706	38499.664
40316	164.33	13444.51	38654.664
7243	164.31	8981.956	36481.559
7514	164.26	8942.38	35114.859
6135	164.22	8650.391	35490.832
44874	164.08	14282.601	33037.398
16611	164.08	10286.306	33984.129
27096	164.07	11776.244	34816.02
39956	164.05	13463.263	36988.938
45778	163.97	14286.359	37426.156
40211	163.91	13368.697	38138.449
32255	163.87	12278.55	35870.07
30491	163.84	12254.9	36831.559
24215	163.82	11334.305	37697.996
2387	163.8	7989.934	38320.324
38286	163.68	13159.133	37077.598
37969	163.66	13256.887	38495.453
40051	163.64	13388.409	37401.836
36561	163.62	13106.281	35311.254
13257	163.57	9702.666	34151.184
46419	163.49	14588.354	39297.262
10771	163.45	9646.327	34113.027
14701	163.43	10068.992	37612.258
6399	163.43	8690.64	36553.668
12450	163.39	9795.247	38935.457
19460	163.38	10630.558	35482.633
22559	163.36	11176.6	36137.965
43707	163.36	14141.089	38632.371
7571	163.32	8857.916	35051.438
15613	163.28	10223.558	38512.348
47224	163.26	14497.767	35464.859
30955	163.22	12233.804	38728.594
14989	163.18	10099.95	38940.586
23674	163.16	11409.397	35158.801
23388	163.15	11382.634	33458.723
13100	163.13	9859.891	35157.422
6461	163.03	8839.844	36936.227
12117	163.03	9534.65	39382.941
41640	163.01	13599.278	35224.102
43598	163.01	14197.766	39345.5
3132	162.95	8161.565	34240.879
57	162.92	7784.73	33196.793
19150	162.92	10685.674	36558.426
17516	162.82	10493.645	36399.676
12821	162.8	9889.247	36222.152
16168	162.8	10293.738	36101.18
41202	162.8	13597.651	37054.711
18183	162.76	10379.368	39259.371
41753	162.76	13566.243	34524.004
44847	162.76	13992.732	33316.098
44248	162.74	14125.883	36156.504
16116	162.67	10253.496	36224.852
38534	162.65	13214.766	35917.227
18074	162.59	10526.953	38907.152
13056	162.57	9850.392	35288.324
38827	162.49	13284.102	34748.598
9916	162.48	9472.251	35077.664
6105	162.46	8631.114	35368.52
22534	162.42	11043.107	36344.551
19596	162.4	10623.59	34846.957
23894	162.38	11293.304	36370.91
44999	162.34	14352.374	33855.09
8202	162.32	9093.061	34524.477
17709	162.3	10556.421	37204.547
47489	162.26	14582.416	33849.402
8393	162.23	9217.03	35443.355
26135	162.19	11522.563	33994.164
4972	162.15	8459.763	36494.246
20925	162.13	10975.493	37674.398
44074	162.03	14125.015	36883.383
22452	162.03	11057.611	36404.762
7402	162.02	8900.819	35885.801
35774	162	12712.293	33206.754
43903	161.98	14148.731	37897.824
37796	161.96	13151.58	39289.984
33941	161.94	12673.639	38112.668
16122	161.94	10247.656	36252.84
33466	161.92	12522.092	36196.621
3339	161.9	8327.119	33173.008
40931	161.9	13592.24	38385.586
37581	161.88	13058.53	39615.633
38076	161.88	13312.987	38048.973
20159	161.86	10885.196	34412.016
44868	161.84	14210.731	33015.867
15302	161.82	10288.972	39983.672
32186	161.75	12387.061	35907.242
24931	161.73	11612.884	39757.535
20058	161.71	10973.723	33731.676
41158	161.67	13680.613	37453.695
39553	161.59	13427.866	35167.305
42117	161.57	13902.364	33567.371
16376	161.54	10180.495	35357.91
40464	161.5	13542.122	39389.77
21143	161.5	10809.736	38508.168
33434	161.5	12549.926	36059.707
42705	161.48	13835.285	36498.109
12019	161.44	9665.724	38887.016
40679	161.44	13685.57	39728.402
2992	161.42	8153.237	35091.223
39421	161.38	13423.815	34490.195
5744	161.33	8812.665	33329.52
27780	161.29	11797.709	37851.18
16184	161.29	10181.047	36202.352
47133	161.29	14534.392	36015.141
2374	161.23	8076.25	38586.789
32598	161.21	12439.064	33932
17390	161.17	10422.65	35891.367
31859	161.1	12319.36	37395.855
16245	161.06	10189.544	35777.148
11303	161.02	9674.744	35006.625
4374	161	8341.118	39107.184
25407	160.92	11579.548	37751.973
36032	160.87	12957.652	34192.289
37798	160.83	13344.898	39326.27
13518	160.73	10100.147	33008.219
42848	160.71	13988.77	37201.805
1240	160.67	7654.033	37447.668
45438	160.62	14331.964	35999.742
22002	160.52	11148.698	38173.473
43892	160.5	14131.957	38149.715
21501	160.48	10920.452	39922.043
21598	160.46	11000.181	39636.352
27542	160.44	11848.35	36932.797
45252	160.41	14399.149	35088.863
18707	160.31	10714.959	38708.977
15738	160.31	10230.349	38012.195
41750	160.31	13706.394	34510.492
8964	160.25	9100.74	39204.926
10660	160.2	9595.865	33405.16
22306	160.18	11070.691	37061.375
20932	160.16	10909.476	37695.113
18912	160.16	10724.098	37979.84
21163	160.12	10892.632	38600.648
35696	160.12	12840.505	33723.539
36028	160.1	13101.861	34180.695
39606	160.06	13411.171	35422.133
43862	160.06	14007.268	37989.563
222	160	7776.653	33837.367
25402	159.91	11590.313	37730.645
11219	159.91	9636.516	34617.434
46992	159.83	14532.493	36433.82
38650	159.79	13331.532	35450.992
32824	159.74	12653.421	33337.91
7256	159.74	8894.694	36225.656
28390	159.74	12004.674	39736.684
7163	159.72	8952.822	37171.992
31686	159.7	12372.243	38277.039
35911	159.64	13122.757	33492.469
22780	159.64	11153.855	35335.262
27588	159.62	11703.626	37139.609
24110	159.6	11302.365	37265.336
2906	159.53	8179.542	35258.766
14324	159.45	10032.165	35635.07
34731	159.45	12877.603	38271.406
44505	159.35	14002.78	35067.844
28492	159.33	12018.083	39165.207
18270	159.31	10516.892	39537.57
22729	159.31	11186.797	35424.773
7583	159.3	9054.213	34796.262
41180	159.28	13652.714	37236.961
44666	159.24	14061.584	34009.941
7598	159.22	9023.007	34849.844
16360	159.22	10167.932	35291.859
3918	159.2	8396.217	35937.719
45467	159.18	14229.462	36100.602
6662	159.14	8694.145	38974.066
16818	159.1	10316.017	33050.617
3441	159.08	8227.955	33774.449
40069	159.08	13520.872	37488.496
24012	159.08	11232.712	36806.148
41491	159.05	13769.744	35775.824
4615	159.03	8447.446	39151.824
5211	159.01	8455.158	35506.398
31701	158.99	12450.155	38024.074
20294	158.97	10798.836	35202.457
22406	158.95	11115.235	36543.91
42841	158.95	13917.006	37166.52
22931	158.85	11069.468	34536.188
1378	158.82	7873.526	37898.637
29372	158.82	11987.441	35281.375
5524	158.8	8418.96	34057.816
17543	158.8	10455.567	36493.219
33832	158.78	12664.831	37699.094
47102	158.78	14620.081	36209.656
24381	158.76	11226.393	38340.469
12029	158.76	9550.861	38921.449
23721	158.74	11291.452	35388.715
17832	158.72	10397.465	37910.66
2321	158.64	8179.022	38633.574
25821	158.61	11551.395	36179.352
25334	158.61	11566.507	38137.449
27153	158.59	11542.763	35149.164
32572	158.59	12313.621	34065.078
23896	158.57	11205.654	36372.102
407	158.49	7906.992	34534.461
1108	158.47	7898.88	36840.508
40484	158.47	13415.425	39482.809
20233	158.47	10923.83	34878.98
14217	158.47	9920.264	35201.707
40921	158.43	13640.938	38331.816
4598	158.4	8500.389	39389.199
11568	158.38	9668.364	36024.574
6851	158.34	8969.384	39505.48
8541	158.34	9227.143	36153.859
27951	158.32	11788.218	38493.633
46839	158.24	14565.138	37270.758
9702	158.22	9277.273	36004.43
7344	158.2	8916.101	35956.949
2734	158.15	8112.328	36165.109
33997	158.13	12520.105	38382.531
46727	158.11	14542.52	37703.125
11181	158.09	9683.922	34394.137
26981	158.09	11664.819	34187.625
36726	158.07	13056.148	35995.043
15531	158.03	10222.037	39104.34
39304	158.01	13555.258	33943.852
32436	158.01	12294.985	34776.969
44640	157.97	14130.918	34233.664
38163	157.97	13168.735	37815.691
6057	157.88	8706.112	35160.301
45431	157.86	14210.13	35983.543
46964	157.86	14429.539	36610.074
6032	157.8	8712.543	35019.328
8262	157.8	9263.134	34908.938
33419	157.78	12680.797	35961.855
38135	157.78	13294.967	37983.434
47311	157.78	14422.197	35046.789
28835	157.74	11919.412	37964.074
12832	157.69	9873.936	36260.988
21796	157.65	10991.868	39019.035
29378	157.63	11974.174	35304.836
45249	157.63	14363.285	35063.891
3880	157.61	8327.774	35756.266
44621	157.61	14065.06	34137.652
29810	157.59	11986.908	33152.941
47427	157.59	14615.694	34417.98
44037	157.57	14193.863	37341.484
20755	157.55	10917.715	37081.105
3535	157.53	8248.267	34260.559
46940	157.49	14469.764	36810.902
5662	157.46	8532.409	33057.688
34886	157.44	12894.586	37613.578
41191	157.42	13664.489	37297.785
35690	157.42	12792.974	33690.426
20481	157.4	10782.148	35884.59
14884	157.38	10124.089	38495.465
43269	157.36	13991.13	39217.438
737	157.36	7931.188	35560.363
38138	157.3	13219.711	37667.656
29639	157.28	11959.538	33698.809
31886	157.26	12361.378	37191.012
575	157.21	7912.403	35052.816
30095	157.21	12174.049	35047.277
38074	157.17	13339.665	38022.617
43486	157.17	14055.378	39856.16
31969	157.11	12418.071	36932.625
12873	157.11	9903.061	36063.52
47246	157.11	14544.461	35313.563
22636	157.09	11030.626	35762.98
13510	157.07	9813.756	33129.637
29423	157.05	11859.008	35231.836
29284	157	11866.89	35759.469
24927	156.98	11624.246	39714.879
23499	156.96	11355.006	34267.809
15608	156.94	10302.048	38497.559
38339	156.92	13271.829	36971.543
31732	156.88	12383.313	37838.957
24085	156.81	11324.777	37193.898
14094	156.81	9959.527	34562.188
16237	156.79	10212.84	35746.512
45182	156.75	14341.971	34688.133
43020	156.75	13971.242	37990.461
14197	156.73	10062.752	35083.648
12947	156.71	9867.122	35786.168
44820	156.63	14126.106	33181.695
23540	156.59	11364.092	34538.621
12300	156.54	9883.497	39285.434
40883	156.52	13563.468	38504.387
8027	156.5	9236.861	33553.117
22116	156.48	11125.791	37934.746
19259	156.48	10622.496	36379.496
21266	156.48	10914.635	38917.324
12996	156.46	9775.963	35662.469
44609	156.44	14051.455	34390.359
33569	156.38	12683.075	36612.141
39976	156.36	13377.427	37087.148
3904	156.25	8312.947	35888.355
22418	156.19	11156.275	36590.219
30381	156.19	12140.224	36284.906
25245	156.19	11533.38	38437.477
36954	156.1	13042.657	36830.973
6407	156.06	8647.661	36582.094
15772	156.06	10265.48	37837.602
16829	156.06	10268.625	33104.859
40714	156.06	13715.331	39586.191
14371	156	9964.106	35820.734
22417	156	11180.248	36589.215
12120	155.9	9627.442	39388.895
5366	155.87	8602.751	34858.305
31258	155.87	12361.571	39858.254
34199	155.85	12676.225	39329.633
16141	155.85	10286.479	36329.512
25583	155.85	11630.116	37114.203
46155	155.83	14258.083	39293.219
21320	155.83	10980.233	39153.242
45289	155.81	14387.053	35302.387
30682	155.81	12180.25	37516.813
20612	155.79	10789.043	36427.691
27579	155.73	11791.115	37109.742
24364	155.73	11298.805	38280.875
41321	155.71	13727.913	36667.578
40785	155.67	13689.529	39013.551
47330	155.66	14504.388	34848.09
19034	155.66	10695.142	37488.012
40161	155.64	13348.339	37946.477
10479	155.64	9294.927	33416.938
8163	155.62	9151.608	34334.953
92	155.62	7728.078	33361.008
24517	155.6	11418.101	38865.191
23823	155.58	11307.839	36085.859
23799	155.56	11390.302	35924.434
25238	155.56	11600.314	38413.531
46917	155.5	14459.832	36718.164
42381	155.48	13987.807	34975.766
28282	155.48	11799.356	39978.57
29173	155.48	12056.921	36526.707
8400	155.48	9077.809	35469.074
46584	155.46	14624.54	38574.172
29817	155.46	12223.391	33027.777
21577	155.45	11191.164	39971.734
7548	155.43	9048.861	34934.344
39557	155.39	13561.356	35202.555
42529	155.37	13819.104	35695.855
25648	155.35	11487.133	36731.965
19944	155.33	10750.632	33141.641
35414	155.31	12915.358	35146.539
45004	155.29	14247.025	33875.281
7720	155.25	9044.156	33970.621
28987	155.23	11856.286	37092.055
36924	155.23	13004.859	36687.117
12423	155.22	9780.85	38821.227
6169	155.18	8631.383	35596.559
20389	155.14	10826.748	35512.133
20250	155.12	10804.966	35007.363
402	155.06	7971.715	34510.523
11308	155.06	9534.727	35037.191
34374	155.02	12861.991	39863.82
47419	155	14612.491	34383.258
13022	155	9882.904	35423.652
32048	154.99	12288.793	36641.363
8168	154.97	9077.267	34353.793
29572	154.95	11882.318	34161.613
9797	154.95	9383.076	35477.5
20931	154.93	10802.212	37689.848
39124	154.93	13433.747	33011.191
32288	154.87	12291.723	35673.164
31927	154.85	12407.576	37028.695
15260	154.83	10026.192	39992.828
18212	154.81	10476.333	39341.707
32139	154.81	12421.141	36352.164
30708	154.77	12138.347	37615.434
18239	154.76	10414.686	39451.398
31556	154.74	12293.031	38696.336
28920	154.74	11966.749	37350.555
27009	154.72	11762.464	34331.504
34584	154.7	12861.832	38882.762
37611	154.68	13109.091	39740.629
3144	154.68	8013.059	34051.883
24940	154.66	11543.782	39470.285
21173	154.64	10972.841	38644.621
31591	154.62	12295.193	38514.316
46564	154.58	14579.334	38787
32443	154.54	12378.219	34800.836
9282	154.53	9281.474	39098.352
17189	154.49	10355.383	35132.813
443	154.47	7938.446	34652.5
8316	154.47	9119.567	35168.945
42182	154.47	13945.026	33898.367
8413	154.45	9065.734	35561.746
27727	154.45	11802.536	37612.691
17687	154.45	10405.326	37099.504
2425	154.41	8190.787	38216.07
42577	154.35	13923.11	35908.563
12458	154.33	9799.344	38634.043
28848	154.28	11874.178	37697.961
34770	154.26	12765.614	38094.297
34720	154.22	12798.062	38226.406
20705	154.22	10905.585	36739.855
11691	154.2	9661.232	36491.086
47200	154.18	14458.271	35675.066
1773	154.14	7967.705	38956.68
27042	154.12	11805.857	34533.266
25497	154.09	11597.255	37436.391
28387	154.03	11924.533	39717.703
32892	153.99	12510.071	33747.824
29311	153.95	11943.582	35596.41
15323	153.87	10226.012	39683.359
28424	153.86	11855.295	39572.867
38744	153.86	13348.65	34953.09
18554	153.84	10751.813	39378.445
19112	153.8	10710.326	36977.902
35785	153.8	12903.262	33245.551
25067	153.78	11454.773	38990.871
11319	153.74	9649.216	35077.434
41889	153.7	13625.979	33668.793
5123	153.68	8472.21	35858.973
30727	153.68	12103.226	37701.215
30233	153.63	12165.644	35723.887
11443	153.61	9561.915	35569.492
16671	153.57	10169.688	33691.258
42635	153.57	13835.698	36154.566
24654	153.57	11397.925	39329.402
12937	153.55	9883.187	36051.449
37312	153.55	12953.988	38480.375
39529	153.55	13557.014	35032.398
45337	153.53	14352.102	35539.461
30611	153.43	12245.662	37263.438
17202	153.41	10420.725	35240.98
8604	153.38	9271.511	36396.734
21841	153.34	11181.204	38856.738
38857	153.32	13308.538	34558.902
342	153.28	7949.942	34328.16
2667	153.26	8002.391	36606.309
28782	153.26	11972.315	38040.133
31392	153.24	12417.232	39321.828
19697	153.22	10566.614	34425.801
15272	153.22	10242.685	39804.445
22238	153.11	11165.291	37441.43
22026	153.11	11054.86	38252.813
38399	153.09	13304.562	36627.086
16876	153.07	10531.605	33183.813
14461	153.05	10080.982	36192.379
45674	153.05	14212.979	37028.531
451	153.01	7926.699	34671.898
29068	152.94	12050.854	36812.461
31865	152.94	12459.396	37420.281
12371	152.88	9743.635	39223.492
1600	152.8	7671.201	38442.813
19565	152.76	10646.19	35048.426
6448	152.76	8830.595	36852.879
22762	152.71	11177.991	35283.531
24636	152.69	11386.25	39262.105
34276	152.63	12684.429	39653.445
4084	152.61	8222.712	37033.566
38917	152.61	13175.288	34210.664
39474	152.57	13393.859	34755.094
27581	152.53	11726.305	37122.121
33550	152.4	12531.373	36534.188
19316	152.4	10731.142	35954.023
3555	152.38	8292.705	34385.426
20462	152.3	10950.572	35789.602
27236	152.3	11729.59	35534.699
27598	152.3	11679.963	37179.707
30265	152.3	12097.831	35799.914
25953	152.27	11607.612	35110.574
44471	152.25	14136.44	35172.898
29606	152.23	12006.092	34075.223
4671	152.23	8627.587	38826.453
14896	152.19	9957.935	38566.391
30654	152.19	12232.614	37417.617
31365	152.17	12463.412	39529.648
16391	152.17	10222.957	35103.262
34227	152.11	12636.761	39456.051
13431	152.11	9880.246	33167.043
38275	152.11	13258.19	37356.012
17075	152.05	10556.558	34584.348
10603	152.05	9682.027	33166.766
18032	152.04	10478.71	38748.121
[truncated: 38,037 more rows]
