# Supplementary material for: Insights on the Control of Yeast Single-Cell Growth Variability by Members of the Trehalose Phosphate Synthase (TPS) Complex
Source: Front Cell Dev Biol. 2021 Jan 28;9:607628. doi: 10.3389/fcell.2021.607628 (PMC7876269; doi:10.3389/fcell.2021.607628)
Supplement: Supplementary file 2 [file Data_Sheet_1.ZIP › final_code/input_datasets/overexpression2_Delta_TSL1_t2.csv]

Id	Area (µm²)	Centre X Position (µm)	Centre Y Position (µm)
5579	78.46	10090.674	34274.93
7944	78.12	10964.527	33894.996
19391	77.96	13712.334	33785.496
21149	76.79	14330.612	33052.961
17785	72.31	13230.619	33423.688
6263	71.45	10338.886	36828.148
4641	71.07	9659.39	37910.223
20006	70.59	13842.21	36828.133
20076	70.51	13849.708	37464.883
17038	68.62	13044.321	39588.57
3513	68.27	9100.023	37927.527
6177	67.31	10336.572	37857.906
7836	65.01	10752.859	33388.875
19540	64.67	13960.261	33476.488
2501	63.83	8677.414	37435.785
448	63.69	7781.613	37517.621
17660	63.33	13175.427	34602.316
6080	63.08	10279.401	39576.207
12589	62.85	12033.286	35435.836
18685	62.85	13619.75	39455.969
22538	62.72	14473.567	34990.652
2807	62.64	9035.657	36584.633
10438	62.43	11551.799	37229.105
2578	62.31	8772.879	39088.473
2566	62.22	8638.294	38875.633
16891	62.12	12929.822	37833.512
11412	62.01	11432.271	33157.281
7849	61.78	10580.834	33253.781
2684	61.57	9023.209	39292.074
1951	61.41	8547.353	33989.352
16638	61.39	13056.151	35590.727
16277	60.91	12817.574	33363.102
7491	60.84	10744.48	37022.906
3391	60.7	9196.568	35431.152
7069	60.67	10531.176	36868.078
17443	60.61	13239.156	35952.879
2294	60.59	8780.428	34141.758
2216	60.57	8728.362	33568.328
2136	60.09	8834.3	33027.074
18758	60.03	13693.863	38897.043
17260	59.8	13347.229	37780.68
2651	59.75	8925.32	39793.281
12423	59.73	12031.643	36707.102
20808	59.61	14131.54	35791.77
6639	59.59	10198.77	33190.383
22648	59.57	14615.278	34105.184
6883	59.54	10480.459	34721.586
15581	59.5	12760.327	38694.938
19455	59.21	13594.594	33185.051
14411	59.19	12467.081	34428.73
19603	59.17	13958.019	34082.152
4668	59.09	9700.447	38448.566
12654	59.09	11955.672	34971.938
381	59	7943.723	36560.762
1502	58.88	8413.676	36316.961
4516	58.87	9649.995	35803.488
5698	58.87	9947.357	35260.516
9006	58.79	11013.927	34769.617
20600	58.79	14159.74	37392.672
19020	58.73	13587.681	36647.332
5681	58.64	10015.94	35020.301
17323	58.54	13175.077	37062.973
3854	58.48	9386.853	35868.215
7847	58.48	10729.205	33206.586
15228	58.37	12693.657	37771.016
22640	58.27	14630.91	34038.887
13878	58.08	12313.069	38363.762
22665	57.87	14446.58	33661.715
5047	57.85	9882.477	35736.398
8191	57.75	10897.055	36094.031
12425	57.58	12030.758	36730.855
18148	57.58	13455.299	35715.547
8827	57.52	11159.465	36525.363
13983	57.45	12490.749	37354.059
16191	57.35	12866.76	34375.898
12783	57.35	11893.106	33901.551
21755	57.33	14394.21	38343.285
16466	57.29	13044.01	34102.922
9009	57.29	11197.984	34474.109
10580	57.22	11607.543	35586.203
21388	57.2	14396.429	35422.605
17362	57.2	13295.557	36755.352
2533	57.08	8826.274	38126.457
9128	56.97	11192.017	33824.258
11594	56.97	11822.513	34599.762
10546	56.95	11602.274	36124.406
15473	56.87	12883.362	39437.676
8501	56.82	10946.441	39911.27
4471	56.72	9654.42	35045.004
404	56.7	7684.786	36772.91
4063	56.66	9374.125	33697.738
5112	56.62	9878	35019.926
10785	56.6	11525.838	34070.008
15894	56.59	12765.647	36193.301
20899	56.49	14072.287	35348.965
4928	56.41	9759.538	37384.914
21984	56.37	14554.126	39568.703
2393	56.37	8756.765	35087.578
10555	56.22	11606.21	35917.164
847	56.16	8046.431	35341.391
2227	56.01	8709.471	33604.578
18429	55.99	13519.609	37737.832
17857	55.93	13539.298	33287.766
21846	55.88	14350.414	39252.227
17173	55.82	13171.577	38951.223
6152	55.82	10253.755	38317.969
20917	55.78	14078.884	35222.844
4974	55.74	9910.591	36548.242
8533	55.72	11037.384	39981.91
14610	55.72	12621.826	33061.688
16360	55.7	13089.647	33170.695
17998	55.7	13485.255	34580.074
13705	55.69	12268.062	39793.23
2503	55.65	8695.86	37466.836
16977	55.63	13116.192	38825.828
18221	55.53	13488.087	36316.898
15851	55.47	12828.11	36228.965
5604	55.24	10073.859	34597.691
21126	55.21	14097.837	33247.289
5226	55.17	9847.864	34263.66
5492	55.09	10070.061	33623.906
6499	55.05	10234.657	34442.508
7853	55.05	10658.038	33308.953
14243	55.03	12431.248	35380.023
7555	55.03	10688.04	36074.004
7597	55.03	10717.698	35572.23
6736	54.92	10488.069	33051.305
16475	54.9	12955.377	34175.543
2028	54.86	8512.599	33569.094
19879	54.82	13904.743	35967.043
10534	54.77	11499.835	36347.711
4976	54.77	9879.578	36595.957
13796	54.75	12437.157	39340.137
20320	54.63	14116.239	39820.488
12102	54.61	11699.539	39838.996
21454	54.61	14389.449	35932.066
20090	54.54	13979.159	37627.992
4685	54.52	9667.488	38813.656
5028	54.52	9865.324	36129.172
17538	54.46	13343.075	35253.906
20623	54.44	14029.213	37215.652
14199	54.4	12489.718	35692.629
15	54.21	7915.405	33105.535
10528	54.13	11586.298	36249.379
12884	54.1	12229.107	33206.738
2716	54.08	9045.716	38925.902
13700	54.02	12249.359	39705.664
2144	54	8667.548	33067.035
1330	53.87	8382.384	35954.223
5679	53.83	10095.455	34996.262
5596	53.81	10002.616	34543.547
18268	53.77	13535.229	36769.895
4501	53.69	9528.195	35591.609
3321	53.65	9157.827	34480.473
4988	53.65	9867.142	36254.504
3768	53.64	9383.972	36908.391
1315	53.62	8355.7	35599.957
18343	53.62	13543.029	37192.719
15454	53.54	12720.445	39593.801
20013	53.54	13989.659	36865.383
3649	53.54	9277.748	39706.875
14300	53.5	12325.771	35002.805
11522	53.5	11732.727	34001.273
5593	53.46	9966.5	34516.547
4092	53.44	9318.9	33355.418
7314	53.42	10574.155	39363.988
19875	53.39	13936.491	35926.176
18629	53.37	13363.557	39877.602
2767	53.35	8946.701	37531.441
14062	53.31	12296.46	36851.281
19362	53.27	13724.372	33826.188
21991	53.21	14590.512	39345.473
16337	53.18	12873.859	33110.043
5581	53.18	10088.657	34320.387
2644	53.14	8792.215	39962.836
341	53	7877.646	35855.465
12545	53	11895.587	35773.996
2066	52.98	8459.899	33451.926
15576	52.95	12867.282	38641.816
4804	52.93	9911.183	39509.348
10222	52.93	11418.733	39914.754
22124	52.93	14583.692	38002.051
21165	52.87	14357.839	33241.527
22184	52.87	14607.245	37652.422
22031	52.79	14484.018	39000.035
17640	52.77	13282.18	34730.445
756	52.72	8158.517	37733.211
1140	52.66	8371.546	33515.078
10612	52.62	11427.067	35562.449
16349	52.52	13107.246	33057.398
1719	52.51	8629.224	38816.211
18471	52.43	13445.751	38092.125
15358	52.37	12702.614	39223.469
4537	52.28	9592.413	36012.691
6198	52.26	10176.653	37656.832
15150	52.24	12527.054	37144.227
1792	52.16	8622.439	36841.348
12979	52.16	12086.938	33866.602
6764	52.14	10560.958	33302.266
8942	52.14	11080.33	35249.359
2426	52.12	8691.509	35713.141
2376	52.1	8696.611	34895.988
10288	52.1	11466.325	39544.195
21982	52.08	14568.784	39541.922
22624	52.06	14452.835	34239.953
8876	51.99	11204.864	35801.141
20119	51.99	13932.259	37931.578
15838	51.93	12916.151	36388.977
21884	51.91	14280.427	39823.566
3350	51.87	9183.471	34813.688
17686	51.78	13179.436	34220.262
22010	51.76	14466.132	39426.34
20561	51.76	14033.271	37698.195
8347	51.72	10792.314	37727.652
10205	51.62	11228.039	39582.828
12145	51.62	12048.12	39612.367
18365	51.62	13532.137	37324.281
5783	51.57	10100.046	36659.035
22446	51.57	14616.296	35585.121
4943	51.53	9917.465	37260.137
14051	51.53	12466.653	36720.785
16384	51.51	13042.899	33387.434
757	51.51	8149.329	37743.578
10640	51.51	11543.794	35187.527
13482	51.47	12267.865	36933.375
16196	51.45	12868.937	34404.617
4467	51.45	9542.655	34977.012
17680	51.41	13297.914	34153.215
9582	51.39	11367.497	33236.996
4090	51.36	9476.435	33328.672
6308	51.34	10326.922	36303.09
5779	51.32	9956.374	36526.844
18549	51.3	13404.955	39012.813
20736	51.3	14160.36	36488.293
7587	51.3	10761.756	35618.934
4572	51.28	9524.759	36706.715
2531	51.26	8750.207	38101.211
17844	51.24	13494.179	33124.77
5486	51.18	10052.777	33527.125
11429	51.15	11764.513	33072.922
2420	51.13	8842.524	35615.379
4893	51.11	9864.152	38236.777
5167	51.09	9748.64	34726.926
12029	51.09	11673.45	39117.094
10874	51.09	11524.451	33169.473
21873	51.05	14216.569	39664.219
769	51.05	8175.87	37493.715
7101	51.01	10401.442	37450.898
3516	50.95	9134.537	38131.223
253	50.9	7746.852	34653.246
8833	50.9	11097.844	36253.301
621	50.86	7764.299	39808.773
17576	50.84	13143.427	34947.824
6151	50.84	10202.927	38619.309
4495	50.76	9562.863	35518.07
10545	50.72	11526.457	36094.848
1534	50.7	8295.475	37357.738
1907	50.69	8631.421	34510.543
8889	50.65	11113.829	35833.633
14639	50.65	12549.508	33268.27
18247	50.63	13356.643	36612.82
7768	50.61	10669.313	33969.172
6703	50.61	10281.783	33074.184
2514	50.53	8667.103	37726.41
4603	50.49	9640.936	37181.723
400	50.49	7684.29	36707.141
3939	50.47	9370.585	34574.238
19206	50.47	13763.723	35255.84
3936	50.44	9384.389	34541.172
14012	50.4	12445.789	37032.406
12125	50.4	11914.815	39843.84
16004	50.36	12830.102	35099.145
1583	50.36	8307.57	38953.492
968	50.34	8201.385	33549.176
5208	50.34	9842.897	34415.035
1712	50.3	8608.359	39099.414
22299	50.28	14539.516	36591.602
3115	50.28	9236.65	33011.355
6241	50.28	10321.121	37133.262
5030	50.28	9895.69	36139.07
385	50.26	7768.543	36572.02
18051	50.25	13473.28	34907.633
3231	50.25	9175.737	34031.461
649	50.23	8104.766	39902.691
11828	50.23	11690.41	36943.824
650	50.15	8121.29	39904.703
21631	50.13	14306.854	37283.91
7344	50.07	10566.608	39004.258
12822	50.05	11935.079	33166.047
17839	50.03	13435.641	33094.398
13837	50.03	12446.053	39096.836
12933	50.02	12162.785	33547.82
10701	49.96	11559.899	34663.504
21194	49.96	14380.676	33672.516
3777	49.9	9489.558	36756.102
20929	49.9	14128.545	35052.07
2006	49.9	8517.094	33763.391
3530	49.84	9097.141	38445.242
3511	49.82	9238.313	37864.617
12132	49.8	12011.861	39983.73
3632	49.79	9414.714	39863.367
13383	49.75	12102.121	36619.211
18243	49.73	13460.915	36590.363
20953	49.73	14059.693	34902.184
3444	49.71	9162.135	36504.605
10493	49.67	11535.059	36816.953
22212	49.67	14611.673	37253.777
20640	49.67	14187.041	37337.938
14735	49.61	12647.189	34063.375
18666	49.61	13624.277	39998.277
3725	49.61	9397.95	38253.063
1236	49.59	8343.848	34253.281
21662	49.57	14326.178	37715.395
6369	49.56	10190.551	35697.461
3904	49.54	9463.96	34647.477
4951	49.44	9879.755	37087.309
20438	49.42	14181.505	39267.652
1782	49.42	8420.329	36882.461
411	49.42	7705.872	36898.512
22617	49.4	14472.838	34174.441
15689	49.38	12906.839	37523.504
15014	49.36	12676.182	35883.285
20645	49.36	14197.003	37057.512
13135	49.36	12278.129	34834.426
1837	49.36	8609.544	35762.973
1546	49.36	8295.105	37708.512
19681	49.31	13977.866	34761.738
19095	49.31	13620.067	36146.688
401	49.25	7688.645	36740.324
20332	49.23	14048.634	39601.613
3552	49.23	9256.644	38902.414
6246	49.17	10315.836	36877.051
852	49.11	8161.548	35141.574
1728	49.11	8610.762	38699.66
3126	49.1	9167.48	33246.727
888	49.08	8164.806	34316.043
15793	49.06	12782.247	36699.547
12806	49.04	12054.202	33325.348
3346	49.04	9064.326	34733.117
7632	49	10615.77	35179.52
9747	49	11360.601	34134.152
16488	49	12935.954	34275.871
16686	48.98	13084.434	35932.031
16408	48.98	13063.197	33642.664
17233	48.96	13274.422	38010.523
4885	48.94	9718.975	38424.777
22335	48.94	14506.566	36285.637
18619	48.92	13514.012	39675.184
4331	48.88	9681.463	34039.18
17498	48.87	13231.704	35673.68
15137	48.87	12596.651	37009.859
11837	48.87	11831.988	37052.625
21993	48.85	14523.431	39367.023
955	48.85	8071.984	33748.508
2573	48.83	8734.671	38983.961
4592	48.83	9529.681	36994.945
2460	48.83	8785.436	36574.129
3868	48.81	9411.032	35424.785
21590	48.81	14319.581	37029.711
21134	48.79	14188.893	33055.328
16293	48.77	12754.513	33456.594
803	48.75	8187.057	36437.055
8021	48.75	10948.249	34329.121
6591	48.75	10228.218	33696.813
16279	48.71	12781.482	33372.852
100	48.71	7671.418	33659.805
20475	48.69	14137.175	38628.633
18706	48.69	13747.691	39339.609
3441	48.67	9097.572	36444.613
20108	48.66	13800.077	37804.57
914	48.64	8128.461	34000.262
16989	48.58	13037.558	38952.27
7129	48.58	10533.474	37838.98
663	48.56	8017.14	39676.23
20136	48.52	13990.972	38086.105
10397	48.5	11625.108	37981.617
20477	48.44	14135.297	38650.578
12432	48.41	11937.158	36809.281
21843	48.41	14312.628	39229.449
2525	48.41	8824.732	37933.152
13221	48.39	12155.916	35267.828
22011	48.39	14548.278	39425.676
10752	48.37	11580.599	34416.48
22111	48.37	14478.457	38434.754
5961	48.37	9932.243	38799.977
6994	48.33	10369.921	35879.5
10558	48.29	11504.339	35986.477
7540	48.27	10737.754	36239.77
2909	48.27	9016.36	34753.914
1884	48.23	8607.648	34644.953
8383	48.21	10913.899	38393.883
2384	48.2	8715.318	35006.723
9741	48.18	11293.659	34103.824
997	48.14	8015.681	33366.012
16476	48.14	12972.624	34179.102
11682	48.12	11823.797	35237.875
2822	48.1	9047.221	36318.633
14769	48.1	12565.3	34422.402
1899	48.08	8555.168	34484.23
3755	48.06	9391.106	37498.383
16097	48.06	12895.953	34800.539
20788	48.04	14003.808	35994.727
14103	48	12387.24	36457.453
17603	47.98	13249.584	34809.824
4240	47.98	9674.336	33264.82
21837	47.97	14357.229	39201.887
22249	47.97	14625.425	36875.762
4971	47.95	9903.605	36784.57
6284	47.93	10252.38	36526.168
16676	47.89	13032.789	35864.867
575	47.89	7652.194	39336.336
2396	47.89	8771.762	35134.359
21288	47.87	14276.413	34372.703
16026	47.87	12790.406	35168.574
4256	47.87	9635.468	33590.094
22345	47.85	14504.502	36370.945
20229	47.83	13813.63	38835.676
5164	47.81	9859.41	34716.43
7352	47.79	10717.598	39100.391
17939	47.75	13450.488	34053.051
17078	47.72	13322.879	39829.43
18888	47.7	13607.552	37523.246
12906	47.6	12095.149	33352.895
12214	47.58	11981.271	39009.172
15410	47.58	12690.7	39718.816
18597	47.56	13502.078	39478.094
8679	47.52	11162.37	38077.805
17770	47.52	13334.477	33603.703
15846	47.49	12761.498	36503.555
17494	47.47	13139.895	35622.93
15994	47.45	12841.533	35565.785
13129	47.43	12086.316	34794.195
2483	47.41	8679.563	37057.633
22214	47.35	14628.843	37272.992
9862	47.35	11389.564	34949.055
20552	47.35	14170.274	37903.352
929	47.31	8054.922	33848.027
3916	47.3	9428.89	34721.379
22070	47.3	14622.739	38766.102
996	47.28	8143.237	33358.242
5639	47.28	9980.014	34714.02
508	47.28	7692.288	38371.863
8979	47.28	11047.474	34878.703
447	47.26	7828.673	37501.328
1248	47.26	8267.377	34354.848
17200	47.26	13174.21	38531.949
328	47.24	7771.926	35667.145
15030	47.2	12650.929	35991.934
4978	47.2	9842.572	36637.316
6178	47.2	10319.074	37868.473
16619	47.2	13015.777	35454.137
4908	47.2	9859.534	38128.641
19625	47.18	13843.381	34332.602
19277	47.18	13617.837	34836.332
9732	47.16	11271.841	34021.621
6872	47.16	10384.032	34680.516
15046	47.16	12498.385	36107.195
13864	47.14	12425.305	38472.313
16987	47.12	13133.039	38914.441
22451	47.12	14614.21	35612.473
19375	47.12	13648.78	33653.523
20445	47.12	14069.071	38964.945
11510	47.1	11719.692	33922.66
18998	47.05	13721.384	36802.949
1854	47.03	8577.781	35514.73
22402	47.03	14551.871	35956.125
6129	46.93	10310.406	38922.207
5355	46.93	9770.583	33180
801	46.93	8001.231	36640.355
22416	46.89	14547.531	36038.695
22263	46.89	14606.252	37006.977
22176	46.87	14606.496	37532.941
5342	46.84	9716.145	33323.863
719	46.82	8166.438	38719.336
11835	46.78	11814.889	37013.043
20317	46.78	14203.498	39787.746
19546	46.78	13816.142	33560.195
9938	46.76	11406.027	35969.969
18689	46.76	13735.111	39492.367
16845	46.74	13123.699	37475.563
17736	46.72	13191.957	33654.496
4828	46.7	9836.272	39413.988
1767	46.62	8557.603	37430.43
1238	46.62	8258.36	34255.23
11731	46.61	11637.954	35685.156
19648	46.59	13787.287	34538.109
3699	46.57	9489.33	38904.438
4476	46.53	9625.418	35157.336
19527	46.53	13864.545	33399.18
6633	46.51	10277.011	33465.281
19239	46.51	13760.174	34946.164
4551	46.49	9499.335	36300.727
7059	46.45	10562.039	36689.883
19436	46.43	13778.262	33418.039
15514	46.41	12808.22	39430.766
6496	46.41	10152.102	34415.047
8136	46.41	10981.363	35202.637
19646	46.39	13863.701	34517.496
1253	46.39	8391.501	34410.07
9981	46.38	11327.159	36631.699
16811	46.36	13039.189	37127.277
3827	46.36	9302.425	36013.203
6919	46.34	10359.64	34882.988
2418	46.34	8642.343	35532.762
15826	46.32	12739.75	36595.629
5230	46.3	9727.282	34281.285
9669	46.28	11397.698	33273.816
3724	46.28	9419.925	38245.273
7468	46.26	10662.662	37582.523
10569	46.24	11621.469	35801.078
7496	46.22	10696.05	37082.98
16991	46.22	13025.418	39033.316
6925	46.22	10416.39	34957.996
2885	46.18	8949.887	34971.945
12538	46.18	12000.699	35745.051
8059	46.18	10790.802	34660.375
2297	46.13	8794.885	34174.625
18772	46.11	13768.561	38732.449
3727	46.11	9464.433	38272.09
5949	46.09	9974.056	38620.719
13498	46.09	12115.575	37219.563
19454	46.09	13683.225	33477.762
4599	46.07	9602.142	37079.004
5775	46.05	10125.748	36489.871
7228	46.03	10363.992	39440.07
10414	46.01	11493.383	37602.211
15866	46.01	12898.095	36344.469
13934	45.99	12433.566	37681.012
4008	45.95	9481.7	33818.461
22736	45.95	14499.042	33106.027
20964	45.95	14200.855	34701.273
14755	45.94	12693.053	34226.813
21799	45.92	14215.479	38869.668
19352	45.92	13570.876	33993.477
14196	45.9	12389.447	35660.207
827	45.9	8112.602	35781.863
12074	45.88	11658.627	39680.496
5730	45.88	9930.002	35767.047
773	45.84	8159.22	37244.863
436	45.84	7948.601	37334.727
236	45.84	7860.412	34440.211
6078	45.82	10163.864	39538.34
4626	45.8	9533.029	37699.805
3740	45.8	9314.196	37759.43
7255	45.78	10411.594	39732.086
10462	45.78	11508.583	37163.766
4622	45.74	9503.752	37656.426
4834	45.71	9844.737	39168.586
368	45.71	7892.785	36439.383
2063	45.69	8490.421	33424.797
6362	45.67	10348.898	35599.578
21689	45.67	14420.466	37928.891
10552	45.65	11472.216	36172.813
13136	45.65	12077.918	34858.215
21031	45.63	14194.28	34086.578
20574	45.61	14210.568	37567.441
1809	45.61	8554.599	36278.504
5547	45.61	10025.508	33952.629
9881	45.59	11270.011	35155.148
7316	45.55	10712.757	39372.078
13873	45.55	12439.904	38327.445
15270	45.53	12701.142	38279.816
3892	45.49	9343.417	34957.648
12073	45.49	11659.744	39624.883
15443	45.48	12897.248	39923.863
422	45.44	7968.933	37008.766
10208	45.44	11317.773	39656.469
4979	45.44	9824.639	36637.422
1843	45.44	8473.785	35882.688
7108	45.42	10405.149	37592.895
18978	45.42	13705.775	36701.84
5568	45.42	10069.947	34183.313
8639	45.38	11158.776	38669.996
13958	45.38	12405.726	37541.023
3514	45.36	9132.142	37954.637
2664	45.36	9005.221	39606.449
21681	45.34	14280.68	37909.68
17540	45.34	13160.514	35266.125
8400	45.34	10900.413	38675.656
7565	45.32	10710.253	36213.113
16922	45.32	12983.464	38107.836
760	45.32	8014.064	37583.129
1956	45.3	8434.803	34042.246
12759	45.3	11969.429	34006.953
4341	45.28	9499.93	34132.277
21798	45.28	14288.66	38839.512
21535	45.28	14241.071	36611.535
13909	45.26	12421.674	38023.145
4233	45.26	9521.652	33226.32
14759	45.26	12619.056	34313.273
11747	45.26	11770.145	35933.145
20375	45.25	14019.435	39494.859
13784	45.23	12445.589	39567.828
21800	45.21	14354.168	38888.16
14190	45.21	12451.833	35637.691
14059	45.19	12393.909	36823.996
10811	45.19	11575.111	33746.84
21918	45.17	14630.22	39832.402
1520	45.15	8411.152	36994.539
1377	45.15	8284.373	36297.031
6610	45.15	10139.157	33561.715
190	45.15	7946.484	34112.535
17060	45.13	13112.446	39902.832
12928	45.13	12140.984	33525.129
10571	45.13	11460.598	35805.23
6614	45.13	10144.561	33606.781
9942	45.11	11341.312	36036.996
13936	45.11	12422.697	37684.586
205	45.09	7835.194	34209.852
8578	45.09	11176.617	39583.07
12517	45.09	11888.527	36120.883
10764	45.09	11595.751	34204.43
29	45.09	7855.451	33217.488
4502	45.07	9492.091	35615.066
18759	45.07	13640.968	38912.676
22022	45.07	14615.243	39220.711
6756	45.03	10383.191	33248.328
6159	45.03	10257.037	38461.191
17748	45.03	13212.266	33721.363
7176	45.03	10383.605	38675.965
12470	45.02	12064.767	36222.48
16275	45	12829.561	33354.621
7601	45	10755.222	35284.027
19429	45	13768.514	33369.344
909	44.98	8087.058	34215.145
20314	44.96	14181.646	39765.27
561	44.96	7650.462	39202.66
15666	44.92	12717.418	37691.215
12223	44.9	12058.792	38859.27
3788	44.9	9297.381	36616.605
10483	44.9	11440.687	36996.602
10844	44.88	11622.816	33358.473
7682	44.88	10747.356	34854.887
77	44.88	7695.004	33524.398
21507	44.86	14369.932	36296.523
4534	44.86	9664.478	35988.219
14587	44.86	12484.761	33042.195
6524	44.84	10280.662	33971.586
17085	44.84	13285.305	39916.699
17247	44.84	13345.287	37931.648
19883	44.84	13872.802	35984.293
4865	44.82	9878.142	38787.031
6348	44.82	10291.906	35997.184
8759	44.79	11036.144	37125.254
17016	44.79	13134.092	39370.711
1515	44.77	8326.94	36736.059
22673	44.75	14471.484	33754.07
6029	44.75	10053.776	39769.848
22046	44.73	14492.487	38843.383
6785	44.73	10501.34	33682.602
1526	44.73	8381.174	37172.34
10509	44.71	11492.716	36661.414
18958	44.71	13742.952	37133.855
10596	44.69	11466.265	35675.355
6044	44.69	9978.535	40003.602
14739	44.67	12706.977	34139.695
21037	44.67	14138.327	33850.977
11860	44.67	11722.858	37251.992
12147	44.65	12041.352	39616.477
14091	44.65	12449.799	36686.879
2795	44.63	8979.865	36990.934
1921	44.59	8553.24	34358.324
20316	44.59	14114.342	39786.402
6613	44.57	10223.363	33603.328
1605	44.57	8349.499	39423.164
16787	44.56	13092.918	36895.613
16952	44.56	13030.038	38509.375
15303	44.54	12533.802	38562.563
3809	44.54	9480.698	36274.793
13364	44.54	12270.082	36431.125
11604	44.52	11746.981	34683.996
8912	44.52	11158.947	35309.707
13378	44.52	12148.927	36555.781
2484	44.5	8809.969	37063.965
2549	44.48	8795.087	38529.426
887	44.48	8023.861	34315.465
14396	44.48	12458.67	34345.078
19022	44.46	13750.961	36658.949
3072	44.46	8865.833	33553.922
2670	44.44	9000.448	39749.055
18894	44.42	13746.29	37549.863
16249	44.42	12831.182	33710.59
19252	44.42	13679.745	35033.387
3475	44.4	9216.869	37124.355
3736	44.4	9375.55	37913.012
6641	44.38	10236.248	33208.949
5050	44.38	9851.996	35748.551
7722	44.36	10681.619	34458.695
4074	44.36	9485.239	33799.539
7072	44.36	10506.559	36952.797
17971	44.35	13551.979	34319.293
19702	44.33	13960.585	34937.121
725	44.33	8105.001	38774.379
2945	44.33	8875.35	34353.105
204	44.31	7847.766	34190.324
4017	44.31	9338.073	33856.406
17401	44.29	13202.553	36511.367
2846	44.29	8865.929	35624.332
7372	44.27	10774.269	38881.992
3489	44.27	9160.004	37388.23
21794	44.25	14360.83	38769.984
8122	44.25	10921.45	35051.754
21988	44.25	14620.148	39300.809
845	44.23	8113.812	35327.602
14496	44.23	12347.768	33534.098
21741	44.23	14390.12	38299.734
21318	44.19	14299.714	34790.688
9155	44.17	11199.816	33774.945
17162	44.17	13247.875	39105.32
10857	44.17	11446.931	33438.867
2447	44.17	8724.158	36234.137
4639	44.17	9650.692	37879.047
6786	44.17	10542.866	33734.391
960	44.15	8065.021	33772.602
10085	44.15	11346.91	38004.363
1297	44.15	8337.57	35053.688
705	44.13	8105.727	38792.488
4977	44.13	9719.846	36629
21871	44.13	14415.138	39651.859
20176	44.12	13990.644	38351.461
1203	44.12	8255.416	33964.344
15645	44.12	12827.422	38070.691
94	44.12	7717.348	33613.66
2113	44.1	8564.339	33077.164
16833	44.08	13010.867	37383.535
8742	44.08	11130.216	37244.41
4737	44.08	9704.833	39737.16
6981	44.04	10393.171	35679.73
17270	44.04	13265.096	37609.246
1	44.04	7817.373	33014.344
21386	44.04	14328.256	35411.23
7697	44.02	10702.255	34624.492
17417	44	13140.122	36091.473
19508	43.98	13877.669	33142.133
16585	43.98	12940.433	35217.004
1229	43.98	8285.308	34190.395
15307	43.98	12708.165	38584.199
22698	43.98	14544.963	33354.074
1590	43.94	8217.742	39111.828
1815	43.92	8624.294	36085.285
1937	43.9	8584.171	34170.258
21514	43.9	14406.351	36345.465
9083	43.89	11201.281	34208.734
5902	43.89	9998.887	37404.754
20453	43.89	14076.032	38986.273
16042	43.87	12791.612	35236.863
18532	43.83	13503.223	38893.148
13882	43.81	12291.208	38445.797
6077	43.81	10190.416	39530.852
774	43.81	8203.516	37246.664
8700	43.81	11048.685	37708.605
15217	43.79	12665.89	37635.199
820	43.77	8193.644	35907.781
5385	43.75	9866.064	33088.953
17478	43.75	13328.835	35861.719
19413	43.71	13677.198	33594.727
9951	43.69	11326.138	36205.891
2167	43.69	8752.09	33234.18
10747	43.69	11533.248	34375.215
18257	43.69	13504.301	36672.5
13859	43.69	12434.506	38684.035
3801	43.69	9282.731	36499.676
17645	43.67	13189.238	34453.555
3822	43.67	9319.589	35928.746
656	43.67	8014.977	39971.531
22384	43.67	14450.192	36189.141
6765	43.66	10434.685	33310.684
16738	43.66	13101.332	36359.262
260	43.66	7789.89	34754.379
18520	43.66	13495.902	38778.023
18308	43.66	13413.233	37030.109
11926	43.66	11753.967	37801.422
3561	43.64	9070.594	39092.07
21267	43.64	14349.155	34128.445
10200	43.62	11317.229	39500.637
3458	43.62	9143.692	36912.566
16280	43.6	12757.213	33373.863
19305	43.6	13618.465	34719.551
1334	43.6	8288.889	36058.809
15853	43.58	12901.652	36237.453
2939	43.54	8987.281	34325.285
3857	43.54	9462.126	35584.41
9795	43.54	11297.922	34507.898
22734	43.54	14435.841	33102.938
3743	43.52	9426.924	37545.164
3600	43.52	9140.403	39674.723
10949	43.52	11435.673	33311.051
8466	43.52	10796.723	39455.539
20906	43.5	14181.477	35133.262
13572	43.5	12185.988	38166.961
3708	43.5	9488.331	38488.902
4136	43.5	9485.685	33297.902
6739	43.48	10383.772	33062.949
14353	43.46	12493.753	34653.133
3491	43.43	9188.387	37452.844
1823	43.43	8541.117	36194.27
18624	43.43	13393.157	39715.035
20959	43.43	14055.898	34641.637
4691	43.41	9677.831	38968.824
2246	43.39	8742.882	33731.977
4412	43.39	9506.034	34816.605
8690	43.39	11196.959	37917.023
20130	43.37	13942.586	38041.297
8127	43.35	10789.816	35102.941
10602	43.33	11524.611	35449.527
19496	43.33	13940.857	33006.164
2747	43.31	8884.803	38285.172
7085	43.31	10541.17	37141.93
21519	43.29	14213.942	36425.488
1810	43.27	8463.687	36302.531
14740	43.27	12566.252	34144.258
21768	43.27	14334.3	38499.91
3385	43.27	9221.221	35296.223
4775	43.25	9722.122	39952.164
4095	43.25	9424.718	33393.352
10810	43.23	11472.929	33708.91
21073	43.23	14204.962	33769.977
19507	43.21	13980.795	33132.449
5946	43.2	10015.251	38392.793
20723	43.2	14057.13	36397.754
17688	43.2	13353.798	34248.734
3557	43.2	9097.395	38982.227
21425	43.2	14348.362	35710.699
2206	43.2	8634.995	33499.625
4454	43.2	9622.476	34941.352
437	43.18	7980.534	37350.941
7301	43.18	10744.612	39537.684
2479	43.18	8773.35	37032.301
6255	43.16	10346.726	37005.797
5780	43.16	10094.007	36531.43
3694	43.1	9463.94	39108.789
18551	43.1	13402.115	39039.598
13515	43.06	12068.207	37432.004
2692	43.04	8855.207	39338.598
11433	43.04	11652.101	33109.113
18502	43.04	13552.703	38520.293
20246	43.04	13800.587	38942.023
2432	43.02	8672.749	35935.664
3220	43	9208.245	33915.719
19980	43	13886.298	36554.516
19146	43	13771.256	35756.77
19594	43	13888.788	34029.047
554	42.99	7911.21	39078.898
20540	42.97	14154.132	37836.422
13513	42.97	12099.895	37329.633
10477	42.97	11515.731	36959.691
7659	42.95	10764.97	35058.738
8706	42.95	11163.09	37733.797
9122	42.95	11207.437	34113.887
9897	42.95	11268.489	35307.328
19649	42.95	13983.812	34544.18
5665	42.95	9993.852	34871.766
15740	42.95	12846.621	37265.379
20199	42.95	13817.713	38518.453
20014	42.93	13988.305	36875.074
706	42.93	8035.619	38794.77
13329	42.93	12199.834	36130.379
1616	42.91	8240.896	39561.52
7269	42.91	10696.06	39773.387
13095	42.89	12148.298	34622.668
15399	42.89	12646.575	39583.305
297	42.89	7845.695	35286.543
1681	42.89	8541.405	39732.539
17602	42.89	13324.025	34807.379
6951	42.89	10366.686	35269.973
8162	42.87	10901.951	35651.188
3611	42.87	9062.488	39856.715
1750	42.87	8597.265	37917.234
6262	42.87	10309.178	36818.973
277	42.87	7687.193	34954.066
7335	42.87	10635.193	39243.059
7070	42.83	10559.384	36868.402
1548	42.81	8225.847	37736.328
339	42.81	7852.385	35801.344
13975	42.81	12351.573	37608.797
14270	42.81	12449.312	35167.441
2380	42.79	8652.072	34998.609
21356	42.79	14216.682	35172.691
424	42.79	7873.152	37070.867
1824	42.79	8498.839	36199.094
30	42.79	7785.353	33228.238
19525	42.77	13820.942	33395.383
18309	42.77	13561.126	37028.645
11442	42.77	11715.871	33191.824
15960	42.76	12774.6	35654.102
17246	42.76	13307.948	37898.883
770	42.74	8026.744	37189.691
20686	42.74	14036.979	36762.203
15713	42.74	12728.621	37465.059
11745	42.74	11814.054	35901.887
19387	42.74	13747.428	33760.719
14314	42.72	12490.009	34781.051
2373	42.72	8733.408	34890.035
14436	42.72	12470.268	34020.289
9220	42.72	11204.848	33247.309
17696	42.72	13338.824	34016.078
19963	42.7	13823.808	36366.563
2569	42.7	8784.211	38940.297
21928	42.7	14599.969	39599.414
22695	42.68	14470.46	33334.035
15279	42.68	12674.154	38348.367
7058	42.68	10412.008	36677.012
4698	42.68	9568.959	39079.258
17209	42.66	13193.594	38414.547
1836	42.66	8597.823	35740.574
22172	42.64	14497.686	37741.844
22586	42.64	14474.806	34580.645
98	42.62	7775.033	33628.578
530	42.62	7781.754	38694.152
9959	42.62	11286.653	36325.977
9786	42.62	11388.385	34454.469
11474	42.6	11755.661	33493.281
5938	42.6	10060.688	38247.973
5905	42.58	10032.427	37470.055
5457	42.58	10095.536	33274.82
4724	42.58	9553.43	39479.84
15890	42.58	12742.582	36136.352
12746	42.58	11951.72	34220.711
8620	42.56	11076.611	38800.965
2338	42.56	8675.869	34505.695
7116	42.54	10362.581	37673.844
5898	42.54	9997.368	37385.359
851	42.53	8163.694	35121.449
1266	42.53	8382.093	34527.41
8901	42.51	11024.408	35494.234
12440	42.51	11877.679	36857.246
7509	42.49	10647.767	36961.758
9010	42.49	11205.827	34483.711
916	42.49	8175.959	34007.195
660	42.49	8202.61	39654.066
10859	42.47	11612.913	33474.566
22668	42.47	14624.652	33689.73
11902	42.45	11668.678	37662.484
11967	42.45	11844.811	38238.207
18631	42.45	13549.087	39896.313
16402	42.45	12961.128	33586.125
8658	42.43	10993.794	38320.637
11454	42.43	11661.498	33317.727
564	42.43	7874.346	39211.727
17063	42.41	12947.994	39947.707
16985	42.39	12955.238	38910.406
15501	42.39	12757.419	39328.305
16878	42.37	12925.877	37734.543
2375	42.37	8808.587	34888.969
4822	42.37	9846.873	39369.652
14212	42.35	12447.85	35493.148
10746	42.33	11575.451	34349.5
20024	42.33	13829.673	37082.199
8319	42.31	10918.128	37253.992
18142	42.31	13484.476	35619.422
13875	42.31	12328.923	38338.336
2553	42.31	8723.455	38595.227
14042	42.3	12426.657	36963.098
8853	42.3	11197.57	36201.844
21847	42.3	14225.34	39271.449
3341	42.3	9089.925	34607.227
18529	42.3	13434.601	38851.117
15230	42.28	12508.103	37814.73
3717	42.28	9384.422	38389.074
952	42.28	8141.641	33691.109
20947	42.26	14091.381	34877.551
14160	42.26	12470.648	35986.066
3495	42.26	9182.71	37506.793
4539	42.24	9582.525	36052.992
3582	42.24	9247.747	39392.77
7650	42.24	10766.142	34991.699
2425	42.22	8814.155	35696.961
19424	42.22	13601.15	33338.297
12415	42.2	11906.556	36986.293
20832	42.2	14165.242	35585.23
5073	42.18	9850.422	35603.684
21040	42.18	14105.56	33861.41
3500	42.18	9150.71	37641.547
6193	42.14	10296.463	37513.793
9757	42.12	11354.072	34188.938
18884	42.12	13771.139	37508.289
13490	42.12	12258.998	37039.574
19467	42.1	13603.686	33013.262
19479	42.1	13729.206	33074.164
21018	42.08	14135.878	34002.387
21854	42.07	14352.168	39368.227
9745	42.07	11298.968	34116.902
11683	42.07	11793.957	35246.516
12839	42.07	11869.814	33311.109
5947	42.05	10075.286	38486.949
15685	42.03	12746.779	37801.309
1827	42.03	8632.455	35905.922
21345	42.03	14249.649	35003.988
8029	42.03	10890.118	34385.914
12333	42.03	12035.046	37800.098
250	42.01	7662.792	34638.969
15597	42.01	12862.538	38516.398
3730	41.99	9446.858	38047.895
17933	41.99	13553.215	33951.227
15811	41.99	12852.053	36802.434
7648	41.97	10672.301	34981.656
7567	41.97	10568.575	35900.215
7878	41.97	10935.877	33092.934
6791	41.97	10539.774	33776.559
6771	41.97	10401.969	33490.684
8675	41.95	11124.536	38035.559
11770	41.95	11827.903	36199.199
11583	41.95	11846.722	34495.742
802	41.93	8163.636	36406.344
7149	41.93	10468.154	38149.992
2817	41.93	9019.112	36511.797
450	41.93	7700.707	37522.141
5432	41.91	10037.01	33104.039
9944	41.91	11412.221	36060.574
15439	41.89	12884.695	39884.348
16430	41.89	13051.206	33789.031
16807	41.89	13051.336	37100.828
4555	41.87	9495.582	36447.938
17612	41.87	13294.587	34853.652
19354	41.87	13634.316	34054.801
8181	41.85	10845.803	35951.227
15784	41.85	12793.46	36973.059
13839	41.85	12390.893	38797.785
20309	41.84	13866.458	39958.203
22055	41.84	14594.813	38935.258
5924	41.82	10059.506	37758.957
18237	41.82	13477.704	36548.473
11526	41.82	11638.709	34047.066
5141	41.82	9728.59	34909.852
8576	41.82	11114.679	39575.324
3985	41.82	9384.404	34255.957
19854	41.8	13965.437	35828.945
10479	41.8	11562.353	36971.328
1606	41.8	8383.891	39442.566
21490	41.8	14341.766	36217.168
5686	41.8	9992.745	35048.848
6806	41.78	10544.988	33945.063
15969	41.78	12851.712	35724.336
5500	41.76	9956.571	33716.238
14097	41.76	12401.991	36411.898
7046	41.74	10498.717	36442.051
5559	41.7	10059.751	34098.934
1900	41.7	8628.336	34489.742
2423	41.7	8686.358	35665.168
3515	41.7	9138.191	38071.066
20460	41.7	14087.824	39096.578
8969	41.68	11101.175	34828.238
8353	41.68	10827.341	37862.953
12360	41.68	11990.892	37427.43
10427	41.68	11628.376	37381.973
795	41.68	8079.625	36544.164
18306	41.68	13514.986	37007.867
15997	41.66	12897.705	35294.27
8050	41.66	10978.985	34556.879
5121	41.66	9825.763	35059.109
12789	41.66	11906.568	33702.234
7006	41.66	10481.665	36002.207
14251	41.66	12425.794	35106.68
365	41.66	7805.426	36390.051
17127	41.66	13206.634	39304.59
17047	41.64	12988.706	39738.57
11561	41.63	11764.764	34314.84
5755	41.63	10074.972	36077.594
13953	41.61	12467.552	37522.773
12817	41.59	12013.754	33465.996
16451	41.59	13062.043	33881.941
4188	41.57	9458.007	33108.855
7007	41.57	10423.001	36039.379
20639	41.57	14123.735	37320.168
19655	41.57	13802.525	34591.332
9969	41.55	11420.944	36512.68
10440	41.55	11637.087	37257.109
8060	41.53	10811.956	34660.605
22324	41.53	14551.159	36476.074
16895	41.51	13100.312	37884.242
7193	41.51	10438.108	38963.133
17799	41.51	13247.438	33213.469
15517	41.49	12816.182	39133.738
2303	41.49	8639.957	34204.703
12457	41.49	11863.156	36688.887
949	41.49	8118.919	33665.855
534	41.47	7799.044	38754.254
524	41.45	7692.73	38583.465
18476	41.43	13371.846	38146.82
1576	41.43	8411.949	38699.715
7828	41.43	10632.583	33576.016
17297	41.41	13330.167	37440.121
4398	41.41	9682.208	34645.84
2544	41.41	8763.941	38376.133
3731	41.4	9448.21	38088.625
6201	41.4	10295.723	37358.855
18698	41.38	13599.125	39587.051
1972	41.38	8561.988	33873.09
18174	41.36	13475.111	35900.074
20803	41.36	14116.883	35747.488
18288	41.34	13551.215	36940.047
14790	41.34	12656.428	34567.922
10786	41.34	11458.263	34072.027
21862	41.34	14411.145	39499.77
7109	41.34	10431.687	37597.898
18556	41.34	13497.356	39092.969
12988	41.34	12076.16	34012.137
4921	41.32	9875.14	37564.879
3414	41.3	9216.703	35769.355
10731	41.3	11559.787	34566.984
4492	41.3	9515.025	35494.797
3188	41.3	9082.236	33699.027
129	41.28	7726.141	33810.703
11819	41.28	11696.34	36866.863
17110	41.26	13229.09	39443.699
4903	41.26	9882.671	38029.977
17800	41.26	13178.105	33213.164
20175	41.26	13807.472	38320.371
476	41.24	7743.697	37710.813
7329	41.24	10759.5	39175.539
6189	41.24	10157.603	37727.414
14233	41.22	12302.577	35321.711
21462	41.2	14362.799	36031.063
4010	41.2	9367.347	33825.184
16706	41.17	12963.555	36090.688
1787	41.17	8457.28	37013.207
19588	41.17	13880.334	33957.223
15418	41.17	12593.899	39840.219
7177	41.15	10503.054	38681.891
7816	41.15	10768.084	33742.805
5773	41.13	10019.595	36427.859
12895	41.13	12269.254	33303.258
10082	41.13	11278.966	37959.066
15554	41.13	12856.635	39072.098
5368	41.11	9881.965	33250.074
8587	41.11	11138.522	39359.781
17366	41.11	13284.082	36777.809
21848	41.09	14308.447	39276.77
2908	41.09	8945.285	34742.371
792	41.09	8187.346	36805.863
19055	41.07	13651.241	36532.875
17935	41.07	13479.924	34002.504
7052	41.07	10390.113	36560.859
3851	41.07	9303.406	35815.992
17248	41.07	13199.615	37941
2673	41.07	8981.814	39481.449
9999	41.05	11228.268	36930.863
7243	41.05	10437.742	39580.973
10147	41.05	11403.722	38898.578
16364	41.03	13124.21	33198.883
18570	41.03	13375.3	39184.004
9979	41.01	11233.255	36615.152
13319	41.01	12100.309	36046.445
10573	41.01	11593.238	35821.105
877	41.01	8177.426	34643.566
1851	41.01	8450.522	35493.371
12403	41.01	11924.111	37178.914
201	40.99	7841.276	34172.797
11812	40.99	11824.335	36746.887
3564	40.99	9212.65	39181.793
11467	40.97	11685.612	33428.469
20768	40.97	14206.397	36210.684
2195	40.97	8822.422	33413
501	40.97	7738.691	38225.227
13778	40.94	12384.749	39512.746
20729	40.94	14138.891	36426.965
18646	40.94	13752.955	39790.836
4509	40.94	9603.362	35712.543
10672	40.94	11468.081	34806.559
12497	40.92	11880.318	36321.098
4618	40.9	9504.815	37575.957
16348	40.9	13026.24	33053.383
1764	40.9	8617.604	37347.277
8022	40.9	10982.706	34349.195
3817	40.88	9309.076	36133.031
11950	40.86	11699.544	37986.324
8765	40.86	11171.599	36884.984
7441	40.86	10691.887	37680.883
21644	40.86	14309.974	37462.09
18746	40.86	13604.764	38829.816
3036	40.86	8975.116	33665.574
19049	40.84	13637.349	36493.535
19501	40.84	13903.342	33069.617
15050	40.82	12598.819	36126.695
19674	40.82	13867.388	34720.875
7748	40.82	10682.161	34372.453
1747	40.82	8496.174	38029.641
7195	40.8	10386.668	38993.563
9717	40.8	11292.069	33842.633
13932	40.78	12366.913	37668.691
3816	40.76	9413.96	36107.887
18245	40.76	13378.048	36607.977
19725	40.74	13862.644	35189.262
4250	40.74	9584.519	33576.602
12675	40.74	11999.598	34822.547
19703	40.72	13910.937	34936.73
8558	40.72	11002.414	39482.914
15680	40.72	12801.088	37768.457
694	40.72	8020.961	39239.484
15196	40.71	12637.775	37437.945
22191	40.71	14558.535	37374.656
12897	40.71	12185.719	33320.762
7416	40.69	10768.947	38238.953
14645	40.69	12661.072	33344.59
350	40.69	7653.817	36114.434
18383	40.69	13361.001	37445.867
20462	40.69	14208.145	38829.555
15134	40.67	12590.987	36987.566
243	40.67	7861.188	34558.988
18494	40.67	13428.16	38381.09
291	40.67	7829.917	35171.684
21452	40.67	14341.009	35892.809
10142	40.65	11281.35	38797.605
4777	40.65	9859.514	39992.637
7382	40.63	10686.216	38674.352
207	40.61	7773.561	34223.371
1027	40.61	8025.779	33280.32
1659	40.61	8621.698	39823.609
13613	40.61	12161.208	38576.629
6612	40.61	10170.386	33573.285
1029	40.57	8172.147	33288.73
7094	40.57	10354.17	37346.977
12462	40.57	11915.471	36452.824
22014	40.57	14632.887	39150.898
11811	40.55	11641.193	36740.699
652	40.55	8185.039	39942.648
22735	40.55	14629.473	33101.938
6858	40.55	10460.466	34539.813
16341	40.55	12879.161	33121.055
3651	40.55	9338.42	39736.457
22713	40.53	14476.083	33187.352
17076	40.53	13160.849	39819.227
19523	40.51	13799.523	33367.098
17408	40.49	13290.26	36315.402
15574	40.49	12752.014	38925.359
6594	40.49	10162.152	33766.246
14092	40.48	12313.031	36385.949
18966	40.48	13663.072	36891.059
22272	40.48	14522.271	36737.227
17655	40.48	13349.004	34560.777
16342	40.46	12817.021	33122.348
16700	40.46	13007.661	36012.273
12752	40.46	11890.553	34269.789
7557	40.44	10616.041	36118.816
5705	40.42	10110.072	35453.922
7845	40.42	10629.077	33195.043
15475	40.42	12895.535	39446.91
12426	40.42	12014.842	36739.258
7264	40.42	10442.178	39979.996
3508	40.4	9157.412	37828.926
22024	40.4	14573.125	39236.449
5917	40.4	9967.597	37635.313
15168	40.4	12540.191	37226.559
3246	40.38	9099.246	34153.441
19870	40.36	13871.093	35919.172
21261	40.36	14358.742	34035.598
22615	40.36	14508.382	34164.355
12521	40.36	12030.525	36153.211
6173	40.36	10306.083	38045.836
225	40.34	7747.022	34306.586
15169	40.34	12699.658	37245.938
8448	40.34	10899.229	39215.586
4990	40.32	9789.049	36326.457
18475	40.32	13455.965	38128.777
19181	40.32	13695.84	35674.695
7841	40.32	10740.036	33483.102
16445	40.32	12970.297	33841.332
19505	40.32	13992.693	33104.59
8170	40.3	10961.362	35751.863
633	40.3	7762.984	39920.945
12853	40.3	11979.487	33119.934
16894	40.28	12978.961	37865.023
4813	40.28	9735.893	39278.18
2442	40.28	8836.204	36110.352
17904	40.28	13487.801	33706.027
22588	40.28	14572.823	34293.199
20952	40.26	14104.339	34898.676
2413	40.25	8820.589	35484.094
6895	40.23	10361.169	34795.223
15379	40.23	12552.45	39416.105
12720	40.23	11963.239	34294.863
14537	40.21	12314.192	33446.633
20481	40.21	14080.178	38680.043
13722	40.21	12119.89	39887.16
1533	40.19	8240.993	37339.523
18729	40.19	13627.956	39244.352
5945	40.19	9935.149	38329.238
10798	40.17	11575.319	33945.094
1310	40.17	8360.011	35353.879
5549	40.17	10083.249	33957.504
6137	40.15	10326.243	38653.047
15790	40.15	12900.904	37011.656
12110	40.15	11847.738	39921.27
5918	40.13	9954.47	37643.617
4674	40.13	9693.818	38633.633
12437	40.13	12000.429	36835.43
13279	40.11	12281.476	35671.379
843	40.11	8137.175	35302.383
1909	40.09	8623.113	34519.832
8855	40.09	11053.988	35915.945
18211	40.07	13451.591	36179.129
6987	40.07	10405.367	35742.383
14949	40.07	12626.961	35497.313
13514	40.07	12100.467	37386.297
13779	40.05	12402.855	39516.773
21232	40.04	14241.49	33832.816
10131	40.04	11259.284	38699.43
2616	40.04	8699.637	39603.672
9915	40.04	11292.363	35440.223
19347	40.04	13651.398	34253.473
14175	40.02	12470.445	35849.621
18353	40.02	13429.304	37273.98
832	40.02	8033.093	35617.941
3111	40.02	9058.495	33128.262
54	40.02	7768.952	33437.102
12637	40.02	11878.837	35193.336
9034	40.02	11053.366	34361.652
11603	40.02	11704.144	34654.957
21443	40	14390.303	35793.141
7819	40	10565.846	33752.242
2528	40	8813.433	37945.891
2508	40	8658.448	37575.746
680	40	8164.557	39275.809
10830	40	11572.9	33617.438
19176	40	13677.725	35632.102
16978	40	12933.306	38856.785
21936	40	14568.183	39666.414
4524	39.98	9601.888	35887.754
15481	39.96	12804.546	39501.957
22056	39.94	14572.634	38937.508
17139	39.94	13217.679	39140.012
3440	39.92	9169.634	36434.613
20896	39.92	14111.728	35324.922
16154	39.92	12754.348	34449.711
2774	39.9	8951.747	37370.793
20251	39.9	13920.073	38999.691
6382	39.9	10248.584	35313.48
103	39.9	7963.758	33672.965
20326	39.88	14178.625	39875.121
11468	39.88	11745.577	33429.078
1643	39.88	8213.353	39827.516
16939	39.84	13097.754	38295.426
492	39.84	7688.21	38010.242
722	39.82	8163.704	38758.859
19304	39.81	13775.96	34713.445
13928	39.81	12478.59	37951.793
4308	39.81	9577.1	33901.699
6370	39.81	10236.829	35717.699
7485	39.81	10724.57	37232.852
18670	39.79	13743.519	39622.281
10792	39.79	11524.084	33856.684
20773	39.77	14182.141	35920.477
14543	39.77	12299.097	33163.977
5959	39.77	10104.441	38777.008
21133	39.77	14120.646	33012.352
2500	39.77	8648.281	37409.82
20036	39.75	13851.515	37138.313
1531	39.75	8329.766	37307.516
18416	39.75	13531.217	37673.766
17969	39.75	13475.237	34308.867
793	39.75	8030.191	36822.496
12687	39.75	12035.462	34890.133
6649	39.73	10280.263	33257.113
835	39.73	8102.624	35424.965
11426	39.71	11671.556	33063.777
2621	39.71	8656.765	39674.949
807	39.67	8124.435	36249.32
22147	39.67	14459.584	38092.156
17164	39.67	13289.221	38818.578
10846	39.67	11560.978	33369.199
22484	39.65	14450.856	35547.828
10366	39.65	11610.621	38400.105
1822	39.63	8454.107	36179.184
11960	39.63	11795.642	38085.316
5203	39.63	9885.792	34370.813
10554	39.63	11505.58	35908.434
17586	39.61	13317.119	35030.563
19907	39.61	13862.524	36077.063
17253	39.61	13190.182	37707.035
3412	39.61	9268.308	35740.941
22502	39.61	14598.599	35325.113
7593	39.59	10761.916	35434.141
10523	39.59	11548.591	36490.777
2769	39.58	8960.315	37562.648
2818	39.58	8923.044	36536.359
17206	39.58	13154.139	38358.445
4087	39.56	9444.076	33631.051
16296	39.56	12886.708	33480.914
17166	39.56	13211.724	38842.965
359	39.56	7714.625	36222.352
3703	39.56	9367.396	38660.84
20105	39.54	13909.835	37770.27
3415	39.54	9119.384	35772.063
21445	39.54	14378.967	35828.961
6365	39.52	10218.705	35653.332
15904	39.52	12871.445	35932.555
2994	39.52	8905.484	33980.113
16971	39.5	12992.067	38760.191
7414	39.5	10679.653	38222.973
17710	39.5	13154.963	33822.941
20597	39.48	14083.151	37385.059
2488	39.48	8677.524	37164.238
19263	39.46	13739.099	35083.41
6107	39.46	10165.369	38982.234
8756	39.46	11057.992	37077.996
7092	39.46	10421.001	37318.266
459	39.46	7669.888	37589.27
18367	39.46	13558.715	37370.801
2419	39.44	8639.784	35541.402
3793	39.44	9473.988	36456.574
18330	39.44	13502.4	37138.223
18861	39.42	13627.304	37878.762
15024	39.42	12685.104	35954.832
5192	39.42	9840.738	34289.461
16136	39.42	12755.667	34918.523
7730	39.4	10613.78	34506.316
537	39.4	7656.869	38762.676
16150	39.4	12922.344	34718.191
741	39.38	8186.172	38270.441
4485	39.38	9663.603	35283.691
1784	39.38	8568.398	36889.727
3937	39.36	9461.578	34542.129
10026	39.35	11229.989	37318.469
2868	39.35	9045.881	35573.402
2170	39.35	8697.808	33258.063
5948	39.33	10031.429	38508.387
786	39.33	8098.532	36751.801
4533	39.33	9516.724	35986.141
9307	39.31	11302.905	33019.867
11485	39.31	11747.484	33629.359
8465	39.31	10951.962	39377.824
4952	39.31	9804.695	37165.434
6352	39.29	10291.137	36050.348
13525	39.29	12219.381	37569.32
14457	39.27	12491.539	33890.543
155	39.27	7938.364	33945.496
18726	39.27	13680.429	39215.637
14033	39.27	12346.35	36910.523
11823	39.25	11736.663	36898.898
1518	39.23	8347.062	36893.434
3123	39.23	9079.241	33076.504
14408	39.23	12327.263	34409.004
10733	39.23	11520.203	34584.023
409	39.23	7958.948	36867.457
22005	39.23	14577.042	39402.273
6838	39.21	10462.351	34304.613
22718	39.19	14625.227	33271.156
18233	39.17	13548.102	36513.297
5070	39.17	9802.626	35873.414
7082	39.17	10504.457	37102.914
16648	39.17	12968.327	35646.332
16321	39.17	12922.811	33371.891
9580	39.15	11391.456	33231.938
4829	39.15	9883.481	39115.27
17194	39.13	13155.046	38485.602
3869	39.13	9483.39	35429.809
5218	39.13	9828.29	34198.672
3800	39.13	9403.738	36494.859
1561	39.12	8338.372	38159.188
1745	39.12	8539.822	38003.68
6646	39.12	10145.002	33232.75
9922	39.12	11248.599	35567.457
13922	39.12	12411.953	37865.656
8743	39.12	11114.178	37244.465
3443	39.1	9241.08	36481.238
1703	39.1	8492.378	39269.879
121	39.08	7686.754	33789.879
2585	39.08	8720.287	39202.43
6380	39.08	10138.778	35300.699
17516	39.08	13149.228	35446.301
2857	39.08	9015.93	35429.43
22084	39.08	14481.555	38514.313
11738	39.08	11826.696	35828.801
13946	39.06	12438.17	37769.438
4503	39.06	9506.73	35615.992
21055	39.06	14109.658	33669.172
8176	39.04	10793.491	35908.617
3276	39.04	9186.924	34316.668
4325	39.04	9622.323	33961.059
11903	39.04	11816.188	37666.852
19418	39.04	13664.471	33323.961
17316	39.02	13185.945	37263.996
5458	39.02	10133.728	33310.629
21803	39.02	14218.177	38889.836
13009	39	12108.269	34198.637
19691	38.98	13958.207	34826.984
7175	38.98	10355.739	38650.91
426	38.98	7880.804	37132.367
540	38.98	7883.063	38797.297
4854	38.98	9811.301	38900.016
13488	38.96	12091.603	37006.414
289	38.94	7796.219	35147.172
20979	38.94	14073.474	34601.266
7010	38.94	10539.079	36082.652
7850	38.94	10609.623	33269.43
18390	38.94	13381.683	37505.512
15556	38.94	12863.582	39097.594
17796	38.94	13184.232	33182.207
4953	38.92	9727.384	37176.027
22289	38.92	14502.692	36847.387
14134	38.9	12453.478	36111.613
4806	38.9	9795.592	39534.301
5765	38.9	9923.986	36252.105
22532	38.9	14441.37	34949.152
710	38.89	8006.25	38856.543
22628	38.89	14512.29	34262.43
19995	38.89	13963.604	36726.777
18104	38.89	13369.978	35265.965
15652	38.87	12904.231	37826.809
10532	38.83	11568.12	36332.359
20822	38.83	14136.886	35890.246
8146	38.81	10841.205	35378.305
20261	38.81	13929.247	39134.344
9939	38.81	11408.403	36024.953
22023	38.81	14502.912	39233.391
2542	38.81	8750.491	38331.758
265	38.79	7756.504	34794.914
2663	38.77	9020.146	39598.172
15860	38.77	12872.498	36295.145
19334	38.75	13736.539	34399.469
1221	38.75	8403.512	34105.676
25	38.75	7977.448	33189.594
748	38.75	8091.693	37849.332
772	38.75	8086.884	37239.473
11489	38.75	11759.038	33689.57
585	38.75	7694.617	39436.055
20022	38.73	13984.295	37061.797
14205	38.73	12425.468	35418.023
4167	38.71	9453.607	33047.07
9764	38.71	11422.364	34253.203
21910	38.69	14546.233	39800.258
3015	38.69	8886.662	33815.996
2202	38.69	8816.912	33455.203
22683	38.69	14429.884	33519.527
21193	38.68	14313.193	33668.809
14742	38.68	12637.842	34158.199
3540	38.68	9266.359	38656.836
15578	38.68	12853.447	38652.758
18219	38.68	13399.313	36312.18
6580	38.68	10280.718	33935.734
3092	38.68	9032.184	33464.73
7940	38.66	10857.861	33805.043
784	38.66	8166.386	36985.703
9994	38.64	11398.992	36878.766
1191	38.64	8305.31	33910.688
5094	38.64	9802.9	35564.184
7103	38.64	10499.825	37491.98
20273	38.64	13901.858	39243.543
4472	38.64	9634.467	35076.859
488	38.62	7844.76	37925.242
18348	38.6	13473.567	37262.813
9893	38.6	11421.955	35237.566
20563	38.58	14116.704	37760.242
8754	38.58	11068.806	37053.242
20690	38.56	14106.285	36780.492
8515	38.56	11179.041	39811.629
2296	38.56	8663.441	34162.469
18674	38.56	13685.014	39649.473
22282	38.54	14540.26	36790.52
6950	38.54	10412.685	35257.164
18405	38.54	13479.243	37606.141
12990	38.54	12263.204	34028.953
8732	38.52	11193.997	37420.637
5919	38.52	9997.874	37658.367
13617	38.52	12112.513	38683.613
22560	38.5	14448.01	34877.363
6153	38.5	10323.351	38320.52
3706	38.5	9409.274	38724.395
20749	38.5	14019.574	36321.719
15527	38.5	12889.529	39238.621
14641	38.46	12645.722	33286.156
3158	38.46	9080.908	33545.109
13702	38.46	12123.365	39722.832
5307	38.46	9807.486	33780.746
1543	38.46	8373.929	37642.566
19609	38.46	13899.435	34166.395
20646	38.45	14030.452	37059.965
15267	38.45	12505.362	38266.977
1376	38.45	8369.268	36266.145
9091	38.43	11199.183	34269.762
15511	38.43	12824.43	39396.66
11781	38.43	11703.753	36342.266
17071	38.41	13286.413	39772.867
13949	38.41	12417.03	37775.711
6841	38.41	10387.525	34358.57
13914	38.39	12461.343	38113.84
17714	38.39	13316.757	33846.598
1960	38.39	8425.344	34053.969
614	38.39	7862.112	39751.379
6906	38.37	10424.645	34844.703
10475	38.37	11516.935	36948.836
6596	38.37	10268.767	33777.316
2671	38.35	9037.711	39476.684
9805	38.35	11246.877	34663.281
13469	38.35	12275.568	36765.863
3006	38.35	8939.566	34101.039
3241	38.33	9268.109	34126.035
11750	38.33	11730.592	35981.777
19694	38.33	13969.92	34841.957
21569	38.33	14359.545	36888.988
1572	38.31	8344.916	38573.059
13134	38.31	12165.829	34832.445
14640	38.31	12702.841	33269.273
8154	38.31	10983.475	35567.801
2691	38.31	8967.721	39333.395
17403	38.29	13343.311	36520.438
18911	38.29	13724.805	37363.027
21138	38.29	14113.169	33119.348
20278	38.29	13963.81	39416.535
181	38.27	7769.987	34067.484
7062	38.27	10558.995	36771.016
18905	38.25	13580.733	37590.297
21492	38.25	14255.515	36247.793
13680	38.23	12131.612	39549.598
5939	38.23	10098.06	38258.395
1748	38.22	8558.828	37838.313
19789	38.22	13889.185	35531.27
22632	38.22	14462.317	33965.184
17264	38.2	13254.237	37504.035
1635	38.2	8315.807	39701.68
12540	38.18	11929.002	35756.098
21111	38.18	14114.669	33385.477
2359	38.18	8827.456	34675.82
19765	38.16	13957.76	35405.184
5240	38.14	9786.165	34008.355
15445	38.14	12786.409	39932.281
16969	38.12	13055.056	38747.801
11757	38.12	11756.613	36028.488
9198	38.12	11173.264	33451.23
18709	38.12	13603.51	39373.324
1861	38.1	8474.928	35394.57
21127	38.1	14012.318	33281.613
14229	38.1	12309.045	35297.348
1682	38.1	8616.236	39734.043
8491	38.08	10874.838	39802.594
3770	38.08	9334.36	36702.77
10444	38.08	11594.413	37265.637
14599	38.08	12290.668	33116.813
18473	38.06	13478.381	38120.109
21051	38.06	14192.76	33930.773
8307	38.06	10902.125	37065.762
5715	38.06	9947.999	35652.148
2560	38.06	8682.848	38744.109
14189	38.04	12332.838	35636.926
3435	38.04	9066.818	36274.359
2891	38.04	8851.009	35081.539
4987	38.04	9863.935	36235.02
2853	38.02	8994.377	35728.445
15159	38.02	12678.979	37183.645
3711	38.02	9298.383	38557.129
12356	38.02	11854.19	37378.34
14039	38.02	12437.543	36963.02
2662	38	8928.109	39975.164
15963	38	12851.023	35683.535
3347	38	9239.685	34772.512
1250	38	8413.679	34368.824
7905	37.99	10838.109	33320.293
10938	37.97	11549.124	33243.523
20290	37.97	13787.563	39566.922
6202	37.97	10245.677	37192.207
1264	37.97	8250.047	34507.664
2090	37.97	8520.927	33199.707
2706	37.97	8892.122	39013.16
4920	37.97	9896.804	37548.039
16758	37.95	13093.812	36568.707
1781	37.95	8556.543	37124.352
8758	37.95	11173.483	37119.43
2942	37.95	8934.057	34337.633
10551	37.93	11597.232	36162.512
20606	37.93	14109.719	37433.398
21770	37.93	14224.303	38529.969
1363	37.91	8383.759	36205.461
15849	37.91	12912.736	36523.316
18877	37.91	13776.849	37706.219
7575	37.91	10598.147	36038.93
12954	37.91	12213.907	33622.676
9763	37.91	11255.659	34234.117
21365	37.91	14325.596	35210.543
226	37.91	7695.843	34343.055
22131	37.89	14530.718	38048.52
13979	37.89	12408.97	37342.438
6618	37.89	10227.009	33333.586
1664	37.89	8593.053	39929.762
6406	37.87	10312.396	34783.449
17589	37.87	13284.912	35045.84
6281	37.87	10299.646	36479.547
3280	37.87	9258.415	34332.445
12150	37.85	11857.588	39661.965
12317	37.85	11984.885	37717.457
17230	37.83	13297.462	38279.242
1718	37.83	8585.424	38808.117
19052	37.83	13574.626	36506.422
10296	37.83	11548.913	39591.023
901	37.83	8012.198	34161.727
5764	37.81	9936.098	36243.801
4730	37.81	9682.559	39621.895
16739	37.81	12929.945	36387.695
9956	37.79	11375.982	36308.039
21312	37.79	14401.044	34756.09
8987	37.77	11010.957	34618.086
22258	37.77	14482.883	36984.941
1089	37.77	8335.539	33180.426
4814	37.77	9849.9	39293.063
7738	37.77	10762.344	34295.129
21294	37.77	14257.585	34472.16
15414	37.77	12622.374	39794.051
20939	37.76	14129.013	34821.945
3023	37.76	8934.762	33919.855
10574	37.74	11546.307	35826.48
11464	37.74	11671.411	33420.629
15220	37.74	12604.223	37678.473
17496	37.74	13287.28	35632.277
4004	37.7	9316.462	34117.73
9751	37.68	11287.573	34142.617
6846	37.68	10455.406	34399.965
2829	37.68	8883.819	35976.469
8351	37.66	10901.312	37825.023
335	37.66	7707.023	35731.297
406	37.66	7884.664	36831.617
8308	37.66	10973.403	37072.23
3451	37.66	9146.533	36677.148
17025	37.64	12955.887	39434.91
8740	37.64	11113.047	37214.223
9730	37.62	11310.856	34002.738
2901	37.62	8939.513	34637.973
3605	37.62	9151.672	39781.445
21260	37.62	14404.327	34035.793
17908	37.62	13425.797	33766.656
21148	37.6	14384.34	33044.309
1247	37.6	8226.919	34331.504
1879	37.6	8489.754	34860.656
21321	37.6	14265.337	34831.637
13311	37.58	12226.22	35946.836
15020	37.56	12571.792	35915.238
7276	37.56	10608.466	39975.219
6377	37.56	10343.735	35503.078
13464	37.56	12135.313	36715.02
9762	37.56	11361.476	34226.82
14351	37.54	12358.929	34651.82
16705	37.54	12930.37	36084.859
18668	37.54	13657.432	39620.648
15236	37.53	12582.046	37889.844
21538	37.53	14326.648	36634.773
500	37.53	7976.84	38189.977
2060	37.51	8617.626	33379.563
1282	37.51	8340.459	34704.73
8436	37.49	10780.51	39115.273
15255	37.49	12496.598	38171.961
4225	37.49	9522.257	33181.391
4067	37.49	9442.013	33732.207
1113	37.49	8343.524	33266.18
17046	37.47	12991.374	39697.234
781	37.47	8133.25	36923.73
9913	37.47	11311.4	35422.668
3810	37.45	9312.617	36276.602
3339	37.45	9118.79	34604.383
19990	37.45	13794.27	36701.496
10191	37.45	11282.557	39416.207
15500	37.45	12766.695	39317.621
3367	37.45	9163.515	35048.969
15102	37.45	12667.856	36702.305
4135	37.43	9324.582	33294.84
7012	37.43	10436.702	36125.156
8239	37.43	10829.791	36455.223
5371	37.41	9756.38	33275.238
4386	37.41	9668.101	34524.426
5789	37.41	9996.833	36793.004
8726	37.41	11026.364	37657.688
12578	37.39	11858.133	35414.055
9958	37.39	11228.997	36315.82
18931	37.39	13582.639	37481.629
21355	37.37	14325.379	35130.332
22020	37.37	14508.586	39208.211
446	37.35	7741.438	37492.961
1934	37.33	8626.112	34133.723
11549	37.33	11726.36	34258.355
14005	37.33	12441.244	37299.625
6512	37.33	10312.137	34216.207
4562	37.33	9512.711	36579.762
11867	37.32	11776.697	37305.004
1775	37.32	8486.798	37269.539
19064	37.32	13643.039	36282.867
4743	37.32	9592.205	39816.09
3612	37.3	9164.38	39872.191
17330	37.3	13335.725	37113.477
21244	37.3	14366.641	33942.605
1765	37.28	8571.056	37365.949
6780	37.28	10442.639	33621.836
3372	37.28	9063.553	35170.402
16483	37.28	13093.927	34232.516
3520	37.26	9170.368	38227.824
6412	37.24	10174.048	34837.547
318	37.24	7851.847	35473.836
21783	37.24	14399.043	38639.969
12079	37.24	11794.959	39687.832
18119	37.24	13374.076	35437.566
13486	37.22	12219.336	36998.195
17471	37.22	13324.1	35818.906
20770	37.22	14098.379	35904.98
19317	37.22	13766.321	34586.598
17122	37.22	13211.187	39273.656
20696	37.22	14002.295	36849.277
8352	37.22	10871.844	37829.293
8859	37.2	11086.714	35737.094
597	37.2	7904.325	39618.832
4344	37.2	9610.447	34168.695
7796	37.18	10633.947	33898.129
4949	37.18	9891.314	37045.516
21106	37.18	14189.333	33343.559
15269	37.18	12622.346	38276.223
12635	37.18	11857.048	35168.078
13619	37.16	12234.793	38685.836
20269	37.16	13955.802	39210.234
12795	37.14	12062.015	33787.484
22103	37.14	14441.25	38373.836
2824	37.14	9023.274	36068.34
7523	37.14	10687.27	36614.66
20515	37.14	14172.486	38223.578
2361	37.12	8713.871	34693.027
950	37.12	8201.092	33682.203
16051	37.12	12739.286	34937.762
4652	37.12	9526.642	38065.879
7076	37.12	10415.375	37027.59
410	37.12	7852.392	36890.875
16988	37.12	12987.008	38947.895
17224	37.12	13325.115	38240.73
3471	37.12	9171.635	37076.004
514	37.12	7722.346	38443.453
248	37.12	7924.282	34613.273
2485	37.12	8702.599	37073.426
18890	37.1	13762.21	37537.691
1126	37.1	8294.356	33384.328
3175	37.1	9146.988	33586.105
13793	37.1	12297.479	39331.637
6386	37.1	10188.158	35123.805
10193	37.1	11325.13	39465.848
17698	37.1	13300.213	34051.887
622	37.09	7835.555	39825.477
1540	37.09	8402.861	37516.922
2534	37.09	8674.191	38127.492
1964	37.07	8485.412	34120.449
10246	37.05	11490.899	39841.965
5176	37.05	9879.781	34472.07
1883	37.05	8454.514	34628.746
14767	37.05	12529.594	34411.223
412	37.05	7774.208	36909.82
433	37.05	7816.174	37304.086
16382	37.05	13055.102	33384.422
17675	37.03	13337.194	34424.004
19377	37.03	13663.166	33660.145
7793	37.03	10757.636	33863.996
22237	37.03	14597.122	37122.195
3031	37.03	8953.537	33950.383
3232	37.03	9272.04	34048.762
7775	37.03	10564.412	34039.605
62	37.03	7903.097	33474.918
7835	37.03	10733.643	33366.199
804	37.01	8137.621	36463.551
539	37.01	7878.502	38779.777
21937	37.01	14508.592	39715.813
15506	37.01	12755.243	39371.84
9171	37.01	11181.105	33573.813
14054	36.99	12489.626	36785.945
268	36.99	7935.182	34829.887
14670	36.99	12520.007	33510.473
8763	36.97	11096.66	36870.332
1155	36.97	8363.301	33623.629
3790	36.97	9477.705	36649.754
9758	36.95	11289.675	34199.273
1749	36.95	8461.591	37917.207
6767	36.95	10522.349	33322.707
4521	36.93	9532.958	35839.109
48	36.93	7858.112	33401.773
19314	36.93	13583.545	34505.641
12355	36.93	11964.288	37365.332
15760	36.91	12905.427	37111.09
17902	36.91	13515.666	33693.035
9879	36.91	11297.434	35140.676
12554	36.91	11860.259	35582.91
20374	36.91	14084.492	39476.629
17207	36.91	13312.313	38389.07
3609	36.91	9093.4	39843.973
4983	36.91	9902.664	36479.426
5958	36.89	10012.884	38769.305
17568	36.89	13230.986	35214.254
4945	36.89	9815.236	37328.688
22095	36.89	14436.214	38315.094
2958	36.89	8876.338	34134.684
17361	36.87	13196.998	36733.074
13478	36.87	12231.736	36891.645
6903	36.86	10521.677	34814.625
3984	36.86	9333.083	34242.34
2746	36.86	9052.855	38276.516
1570	36.86	8336.694	38452.777
22057	36.86	14604.366	38627.512
2869	36.84	8895.486	35271.879
17480	36.82	13138.328	35875.355
17841	36.82	13407.827	33103.344
9107	36.82	11158.939	34012.18
16388	36.82	13044.068	33452.543
240	36.82	7894.984	34492.098
19867	36.82	13826.225	35888.352
13612	36.82	12094.429	38577.16
3482	36.82	9131.996	37258.387
17721	36.8	13244.216	33924.422
14676	36.8	12626.46	33570.711
4675	36.8	9585.617	38656.922
3258	36.8	9218.012	34207.945
251	36.78	7671.143	34640.984
22678	36.76	14620.111	33801.316
816	36.76	8172.029	36200.336
11503	36.76	11753.99	33817.609
247	36.76	7650.898	34593.547
10759	36.76	11482.995	34175.234
20497	36.76	14191.634	38318.941
10148	36.74	11347.249	38917.109
288	36.72	7796.642	35121.656
10093	36.72	11269.508	38122.066
10526	36.7	11591.116	36234.004
3693	36.7	9340.006	39096.297
8061	36.7	10812.128	34672.324
1844	36.7	8529.417	35583.375
14763	36.7	12541.744	34377.352
14541	36.68	12291.779	33481.063
1769	36.68	8516.424	37468.613
1045	36.68	8003.808	33088.406
10019	36.68	11347.438	37080.168
18799	36.66	13624.208	38348.168
14440	36.66	12464.201	34070.156
12098	36.64	11672.404	39803.824
12951	36.64	12158.385	33611.871
12970	36.64	12268.769	33794.047
666	36.64	8174.372	39733.48
3436	36.63	9166.405	36278.434
5383	36.63	9724.498	33060.207
2599	36.63	8750.145	39377.305
4892	36.63	9759.924	38231.602
12111	36.63	11694.576	39925.449
2783	36.61	9022.832	37219.008
18006	36.61	13495.883	34652.129
13036	36.61	12243.238	34300.125
2283	36.61	8724.522	34054.613
7197	36.61	10460.502	39010.043
9720	36.61	11269.615	33873.621
12559	36.59	11884.217	35598.371
17214	36.57	13307.6	38191.34
3426	36.57	9160.577	36038.914
20245	36.57	13841.305	38933.523
870	36.57	8142.433	35058.637
6468	36.57	10294.798	34764.828
22721	36.55	14432.635	33299.441
14602	36.55	12427.976	33143.516
3538	36.55	9254.283	38634.578
9743	36.55	11329.314	34105.195
12124	36.55	11965.354	39811.566
3603	36.53	9198.437	39749.051
8770	36.53	11030.756	36941
10279	36.53	11428.997	39448.164
21188	36.53	14234.007	33462.02
17111	36.53	13315.678	39447.008
19325	36.51	13759.325	34325.723
17218	36.51	13323.679	38202.484
14713	36.49	12616.686	33869.836
13173	36.47	12177.721	34993.105
2828	36.47	8853.368	35956.859
21	36.47	7718.03	33148.824
921	36.47	8072.079	34061.039
4517	36.47	9683.544	35822.469
18637	36.47	13485.512	39925.32
4941	36.45	9913.072	37205.254
7561	36.45	10716.911	36174.414
13065	36.45	12228.122	34440.762
9716	36.45	11360.884	33836.297
9957	36.43	11253.688	36309.512
3880	36.43	9376.934	35276.742
17596	36.43	13177.231	35076.906
4687	36.43	9594.489	38881.18
18588	36.43	13444.464	39349.836
15465	36.41	12750.892	39694.43
3468	36.41	9190.665	36986.242
14139	36.41	12362.933	36150.047
1296	36.41	8314.859	34999.668
22216	36.41	14524.598	37290.176
14770	36.41	12623.145	34426.504
3431	36.41	9149.098	36153.555
11529	36.4	11652.352	34100.914
4243	36.4	9633.073	33418.941
1931	36.4	8424.385	34442.254
10416	36.4	11426.281	37658.094
18436	36.38	13501.472	37786.629
2727	36.38	8858.237	38576.445
16355	36.38	13106.51	33105.855
13916	36.36	12337.715	38125.535
15914	36.36	12791.533	36032.039
18327	36.36	13453.302	37126.727
8667	36.36	11000.706	38433.293
2300	36.36	8815.584	34183.902
21550	36.36	14291.789	36717.527
16745	36.36	13088.949	36422.93
8382	36.36	10940.8	38373.109
16675	36.32	12962.021	35863.734
3139	36.3	9264.731	33331.824
20133	36.3	13980.649	38074.234
22156	36.3	14481.833	37850.18
8828	36.3	11074.869	36529.113
3885	36.28	9395.036	35361.086
14558	36.28	12398.052	33233.492
6796	36.26	10460.244	33860.82
2734	36.26	9060.615	38428.012
[truncated: 3,575 more rows]
