# Supplementary material for: Insights on the Control of Yeast Single-Cell Growth Variability by Members of the Trehalose Phosphate Synthase (TPS) Complex
Source: Front Cell Dev Biol. 2021 Jan 28;9:607628. doi: 10.3389/fcell.2021.607628 (PMC7876269; doi:10.3389/fcell.2021.607628)
Supplement: Supplementary file 2 [file Data_Sheet_1.ZIP › final_code/input_datasets/Ntd-TSL1_SortedCells1_control_t5.csv]

Id	Area (µm²)	Centre X Position (µm)	Centre Y Position (µm)
10636	637.42	12594.683	37240.535
3730	573.96	8545.203	36252.348
12588	561.15	13968.862	35860.375
13676	539.27	14482.734	35650.438
5762	508.3	9895.836	35832.094
7884	482.48	11397.809	39514.055
615	472.44	7670.021	38879.859
13572	456.89	14419.942	37065.793
5452	443.1	9587.346	36154.039
8432	440.24	11744.276	39413.906
12925	434.02	14074.714	36743.57
5234	423.92	9360.463	33993.254
6480	419.9	10373.177	33657.574
13306	410.44	14251.634	36174.543
13525	403.01	14580.237	38399.094
4991	396.3	9185.851	39391.445
12006	392.38	13525.468	37628.742
6093	391.76	10034.768	38211.605
7850	384.12	11319.841	38978.273
12045	383.45	13528.222	38754.098
5895	380.62	9918.184	33811.762
7329	379.08	11133.288	39047.207
7868	377.19	11396.982	39404.598
8084	376.33	11445.591	35399.879
10239	373.91	12402.754	37977.996
10611	373.8	12622.753	36448.211
11179	373.7	13130.063	33385.441
10474	372.3	12669.309	33755.461
11210	372.28	13125.335	34008.719
8730	372.28	11996.242	33125.414
8281	369.6	11684.883	35108.934
13162	367.94	14265.607	33683.234
5844	367.19	9859.562	33551.574
8762	364.14	12258.059	33290.648
6308	362.65	10237.12	36145.902
6264	362.09	10240.091	37058.949
12922	361.96	14124.622	37016.68
12540	361.69	13919.005	34667.953
8611	361.52	11951.083	35949.086
8640	359.45	12046.436	35311.695
350	358.78	7856.634	34397.398
6452	358.07	10198.705	33271.492
13520	357.13	14476.786	38554.848
2041	350.24	8332.563	38665.285
1723	350.2	8079.332	34607.949
11407	349.16	13081.434	38475.098
12954	347.63	14129.109	36371.969
12837	346.48	14025.253	38197.957
3971	343.25	8674.87	35873.504
7047	340.85	10851.072	33479.664
11215	339.89	13127.155	34152.547
1780	338.78	8095.069	33400.047
9601	336.58	12364.022	39806.555
8340	334.95	11693.148	36508.859
12156	334.57	13688.311	39065.027
11076	333.44	12900.342	34694.566
6645	331.12	10541.69	37429.676
6434	326.89	10195.541	33415.266
12360	326.73	13573.435	35076.27
1605	325.32	7983.774	37141.508
11715	324.09	13282.896	35558.352
13487	323.5	14556.397	39366.355
12558	322.94	13815.878	35188.711
12761	320.89	14055.076	39950.984
11930	320.87	13519.321	35266.68
10687	320.74	12536.946	38351.156
5667	317.46	9800.277	37528.02
4040	317.37	8743.676	38022.938
8446	313.17	11790.264	39495.73
10723	313.17	12496.035	39031.738
13706	312.71	14465.408	35193.922
7234	310.42	10774.65	38679.125
13294	307.77	14233.707	36006.52
1576	307.77	8134.882	38048.41
8013	306.66	11532.26	37226.938
3371	304.61	8368.159	39842.938
8774	304.5	12254.668	33745.379
4994	304.5	9218.369	39475.359
5910	302.16	9974.288	34070.016
3941	300.51	8821.674	34769.855
13209	300.42	14393.649	34882.898
6695	299.65	10498.511	38631.305
12062	299.4	13556.256	39077.266
6144	295.24	10028.906	39575.359
10956	292.1	12857.268	38116.066
10452	291.95	12651.209	33117.84
12543	291.36	13797.414	34719.938
8540	291.11	11848.053	38325.77
5375	289.73	9624.291	34381.875
12530	288.92	13928.962	34424.949
5467	288.66	9530.51	36802.188
8217	288.31	11792.611	33547.66
13071	288.22	14124.966	34245.125
5020	287.87	9338.158	39751.996
5463	287.49	9563.444	36646.801
11049	287.33	12906.247	35498.703
12171	286.99	13653.6	38858.352
6815	286.84	10721.465	37994.215
1697	285.82	8178.776	35395.258
6932	285.74	10569.862	34920.461
11802	285.53	13336.984	33977.59
5530	285.21	9541.226	38700.516
4823	285	9254.54	34735.086
5525	284.15	9606.532	38442.141
7075	284.1	10863.723	34315.996
4657	284.02	8853.304	34764.492
10825	282.07	12644.452	39412.953
4780	281.99	9234.904	33966.375
4586	281.17	8865.615	36956.273
12815	280.86	14037.098	39107.945
7391	280.32	11133.764	37774.246
5728	279.54	9793.398	36399.148
13383	278.47	14406.829	38139.77
4981	277.85	9079.74	39149.066
12320	277.81	13589.18	35520.234
11612	274.16	13238.186	37673.984
6163	272.7	10208.696	39922.527
5887	272.39	10039.864	33658.445
4685	271.3	9056.417	33946.176
6200	270.59	10279.78	38917.91
13549	270.36	14547.573	37754.789
1586	270.02	8194.907	37717.004
6883	269.94	10733.777	36279.16
5391	269.71	9617.854	34565.375
3658	269.23	8482.367	38724.688
4961	268.51	9098.434	38536.102
1621	267.89	8051.768	36720.008
12935	267.82	14131.45	36551.637
10209	267.62	12280.168	38606.293
4880	266.7	9179.877	35954.566
6135	266.63	9909.172	39322.895
12482	266.25	13959.098	33647.902
7790	265.15	11282.042	36756.184
6226	265.12	10138.679	38015.684
11778	264.56	13188.64	34548.516
13684	264.33	14603.325	35449.16
7985	264	11539.586	38092.184
1625	262.84	8055.298	36773.457
11571	262.72	13170.347	38385.496
6320	262.01	10330.577	35752.926
7183	261.61	10770.592	37347.883
10389	261.34	12378.967	34533.973
7453	259.77	11124.14	36121.195
11462	259.45	12937.704	39679.262
8826	259.31	12260.896	34890.031
7315	259.12	11166.483	39401.102
4495	258.41	9011.392	39683.793
4593	258.22	9049.346	36584.871
5864	257.87	9728.814	33132.41
13701	257.72	14476.628	35385.016
5868	257.68	10017.537	33259.277
6313	257.15	10230.114	35905.238
6488	256.94	10511.472	33766.957
3785	256.59	8464.916	35064.242
6850	256.4	10718.996	37227.887
11512	254.98	13328.075	39724.055
10398	254.35	12303.05	34228.512
13149	254.16	14305.27	33325.199
13682	252.89	14618.949	35422.148
8137	252.82	11474.743	33952.293
5859	252.68	9878.459	33024.016
12547	252.01	13921.176	34775.777
11572	251.61	13146.652	38431.691
4152	251.48	8780.334	38488.383
4911	251.34	9111.918	37049.645
5299	250.98	9534.839	33174.055
5792	250.23	9764.911	34893.699
4847	250.19	9207.8	35204.742
1788	250.19	8094.84	33489.531
13553	249.98	14454.255	37605.688
13350	249.85	14393.845	36988.734
3996	249.62	8691.746	36622.789
10940	249.03	12792.155	38452.453
4709	248.97	8926.896	33260.816
12269	248.64	13656.995	36692.66
12895	248.49	14180.496	37310.754
12182	248.09	13602.298	38761.793
6959	247.61	10685.427	34168.449
7998	247.32	11586.716	37677.238
5660	247.09	9880.708	37668.055
8225	246.88	11697.171	33666.934
13598	246.82	14609.006	36764.012
6550	245.96	10458.789	35073.703
7171	245.75	10868.054	36966.484
12266	245.37	13767.933	36629.289
5150	245.02	9300.635	35791.254
10228	245	12361.914	38258.594
6085	244.95	9937.653	38043.492
13241	244.43	14297.762	35549.195
11782	243.76	13159.6	34598.457
7147	243.59	10957.308	36085.82
5692	243.57	9708.372	37244.398
4935	243.47	9157.059	37684.633
13661	243.34	14491.869	35785.336
13796	243.13	14550.815	33114.547
11643	243.05	13153.669	37211.617
5487	242.72	9587.577	37427.215
6979	242.19	10705.93	33896.402
12685	242	13942.78	38344.145
6363	241.96	10330.83	34892.109
12160	241.82	13606.283	39104.078
8015	241.77	11602.156	37300.043
8705	241.42	11888.405	33521.773
4826	240.43	9221.226	34846.691
10593	240.33	12655.806	36097.43
6292	240.04	10147.977	36302.125
6349	239.62	10334.361	35214.711
6737	239.35	10441.718	39648.672
6604	239.1	10550.547	36532.555
7860	239.01	11211.773	39143.262
12268	238.66	13580.356	36646.047
12231	238.59	13697.81	37289.203
1712	238.57	8087.761	34820.477
11233	238.49	12951.067	34667.359
8577	238.47	11954.463	37133.922
6479	238.36	10520.072	33602.957
10658	237.97	12502.906	37634
12747	237.95	13799.34	39803.355
10400	237.8	12487.32	33979.43
7164	237.65	10791.776	36672.133
12311	237.55	13749.298	35697.785
3669	237.36	8587.292	38220.605
1684	237.34	8063.535	35431.902
12896	237.17	14190.488	37026.637
12255	237.17	13665.985	36748.289
6965	237	10591.741	33998.84
4517	236.84	8895.769	38830.004
7903	236.63	11308.915	39985.172
6548	236.38	10433.271	34969.328
7160	236.33	10805.1	36438.328
10206	236.12	12311.524	38524.125
3936	235.9	8774.985	34661.539
5233	235.31	9282.152	34280.684
8157	235	11604.064	33412.41
1783	234.99	8192.673	33415.34
8471	234.91	11987.766	39841.484
7606	234.33	11294.424	33458.469
5377	234.26	9546.742	34392.223
8518	234.26	11868.815	38837.391
5438	234.09	9655.721	35705.859
8803	233.93	12199.128	34417.539
11402	233.11	12969.012	38404.48
8388	232.57	11826.91	38089.477
11878	232.57	13547.162	34157.594
13331	232.27	14202.969	36626.832
7440	232.25	11153.487	36391.805
7550	231.59	11195.594	33491.813
6438	230.87	10245.836	33445.379
11414	230.31	13109.797	38638.898
5444	230.18	9658.286	35973.664
12035	229.93	13470.592	38481.766
10874	229.85	12908.456	39616.746
8593	229.83	12027.759	36630.723
13667	229.81	14545.319	35847.152
12949	229.35	14195.063	36453.711
4542	229.35	8843.559	38455.301
5542	229.07	9671.646	39091.617
5083	229.07	9419.888	37792.402
8896	228.89	12254.553	36769.809
11988	228.82	13511.286	37135.063
3374	228.65	8400.011	39888.309
5787	228.55	9789.849	34977.48
7602	227.27	11228.59	33413.367
5431	227.06	9522.59	35577.035
1726	226.46	8010.34	34348.766
10635	226.23	12630.228	37122.488
12888	226.1	14145.052	37210.945
6366	226.02	10143.029	34617.309
5991	225.37	10034.387	36225.52
6409	225.04	10166.978	33824.871
8620	224.89	11879.451	35863.66
1792	224.74	8138.619	33178.957
4720	224.51	9033.43	33093.242
12368	224.47	13636.217	34917.359
11679	224.47	13139.068	36384.02
11348	224.37	13030.062	37387.777
12476	224.32	13970.808	33548.426
6340	224.3	10323.427	35308.379
7900	223.82	11368.872	39865.84
12113	223.59	13629.593	39828.34
11771	223.34	13154.272	34772.957
12783	223.3	14183.544	39505.406
5929	223.19	10126.041	34567.754
3379	223.17	8429.237	39861.762
5791	223.03	9708.634	34889.52
1994	222.99	8235.721	37086.965
8720	222.9	11980.51	33275.996
6595	222.88	10554.892	36340.289
421	222.29	7957.426	35536.254
7803	222.06	11389.293	37022.594
9995	221.6	12248.061	39216.715
5499	221.29	9496.427	37636.488
10448	221.16	12698.74	33023.102
6408	220.72	10286.875	34105.121
6324	220.5	10284.812	35884.422
10376	220.47	12426.699	34874.902
7577	220.45	11067.162	33034.938
12421	220.37	13696.192	33819.84
7718	219.82	11408.027	34812.203
4644	219.78	8953.913	35416.457
13557	219.55	14494.277	37649.621
11839	219.32	13188.682	33095.395
11957	218.86	13364.077	36163.207
410	218.72	7958.138	35310.051
5999	218.72	10027.941	36324.598
4538	218.7	8955.901	38378.5
12520	218.59	13944.446	34174.949
3551	218.49	8439.646	39090.301
13215	218.24	14238.395	35004.996
12453	218.21	13627.129	33118.734
8607	217.88	11921.038	36121.102
5850	217.82	9873.486	33377.953
7713	217.61	11279.681	34598.578
6791	217.55	10765.648	38828.52
286	217.52	7900.14	33655.77
12096	217.27	13538.899	39827.434
4522	217.27	8878.672	38654.02
7472	217.23	11119.91	35626.559
8693	217.19	11998.634	33856.273
10488	217.19	12595.263	34107.836
13632	217.11	14625.751	36335.973
11953	216.87	13403.574	36088.949
13635	216.83	14592.224	36065.824
1611	216.65	8186.984	36864.832
655	216.6	7830.734	39629.176
12313	216.44	13759.601	35430.57
5665	215.68	9876.302	37778.887
7466	215.22	11020.403	35987.684
2013	215.1	8334.137	37749.781
10754	214.76	12686.647	39123.664
4581	214.53	9051.735	37070.258
8247	214.49	11817.598	34108.82
8159	214.43	11569.571	33172.543
5351	214.34	9602.882	34014.531
575	214.32	7908.703	38130.734
4704	214.3	8943.474	33197.199
11788	214.13	13227.322	34404.41
8296	213.92	11782.394	35449.93
4676	213.84	8960.988	34129.074
4799	213.74	9063.454	34413.977
4954	213.59	9177.784	38253.18
6030	213.53	9953.918	37132.535
13511	213.4	14486.895	38686.785
6691	213.26	10410.168	38527.652
13008	213.07	14199.02	35299.23
13468	213.03	14592.181	39485.609
13785	212.9	14612.732	33184.402
6699	212.86	10345.256	38859.316
13752	212.52	14564.523	34001.148
8913	212.46	12208.757	37142.105
3838	212.4	8578.969	33690.762
6469	212.34	10553.486	33451.207
5224	212.15	9443.832	34137.949
6575	211.83	10539.839	35684.836
11157	211.64	12877.985	33088.172
7447	211.64	11109.615	36514.934
12803	211.54	14147.463	39229.465
10351	211.14	12487.091	35281.762
7812	211.08	11361.196	37352.898
4527	210.89	9041.287	38776.859
315	210.85	7678.47	34007.879
11639	210.64	13327.083	37429.797
4923	210.53	9208.357	37479.922
5710	210.53	9828.396	36911.57
6190	210.51	10251.776	39163.133
5783	210.49	9905.502	35146.723
13540	210.33	14491.799	38131.773
13560	210.33	14559.623	37442.461
3881	210.2	8677.806	33466.844
7120	210.12	10935.278	35413.328
13406	210.01	14217.89	38650.883
8654	209.76	11882.31	34827.352
5034	209.7	9406.503	39219.848
13620	209.7	14548.765	36465.734
6364	209.26	10345.657	34910.23
12251	209.26	13765.827	37019.988
12780	209.13	14025.34	39468.293
11877	209.07	13450.044	34097.117
13140	208.86	14402.559	33130.043
10946	208.8	12732.039	38232.73
4619	208.69	8993.333	35808.727
13347	208.51	14329.619	36932.715
10709	208.3	12540.981	38747.445
10689	208.25	12672.819	38364.637
6429	208.15	10160.197	33635.516
3832	208.02	8427.832	33877.484
2014	207.94	8412.804	37803.574
4481	207.92	8938.458	39925.484
8290	207.81	11755.404	35335.641
8594	207.71	11965.057	36634.723
7153	207.58	10897.809	36240.148
3865	207.46	8697.152	33026.129
11015	207.44	12717.604	36064.879
8619	207.33	12014.101	35796.27
5290	207.21	9373.393	33307.301
6984	207.13	10686.977	33680.258
8327	207.08	11840.486	36075.199
7575	206.58	11125.412	33025.75
10161	206.5	12447.135	39268.465
12958	206.2	14005.32	36109.578
10576	206.12	12518.079	35780.02
7560	206.08	11170.122	33216.008
7960	206.02	11439.316	38653.563
4580	205.83	8964.973	37037.098
6086	205.81	9915.943	38056.113
4578	205.56	8852.639	37297.395
7482	205.24	11051.161	35522.238
5334	205.05	9576.828	33700.527
4620	204.87	8919.501	35895.637
7601	204.47	11279.334	33389.719
8491	204.13	12028.217	39490.527
12199	203.84	13671.983	38194.461
11041	203.84	12884.704	35725.828
3899	203.8	8790.408	33803.969
11301	203.55	12969.814	35933.859
8132	203.53	11586.997	33862.395
5483	203.51	9672.361	37399.398
11870	203.5	13507.309	33974.422
6707	203.38	10530.735	39076.648
6810	203.36	10617.291	38348.316
3928	203.34	8818.933	34497.234
6929	203.28	10700.955	34887.828
7507	203.15	11137.878	34736.977
8827	203.04	12080.086	34904.184
13556	203.04	14434.155	37642.32
11824	202.98	13324.643	33577.008
5017	202.98	9301.553	39677.414
12861	202.84	14006.784	37924.133
7922	202.75	11476.849	39758.172
11920	202.52	13355.34	35000.543
11236	202.5	12995.641	34698.332
7282	202.42	10843.804	39940.703
8162	202.19	11497.946	33225.266
12674	202.17	13882.897	38081.652
8133	202.15	11583.701	33892.613
4609	202.15	8856.772	36175.273
7162	201.77	10862.662	36459.859
12791	201.66	14153.203	39335.031
11631	201.43	13214.677	37658.527
13205	201.41	14327.871	34603.887
6886	201.41	10771.914	36088.902
1905	201.41	8402.91	35080.547
6174	201.22	10279.634	39745.477
7360	201.12	11173.66	38242.656
5184	201.12	9467.213	35179.293
8264	201.1	11805.834	34457.328
10204	201.06	12402.821	38480.68
11775	201.02	13137.958	34498.82
6581	200.74	10396.336	35924.953
6413	200.58	10324.024	33968.727
11080	200.53	12713.229	34490.602
10715	200.37	12495.608	38858.34
10624	200.34	12609.843	36767.742
5666	200.3	9792.509	37820.168
380	200.16	7750.653	34786.723
12466	200.14	13868.163	33167.754
318	199.93	7772.287	34082.352
5402	199.89	9518.245	34835.102
12966	199.89	14173.527	35943.5
13732	199.76	14563.761	34477.84
2004	199.72	8284.903	37581.66
12533	199.49	13840.795	34496.324
8728	199.45	12019.85	33045.922
12696	199.45	13797.933	38508.168
4012	199.15	8736.854	37361.523
12321	199.05	13717.724	35277.758
13461	199.01	14561.136	39654.59
4702	199.01	9007.302	33167.621
3733	198.99	8422.496	36313.133
11180	198.9	13095.366	33484.563
6602	198.82	10504.482	36453.031
8174	198.82	11530.669	33107.18
13450	198.8	14247.627	39771.117
13650	198.8	14604.455	36217.367
8935	198.8	12184.923	37911.125
12205	198.76	13656.663	38029.141
12545	198.75	13852.24	34732.457
13202	198.75	14240.786	34565.492
6499	198.67	10526.076	33951.52
12374	198.67	13615.478	34666.387
12542	198.61	13943.101	34718.199
5679	198.42	9903.708	37364.156
443	198.3	7863.593	35686.523
11523	198.19	13145.236	39360.547
5699	198.07	9869.939	37329.406
7308	197.83	11196.135	39578.621
3944	197.6	8748.116	34902.105
12567	197.52	13977.668	35368.633
7295	197.48	11109.667	39952.93
6760	197.42	10768.459	39952.145
1941	197.37	8251.134	35952.004
8747	197.33	12261.64	33084.738
5797	197.27	9896.955	34723.508
11108	197.14	12913.111	34111.145
574	196.98	7690.664	38124.797
4855	196.94	9234.412	35275.695
11028	196.93	12908.449	35744.469
8438	196.91	11831.201	39453.254
13693	196.89	14566.06	35567.938
7	196.75	7876.478	33134.238
12011	196.5	13534.662	37863.734
563	196.41	7838.915	37946.984
6998	196.27	10616.39	33544.898
500	196.27	7672.235	36687.797
10875	196.24	12910.991	39664.754
5793	196.22	9913.694	34916.512
12945	196.14	14143.902	36424.762
11984	195.91	13527.662	37043.656
9586	195.89	12232.259	39530.289
10957	195.74	12766.908	38149.656
11828	195.49	13154.409	33421.59
7040	195.41	10786.522	33319.461
3854	195.35	8491.356	33425.133
10961	195.34	12784.673	37944.078
597	195.3	7789.416	38610.91
4008	195.3	8820.956	37169.961
6902	195.28	10603.738	35488.125
6171	195.28	10233.933	39707.414
7252	195.07	10960.978	39129.359
680	195.05	8198.02	39865.734
12442	195.03	13625.442	33276.215
10362	195.01	12290.437	35014.379
4449	194.76	8783.494	39668.988
389	194.65	7960.074	35001.699
13640	194.55	14605.103	36146.727
6010	194.49	10124.898	36501.027
7057	194.42	10782.247	33776.531
11838	194.42	13288.74	33080.023
8618	194.32	11975.133	35747.988
6156	194.22	10117.023	39889.328
12270	194.21	13697.607	36690.844
12578	194.19	13970.681	35587.957
7696	194.09	11354.94	34258.578
12903	194.07	14159.691	37109.148
13596	194.05	14633.266	36727.848
9614	193.96	12357.66	39700.516
12425	193.86	13598.484	33931.711
10686	193.8	12672.256	38336.875
706	193.78	8048.05	39330.875
8548	193.77	12011.988	38302.988
5065	193.75	9343.783	38249.094
12799	193.73	14014.836	39170.301
7494	193.42	11134.407	34981.555
12698	193.36	13877.086	38568.059
4518	193.34	9053.883	38827.941
6275	193.34	10333.744	36997.711
12089	193.06	13414.602	39641
4488	192.88	8969.251	39646.656
7248	192.83	10959.915	39024.145
6116	192.83	9999.351	38886.758
1922	192.71	8344.146	35415.254
9581	192.62	12184.006	39415.531
5180	192.62	9428.887	35125.484
12763	192.54	13997.996	39974.203
4873	192.42	9060.846	35749.852
11682	192.33	13237.59	36102.152
12354	192.33	13647.205	34963.773
7582	192.25	11043.148	33108.875
5159	192.18	9360.765	35888.59
8922	192.14	12139.321	37481.855
7475	192.04	11182.806	35699.391
10476	192.02	12604.367	33771.375
8629	191.95	11897.692	35505.125
13603	191.85	14540.264	36804.676
8563	191.81	11868.512	37399.621
13674	191.77	14526.07	35630.227
11847	191.72	13555.729	33052.945
11618	191.62	13207.139	37774.223
8660	191.58	11923.645	34614.512
8377	191.56	11633.297	37765.402
8431	191.49	11844.023	39380.422
7728	191.47	11261.567	35152
12939	191.47	14088.58	36679.785
8062	191.45	11586.651	36059.563
687	191.41	8120.252	39968.523
13641	191.28	14519.563	36185.414
638	190.93	7949.544	39358.441
6641	190.85	10558.567	37366.875
8271	190.85	11663.846	34815.496
7427	190.68	11103.865	36992.477
5757	190.68	9811.399	35986.273
8236	190.64	11801.21	33827.5
13733	190.6	14463.923	34509.742
12290	190.59	13747.39	35961.906
12829	190.55	14042.292	38382.117
6312	190.45	10343.469	35902.945
11427	190.37	13071.402	38943.926
4678	190.34	8994.799	33845.66
10357	190.32	12375.217	35205.68
6546	190.28	10437.779	34921.109
10518	190.24	12552.074	34378.363
11118	190.07	12707.602	33909.277
381	190.03	7727.13	34796.496
7202	189.97	10930.674	37871.23
7004	189.86	10693.784	33364.176
11533	189.82	13155.58	39241.586
6288	189.82	10130.953	36403.664
7464	189.76	11083.757	35928.43
12218	189.74	13776.96	37659.762
3768	189.74	8486.502	35342.813
8524	189.67	12003.967	38647.512
7795	189.55	11350.457	36856.254
13338	189.51	14349.903	36770.512
12024	189.46	13367.452	38172.656
6975	189.32	10732.119	33817.711
5794	189.32	9888.121	34933.824
11569	189.3	13130.885	38331.004
6209	189.28	10292.612	38480.18
1915	189.19	8286.885	35250.887
12800	189.17	14090.813	39176.363
8368	189.11	11671.023	37615.391
1612	189.05	8012.737	36891.797
5656	189.03	9772.562	38089.547
5314	188.96	9660.14	33441.176
13362	188.9	14349.065	37572.809
6626	188.8	10472.793	36956.891
4631	188.77	8900.367	35468.852
3393	188.63	8499.654	39694.188
1561	188.56	8189.212	38754.684
12308	188.52	13735.324	35630.023
11238	188.5	13033.93	34715.922
4574	188.46	9033.717	37193.691
8627	188.4	11893.454	35471.488
10601	188.34	12676.778	36242.078
13204	188.25	14400.678	34588.012
7865	188.23	11401.411	39316.977
8962	188.19	12240.72	38602.574
376	188.06	7822.805	34720.637
12561	188.06	13987.426	35221.34
12676	187.94	13908.653	38185.477
12807	187.92	14061.957	38979.609
6290	187.81	10203.044	36443.98
11752	187.81	13229	35089.223
5661	187.62	9903.035	37679.766
5084	187.56	9474.902	37800.5
54	187.48	7737.39	33528.121
7379	187.43	11045.209	37916.406
1836	187.43	8222.197	33394.758
4636	187.37	8871.168	35544.344
5304	187.37	9664.331	33232.293
11064	187.35	12871.357	34939.973
4643	187.33	8861.332	35409.5
7028	187.31	10889.546	33123.074
10171	187.27	12279.99	39068.266
6289	186.98	10278.239	36423.605
6004	186.95	10111.563	36433.711
13315	186.95	14276.06	36289.871
5355	186.89	9589.725	34089.457
1622	186.85	8175.011	36713.191
6175	186.79	10306.492	39744.402
3916	186.64	8658.384	34179.961
8299	186.6	11665.131	35488.844
12818	186.52	14033.944	38815.344
12386	186.52	13604.951	34488.98
7271	186.49	10961.559	39704.27
6137	186.43	9982.862	39350.223
5476	186.43	9606.612	37188.375
7313	186.41	11085.689	39383.449
6529	186.35	10501.236	34484.145
11026	186.28	12853.581	35992.57
644	186.24	7771.982	39471.746
3898	186.2	8686.435	33799.273
3763	185.99	8414.919	35480.773
3712	185.95	8451.197	36733.727
3904	185.84	8839.553	33907.523
12317	185.84	13572.169	35489.625
6447	185.8	10245.949	33258.836
7473	185.78	11129.367	35684.004
4802	185.72	9175.739	34442.566
12137	185.68	13638.712	39550.641
8685	185.62	11902.179	34290.535
12050	185.62	13458.708	38769.801
11192	185.59	13051.567	33713.547
11051	185.57	12875.212	35383.875
7901	185.43	11362.502	39880.344
6694	185.32	10541.081	38619.859
4956	185.26	9110.252	38325.551
6062	185.11	9950.362	37719.789
4516	185.11	8951.706	39035.613
5433	185.09	9520.652	35621.965
12746	185.07	13871.264	39733.941
4990	185.05	9170.514	39370.098
7500	184.97	11112.35	34855.352
6863	184.97	10735.923	36823.664
5042	184.92	9276.555	38701.07
13769	184.82	14452.418	33520.246
5114	184.78	9396.041	37161.453
8332	184.72	11721.278	36198.875
13561	184.51	14555.664	37469.215
5387	184.46	9590.085	34527.766
1617	184.38	7991.918	36950.891
13749	184.23	14494.867	34230.621
6631	184.23	10459.031	37061.52
11868	184.19	13397.712	33927.844
5740	184.19	9852.137	36238.836
11120	184.13	12704.294	33957.586
11642	184.02	13151.237	37484.785
3933	184	8638.839	34586.91
11355	183.98	13056.752	37449.844
6246	183.98	10218.121	37606.855
6880	183.92	10654.321	36487.691
13078	183.92	14112.904	34050.066
13070	183.73	14056.422	34201.098
13314	183.73	14367.769	36220.32
12952	183.61	14085.513	36331.664
11540	183.58	13137.476	38830.949
8255	183.58	11798.961	34207.172
11530	183.56	13253.3	39171.348
11906	183.52	13524.578	34708.773
8716	183.5	12008.79	33181.984
7902	183.48	11283.027	39910.27
12904	183.44	14106.517	37129.184
12139	183.44	13761.242	39591.281
6742	183.44	10345.663	39873.156
7999	183.42	11567.483	37710.184
4831	183.35	9197.854	34926.938
8155	183.33	11437.29	33379.289
10467	183.29	12516.249	33480.242
7545	183.29	11053.388	33703.715
7628	183.17	11383.727	34088.09
10220	183.15	12349.193	38360.746
13724	183.13	14523.302	34703.594
7193	183.12	10883.045	37646.816
12210	183.12	13579.825	37675.906
12206	183.1	13777.037	38116.863
416	183.1	7983.727	35399.895
3781	182.94	8453.146	35009.297
4592	182.94	8845.792	36578.879
3848	182.9	8531.994	33606.586
11313	182.87	13051.337	36370.328
12265	182.85	13741.364	36579.43
6780	182.85	10727.757	39315.461
13569	182.85	14481.592	37298.734
1719	182.83	8047.891	34689.566
13412	182.81	14373.448	38962.367
396	182.81	7682.042	35099.703
6302	182.77	10168.429	36130.07
7805	182.75	11247.973	37197.59
6955	182.71	10730.402	34364.41
12479	182.69	13815.747	33617.863
12303	182.67	13697.611	35877.77
7920	182.67	11452.094	39716.66
7200	182.62	10944.332	37826.098
6672	182.62	10415.804	38058.543
5998	182.58	10081.022	36319.957
10545	182.58	12569.663	35127.73
5074	182.41	9452.739	37881.664
321	182.39	7726.417	34108.598
5363	182.37	9646.024	34222.305
3912	182.23	8655.915	34091.055
7824	182.16	11206.636	37714.48
7005	182.14	10566.154	33371.711
3422	182.14	8529.581	39213.902
6776	182.12	10695.894	39511.852
11019	182.1	12865.199	36145.621
13526	182.06	14468.489	38442.375
5047	181.87	9287.454	38541.281
12485	181.83	13763.886	33698.703
10608	181.81	12550.191	36312.887
6120	181.72	9968.816	38949.359
5135	181.7	9309.928	36525.164
5658	181.62	9793.834	37851.117
7353	181.58	11147.874	38355.484
13494	181.37	14431.255	39203.859
10891	181.35	12752.804	39552.879
4558	181.33	9058.186	38021.895
11050	181.26	12911.309	35365.301
5916	181.2	10076.912	34233.414
10373	181.18	12372.493	34831.316
459	181.18	7938.888	35998.859
7780	181.16	11385.646	36409.285
11969	181.07	13437.241	36643.359
5809	181.03	9813.043	34596.164
4939	180.99	9070.355	37728.793
8488	180.99	12004.9	39458.914
7220	180.97	10908.488	38271.699
12359	180.97	13662.264	35044.121
3834	180.82	8459.804	33914.016
12081	180.82	13478.833	39561.121
13216	180.78	14303.223	35018.289
7714	180.78	11411.726	34676.859
8311	180.72	11836.093	35704.184
12880	180.4	14174.028	37532.555
6648	180.4	10353.072	37550.566
12776	180.34	14049.934	39440.496
4022	180.32	8764.723	37685.309
13166	180.24	14266.287	33848.867
7815	180.22	11378.247	37416.664
11242	180.2	13073.225	34768.836
11925	180.2	13353.895	35149.129
12016	180.18	13357.961	38025.898
5616	180.13	9883.448	39207.293
294	180.13	7669.593	33722.461
12119	179.97	13608.631	39967.484
8302	179.92	11670.83	35537.129
13226	179.84	14407.816	35167.813
7301	179.76	11174.609	39597.93
5913	179.73	9985.655	34135.492
13799	179.69	14441.38	33151.145
12684	179.61	13891.731	38340.234
13225	179.57	14298.076	35133.07
5235	179.51	9428.118	34009.938
1718	179.51	8119.79	34666.688
11591	179.48	13309.854	38071.145
10427	179.46	12415.853	33456.293
4142	179.36	8836.657	38120.215
3385	179.32	8613.145	39921.652
6643	179.3	10504.719	37411.898
8093	179.25	11629.693	34778.461
12402	179.25	13712.585	34182.664
591	179.23	7977.521	38403.941
11614	179.19	13231.529	37735.012
11538	179.07	13337.954	38802.461
13206	179.07	14227.337	34694.867
3786	179.04	8440.044	35087.738
7489	178.88	11106.004	35374.223
4170	178.75	8829.78	38932.277
1729	178.75	8196.83	34379.535
10280	178.73	12368.717	36759.5
12875	178.73	14187.959	37792.773
13711	178.71	14440.785	34998.578
11227	178.71	13073.012	34535.113
4735	178.61	9247.481	33124.289
11522	178.5	13172.382	39322.152
8012	178.5	11447.836	37452.133
11195	178.48	13133.912	33797.594
3734	178.48	8556.866	36359.301
1774	178.44	8011.196	33574.43
13660	178.4	14551.225	35769.98
11256	178.37	13111.943	34938.727
4166	178.33	8837.354	38817.973
12068	178.33	13556.377	39246.414
12998	178.33	14203.035	35681.039
8413	178.29	11660.05	38855.367
11781	178.23	13268.24	34590.566
12207	178.19	13734.954	38140.066
6021	178.19	10106.587	36849.055
6002	178.06	10042.698	36388.602
6762	178.04	10692.6	39600.559
10896	177.94	12838.056	39344.184
8448	177.94	11777.669	39592.309
432	177.89	7706.283	35603.945
12825	177.87	14128.843	38574.633
1886	177.83	8369.952	34440.945
3873	177.81	8827.152	33158.352
5795	177.77	9903.815	34622.211
13172	177.68	14218.079	34081.797
6555	177.66	10348.088	35150.598
6967	177.54	10677.28	34016.68
7544	177.52	10994.999	33676.086
508	177.48	7812.063	36980.883
11779	177.48	13206.366	34586.898
9605	177.46	12412.041	39973.266
624	177.39	7901.434	39056.148
12597	177.29	13861.622	36024.469
3421	177.25	8580.146	39193.848
12273	177.22	13584.818	36520.641
11836	177.16	13276.37	33024.07
6277	177.16	10195.429	37000.402
5942	177.14	9945.576	34710.426
8058	177.14	11417.05	35960.426
4466	177.1	8919.567	39781.074
6219	177.06	10130.31	38438.59
327	177.04	7708.524	34144.961
11110	176.97	12875.636	33813.48
8527	176.95	11905.956	38737.246
13137	176.95	14399.046	33076.309
8341	176.85	11663.279	36519.105
8652	176.83	12055.956	35045.836
11810	176.74	13300.078	33843.633
13566	176.72	14633.98	37271.879
4713	176.7	9004.499	33034.148
11904	176.68	13429.688	34685.82
12871	176.62	14163.353	37696.59
5222	176.58	9398.212	34375.059
7807	176.56	11346.848	37235.742
4512	176.43	8960.484	39236.992
7942	176.3	11468.968	39164.133
11098	176.28	12889.732	34253.855
7015	176.26	10767.784	33235.367
13645	176.26	14572.451	36199.266
4731	176.05	9199.289	33088.875
10492	176.03	12526.481	34162.348
13239	175.97	14329.475	35497.301
8694	175.95	11993.398	33893.453
12220	175.91	13734.656	37363.367
4740	175.91	9183.47	33164.855
10168	175.82	12464.341	39016.68
4975	175.78	9264.149	38852.16
13375	175.76	14381.867	37870.066
10255	175.76	12436.217	37644.215
1583	175.74	8136.348	37973.727
12017	175.72	13558.201	38088.969
5875	175.72	9926.429	33441.039
1650	175.7	8004.568	36259.668
11322	175.61	13045.566	36649.879
7336	175.55	10991.054	38890.023
8535	175.55	11920.658	38585.035
11807	175.53	13212.973	34107.445
11962	175.51	13525.168	36432.953
12257	175.45	13656.303	36782.41
4526	175.43	8997.812	38779.176
7122	175.43	10774.814	35438.309
6237	175.42	10202.377	37693.191
12057	175.38	13476.289	38968.895
11422	175.28	13089.204	38757.145
13034	175.22	14095.575	35095.844
11720	175.2	13163.665	35258.898
5808	175.19	9905.966	34588.891
1834	175.15	8306.357	33350.965
9623	175.13	12277.114	39286.078
13548	175.13	14513.77	37747.668
4971	175.11	9192.231	38780.609
8927	175.07	12179.691	37601.609
13613	175.07	14609.477	36596.867
11813	175.05	13154.568	33903.844
5298	175.03	9581.447	33154.902
1821	174.97	8204.949	33169.719
1637	174.97	8029.859	36430.172
5708	174.96	9800.86	36883.688
10932	174.94	12752.879	38603.051
13759	174.94	14458.078	34088.184
11099	174.9	12829.509	34276.824
7194	174.86	10804.614	37727.227
8317	174.76	11827.911	35881.887
10269	174.69	12420.363	37320.141
13313	174.65	14214.365	36218.887
13173	174.61	14252.711	34084.246
11690	174.59	13215.879	35782.07
5643	174.59	9764.727	38415.816
6341	174.57	10200.789	35314.281
7375	174.55	11009.715	37886.23
7749	174.48	11226.439	35644.891
1753	174.46	8197.245	33909.488
5801	174.36	9824.482	34491.809
8797	174.23	12266.554	34289.504
3376	174.17	8304.936	40000.902
11258	174.07	13097.975	34970.496
7378	173.94	11072.93	37916.586
7538	173.84	11170.805	33831.691
12319	173.77	13707.78	35518.594
12063	173.77	13502.807	39079.887
13240	173.73	14333.083	35533.109
6675	173.71	10547.036	38113.141
8094	173.61	11420.927	34790.449
13485	173.54	14422.066	39319.449
13041	173.4	14102.046	34915.824
1652	173.31	8095.473	36297.957
7907	173.23	11627.244	39780.438
11390	173.17	12944.234	38172.566
12284	173.17	13625.493	36109.844
5543	173.1	9534.352	39126.551
4745	173.08	9129.196	33189.469
7297	173.06	11149.04	39965.684
12471	173.04	13787.476	33485.605
9593	173.04	12172.849	39812.977
6143	172.98	9958.148	39571.148
7711	172.93	11291.055	34534.871
5558	172.93	9603.963	39505.699
5730	172.83	9886.171	36420.57
5492	172.77	9676.948	37466.563
4806	172.68	9135.203	34504.953
11119	172.64	12886.19	33937.637
5798	172.62	9853.362	34738.195
6132	172.56	10107.071	39274.164
1807	172.48	8104.621	33042.707
5668	172.48	9826.695	37528.121
7446	172.47	11157.404	36462.617
7056	172.47	10935.641	33658.508
6784	172.41	10596.363	39140.664
3959	172.37	8774.818	35356.289
6022	172.37	10063.898	36967.676
5297	172.31	9658.18	33007.863
329	172.27	7920.259	34169.176
1848	172.14	8358.837	33588.961
4969	172.12	9107.735	38752.953
4749	172.1	9173.292	33208.02
394	171.93	7853.333	35061.512
7613	171.93	11362.527	33674.004
8677	171.89	11853.886	34444.074
8210	171.89	11728.645	33419.285
10319	171.87	12356.686	36175.578
7023	171.85	10889.856	33050.242
11842	171.85	13286.633	33121.438
4724	171.8	8866.64	33159.66
7534	171.78	11188.264	34237.535
4645	171.78	8889.087	34934.617
12869	171.76	14100.96	37679.852
12478	171.72	13810.406	33603.379
11161	171.7	13046.346	33077.039
6271	171.68	10139.144	36878.641
6792	171.68	10619.717	38856.777
8080	171.68	11580.542	35553.488
10989	171.62	12868.78	37066.121
6240	171.51	10136.599	37725.094
5918	171.43	10086.915	34262.469
11194	171.37	13102.405	33752.055
5996	171.28	10071.244	36299.57
8180	171.26	11694.29	33089.434
12399	171.26	13719.37	34345.773
8581	171.24	12039.122	36916.492
10486	171.18	12587.504	34047.676
331	171.14	7902.759	34193.07
8723	171.12	11954.498	33317.809
565	171.11	7730.75	37947.547
1822	171.07	8389.937	33182.691
6797	171.05	10719.228	38691.797
6719	171.03	10499.047	39350.359
11787	171.01	13302.247	34388.453
5138	170.95	9321.795	36264.59
13046	170.91	14051.747	34696.906
8011	170.89	11515.796	37400.535
10356	170.84	12434.68	35183.266
5786	170.84	9730.442	35256.516
13454	170.78	14271.634	39918.578
12608	170.7	13889.083	36195.727
11821	170.7	13325.722	33737.09
13695	170.7	14528.794	35257.559
12963	170.65	13991.094	35902.113
8709	170.63	12015.485	33392.375
11606	170.63	13244.335	37916.113
7433	170.61	11065.884	36849.988
12352	170.55	13744.68	35236.793
11899	170.55	13409.868	34647.105
11058	170.53	12733.358	35131.789
3846	170.47	8425.12	33591.379
8045	170.45	11534.349	36595.914
8503	170.42	11890.825	39375.309
12010	170.42	13546.861	37845.887
12872	170.4	14203.46	37699.207
12902	170.3	14200.834	37088.285
12090	170.28	13471.672	39641.465
11190	170.24	13068.079	33694.871
5371	170.24	9566.475	34273.617
11254	170.21	12984.774	34916.316
10651	170.19	12662.636	37543.68
4539	170.19	8866.429	38376.387
12166	170.17	13573.273	38836.262
10921	170.13	12897.137	38849.992
12931	170.13	14046.18	36819.379
3931	170.11	8776.275	34562.711
11903	169.99	13526.731	34673.734
6931	169.99	10602.334	34898.516
12048	169.94	13559.31	38762.516
11789	169.9	13320.985	34443.695
8228	169.82	11709.264	33729.281
5655	169.82	9731.087	38062.715
7622	169.8	11245.213	33965.715
5946	169.8	10014.358	34772.703
10998	169.8	12793.303	36867.328
12622	169.8	13838.513	36496.707
13590	169.73	14598.636	36969.996
11193	169.69	12969.617	33722.938
3369	169.67	8374.931	39771.891
4423	169.65	8751.933	39161.547
6803	169.53	10560.433	38499.977
13168	169.44	14277.099	33916.715
5000	169.36	9097.803	39740.289
6617	169.34	10484.056	36899.098
13580	169.31	14551.026	37146.137
6822	169.27	10572.041	37912.152
8837	169.25	12252.132	35111.547
7540	169.19	11088.08	33901.492
5046	169.15	9344.136	38773.574
4608	169.09	9028.559	36135.297
12103	169.06	13442.768	39944.039
7984	169.02	11563.04	38024.539
343	169	7755.668	34285.828
6287	168.98	10268.425	36636.641
7788	168.79	11413.267	36693.93
7207	168.77	10959.324	37905.578
8082	168.69	11420.024	35319.969
3375	168.67	8322.48	39966.246
13539	168.6	14633.962	38121.879
11757	168.56	13167.217	34618.316
8193	168.52	11701.421	33251.254
10964	168.52	12745.334	37720.863
11966	168.52	13456.403	36612.469
1903	168.4	8404.793	34941.277
8909	168.39	12176.223	36923.039
12347	168.33	13685.147	35181.102
7863	168.33	11397.278	39215.652
6532	168.29	10414.588	34562.855
8512	168.25	11969.62	38972.23
11938	168.25	13370.504	35463.457
610	168.19	7799.451	38834.711
2038	168.14	8370.842	38475.105
1795	168.04	8094.324	33217.391
5559	168	9674.505	39569.844
1998	167.95	8393.566	37291.195
649	167.89	7650.081	39564.07
11886	167.85	13423.819	34243.023
12394	167.85	13749.235	34566.926
13730	167.83	14622.037	34466.762
12128	167.81	13609.65	39726.984
8008	167.81	11512.98	37361.352
611	167.75	7920.671	38847.254
8418	167.73	11666.18	39076.359
3745	167.7	8532.477	36047.727
11555	167.7	13220.067	38772.656
11409	167.68	13128.003	38530.184
11382	167.54	13073.202	37992.941
4803	167.52	9214.571	34452.539
11883	167.5	13502.509	34226.035
12664	167.5	13924.122	37714.371
13800	167.49	14564.631	33163.027
5931	167.47	10079.962	34599.586
11196	167.47	13036.122	33805.777
5934	167.45	10075.409	34653.02
7233	167.43	10946.528	38657.813
4577	167.26	8903.471	37280.426
2028	167.18	8410.096	38142.145
1562	167.12	8080.332	38507.523
5236	167.1	9330.708	34027.02
12584	167.1	13990.353	35740.371
3748	167.03	8467.485	35613.605
7618	166.95	11302.578	33794.352
12236	166.89	13565.996	37100.699
5920	166.87	9936.988	34296.824
5409	166.85	9543.2	34938.137
10345	166.83	12451.926	35544.887
8458	166.83	11817.601	39915.699
8387	166.8	11702.414	38046.605
6701	166.74	10398.528	38964.531
10570	166.72	12646.483	35609.574
8494	166.7	12022.656	39557.5
11176	166.7	13035.506	33349.719
5926	166.7	10022.245	34479.707
7039	166.68	10832.334	33306.777
8541	166.66	11961.615	38338.145
1742	166.6	7998.41	34025.273
11534	166.55	13336.223	38978.848
1573	166.53	8191.458	38294.648
4588	166.49	8969.156	36786.574
1757	166.49	8105.831	33693.539
8825	166.43	12233.127	34820.441
12151	166.43	13769.794	38980.117
6387	166.41	10282.565	34313.348
10928	166.41	12736.8	38778.902
13546	166.39	14634.857	37691.598
7553	166.34	11100.404	33520.797
8399	166.34	11721.575	38461.645
4167	166.34	8780.601	38830.066
4489	166.3	9034.151	39645.402
10671	166.26	12674.561	37960.586
5535	166.22	9668.524	38918.316
10390	166.22	12459.451	34613.148
11079	166.2	12841.168	34742.211
9597	166.2	12083.585	39968.273
11398	166.18	12951.501	38325.496
5604	166.14	9875.048	39486.949
11515	166.14	13225.318	39443.879
12292	166.11	13610.331	36027.504
3408	166.11	8495.01	39402.008
4928	166.03	9188.631	37569.051
8714	165.91	12049.91	33173.008
11269	165.9	13064.703	35197.098
13721	165.9	14521.115	34682.77
5016	165.82	9385.542	39663.742
12428	165.82	13607.796	33628.191
5888	165.78	10055.527	33678.023
12122	165.7	13642.486	39615.027
13232	165.7	14242.227	35301.637
3732	165.65	8602.134	36274.824
6256	165.65	10208.714	37401.016
7314	165.65	10990.561	39391.809
5453	165.59	9548.176	36276.281
12019	165.53	13351.778	38114.984
562	165.46	7912.792	37934.555
12316	165.44	13599.509	35450.563
13551	165.4	14470.731	37543.262
6642	165.38	10429.976	37366.832
11657	165.26	13241.79	36977.289
6830	165.26	10649.354	37772.813
7866	165.23	11338.592	39368.891
13019	165.21	14167.823	35411.324
13589	165.21	14621.969	36968.996
7716	165.21	11269.542	34723.094
7886	165.17	11253.644	39521.988
3774	165.13	8491.027	35128.43
6066	165.13	9966.569	37790.797
8769	164.98	12254.004	33634.449
288	164.98	7761.332	33665.148
4460	164.96	8710.744	39772.043
7967	164.86	11433.162	38530.316
11035	164.86	12785.286	35846.797
4467	164.82	8875.236	39794.855
11798	164.77	13324.463	34228.402
11644	164.77	13346.59	37226.699
8519	164.69	12053.795	38886.332
4809	164.67	9247.116	34602.074
6763	164.67	10749.184	39609.617
11230	164.63	12927.253	34641.32
366	164.61	7732.038	34658.887
11786	164.57	13328.865	34376.195
1943	164.57	8389.488	35998.945
6920	164.46	10746.831	35242.328
4163	164.46	8701.471	38744.762
1824	164.42	8347.882	33199.559
12678	164.32	13896.481	38237.547
11143	164.27	12805.482	33237.156
10857	164.25	12618.616	39945.125
3955	164.17	8651.982	35313.965
11513	164.17	13193.61	39739.383
12420	164.15	13681.022	34104.445
3825	164.1	8559.529	34082.953
11334	164.08	13023.851	36857.336
4782	163.98	9254.474	34001.469
8791	163.87	12268.54	34107.727
5051	163.85	9375.547	38352.535
7950	163.83	11450.876	39015.504
7465	163.71	11178.84	35967.855
11526	163.71	13344.828	39426.309
11133	163.67	12832.072	33328.48
11678	163.65	13334.357	36380.156
13187	163.64	14413.304	34300.621
7785	163.64	11293.413	36563.543
2005	163.6	8315.531	37578.148
4967	163.56	9149.599	38678.922
11647	163.52	13316.708	37331.27
13429	163.46	14386.557	39254.355
6225	163.46	10252.787	38006.961
4727	163.44	9153.324	33018.383
11525	163.42	13181.782	39390.957
10538	163.41	12631.594	34995.148
13136	163.29	14367.588	33055.461
703	163.27	8171.864	39522.27
8455	163.25	11656.248	39860.977
11415	163.25	13004.203	38683.566
12964	163.25	14206.499	35941.82
7267	163.21	10856.959	39595.684
1781	163.19	8129.229	33407.078
8385	163.19	11727.435	37944.688
11204	162.95	13024.742	33914.133
7070	162.91	10876.701	34160.414
11395	162.83	13088.464	38292.383
3720	162.81	8505.598	36650.547
10288	162.77	12392.433	36694.824
8246	162.77	11824.898	34083.113
13164	162.74	14234.704	33692.5
7458	162.66	11156.722	36170.047
6561	162.64	10549.204	35259.965
7930	162.62	11513.566	39558.82
4161	162.6	8790.621	38711.09
5765	162.52	9719.47	35892.922
1919	162.45	8241.791	35321.078
3	162.41	7868.388	33056.266
10934	162.39	12883.154	38610.023
3361	162.35	8408.036	39572.113
11220	162.35	13117.641	34277.676
3995	162.31	8774.308	36614.523
10447	162.29	12445.775	33140.797
6510	162.26	10445.023	34123.051
6491	162.22	10400.114	33850.508
5598	162.22	9713.658	39671.176
7838	162.2	11364.025	38530.559
10403	162.18	12320.13	34089.094
4895	162.16	9184.817	36621.355
6638	162.12	10392.656	37267.008
7539	162.08	11012.686	33838.563
13212	162.06	14389.777	34955.441
8780	162.06	12119.795	33942.09
24	162.03	7678.521	33313.898
8625	162.01	11955.613	35642.113
12611	161.99	13864.733	36240.043
5537	161.93	9514.021	38950.34
578	161.85	7793.566	38178.551
1852	161.83	8269.461	33743.07
5882	161.83	9963.18	33567.02
12177	161.8	13710.288	38940.195
10824	161.8	12637.949	39384.914
8884	161.72	12272.681	36431.023
6338	161.72	10304.094	35264.793
7136	161.72	10822.54	35854.285
13358	161.68	14343.762	37321.586
5072	161.68	9482.093	37868.68
12281	161.62	13645.442	36353.547
11983	161.59	13441.827	36989.777
9580	161.59	12091.906	39398.48
4659	161.59	8913.186	34559.453
13013	161.59	14165.184	35336.652
12606	161.55	13952.404	36126.078
8312	161.39	11781.022	35719.094
13031	161.38	14087.657	35230.66
8139	161.38	11485.731	33668.43
621	161.34	7814.286	38999.746
371	161.34	7977.709	34688
6832	161.32	10687.884	37512.285
13229	161.22	14420.855	35243.941
6221	161.2	10223.188	38259.348
43	161.2	7680.988	33453.164
1862	161.18	8281.422	33847.684
11351	161.16	12927.653	37401.922
653	161.05	7971.125	39584.652
2046	160.97	8358.49	38758.422
5386	160.9	9546.293	34521.27
6796	160.88	10614.508	38634.457
6211	160.86	10149.934	38534.555
10202	160.8	12396.475	38732.004
9618	160.78	12401.393	39584.652
5032	160.7	9453.001	39434.281
11967	160.63	13502.97	36612.16
11895	160.53	13533.127	34437.309
12180	160.53	13693.83	38684.449
3746	160.47	8583.203	35872.125
1708	160.47	8119.845	35055.859
12234	160.47	13642.583	37079.738
13354	160.46	14380.436	37150.863
4514	160.4	8963.942	39002.414
8470	160.4	12048.457	39831.207
5177	160.28	9348.44	35386.02
10440	160.28	12379.288	33318.211
8544	160.28	11902.243	38419.699
7776	160.26	11361.005	36305.711
3963	160.26	8700.385	35586.965
12396	160.26	13573.851	34601.094
12363	160.25	13712.933	34830.801
4173	160.21	8707.397	39052.141
6899	160.19	10649.819	35449.629
10849	160.17	12609.6	39773.645
12983	160.15	14047.948	35795.191
414	160.15	7915.754	35370.977
8169	160.15	11614.628	33021.742
4979	160.15	9162.542	38886.785
7585	160.07	11239.862	33037.672
8852	160.02	12242.631	35457.141
13611	160	14491.302	36851.414
6971	159.94	10638.518	34071.691
5517	159.94	9556.122	38243.078
5171	159.9	9303.827	35540.773
11830	159.9	13179.233	33255.629
8958	159.8	12216.159	38561.535
10308	159.79	12279.017	36071.09
12371	159.79	13764.972	34616.105
3710	159.75	8557.65	36707.121
8732	159.73	12136.533	33013.371
5210	159.71	9480.645	34686.797
11338	159.69	12959.71	36989.371
10848	159.67	12554.441	39759.535
7819	159.67	11409.088	37565.531
7167	159.65	10879.689	36816.359
11861	159.65	13458.665	33768.387
10821	159.61	12598.31	39310.82
10553	159.61	12529.783	35369.672
12604	159.59	13802.733	36063.637
10382	159.57	12450.2	34645.422
10710	159.56	12553.118	38793.254
8908	159.48	12077.956	36907.773
11959	159.38	13412.586	36343.813
13334	159.36	14351.057	36706.301
11575	159.33	13286.587	38207.523
11979	159.23	13543.33	36877.371
11331	159.21	13127.972	36812.828
5987	159.11	9927.96	36148.113
705	159.1	8112.788	39321.383
4801	159.08	9266.516	34414.574
4443	159.08	8720.402	39526.793
7979	158.96	11533.389	38238.898
10451	158.9	12602.993	33110.621
13060	158.87	14044.095	34361.934
4679	158.85	8863.351	33848.461
10388	158.83	12457.788	34505.605
3850	158.71	8577.573	33628.688
11793	158.69	13254.551	34163.266
1682	158.67	8151.303	35696.215
10554	158.62	12589.513	35369.844
7944	158.6	11582.857	39229.027
11117	158.58	12822.61	33904.574
12688	158.56	13784.209	38370.09
11263	158.56	13118.548	35069.125
1575	158.56	8167.72	38028.594
11681	158.52	13162.714	36094.754
7880	158.5	11381.64	39480.414
5993	158.44	10000.375	36241.98
7428	158.37	11179.622	37011.117
7889	158.35	11359.582	39674.969
6584	158.33	10510.703	36025.398
10699	158.31	12627.662	38552.883
8926	158.31	12226.448	37559.211
11951	158.18	13388.36	36022.133
1761	158.1	8192.227	33706.652
4901	158.08	9229.364	36773.535
6033	158.06	10022.247	37205.43
7826	158.02	11385.673	37895.531
5963	158	10114.767	35414.59
646	157.89	7681.271	39520.699
7589	157.85	11346.223	33234.449
7755	157.83	11222.851	35878.633
8048	157.83	11443.87	36411.457
8414	157.81	11710.957	38905.129
11501	157.74	13205.823	39939.652
8043	157.72	11466.389	36576.969
4598	157.7	8913.141	36701.516
10292	157.68	12415.709	36462.496
8592	157.66	11974.831	36606.078
7935	157.62	11471.816	39337.598
10618	157.62	12630.775	36641.824
4624	157.6	9050.012	35671.91
8398	157.58	11766.475	38424.441
4700	157.54	9037.055	33465.535
7266	157.53	10922.381	39582.168
372	157.51	7868.387	34693.195
6060	157.51	10071.187	37609.441
8038	157.37	11558.123	36777.27
5356	157.37	9525.415	34097.598
1989	157.37	8223.218	36926.121
13332	157.35	14298.871	36686.211
4955	157.33	9140.568	38261.66
6416	157.31	10217.718	33674.266
13466	157.31	14460.671	39461.102
6298	157.31	10140.507	36367.633
13336	157.26	14325.544	36722.32
12873	157.18	14134.746	37749.371
7566	157.18	11014.952	33244.172
7827	157.18	11322.485	37939.695
1713	157.16	7985.163	34881.27
5148	157.14	9278.166	35950.098
4664	157.08	8877.256	34420.211
7152	157.08	10863.184	36167.652
12953	157.07	14189.578	36332.762
10951	157.05	12865.59	37994.664
10614	157.01	12684.171	36475.27
12246	156.95	13648.424	36931.109
6357	156.85	10342.862	35032.723
4827	156.82	9216.602	34855.996
7620	156.82	11230.411	33920.457
7216	156.82	10809.11	38161.285
13411	156.8	14327.082	38961.219
10609	156.74	12647.547	36318.93
10377	156.74	12321.959	34890.492
5780	156.7	9824.856	35321.758
7176	156.7	10894.073	37202.156
12853	156.61	14141.913	38054.98
5279	156.57	9435.685	33175.637
12581	156.57	13790.126	35664.188
6739	156.55	10393.561	39762.078
12110	156.55	13600.742	39788.859
10227	156.49	12461.974	38224.48
8835	156.36	12100.109	35062.262
11145	156.22	12831.536	33264.477
11719	156.18	13190.444	35570.906
12448	156.11	13656.726	33082.277
10405	156.11	12408.156	33891.344
1798	156.01	8162.434	33298.297
7188	155.97	10917.835	37560.703
7390	155.95	11150.233	37703.387
3696	155.95	8453.044	37223.004
1577	155.92	8146.867	37833.676
4041	155.9	8751.294	38045.758
10701	155.88	12548.103	38634.438
12296	155.88	13608.998	35786.738
6799	155.88	10668.753	38713.098
5103	155.86	9430.512	37202.82
10412	155.82	12362.627	33771.453
10548	155.82	12600.771	35202.957
10913	155.76	12897.244	38998.855
3756	155.76	8505.775	35430.969
13504	155.74	14522.246	39100.719
5852	155.74	9774.289	33409.547
5951	155.72	10040.66	34923.195
7280	155.72	10832.65	39889.699
11518	155.65	13307.925	39568.148
13655	155.61	14464.559	36011.957
4169	155.57	8728.767	38864.285
4725	155.53	9048.228	33164.727
13507	155.51	14455.469	38888.324
13238	155.51	14405.174	35467.797
10525	155.49	12693.406	34496.313
8126	155.48	11434.082	34100.887
12042	155.44	13412.227	38638.215
7593	155.4	11283.234	33351.051
11504	155.36	13214.43	39976.984
7699	155.36	11402.222	34327.273
10693	155.34	12632.956	38380.863
12074	155.26	13383.838	39429.73
5200	155.25	9362.888	34847.805
6295	155.23	10152.725	36348.34
7829	155.23	11395.487	38018.035
3943	155.15	8766.791	34837.41
618	155.15	7919.377	38946.32
9583	155.13	12138.364	39482.695
1732	155.11	8134.197	34160.223
5229	155.11	9465.415	34236.504
6881	155.11	10741.012	36496.703
10941	155.09	12827.888	38458.934
11410	155.09	13109.296	38535.723
1623	155.09	7995.18	36726.613
4758	155.07	9216.58	33362.387
7425	155.02	11050.097	36939.953
5232	155	9465.858	34274.785
11021	154.94	12803.917	36192.648
8933	154.94	12166.302	37790.105
13709	154.92	14561.299	35256.473
8336	154.9	11737.294	36315.563
8265	154.88	11745.271	34467.539
1986	154.84	8238.814	36787.648
8839	154.82	12143.937	35162.031
8807	154.79	12243.004	34512.156
3709	154.79	8566.863	37000.539
12118	154.79	13738.351	39930.27
5565	154.67	9527.532	39667.199
422	154.65	7922.488	35553.961
7021	154.61	10752.257	33106.289
11261	154.61	12973.885	35036.414
11308	154.58	12951.017	36156.996
5482	154.56	9620.416	37396.641
5885	154.56	10023.635	33584.371
8380	154.54	11837.63	37862.992
5456	154.54	9668.22	36433.242
4759	154.5	9172.285	33399.641
13020	154.48	14006.402	35418.172
3900	154.44	8668.264	33802.445
13178	154.44	14409.434	34206.633
13547	154.42	14567.624	37729.406
325	154.4	7875.458	34128.371
7992	154.36	11607.137	37891.234
12697	154.21	13795.489	38533.801
10517	154.19	12637.373	34341.863
7617	154.17	11320.765	33769.34
364	154.17	7950.895	34498.941
11031	154.17	12893.095	35810.504
8381	154.17	11790.999	37900.598
8704	154.02	11889.748	33492.57
4683	154.02	8933.336	33925.652
8680	154	12037.945	34199.625
3802	153.85	8543.324	34538.168
12965	153.83	14117.574	35941.984
8798	153.73	12221.034	34292.078
3736	153.73	8616.775	36063.359
8784	153.71	12269.626	34017.332
5779	153.71	9776.767	35297.211
6037	153.71	10036.017	37247.168
5215	153.68	9457.254	34525.664
8389	153.56	11675.452	38167.078
10625	153.54	12553.249	36831.066
10328	153.52	12300.839	35814.387
6148	153.45	10118.629	39619.762
10470	153.41	12644.989	33662.352
4426	153.41	8650.36	39180.508
12793	153.37	14176.831	39398.59
11302	153.37	12978.865	36006.844
5897	153.35	10006.868	33870.449
5769	153.29	9743.86	35514.891
6118	153.27	9987.578	38906.176
6754	153.25	10571.633	39886.523
5909	153.22	10044.627	34045.078
4926	153.2	9121.111	37489.68
6756	153.18	10583.154	39915.566
3888	153.14	8769.608	33680.441
6485	153.14	10479.12	33707.82
11286	153.06	12949.557	35624.621
13726	153.04	14496.553	34738.336
11029	153	12917.411	35778.762
10858	153	12584.065	39975.531
7498	152.97	11044.746	34819.184
6203	152.91	10334.741	38953.984
13063	152.91	14059.928	34450.41
5675	152.83	9911.669	37636.734
5939	152.83	9988.199	34675.023
7562	152.81	11151.371	33231.051
9584	152.76	12112.137	39503.773
5748	152.68	9895.271	36105.984
5709	152.66	9757.062	36902.512
6543	152.66	10434.165	34812.578
1592	152.64	8152.202	37410.059
5009	152.64	9449.328	39871.031
4763	152.58	9172.212	33589.449
6083	152.53	9924.024	37978.488
5722	152.51	9811.958	36834.117
12827	152.49	14176.829	38319.016
5636	152.47	9881.406	38628.391
10187	152.45	12438.664	38799.504
12286	152.43	13735.05	36131.488
10460	152.41	12603.199	33273.688
7955	152.41	11556.474	38882.039
1977	152.39	8339.18	36511.844
7265	152.39	10899.302	39560.633
6609	152.33	10356.203	36579.867
11250	152.33	12932.517	34900.379
1563	152.3	8170.599	38530.324
13058	152.3	14162.255	34339.336
12254	152.28	13641.054	36734.914
8789	152.26	12118.467	34066.137
10977	152.2	12903.273	37485.188
12412	152.2	13642.789	34012.23
11910	152.18	13511.731	34775.824
12701	152.18	13877.598	38663.402
8870	152.16	12161.244	36112.836
5548	152.16	9600.528	39229.656
6193	152.16	10179.676	39249.352
7707	152.1	11303.233	34435.414
12705	152.1	13947.989	38729.359
558	151.99	7918.924	37853.699
7254	151.99	10951.435	39257.258
6693	151.91	10533.772	38531.938
12599	151.86	13970.534	36036.203
13456	151.8	14627.442	39857.176
11345	151.72	13051.765	37341.762
3814	151.7	8512.456	34210.031
6951	151.61	10764.273	34324.109
8601	151.57	11897.259	36231.211
320	151.57	7927.715	34094.52
5590	151.53	9813.802	39830.016
11973	151.47	13504.477	36776.758
4714	151.34	8859.16	33040.895
7710	151.3	11269.453	34510.207
8041	151.3	11428.215	36818.664
10890	151.24	12780.361	39540.578
3874	151.22	8762.482	33264.746
5468	151.22	9545.747	36807.469
1933	151.19	8364.387	35794.914
387	151.15	7914.61	34976.18
6721	151.15	10440.181	39419.184
1909	151.15	8354.76	35169.285
10916	151.11	12740.544	39105.016
5826	151.01	9746.223	34262.152
1664	150.94	8051.939	36015.805
8587	150.94	11935.279	36762.168
12488	150.92	13907.089	33743.211
7279	150.88	10846.202	39826.281
12072	150.88	13442.7	39380.016
11635	150.88	13302.005	37378.953
10697	150.86	12700.599	38468.273
463	150.82	7966.57	36048.488
11559	150.8	13240.651	38787.41
1809	150.8	8191.377	33070.145
1667	150.78	8159.246	35737.605
11253	150.78	13034.412	34903.242
7971	150.74	11594.905	38319.516
10638	150.74	12703.843	37229.094
12648	150.73	13876.563	37532.793
10988	150.73	12898.896	37052.031
4796	150.65	9060.311	34313.152
5144	150.63	9305.871	36165.316
13183	150.53	14351.528	34248.18
6513	150.51	10527.964	34147.727
7793	150.44	11241.392	36799.734
12038	150.38	13368.122	38512.375
4896	150.3	9114.735	36688.508
10714	150.25	12677.424	38839.324
11608	150.25	13188.964	37934.168
4579	150.23	8973.698	37299.727
6076	150.21	9973.785	37889.719
569	150.19	7909.566	38053.086
8111	150.19	11514.714	34415.637
7326	150.19	11180.543	39027.852
4601	150.15	8919.192	36537.125
12951	150.13	14018.414	36319.215
1571	150.07	8010.976	38246.383
7928	150.04	11466.771	39490.805
7285	150.02	10955.328	39990.535
8589	150	12060.285	36566.5
9602	149.94	12362.929	39853.578
13242	149.94	14302.177	35567.266
8262	149.9	11660.55	34428.27
12605	149.88	13945.389	36086.73
4027	149.86	8673.057	37758.238
4940	149.84	9211.517	37832.313
3372	149.81	8396.989	39860.219
6877	149.79	10605.69	36699.309
10646	149.75	12561.98	37396.629
9610	149.69	12389.433	39618.48
7243	149.69	10966.124	38904.074
11822	149.67	13138.336	33512.078
12477	149.61	13874.414	33580.09
4510	149.61	8920.014	39120.824
6173	149.6	10168.431	39719.297
10485	149.58	12575.628	34009.578
4844	149.58	9111.804	35113.102
8782	149.52	12069.675	33966.613
11982	149.5	13366.904	36956.07
7397	149.48	11123.63	37365.613
6706	149.4	10499.586	39063.109
11851	149.38	13435.828	33161.914
10887	149.38	12758.377	39480.266
7099	149.37	10881.931	35298.176
12720	149.35	13790.108	39147.285
2047	149.35	8367.093	38817.871
3791	149.31	8445.467	34893.109
8022	149.29	11522.575	37086.426
11364	149.27	13059.656	37598.766
5562	149.25	9612.498	39643.168
12274	149.25	13593.973	36223.613
10872	149.23	12779.772	39605.039
12839	149.21	13999.456	38212.574
4024	149.21	8655.835	37721.547
12183	149.21	13596.922	38474.113
12534	149.21	13808.732	34531.547
3726	149.17	8513.107	36439.207
12438	149.17	13682.131	33192.16
10901	149.15	12853.886	39120.68
9594	149.14	12267.415	39868.777
13064	149.14	14120.41	34143.402
11692	149.12	13185.667	35824.832
2009	149.1	8225.924	37685.855
5081	149.04	9388.052	37759.863
9611	149.02	12471.412	39619.574
8971	148.96	12126.07	38930.766
10556	148.96	12703.101	35397.73
4716	148.94	9032.045	33050.324
11055	148.94	12773.634	35399.844
13439	148.92	14369.928	39526.41
1876	148.91	8369.11	34057.195
10719	148.91	12546.233	38892.945
4680	148.83	9032.757	33868.879
419	148.83	7740.851	35475.328
5971	148.83	9958.488	35625.785
10479	148.83	12638.822	33807.422
3193	148.81	8260.912	39131.352
6427	148.73	10241.933	33622.602
3989	148.73	8836.759	36314.086
8953	148.68	12085.649	38265.898
11293	148.68	13045.052	35774.055
6026	148.68	10057.54	37039.938
7172	148.64	10988.218	37102.27
10660	148.64	12615.804	37709.008
4509	148.62	8907.615	39411.984
12226	148.6	13736.303	37229.285
5549	148.58	9568.801	39254.742
10383	148.58	12374.121	34652.641
642	148.56	7973.244	39435.801
7743	148.54	11298.486	35561.559
10914	148.5	12826.582	39026.891
11885	148.47	13478.558	34239.406
567	148.47	7787.847	37974.535
12797	148.45	14195.021	39114.336
7974	148.45	11520.52	38401.098
7064	148.45	10779.885	34009.965
13131	148.43	14043.128	33111.805
1869	148.41	8274.5	33945.09
12066	148.39	13393.385	39187.641
3911	148.35	8711.336	34016.52
7170	148.31	10887.949	36940.332
666	148.29	7912.643	39850.254
13312	148.25	14322.277	36209.363
7939	148.25	11503.078	39397.227
10424	148.2	12329.174	33449.914
13496	148.06	14457.744	39217.715
6743	148.04	10535.821	39916.719
11844	147.95	13282.742	33141.02
10378	147.95	12453.035	34917.41
8337	147.91	11747.909	36349.168
10696	147.91	12603.124	38436.84
13135	147.87	14253.124	33054.137
12193	147.85	13744.748	38320.012
10439	147.85	12302.041	33315.012
6653	147.79	10475.395	37710.227
1979	147.76	8326.414	36608.848
12467	147.76	13799.156	33210.461
1610	147.74	8134.919	37155.02
6213	147.72	10299.36	38615.563
12632	147.7	13959.415	36835.809
12659	147.68	13989.634	37607.887
6779	147.68	10657.94	39308.145
625	147.64	7928.441	39121.922
4594	147.64	9005.672	36601.609
359	147.62	7855.632	34458.363
8968	147.62	12184.268	38751.457
5447	147.6	9686.768	35993.453
11235	147.6	13026.907	34685.48
11010	147.6	12784.553	36284.277
6775	147.56	10648.773	39459.91
3661	147.55	8448.958	38548.512
11552	147.55	13153.433	38674.594
13152	147.53	14315.203	33357.141
4037	147.53	8651.187	37990.059
8267	147.51	11744.887	34674.949
11673	147.41	13150.511	36436.836
1921	147.34	8305.076	35415.48
4551	147.22	8936.309	38029.328
8907	147.18	12124.511	36845.141
7919	147.18	11592.099	39632.023
4938	147.18	9096.249	37703.035
12291	147.14	13673.343	35991.063
696	147.14	8076.529	39684.23
7810	147.11	11238.281	37296.773
478	147.11	7845.738	36337.367
12152	147.09	13588.09	39014.305
8166	147.07	11424.068	33274.777
6196	147.07	10306.471	39019.219
8586	147.07	11986.925	36707.188
1899	146.95	8327.607	34675.629
6676	146.95	10454.489	38129.922
8392	146.93	11758.391	38245.711
8366	146.88	11748.854	37527.051
4995	146.84	9271.951	39476.84
3670	146.82	8513.278	38226.672
2035	146.78	8348.927	38406.781
1569	146.78	8021.087	38411.512
6133	146.76	9998.25	39279.492
4030	146.74	8632.783	37841.688
11727	146.74	13328.267	35347.18
4897	146.72	9262.228	36710.465
13231	146.72	14391.759	35278.969
11829	146.65	13242.675	33220.656
8529	146.63	11994.955	38779.066
1918	146.59	8380.185	35295.461
6489	146.59	10549.564	33775.434
13326	146.57	14234.717	36437.91
6874	146.43	10584.969	36634.934
13748	146.4	14613.041	34202.18
4508	146.38	8953.087	39382.711
6243	146.34	10250.096	37816.809
4902	146.32	9077.789	36795.168
5761	146.32	9819.846	35803.684
5933	146.22	10025.42	34636.09
7733	146.22	11394.667	35377.598
10251	146.22	12451.926	37821.094
7879	146.17	11304.958	39475.125
10650	146.17	12518.049	37497.41
13497	146.11	14628.794	38956.09
13281	146.01	14308.829	35709.117
5053	146.01	9480.617	38364.141
12315	145.98	13684.314	35439.066
12275	145.96	13626.549	36245.52
6919	145.94	10584.031	35191.727
10944	145.92	12890.388	38210.496
12141	145.92	13629.758	39360.648
7990	145.9	11615.175	37830.586
13394	145.86	14300.505	38414.211
11297	145.84	13079.87	35818.121
4788	145.78	9224.547	34183.848
8292	145.76	11787.026	35389.938
13128	145.75	14126.454	33065.996
10443	145.75	12489.744	33062.59
4148	145.69	8732.991	38377.473
7269	145.67	10847.847	39642.52
13004	145.67	14168.584	35434.242
1665	145.63	8004.558	36051.613
8978	145.61	12193.057	39061.508
11022	145.53	12825.587	35901.328
12554	145.48	13788.015	35001.461
10623	145.48	12661.605	36763.973
5818	145.46	9795.08	34395.047
535	145.44	7928.908	37481.598
6418	145.4	10299.249	33705.719
12196	145.34	13599.04	38366.738
7288	145.32	11110.541	39814.164
11823	145.3	13287.383	33556.902
8960	145.29	12113.832	38580.285
5718	145.17	9908.218	36753.484
10275	145.17	12445.591	37076.434
13538	145.15	14563.893	38032.945
11708	145.15	13304.058	35529.703
3805	145.11	8466.417	34607.555
616	145.11	7928.647	38917.625
13236	145.07	14363.559	35428.691
12417	145.07	13746.284	34051.031
6362	145.02	10180.898	34837.797
4023	145.02	8695.258	37692.656
8520	145	11918.292	38907.633
11897	145	13413.023	34610.879
12708	145	13830.325	38949.715
13066	145	14023.707	34170.641
11629	144.92	13322.857	37632.793
13747	144.9	14493.862	34187.371
7976	144.9	11584.417	38198.32
1679	144.86	8006.566	35612.43
6515	144.85	10475.454	34213.125
8534	144.77	11854.754	38592.91
8590	144.62	11990.487	36574.602
5211	144.62	9322.259	34705.207
12418	144.62	13636.589	34050.176
8306	144.56	11694.038	35576.742
1952	144.54	8256.168	36226.688
5058	144.46	9460.69	38418.434
12029	144.46	13418.785	38332.676
13712	144.42	14497.902	35000.609
10169	144.42	12287.123	39021.758
7609	144.4	11261.653	33596.988
13698	144.37	14515.942	35314.523
12272	144.37	13735.314	36515.691
6594	144.31	10361.808	36274.902
7417	144.31	11024.614	37066.098
10942	144.29	12730.154	38188.883
7595	144.27	11234.253	33358.969
13114	144.19	14177.374	33484.566
13574	144.19	14459.753	37114.324
12064	144.17	13462.7	39117.254
652	144.14	7691.184	39586.32
8412	144.12	11772.618	38808.137
3927	144.1	8810.914	34426.375
609	144.06	7865.117	38827.805
667	144.02	7842.774	39858.863
11809	144.02	13191.631	34126.789
10195	144	12486.729	39020.902
6042	144	9977.794	37335.898
6122	143.96	9948.777	39060.586
6607	143.96	10439.914	36534.172
3687	143.91	8546.279	37578.781
3794	143.89	8427.805	34641.875
1619	143.85	8154.634	37007.313
12907	143.81	14021.798	36887.813
7615	143.81	11307.587	33708.715
11299	143.79	12934.819	35866.066
1735	143.75	8029.648	34204.773
12580	143.73	13986.584	35652.977
7025	143.7	10854.01	33064.477
11309	143.68	13068.077	36162.289
6865	143.64	10641.46	36547.387
12165	143.62	13771.395	38830.809
8291	143.6	11651.894	35344.906
8233	143.58	11796.524	33808.414
13430	143.56	14360.19	39280.508
4502	143.56	8961.713	39581.832
11542	143.54	13265.553	38897.496
10344	143.49	12471.673	35539.691
12460	143.49	13878.096	33067.711
11097	143.41	12889.152	34204.984
7214	143.41	10968.921	38094.641
12980	143.41	14102.529	36027.539
7897	143.39	11399.125	39819.539
10855	143.37	12629.962	39919.492
11498	143.35	13284.766	39928.98
8686	143.35	11930.742	33984.02
4925	143.33	9243.506	37489.23
8364	143.31	11747.383	37336.363
6703	143.27	10553.754	39019.145
13742	143.27	14449.829	34401.152
592	143.24	7796.876	38413.441
12446	143.18	13680.53	33055.164
11770	143.18	13231.269	34768.922
10404	143.12	12309.104	33842.84
7801	143.12	11216.678	36997.242
6670	143.1	10390.89	38006.883
3689	143.08	8507.491	37662.703
10572	143.03	12582.214	35659.879
6896	143.03	10598.108	35700.293
11510	142.97	13250.261	39676.688
8748	142.97	12157.921	33093.414
12436	142.93	13700.796	33440.613
12109	142.93	13636.239	39776.801
6000	142.93	10055.883	36341.023
7322	142.87	11172.441	39178.5
6475	142.85	10555.88	33515.512
12149	142.85	13705.041	39152.629
6282	142.83	10279.077	36549.551
6124	142.81	10110.042	39098.941
1978	142.76	8389.33	36578.316
7163	142.7	10883.642	36642.535
11558	142.66	13269.064	38782.336
8483	142.64	11998.212	39623.992
4915	142.6	9178.932	37128.363
5522	142.58	9543.945	38402.754
5448	142.55	9552.411	36074.898
11609	142.55	13139.117	37979.82
2032	142.55	8318.66	38260.5
11875	142.55	13539.004	34060.84
12387	142.53	13633.558	34490.07
5628	142.51	9899.762	38660.953
10265	142.47	12287.227	37292.301
1651	142.47	8176.14	36258.926
3930	142.41	8715.595	34548.133
7174	142.39	10807.453	37160.395
8875	142.37	12155.295	36261.305
12679	142.3	13793.944	38236.613
1940	142.28	8360.571	35932.426
6549	142.24	10504.975	34986.863
8202	142.16	11705.555	33304.582
5646	142.14	9727.7	38151.254
10860	142.13	12609.881	40004.316
1738	142.11	8086.028	34260.465
326	142.11	7935.42	34139.016
10595	142.09	12506.451	36125.199
5536	142.01	9623.322	38946.305
13219	141.99	14338.607	35030.164
10655	141.99	12576.103	37602.875
3776	141.97	8470.322	34960.449
10331	141.97	12306.994	35631.211
11931	141.82	13447.811	35316.195
8836	141.82	12152.438	35104.367
4722	141.8	8968.901	33138.762
11535	141.78	13216.523	38991.563
4761	141.78	9157.057	33540.586
6072	141.76	9976.543	37830.395
8064	141.68	11589.136	35766.262
11158	141.65	12788.425	33094.645
4845	141.61	9067.662	35141.059
8768	141.49	12256.594	33612.543
13584	141.49	14582.285	36913.363
5464	141.49	9586.066	36758.938
6391	141.47	10144.219	34423.188
8259	141.45	11825.5	34271.875
4648	141.42	8910.9	34795.023
6094	141.38	10103.497	38203.535
5672	141.26	9903.028	37582.531
5552	141.17	9613.352	39323.852
13515	141.07	14607.871	38705.563
1695	141.05	8060.025	35363.863
10880	141.05	12775.432	39735.156
12572	141.03	13988.234	35424.309
12023	141.01	13545.713	38162.594
8403	140.98	11639.146	38647.598
8507	140.88	12039.08	39141.59
1615	140.86	8022.279	36934.539
1927	140.84	8224.466	35474.855
10285	140.8	12288.867	36659.422
12639	140.78	13781.701	37241.551
4597	140.78	9005.633	36660.277
[truncated: 4,967 more rows]
