# Supplementary material for: Insights on the Control of Yeast Single-Cell Growth Variability by Members of the Trehalose Phosphate Synthase (TPS) Complex
Source: Front Cell Dev Biol. 2021 Jan 28;9:607628. doi: 10.3389/fcell.2021.607628 (PMC7876269; doi:10.3389/fcell.2021.607628)
Supplement: Supplementary file 2 [file Data_Sheet_1.ZIP › final_code/input_datasets/Ntd-TSL1_SortedCells5_plus_t4.csv]

Id	Area (µm²)	Centre X Position (µm)	Centre Y Position (µm)
2007	383.17	9018.556	34822.477
5224	343.43	11396.761	37596.332
671	340.06	8008.452	36780.898
587	327.05	8185.943	38954.098
3386	280.23	9829.858	34555.32
1992	276.54	9049.106	35202.195
6916	276.4	12617.683	39172.887
2902	274.81	9683.038	37497.527
3199	269.87	9849.56	35689.176
1544	267.38	8643.747	34351.715
5403	262.44	11487	38760.313
1318	260.51	8434.91	36421.266
925	256.71	8293.633	34199.813
4443	252.65	10721.299	34393.855
1144	250.47	8405.096	39596.715
3273	248.69	9849.736	34124.195
1432	246.77	8560.576	34000.766
1317	246.29	8572.196	36417.57
3531	243.71	9955.84	38389.531
2885	238.9	9665.291	37113.242
5144	233.92	11373.768	35576.227
8344	233.82	13671.138	33667.102
5719	232.88	11840.88	35907.551
3354	232.77	10042.346	33910.004
5991	232.56	11952.524	36299.117
8028	231.73	13442.535	38617.32
2919	230.78	9676.063	37908.359
682	229.11	8148.807	36387.191
7280	226.33	13099.774	33753.254
2907	226.18	9644.002	37537.84
3548	225.59	10044.639	38944.379
5573	225.26	11606.271	34151.949
6530	224.59	12346.415	35673.621
2842	223.21	9582.939	36181.219
4210	223	10575.449	39348.871
5772	222.96	11827.353	37311.508
7289	222.71	13003.954	33911.926
2385	222.6	9096.319	39699.34
9131	219.21	14456.327	39640.555
5741	218.61	11674.011	36634.789
7431	217.69	12993.946	38329.254
5656	217.69	11808.147	34162.273
8647	217.6	14001.632	39703.813
7477	215.26	13096.952	39591.5
5172	214.23	11409.053	36313.523
8006	214.23	13376.641	38185.965
9140	213.33	14625.81	39491.883
919	212.75	8209.109	34158.805
6243	211.6	12135.997	36756.508
881	210.45	8394.752	33486.574
7491	208.77	13331.644	39796.805
1263	207.96	8551.417	37951.262
6516	207.27	12442.404	36087.027
2563	206.64	9464.623	35788.43
1332	205.3	8594.493	36127.488
2178	204.84	9158.571	34921.742
8496	204.61	13977.844	36335.961
2094	203.94	9022.938	33123.957
8490	203.63	13956.814	36178.531
6143	203.52	12194.909	33754.602
7578	202.52	13178.882	38150.227
8828	202.16	14191.781	33979.188
7639	201.93	13255.579	36724.543
5586	201.66	11552.273	33814.535
5690	201.64	11635.112	35197.262
4969	201.11	11058.548	35882.242
177	200.7	7982.444	35541.262
6926	200.47	12685.936	39337.422
4144	200.46	10553.909	38943.352
9132	199.98	14551.308	39700.051
6036	199.9	11896.793	35220.148
797	198.6	8049.161	34156.469
3609	198.27	10323.625	39276.941
4963	197.58	11075.074	35780.332
6723	197.28	12677.809	34414.746
5627	197.28	11804.766	33416.926
7913	196.91	13493.706	35395.645
7135	196.13	12904.267	35840.57
6475	196.11	12440.057	37533.574
8077	195.76	13391.952	39572.746
8198	194.59	13721.066	37238.574
5204	194.25	11323.911	36966.035
3226	194.13	9804.12	34800.926
4432	193.81	10697.897	34767.137
7033	193.6	12759.649	38032.242
6605	193.41	12447.993	33805.684
8708	193.2	14182.838	37545.066
1437	193.16	8600.255	33821.805
5016	192.22	11171.872	34354.074
8793	191.8	14185.229	35400.363
962	191.57	8298.455	35027.281
7168	191.39	12906.562	34994.547
5120	191.24	11405.327	34899.086
5260	191.17	11290.512	38369.27
7408	191.15	13115.363	37529.363
5483	191.15	11623.283	36835.563
3151	190.49	9916.291	36547.262
6993	189.96	12849.078	38653.02
979	189.63	8270.98	35429.57
2208	189.61	9230.618	35531.859
8221	189.36	13743.66	36813.402
2423	189	9451.225	39730.008
8225	188.58	13600.59	36596.563
8864	188.43	14336.446	33067.133
1982	187.47	9050.23	35322.141
7193	186.68	12908.241	34391.07
7622	186.66	13338.313	37217.023
2615	186.43	9317.123	34835.98
9212	185.57	14435.589	38899.066
5465	185.42	11494.119	37462.035
4004	185.4	10458.506	36009.156
8867	185.09	14413.608	33098.332
2284	184.38	9107.07	37547.656
4996	183.96	10999.542	34785.145
926	183.73	8303.116	34255.879
8312	183.48	13774.528	34358.273
5692	183.29	11808.458	35239.688
6943	183.29	12902.843	39774.969
6462	183.22	12330.681	38131.602
7761	183.18	13142.909	34158.758
8727	183.06	14087.195	37140.723
4036	182.49	10547.532	36812.57
8425	182.07	13983.059	34402.363
5113	181.78	11411.25	34650.305
7090	181.61	12863.157	36843.891
3662	181.28	10268.417	38037.957
597	180.99	8151.945	38536.469
7429	180.71	13089.406	38234.43
695	180.04	8078.585	36062.656
4946	179.92	11085.729	36228.57
6638	179.79	12633.522	33008.988
4826	179.73	11130.769	39193.766
5799	179.61	11662.1	38068.652
3771	179.46	10265.722	35236.457
7121	179.44	12799.202	35903.637
9133	179.38	14602.937	39704.508
3069	179.25	9775.252	38743.355
7676	179.15	13216.83	36349.73
3635	179.02	10205.862	38486.875
1480	178.89	8619.395	33221.293
7976	178.7	13557.626	37473.102
6417	178.27	12488.982	39118.113
5069	177.87	11377.778	33106.219
4801	177.85	11145.52	39972.98
4776	177.83	10955.418	39529.809
7051	177.68	12874.35	37961.855
1176	177.53	8442.962	39635.18
283	177.45	7829.918	36691.637
2478	177.26	9317.658	37842.465
8753	177.24	14191.984	36410.063
596	177.01	8168.445	38501.184
4289	176.91	10709.829	37025.398
7537	176.8	13313.273	38652.328
4393	176.53	10761.238	35271.453
5021	176.32	11150.368	34438.402
6508	176.09	12473.113	36601.324
4980	176.07	11139.178	35444.242
8250	175.9	13739.067	36022.332
4720	175.86	10919.131	37732.684
8474	175.71	13984.214	35790.297
793	175.21	8158.557	34363.516
3620	175.13	10345.769	39232.223
2510	174.6	9340.471	37457.875
815	174.46	8101.346	33945.254
4365	174.42	10717.97	35950.887
7174	174.31	12838.216	34815.41
7777	174.23	13142.3	33912.219
9393	174.17	14429.843	34027.945
4586	173.91	10862.198	34842.512
6057	173.62	11990.313	34454.125
3013	173.39	9599.849	39934.043
6889	173.35	12697.211	38572.359
7593	173.14	13340.235	37753
6022	172.91	11990.177	35497.293
4703	172.66	10982.611	37298.938
7916	172.57	13468.634	35604.988
9330	172.26	14609.478	36157.496
4497	171.86	10676.92	33317.293
4887	171.82	10991.609	37920.395
8984	171.74	14287.056	36497.738
1235	171.68	8614.091	38333.223
1647	171.49	8633.484	36713.211
1848	171.36	8983.203	38314.168
1598	171.32	8700.316	35443.465
7644	171.09	13136.76	36818.508
4348	170.59	10733.45	36281.785
2073	170.5	9035.419	33565.07
2729	170.36	9491.506	33812.516
6903	170.36	12631.846	38847.766
2144	170.34	9258.779	34070.121
9052	170.11	14412.988	38295.473
5978	170.09	11996.894	37085.676
7927	170.02	13564.121	35946.59
6745	169.73	12679.675	34891.223
7586	169.64	13347.948	37671.422
3052	169.64	9713.778	39064.32
6033	169.39	11891.694	35148.656
5759	169.18	11828.516	36979.238
6167	169.04	12186.765	34397.777
8827	169.04	14003.633	33975.422
8178	168.89	13580.565	37557.258
4744	168.81	10949.18	38445.234
5868	168.81	11787.293	39997.957
857	168.68	8182.37	33124.906
5354	168.54	11616.847	39726.684
3250	168.45	9893.483	34133.406
4789	168.41	10980.7	39940.043
4982	168.39	11180.137	35271.785
1871	168.18	9023.056	37522.426
548	168.14	8195.746	39696.285
7846	168.12	13485.007	33709.402
4302	168.06	10622.151	37154.594
2242	168.03	9220.091	36530.41
3088	167.93	9757.525	38229.285
8124	167.89	13637.995	39025.277
5666	167.82	11700.726	34447.945
4564	167.68	10977.588	34353.328
684	167.66	8172.352	36482.098
8325	167.59	13763.245	34005.207
2211	167.41	9188.19	35593.734
3568	167.37	9972.699	39432.461
5891	167.2	12053.136	39305.461
1429	167.13	8591.632	33982.539
6548	167.05	12444.972	35120.469
4933	167.03	11001.3	36595.238
6981	167.03	12762.301	38827.074
8164	166.9	13761.838	38093.613
2836	166.88	9655.842	36064.215
1577	166.8	8643.026	34954.105
5261	166.69	11410.481	38417.211
9081	166.63	14274.196	38999.277
6025	166.55	12036.817	35550.762
4543	166.46	10850.307	33880.926
7276	166.38	12980.226	33671.391
6945	166.34	12824.018	39795.605
9098	166.21	14229.578	39479.184
7187	166.19	12797.115	34547.316
8042	166.15	13438.931	38874.801
2896	166.05	9695.781	37422.441
1845	165.94	9015.554	38567.609
7583	165.88	13196.068	37917.887
7554	165.88	13289.994	38454.723
8799	165.78	14194.758	35055.344
4955	165.77	11058.492	36074.074
7146	165.75	12787.369	35723.82
1921	165.67	8991.353	36621.078
3143	165.59	9901.574	36987.813
8725	165.48	14196.372	37079.84
2340	165.46	9242.597	39056.152
899	165.38	8330.173	33769.289
3169	165.38	9882.899	36265.711
8985	165.34	14240.984	36542.457
2699	165.29	9481.475	33244.121
7717	165.25	13313.25	35266.184
5460	165.21	11515.139	37381.09
5137	165.19	11303.988	35433.652
956	165.06	8283.685	34912.301
344	165.04	7777.475	37583.336
5677	165	11792.58	34809.891
9246	164.98	14609.887	38502.621
4961	164.88	11064.075	36014.527
4652	164.77	10834.61	36271.035
9229	164.71	14482.415	38955.23
498	164.6	7978.083	39432.969
1162	164.52	8241.633	39905.594
5511	164.46	11612.224	35939.695
5056	164.31	11107.618	33558.656
1311	164.29	8455.675	36644.469
5435	164.25	11422.186	37950.141
8759	164.25	14195.498	36297.398
8052	164.23	13375.754	39048.117
474	164.23	7950.751	39240.645
1223	164.21	8520.2	38657.758
4468	164.1	10760.834	34050.719
5052	164.1	10998.654	33697.242
7151	163.89	12894.23	35504.41
4403	163.68	10772.884	35375.563
6861	163.6	12558.887	37938.68
8672	163.35	14132.385	38873.066
1665	163.22	8688.229	37103.313
2123	163.14	9220.487	33597.816
8138	163.08	13765.427	38761.555
9108	162.99	14287.393	39801.469
2460	162.97	9342.906	38498.07
2172	162.93	9154.285	34593.801
2883	162.91	9631.098	37065.891
7025	162.84	12873.384	38199.672
4649	162.72	10778.869	36210.77
7070	162.57	12821.985	37444.465
8692	162.55	14172.151	37828.609
3491	162.51	10104.868	37334.824
6624	162.41	12375.011	33463.707
9095	162.34	14282.237	39230.523
4901	162.34	11180.929	37453.27
8060	162.32	13537.841	39236.254
1324	162.28	8548.024	36223.48
2080	162.24	8896.504	33443.328
5923	162.11	11918.951	38334.156
527	162.09	7830.181	39929.211
5402	162.07	11526.589	38742.742
3960	162.07	10524.349	35270.637
6561	162.05	12382.937	34715.023
8432	161.99	13951.937	34544.633
5599	161.95	11462.642	33344.375
5266	161.86	11380.091	38593.93
722	161.7	8106.674	35851.145
8309	161.46	13740.203	34332.523
3033	161.23	9802.152	39528.871
7214	161.05	12764.082	33923.402
4694	161.05	10932.416	37020.949
6830	161.03	12693.001	37181.883
5548	160.9	11516.358	34643.199
2397	160.9	9212.918	39803.859
7172	160.84	12746.549	34785.484
5716	160.82	11730.253	35794.125
8287	160.79	13598.8	34776.113
6931	160.59	12669.337	39414.344
8327	160.34	13691.396	34017.148
7010	160.33	12903.021	38326.402
6069	160.12	11914.218	34334.621
7515	160.08	13193.514	39182.113
3222	160.06	9752.314	34991.973
7741	160.02	13331.074	34680.586
1048	159.89	8215.724	37157.527
2677	159.83	9364.711	33666.887
9356	159.73	14569.644	35209.43
7505	159.73	13262.572	39552.949
7749	159.71	13219.27	34555.797
8044	159.67	13417.329	38909.691
2723	159.58	9624.756	33631.984
5961	159.58	12024.315	37395.836
2509	159.52	9457.714	37449.063
8979	159.5	14218.728	36405.375
2136	159.44	9242.545	33839.02
5182	159.25	11383.149	36500.953
7819	159.2	13185.374	33134.465
1395	159.16	8622.512	34675.359
3281	159.14	9895.061	33721.672
4309	159.1	10745.874	36935.355
7531	159.1	13152.784	38826.746
3058	159.08	9865.535	38920.98
8539	158.87	13810.509	37636.512
7632	158.81	13340.886	37126.578
5630	158.62	11844.562	33601.438
8491	158.58	13907.036	36272.957
2156	158.39	9260.742	34259.172
5554	158.3	11478.216	34460.488
7373	158.22	13102.598	36381.793
1363	158.18	8621.899	35368.73
5106	158.16	11219.516	34431.82
6736	158.14	12601.859	34708.145
2345	158.08	9188.787	39092.434
3010	158.01	9663.755	39894.59
6313	157.99	12161.847	38138.496
963	157.95	8329.942	35084.539
8354	157.93	13735.01	33743.777
1640	157.87	8746.065	36523.434
3830	157.78	10269.304	33594.746
1272	157.78	8600.286	37522.555
2388	157.72	9060.546	39709.27
8016	157.61	13522.483	38314.316
3699	157.24	10254.64	37027.746
6330	157.01	12199.608	38577.105
5177	156.99	11356.611	36420.238
1288	156.74	8593.328	37033.777
3748	156.71	10284.667	35670.715
4262	156.63	10749.94	37905.48
5264	156.61	11283.247	38517.078
1833	156.59	9031.681	38635.168
5240	156.49	11268.504	37964.426
2758	156.48	9643.196	34430.004
6216	156.46	12164.656	35771.965
128	156.4	7692.59	34944.211
800	156.34	8151.383	34287.848
8764	156.17	14081.289	36125.184
1443	156.17	8623.669	33883.383
1125	156.15	8223.11	39083.043
2186	156.05	9110.802	35138.922
6940	155.98	12492.858	39961.199
1676	155.96	8731.624	37263.445
6114	155.92	12035.905	33036.063
4391	155.81	10751.015	35564.766
8982	155.79	14413.063	36497.133
3721	155.58	10301.151	36354.621
1335	155.42	8620.594	35921.27
8913	155.38	14277.34	34433.234
2820	155.29	9524.609	35821.766
3912	155.15	10533.559	34422.793
6570	155.08	12416.288	34131.492
4050	155.04	10450.765	37104.395
4701	155	10784.459	37227.566
113	154.85	7649.06	34762.176
3794	154.71	10319.027	34390.246
4068	154.68	10358.423	37449.859
3114	154.6	9798.906	37559.297
1412	154.48	8595.683	34341.629
1323	154.41	8419.927	36498.988
7080	154.35	12727.103	36864.809
6628	154.33	12460.538	33295.414
8980	154.31	14307.2	36420.055
7414	154.27	13053.98	37644.871
1551	154.25	8794.472	34532.723
5067	154.14	10990.316	33268.863
1911	154.06	8906.026	36764.949
601	154.04	8186.225	38336.281
6594	153.97	12298.283	33649.262
1750	153.85	8793.957	39248.703
8252	153.85	13685.28	36030.547
1245	153.81	8591.062	38251.484
1618	153.76	8818.262	35922.344
4185	153.76	10718.55	39841.414
1495	153.62	8638.44	33177.227
439	153.58	7909.263	38749.336
5718	153.58	11689.168	35856.43
7085	153.54	12724.931	36978.832
1374	153.53	8539.895	34972.492
2398	153.53	9072.526	39839.086
5383	153.51	11628.141	38970.547
7551	153.47	13219.736	38330.691
5344	153.32	11524.595	39991.301
8471	153.22	13790.407	35713.031
2634	153.2	9360.937	34460.363
7623	153.18	13168.251	37292.484
2118	153.16	9194.65	33394.637
6526	153.1	12279.97	35846.742
651	153.09	8070.469	37465.016
4974	153.05	11174.879	35628.203
2421	153.05	9276.28	39669.344
7621	153.01	13231.879	37210.34
888	152.99	8403.07	33587.941
5795	152.95	11807.27	37835.367
4545	152.93	10787.572	33936.09
1730	152.93	8808.141	38785.977
43	152.86	7786.253	33714.203
7877	152.86	13385.797	34474.195
1585	152.84	8789.553	35037.789
7416	152.84	12991.967	37681.324
1194	152.82	8597.489	39124.879
809	152.63	8073.368	33831.844
5013	152.55	11153.632	34610.813
8158	152.49	13709.004	38272.23
5720	152.43	11785.084	35942.539
7693	152.34	13278.06	35793.047
1795	152.32	9038.695	39663.141
5050	152.18	11135.958	33963.094
8737	152.18	14184.766	37002.66
6593	152.09	12370.057	33653.059
6421	151.97	12327.951	39194.5
8811	151.86	14104.348	34499.176
1975	151.84	9037.64	35557.098
3970	151.84	10456.727	35435.188
5797	151.82	11742.669	37885.988
8934	151.78	14237.992	34902.723
8468	151.76	13943.359	35665.203
828	151.74	8153.922	33794.527
7226	151.74	12752.681	33782.383
7640	151.71	13219.954	36732.449
532	151.69	7954.631	39978.625
2528	151.55	9355.685	37011.227
3924	151.55	10381.041	34675.078
1638	151.53	8817.887	36476.621
1211	151.5	8428.177	39000.648
3493	151.5	10093.875	37365.285
4735	151.5	10825.071	38160.211
825	151.5	8144.049	33729.563
8704	151.44	14073.224	37779.125
5642	151.4	11839.202	33822.742
3230	151.36	9733.335	34834.652
7392	151.34	13108.899	37031.563
458	151.28	7738.641	39066.801
8846	151.23	14176.288	33607.387
7115	151.21	12820.96	36359.902
5754	151.17	11817.963	36859.398
7239	151.11	12761.241	33292.961
2600	151.02	9466.477	35143.313
3827	150.96	10342.94	33487.559
9318	150.96	14445.897	36224.828
2336	150.94	9164.767	38966.66
3677	150.9	10313.077	37507.352
4021	150.82	10489.722	36501.457
7979	150.69	13530.783	37517.188
7447	150.69	13027.79	38835.297
8666	150.69	14157.73	39271.516
1343	150.67	8523.464	35761.008
2549	150.54	9444.054	36071.148
8092	150.54	13739.502	39815.727
5430	150.52	11433.812	38110.715
5810	150.52	11825.937	38359.313
667	150.48	8169.75	36987.074
6760	150.42	12498.41	35306.793
5126	150.38	11300.265	35118.656
2590	150.38	9471.83	35287.723
7363	150.37	12930.261	36240.703
7163	150.31	12851.332	35183.328
2084	150.29	9005.764	33222.723
3393	150.27	10077.38	34740.836
9387	150.25	14483.122	34245.176
1562	150.21	8791.632	34697.102
2597	150.17	9454.019	35114.121
4571	150.17	10899.901	34468.488
8631	150.14	14137.486	39891.969
8928	149.96	14250.05	34813.363
8738	149.92	14152.055	36709.699
2741	149.89	9694.806	34096.781
5901	149.81	11851.573	39256.309
6470	149.81	12406.662	37704.336
8103	149.81	13728.37	39688.277
6289	149.73	12140.787	37667.074
3904	149.69	10447.406	34166.34
7708	149.68	13309.917	35708.547
1455	149.62	8472.576	33706.465
3704	149.52	10261.848	36921.637
2321	149.46	9175.616	38801.684
5405	149.45	11613.963	38762.188
7736	149.41	13182.638	34886.504
3097	149.37	9762.471	38075.676
3205	149.35	9836.045	35460.137
4321	149.33	10761.373	36710.039
9011	149.33	14262.95	37177.715
8581	149.25	13975.722	38649.156
7376	149.12	13022.426	36524.145
3457	149.08	10114.204	36183.129
4966	149.08	11020.077	35807.992
4220	149.04	10742.837	39100.777
7448	149.02	12978.388	38836.52
8661	148.99	14093.445	39140.402
7074	148.97	12809.701	37197.688
3285	148.95	9807.883	33494.215
6572	148.91	12459.273	34150.02
8271	148.91	13686.591	35577.516
1704	148.87	8784.784	38087.652
1524	148.83	8729.042	33959.195
4190	148.72	10773.062	39918.883
2225	148.72	9069.446	36227.266
5538	148.62	11614.351	35180.809
3104	148.6	9866.698	37693.527
3239	148.6	9910.152	34764.543
3591	148.55	10121.944	39945.484
7296	148.47	12964.021	34215.832
8334	148.39	13648.857	33815.711
7059	148.39	12726.161	37754.219
1843	148.37	9022.666	38529.156
784	148.35	8175.803	34753.156
3355	148.33	10103.522	33934.43
5250	148.32	11383.24	38061.703
1406	148.22	8611.62	34535.438
3184	148.18	9854.607	35956.266
7652	148.18	13287.688	36579.703
8304	148.14	13677.377	34461.41
5156	148.12	11217.689	35981.938
8368	148.07	13745.942	33009.852
7433	147.97	13126.644	38381.332
2553	147.91	9304.439	36190.016
7004	147.84	12779.429	38545.254
533	147.72	7816.432	39984.125
895	147.72	8249.719	33670.168
737	147.55	8089.497	35740.84
969	147.53	8221.823	35316.668
8564	147.51	13918.148	38108.801
9043	147.47	14295.454	38002.375
7067	147.47	12847.094	37381.98
4699	147.47	10978.121	37138.297
151	147.4	7738.627	35214.695
5721	147.34	11777.313	36007.898
2646	147.34	9430.167	34341.145
8889	147.24	14419.092	33698.527
6585	147.11	12455.702	34126.488
4837	147.05	11121.136	39090.164
5663	147.03	11838.842	34358.344
170	146.96	7719.821	35459.883
2061	146.94	9021.039	33936.074
6147	146.86	12259.657	33857.695
2957	146.82	9683.007	38817.855
5591	146.78	11534.327	33717.328
8579	146.78	13820.919	38613.809
569	146.76	8197.271	39165.703
1792	146.75	9021.631	39962.016
2718	146.73	9659.525	33551.902
3074	146.73	9840.753	38572.426
1017	146.73	8215.895	36244.941
6002	146.67	11915.853	35948.805
6783	146.67	12639.724	35951.895
1846	146.61	9000.211	38582.953
9411	146.52	14530.762	33390.02
6974	146.52	12845.706	39160.293
6542	146.52	12452.392	35359.043
4040	146.5	10368.691	36950.84
688	146.46	8190.19	36247.953
7206	146.4	12890.712	34028.973
4149	146.38	10433.103	39079.586
773	146.34	8145.729	34897.555
1927	146.29	8942.148	36449.445
5879	146.27	12029.537	39659.469
6284	146.23	12197.752	37528.664
2457	146.17	9289.728	38709.055
4475	146.09	10697.202	33882.02
2698	146.06	9394.525	33224.117
7664	145.96	13220.908	36479.375
4471	145.96	10719.687	33843.703
5468	145.94	11578.918	37232.813
9121	145.84	14616.161	39762.363
5158	145.81	11254.695	36037.848
5347	145.81	11611.222	40007.668
4368	145.81	10694.891	35977.766
3846	145.61	10290.603	33107.254
3755	145.61	10295.481	35503.16
1535	145.6	8675.573	34102.539
463	145.6	7663.833	39122.055
7658	145.58	13152.275	36697.633
6255	145.58	12155.481	36919.309
9031	145.56	14329.343	37824.895
8381	145.54	13857.717	33545.563
3296	145.46	9767.683	33636.656
1428	145.44	8443.286	33970.914
8074	145.42	13557.609	39515.781
4355	145.42	10705.673	36374.613
8275	145.39	13718.609	35393.148
8836	145.37	14113.865	33854.297
3604	145.35	10250.093	39655.688
3118	145.33	9905.651	37399.523
8586	145.31	13956.371	38978.145
8097	145.31	13588.662	39898.563
8785	145.25	14089.101	35483.645
4011	145.16	10436.443	36155.391
4439	145.16	10753.526	34297.402
5790	145.1	11683.056	37705.652
7381	144.98	12956.548	36683.266
2715	144.93	9543.489	33531.148
945	144.89	8387.776	34663.109
5197	144.83	11223.477	36810.574
2452	144.71	9295.283	38872.031
1238	144.71	8486.373	38416.594
4481	144.7	10611.49	33661.605
5210	144.68	11376.669	37106.152
6389	144.68	12118.938	39734.18
5979	144.58	12054.692	37120.574
4579	144.54	10930.071	34652.141
5575	144.52	11509.769	34180.613
1583	144.5	8802.616	34995.465
1758	144.47	8721.201	39448.188
3533	144.43	10031.246	38513.762
6778	144.39	12583.422	35721.781
7955	144.35	13489.87	36988.652
5950	144.31	12027.235	37781.656
3807	144.29	10318.568	34033.469
289	144.24	7979.745	36735.715
3964	144.2	10352.601	35337.289
1996	144.12	8941.479	34954.145
3535	144.1	10090.361	38591.43
9072	144.08	14219.583	38694.512
3693	144.08	10198.538	37501.422
1512	144.06	8716.701	33645.742
3077	144.04	9745.381	38580.113
8966	143.99	14306.875	35916.563
938	143.99	8273.858	34412.832
3152	143.95	9880.423	36559.73
7103	143.93	12717.592	36514.867
5523	143.93	11569.317	35816.836
3739	143.91	10320.078	36055.707
6379	143.91	12228.287	39542.832
3031	143.89	9898.981	39479.957
3304	143.89	9883.051	33242.371
7534	143.85	13300.639	38905.566
2726	143.78	9659.548	33645.93
4646	143.78	10950.113	36161.504
9326	143.76	14544.858	36339.938
2984	143.76	9499.788	39362.242
5348	143.74	11612.731	39656.508
2048	143.72	8884.474	34045.563
3698	143.7	10138.325	37321.719
8091	143.7	13715.521	39780.32
5914	143.62	11908.211	38919.957
6722	143.55	12587.691	34413.223
7824	143.55	13530.92	33135.727
6813	143.53	12527.987	36795.594
7400	143.43	12956.727	37353.215
4362	143.39	10682.598	36210.676
8371	143.39	13646.857	33065.852
2088	143.35	9012.251	33029.629
6283	143.34	12254.497	37507.16
9404	143.34	14508.513	33802.941
5257	143.32	11294.036	38229.109
7937	143.26	13521.642	36327.469
6208	143.2	12229.207	35573.242
6776	143.14	12528.169	35689.387
8005	143.14	13480.741	38164.535
1603	143.14	8655.869	35609.141
2430	143.12	9462.76	39485.07
1851	143.07	9005.259	38179.145
2363	143.07	9236.161	39463.891
6761	143.05	12660.069	35312.484
4406	142.97	10737.403	35167.152
7665	142.97	13179.063	36490.133
8202	142.91	13615.853	37341.277
4246	142.89	10759.727	38440.168
4122	142.89	10349.625	38522.996
4433	142.88	10632.797	34769.613
9067	142.82	14235.119	38619.746
7880	142.78	13440.816	34605.379
6453	142.78	12367.946	38204.023
1433	142.74	8563.866	34044.809
4332	142.74	10626.962	36642.688
1320	142.68	8566.278	36451.945
8637	142.68	14011.612	39957.133
5916	142.67	12004.424	38921.836
3708	142.65	10179.447	36777.629
7662	142.65	13270.499	36456.445
7495	142.63	13218.367	39909.488
7077	142.63	12866.813	37275.934
7117	142.55	12754.19	36147.703
2428	142.53	9393.893	39451.516
2209	142.53	9232.889	35569.508
5589	142.51	11613.056	33892.457
4989	142.49	11172.291	35128.254
5029	142.49	11133.381	34265.531
4979	142.42	11037.819	35435.945
318	142.42	7896.096	37201.684
422	142.34	7750.41	38498.332
3820	142.32	10259.137	33693.109
5561	142.32	11461.611	34549.629
7467	142.26	13015.035	39169.93
3378	142.24	9960.984	34468.898
6139	142.21	12150.948	33671.934
4771	142.17	10813.705	39463.301
1508	142.13	8799.952	33598.988
2830	142.09	9615.788	35959.891
702	142.07	8122.702	36218.547
1760	141.92	8830.076	39455.883
1691	141.82	8802.603	37637.863
8295	141.75	13715.328	34621.375
4599	141.75	10911.184	35195.309
8954	141.69	14400.381	35479.473
3166	141.67	9894.906	36487.398
444	141.63	7669.616	38779.043
3030	141.61	9718.052	39459.746
7365	141.59	12927.666	36258.539
1797	141.57	9017.78	39712.801
9280	141.5	14608.005	37440.832
1145	141.48	8256.42	39681.047
3018	141.42	9862.804	39776.59
7198	141.38	12780.736	34197.184
1182	141.38	8476.148	39515.914
5267	141.32	11289.114	38616.844
630	141.29	8180.098	37710.078
2654	141.29	9482.422	34208.352
5852	141.23	11784.918	39593.617
8001	141.19	13493.473	38037.602
78	141.13	7657.583	34281.504
961	141.09	8272.127	35020.309
2773	141.02	9507.474	34709.906
3848	140.96	10504.73	33037.855
544	140.94	8188.493	39614.516
9156	140.94	14625.046	39139.738
2585	140.94	9440.968	35522.793
4952	140.9	11065.797	36313.922
7730	140.88	13262.317	35214.531
8684	140.75	14108.008	38391.129
2546	140.75	9366.053	36544.469
4973	140.69	11183.752	35608.379
3381	140.69	9959.948	34496.238
2223	140.62	9117.456	36112.746
7631	140.6	13188.163	37100.297
8278	140.56	13642.658	35150.09
8382	140.52	13948.377	33626.199
8806	140.48	14144.231	34622.195
8629	140.46	14084.061	39881.426
5014	140.35	11104.931	34317.633
2269	140.33	9162.657	37118.207
9282	140.33	14605.176	37211.125
5581	140.33	11566.745	33984.875
7159	140.31	12916.845	35277.336
2917	140.31	9502.041	37868.375
2433	140.31	9392.431	39326.023
5577	140.29	11597.302	34222.93
8186	140.19	13633.703	37365.996
3587	140.19	9947.838	39874.008
8475	140.16	13806.05	35834.113
1889	140.14	9000.447	37200.848
1894	140.14	8985.274	37257.516
766	140.12	7999.262	35083.105
2335	140.1	9123.81	38963.539
1383	140.08	8421.251	34819.266
8435	140.08	13965.225	34601.93
830	140	8152.531	33536.895
7375	140	12918.659	36430.117
1242	140	8546.077	38193.945
1644	139.96	8795.293	36666.848
3244	139.91	9809.815	34605.492
1744	139.89	8686.133	39107.738
3388	139.87	9935.345	34657.715
7469	139.87	12954.805	39330.324
6198	139.85	12212.306	35255.871
4180	139.81	10595.979	39779.777
1788	139.79	8878.612	39851.641
5885	139.79	12011.435	39478.004
819	139.79	8084.367	33650.133
6070	139.77	12035.392	34355.313
8734	139.75	14043.049	36974.27
8993	139.7	14248.83	36781.047
6719	139.7	12558.459	34358.273
5819	139.7	11780.909	38739.551
8813	139.64	14206.12	34523.246
2665	139.58	9483.953	34113.016
6716	139.56	12602.215	34227.617
7706	139.54	13305.669	35692.164
6922	139.47	12494.011	39268.023
5670	139.47	11735.119	34692.465
8194	139.47	13662.753	37206.832
872	139.45	8371.237	33372.996
53	139.41	7973.478	33918.23
4128	139.41	10502.699	38652.727
5296	139.33	11261.174	39271.563
2487	139.31	9380.413	37711.59
7862	139.27	13529.677	34166.535
6955	139.18	12882.86	39733.145
5365	139.16	11629.433	39493.73
167	139.1	7831.728	35412.188
4840	139.08	11078.557	38876.195
1650	139.08	8764.521	36851.086
1396	139.06	8552.611	34683.191
7177	138.99	12771.864	34848.844
1069	138.95	8245.003	37777.535
3131	138.95	9891.544	37035.055
7975	138.91	13507.105	37442.121
3418	138.91	9924.945	35346.57
3044	138.91	9837.465	39198.516
8646	138.89	14194.5	39689.766
7991	138.89	13400.008	37735.414
5742	138.89	11743.567	36652.832
5830	138.87	11765.92	39019.121
7614	138.83	13281.179	37350.145
4315	138.83	10566.183	37002.277
3952	138.78	10532.53	35106.273
524	138.76	7662.064	39824.555
7747	138.74	13258.254	34511.949
2180	138.72	9264.464	34978.801
4688	138.6	10898.154	36869.203
26	138.59	7754.026	33469.461
5469	138.57	11470.465	37241.91
4200	138.53	10607.791	39754.043
1087	138.53	8256.266	38272.176
6607	138.41	12475.536	33504.281
1865	138.39	8860.576	37730.402
8101	138.39	13625.608	39607.254
2915	138.36	9592.98	37790.762
4327	138.34	10619.664	36560.145
7543	138.3	13207.331	38515.629
3817	138.24	10289.114	33916.656
9331	138.18	14497.276	36153.902
3256	138.14	9868.252	34235.301
3682	138.11	10168.029	37592.383
714	138.05	8079.951	36038.727
1958	138.01	8975.733	36049.125
4038	137.99	10381.489	36919.145
7661	137.86	13265.729	36430.695
2719	137.84	9684.677	33575.461
7695	137.82	13166.486	35819.973
364	137.8	7946.605	37786.973
7636	137.76	13239.461	36895.18
5542	137.74	11457.396	35242.664
3130	137.7	9769.313	37329.203
3833	137.68	10215.61	33400.75
1314	137.68	8414.918	36684.637
7673	137.65	13276.208	36291.57
2962	137.59	9648.603	38939.051
965	137.59	8404.802	35172.734
2396	137.57	9062.303	39798.219
9363	137.55	14553.578	35054.156
7966	137.49	13510.201	37239.328
8492	137.47	13880.928	36306.602
6964	137.44	12812.769	39538.645
2011	137.44	9045.087	34641.02
3242	137.42	9826.756	34548.379
6158	137.42	12243.658	34095.016
5305	137.42	11218.487	39496.645
1925	137.42	9000.008	36446.602
2244	137.42	9239.534	36610.719
5579	137.32	11616.834	34234.008
7952	137.28	13460.673	36929.328
7028	137.28	12867.549	38267.863
7746	137.28	13303.308	34507.367
8113	137.24	13745.754	39166.477
3753	137.23	10254.7	35476.18
4798	137.19	11187.749	39919.883
3247	137.15	9895.174	34407.813
4565	137.15	10955.496	34382.348
8519	137.13	13918.914	36987.949
3663	137.13	10256.839	38055.465
3218	137.11	9914.815	35244.02
2967	137.07	9570.461	38983.43
5117	137.07	11305.641	34825.078
6433	137.07	12394.833	38815.441
7167	137.05	12865.59	34949.426
6469	137.03	12388.309	37945.309
3481	137.01	10011.586	36898.922
7770	137	13204.522	34096.738
6613	136.98	12487.022	33561.711
8282	136.92	13763.939	35245.027
604	136.9	8079.684	38419.867
8728	136.88	14199.622	37166.523
5473	136.88	11572.645	37074.559
8781	136.86	13996.397	35679.102
4086	136.84	10549.284	37780.32
8964	136.84	14261.384	35819.395
5508	136.82	11609.13	36077.566
5936	136.82	11914.612	38073.008
3107	136.73	9791.309	37747.258
6399	136.71	12402.128	39765.195
8962	136.69	14350.062	35724.316
8127	136.67	13777.341	39098.234
5001	136.67	11165.938	34887.66
3717	136.67	10307.404	36220.574
5004	136.65	11115.72	34643.348
7961	136.63	13512.588	37126.012
8969	136.57	14297.879	36028.023
6930	136.5	12531.365	39410.043
2505	136.48	9286.291	37356.18
9290	136.4	14531.222	37146.398
8693	136.4	14199.869	37841.789
2848	136.38	9688.019	36271.176
6410	136.34	12302.597	39288.316
3804	136.29	10237.573	34280.414
6904	136.23	12579.15	38850.371
8854	136.23	14070.079	33429.414
1036	136.21	8233.088	36804.246
2694	136.19	9345.383	33369.66
1325	136.19	8589.118	36238.645
3496	136.13	10034.299	37402.117
9382	136.11	14554.283	34332.801
5488	136.11	11495.121	36648.656
75	135.94	7713.047	34170.461
7915	135.94	13438.377	35411.969
5032	135.92	11166.307	34039.68
4042	135.9	10459.148	36971.605
4769	135.9	10814.602	39401.414
6187	135.88	12120.668	35032.477
792	135.85	8033.371	34356.27
595	135.81	8107.188	38500.566
6395	135.79	12077.567	39913.484
1439	135.77	8540.653	33840.195
6397	135.75	12161.949	39999.109
7875	135.73	13515.851	34411.578
7883	135.73	13391.423	34716.555
8625	135.71	13787.389	39945.074
7990	135.71	13513.958	37728.359
6183	135.67	12088.153	34915.875
4670	135.65	10893.461	36533.652
3971	135.65	10404.707	35454.176
5886	135.65	12050.91	39551.832
4120	135.58	10552.206	38503.59
8046	135.58	13482.489	38925.121
5420	135.52	11570.155	38178.109
2337	135.5	9110.208	38992.184
657	135.48	8045.346	37101.098
7585	135.46	13268.234	37930.012
826	135.42	8089.784	33733.469
4629	135.41	10804.901	35821.965
6102	135.35	12059.3	33425.816
2459	135.33	9452.974	38753.824
8069	135.29	13554.44	39392.23
227	135.25	7944.14	36093.859
3190	135.25	9909.675	35801.98
3818	135.19	10247.009	33952.176
7397	135.19	12920.436	37192.223
3122	135.18	9843.949	37483.414
6685	135.16	12661.466	33857.336
8306	135.16	13726.939	34531.051
1501	135.16	8648.545	33309.203
4484	135.08	10771.048	33747.363
5928	134.93	11912.43	38164.613
7446	134.89	13037.272	38812.367
89	134.83	7916.457	34557.309
4167	134.83	10472.349	39744.906
6112	134.81	11950.318	33030.863
8945	134.81	14375.33	35222.027
2142	134.81	9112.502	33963.117
6039	134.79	11855.389	35063.719
2661	134.79	9460.428	34039.547
7152	134.77	12811.952	35530.988
2550	134.75	9445.848	36082.113
6602	134.72	12338.849	33739.715
6641	134.72	12614.216	33089.699
8608	134.7	13961.771	39559.602
2152	134.68	9152.019	34146.477
8380	134.68	13882.381	33539.281
1548	134.66	8669.002	34449.375
6546	134.64	12356.806	35395.234
3902	134.64	10348.472	34111.695
4131	134.6	10411.07	38695.07
2812	134.58	9517.972	35485.895
1904	134.52	9039.883	37172.902
2458	134.52	9341.43	38717.008
2784	134.51	9506.037	34843.703
1645	134.51	8771.631	36675.32
5102	134.47	11274.792	34317.02
2496	134.41	9426.889	37511.734
7283	134.35	13087.951	33838.859
1024	134.35	8235.862	36525.543
6554	134.35	12413.874	35076.426
2069	134.31	8866.139	33534.141
1835	134.29	8877.974	38651.645
1338	134.29	8521.262	35985.531
6468	134.29	12294.756	37942.078
6872	134.24	12507.166	38182.449
7122	134.18	12808.987	35968.047
6946	134.14	12869.355	39877.734
8670	134.12	14157.423	39102.453
4278	134.1	10611.854	37630.898
8328	134.1	13610.345	34081.77
9148	134.05	14568.567	39387.688
4657	134.03	10791.629	36383.598
3861	134.03	10380.965	33505.082
8393	134.01	13971.102	33730.473
1378	133.99	8487.347	35028.613
5884	133.99	12026.798	39446.734
3569	133.99	10060.577	39447.895
3681	133.95	10254.529	37586.316
6327	133.93	12253.663	38537.5
5482	133.89	11598.746	36823.715
8388	133.85	13802.456	33699.449
3689	133.82	10195.08	37393.566
5314	133.78	11227.138	39694.402
2072	133.72	9016.288	33563.113
6081	133.68	11903.254	34225.973
7794	133.68	13196.262	33642.551
3802	133.62	10285.766	34240.711
2524	133.57	9461.896	37133.32
7981	133.55	13527.315	37538.313
4455	133.53	10638.377	34164.828
2610	133.53	9321.353	34782.727
4330	133.47	10580.749	36612.27
9348	133.47	14576.004	35262.711
2325	133.47	9145.243	38836.133
5282	133.43	11208.45	38973.758
8922	133.39	14311.337	34637.922
619	133.37	8150.79	37828.07
4060	133.26	10522.123	37335.391
2201	133.24	9081.627	35406.074
6784	133.22	12689.554	35984.707
4871	133.2	11116.247	38204.785
2658	133.18	9376.06	34289.563
2959	133.18	9661.495	38927.742
445	133.16	7668.319	38811.059
7928	133.13	13470.385	35984.363
1870	133.05	8854.996	37513.793
6985	133.03	12875.125	38848.16
2624	133.01	9341.062	34654.555
2454	132.95	9368.307	38663.168
3197	132.88	9830.636	35656.793
5960	132.86	11867.411	37367.262
3346	132.86	9953.73	33712.961
7563	132.86	13238.692	38297.602
8601	132.84	13840.872	39386.988
7285	132.84	12967.879	33895.719
5351	132.8	11530.328	39693.496
3664	132.76	10223.694	38076.984
1068	132.76	8212.796	37754.395
2705	132.69	9517.772	33046.816
3321	132.69	10099.82	33212.941
5890	132.69	11936.347	39282.102
4561	132.63	10915.193	34232.227
1466	132.59	8541.172	33509.59
4466	132.57	10639.342	34015.73
6511	132.49	12336.736	36450.824
6184	132.49	12135.653	34978.066
3076	132.49	9872.588	38576.078
7962	132.47	13548.751	37136.219
7086	132.47	12791.381	36709.148
8266	132.46	13607.568	35442.629
7584	132.4	13228.034	37923.508
7349	132.36	13071.01	35693.516
7398	132.36	13067.607	37241.746
6414	132.34	12374.856	39396.004
5652	132.34	11719.463	34068.063
791	132.3	8085.642	34316.664
8619	132.28	13798.923	39870.391
6669	132.28	12557.3	33537.809
7726	132.23	13271.8	35147.066
467	132.19	7841.45	39193.035
6191	132.19	12069.264	35124.262
8196	132.17	13748.426	37215.375
8110	132.15	13681.81	39344.051
4576	132.05	10788.017	34588.191
8102	131.96	13679.988	39635.555
4414	131.96	10592.068	35000.27
1867	131.94	9051.827	37758.215
1465	131.94	8432.018	33497.375
3623	131.9	10188.667	39066.859
1142	131.9	8257.898	39547.82
6898	131.9	12653.96	38713.324
3337	131.88	10057.428	33518.43
296	131.86	7662.141	36836.477
508	131.84	7785.424	39611.18
7075	131.8	12752.443	37228.563
3752	131.8	10300.162	35462.789
1667	131.79	8792.604	37125.195
2995	131.79	9600.014	39526.586
7988	131.77	13486.384	37667.363
4654	131.77	10809.071	36299.922
8628	131.75	14044.365	39848.039
5130	131.75	11417.042	35280.383
254	131.71	7843.705	36426.68
6582	131.69	12324.121	34002.246
9402	131.65	14625.116	33791.137
3450	131.65	10064.086	36108.48
8572	131.61	13908.074	38296.539
4338	131.59	10732.93	36454.609
4162	131.57	10394.495	39567.262
3310	131.56	9935.748	33008.762
1633	131.54	8636.981	36320.555
5485	131.48	11550.892	36568.324
1301	131.44	8539.485	36730.172
1398	131.42	8524.342	34712.484
2164	131.42	9213.676	34487.371
2354	131.42	9240.298	39351.938
1274	131.4	8419	37630.469
4951	131.38	11007.171	36287.391
5951	131.38	12052.503	37794.059
1281	131.29	8615.642	37222.801
2768	131.29	9515.289	34596.93
952	131.27	8310.806	34755.324
7137	131.27	12724.694	35883.164
1625	131.25	8655.733	36034.309
4383	131.21	10773.923	35423.926
3736	131.17	10250.099	36017.555
4859	131.15	11039.608	38484.801
3347	131.15	10014.866	33730.637
6072	131.15	11921.686	34427.586
6522	131.13	12386.057	35961.141
6978	131.11	12775.416	38991.723
8061	131.11	13383.832	39238.738
6247	131.04	12230.061	36769.855
6883	131.04	12610.827	38449.328
4746	131.02	10840.43	38460.121
6781	131	12510.619	35915.133
8817	131	14164.942	34315.527
8946	131	14368.29	35243.145
7081	130.94	12821.251	36906.773
8750	130.92	14010.288	36652.223
1435	130.88	8562.939	34068.18
4714	130.88	10920.706	37559.012
5657	130.88	11666.47	34163.066
349	130.81	7669.709	37628.141
9270	130.81	14476.956	37791.242
1295	130.79	8553.959	36877.398
1613	130.75	8682.331	35785.004
5247	130.73	11404.22	38041.641
6361	130.71	12220.888	39186.973
8990	130.69	14349.64	36720.914
410	130.67	7652.54	38318.926
6545	130.64	12328.38	35381.441
3092	130.64	9836.976	37988.93
2420	130.62	9467.712	39617.793
3407	130.6	10093.272	35131.898
4054	130.6	10424.093	37263.719
1380	130.58	8487.884	34807.945
2425	130.54	9301.78	39747.789
2234	130.52	9205.866	36468.281
111	130.48	7644.582	34736.82
4000	130.41	10428.535	35919.352
1520	130.41	8735.017	33881.289
5941	130.39	12005.792	38142.645
1246	130.35	8474.821	38267.309
549	130.35	8028.973	39708.121
5743	130.31	11677.536	36673.133
421	130.31	7982.77	38494.609
8318	130.27	13730.758	34150.23
9373	130.25	14534.163	34718.059
1090	130.21	8369.475	38301.109
4937	130.21	11115.6	36675.922
6596	130.14	12369.893	33682.137
9301	130.12	14516.204	36782.172
1746	130.04	8756.231	39116.285
6249	130.02	12260.853	36796.52
2566	129.97	9466.441	35883.887
6402	129.95	12357.32	39600.066
5471	129.95	11458.96	37341.051
419	129.91	7896.397	38431.828
8891	129.89	14388.947	33728.664
5803	129.89	11683.419	38190.711
8407	129.87	13854.032	34030.973
8910	129.83	14389.813	34375.078
8100	129.79	13748.92	39915.367
2997	129.77	9519.965	39614.547
2326	129.72	9201.971	38842.191
6357	129.68	12209.343	39144.113
6314	129.66	12099.019	38162.813
1397	129.66	8475.753	34701.676
6254	129.6	12092.743	36912.941
70	129.6	7978.71	34085.832
7642	129.56	13302.853	36774.883
2042	129.56	9006.611	34256.832
4270	129.56	10641.758	37669.617
2486	129.54	9441.676	37706.102
481	129.52	7844.143	39285.16
2761	129.52	9555.425	34464.559
4752	129.51	10901.921	38778.004
4878	129.51	11187.083	38302.777
5272	129.51	11328.559	38681.215
7806	129.49	13226.405	33177.703
5872	129.47	11928.255	39915.621
929	129.45	8372.753	34288.922
673	129.43	8162.378	36828.648
3921	129.41	10443.476	34609.379
5349	129.39	11624.081	39679.102
787	129.33	8141.623	34481.758
5110	129.33	11239.902	34571.586
8132	129.29	13708.37	38896.723
4928	129.29	11118.175	37006.316
5786	129.24	11786.247	37596.32
2248	129.2	9075.846	36630.469
2097	129.16	9131.149	33035.648
3235	129.12	9854.427	34933.102
6256	129.12	12108.446	36976.641
4680	129.08	10915.164	36652.043
2753	129.03	9562.376	34326.129
3243	128.99	9829.126	34564.992
2414	128.99	9402.971	39900.508
5145	128.99	11276.496	35618.852
1590	128.97	8807.753	35241.566
4984	128.93	10999.688	35340.664
3154	128.91	9887.69	36578.66
316	128.89	7752.805	37108.227
2771	128.87	9608.204	34698.484
4632	128.87	10919.101	35867.238
9268	128.87	14532.781	37749.84
8882	128.84	14242.317	33531.938
379	128.82	7697.799	37955.246
3225	128.82	9729.921	34785.371
2051	128.82	9029.072	34094.262
2942	128.76	9576.999	38436.551
2183	128.76	9206.87	35019.059
7867	128.74	13349.479	34240.973
3938	128.72	10469.438	34886.176
6705	128.68	12687.544	34059.543
3477	128.68	9988.519	36660.07
6029	128.68	12049.319	35387.941
2274	128.66	9133.038	37263.289
1683	128.53	8812.921	37352.969
7670	128.51	13215.137	36539.285
1563	128.47	8831.039	34700.152
9417	128.45	14624.647	33132.457
8120	128.45	13645.254	38975.141
6425	128.45	12335.691	39251.891
1233	128.45	8618.477	38614.305
455	128.43	7695.542	38977.922
1394	128.41	8621.744	34656.664
380	128.39	7908.683	37958.031
6231	128.38	12126.233	36388.313
3633	128.34	10276.227	38767.574
1178	128.34	8478.543	39726.93
2413	128.32	9383.744	39833.859
2003	128.3	9031.124	34775.66
2912	128.26	9553.376	37610.52
5328	128.22	11376.374	39946.41
5849	128.2	11687.998	39560.754
8802	128.18	14161.153	34835.043
7835	128.18	13482.596	33472.453
1156	128.16	8274.612	39843.223
8912	128.16	14312.167	34414.938
285	128.15	7811.688	36713.715
1605	128.13	8774.725	35617.699
3986	128.09	10511.053	35679.063
8261	128.09	13710.818	35865.352
1794	128.07	8951.3	39633.578
2502	128.05	9298.986	37633.422
8038	128.03	13374.544	38808.449
2666	128.01	9311.274	33815.406
5837	127.93	11663.377	39173.266
7029	127.93	12884.13	38279.164
2308	127.86	9171.998	38539.746
3335	127.86	10123.323	33502.348
3527	127.82	10129.582	38341.504
1896	127.72	8980.553	37316.656
2015	127.71	9051.443	34474.176
6879	127.71	12629.406	38344.586
2160	127.65	9190.362	34427.242
7685	127.65	13189.927	35950.598
6456	127.63	12321.569	38290.395
3711	127.61	10168.507	36564.445
5648	127.59	11695.914	33944.402
6364	127.59	12218.988	39280.066
4211	127.57	10772.481	39388.668
4027	127.57	10549.169	36689.734
3686	127.53	10272.329	37648.848
7181	127.51	12918.666	34718.293
3575	127.51	10102.792	39537.535
6779	127.49	12670.942	35847.02
4628	127.49	10949.244	35783.473
4250	127.4	10602.17	38224.816
4353	127.38	10582.626	36353.586
5132	127.38	11224.227	35370.535
3369	127.32	10038.956	34271.578
4772	127.3	10929.289	39481.102
7443	127.28	12925.082	38727.953
7438	127.28	13080.071	38567.66
8953	127.28	14221.165	35462.477
7960	127.26	13436.841	37113.109
4426	127.26	10696.295	34644.148
4158	127.25	10460.445	39346.906
7641	127.21	13267.093	36769.992
7355	127.07	13114.093	35946.031
2418	127.05	9462.109	40006.547
1187	127.03	8623.086	39313.895
4263	127.03	10673.4	37917.672
7720	127	13166.244	35323.59
565	126.96	8009.817	39404.086
2647	126.96	9366.51	34352.805
3467	126.94	9963.163	36442.113
7982	126.92	13379.594	37551.301
8739	126.9	13997.211	36709.344
2788	126.9	9519.557	34913.281
3357	126.88	9962.223	34002.551
8053	126.88	13497.619	39078.969
7175	126.86	12744.867	34812.977
8050	126.86	13455.875	39045.445
8582	126.86	13786.428	38715.105
8627	126.84	14053.72	39832.426
2456	126.82	9417.754	38679.066
3671	126.8	10344.963	37968.336
2167	126.8	9142.289	34514.781
1457	126.79	8630.601	33715.004
6532	126.77	12451.304	35552.656
1853	126.69	8962.073	38228.07
7020	126.67	12805.184	38445.961
4563	126.63	10913.617	34342.035
2930	126.56	9495.35	38236.133
8524	126.5	13921.049	37189.875
4063	126.48	10544.349	37402.895
2638	126.48	9390.605	34544.609
4945	126.42	11043.292	36222.59
7595	126.42	13191.721	37805.027
7207	126.4	12793.791	34046.531
2844	126.4	9659.656	36216.047
1277	126.4	8534.947	37499.902
2744	126.38	9682.447	34142.113
798	126.38	8072.956	34192.617
3213	126.35	9850.408	35112.242
923	126.29	8297.576	34206.012
7372	126.29	13048.551	36359.102
8166	126.23	13719.337	38110.105
5255	126.23	11401.821	38214.496
8391	126.15	13873.244	33713.625
8538	126.13	13840.367	37612.02
4045	126.13	10442.131	37078.496
1453	126.13	8508.854	33695.449
2710	126.13	9701.727	33081.621
1984	126.12	8927.595	35367.18
4448	126.08	10651.419	34424.277
9275	126.04	14617.058	37633.91
4881	126.02	11163.766	38098.477
8215	126.02	13597.577	36983.422
3779	126	10197.612	34823.59
5211	125.96	11300.58	37137.332
1158	125.94	8357.32	39865.598
4546	125.94	10978.852	33944.266
8648	125.92	14133.461	39466.242
7977	125.85	13554.458	37494.816
5546	125.83	11472.385	34899.164
558	125.83	8064.724	39305.492
2727	125.79	9669.947	33709.586
914	125.75	8398.447	34022.238
7504	125.75	13258.045	39465.891
5494	125.75	11580.944	36698.352
8959	125.75	14216.646	35588.281
3968	125.73	10495.72	35411.738
3026	125.73	9868.384	39630.324
8141	125.71	13756.472	38784.695
6387	125.71	12072.982	39708.012
1711	125.69	8678.846	38224.305
3640	125.67	10189.73	38576.512
700	125.67	8091.379	36191.531
3343	125.66	10065.238	33681.879
4817	125.62	11189.128	39572.211
3455	125.58	10022.519	36177.152
637	125.56	8082.934	37823.629
3588	125.56	9920.926	39879.672
2282	125.56	9239.199	37494.367
6538	125.56	12431.941	35283.152
1739	125.5	8835.797	39027.32
1159	125.5	8410.934	39877.016
3434	125.46	10053.911	35708.789
491	125.44	7799.702	39395.207
186	125.41	7668.461	35664.535
8348	125.39	13635.364	33695.773
2341	125.39	9198.284	39057.297
3136	125.39	9719.026	36905.188
9001	125.37	14259.868	36919.91
3558	125.35	10128.689	39201.332
6558	125.29	12371.323	34916.789
4758	125.22	10789.709	39033.719
3319	125.22	10046.11	33143.055
1391	125.22	8502.197	34632.176
7559	125.22	13222.708	38259.402
772	125.22	8024.361	34874.023
8211	125.2	13747.408	36876
8247	125.16	13655.474	35951.188
2355	125.14	9249.893	39388.199
580	125.12	8039.953	38800.047
8510	125.02	13810.113	36771.438
5452	125.02	11627.915	37570.738
5685	125.02	11654.563	35045.617
6934	125	12618.683	39494.477
1619	125	8631.838	35936.695
8645	124.99	14141.845	39688.539
6419	124.99	12420.252	39118.383
406	124.93	7884.724	38300.59
8002	124.93	13444.623	38107.496
5325	124.93	11256.223	39905.598
8214	124.91	13604.333	36967.996
7518	124.87	13242.34	39186.32
8065	124.85	13392.177	39315.379
6384	124.85	12211.51	39654.539
8300	124.83	13721.921	34712.184
6699	124.77	12674.334	34029.098
320	124.77	7954.419	37235.43
1035	124.76	8213.533	36756.672
741	124.76	7993.472	35442.113
9384	124.76	14444.874	34130.68
7881	124.72	13355.872	34635.328
6569	124.72	12479.366	34443.063
8528	124.7	13965.372	37258.008
2571	124.66	9451.651	35672.684
5353	124.66	11539.369	39711.758
4062	124.64	10509.607	37393.254
5302	124.62	11276.554	39427.93
9254	124.56	14537.07	38171.195
5098	124.54	11256.945	34238.469
7790	124.51	13200.787	33504.648
7678	124.49	13207.303	36097.41
4169	124.45	10548.574	39775.457
8280	124.39	13759.295	35189.898
6267	124.37	12099.666	37245.563
6615	124.37	12474.517	33601.211
7989	124.33	13455.082	37674.039
3869	124.31	10532.684	33661.285
7022	124.28	12747.305	38162.344
7320	124.26	13109.672	34805.066
7093	124.26	12853.396	36613.969
1322	124.24	8628.623	36495.391
6905	124.24	12528.154	38855.992
7405	124.22	13115.852	37441.941
97	124.22	7675.588	34607.676
3555	124.2	10111.073	39127.523
6752	124.2	12643.676	35134.012
4026	124.18	10529.008	36676.066
7762	124.08	13302.548	34198.684
8689	124.07	14088.454	38126.523
638	124.05	7993.563	37827.949
4022	124.05	10556.557	36616.367
3038	123.99	9788.993	39277.996
6078	123.95	11954.678	34209.473
3672	123.95	10140.734	37692.262
5711	123.89	11651.426	35668.18
3572	123.87	9928.357	39487.27
1471	123.82	8479.893	33348.07
3595	123.8	10011.22	39988.746
7728	123.78	13344.264	35166.32
7845	123.76	13564.122	33651.441
6482	123.74	12491.45	37642.98
2273	123.72	9170.358	37236.973
8219	123.66	13721.655	36780.137
543	123.66	8136.253	39599.879
2644	123.64	9463.507	34319.387
8353	123.64	13641.796	33723.84
6710	123.63	12595.239	34159.73
1150	123.61	8263.183	39764.07
4734	123.57	10922.34	38122.035
1268	123.55	8542.482	37768.523
8212	123.53	13612.481	36916.285
3787	123.53	10177.289	34531.137
8941	123.53	14336.423	35085.324
5997	123.53	12051.545	36115.602
5596	123.51	11588.282	33566.531
8032	123.51	13471.18	38705.727
1409	123.45	8569.468	34301.766
868	123.45	8384.535	33267.344
3421	123.45	10070.699	35462.348
3201	123.43	9786.536	35423.914
3282	123.43	9878.459	33732.004
3847	123.43	10359.816	33020.254
5820	123.41	11660.715	38776.063
7521	123.41	13166.886	39249.758
6071	123.38	11870.113	34375.047
8249	123.34	13563.168	36014.531
8335	123.32	13614.327	33828.781
3942	123.32	10372.06	34998.453
7399	123.3	13111.04	37314.07
5059	123.28	11039.457	33348.953
5199	123.26	11228.085	36848.867
5823	123.15	11745.338	38808.605
9103	123.15	14207.427	39531.266
6840	123.13	12534.394	37247.492
460	123.13	7734.002	39107.539
8373	123.11	13958.408	33253.047
8516	123.05	13885.703	36929.133
7701	123.03	13316.168	35608.961
1936	122.99	8883.228	36309.281
4726	122.95	10888.458	37923.109
2573	122.94	9273.837	35696.16
1899	122.94	8999.981	37056.598
5712	122.92	11778.722	35702.23
3965	122.92	10527.658	35344.527
3503	122.9	10053.784	37551.527
921	122.88	8289.782	34193.258
478	122.88	7740.366	39273.988
4101	122.88	10366.371	38050.629
932	122.86	8377.947	34312.031
4195	122.8	10716.26	39636.008
5705	122.8	11742.526	35552.891
5532	122.74	11453.116	35313.477
1559	122.74	8716.341	34652.391
7357	122.72	12954.353	36057.605
3081	122.69	9850.107	38601.359
5736	122.67	11765.635	36588.004
1449	122.65	8552.187	34002.602
7633	122.63	13297.799	37143.879
5228	122.61	11374.313	37658.449
4832	122.59	11170.02	39027.902
892	122.57	8234.27	33633.672
2012	122.55	8873.727	34660.105
8703	122.55	14167.919	37761.957
2440	122.51	9394.387	38962.285
5108	122.5	11393.552	34521.023
6111	122.48	11912.92	33320.871
683	122.44	8137.659	36481.34
3764	122.42	10282.59	35348.262
658	122.42	8112.054	37117.496
7436	122.4	13042.808	38419.301
8783	122.38	14114.746	35449.289
2091	122.36	8929.91	33069.523
5256	122.34	11349.365	38220.012
5968	122.32	12012.294	37245.977
8203	122.3	13746.337	37065.496
5900	122.3	12033.568	39241.855
8162	122.28	13696.96	38013.66
5237	122.27	11393.925	37774.43
1842	122.23	8980.721	38527.449
1030	122.19	8333.454	36620.203
6471	122.17	12455.797	37720.711
6741	122.17	12602.408	34825.832
5877	122.15	11948.585	39617.961
5048	122.13	11157.445	33936.863
4118	122.11	10371.609	38415.574
7213	122.11	12845.605	33917.555
7675	122.07	13319.633	36329.406
2798	122.07	9578.528	35116.988
775	122.05	8136.275	34627.594
1106	122.02	8354.575	38640.379
869	122.02	8320.108	33306.523
981	121.92	8370.464	35455.871
4790	121.9	10951.167	39944.258
3520	121.9	10047.091	38225.766
2013	121.88	9002.226	34675.105
4398	121.82	10565.388	35300.926
4389	121.81	10748.97	35539.645
3460	121.77	10006.996	36253.172
5101	121.77	11334.523	34311.816
3734	121.77	10300.323	35941.984
2485	121.71	9356.492	37921.004
4907	121.71	11120.386	37287.531
5831	121.69	11649.017	39032.52
9150	121.67	14445.23	39416.211
3313	121.67	9960.433	33045.773
3259	121.61	9792.434	34276.109
1105	121.61	8277.005	38636.32
4898	121.59	11054.349	37349.957
417	121.59	7855.342	38380.797
5660	121.56	11751.568	34254.066
8812	121.54	14029.07	34499.855
8606	121.54	13824.168	39522.137
1492	121.54	8752.071	33107.102
7994	121.52	13468.055	37841.465
7889	121.48	13449.624	34954.281
5133	121.48	11248.125	35376.641
2204	121.44	9228.166	35478.203
2754	121.42	9662.547	34342.949
9388	121.42	14610.265	33992.117
4900	121.36	11161.629	37422.32
102	121.36	7717.98	34664.699
5259	121.35	11231.464	38358.078
4880	121.29	11068.367	38033.484
3907	121.29	10506.191	34207.723
5994	121.27	11921.155	36336.594
1330	121.27	8570.722	36072.098
5838	121.25	11755.661	39246.273
8927	121.23	14240.894	34759.125
342	121.21	7651.474	37525.172
3659	121.17	10192.191	37992.762
1897	121.15	8996.762	37330.379
5597	121.14	11569.437	33573.324
4588	121.12	10810.176	34881.891
3780	121.06	10150.631	34830.031
2240	121.06	9260.127	36488.629
8119	121.04	13744.35	38973.805
1719	121.02	8807.425	38503.68
6260	120.98	12168.893	37089.93
3476	120.96	10002.88	36650.656
983	120.94	8414.979	35601.77
7269	120.94	13123.098	33561.703
2372	120.94	9129.759	39585.887
756	120.92	8071.313	35097.691
2194	120.91	9264.227	35313.16
4350	120.91	10699.162	36320.27
5966	120.91	11979.604	37498.395
6856	120.89	12563.695	37766.465
5654	120.85	11764.132	34145.188
8686	120.83	14141.08	38051.352
160	120.83	7945.322	35344.875
8479	120.79	13989.69	35919.527
2176	120.79	9222.462	34841.723
4743	120.73	10890.507	38429.504
1877	120.73	9001.963	37348.617
5502	120.71	11571.508	36235.781
8560	120.66	13960.678	38027.273
5379	120.66	11419.754	39224.121
194	120.64	7940.47	35816.129
7275	120.64	12986.029	33620.938
9320	120.62	14555.268	36300.805
9037	120.6	14389.492	37918.34
6354	120.6	12121.247	39088.672
4112	120.56	10458.425	38260.527
4696	120.56	10963.289	37048.332
1016	120.56	8212.774	36208.047
7997	120.48	13492.921	37862.695
3023	120.48	9886.911	39997.578
6297	120.46	12084.513	37805.258
4978	120.45	11088.035	35696.395
9182	120.39	14599.357	39035.18
2752	120.35	9692.281	34251.652
9097	120.35	14231.292	39257.09
8504	120.33	13874.015	36588.66
4214	120.33	10688.547	39133.156
5457	120.31	11507.577	37627.344
7939	120.31	13362.177	36450.074
4503	120.29	10621.594	33152.324
6576	120.29	12281.422	34223.777
6845	120.29	12611.458	37419.902
8992	120.29	14310.712	36768.773
6997	120.25	12796.185	38731.191
8423	120.25	13916.178	34254.48
179	120.2	7904.837	35581.883
1528	120.18	8772.838	33995.285
781	120.18	8020.681	34665.383
8816	120.14	14047.188	34305.887
515	120.12	7769.591	39735.102
2808	120.12	9489.607	35416.438
2913	120.08	9661.436	37687.68
1601	120.06	8669.342	35560.492
5214	120.04	11216.878	37161.797
6305	120.02	12114.991	38017.578
7527	119.99	13228.353	38803.234
5684	119.97	11672.65	35036.203
4253	119.95	10726.439	38277.254
2450	119.91	9424.36	38841.805
8600	119.89	13946.936	39384.227
3478	119.87	10021.505	36713.922
60	119.85	7709.659	34003.324
2195	119.79	9081.242	35327.746
2451	119.79	9455.609	38866.813
1748	119.78	8786.245	39146.758
2291	119.78	9210.075	37849.449
8671	119.76	14194.731	38865.406
1237	119.66	8447.934	38340.652
4081	119.64	10380.956	37701.391
4865	119.56	10989.137	38324.223
188	119.55	7741.812	35683.922
2662	119.55	9375.465	34043.133
3974	119.47	10515.842	35492.211
6874	119.45	12567.654	38215.586
8888	119.43	14384.088	33679.246
3602	119.39	10134.751	40007.086
1310	119.33	8571.337	36641.113
1104	119.3	8275.673	38610.133
8163	119.3	13621.11	38053.586
9405	119.26	14527.534	33500.59
1875	119.22	8914.4	37663.438
1763	119.18	8733.981	39559.605
5681	119.18	11838.335	34996.145
341	119.16	7726.219	37518.375
5090	119.14	11225.26	33944.953
9029	119.12	14414.064	37679.906
6661	119.1	12598.95	33459.531
7087	119.1	12849.753	36709.02
820	119.1	8044.873	33666.551
4558	119.07	10852.59	34152.289
7493	119.07	13250.752	39815.566
1707	119.03	8816.653	38152.43
7425	119.03	13019.524	38111.074
5458	118.99	11493.209	37356.336
1980	118.99	8851.495	35275.652
7173	118.97	12884.638	34792.793
8085	118.95	13353.731	39933.801
4991	118.91	11052.815	34987.652
4965	118.89	11165.023	35794.328
2199	118.89	9159.371	35351.945
672	118.89	8049.714	36789.625
1023	118.87	8248.83	36403.832
5762	118.84	11640.666	37136.961
4655	118.84	10919.023	36310.875
2155	118.82	9191.564	34221.266
6485	118.8	12367.068	37661.336
1558	118.78	8773.378	34633.996
1166	118.76	8628.551	39811.637
1930	118.7	9035.466	36491.867
5825	118.66	11676.25	38847.59
2816	118.63	9624.96	35578.051
9073	118.57	14372.527	38711.672
4601	118.53	10800.436	35204.316
2724	118.53	9534.057	33641.023
8322	118.47	13696.469	34242.547
4378	118.47	10713.171	35892.668
4517	118.43	10918.364	33394.848
3210	118.4	9736.411	35338.152
5015	118.4	11045.094	34347.789
124	118.36	7940.859	34892.871
271	118.32	7721.91	36601.16
4298	118.28	10672.136	37062.609
8136	118.28	13733.486	38735.465
9145	118.26	14463.433	39564.879
6382	118.26	12139.31	39602.148
1107	118.26	8308.745	38656.867
8956	118.26	14251.507	35534.613
6808	118.24	12492.157	36640.727
3948	118.22	10476.495	35027.664
6785	118.2	12614.583	36091.102
4260	118.2	10725.719	37831.223
3765	118.19	10242.821	35374.195
7514	118.19	13140.826	39134.719
1680	118.15	8740.001	37312.824
7048	118.09	12797.303	37923.055
93	118.09	7687.168	34566.324
2014	118.01	8890.991	34739.625
192	118.01	7895.924	35783.051
2878	117.99	9633.193	36991.129
7242	117.97	12900.483	33025.922
4005	117.96	10388.183	36010.223
7233	117.96	12723.971	33342.543
5306	117.96	11283.688	39542.914
7203	117.94	12876.94	33999.516
8118	117.94	13598.656	39272.461
8526	117.9	13957.727	37204.32
1829	117.9	8939.956	38829.469
5986	117.9	11874.069	36552.902
2925	117.88	9689.103	38088.262
2300	117.88	9265.601	38339.051
1569	117.78	8827.464	34715.656
1507	117.78	8839.199	33556.52
589	117.78	8118.999	38647.258
782	117.76	8145.052	34736.043
35	117.74	7896.33	33540.707
6265	117.71	12193.579	37191.762
3176	117.71	9893.101	36128.609
1837	117.59	8998.41	38691.422
2559	117.57	9282.175	36049.277
1986	117.55	9043.718	35371.168
432	117.5	7901.534	38641.438
1597	117.48	8725.562	35400.746
1574	117.46	8695.46	34904.313
3362	117.46	10043.788	34163.945
2934	117.44	9552.902	38325.801
7645	117.36	13226.968	36846.184
4242	117.36	10731.34	38591.727
2467	117.36	9310.148	38401.043
5370	117.34	11510.414	39312.488
4152	117.34	10396.214	39219.727
5356	117.32	11486.044	39740.348
1276	117.3	8539.072	37390.23
5675	117.28	11729.277	34790.816
7839	117.23	13471.372	33612.766
4175	117.23	10382.881	39966.887
3159	117.23	9915.775	36700.086
8126	117.19	13724.345	39077.828
5463	117.17	11633.007	37426.301
2627	117.15	9344.693	34726.672
59	117.07	7836.225	33993.27
8575	117.07	13978.669	38553.398
7488	117.06	12946.827	39962.305
6877	116.98	12597.829	38268.484
5722	116.98	11688.35	36036.973
4513	116.98	10939.371	33315.707
841	116.96	8054.96	33391.965
823	116.94	8185.941	33713.727
3297	116.88	9886.87	33468.926
5948	116.88	11851.653	37982.125
5042	116.86	11061.65	33836.34
5623	116.84	11823.951	33315.039
795	116.83	8062.027	34445.207
1579	116.83	8710.022	34976.785
8145	116.79	13668.337	38540.277
7409	116.71	12961.076	37554.766
2899	116.69	9655.491	37454.844
7055	116.69	12742.232	37689.227
2764	116.63	9594.472	34505.496
6782	116.61	12700.244	35935.438
3766	116.6	10175.358	35380.234
1752	116.58	8647.438	39259.988
6748	116.58	12627.468	35046.789
8745	116.5	14162.592	36589.805
4001	116.42	10526.932	35931.727
3173	116.42	9735.509	36328.504
1028	116.42	8372.929	36593.781
606	116.4	7995.994	38158.598
6212	116.38	12134.442	35707.055
625	116.38	8140.281	37951.309
6404	116.38	12316.214	39720.547
832	116.37	8084.809	33570.559
5099	116.33	11232.842	34257.59
1042	116.33	8335.557	36950.266
8115	116.31	13577.748	39206.16
5770	116.31	11638.128	37196.598
1664	116.31	8732.776	37061.227
6315	116.19	12213.846	38265.527
1472	116.15	8423.252	33410.73
5398	116.14	11492.767	38927.965
3160	116.06	9887.944	36381.98
2493	116.04	9443.602	37813.867
3792	116.04	10324.581	34340.738
8935	116.02	14409.478	34942.84
1026	116	8260.063	36553.34
450	116	7763.249	38916.328
992	115.96	8304.006	35799.48
143	115.89	7652.493	35122.766
2567	115.87	9311.125	35586.281
3870	115.85	10483.626	33670.941
8331	115.81	13611.665	34099.293
1014	115.75	8205.418	36188.953
200	115.75	7732.163	35855.004
8269	115.68	13608.77	35511.406
6887	115.68	12589.438	38501.313
7461	115.64	13078.596	38960.16
5116	115.64	11235.477	34716.254
6030	115.62	11866.652	35396.859
509	115.6	7814.53	39624.691
8319	115.58	13608.435	34181.426
3669	115.58	10330.187	37941.859
9313	115.48	14439.415	36465.473
942	115.47	8402.267	34558.313
8088	115.43	13530.226	39994.043
2943	115.43	9699.756	38443.324
3816	115.41	10313.79	33876.719
3254	115.39	9749.797	34213.43
6683	115.37	12598.669	33750.402
218	115.37	7966.914	36003.691
8209	115.35	13697.523	37140.926
370	115.35	7709.956	37835.605
5115	115.33	11319.632	34687.832
5746	115.31	11696.79	36711.984
3394	115.31	10093.38	34762.617
51	115.29	7767.693	33847.176
6556	115.27	12479.531	34863.848
1006	115.24	8311.349	35957.703
2635	115.2	9388.508	34481.293
6019	115.2	11858.905	35441.742
225	115.2	7704.333	36079.285
7211	115.16	12737.549	33847.457
3099	115.16	9725.653	37964.957
8929	115.14	14351.156	34816.516
4637	115.06	10887.843	35929.059
1128	115.06	8217.037	39152.105
3248	115.04	9728.567	34426.996
1039	115.02	8331.032	36902.031
8360	114.99	13665.181	33569.387
4669	114.99	10864.656	36510.84
7782	114.97	13250.733	33725.746
8838	114.91	14205.789	33879.523
1073	114.89	8286.763	37897.809
3155	114.89	9831.051	36601.102
3862	114.89	10387.834	33522.828
4522	114.87	10890.413	33497.668
280	114.83	7912.305	36670.289
3148	114.81	9870.679	36749.375
5244	114.81	11338.74	37980.57
1734	114.81	8691.95	38831.57
5826	114.79	11651.454	38863.426
7346	114.78	13014.986	35540.184
1849	114.7	8948.795	38313.301
4170	114.68	10475.534	39785.641
6210	114.66	12204.509	35661.852
8796	114.66	14124.993	34960.48
5317	114.6	11306.802	39818.199
1192	114.56	8452.011	39418.965
5846	114.56	11792.642	39372.031
5739	114.56	11746.7	36615.477
2603	114.55	9328.68	34949.816
6713	114.55	12597.097	34191.738
8499	114.53	13815.827	36372.641
9030	114.53	14292.335	37710.613
5655	114.53	11685.86	34148.934
3578	114.45	9941.801	39691.012
4159	114.45	10479.922	39382.637
8285	114.45	13738.94	35093.754
5088	114.43	11313.652	33916.848
8634	114.37	14030.547	39921.234
2472	114.37	9451.233	38243.465
8807	114.37	14078.72	34692.617
971	114.35	8223.956	35334.641
5449	114.34	11482.52	37544.973
6948	114.28	12817.185	39933.266
5323	114.28	11284.617	39890.234
2437	114.2	9358.292	39238.621
2806	114.18	9602.269	35347.922
4968	114.18	11005.965	35824.219
6919	114.14	12591.108	39213.453
6568	114.12	12429.463	34342.254
3998	114.11	10403.608	35845.574
8294	114.11	13650.757	34919.094
7587	114.11	13268.497	37690.496
6152	114.09	12228.851	33991.309
2749	114.07	9514.119	34198.758
4868	114.01	11085.969	38417.855
7698	114.01	13272.264	35859.41
144	113.99	7919.113	35126.996
488	113.93	7876.935	39374.277
7943	113.93	13404.531	36576.738
5391	113.91	11568.619	39093.098
4385	113.89	10659.247	35485.457
6559	113.86	12342.905	34703.906
4234	113.84	10632.761	38480.527
6970	113.8	12829.37	39349.242
6221	113.78	12133.235	35863.699
7292	113.78	13043.77	33963.043
8850	113.76	14042.146	33380.727
2975	113.72	9613.185	39130.527
5917	113.72	11963.857	38634.645
5292	113.7	11317.255	39152.781
7145	113.66	12827.887	35717.652
7980	113.65	13407.981	37526.691
5472	113.65	11474.23	37061.352
1782	113.61	8732.468	39992.664
7648	113.61	13180.144	36544.551
8950	113.59	14367.616	35330.531
3020	113.57	9814.387	39830.211
8904	113.51	14310.804	34030.211
623	113.49	8006.998	37928.168
7711	113.45	13292.781	35438.449
668	113.43	8010.578	36748.332
8649	113.43	14185.251	39480.738
6514	113.42	12431.18	36327.219
1716	113.4	8673.097	38357.945
8367	113.4	13764.803	33320.879
7119	113.36	12779.055	36154.813
3501	113.34	10127.802	37498.309
6933	113.32	12606.113	39456.055
6814	113.32	12665.841	36798.156
1767	113.3	8725.948	39652.484
7441	113.26	13004.776	38681.527
1292	113.26	8586.181	37139.09
5551	113.24	11619.085	34729.063
8048	113.22	13373.804	38975.453
1164	113.22	8608.397	39770.738
1199	113.2	8442.305	39185.438
6448	113.2	12463.387	38377.633
754	113.2	8152.775	35383.535
4488	113.19	10557.39	33594.379
2314	113.17	9143.318	38694.301
653	113.17	8087.367	37239.719
4902	113.15	11202.53	37475.449
3812	113.13	10270.076	34086.855
4736	113.11	10976.255	38169.879
5530	113.11	11449.689	35276.488
9375	113.05	14470.254	34461.992
2855	113.03	9534.002	36396.742
2442	113.01	9325.219	39048.477
2966	112.98	9699.151	38956.324
8630	112.98	14201.736	39886.066
4451	112.96	10582.318	34135.938
2958	112.92	9554.167	38925.773
8591	112.92	13795.149	39194.211
1856	112.9	8917.108	38002.781
8239	112.84	13685.969	36269.148
639	112.84	8055.102	37558.805
3126	112.82	9720.745	37262.215
8874	112.8	14271.278	33378.719
42	112.8	7838.295	33694.535
2378	112.78	9116.67	39622.609
897	112.76	8280.037	33701.879
414	112.75	7833.252	38351.98
3178	112.73	9713.817	36138.609
3171	112.69	9863.31	36300.566
4640	112.65	10951.343	35986.055
387	112.65	7815.259	38064.594
4402	112.59	10658.688	35367.035
3627	112.57	10203.394	38901.332
494	112.55	7684.819	39404.059
7803	112.48	13200.601	33459.59
6028	112.46	11858.662	35336.77
8547	112.42	13814.708	37870.906
2020	112.42	8896.421	34547.215
2411	112.4	9468.889	39781.738
4043	112.38	10450.405	36995.441
1884	112.32	8924.501	37444.617
2969	112.32	9611.493	38999.262
3468	112.32	10089.477	36461.555
2531	112.3	9396.152	36719.461
2257	112.29	9244.733	36840.051
3006	112.27	9504.796	39839.859
6805	112.25	12645.298	36606.348
8791	112.21	14121.905	35347.816
[truncated: 5,766 more rows]
