# Supplementary material for: Insights on the Control of Yeast Single-Cell Growth Variability by Members of the Trehalose Phosphate Synthase (TPS) Complex
Source: Front Cell Dev Biol. 2021 Jan 28;9:607628. doi: 10.3389/fcell.2021.607628 (PMC7876269; doi:10.3389/fcell.2021.607628)
Supplement: Supplementary file 2 [file Data_Sheet_1.ZIP › final_code/input_datasets/BY4741_1_Ntd_TPS1_t5.csv]

Id	Area (µm²)	Centre X Position (µm)	Centre Y Position (µm)
12120	1178.39	11678.9	36269.855
11722	1064.48	11625.961	39219.711
4676	961.77	9821.223	40446.742
14595	902.65	12454.684	36043.605
10101	788.15	11245.171	37868.891
11411	776.66	11598.966	39803.805
20380	733.97	13820.178	38648.063
11997	729.77	11804.195	37257.824
4617	727.25	9825.992	40453.578
8978	713.69	11167.214	35029.074
18239	713.26	13292.258	38178.629
1453	704.7	9209.909	39662.027
12925	700.95	11789.786	37029.547
26194	683.85	15292.586	36510.969
3358	674.02	9594.29	38089.941
16535	668.01	12810.224	37272.254
9892	666.82	11349.501	38587.473
14016	656.02	12045.892	35664.293
623	647.33	8798.619	37053.445
13198	639.63	11817.703	38529.496
18978	633.08	13512.514	36431.586
11888	630.46	11608.59	38069.715
11243	629.9	11432.62	38164.867
26849	622.22	15668.403	38119.906
24543	621.05	14853.668	37494.379
8074	620.02	10925.645	38205.746
15936	619.19	12598.363	34365.855
20406	617.01	13952.567	38259.027
20279	616.11	13958.416	39448.891
16425	615.92	12828.574	36302.996
7753	610.73	10532.445	40012.879
6457	610.63	10429.868	38608.406
11157	605.6	11593.593	37634.016
20762	598.13	13923.531	35564.477
16468	593.95	12863.434	36639.16
23653	591.46	14731.132	37561.68
26347	591.04	15430.109	37733.055
26363	589.07	15460.15	37836.859
9155	588.57	11165.298	36771.402
19318	588.27	13503.115	33824.684
22278	587.84	14207.965	36496.762
2959	577.52	9446.186	40083.758
8729	577.1	10723.877	33829.93
14451	575.72	12275.595	34997.422
26046	574.46	15265.591	34984.121
26542	573.23	15450.302	39724.098
15824	572.27	12652.266	35427.984
26320	567.7	15386.561	37486.473
5129	565.38	10086.817	36354.445
18684	564.77	13489.352	39259.629
8671	562.89	10943.035	34121.73
12351	561.61	11514.825	34568.168
22522	559.12	14289.934	34058.387
21480	554.41	14084.244	37107.723
23092	553.24	14536.514	37935.891
5286	552.17	9959.194	34938.328
4677	549.73	10073.835	40439.145
18378	544.73	13198.083	39674.172
8052	542.19	10815.58	38644.695
21090	540.89	14130.178	33905.762
8605	540.29	10762.682	34206.664
12794	539.77	11989.134	35876.277
23053	539.43	14595.819	37703.391
16458	534.74	12886.918	36517.727
3149	534.51	9494.67	39593.496
17340	533.82	13082.516	36003.184
12241	533.72	11621.462	35225.852
1875	533.15	9067.385	36057.965
4171	532.11	9871.139	36629.773
12379	532.06	11671.448	34315.641
22937	528.11	14521.925	36517.121
9584	526.81	11166.409	39268
24660	524.28	14853.962	38593.887
26791	523.59	15503.631	38697.266
17533	522.77	13010.971	34378.887
17218	521.98	12987.927	37086.961
22884	519.95	14604.92	35943.734
22339	518.84	14324.445	36043.664
22251	518.27	14219.445	36890.344
25714	516.47	15218.141	35223.672
24377	515.8	14877.147	35743.523
16260	514.21	12858.142	34837.344
734	512.04	8884.498	37512.328
17579	510.97	13075.088	33861.168
9580	507.12	10968.97	39238.164
2235	504.23	9390.613	34072.684
22861	501.84	14505.652	35726.605
24341	501.47	14959.894	35441.344
833	499.29	8876.359	37898.234
10328	499.12	11368.268	36249.625
7625	498.18	10740.326	38910.328
15090	496.72	12348.156	39960.656
5231	494.71	9978.314	35442.574
5174	494.46	10084.267	35815.051
9093	494.14	11124.313	36208.117
24508	494.08	14922.8	37226.566
11140	493.37	11509.395	37527.066
10180	492.45	11195.316	37331.863
4212	492.18	9709.091	36935.238
10299	492.01	11275.344	36574.355
5935	491.59	10126.309	38134.184
22223	491.57	14254.117	37096.793
7263	489.04	10593.84	35913.473
19911	488.22	13575.981	38309.883
21978	487.88	14178.228	39427.719
6567	487.63	10498.842	37410.504
19052	487.2	13381.463	36051.516
11934	486.5	11796.031	37773.629
23872	485.79	14734.524	35846.875
19949	482.03	13740.915	38659.227
11455	481.33	11409.315	40138.375
18449	480.23	13118.704	40237.844
15670	480.16	12475.739	36703.926
22683	479.81	14540.945	34154.992
7416	479.22	10641.585	37186.977
443	479.2	8896.596	36106.813
24792	478.97	14977.217	39906.371
7437	476.46	10704.939	37324.574
22915	476.19	14408.522	36219.129
3820	474.95	9646.454	33703.777
4594	473.84	9805.545	40220.234
208	473.15	8766.77	34801.016
12148	472.23	11630.96	35872.063
23707	470.16	14746.095	37184.07
747	469.83	8990.9	37576.086
15421	466.67	12614.235	38405.453
22096	466.56	14234.723	38340.945
4727	464.09	10049.024	40105.043
9064	462.14	11172.328	36003.059
4249	460.68	9883.063	37171.727
16644	460.26	12722.894	38417.43
11962	459.76	11760.585	37576.285
15094	459.74	12315.039	39988.344
17232	459.38	13083.688	36916.598
5003	458.78	9912.485	37465.711
16600	458.32	12845.779	37897.504
13340	457.42	11995.857	39752.559
4393	457.21	9712.928	38529.68
17617	455.49	12896.741	33732.844
12048	454.97	11790.485	37039.066
18650	453.5	13492.032	39353.5
22053	453.17	14327.978	38526.547
5330	452.83	10015.018	34591.18
23711	451.72	14795.262	37201.371
18070	451.14	13313.676	36908.125
26544	451.1	15303.017	39750.789
15795	450.89	12535.026	35568.594
3256	448.79	9632.093	38992.551
906	448.23	8746.748	38226.379
21608	448.21	14128.124	38170.668
22963	447.33	14551.17	36699.965
14860	447.01	12416.324	38026.648
18379	446.87	13124.54	39678.164
23476	446.34	14677.21	39562.668
25815	446.03	15052.919	34136.723
23757	444.9	14760.373	36696.957
19375	444.27	13751.467	33752.648
15749	443.39	12658.634	35832.98
21395	442.54	14065.224	36235.164
25963	442.51	15333.376	34147.82
3292	441.97	9549.991	38818.844
14556	441.87	12345.46	35860.293
8233	440.88	10775.439	37299.406
2016	440.11	9037.274	34697.273
7362	439.67	10595.103	36755.02
19411	439.5	13601.81	34112.551
16213	439.31	12822.472	34465.402
13511	439.29	12233.63	39620.371
10902	438.81	11542.202	35470.43
19769	438.56	13558.952	37264.563
20939	438.45	13954.065	34491.609
25471	438.31	15098.115	37785.57
2653	438.06	9330.232	37545.766
10083	437.97	11247.775	37756.336
8970	437.12	11061.634	34849.492
21118	437.12	14131.644	34111.574
24244	436.99	15019.396	34440.555
26853	435.75	15475.491	38156.945
26985	435.69	15487.578	36970.328
13420	434.81	12062.857	40361.109
3197	434.75	9562.812	39271.777
11103	434.75	11506.716	37295.641
23027	433.95	14445.401	37451.23
18167	433.18	13308.471	37731.438
24061	432.55	14692.488	34082.797
7215	432.47	10719.717	35470.922
1154	432.45	8727.755	39378.383
14771	432.41	12461.35	37360.871
25551	432.39	15200.34	36981.906
7737	431.49	10595.483	39878.617
18927	430.57	13519.217	37192.852
14482	430.31	12327.992	35271.223
21375	430.25	14074.292	36119.109
19003	429.56	13376.747	36301.977
7089	429.46	10570.968	34307.309
12941	427.4	11910.176	37156.723
24929	427.07	15231.742	39515.688
7168	426.97	10730.25	35102.73
13334	426.57	11848.376	39706.652
23028	426.38	14394.527	37447.637
9073	426.34	11060.825	36074.941
20507	425.86	13855.938	37610.891
26405	425.67	15272.127	38324.207
17146	425.14	13015.471	38009.344
17968	424.93	13234.327	35932.188
2378	424.91	9305.671	35034.91
5392	423.81	9970.605	33999.809
20590	422.23	13793.915	36967.32
3258	422.03	9600.816	38990.313
17505	421.63	13085.7	34725.203
14190	421.48	12219.119	34486.586
16428	420.75	12625.777	36401.957
7792	419.77	10575.294	40358.148
22655	419.47	14491.735	33731.586
27020	419.41	15505.495	36572.137
9923	418.43	11209.798	38463.051
4011	417.97	9700.897	34799.281
18059	417.95	13121.296	36840.203
7283	417.71	10736.842	36043.32
18615	417.32	13458.517	39514.758
21462	417.28	14136.164	37012.984
10883	416.52	11581.132	35359.613
5987	416.5	10168.864	38686.285
5810	416.15	10181.922	37045.246
22962	415.94	14564.488	36635.863
10297	415.14	11358.712	36566.91
18128	415.12	13315.985	37443.48
23238	414.85	14412.781	39221.047
21646	412.78	13998.846	38622.297
15459	412.36	12478.747	38078.699
8780	411.77	11135.257	33846.73
20416	411.77	13901.268	38359.359
26582	411.71	15267.064	40234.633
9957	411.35	11256.426	38314.133
850	411.33	9027.788	37957.48
8522	411.08	10891.699	34885.047
16946	410.64	12926.005	39934.039
10177	409.34	11305.507	37321.727
2096	409.2	9242.565	34056.156
26410	408.93	15339.919	38425.363
14702	408.63	12279.209	36873.672
12998	408.49	11963.585	37396.547
2050	407.96	9222.965	34428.133
22651	407.75	14414.038	33690.809
27005	407.67	15630.713	36601.879
18945	407.27	13534.348	36794.828
10340	406.67	11246.209	36006.379
21212	405.68	14040.538	34780.691
18330	405.6	13130.005	39129.902
20364	405.49	13953.546	38527.773
6660	405.33	10489.154	36703.727
19269	405.12	13529.924	34032.328
25856	404.57	15148.284	33814.801
14129	404.55	12230.353	34679.398
26484	404.3	15297.736	39316.254
15885	404.28	12586.853	34935.184
6780	404.2	10358.04	35307.824
24054	403.9	14755.414	34315.434
13796	403.65	12151.293	37718.012
25743	403.46	15087.327	34871.504
5542	402.5	10260.607	34600.641
25889	402.33	15359.292	33583.438
8378	401.71	10770.709	36018.723
14666	401.47	12444.27	36613.645
20907	401.06	13925.529	34536.109
18025	400.91	13183.668	36476.926
6695	400.89	10480.551	36384.547
1544	400.53	9186.13	38711.883
16833	400.18	12751.407	40262.496
21654	400.16	14145.214	38769.066
21011	400.07	13943.8	33757.27
2631	399.91	9329.794	37257.383
6635	399.67	10450.158	36859.289
19189	398.73	13533.3	34674.008
885	397.88	8808.734	38095.891
22898	397.86	14601.964	36073.977
8429	397.33	10943.812	35720.527
5553	397.29	10243.268	34641.984
14802	397.1	12185.063	37644.254
7359	397	10569.666	36727.328
23342	396.64	14400.186	40079.492
11152	396.52	11600.046	37625.578
17015	395.99	12918.274	39048.441
23612	395.43	14788.49	38154.699
16330	395.41	12734.753	35411.391
18365	395.2	13213.977	39539.594
24289	394.78	14991.824	34937.453
3902	394.7	9886.37	33947.035
26473	394.17	15280.012	39093.82
20185	393.86	13864.108	39995.223
18416	393.77	13314.788	40023.047
16963	393.61	12914.602	39784.492
19077	393.5	13526.176	35930.516
27197	393.5	15442.193	34679.824
26837	393.48	15482.716	38219.258
16550	393.44	12683.481	37359.246
22812	393.36	14436.344	35321.629
16003	393.27	12475.491	33869.547
18262	392.81	13129.187	38388.527
7336	392.79	10641.384	36441.984
15924	392.37	12583.117	34578.301
20351	392.2	13899.757	38772.539
12840	392.1	11959.772	36146.363
22368	391.72	14311.68	35942.133
8684	391.32	10863.838	33874.414
15391	391.28	12584.097	38768.332
17367	390.76	12898.886	35919.449
26686	390.66	15541.991	39943.898
6003	390.63	10290.257	38792.094
8732	390.32	10781.796	33832.684
2058	390.32	9225.446	34458.371
7040	390.05	10731.979	33832.938
21666	389.65	14002.271	38838.887
23119	389.61	14483.297	38114.637
9762	389.53	11215.629	39908.441
23769	389.23	14656.45	36747.523
26607	388.65	15255.224	40338.945
18822	388.04	13329.015	37942.246
4992	387.79	9907.245	37702.492
16705	387.18	12763.992	39036.605
3741	386.34	9548.589	34183.949
24278	385.34	14835.802	34782.219
18775	384.9	13393.861	38206.012
24871	384.86	15253.17	40520.184
11788	384.86	11729.571	38941.926
17072	382.77	12930.772	38658.574
18795	382.6	13482.07	38039.945
8986	382.01	11154.26	35097.508
21702	380.61	14156.922	39155.602
11268	380.36	11422.995	38326.621
19782	380.13	13607.447	37348.543
2565	379.52	9401.084	36660.496
24411	379.48	14873.214	36152.961
20804	378.43	13788.719	35229.297
8122	377.93	10753.65	38179.668
6036	377.68	10112.865	39043.141
14669	377.14	12335.741	36617.891
339	376.8	8901.983	35555.023
12276	376.55	11813.658	34884.012
3818	376.03	9591.082	34002.352
11332	375.9	11498.868	39082.602
3333	375.86	9534.432	38304.578
24753	375.8	14832.898	39548.492
9912	375	11308.45	38377.16
789	374.67	8729.387	37716.809
17488	374.54	13044.711	34917.141
3153	374.39	9643.569	39600.09
21001	374.12	13885.296	33702.648
19314	373.87	13522.509	33747.004
5386	373.49	10067.84	33914.66
7513	372.3	10676.268	38108.465
12902	372.07	11976.972	36749.293
12696	371.95	11843.23	34994.133
1132	371.69	8809.615	39198.504
16283	371.61	12738.157	35000.289
3964	371.44	9834.757	34425.461
19790	370.69	13568.266	37461.563
4324	370.52	9704.659	37857.125
24121	370.46	14812.629	33741.738
1673	369.46	9179.218	37560.309
12517	368.89	11896.496	33973.18
5095	368.81	10061.833	36606.754
5923	368.64	10109.68	38074.824
20929	368.31	13913.947	34409.117
20038	367.11	13734.159	39765.684
13040	367.01	11954.668	37641.91
6996	366.82	10592.76	33539.023
918	366.61	8785.224	38296.543
6307	366	10484.228	39892.59
22212	365.86	14314.257	37299.727
1503	365.35	9140.515	39470.41
20405	364.96	13935.404	38212.68
17680	364.85	13307.12	33681.84
6686	364.71	10522.782	36324.77
19845	364.62	13548.687	37897.734
6841	364.58	10399.712	35099.641
17308	364.43	12991.673	36175.883
205	364.41	8868.45	34737.637
19547	364.41	13603.546	35075.602
24168	364.04	14873.996	33999.379
21333	363.6	13986.757	35781.133
22926	363.03	14465.037	36353.266
26796	362.89	15487.792	38786.984
15720	362.8	12583.571	36186.668
4606	362.55	9858.632	40288.129
2517	361.82	9409.044	36247.703
25718	361.67	15041.086	35236.324
18690	361.65	13326.432	39313.629
18862	361.59	13407.773	37571.625
23453	361.57	14734.151	39885.625
23364	361.57	14503.824	40302.934
8646	361.25	10943.497	34297.262
16867	360.86	13080.318	40311.395
1978	360.86	9202.847	34985.902
16123	360.67	12867.422	33812.551
22448	360.65	14391.853	34693.031
11170	360.56	11488.571	37750.934
26260	360.5	15339.81	37100.566
17892	359.39	13311.246	35296.855
1637	359.31	9217.421	37889.367
2454	359.06	9450.369	35747.793
18032	359.03	13283.824	36590.473
23483	359.03	14675.436	39358.934
11365	358.68	11452.772	39379.598
18639	358.43	13464.995	39624.656
13699	358.15	12062.827	38339.813
14688	357.97	12421.711	36740.625
22686	357.82	14473.342	34203.371
1711	357.15	9150.16	37544.309
14606	356.52	12275.008	36090.469
5765	356.46	10194.652	36662.879
16638	356.27	12864.252	38289.215
7804	356.25	10872.028	40334.695
7764	356.02	10622.481	40050.652
11775	355.85	11647.044	38874.871
9001	355.45	11093.652	35196.602
25494	355.27	15125.602	37673.727
22304	354.99	14338.13	36353.078
8141	354.85	10852.508	37979.902
6185	354.7	10274.595	40005.035
26447	354.53	15381.072	38802.586
15641	354.41	12543.967	37021.371
14246	354.39	12140.6	34094.867
11786	354.39	11766.068	38942.609
4385	354.26	9784.088	38366.105
16866	354.07	13007.259	40302.16
16393	353.78	12868.805	36001.965
23058	353.53	14533.764	37737.09
8044	353.49	10829.467	38592.262
13368	353.42	12027.153	40079.953
7605	353.28	10728.961	38783.113
17878	353.15	13147.044	35109.547
27121	352.97	15502.638	35318.324
12300	352.96	11630.208	34723.055
13602	352.76	12107.982	38753.035
824	352.48	8950.414	37864.09
6931	352.3	10521.646	34074.402
2568	352.25	9428.987	36693.508
3839	351.92	9631.324	33602.438
18737	351.46	13342.678	38795.578
13151	351.31	12020.482	38334.262
20452	351	13946.422	38263.766
8003	350.81	10955.949	38887.605
475	350.7	8938.473	36264.5
18955	350.7	13404.338	36592.035
4982	350.41	9989.552	37652.887
11321	350.2	11523.887	38865.809
19851	350.16	13684.194	37953.797
12830	349.78	11930.904	36098.602
15502	349.76	12660.675	37732.512
20208	349.51	13947.929	39871.637
15353	349.32	12535.671	39099.848
6064	349.05	10311.209	39280.465
20745	349.01	13897.063	35738.617
13862	348.84	12251.271	36912.48
23677	348.61	14781.832	37782.512
20747	348.38	13961.096	35740.059
11691	348.26	11692.641	39337.789
22342	347.73	14203.808	36057.809
12722	347.46	12010.922	35122.984
3954	347.13	9674.284	34358.367
16164	347.08	12736.03	34049.105
7282	346.79	10687.084	36029.617
8816	346.41	11058.12	34024.215
11987	346.35	11662.636	37505.824
9760	346.25	11366.757	39904.734
26016	346.23	15307.121	34642.133
15362	346.2	12514.486	38849.547
22679	346.08	14423.701	34073.813
16941	345.85	13092.782	39887.977
14794	345.83	12277.825	37590.219
21276	345.74	13979.7	35365.969
21718	345.72	14061.478	39259.922
20489	345.64	13810.157	37775.031
19597	345.47	13739.333	35521.586
13120	345.33	11950.409	38193.367
24636	345.1	14929.063	38417.48
19690	345.08	13726.822	36263.027
23733	344.78	14780.042	36755.617
15646	344.55	12666.154	36774.328
7734	344.24	10706.947	39876.734
1303	344.13	8715.319	40224.613
11699	343.94	11660.4	39377.926
20729	343.49	13926.534	35626.391
15350	343.38	12633.217	39091.531
1749	343.28	9081.186	37187.949
15674	343.09	12636.836	36715.508
24250	342.71	14873.614	34543.852
15850	342.69	12665.864	35037.281
23924	342.65	14775.284	35430.605
16470	342.36	12722.953	36661.543
22711	342.35	14511.345	34455.402
13482	341.89	12171.986	39955.445
6809	341.73	10378.712	35462.324
16422	341.68	12841.153	36298.266
21522	341.6	14038.639	37582.813
8206	341.5	10784.729	37475.313
13266	341.46	11891.572	39191.898
22748	341.35	14498.917	34793.703
10250	341.35	11356.518	36890.055
19060	341.33	13387.622	36095.945
9934	340.91	11286.675	38509.906
24338	340.58	14994.276	35406.805
22294	340.45	14222.411	36287.395
1971	340.41	9048.815	35263.945
852	340.37	8773.424	37986.586
1938	340.24	9061.069	35514.188
19615	340.22	13752.123	35751.73
25031	340.05	15096.221	38790.191
9218	339.91	11005.233	37341.078
12929	339.32	12012.051	37103.027
17552	339.24	12917.01	34193.121
4293	338.42	9758.66	37692.355
10952	338.4	11579.323	35909.355
14689	338.38	12339.891	36750.238
11006	337.86	11453.928	36461.473
13799	337.62	12096.518	37453.359
12647	337.5	11951.444	34598.094
25620	336.95	15087.333	36110.734
22336	336.89	14353.418	36018.031
11895	336.85	11686.089	38126.969
24056	336.85	14739.273	34335.422
18003	336.58	13029.847	36209.738
6268	336.5	10379.705	40166.09
7208	336.33	10618.997	35414.988
19174	336.06	13341.598	34898.563
1617	335.28	9234.679	38056.77
17567	334.15	13064.103	34027.598
6334	333.92	10396.872	39489.992
16753	333.88	12706.889	39604.773
23957	333.82	14637.498	35125.477
11132	333.54	11534.804	37457.973
12195	333.25	11750.339	35540.898
11043	333.21	11466.047	36882.621
22766	333.17	14527.044	34870.188
22485	332.85	14243.979	34414.391
24437	332.73	14985.399	36457.289
19936	332.33	13677.158	38553.047
13771	332.31	12184.998	37616.875
20223	331.43	13899.482	39712.691
20311	331.37	13890.417	39151.137
27184	331.35	15670.687	34890.742
20934	331.33	13773.032	34447.324
3634	331.22	9637.561	35171.93
3029	331.08	9562.558	40290.813
7396	330.95	10563.063	37037.598
21451	330.93	14043.923	36912.336
13276	330.76	11994.357	39296.539
22569	330.4	14250.683	33979.281
7363	330.4	10717.994	36746.379
20792	329.65	13898.402	35163.59
27271	329.63	15633.996	34063.051
22217	329.36	14391.287	37354.234
2707	329.32	9331.268	38049.84
8885	329.23	11097.815	34329.934
26996	329.17	15655.055	36836.652
3621	328.92	9463.548	35442.141
6608	328.88	10444.105	37146.145
20734	328.79	13828.154	35706.23
9052	328.67	11031.688	35877.117
14649	328.5	12373.827	36390.66
16271	327.98	12683.461	34923.828
21168	327.83	14123.929	34532.746
8066	327.83	10873.662	38361.82
7153	327.7	10561.502	34838.332
15741	327.62	12507.598	36030.594
15658	327.56	12575.991	36874.832
19454	327.43	13617.045	34429.77
26488	327.12	15348.928	39325.996
12030	327.06	11806.155	37249.156
10000	326.91	11263.098	37966.465
5126	326.85	9947.932	36328.488
18031	326.62	13261.578	36562.289
179	326.32	8802.953	34590.043
20950	326.32	13922.465	34245.414
19842	326.16	13684.599	37877.711
4063	326.14	9737.22	35164.551
24393	325.68	14859.979	35906.707
27067	325.44	15662.523	36237.098
21183	325.17	13983.637	34606.781
24124	325.17	14983.691	33599.063
11993	324.99	11781.628	37539.176
11886	324.9	11782.392	38051.355
21327	324.8	13984.711	35754.172
18038	324.59	13212.612	36609.387
5738	324.57	10198.033	36425.887
14174	324.38	12138.591	34379.039
18964	324.23	13482.21	36659.691
6324	324.17	10461.11	39709.129
19562	324.11	13561.683	35139.086
6810	323.86	10534.222	35164.016
27037	323.69	15599.543	36363.484
5788	323.62	10215.382	36830.5
22262	323.42	14279.473	36630.617
14976	323.23	12258.045	38851.773
16506	323.14	12811.316	37015.301
16389	323.1	12818.778	35950.426
26677	323.02	15583.149	39852.098
17742	322.73	13298.158	33956.008
18372	322.39	13233.12	39598.941
7373	322.33	10737.553	36808.32
26147	322.24	15459.17	36081.875
13791	322.18	12043.11	37690.352
9167	321.87	11137.879	36823.93
23991	321.83	14803.73	34760.313
10995	321.66	11436.875	36379.738
27106	321.57	15577.725	35769.551
16187	321.51	12712.11	34207.793
12831	321.24	12034.212	36120.363
3000	321.22	9261.612	40340.27
14266	320.82	12100.208	33747.258
23816	320.69	14697.023	36387.566
20923	320.32	13868.036	34354.563
24981	320.26	15201.052	39050.117
21536	320.23	14117.001	37634.094
1403	320.21	9176.419	40034.012
22196	320.07	14228.862	37442.961
6727	319.84	10509.734	36080.391
5187	319.8	9969.692	35633.02
5463	319.77	10312.519	33667.762
5910	319.69	10171.074	37924.172
8084	319.69	10882.182	38239.727
22743	319.67	14471.574	34685.332
14880	319.63	12255.741	38223.602
23750	319.4	14645.967	36592.68
23594	319.35	14638.935	38256.523
15377	319.31	12637.416	38974.387
10540	319.21	11224.34	34423.59
20727	319.17	13951.117	35925.125
22168	319.17	14186.526	37766.941
3465	318.94	9642.115	37124.223
23700	318.79	14653.36	37345.613
17132	318.66	13092.523	37908.855
4903	318.54	10006.365	38276.266
13339	318.52	11845.245	39712.996
16892	318.39	13047.805	40265.211
8131	318.31	10965.578	37955.68
17467	318.18	12930.868	35028.289
24806	318.1	14954.164	40108.504
9084	318	11072.994	36152.832
15214	317.97	12600.711	40262.539
22695	317.49	14520.783	34357.219
23883	317.47	14754.199	35924.961
8370	316.95	10907.002	36245.902
17521	316.91	12949.34	34643.078
21757	316.91	14043.688	39571.926
1426	316.86	9113.137	39803.883
25592	316.76	15143.761	36453.805
16950	316.7	13068.646	39653.02
18005	316.68	13317.962	36272.645
26617	316.61	15448.2	40455.629
3795	316.53	9672.762	34179.367
26200	316.51	15303.449	36598.273
26262	316.13	15416.856	37105.828
4647	316.09	9810.369	40510.574
26060	315.84	15340.797	35260.031
26938	315.71	15515.201	37277.887
9802	315.59	11380.326	39331.668
24925	315.32	15230.267	39751.594
3597	315.29	9636.639	35666.699
2991	315.09	9408.522	40240.57
10542	314.96	11308.685	34188.598
8008	314.92	10951.217	38936.711
13676	314.56	12039.846	38225.664
18341	314.54	13320.827	39281.289
17075	314.5	12977.032	38363.676
23714	314.39	14757.892	37228.566
10126	314.19	11266.368	37648.633
19655	314.14	13620.403	36065.609
13451	314.1	12197.556	39979.297
22511	313.94	14211.405	34287.551
8163	313.66	10914.548	37750.809
21057	313.64	13981.02	33618.125
23541	313.6	14635.934	38865.727
17859	313.41	13117.224	35057.359
5016	313.1	10075.73	37252.277
12038	313.06	11721.179	37012.859
16346	312.72	12880.725	35567.578
22491	312.7	14300.234	34478.32
12759	312.68	11913.148	35565.188
20672	312.58	13939.297	36350.574
21314	312.39	14140.622	35599.359
11866	312.34	11642.617	38500.625
11979	312.13	11785.069	37777
13430	311.97	12210.375	40128.477
2915	311.93	9424.085	39771.914
2538	311.86	9398.771	36323.172
1099	311.68	9010.368	39062.5
10142	311.61	11256.772	37419.91
10991	311.44	11582.114	36310.23
24595	311.42	15012.287	38033.301
16890	311.26	12910.814	40251.352
18459	311.17	13113.867	40365.82
9440	311.07	11011.19	37964.098
22364	310.98	14374.328	35921.789
1255	310.9	8982.839	39925.879
20956	310.75	13832.735	34323.102
18386	310.63	13246.44	39694.336
19563	310.57	13660.846	35160.48
6257	310.42	10513.021	40474.422
10525	310.32	11330.721	34576.332
13704	310.27	12227.107	38067.617
19975	310.27	13605.37	39022.859
25766	310.17	15136.523	34534.113
19747	309.96	13551.841	36895.637
27139	309.75	15656.571	35440.922
16675	309.69	12696.948	38896.73
16027	309.67	12628.906	33973.246
24752	309.62	14861.884	39523.949
539	309.5	8979.992	36652.91
14533	309.29	12299.207	35707.391
7541	309.08	10591.421	38305.789
26093	308.87	15409.932	35517.426
14166	308.79	12042.192	34634.84
10137	308.33	11387.996	37681.84
26800	308.31	15650.169	38812.789
18643	308.18	13499.854	39634.16
24348	308.05	14875.982	35500.859
10840	308.03	11561.843	35146.766
16242	307.99	12737.763	34710.387
24468	307.45	14964.048	36778.578
21709	307.36	14094.793	39176.484
25974	307.28	15315.872	34275.828
8395	307.22	10909.839	35921.402
15635	307.2	12653.568	36944.07
16257	306.99	12756.994	34811.762
5771	306.95	10176.401	36750.52
20587	306.95	13848.616	36955.406
25986	306.94	15293.029	34386.34
1352	306.92	9150.609	40334.961
6742	306.69	10399.742	35930.684
26131	306.34	15275.818	35904.332
3912	306.3	9721.418	34022.891
468	306.21	9024.554	36208.984
4967	306.21	9977.436	37841.277
17766	306.17	13159.178	34114.766
7333	306.17	10575.307	36406.926
6991	306.15	10498.328	33661.172
14680	305.77	12415.373	36686.086
10276	305.73	11212.8	36693.824
9307	305.36	11080.968	37951.355
26992	305.36	15473.75	36777.949
23110	305.27	14532.403	38034.063
20342	305.21	13911.412	38995.051
17082	305.06	13012.35	38404.148
7403	305.02	10585.126	37063.836
2527	304.68	9247.093	36274.738
19126	304.58	13434.594	35393.852
21628	304.43	14023.717	38471.953
2384	304.35	9361.029	35071.813
26113	303.95	15401.357	35705.844
4797	303.91	9995.482	39411.52
23077	303.89	14581.555	37809.652
21263	303.81	14124.397	35132.969
20639	303.79	13821.581	36695.715
21301	303.76	14114.697	35562.762
16272	303.72	12790.909	34925.352
27016	303.62	15631.802	36455.977
25153	303.56	15241.131	38120.695
18878	303.55	13454.859	37640.379
13965	303.45	12183.095	36213.227
23978	302.97	14623.638	34962.438
8271	302.91	10880.444	37063.746
13610	302.89	12243.555	38522.637
10800	302.88	11537.329	34836.07
13556	302.84	12059.469	39296.91
10878	302.68	11531.843	35325.316
18712	302.55	13514.963	38937.828
26748	302.53	15615.665	39270.984
5640	302.47	10311.174	35423.738
8236	302.42	10921.485	37360.219
3300	302.28	9658.189	38642.102
19229	302.15	13419.872	34360.457
21765	301.96	14034.02	39771.078
2930	301.84	9272.207	39859.508
20870	301.82	13813.71	34710.199
7453	301.76	10556.814	37402.391
7866	301.71	10859.774	39898.93
11070	301.61	11531.822	37038.02
23745	301.57	14646.044	36901.551
20277	301.53	13909.374	39446.758
24777	301.48	15001.674	39717.445
18300	301.46	13225.641	38811.664
23130	301.46	14563.641	38237.547
19623	301.27	13556.768	35778.184
24012	301.21	14782.38	34390.816
14361	301.19	12429.687	34176.156
20533	301.02	13815.214	37405.773
25756	300.86	15056.475	34735.863
23910	300.77	14777.93	35598.223
2754	300.75	9448.73	38426.129
1987	300.58	9179.226	35042.793
25882	300.56	15436.556	33538.527
11007	300.29	11398.617	36486.078
17111	300.12	13088.018	38035.922
7218	300.04	10529.856	35470.449
3389	300.04	9597.644	37972.793
12110	300.02	11638.356	36186.488
26275	299.87	15365.601	37297.18
22810	299.83	14438.839	35223.328
5852	299.64	10311.408	37391.137
8956	299.64	11063.841	34841.867
1273	299.52	8728.026	40003.664
23001	299.37	14509.165	37194.309
20528	299.14	13911.881	37678.109
26036	298.87	15458.336	34901.223
5740	298.8	10230.727	36430.797
9681	298.59	10978.709	40302.797
15623	298.57	12580.142	37146.184
6705	298.55	10378.612	36152.453
17767	298.53	13294.341	34115.016
10124	298.45	11376.529	37644.207
25464	298.43	15130.857	37718.293
24996	298.24	15058.533	39107.27
9679	298.18	11054.963	40292.148
6487	298.16	10418.894	38199.824
10526	298.14	11238.275	34598.328
15998	298.07	12509.324	34178.02
21590	298.05	14153.959	37932.875
24220	297.88	14839.614	34225.402
23947	297.88	14650.765	35046.441
9253	297.86	11164.194	37603.969
5565	297.76	10160.951	34731.773
24208	297.59	14976.317	34196.645
19030	297.26	13353.327	36193.707
3545	297.26	9614.54	36548.977
18428	297.17	13257.947	40110.93
23278	297.15	14470.695	39489.492
16160	297.03	12831.865	34037.234
12258	296.71	11738.039	35046.664
25791	296.67	15241.522	34476.301
19735	296.36	13705.105	36676.629
21361	296.34	14134.603	36044.328
1770	296.33	9084.605	36786.598
11634	296.17	11700.83	39949.172
1226	296.11	8707.394	39864.723
17352	295.89	13077.009	36061.902
17444	295.79	13095.151	35445.395
15276	295.64	12509.116	39506.043
20459	295.41	13778.409	37931.711
18073	295.41	13149.471	36958.621
15013	295.39	12294.279	39151.891
5785	295.37	10237.734	36818.539
10560	295.27	11213.382	34295.898
19228	295.18	13457.127	34356.781
23823	295.12	14711.748	36131.457
22731	294.72	14400.283	34626.813
12795	294.66	11908.84	35883.406
23401	294.62	14797.775	40426.73
23365	294.53	14557.518	40310.133
24426	294.16	14941.521	36268.707
3448	294.14	9502.618	37358.176
11970	294.14	11757.724	37685.656
22286	294.12	14184.481	36535.266
25581	293.68	14945.184	36685.348
26668	293.59	15509.173	40064.473
21938	293.41	14363.889	39502.32
20819	293.41	13776.379	34992.074
8331	293.3	10868.599	36305.848
20420	293.15	13807.065	38055.648
23944	293.15	14715.798	35006.512
22313	293.09	14276.017	36160.855
26946	293.05	15670.701	37327.992
11117	292.92	11444.415	37387.414
4083	292.82	9881.465	35420.703
2790	292.8	9433.859	38666.656
3578	292.48	9671.241	36045.477
26430	292.32	15296.574	38584.285
6657	292.21	10375.384	36645.691
25161	292.04	15113.564	37916.781
26827	292	15597.025	38487.102
8964	291.94	11102.167	34891.148
6274	291.92	10486.652	40241.996
15141	291.84	12413.159	40289.105
21581	291.65	14035.164	37902.637
23955	291.65	14742.493	35112.91
23241	291.63	14611.218	39237.602
24469	291.54	14847.675	36787.336
26655	291.5	15500.406	40215.465
9114	291.44	11081.927	36407.449
12139	291.27	11798.502	35791.77
9578	291.14	11123.136	39204.742
8183	291.12	10946.13	37598.219
23855	291.08	14800.606	36036.508
18853	290.96	13348.136	37851.063
19352	290.6	13753.202	33543.449
10484	290.54	11360.421	34821.477
14018	290.27	12245.534	35676.133
19954	290.25	13707.329	38743.281
23992	290.24	14669.934	34766.008
26811	290.22	15531.722	38565.273
3073	289.99	9472.616	40124.777
15385	289.87	12672.183	38716.77
17399	289.76	12914.889	35778.172
20712	289.53	13892.371	35813.785
23917	289.49	14706.905	35354.637
17258	289.35	13101.665	36668.293
4893	289.34	10010.815	38449.543
10791	289.34	11438.191	34788.242
19205	289.22	13491.32	34811.863
14953	289.16	12389.186	38704.34
26377	289.07	15335.096	38113.289
14615	289.07	12320.089	36185.055
17810	288.97	13293.537	34517.387
5057	288.88	9886.118	37163.406
17145	288.82	13088.781	38006.254
5673	288.82	10236.377	35635.195
20644	288.8	13825.133	36737.516
8834	288.74	11163.843	34108.477
8677	288.59	10911.22	34147.367
27101	288.57	15425.37	35919.098
3688	288.51	9554.296	34700.121
26815	288.49	15472.04	38601.805
10994	288.32	11566.753	36365.914
8902	288.15	11163.742	34444.742
15955	288.05	12666.493	34253.699
26653	287.92	15534.268	40163.336
26413	287.8	15283.995	38469.133
6099	287.57	10282.951	39435.57
9296	287.55	10973.587	37787.672
9498	287.52	11136.355	38510.77
23888	287.32	14621.633	35665.602
22517	287.29	14244.144	34337.809
14474	287.06	12461.6	35217.289
15075	287	12347.478	39846.801
2577	286.88	9439.174	36746.063
22427	286.79	14224.362	35132.004
23208	286.67	14452.774	38975.711
7405	286.65	10736.436	37068.148
22276	286.64	14334.532	36448.445
11289	286.52	11499.758	38521.371
27224	286.44	15520.024	34552.402
6227	286.23	10121.242	40346.715
13715	286.16	12216.974	38173.18
26910	286.04	15519.149	37630.883
24062	285.98	14737.19	34086.09
19687	285.91	13629.464	36251.574
24413	285.89	14898.006	36173.129
11981	285.73	11623.284	37459.078
24243	285.73	14966.141	34425.277
3848	285.7	9617.994	33663.691
23059	285.64	14607.703	37742.586
7853	285.45	10821.96	40097.441
23418	285.08	14811.168	40196.199
4280	284.91	9805.099	37420.844
10309	284.55	11377.102	36313.563
6558	284.51	10376.556	37668.477
26007	284.32	15301.495	34568.43
15433	284.3	12579.391	38209.301
16938	284.22	13032.277	39837.5
23108	284.22	14429.402	38031.828
13724	284.18	12148.052	38027.207
7470	284.16	10667.96	37547.172
18838	284.13	13409.209	37765.977
3557	283.95	9612.044	36122.355
23755	283.92	14711.217	36660.734
5072	283.67	9931.214	36920.527
22824	283.63	14499.134	35448.316
16678	283.57	12855.83	38920.422
19805	283.51	13685.706	37600.926
8709	283.46	10900.484	33708.203
10894	283.44	11540.697	35426.102
26355	283.38	15400.022	37772.746
5541	283.34	10156.363	34592.305
24601	283.17	14935.349	38058.477
12238	283.11	11732.423	35146.316
19767	283.03	13726.387	37259.898
17952	282.92	13173.451	35772.727
3469	282.82	9652.47	37165.547
26013	282.8	15355.972	34605.684
25539	282.75	15063.996	37140.793
2535	282.69	9453.394	36309.32
21571	282.65	13970.59	37799.453
27261	282.63	15537.268	34252.91
7380	282.5	10609.846	36837.184
22885	282.42	14477.567	35965.898
5224	282.4	10096.843	35307.93
9809	282.25	11265.837	39352.332
11523	282.13	11689.169	40305.41
24510	282.1	14891.413	37233.148
21750	282.02	14062.799	39521.246
15140	281.87	12440.967	40274.059
21473	281.85	13987.886	37079.164
25012	281.77	15134.456	38919.273
4208	281.56	9802.081	36910.172
20424	281.56	13758.618	38071.906
7787	281.48	10540.223	40254.504
14158	281.41	12060.395	34552.145
6224	281.39	10193.812	40318.859
8990	281.31	11106.76	35099.813
13523	281.31	12224.47	39378.211
17756	281.12	13209.26	34042.746
17575	281.02	13009.147	34123.891
22931	281	14404.463	36441.203
8673	280.97	10872.952	34135.113
21234	280.79	14144.454	34974.953
6489	280.74	10344.68	38233.785
20827	280.7	13815.312	35115.938
6390	280.6	10495.129	39009.934
21494	280.6	14165.203	37335.242
25955	280.6	15340.563	34095.531
18958	280.6	13378.781	36601.324
11972	280.54	11660.472	37705.988
10652	280.53	11456.317	33917.059
22911	280.51	14504.984	36150.309
15352	280.32	12677.161	39089.293
20559	280.3	13891.797	37077.934
14263	280.28	12211.424	34015.73
21847	280.26	14025.917	40525.625
719	280.24	9026.474	37443.785
25596	280.12	15253.417	36469.039
10160	280.01	11216.898	37239.898
5377	279.95	9898.393	34146.531
15444	279.93	12638	38277.703
23689	279.93	14793.975	37284.258
10172	279.91	11180.157	37296.441
17820	279.84	13190.082	34630.875
226	279.76	8733.374	34869.816
4739	279.72	9943.033	39839.758
22863	279.63	14398.571	35729.039
24360	279.63	15034.916	35555.758
25736	279.43	15215.328	35216.512
24107	279.42	14736.155	33538.703
26732	279.34	15469.818	39393.922
10976	279.32	11475.882	36141.992
19490	279.13	13585.553	34654.586
5260	279.07	9958.623	35009.34
26973	279.01	15667.221	37201.746
24071	278.92	14735.074	33887.266
22862	278.92	14609.862	35725.906
27273	278.73	15566.105	34067.012
975	278.73	8820.715	38499.164
1598	278.69	9032.872	38516.797
51	278.51	8752.296	33894.531
10551	278.48	11337.107	34231.527
15776	278.44	12484.417	35750.043
24758	278.36	14950.757	39594.117
13548	278.19	12133.583	39233.988
9972	278.17	11308.399	38135.871
26300	277.96	15470.54	37437.988
13711	277.88	12232.282	38110.305
22383	277.73	14279.768	35761.379
8805	277.73	11126.879	34001.789
21511	277.67	14002.379	37520.098
8925	277.65	11019.18	34583.605
16328	277.65	12846.254	35397.313
1188	277.6	8813.518	39664.691
14578	277.42	12342.672	35994.965
3965	277.39	9709.802	34429.344
9813	277.04	11290.793	39377.07
7673	276.91	10547.827	39339.438
26997	276.89	15598.489	36849.91
10828	276.87	11498.775	35049.668
20777	276.77	13934.294	35327.117
18303	276.71	13283.727	38835.184
16767	276.7	12776.417	39723.863
18491	276.62	13487.988	40301.902
9115	276.24	10974.032	36407.008
6949	276.18	10516.08	33914.492
5700	276.04	10183.375	36073.652
5093	276.01	10003.617	36895.387
21159	275.93	14099.842	34447.496
8894	275.91	11162.543	34382.664
17855	275.78	13176.821	35041.027
20270	275.72	13775.533	39373.258
16324	275.66	12799.7	35379.039
4700	275.6	9866.269	40289.098
17088	275.6	13043.436	38507.164
18397	275.57	13109.53	39762.84
27156	275.47	15512.154	35263.809
19685	275.32	13736.013	36233.191
18691	275.22	13525.518	39029.414
13639	275.09	12250.831	38670.359
2747	275.07	9452.637	38379.453
16749	275.01	12880.844	39476.102
10194	274.97	11190.793	37075.57
24842	274.93	14835.293	40474.27
3414	274.76	9657.372	37650.734
9137	274.74	11167.826	36601.828
4069	274.7	9808.283	35200.875
27337	274.61	15641.074	33653.133
1558	274.61	9089.102	38518.84
11991	274.57	11819.863	37533.453
24602	274.49	15026.961	38090.785
13167	274.42	11984.341	38386.699
5142	274.36	9905.815	36179.023
18574	274.34	13480.059	40047.273
16549	274.32	12796.015	37356.176
9142	274.3	10974.734	36631.203
25852	274.28	15182.012	33718.473
8502	274.17	10915.68	35091.617
23393	274.11	14624.01	40288.738
26018	274.05	15445.999	34673.766
16251	274	12712.743	34754.133
20246	273.98	13845.641	39519.66
18708	273.94	13352.98	38883.574
15162	273.84	12448.05	40454.137
2647	273.82	9274.064	37467.102
18119	273.8	13298.079	37316.129
15978	273.8	12547.791	34068.324
19990	273.78	13696.77	39089.688
13730	273.52	12043.99	37717.117
13767	273.5	12198.333	37579.887
14571	273.44	12453.345	35960.043
5038	273.32	10059.643	37369.262
19107	273.17	13416.001	35521.973
18777	273.11	13345.01	38232.738
26021	273.11	15439.759	34701.043
6573	273	10402.044	37432.824
22817	272.94	14455.367	35385.172
21082	272.79	14055.955	33812.598
16207	272.69	12727.433	34375.996
20445	272.67	13926.347	38183.977
1263	272.56	8901.008	39976.313
6437	272.44	10512.02	38519.078
20169	272.41	13807.4	40164.223
27095	272.37	15649.292	35873.355
5805	272.27	10284.535	36930.645
11746	272.25	11786.708	39040.809
19219	272.12	13429.358	34605.715
27111	272.12	15672.761	35486.195
13310	272.1	11990.011	39474.152
14628	272.1	12262.631	36239.953
9981	272.02	11184.346	37879.441
8835	271.89	11091.648	34114.258
18509	271.81	13499.887	40461.215
17473	271.79	13035.342	35093.262
10214	271.77	11321.511	36938.074
357	271.72	8980.779	35687.824
7926	271.56	10909.577	39615.137
24499	271.54	14852.869	37162.789
20319	271.52	13961.259	38876.758
9288	271.51	11174.108	37753.645
18628	271.47	13379.941	39580.715
8650	271.43	10868.43	34321.191
18197	271.41	13161.762	37874.766
12221	271.18	11650.833	35304.566
1367	271.1	9058.989	40483.324
14661	271.03	12281.214	36537.34
5941	271.01	10267.046	38223.875
21322	271.01	13978.404	35657.504
4847	270.95	10001.805	38918.324
18169	270.8	13154.695	37734.797
19215	270.72	13533.74	34559.957
22355	270.7	14214.817	35843.195
6853	270.61	10353.109	35140.348
20212	270.61	13933.407	39896.875
17078	270.59	13046.69	38363.234
5363	270.57	10064.069	34309.016
22011	270.55	14400.606	39038.422
1381	270.51	9047.787	40209.723
3456	270.47	9595.251	37073.859
5659	270.26	10119.257	35526.93
6585	270.24	10373.331	37548.496
26114	270.09	15289.713	35711.211
24544	270.01	15044.148	37502.125
13348	269.99	11928.126	39808.648
15612	269.99	12531.152	37391.254
7211	269.95	10535.803	35433.188
15172	269.95	12481.239	40321.148
17304	269.92	13074.483	36116.227
24643	269.76	14996.5	38477.715
14035	269.69	12139.323	35471.488
19209	269.53	13530.107	34517.238
17102	269.4	13105.123	38285.867
22384	269.36	14181.666	35774.625
21489	269.36	14063.131	37247.434
16623	269.28	12755.467	38162.434
24684	269.26	15011.983	38827.848
21931	269.26	14382.057	39780.012
10143	269.25	11355.9	37437.203
23656	269.17	14691.875	37602.855
23762	269.13	14647.485	36703.172
25950	269	15388.228	34036.594
27307	268.86	15679.753	33991.563
15231	268.84	12645.479	40077.105
3655	268.73	9635.073	35095.121
20980	268.67	13842.972	33862.898
18989	268.67	13380.573	36510.707
23584	268.63	14780.995	38496.641
14422	268.61	12347.085	34790.094
10759	268.58	11503.778	34563.309
12433	268.5	11789.869	33939.238
21215	268.44	14116.968	34820.016
17707	268.44	13113.12	33842.641
18987	268.42	13492.375	36503.766
13958	268.33	12161.046	36149.297
13697	268.27	12014.302	38331.914
22238	268.14	14208.217	36934.305
25763	268.1	15248.331	34805.563
6317	268.08	10476.59	39959.941
11908	268.08	11821.337	38201.391
16215	268.08	12754.183	34466.063
13938	268.06	12053.352	36332.547
19008	268.06	13527.623	36333.121
19426	267.98	13743.894	34219.125
26705	267.98	15652.626	39507.359
22043	267.89	14263.609	38749.73
17910	267.83	13261.59	35450.922
22458	267.62	14335.548	34754.805
1754	267.58	9174.666	36947.414
5714	267.43	10294.01	36158.824
21998	267.37	14307.996	39256.645
12358	267.35	11642.452	34207.992
2442	267.33	9284.518	35643.637
3903	267.22	9855.252	33950.242
26789	267.22	15647.28	38680.004
17909	267.12	13177.333	35449.496
19389	267.12	13663.829	33928.766
25036	267.08	15190.225	38815.203
250	267.04	8925.874	35042.246
21528	267.02	14023.426	37609.859
20153	266.91	13896.067	40388.145
464	266.83	9002.755	36189.254
10569	266.79	11388.847	34035.242
26775	266.78	15596.432	38867.598
25701	266.68	15247.586	35405.531
22969	266.64	14600.178	36816.855
5596	266.6	10219.235	35016.289
17282	266.56	13092.098	36506.02
5827	266.49	10278.44	37139.352
13351	266.47	12026.73	39832.832
7146	266.41	10717.009	34782.664
13623	266.39	12127.838	38593.883
8563	266.39	10825.132	34509.875
27051	266.35	15564.59	36117.867
26122	266.35	15276.287	35834.387
25796	266.3	15072.752	34222.254
15666	266.3	12526.126	36646.609
18950	266.26	13329.152	36881.105
12461	266.16	11767.646	33848.688
12499	266.16	12002.091	33878.391
20709	266.07	13768.967	35812.984
3235	265.99	9561.106	38876.406
26917	265.78	15588.066	37673.734
22772	265.76	14450.506	34906.059
19063	265.72	13392.462	35817.691
25771	265.72	15169.414	34597.453
10801	265.68	11511.261	34847.359
22186	265.57	14200.413	37598.301
12274	265.55	11815.636	34854.695
18888	265.53	13423.555	37700.156
4438	265.53	9799.366	38859.816
3224	265.45	9489.503	39133.84
9239	265.43	10978.218	37460.379
10773	265.2	11454.425	34593.883
4301	265.15	9713.64	37728.875
22826	265.13	14612.92	35468.047
14079	265.01	12080.681	35236.641
5198	264.92	10010.556	35737.555
23878	264.75	14706.474	35912.957
18463	264.73	13253.839	40381.344
12074	264.61	11809.812	36458.602
22872	264.55	14438.865	35799.953
22949	264.53	14451.075	36631.938
17116	264.42	12942.581	38062.621
17513	264.36	12910.239	34527.941
7570	264.29	10662.217	38503.301
11581	264.29	11614.241	39983.152
18494	264.27	13527.66	40330.688
16952	264.27	12918.622	39673.746
8248	264.23	10898.754	37106.719
11065	264.21	11540.497	36998.109
11543	264.15	11706.575	40478.469
9176	264.13	11150.004	36905.668
18614	264.11	13452.104	39485.398
1583	264.07	9228.267	38384.68
20345	263.98	13827.892	38740.352
23874	263.98	14639.418	35862.695
5221	263.94	9945.882	35590.996
18850	263.9	13470.225	37837.141
17991	263.88	13291.546	36105.813
14957	263.86	12332.819	38722.285
15153	263.81	12308.019	40369.895
21770	263.71	14121.389	39810.809
16454	263.62	12767.771	36483.395
3268	263.56	9509.645	38696.324
8436	263.5	10870.952	35491.293
11047	263.48	11439.643	36892.328
11715	263.46	11758.362	39186.559
19536	263.4	13553.554	34985.344
6282	263.31	10347.043	39997.492
22908	263.27	14606.799	36132.066
23795	263.17	14663.29	36568.168
6476	263.16	10511.926	38431.004
14625	263.04	12431.597	36216.121
23899	263.04	14814.033	35712.5
26255	263.02	15428.617	37078.91
16560	263.02	12697.603	37452.73
15598	262.93	12653.915	37324.727
2264	262.91	9433.931	34272.141
2660	262.87	9458.585	37729.539
19499	262.87	13605.133	34737.059
25523	262.73	15226.461	37283.656
17956	262.68	13283.343	35862.402
23868	262.66	14720.273	35800.293
9901	262.54	11375.665	38616.754
26228	262.47	15395.001	36833.973
13415	262.43	11923.589	40513.984
14398	262.33	12258.269	34613.164
1119	262.33	9018.449	39142.016
14162	262.26	12214.858	34609.086
22667	262.26	14516.687	33993.914
8594	262.2	10877.593	34459.68
20649	262.14	13965.846	36453.898
654	262.03	8937.192	37173.734
21879	261.95	14302.521	40138.625
15413	261.85	12676.503	38677.84
5495	261.83	10209.548	34210.258
4924	261.76	10097.894	38100.516
22165	261.72	14227.901	38034.996
16410	261.72	12769.477	36163.105
18486	261.7	13214.514	40506.926
9274	261.68	11174.72	37688.453
5177	261.68	10068.842	35869.035
4839	261.53	10076.183	39160.746
17279	261.49	12997.373	36481.297
18431	261.45	13304.741	40114.016
21534	261.39	14175.348	37619.707
8491	261.3	10771.046	34981.785
8447	261.28	10816.038	35599.66
25634	261.2	15042.912	36032.664
18803	261.16	13515.629	38122.828
3434	261.16	9656.237	37301.676
24502	261.14	14803.78	37196.855
27	261.13	8959.401	33676.934
14890	261.09	12412.16	38260.383
15665	261.05	12590.167	36600.922
14014	260.95	12053.058	35635.129
9021	260.8	11160.171	35432.52
8366	260.7	10799.861	36221.371
5253	260.69	10035.906	35248.539
3180	260.63	9617.852	39414.406
604	260.57	8998.045	37023.324
22919	260.47	14526.637	36249.375
14902	260.38	12372.651	38353.688
16901	260.36	12909.908	39992.023
20273	260.3	13849.766	39388.305
16094	260.3	12829.175	33643.414
11915	260.15	11824.349	37950.371
16717	260.15	12718.365	39095.934
25692	260.05	15231.027	35350.93
7889	259.98	10964.891	39691.148
17164	259.94	12944.766	37800.48
26204	259.9	15390.081	36604.098
23512	259.88	14755.23	39296
14785	259.69	12418.542	37489.742
27223	259.57	15637.811	34549.566
6418	259.57	10373.047	38710.586
8050	259.56	10885.19	38626.898
9009	259.54	11103.011	35255.711
812	259.5	8993.851	37790.348
19462	259.44	13729.755	34476.414
4478	259.42	9771.979	39366.027
24735	259.42	14913.417	39283.656
22677	259.38	14589.657	34062.719
24665	259.15	14929.133	38669.723
13446	259.04	12190.209	40245.836
16050	258.96	12476.707	33721.73
8653	258.96	10890.863	34030.309
2068	258.96	9063.711	34204.121
8578	258.9	10928.866	34610.648
14709	258.89	12358.52	36921.605
2025	258.87	9082.411	34555.785
12455	258.73	11806.28	33791.516
25586	258.67	15224.298	36712.793
11621	258.6	11824.988	39848.734
10410	258.6	11351.009	35526.445
5677	258.54	10316.396	35714.344
13810	258.5	12156.59	37527.609
1075	258.44	8703.555	38897.176
8705	258.39	10950.356	33995.277
18860	258.18	13497.569	37570.152
20162	258.08	13773.705	40499.637
21883	258.08	14352.678	40169.059
26024	258.06	15292.631	34723.648
2847	257.93	9325.81	39318.758
8848	257.93	11113.522	34170.148
3142	257.91	9547.757	39499.934
26127	257.83	15398.951	35890.027
21382	257.81	14037.699	36139.785
19496	257.74	13666.872	34701.867
1009	257.6	8872.094	38653.117
26964	257.54	15518.325	37161.383
5864	257.54	10295.876	37494.148
8540	257.47	10883.94	34945.254
26446	257.43	15307.377	38778.402
1183	257.41	8723.609	39621.59
19206	257.41	13534.337	34815.793
17452	257.39	12921.926	35218.023
4909	257.33	10052.578	38332.801
26940	257.24	15497.747	37278.438
21917	257.16	14345.418	39863.648
4632	257.16	9740.685	40477.543
5201	257.12	9957.174	35752.719
10498	257.08	11280.254	34724.195
23503	256.93	14814.204	39236.977
11948	256.91	11656.162	37815.203
12385	256.74	11657.067	34040.168
4692	256.72	9946.959	40218.305
2567	256.72	9404.806	36666.906
26029	256.63	15385.1	34772.34
22688	256.59	14444.601	34225.648
27190	256.55	15579.156	34933.727
5499	256.55	10323.752	34230.109
19834	256.53	13625.951	37807.785
13691	256.32	12239.911	38275.895
21837	256.28	14042.454	40383.973
5559	256.24	10299.684	34673.117
22004	256.22	14290.002	39009.297
25497	256.18	15126.324	37693.957
4824	256.18	10043.938	39285.18
5684	256.17	10110.543	35960.453
2243	256.11	9285.36	34154.574
9441	256.07	11136.406	37967.273
22920	256.07	14610.588	36272.348
6835	256.03	10424.341	35054.832
26294	256.01	15368.204	37416.945
4503	255.99	9893.948	39620.133
14385	255.99	12364.809	34480.66
1871	255.95	9038.174	36037.59
12871	255.95	11951.266	36294.758
1148	255.95	8989.746	39307.879
7844	255.94	10933.772	40000.246
21676	255.88	14102.862	38891.504
998	255.84	8759.792	38603.043
11932	255.84	11627.176	37773.816
25980	255.8	15434.438	34357.414
21975	255.71	14300.61	39381.043
20455	255.67	13900.096	37891.055
6394	255.59	10337.747	39113.59
8519	255.42	10926.646	34839.023
15074	255.38	12290.783	39786.73
24804	255.36	15009.707	40093.824
13948	255.3	12201.203	36394.059
16423	255.21	12820.133	36305.641
17100	255.15	13047.569	38281.074
10825	255.11	11559.981	35009.012
14083	255	12151.464	35245.328
13579	254.94	12242.891	39133.621
7742	254.94	10711.12	39935.613
23687	254.86	14825.832	37262.836
6207	254.81	10280.487	40262.008
18408	254.65	13118.858	39955.578
17197	254.63	13009.757	37482.188
5695	254.56	10267.228	36026.102
22239	254.27	14396.813	36960.758
20360	254.21	13893.16	38815.668
25156	254.14	15063.672	38160.422
23728	254.12	14827	37018.145
7124	254.12	10741.923	34671.977
12327	254.08	11810.692	34338.563
4836	254.02	10047.837	39140.676
12690	253.96	11923.499	34903.969
15773	253.83	12484.737	35729.172
15004	253.71	12438.73	39104.816
24927	253.68	15098.136	39492.148
24480	253.68	14941.269	36994.035
3854	253.64	9858.869	33533.953
27018	253.64	15568.316	36523.949
22174	253.64	14355.16	37838.328
24685	253.58	14938.881	38849.914
4490	253.56	9864.287	39457.145
11248	253.54	11556.95	38168.086
24415	253.54	14942.748	36183.105
15308	253.48	12634.472	39418.508
20251	253.33	13896.71	39624.293
26527	253.16	15263.509	39624.406
14447	252.97	12453.341	34950.348
26956	252.89	15670.827	37112.891
9015	252.78	11098.37	35293.953
7900	252.7	10803.906	39524.375
4831	252.66	9898.534	39056.422
20007	252.66	13754.103	39501.379
23620	252.66	14752.813	37877.098
12829	252.64	11870.278	36095.992
13654	252.62	12150.888	38397.801
1497	252.53	9162.347	39411.48
12465	252.53	11679.358	33572.938
27115	252.51	15560.847	35541.758
23079	252.32	14440.656	37830.898
2585	252.28	9251.23	36808.688
11081	252.22	11395.971	37127.094
26506	252.16	15282.937	39484.117
5582	252.11	10299.17	34902.699
19927	252.07	13607.577	38440.816
3752	252.03	9585.672	34220.965
6834	252.01	10400.051	35033.16
5225	251.99	9928.578	35349.652
21294	251.93	14162.869	35514.941
418	251.86	8797.922	35958.941
18129	251.82	13176.045	37440.984
3788	251.8	9599.459	34140.969
16907	251.76	12911.803	40022.262
3123	251.74	9487.504	39758.754
21304	251.59	14093.998	35581.652
6790	251.59	10482.478	35350.613
11382	251.57	11429.968	39472.945
1501	251.55	9132.861	39433.367
17448	251.55	12927.551	35173.164
16366	251.42	12737.566	35675.758
6650	251.38	10371.247	36618.266
10746	251.32	11572.731	34359.508
21123	251.24	14102.589	34151.043
19031	251.17	13531.963	36212.938
19470	251.17	13612.913	34575.832
14106	251.17	12131.786	34881.102
26031	251.11	15425.548	34806.223
453	250.92	8765.173	36144.066
5327	250.9	10026.015	34528.738
5894	250.88	10261.742	37734.879
21453	250.88	14172.989	36943.176
9085	250.84	11095.558	36171.922
16332	250.82	12879.914	35424.824
15715	250.8	12508.085	36135.527
21805	250.8	14069.229	40125.883
22599	250.75	14197.451	33557.254
4880	250.75	10082.692	38581.266
26682	250.73	15575.463	39896.566
9145	250.65	11088.617	36643.203
19192	250.54	13458.519	34707.586
18821	250.42	13479.474	37939.988
27069	250.19	15636.592	36253.121
19880	250.15	13640.474	38153.258
8382	250.15	10771.228	36084.883
18703	250.13	13461.929	38849.77
4577	249.98	9861.909	40171.066
6484	249.92	10325.427	38479.844
595	249.81	8813.181	36964.348
25698	249.71	15117.012	35396.098
7071	249.65	10606.565	34080.914
4778	249.6	9953.894	39514.352
2900	249.5	9415.623	39632.156
19542	249.46	13639.855	35055.047
15217	249.39	12647.705	39966.738
12476	249.37	11664.826	33663.566
1575	249.35	9212.626	38651.492
26763	249.25	15652.788	39019.84
16983	249.23	12907.228	39395.621
17789	249.21	13112.991	34358.711
24271	249.21	15030.568	34677.43
24861	249.1	15203.666	40460.715
7264	248.95	10741.106	35905.332
6823	248.87	10458.487	34983.766
13228	248.85	11965.302	38785.273
25541	248.83	15141.276	37154.973
13720	248.83	12172.891	38012.82
14389	248.83	12289.31	34542.168
17254	248.81	12953.938	36661.523
25977	248.81	15465.946	34328.699
11028	248.73	11609.693	36764.109
26210	248.7	15455.878	36630.23
14867	248.7	12343.305	38071.152
19226	248.68	13494.25	34635.035
24099	248.66	14648.06	33778.961
22887	248.62	14546.532	35977.094
15756	248.52	12484.775	35878.629
23998	248.52	14810.145	34498.82
11408	248.51	11411.172	39793.5
26767	248.41	15627.213	39074.816
4956	248.39	10017.573	37746.473
23854	248.37	14657.102	36035.453
13855	248.37	12206.081	37209.91
5401	248.28	10074.259	33732.609
3927	248.26	9834.187	34150.344
24229	248.22	14993.356	34300.574
9096	248.14	10983.69	36237.676
4431	248.14	9688.161	38833.063
26742	248.12	15595.85	39176.035
16831	248.1	12799.824	40239.309
24584	248.1	14928.609	37918.734
19777	248.03	13736.437	37336.41
17161	247.93	13014.713	37747.652
19010	247.87	13396.165	36359.043
5077	247.85	10056.642	36958.137
18905	247.78	13377.383	37537.641
17701	247.74	13196.424	33812.945
8583	247.7	10786.971	34621.047
17185	247.45	13039.649	37680.031
13421	247.41	12231.644	40370.695
21530	247.2	14146.551	37611.402
7305	247.2	10640.332	36163.461
8222	247.18	10758.988	37240.848
2715	247.13	9385.27	38138.883
11482	247.07	11422.447	40291.09
5759	247.03	10141.538	36552.824
14598	246.99	12272.323	36059.66
21804	246.93	14114.255	40117.18
19297	246.78	13464.622	33972.348
22900	246.63	14489.869	36097.27
24279	246.53	14896.833	34800.137
2973	246.53	9446.951	40169.156
7466	246.48	10741.859	37506.754
13889	246.46	12068.387	36816.516
12993	246.46	11908.91	37387.523
13400	246.42	11910.435	40266.848
3931	246.25	9843.797	34180.02
14698	246.23	12367.688	36852.262
5154	246.21	9973.471	36256.645
3437	245.96	9495.272	37311.723
8201	245.92	10800.602	37434.203
7591	245.88	10581.229	38656.836
19338	245.8	13373.134	33591.09
1354	245.75	9181.349	40354.66
7954	245.75	10853.743	39170.188
27105	245.73	15594.586	35759.277
4561	245.71	9873.168	40078.555
7574	245.71	10574.967	38522.523
873	245.69	8705.88	38010.934
8949	245.63	11146.61	34732.934
374	245.61	8752.734	35780.113
17175	245.61	13053.818	37567.438
500	245.61	8789.377	36352.801
26825	245.54	15491.312	38480
12344	245.4	11785.945	34445.609
20369	245.36	13887.159	38567.113
7420	245.27	10717.983	37211.066
7330	245.23	10689.522	36375.801
24369	245.19	14950.909	35606.488
7783	245.17	10740.51	40229.48
24409	245.12	14853.093	36135.105
16801	245	12855.644	40040.504
26435	244.9	15269.537	38643.895
16481	244.89	12691.907	36700.434
16619	244.85	12873.872	38121.02
14656	244.83	12341.29	36510.012
21577	244.79	13999.789	37872.922
193	244.73	8999.039	34724.676
16594	244.71	12890.839	37779.617
18370	244.69	13302.446	39557.031
5958	244.69	10286.783	38370.594
17296	244.66	12999.961	36371.789
26375	244.56	15436.756	38021
10742	244.5	11603.105	34327.457
3112	244.46	9470.147	39957.152
21170	244.43	14054.01	34531.055
22940	244.33	14449.949	36558.43
26787	244.33	15586.15	38992.266
9913	244.31	11372.106	38375.676
22745	244.29	14460.013	34725.832
19468	244.16	13691.54	34551.891
25840	244.1	15056	33947.813
21857	244.06	14269.492	40348.363
1030	244.04	8985.561	38742.984
5497	244	10163.826	34225.973
3203	243.85	9532.343	39307.379
4437	243.62	9873.663	38860.309
15228	243.54	12673.955	40030.387
25658	243.37	15248.606	35888.895
24764	243.37	14929.739	39644.977
12664	243.32	11854.423	34706.113
17337	243.26	12920.584	35954.441
10311	243.22	11330.035	36356.141
16959	243.22	12970.932	39737.066
12682	243.18	11928.883	34833.469
22905	243.1	14550.105	36113.699
9082	243.07	11173.651	36126.316
9779	242.95	11214.16	39766.688
16300	242.93	12888.159	35089.227
9996	242.93	11205.279	37956.641
21597	242.89	14129.038	37980.242
16684	242.86	12730.226	38941.703
23472	242.84	14712.385	39508.969
9966	242.8	11250.739	38077.051
17390	242.8	13099.082	35656.492
20553	242.72	13768.36	37349.867
13419	242.59	12092.412	40355.293
2044	242.59	8946.58	34351.707
21266	242.59	14156.507	35138.863
1010	242.47	8937.902	38657.145
12746	242.38	11921.164	35474.273
23590	242.3	14729.415	38226.121
17080	242.2	13087.492	38386.277
16936	242.19	13021.196	39812.277
14367	242.17	12370.856	34296.23
11675	242.13	11730.378	39540.883
9785	242.11	11335.317	39487.48
4043	242.11	9832.384	35021.941
2093	242.09	9073.289	34322.063
9700	241.82	11051.564	40512.063
4312	241.78	9812.788	37794.57
26920	241.76	15518.677	37692.137
26806	241.76	15566.977	38540.82
15043	241.73	12467.767	39587.453
23681	241.71	14679.096	37454.902
11000	241.69	11506.28	36401.488
4818	241.65	9954.248	39258.141
16158	241.63	12801.033	34024.234
2375	241.61	9433.377	35004.926
10324	241.59	11221.538	36219.77
10116	241.57	11305.858	37628.551
1929	241.53	9060.128	35492.254
24559	241.48	14836.826	37666.039
8267	241.48	10821.665	37010.41
24481	241.34	14934.015	37040.484
4502	241.32	9857.171	39609.531
18776	241.29	13538.926	38230.871
14459	241.27	12279.054	35032.426
580	241.25	8707.885	36868.996
26846	241.21	15582.927	38067.43
10396	241.09	11316.487	35767.043
24245	241.07	14895.169	34475.34
26391	241.04	15392.082	38205.539
27062	241.02	15506.906	36211.875
18604	240.98	13427.376	39647.973
9998	240.88	11299.363	37962.738
14730	240.86	12428.502	37124.27
4339	240.83	9687.784	38051.238
12330	240.77	11625.358	34371.344
21428	240.65	14080.979	36569.914
9871	240.58	11316.842	38701.5
2439	240.52	9394.022	35590.578
8357	240.46	10815.06	36170.156
21232	240.44	14009.703	34929.652
4108	240.23	9843.608	35876.289
17639	240.19	12961.924	33551.012
25875	240.17	15111.2	33643.145
21929	240.16	14296.175	39751.996
16691	240.14	12859.051	39000.148
20717	240.12	13821.575	35844.031
6756	240.08	10402.445	35478.191
8958	240.06	11108.109	34850.516
1510	239.94	9046.64	39231.52
26952	239.87	15520.494	37106.449
27089	239.77	15592.958	35841.789
10945	239.66	11472.289	35801.719
25054	239.58	15167.299	38399.035
14253	239.52	12164.091	34162.637
8953	239.52	11105.185	34762.008
2022	239.48	9092.717	34500.043
9784	239.45	11389.245	39795.195
7831	239.41	10901.04	40194.566
21582	239.33	14160.685	37900.172
26250	239.31	15356.034	37049.727
6379	239.29	10523.489	39241.398
21444	239.14	14089.181	36810.004
6404	239.14	10529.716	38884.004
5615	239.12	10095.773	35236.137
16914	239.12	12938.701	40063.504
15369	239.04	12637.66	38903.863
17228	238.93	13001.873	37216.457
20970	238.91	13853.039	34120.094
14176	238.85	12101.721	34381.398
15317	238.85	12573.165	39176.305
9932	238.83	11386.372	38485.578
3757	238.76	9605.99	34255.008
4122	238.66	9783.413	36050.727
15057	238.64	12285.813	39718.191
18108	238.62	13187.446	37200.188
13331	238.51	11947.466	39658.367
4489	238.49	9727.027	39452.539
8946	238.45	11162.698	34702.031
20534	238.43	13767.228	37409.684
7249	238.41	10643.534	35714.426
13612	238.36	12209.469	38539.406
10104	238.36	11325.399	37554.555
19643	238.34	13672.794	35982.734
18794	238.3	13513.153	38349.625
14391	238.24	12368.846	34584.391
5316	238.14	9944.324	34790.605
14068	238.14	12132.389	35443.242
17924	238.14	13187.905	35550.477
11128	238.13	11600.689	37438.141
13050	238.05	11857.015	37696.402
3528	237.95	9653.703	36459.559
21340	237.91	14074.832	35821.836
3941	237.9	9697.387	34250.898
11045	237.88	11572.447	36885.758
1186	237.84	8973.212	39649.109
1483	237.82	9051.52	39616.578
6753	237.8	10414	35777.129
23579	237.74	14608.356	38453.566
20341	237.72	13762.604	38986.762
2825	237.7	9382.838	39126.195
12039	237.67	11787.041	37016.207
2434	237.65	9341.55	35566.621
26636	237.65	15678.337	40412.066
8196	237.55	10773.588	37395.168
13238	237.55	11851.601	38912.531
1604	237.53	9222.355	38248.734
12373	237.53	11774.595	34274.379
4019	237.53	9881.391	34823.141
11236	237.51	11576.249	38109.457
24486	237.49	14974.438	37108.039
15706	237.47	12540.182	36407.348
6013	237.34	10154.426	38849.211
1318	237.32	8960.14	40355.348
21182	237.32	14017.128	34584.688
5611	237.24	10141.566	35216.336
23936	237.21	14816.054	35188.234
6547	237.21	10463.112	37591.52
16877	237.21	12960.679	40488.191
13828	237.11	12231.233	37257.898
12067	237.11	11722.65	36690.113
7172	237	10594.744	35206.422
24007	236.98	14743.113	34635.703
20858	236.98	13900.898	34675.703
6345	236.94	10415.674	39624.727
11443	236.88	11493.112	39959.746
6299	236.73	10362.346	39861.031
11406	236.73	11522.15	39776.367
5088	236.71	10081.392	36851.383
18044	236.71	13284.857	36684.867
20656	236.65	13808.439	36514.125
26656	236.63	15568.294	40212.98
25776	236.61	15095.606	34639.266
7204	236.57	10692.528	35399.934
21203	236.52	14180.303	34718.926
24044	236.5	14804.442	34260.422
25793	236.46	15136.886	34199.328
25561	236.36	15171.678	36751.523
25725	236.29	15070.636	34996.66
6769	236.25	10510.056	35574.207
7384	236.19	10669.211	36909.176
24960	236.02	15057.207	39210.223
15478	236	12586.058	37901.578
6510	235.98	10382.609	38067.367
26797	235.94	15535.354	38792.363
5586	235.92	10217.559	34911.578
16166	235.9	12887.579	34049.484
15898	235.9	12478.139	34683.156
20698	235.87	13880.48	35992.734
24451	235.69	15003.027	36650.906
14954	235.56	12361.416	38705.723
3455	235.54	9524.646	37067.961
10106	235.52	11393.401	37563.152
10977	235.5	11593.463	36144.273
13087	235.42	11953.321	37997.941
24793	235.33	15010.729	39900.43
14624	235.14	12456.04	36212.02
6914	235.12	10475.796	34271.887
17056	235.1	12969.577	38813.449
2622	235.04	9260.436	37175.695
11454	235.04	11566.476	40071.496
17406	235.02	13010.612	35558.145
13882	235	12194.008	36766.832
14807	234.98	12288.781	37740.945
16107	234.87	12703.097	33728.141
15687	234.85	12625.084	36531.801
2231	234.85	9429.36	34023.793
23373	234.79	14578.842	40344.133
11052	234.79	11518.667	36934.336
26965	234.72	15638.129	37164.754
18162	234.7	13242.868	37600.297
23355	234.66	14560.271	40178.328
14400	234.64	12299.899	34615.23
538	234.64	8871.914	36638.914
15852	234.62	12602.341	35064.633
323	234.6	8903.744	35470.406
21288	234.56	13976.451	35448.316
21492	234.52	14066.866	37309.316
774	234.45	8786.514	37650.555
19162	234.39	13518.918	35096.789
18260	234.39	13208.237	38333.273
7987	234.35	10839.006	39029.73
22727	234.33	14459.882	34604.617
24009	234.31	14683.976	34346.457
1751	234.29	9103.385	37208.371
11687	234.29	11666.557	39619.156
25622	234.26	15216.318	36139.664
16498	234.24	12755.128	36859.793
25855	234.22	15197.894	33809.859
10896	234.16	11485.727	35423.453
22685	234.03	14412.635	34187.699
20065	234.01	13744.05	40109.598
4218	233.99	9782.409	36968.012
10147	233.97	11292.107	37515.02
3719	233.93	9588.222	34651.984
7689	233.89	10601.123	39499.773
6017	233.82	10299.279	38895.285
24718	233.62	14980.911	39103.492
20935	233.53	13917.449	34468.93
26828	233.41	15659.169	38494.781
20905	233.28	13888.381	34531.23
22418	233.13	14383.808	35039.328
751	233.07	8737.695	37597.348
15278	233.05	12585.981	39549.871
19888	233.03	13680.671	38181.387
6700	233.03	10425.67	36423.094
5099	232.95	9916.918	36627.793
10966	232.92	11497.44	36076.867
14515	232.9	12412.479	35622.898
27310	232.84	15642.846	33705.473
6531	232.8	10400.367	37732.531
21846	232.76	14164.861	40472.574
7173	232.74	10671.774	35217.887
9128	232.69	11146.118	36511.121
2301	232.67	9403.229	34673.832
8916	232.65	10988.987	34564.723
10380	232.63	11279.958	35713.754
15596	232.59	12613.986	37312.398
7589	232.57	10612.04	38650.797
20584	232.55	13842.361	36926.746
261	232.51	8845.135	35148.211
27130	232.51	15626.02	35390.887
25043	232.3	15140.786	38592.727
11195	232.3	11603.414	37857.703
8466	232.28	10948.169	35387.711
15686	232.26	12681.894	36530.027
13058	232.13	11915.02	37745.238
26272	232.09	15327.416	37158.066
20707	232.07	13770.988	35785.949
19216	232.04	13498.688	34572.012
8471	232.02	10950.769	35448.586
13035	231.98	12035.608	37637.332
6522	231.98	10483.179	37875.805
22079	231.96	14251.359	38457.734
17917	231.94	13120.302	35490.086
2162	231.86	9152.058	33850.176
19737	231.79	13672.891	36711.723
14303	231.75	12312.942	33738.664
21410	231.71	14016.058	36407.551
20611	231.63	13862.292	37062.027
3733	231.61	9508.463	34447.934
7252	231.56	10744.788	35748.023
14913	231.48	12377.198	38406.793
23220	231.46	14566.057	39086.512
27308	231.44	15561.578	33992.656
24709	231.42	14867.837	39016.785
16419	231.35	12865.253	36271.348
25837	231.23	15112.726	33898.566
4613	231.23	9894.379	40392.836
10901	231.1	11430.019	35461.781
3641	231.06	9655.509	35219.813
11556	231.02	11724.443	40143.832
513	231	9004.194	36439.277
13098	231	11974.044	38074.906
19125	230.96	13392.036	35389.629
6028	230.92	10147.592	38972.723
26774	230.79	15506.133	38855.395
22327	230.73	14276.399	35947.852
10954	230.69	11429.307	35974.82
11671	230.66	11699.951	39491.715
23727	230.62	14769.983	36996.656
19304	230.62	13539.748	33701.746
21264	230.62	14085.206	35133.531
8486	230.58	10834.636	35283.168
4920	230.41	9962.837	38071.488
13089	230.41	12010.854	38001
16482	230.35	12863.947	36735.902
2556	230.08	9386.218	36531.465
14519	230.08	12277.034	35666.5
8567	230.04	10779.444	34553.805
2462	229.93	9331.971	35799.441
18002	229.89	13281.468	36177.754
25	229.87	8810.039	33667.422
4765	229.87	10027.491	39722.426
9172	229.85	11111.288	36891.785
19014	229.85	13344.897	36401.824
23580	229.78	14615.203	38472.195
23751	229.7	14679.625	36611.93
8376	229.7	10757.528	35992.016
26270	229.64	15343.881	37132.137
7695	229.45	10740.476	39544.238
2649	229.45	9447.671	37514.566
12239	229.43	11605.092	35203.367
12100	229.41	11805.628	36370.379
2410	229.39	9412.519	35260.16
17287	229.35	12920.952	36308.332
20413	229.35	13928.701	38301.77
12340	229.32	11648.631	34421.797
18770	229.32	13440.957	38486.223
9560	229.26	10988.392	38874.191
1411	229.22	9103.33	40065.035
19920	229.2	13632.321	38382.594
10488	229.2	11381.19	34862.32
22345	229.16	14368.416	36075.777
25650	229.07	15042.938	35840.094
18361	229.05	13274.746	39499.332
3654	229.03	9506.928	35086.117
12898	229.03	11935.964	36707.648
9576	229.01	10994.23	39122.566
24440	228.95	14940.835	36491.211
7564	228.91	10577.563	38458.453
13776	228.86	12177.689	37644.422
2946	228.84	9360.099	39972.473
2827	228.82	9283.797	39159.047
22783	228.82	14441.812	35053.738
26495	228.76	15417.655	39385.09
5978	228.68	10223.868	38602.438
20111	228.66	13565.046	40347.566
24118	228.53	14819.056	33667.449
26894	228.43	15495.183	37844.773
24055	228.42	14808.036	34318.258
17463	228.32	12928.006	34996.344
16198	228.22	12831.497	34309.426
21394	228.17	14003.104	36219.977
14547	228.11	12427.36	35767.902
883	228.01	8939.044	38066.906
19661	228.01	13696.153	36116.828
26119	227.99	15288.151	35765.652
23626	227.96	14623.998	37970.105
18979	227.92	13436.374	36436.672
6579	227.88	10525.282	37451.145
5339	227.88	9990.625	34405.965
3691	227.88	9640.724	34772.258
24100	227.82	14771.748	33783.574
18355	227.82	13168.202	39370.023
15458	227.69	12612.776	38064.883
[truncated: 16,092 more rows]
