# Supplementary material for: Insights on the Control of Yeast Single-Cell Growth Variability by Members of the Trehalose Phosphate Synthase (TPS) Complex
Source: Front Cell Dev Biol. 2021 Jan 28;9:607628. doi: 10.3389/fcell.2021.607628 (PMC7876269; doi:10.3389/fcell.2021.607628)
Supplement: Supplementary file 2 [file Data_Sheet_1.ZIP › final_code/input_datasets/Ntd-TPS1_SortedCells1_minus_t2.csv]

Id	Area (µm²)	Centre X Position (µm)	Centre Y Position (µm)
6844	46.95	14422.826	38586.223
6111	46.44	13767.002	37418.98
4537	44.46	12236.087	36739.473
681	44.27	8339.192	36637.707
6358	43.28	13789.283	37053.113
6889	42.61	14611.229	39900.141
5404	42.53	12959.522	37419.238
6608	42.45	14038.586	34455.957
4921	42.39	12508.816	35630.961
1774	42.26	9377.575	34721.465
1339	41.78	8915.24	35014.871
1347	41.46	8970.731	34647.398
4775	41.23	12456.156	34772.688
1232	40.82	9019.874	38633.242
4822	40.59	12469.523	33946.738
6896	40.31	14494.941	39712.195
6370	40.17	13989.408	37615.758
4105	40.11	11798.329	37710.816
6925	39.85	14508.168	38027.043
5735	39.64	13185.596	34408.086
1053	39.54	8688.196	35328.641
111	39.1	7877.2	35838.613
1514	39.04	9161.891	37138.066
3436	38.87	11115.003	35756.598
2616	38.6	10323.138	34240.84
6496	38.39	14176.021	38082.711
341	38.35	8092.939	39289.043
6119	38.28	13761.804	37338.488
4080	37.89	11705.707	37055.313
4952	37.85	12550.935	36452.23
1509	37.84	9093.42	36986.297
5341	37.3	13036.955	35299.68
850	37.28	8520.612	37227.598
5172	37.18	12860.982	36973.379
938	36.9	8553.727	34374.078
1356	36.8	8953.985	34604.488
2881	36.76	10768.238	39813.438
3663	36.59	11250.268	38063.531
3603	36.51	11253.426	35680.148
2701	36.47	10484.848	33982.836
3135	36.44	10970.487	33598.789
5619	36.42	13300.885	37719.387
4135	36.32	11743.03	38557.883
6020	36.26	13371.13	39935.348
2169	36.26	9883.522	34978.156
5114	36.11	12861.526	39006.605
589	35.98	8229.026	33947.203
155	35.84	7972.9	36498.289
4294	35.75	11998.859	36835.668
83	35.61	7688.822	35125.098
1189	35.38	8666.353	39849.438
3558	35.31	11366.044	34261.555
3530	35.21	11275.269	33406.898
6287	35.19	13913.666	34550.16
1160	35.19	8784.426	39175.258
4726	35.17	12321.087	36654.352
526	35.11	7998.003	33661.211
6021	35.04	13563.548	39995.043
6452	34.96	14074.655	39479.715
1571	34.94	9099.18	39298.535
2913	34.92	10660.212	38505.988
3400	34.92	11165.316	37285.66
3414	34.88	11017.486	36461.684
1092	34.81	8670.119	36647.969
127	34.81	7724.727	36119.031
2387	34.71	10127.391	38710.934
3003	34.52	10740.959	36325.188
3092	34.44	10648.311	33951.145
6585	34.25	14078.556	35360.105
6301	34.16	13859.506	34829.66
22	34.06	7717.301	33645.586
2201	34.02	9749.346	34065.043
4831	33.95	12428.105	33378.094
585	33.95	8209.478	33842.797
5162	33.85	12748.563	37238.543
1460	33.77	9261.674	35382.516
663	33.75	8262.117	35959.168
6094	33.7	13761.963	37975.324
1329	33.66	8978.597	35330.543
395	33.49	8112.849	37879.086
6567	33.47	14139.589	35864.129
6005	33.47	13563.135	39605.078
5275	33.47	12771.839	33158.902
6626	33.47	14123.706	33876.5
345	33.45	8128.619	39131.035
2606	33.43	10274.632	34672.23
3367	33.41	11157.705	38163.855
4574	33.33	12172.413	38122.629
1756	33.22	9437.783	35072.801
4247	33.2	11935.662	38296.289
710	33.05	8356.368	38069.73
3880	33.03	11612.869	34959.379
239	32.93	7792.333	38499.371
3798	32.82	11473.98	37687.488
3176	32.74	10866.379	35098.773
6477	32.72	14202.931	38761.551
3769	32.7	11587.713	38443.621
3166	32.66	10855.627	34713.738
6038	32.64	13766.018	39634.824
5688	32.62	13314.371	36054.059
6154	32.62	13704.513	36026.117
2973	32.59	10693.601	36954.785
2426	32.59	10015.446	39970.027
2909	32.55	10634.955	38714.168
4603	32.55	12149.014	39138.719
4884	32.51	12558.352	34467.754
5642	32.49	13223.743	37210.477
5553	32.45	13253.975	38985.555
4493	32.41	12271.101	35737.563
503	32.16	8132.216	34891.02
4957	32.15	12670.404	36799.617
2633	32.07	10286.666	33498.223
5827	32.07	13414.684	34784.898
3831	32.03	11629.914	36496.66
5239	32.01	12752.672	34317.637
1956	32.01	9686.938	38773.855
6443	31.95	14195.279	39965.367
6562	31.95	14163.345	36051.477
2482	31.93	10138.143	38041.086
4635	31.9	12435.497	39860.629
6480	31.82	14171.749	38603.004
1811	31.8	9539.251	33247.754
2985	31.8	10725.942	36546.875
6380	31.74	13994.815	37942.441
6560	31.72	14187.387	36035.43
1741	31.7	9491.704	35420.336
4939	31.69	12557.966	36167.82
6255	31.67	13965.881	33427.703
930	31.67	8556.5	34505.242
2526	31.63	10147.575	36797.117
6930	31.61	14514.436	37753.598
1014	31.59	8727.039	34067.09
514	31.57	8027.747	34166.375
2107	31.57	9835.149	36995.641
5314	31.55	13010.691	34530.48
2356	31.55	10099.991	37724.895
3183	31.51	10797.995	35482.48
2613	31.51	10301.343	34441.977
2028	31.47	9918.171	39316.898
4365	31.47	11902.146	34924.668
5014	31.46	12575.328	38072.031
5577	31.36	13241.99	38556.699
2552	31.34	10340.791	35837.742
4913	31.3	12521.465	35361.102
4566	31.3	12188.001	37735.852
5301	31.26	13117.52	34068.109
5825	31.25	13462.891	34711.398
5186	31.23	12847.049	36387.234
5728	31.23	13337.28	34550.754
62	31.23	7853.145	34596.156
1869	31.19	9494.813	35095.68
5311	31.17	13130.739	34392.57
6947	31.09	14553.585	37233.766
5400	31.09	13015.766	37375.195
2113	31.09	9815.883	36793.555
1005	31.05	8719.659	33967.73
3110	31.02	10588.171	33288.027
3774	30.92	11519.048	38245.117
2825	30.92	10445.649	37883.254
6193	30.92	13653.733	34635.238
1645	30.9	9289.861	37792.242
5199	30.88	12913.078	35940.496
4946	30.88	12679.159	36261.707
2642	30.86	10349.448	33341.965
6524	30.86	14049.296	36643.969
5858	30.82	13538.139	36072.914
4337	30.8	11882.2	35707.117
3587	30.8	11284.318	35229.832
2215	30.79	9789.869	33436.23
4035	30.77	11645.409	36216.047
1352	30.75	8913.643	34500.594
2370	30.75	9939.939	38082.105
3518	30.73	11340.807	33007.918
1265	30.71	8943.93	37213.926
707	30.69	8333.326	37980.277
5698	30.65	13241.903	35720.129
3046	30.59	10718.133	34782.52
5695	30.59	13287.322	35580.863
3961	30.59	11729.531	33650.566
4295	30.56	12058.717	36837.719
4134	30.56	11816.787	38504.961
4143	30.54	11748.933	38883.461
6457	30.52	14028.469	39375.836
2875	30.48	10368.02	39992.242
699	30.44	8224.37	37418.957
242	30.44	7679.625	38528.195
4339	30.4	11988.058	35426.398
2799	30.38	10495.547	37103.012
1317	30.38	9058.532	35864.883
1271	30.38	9032.267	37045.898
4220	30.36	11999.944	38631.266
1902	30.36	9687.594	36146.879
3415	30.36	11145.168	36515.492
3353	30.34	11020.192	38761.324
2065	30.29	9841.056	38175.906
5125	30.25	12872.323	38528.738
4483	30.25	12211.661	35505.531
2743	30.25	10385.086	35351.164
1731	30.21	9283.834	35770.996
4117	30.19	11817.723	38037.164
20	30.17	7659.756	33610.219
7148	30.17	14591.449	33676.227
1950	30.15	9612.186	38278.543
374	30.11	7995.818	38449.047
6922	30.04	14560.753	38359.383
561	30	8384.005	33187.906
2554	30	10211.123	35869.184
5223	29.98	12805.932	34792.352
3696	29.96	11299.378	38977.148
1798	29.96	9410.406	33401.414
2669	29.94	10410.489	33217.949
4387	29.9	11919.597	33913.555
2289	29.87	10130.457	35442.484
5895	29.87	13466.169	37291.504
1988	29.87	9528.457	39693.43
3653	29.85	11346.662	37769.18
981	29.85	8640.237	33328.934
3895	29.85	11550.222	34503.324
6238	29.85	13726.916	33218.016
2628	29.83	10259.281	33701.121
2199	29.81	9751.294	33966.973
3022	29.81	10660.338	35835.27
3194	29.73	10966.54	36012.07
664	29.71	8349.068	35978.039
6284	29.71	13892.822	34493.309
6923	29.67	14564.486	38221.008
1941	29.66	9619.374	37851.156
4711	29.64	12410.206	37655.383
5648	29.64	13224.05	37086.703
4147	29.62	11703.604	39000.102
3690	29.62	11373.265	38641.254
5990	29.62	13560.394	39164.578
3544	29.6	11210.736	33825.328
4843	29.58	12466.196	33288.566
3554	29.52	11358.865	34067.793
6315	29.5	13882.908	35570.504
2056	29.5	9798.826	38527.633
3634	29.5	11395.642	36863.723
4800	29.5	12314.881	34184.012
567	29.5	8206.84	33392.586
530	29.5	8085.781	33787.668
454	29.48	8099.6	36300.898
2185	29.48	9809.179	34719.598
840	29.46	8527.83	37754.855
4470	29.44	12073.97	35137.078
2060	29.44	9867.38	38356.969
5457	29.43	13071.872	38383.828
5586	29.41	13253.716	38404.363
6587	29.41	14036.959	35092.445
3178	29.41	10853.825	35380.172
4589	29.41	12260.209	38456.512
6833	29.37	14256.754	38301.648
2290	29.35	9994.896	35478.148
6109	29.33	13746.374	37385.125
2388	29.31	10090.756	38748.02
6336	29.31	13789.373	36516.898
3155	29.31	10919.905	34515.516
5048	29.27	12675.946	39151.926
3817	29.27	11620.145	36928.066
2702	29.27	10462.286	33983.945
6564	29.25	14198.055	35790.199
1589	29.25	9340.077	39785.023
3073	29.21	10624.141	34382.406
3148	29.21	10953.241	34349.188
701	29.21	8348.819	37652.332
348	29.2	8162.989	39005.105
4285	29.2	11949.267	36951.289
2236	29.2	10053.399	33789.371
897	29.2	8570.225	35632.57
5676	29.2	13170.194	36516.543
143	29.18	7716.044	36327.047
1801	29.14	9308.981	33175.844
1268	29.08	8923.594	37333.797
6801	29.08	14214.804	36773.324
6299	29.08	13820.404	34774.555
5150	29.06	12808.095	37874.598
3838	29.04	11442.675	36058.031
4005	29	11738.091	35199.984
4639	29	12414.247	39681.855
50	29	7859.199	34194.605
4305	28.98	11977.286	36636.887
1391	28.98	9142.745	33205.656
5008	28.98	12620.406	38018.27
6644	28.98	14092.086	33426.137
1025	28.97	8678.001	34434.324
1878	28.95	9600.065	35444.152
6884	28.95	14439.191	39791.727
553	28.93	8375.183	33037.77
6470	28.93	14141.033	38910.484
6598	28.89	14211.33	35064.344
942	28.89	8529.06	34404.445
1972	28.87	9676.68	39327.633
2546	28.87	10306.863	36207.68
4606	28.85	12125.714	39217.43
5557	28.85	13187.919	39032.938
4309	28.85	11907.875	36329.703
4447	28.83	12200.086	34405.133
6704	28.83	14356.826	34583.684
3356	28.79	10997.813	38502.492
4579	28.79	12138.889	38228.203
6234	28.74	13618.067	33332.621
5313	28.74	13114.105	34462.344
926	28.68	8519.117	34668.992
2379	28.66	10087.635	38363.691
1667	28.64	9453.363	37108.723
6419	28.64	13819.856	39398.883
3145	28.62	10834.962	34176.621
952	28.62	8606.101	33485.113
5328	28.58	13026.303	34814.797
2340	28.56	10036.049	36919.531
2210	28.54	9753.782	33490.242
6323	28.52	13802.363	35790
5532	28.52	13263.882	39560.398
4528	28.52	12214.713	36524.219
2470	28.51	10197.281	38746.559
2157	28.47	9893.8	35560.5
4647	28.45	12374.868	39300.398
843	28.43	8617.258	37526.438
6184	28.41	13635.052	35018.84
5963	28.41	13421.666	38596.242
4862	28.41	12539.554	33432.195
2069	28.41	9909.299	38113.785
4729	28.39	12490.968	36308.965
5190	28.39	12808.478	36254.445
625	28.37	8331.991	35270.18
3093	28.35	10674.333	33960.906
6236	28.35	13582.963	33173.848
2459	28.33	10321.477	39032.473
4920	28.29	12533.267	35570.066
3573	28.29	11418.131	34870.32
3297	28.28	10989.414	38960.266
1072	28.28	8750.556	36096.762
1408	28.28	9082.358	33881.797
1236	28.24	8897.434	38714.832
5897	28.24	13564.103	37351.465
4152	28.2	11846.496	39340.254
4999	28.18	12648.975	37933.145
618	28.16	8419.356	35090.391
7023	28.16	14593.013	36710.098
2377	28.16	10090.826	38343.738
6848	28.14	14221.173	38784.313
1416	28.14	9226.52	34074.074
3150	28.12	10908.023	34403.355
6230	28.1	13714.842	33504.301
5374	28.1	13133.711	36670.117
1293	28.08	8968.714	36647.555
5705	28.03	13329.722	35321.129
6141	28.03	13586.649	36479.227
3095	28.03	10751.148	33758.031
3802	27.99	11527.367	37782.129
7105	27.97	14545.997	35453.699
3770	27.97	11528.7	38193.914
1851	27.95	9666.07	34631.434
5506	27.95	13040.988	39720.98
1478	27.93	9197.619	35987.48
3801	27.91	11479.856	37775.984
5370	27.87	13109.934	36500.621
5758	27.87	13169.634	33862.313
5838	27.87	13509.288	35091.059
6319	27.85	13795.014	35661.992
4488	27.84	12122.882	35672.629
826	27.84	8575.467	38616.91
4350	27.82	11921.043	35345.133
3707	27.82	11257.879	39355.566
3201	27.8	10853.61	36142.551
1428	27.78	9163.64	34413.078
3740	27.78	11451.989	39461.914
6505	27.78	14198.946	37654.754
5860	27.74	13380.283	36123.914
1385	27.74	8966.274	33109.945
4356	27.72	12013.682	35210.285
2209	27.7	9737.271	33486.199
3156	27.7	10970.869	34523.719
739	27.68	8275.272	39096.91
5757	27.68	13314.847	33819.332
2305	27.68	9984.468	35784.5
3325	27.64	11179.694	39684.645
2196	27.62	9830.95	34176.758
5815	27.62	13560.208	34426.82
5826	27.62	13398.434	34715.441
3873	27.62	11526.738	35386.207
1374	27.61	8972.339	33527.57
2058	27.59	9891.305	38566.063
3405	27.59	11071.205	36904.215
4394	27.59	11970.017	33492.969
5696	27.59	13155.281	35605.668
1354	27.57	9028.347	34543.816
3745	27.57	11513.38	39330.855
5128	27.55	12822.99	38590.672
2024	27.53	9783.634	39304.145
5878	27.51	13477.129	36785.035
5376	27.49	12968.288	36773.793
1521	27.49	9271.4	37385.902
2093	27.45	9851.809	37232.539
2127	27.39	9768.081	36279.438
6621	27.38	14203.677	34100.227
3610	27.38	11329.392	35886.273
5221	27.38	12714.955	35024.691
1504	27.38	9081.334	36879.91
1817	27.36	9578.599	33501.809
768	27.36	8273.089	39827.211
2150	27.36	9756.384	35659.496
1984	27.34	9539.504	39592.539
5108	27.34	12906.819	39112.914
1195	27.34	9039.844	39804.816
6907	27.32	14540.939	39051.711
6663	27.32	14364.58	33294.688
6162	27.3	13593.4	35432.664
5274	27.28	12845.244	33149.473
1143	27.28	8638.393	38749.602
2010	27.24	9877.418	39974.234
291	27.24	7764.058	39119.574
6649	27.22	14137.395	33226.301
6937	27.22	14573.251	37378.379
3689	27.22	11302.1	38626.367
5809	27.2	13493.432	34296.051
5845	27.18	13492.073	35360.672
6520	27.18	14012.504	36974.508
4032	27.18	11781.891	36130.125
6252	27.18	13916.273	33146.113
6645	27.18	14203.341	33474.676
2931	27.16	10703.811	37977.711
5354	27.15	13082.593	35939.098
867	27.15	8575.43	36802.168
711	27.13	8210.805	38076.281
545	27.11	8014.978	33268
1858	27.11	9700.254	34733.137
2956	27.09	10672.572	37188.711
2194	27.09	9772.418	34377.965
4893	27.09	12533.993	34694.793
5992	27.07	13566.958	39372.008
1485	27.05	9136.1	36098.332
1221	27.01	8962.267	39111.551
4214	26.99	12028.094	39071.234
5620	26.97	13329.277	37732.16
326	26.97	7962.007	39976.496
4436	26.95	12200.024	34042.094
2256	26.95	9928.373	34521.707
5807	26.95	13496.096	34189.711
6247	26.93	13777.138	33062.363
1829	26.93	9587.359	33704.426
4020	26.93	11684.206	35676.719
3887	26.93	11500.54	34921.859
4321	26.9	12009.601	36181.938
3906	26.9	11504.987	33820.613
6404	26.9	13972.139	38553.711
5321	26.88	13101.928	34677.965
3438	26.86	11090.674	35844.965
5743	26.86	13232.916	34241.453
4419	26.84	12229.781	33395.121
3337	26.84	11053.444	39305.996
4465	26.82	12276.705	34971.715
1494	26.8	9107.733	36568.504
6260	26.78	13957.27	33691.664
2595	26.76	10325.035	34787.945
3827	26.72	11536.238	36603.836
5560	26.7	13215.85	38816.266
5249	26.7	12773.773	34035.586
4777	26.7	12460.139	34863.191
3536	26.69	11255.223	33527.637
1639	26.69	9369.407	38093.906
6713	26.67	14232.013	34795.637
6160	26.67	13572.136	35694.297
3637	26.65	11410.44	37005.125
3065	26.65	10671.725	34492.715
1775	26.65	9427.597	34750.152
7055	26.63	14545.636	36490.836
5535	26.61	13335.821	39301.188
4931	26.61	12515.485	35885.332
6239	26.61	13743.657	33218.391
3534	26.61	11277.715	33515.098
4785	26.59	12465.633	34720.461
2508	26.57	10328.034	37305.285
2011	26.57	9716.207	39995.469
3479	26.55	10998.421	34590.984
2597	26.55	10208.77	34808.273
7156	26.55	14545.681	33609.977
3452	26.53	11023.234	35298.785
3575	26.53	11401.806	34887.805
397	26.51	8144.728	37906.895
7167	26.49	14476.492	33010.324
565	26.49	8267.043	33366.852
4923	26.48	12541.284	35665.258
3727	26.44	11467.703	39780.527
5185	26.44	12900.369	36376.93
2125	26.44	9881.309	36272.637
1409	26.44	9156.997	33930.488
5296	26.42	13013.838	33810.266
3077	26.4	10666.78	34210.031
3868	26.38	11429.016	35557.059
3390	26.36	11080.414	37395.543
3627	26.34	11416.665	36383.594
527	26.32	8147.034	33662.793
3378	26.32	11101.542	38086.477
1431	26.32	9173.038	34494.141
1054	26.32	8794.613	35351.605
3420	26.3	11103.542	36322.133
3049	26.3	10745.533	34805.152
5295	26.28	13038.928	33790.395
622	26.28	8412.235	35209.598
2817	26.26	10419.542	37622.352
3499	26.26	11010.377	33767.258
1334	26.25	8899.985	35377.273
4186	26.25	12036.547	39861.977
3609	26.23	11220.61	35836.832
4407	26.23	11877.454	33259.125
5255	26.23	12804.452	33833.051
5821	26.21	13450.348	34613.324
730	26.19	8293.48	38841.363
4374	26.19	11987.746	34598.23
7100	26.19	14607.535	35669.094
6140	26.17	13579.089	36665.16
2665	26.17	10510.498	33124.734
7127	26.17	14534.246	34898.098
3310	26.15	10871.319	39796.523
800	26.13	8557.554	39244.258
6924	26.13	14630.584	38257.43
4945	26.13	12606.049	36248.836
2135	26.13	9844.155	35934.551
4423	26.09	12226.095	33606.484
4172	26.07	11649.332	39806.219
3413	26.05	11057.05	36387.539
2691	26.05	10371.571	33610.98
801	26.05	8611.21	38960.805
6108	26.03	13722.164	37382.906
570	26.03	8236.705	33453.551
4177	26.03	11802.134	39915.855
4323	26.03	11909.95	35897.879
4662	26.03	12451.354	38655.996
2926	26.02	10669.938	38013.777
1324	26.02	8937.579	35510.242
6595	26.02	14150.505	35010.555
4536	25.98	12203.331	36714.832
1237	25.96	8898.58	38748.645
2415	25.96	10107.721	39574.758
2912	25.94	10574.156	38778.957
1254	25.94	8965.164	37683.105
3308	25.92	10898.534	39717.137
5537	25.92	13323.021	39314
519	25.92	8044.346	34284.023
1853	25.9	9567.893	34671.652
4082	25.88	11696.256	37119.789
1793	25.88	9416.916	33787.902
6281	25.88	13888.838	34398.098
5857	25.86	13436.486	36058.496
1150	25.86	8674.718	38927.285
3493	25.86	11140.188	34077.098
1717	25.86	9299.795	36114.402
6525	25.84	14083.285	36652.125
4530	25.84	12274.918	36583.145
4460	25.84	12127.89	34819.098
5898	25.84	13565.041	37396.617
2376	25.82	10081.552	38281.168
13	25.82	7857.553	33321.512
3001	25.82	10642.72	36282.699
2070	25.82	9870.986	37833.711
3523	25.8	11277.975	33192.07
883	25.8	8501.524	36073.93
3316	25.8	11114.222	39827.012
4328	25.8	12057.356	36012.473
2423	25.8	10094.766	39737.969
4644	25.79	12386.489	39478.402
6007	25.77	13382.826	39639.914
6487	25.77	14151.5	38398.219
4471	25.77	12218.908	35177.164
4251	25.77	11988.583	38120.555
5453	25.75	13137.396	38301.332
620	25.75	8264.085	35187.785
1052	25.73	8643.211	35316.316
1579	25.73	9176.069	39587.809
7154	25.71	14510.068	33582.699
6493	25.69	14039.953	38052.031
3811	25.67	11475.325	37189.059
1846	25.65	9649.634	34521.109
2693	25.63	10517.856	33686.703
3266	25.61	10876.185	37745.656
1513	25.61	9169.138	37051.824
2630	25.61	10178.45	33712.863
1959	25.59	9684.529	38789.438
6602	25.59	14063.349	34907.391
2967	25.57	10758.022	37040.02
3641	25.57	11388.428	37229.164
6275	25.56	13873.67	34201.086
6355	25.56	13966.34	36968.523
2481	25.56	10155.205	38227.762
4127	25.54	11702.267	38321.922
354	25.52	8010.639	38816.441
6495	25.5	14130.059	38069.277
2161	25.5	9871.735	35370.563
5903	25.48	13437.625	37674.445
1740	25.48	9340.888	35411.84
4381	25.44	11911.15	34206.891
713	25.44	8295.403	38106.066
5280	25.44	13035.823	33225.617
70	25.44	7955.396	34713.941
2228	25.44	9934.418	33271.293
1253	25.44	9049.725	37676.895
2541	25.44	10336.835	36242.004
3366	25.44	11016.542	38463.793
1861	25.42	9595.602	34869.516
6120	25.4	13593.475	37033.523
6037	25.4	13730.908	39627.641
1423	25.4	9230.851	34343.969
4757	25.4	12387.722	35467.395
5804	25.36	13524.042	34013.23
2014	25.36	9858.042	39631.855
1526	25.36	9159.968	37583.922
1704	25.34	9409.835	36565.969
4658	25.34	12356.056	39028.27
3967	25.34	11764.825	33849.555
1882	25.34	9664.109	35504.484
2656	25.34	10152.276	33258.813
6047	25.33	13628.477	39326.078
6473	25.31	14168.89	38698.762
2722	25.31	10447.592	34834.906
4701	25.31	12283.498	37730.973
3944	25.31	11754.482	33094.051
4329	25.29	11949.021	36032.336
5576	25.27	13277.518	38554.352
6353	25.25	13911.587	36940.402
2775	25.23	10565.204	36423.379
1636	25.23	9489.452	37999.348
1656	25.21	9297.545	37463.449
4235	25.21	11968.766	38625.977
6731	25.21	14380.736	35528.652
2754	25.21	10376.602	35867.293
4352	25.19	11982.999	35385.195
6581	25.19	14084.213	35499.723
2887	25.19	10775.715	39728.133
4335	25.19	11977.62	35642.621
2015	25.19	9874.592	39649.551
5773	25.17	13145.726	33383.391
480	25.17	8032.85	35606.063
4992	25.17	12582.694	37792.078
3630	25.17	11350.361	36564.105
3997	25.17	11818.598	34946.184
1603	25.17	9346.56	39532.965
586	25.15	8236.658	33849.063
895	25.15	8433.956	35608.887
1796	25.15	9300.724	33641.207
3497	25.13	11050.303	33958.945
6115	25.13	13754.271	37233.293
5175	25.13	12808.92	36819.297
2146	25.13	9880.912	35627.82
4178	25.11	11728.878	39942.715
129	25.11	7814.119	36148.379
534	25.11	8186.658	33539.848
2094	25.1	9865	37243.453
4025	25.1	11838.689	35920.441
2862	25.1	10453.965	39300.16
3191	25.08	10941.302	35926.496
3861	25.06	11490.741	35614.504
1772	25.06	9304.27	34657.297
200	25.06	7801.033	37603.949
3376	25.04	11079.036	38044.563
4951	25.04	12538.828	36447.73
4257	25.02	12052.447	37980.902
6735	25.02	14343.331	35619.934
3234	25.02	10836.427	36744.543
3489	25.02	11000.554	34265.766
1544	25.02	9257.603	38202.059
658	25	8370.594	35877.875
1055	24.98	8640.446	35368.047
232	24.98	7819.666	38377.48
2824	24.98	10500.595	37843.121
6091	24.96	13769.422	37841.309
5288	24.96	13043.655	33579.961
3631	24.96	11354.839	36610.461
6070	24.94	13746.546	38351.133
2025	24.92	9913.412	39305.793
3886	24.92	11482.373	34855
3419	24.92	11122.205	36264.438
453	24.9	8064.015	36277.34
3713	24.88	11257.207	39669.695
2755	24.88	10414.77	35902.398
5680	24.88	13233.824	36275.539
3964	24.87	11799.835	33756.656
6223	24.85	13769.739	33702.352
6004	24.85	13465.12	39593.191
4114	24.83	11760.938	37935.289
5120	24.83	12816.575	38938.254
4467	24.81	12181.687	34999.473
6340	24.81	13880.588	36619.293
2250	24.81	10082.527	34299.957
4211	24.81	12014.713	39031.262
3693	24.79	11422.597	38726.457
5045	24.79	12551.359	39012.758
1219	24.79	8964.834	39275.18
2951	24.79	10615.605	37416.578
2242	24.77	10075.853	34091.559
5271	24.77	12753.611	33232.059
2915	24.77	10622.038	38554.129
208	24.75	7929.977	37871.695
6635	24.75	14156.157	33703.906
6494	24.75	14011.219	38062.441
6863	24.73	14397.623	39236.543
6131	24.71	13701.933	36704.324
482	24.69	8089.054	35633.5
40	24.69	7909.765	33963.414
5324	24.67	13057.915	34747.109
2761	24.66	10428.503	36026.625
486	24.64	8036.16	35571.176
6400	24.62	13819.203	38513.652
6862	24.62	14244.972	39235.875
685	24.62	8282.881	36708.73
6451	24.62	14089.003	39437.164
578	24.62	8317.611	33731.344
6993	24.62	14429.368	37154.914
3450	24.6	11089.222	35552.586
5250	24.6	12883.208	34038.59
3301	24.6	10846.667	39398.809
4623	24.58	12277.45	39587.211
5694	24.58	13346.928	35887.156
3397	24.58	11111.997	37224.98
7012	24.58	14632.781	36944.547
2224	24.56	9932.204	33167.879
98	24.56	7969.815	35491.941
4501	24.56	12279.642	36109.863
888	24.56	8629.359	36036.473
2327	24.54	9955.041	36611.766
5720	24.52	13351.512	34631.852
2696	24.52	10366.108	33733.039
5930	24.52	13391.265	37946.391
884	24.5	8604.867	36162.668
5273	24.5	12788.182	33110.438
3193	24.5	10970.189	35994.676
3081	24.5	10743.414	33993.973
5231	24.48	12780.238	34669.695
1835	24.48	9552.514	34045.449
1849	24.48	9618.744	34573.832
3522	24.48	11383.006	33178.176
1066	24.46	8794.914	35810.352
1205	24.46	8994.006	39723.648
1757	24.46	9447.349	35082.832
2905	24.46	10748.395	38856.773
2812	24.44	10407.507	37457.934
6474	24.44	14124.498	38727.293
5227	24.44	12846.093	34898.434
1983	24.44	9508.751	39562.313
6913	24.44	14554.665	38925.531
5952	24.44	13539.163	38302.504
1286	24.44	8946.366	36771.332
5741	24.43	13252.163	34159.512
1386	24.43	8996.998	33138.875
4414	24.43	12106.975	33130.023
7145	24.43	14533.388	33888.895
3652	24.43	11308.844	37697.602
6359	24.41	13954.79	37073.133
992	24.41	8836.043	33671.906
1358	24.39	8886.584	34415.145
6856	24.39	14222.982	39011.348
3038	24.39	10635.493	35176.379
2933	24.39	10703.583	37665.426
3233	24.39	10902.798	36690.41
5122	24.37	12817.935	38708.223
4008	24.37	11657.266	35369.211
5466	24.37	13050.464	38695.699
4600	24.37	12145.518	38867.531
2079	24.35	9771.027	37821.289
3364	24.35	11127.17	38619.242
6463	24.33	14036.8	39199.289
6490	24.33	14210.473	38239.109
2434	24.33	10349.443	40008.027
353	24.33	8068.934	38809.973
5388	24.29	13127.444	37034.824
358	24.29	8193.313	38727.262
3612	24.29	11283.924	35958.406
6303	24.27	13975.298	34859.219
4219	24.27	11862.182	38899.242
6376	24.25	13989.398	37834.602
2004	24.25	9919.496	39821.707
6617	24.25	14051.452	34242.164
4462	24.25	12279.553	34824.23
3295	24.23	10780.756	38927.984
4761	24.23	12470.604	35334.871
1982	24.21	9535.178	39548.836
6450	24.2	14212.416	39432.281
5052	24.2	12610.713	39261.219
662	24.18	8224.008	35957.695
1890	24.18	9581.494	35761.391
2720	24.16	10512.227	34781.617
3907	24.16	11484.736	33833.191
6169	24.16	13714.911	35457.098
3508	24.16	11153.815	33439.016
5643	24.16	13297.488	37221.586
4264	24.16	11927.706	37780.488
5372	24.16	13103.907	36581.086
6015	24.16	13404.598	39750.289
4375	24.14	11894.288	34606.273
5136	24.14	12876.606	38186.027
3133	24.14	10829.854	33530.449
1458	24.14	9174.778	35341.449
1256	24.12	8990.128	37817.797
7125	24.12	14595.11	34830.867
6820	24.12	14346.957	37753.328
3512	24.12	11117.442	33272.652
2479	24.1	10255.488	38463.402
3104	24.1	10741.345	33381.621
2568	24.08	10269.606	35482.145
6741	24.08	14303.888	35726.523
1621	24.08	9465.678	39071.797
4404	24.06	12041.16	33429.043
3010	24.06	10582.133	36180.68
3058	24.06	10586.426	34671.117
5222	24.06	12731.275	35037.426
1367	24.06	8926.926	33830.809
705	24.04	8339.854	37855.512
2006	24.04	9902.822	39857.363
2427	24.04	10232.563	39809.363
5596	24.02	13218.126	38125.395
1522	24.02	9227.485	37411.711
2310	24	9955.665	36022.355
2497	24	10321.049	37618.328
4351	24	11888.935	35383.711
3256	24	10913.981	37347.309
415	23.98	8067.61	37203.922
6912	23.98	14564.683	38864.617
1872	23.98	9532.749	35169.938
3882	23.97	11537.197	35011.254
3644	23.97	11420.176	37315.863
4041	23.97	11671.202	36241.691
1711	23.95	9307.819	36520.063
1263	23.95	9034.3	37468.469
5565	23.95	13221.899	38942.352
5899	23.93	13513.028	37444.73
2087	23.91	9907.54	37342.605
3317	23.91	11128.297	39828.617
312	23.91	7928.746	39652.629
5810	23.91	13411.797	34324.23
2714	23.91	10563.526	34531.566
703	23.91	8210.442	37715.512
828	23.89	8438.443	38312.668
5672	23.89	13185.35	36436.273
5489	23.89	12951.456	39284.32
2063	23.89	9836.498	38447.016
5393	23.87	12961.998	37136.734
5711	23.87	13284.672	35193.211
2504	23.87	10230.507	37233.305
6399	23.85	13937.401	38505.43
5563	23.85	13210.411	38897.535
4664	23.85	12490.12	38661.828
364	23.85	8191.131	38478.566
1592	23.83	9454.945	40003.172
7049	23.83	14639.304	36664.316
1321	23.81	9054.205	35701.82
2615	23.81	10200.953	34225.383
4959	23.81	12528.069	36848.238
5074	23.79	12509.062	39633.016
2711	23.79	10413.671	34408.793
5272	23.77	12862.638	33092.828
6462	23.77	14117.323	39160.289
3398	23.75	11205.932	37250.324
3427	23.75	11189.973	36127.344
4972	23.75	12648.583	37282.785
5009	23.75	12675.632	38029.91
3468	23.74	11007.319	34879.586
4287	23.72	12016.51	36972.098
610	23.72	8324.78	34780.855
1974	23.72	9532.706	39351.859
4671	23.7	12307.175	38479.707
5139	23.7	12855.617	38272.313
6918	23.68	14498.012	38477.844
5799	23.68	13540.839	33759.754
4254	23.68	12018.1	37934.266
4065	23.66	11695.565	36710.793
4201	23.64	11874.959	39370.855
3731	23.64	11510.96	39913.094
5022	23.64	12625.083	38489.465
5101	23.64	12717.588	39465.996
4023	23.62	11784.34	35857.297
2035	23.62	9751.752	39174.238
6060	23.62	13689.259	38896.324
4673	23.62	12322.128	38547.375
5029	23.62	12593.475	38618.258
899	23.62	8568.961	35442.199
5697	23.6	13260.012	35620.285
1732	23.58	9318.885	35783.117
6153	23.58	13775.216	35955.609
2160	23.58	9762.349	35320.453
3846	23.58	11587.006	35929.926
5071	23.54	12585.653	39578.215
6642	23.54	14173.066	33402.574
1097	23.54	8774.628	36704.863
2330	23.54	10099.918	36680.387
975	23.54	8668.341	33176.703
1600	23.54	9365.421	39446.336
6219	23.52	13720.769	33663.684
6805	23.52	14219.8	36939.016
1486	23.51	9221.838	36235.074
5012	23.49	12574.713	38055.297
1532	23.49	9193.934	37896.039
2605	23.49	10136.406	34670.438
5531	23.49	13205.519	39520.566
6371	23.49	13829.132	37637.695
1567	23.49	9194.522	39108.094
2818	23.47	10428.797	37662.914
2708	23.47	10405.364	34353.691
4686	23.45	12287.607	38002.938
1384	23.45	9052.494	33068.883
5650	23.45	13237.797	36858.352
1397	23.45	9202.115	33359.074
2403	23.45	9948.212	39304.277
491	23.45	8022.725	35384.871
3322	23.43	11158.072	39648.98
4461	23.43	12211.144	34824.074
6350	23.43	13974.737	36897.703
4322	23.41	11872.964	36186.406
1508	23.39	9275.326	36972.723
434	23.37	8036.083	36757.008
3960	23.37	11797.742	33563.242
3867	23.37	11423.806	35543.281
5832	23.37	13454.224	34983.902
92	23.37	7831.458	35437.324
3744	23.35	11527.559	39274.59
4001	23.35	11774.138	35086.449
4765	23.35	12449.039	35246.668
1335	23.35	8907.784	35130.902
5098	23.33	12753.781	39641.477
4396	23.33	11895.03	33609.203
5521	23.31	13235.433	39603.48
4222	23.31	12036.398	38697.434
860	23.31	8587.55	36921.578
3386	23.29	11022.542	37546.035
5786	23.29	13403.428	33074.008
4965	23.29	12574.56	37105.953
4549	23.29	12141.986	37207.637
2551	23.28	10157.162	35758.566
5260	23.28	12888.343	33547.227
4111	23.28	11652.761	37843.836
5530	23.28	13169.149	39511.73
5021	23.24	12536.635	38445.793
2687	23.24	10359.701	33474.27
2851	23.24	10454.214	38947.805
4030	23.24	11771.358	36126.691
2090	23.24	9834.907	37433.234
1575	23.24	9138.409	39452.555
6042	23.24	13737.13	39495.227
5589	23.24	13150.012	38279.766
1827	23.22	9633.393	33628.695
3941	23.22	11477.433	33134.582
1803	23.22	9462.99	33293.688
6479	23.22	14042.709	38568.262
3893	23.2	11551.687	34754.797
5277	23.2	13087.67	33110.496
652	23.18	8419.792	35762.293
5333	23.18	13076.905	35080.922
7117	23.18	14618.206	35168.793
4568	23.14	12221.47	37799.43
170	23.14	7785.675	36912.109
2545	23.14	10322.91	36164.867
2238	23.14	10074.159	33822.43
3289	23.14	10796.77	38570.469
5067	23.12	12616.735	39472.379
1548	23.12	9138.121	38431.238
980	23.12	8819.584	33318.434
8	23.1	7720.545	33192.434
6811	23.1	14257.772	37310.773
615	23.1	8406.363	35002.426
5661	23.1	13326.649	36610.574
6250	23.1	13882.704	33113.617
5176	23.1	12873.556	36556.414
1085	23.1	8769.192	36359.016
1301	23.08	8998.402	36265.117
3822	23.07	11513.037	36724.695
4595	23.07	12234.387	38625.551
3985	23.07	11715.5	34491.246
6842	23.07	14251.275	38569.27
2895	23.07	10759.049	39174.977
6412	23.05	13883.538	39042.398
6233	23.05	13603.003	33331.477
1523	23.03	9194.939	37485
6554	23.03	14175.62	35960.422
4372	23.03	11871.449	34515.52
3269	23.03	10850.068	37789.914
5318	23.01	12956.178	34610.723
3871	23.01	11453.183	35295.402
1777	23.01	9325.624	34606.43
2917	23.01	10592.333	38621.625
2575	23.01	10157.808	35359.477
3151	22.99	10888.746	34433.785
6616	22.99	14208.458	34228.355
3465	22.99	11076.538	34960.629
6313	22.99	13890.302	35276.195
471	22.99	8166.812	35776.176
3188	22.97	10785.009	35583.004
2896	22.97	10642.916	39044.5
7131	22.97	14460.355	34745.578
910	22.95	8624.653	34983.09
1465	22.95	9239.824	35567.727
6084	22.95	13782.29	38229.512
4642	22.95	12445.398	39746.684
3211	22.95	10949.514	36414.648
4593	22.93	12210.324	38596.633
2659	22.93	10311.117	33048.262
6130	22.93	13777.573	36976.133
5205	22.91	12735.779	35757.977
4474	22.89	12199.682	35221.023
3249	22.89	10938.36	37200.387
727	22.89	8244.071	38749.363
5019	22.87	12646.841	38381.895
2749	22.87	10527.425	35598.43
4132	22.87	11805.442	38479.609
2833	22.87	10451.9	38223.277
3030	22.85	10709.637	35264.848
2266	22.85	10074.241	34938.727
1467	22.84	9256.286	35691.426
5879	22.84	13381.179	36837.414
2489	22.82	10213.013	37740.211
2805	22.82	10531.712	37202.746
3307	22.8	10935.428	39704.227
3934	22.8	11457.069	33228.883
4672	22.78	12288.866	38499.723
4634	22.78	12436.797	39816.656
4907	22.78	12654.864	35147.84
4760	22.78	12332.394	35290.711
6264	22.78	13819.962	33830.219
2261	22.76	10019.048	34784.355
4764	22.76	12327.474	35191.199
4120	22.74	11792.951	38063.09
6516	22.74	14211.119	36908.699
3428	22.74	11106.379	36134.602
733	22.74	8229.214	38955.742
537	22.74	7995.48	33587.348
2993	22.72	10681.125	36486.84
2463	22.72	10259.001	38931.02
6529	22.72	14028.25	36427.758
1422	22.72	9093.303	34248.938
6543	22.7	14019.608	36103.68
680	22.7	8220.713	36616.102
6721	22.7	14424.447	35070.566
3829	22.7	11447.362	36381.633
6248	22.68	13934.384	33045.754
2267	22.66	9984.963	35027.578
6591	22.66	14021.433	35205.938
6249	22.64	13992.293	33108.805
2162	22.64	9831.311	35387.945
3614	22.62	11340.533	35983.129
515	22.61	8123.026	34183.574
3429	22.61	11095.532	36204.266
734	22.61	8291.233	38979.988
5644	22.61	13269.877	37264.477
6818	22.61	14350.242	37650.211
5214	22.61	12896.347	35255.68
5849	22.61	13373.964	35703.973
2226	22.59	10131.902	33186.699
4109	22.59	11845.498	37818.461
4456	22.59	12257.759	34738.863
6624	22.59	14076.993	33813.309
7140	22.57	14472.228	33995.82
1294	22.57	8947.083	36648.414
2234	22.55	10052.434	33627.508
6031	22.55	13701.133	39919.316
863	22.55	8540.561	36999.379
6176	22.55	13631.096	35115.68
3437	22.55	11004.076	35787.645
6902	22.55	14476.978	39555.152
3625	22.55	11421.156	36321.406
4506	22.53	12123.046	36150.594
569	22.53	8224.04	33428.051
3833	22.53	11600.93	36226.473
1568	22.51	9121.084	39158.539
2843	22.51	10475.467	38592.387
4754	22.51	12374.01	35654.012
4735	22.51	12489.392	36074.945
1373	22.51	8910.496	33517.211
2845	22.51	10368.262	38682.574
1787	22.51	9463.131	33820.859
6191	22.49	13741.457	34880.496
1828	22.49	9635.554	33654.352
6566	22.47	14076.442	35826.465
885	22.47	8596.913	36165.586
4373	22.47	11989.158	34525.484
6212	22.47	13569.456	33993.699
6697	22.47	14237.986	34327.227
2265	22.45	9925.767	34888.406
1338	22.45	9005.261	34976.773
976	22.45	8768.542	33189.516
4390	22.45	12010.731	33654.867
5574	22.43	13301.964	38481.027
4354	22.43	11908.353	35147.211
2207	22.43	9805.575	33782.375
4867	22.43	12711.169	33720.992
766	22.43	8284.628	39767.09
3259	22.43	10989.974	37469.766
6904	22.43	14518.213	39393.762
2299	22.43	10134.235	35584.98
4498	22.41	12076.151	35963.48
7171	22.41	14491.175	33133.387
4442	22.41	12113.672	34231.047
4089	22.41	11703.976	37251.332
4205	22.41	11897.462	39191.035
3449	22.39	11157.724	35550.738
7088	22.39	14518.797	35869.785
4973	22.39	12530.61	37285.664
7064	22.39	14588.116	36278.781
3909	22.38	11455.355	33897.676
1832	22.38	9596.677	33941.527
1279	22.36	8945.873	36919.488
726	22.36	8332.25	38742.168
4265	22.36	12009.84	37806.68
5107	22.34	12778.293	39408.184
4312	22.34	11946.417	36085.176
66	22.34	7719.021	34660.238
691	22.34	8296.473	36966.73
2449	22.34	10338.517	39577.551
5258	22.32	12910.733	33694.84
3393	22.32	11148.89	37482.461
2170	22.3	9846.964	35024.109
3749	22.3	11539.12	39123.598
3656	22.3	11307.671	37856.84
1277	22.3	8975.405	37124.891
6285	22.3	13799.128	34510.941
6627	22.3	14014.4	33876.629
1657	22.28	9401.134	37488.137
3849	22.28	11471.013	35991.199
4310	22.28	12055.731	36332.996
7113	22.28	14495.153	35307.859
472	22.28	8202.029	35791.859
4064	22.28	11820.595	36666.684
5591	22.28	13256.212	38042.391
3007	22.26	10701.773	36092.117
2041	22.26	9725.53	38997.258
1632	22.26	9434.85	38335.797
3484	22.26	11069.588	34386.543
6514	22.26	14073.984	36873.398
2757	22.26	10551.673	35982.922
1062	22.26	8730.168	35648.68
3705	22.24	11414.349	39335.727
5635	22.24	13146.953	37345.578
1008	22.24	8656.966	34001.648
5359	22.24	12954.525	36082.074
844	22.24	8591.916	37581.953
3578	22.22	11338.028	34964.727
5235	22.22	12739.64	34512.449
6057	22.22	13652.859	38803.262
5839	22.22	13357.642	35106.395
1790	22.22	9464.488	33650.551
5637	22.2	13212.878	37415.664
3535	22.2	11287.18	33525.699
4073	22.2	11680.019	36840.754
877	22.2	8453.501	36255.863
3470	22.2	11096.7	34892.891
4826	22.2	12442.526	33495.348
300	22.18	7648.092	39528.383
1821	22.18	9586.319	33549.996
991	22.18	8794.551	33652.66
2052	22.18	9744.697	38775.844
4401	22.18	11984.286	33404.652
939	22.16	8607.655	34389.598
2512	22.16	10155.624	37086.434
2638	22.16	10209.56	33624.746
5264	22.16	12768.517	33615.684
3040	22.16	10717.541	34960.57
3700	22.15	11232.654	39134.785
2276	22.15	10118.752	35155.613
6593	22.15	14175.604	35236.711
5200	22.13	12864.432	35981.398
623	22.13	8335.883	35247.004
1899	22.13	9690.86	36043.168
6182	22.13	13626.193	34995.113
6523	22.11	14133.958	36588.164
81	22.11	7923.764	35082.691
6620	22.11	14166.308	34042.77
1304	22.11	8858.013	36124.203
2197	22.09	9742.637	34215.961
1727	22.09	9311.293	36190.344
7158	22.07	14592.795	33440.891
3840	22.07	11440.552	36081.738
5040	22.07	12693.728	38839.457
3635	22.05	11230.392	36892.262
4850	22.05	12544.16	33057.418
6246	22.05	13691.047	33053.738
4342	22.05	11888.98	35508.707
470	22.03	8167.023	35766.391
5215	22.03	12714.946	35259.711
1620	22.03	9331.525	39034.238
2976	22.01	10582.202	36967.586
3881	22.01	11448.02	35003.383
2988	22.01	10617.952	36639.441
6149	22.01	13568.786	36109.254
324	22.01	7831.989	39935.336
4118	22.01	11703.422	38060.137
6695	22.01	14219.823	34289.633
2920	21.99	10671.194	38450.848
3905	21.99	11608.064	33813.813
4962	21.99	12650.004	37044.367
3385	21.99	11095.12	37502.691
600	21.97	8323.705	34483.719
7147	21.97	14543.748	33936.051
2103	21.97	9712.311	37113.816
2401	21.97	10042.104	39226.758
1943	21.95	9541.262	37941.047
377	21.95	8034.195	38183.434
2745	21.95	10385.096	35398.703
4485	21.95	12188.519	35607.359
1957	21.95	9600.134	38777.031
1730	21.95	9337.998	35741.785
694	21.95	8374.174	37055.016
3343	21.93	11148.271	38996.746
5865	21.93	13462.543	36338.152
6934	21.93	14520.229	37642.758
7135	21.93	14600.855	34320.09
4572	21.93	12142.914	38114.723
3845	21.92	11460.701	35893.574
311	21.92	7939.579	39650.473
4573	21.92	12279.139	38119.43
575	21.92	8307.852	33530.074
2509	21.92	10208.315	37024.828
4034	21.9	11823.134	36184.512
1131	21.9	8830.808	38427.426
3585	21.9	11411.113	35140.152
6888	21.9	14577.05	39869.215
4402	21.9	12012.278	33414.824
314	21.88	7711.14	39720.563
3402	21.88	11024.275	37031.973
4472	21.88	12075.878	35213.336
2257	21.88	10059.133	34537.539
6222	21.88	13689.049	33691.832
4406	21.86	11969.362	33166.012
6381	21.86	13877.112	37964.961
3085	21.86	10754.157	33823.047
2335	21.86	10099.555	36810.129
1806	21.86	9482.454	33095.164
1666	21.86	9454.454	37086.293
3859	21.86	11485.562	35832.098
2480	21.86	10179.37	38210.426
6614	21.86	14200.503	34141.469
2416	21.84	10000.808	39574.621
1581	21.84	9083.45	39690.152
4533	21.84	12081.558	36693.508
2534	21.84	10189.908	36659.762
4734	21.84	12339.478	36060.266
5808	21.84	13437.626	34239.668
2683	21.84	10390.633	33435.625
4276	21.84	12030.399	37278.059
6938	21.82	14471.759	37423.391
6076	21.82	13654.008	38425.324
1435	21.82	9158.911	34532.832
5686	21.8	13267.088	35972.605
2721	21.8	10539.823	34803.82
4157	21.8	11706.76	39463.086
4516	21.8	12224.22	36174.641
5853	21.8	13476.699	35886.762
6086	21.8	13739.558	38280.301
5669	21.78	13194.944	36404.438
2300	21.78	9960.524	35652.84
6508	21.78	14130.973	37453.32
1420	21.78	9187.822	34220.23
338	21.78	8192.279	39556.352
2850	21.78	10365.17	38929.059
1629	21.78	9285.422	38514.977
2227	21.78	9937.359	33245.977
4559	21.78	12181.743	37433.262
3973	21.76	11767.077	33983.867
4185	21.76	11981.425	39855.621
4428	21.76	12096.346	33779.902
1015	21.76	8663.807	34190.402
2785	21.74	10426.341	36691.801
1260	21.74	9019.743	37384.535
6909	21.74	14599.324	38796.656
5556	21.74	13191.695	39016.68
4885	21.74	12525.444	34475.641
5399	21.74	12947.592	37337.711
3592	21.72	11248.409	35316.273
176	21.72	7901.25	37088.313
2139	21.72	9839.449	35796.586
1459	21.72	9116.227	35348.063
4567	21.72	12092.897	37760.684
5750	21.7	13307.996	34031.586
5233	21.7	12912.968	34450.355
4267	21.7	11939.751	37510.656
6646	21.7	14025.611	33163.656
336	21.69	8155.593	39539.477
1885	21.69	9567.999	35631.906
418	21.69	8032.735	37246.047
4783	21.67	12425.966	34650.41
3312	21.67	10817.127	39858.242
6478	21.67	14028.631	38510.219
1252	21.65	9015.227	37837.363
3476	21.65	11096.037	34455.93
1484	21.65	9107.929	36056.16
6565	21.65	14196.872	35806.434
6876	21.65	14366.164	39758.969
4197	21.65	11858.873	39590.484
1847	21.65	9545.538	34541.395
4681	21.63	12308.167	38222.695
2384	21.63	10058.432	38582.09
6603	21.63	14118.79	34677.402
2493	21.63	10251.106	37817.734
6382	21.63	13981.903	37987.734
3318	21.63	11154.605	39852.563
2607	21.61	10321.179	34694.707
1235	21.61	8862.169	38692.934
3111	21.61	10629.092	33294.238
6065	21.61	13579.187	38738.348
4766	21.61	12319.646	34963.824
138	21.61	7957.288	36247.883
4007	21.59	11750.253	35366.219
871	21.59	8612.947	36642.113
6819	21.59	14241.351	37663.57
6719	21.59	14330.026	35040.938
762	21.59	8363.206	39658.715
3655	21.59	11338.776	37796.324
423	21.57	8096.41	37019.93
1389	21.57	9212.681	33149.738
6009	21.57	13413.845	39667.738
5717	21.57	13235.353	34831.012
6409	21.57	13844.289	38852.051
2811	21.57	10373.72	37442.105
2313	21.57	9927.79	36123.398
3425	21.55	11059.741	36093.832
2802	21.55	10506.363	37122.461
6931	21.55	14608.9	37788.367
4502	21.55	12221.273	36126.805
3439	21.55	11089.496	35575.664
3460	21.55	11190.569	35141.488
2885	21.55	10585.242	39667.887
1101	21.53	8753.082	36778.648
6650	21.53	14182.758	33306.219
1845	21.51	9548.218	34466.859
5965	21.51	13393.261	38643.953
1466	21.51	9143.229	35605.301
3617	21.51	11312.299	36060.07
6406	21.51	13981.956	38584.734
3779	21.51	11471.574	37998.988
2635	21.51	10262.227	33552.867
6110	21.51	13765.977	37395.613
6584	21.49	14138.238	35312.813
1177	21.49	8750.284	39584.668
3825	21.48	11598.233	36540.57
6528	21.48	14097.908	36677.668
2910	21.48	10681.542	38741.156
85	21.48	7804.751	35137.949
4551	21.48	12102.293	37245.609
4924	21.46	12548.193	35679.633
5595	21.46	13229.136	38109.797
1681	21.46	9453.883	36714.09
4432	21.46	12272.045	33939.523
1214	21.46	8892.527	39518.266
3754	21.46	11637.004	39007.859
469	21.46	8076.348	35764.777
181	21.46	7670.85	37192.277
5458	21.46	13038.543	38393.965
3448	21.46	11081.983	35543.852
1794	21.44	9452.359	33535.531
2425	21.44	10081.185	39909.02
3606	21.44	11223.848	35783.766
117	21.44	7887.816	36002.742
3866	21.44	11488.863	35527.98
4146	21.44	11825.943	38975.313
3913	21.44	11433.343	33955.207
6883	21.44	14491.368	39769.234
5475	21.44	13078.05	39051.086
3688	21.42	11284.512	38571.727
4148	21.42	11697.808	39005.152
3844	21.42	11556.16	36210.426
6202	21.42	13760.519	34526.215
1661	21.42	9465.915	37285.742
5718	21.42	13195.059	34867.266
2786	21.4	10559.337	36741.406
5851	21.4	13550.832	35752.043
3032	21.4	10661.563	35343.48
6329	21.4	13829.6	36124.434
7119	21.4	14527.466	35003.453
99	21.4	7719.443	35514.465
4575	21.4	12276.358	38160.996
3821	21.38	11583.532	36982.531
6036	21.38	13586.428	39626.59
3461	21.38	11058.217	35151.086
6263	21.38	13812.528	33785.398
3435	21.38	11130.089	35738.719
3658	21.36	11214.741	37914.227
2133	21.36	9839.422	35910.223
3584	21.36	11337.624	35122.297
400	21.36	8121.751	37967.352
4577	21.36	12092.773	38188.32
3377	21.36	11207.175	38054.602
3488	21.34	11072.504	34253.773
3306	21.34	10821.512	39693.426
5949	21.34	13397.046	38216.676
1048	21.34	8664.682	35214.727
5405	21.34	13063.97	37450.215
551	21.34	7994.035	33141.191
3979	21.32	11687.176	34262.066
4949	21.32	12696.347	36374.723
4727	21.32	12394.924	36668.695
951	21.32	8581.601	33482.313
163	21.32	7844.252	36709.676
2513	21.32	10283.161	37101.52
5679	21.32	13182.343	36274.066
3577	21.32	11291.812	34961.012
340	21.3	8012.176	39276.422
401	21.3	8005.938	37707.094
1652	21.3	9471.466	37635.477
194	21.28	7787.371	37523.98
2778	21.28	10363.9	36584.59
6178	21.28	13718.596	35155.32
1345	21.28	8925.914	34615.598
2692	21.26	10397.289	33673.016
7106	21.26	14472.224	35456.195
2939	21.26	10697.725	37755.895
2089	21.26	9730.327	37417.367
2097	21.26	9875.523	37074.066
2148	21.26	9863.035	35651.164
5389	21.26	13090.297	37103.602
3314	21.26	10922.31	39921.309
5109	21.26	12859.829	39118.363
2053	21.26	9863.358	38469.77
5907	21.25	13417.979	37703.254
836	21.25	8469.475	37844.488
2149	21.25	9828.766	35658.66
5251	21.25	12760.504	34063.172
4239	21.25	11994.863	38432.129
3106	21.23	10679.988	33193.824
2581	21.23	10212.142	35125.984
2927	21.23	10576.934	37822.605
1359	21.23	8962.887	34430.262
3786	21.23	11585.742	38078.355
1863	21.23	9524.708	34912.547
3541	21.21	11227.477	33764.836
216	21.21	7662.836	38015.965
1960	21.21	9664.578	38796.48
3463	21.21	11082.577	35193.324
4815	21.21	12320.91	33877.359
5653	21.21	13209.268	36930.207
4772	21.21	12328.284	35071.488
5745	21.21	13237.657	34276.938
781	21.21	8559.998	39917.891
1278	21.21	8955.145	37144.664
4888	21.21	12635.539	34505.949
4719	21.19	12476.591	37127.746
1868	21.19	9494.738	35087.68
2511	21.19	10246.805	37052.586
6468	21.19	14069.015	38870.602
4553	21.19	12130.874	37327.777
4270	21.19	12037.014	37412.309
3333	21.19	11064.478	39521.078
2592	21.19	10265.035	35006.203
729	21.19	8391.66	38832.109
2301	21.19	9951.903	35675.914
6605	21.19	14148.614	34703.5
6809	21.19	14243.168	37155.875
2017	21.17	9751.352	39471.215
3664	21.17	11219.778	38077.965
3011	21.17	10717.568	36211.086
3087	21.17	10578.565	33846.234
3066	21.17	10741.478	34504.738
6660	21.17	14267.13	33178.125
3832	21.17	11610.261	36512.949
4640	21.17	12303.472	39687.559
6051	21.17	13776.963	39141.563
633	21.17	8251.352	35488.477
588	21.15	8255.963	33941.574
847	21.15	8521.602	37417.965
3350	21.15	11005.817	38675.566
2519	21.15	10153.533	36992.184
1117	21.13	8775.937	37705.012
1998	21.13	9544.069	39976.711
4	21.13	7661.169	33081.938
1500	21.13	9214.976	36827.266
6171	21.11	13602.994	35253.676
1093	21.11	8839.698	36650.805
2249	21.11	10040.097	34274.84
821	21.11	8628.968	38565.684
679	21.11	8415.783	36609.539
468	21.11	7995.067	35758.914
3136	21.11	10828.185	33602.563
5323	21.11	12931.15	34717.742
5844	21.11	13484.755	35306.738
4651	21.11	12462.12	39397.859
3365	21.11	11136.758	38409.207
185	21.11	7787.453	37332.371
2914	21.11	10686.247	38540.301
2653	21.09	10176.227	33469.848
63	21.09	7972.703	34612.277
3161	21.09	10889.68	34590.137
3795	21.09	11637.019	37911.027
5683	21.09	13341.501	36295.32
533	21.09	8103.833	33530.461
2982	21.09	10596.648	36848.23
1451	21.07	9278.434	35105.594
1538	21.07	9277.26	38017.137
1893	21.07	9666.314	35841.945
5863	21.07	13544.542	36314.914
5547	21.05	13262.559	39197.227
6669	21.05	14275.238	33555.309
3153	21.05	10861.379	34482.016
6415	21.05	13848.994	39198.246
2245	21.05	10042.656	34162.441
5527	21.03	13225.599	39682.363
3041	21.03	10681.496	34971.074
4840	21.03	12369.908	33231.598
2168	21.03	9917.265	34969.879
3900	21.03	11516.256	34158.305
5366	21.03	13125.366	36193.215
1003	21.03	8709.287	33883.398
2907	21.03	10643.554	38643.762
5736	21.03	13283.457	34418.945
613	21.03	8295.966	34926.949
746	21.03	8379.59	39218.832
488	21.02	8149.288	35315.258
6442	21.02	14065.942	39802.316
2978	21.02	10680.782	36744.191
2363	21.02	9926.176	37857.695
6372	21.02	13873.677	37681
6157	21.02	13662.916	35893.523
4895	21.02	12656.643	34737.434
3691	21	11313.237	38651.375
636	21	8327.968	35553.477
4048	21	11754.047	36445.004
410	21	8187.949	37349.078
6851	21	14401.428	38869.742
1348	21	8975.966	34706.637
4469	21	12069.072	35042.844
1390	20.98	9272.039	33154.906
461	20.98	8130.367	36207.828
3958	20.98	11793.515	33508.898
1643	20.98	9293.588	37672
912	20.98	8497.944	34771.254
849	20.98	8497.304	37210.785
2216	20.98	9786.142	33479.844
101	20.98	7870.608	35602.672
1007	20.98	8744.304	33993.168
2924	20.96	10642.762	38196.98
5960	20.96	13482.043	38548.949
4894	20.96	12651.851	34711.512
3910	20.96	11441.913	33906.5
4926	20.96	12600.224	35740.129
2465	20.96	10191.337	38651.324
1838	20.96	9567.566	34177.762
2104	20.94	9921.158	37121.055
3185	20.94	10804.322	35494.469
3159	20.94	10830.435	34573.184
1396	20.94	9112.19	33353.82
4806	20.94	12496.973	34375.574
435	20.92	8201.505	36782.07
3342	20.92	11184.09	38955.609
2854	20.92	10367.94	39085.219
5673	20.9	13236.132	36479.637
4786	20.9	12340.299	34730.602
5703	20.9	13273.964	35541.848
670	20.9	8384.694	36122.363
3276	20.9	10888.458	38096.023
1574	20.9	9086.882	39419.926
2080	20.9	9882.615	37528.168
2304	20.88	10088.72	35733.199
4320	20.88	11945.487	36170.305
3510	20.88	11095.13	33172.523
370	20.88	8158.42	38307.785
4632	20.88	12092.151	40008.117
5092	20.88	12909.04	39866.055
4725	20.88	12430.686	36599.328
1622	20.88	9480.767	38809.551
3209	20.88	10827.29	36398.824
3927	20.86	11582.68	33588.766
3171	20.86	10986.34	34836.336
4421	20.86	12124.631	33482.801
2555	20.86	10235.445	35882.051
708	20.86	8378.405	38049.926
4784	20.86	12335.384	34684.758
2407	20.86	10081.95	39348.699
1728	20.86	9454.64	35934.836
6596	20.84	14055.322	35045.887
2354	20.84	10114.977	37698.305
5482	20.84	12956.556	39096.141
5284	20.84	13083.284	33483.633
3582	20.84	11369.979	35064.754
5093	20.84	12916.001	39920.031
6897	20.84	14498.42	39720.246
5817	20.82	13475.826	34437.395
6198	20.82	13682.109	34735.965
2970	20.82	10588.893	36868.5
6172	20.82	13662.777	35333.297
5973	20.82	13511.444	38677.41
4555	20.82	12272.846	37362.18
571	20.82	8226.751	33485.242
2	20.82	7745.532	33031.582
3954	20.82	11803.431	33317.492
5395	20.82	13028.91	37161.188
2048	20.82	9731.754	38922.68
1132	20.8	8642.477	38436.672
761	20.8	8246.205	39657.301
6331	20.8	13997.88	36187.344
2853	20.8	10445.691	39012.969
3562	20.8	11415.171	34452.277
1063	20.8	8719.852	35668.832
6702	20.8	14316.516	34517.754
2111	20.8	9852.97	36748.344
6251	20.79	13792.521	33121.027
3990	20.79	11848.399	34685.488
4700	20.79	12284.935	37669.488
5512	20.79	13124.861	39984.258
3028	20.79	10672.928	35419.043
4353	20.77	12024.439	35144.988
323	20.77	7749.219	39935.758
6398	20.77	13913.134	38504.625
1153	20.77	8730.481	39053.387
2231	20.77	10005.929	33479.559
2644	20.77	10316.033	33382.484
3706	20.77	11354.745	39340.961
1244	20.77	9062.303	38151.172
1618	20.75	9343.88	39006.297
4607	20.75	12216.7	39298.797
5135	20.75	12889.834	38452.766
740	20.75	8418.095	39117.609
4217	20.75	11890.711	38843.648
7126	20.75	14551.248	34883.5
2345	20.75	9952.924	37165.719
2844	20.75	10476.919	38600.242
4184	20.75	11871.053	39837.359
2942	20.73	10767.666	37784.18
3130	20.73	10909.464	33388.531
1125	20.73	8653.485	38054.258
4724	20.73	12416.217	36575.816
2031	20.73	9743.025	39400.34
4668	20.73	12472.611	38761.574
1176	20.73	8804.14	39566.539
6192	20.73	13608.686	34923.355
5177	20.73	12846.118	36569.375
3501	20.73	11198.488	33599.914
4798	20.73	12301.126	34142.461
3780	20.73	11429.653	37999.551
1952	20.71	9679.886	38350.078
3588	20.71	11366.586	35232.43
2574	20.71	10312.946	35328.133
3112	20.71	10600.609	33304.965
5126	20.69	12725.486	38558.441
3083	20.69	10764.547	34079.117
5726	20.69	13211.489	34485.18
7139	20.67	14567.518	34280.387
7054	20.67	14557.351	36467.926
3576	20.67	11301.518	34899.953
1905	20.67	9664.858	36314.73
4873	20.67	12695.52	33988.77
5776	20.65	13243.734	33451.93
4370	20.65	11857.632	34469.375
2520	20.65	10218.235	37016.137
1325	20.65	8884.905	35274.594
5900	20.65	13459.866	37524.523
4773	20.63	12350.576	35071.41
3120	20.63	10923.71	33087.727
789	20.63	8541.423	39484.484
5764	20.63	13221.908	33787.145
6521	20.63	14172.36	36712.652
5593	20.63	13174.253	38079.98
5742	20.63	13297.12	34204.605
759	20.63	8346.446	39623.309
6996	20.63	14517.394	37172.531
5877	20.63	13382.329	36647.289
3579	20.63	11383.257	35009.293
5117	20.61	12857.69	39054.004
6671	20.61	14318.677	33635.957
4928	20.61	12509.277	35788.883
1718	20.61	9335.355	36128.574
6133	20.61	13675.315	36722.059
2507	20.61	10157.365	37288.59
1896	20.61	9639.442	35951.512
5777	20.61	13300.288	33246.27
1966	20.61	9691.751	39143.875
6276	20.59	13950.763	34216.414
6784	20.59	14272.479	36504.125
2935	20.59	10747.431	37699.129
2772	20.59	10485.807	36277.43
4563	20.59	12082.5	37487.621
7155	20.59	14535.18	33601.543
6464	20.59	14141.595	38961.285
5555	20.59	13317.795	39006.852
1429	20.59	9204.793	34471.453
2285	20.57	10024.108	35299.586
1552	20.57	9120.089	38589.789
1022	20.57	8792.016	34365.742
2952	20.57	10707.282	37425.652
3160	20.57	10991.617	34581.012
5523	20.57	13164.706	39607.867
1554	20.57	9124.534	38615.648
2890	20.57	10627.501	39402.594
2624	20.57	10339.039	34090.316
3214	20.57	10951.635	36539.512
3294	20.57	10800.346	38849.832
3804	20.57	11490.09	37814.176
2959	20.57	10681.362	37247.309
5979	20.57	13366.508	38931.723
3660	20.56	11305.08	37943.32
2220	20.56	10080.337	33053.438
6389	20.56	13786.68	38156.598
3042	20.56	10695.119	34972.617
4382	20.56	11921.535	34242.832
3381	20.56	11013.274	37941.422
192	20.56	7832.788	37475.172
5471	20.56	13084.582	38898.184
2457	20.54	10177.466	39154.133
52	20.54	7970.652	34260.035
3406	20.54	11092.487	36914.426
5882	20.54	13417.664	36975.773
5033	20.54	12690.599	38686.441
177	20.52	7665.843	37101.004
6806	20.52	14260.919	36942.676
428	20.52	8116.997	37145.16
4576	20.52	12132.141	38168.234
4868	20.52	12620.602	33752.309
769	20.52	8228.415	39835.773
2724	20.52	10524.018	34863.699
2213	20.52	9889.43	33575.258
6871	20.5	14323.155	39589.77
704	20.5	8386.342	37809.453
2640	20.5	10189.518	33326.871
1578	20.5	9152.607	39578.816
4908	20.5	12700.236	35165.063
1456	20.5	9164.969	35259.449
6288	20.5	13792.265	34575.77
5830	20.48	13430.221	34976.629
6268	20.48	13855.959	33955.961
1043	20.48	8659.156	34998.223
1462	20.48	9251.699	35442.512
4544	20.48	12105.926	37011.852
594	20.48	8262.315	34090.223
6274	20.48	13785.103	34185.828
3321	20.48	11175.772	39640.867
1506	20.48	9202.765	36938.375
2164	20.46	9726.534	35102.711
2385	20.46	10103.437	38620.234
2105	20.46	9875.519	36865.828
1561	20.46	9154.958	38838.648
1059	20.46	8651.228	35519.359
2627	20.46	10155.521	33684.039
4870	20.46	12684.756	33852.988
2561	20.44	10251.535	35701.457
1333	20.44	8988.62	35369.059
506	20.44	8001.389	34484.746
3933	20.44	11608.036	33163.73
1650	20.44	9280.955	37603.094
2240	20.44	9990.461	33854.574
4332	20.44	11901.25	35807.664
3208	20.44	10875.022	36353.957
1100	20.44	8729.754	36761.09
1624	20.44	9362.477	38640.367
4967	20.44	12634.481	37163.922
4887	20.42	12616.077	34495.184
2893	20.42	10718.095	39151.09
3675	20.42	11375.717	38316.438
1596	20.42	9450.471	39647.234
2619	20.42	10237.164	33979.277
881	20.4	8493.9	36360.969
2366	20.4	10027.413	37905.176
4588	20.4	12203.839	38370.363
5369	20.4	12961.85	36407.078
3972	20.4	11743.602	33974.238
924	20.4	8452.189	34620.777
3619	20.4	11382.649	36135.547
3532	20.4	11264.765	33434.68
64	20.4	7803.653	34647.293
5094	20.4	12797.97	39981.258
5396	20.38	12971.547	37260.242
2663	20.38	10485.244	33070.223
3483	20.38	11139.812	34342.793
3869	20.38	11600.754	35557.914
1353	20.38	8886.628	34505
7067	20.38	14630.654	36309.145
285	20.38	7844.522	39031.77
3072	20.38	10729.336	34369.906
2229	20.38	9969.36	33285.008
5198	20.36	12858.055	35921.375
1789	20.36	9383.266	33848.289
2523	20.36	10205.366	36747.703
4905	20.36	12696.386	35086.125
2122	20.36	9825.533	36507.395
4433	20.34	12251.617	33963.199
6306	20.34	13793.405	34973.883
4182	20.34	11848.667	39984.82
4006	20.34	11788.863	35233.246
6297	20.34	13991.257	34748.078
6300	20.33	13856.18	34807.742
5053	20.33	12573.372	39283.492
5516	20.31	13302.088	39817.41
5921	20.31	13424.084	37873.352
721	20.31	8247.137	38373.52
1735	20.31	9432.758	35588.66
2842	20.31	10385.889	38537.078
1776	20.31	9303.295	34537.457
612	20.29	8237.198	34918.336
4100	20.29	11844.728	37635.313
2832	20.29	10363.102	38170.324
3820	20.29	11567.434	36981.699
6098	20.29	13611.635	37525.137
7157	20.29	14510.51	33397.512
3015	20.29	10665.431	35959.402
1417	20.27	9146.365	34104.977
68	20.27	7697.665	34686.324
1912	20.27	9576.495	36668.352
2573	20.27	10287.654	35306.996
387	20.27	8100.646	38012.5
7165	20.27	14590.445	33271.879
1985	20.25	9586.134	39644.039
5248	20.25	12890.394	33976.184
2503	20.25	10270.651	37495.855
3080	20.25	10705.356	34284.621
2891	20.25	10717.436	39111.035
5859	20.25	13392.246	36087.406
2836	20.25	10414.198	38254.043
3714	20.23	11317.512	39674.316
2992	20.23	10611.477	36449.664
349	20.23	8203.803	39045.656
541	20.23	8131.884	33395.102
7142	20.23	14503.811	34073.949
7153	20.21	14628.004	33514.449
4176	20.21	11670.855	39875.523
785	20.21	8496.3	39624.602
2677	20.21	10519.572	33389.355
77	20.21	7956.335	34888.105
5383	20.21	13113.083	36872.555
6310	20.21	13940.791	35052.742
4638	20.19	12374.757	39929.191
4565	20.19	12279.779	37612.996
6104	20.19	13733.703	37627.527
4624	20.19	12147.696	39606.887
3527	20.19	11225.028	33354.512
5710	20.17	13331.752	35151.207
4636	20.17	12344.306	39896.723
3568	20.17	11398.069	34631.555
6661	20.17	14320.539	33212.309
999	20.17	8673.887	33830.363
3478	20.17	11095.287	34523.891
6327	20.17	13947.292	36023.949
67	20.17	7642.172	34674.945
5144	20.17	12905.19	38007.348
1927	20.15	9601.048	37262.297
3336	20.15	11052.44	39270.668
1729	20.15	9381.513	35735.664
3102	20.15	10697.596	33334.043
1703	20.15	9478.611	36557.602
2784	20.15	10510.684	36666.84
5986	20.15	13479.068	39047.664
4156	20.15	11699.264	39397.945
4857	20.13	12620.526	33333.254
4855	20.13	12664.318	33279.984
6278	20.13	13787.49	34249.191
5706	20.13	13350.296	35336.352
7133	20.13	14617.616	34460.238
2873	20.13	10368.147	39886.859
6803	20.13	14321.208	36878.277
6834	20.13	14392.537	38403.23
1807	20.11	9428.568	33139.609
876	20.11	8541.896	36229.32
1259	20.11	8925.112	37583.098
1233	20.11	8971.084	38642.516
2703	20.1	10432.116	33997.137
2367	20.1	10089.396	37980.113
2571	20.1	10248.791	35273.477
861	20.1	8524.552	36971.809
6054	20.1	13581.458	39250.152
7085	20.1	14584.013	35792.016
4587	20.08	12135.432	38364.758
5871	20.08	13569.304	36506.813
5465	20.08	13020.368	38679.012
5207	20.08	12816.901	35841.336
3974	20.08	11672.031	34070.219
6362	20.08	13867.72	37116.09
4633	20.06	12465.344	39759.48
1269	20.06	9049.925	37339.285
6438	20.06	13977.827	39967.078
4473	20.06	12222.378	35219.16
566	20.06	8222.358	33378.852
5236	20.06	12809.903	34547.305
5633	20.06	13160.738	37642.656
3863	20.06	11478.519	35675.512
3834	20.06	11474.467	36228.078
4922	20.06	12580.099	35643.207
3061	20.06	10589.96	34738.688
5719	20.04	13245.161	34923.238
5957	20.04	13481.593	38457.324
2958	20.04	10727.069	37241.707
2617	20.04	10332.52	34243.934
3050	20.04	10710.749	34821.168
6712	20.02	14413.866	34791.223
6716	20.02	14390.068	34950.691
5766	20.02	13296.967	33550.152
1598	20.02	9425.931	39698.941
3659	20.02	11296.829	37938.652
2404	20.02	10023.284	39315.5
4616	20.02	12268.794	39513.855
516	20.02	8190.989	34196.098
5054	20.02	12547.188	39304.254
678	20.02	8228.081	36589.645
3445	20	11162.568	35698.637
4791	20	12330.202	34568.008
788	20	8604.725	39459.977
333	20	8052.769	39678.398
5467	20	13053.68	38855.055
775	20	8387.863	40006.059
852	20	8493.884	37065.363
2324	20	10104.712	36555.398
3105	20	10596.938	33462.648
1371	20	9032.129	33738.281
2438	20	10335.12	39621.152
825	19.98	8444.009	38611.063
4739	19.98	12293.348	35945.773
6322	19.98	13936.75	35788.57
3860	19.98	11609.465	35604.359
4625	19.98	12069.817	39620.82
4125	19.98	11714.322	38198.801
2831	19.96	10452.992	38158.473
5232	19.96	12890.877	34729.191
3601	19.96	11230.103	35659.039
171	19.96	7781.472	36935.027
1368	19.96	8852.025	33939.223
2736	19.96	10484.868	35222.473
2975	19.96	10677.771	36960.734
1171	19.96	8779.435	39528.422
3651	19.96	11220.921	37692.527
6742	19.96	14349.671	35756.137
3892	19.96	11633.619	34691.828
4137	19.94	11780.851	38649.773
4543	19.94	12196.447	36963.656
2686	19.94	10436.168	33466.469
521	19.94	8154.575	33819.707
4192	19.94	12020.676	39705.82
5603	19.92	13164.484	37895.637
3370	19.92	11033.433	38192.148
4240	19.92	11977.505	38161.262
2760	19.92	10533.728	35995.508
1255	19.92	9041.634	37721.07
2008	19.92	9736.091	39906.293
5346	19.92	12997.334	35567.879
6692	19.92	14416.314	34210.805
1627	19.9	9353.14	38489.156
5261	19.9	12771.216	33585.16
5956	19.9	13461.664	38418.449
4410	19.9	12074.427	33026.891
7130	19.9	14642.207	34668.637
1249	19.9	9007.984	38032.551
5652	19.9	13192.428	36913.066
3956	19.9	11750.037	33474.227
5889	19.9	13513.996	37207.199
4215	19.9	11925.223	39073.012
2752	19.88	10405.389	35650.348
2728	19.88	10499.223	34900.441
5787	19.88	13465.249	33101.051
7149	19.88	14579.985	33716.844
3242	19.88	10839.57	36857.848
1064	19.88	8715.877	35720.527
5891	19.88	13537.869	37242.184
2631	19.88	10202.935	33786.004
6906	19.88	14557.338	39172.145
2336	19.88	10042.235	36812.457
6280	19.88	13945.45	34304.941
1120	19.88	8768.497	37847.176
2484	19.88	10310.305	37837.844
4880	19.88	12575.439	34371.523
2352	19.88	10025.394	37563.027
406	19.87	8023.372	37570.777
6530	19.87	14139.296	36459.855
6375	19.87	13903.024	37818.02
4448	19.87	12250.259	34429.223
5316	19.87	13113.67	34559.148
310	19.87	7829.741	39649.59
2533	19.87	10177.015	36651.852
811	19.87	8619.078	38884.504
3739	19.85	11442.011	39456.938
6515	19.85	14042.661	36879.027
5191	19.85	12814.727	36274.777
2600	19.85	10173.644	34884.102
4823	19.85	12418.585	33659.719
4288	19.85	11960.483	36754.07
2871	19.85	10512.045	39679.504
6824	19.85	14231.518	37902.242
3925	19.85	11550.486	33571.73
1453	19.85	9201.89	35137.059
227	19.83	7904.276	38239.313
6783	19.83	14267.618	36494.348
1512	19.83	9183.75	37045.008
4259	19.83	11966.934	37701.262
4179	19.83	11675.251	39942.746
1366	19.83	9013.54	34025.414
2472	19.83	10296.967	38473.316
6117	19.83	13584.519	37320.172
3943	19.83	11808.348	33075.047
1507	19.81	9241.406	36939.895
3002	19.81	10752.056	36322.148
3475	19.81	11033.119	34447.207
1027	19.81	8750.069	34466.867
6838	19.81	14278.539	38527.469
4621	19.81	12081.223	39547.5
6799	19.81	14266.003	36658.293
1225	19.81	8859.961	39245.789
7081	19.79	14620.92	36000.996
1364	19.79	8906.754	34270.047
4661	19.79	12388.874	38947.047
2237	19.79	10002.603	33819.977
2120	19.79	9903.339	36474.23
1641	19.79	9393.741	37843.281
4956	19.79	12500.581	36794.375
1710	19.79	9332.193	36453.684
3207	19.79	10786.513	36249.746
3708	19.79	11418.677	39389.926
4538	19.79	12090.326	36750.906
5038	19.79	12651.942	38775.656
3263	19.79	10959.341	37632.012
1126	19.79	8812.626	38231.758
979	19.79	8650.473	33314.621
[truncated: 2,595 more rows]
