# Supplementary material for: Insights on the Control of Yeast Single-Cell Growth Variability by Members of the Trehalose Phosphate Synthase (TPS) Complex
Source: Front Cell Dev Biol. 2021 Jan 28;9:607628. doi: 10.3389/fcell.2021.607628 (PMC7876269; doi:10.3389/fcell.2021.607628)
Supplement: Supplementary file 2 [file Data_Sheet_1.ZIP › final_code/input_datasets/BY4741_3_Ntd_TSL1_t1.csv]

Id	Area (µm²)	Centre X Position (µm)	Centre Y Position (µm)
8670	101.95	11430.583	36098.047
6067	96.51	10658.934	33150.508
7176	96.21	11029.147	34251.098
16289	95.36	14275.261	33174.781
11257	95	12591.234	35389.129
16344	93.26	14346.509	33787.363
15042	92.53	14135.651	39204.059
9115	91.78	11800.358	36034.289
4809	90.23	10252.595	38623.805
10843	89.43	12407.187	37231.285
13638	89.24	13445.368	37614.621
9828	89.12	11988.725	36383.086
5381	89.05	10413.815	36501.535
7372	86.48	11294.62	35011.66
8842	85.92	11599.939	34045.977
18139	85.87	14499.345	38818.285
10264	85.77	12246.523	35572.367
11205	85.12	12698.376	34620.559
9990	84.83	11853.569	35215.172
11009	84.8	12282.821	34584.07
4314	84.57	9967.979	33782.551
12946	83.99	13319.744	37564.863
59	82.8	7676.131	33564.898
3135	82.4	9465.331	36394.004
3404	82.38	9584.611	33366.746
11146	82.06	12592.178	33884.34
14358	81.18	13695.857	33932.105
12204	80.22	13053.162	33290.043
12909	79.53	13246.595	37865.309
2106	78.97	8877.467	39885.141
6957	78.82	11020.597	36659.379
8995	78.52	11705.495	34478.824
4168	78.42	9827.406	34869.852
10302	78.4	12112.36	36068.902
15115	77.79	14101.505	38616.707
14152	77.77	13578.05	36294.711
18438	77.71	14524.96	35596.813
11105	77.69	12552.686	33339.148
11003	76.85	12311.227	34471.168
16403	75.84	14326.628	34342.527
10325	75.78	12069.233	36397.895
14298	75.76	13605.392	34458.773
5229	75.7	10526.887	34237.922
14148	75.32	13731.422	36406.16
11299	75.11	12521.894	35971.105
8723	75.03	11507.595	35527.715
11963	74.94	12796.244	35633.902
6126	74.65	10950.066	34448.633
9278	74.59	11689.166	37890.141
9088	74.38	11805.101	35825.23
14907	74	13901.181	38827.664
2214	73.63	8928.05	37992.719
3077	73.56	9396.106	37349.723
9314	73.5	11684.217	38467.207
12599	73.38	12966.493	38116.574
15367	73.1	14088.739	36213.863
9218	72.79	11651.174	37165.727
14513	72.73	13909.368	34262.992
9429	72.68	11662.947	40002.48
17938	72.43	14404.564	38911.688
18501	71.81	14603.987	35528.531
9255	71.68	11841.135	37631.156
6151	71.45	10887.888	34784.188
2976	71.32	9416.941	38641.047
2067	70.82	8698.19	39439.18
2359	70.65	8942.424	36046.82
10489	70.44	12146.989	38486.227
13354	70.3	13443.36	33421.977
10312	69.92	12207.101	36202.508
2370	69.92	8937.064	35665.414
12712	69.69	13044.713	39724.938
14028	69.46	13679.016	38116.32
12773	69.44	13247.945	39571.559
13205	69.38	13266.019	34247.5
13005	69.36	13286.923	36926.145
15358	69.13	14004.144	36085.594
3210	69.08	9306.909	35665.656
1708	68.98	8796.899	33586.57
16068	68.39	14052.596	35080.652
15566	68.12	14017.73	35792.215
142	68.02	7979.696	34868.34
1003	67.91	8313.892	34032.711
7113	67.87	11024.377	35018.785
6780	67.41	11135.892	37320.863
12173	67.18	12844.647	33137.082
18815	66.61	14511.618	33035.238
3786	66.53	9673.703	39100.82
4940	66.45	10286.795	36712.488
4076	66.43	9767.998	36392.102
13091	66.38	13146.258	35863.07
14498	66.28	13806.201	34178.379
12033	66.2	12766.487	35091.602
8415	66.09	11592.282	38477.5
12593	66.01	13120.586	37932.887
13259	66.01	13157.499	33782.133
18153	65.75	14559.306	38630.863
3158	65.53	9286.214	35931.461
6393	65.5	10777.025	37589.117
7267	65.46	11323.79	33413.625
2507	65.17	9057.566	33040.879
11924	64.96	12770.649	36363.191
10148	64.86	12132.158	33770.09
8240	64.62	11492.021	39554.535
14620	64.56	13856.765	35545.43
18150	64.54	14458.411	38899.059
17728	64.52	14352.749	36180.672
14472	64.46	13859.199	33830.797
2923	64.39	9439.531	39852.883
13508	64.33	13380.547	35540.746
3442	64.23	9586.163	34241.781
2897	63.83	9095.098	39538.52
15280	63.49	14014.556	36945.992
4200	63.47	9801.419	34136.156
10445	63.37	12132.965	38071.316
14531	63.29	13960.419	34547.285
5508	63.24	10456.902	38767.945
143	63.12	7894.709	34874.195
1318	63.12	8616.341	39851.621
11322	63.03	12644.03	36464.645
7995	62.99	11308.992	38981.594
9670	62.87	11886.973	37706.539
18766	62.7	14602.81	33675.141
15197	62.66	14189.355	37710.945
13075	62.62	13164.575	36037.113
14826	62.53	13994.445	37772.063
10807	62.51	12488.594	37819.262
7361	62.49	11290.065	34646.879
13805	62.34	13417.749	39563.758
11897	62.32	12733.866	36400.18
10286	62.01	12133.141	35868.895
6004	61.94	10650.302	34243.719
18321	61.88	14606.457	36747.648
12096	61.74	12858.796	34054.234
13169	61.59	13139.337	34647.395
2680	61.55	9065.078	36309.91
9833	61.44	12008.35	36386.988
14065	61.44	13724.466	37569.793
15133	61.4	14207.075	38434.664
3831	61.34	9594.202	39891.551
17646	61.32	14231.384	35761.766
14507	61.17	13806.634	34240.426
14532	61.15	13971.722	34556.828
1304	61.05	8253.63	39771.516
12379	60.84	12960.233	35338.574
2794	60.81	9162.527	38107.07
8443	60.81	11563.273	38309.809
7453	60.71	11357.521	36146.941
14074	60.71	13705.056	37661.227
7310	60.63	11388.438	33886.332
11060	60.61	12347.011	33175.676
12814	60.58	13159.086	38849.867
14516	60.54	13986.46	34306.887
4094	60.33	9735.148	36332.07
5786	60.31	10763.33	37323.406
18386	60.29	14453.081	36341.574
10247	60.02	12102.727	35279.762
15081	59.87	14161.824	38930.672
2780	59.87	9139.812	37840.906
6365	59.83	10777.391	37228.891
10960	59.83	12407.218	35490.98
3876	59.77	9906.507	39039.688
6941	59.71	11049.283	36737.773
14843	59.71	13858.347	38009.574
1766	59.39	8814.68	34996.348
3414	59.37	9628.796	33539.758
14948	59.27	13812.218	39342.523
13073	59.06	13234.395	36015.836
4953	59.01	10293.606	36421.676
13001	59.01	13348.818	36892.547
8844	58.74	11628.96	34073.688
5474	58.74	10503.899	38215.715
5650	58.7	10729.072	39412.52
5260	58.6	10474.391	34696.617
11415	58.59	12695.679	37607.84
13193	58.37	13138.988	34291.375
8840	58.16	11469.933	34036.145
5127	57.9	10238.609	33599.805
16526	57.88	14330.439	35458.195
1865	57.63	8718.062	36613.363
13047	57.61	13211.929	36235.199
7222	57.53	11085.095	33579.836
5616	57.46	10574.477	39762.031
13064	57.38	13284.673	36085.039
488	57.3	7890.157	39449.086
16514	57.23	14378.265	35305.805
5164	57.19	10446.53	33110.336
480	56.92	7970.404	39214.836
13190	56.8	13330.838	34595.102
9251	56.8	11706.771	37596.594
12629	56.75	13067.86	38500.426
11781	56.75	12902.589	38020.887
13511	56.63	13441.129	35638.703
4304	56.63	10090.84	33547.57
330	56.61	7658.408	37720.91
7060	56.46	11021.761	35700.645
9142	56.36	11698.854	36318.184
5535	56.29	10413.969	39018.117
13482	56.25	13414.175	35160.453
10702	56.21	12308.622	39085.008
18110	56	14555.511	39359.16
899	55.92	8048.542	33708.246
8513	55.92	11592.391	38015.574
5166	55.92	10508.891	33154.645
7624	55.92	11218.838	37346.211
10207	55.9	12129.067	34752.168
18619	55.83	14552.202	35306.105
12014	55.75	12879.531	35111.813
801	55.69	8062.717	35551.293
10975	55.66	12311.343	35004.809
9362	55.58	11713.021	39077.16
11166	55.43	12503.712	34089.109
6719	55.41	11136.919	37774.574
8319	55.33	11473.712	39103.688
239	55.33	7870.553	36293.676
14975	55.25	13972.614	39641.617
12918	55.08	13304.591	37938.371
3117	55	9473.153	36712.645
14512	54.89	13848.849	34260.094
9031	54.89	11823.604	35024.715
6260	54.81	10933.141	36111.723
1270	54.78	8416.762	39289.168
1617	54.78	8606.251	34597.527
6733	54.74	11202.291	37366.578
6003	54.72	10697.904	34236.039
352	54.43	7905.33	38124.266
8602	54.39	11495.368	37106.988
18108	54.39	14608.224	39345.105
17942	54.33	14372.718	38937.258
6389	54.26	10803.306	37557.102
12294	54.24	13066.935	34299.254
6044	54.24	10706.236	33475.234
3456	54.18	9504.133	34564.727
1996	54.01	8823.889	38420.18
9589	53.86	11887.178	38538.148
2553	53.8	9131.169	33504.465
14863	53.7	13965.331	38178.754
2938	53.57	9433.192	39718.68
68	53.51	7947.377	33794.387
10323	53.51	12176.764	36386.73
7133	53.51	11013.761	34914.836
8676	53.45	11472.526	36196.066
590	53.45	8016.659	38470.32
8751	53.4	11517.099	35126.133
4771	53.38	10238.605	39225.938
17108	53.22	14242.465	35637.902
11067	53.09	12465.062	33239.891
1083	53.01	8287.643	35609.098
2721	52.99	9270.715	37120.988
11177	52.94	12636.766	34266.777
11254	52.9	12553.548	35363.391
12409	52.9	12931.466	35714.012
4382	52.8	9987.613	34889.672
123	52.8	7932.931	34425.617
3459	52.8	9608.188	34664.559
6099	52.78	10902.483	33758.16
1367	52.65	8628.46	38922.313
5814	52.65	10668.643	36790.867
10138	52.57	12198.437	33615.32
15031	52.46	14139.826	39368.609
11130	52.44	12575.475	33622.711
12190	52.42	12980.951	33185.988
10934	52.38	12324.694	36054.516
2945	52.32	9448.012	39565.746
17627	52.29	14365.541	35744.445
2038	52.27	8678.051	39151.121
13284	52.17	13173.631	33573.824
10412	52.15	12221.695	37590.941
14912	52.15	13885.869	38878.301
11754	52.13	12886.769	38604.023
18807	52.13	14547.076	33289.465
2839	52.09	9111.015	38730.977
3303	52.09	9416.115	34359.254
18485	52.09	14462.701	35433.176
4612	52.04	9987.702	38430.809
17802	51.98	14325.519	36936.836
6648	51.94	11196.085	38822.238
3582	51.92	9525.045	36779.805
14431	51.9	13796.844	33236.078
9627	51.88	12014.751	37998.098
14874	51.86	13810.607	38335.477
2796	51.85	9157.81	38160.906
1832	51.83	8659.128	36061.926
3861	51.81	9864.111	39538.609
5456	51.81	10410.782	37878.484
127	51.75	7879.228	34477.723
11006	51.73	12385.408	34485.691
7439	51.73	11245.687	35961.32
8758	51.73	11607.355	35147.262
9348	51.69	11660.639	38923.273
16168	51.65	14185.629	34208.684
13044	51.52	13317.004	36496.316
14385	51.52	13606.459	33448.934
12142	51.52	12723.681	33590.941
9753	51.52	12005.155	37060.059
15375	51.39	14140.467	35950.875
2574	51.39	9201.671	33913.742
17743	51.33	14217.201	36408.805
8815	51.25	11586.918	34603.719
6312	51.23	10970.979	36509.359
14728	51.16	13976.257	36833.938
6307	51.12	10930.368	36472.945
14077	51.12	13629.724	37388.957
7155	51.1	11027.545	34596.41
2494	51.06	9042.789	33431.188
7991	51.02	11387.687	38923.066
16439	50.93	14371.728	34701.121
10180	50.89	12235.889	34346.957
13460	50.85	13387.854	34941.578
266	50.83	7848.068	36859.723
5416	50.81	10489.348	37256.922
1348	50.79	8512.721	39144.328
14357	50.79	13633.42	33922.629
11111	50.72	12564.426	33402.238
12738	50.72	13261.689	39791.953
11020	50.7	12479.122	34148.258
3747	50.68	9528.272	38794.234
9178	50.68	11685.604	36777.57
14150	50.68	13634.26	36255.973
5355	50.68	10432.976	36123.953
5910	50.56	10705.9	35445.555
11026	50.54	12431.107	34256.109
16413	50.52	14269.416	34437.031
10265	50.52	12259.076	35585.688
18024	50.41	14368.016	39879.059
1988	50.41	8678.147	38388.605
9840	50.39	11896.22	36440.961
9307	50.35	11676.702	38342.031
4290	50.24	10069.031	33199.543
12582	50.18	13074.377	37745.039
6513	50.08	10838.683	39528.59
6077	50.08	10833.416	33259.09
3101	49.99	9397.976	37082.137
6007	49.93	10736.802	33980.266
13843	49.8	13764.924	39774.523
6275	49.78	10897.043	36170.484
3757	49.76	9691.119	38909.855
18688	49.76	14449.854	34766.387
18629	49.76	14595.487	35404.18
1739	49.72	8724.768	34206.008
4286	49.66	10097.141	33164.121
5709	49.62	10654.934	38384.688
12132	49.61	12723.477	33794.09
5862	49.59	10611.697	36291.941
256	49.55	7917.504	36696.539
15681	49.55	14060.389	35844.766
1421	49.47	8560.346	38079.246
4582	49.45	9959.037	37898.676
10087	49.38	12026.01	33583.793
4243	49.34	9795.42	33643.73
1443	49.34	8458.058	37504.906
13366	49.32	13454.915	33577.262
2942	49.3	9398.494	39483.156
1002	49.26	8316.062	33980.113
11896	49.22	12923.842	36393.051
5182	49.17	10379.908	33408.191
11070	49.13	12372.22	33269.875
9608	49.11	11971.935	38432.816
9050	49.09	11661.256	35326.148
7192	49.09	11026.78	33939.023
14957	49.09	13836.907	39402.621
3898	49.07	9776.385	38559.207
4774	49.05	10136.61	39264.977
16304	49.05	14326.914	33339.672
15373	49.01	14144.861	35942.23
6196	48.97	10780.323	35331.926
10775	48.92	12392.692	38014.766
10670	48.92	12403.801	39389.074
4177	48.86	9793.866	34740.609
11416	48.84	12584.151	37640.762
2471	48.78	9009.765	33851.383
18753	48.74	14556.701	33846.613
5067	48.71	10250.681	34719.43
9007	48.63	11650.022	34695.91
7326	48.57	11383.859	34127.039
13241	48.51	13345.457	33963.184
7092	48.5	11154.082	35410.234
6118	48.48	10834.707	34331.012
18275	48.32	14466.491	37238.715
591	48.3	8071.359	38511.836
1461	48.28	8612.3	37465.777
9992	48.27	11921.147	35241.281
8504	48.27	11603.92	38290.168
13480	48.27	13510.455	35133.758
4691	48.17	9949.1	39642.633
16484	48.15	14328.482	34984.547
14284	48.15	13706.241	34889.715
9374	48.15	11702.004	39257.59
1019	48.07	8356.951	34141.734
7277	48.06	11271.01	33483.695
14131	48.04	13622.53	36798.23
10886	47.94	12335.988	36418.488
11749	47.9	12902.969	38531.164
3385	47.81	9692.038	33004.926
13431	47.79	13530.691	34539.219
421	47.77	7770.185	38487.168
7412	47.75	11365.473	35359.305
8659	47.75	11632.218	36333.41
4351	47.67	10122.319	34590.457
8775	47.63	11426.516	34804.063
16032	47.61	14099.575	35144.574
7405	47.61	11404.724	35320.73
537	47.6	8070.241	39542.984
2120	47.6	8848.586	39477.484
5773	47.58	10577.889	37381.672
195	47.56	7920.671	35639.375
8997	47.54	11730.744	34505.234
18747	47.5	14601.785	33828.605
4725	47.5	10331.986	39991.133
16056	47.46	14137.436	34979.168
6089	47.44	10848.905	33523.566
10123	47.44	12237.073	33280.977
13960	47.37	13606.782	38894.809
8311	47.35	11576.336	39025.355
4143	47.31	9741.633	35531.078
12426	47.29	12929.838	35974.344
4039	47.29	9857.273	36982.977
9308	47.23	11734.925	38358.52
13670	47.21	13355.969	37800.594
16401	47.16	14306.659	34320.895
17923	47.16	14364.18	38785.285
14408	47.16	13619.061	33054.297
11635	47.12	12893.305	39760.27
16157	47.1	14089.286	34132.066
12494	47.1	13076.44	36808.348
11294	47.06	12628.434	35870.977
1517	47.04	8596.669	36158.281
10817	46.98	12453.248	37623.297
3842	46.94	9823.146	39784.156
6411	46.93	10821.145	37916.09
8867	46.87	11530.484	33794.969
13052	46.87	13272.926	36276.172
7476	46.85	11388.675	36337.664
12688	46.83	12974.921	39402.773
11955	46.83	12917.54	35873.164
14100	46.81	13742.733	37111.414
7535	46.77	11306.868	37177.926
11163	46.73	12625.906	34054.039
2009	46.73	8837.845	38603.883
4324	46.7	9943.527	34016.375
6429	46.7	10811.745	38164.758
16331	46.66	14309.941	33631.066
7295	46.62	11307.253	33762.027
14244	46.62	13577.386	35286.844
14337	46.6	13574.125	34020.293
13403	46.58	13520.893	34133.93
11126	46.58	12501.816	33594.77
11181	46.58	12537.754	34344.422
17960	46.52	14213.95	39237.633
12009	46.52	12783.505	35388.973
1964	46.52	8722.013	38039.727
14666	46.49	13980.28	36117.605
7071	46.47	11103.584	35473.957
11153	46.43	12578.958	33916.805
12223	46.43	12988.325	33745.672
5697	46.43	10768.585	38561.102
1272	46.41	8391.996	39300.648
2312	46.35	8998.822	36763.93
18756	46.33	14515.086	33875.688
9304	46.33	11738.576	38253.809
4189	46.31	9739.233	34327.227
11767	46.31	12908.922	38464.355
18637	46.29	14441.965	35226.227
1489	46.29	8546.299	37172.105
198	46.29	7704.686	35754.109
5322	46.26	10358.795	35435.551
6976	46.26	11058.088	36517.988
4781	46.26	10198.663	39072.863
16489	46.22	14301.442	35029.043
592	46.2	8134.22	38596.824
4335	46.2	10052.974	34257.188
10910	46.2	12432.259	36123.434
18046	46.2	14623.545	39949.66
8814	46.14	11623.427	34582.148
5590	46.12	10560.065	39664.988
6114	46.12	10871.43	34236.07
15362	46.1	14087.475	36167.598
2109	46.1	8927.902	39593.473
7215	46.06	11138.925	33515.332
3148	46.04	9462.826	36347.91
16280	46.04	14239.394	33068.855
3730	45.97	9594.195	38431.691
8989	45.97	11664.631	34424.699
5382	45.93	10424.062	36510.352
10699	45.91	12291.464	39015.914
10413	45.87	12072.918	37617.027
11293	45.85	12603.17	35872.422
5231	45.83	10411.423	34303.961
18703	45.82	14464.953	34560.461
16096	45.8	14138.03	34858.809
12209	45.78	13102.325	33399.32
51	45.74	7762.887	33429.617
11658	45.74	12732.251	39715.113
16238	45.72	14007.253	33396.957
18158	45.7	14471.583	38689.438
11488	45.68	12682.513	38676.477
14320	45.66	13750.074	34387.941
17710	45.62	14393.154	36074.047
11537	45.62	12597.815	39236.648
7057	45.62	11178.322	35653.137
11446	45.62	12671.821	38102.672
5754	45.59	10639.998	37517.961
13194	45.59	13161.183	34297.449
3334	45.59	9475.529	33815.52
7319	45.55	11404.031	34050.816
2910	45.51	9148.814	39782.754
14143	45.51	13764.362	36671.863
1294	45.51	8359.704	39653.957
14950	45.49	13896.047	39365.285
12596	45.49	13055.803	38094.422
9671	45.47	11882.051	37720.5
2228	45.45	8868.221	37943.746
14247	45.43	13662.584	35348.809
17955	45.41	14317.507	39134.621
10656	45.39	12348.793	39556.922
10418	45.36	12245.356	37694.883
776	45.32	8031.256	35763.703
10011	45.32	12052.088	34645.617
11899	45.28	12802.86	36414.008
11050	45.26	12418.208	33619.016
11860	45.26	12806.715	36892.367
12208	45.24	12946.002	33393.039
11326	45.24	12603.628	36536.699
2573	45.24	9208.689	33874.004
12347	45.2	13042.372	34963.332
10232	45.18	12155.891	35102.914
3702	45.16	9702.21	38343.789
10894	45.16	12445.777	36535.176
8769	45.16	11457.593	34976.496
11463	45.13	12561.846	38376.098
14021	45.11	13724.539	38040.137
14154	45.09	13573.663	36309.43
18273	45.07	14448.559	37224.242
10146	45.05	12192.142	33764.742
13089	45.03	13250.656	35825.988
11952	45.01	12733.145	35836.258
17932	45.01	14215.716	38835.773
8398	44.97	11604.455	38731.113
10153	44.93	12192.249	33890.91
11738	44.93	12919.047	38701.445
7167	44.92	11007.159	34360.215
2111	44.9	8873.79	39614.484
12939	44.88	13177.246	37792.496
10277	44.88	12204.764	35758.281
2467	44.84	8850.357	34115
10089	44.82	11887.185	33639.57
16507	44.82	14213.227	35232.105
13071	44.8	13158.304	35959.887
14240	44.78	13686.296	35521.383
5918	44.74	10771.575	35314.117
5566	44.72	10442.934	39423.875
12025	44.7	12857.192	34951.801
13390	44.69	13549.429	33945.285
1436	44.69	8576.442	37749.414
3284	44.67	9336.114	34920.523
2311	44.67	8982.316	37016.762
9329	44.63	11690.411	38719.426
12870	44.61	13193.985	38461.219
13632	44.55	13507.539	37540.746
11168	44.55	12510.381	34111.035
16023	44.53	14191.661	35396.074
14625	44.47	13988.741	35656.422
11456	44.47	12550.51	38257.902
12758	44.42	13332.76	39697.996
277	44.4	7895.133	37017.523
9221	44.4	11778.774	37208.977
5056	44.36	10271.491	35063.535
18488	44.32	14480.607	35446.07
17961	44.28	14368.604	39280.117
10357	44.26	12069.414	36889.434
4606	44.26	9926.511	38304.688
5047	44.23	10238.351	35116.211
1126	44.23	8205.587	36541.73
14425	44.21	13854.824	33106.277
18041	44.19	14582.664	39868.648
8979	44.17	11660.212	34232.688
14344	44.17	13778.59	34098.098
4411	44.15	10070.683	35419.238
1915	44.15	8640.047	37226.938
13149	44.11	13200.356	35079.063
3016	44.11	9418.144	38613.434
5079	44.09	10321.346	34535.391
7213	44.09	11111.466	33494.18
7169	44.07	11183.038	34146.203
2531	44.07	9067.102	33270.363
14835	44.07	13824.564	37841.465
1676	44.07	8598.944	33190.016
10101	44.05	11871.271	33244.891
18181	44.05	14455.785	38624.336
1426	44.03	8544.917	37861.078
11310	44	12575.609	36232.711
6340	43.94	10908.307	36846.77
8824	43.92	11498.567	34342.641
3163	43.9	9484.5	36010.598
1430	43.9	8543.602	37918.074
14733	43.86	13853.656	36851.941
5621	43.84	10714.32	39822.41
14595	43.84	13968.966	35313.742
1981	43.84	8820.126	38260.602
15002	43.84	13997.445	39818.496
12594	43.82	13036.978	37944.984
2695	43.8	9087.24	36682.129
10748	43.79	12475.574	38385.945
2617	43.75	9262.093	35080.305
2222	43.75	8932.38	37826.273
13322	43.75	13442.098	33110.008
2018	43.73	8801.833	38877.484
14962	43.73	13952.396	39491.211
3479	43.73	9664.746	35101.379
5718	43.71	10621.941	38273.91
7480	43.71	11317.333	36462.754
11245	43.69	12680.744	35233.16
2154	43.67	8953.404	39050.34
13527	43.65	13383.804	36039.695
1550	43.65	8619.084	35538.008
11930	43.65	12881.906	36091.402
6426	43.65	10881.246	38122.719
1393	43.65	8542.808	38567.734
4823	43.63	10301.725	38425.871
12536	43.61	13035.64	37307.859
851	43.61	8027.969	34525.316
2029	43.61	8765.108	39041.629
8170	43.59	11256.045	39987.715
1736	43.58	8717.553	34086.84
1040	43.52	8415.115	34503.328
11321	43.48	12629.705	36444.031
8801	43.46	11465.383	34655.84
5200	43.44	10418.738	33594.359
5142	43.42	10238.179	33248.246
6847	43.42	11075.299	37121.379
9664	43.36	11965.531	37677.961
5954	43.36	10739.955	35063.152
10140	43.36	12094.428	33668.105
10134	43.33	12257.659	33503.051
18086	43.33	14504.262	39492.52
4748	43.31	10137.764	39290.902
662	43.31	8184.866	37756.906
4172	43.31	9883.035	34622.27
15378	43.27	14088.535	36035.434
197	43.23	7730.305	35733.711
2589	43.21	9090.668	34198.852
5389	43.21	10507.186	36721.797
13331	43.21	13425.125	33178.957
4263	43.19	9919.779	33256.152
3943	43.19	9737.02	38051.961
12893	43.17	13144.927	38015.926
4145	43.15	9732.813	35316.934
3596	43.13	9570.901	37041.016
4791	43.12	10251.553	38661.617
5507	43.12	10434.674	38764.934
7907	43.08	11322.104	38111.57
12298	43.04	12945.201	34353.234
446	43.04	7968.143	38781.652
14942	43.02	13814.561	39242.199
16270	43	14052.426	33154.387
14646	42.96	13950.211	35922.027
5463	42.94	10540.841	38033.82
13496	42.94	13430.021	35376.566
8987	42.94	11690.506	34396.609
1494	42.94	8558.416	36934.375
5633	42.92	10570.734	39678.238
5460	42.92	10396.647	37997.008
13342	42.9	13468.766	33288.078
14594	42.9	13833.866	35306.207
936	42.9	8399.036	33045.988
17817	42.87	14226.242	37093.672
15263	42.83	14078.339	37157.953
14579	42.81	13916.291	35139.629
14395	42.79	13588.335	33195.18
16019	42.75	14176.534	35377.68
231	42.75	7802.362	36184.422
8804	42.73	11432.965	34465.199
5327	42.73	10431.732	35550.715
13148	42.71	13198.011	35044.027
6631	42.71	11168.61	39232.375
2323	42.71	9025.208	36622.133
13710	42.66	13496.53	38333.723
4232	42.62	9912.924	33717.543
9460	42.62	11912.889	39544.867
848	42.6	8132.345	34474.617
2206	42.6	9045.652	38250.477
17885	42.52	14223.235	38173.156
18646	42.52	14475.08	34951.309
10090	42.52	12063.255	33328.094
13804	42.5	13509.302	39540.859
16499	42.5	14419.391	35110.66
11794	42.5	12714.424	37863.855
12496	42.48	13006.945	36828.223
13457	42.48	13431.191	34839.352
2499	42.46	9050.105	33177.316
9955	42.45	12058.843	35603.086
18420	42.45	14425.567	36017.734
10244	42.43	12071.649	35247.234
13094	42.41	13319.35	35588.816
919	42.41	8188.887	33223.523
4565	42.37	10054.997	37668.152
12433	42.35	12943.494	36066.551
11086	42.35	12673.011	33084.957
15345	42.35	14138.65	36285.945
13722	42.31	13528.214	38624.566
7323	42.31	11274.639	34088.266
12858	42.31	13253.623	38606.066
18199	42.27	14452.747	38201.707
11835	42.27	12830.015	37403.176
13855	42.25	13602.202	39968.395
18643	42.22	14438.997	34935.371
5213	42.22	10445.984	33954.656
12434	42.22	12956.985	36069.586
5792	42.2	10668.03	37123.914
3954	42.2	9758.999	37856.957
10861	42.16	12490.289	36935.414
7504	42.16	11271.287	36775.59
6095	42.12	10966.104	33625.305
16321	42.1	14415.632	33567.703
3072	42.1	9454.443	37535.707
13216	42.06	13212.345	34032.324
6105	42.06	10857.489	33797.461
18005	42.04	14384.298	39698.398
14341	42.04	13728.749	34053.996
12226	42.01	13059.19	33818.93
5210	41.99	10387.726	33858.141
10251	41.99	12233.846	35390.902
7282	41.93	11221.613	33584.035
14790	41.91	13797.481	37612.242
13708	41.91	13541.085	38277.738
14701	41.91	13934.171	36472.848
10790	41.91	12427.338	37904.086
5302	41.91	10460.48	35230.832
1911	41.89	8782.123	37160.402
18377	41.85	14500.858	36530.715
1210	41.79	8326.61	38063.039
5781	41.79	10564.32	37471.488
14727	41.78	13922.268	36805.461
12320	41.78	13011.367	34646.219
5982	41.78	10583.497	34588.297
2488	41.78	9032.818	33608.711
1650	41.74	8428.138	33655.336
11804	41.7	12887.984	37960.781
1535	41.68	8503.422	35752.965
2242	41.68	8858.618	37720.523
12697	41.64	13108.571	39613.363
16284	41.64	14414.672	33088.41
14069	41.62	13644.996	37593.23
5622	41.62	10717.917	39828.57
2298	41.6	8867.16	37146.398
14305	41.58	13567.157	34586
2495	41.58	9049.259	33454.66
5482	41.56	10509.697	38305.641
9094	41.53	11740.792	35834.555
1160	41.51	8356.821	37170.848
16273	41.51	14267.299	33003.617
13318	41.49	13523.638	33032.027
497	41.47	7808.876	39615.402
18208	41.45	14634.404	38298.148
7499	41.43	11277.574	36660.063
5181	41.43	10449.752	33367.758
2493	41.43	8855.208	33410.188
13076	41.37	13203.903	36041.227
17446	41.37	14246.493	35674.383
2112	41.37	8919.395	39639.73
10953	41.37	12377.879	35709.906
8392	41.35	11434.578	38704.031
5274	41.35	10514.138	35015.855
6540	41.32	10857.517	39868.832
11096	41.3	12569.722	33222.715
13468	41.3	13388.855	35041.258
3955	41.26	9728.15	37870.02
18716	41.26	14444.429	34385.23
13288	41.24	13295.173	33343.617
5585	41.24	10513.856	39595.836
16436	41.24	14322.014	34636.113
5380	41.22	10385.31	36494.148
4835	41.2	10144.716	38207.215
2169	41.2	8905.747	38629.547
5961	41.18	10652.489	34926.688
10781	41.18	12341.953	38088.727
13407	41.18	13439.984	34189.98
2115	41.18	8854.976	39677.258
10149	41.16	12217.983	33834.93
13218	41.16	13351.514	34060.699
4303	41.14	10061.444	33492.352
14403	41.11	13578.86	33309.809
2685	41.11	9264.791	36426.684
4808	41.09	10272.012	38611.633
5510	41.07	10459.804	38815.008
14734	41.07	13899.429	36854.91
15224	41.07	14156.418	37493.5
8852	41.05	11585.229	33875.246
11357	41.03	12538.161	36964.93
10516	41.03	12146.69	38750.656
11014	41.01	12492.541	34388.863
16292	41.01	14337.651	33256.281
11511	40.99	12536.105	38964.355
16020	40.95	14026.236	35380.355
4644	40.95	10064.258	38950.18
10107	40.95	11878.23	33022.184
4241	40.95	9906.609	33600.426
16485	40.95	14293.379	34989.766
3807	40.91	9513.557	39393.828
7206	40.91	11201.798	33674.633
4509	40.88	10040.809	36831.563
6538	40.88	10864.025	39841.32
7351	40.84	11331.378	34484.652
1907	40.82	8642.264	37028.801
2734	40.82	9130.956	37371.598
14285	40.8	13673.636	34894.93
15377	40.78	14112.375	36011.703
7146	40.78	11054.011	34672.945
13567	40.78	13373.963	36736.383
4789	40.78	10137.938	38866.586
3590	40.78	9654.367	36943.504
15192	40.78	14026.747	37920.824
5703	40.76	10692.505	38345.156
47	40.74	7683.279	33402.492
11717	40.72	12873.622	39060.777
12520	40.72	13094.912	37087.5
4191	40.72	9752.699	34345.684
13478	40.7	13448.652	35109.043
14371	40.68	13780.872	33487.914
3777	40.66	9562.527	39077.852
1648	40.66	8630.483	33935.676
4393	40.63	10024.822	35140.461
9143	40.61	11656.312	36335.797
12012	40.59	12741.894	35405.559
3682	40.59	9565.146	38160.727
1584	40.57	8518.137	35008.809
17712	40.57	14299.146	36084.621
18027	40.57	14333.492	39901.316
1604	40.55	8631.648	34632.621
1303	40.51	8380.627	39762.664
11222	40.51	12520.147	35013.781
12947	40.49	13322.587	37594.695
11089	40.49	12694.917	33104.996
4727	40.47	10212.815	39606.109
915	40.45	8063.217	33174.719
2365	40.45	8860.097	35586.348
7440	40.44	11218.392	35962.902
8755	40.44	11466.951	35133.645
14557	40.42	13923.44	34907.629
6110	40.42	10958.726	34086.063
6547	40.42	10956.169	40004.988
14340	40.4	13754.854	34034.922
4429	40.4	10104.644	35654.059
4249	40.38	9750.684	33350.785
7760	40.38	11315.336	37648.605
13999	40.38	13734.06	38152.992
10620	40.38	12211.183	39785.559
13424	40.38	13515.027	34387.438
13866	40.36	13677.704	39652.641
4574	40.34	10097.777	37763.738
2230	40.34	8854.428	37972.922
11407	40.32	12528.724	37498.254
14877	40.32	13843.272	38376.008
6071	40.28	10824.667	33087.969
9684	40.26	12019.564	37549.531
2875	40.26	9149.633	39183.809
4944	40.26	10185.511	36809.531
13295	40.26	13231.325	33446.797
8193	40.24	11516.474	40002.93
12690	40.22	13001.5	39474.871
15330	40.19	14026.214	36501.406
689	40.17	8085.576	37104.73
15218	40.17	14117.266	37391.391
12023	40.15	12854.511	35212.742
10873	40.11	12383.576	36851.473
1054	40.09	8215.272	34847.504
1793	40.07	8777.387	35398.676
2392	40.05	8892.036	35272.719
5802	40.05	10659.163	36938.055
181	40.03	7672.212	35442.168
13561	40.03	13359.984	36608.234
12147	40.01	12729.012	33342.129
2795	40.01	9256.974	38140.129
9434	39.99	12059.975	39813.488
471	39.98	7723.723	39028.223
10021	39.96	11974.205	34597.613
8559	39.94	11554.163	37688.152
5459	39.94	10399.671	37981.063
10562	39.94	12087.311	38960.246
1100	39.94	8208.792	36009.598
6182	39.92	10825.18	35083.246
14221	39.92	13617.798	35622.043
5403	39.9	10415.903	36966.734
3536	39.9	9689.117	35926.676
3360	39.88	9465.951	33607.645
12456	39.86	13103.605	36392.371
13069	39.86	13184.483	36214.563
12640	39.86	13111.958	38794.805
10923	39.86	12334.329	35922.066
3454	39.86	9636.853	34426.73
17916	39.82	14233.749	38661.012
4637	39.8	10006.006	38769.438
14102	39.78	13711.937	37147.531
3126	39.78	9326.245	36567.867
4780	39.78	10285.352	39062.379
14253	39.77	13673.151	35110.547
3659	39.77	9510.043	37925.453
7022	39.77	11118.943	36177.109
10255	39.73	12280.103	35481.781
18680	39.73	14464.382	34684.078
16064	39.71	14013.286	35033.211
1097	39.71	8239.966	35937.477
991	39.69	8235.185	33799.645
17953	39.69	14419.66	39114.684
3802	39.69	9552.901	39331.93
11657	39.67	12813.982	39695.641
5135	39.67	10206.44	33418.012
11112	39.67	12544.531	33401.777
8880	39.67	11603.341	33178.59
10069	39.65	11921.037	33897.156
12421	39.61	12983.431	35875.211
3481	39.59	9571.559	35147.434
3866	39.57	9798.762	39332.039
8003	39.57	11301.856	39085.621
1292	39.57	8250.205	39592.801
6472	39.55	10799.401	39059.801
10615	39.55	12244.85	39704.148
1260	39.54	8239.602	39103.793
2523	39.54	9232.441	33221.656
2619	39.52	9066.369	35110.699
5698	39.5	10777.576	38620.695
12052	39.5	12768.101	34473.781
9973	39.44	11895.749	35551.574
10171	39.44	12278.488	34152.867
16448	39.4	14316.137	34743.695
121	39.4	7663.854	34424.242
1474	39.4	8506.316	37282.055
9905	39.4	12004.887	36002.414
2056	39.4	8699.777	39218.688
1496	39.36	8616.301	36985.148
14466	39.36	13878.553	33755.078
2341	39.36	8954.873	36253.375
728	39.36	8086.295	36624.996
14525	39.32	13833.408	34502.93
15185	39.31	14078.652	37847.602
11954	39.29	12918.73	35851.953
9461	39.29	11862.851	39547.059
910	39.27	8090.421	33457.488
11714	39.25	12867.482	39023.188
4587	39.19	9988.912	37956.797
5217	39.17	10513.724	34045.883
16480	39.17	14240.846	34959.246
3740	39.15	9562.457	38642.703
9994	39.13	12034.867	34939.813
13568	39.11	13440.614	36754.891
10683	39.11	12486.251	39175.902
17778	39.11	14401.34	36730.266
16460	39.11	14337.109	34863.57
2161	39.09	8911.145	38843
12399	39.08	13130.574	35600.324
5898	39.06	10675.724	35662.996
10048	39.06	11960.689	34223.57
5212	39.04	10402.246	33945.129
2091	39.04	8699.604	39815.34
7329	39.02	11258.637	34212.469
13173	39.02	13282.523	34764.371
3768	39	9653.56	39060.047
4904	39	10180.461	37432.254
10931	39	12419.307	36041.926
3033	39	9354.783	38293.969
11317	38.98	12604.266	36337.207
5645	38.98	10596.417	39275.063
16082	38.96	14000.269	34779.438
10965	38.96	12339.602	35383.184
13257	38.94	13179.489	33737.707
645	38.94	8028.837	37824.57
6239	38.92	10992.191	35846.477
16227	38.92	14046.871	33587.898
5232	38.92	10398.199	34366.859
17780	38.9	14362.51	36746.211
12696	38.88	13001.426	39596.148
6627	38.87	11146.979	39203.031
1730	38.87	8802.404	34012.324
18798	38.85	14547.165	33174.238
13631	38.81	13547.404	37508.902
17828	38.79	14254.902	37222.168
17800	38.79	14352.134	36910.242
13230	38.79	13305.26	33863.973
9978	38.79	12032.175	35309.621
18191	38.79	14634.137	38411.125
9397	38.77	11804.639	39531.848
5813	38.75	10622.932	36763.781
3112	38.73	9409.161	36972.84
5760	38.73	10699.767	37619.543
17976	38.73	14351.488	39394.617
6435	38.71	10915.803	38388.191
16202	38.71	14094.61	33915.637
16339	38.71	14293	33694.766
10378	38.69	12144.638	37103.848
1478	38.69	8592.549	37322.996
6985	38.67	11031.299	36248.258
18397	38.67	14483.949	36107.434
1871	38.65	8634.024	36671.465
5553	38.65	10516.014	39230.945
11230	38.65	12553.398	35183.316
5372	38.6	10538.321	36306.355
14495	38.58	13798.513	34105.289
5880	38.58	10637.858	35936.383
9179	38.56	11663.688	36785.523
17868	38.56	14309.933	37923.484
14493	38.54	13928.205	34084.617
12630	38.52	13051.099	38506.785
3301	38.52	9276.941	34327.23
5335	38.5	10541.946	35678.859
1586	38.5	8510.669	35088.406
4387	38.5	10049.647	34971.641
3276	38.48	9321.834	35071.098
7485	38.48	11256.713	36487.043
9989	38.46	11872.96	35185.102
5406	38.46	10382.898	37038.879
3483	38.46	9668.306	35168.504
8770	38.46	11599.821	34993.18
10047	38.42	11860.423	34198.141
14217	38.42	13603.618	35608.309
9199	38.41	11648.724	36862.809
5581	38.41	10513.92	39534.234
18708	38.39	14431.689	34607.48
13493	38.39	13564.971	35230.473
5209	38.37	10552.363	33758.117
12017	38.37	12723.813	35167.211
13233	38.37	13169.45	33885.98
7062	38.33	11096.84	35709.422
6902	38.33	11083.804	36927.07
2486	38.33	8917.309	33537.023
14316	38.33	13569.349	34352.344
17770	38.31	14224.762	36659.773
14710	38.29	13971.535	36485.879
13102	38.25	13214.88	35706.742
11576	38.25	12668.365	39622.457
1198	38.25	8331.839	37763.906
4161	38.23	9719.762	35051.602
14755	38.23	13966.569	37275.695
18242	38.23	14496.003	37784.52
4779	38.23	10261.935	39035
1524	38.21	8419.82	35935.207
5761	38.2	10769.499	37623.027
11066	38.18	12435.996	33232.863
14056	38.18	13739.82	37512.238
10840	38.16	12444.582	37190.695
2133	38.16	9050.173	39427.492
13187	38.16	13313.97	34552.406
6559	38.14	11088.671	39973.578
10287	38.14	12212.892	35917.063
14967	38.14	13981.002	39523.914
11313	38.14	12528.437	36273.977
4033	38.12	9904.102	36908.902
11773	38.12	12916.301	38170.324
628	38.12	8075.625	38264.695
9582	38.1	11941.354	38504.34
2318	38.1	8853.37	36562.289
16332	38.08	14321.813	33629.523
3302	38.08	9282.765	34342.027
14117	38.06	13576.555	36982.008
878	38.06	8048.195	34036.047
9962	38.04	11883.818	35687.691
18272	38.04	14435.87	37189.035
864	38.04	8138.303	34440.586
3644	38.04	9522.956	37806.324
16363	38.02	14359.438	33984.633
11072	38.02	12347.069	33316.625
17836	38.02	14313.167	37328.133
10885	37.98	12484.649	36385.461
10041	37.97	11961.621	34139.625
9404	37.97	11717.669	39620.738
6503	37.95	10964.874	39423.871
690	37.95	8176.268	37108.906
4185	37.91	9750.408	34534.531
11783	37.91	12885.337	38069.699
10131	37.89	12154.846	33427.645
14089	37.89	13566.299	37239.172
5509	37.87	10508.268	38798.949
1464	37.87	8506.165	37491.289
1113	37.87	8417.7	36264.801
8906	37.87	11465.523	33140.395
10719	37.85	12286.124	38719.242
3882	37.81	9832.501	38810.648
7940	37.79	11416.447	38246.883
11922	37.77	12790.501	36331.586
13816	37.77	13516.237	39735.238
12424	37.77	13135.1	35919.449
2584	37.75	9245.395	34105.531
18204	37.75	14605.436	38242.621
12986	37.75	13351.24	37084.316
15994	37.75	14091.021	35450.102
3349	37.74	9393.41	33732.297
1947	37.72	8828.978	37753.828
4341	37.72	10092.669	34393.223
15287	37.72	14129.848	36703.535
7951	37.68	11218.231	38299.266
9357	37.68	11820.651	38986.102
10113	37.66	12258.271	33020.969
14567	37.66	13966.389	35056.105
7291	37.66	11297.766	33682.281
14396	37.66	13702.65	33197.145
9041	37.64	11741.691	35130.371
14526	37.64	13977.219	34534.785
15261	37.64	14036.253	37131.535
2894	37.64	9275.88	39520.578
17784	37.62	14334.16	36782.59
2567	37.62	9265.929	33693.637
12101	37.6	12732.954	33880.785
17746	37.6	14318.763	36452.516
2024	37.56	8787.131	38897.742
10221	37.54	12088.799	34914.16
8780	37.54	11567.015	34835.016
12656	37.54	13068.187	39065.461
9070	37.53	11804.459	35659.656
8747	37.51	11558.94	35387.27
4818	37.49	10333.652	38398.336
4993	37.47	10296.684	36040.625
18644	37.47	14496.298	34936.609
9482	37.47	12063.762	38966.715
10599	37.47	12268.167	39552.695
8654	37.47	11591.263	36277.621
6983	37.47	11124.877	36232.938
2072	37.45	8746.174	39522.984
4561	37.45	10057.534	37631.98
5270	37.45	10420.352	34862.676
1672	37.45	8584.123	33418.414
3862	37.43	9844.245	39550.293
11259	37.43	12597.075	35401.758
14176	37.43	13630.386	35942.707
6020	37.41	10741.242	33647.559
7456	37.41	11388.436	36165.992
6601	37.39	11047.168	39331.203
1407	37.39	8438.911	38200.879
14711	37.39	13815.723	36571.797
9876	37.37	12022.572	36087.262
4441	37.35	9981.405	35866.406
9793	37.31	11879.837	36798.973
6431	37.31	10947.091	38182.785
4508	37.3	10098.394	36811.316
7261	37.28	11395.366	33312.039
13014	37.28	13199.777	36754.094
1028	37.28	8330.892	34317.492
13220	37.26	13174.95	34075.352
1000	37.22	8359.213	33947.496
3692	37.22	9526.449	38234.414
10991	37.22	12397.507	34649.723
4197	37.2	9798.107	34421
2955	37.18	9471.507	39370.789
11716	37.14	12751.176	39044.652
17779	37.14	14232.295	36745.57
3326	37.14	9335.933	34023.563
14296	37.12	13643.33	34733.828
4310	37.12	9974.87	33725.871
5489	37.1	10373.621	38431.699
16194	37.1	14152.655	33865.621
14421	37.1	13928.377	33085.316
2533	37.08	9227.469	33296.051
4824	37.08	10219.585	38454.105
64	37.07	7958.746	33625.145
12189	37.05	13017.635	33162.293
4542	37.05	10100.331	37378.449
2715	37.05	9166.877	37095.957
1323	37.03	8484.777	39590.422
14375	37.03	13711.436	33550.207
459	37.01	7862.661	38951.262
2299	37.01	8860.678	37176.461
16004	37.01	14111.541	35560.059
13077	36.99	13186.267	36046.457
5893	36.99	10629.191	35873.48
4576	36.97	9928.535	37794.684
394	36.97	7937.396	38226.199
902	36.97	8101.489	33788.066
793	36.95	8036.735	35634.656
14181	36.95	13650.346	35992.168
8272	36.95	11468.476	39150.707
14276	36.93	13775.246	34807.711
12391	36.93	12935.905	35509.109
13701	36.93	13404.431	38233.832
5812	36.93	10722.087	36750.789
2670	36.91	9256.018	35914.07
3425	36.91	9690.522	33831.363
248	36.91	7858.363	36497.668
7502	36.89	11293.155	36724.473
13240	36.89	13314.634	33956.02
14023	36.89	13698.77	38058.934
9	36.89	7903.264	33060.551
10583	36.87	12162.594	39356.074
13099	36.87	13282.095	35698.672
1908	36.87	8714.591	37048.063
17946	36.85	14397.502	38955.883
10184	36.85	12217.896	34409.625
14581	36.85	13791.545	35177.031
8168	36.85	11262.32	39984.215
2944	36.85	9431.111	39556.828
1390	36.84	8428.876	38529.449
8605	36.82	11605.934	37174.609
12614	36.8	12944.708	38363.758
1721	36.8	8822.968	33750.938
2155	36.8	9024.832	39063.328
3848	36.78	9747.814	39919.836
2782	36.78	9106.313	37851.641
2248	36.76	9047.181	37766.59
10322	36.76	12209.474	36382.68
16221	36.76	14026.573	33508.348
18722	36.74	14501.666	34129.152
10231	36.72	12102.985	35091.879
15337	36.72	14165.502	36237.094
5567	36.7	10551.304	39429.352
4090	36.68	9825.786	36269.867
3364	36.68	9398.452	33432.477
11913	36.68	12917.96	36271.469
15995	36.66	14116.02	35454.148
11104	36.66	12645.017	33335.297
137	36.66	7954.438	34847.277
15075	36.64	14195.925	38828.781
13997	36.64	13615.797	38146.504
4482	36.63	9953.869	36496.16
847	36.61	8044.292	34471.723
15222	36.59	14024.834	37441.375
3846	36.59	9916.858	39871.484
11076	36.55	12456.208	33008.063
16385	36.53	14423.989	34168.367
12721	36.53	13000.787	39856.531
7448	36.53	11402.64	36009.813
8263	36.49	11627.965	39408.586
236	36.49	7798.433	36257.195
11350	36.49	12631.265	36816.543
13402	36.45	13457.689	34132.41
4566	36.45	10007.561	37691.387
8968	36.43	11658.347	34155.316
11938	36.43	12815.167	35930.469
14486	36.41	13841.708	34035.336
14292	36.41	13657.707	34662.203
8781	36.41	11460.786	34843.215
7322	36.41	11213.698	34068.195
4284	36.4	10071.248	33134.328
829	36.38	8103.726	35019.797
15114	36.38	14012.692	38613.609
3788	36.36	9685.757	39141.402
1422	36.36	8515.958	38089.117
6213	36.36	10831.659	35582.879
7948	36.34	11414.42	38279.004
71	36.32	7800.989	33833.254
1491	36.32	8545.226	36879.652
12790	36.32	13342.24	39114.465
18661	36.32	14502.824	34815.973
6700	36.3	11091.019	38092.688
8809	36.3	11525.233	34550.48
18645	36.3	14571.992	34949.23
10689	36.28	12341.308	39263.289
7357	36.28	11416.728	34564.07
183	36.22	7678.087	35470.656
18196	36.22	14554.24	38193.09
6032	36.2	10696.384	33498.801
8000	36.18	11225.536	39050.41
13504	36.18	13443.935	35506.465
430	36.18	7956.655	38587.289
4248	36.17	9813.897	33349.344
14899	36.17	13921.093	38692.555
3538	36.15	9668.034	35953.211
2872	36.13	9069.56	39130.281
11083	36.11	12629.849	33017.98
8908	36.09	11671.272	33030.691
18030	36.07	14360.128	39961.629
13578	36.07	13385.237	36918.277
8631	36.05	11561.942	36839.473
2210	36.05	8891.534	38262.98
1388	36.03	8448.602	38496.301
2591	35.99	9169.486	34242.387
14146	35.99	13714.821	36394.887
18667	35.97	14438.987	34909.785
4896	35.97	10154.268	37358.141
3461	35.97	9513.81	34774.273
13711	35.96	13464.821	38434.152
14723	35.96	13905.37	36770.598
1223	35.96	8293.837	38316.789
1068	35.94	8205.219	35169.344
6543	35.94	10914.117	39913.758
4615	35.94	9975.165	38475.68
8579	35.92	11589.901	37355.484
12357	35.92	13130.029	35046.254
4775	35.9	10248.825	38956.793
11512	35.9	12689.644	38969.938
81	35.9	7835.253	34039.188
17801	35.88	14315.214	36927.145
18119	35.88	14517.777	39157.965
12043	35.88	12744.187	34901.383
4593	35.88	10007.969	38063.477
10067	35.86	11871.191	33873.512
17943	35.82	14292.165	38939.645
1263	35.82	8252.845	39157.5
5121	35.8	10231.915	33768.738
14083	35.8	13574.686	37487.68
18467	35.78	14631.916	35711.262
1220	35.78	8366.212	38132.57
4825	35.78	10300.372	38458.594
3873	35.74	9869.396	39238.004
12029	35.74	12828.26	35011.539
6300	35.74	10860.872	36392.129
18785	35.73	14557.494	33354.695
10752	35.73	12404.985	38168.031
15158	35.71	14061.045	38246.391
7254	35.71	11339.691	33187.996
2157	35.69	8993.761	38816.305
6325	35.69	10988.812	36638.758
16311	35.69	14291.483	33451.914
14549	35.69	13894.789	34789.395
3384	35.69	9498.368	33002.629
18649	35.69	14565.635	35002.156
12632	35.69	13117.134	38530.488
9385	35.67	11802.699	39410.93
8591	35.65	11427.482	37467.633
3569	35.65	9687.603	36538.887
15093	35.63	14011.708	38734.957
16348	35.61	14374.927	33860.453
7096	35.61	11047.021	35099.711
9284	35.59	11651.973	37978.824
9285	35.57	11800.827	37984.055
2887	35.55	9168.177	39408.176
4283	35.53	9965.691	33134.199
6037	35.53	10716.792	33589.414
100	35.51	7858.627	34109.746
16341	35.51	14339.553	33722.637
2461	35.51	8982.962	34028.699
18220	35.51	14623.013	38134.684
13197	35.5	13186.813	34372.52
13204	35.5	13308.841	34214.836
12397	35.48	13128.502	35535.113
14845	35.48	13784.28	38011.703
17727	35.48	14304.323	36160.48
10159	35.48	12081.589	33940.711
7910	35.46	11302.814	38124.789
5221	35.44	10538.225	34070.926
3286	35.44	9284.104	34632.191
3281	35.44	9490.865	34845.727
4414	35.44	9937.395	35477.367
4495	35.44	10076.642	36636.09
12282	35.44	12946.979	34124.461
13820	35.44	13447.773	39801.934
6242	35.42	10886.738	35889.16
13231	35.42	13218.356	33871.707
12954	35.42	13341.901	37362.957
14002	35.4	13597.661	38215.785
13589	35.4	13480.35	37046.188
11080	35.4	12451.635	33141.078
7424	35.4	11405.801	35605.129
6505	35.4	10781.411	39445.012
83	35.38	7897.346	34061.473
11760	35.38	12755.79	38349.117
14414	35.36	13709.721	33151.945
13399	35.36	13474.52	34064.16
12729	35.34	12991.941	39933.301
11283	35.34	12548.712	35794.176
5044	35.3	10334.886	35358.875
5321	35.29	10391.388	35389.246
8518	35.29	11579.85	38097.297
12410	35.29	12996.472	35738.875
13612	35.27	13495.314	37277.145
8955	35.27	11716.935	33856.152
11085	35.27	12549.584	33036.613
13485	35.25	13438.969	35163.637
2690	35.23	9095.603	36574.27
7434	35.23	11250.049	35823.664
813	35.23	8094.467	35405.953
4196	35.21	9734.564	34383.43
4755	35.21	10204.225	39116.711
413	35.19	7929.553	38325.215
10472	35.19	12159.028	38398.801
10243	35.17	12237.368	35216.539
12408	35.17	12941.642	35714.148
14945	35.17	13968.602	39258.934
13750	35.15	13410.939	38943.91
16143	35.15	14150.829	34308.793
6491	35.13	10985.652	39278.637
6625	35.11	11105.057	39175.926
250	35.09	7840.932	36547.574
12004	35.07	12746.158	35357.41
6353	35.06	10787.999	37086.164
887	35.06	8094.438	33849.305
4801	35.06	10271.831	38486.758
9399	35.02	11756.057	39559.402
16288	35.02	14331.409	33142.297
2000	35	8712.151	38499.766
16203	34.98	14084.476	33934.023
12516	34.96	12927.073	37042.805
13510	34.96	13483.759	35613.547
17774	34.96	14293.734	36679.352
12742	34.94	13208.736	39890.492
1579	34.94	8494.473	34934.813
10290	34.94	12091.444	35944.484
5957	34.9	10735.025	34851.523
2316	34.88	8918.691	36543.387
128	34.86	7875.178	34505.977
14461	34.86	13867.743	33620.289
14618	34.86	13963.168	35516.039
6047	34.84	10566.726	33196.055
6502	34.84	10894.998	39416.484
18160	34.84	14439.034	38714.07
415	34.84	7651.871	38338.609
13188	34.84	13290.492	34574.059
9478	34.81	11871.48	39197.785
425	34.81	7753.237	38540.379
12796	34.81	13345.284	39190.867
2319	34.79	8879.176	36578.043
2701	34.79	9139.653	36838.215
14783	34.79	13942.508	37531.066
4274	34.77	10070.933	33035.277
1116	34.77	8218.699	36397.645
6036	34.75	10651.977	33578.324
14508	34.71	13922.127	34245.508
2382	34.71	9054.417	35467.684
10731	34.71	12468.265	38570.461
4288	34.69	10114.026	33177.773
11418	34.67	12557.817	37644.801
8871	34.67	11442.801	33608.758
7015	34.67	11070.149	36061.656
18755	34.65	14432.863	33869.008
8626	34.63	11455.221	36775.969
9649	34.63	12040.507	37870.457
6202	34.63	10908.872	35424.352
14242	34.61	13710.941	35532.688
10601	34.61	12245.172	39590.305
2822	34.61	9269.848	38433.82
518	34.61	8041.614	39829.484
11380	34.61	12674.589	37163.641
16268	34.6	14017.581	33130.926
2012	34.6	8635.225	38682.613
16001	34.58	14072.149	35521.004
4783	34.56	10207.108	39079.223
3836	34.56	9664.901	39977.441
13024	34.56	13145.976	36550.742
228	34.56	7938.892	36170.652
13358	34.54	13374.075	33463.043
12600	34.52	12948.101	38166.371
16327	34.52	14367.836	33588.496
3288	34.5	9412.298	34724.551
15327	34.5	14130.974	36476.496
3357	34.48	9329.904	33569.277
17914	34.46	14376.323	38649.223
5201	34.46	10468.592	33630.742
10578	34.44	12191.109	39300.238
1757	34.4	8636.653	34711.488
2825	34.4	9087.92	38470.492
10430	34.4	12082.057	37822.742
5734	34.39	10710.439	37867.113
4868	34.39	10139.289	37848.211
14818	34.39	13982.219	37751.426
7218	34.39	11075.089	33522.723
12725	34.39	13136.789	39896.727
12236	34.37	13114.8	33831.996
979	34.37	8410.832	33670.852
14051	34.35	13737.523	37799.859
382	34.35	7830.972	38194.652
8601	34.33	11458.396	37062.574
9295	34.33	11775.453	38214.707
4666	34.33	10067.017	39336.336
11170	34.31	12586.56	34184.484
2487	34.31	8866.863	33575.961
1625	34.31	8420.333	34412.156
609	34.31	8016.61	38146.098
5596	34.29	10502.055	39707.672
317	34.29	7889.446	37602.277
12724	34.29	12925.798	39884.695
2511	34.29	9028.289	33139.938
10209	34.27	12115.853	34762.238
4318	34.25	10060.982	33814.273
4053	34.23	9832.275	36743.961
1820	34.23	8750.532	35879.145
171	34.19	7760.678	35358.152
6776	34.17	11014.758	37270.391
2893	34.16	9264.669	39494.66
6453	34.16	10975.019	38782.594
11301	34.14	12562.017	36010.824
2110	34.14	9029.379	39603.91
6522	34.14	10819.528	39624.348
13058	34.12	13321.466	36364.273
2937	34.1	9431.207	39705.586
4740	34.08	10288.482	39508.699
1410	34.06	8503.806	38235.664
16368	34.04	14410.811	34006.238
1706	34.02	8693.844	33464.242
11159	34.02	12693.937	33963.98
2918	34	9184.115	39985.828
11138	34	12605.056	33793.508
18122	34	14579.351	38950.523
12187	34	13070.295	33139.684
12470	33.98	13114.492	36501.965
12054	33.98	12756.984	34502.438
16451	33.98	14397.25	34840.328
4980	33.96	10260.785	36193.438
4307	33.94	10068.626	33589.648
18776	33.94	14532.318	33532.879
13228	33.94	13170.845	33828.523
14541	33.94	13850.756	34727
14101	33.93	13635.853	37139.598
4560	33.93	10085.604	37618.902
8121	33.93	11244.887	39675.172
9118	33.93	11811.913	36094.645
9617	33.93	11970.792	38181.348
6192	33.93	10815.772	35219.832
18225	33.91	14570.599	37864.934
9405	33.89	11728.607	39634.539
6027	33.89	10585.605	33787.09
13301	33.89	13329.122	33209.746
13085	33.87	13175.89	35797.051
16246	33.87	14157.238	33464.641
1839	33.87	8713.286	36131.52
17692	33.85	14293.68	35855.68
14509	33.85	13891.384	34257.277
5388	33.85	10529.53	36711.531
12942	33.85	13150.936	37542.867
42	33.79	7755.997	33293.16
6163	33.77	10908.072	34888.23
4339	33.77	9963.943	34344.172
3024	33.75	9338.213	38173.004
832	33.73	8105.791	35088.086
5864	33.7	10724.182	36338.609
8260	33.7	11554.576	39394.551
14473	33.68	13992.859	33877.191
695	33.66	8032.314	37180.035
5756	33.64	10703.901	37552.152
5637	33.62	10602.25	39711.715
6005	33.62	10727.236	33967.355
746	33.62	8000.728	36335.168
17862	33.6	14405.987	37774.664
476	33.6	7849.346	39179.133
12764	33.6	13188.098	39456.813
14871	33.58	13937.328	38256.523
11391	33.58	12539.73	37371.723
2179	33.58	8946.556	38705.523
2869	33.56	9084.516	39082.926
18066	33.56	14629.338	39710.73
8005	33.54	11395.205	39093.336
3586	33.54	9620.83	36869.078
2797	33.54	9117.549	38187.848
942	33.54	8268.661	33151.715
5887	33.49	10603.247	35767.957
12277	33.49	13066.893	34083.578
11596	33.47	12613.798	39803.246
9297	33.47	11816.283	38241.34
11343	33.45	12563.34	36667.18
13479	33.39	13419.792	35106.949
12163	33.39	12736.341	33286.969
853	33.37	8154.848	34531.016
1794	33.37	8715.829	35493.34
1513	33.37	8447.142	36064.141
262	33.35	7775.973	36820.742
294	33.35	7954.541	37271.703
2723	33.35	9232.182	37184.148
10210	33.33	12264.475	34769.781
2406	33.31	8882.608	35110.602
14053	33.27	13640.883	37817.5
12998	33.26	13264.123	36868.945
7136	33.24	11192.297	34918.391
189	33.22	7813.591	35517.043
1527	33.22	8542.568	36009.074
2578	33.22	9160.97	34031.348
13442	33.2	13373.399	34654.051
2231	33.2	8862.739	37974.328
4713	33.18	10274.481	39792.641
10819	33.18	12494.987	37370.68
4715	33.16	10142.453	39821.824
13823	33.16	13506.975	39816.215
5214	33.14	10447.403	33969.363
850	33.14	8071.326	34510.289
8505	33.14	11552.758	38303.055
4223	33.14	9918.285	33866.797
2411	33.14	9055.392	35188.891
17994	33.12	14358.131	39581.676
18029	33.12	14351.02	39950.648
4159	33.1	9874.036	35013.004
11095	33.1	12699.597	33217.105
9174	33.08	11702.541	36726.207
9619	33.06	11938.777	38219.48
6456	33.06	10853.801	38830.641
12116	33.06	12798.304	33685.348
4099	33.05	9756.059	36060.168
9485	33.05	12021.51	39027.691
10097	33.05	11923.882	33398.254
5997	33.03	10602.826	34182.512
2699	33.03	9119.637	36766.188
12874	33.03	13295.989	38172.328
11323	33.01	12662.137	36494.473
18028	32.99	14333.459	39951.262
867	32.99	8044.957	34144.387
3332	32.97	9281.624	34109.691
13682	32.97	13503.698	37984.879
3366	32.93	9326.309	33162.191
9981	32.93	11875	35349.254
1646	32.93	8428.321	33903.168
18343	32.91	14595.064	36600.219
13378	32.89	13537.494	33815.543
7183	32.89	11114.53	34074.875
14677	32.83	13858.089	36187.344
613	32.83	8044.056	38167.52
7378	32.83	11297.343	35029.18
6014	32.82	10754.356	34122.594
9220	32.82	11710.393	37206.707
3813	32.82	9494.004	39535.832
4384	32.8	9944.244	34916.461
4358	32.8	10037.086	34710.066
13751	32.8	13406.283	38947.879
8724	32.8	11541.456	35540.316
9326	32.78	11715.778	38696.91
16371	32.78	14371.211	34033.32
5763	32.78	10618.698	37341.699
14310	32.78	13670.132	34291.176
174	32.78	7788.171	35429.168
13586	32.78	13472.235	37001.309
12120	32.76	12727.352	33701.992
14335	32.76	13615.822	34004.41
1701	32.74	8841.66	33372.379
13448	32.74	13533.661	34732.184
16205	32.74	14097.916	33963.535
12657	32.72	12971.063	39080.848
16162	32.7	14026.799	34165.844
1787	32.7	8733.543	35299.461
7297	32.68	11225.338	33803.996
1834	32.66	8706.969	36104.566
9640	32.62	12017.594	38116.531
10196	32.62	12145.165	34634.332
2079	32.6	8717.687	39598.613
10498	32.6	12103.693	38552.438
4752	32.6	10330.707	39305.219
308	32.6	7718.69	37458.309
11269	32.57	12633.186	35620.48
7193	32.57	11087.319	33964.852
14719	32.55	13796.78	36725.148
12525	32.53	12961.882	37202.059
65	32.53	7641.056	33701.266
153	32.53	7940.945	35119.914
527	32.53	8015.511	39987.184
5664	32.53	10625.842	39093.402
2789	32.51	9232.219	38040.289
6194	32.47	10879.458	35273.109
16336	32.45	14217.378	33690.148
6711	32.45	11029.533	37948.785
14454	32.41	13993.103	33518.246
7324	32.41	11301.578	34114.902
456	32.39	7964.372	38898.695
16510	32.39	14395.927	35259.473
14469	32.39	13872.605	33796.508
18065	32.39	14600.009	39700.184
1200	32.37	8236.492	37846.871
3388	32.37	9532.101	33047.609
9771	32.37	12011.575	36984.039
18402	32.36	14536.698	36120.852
2907	32.34	9243.726	39733.559
63	32.3	7789.417	33616.879
9639	32.3	11931.669	38101.871
2408	32.28	9057.419	35148.859
5652	32.26	10628.872	39146.496
14364	32.22	13621.177	33684.445
9717	32.22	11891.231	37494.992
6100	32.22	10904.642	33775.871
3561	32.2	9644.65	36345.641
14402	32.2	13618.314	33261.102
10955	32.2	12428.563	35424.719
10372	32.18	12128.847	36997.094
10114	32.16	12077.092	33035.781
11683	32.16	12880.255	39356.039
1169	32.16	8284.794	37338.191
13226	32.16	13351.319	33815.152
5483	32.15	10554.134	38364.695
158	32.15	7940.859	35175.773
4728	32.15	10199.056	39699.52
916	32.13	8118.905	33183.68
15219	32.11	14151.573	37406.047
3466	32.11	9559.784	34953.891
11534	32.11	12587.31	39218.871
10400	32.11	12153.628	37402.574
11461	32.09	12573.901	38335.938
18461	32.09	14430.277	35704.117
8848	32.09	11422.528	33830.586
10673	32.07	12455.136	39400.324
2559	32.07	9127.978	33554.191
5723	32.05	10653.861	38046.77
7765	32.05	11228.266	37656.848
2354	32.03	8866.556	35959.113
4402	31.97	10107.454	35282.703
4353	31.97	9999.111	34634.387
13396	31.97	13442.848	34024.652
10173	31.97	12125.011	34172.539
3381	31.95	9415.406	33090.73
9390	31.95	11800.126	39451.949
13282	31.95	13217.877	33534.824
10043	31.95	11996.149	34159.609
1321	31.92	8495.971	39897.039
5409	31.92	10412.554	37103.82
5646	31.9	10758.773	39317.629
5320	31.9	10420.6	35383.332
1661	31.88	8532.876	33787.223
5696	31.88	10639.247	38556.52
11849	31.88	12923.579	37299.543
14420	31.88	13857.591	33079.758
14451	31.84	13846.69	33485.551
13734	31.82	13541.475	38803.086
5179	31.82	10499.187	33316.293
424	31.82	7644.978	38507.902
2970	31.82	9416.925	38794.949
3295	31.82	9421.896	34498.348
17787	31.82	14407.801	36812.602
12159	31.8	12907.308	33196.402
898	31.8	8125.366	33695.176
7980	31.78	11258.262	38775.816
3814	31.78	9541.486	39562.961
14460	31.76	13916.441	33616.801
10240	31.74	12087.179	35199.188
14471	31.74	13965.459	33814.781
13015	31.72	13227.947	36774.434
10806	31.72	12426.92	37812.516
4803	31.7	10279.465	38515.043
11594	31.7	12684.948	39794.191
8594	31.7	11430.706	37193.648
13155	31.7	13333.052	34772.352
9016	31.7	11658.533	34795.191
3409	31.7	9541.255	33452.125
2492	31.69	8942.301	33406.805
1369	31.69	8589.68	38941.738
6583	31.67	11136.093	39526.711
5913	31.65	10677.19	35522.957
6124	31.65	10954.862	34412.762
3872	31.65	9749.827	39198.922
1333	31.63	8513.393	39471.668
13684	31.63	13503.385	38029.402
12547	31.63	12940.468	37379.402
4724	31.61	10322.256	39989.469
136	31.61	7758.064	34825.129
1753	31.61	8720.103	34615.828
11985	31.57	12793.342	35515.074
5748	31.57	10665.06	37730.391
11661	31.57	12757.034	39480.203
10566	31.55	12196.449	39000.383
11192	31.55	12691.238	34534.969
736	31.55	8066.125	36432.586
6415	31.53	10851.893	37988.848
144	31.51	7848.523	34892.063
12631	31.51	12934.911	38514.699
13323	31.49	13397.67	33111.859
2287	31.48	9000.946	37274.461
2355	31.46	9059.233	35960.871
6164	31.46	10803.27	34926.602
14756	31.44	13983.458	37279.387
18409	31.44	14462.811	36174.535
4147	31.42	9799.419	35372.926
8930	31.42	11659.116	33276.598
15297	31.42	14196.887	36745.813
12453	31.4	13080.716	36362.223
9479	31.4	12014.313	39268.238
11023	31.38	12361.886	34196.09
1050	31.36	8216.987	34767.094
12243	31.36	13092.85	33849.449
705	31.36	8027.922	36964.098
11448	31.36	12576.687	38181.695
1435	31.32	8467.04	37746.563
8963	31.32	11698.799	34075.926
18654	31.26	14467.721	35064.996
9991	31.26	11924.11	35223.332
8827	31.26	11575.062	34403.461
8850	31.25	11634.664	33846.992
15309	31.23	14203.819	36379.68
1224	31.23	8307.852	38324.852
13017	31.23	13159.272	36812.828
14035	31.21	13629.384	37915.074
14372	31.21	13775.46	33502.375
1935	31.19	8639.608	37566.004
2162	31.19	9044.215	38861.363
7151	31.19	11002.031	34498.84
2841	31.15	9217.037	38760.555
1846	31.13	8732.672	36275.867
4647	31.13	10104.969	38997.063
1722	31.09	8828.747	33781.77
15237	31.07	14067.999	37243.813
12555	31.05	13037.626	37447.551
12174	31.05	12800.729	33161.352
15015	31.03	13999.964	39647.855
2535	31.02	9243.989	33339.777
5471	31.02	10556.739	38172.102
4579	31.02	10089.915	37867.289
7158	31.02	11018.91	34294.051
6517	31	10805.707	39574.137
9689	31	11860.224	37573.484
1547	30.98	8451.984	35724.914
1769	30.96	8738.593	35115.93
2160	30.94	9042.775	38842.922
6166	30.94	10977.481	34953.781
4919	30.92	10152.521	37127.137
10985	30.92	12493.809	34844.297
5338	30.9	10544.231	35697.633
2702	30.86	9119.44	36853.094
5043	30.86	10154.054	35357.734
285	30.82	7919.871	37067.781
4690	30.82	9964.968	39577.805
13653	30.81	13561.11	37731.043
5676	30.79	10675.922	38724.484
1621	30.77	8441.911	34343.949
176	30.77	7753.246	35434.328
2325	30.77	8962.574	36660.508
16265	30.75	14011.597	33102.465
1667	30.75	8433.332	33581.766
11689	30.73	12921.727	39123.004
3928	30.73	9775.342	38188.074
3887	30.71	9916.694	38937.699
2130	30.71	8973.333	39354.77
6660	30.71	11206.426	38652.289
18809	30.71	14456.016	33314.922
9156	30.71	11819.46	36423.254
11466	30.69	12544.578	38411.773
1366	30.65	8541.711	38887.727
4648	30.65	9944.95	39046.832
4885	30.65	10140.041	37533.414
11904	30.61	12722.198	36519.563
16136	30.61	14134.052	34530.957
587	30.59	8110.194	38697.094
14139	30.58	13610.207	36632.875
17824	30.58	14361.701	37170.941
16007	30.56	14129.682	35270.426
1768	30.56	8638.053	35080.961
5994	30.56	10652.959	34416.922
12221	30.54	12968.783	33680.91
5314	30.54	10516.591	35342.57
16145	30.52	14104.542	34323.215
11144	30.52	12679.99	33843.566
17912	30.52	14346.01	38606.828
9340	30.52	11792.611	38847.875
6939	30.5	11168.814	36722.105
86	30.5	7745.001	34078.898
741	30.5	8159.181	36225.73
14464	30.5	13915.009	33739.121
5955	30.5	10762.478	34821.137
15349	30.48	14011.308	36332.074
7181	30.48	11104.198	34045.16
12306	30.48	13026.694	34435.031
6521	30.48	10957.876	39622.016
3096	30.46	9388.099	37285.641
17999	30.46	14297.696	39637.789
13302	30.46	13169.705	33275.441
9369	30.46	11724.481	39222.637
10938	30.42	12477.437	35803.227
3643	30.42	9650.339	37767.789
15306	30.4	14134.34	36677.34
2477	30.38	8990.874	33722.164
17850	30.36	14299.518	37555.141
12131	30.36	12870.314	33793.551
14956	30.36	13815.591	39394.879
4270	30.36	9894.35	33137.199
10565	30.35	12156.831	38979.199
9735	30.33	11996.87	37312.973
7825	30.31	11286.819	37868.246
10485	30.31	12110.045	38468.363
9243	30.29	11757.636	37459.184
3487	30.29	9542.181	35199.82
3000	30.25	9436.184	38734.867
6391	30.23	10966.982	37562.34
10456	30.21	12095.642	38241.352
15304	30.21	14203.437	36634.738
492	30.21	7947.961	39523.391
12207	30.15	12974.168	33384.727
7320	30.15	11290.378	34057.836
10428	30.15	12240.054	37794.094
9205	30.13	11668.274	36952.422
9995	30.13	12028.76	34951.527
1936	30.1	8657.256	37573.078
7004	30.1	11020.802	36331.969
5742	30.08	10702.422	37975.313
6403	30.06	10929.213	37781.453
13162	30.04	13329.157	34894.949
1469	30.02	8487.733	37268.09
14416	30.02	13904.57	33053.445
11027	30	12434.429	34081.176
511	29.98	7829.924	39918.953
5473	29.98	10408.743	38210.594
4257	29.96	9765.964	33197.191
1114	29.96	8276.7	36267.234
1602	29.96	8572.902	34926.82
2077	29.96	8709.975	39578.699
5751	29.94	10626.774	37781.094
5750	29.91	10606.903	37781.602
1861	29.91	8835.224	36526.543
8721	29.89	11427.602	35511.684
726	29.89	8130.281	36570.473
10860	29.87	12459.415	36922.352
66	29.87	7752.501	33747.477
7994	29.85	11363.985	38971.363
2413	29.83	8891.375	34930.793
2676	29.81	9204.524	36143.559
17954	29.81	14328.561	39133.48
994	29.81	8388.104	33866.691
5128	29.79	10275.205	33609.715
10174	29.79	12170.712	34176.934
15141	29.79	14126.739	38201.203
7383	29.77	11234.347	35079.383
18262	29.77	14544.742	37360.766
16347	29.75	14370.287	33820.664
860	29.75	8173.437	34342.41
18677	29.73	14603.013	34651.91
8045	29.71	11215.36	39378.656
12448	29.71	13011.308	36282.492
1384	29.71	8540.619	38767.848
2426	29.71	8910.763	34834.844
24	29.71	7724.042	33190.465
13832	29.69	13518.186	39902.227
1693	29.68	8644.182	33132.754
5749	29.68	10659.347	37767.805
18031	29.66	14576.787	39752.277
3799	29.64	9551.869	39254.051
77	29.6	7973.476	33937.23
7216	29.6	11054.843	33518.637
6066	29.58	10585.633	33103.039
18126	29.58	14631.414	39010.52
10068	29.56	12005.553	33893.746
1202	29.54	8380.328	37893.461
11846	29.54	12866.676	37210.539
7358	29.52	11285.621	34620.441
8291	29.46	11532.922	39227.547
17983	29.45	14304.161	39416.883
2016	29.45	8755.14	38858.277
12019	29.45	12768.706	35180.828
1157	29.43	8409.662	37043.66
1949	29.41	8635.645	37801.441
10455	29.39	12244.547	38239.34
3816	29.39	9683.814	39583.039
8281	29.37	11610.595	39202.426
11509	29.37	12521.693	38896.945
17759	29.35	14313.967	36634.977
2149	29.33	8861.737	38954.301
8872	29.33	11596.065	33632.742
3418	29.31	9657.295	33716.051
3587	29.29	9601.784	36884.113
1186	29.29	8235.399	37570.383
4975	29.27	10211.333	36126.637
14188	29.27	13636.699	35737.012
1445	29.25	8503.646	37572.688
3553	29.25	9627.033	36197.625
10154	29.24	12106.587	33899.426
4385	29.24	9924.309	34947.344
16434	29.22	14384.016	34606.879
18805	29.22	14438.87	33278.32
718	29.22	8157.498	36780.859
11725	29.22	12779.748	38794.016
7250	29.18	11294.124	33108.367
3844	29.16	9826.66	39809.754
8947	29.14	11781.028	33726.813
4210	29.14	9808.156	34208.586
3911	29.12	9796.428	38384.031
1654	29.12	8490.328	33750.867
12072	29.06	12744.176	34160.871
3155	29.04	9412.018	35907.02
8663	29.02	11449.87	36364.336
13209	29.02	13350.524	33990.191
692	29.02	8196.565	37154.832
9904	29.02	11896.061	36000.996
12503	29.01	13024.909	36896.945
3516	29.01	9606.604	35741.063
13034	28.97	13247.059	36617.922
7382	28.97	11329.498	35076.684
636	28.97	8091.781	38000.496
7168	28.93	11205.95	34404.387
4659	28.93	10023.088	39237.641
837	28.93	8141.797	34851.992
5906	28.91	10774.113	35713.902
9637	28.91	11876.049	38080.219
6102	28.89	10946.916	33782.215
7530	28.89	11376.621	37163.664
9283	28.89	11755.41	37975.41
2679	28.87	9200.696	36275.441
16127	28.87	14044.92	34471.559
17920	28.87	14218.193	38743.934
13497	28.87	13415.771	35391.465
3867	28.87	9915.738	39382.781
5771	28.87	10618.781	37374.109
8029	28.85	11399.971	39264.359
3734	28.85	9677.093	38508.148
10083	28.83	12052.453	33791.457
5410	28.81	10425.604	37114.641
5006	28.81	10306.188	35845.27
1772	28.76	8783.523	35136.398
10318	28.74	12115.278	36305.43
5739	28.74	10664.897	37920.723
11934	28.72	12724.792	35909.238
18715	28.66	14509.969	34349.484
10722	28.64	12339.333	38756.965
11320	28.62	12633.369	36423.961
1819	28.6	8798.659	35875.5
3604	28.58	9525.923	37225.059
3491	28.58	9502.011	35320.563
4793	28.56	10167.607	38699.23
3129	28.56	9346.679	36635.797
9914	28.55	11896.566	35739.168
2458	28.55	8945.388	34216.711
6585	28.55	11155.854	39542.699
12864	28.53	13269.202	38364.246
18700	28.51	14593.097	34517.875
2453	28.51	8872.744	34397.973
12910	28.49	13319.427	37876.922
73	28.49	7906.858	33871.445
44	28.47	7763.422	33305.539
5490	28.47	10398.057	38486.66
1709	28.47	8660.867	33590.18
1681	28.43	8629.464	33273.184
3648	28.41	9702.162	37866.813
6574	28.41	11115.24	39729.148
11720	28.39	12817.102	39094.91
3032	28.37	9400.602	38276.82
10859	28.35	12386.417	36911.668
5481	28.32	10396.233	38278.195
18149	28.32	14470.365	38886.629
[truncated: 720 more rows]
