# Supplementary material for: Insights on the Control of Yeast Single-Cell Growth Variability by Members of the Trehalose Phosphate Synthase (TPS) Complex
Source: Front Cell Dev Biol. 2021 Jan 28;9:607628. doi: 10.3389/fcell.2021.607628 (PMC7876269; doi:10.3389/fcell.2021.607628)
Supplement: Supplementary file 2 [file Data_Sheet_1.ZIP › final_code/input_datasets/Ntd-TPS1_SortedCells1_minus_t3.csv]

Id	Area (µm²)	Centre X Position (µm)	Centre Y Position (µm)
6364	98.32	14493.24	39719.938
1633	93.07	9490.85	35097.504
3874	89.93	11698.886	39006.734
2963	86.76	10857.394	34720.98
4498	77.26	12467.172	33952.051
636	76.86	8336.293	36642.168
980	74.27	8684.83	35333.66
1262	73.01	8968.161	34652.504
5032	72.8	12955.688	37425.02
5667	71.59	13764.117	37422.289
875	70.99	8552.789	34379.066
2522	70.46	10481.531	33987.559
6317	70.27	14418.767	38591.172
5675	70.17	13758.359	37342.488
5899	70.11	13985.413	37621.098
1411	69.54	9089.651	36991
6017	69.17	14172.938	38087.824
6111	68.48	14034.122	34460.441
4239	68.12	12233.121	36742.852
4590	67.93	12505.504	35635.777
2441	67.87	10318.722	34244.859
6388	67.74	14505.109	38031.793
6357	67.22	14606.972	39904.391
5890	66.95	13784.787	37057.695
4181	66.4	12195.349	35230.453
1156	65.92	9015.595	38638.414
4245	65.86	12102.297	37018.852
3862	65.59	11740.425	38563.012
1661	64.71	9374.15	34726.051
3216	64.69	11111.953	35760.793
4826	64.34	12856.716	36976.863
2892	64.27	10646.754	33955.156
4766	63.98	12858.198	39009.992
4463	63.9	12452.093	34778.227
2670	63.65	10405.597	39167.758
1255	63.04	8912.144	35020.34
5365	62.87	13446.812	33028.707
1367	62.58	9257.672	35387.563
3834	62.03	11796.091	37716.121
5325	61.74	13181.957	34413.359
4620	61.59	12548.519	36456.867
327	61.45	8126.308	39137.375
2058	61.14	9746.834	34069.246
1271	60.51	8950.564	34608.992
5214	60.47	13297.679	37723.602
2026	60.44	9880.222	34982.492
2779	60.36	10690.769	36959.984
796	60.36	8517.387	37232.84
4607	60.15	12553.59	36172.34
3880	60.13	11776.952	39381.512
499	60.07	7993.995	33666.059
90	60.03	7832.038	35442.086
323	59.94	8090.495	39292.813
2727	59.86	10657.947	38510.492
1415	59.57	9159.222	37143.066
4941	59.55	13114.794	34072.199
1700	59.48	9537.885	33252.527
2697	59.4	10764.436	39817.953
5406	59.34	13410.375	34789.336
5972	58.98	14071.491	39484.465
2459	58.4	10282.128	33502.883
3431	58.33	11247.679	38068.41
555	58.17	8225.336	33951.988
3970	58.17	11931.523	38301.742
5963	58.06	14191.893	39969.57
5469	58.02	13558.294	37354.563
2931	57.91	10967.316	33602.613
2345	57.85	10206.891	37030.242
4390	57.66	12413.764	37910.945
5155	57.64	13250.696	38990.387
4280	57.54	12168.259	38128.27
3274	57.25	11206.388	33830.363
5825	57.12	13911.462	34554.645
4883	56.68	12750.645	34321.5
108	56.57	7874.602	35842.422
2849	56.47	10715.965	34787.52
5570	56.26	13560.51	39609.66
5708	56.03	13701.706	36030.648
1019	55.91	8666.4	36651.426
80	55.88	7685.363	35128.563
5977	55.78	14025.352	39379.863
1470	55.55	9095.727	39303.395
5583	55.53	13559.791	40000.281
3810	55.47	11703.237	37059.539
3861	55.36	11813.745	38507.656
3150	55.36	11154.601	38168.77
4010	55.24	11994.685	36840.313
785	55.22	8524.132	37758.801
5404	55.17	13459.719	34716.164
478	55.15	8128.814	34894.215
551	55.11	8207.344	33847.625
5994	55.05	14166.558	38704.41
3376	54.82	11249.856	35683.035
5650	54.76	13759.401	37981.094
1919	54.69	9888.967	38573.137
3196	54.67	11016.206	36465.453
1823	54.55	9684.568	38779.742
3531	54.51	11584.627	38448.207
6015	54.38	14008.353	38063.777
1744	54.3	9694.802	34738.188
4331	54.27	12432.855	39865.438
3630	54.13	11523.441	35390.094
6070	54.11	14184.836	36039.797
5582	54.11	13368.791	39941.324
4976	53.9	13036.658	35305.895
2495	53.86	10408.446	33222.848
5596	53.84	13763.451	39640.137
143	53.79	7969.653	36503.59
4948	53.65	13126.652	34397.031
4839	53.6	12843.571	36392.773
5781	53.56	13723.646	33222.098
5436	53.54	13534.488	36078.508
3745	53.46	11735.639	35202.578
4051	53.44	11879.938	35711.238
1193	53.42	9029.667	37050.883
5664	53.4	13742.934	37387.422
3308	53.33	11272.027	33411.68
5838	53.25	13856.363	34833.836
1890	53.23	9916.757	39321.219
4177	53.23	12071.466	35142.641
1818	53.14	9609.381	38282.938
2271	53.14	10011.989	39974.355
1646	53.12	9433.995	35077.313
2431	53.1	10271.62	34677.969
2074	53.08	9787.311	33441.113
3181	52.96	11162.615	37289.73
2197	52.89	10096.482	37728.793
3492	52.62	11464.46	39783.316
4094	52.45	11917.374	33916.941
2941	52.45	10831.956	34179.48
2658	52.41	10472.945	38603.809
4273	52.39	12185.062	37739.785
6037	52.27	14008.983	36979.738
4666	52.25	12616.45	38022.809
3329	52.23	11356.821	34072.699
4343	52.22	12372.286	39305.434
2386	52.1	10337.001	35842.813
3635	52.06	11609.04	34962.988
23	52.02	7713.994	33649.781
3333	51.93	11362.682	34265.996
2227	51.89	10124.101	38715.914
373	51.76	8109.123	37884.27
121	51.72	7720.923	36122.863
6129	51.7	14119.876	33881.234
3650	51.64	11546.313	34507.512
2807	51.62	10737.711	36329.742
5394	51.56	13557.297	34432.23
663	51.51	8206.092	38080.633
947	51.51	8724.547	34070.703
3712	51.49	11728.071	33655.594
867	51.39	8553.8	34509.785
2438	51.37	10298.16	34445.723
5779	51.35	13580.641	33179.586
5871	51.35	13785.174	36521.234
6077	51.3	14136.788	35868.359
330	51.3	8160.08	39011.02
3597	51.28	11438.495	36062.215
2979	51.22	10794.848	35486.715
4004	51.22	11945.054	36955.449
226	51.05	7788.886	38504.492
1759	51.03	9596.867	35447.902
3406	50.78	11394.791	36869.246
4567	50.76	12531.543	34699.414
2788	50.72	10723.817	36551.363
4516	50.7	12463.754	33294.016
6089	50.59	14075.185	35365.559
4893	50.55	12773.197	34040.324
3535	50.51	11514.771	38250.215
6053	50.47	14159.534	36056.02
5998	50.47	14200.499	38766.512
3871	50.41	11746.392	38887.668
5795	50.4	13963.215	33432.004
4558	50.36	12554.697	34473.164
1269	50.32	9025.166	34546.84
6001	50.26	14168.504	38607.246
6386	50.24	14561.332	38225.16
6458	50.17	14590.025	36715.363
1968	50.13	9832.209	36999.18
5163	50.11	13211.961	38820.348
3345	50.05	11415.102	34874.867
5215	49.97	13326.773	37737.074
2677	49.97	10448.575	39305.477
3464	49.95	11295.536	38980.867
3515	49.92	11545.538	39165.133
5738	49.82	13650.976	34638.648
4777	49.78	12869.269	38532.816
2691	49.78	10364.055	39997.641
4103	49.71	11965.849	33496.148
2613	49.71	10491.201	37108.691
4817	49.69	12744.689	37243.063
228	49.61	7676.095	38532.434
5114	49.57	13038.658	39727.777
5230	49.57	13220.242	37215.074
5006	49.57	13130.928	36675.336
4335	49.55	12410.427	39687.5
1086	49.53	8781.732	39179.508
1689	49.51	9306.023	33180.289
2361	49.51	10145.223	36802.168
811	49.48	8570.685	36807.832
2053	49.48	9828.005	34182.164
1245	49.48	8974.372	35335.152
4613	49.46	12602.31	36253.344
2974	49.44	10851.435	35385.016
662	49.42	8353.205	38074.684
2388	49.4	10208.371	35874.762
2787	49.4	10769.758	36544.957
4583	49.36	12517.19	35366.148
5556	49.3	13557.201	39169.078
4508	49.28	12424.969	33382.195
2043	49.26	9806.484	34723.277
2718	49.21	10747.566	38859.305
5773	49.21	13711.962	33507.785
916	49.15	8637.601	33332.836
1301	49.15	8963.078	33115.84
2425	49.11	10205.689	34813.801
1233	49.11	9055.764	35869.781
489	49.09	8024.801	34171.266
6406	49.09	14550.689	37239.02
6102	48.98	14208.87	35068.563
3297	48.98	11337.598	33012.379
2184	48.98	10032.74	36925.18
2641	48.9	10442.112	37886.934
5264	48.9	13166.662	36520.148
514	48.9	8202.758	33396.52
6091	48.88	14033.462	35096.004
4661	48.86	12645.504	37938.469
4037	48.82	12007.478	36186.223
1657	48.8	9322.979	34611.961
5415	48.79	13505.096	35095.785
583	48.75	8416.748	35094.313
6196	48.73	14352.535	34587.383
3347	48.71	11399.617	34891.641
2468	48.71	10345.963	33346.473
863	48.69	8516.022	34672.953
2989	48.69	10966.586	36000.184
4672	48.69	12571.813	38076.969
730	48.67	8558.457	39919.949
654	48.61	8345.26	37655.898
4533	48.59	12535.383	33437.191
2852	48.56	10743.83	34809.035
4414	48.56	12317.965	36659.309
6285	48.54	14425.792	37158.375
3759	48.5	11681.094	35682.883
1874	48.4	9874.613	39978.871
2228	48.31	10088.283	38752.379
620	48.29	8259.354	35964.23
1705	48.27	9575.234	33506.664
1111	48.23	8664.198	39855.406
1987	48.23	9879.27	36278.906
5002	48.21	13107.177	36504.398
3458	48.13	11369.345	38646.387
1240	48.13	8932.935	35517.512
1682	48.13	9412.308	33791.875
4753	48.11	12712.655	39469.238
5970	48.1	14210.618	39435.586
1778	48.1	9685.268	36151.426
4022	48.08	11902.832	36334.098
2514	48.06	10366.811	33617.047
5159	48.04	13185.286	39037.809
2987	48.02	10936.673	35932.203
5029	47.96	13012.859	37380.336
4624	47.94	12667.954	36805.18
5501	47.94	13390.544	37951.676
5272	47.94	13310.661	36059.484
4957	47.88	13098.415	34683.133
665	47.87	8290.567	38111.141
1930	47.87	9908.554	38118.211
5178	47.85	13237.998	38561.453
2424	47.77	10322.504	34791.867
3898	47.75	11799.332	39922.016
1737	47.69	9662.297	34635.742
2381	47.67	10305.034	36210.574
771	47.65	8572.116	38623.496
5141	47.65	13333.293	39307.285
6204	47.62	14226.693	34800.227
5285	47.6	13285.399	35585.047
2209	47.58	10134.359	38044.953
6514	47.54	14606.133	35673.34
3717	47.52	11764.172	33854.348
4358	47.5	12447.622	38660.629
2953	47.48	10967.813	34527.508
4871	47.44	12801.909	34797.48
4485	47.41	12312.143	34188.188
3383	47.37	11327.024	35889.926
5728	47.33	13632.341	35023.516
621	47.31	8345.78	35983.137
4303	47.29	12145.688	39143.551
2528	47.27	10403.742	34358.012
1542	47.27	9285.589	37797.207
3590	47.25	11627.517	36500.781
3137	47.18	11017.47	38765.523
2952	47.18	10916.932	34518.66
5533	47.08	13418.663	38601.711
4472	47.02	12461.761	34724.293
2051	47.02	9770.704	34383.203
5477	47.02	13433.767	37679.691
5454	47	13473.034	36790.746
2516	46.98	10514.39	33690.664
2723	46.98	10632.079	38718.039
6144	46.98	14090.551	33429.688
5468	46.97	13462.375	37297.078
503	46.95	8082.962	33790.863
4849	46.95	12909.692	35946.309
5852	46.95	13879.345	35574.559
983	46.91	8635.762	35373.23
2805	46.89	10641.269	36287.324
1875	46.89	9712.894	39999.043
3022	46.85	10900.325	36693.125
1188	46.85	8939.702	37218.242
1117	46.85	9035.047	39809.445
5439	46.83	13377.771	36128.41
1176	46.81	9047.215	37682.02
4949	46.75	13111.47	34466.965
48	46.72	7857.342	34199.551
6578	46.68	14471.537	33014.508
5420	46.62	13488.289	35364.852
5908	46.58	13991.563	37947.777
2560	46.58	10381.391	35355.434
6074	46.54	14195.43	35794.781
4465	46.51	12458.011	34867.969
5992	46.51	14137.176	38915.43
2972	46.51	10864.185	35103.543
4450	46.49	12466.201	35339.434
1249	46.47	8896.11	35383.199
4950	46.43	13007.37	34535.074
2908	46.43	10585.97	33291.863
5787	46.41	13775.366	33066.137
60	46.37	7849.856	34599.965
1565	46.33	9449.045	37112.191
3357	46.33	11280.701	35234.152
530	46.33	8382.017	33190.535
5318	46.31	13333.625	34556.012
3292	46.29	11114.022	33276.387
2094	46.28	10050.401	33794.277
6161	46.26	14359.617	33299.996
2007	46.26	9877.76	35629.672
4039	46.16	11906.195	35903.336
3400	46.16	11413.118	36388.059
5777	46.14	13614.602	33337.633
5572	46.12	13380.089	39643.672
3302	46.1	11274.248	33196.734
3899	46.05	11727.691	39948
1686	46.05	9407.212	33406.254
1616	46.03	9280.559	35775.926
3054	46.03	10874.116	37750.012
4578	46.03	12654.105	35153.484
3200	45.99	11119.312	36270.117
5891	45.93	13952.418	37079.965
1932	45.91	9867.928	37838.281
5569	45.91	13461.755	39597.27
524	45.87	8371.995	33042.352
4913	45.76	12768.372	33162.645
5021	45.76	12958.27	37143.707
3844	45.74	11815.022	38041.41
4340	45.74	12382.622	39482.992
3532	45.74	11526.182	38199.48
4619	45.72	12534.496	36452.039
6226	45.7	14339.71	35625.773
3506	45.7	11448.257	39468.035
749	45.7	8555.069	39248.266
3739	45.7	11816.383	34952.469
5472	45.7	13562.942	37400.914
5294	45.68	13325.36	35325.883
4042	45.68	12054.982	36016.059
2453	45.64	10256.391	33704.508
3841	45.62	11758.235	37939.535
1422	45.62	9225.209	37418.656
659	45.62	8330.544	37984.598
1659	45.6	9299.375	34660.551
5405	45.59	13396.268	34719.801
2893	45.57	10672.094	33964.875
938	45.55	8716.736	33972.785
4355	45.55	12351.607	39033.109
1931	45.55	9767.875	37826.477
957	45.55	8675.095	34439.195
1533	45.55	9487.634	38004.781
3170	45.53	11077.467	37400.141
3576	45.53	11616.765	36933.352
6453	45.51	14630.849	36950.805
4064	45.43	11978.55	35389.93
2068	45.43	9735.379	33489.52
4292	45.43	12256.899	38461.152
4053	45.41	11984.253	35430.945
5008	45.39	12963.846	36778.598
4285	45.37	12135.993	38232.313
1267	45.32	8910.295	34504.719
4727	45.3	12504.807	39637.688
3411	45.28	11384.095	37233.969
5521	45.28	13534.875	38307.434
6281	45.24	14215.521	36944.426
1161	45.22	8893.469	38719.93
5072	45.18	13068.685	38389.375
1810	45.18	9616.752	37855.871
4707	45.18	12607.004	39265.727
3907	45.16	12031.932	39865.73
6557	45.14	14588.217	33681.953
692	45.13	8272.223	39100.273
6554	45.13	14530.988	33895.348
4199	45.09	12268.006	35741.16
1337	45.09	9160.844	34418.527
4129	45.09	12222.423	33609.734
534	45.09	8264.693	33371.438
4074	45.05	11898.688	34929.477
5819	45.05	13885.721	34403.246
6149	44.99	14133.735	33231.855
1162	44.97	8895.419	38753.352
5860	44.91	13798.998	35794.148
2376	44.9	10334.683	36246.434
2729	44.9	10619.382	38560.164
3457	44.88	11299.963	38631.285
3382	44.88	11217.279	35840.566
6541	44.88	14457.347	34748.383
3980	44.88	12048.878	37984.543
2299	44.86	10318.293	39038.492
652	44.84	8221.371	37422.563
3560	44.84	11523.117	37786.719
1662	44.84	9424.799	34755.168
2532	44.82	10409.956	34414.441
3940	44.82	12024.939	39075.594
4168	44.82	12276.855	34828.309
5329	44.8	13249.466	34163.461
3023	44.8	10831.569	36748.578
6332	44.76	14393.606	39239.719
750	44.7	8607.445	38966.379
1869	44.68	9916.869	39823.871
5627	44.65	13744.021	38355.434
926	44.65	8832.83	33677.164
5287	44.65	13256.989	35625.637
5355	44.63	13143.45	33389.18
134	44.63	7712.305	36331.504
1722	44.63	9548.667	34050.633
4230	44.59	12212.361	36528.902
483	44.59	8041.922	34289.586
5875	44.55	13878.885	36623.445
2257	44.55	10104.765	39579.715
538	44.53	8233.873	33458.996
5183	44.53	13251.912	38408.586
507	44.49	8185.177	33543.977
3413	44.47	11416.948	37320.445
4614	44.46	12674.922	36266.445
5297	44.46	13353.747	35111.934
4189	44.46	12208.32	35510.027
5663	44.46	13718.975	37385.805
1947	44.46	9902.964	37345.605
2310	44.46	10194.871	38750.848
2019	44.44	9870.37	35376.563
4205	44.42	12277.051	36114.531
1179	44.4	8986.589	37821.262
5284	44.38	13344.971	35892.828
4075	44.32	11891.285	34612.203
4090	44.32	11907.493	34211.793
4772	44.3	12814.667	38943.727
6517	44.24	14543.913	35457.438
6016	44.24	14127.643	38073.902
4917	44.24	12842.16	33153.676
6042	44.23	14045.888	36648.207
6378	44.19	14561.696	38868.223
2277	44.17	10346.413	40013.07
1735	44.15	9616.813	34579.777
1426	44.13	9157.252	37589.281
1717	44.13	9585.017	33707.988
3559	44.11	11476.976	37781
4589	44.11	12529.641	35574.488
1384	44.09	9194.713	35990.805
1995	44.09	9842.069	35940.063
2665	44.01	10450.011	38951.738
1878	43.98	9871.719	39652.137
5776	43.96	13599.497	33335.664
4400	43.94	12407.321	37659.902
4155	43.9	12198.464	34409.871
5340	43.9	13311.655	33823.777
308	43.9	7960.026	39981.246
4705	43.9	12673.075	39157.246
719	43.88	8270.361	39832.102
3461	43.88	11419.38	38732.535
3387	43.82	11339.149	35985.254
1191	43.82	8920.119	37338.551
1886	43.8	9782.213	39307.727
3625	43.78	11425.798	35562.727
3812	43.77	11693.284	37126.363
2702	43.75	10772.967	39735.176
1840	43.73	9529.23	39355.801
575	43.71	8319.558	34785.27
1501	43.71	9342.374	39537.359
1720	43.71	9594.091	33946.996
5792	43.71	13911.689	33150.402
5782	43.71	13742.215	33222.539
1070	43.69	8636.239	38755.152
6475	43.67	14636.545	36669.355
2211	43.67	9936.095	38087.094
1852	43.63	9525.168	39697.016
4367	43.61	12286.094	38503.027
4173	43.59	12178.655	35004.809
4960	43.59	13054.77	34751.031
4019	43.59	11972.752	36640.848
1321	43.59	9154.7	33934.469
832	43.57	8626.729	36042.633
2017	43.55	9890.955	35564.953
5138	43.54	13202.813	39525.902
2037	43.52	9921.829	34890.902
3259	43.5	10995.22	34594.996
345	43.48	8187.316	38481.016
196	43.48	7926.471	37876.453
658	43.48	8335.94	37859.738
433	43.46	8096.072	36306.375
3854	43.36	11698.425	38326.504
5237	43.36	13235.106	36862.32
5260	43.36	13181.957	36440.902
1392	43.36	9218.254	36239.809
3510	43.34	11524.103	39278.445
587	43.34	8410.738	35212.789
3421	43.32	11342.963	37774.164
5310	43.31	13347.769	34636.668
4916	43.25	12785.536	33113.754
4068	43.21	12009.156	35214.434
5400	43.21	13448.221	34618.652
336	43.21	8065.285	38814.504
1373	43.21	9255.146	35696.91
2176	43.19	10096.292	36686.07
3636	43.17	11444.365	35006.441
2873	43.15	10622.333	34386.133
1254	43.11	9001.773	34981.059
3197	43.09	11141.196	36520.223
5814	43.04	13869.384	34206.715
1306	43.04	9140.626	33210.172
982	43.02	8791.542	35355.551
1988	43	9765.964	36283.93
6036	42.98	14208.356	36914.184
6379	42.96	14549.438	38931.414
616	42.96	8369.022	35883.734
4670	42.96	12569.883	38058.324
4171	42.94	12274.53	34977.703
6385	42.94	14557.674	38364.141
4167	42.92	12125.128	34824.402
6333	42.9	14241.187	39240.297
5288	42.9	13239.023	35724.473
4306	42.88	12123.001	39221.566
5766	42.88	13765.449	33707.797
3605	42.86	11583.05	35934.504
2265	42.86	10090.277	39744.098
1626	42.85	9487.791	35425.371
3230	42.85	11154.667	35556.473
21	42.83	7656.954	33614.578
5286	42.83	13151.238	35611.184
6534	42.83	14593.216	34837.527
3977	42.81	12013.985	37939
5671	42.81	13752.128	37237.391
3372	42.77	11422.01	35548.262
3987	42.77	11924.595	37784.102
4639	42.75	12644.93	37287.5
2591	42.75	10561.648	36426.84
6564	42.75	14542.362	33615.816
4084	42.75	11983.968	34601.508
5714	42.73	13591.311	35437.035
1289	42.71	8968.378	33532.133
38	42.67	7905.45	33968.129
1390	42.67	9104.902	36062.352
5409	42.67	13448.826	34987.797
5822	42.63	13889.93	34498.535
2482	42.63	10309.93	33052.473
3269	42.63	10998.34	34270.754
5236	42.63	13221.337	37090.93
1847	42.62	9506.656	39566.281
2082	42.62	9928.342	33172.852
4455	42.62	12315.093	34969.648
2865	42.6	10669.634	34497.129
1465	42.6	9192.316	39112.91
4360	42.58	12487.494	38666.578
5800	42.56	13953.775	33697.012
6343	42.56	14361.331	39764.168
6142	42.56	14168.14	33407.098
1877	42.56	9854.318	39636.762
4062	42.54	11916.069	35350.422
1838	42.52	9674.287	39332.32
5438	42.52	13566.985	36110.773
2312	42.52	10252.854	38468.988
3403	42.52	11348.262	36570.016
1716	42.5	9633.157	33657.426
1606	42.48	9334.913	36133.48
5762	42.46	13716.87	33668.914
4238	42.44	12199.891	36719.02
4864	42.44	12892.804	35260.742
4760	42.39	12903.259	39118.938
4936	42.39	13034.345	33794.883
4105	42.39	11889.169	33614.125
805	42.39	8585.61	36925.602
1177	42.37	8961.396	37686.547
3287	42.33	11151.069	33443.316
4592	42.33	12537.093	35669.691
3277	42.31	11045.675	33963.496
94	42.31	7967.078	35496.164
5850	42.29	13888.02	35281.105
6352	42.27	14436.457	39796.238
4366	42.27	12304.348	38485.191
4082	42.27	11869.237	34518.992
5473	42.27	13511.484	37449.59
4300	42.25	12142.432	38871.742
3178	42.25	11107.321	37228.621
6397	42.25	14571.263	37383.426
5558	42.25	13563.215	39376.039
2880	42.25	10741.987	33999.688
1599	42.23	9305.083	36523.809
5887	42.23	13963.614	36975.43
5100	42.23	12948.443	39289.746
1605	42.19	9295.938	36117.875
5943	42.19	13816.313	39403.574
3660	42.17	11605.546	33818.156
3314	42.17	11252.578	33532.875
1478	42.16	9174.007	39592.16
16	42.14	7856.313	33325.172
449	42.14	8162.801	35781.207
2895	42.14	10749.383	33762.547
4841	42.14	12805.382	36259.785
1328	42.12	9224.122	34079.27
2946	42.1	10904.13	34408.496
4424	42.1	12484.366	36078.574
4937	42.08	13011.005	33815.074
5175	42.04	13300.311	38486.684
1000	42.04	8748.698	36099.906
6123	42.02	14163.619	34048.41
1519	42	9463.447	39077.656
4828	42	12806.82	36823.211
5192	41.98	13215.289	38129.184
990	41.96	8725.938	35653.742
788	41.94	8614.356	37531.395
2218	41.94	10082.557	38367.668
3762	41.93	11836.185	35924.68
4780	41.91	12819.151	38594.754
6394	41.89	14518.007	37648.93
4657	41.85	12579.672	37796.027
3637	41.85	11534.727	35017.383
589	41.83	8329.213	35275.281
5855	41.83	13792.552	35668.027
3102	41.83	11125.867	39834.914
1410	41.81	9274.223	36976.879
2711	41.79	10640.72	39048.406
2541	41.77	10507.999	34785.688
3661	41.77	11501.986	33825.941
3944	41.73	11859.4	38902.352
3946	41.71	11995.413	38635.82
3047	41.7	10986.301	37474.805
2632	41.68	10416.716	37627.688
2291	41.68	10335.973	39580.34
4418	41.68	12486.862	36313.34
6117	41.68	14198.433	34145.391
4297	41.68	12229.196	38629.176
4702	41.66	12548.644	39017.105
2056	41.66	9748.691	33971.816
4522	41.66	12540.006	33062.652
4873	41.64	12844.086	34904.129
5341	41.64	13165.995	33867.324
1846	41.62	9531.003	39552.938
3618	41.62	11486.83	35618.02
1625	41.62	9336.723	35416.156
2615	41.62	10501.469	37128.688
1224	41.62	8852.212	36129.039
6000	41.6	14040.886	38572.434
3624	41.6	11485.926	35531.977
337	41.6	8006.978	38822.434
2797	41.58	10677.593	36493.254
4774	41.56	12814.235	38711.691
355	41.52	7992.581	38453.613
2329	41.52	10248.635	37823.117
2241	41.52	9944.709	39308.258
3194	41.52	11053.028	36390.68
5069	41.52	13133.937	38305.953
1975	41.52	9813.065	36800.242
1024	41.47	8770.029	36710.754
396	41.45	8065.496	37208.793
5971	41.45	14085.001	39442.395
5885	41.43	13909.122	36944.789
3732	41.41	11714.449	34493.656
1499	41.39	9362.732	39450.063
979	41.39	8640.066	35322.48
5707	41.39	13770.343	35961.027
4063	41.39	11883.704	35389.383
5231	41.37	13293.372	37226.066
4919	41.37	13084.278	33116.523
1444	41.35	9253.114	38206.57
2215	41.33	10078.962	38284.762
828	41.33	8592.87	36169.887
4914	41.33	12751.644	33237.543
4685	41.33	12590.016	38623.02
1781	41.31	9661.469	36321.543
3272	41.29	11137.266	34080.742
4838	41.29	12896.565	36381.414
4441	41.27	12370.089	35659.441
1536	41.27	9365.032	38096.938
2648	41.27	10448.327	38227.656
2086	41.27	9931.463	33276.875
500	41.24	8144.11	33667.805
2876	41.24	10664.19	34214.156
4901	41.24	12907.063	33697.926
2543	41.22	10443.466	34838.289
6045	41.22	14025.224	36431.578
936	41.2	8706.273	33889.859
3557	41.18	11471.391	37692.121
1848	41.18	9536.892	39597.234
3475	41.16	11254.631	39360.664
5684	41.16	13698.676	36709.301
2566	41.14	10522.595	35604.445
6211	41.14	14419.721	35073.141
3279	41.14	11005.96	33772.375
4056	41.14	11886.082	35513.605
9	41.12	7717.801	33195.691
2866	41.12	10739.56	34509.77
5736	41.12	13737.419	34885.176
2409	41.1	10157.065	35362.746
2010	41.1	9826.462	35662.285
4114	41.1	11964.083	33170.121
5079	41.1	13046.713	38700.602
4679	41.08	12621.472	38495.699
1370	41.08	9236.589	35572.848
821	41.08	8450.643	36258.875
1334	41.08	9227.841	34348.98
4219	41.08	12219.404	36179.457
3312	41.06	11274.197	33518.684
5366	41.06	13400.101	33079.543
1955	41.06	9861.698	37246.973
2929	41.06	10827.529	33535.598
3111	41.06	11176.109	39689.508
78	41.03	7921.519	35088.746
3179	41.03	11204.249	37254.68
4903	41.03	12885.497	33551.781
5983	41.03	14032.78	39204.086
4667	41.03	12672.633	38034.66
1761	41.01	9660.749	35510.203
4444	41.01	12384.696	35472.734
5530	41.01	13479.17	38554.879
2077	41.01	9807.666	33003.008
3696	40.97	11750.711	33098.449
6099	40.95	14148.973	35014.047
2523	40.93	10458.555	33989.301
1144	40.91	8958.379	39116.023
123	40.91	7809.769	36152.137
6562	40.89	14508.194	33585.836
4805	40.89	12804.678	37879.469
464	40.87	8145.363	35319.047
5609	40.87	13772.883	39147.871
188	40.85	7797.057	37608.648
1196	40.85	8970.966	37131.09
5332	40.85	13230.238	34246.613
5600	40.85	13733.649	39500.43
4191	40.85	12185.972	35611.629
6039	40.85	14210.394	36777.508
839	40.83	8567.019	35637.207
4122	40.83	12103.782	33134.816
6373	40.8	14536.91	39057.32
4125	40.8	12226.241	33399.527
1917	40.8	9795.703	38532.297
688	40.78	8288.659	38985.473
3128	40.76	11146.016	39000.574
4175	40.76	12066.757	35047.16
3037	40.76	10934.885	37204.766
6321	40.74	14216.305	38788.496
3404	40.74	11350.128	36615.281
6146	40.74	14022.318	33169.234
4449	40.74	12328.802	35295.055
4211	40.72	12120.033	36157.402
2331	40.72	10316.792	37623.949
2507	40.7	10385.454	33440.707
220	40.7	7818.226	38382.367
640	40.68	8280.13	36712.105
2027	40.68	9845.05	35030.262
6066	40.66	14174.547	35965.953
2121	40.64	10071.032	34944.496
2859	40.64	10583.138	34676.648
5788	40.62	13933.122	33049.508
5623	40.6	13578.433	38743.18
1448	40.58	9136.066	38435.645
2944	40.58	10949.889	34353.754
4539	40.58	12616.811	33757.957
5910	40.58	13978.701	37993.066
6392	40.57	14511.487	37758.191
5693	40.55	13575.43	36669.523
6288	40.55	14255.625	37315.645
681	40.55	8240.293	38755.23
453	40.55	8033.655	35577.148
580	40.53	8404.666	35008.664
6145	40.53	14201.722	33479.398
4876	40.51	12777.625	34672.957
3072	40.51	10994.91	38507.664
5840	40.49	13972.837	34864.031
3798	40.49	11818.623	36671.371
2491	40.49	10507.791	33130.379
2710	40.49	10755.908	39178.902
1391	40.49	9134.405	36102.691
2139	40.49	9992.442	35482.797
2731	40.49	10588.175	38625.973
6398	40.47	14468.179	37427.324
5250	40.47	13322.263	36614.492
1210	40.47	8965.224	36652.598
4011	40.45	12054.784	36842.098
4789	40.45	12871.485	38190.406
4049	40.45	11974.083	35646.785
2828	40.43	10657.963	35839.734
1678	40.43	9460.688	33656.746
808	40.43	8537.458	37002.813
2835	40.41	10659.495	35349.313
680	40.41	8328.696	38746.449
6528	40.41	14616.69	35174.777
6126	40.39	14074.154	33816.125
3768	40.39	11779.758	36134.688
4232	40.39	12272.346	36588.262
6128	40.37	14013.004	33879.93
6370	40.37	14515.364	39398.531
3264	40.37	11065.558	34392.004
5718	40.34	13713.458	35460.82
3687	40.34	11454.204	33234.254
3771	40.34	11643.616	36220.891
3166	40.34	11017.52	37550.027
4141	40.3	12197.232	34047.348
1333	40.3	9091.06	34253.195
3662	40.3	11482.628	33838.645
4195	40.28	12118.573	35677.871
2402	40.28	10266.381	35486.668
4249	40.26	12137.374	37213.645
5900	40.26	13826.716	37642.43
416	40.26	8032.879	36760.727
6556	40.26	14539.768	33939.309
3201	40.24	11099.522	36327.508
5185	40.22	13148.643	38284.008
1771	40.22	9664.192	35846.996
95	40.22	7717.058	35518.02
2116	40.18	10131.683	34674.84
4964	40.18	13024	34818.777
2069	40.16	9750.84	33494.855
3761	40.16	11783.304	35860.586
5645	40.16	13765.885	37847.215
4597	40.16	12505.114	35793.129
1902	40.14	9721.027	39001.777
3432	40.12	11215.75	38082.945
5301	40.11	13282.876	35198.117
5232	40.11	13266.545	37269.301
3217	40.11	11000.349	35793.387
2990	40.09	10963.359	36017.23
3099	40.07	10920.51	39925.594
6375	40.07	14595.717	38803.488
5929	40.07	13968.547	38558.746
5823	40.07	13797.185	34515.063
3878	40.07	11844.224	39344.555
851	40.05	8620.733	34988.605
5982	40.03	14116.21	39165.602
4169	40.03	12208.849	34829.836
1953	40.03	9849.285	37236.594
3082	40.01	10986.212	38965.074
1921	40.01	9864.327	38361.82
2149	40.01	9955.968	35657.883
1964	40.01	9708.227	37116.734
4338	39.99	12441.945	39751.172
3138	39.99	11013.115	38468.074
6010	39.97	14207.152	38245.332
4006	39.97	12011.74	36977.203
341	39.97	8190.622	38732.523
4279	39.95	12277.089	38126.074
2765	39.93	10611.934	37421.922
1237	39.91	9052.09	35705.887
4319	39.89	12273.77	39592.434
3845	39.89	11701.269	38065.301
5641	39.88	13735.393	38285.574
509	39.88	7993.257	33591.516
439	39.86	8128.05	36212.891
458	39.86	8085.718	35637.375
683	39.86	8389.74	38836.59
2303	39.86	10254.904	38934.879
4470	39.86	12424.141	34653.84
1320	39.84	9080.042	33886.184
1078	39.78	8671.812	38931.992
684	39.78	8290.251	38846.504
4582	39.76	12709.907	35263.215
490	39.74	8118.411	34186.77
4629	39.74	12647.143	37047.336
3468	39.74	11231.23	39138.344
5458	39.72	13415.945	36980.406
2096	39.72	10068.777	33826.207
3210	39.7	11091.461	36206.512
987	39.7	8648.081	35524.266
6041	39.7	14129.233	36592.504
3816	39.7	11700.979	37255.816
2341	39.7	10154.057	37294.586
6581	39.66	14487.261	33138.383
5614	39.66	13649.393	38808.555
656	39.66	8207.949	37720.992
357	39.66	8032.854	38188.051
64	39.66	7715.336	34665.043
5595	39.65	13727.535	39632.52
4626	39.65	12524.827	36851.672
467	39.63	8020.227	35388.156
1691	39.63	9459.272	33296.5
3182	39.61	11019.528	37037.574
948	39.61	8661.103	34195.031
3642	39.61	11496.986	34927.293
4376	39.61	12305.099	38226.754
5165	39.61	13207.088	38902.695
414	39.59	8203.179	36984.012
2298	39.59	10175.184	39158.91
1674	39.59	9457.933	33825.262
5157	39.57	13313.928	39013.699
6486	39.55	14583.808	36282.621
4043	39.55	11944.933	36035.844
1099	39.55	8747.422	39589.801
2659	39.55	10364.135	38687.199
5257	39.55	13192.518	36408.039
3157	39.53	11075.949	38047.887
2842	39.53	10632.805	35182.047
1540	39.51	9288.282	37676.098
3103	39.51	11149.27	39858.051
2844	39.51	10715.043	34964.859
1432	39.49	9190.521	37902.707
6107	39.49	14115.664	34682.848
2385	39.47	10153.019	35762.402
4538	39.47	12709.031	33724.496
3511	39.45	11510.423	39335.996
3938	39.45	12010.679	39035.777
4098	39.45	12008.398	33658.578
4266	39.45	12179.401	37437.402
2618	39.45	10529.875	37206.574
3233	39.43	11018.252	35302.914
114	39.42	7886.303	36008.488
1186	39.42	9030.878	37472.484
5034	39.42	13059.933	37456.707
131	39.42	7953.813	36253.836
3186	39.4	11067.734	36908.746
862	39.4	8448.467	34624.055
168	39.4	7668.099	37195.477
3846	39.38	11790.61	38068.516
447	39.38	8073.517	35769.48
3425	39.38	11303.012	37861.535
3933	39.36	11893.806	39194.563
1310	39.36	9108.787	33359.805
6075	39.34	14193.214	35812.941
2739	39.34	10668.133	38019.246
3379	39.34	11221.627	35787.613
3805	39.34	11678.215	36846.844
2884	39.34	10752.217	33827.543
3514	39.34	11536.66	39127.098
3251	39.34	11091.643	34897.742
773	39.34	8435.295	38316.965
5753	39.32	13783.08	34189.684
3306	39.32	11221.35	33358.66
6334	39.32	14423.374	39281.352
6569	39.3	14588.264	33444.855
3351	39.28	11379.322	35014.098
941	39.28	8655.315	34007.395
5228	39.28	13211.888	37420.621
635	39.28	8217.178	36620.016
1739	39.28	9564.607	34675.609
5139	39.28	13260.83	39565.188
2158	39.26	9953.244	36027.813
6106	39.24	14061.375	34912.121
1474	39.24	9135.163	39458.02
5745	39.22	13759.226	34531.965
5712	39.22	13568.699	35698.637
6230	39.2	14301.221	35730.078
3774	39.2	11669.404	36244.434
4147	39.2	12110.1	34235.586
1414	39.19	9277.4	37130.508
5905	39.19	13985.239	37839.52
4368	39.17	12317.703	38552.949
3245	39.15	11071.711	34963.961
1402	39.13	9212.569	36831.633
1358	39.11	9276.14	35110.563
4750	39.09	12751.107	39644.871
2542	39.09	10537.686	34808.344
2154	39.09	9981.038	35789.441
5128	39.07	13233.238	39607.664
841	39.07	8565.761	35446.484
6	39.07	7987.615	33145.273
2996	39.05	10850.58	36147.367
1972	39.05	9849.606	36753.492
3092	39.05	10933.507	39708.961
2535	39.03	10559.713	34535.855
1452	39.03	9116.656	38594.887
5383	39.01	13521.399	34016.48
2720	39.01	10778.395	38931.965
296	38.99	7708.845	39724.027
3249	38.97	11004.965	34883.973
1340	38.97	9170.682	34498.891
1950	38.96	9834.029	37437.836
2112	38.96	9924.932	34526.477
4473	38.94	12336.704	34737.449
2148	38.94	10130.988	35587.523
827	38.94	8602.809	36168.059
450	38.94	8198.903	35794.789
1205	38.94	8942.479	36776.59
1027	38.92	8750.668	36783.02
6315	38.92	14247.702	38573.078
5882	38.92	13971.916	36900.68
626	38.92	8381.392	36126.527
5137	38.92	13165.239	39518.355
4640	38.9	12527.957	37288.945
1824	38.88	9598.352	38782.648
1725	38.88	9564.233	34181.137
879	38.84	8525.994	34408.906
911	38.84	8764.921	33193.727
5424	38.84	13370.779	35708.621
6094	38.84	14017.979	35210.438
5696	38.82	13584.148	36484.234
4720	38.8	12611.89	39478.031
6076	38.8	14071.85	35830.398
1482	38.8	9081.423	39696.656
6306	38.8	14252.289	38306.324
4898	38.8	12802.101	33837.836
3218	38.78	11086.78	35849.059
1518	38.78	9328.539	39038.871
6387	38.78	14627.932	38262.457
380	38.76	8119.519	37972.621
2744	38.76	10701.646	37982.09
543	38.74	8304.955	33533.754
660	38.74	8376.104	38052.152
5240	38.74	13208.054	36934.328
518	38.73	8012.264	33271.883
2009	38.73	9858.63	35654.543
1732	38.73	9645.997	34525.574
3608	38.71	11468.322	35993.754
3711	38.71	11795.617	33566.375
2984	38.69	10779.932	35588.113
294	38.69	7926.493	39657.23
577	38.69	8235.104	34921.969
4283	38.67	12090.094	38193.309
61	38.63	7970.002	34616.234
3219	38.61	11085.207	35580.129
1527	38.61	9279.351	38520.258
1749	38.61	9521.703	34917.258
3604	38.57	11455.666	35897.906
2421	38.57	10260.294	35010.316
3837	38.57	11844.528	37821.762
4854	38.57	12732.15	35762.898
2054	38.55	9741.56	34221.184
4163	38.55	12252.792	34742.98
2346	38.55	10243.878	37057.055
2098	38.55	9986.918	33857.734
2339	38.55	10229.106	37238.688
3149	38.55	11133.799	38415.289
5590	38.53	13698.816	39924.363
795	38.51	8495.264	37215.574
2100	38.51	10072.622	34095.73
1366	38.51	9114.283	35351.336
5639	38.51	13779.361	38234.215
2319	38.51	10152.372	38232.422
4922	38.51	13033.633	33230.227
5150	38.5	13260.333	39200.352
1241	38.5	8880.164	35280.43
2721	38.5	10640.22	38646.637
4878	38.5	12911.028	34453.578
3961	38.48	11991.032	38437.551
3540	38.48	11468.009	38003.445
3574	38.48	11636.095	36881.426
6187	38.48	14214.298	34294.031
1489	38.48	9336.033	39790.32
3239	38.48	11186.266	35147.906
284	38.46	7643.212	39534.293
3770	38.46	11819.508	36190.191
876	38.46	8603.233	34394.852
3205	38.46	11055.858	36096.566
5378	38.44	13538.942	33765.055
163	38.42	7896.345	37092.605
2440	38.42	10197.925	34230.496
3554	38.42	11633.897	37915.508
701	38.42	8376.77	39223.813
3582	38.42	11508.394	36728.648
305	38.42	7829.759	39940.219
5518	38.4	13393.637	38221.355
1999	38.4	9838.177	35799.422
3693	38.38	11472.902	33139.313
798	38.38	8491.908	37071.93
6294	38.38	14347.335	37655.469
5733	38.36	13782.098	34856.82
1943	38.36	9882.041	37531.715
6026	38.36	14196.163	37659.207
2754	38.36	10767.088	37788.945
2574	38.34	10547.672	35986.836
417	38.34	8199.858	36784.766
1591	38.34	9406.902	36570.793
888	38.32	8578.572	33486.336
351	38.32	8155.237	38311.477
6231	38.32	14344.503	35758.754
647	38.3	8371.094	37057.762
2025	38.3	9913.105	34972.742
3992	38.3	12034.666	37417.961
5999	38.3	14026.621	38514.93
4178	38.3	12215.12	35182.484
2011	38.3	9753.515	35664.277
910	38.28	8665.011	33179.227
4797	38.27	12901.912	38012.223
5239	38.27	13191.197	36917.84
5268	38.25	13229.79	36279.047
3909	38.25	11854.253	39593.922
5443	38.25	13459.318	36342.883
4850	38.25	12861.755	35983.82
3585	38.23	11595.439	36546.949
4761	38.21	12855.778	39121.34
3107	38.21	11170.948	39647.156
2770	38.21	10669.686	37192.871
6296	38.19	14343.37	37758.34
2089	38.17	10001.985	33483.395
3723	38.17	11670.487	34074.492
4336	38.15	12298.337	39691.191
2562	38.13	10381.086	35401.133
1924	38.13	9834.983	38451.324
157	38.13	7782.022	36917.617
2318	38.11	10176.546	38214.477
4799	38.11	12924.403	38017.68
1612	38.09	9306.879	36193.699
2432	38.09	10318.83	34697.586
3626	38.09	11597.598	35564.777
1344	38.09	9156.222	34538.223
6028	38.07	14127.579	37457.254
5307	38.07	13230.65	34835.609
2886	38.06	10575.981	33848.371
4274	38.06	12091.312	37765.109
4895	38.06	12757.08	34066.926
826	38.04	8498.494	36078.422
3055	38.04	10845.567	37795.707
5455	38.04	13377.851	36844.004
1288	38.02	8906.45	33521.824
552	38.02	8233.9	33852.754
2766	38	10703.18	37430.441
5786	37.98	13688.887	33057.387
2902	37.98	10738.403	33386.449
767	37.98	8625.707	38571.258
3727	37.98	11684.184	34264.574
1827	37.96	9660.995	38801.477
3408	37.96	11407.857	37010.145
3747	37.96	11748.066	35371.789
4987	37.96	13079.455	35943.703
3096	37.96	10868.107	39801.535
3390	37.96	11310.176	36065.258
3159	37.96	11098.115	38091.121
6545	37.94	14597.867	34324.578
4929	37.94	13040.66	33583.996
5720	37.94	13660.25	35337.098
2515	37.94	10395.626	33676.82
5721	37.94	13627.937	35120.52
4066	37.92	11904.144	35152.754
3173	37.92	11145.462	37488.813
3705	37.92	11800.989	33321.762
2150	37.92	9949.66	35682.402
5654	37.92	13608.585	37530.434
2342	37.9	10326.057	37310.266
6324	37.9	14395.367	38873.594
4559	37.88	12520.798	34479.199
4290	37.88	12132.014	38369.359
2466	37.88	10188.893	33332.113
3290	37.86	11090.912	33178.383
2348	37.86	10281.232	37104.211
4203	37.86	12072.933	35967.598
1304	37.86	9210.742	33152.234
3163	37.86	11009.157	37946.199
4991	37.86	12951.363	36085.055
4584	37.86	12635.123	35381.828
6055	37.84	14014.731	36107.895
5316	37.84	13208.484	34490.344
6118	37.84	14206.204	34234.113
1311	37.83	9197.624	33362.762
4115	37.81	11874.191	33263.496
4907	37.81	12765.953	33618.426
2269	37.81	10076.417	39914.09
4380	37.81	12282.547	38007.922
4206	37.79	12216.083	36131.387
5346	37.79	13218.501	33792.02
2572	37.79	10410.114	35907.137
789	37.77	8590.071	37587.715
1160	37.77	8860.502	38696.789
2449	37.75	10335.517	34095.273
1764	37.75	9563.527	35635.324
5723	37.75	13716.512	35161.086
1263	37.75	8972.261	34710.777
4235	37.73	12076.69	36699.27
5866	37.73	13996.295	36192.371
4046	37.73	11897.86	35810.223
4513	37.73	12366.27	33236.211
3061	37.73	10884.878	38099.883
4593	37.73	12542.844	35684.902
5130	37.73	13163.831	39613.445
6209	37.71	14325.759	35044.414
3207	37.71	11186.071	36130.539
6351	37.71	14488.427	39771.973
1811	37.71	9537.417	37946.461
1096	37.71	8777.068	39534.523
1260	37.71	8922.307	34619.406
781	37.71	8466.321	37850.758
1677	37.71	9296.6	33646.168
3123	37.69	11049.76	39311.16
2813	37.69	10579.522	36186.219
5939	37.69	13845.547	39202.109
4600	37.69	12512.144	35888.977
2594	37.69	10360.724	36588.906
2224	37.67	10055.005	38588.859
2461	37.67	10259.407	33557.711
4959	37.67	12929.296	34721.281
1058	37.67	8638.619	38442.395
3616	37.65	11480.705	35835.605
3906	37.63	11977.483	39858.672
4954	37.61	12952.589	34616.852
2701	37.6	10582.258	39671.906
2223	37.58	10134.517	38568.133
3350	37.58	11336.368	34968.699
3086	37.58	10842.741	39403.047
5187	37.58	13253.947	38045.891
2625	37.56	10368.146	37447.781
2326	37.56	10211.944	37745.309
2967	37.56	10980.852	34840.953
3006	37.56	10825.733	36404.035
4675	37.56	12571.547	38326.09
5493	37.54	13420.502	37878.18
293	37.54	7934.523	39654.488
4127	37.54	12120.516	33486.621
3256	37.54	11093.122	34461.234
5388	37.52	13490.073	34300.207
2740	37.52	10576.243	37826.914
4328	37.5	12089.263	40012.852
3873	37.5	11823.754	38979.91
4541	37.48	12681.486	33858.758
5931	37.48	13977.602	38590.109
6167	37.46	14313.54	33638.863
5552	37.46	13473.688	39052.113
2752	37.46	10693.841	37761.836
5676	37.46	13590.409	37038.922
2831	37.44	10669.942	35424.148
4869	37.44	12711.586	35029.379
6088	37.44	14135.376	35319.305
4079	37.44	11854.442	34474.32
4110	37.44	12008.52	33420.051
2882	37.42	10762.875	34082.512
5086	37.42	13082.086	38902.844
657	37.42	8382.532	37814.242
6479	37.42	14542.858	36494.984
3120	37.4	11061.243	39525.602
3580	37.4	11580.613	36986.293
320	37.4	8188.894	39559.625
2872	37.4	10726.434	34375.215
6014	37.38	14036.573	38056.777
5666	37.38	13763.371	37399.984
432	37.38	8061.455	36282.504
6122	37.38	14061.515	34022.051
2734	37.38	10670.187	38455.531
6096	37.37	14173.383	35239.59
3893	37.37	11646.039	39811.055
5013	37.37	13107.946	36877.355
2225	37.37	10100.957	38625.805
2138	37.33	10127.25	35447.254
3519	37.33	11633.778	39010.867
5386	37.33	13492.723	34194.293
1283	37.31	8925.267	33834.359
5934	37.31	13842.775	38855.531
1492	37.31	9451.667	40007.746
4412	37.31	12412.863	36578.832
6166	37.31	14270.933	33559.465
1926	37.31	9838.641	38180.051
3263	37.31	11137.984	34346.465
3929	37.29	11872.456	39375.293
381	37.29	8002.11	37712.16
1695	37.29	9478.926	33098.938
588	37.29	8334.74	35251.898
991	37.29	8717.026	35673.898
322	37.27	8008.617	39282.723
5326	37.27	13280.412	34422.277
5727	37.27	13624.939	34999.34
3093	37.25	10895.459	39721.668
5573	37.25	13410.581	39672.613
3326	37.25	11315.479	33997
1183	37.23	9047.091	37343.059
6100	37.23	14053.438	35051.141
2128	37.23	10113.936	35158.656
3881	37.21	11698.375	39403.398
5347	37.21	13294.067	33555.203
1013	37.21	8766.092	36363.078
853	37.19	8494.956	34776.316
3722	37.19	11762.715	33987.848
5124	37.17	13300.296	39824.121
179	37.15	7827.813	37480.539
3353	37.15	11365.04	35068.734
3474	37.15	11351.103	39343.602
1862	37.14	9541.315	39983.008
5481	37.12	13415.327	37707.863
3945	37.12	11965.328	38630.539
2746	37.1	10701.977	37669.715
3336	37.1	11411.287	34458.297
6153	37.08	14128.598	33121.93
2578	37.08	10423.957	36031.512
1080	37.08	8728.99	39060.051
6393	37.08	14607.43	37794.105
6524	37.06	14492.76	35312.172
4471	37.06	12332.847	34688.852
1197	37.04	8953.186	37150.191
82	37.04	7803.617	35142.832
5755	37.04	13783.468	34253.426
2899	37.04	10718.241	33642.406
3586	37.02	11532.199	36608.922
6295	37.02	14236.907	37670.258
6371	37.02	14552.833	39175.383
4447	37.02	12445.027	35252.133
3268	37.02	11068.642	34257.441
4829	37	12870.781	36562.238
1683	37	9446.839	33540.563
33	37	7974.333	33769.203
4769	37	12852.324	39058.52
3678	37	11546.473	33577.879
5826	36.98	13789.253	34582.348
1949	36.98	9726.556	37422.676
5557	36.98	13420.416	39346.34
1275	36.98	8960.904	34435.883
2251	36.96	10134.954	39396.531
1520	36.96	9476.597	38813.258
6339	36.96	14318.001	39594.488
3255	36.94	11029.713	34451.629
6119	36.94	14048.898	34246.129
2501	36.94	10517.258	33395.484
6038	36.92	14169.566	36717.164
3459	36.92	11308.265	38657.305
3799	36.92	11694.458	36714.742
3941	36.91	11921.019	39077.875
2601	36.91	10556.475	36748.227
4879	36.91	12738.281	34516.82
4133	36.89	12093.957	33782.426
2667	36.89	10442.198	39018.543
150	36.89	7839.281	36714.563
5191	36.89	13224.63	38112.73
2776	36.89	10755.02	37044.199
1221	36.89	8996.17	36270.219
1731	36.89	9544.489	34472.281
1684	36.87	9363.64	33643.688
1175	36.87	9013.096	37841.285
5277	36.87	13263.195	35977.676
599	36.87	8323.412	35556.641
1398	36.87	9105.723	36573.547
2748	36.87	10745.96	37702.848
4894	36.87	12881.158	34042.488
4364	36.87	12468.429	38766.684
1338	36.87	9203.928	34474.742
2947	36.85	10884.546	34437.586
675	36.85	8244.021	38378.895
2216	36.85	10086.483	38348.813
4792	36.83	12924.329	38248
1966	36.83	9871.611	36871.613
596	36.81	8248.132	35494.859
5435	36.79	13432.95	36063.012
2358	36.79	10204.38	36753.184
2065	36.79	9803.944	33785.086
2018	36.77	9759.68	35325.941
1693	36.77	9428.18	33000.449
4003	36.77	12059.519	36949.863
734	36.77	8492.962	39631.23
2853	36.77	10709.299	34825.789
792	36.77	8518.081	37421.238
1134	36.77	8888.487	39523.324
4746	36.73	12796.1	39985.32
4569	36.73	12653.49	34741.691
6369	36.73	14524.342	39320.461
3158	36.73	11202.426	38060.293
3603	36.73	11551.612	36213.68
3746	36.73	11786.217	35237.527
2726	36.71	10571.193	38784.297
4137	36.69	12269.954	33944.305
4002	36.68	11919.261	37154.363
6160	36.68	14315.491	33216.539
4568	36.68	12648.481	34714.52
5025	36.68	12967.68	37266.57
3229	36.68	11080.725	35548.875
2103	36.68	10037.391	34166.762
5271	36.68	13338.888	36301.434
3988	36.66	12007.026	37811.789
4291	36.66	12201.562	38374.996
726	36.66	8385.077	40011.34
3982	36.66	11963.63	37705.391
4307	36.66	12212.883	39304.203
3215	36.66	11126.564	35745.414
2772	36.66	10680.256	37253.563
3385	36.64	11281.365	35963.934
399	36.62	8031.048	37251.277
4278	36.62	12139.477	38118.266
3962	36.62	11889.475	38148.086
1346	36.62	9082.957	34551.113
4759	36.62	12776.298	39414.07
6525	36.62	14501.886	35341.352
3242	36.6	11078.797	35197.336
3547	36.6	11582.461	38083.941
2539	36.58	10367.953	34721.949
5358	36.58	13296.492	33251.066
5808	36.58	13853.157	33958.629
2205	36.58	10024.557	37910.676
2545	36.56	10519.845	34869.395
4488	36.56	12495.727	34381.273
6189	36.56	14233.846	34332.098
5924	36.56	13933.933	38510.969
4477	36.56	12328.525	34573.895
5387	36.54	13435.567	34244.266
5465	36.54	13510.936	37211.332
5985	36.54	14137.258	38966.484
2172	36.54	9951.624	36615.883
5541	36.52	13507.518	38682.41
4634	36.52	12630.389	37168.246
4272	36.52	12279.824	37735.324
4270	36.52	12276.533	37618.902
1613	36.52	9449.497	35940.598
4454	36.52	12322.969	35196.387
3301	36.52	11379.708	33184.043
3897	36.5	11668.968	39881
2408	36.5	10311.431	35334.008
1496	36.5	9446.086	39653.402
4925	36.48	13081.149	33487.398
6012	36.48	14179.178	37984.633
6046	36.48	14136.159	36463.773
1477	36.46	9149.639	39582.059
5308	36.46	13193.614	34872.828
6007	36.45	14148.391	38402.41
4462	36.45	12348.787	35075.914
2243	36.45	10019.464	39318.848
5938	36.45	13835.644	39049.844
1268	36.43	8883.217	34510.035
2640	36.43	10496.176	37848.055
6150	36.41	14178.87	33312.379
4038	36.41	11870.57	36190.32
1051	36.39	8650.102	38059.488
2	36.39	7743.779	33033.996
4413	36.37	12427.024	36602.809
537	36.37	8220.647	33433.914
3664	36.37	11452.744	33900.777
2106	36.35	10034.398	34279.492
634	36.35	8411.671	36612.352
1549	36.35	9468.734	37639.383
4856	36.35	12814.066	35846.086
67	36.35	7951.976	34719.027
3710	36.33	11831.052	33564.188
2480	36.33	10150.063	33263.133
5923	36.33	13910.821	38507.902
4783	36.33	12762.551	38368.789
4007	36.31	11957.743	36757.66
4095	36.31	12015.38	33929.703
1167	36.31	9057.053	38155.891
4928	36.31	13108.516	33529.898
1423	36.31	9193.508	37489.922
3481	36.29	11252.951	39674.668
2862	36.29	10587.916	34743.148
645	36.29	8293.438	36969.398
2383	36.29	10295.925	35898.996
1993	36.29	9835.367	35913.152
2153	36.27	10083.894	35737.734
5446	36.27	13565.455	36512.055
3354	36.27	11333.778	35127.656
5300	36.27	13328.118	35156.512
6543	36.27	14615.583	34464.16
1516	36.25	9341.46	39012.465
6536	36.25	14532.349	34903.031
1020	36.25	8835.219	36655.754
578	36.25	8292.687	34931.512
6124	36.25	14201.116	34104.395
4282	36.23	12131.033	38172.488
2195	36.23	10112.11	37704.879
3588	36.23	11442.677	36387.066
5261	36.23	13233.125	36483.73
4788	36.22	12886.691	38457.789
5017	36.22	13085.511	37107.652
1052	36.22	8811.315	38237.348
5815	36.22	13949.577	34221.938
972	36.2	8656.587	35004.41
3641	36.2	11479.14	34860.336
2367	36.18	10175.447	36657.383
525	36.18	8391.984	33049.566
4296	36.18	12206.502	38602.465
3742	36.18	11772.629	35090.977
1525	36.18	9350.808	38493.258
2247	36.18	10080.037	39353.504
4025	36.16	11942.553	36087.891
3097	36.16	10814.713	39863.309
3231	36.16	11086.223	35556.656
392	36.14	8183.923	37354.602
694	36.14	8414.79	39122.828
4764	36.14	12895.259	38962.699
2161	36.14	9924.968	36127.816
3665	36.12	11437.613	33909.227
3591	36.12	11607.174	36518.281
5078	36.12	13018.586	38683.551
2689	36.12	10366.644	39892.543
1198	36.1	8941.268	36922.531
4036	36.1	11940.544	36173.426
585	36.08	8260.886	35192.645
3942	36.08	11885.863	38849.465
4180	36.08	12218.931	35224.207
4554	36.08	12571.443	34376.098
710	36.08	8343.128	39628.477
554	36.06	8254.635	33946.621
2022	36.06	9723.583	35107.492
5959	36.06	13977.561	39884.973
5803	36.06	13808.067	33790.723
850	36.06	8446.316	34978.051
2590	36.04	10483.192	36282.219
4892	36.04	12887.206	33978.84
955	36.04	8788.051	34372.004
2900	36.04	10695.105	33338.953
539	36.04	8224.537	33490.98
491	36.02	8187.393	34200.844
3561	36.02	11488.541	37819.156
4109	36.02	11982.096	33410.023
2600	36	10423.946	36698.02
2337	36	10269.07	37502.391
2308	36	10341.717	38718.07
5177	36	13274.418	38558.715
2180	35.99	10096.645	36813.164
3914	35.99	12017.004	39710.699
2955	35.97	10902.669	34565.414
62	35.97	7800.823	34651.961
1026	35.95	8727.29	36763.738
3423	35.95	11335.361	37799.078
3244	35.95	11157.586	34960.188
2380	35.95	10320.273	36168.609
5631	35.93	13652.192	38430.125
65	35.93	7694.879	34691.832
2407	35.93	10286.827	35310.57
4314	35.93	12265.531	39518.992
2206	35.93	10085.461	37984.66
1820	35.91	9676.968	38353.313
2020	35.91	9828.212	35392.676
4617	35.89	12691.669	36380.656
1664	35.89	9301.091	34541.328
5028	35.89	12943.797	37341.785
2925	35.89	10905.275	33394.824
2796	35.89	10607.555	36455.977
1034	35.87	8819.287	37143.984
5000	35.87	12956.951	36410.672
4132	35.87	12204.834	33702.707
6044	35.87	14094.739	36680.289
4182	35.85	12111.073	35258.512
6383	35.85	14494.528	38483.172
5046	35.85	12962.367	37840.906
3091	35.83	10817.751	39699.332
3865	35.83	11745.592	38749.602
5023	35.81	13025.116	37166.156
6286	35.81	14237.672	37159.094
4562	35.79	12631.944	34511.359
2706	35.79	10714.811	39115.016
6478	35.79	14553.358	36472.207
2903	35.77	10595.215	33469.02
1302	35.77	8993.593	33143.672
2276	35.77	10342.68	39956.5
2062	35.77	9911.203	33886.527
1982	35.77	9900.661	36479.445
506	35.76	8100.43	33532.969
3374	35.76	11227.277	35663.891
3476	35.76	11416.333	39395.344
3101	35.76	11110.896	39832.258
1473	35.76	9084.719	39423.828
312	35.76	8075.069	39857.207
1755	35.76	9529.416	35173.938
3358	35.76	11361.571	35237.762
5832	35.76	13878.675	34711.516
2783	35.74	10677.295	36747.578
4352	35.74	12387.548	38952.355
292	35.74	7826.805	39654.691
1097	35.72	8792.411	39558.551
225	35.7	7774.401	38493.973
6103	35.7	14138.597	35071.98
214	35.7	7899.529	38243.094
999	35.68	8664.296	36083.504
3148	35.68	11123.325	38623.891
4275	35.68	12219.33	37803.73
3341	35.68	11395.532	34635.473
418	35.66	8047.017	36540.621
1461	35.66	9151.007	38844.277
3075	35.66	10794.534	38575.887
1438	35.66	9274.753	38020.125
5419	35.66	13483.111	35310.305
5742	35.66	13677.781	34738.602
3282	35.64	11195.742	33604.664
1284	35.64	8848.731	33942.266
2524	35.64	10429.718	34001.23
4904	35.64	12767.126	33589.684
3398	35.62	11416.809	36326.863
5380	35.62	13567.543	33998.109
4255	35.6	12271.271	37366.699
2519	35.6	10361.815	33737.668
2977	35.6	10856.961	35448.652
2534	35.6	10560.227	34474.027
4793	35.6	12852.379	38277.699
319	35.6	8151.86	39545.637
2918	35.58	10921.456	33092.758
4528	35.58	12616.808	33337.504
6368	35.56	14473.828	39559.121
2444	35.56	10232.902	33982.496
5756	35.56	13687.459	33982.77
5152	35.56	13262.747	39230.484
687	35.54	8226.027	38959.105
1231	35.54	8850.402	36052.941
3313	35.54	11283.833	33530.895
1709	35.54	9583.992	33553.488
4527	35.53	12663.186	33285.023
2956	35.53	10825.799	34578.969
3655	35.53	11513.028	34162.438
5680	35.51	13711.776	36887.949
1497	35.51	9421.141	39701.801
4320	35.51	12146.086	39613.008
3456	35.49	11282.521	38575.664
1615	35.49	9333.578	35744.34
3680	35.49	11577.873	33593.695
3080	35.49	10798.006	38855.91
4242	35.49	12266.45	36797.391
1286	35.47	9030.005	33741.516
3813	35.47	11807.805	37131.734
4544	35.45	12690.873	33993.777
2193	35.45	10023.474	37567.66
3864	35.45	11778.588	38652.914
3112	35.45	11154.917	39696.352
5789	35.45	13989.742	33113.273
3227	35.45	11112.604	35507.426
3446	35.45	11419.246	38362.008
6086	35.45	14080.798	35504.676
97	35.43	7867.314	35607.547
2806	35.43	10749.329	36325.441
6311	35.43	14272.593	38532.66
1148	35.41	8856.94	39250.57
5547	35.41	13364.493	38937.648
1409	35.41	9238.154	36944.789
1424	35.41	9232.441	37516.645
6549	35.39	14469.73	34000.988
5798	35.39	13991.967	33668.031
3901	35.39	11745.123	39966.914
2249	35.37	10132.429	39386.102
3676	35.37	11549.437	33492.66
2171	35.37	10117.079	36570.77
6546	35.35	14569.443	34377.121
2452	35.35	10152.567	33688.145
6558	35.35	14576.512	33722.039
2464	35.35	10206.875	33627.785
2707	35.33	10729.099	39142.523
713	35.33	8360.173	39665.297
4023	35.33	12053.299	36337.695
4493	35.33	12317.007	33883.629
3009	35.33	10947.178	36543.41
2664	35.31	10361.602	38932.289
4623	35.31	12497.996	36800.742
5189	35.31	13172.091	38084.148
3187	35.31	11088.124	36920.621
2095	35.31	9999.672	33823.797
3839	35.28	11651.861	37848.824
1523	35.26	9357.18	38645.637
6563	35.26	14533.549	33607.039
6043	35.26	14080.459	36656.039
4678	35.24	12531.596	38450.504
5865	35.24	13981.298	36191
5395	35.24	13471.78	34440.535
2384	35.22	10335.29	35943.281
6222	35.22	14376.364	35532.816
5577	35.22	13401.026	39755.059
4138	35.22	12248.959	33969.402
431	35.22	7998.097	36276.805
5894	35.22	13865.942	37123.676
824	35.2	8491.009	36363.848
4009	35.2	12015.332	36819.066
1135	35.2	9043.546	39529.879
2272	35.18	10228.959	39813.688
2650	35.18	10410.673	38258.566
1914	35.18	9860.71	38475.984
213	35.18	7862.268	38222.934
5765	35.18	13685.226	33695.219
1872	35.16	9733.358	39911.293
6240	35.16	14416.011	36163.965
2072	35.16	9888.644	33579.602
5235	35.16	13283.002	37077.875
3905	35.14	11865.766	39841.336
5981	35.14	14099.898	39411.598
3975	35.12	11984.147	38125.07
896	35.12	8623.55	33178.133
3443	35.12	11372.437	38320.723
4563	35.1	12651.326	34605.176
3113	35.1	11192.994	39748.809
5925	35.1	13816.685	38517.887
1441	35.1	9254.902	38091.457
2777	35.1	10586.743	36872.18
2087	35.08	9966.84	33288.395
2719	35.08	10681.121	38869.895
4708	35.08	12569.428	39290.363
4709	35.08	12543.082	39310.445
1849	35.08	9582.707	39647.555
940	35.07	8741.719	33995.969
4240	35.07	12086.52	36755.863
1412	35.07	9182.78	37048.793
4880	35.05	12804.643	34551.633
2119	35.05	10015.21	34788.613
5713	35.03	13742.809	35414.07
3997	35.03	11861.03	37217.219
2705	35.03	10625.408	39407.023
4770	35.03	12723.607	39062.086
2084	35.03	10128.582	33192.438
1395	35.03	9213.05	36436.508
1362	35.03	9190.511	35228.328
3541	35.01	11424.857	38004.648
3989	35.01	11934.707	37514.992
2845	34.99	10677.371	34975.191
4915	34.97	12858.932	33097.664
4969	34.95	13074.414	35086.52
6396	34.95	14501.978	37382.102
2157	34.95	9928.357	35996.012
1880	34.95	9749.471	39475.953
5617	34.93	13685.661	38900.723
3429	34.93	11303.015	37946.438
959	34.93	8745.489	34470.766
1141	34.93	8961.175	39279.074
403	34.91	8092.322	37025.059
5389	34.91	13409.019	34328.793
1057	34.91	8828.616	38433.641
2593	34.91	10443.209	36574.531
5357	34.89	13239.046	33455.988
932	34.89	8672.443	33833.625
2626	34.89	10403.578	37463.188
3859	34.89	11801.91	38484.238
199	34.89	7916.826	37939.535
3579	34.87	11565.34	36984.938
4886	34.87	12909.207	34444.168
2737	34.87	10638.43	38202.215
2428	34.87	10172.106	34890.195
1430	34.86	9103.111	37802.219
2592	34.86	10398.844	36434.023
5611	34.86	13576.995	39253.832
5594	34.86	13582.153	39632.172
2728	34.84	10682.978	38545.336
4237	34.84	12160.313	36708.523
257	34.84	7741	38814.633
2785	34.84	10593.395	36854.574
4083	34.84	11986.895	34529.809
5336	34.84	13306.353	34037.113
4887	34.82	12800.251	34128
2351	34.82	10284.82	36859.941
6535	34.82	14548.246	34886.602
2904	34.82	10678.044	33196.488
3030	34.82	10835.98	36862.48
3829	34.8	11841.744	37638.824
1248	34.8	8983.356	35372.301
3592	34.8	11596.993	36231.965
6576	34.78	14587.83	33277.699
2477	34.78	10172.785	33475.395
913	34.78	8664.758	33307.746
2999	34.76	10993.241	36221.035
5747	34.76	13656.887	34555.707
5528	34.76	13523.554	38490.578
2107	34.74	10078.699	34304.566
2395	34.74	10249.896	35707.305
3686	34.74	11606.218	33168.758
5936	34.74	13788.806	38972.27
3720	34.74	11814.802	33956.035
3225	34.74	11160.011	35702.699
2981	34.74	10800.347	35500.449
838	34.74	8537.565	35616.145
3153	34.72	11030.198	38195.996
99	34.72	7935.842	35650.027
1454	34.72	9122.783	38620.727
1676	34.7	9379.306	33851.676
2503	34.7	10537.115	33410.305
758	34.7	8616.136	38887.523
2851	34.7	10670.139	34803.66
1329	34.68	9142.306	34108.242
2520	34.68	10471.165	33785.398
633	34.68	8225.34	36592.891
6186	34.68	14325.487	34240.027
5431	34.66	13474.107	35890.027
5527	34.66	13477.285	38463.5
5868	34.66	13794.446	36307.941
4277	34.66	12268.434	38097.375
2645	34.66	10406.977	37995.574
5133	34.66	13224.053	39687.184
5901	34.64	13872.006	37685.352
1784	34.64	9573.968	36674.516
2909	34.64	10627.455	33297.273
6139	34.63	14126.968	33603.773
1598	34.63	9329.169	36458.242
158	34.63	7776.395	36940.004
5319	34.61	13215.536	34559.086
63	34.61	7748.152	34661.121
1748	34.61	9592.902	34873.523
2457	34.59	10200.063	33789.969
1584	34.59	9361.034	36732.688
3714	34.57	11797.302	33761.434
3593	34.57	11470.742	36232.18
457	34.57	8029.714	35610.387
770	34.57	8439.297	38615.027
4579	34.55	12696.919	35171.906
2448	34.55	10231.35	34083.414
1484	34.55	9158.726	39769.238
2913	34.53	10661.145	33062.359
6377	34.53	14518.109	38866.688
3067	34.53	10790.341	38270.785
1704	34.53	9518.362	33434.746
6035	34.53	14040.068	36883.594
619	34.51	8221.713	35961.953
1433	34.51	9077.405	37938.965
4499	34.51	12416.756	33665.477
236	34.49	7699.098	38649.813
6327	34.49	14217.93	39015.805
1168	34.47	8911.722	38235.66
5508	34.47	13562.933	38010.32
4662	34.47	12513.329	37945.449
3095	34.47	10797.954	39800.254
994	34.47	8791.807	35814.496
1965	34.47	9917.411	37124.363
6381	34.47	14510.841	38727.344
5841	34.47	13811.197	34932.789
2793	34.45	10718.108	36684.266
2085	34.45	9933.584	33250.898
2104	34.45	9947.669	34175.383
3955	34.43	11968.762	38778.09
5847	34.43	13938.068	35059.074
1602	34.43	9384.932	36305.594
2412	34.43	10242.327	35106.758
2286	34.41	10327.664	39501.176
5226	34.41	13144.937	37350.176
297	34.41	7844.109	39730.027
5774	34.41	13589	33562.563
6390	34.4	14641.069	38076.277
1780	34.4	9652.818	36254.828
3780	34.4	11753.505	36449.063
2781	34.4	10674.807	36964.855
4996	34.4	13121.189	36199.262
6501	34.38	14579.421	35796.27
52	34.38	7959.596	34350.34
1211	34.38	8942.775	36653.348
1445	34.36	9107.166	38313.184
5182	34.36	13344.73	38364.527
6366	34.36	14556.005	39517.523
5837	34.34	13853.585	34812.063
5039	34.34	13063.637	37727.023
915	34.34	8815.953	33323.059
2333	34.34	10138.749	37628.789
5581	34.34	13431.057	39936.348
4782	34.34	12753.304	38325.051
2948	34.34	10804.264	34476.098
5421	34.32	13411.482	35536.113
5131	34.32	13222.28	39636.898
630	34.3	8250.861	36447.293
760	34.3	8618.466	38712.027
5295	34.3	13347.536	35339.199
5685	34.28	13671.098	36725.516
2140	34.28	10051.663	35483.551
6399	34.28	14512.337	37438.734
4934	34.26	13133.86	33724.891
5125	34.26	13169.482	39861.277
3497	34.26	11507.586	39918.121
2123	34.24	9980.89	35031.684
579	34.24	8308.005	34982.879
6548	34.24	14565.287	34284.766
6101	34.24	14101.148	35057.758
3288	34.24	11105.654	33464.535
2478	34.22	10212.934	33168.203
1308	34.2	9174.44	33242.105
6561	34.2	14623.711	33518.559
5751	34.2	13693.917	34442.844
2305	34.2	10189.777	38655.848
1280	34.2	8904.667	34275.84
2049	34.18	9891.794	34338.016
3428	34.18	11293.43	37941.391
3963	34.18	11973.828	38164.441
5805	34.17	13893.953	33884.457
1611	34.17	9427.503	36182.457
5467	34.17	13534.068	37244.93
1292	34.17	8981.109	33597.207
5813	34.15	13836.089	34120.504
4982	34.15	12995.082	35574.109
4142	34.13	12282.973	34184.234
3237	34.13	11055.652	35410.363
412	34.13	8143.326	36945.309
3401	34.13	11356.498	36402.902
2608	34.13	10413.625	36955.063
6206	34.13	14386.881	34955.555
3724	34.11	11752.1	34121.805
2493	34.11	10429.005	33201.988
5016	34.11	13124.434	37039.934
2232	34.09	9956.276	38924.828
3644	34.09	11431.132	34670.664
4381	34.09	12481.382	38045.793
1981	34.07	9830.516	36419.145
1985	34.07	9777.531	36525.141
5790	34.05	13880.163	33118.484
155	34.05	7680.637	36893.422
1989	34.03	9804.861	36346.469
3074	34.03	10946.875	38566.793
4813	34.03	12762.6	37656.355
5466	34.03	13544.641	37219.676
4758	34.03	12721.441	39380.484
4201	34.01	12161.518	35846.484
1043	34.01	8774.675	37709.895
4348	34.01	12459.24	39401.766
5073	34.01	13033.949	38399.473
4896	34.01	12784.23	34101.863
560	34.01	8409.256	34245.254
2869	34.01	10659.069	34599.195
2646	34.01	10447.543	38163.566
1372	34.01	9141.411	35610.27
2437	34.01	10306.132	34357.246
1466	34.01	9117.989	39164.293
3931	33.99	11853.741	39142.016
3309	33.99	11392.657	33431.461
3934	33.99	11981.045	39217.332
6152	33.99	14088.127	33119.402
4065	33.97	12020.367	35150.492
4321	33.97	12067.609	39627.617
333	33.97	8136.171	39062.941
5969	33.97	14019.348	39743.797
1538	33.95	9388.287	37847.156
5081	33.95	13050.691	38861.777
6389	33.95	14523.74	38053.688
2469	33.95	10313.378	33388.543
5665	33.95	13616.944	37386.422
4091	33.95	11916.571	34246.668
1614	33.94	9378.271	35740.578
6052	33.94	14072.487	36341.805
2526	33.94	10545.692	34185.309
1451	33.94	9195.051	38589.906
3134	33.92	11142.44	38634.137
1908	33.92	9902.204	38922.133
738	33.9	8539.073	39487.91
6518	33.9	14469.444	35461.633
261	33.9	7979.851	38919.094
2549	33.9	10535.79	34910.715
2971	33.9	10869.531	35091.363
2675	33.9	10351.929	39215.301
217	33.88	7960.21	38338.258
1891	33.88	9895.207	39385.059
3743	33.88	11795.721	35094.48
1413	33.86	9166.857	37056.805
5995	33.86	14122.328	38732.242
1698	33.86	9507.69	33129.641
3119	33.86	11082.956	39489.766
1360	33.86	9200.833	35141.484
928	33.84	8708.019	33750.91
5682	33.84	13774.237	36980.703
5812	33.84	13944.222	34086.211
559	33.84	8259.942	34093.184
3348	33.84	11299.196	34903.055
5167	33.84	13218.705	38947.941
3599	33.84	11437.081	36086.891
3463	33.84	11296.697	38930.492
6293	33.82	14249.772	37596.328
2462	33.82	10238.208	33577.73
4457	33.82	12322.031	34982.656
4773	33.82	12816.056	38701.695
2518	33.82	10471.98	33719.66
1715	33.82	9631.235	33633.801
4545	33.8	12682.457	34024.313
3246	33.8	11209.74	35013.691
1053	33.8	8780.228	38253.043
4650	33.8	12559.279	37705.32
18	33.78	7938.512	33424.047
6237	33.78	14238.769	36105.246
5247	33.78	13218.307	36774.746
5173	33.76	13169.483	38742.668
2066	33.76	9905.441	33794.613
5546	33.76	13468.751	38918.848
176	33.74	7874.697	37421.762
2525	33.74	10515.877	34159.051
5566	33.74	13463.368	39479.012
6530	33.74	14523.926	35009.363
1290	33.74	8945.898	33559.316
6018	33.72	14201.896	38094.734
6120	33.72	14073.162	34275.465
4196	33.72	12234.607	35711.875
571	33.72	8331.251	34688.914
6203	33.71	14410.617	34795.199
1617	33.71	9314.831	35786.711
3362	33.71	11245.073	35322.32
1365	33.71	9171.431	35346.063
2344	33.69	10214.344	37022.379
3948	33.69	12033.165	38701.371
6200	33.69	14233.655	34709.59
2708	33.69	10714.626	39154.926
1126	33.69	8990.564	39729.266
3607	33.69	11437.622	35972.66
2833	33.67	10706.848	35269.758
5719	33.65	13600.779	35259.141
5448	33.65	13409.614	36543.871
820	33.65	8537.299	36233.801
6577	33.65	14592.719	33015.297
3558	33.65	11570.016	37741.977
5960	33.65	13975.284	39972.023
5722	33.63	13736.938	35153.754
3707	33.63	11749.126	33478.039
2569	33.61	10563.186	35721.512
2964	33.61	10943.06	34738.586
4534	33.59	12589.534	33479.762
4961	33.59	13089.298	34758.895
4526	33.59	12684.722	33172.781
515	33.59	8129.561	33400.703
804	33.57	8613.829	37176.453
3222	33.57	11135.016	35613.727
1481	33.57	9277.307	39693.156
3209	33.57	11102.869	36139.012
164	33.57	7662.693	37104.367
4429	33.55	12291.192	35951.73
2568	33.53	10403.295	35654.844
4749	33.53	12870.44	39624.711
3001	33.51	10974.098	36245.785
1555	33.51	9396.732	37493.184
5224	33.51	13156.378	37645.949
1115	33.51	8635.897	39996.91
6054	33.51	14119.908	36101.117
651	33.49	8241.283	37415.332
6193	33.49	14312.326	34521.078
1316	33.49	9255.955	33713.973
2571	33.48	10373.23	35871.758
180	33.48	7833.663	37510.547
1184	33.48	9014.752	37387.551
[truncated: 2,653 more rows]
