# Supplementary material for: Insights on the Control of Yeast Single-Cell Growth Variability by Members of the Trehalose Phosphate Synthase (TPS) Complex
Source: Front Cell Dev Biol. 2021 Jan 28;9:607628. doi: 10.3389/fcell.2021.607628 (PMC7876269; doi:10.3389/fcell.2021.607628)
Supplement: Supplementary file 2 [file Data_Sheet_1.ZIP › final_code/input_datasets/BY4741_1_Ntd_TPS1_t4.csv]

Id	Area (µm²)	Centre X Position (µm)	Centre Y Position (µm)
6220	960.36	11626.675	39221.734
1764	654.22	9593.799	38088.16
5271	607.97	11348.303	38585.859
7813	607.01	12454.682	36040.676
13571	600.52	14854.529	38593.617
7752	572.69	12329.534	35265.328
3327	549.24	10531.226	40010.758
8863	546.58	12814.533	37275.984
6390	544.69	11787.18	37028.164
6054	530.32	11598.018	39801.266
9158	529.99	12936.445	38659.621
4316	529.38	10814.388	38647.238
12142	514.12	14206.098	36495.02
12621	509.14	14538.857	37933.203
14293	480.79	15293.962	36509.27
5021	480.71	11014.862	37958.574
4687	479.93	10784.237	33828.668
9785	477.73	13294.311	38174.16
6444	477.34	11684.479	36275.859
4949	464.09	11161.498	36773.008
11076	462.56	13856.541	37610.566
7363	457.16	12183.538	37638.703
14646	456.72	15669.64	38117.824
7370	449.67	12157.395	37715.379
14378	447.24	15460.433	37835.66
4329	444.5	10924.064	38203.875
14612	444.09	15506.76	38696.781
12949	443.88	14733.508	37563.473
2123	442.54	9702.545	34798.117
8214	440.76	12581.647	38766.035
11004	439.73	13819.712	38646.68
14593	439.06	15617.967	39271.055
6367	436.51	11803.533	37252.875
9447	434.65	12892.218	33726.109
8413	434.65	12483.301	35739.953
3139	433.85	10124.024	38135.055
5472	433.64	11372.129	36247.602
14121	433.41	15146.477	33819.094
10947	432.97	13957.701	39448.992
7461	432.32	12117.844	36256.254
9401	427.83	13009.61	34379.859
8087	427.01	12316.704	39988.02
8708	426.21	12859.839	34835.129
13396	425.52	14878.313	35743.531
7242	425.17	12230.864	39617.387
11764	425.17	14003.366	38840.887
772	421.21	9212.914	39660.684
8823	419.85	12866.852	36639.625
4102	418.3	10742.418	38909.891
2981	418.3	10307.013	35431.965
11118	418.2	13799.101	36965.348
6286	416.53	11812.353	38533.539
10871	416.3	13550.298	40467.086
2793	415.61	9960.331	34935.18
9861	415.12	13199.494	39675.215
4012	414.94	10704.934	37324.777
9470	414.89	13306.509	33678.551
3005	414.5	10264.828	36017.82
12003	412.99	14331.348	38523.406
8433	411.59	12655.359	35427.559
8084	409.49	12347.464	39964.074
2493	408.57	10048.114	40104.348
14351	406.13	15386.875	37484.641
425	405.64	8992.113	37572.836
12926	404.16	14791.296	38153.344
10124	401.19	13407.607	37576.285
12857	400.37	14679.952	39560.965
473	399.47	8879.63	37895.746
14415	397.82	15277.474	38643.395
371	395.77	8796.441	37052.707
2298	395.56	9761.393	38054.824
4653	395.1	10942.072	34120.793
5462	393.45	11383.089	36304.422
3173	392.44	10166.687	38688.879
3487	392.17	10499.608	37409.352
11781	391.6	14158.561	39153.301
8819	391.31	12886.574	36515.789
575	389.47	8946.966	38844.156
12488	388.46	14604.797	35941.715
10187	387.54	13509.239	36431.84
483	384.63	8774.819	37982.711
5468	384.26	11123.711	36209.691
11757	383.71	14146.171	38769.855
2233	382.25	9728.5	37134.152
419	382.04	8883.085	37511.539
14363	380.24	15433.338	37729.023
12480	379.76	14433.73	35797.898
12173	378.44	14323.408	36039.645
10409	378.06	13504.574	33827.363
13558	377.04	14928.678	38421.039
5394	374.88	11196.76	37330.652
2220	374.8	9710.455	36936.422
9302	374.53	12899.037	35920.734
7139	372.25	11996.274	39751.238
12660	371.56	14466.586	38477.156
8474	370.78	12584.763	34934.637
7969	370.72	12418.395	38025.473
10740	370.51	13576.775	38306.137
8505	369.3	12597.709	34361.336
2023	368.94	9636.528	33928.012
14397	368.14	15272.871	38328.434
7868	366.78	12444.023	36615.168
13019	365.34	14762.732	36694.961
1581	364.78	9450.047	40082.074
12278	364.07	14289.255	34054.051
13897	362.1	15143.476	37161.875
13022	361.58	14646.711	36701.977
14445	361.57	15299.257	39312.734
9741	360.32	13307.285	37730.211
9287	360	13081.158	36005.113
9992	358.83	13464.124	39620.367
2725	358	10085.892	35812.391
2584	357.28	9973.34	38348.555
10466	356.76	13601.101	34114.336
3787	355.78	10718.209	33823.723
6461	355.69	11630.593	35871.98
12538	354.35	14564.62	36635.645
8698	354.33	12739.779	34706.238
14194	354.19	15267.041	34984.496
4658	353.94	10866.793	33877.273
9862	353.69	13123.148	39673.59
9909	352.7	13252.589	40385.281
2815	352.43	10016.874	34594.672
11824	351.86	14041.867	39778.141
3730	351.84	10518.371	33911.184
3704	351.7	10247.477	34642.336
7211	351.51	12192.636	39980.555
13651	351.45	14978.341	39906.391
789	350.88	9140.961	39467.297
1980	350.57	9596.723	34650.777
6256	350.48	11762.98	38940.551
6508	350	11731.552	35039.832
1044	349.6	9038.167	34698.664
9820	349.58	13275.985	38837.332
11535	349.21	14140.207	35602.109
12033	348.71	14233.626	38341.949
9901	348.48	13120.022	40240.656
14763	348.37	15484.408	36180.188
5318	348.27	11254.291	38312.785
14437	348.12	15281.043	39094.852
515	347.89	8785.767	38296.172
8226	347.55	12617.829	38402.867
2267	346.91	9759.591	37692.664
10088	345.69	13480.303	38038.172
8118	345.06	12450.813	40455.113
13079	344.19	14734.684	35848.355
1724	343.77	9615.768	38987.469
3531	343.75	10450.917	36857.816
2377	343.58	9678.928	39406.074
3998	343.47	10644.109	37185.441
4853	343.03	11156.786	35097.227
13687	342.89	15201.569	40453.172
3334	342.41	10484.642	39888.77
14696	341.84	15504.18	37276.301
14402	341.51	15282.893	38464.496
12601	341.21	14540.431	37741.309
6257	340.71	11730.782	38943.469
12504	339.92	14550.507	36106.82
11640	339.92	14087.667	37106.871
9526	338.2	13118.828	34361.656
13376	337.57	14963.557	35440.105
11068	335.94	13809.796	37773.766
4616	335.61	10762.53	34201.797
14063	334.48	15051.948	34136.762
14721	334.46	15489.071	36971.309
1757	332.57	9536.974	38302.441
599	332.36	9009.743	39060.84
7731	332.36	12277.268	34997.699
9628	331.55	13235.673	35929.992
6205	331.5	11692.052	39337.938
2695	331.34	10089.417	36354.867
7372	331.27	12097.066	37453.941
3954	330.67	10643.451	36441.301
12053	330.14	14285.727	37965.789
3584	329.91	10529.431	36258.375
5109	329.89	10969.061	39236.355
12913	329.5	14612.036	38461.93
5890	328.76	11577.939	37026.191
13499	328.12	14856.082	37493.875
13682	327.53	14835.881	40470.117
2628	327.3	9915.408	37469.242
10765	326.92	13742.074	38657.734
5907	326.88	11507.471	37295.488
12331	326.34	14326.49	33603.328
5157	325.56	11056.497	40296.621
10988	325.52	13899.183	38772.613
809	325.31	9187.35	38711.723
1119	324.93	9148.433	33844.773
2019	324.2	9549.32	34178.434
14298	323.85	15304.296	36599.316
11430	323.78	14132.577	34112.664
6954	323.6	11955.973	37643.609
7606	323.26	12164.438	34153.422
12472	323.18	14503.759	35725.344
14345	322.9	15469.324	37438.836
5330	321.75	11309.39	38133.84
13135	321.19	14650.428	35039.715
9907	321	13004.545	40302.258
7360	321	12199.198	37584.039
13997	320.23	15219.809	35219.926
13872	319.93	15098.566	37787.027
7190	319.33	12062.231	40363.48
11729	318.93	14129.807	38171.516
10260	318.76	13526.606	35930.406
14392	318.59	15384.483	38210.008
11523	318.49	13984.772	35446.934
11016	318.24	13936.649	38212.395
12513	318.22	14405.6	36218.219
12101	317.23	14253.418	37097.289
12128	316.12	14282.195	36629.406
7536	315.81	12227.43	34680.398
7923	314.64	12462.79	37359.73
12994	313.42	14796.916	37202.965
12991	313.36	14747.403	37186.074
12176	313.03	14202.543	36059.098
3076	312.98	10181.571	37045.691
8653	312.48	12736.425	34047.172
2284	312.32	9705.978	37855.098
11767	311.86	14096.555	38896.668
11249	311.77	13791.125	35227.262
10992	311.56	13890.918	38810.254
12366	310.56	14543.56	34155.156
6077	310.54	11409.552	40134.402
11361	310.39	13886.141	33698.445
5980	310.27	11425.048	38324.348
2605	308.97	10103.054	37739.941
2807	308.86	9939.258	34797.895
4889	308.82	11119.121	35854.422
1005	308.7	9062.747	35507.824
9123	307.71	12917.162	39045.609
12782	307.54	14410.488	40093.488
3646	307.27	10377.028	35459.453
13514	306.23	15010.569	37757.938
8420	305.83	12536.643	35567.617
3761	305.64	10595.926	33539.504
11518	305.39	13976.801	35365.359
4041	304.78	10678.275	38106.906
9021	304.76	12756.215	40260.051
10993	304.62	13951.138	38525.73
3970	304.61	10596.227	36754.363
10205	304.55	13378.824	36302.629
3851	304.15	10561.49	34838.246
9995	303.82	13504.961	39637.715
13999	303.59	15041.51	35236.336
7570	303.32	12218.728	34485
7790	302.54	12348.101	35858.098
1330	302.04	9371.226	36067.023
3971	301.73	10721.055	36748.141
10670	301.64	13558.274	37263.93
1536	301.39	9448.974	39555.32
4968	301.06	10988.291	37204.398
7328	301	12060.561	38342.148
3062	300.45	10234.793	36824.355
3485	300.05	10376.228	37671.867
2170	299.8	9871.139	35924.281
1192	299.74	9407.978	34672.156
2041	299.66	9632.717	33602.734
3625	299.45	10358.911	35306.809
2433	298.82	9808.227	40435.008
1073	297.79	9152.445	34219.902
10644	297.61	13705.125	36677.02
5758	296.91	11560.772	35149.152
13450	296.77	14944.643	36681.648
14331	296.6	15347.327	37127.684
5200	296.6	11369.7	39904.02
9388	296.54	13083.324	34726.348
2336	296.16	9845.457	38606.879
12542	296.08	14550.948	36701.348
10175	296.04	13404.965	36590.859
14178	295.39	15437.972	34698.086
3939	295.35	10748.191	36212.652
5539	294.63	11244.08	35154.289
10159	294.53	13519.889	37191.379
11671	292.75	14040.224	37580.621
10176	292.56	13376.142	36598.121
11750	291.7	13999.648	38621.777
12159	290.95	14270.887	36157.09
1060	290.87	9225.922	34426.563
12443	290.78	14438.762	35321.309
5977	290.51	11559.55	38249.738
13332	290.34	14838.01	34781.383
8422	290.3	12644.681	35581.789
2110	290.16	9871.98	34573.848
9273	289.78	12992.218	36173.539
11017	289.51	13958.091	38252.727
6347	289.49	11760.646	37575.02
4515	289.32	10910.961	35922.848
11320	289.26	13914.228	34405.227
10017	289.24	13497.076	39259.648
8743	289.21	12731.488	35414.543
12521	288.63	14465.962	36352.563
4792	288.52	11167.802	34380.703
7423	288.27	12247.057	36546.031
4903	287.98	11064.069	36074.164
11814	287.2	14040.966	39574.195
1452	287.02	9333.279	38050.445
4788	286.93	11099.494	34330.23
6310	286.87	11682.592	38125.328
6172	286.68	11705.194	39950.281
12401	286.58	14460.069	34727.426
8716	286.35	12739.328	34997.801
859	286.05	9217.805	37887.961
7870	286.03	12336.706	36615.875
13311	285.87	15022.749	34439.992
4648	285.66	10864.725	34062.992
6563	285.61	11661.233	34305.648
1896	285.53	9628.436	35666.598
13026	285.13	14660.607	36747.652
6436	284.63	11625.582	36210.512
3413	284.55	10431.163	38600.141
4721	284.23	11034.284	33879.508
6936	283.69	11966.062	37397.348
3984	283.61	10631.435	36988.43
5393	283.4	11300.694	37321.617
1284	283.38	9352.782	35500.379
3101	283.25	10296.165	37494.656
13274	282.91	14876.23	34000.648
14731	282.75	15631.759	36602.219
2844	282.04	10071.396	33915.438
12599	281.87	14600.36	37702
4526	281.85	10945.029	35720.902
9233	281.83	13084.466	36912.465
9566	281.76	13115.405	35056.328
3550	281.03	10489.318	36700.648
11024	280.88	13901.24	38359.379
13191	280.55	14723.407	34461.598
5460	280.24	11272.626	36567.809
13342	280.07	14995.273	34937.023
9281	279.86	13029.597	36209.547
8590	279.76	12627.104	33553.547
271	279.5	9004.857	36188.043
3083	279.46	10278.032	37137.836
2376	279.17	9686.298	39388.129
6329	279.04	11787.138	37774.305
7893	278.58	12281.859	36875.102
1669	278.52	9644.276	39597.781
8777	278.4	12869.004	36002.465
10536	278.39	13605.23	35075.977
10447	278.12	13751.531	33753.211
5958	277.98	11605.214	38067.379
11461	277.56	13981.368	34605.73
2621	277.43	9907.249	37701.797
3564	277.08	10523.344	36325.098
5113	277.01	11173.776	39275.371
12086	276.72	14229.754	37442.234
9799	276.55	13131.263	38388.477
13900	276.39	15203.067	36982
8395	276.34	12660.43	35833.176
6996	275.97	11948.369	38191.574
9083	275.59	12926.697	39932.77
8605	275.36	12833.914	33691.488
12348	275.23	14494.828	33728.531
13054	275.13	14711.011	36128.086
12951	274.98	14691.687	37604.234
2641	274.94	10057.23	37368.551
7831	274.36	12316.639	36184.547
12312	273.94	14295.974	34053.43
12934	273.79	14670.827	38010.586
8147	273.56	12645.102	40074.012
11809	273.52	14065.772	39517.02
14930	273.48	15662.912	33556.848
10913	273.39	13950.459	39874.176
10349	273.23	13424.554	34607.285
14358	273.14	15414.077	37596.559
9169	272.98	13045.261	38506.203
1681	272.96	9574.698	39370.566
3299	272.79	10252.23	40496.504
8621	272.26	12866.88	33811.195
3053	272.12	10194.088	36662.617
9194	271.61	13087.042	38008.23
10902	271.59	13861.064	39992.879
1031	271.39	9181.63	35040.152
122	271.36	8764.708	34805.941
4577	271.34	10831.087	34889.301
11597	271.2	14018.446	36413.563
2402	270.76	9771.856	39967.09
14400	270.55	15340.02	38425.434
13693	270.49	15253.434	40517.414
7882	270.38	12342.562	36751.617
9658	269.59	13183.353	36477.609
6907	269.52	11913.781	37152.879
11306	269.5	13922.835	34536.027
1025	269.13	9049.457	35260.352
13480	269.06	14892.7	37231.98
358	268.79	8997.898	37024.461
2319	268.73	9783.006	38363.895
3968	268.64	10571.934	36723.91
10632	268.52	13599.836	36548.066
2140	268.41	9834.423	35017.199
7261	268.16	12055.623	39296.789
12942	268.1	14784.656	37780.996
4092	267.68	10729.157	38782.047
14648	267.26	15475.172	38156.113
5864	267.2	11401.83	36484.625
6519	266.99	11812.7	34882.141
2027	266.59	9580.49	33994.133
1424	266.49	9327.945	37545.574
6909	266.47	12005.112	37198.301
7395	266.4	12251.15	36911.43
10332	266.38	13534.119	34674.742
1709	266.32	9484.647	39132.477
2926	266.24	10260.142	34602.461
14420	265.61	15380.84	38800.219
2507	265.51	10031.508	39723.148
7282	265.5	12107.541	38753.859
10920	265.38	13900.826	39710.32
14334	265.3	15369.359	37298.016
1028	265.15	9204.582	34985.742
2148	265	9737.152	35164.039
8496	264.44	12581.776	34577.078
12984	264.37	14653.043	37345.898
11226	263.75	13922.931	35556.008
9744	263.37	13154.359	37736.473
11204	263.27	13925.708	35626.113
10617	263.12	13629.717	36249.348
4377	263.04	10842.202	37773.93
6414	263.02	11810.141	36459.375
10733	262.55	13566.205	38245.148
7094	262.53	11894.643	39195.266
3268	262.09	10273.236	40004.734
468	261.89	8950.496	37864.535
14740	261.66	15632.303	36454.91
13789	261.3	15190.834	38812.465
1731	260.9	9607.547	38743.695
2477	260.36	10063.403	40140.93
5211	260.32	11216.808	39767.254
10011	260.25	13437.012	39208.367
11806	260.11	13963.757	39452.344
14802	260.09	15502.152	35317.898
8872	259.98	12797.738	37358.156
13642	259.92	15000.832	39717.438
10281	259.71	13416.787	35521.855
5481	259.62	11246.417	36006.391
11627	259.6	14142.668	37010.148
7563	259.58	12140.08	34378.895
11150	258.81	13824.719	36695.723
4350	258.68	10754.802	38176.828
8023	258.6	12258.43	38849.801
13978	258.33	15208.851	35570.703
14015	258.2	15087.25	34871.207
13005	258.01	14783.963	36755.48
3926	257.97	10738.574	36044.07
6891	257.95	11921.724	36923.176
980	257.91	9071.7	36058.699
5458	257.74	11360.277	36566.938
6039	257.62	11432.895	39472.262
5969	257.6	11445.777	38156.477
9998	257.57	13494.598	39346.242
11770	257.57	14054.008	38908.555
6306	257.28	11777.181	38050.309
9214	257.03	13035.963	37679.195
9229	257.01	12977.919	37089.609
10404	256.93	13524.332	33747.387
462	256.7	8995.15	37787.457
8926	256.69	12727.922	38419.129
4181	256.34	10539.774	40253.535
2125	256.32	9814.307	34820.633
8769	256.32	12881.517	35827.414
14833	256.24	15671.758	34890.547
4900	255.92	11173.81	36005.461
3129	255.84	10170.23	37923.359
12036	255.63	14226.803	38079.457
4974	255.48	11180.935	37295.551
9983	255.25	13459.655	39514.234
8331	255.1	12542.134	37022.531
13144	254.83	14637.81	35124.035
11417	254.81	14123.21	33896.391
8138	254.79	12599.894	40261.855
823	254.29	9210.993	38649.742
10385	254.06	13519.311	33897.969
14561	253.95	15542.254	39939.391
3523	253.7	10451.203	36980.207
2863	253.68	10088.876	33663.543
5836	253.6	11530.907	36081.754
13418	253.56	14874.926	36153.254
4168	253.49	10624.969	40052.23
3878	253.31	10618.816	35411.852
5782	253.28	11580.264	35357.965
11972	253.18	14291.325	39011.176
1472	253.01	9452.455	38426.652
13412	252.95	15043.072	36036.652
14137	252.87	15345.015	34096.746
11513	252.8	14182.772	35262.414
4644	252.66	10944.785	34293.914
5398	252.28	11224.703	37378.336
1843	252.18	9643.551	36783.18
8194	252.05	12635.895	39091.738
4331	251.88	10887.192	38240.117
7879	251.51	12423.813	36739.656
7559	251.21	12043.009	34634.387
3317	250.9	10356.114	40165.617
9357	250.86	12923.301	35222.113
11915	250.67	14344.832	39865.254
8305	250.31	12610.869	37308.035
1447	250.08	9251.418	37979.832
8335	249.68	12667.543	36774.242
9036	249.62	13080.817	40309.625
8873	249.56	12684.54	37357.879
14446	249.46	15348.711	39326.094
2747	249.29	10048.973	35586.031
6713	249.23	12019.756	34391
3987	249.22	10560.118	37036.57
10123	249.2	13498.481	37566.766
7938	249.04	12277.288	37591.238
10100	248.79	13331.798	37940.84
4896	248.7	11018.449	35970.668
6061	248.64	11416.806	39860.188
6208	248.51	11659.895	39379.738
6363	248.47	11663.721	37504.977
13052	248.45	14697.556	36387.504
12889	248.33	14636.007	38863.453
12097	248.22	14391.084	37355.098
5651	248.18	11458.998	33916.285
9079	248.14	13094.907	39885.555
5823	248.05	11579.313	35907.508
5580	248.01	11330.042	34575.816
1728	247.8	9507.122	38697.27
11317	247.74	13868.221	34354.652
10613	247.65	13656.053	36181.66
9047	247.45	12913.252	40246.566
6195	247.45	11727.002	39535.648
4038	247.4	10701.245	37953.383
8379	247.36	12582.41	36185.594
913	247.26	9082.457	37182.527
11117	247.2	13850.978	36954.477
6017	247.05	11498.226	39081.688
4576	246.78	10897.855	34880.305
11585	246.73	14065.16	36233.965
10352	246.67	13419.689	34361.445
13818	246.61	15241.781	38121.332
14683	246.44	15588.562	37672.332
8680	246.34	12822.611	34462.895
13407	246.21	14856.753	35903.992
13727	245.83	15230.062	39751.367
5570	245.81	11279.363	34724.543
14809	245.79	15655.661	35439.57
4057	245.65	10593.027	38303.734
8448	245.5	12663.59	35036.164
11197	245.46	13891.371	35811.281
10487	245.4	13615.077	34429.074
12790	245.37	14504.932	40305.125
4152	245.33	10709.995	39875.094
9462	245.33	13040.429	33650.48
13704	245.08	15197.018	40253.656
659	244.79	8708.679	39866.941
2270	244.79	9710.912	37726.711
8901	244.6	12847.719	37896.371
3438	244.56	10347.405	38233.266
10037	244.39	13514.349	38939.453
10675	244.33	13618.324	37346.484
14173	244.33	15308.039	34640.078
614	244.31	8810.623	39198.598
10802	244.12	13754.023	39498.121
12238	243.8	14391.011	34691.473
5229	243.8	11266.818	39351.797
4494	243.51	10908.03	36247.164
10680	243.47	13569.906	37460.234
1742	243.37	9663.465	38638.5
11027	243.24	13806.969	38057.203
13768	242.9	15057.321	39106.422
8985	242.8	12776.716	39726.164
8199	242.8	12514.316	38850.297
14727	242.63	15656.509	36836.836
12845	242.55	14733.903	39884.543
12780	242.55	14397.662	40077.246
12404	242.49	14499.469	34792.246
6010	242.42	11526.229	38867.336
2552	242.24	10002.673	38914.051
9378	242.15	13045.542	34917.066
9428	242.07	13075.263	33861.285
6070	241.67	11493.526	39960.828
2616	241.65	9991.916	37651.902
4358	241.44	10766.153	37957.801
1711	241.11	9536.719	39147.035
6299	241.08	11644.67	38500.488
9674	241.02	13123.923	36834.273
5358	240.81	11293.697	37583.629
14565	240.48	15519.827	39719.168
792	240.46	9049.749	39231.699
582	239.93	8706.339	38895.586
3981	239.85	10670.76	36906.574
1160	239.83	9461.377	34115.52
5873	239.72	11512.817	36734.227
2582	239.64	10089.753	38307.109
13531	239.62	15013.662	38032.297
10983	239.37	13911.16	38994.141
9304	239.31	13091.555	35941.867
12273	239.06	14212.89	34287.563
7301	239.05	12252.425	38668.223
851	239.03	9235.23	38059.152
4925	238.97	10977.312	36408.57
6805	238.91	12030.378	35664.164
8920	238.87	12866.2	38288.813
3201	238.72	10113.487	39041.168
13246	238.7	14983.219	33602.031
323	238.59	8756.021	36678.008
1985	238.49	9676.424	34355.184
11439	238.32	13980.407	34285.234
3611	238.18	10530.297	35472.094
9181	238.13	12941.812	38060.539
13317	238.09	14877.103	34543.703
7553	238.05	12212.9	34604.648
760	237.99	9114.643	39803.336
11335	237.99	13923.342	34242.738
9417	237.88	13063.855	34025.977
9843	237.84	13319.504	39281.914
9681	237.74	13313.542	36908.984
5401	237.63	11192.191	37076.469
9311	237.59	12963.882	35628.508
1173	237.53	9435.703	34269.66
1817	237.49	9527.409	37068.625
10626	237.15	13736.175	36353.043
12973	237.11	14733.322	37571.117
9990	237.03	13379.811	39574.578
11418	236.96	14135.74	33918.184
7511	236.82	12080.154	35366.129
11545	236.82	14134.303	35757.484
6546	236.8	11652.919	34412.016
13661	236.73	14953.498	40110.184
2734	236.38	9971.169	35630.551
12575	236.31	14447.629	37454.484
7981	236.19	12258.207	38219.359
2692	236.13	9948.45	36326.887
7488	236.1	12053.307	35635.648
10781	235.94	13606.876	39022.23
9349	235.92	13095.88	35445.883
4364	235.67	10851.625	37978.953
3591	235.62	10511.577	36079.703
1426	235.6	9282.396	37594.457
10964	235.5	13893.309	39149.656
14601	235.46	15509.052	38855.074
7393	235.41	12204.392	37206.813
8906	235.25	12744.521	38021.695
3975	235.14	10738.679	36806.688
10616	234.99	13738.128	36234.871
4292	234.95	10956.595	38885.543
4376	234.79	10915.012	37750.039
12369	234.7	14471.34	34204.129
10542	234.66	13564.418	35137.531
8079	234.6	12349.483	39846.496
5995	234.56	11501.118	38520.016
5912	234.45	11442.988	37387.859
6854	234.43	11959.309	36145.363
8230	234.37	12581.609	38207.781
4215	234.37	10822.892	40096.605
12473	234.18	14611.534	35725.004
1339	234.1	9300.028	36256.863
3404	234.08	10501.156	38820.242
4435	234.08	10880.856	37060.254
2935	234.01	10161.818	34732.613
12150	233.89	14223.616	36286.57
1404	233.84	9330.784	37252.367
14770	233.84	15663.422	36236.527
1695	233.82	9564.883	39263.406
3472	233.7	10381.138	37743.242
3386	233.68	10527.617	38881.41
12153	233.66	14337.155	36351.289
6734	233.61	11953.969	34600.086
6482	233.51	11750.255	35540.594
2218	233.32	9802.44	36908.297
5776	233.2	11531.078	35325.039
8957	233.17	12832.324	39088.508
5581	232.97	11238.793	34600.301
1652	232.92	9635.637	39895.191
4375	232.78	10964.024	37739.902
8663	232.28	12710.971	34205.941
10602	232.11	13620.451	36065.66
5839	232.04	11475.021	36138.402
12502	231.96	14603.587	36073.473
10711	231.81	13685.156	37952.402
5587	231.79	11224.843	34422.637
5662	231.79	11611.603	34025.98
3227	231.71	10282.867	39434.207
13203	231.63	14740.86	34333.008
9643	231.6	13316.308	36272.355
10810	231.38	13627.905	39583.633
8037	231.27	12394.398	39086.863
11528	231.27	14111.624	35560.844
13265	231.19	14856.094	33930.188
9661	231.17	13262.682	36560.906
7956	231.14	12293.532	37851.887
1461	231.12	9424.659	38167.34
2146	230.98	9813.366	35121.395
4849	230.87	11161.418	35023.781
5201	230.85	11213.403	39906.016
5935	230.64	11586.013	37639.605
12263	230.62	14309.388	34478.348
9186	230.33	13092.321	37906.477
9206	230.24	12943.38	37799.352
13478	230.18	14925.341	37224.785
8652	230.06	12834.49	34035.934
14861	229.76	15521.386	34551.871
3095	229.76	10311.991	37389.344
990	229.51	9077.001	35859.141
4735	229.49	11060.471	34021.469
14480	229.45	15455.438	39735.949
930	229.35	9085.677	36783.586
14547	229.22	15508.607	40063.711
5709	229.16	11601.412	34325.371
5740	229.14	11464.017	34867.816
3882	229.12	10722.903	35477.09
511	229.11	8747.874	38226.672
2991	229.05	10238.376	35633.191
11680	229.01	14118.366	37634.902
8121	228.74	12482.133	40317.43
13707	228.7	15253.971	40339.273
2779	228.55	9958.112	35009.762
2856	228.53	10076.943	33823.133
7837	228.42	12263.767	36239.055
6456	228.36	11799.904	35789.625
3340	228.24	10462.505	39705.543
9377	228.24	13015.693	34916.664
3990	228.11	10586.678	37063.164
8042	228.09	12295.509	39152.836
8181	228.05	12555.43	39167.422
13457	227.99	14965.623	36778.391
14438	227.86	15267.126	39162.066
9010	227.73	12897.225	40161.676
12251	227.61	14402.934	34628.094
5918	227.61	11537.517	37455.184
5216	227.5	11336.62	39491.289
5973	227.44	11419.501	38175.742
607	227.32	9000.658	39154.148
1626	227.25	9538.378	40394.57
6896	227.21	12013.258	37097.945
9232	227.08	13005.862	37217.734
3342	227.02	10452.931	39774.344
5331	226.94	11251.397	37879.172
4294	226.88	10952.016	38934.77
2030	226.69	9649.609	33699.074
14836	226.67	15538.655	34929.832
9049	226.56	13049.361	40264.383
10322	226.48	13341.9	34901.191
10731	226.4	13682.292	38183.113
11203	226.23	13951.061	35925.777
13357	226.02	14939.901	35225.32
14884	226.02	15483.95	34454.645
644	225.96	8815.812	39665.324
9715	225.52	13314.357	37441.672
5848	225.47	11583.598	36311.254
14072	225.06	15086.713	33875.609
1566	224.93	9362.331	39867.797
8974	224.89	12882.633	39473.828
8904	224.89	12825.181	37963.172
7234	224.83	12124.06	39714.59
5798	224.68	11540.402	35474.445
9894	224.62	13307.453	40113.902
8472	224.55	12682.981	34922.742
12140	224.45	14396.319	36487.023
6366	224.36	11778.898	37540.039
8752	224.3	12883.983	35567.492
14598	224.2	15628.152	39073.332
3569	224.18	10471.811	36383.117
11718	224.13	14155.213	37934.258
11614	224.09	14092.432	36805.719
14697	224.03	15672.746	37327.754
14602	223.97	15597.489	38865.676
3425	223.93	10511.586	38429.32
9887	223.91	13121.036	40051.191
4713	223.61	11121.438	33792.578
7909	223.55	12375.416	37132.391
14509	223.51	15386.858	40315.883
12878	223.42	14751.252	39296.07
1456	223.3	9255.73	38135.813
2631	223.3	9913.701	37540.605
11206	223.28	13828.026	35703.211
10050	223.23	13344.562	38794.746
14322	223.13	15354.41	37049.121
2379	223.05	9867.546	39456.078
3038	223.01	10206.788	36427.988
9665	222.92	13211.842	36606.289
10619	222.9	13726.36	36262.211
10652	222.8	13549.642	36896.254
10119	222.75	13469.842	37838.301
6300	222.71	11821.995	38199.879
9848	222.69	13170.218	39370.742
12146	222.69	14184.657	36535.219
14713	222.69	15668.665	37201.227
12363	222.67	14424.651	34073.902
12921	222.59	14638.098	38256
14027	222.55	15056.867	34732.949
13163	222.46	14805.874	34760.262
13083	222.4	14745.538	35899.102
2415	222.38	9861.468	40169.469
6034	222.19	11592.435	39382.715
616	222.11	8911.449	39249.648
3380	222.08	10336.219	39114.129
10728	222.06	13639.999	38157.07
7713	222.02	12349.023	34790.406
11152	221.9	13826.289	36735.363
12258	221.88	14245.353	34415.184
1347	221.88	9455.359	36308.164
9859	221.88	13234.54	39596.684
11447	221.73	14102.541	34449.113
14044	221.62	15091.83	34449.203
2074	221.6	9847.374	33986.141
12093	221.52	14315.346	37296.652
2950	221.5	10218.619	35014.199
12716	221.41	14611.999	39236.965
10357	221.35	13366.926	34478.305
12679	221.31	14528.074	38761.625
14481	221.29	15304.803	39748.16
7686	221.04	12363.185	34426.18
7976	221.04	12466.125	38131.906
2738	220.98	10012.265	35737.051
6604	220.97	11803.351	33916.195
9504	220.93	13299.01	33956.441
8264	220.85	12660.967	37729.277
14171	220.81	15355.218	34605.117
14538	220.79	15501.47	40213.059
14269	220.62	15357.291	36208.035
2642	220.6	9909.014	37084.82
10816	220.54	13737.827	39766.902
9480	220.45	13193.753	33812.637
10472	220.39	13687.704	34208.656
1861	220.37	9613.444	36547.891
4977	220.28	11006.034	37336.281
14343	220.2	15365.567	37415.68
14771	220.18	15636.749	36252.828
14790	220.18	15576.872	35770.035
5288	220.18	11308.609	38378.754
3478	220.16	10463.537	37589.609
10113	219.97	13407.253	37765.438
10973	219.97	13755.216	38886.426
9180	219.97	13091.797	38035.984
6980	219.89	11956.922	37997.266
14594	219.89	15601.693	39011.141
3468	219.76	10444.975	37726.598
9037	219.64	13113.172	40363.629
14328	219.45	15415.833	37106.789
11086	219.36	13908.7	37675.531
14207	219.28	15340.398	35257.926
1994	219.16	9673.294	34178.875
1883	219.13	9671.844	36043.973
2846	218.95	9973.061	34000.563
9539	218.9	13292.388	34515.891
13433	218.49	14987.031	36455.047
13941	218.4	15089.029	36115.379
7329	218.23	12228.766	38066.969
8105	218.23	12441.599	40275.371
8319	218.17	12582.612	37145.109
13563	218.17	14996.951	38477.5
11325	218.13	13772.871	34446.629
9639	218.11	13235.56	36160.098
10564	218.11	13741.363	35521.551
14188	218.11	15457.205	34900.441
7137	218.09	11847.348	39710.105
14254	218.07	15426.668	35919.094
13629	218.05	14838.634	39539.414
14389	218	15304.544	38202.625
14761	217.96	15565.463	36115.578
9265	217.84	13010.723	36323.105
6188	217.77	11697.475	39791.855
2558	217.69	10019.86	38981.332
2206	217.69	9843.346	36727.949
5230	217.67	11289.607	39375.52
1821	217.63	9642.038	37121.664
11168	217.63	13832.069	36320.504
5933	217.58	11605.266	37621.844
4098	217.58	10601.956	38842.02
1806	217.5	9656.216	37302.086
3061	217.36	10234.646	36774.719
14798	217.29	15561.631	35541.09
5014	217.1	10971.446	37788.492
9601	217.1	13292.826	35480.164
8012	217	12390.307	38704.266
1570	216.96	9255.847	39917.668
11620	216.94	14044.451	36908.652
1515	216.92	9329.282	39269.746
10915	216.89	13934.827	39895.52
11526	216.89	14161.453	35514.785
9963	216.87	13354.97	40103.348
14663	216.83	15514.111	37996.426
6066	216.81	11576.635	39933.328
3656	216.77	10458.371	34982.277
9682	216.73	13147.193	36955.664
1470	216.73	9451.271	38376.344
7205	216.66	12187.906	40249.652
8912	216.54	12758.782	38159.137
2240	216.52	9885.503	37161.328
1996	216.52	9550.902	34211.871
9252	216.46	13103.831	36666.355
13471	216.41	14853.727	37162.078
9364	216.31	12931.481	35030.707
10900	216.31	13820.886	40241.719
14133	216.18	15364.099	34024.531
1048	216.06	9085.042	34554.488
4387	216.04	10922.201	37626.648
14633	216.02	15661.924	38494.945
9205	215.79	13015.141	37743.863
3093	215.72	10218.655	37336.172
388	215.72	8938.015	37171.242
11479	215.68	14045.795	34788.422
5755	215.66	11411.441	35111.301
8235	215.64	12637.607	38276.699
14704	215.6	15673.292	37111.422
9702	215.56	13188.607	37198.531
2851	215.55	9975.31	33720.469
3289	215.45	10193.797	40316.863
872	215.26	9150.851	37551.504
14617	215.24	15650.47	38810
14584	215.1	15471.632	39392.43
8280	214.89	12607.62	37617.305
2743	214.84	10059.524	35504.199
13858	214.82	15099.366	37793.406
459	214.59	8732.675	37760.309
7818	214.49	12261.791	36060.973
5814	214.28	11590.499	35746.953
13208	214.24	14736.87	34085.473
13384	214.15	15034.731	35559.324
12352	214.01	14446.752	33872.141
6031	213.99	11454.354	39378.277
6048	213.9	11463.903	39692.781
12978	213.86	14791.8	37282.93
13014	213.8	14646.555	36592.031
13776	213.78	15133.399	38915.836
3059	213.73	10185.267	36751.984
12344	213.63	14479.305	33664.961
4906	213.61	11178.111	36124.484
9852	213.51	13273.984	39498.707
11569	213.34	14096.675	36055.43
5366	213.29	11305.743	37629.063
8210	213.27	12673.753	38714.82
14384	213.06	15333.426	38114.168
12526	212.94	14404.496	36442.16
702	212.94	8962.354	40355.988
1658	212.92	9491.835	39758.117
5975	212.88	11433.044	38218.406
6818	212.88	11909.77	35882.816
11328	212.77	13917.788	34467.035
4748	212.71	11033.524	34137.219
8742	212.61	12847.415	35397.543
4672	212.6	10900.259	33707.188
10346	212.58	13534.793	34558.789
10571	212.58	13565.238	35644.258
12139	212.5	14335.281	36447.488
9591	212.46	13291.864	35407.066
1280	212.42	9461.723	35443.309
4587	212.33	10778.408	34753.398
11216	212.16	13896.282	35736.758
222	212.1	8703.348	35771.543
5790	212.1	11540.612	35426.023
6384	212.06	11797.398	37259.465
2077	212.06	9879.062	34003.84
14263	212.06	15459.887	36082.539
7118	212.02	11992.284	39473.059
5010	212.02	11174.97	37753.105
4997	212	11166.128	37602.148
10470	212	13673.704	34166.902
8938	211.93	12697.678	38893.047
12695	211.89	14566.427	39084.039
5951	211.79	11516.996	37947.406
5434	211.71	11354.867	36889.98
10883	211.71	13765.733	40355.063
14777	211.66	15518.186	35821.82
4564	211.66	10914.365	35088.945
13867	211.54	15124.099	37669.684
12445	211.54	14518.19	35376.055
9585	211.47	13310.248	35297.621
5843	211.47	11438.392	36178.848
4942	211.45	11091.164	36642.051
11050	211.43	13778.175	37934.992
4442	211.39	10876.989	36865.84
12059	211.37	14265.635	38004.379
2643	211.33	10091.504	37103.215
9951	211.31	13358.346	39976.594
2829	211.18	10066.695	34307.746
13868	211.01	15128.065	37687.758
3574	210.99	10377.823	36151.832
10313	210.97	13520.114	35100.145
8207	210.97	12633.641	38973.809
13086	210.97	14786.168	35915.316
10097	210.93	13406.16	38190.004
14078	210.74	15229.988	33958.512
8721	210.68	12753.426	35075.996
1813	210.62	9503.629	37357.535
9006	210.62	12788.964	40065.941
1592	210.57	9448.13	40168.738
9982	210.55	13454.672	39485.227
10326	210.55	13352.782	34932.363
3546	210.41	10372.434	36642.223
11297	210.26	13961.992	34497.113
11094	210.26	13782.54	37449.805
11048	210.24	13923.446	37922.801
11653	210.22	14163.838	37334.285
10171	210.16	13532.859	36794.113
6617	210.16	11768.096	33847.715
8952	210.12	12767.341	39038.977
10263	210.07	13474.002	35935.094
10703	210.05	13672.712	37850.656
4433	210.01	10818.512	37008.941
7285	209.99	12243.755	38520.953
9856	209.97	13218.115	39541.914
14154	209.93	15434.509	34357.77
6523	209.8	11784.292	34971.492
1357	209.76	9385.159	36529.199
1850	209.76	9683.48	36718.57
662	209.74	8849.369	39876.289
5372	209.74	11375.325	37645.09
6365	209.68	11817.027	37534.23
1920	209.67	9639.173	35169.254
9248	209.61	12952.361	36660.961
3925	209.49	10688.275	36030.301
5556	209.47	11188.724	35011.246
11489	209.28	14010.169	34929.125
6354	209.01	11757.752	37686.266
13600	208.98	14870.073	39016
6558	208.98	11642.826	34206.766
11531	208.96	14093.887	35580.742
4211	208.92	10935.888	39999.512
13182	208.82	14783.714	34392.336
8707	208.71	12749.661	34816.301
12686	208.67	14596.36	38913.027
873	208.65	9178.992	37557.871
7853	208.59	12378.335	36391.668
3193	208.48	10211.478	38947.18
10953	208.46	13928.247	39265.934
12411	208.32	14526.459	34870.406
4891	208.31	11034.564	35876.262
4017	208.21	10558.69	37402.742
6743	208.02	11857.144	34704.758
542	207.94	8822.08	38499.605
11928	207.92	14363.82	39503.34
9091	207.92	13109.157	39761.828
1698	207.9	9641.103	39001.246
10027	207.9	13351.144	38841.738
2545	207.86	10047.662	39142.34
7326	207.79	12239.77	38275.695
4836	207.73	11065.095	34842.637
10800	207.69	13656.282	39448.152
1474	207.52	9332.452	38447.984
14233	207.5	15367.342	35610.871
5158	207.42	10981.974	40302.133
1824	207.35	9653.916	37161.445
8378	207.29	12506.919	36136.543
208	207.23	8767.464	35569.801
8011	207.23	12458.879	38682.855
12637	207.16	14481.734	38114.934
11010	207.06	13870.129	38417.27
4386	207.02	10946.729	37596.859
13822	207	15112.595	37915.168
2060	207	9859.171	33737.484
2759	207	9971.86	35441.02
7491	206.96	12245.317	35674.676
14853	206.93	15622.463	34800.996
5055	206.91	11135.617	38510.055
545	206.91	9034.773	38515.66
5562	206.7	11361.555	34821.473
14895	206.58	15633.315	34063.168
10708	206.26	13549.296	37897.855
9162	206.22	13088.714	38386.797
7939	206.2	12341.364	37628.195
13196	206.01	14805.17	34258.984
488	205.95	8853.787	37997.938
2655	205.93	9933.72	36918.844
3850	205.93	10651.006	34803.121
2902	205.87	10324.128	34227.941
11215	205.85	13963.136	35738.742
4501	205.85	10774.374	36016.691
1420	205.83	9274.142	37466.641
2755	205.78	9929.093	35349.523
14681	205.78	15521.931	37631.102
12826	205.74	14811.341	40194.566
2571	205.74	10082.866	38581.219
13976	205.68	15147.258	35529.578
6551	205.68	11757.599	34476.043
13427	205.66	14942.23	36267.914
7585	205.59	12211.769	34016.344
2175	205.55	9781.631	36046.645
13856	205.51	15133.563	37716.234
1294	205.51	9394.565	35590.816
9410	205.49	12919.16	34191.578
13107	205.47	14779.103	35597.383
8740	205.45	12801.161	35380.273
9588	205.45	13282.98	35369.113
4914	205.41	11126.068	36220.332
13069	205.39	14799.581	36035.066
12201	205.22	14398.385	35729.426
4035	205.2	10612.2	37777.813
2606	205.18	10018.608	37747.242
7342	205.13	12148.809	38023.52
3291	205.07	10122.327	40343.148
7729	205.01	12452.931	34949.91
101	204.95	8804.418	34589.324
1783	204.93	9588.704	37971.801
1083	204.86	9071.966	34320.652
10192	204.82	13415.202	36496.492
4073	204.8	10576.42	38521.434
7932	204.8	12417.12	37487.539
8202	204.51	12640.059	38904.363
9514	204.44	13294.992	34111.871
13018	204.42	14710.827	36660.484
5246	204.28	11376.141	39069.492
9957	204.23	13480.986	40046.414
14788	204.21	15596.294	35758.684
11141	204.21	13918.919	36872.395
8944	204.09	12731.63	38939.977
8811	204.09	12804.64	36455.168
11893	204.07	14302.773	40136.27
9792	204.05	13123.641	38269.758
508	204.02	8809.658	38145.926
4655	204	10876.212	34132.641
14235	203.98	15399.978	35706.285
11186	203.92	13880.633	35990.465
5228	203.92	11378.291	39332.781
6246	203.88	11645.126	38875.168
2505	203.86	10005.419	39681.934
2583	203.84	10051.989	38335.445
14793	203.79	15673.578	35486.836
10194	203.63	13382.914	36511.855
13581	203.61	14942.187	38766.324
12397	203.52	14553.827	34645.504
1613	203.52	9391.74	40432.715
2351	203.36	9801.34	38859.012
3085	203.34	10300.246	37162.164
12187	203.17	14373.483	35922.43
12533	203.15	14450.367	36559.195
4801	203.13	11122.305	34513.633
4174	203.02	10548.257	40144.594
9868	203.02	13221.311	39718.906
4531	202.87	10871.462	35492.48
6839	202.79	12031.926	36120.594
4010	202.79	10608.878	37306.012
4715	202.73	11141.97	33840.98
5152	202.69	11137.794	40165.637
4206	202.69	10901.072	40192.48
3251	202.58	10130.097	39744.367
4700	202.54	10800.61	33638.023
10559	202.5	13618.839	35361.555
9845	202.48	13324.953	39312.875
1620	202.33	9566.161	40290.789
6941	202.31	11940.628	37492.402
4733	202.25	11038.567	34004.027
12791	202.21	14557.513	40310.332
10755	202.2	13725.333	38544.656
10687	202.16	13685.568	37600.527
9261	202.1	13090.157	36506.789
12602	202.08	14608.615	37738.895
13458	202	14850.057	36786.77
13017	202	14657.74	36628.367
2243	201.98	9877.668	37184.348
14082	201.98	15184.5	33719.148
4425	201.91	10855.724	37161.598
12613	201.91	14579.094	37808.445
942	201.89	9091.161	36663.984
14778	201.77	15593.311	35843.355
2985	201.72	10119.462	35527.074
6472	201.68	11755.437	35745.363
4583	201.66	10885.523	34944.559
1636	201.64	9474.303	40123.887
770	201.62	9088.205	39649.617
3024	201.6	10295.185	36156.102
10517	201.56	13744.675	34820.215
1524	201.56	9432.163	39333.813
6929	201.51	11849.078	37360.09
13896	201.45	15064.76	37140.16
5805	201.35	11491.518	35550.465
12644	201.3	14562.647	38237.109
4348	201.28	10804.248	38161.914
13143	201.28	14744.028	35114.34
7779	201.28	12345.039	35729.191
11340	201.28	13833.839	34323.996
9819	201.28	13227.646	38810.871
5882	201.2	11517.109	36931.969
2471	201.2	10084.108	40433.324
3410	201.14	10376.559	38553.914
4028	201.12	10722.267	37665.23
12688	201.1	14533.952	38942.457
558	201.07	8940.102	38657.609
7769	201.03	12413.016	35621.031
9906	201.01	13146.955	40283.293
7362	201.01	12181.96	37604.789
14211	200.97	15332.717	35314.895
6495	200.97	11650.689	35303.832
3849	200.95	10718.527	34781.453
14327	200.95	15338.721	37096.563
11649	200.85	14063.368	37244.84
13864	200.85	15127.437	37609.105
988	200.84	9198.978	35838.922
7332	200.8	12228.991	38107.813
14045	200.78	15241.887	34473.895
3326	200.74	10350.696	39997.148
410	200.68	9012.039	37407.094
3641	200.68	10537.783	35435.02
6813	200.64	11860.011	35838.992
3861	200.61	10596.132	35206.422
12915	200.49	14783.118	38495.828
5437	200.49	11302.994	36592.434
10295	200.47	13433.681	35393.832
14253	200.47	15276.994	35905.547
14033	200.4	15137.36	34533.59
11260	200.34	13814.999	35116.266
2656	200.3	10039.481	36937.184
6757	200.28	11978.004	34873.16
10982	200.22	13759.166	38986.051
9314	200.22	13100.989	35657.086
5107	200.15	11125.854	39205.234
9650	200.07	13122.063	36398.863
5328	199.99	11393.286	38099.906
7099	199.99	11996.438	39294.715
4957	199.99	11149.409	36905.594
855	199.9	9052.139	38170.938
5854	199.82	11438.89	36379.43
9621	199.78	13170.644	35773.293
8287	199.53	12583.964	37671.895
13762	199.48	15202.655	39048.066
8725	199.48	12885.224	35092.188
7288	199.44	12209.261	38538.938
10750	199.44	13606.007	38441.238
13011	199.4	14644.219	36901.734
13723	199.38	15239.493	39940.91
4197	199.36	10963.865	40399.941
8604	199.34	12830.161	33644.254
11522	199.28	14132.635	35415.105
2461	199.23	10096.081	40359.52
8710	199.23	12790.949	34922.891
14611	199.21	15647.225	38679.461
8529	199.17	12546.751	34066.719
830	199.11	9228.819	38383.906
4938	199.09	11168.991	36599.129
5797	199.05	11477.296	35472.648
3396	198.98	10370.975	38714.289
14708	198.86	15516.874	37160.617
7586	198.82	12083.151	34019.098
10946	198.81	13913.486	39446.391
6089	198.81	11422.373	40289.641
3261	198.75	10113.521	39901.598
10657	198.65	13678.685	37014.613
11783	198.61	14093.933	39174.176
14155	198.58	15294.596	34384.969
1640	198.46	9599.29	40251.594
5375	198.44	11389.563	37684.008
2677	198.44	10110.616	36636.613
4558	198.42	10890.714	35275.441
332	198.4	8949.927	36781.016
10130	198.38	13454.899	37638.691
12507	198.31	14609.131	36130.781
10497	198.31	13560.575	34603.59
4194	198.31	10871.196	40336.449
1255	198.27	9434.073	35004.91
11802	198.25	14060.103	39432.672
11386	198.21	13776.466	33657.871
14685	198.19	15518.551	37689.109
7225	198.17	12109.796	39946.074
1623	198.14	9514.309	40335.633
1807	198.14	9496.986	37312.844
13465	198.12	14941.877	36993.93
12546	198.1	14601.172	36815.828
1078	198.08	9177.269	34285.465
10376	198.08	13527.627	34033.578
13212	198.06	14737.145	33886
5767	198	11469.668	35256.617
12228	198	14284.683	35125.973
8039	198	12439.783	39102.086
9319	197.96	12913.502	35778.477
14653	197.94	15377.698	38211.016
4657	197.91	10912.138	34145.754
10120	197.91	13345.8	37848.57
3345	197.81	10399.917	39487.199
10254	197.81	13420.027	35911.492
14035	197.79	15169.783	34596.676
4856	197.75	11105.216	35101.992
2280	197.73	9779.756	37817.98
3332	197.69	10362.808	39864.188
11550	197.6	13988.38	35779.953
5111	197.52	11162.641	39261.883
3858	197.46	10725.549	35102.07
11710	197.45	14000.015	37871.012
14073	197.35	15113.066	33897.949
6216	197.25	11759.683	39187.043
7514	197.25	12134.739	35443.652
3561	197.24	10424.022	36530.777
10721	197.22	13613.315	38089.953
5720	197.01	11504.619	34563
10771	196.97	13709.482	38742.27
11576	196.93	14038.514	36135.633
11973	196.93	14364.829	39027.199
10754	196.93	13671.478	38540.656
2557	196.87	10062.143	38934.82
11502	196.85	14076.664	35073.145
986	196.83	9250.802	35823.195
5032	196.72	10990.478	38168.969
225	196.6	8752.502	35780.109
10970	196.55	13962.563	38875.383
293	196.55	8791.573	36352.555
4410	196.49	10768.751	37285.691
2316	196.49	9804.652	38330.941
10701	196.45	13625.45	37803.574
1270	196.41	9415.389	35141.004
4296	196.37	10799.947	38956.223
9084	196.33	13067.34	39654.297
14089	196.33	15138.179	33824.527
12685	196.28	14440.178	38897.973
7677	196.28	12432.486	34174.184
314	196.22	8734.41	36585.246
13991	196.14	15115.058	35395.809
6358	196.11	11620.894	37457.121
13337	196.11	14913.336	34830.242
10578	196.11	13753.025	35752.094
1637	196.09	9568.969	40145.684
13170	196.07	14811.79	34498.074
11414	196.05	14057.215	33812.363
11233	196.01	13934.941	35329.414
5117	195.95	11058.536	39365.488
6967	195.89	11916.81	37746.176
2090	195.88	9745.954	34235.047
3378	195.88	10494.05	39008.508
13992	195.86	15247.73	35405.988
9719	195.82	13254.643	37464.883
7186	195.82	11925.041	40512.996
12177	195.8	14370.545	36073.863
12326	195.78	14288.895	33577.523
11879	195.74	14333.966	40395.355
6210	195.7	11731.983	39406.359
8092	195.7	12378.354	40097.152
679	195.68	8729.909	40005.543
1939	195.61	9636.21	35092.09
37	195.59	8955.871	33920.281
9296	195.57	12925.959	36101.512
3392	195.49	10409.331	38681.949
5406	195.43	11296.992	37188.664
205	195.38	9002.901	35560.531
2984	195.28	10263.104	35495.691
64	195.26	8781.931	34137.504
12520	195.22	14611.262	36272.07
14615	195.2	15536.589	38791.379
8880	195.15	12860.266	37493.945
8753	195.15	12792.304	35572.914
7736	195.15	12281.551	35031.566
5623	195.15	11211.659	33906.004
7343	195.13	12046.367	37715.043
11543	195.07	14102.591	35740.051
6335	195.03	11655.865	37813.602
9731	194.99	13178.721	37566.164
6027	194.97	11590.209	39280.914
10943	194.96	13849.353	39387.648
1759	194.96	9606.028	38349.406
446	194.88	8728.213	37717.988
10381	194.86	13426.381	34132.613
13133	194.86	14717.294	35005.023
4416	194.82	10921.192	37360.672
3143	194.8	10266.267	38224.598
4279	194.75	10861.332	39273.078
5296	194.75	11208.953	38462.855
8915	194.71	12856.895	38189.496
5378	194.67	11254.746	37419.301
3725	194.65	10520.026	34072.676
3394	194.59	10512.755	38706.988
2774	194.53	10099.905	35239.18
14630	194.53	15492.711	38478.145
6263	194.5	11768.186	38973.324
9933	194.5	13503.452	40458.984
10720	194.5	13700.239	38061.477
13512	194.46	14916.834	37687.699
11292	194.44	13949.829	34739.281
6322	194.42	11824.976	37981.621
9272	194.4	13075.585	36115.68
5878	194.4	11466.741	36880.648
2615	194.38	10020.903	37638.934
10905	194.36	13805.534	40091.707
5729	194.36	11541.988	34609.867
493	194.36	8922.687	38027.762
13576	194.34	14933.305	38670.215
11445	194.32	14080.858	34361.285
7162	194.25	11964.424	40103.074
11122	194.21	13932.911	36980.91
13310	194.17	14968.443	34423.727
4869	194.11	11103.095	35255.477
5037	194.07	11014.629	38259.512
1787	194.07	9544.773	37789.188
4080	193.98	10740.567	38607.742
3819	193.96	10581.825	34299.137
1049	193.92	9115.555	34583.195
6884	193.9	11976.18	36751.922
10341	193.83	13492.672	34810.832
6357	193.79	11657.958	37704.484
1668	193.73	9494.885	39588.066
2799	193.73	10003.82	34683.988
2079	193.67	9722.54	34021.363
4989	193.67	10979.302	37459.445
7341	193.65	12171.994	38012.949
3167	193.65	10113.561	38612.074
7859	193.63	12342.967	36509.168
13055	193.58	14653.927	36170.828
5789	193.54	11487.256	35421.277
5738	193.52	11511.634	34846.398
10294	193.46	13392.686	35389.613
13633	193.44	14949.646	39592.879
10495	193.42	13611.255	34575.852
12737	193.4	14472.716	39491.844
1071	193.39	9064.606	34200.68
1991	193.29	9507.781	34446.07
917	193.25	9175.038	36946.836
3757	193.12	10498.837	33659.93
14477	193.1	15449.185	39701.734
12723	193.06	14421.801	39316.168
1794	193.04	9656.842	37648.047
12230	193	14224.872	35131.102
12382	192.96	14420.546	34399.617
14728	192.89	15599.009	36850.016
1313	192.87	9333.079	35797.324
6541	192.87	11810.434	34339.07
1411	192.81	9276.273	37365.457
1525	192.77	9346.546	39368.41
2618	192.73	9910.093	37674.203
4907	192.73	11075.326	36151.961
6371	192.71	11797.06	37330.434
3214	192.7	10311.464	39279.539
13585	192.7	14939.499	38850.477
11360	192.7	13793.064	34011.559
6987	192.64	11975.332	38076.184
883	192.62	9052.725	37406.945
6383	192.6	11810.895	37245.094
5601	192.58	11213.121	34295.02
835	192.54	9061.705	38460.598
3528	192.49	10382.432	36762.699
12972	192.47	14733.832	37553.367
13236	192.47	14734.834	33540.656
426	192.45	8738.265	37596.906
2437	192.43	9834.721	40454.57
2384	192.41	9891.759	39617.621
9877	192.39	13117.848	39956.398
10090	192.37	13354.368	38076.129
7695	192.37	12373.199	34588.484
12007	192.33	14362.145	38534.625
10929	192.33	13898.326	39624.051
10219	192.31	13354.341	36191.695
8222	192.26	12532.768	38603.176
12110	192.2	14209.558	36934.859
2101	192.08	9829.972	34415.836
12378	192.08	14522.614	34356.152
2045	192.01	9618.367	33665.332
8123	191.93	12590.887	40371.492
1258	191.89	9305.33	35041.309
3498	191.85	10374.518	37546.305
12253	191.8	14244.85	34338.895
5074	191.78	11142.4	38625.902
12814	191.72	14799.946	40426.32
6680	191.72	12017.15	34103.191
3135	191.66	10285.432	38081.629
13099	191.55	14817.081	35714.258
5310	191.53	11263.677	38217.691
10086	191.37	13515.671	38350.078
3203	191.34	10141.261	39045.203
14429	191.3	15367.448	38941.977
13380	191.2	14877.574	35498.703
13419	191.14	14889.908	36173.547
4954	191.11	11141.211	36824.055
4941	191.03	10975.654	36632.145
6084	191.01	11546.324	40172.484
9976	190.95	13427.922	39648.832
5972	190.95	11558.621	38169.383
9847	190.95	13130.715	39350.145
7257	190.91	12130.351	39235.156
9866	190.91	13247.855	39693.988
5881	190.88	11439.285	36890.656
7400	190.88	12105.606	36981.281
5451	190.88	11378.245	36432.934
7679	190.86	12372.055	34296.234
5734	190.86	11438.216	34789.301
1066	190.8	9235.594	34454.949
3132	190.78	10138.518	38043.91
2035	190.76	9537.093	33769.379
13522	190.76	15021.486	37880.152
11280	190.7	13897.713	34670.957
8341	190.68	12628.874	36865.332
5847	190.67	11373.911	36240.707
10697	190.67	13629.679	37736.098
8146	190.61	12674.082	40029.547
9368	190.57	13035.851	35093.398
4392	190.55	10772.233	37392.563
2853	190.55	10074.449	33733.012
8978	190.55	12705.968	39603.367
10351	190.53	13457.593	34356.969
956	190.34	9088.588	36550.477
7860	190.34	12281.614	36536.523
13156	190.3	14626.056	34960.109
14432	190.3	15440.809	39007.363
12735	190.28	14403.235	39461.594
3039	190.24	10232.76	36429.375
13326	190.23	15026.19	34599.516
5941	190.19	11490.816	37750.066
721	190.17	9150.298	40333.629
7516	190.17	12078.39	35237.598
1808	190.15	9572.277	37317.438
1867	190.13	9612.536	36121.676
9396	190.11	12951.059	34643.195
6947	190.09	11895.935	37573.105
14149	190.07	15315.542	34275.598
3876	190.05	10694.588	35397.504
9019	189.94	12800.807	40239.453
8514	189.92	12494.063	34229.531
10434	189.88	13631.955	33569.328
9781	189.86	13290.6	38093.645
9654	189.78	13171.5	36449.914
1601	189.75	9264.267	40340.289
11548	189.73	14184.878	35774.027
6518	189.69	11814.729	34855.875
14700	189.65	15478.33	37089.078
8111	189.65	12280.756	40326.957
677	189.63	8901.069	39974.547
4070	189.61	10606.922	38484.469
10014	189.57	13467.627	39230.48
12077	189.55	14201.676	37599.379
9604	189.5	13260.885	35511.719
6460	189.5	11697.163	35858.777
11104	189.46	13892.688	37076.094
14558	189.42	15575.661	39895.465
2103	189.38	9711.907	34427.609
11348	189.36	13853.782	34120.055
9633	189.32	13314.348	36062.188
5190	189.27	11334.265	39977.449
12447	189.25	14456.792	35385.469
9228	189.25	13000.434	37082.594
11933	189.25	14216.265	39565.492
12454	189.21	14613.943	35466.125
1261	189.19	9359.699	35071.516
3629	189.11	10372.514	35336.121
11351	189.11	13805.144	33857.566
7336	188.98	12218.297	38170.711
4933	188.94	11147.595	36509.52
8209	188.92	12677.763	38678.344
273	188.9	9024.118	36207.684
6620	188.88	11680.005	33569.945
14896	188.83	15570.347	34065.832
4696	188.83	10947.352	33535.383
13119	188.81	14780.272	35432.352
11091	188.81	13767.153	37410.391
11591	188.73	14078.036	36294.141
4527	188.71	10774.197	35748.676
2546	188.69	9917.445	39148.926
10185	188.67	13369.2	36731.262
8173	188.64	12567.311	39344.91
6382	188.62	11698.656	37209.414
4904	188.6	11030.128	36098.371
5489	188.56	11326.184	36068.621
2514	188.56	10090.646	39529.309
7533	188.54	12240.251	34966.914
9895	188.42	13155.192	40127.785
13061	188.42	14658.661	36222.719
8796	188.42	12778.163	36265.813
11196	188.33	13769.699	35811.055
14724	188.27	15471.98	36777.109
3589	188.27	10352.01	36019.555
7564	188.14	12098.982	34382.203
10941	188.14	13776.509	39371.988
9663	188.12	13241.241	36592.762
14368	188.12	15401.955	37770.965
1654	188.1	9471.987	39955.637
2109	188.06	9724.017	34559.867
7077	188	11850.75	38910.262
12632	188	14531.888	38035.641
14838	187.98	15580.265	34932.301
14085	187.97	15200.148	33808.305
4162	187.93	10698.47	39968.555
2350	187.89	9688.599	38834.715
12052	187.85	14377.813	37949.73
301	187.83	9005.392	36437.316
13956	187.77	15106.533	35790.793
10577	187.75	13591.349	35742.473
8156	187.74	12514.636	39911.523
7248	187.7	12107.034	39402.313
13958	187.68	15043.44	35838.629
11713	187.66	14159.7	37898.527
5418	187.66	11231.376	37052.988
4908	187.62	11095.043	36170.473
8375	187.62	12540.791	36406.238
5446	187.6	11213.767	36689.617
2441	187.6	9740.821	40478.152
4664	187.58	10856.656	33901.801
2427	187.56	9866.03	40289.262
10789	187.56	13695.366	39088.949
3309	187.52	10513.512	40472.391
2419	187.52	9803.405	40212.758
10707	187.49	13682.149	37876.754
7775	187.45	12299.669	35708.457
8703	187.43	12713.123	34756.641
8884	187.43	12732.047	37539.543
12691	187.41	14453.351	38975.621
12011	187.37	14186.629	38575.449
7474	187.35	12116.714	36038.066
11675	187.31	14023.006	37607.684
13986	187.29	15232.249	35349.188
4963	187.29	11155.208	37049.941
9918	187.28	13216.151	40507.152
14141	187.28	15332.127	34147.59
5339	187.26	11261.275	37964.613
14742	187.22	15496.875	36568.773
9760	187.22	13161.097	37874.383
9393	187.22	12910.775	34525.68
10092	187.16	13514.781	38122.652
2961	187.12	10142.284	35215.402
14536	186.99	15535.32	40163.012
14815	186.95	15595.821	35245.977
5475	186.89	11388.391	36294.316
9089	186.87	12970.044	39738.375
8197	186.85	12545.89	39104.699
11860	186.85	14185.244	40295.469
9164	186.84	13011.281	38406.422
9892	186.78	13252.834	40108.914
2490	186.78	10067.969	40075.887
4860	186.74	11105.784	35196.559
14038	186.72	15094.741	34637.586
11505	186.7	14061.933	35106.488
12720	186.68	14462.3	39270.672
12065	186.64	14184.536	37767.555
14029	186.61	15143.168	34756.891
131	186.57	8729.933	34871.168
8253	186.55	12586.262	37900.484
6233	186.53	11714.353	39085.695
12350	186.49	14481.983	33836.68
5073	186.47	11021.443	38602.641
8391	186.43	12505.253	36028.605
9808	186.34	13321.854	38536.063
7320	186.34	12043.684	38227.281
1926	186.32	9656.125	35218.059
7017	186.3	12015.697	38330.613
1576	186.28	9361.938	39972.605
5194	186.28	11311.488	40050.598
7689	186.28	12366.631	34479.164
12034	186.26	14230.185	38037.063
8816	186.22	12767.294	36481.426
1055	186.18	9157.417	34346.441
1865	186.18	9485.473	36369.754
7403	186.16	12194.447	36766.516
9510	186.15	13211.217	34041.871
11089	186.13	13787.33	37388.117
14220	186.13	15302.424	35428.176
13292	186.07	14901.355	34189.84
11995	186.05	14265.09	38750.789
2049	185.95	9857.869	33535.117
13080	185.95	14637.873	35862.988
5818	185.93	11474.451	35802.191
10534	185.9	13641.76	35052.398
2372	185.88	9772.015	39365.715
7197	185.86	12210.507	40128.172
4143	185.78	10565.207	39596.816
14151	185.78	15466.302	34327.602
11810	185.76	14139.691	39518.34
2786	185.74	10004.87	35044.176
3447	185.59	10506.23	38334.863
11868	185.57	14164.857	40470.152
2297	185.55	9689.502	38050.781
7397	185.53	12113.811	36954.23
7289	185.48	12243.026	38550.984
6307	185.42	11617.344	38075.359
11121	185.38	13865.447	36975.59
3194	185.36	10148.76	38973.789
11976	185.28	14399.976	39038.465
784	185.26	9051.847	39616.527
5608	185.25	11387.487	34033.059
2541	185.11	9899.537	39055.344
1686	185.07	9480.867	39448.672
2892	185.07	10241.672	33947.727
6615	185.03	11801.849	33792.047
12793	185	14487.275	40322.781
12070	184.98	14356.388	37841.164
14898	184.94	15503.612	34112.559
13925	184.92	15143.327	36451.41
1746	184.84	9631.344	38392.27
10022	184.8	13527.425	39028.086
993	184.79	9141.755	35916.266
7876	184.75	12415.149	36685.574
5764	184.71	11606.119	35201.844
14179	184.71	15293.475	34723.387
8178	184.69	12634.233	39417.664
3493	184.67	10525.683	37452.008
1482	184.67	9342.226	38587.871
4240	184.65	10906.789	39764.477
7628	184.65	12139.592	33611.277
219	184.65	8873.188	35719.844
2791	184.61	9913.184	34869.77
7026	184.56	11986.475	38387.109
3181	184.56	10245.22	38815.563
3959	184.54	10600.862	36524.473
3674	184.52	10353.863	35136.844
4254	184.5	10909.657	39614.707
6161	184.46	11761.594	39805.219
263	184.38	8766.312	36144.203
5106	184.38	10996.027	39121.453
9878	184.36	13261.905	39956.301
11160	184.36	13807.696	36510.68
509	184.36	8776.842	38215.063
11648	184.33	13974.518	37232.191
3096	184.29	10195.135	37407.645
2881	184.25	10311.484	33666.391
12585	184.23	14592.093	37509.328
10028	184.21	13462.614	38847.203
14409	184.13	15297.633	38584.809
391	184.12	8740.966	37219.332
2278	184.1	9810.733	37791.059
4956	184.1	11113.899	36890.316
12738	184.08	14431.482	39512.473
3149	184.08	10287.698	38367.41
9478	184.04	13121.092	33786.395
13085	184.02	14706.41	35910.707
10673	184	13738.325	37334.48
8380	183.94	12565.73	36209.488
10347	183.92	13501.537	34573.152
12190	183.89	14312.624	35937.246
1697	183.89	9532.403	39307.625
7177	183.85	11912.071	40266.555
3865	183.81	10600.956	35270.875
9841	183.69	13270.298	39275.773
4843	183.67	11103.944	34888.719
7539	183.66	12162.136	34690.523
12801	183.64	14460.983	40434.195
8603	183.54	12898.731	33641.629
6981	183.52	12010.131	38003.309
13192	183.52	14787.743	34454.668
13797	183.52	15138.847	38658.504
1514	183.46	9290.797	39260.176
6166	183.45	11827.794	39850.82
5487	183.45	11188.938	36051.473
2640	183.39	9934.144	37327.098
2933	183.31	10299.373	34673.711
9678	183.27	13325.703	36878.902
12171	183.27	14355.446	36020.707
788	183.27	9132.275	39432.262
8077	183.25	12465.318	39790.23
2086	183.2	9833.303	34150.086
13961	183.2	15248.414	35885.457
10389	183.18	13465.958	33970.379
3609	183.16	10420.595	35776.07
10662	183.16	13641.263	37127.695
11193	183.14	13770.917	35785.629
6435	183.1	11636.087	36183.988
12784	183.1	14560.495	40178.473
12151	183.1	14380.532	36286.926
3844	182.99	10637.702	34703.84
1586	182.97	9260.907	40101.035
4523	182.97	10905.217	35664.219
13484	182.95	14948.206	37265.141
2149	182.93	9808.637	35197.977
5022	182.93	11137.101	37966.867
3664	182.89	10426.019	35055.309
8080	182.85	12283.896	39852.176
14691	182.83	15538.304	37256.695
12995	182.77	14756.64	37224.688
12407	182.77	14558.192	34836.879
14262	182.77	15392.117	36037.359
14302	182.76	15458.33	36630.371
8164	182.74	12508.222	39504.719
5279	182.74	11374.101	38615.766
7382	182.7	12232.343	37257.047
2420	182.68	9822.843	40219.074
2843	182.66	10109.948	33877.129
5338	182.66	11300.573	37961.238
13468	182.66	14972.875	37107.074
9857	182.64	13303.016	39554.246
4271	182.64	10852.459	39166.18
13787	182.58	15099.363	38789.074
3805	182.56	10608.062	34081.16
1434	182.53	9441.023	37752.297
9710	182.53	13290.496	37392.824
12413	182.53	14449.668	34903.504
2156	182.43	9879.723	35423.246
4148	182.33	10677.486	39825.254
5892	182.33	11533.706	37039.133
12841	182.28	14817.382	40111.016
7107	182.28	11874.933	39400.504
8728	182.24	12873.367	35153.738
12073	182.22	14232.521	37555.891
12491	182.14	14481.069	35965.23
4024	182.14	10669.077	37547.957
2256	182.12	9806.879	37420.879
10350	182.07	13495.224	34635.668
8073	182.05	12264.726	39745.938
7194	182.05	12157.102	40404.93
7498	181.99	12141.093	35470.715
10984	181.95	13829.704	38738.848
199	181.95	8847.946	35532.641
5191	181.95	11306.115	39996.555
4132	181.89	10599.303	39369.281
2534	181.82	9956.473	39256.344
5412	181.8	11323.482	36938.184
3952	181.8	10690.506	36376.391
11678	181.8	14174.345	37619.574
7358	181.76	12222.61	37557.23
13126	181.72	14817.856	35186.125
14702	181.61	15521.168	37104.227
1818	181.59	9594.473	37076.68
4087	181.53	10581.616	38711.527
7246	181.51	12225.597	39376.973
6605	181.49	11786.466	33940.777
2800	181.43	10037.592	34707.09
8250	181.4	12478.636	37885.387
4737	181.4	10988.771	34042.594
10540	181.38	13728.712	35111.031
7450	181.36	12194.191	36216.754
11352	181.26	13841.663	33860.41
14527	181.26	15616.814	40385.57
13772	181.22	15110.333	38852.215
3070	181.19	10243.569	36864.035
6630	181.19	11922.557	33574.086
14031	181.13	15248.998	34803.797
3914	181.11	10742.372	35906.156
13866	181.11	15212.625	37646.098
12440	181.11	14440.777	35225.148
13200	181.11	14754.251	34316.34
8363	181.03	12620.564	36477.16
8668	181.01	12831.003	34307.211
14299	180.94	15391.254	36604.457
2657	180.86	10055.279	36958.527
240	180.84	9025.666	35912.816
13922	180.84	15221.699	36713.277
12232	180.84	14221.326	34874.801
6823	180.82	11847.073	35915.813
7408	180.73	12064.607	36815.414
9263	180.71	12923.017	36307.375
6396	180.71	11611.306	36761.059
8877	180.71	12795.032	37405.684
8050	180.69	12421.715	39401.484
5379	180.67	11356.793	37433.758
10491	180.61	13730.984	34474.523
7588	180.61	12163.493	34027.109
906	180.59	9074.472	37370.625
4071	180.59	10662.16	38503.523
7551	180.59	12058.409	34554.094
4394	180.59	10801.845	37433.512
7836	180.5	12436.419	36215.914
3992	180.48	10736.088	37069.754
4485	180.46	10814.961	36167.922
14595	180.46	15518.679	39016.352
10076	180.44	13344.217	38232.516
13067	180.44	14657.929	36034.711
3648	180.42	10531.953	35163.84
4918	180.42	11152.279	36260.977
11090	180.42	13816.473	37403.238
8998	180.36	12702.833	39947.129
11471	180.34	14031.438	34696.074
5855	180.3	11472.166	36387.195
3361	180.28	10499.812	39386.672
14113	180.27	15347.309	33656.004
972	180.27	9237.881	36211.91
2809	180.25	9969.502	34813.242
9160	180.13	13042.384	38363.895
9761	180.11	13255.254	37874.477
14168	180.09	15299.74	34571.758
3102	180.07	10247.285	37493.242
11896	180.07	14352.292	40168.758
10605	180.06	13698.921	36116.426
2617	180.02	9937.324	37661.047
12205	180.02	14277.023	35459.438
6648	180	11965.312	33928.996
12506	179.98	14526.55	36116.285
7433	179.92	12050.971	36331.996
6217	179.92	11648.375	39191.09
1163	179.88	9285.579	34154.027
6269	179.86	11733.011	38691.645
6568	179.84	11656.744	34040.48
8517	179.83	12666.425	34254.742
1453	179.81	9279.318	38088.59
5255	179.79	11317.272	38697.031
7698	179.75	12258.243	34614.316
5737	179.73	11534.476	34832.117
6110	179.71	11618.653	40335.73
10895	179.71	13808.08	40164.996
2839	179.69	9898.452	34148.59
11903	179.63	14398.447	39965.688
13647	179.6	14865.617	39884.566
8130	179.6	12674.246	40200.137
3862	179.5	10673.591	35216.5
2202	179.48	9876.229	36637.922
10891	179.44	13775.995	40497.871
3687	179.42	10538.578	34697.961
12920	179.42	14730.584	38224.238
3612	179.4	10403.177	35478.922
10530	179.35	13555.794	34984.805
5513	179.29	11315.098	35767.578
6564	179.25	11683.549	34325.734
14864	179.23	15636.286	34549.852
3638	179.21	10312.205	35425.402
10583	179.19	13558.975	35780.715
13002	179.17	14828.585	37017.441
5752	179.15	11496.756	35050.086
13225	179.12	14813.761	33733.137
14529	179.1	15679.823	40410.906
11019	179.08	13939.122	38267.656
5316	179.06	11268.219	38280.797
8192	179.06	12530.719	39027.859
14684	179.04	15686.298	37675.535
7489	179.04	12056.639	35662.469
9943	179.02	13513.079	40195.438
12099	178.98	14394.274	37448.785
1422	178.94	9446.455	37514.656
11785	178.94	14161.599	39209.652
2611	178.87	9987.248	37840.945
4276	178.85	10847.321	39245.742
3824	178.85	10673.274	34324.129
3689	178.83	10379.418	34777.852
1512	178.81	9284.006	39157.816
4599	178.75	10875.763	34576.973
11924	178.75	14382.287	39780.512
5357	178.73	11392.835	37563.125
1530	178.71	9347.897	39416.785
14614	178.71	15488.836	38784.172
5498	178.7	11192.695	35853.758
11432	178.7	14103.418	34150.805
8934	178.54	12694.339	38801.629
5262	178.52	11198.801	38779.078
14623	178.5	15533.308	38563.191
2127	178.5	9882.734	34822.887
14419	178.48	15311.522	38777.086
663	178.48	8770.894	39884.305
5624	178.47	11372.125	33907.637
654	178.47	9016.432	39797.629
5007	178.47	11006.941	37691.184
3270	178.43	10244.303	40017.777
11451	178.37	14054.329	34528.465
14412	178.35	15472.816	38600.391
12948	178.33	14767.786	37867.461
10336	178.31	13332.136	34730.969
8651	178.29	12801.431	34021.508
14316	178.29	15380.687	36958.316
2540	178.22	10075.426	39294.734
14086	178.2	15154.055	33810.789
6654	178.2	12003.141	33979.242
11200	178.18	13833.049	35857.586
5348	178.16	11238.335	37757.398
670	178.14	8986.695	39928.211
12428	178.12	14551.802	35129.949
828	178.12	9181.218	38714.063
7764	178.1	12377.936	35497.73
11581	178.01	14149.176	36180.664
4019	177.97	10680.237	37470.988
8820	177.97	12856.43	36529.711
14813	177.95	15499.85	35161.52
1176	177.83	9424.02	34319.207
12452	177.81	14499.682	35445.219
11045	177.81	13900.511	37887.707
2073	177.81	9857.23	33950.773
11749	177.76	14055.332	38610.031
11440	177.76	14146.613	34333.707
4001	177.74	10717.956	37211.734
2205	177.74	9810.296	36721.293
12370	177.72	14445.46	34225.324
6643	177.68	12003.151	33878.512
13795	177.68	15140.119	38592.551
1556	177.66	9384.817	39750.492
14783	177.62	15649.659	35873.102
5631	177.58	11346.901	33741.504
13207	177.58	14689.778	34087.723
9085	177.57	12917.376	39674.977
13453	177.55	14883.694	36734.168
4553	177.53	10950.37	35448.633
8241	177.53	12612.681	38060.922
11544	177.53	13985.945	35751.141
9846	177.51	13140.834	39323.703
4586	177.49	10831.234	34708.535
7526	177.37	12133.337	34879.746
3489	177.35	10396.19	37429.047
8946	177.3	12775.704	39001.711
11739	177.2	14024.422	38470.516
7807	177.18	12343.969	35993.637
11908	177.16	14277.852	40009.285
2410	177.11	9875.584	40076.586
5586	177.11	11267.83	34409.961
14180	177.07	15267.818	34745.125
11285	177.05	13969.566	34688.879
12971	177.01	14677.348	37453.59
5464	176.99	11328.855	36355.453
4499	176.99	10757.761	35990.391
13596	176.97	14968.885	38985.121
13232	176.95	14771.785	33784.406
2104	176.91	9848.039	34434.871
5427	176.91	11210.648	36872.227
7444	176.89	12163.738	36148.043
14324	176.88	15433.276	37082.316
10142	176.88	13360.131	37437.945
1563	176.88	9270.688	39862.074
6090	176.86	11432.753	40321.922
1837	176.82	9656.304	37056.711
3879	176.82	10719.473	35462.207
11248	176.78	13907.581	35213.512
9611	176.76	13261.031	35629.855
476	176.74	8999.151	37921.574
731	176.68	9058.907	40483.02
5520	176.66	11350.856	35529.02
10921	176.66	13886.484	39745.309
4159	176.59	10712.409	39934.914
9534	176.51	13187.018	34476.008
10965	176.47	13909.353	38852.711
2344	176.42	9795.736	38724.785
5889	176.4	11544.119	36996.441
13805	176.28	15223.167	38214.203
9636	176.28	13293.197	36105.637
10343	176.24	13529.428	34516.762
1348	176.21	9427.85	36308.176
14136	176.21	15318.056	34079.93
190	176.19	9016.937	35447.629
4505	176.19	10769.722	36084.281
2819	176.15	9991.774	34404.02
3321	176.11	10484.033	40241.125
10646	176.11	13674.064	36710.508
14915	176.09	15682.719	33990.793
6380	176.09	11787.425	37162.145
10608	176.07	13752.344	36133.727
13703	176.01	15257.852	40234.402
[truncated: 8,669 more rows]
