# Supplementary material for: Insights on the Control of Yeast Single-Cell Growth Variability by Members of the Trehalose Phosphate Synthase (TPS) Complex
Source: Front Cell Dev Biol. 2021 Jan 28;9:607628. doi: 10.3389/fcell.2021.607628 (PMC7876269; doi:10.3389/fcell.2021.607628)
Supplement: Supplementary file 2 [file Data_Sheet_1.ZIP › final_code/input_datasets/overexpression2_Delta_TSL1_t1.csv]

Id	Area (µm²)	Centre X Position (µm)	Centre Y Position (µm)
2768	92.44	8857.264	37358.105
8631	74.4	10966.777	33893.629
883	73.71	8115.09	35601.262
2712	73.55	9003.48	38674.637
17674	71.66	12803.965	36113.426
21592	70.91	13938.657	33601.344
3365	61.07	9246.775	34432.789
22046	58.71	13844.162	36826.984
4842	57.75	9661.35	37908.734
19761	57.29	13232.893	33422.082
22532	55.57	13995.581	39307.957
20785	54.97	13699.944	39353.457
4527	54.17	9705.849	34252.02
14101	52.64	11895.799	33900.188
22123	51.93	13852.373	37463.547
2185	50.36	8730.812	33566.641
475	49.86	7783.528	37516.457
665	49.48	7656.459	39800.613
2679	49.32	9025.628	39290.77
19847	49.02	13431.004	33766.723
6730	48.58	10340.715	36828.059
3582	48.48	9103.297	37925.441
1913	47.7	8549.028	33987.516
18950	47.47	13045.545	39588.5
2342	47.01	8698.632	34894.445
17629	46.83	12830.154	36227.723
20088	46.72	13457.189	35713.973
2543	46.72	8639.766	38874.355
5934	46.62	10092.222	34273.047
13714	46.35	12032.959	36706.016
1747	46.16	8552.73	36942.359
1719	46.12	8489.661	37952.684
15951	46.03	12468.951	34427.785
4219	45.53	9375.996	33695.793
14232	45.34	12164.938	33546.219
21165	45.32	13590.217	36646.105
9929	45.24	11016.428	34768.723
5256	45.21	9881.562	36594.523
7143	45.09	10201.711	33189.48
19571	44.99	13345.175	35252.41
21584	44.9	13962.876	33474.578
5315	44.88	9866.988	36128.387
2192	44.88	8711.74	33603.352
8525	44.86	10584.465	33252.484
5826	44.84	10072.318	33622.809
2628	44.76	8794.349	39961.367
14444	44.75	12088.687	34791.742
6524	44.75	10282.687	39575.699
20846	44.61	13696.55	38895.793
21632	44.4	13961.146	34080.77
21891	44.29	13907.118	35965.898
2558	44.25	8774.224	39087.492
21533	44.25	13596.935	33183.457
24696	44.25	14476.207	34987.902
23096	44.11	14074.775	35347.914
2473	43.96	8679.419	37434.836
8138	43.85	10746.822	37021.824
5956	43.71	10004.803	34542.117
6748	43.69	10254.646	36525.078
20760	43.65	13622.367	39453.629
18729	43.44	12930.012	37833.344
17318	43.44	12762.17	38693.652
2101	43.4	8835.605	33025.426
14859	43.35	12269.913	36931.969
13321	43.33	11701.494	39837.805
3890	43.23	9386.25	36906.832
18239	43.19	12956.867	34174.555
10213	43.16	11387.776	33011.293
19319	43	13176.957	37061.973
7422	42.98	10482.496	34721.129
17018	42.79	12704.385	39222.531
7091	42.77	10230.211	33696.063
4254	42.68	9320.651	33354.621
13906	42.68	12036.428	35433.984
24224	42.66	14485.994	38998.957
24164	42.6	14571.083	39540.281
5413	42.5	9879.33	35018.789
6052	42.49	10097.452	34994.953
21475	42.47	13726.636	33824.707
20198	42.39	13463.513	36589.031
23276	42.35	14100.281	33247.035
9937	42.33	11200.161	34473.145
13344	42.22	11916.912	39842.793
24167	42.04	14556.707	39567.375
3452	42.04	9199.384	35430.102
8523	41.99	10730.732	33204.719
17310	41.99	12869.476	38641.094
15251	41.95	12438.67	39338.859
24551	41.91	14508.94	36284.723
4702	41.91	9651.33	35801.461
4874	41.87	9703.009	38447.5
15498	41.85	12492.046	37353.043
18125	41.83	13091.254	33168.961
2029	41.81	8462.666	33450.203
2110	41.8	8669.767	33065.781
7625	41.74	10532.41	36866.848
5224	41.72	9919.441	37258.648
22797	41.7	14162.89	37392.133
8529	41.68	10659.98	33307.582
5952	41.68	9968.783	34514.801
14957	41.66	12096.84	38073.82
9328	41.6	10948.152	39910.012
3981	41.55	9388.495	35867.734
24783	41.55	14617.568	34104.93
19256	41.55	13349.43	37780.16
5254	41.51	9912.148	36546.801
1968	41.47	8518.98	33761.645
901	41.43	8047.825	35341.086
18408	41.37	13059.617	35589.563
21025	41.36	13749.3	37547.594
16557	41.34	12678.164	35882.246
20477	41.32	13448.222	38091.047
4656	41.26	9656.111	35042.91
24793	41.24	14448.283	33660.441
11650	41.24	11528.772	36093.715
9794	41.18	11207.485	35799.766
2637	41.14	8927.362	39790.922
8929	41.13	10898.662	36092.953
13967	41.11	11959.084	34969.965
7693	41.07	10534.925	37837.199
1991	41.07	8514.07	33567.43
7250	41.05	10489.601	33050.09
1676	41.01	8610.588	39098.234
6613	40.97	10256.618	38317.137
9259	40.93	10901.086	39214.922
11651	40.93	11604.814	36123.465
2385	40.93	8644.64	35531.328
24051	40.88	14282.57	39822.16
16137	40.88	12623.567	33060.207
20202	40.88	13359.271	36610.938
431	40.82	7685.27	36770.941
2506	40.8	8828.211	38124.68
3122	40.78	9239.264	33009.254
3916	40.78	9476.832	36456.793
11529	40.76	11553.126	37228.27
24777	40.76	14633.649	34038.07
5055	40.74	9912.947	39508.066
1692	40.74	8612.799	38697.777
9738	40.74	11162.496	36523.891
4252	40.74	9478.276	33327.406
3734	40.68	9417.076	39862.156
13367	40.67	12050.033	39611.352
20839	40.61	13709.152	38853.398
2255	40.59	8782.591	34139.793
19801	40.57	13409.052	33103.574
402	40.55	7944.896	36558.586
9121	40.44	10795.054	37726.406
11687	40.44	11609.267	35585.219
5337	40.38	9884.068	35735.078
23296	40.36	14333.014	33054.121
6006	40.34	9982.159	34712.629
10063	40.28	11194.062	33822.461
3143	40.28	9169.973	33244.57
7668	40.28	10406.11	37591.875
10467	40.22	11370.86	33235.922
2476	40.22	8697.977	37465.699
19370	40.21	13297.441	36753.785
22733	40.19	14173.23	37902.344
439	40.15	7708	36896.996
20591	40.13	13406.916	39011.863
6775	40.13	10329.13	36302.195
7937	40.11	10576.166	39363.465
23137	40.11	14061.77	34901.156
23011	40.07	14133.188	35789.328
15778	40.01	12433.063	35379.012
1324	40.01	8260.641	34254.484
11659	40.01	11607.481	35915.902
252	39.96	7862.548	34439.02
698	39.94	8106.693	39901.438
8264	39.9	10720.692	35571.039
13454	39.9	11983.569	39008.109
5684	39.88	9772.265	33178.082
8513	39.88	10754.49	33386.633
23285	39.86	14191.228	33053.746
24006	39.82	14353.02	39252.234
11910	39.82	11527.983	34068.543
19593	39.78	13251.737	34808.727
18469	39.75	13086.57	35930.52
15572	39.67	12468.852	36719.793
20324	39.65	13544.966	37191.395
22598	39.65	14184.062	39266.195
24178	39.65	14525.422	39365.414
7280	39.61	10562.511	33301.309
3586	39.61	9136.592	38129.988
6071	39.59	9949.479	35259.996
13860	39.57	11897.696	35773.77
13354	39.55	12013.617	39982.457
19002	39.54	13324.857	39828.074
4687	39.54	9529.767	35590.191
21589	39.52	13818.016	33560.492
14540	39.5	12158.04	35266.656
13368	39.48	12043.714	39614.266
8115	39.46	10664.84	37581.055
18101	39.46	12875.988	33108.676
19803	39.46	13496.143	33124.039
2803	39.42	9038.007	36583.938
22053	39.4	13991.791	36863.938
2362	39.36	8773.739	35133.211
1415	39.36	8384.788	35953.262
19461	39.34	13240.809	35951.996
6852	39.32	10192.911	35696.148
7408	39.32	10385.877	34679.465
23490	39.27	14397.995	35420.961
18116	39.25	13109.384	33056.637
13228	39.23	11675.555	39115.813
12782	39.21	11825.283	35236.484
8216	39.17	10690.195	36072.375
19670	39.11	13299.459	34152.262
5251	39.11	9905.252	36783.352
23887	39.11	14395.416	38341.777
2359	39.09	8759.229	35086.363
3753	39.09	9279.782	39705.18
5216	39.08	9882.632	37484.258
1430	39.08	8414.603	36315.18
20282	39.06	13563.399	37027.422
810	39.06	8159.502	37730.813
19813	39.04	13542.333	33288.57
15133	39.04	12270.443	39792.512
18859	39	13117.5	38824.871
1804	38.96	8475.834	35881.379
20281	38.94	13415.631	37028.891
22992	38.9	14006.558	35993.621
23327	38.88	14381.967	33671.438
332	38.88	7851.898	35470.23
3580	38.86	9240.493	37863.121
4897	38.86	9668.734	38813.211
3411	38.85	9186.036	34812.051
2387	38.83	8844.697	35613.691
17818	38.83	12792.056	35167.445
18240	38.81	12974.534	34177.641
16600	38.81	12500.324	36105.707
7974	38.75	10568.17	39003.883
4063	38.75	9386.367	34540.23
22186	38.73	13944.833	38040.145
1744	38.71	8422.069	36881.008
8228	38.69	10711.201	36211.996
3629	38.67	9258.137	38900.48
15356	38.67	12316.26	38362.152
3407	38.65	9066.879	34732
21018	38.62	13608.372	37521.176
9373	38.62	11037.55	39980.789
16746	38.62	12528.698	37143.059
5155	38.6	9721.021	38423.438
15396	38.58	12423.752	38021.93
5538	38.58	9849.292	34262.262
8866	38.56	10983.498	35201.219
824	38.54	8177.987	37492.402
5317	38.54	9897.032	36137.828
1843	38.52	8609.276	34643.215
18820	38.5	13031.955	38508.535
18227	38.48	13045.27	34101.398
907	38.48	8162.942	35140.121
1684	38.46	8630.825	38814.23
386	38.46	7894.777	36438.309
21137	38.42	13723.543	36802.758
10627	38.41	11362.299	34133.727
12493	38.39	11433.945	33154.867
6159	38.39	10127.771	36488.723
7984	38.37	10720.314	39099.316
7495	38.35	10368.818	35269.57
11501	38.33	11495.482	37600.953
17150	38.33	12723.597	39593.531
22749	38.33	14034.833	37696.906
23120	38.31	14130.338	35050.855
356	38.31	7879.467	35854.73
18772	38.29	12985.403	38106.438
10542	38.29	11399.806	33272.566
7539	38.29	10371.824	35877.934
6054	38.27	10018.115	35017.738
14267	38.27	12089.471	33865.551
22351	38.25	13906.486	39010.906
19133	38.23	13174.611	38948.516
23145	38.23	14202.848	34700.184
15731	38.19	12391.512	35659.109
11238	38.19	11420.695	39914.051
22314	38.18	13815.993	38834.891
18170	38.16	13065.925	33641.762
111	38.14	7673.074	33658.305
11656	38.14	11474.242	36171.512
21494	38.12	13714.653	33782.215
3556	38.12	9162.717	37387.488
20233	38.12	13537.059	36768.094
1814	38.12	8580.147	35513.102
19547	38.1	13162.857	35264.957
22824	38.1	14031.193	37214.211
6107	38.1	9932.14	35765.984
3375	38.08	9159.247	34478.766
108	38.08	7718.816	33613.316
2821	38.06	9049.445	36317.16
22605	38.06	14071.012	38964.164
17469	38.04	12908.397	37522.383
9567	38.04	11164.525	38076.742
7819	38.02	10366.008	39439
11998	38	11526.957	33168.207
14	37.98	7916.497	33104.645
774	37.98	8168.462	38717.922
4020	37.98	9345.345	34956.063
23488	37.96	14330.285	35409.684
2488	37.96	8668.897	37724.797
22199	37.96	13993.523	38085.586
20172	37.96	13490.532	36315.473
4725	37.93	9593.51	36012.113
19212	37.91	13276.222	38009.098
21524	37.91	13780.452	33416.828
21249	37.89	13622.179	36145.5
10669	37.89	11390.275	34453.445
4031	37.89	9465.805	34646.559
20675	37.89	13516.866	39673.652
19719	37.87	13194.536	33653.305
23550	37.85	14391.45	35930.426
24198	37.83	14550.26	39424.563
852	37.81	8189.125	36436.441
11632	37.79	11588.309	36248.621
17613	37.79	12918.014	36388.445
23307	37.77	14359.888	33239.844
15630	37.75	12388.974	36457.305
5084	37.75	9837.741	39412.574
3846	37.75	9399.401	38252.594
18880	37.75	13027.489	39032.207
11723	37.73	11428.625	35559.504
21381	37.73	13681.959	35032.371
16842	37.73	12695.545	37768.379
13286	37.73	11661.763	39623.574
4169	37.68	9339.757	33855.523
9810	37.66	11116.859	35832.98
7876	37.66	10697.839	39772.211
12956	37.66	11692.388	36942.387
22925	37.66	14059.19	36396.266
11587	37.64	11471.558	36753.777
7660	37.64	10403.582	37449.609
21671	37.62	13866.405	34516.445
12507	37.62	11766.063	33072.137
20349	37.62	13533.554	37323.008
4840	37.6	9652.835	37877.578
6997	37.6	10236.134	34442.73
5922	37.58	10072.09	34182.004
3604	37.58	9099.26	38443
8303	37.58	10618.233	35178.5
14962	37.58	12188.231	38166.117
15304	37.58	12447.582	39095.172
15615	37.56	12452.53	36685.727
18147	37.56	13045.351	33385.855
21373	37.56	13762.349	34945.215
13849	37.56	12002.321	35743.992
7963	37.56	10637.237	39241.914
16580	37.54	12653.058	35990.738
14730	37.54	12104.39	36618.559
17981	37.5	12869.065	34374.008
22456	37.5	14050.765	39600.477
24634	37.5	14618.926	35584.137
11984	37.49	11449.459	33437.441
15840	37.45	12327.318	35001.254
8155	37.43	10649.86	36960.594
7234	37.43	10163.314	33136.387
19516	37.41	13233.566	35672.094
15430	37.39	12435.629	37679.828
22137	37.39	13981.346	37625.777
11217	37.39	11319.537	39655.844
3878	37.37	9393.251	37497.16
19622	37.37	13284.418	34728.922
9860	37.37	11081.64	35247.895
18034	37.35	12833.102	33709.414
19512	37.35	13141.812	35621.891
19575	37.31	13144.804	34946.313
17091	37.31	12693.118	39718.059
4510	37.29	9501.63	34131.098
22641	37.28	14139.227	38627.629
12675	37.28	11824.397	34598.191
2456	37.28	8811.871	37062.961
1731	37.26	8560.044	37429.277
10797	37.26	11272.069	35154.051
15122	37.2	12251.856	39704.848
1032	37.2	8203.635	33547.473
6994	37.18	10154.122	34413.922
22508	37.16	14021.829	39493.93
9744	37.14	11100.278	36251.191
4651	37.14	9544.228	34976.5
24639	37.14	14616.375	35611.031
18634	37.14	13041.277	37126.273
20549	37.1	13498.185	38777.098
427	37.1	7686.335	36707.277
15583	37.1	12298.562	36850.559
7526	37.06	10395.17	35678.344
24176	37.06	14592.763	39344.5
15238	37.05	12447.608	39566.293
1861	37.05	8633.221	34509.129
24735	37.05	14477.115	34579.457
10609	37.03	11274.201	34020.484
7613	37.01	10564.47	36688.719
17794	37.01	12831.48	35097.355
24510	36.99	14541.745	36590.484
666	36.99	7767.987	39807.605
23102	36.99	14183.747	35132.254
19731	36.99	13214.471	33720.184
1464	36.97	8296.982	37356.992
5260	36.97	9844.519	36635.535
11641	36.97	11500.35	36347.148
6521	36.93	10192.631	39529.684
15526	36.93	12447.737	37032.113
23428	36.91	14301.777	34789.645
11330	36.89	11467.952	39541.887
20424	36.85	13522.999	37736.035
5937	36.85	10090.972	34318.77
23602	36.83	14369.832	36296.531
6664	36.83	10179.086	37655.34
7272	36.83	10385.285	33247.371
7220	36.83	10284.577	33072.781
5665	36.82	9718.309	33322.91
11866	36.82	11535.144	34373.926
11930	36.82	11466.425	33651.961
22939	36.82	14162.178	36486.992
90	36.82	7696.631	33522.836
24837	36.82	14500.087	33105.238
12853	36.8	11771.965	35931.828
21894	36.8	13875.208	35982.848
18875	36.78	13040.301	38951.598
20646	36.76	13504.219	39477.195
19932	36.7	13486.411	34578.832
5714	36.68	9868.002	33087.602
14454	36.68	12080.355	34857.227
1223	36.68	8373.564	33512.941
11970	36.66	11624.893	33356.934
969	36.66	8088.514	34213.82
7627	36.64	10508.586	36951.641
17645	36.64	12900.098	36343.102
2379	36.64	8822.709	35482.676
11208	36.62	11319.411	39499.477
21577	36.6	13823.275	33393.352
17611	36.59	12784.392	36698.785
9900	36.57	11049.512	34877.18
21708	36.57	13980.603	34759.934
3269	36.57	9177.776	34030.73
3820	36.55	9491.545	38902.887
14193	36.55	12230.485	33206.363
7853	36.53	10413.93	39730.547
8007	36.51	10776.056	38880.848
8347	36.49	10749.518	34853.578
10859	36.49	11408.282	35968.699
1878	36.43	8555.145	34356.883
14139	36.43	11937.632	33164.465
23206	36.43	14196.567	34085.563
4067	36.41	9473.845	34584.938
1919	36.41	8437.747	34041.547
11819	36.41	11560.779	34662.867
18355	36.39	12942.434	35215.859
11677	36.39	11462.587	35804.121
12565	36.39	11760.91	33688.59
24039	36.39	14218.823	39663.141
18458	36.37	13034.602	35863.5
20784	36.36	13749.996	39337.969
3848	36.34	9466.1	38270.168
6164	36.34	9958.443	36526.324
18074	36.34	12755.751	33455.363
23705	36.34	14322.098	37028.805
1797	36.32	8611.826	35761.207
7116	36.32	10225.385	33601.598
1454	36.32	8383.175	37171.242
13654	36.3	12059.467	37205.879
16169	36.3	12550.851	33266.695
18630	36.28	13053.322	37099.957
7302	36.28	10545.149	33732.883
23778	36.28	14327.904	37713.672
2711	36.28	9047.873	38924.332
6170	36.26	10101.685	36657.344
8196	36.22	10739.701	36238.043
19417	36.22	13204.592	36510.285
15464	36.22	12407.967	37539.773
948	36.2	8165.824	34313.559
13754	36.2	11865.264	36688.078
9439	36.16	11179.098	39582.035
11872	36.14	11582.671	34414.816
1518	36.14	8308.711	38952.625
17622	36.14	12763.566	36502.523
2209	36.14	8744.993	33730.734
7113	36.13	10141.658	33560.793
10620	36.11	11296.231	34102.402
515	36.11	7847.025	37922.746
11713	36.11	11526.682	35448.121
18250	36.09	12937.981	34274.309
5164	36.09	9865.275	38235.441
15433	36.05	12424.749	37683.387
12066	36.05	11437.124	33309.234
21353	36.03	13766.095	35255.098
23110	36.01	14082.727	35221.785
20811	36.01	13630.094	39243.16
21515	36.01	13603.471	33336.93
5543	36.01	9729.132	34279.625
19358	35.97	13221.045	36990.848
24269	35.97	14624.904	38765.563
2812	35.93	9045.609	36470.094
17681	35.93	12766.283	36190.957
18917	35.93	13135.885	39369.965
21520	35.92	13770.895	33367.598
23783	35.92	14274.81	37733.09
828	35.92	8161.279	37243.703
9195	35.9	10902.391	38674.434
19012	35.88	13287.674	39915.57
1772	35.86	8556.523	36276.73
21401	35.84	13619.751	34834.934
22277	35.84	13820.367	38517.234
3541	35.84	9218.894	37122.656
8683	35.82	10933.899	34223.949
11041	35.82	11349.596	38002.637
4797	35.82	9604.178	37077.922
12833	35.82	11639.859	35683.434
11475	35.82	11626.649	37980.055
21206	35.8	13653.765	36532.074
5476	35.8	9861.173	34714.563
20595	35.8	13404.273	39038.516
2763	35.78	8948.519	37528.793
2504	35.78	8751.729	38098.609
8251	35.76	10763.089	35617.43
14895	35.76	12102.186	37328.344
4800	35.74	9643.131	37180.121
1064	35.72	8145.234	33357.875
22972	35.72	14209.091	36209.098
24613	35.72	14548.821	36037.941
18678	35.7	13126.216	37474.598
1338	35.7	8393.117	34408.547
8717	35.69	10950.984	34327.637
19772	35.69	13249.524	33212.297
2429	35.69	8787.952	36573.242
4913	35.69	9570.914	39078.188
19747	35.69	13335.977	33602.02
3946	35.67	9304.884	36011.512
4789	35.67	9531.988	36993.078
5093	35.67	9845.947	39167.555
3834	35.63	9394.553	38579.27
17077	35.63	12648.398	39582.121
4738	35.63	9501.599	36299.969
10772	35.63	11390.93	34948.637
7117	35.61	10146.896	33605.895
24800	35.61	14473.696	33752.934
21466	35.61	13573.043	33992.711
5182	35.59	9861.544	38127.48
19870	35.59	13482.657	34001.863
3563	35.57	9185.596	37505.621
19165	35.57	13176.328	38531.031
6729	35.57	10312.714	36817.473
23743	35.57	14308.141	37283.266
4878	35.55	9648.873	38530.43
15579	35.53	12395.679	36822.188
13062	35.49	11670.209	37660.008
1065	35.49	8017.462	33364.949
17045	35.47	12553.874	39415.234
344	35.47	7774.466	35665.125
1475	35.46	8296.565	37707.004
2174	35.46	8637.799	33498.086
6645	35.46	10321.327	37867.09
18058	35.44	12819.182	33359.488
24400	35.42	14608.09	37531.789
1545	35.4	8351.311	39422.246
975	35.4	8130.791	33999.309
2887	35.4	8951.94	34970.359
19676	35.38	13181.961	34219.609
2265	35.38	8642.121	34203.203
12851	35.38	11815.987	35900.473
4688	35.36	9494.185	35613.762
24003	35.36	14314.908	39229.102
16826	35.36	12667.897	37633.68
699	35.36	8123.577	39902.246
7643	35.32	10543.134	37140.535
1333	35.32	8269.502	34354.125
21167	35.28	13753.217	36658.063
18872	35.28	13134.531	38913.867
2395	35.28	8694.326	35710.887
1443	35.28	8328.922	36734.66
19872	35.28	13452.65	34052.32
13864	35.26	11988.304	35848.383
22444	35.26	14180.618	39873.926
20689	35.26	13366.651	39874.559
6355	35.26	10017.351	38391.113
3640	35.26	9072.906	39090.73
4681	35.26	9564.674	35515.914
3995	35.24	9412.985	35422.512
2347	35.24	8654.517	34996.668
8109	35.24	10685.301	37524.941
6474	35.23	9980.653	40002.344
18130	35.23	13126.245	33197.348
16296	35.23	12534.928	34512.891
15335	35.23	12427.68	38470.738
14126	35.21	12055.677	33323.371
9513	35.21	11161.432	38668.668
6706	35.21	10322.968	37131.969
24324	35.21	14479.965	38433.52
1	35.21	7819.265	33012.598
19233	35.19	13310.11	37897.926
5342	35.17	9853.664	35747.43
24757	35.17	14475.149	34174.109
24433	35.17	14631.152	37271.52
12599	35.15	11733.06	33999.59
7654	35.15	10355.613	37345.238
530	35.13	7739.779	38224.688
13759	35.13	11917.514	36451.414
295	35.13	7689.096	34952.477
10872	35.13	11327.518	36204.328
428	35.13	7690.474	36739.395
18684	35.13	13122.468	37526.355
4639	35.13	9624.351	34940.211
5834	35.11	9958.788	33714.703
12967	35.11	11815.817	37011.402
6329	35.09	10061.756	37757.711
21094	35.09	13745.232	37132.285
814	35.09	8016.345	37581.723
109	35.07	7776.545	33627.184
22419	35.07	13868.577	39957.137
7252	35.07	10386.011	33061.27
2351	35.05	8718.259	35005.43
17921	35.05	12757.367	34917.789
3079	35.05	8868.823	33553.285
11590	35.03	11536.844	36815.078
1018	35.01	8073.691	33746.449
17415	35.01	12829.297	38069.246
24016	35	14354.702	39367.578
6357	35	10077.49	38485.332
24197	35	14468.388	39424.844
13147	35	11846.843	38236.969
353	35	7854.404	35800.238
10019	35	11203.586	34207.504
9091	35	10920.672	37252.273
14667	34.98	12201.861	36129.621
610	34.98	7654.419	39335.77
21559	34.98	13983.402	33131.078
563	34.98	7783.813	38692.48
1399	34.96	8357.938	35598.766
14703	34.94	12272.146	36430.059
705	34.94	8017.007	39970.164
21532	34.94	13685.954	33476.492
17229	34.94	12809.702	39429.879
2741	34.92	8886.981	38283.777
21539	34.9	13605.853	33011.938
2654	34.88	9007.52	39605.852
12603	34.88	11640.641	34045.574
10882	34.86	11288.655	36324.758
844	34.86	8189.224	36804.406
2943	34.86	8989.218	34323.344
976	34.84	8177.392	34006.336
20214	34.84	13506.757	36671.141
4495	34.84	9683.827	34037.168
1849	34.82	8623.237	34734.211
825	34.82	8028.706	37188.246
22626	34.82	14210.496	38828.523
24737	34.82	14574.762	34291.734
24214	34.82	14617.662	39219.613
447	34.82	7971.131	37007.02
3702	34.82	9064.586	39855.66
23866	34.8	14392.186	38298.602
260	34.78	7862.864	34557.453
5369	34.78	9852.187	35601.949
12588	34.78	11722.192	33921.234
23240	34.77	14207.222	33768.66
16844	34.77	12510.044	37813.469
14877	34.77	12118.042	37217.758
19627	34.75	13191.502	34451.988
11212	34.75	11230.26	39581.566
4903	34.75	9680.029	38967.516
21509	34.75	13680.006	33593.066
10159	34.75	11207.148	33246.035
3840	34.75	9386.393	38387.832
14072	34.75	11953.933	34219.207
3862	34.75	9315.381	37759.035
21579	34.73	13867.034	33397.496
11579	34.69	11564.304	36968.742
7612	34.69	10413.803	36675.941
4765	34.67	9526.372	36705.602
17985	34.67	12871.527	34403.402
16252	34.67	12567.421	34142.859
11888	34.65	11597.568	34203.809
19234	34.65	13347.421	37929.914
3865	34.65	9428.814	37544.023
23388	34.65	14350.936	34127.32
21651	34.63	13845.765	34331.676
21556	34.63	13905.751	33068.156
18060	34.63	12783.215	33371.977
13093	34.63	11755.862	37799.984
10678	34.61	11299.932	34506.961
24760	34.59	14453.589	34237.227
850	34.57	8004.008	36639.504
5018	34.57	9723.888	39951.469
6165	34.57	10095.85	36530.641
22844	34.57	14188.744	37336.855
20773	34.56	13601.383	39586.117
18666	34.56	13013.197	37382.398
3256	34.54	9111.819	33931.344
463	34.52	7950.588	37333.055
19106	34.52	13156.228	39242.246
4950	34.52	9555.77	39478.809
879	34.52	8114.65	35780.641
11655	34.52	11599.071	36161.512
2498	34.5	8828.125	37931.824
15563	34.5	12428.551	36962.398
23585	34.48	14343.979	36215.848
20569	34.48	13505.358	38892.168
24174	34.48	14622.293	39299.566
4041	34.46	9429.738	34720.133
20765	34.46	13736.944	39491.668
18985	34.46	12950.374	39946.438
23141	34.46	14058.147	34640.816
9492	34.44	11078.859	38799.742
20614	34.44	13377.729	39183.117
5233	34.42	9881.465	37085.457
5522	34.42	9844.92	34413.5
24816	34.4	14546.929	33353.348
8230	34.4	10570.608	35899.422
13646	34.38	11993.294	37426.371
2911	34.36	9018.774	34752.703
1380	34.36	8340.335	35052.141
19868	34.36	13555.506	33949.914
9595	34.36	11165.596	37732.711
5077	34.36	9848.86	39368.293
12783	34.34	11795.947	35244.984
18599	34.34	13094.687	36894.508
22615	34.34	14078.348	38985.398
8360	34.34	10703.826	34622.656
4295	34.33	9488.036	33296.164
19235	34.33	13201.681	37940.012
5270	34.33	9869.365	36253.77
23326	34.33	14315.275	33668.113
2832	34.33	8885.882	35975.121
21513	34.33	13666.628	33322.652
898	34.31	8115.554	35326.387
6078	34.31	10112.058	35452.957
21731	34.31	13963	34936.055
6457	34.29	10055.765	39768.508
17782	34.29	12843.166	35563.457
21554	34.29	13943.027	33005.063
1419	34.29	8290.172	36057.754
23423	34.29	14403.303	34754.902
780	34.29	8106.705	38773.461
21869	34.27	13967.755	35827.672
3583	34.25	9134.581	37953.527
15624	34.25	12403.832	36410.844
23404	34.25	14279.298	34372.629
13471	34.23	12060.323	38857.891
3255	34.23	9210.783	33913.773
8442	34.23	10672.388	33968.254
11609	34.21	11494.482	36661.066
17756	34.21	12776.075	35652.941
18530	34.21	13103.178	36357.379
29	34.21	7856.584	33216.047
16247	34.21	12649.017	34060.223
8502	34.19	10634.689	33574.613
2546	34.19	8786.251	38938.898
557	34.17	7694.336	38581.93
2451	34.17	8775.675	37031.27
23037	34.17	14167.285	35584.316
3526	34.15	9145.483	36911.43
2850	34.15	8868.431	35622.133
993	34.13	8056.777	33847.105
1635	34.13	8543.57	39731.18
24407	34.13	14609.075	37650.809
13949	34.11	11881.154	35192.77
15745	34.11	12449.899	35491.855
2949	34.11	8877.678	34351.836
2305	34.1	8677.725	34504.262
8388	34.1	10684.57	34456.82
23209	34.1	14140.575	33850.074
23948	34.08	14290.263	38838.563
24470	34.08	14627.448	36874.91
906	34.06	8165	35120.105
11987	34.06	11615.059	33472.688
14898	34.04	12070.098	37430.68
5696	34.04	9884.042	33248.781
23814	34.02	14422.52	37927.855
14209	34	12096.419	33351.98
11038	34	11281.27	37957.602
23612	34	14408.473	36344.313
17590	34	12853.972	36800.996
6621	33.98	10259.884	38459.477
20483	33.98	13374.085	38145.891
14083	33.98	11971.48	34006.848
7624	33.96	10560.736	36866.555
20600	33.96	13499.907	39092.336
4769	33.96	9491.098	36754.453
9437	33.96	11117.066	39573.902
5446	33.96	9730.161	34908.48
4066	33.96	9371.738	34573.348
477	33.96	7703.066	37521.566
19436	33.94	13142.722	36089.926
24369	33.94	14461.739	38091.23
15330	33.92	12436.745	38682.445
8765	33.92	10814.305	34659.086
6319	33.92	9969.764	37634.117
8555	33.9	10938.434	33091.223
4778	33.9	9621.183	36803.914
22158	33.9	13801.462	37804.789
21701	33.88	13869.662	34719.965
21619	33.88	13882.579	33956
7460	33.88	10360.734	34881.461
7837	33.88	10440	39580.129
23908	33.87	14336.164	38499.043
18964	33.87	12990.446	39738.063
4416	33.87	9637.168	33588.672
307	33.87	7831.408	35169.832
15491	33.87	12353.073	37607.516
13729	33.87	12002.756	36834.035
3044	33.87	8976.89	33664.379
12944	33.85	11698.178	36866.172
4823	33.85	9505.548	37655.055
14228	33.85	12143.918	33524.082
2416	33.83	8726.373	36233.621
6643	33.83	10339.386	37853.48
23951	33.83	14217.874	38868.516
20524	33.83	13555.672	38519.004
8084	33.83	10693.96	37679.273
15763	33.83	12311.265	35296.074
20115	33.81	13477.421	35898.824
538	33.81	7696.185	38371.59
22427	33.81	14116.307	39785.113
3400	33.81	9092.594	34605.828
3910	33.79	9299.74	36614.883
5206	33.79	9762.245	37384.504
11562	33.79	11510.703	37162.328
18981	33.79	13043.427	39922.941
22843	33.79	14126.045	37318.867
23548	33.77	14342.108	35891.555
19773	33.77	13180.254	33212.105
16303	33.77	12658.221	34566.902
18980	33.75	13114.272	39901.527
21463	33.75	13653.626	34252.328
22644	33.75	14136.836	38649.492
271	33.75	7748.526	34651.137
1315	33.75	8287.567	34189.703
15428	33.75	12369.069	37667.457
258	33.73	7641.7	34539.824
24535	33.73	14552.98	36474.941
761	33.71	8108.123	38790.656
21116	33.71	13707.421	36701.754
23636	33.71	14242.923	36609.578
12932	33.71	11826.652	36746.121
3198	33.71	9148.9	33584.219
16251	33.69	12709.397	34138.363
24813	33.69	14472.767	33332.66
19981	33.69	13476.065	34905.879
5261	33.69	9826.502	36635.406
11938	33.69	11577.045	33745.34
1755	33.67	8623.317	36839.02
20847	33.67	13642.593	38911.344
594	33.67	7652.775	39201.914
11675	33.65	11622.663	35800.297
3934	33.65	9415.657	36106.578
13327	33.64	11849.571	39920.109
9130	33.64	10829.655	37861.176
4123	33.64	9385.799	34255.258
11663	33.62	11506.892	35984.625
9638	33.62	11132.189	37244.035
10907	33.62	11329.523	36630.594
19115	33.6	13249.895	39105.035
13291	33.6	11661.043	39679.063
8856	33.6	10792.117	35101.961
19265	33.6	13266.573	37608.031
2075	33.58	8566.31	33075.742
7551	33.58	10483.859	36001.051
23459	33.58	14251.827	35002.934
4695	33.56	9605.319	35711.277
24216	33.56	14575.395	39235.352
4232	33.56	9487.682	33798.27
22432	33.56	14119.001	39820.578
10862	33.56	11343.818	36035.34
8490	33.54	10770.188	33741.551
22338	33.54	13802.91	38940.758
3509	33.54	9163.864	36503.07
4661	33.54	9627.434	35156.746
9580	33.54	11199.495	37915.773
20368	33.54	13363.094	37444.613
22013	33.52	13888.183	36553.395
5887	33.52	10028.533	33950.43
15351	33.52	12442.119	38326.242
20185	33.5	13550.326	36511.773
19290	33.5	13332.195	37439.012
847	33.5	8081.37	36542.813
12661	33.5	11848.188	34494.168
21994	33.5	13825.467	36364.695
3832	33.48	9300.36	38555.684
409	33.46	7769.825	36570.781
7669	33.46	10434.071	37597.023
8054	33.46	10681.525	38221.992
4401	33.46	9676.528	33262.371
23519	33.44	14350.61	35708.801
16281	33.44	12566.333	34421.633
15948	33.44	12329.442	34407.961
464	33.42	7982.291	37350.828
23006	33.42	14119.923	35746.961
19799	33.41	13438.43	33092.609
20508	33.41	13430.695	38380.184
17466	33.41	12748.605	37799.488
6320	33.41	9956.702	37642.656
14452	33.39	12279.709	34832.078
24479	33.39	14608.738	37005.551
1853	33.39	8556.382	34483.684
1854	33.39	8630.283	34488.156
716	33.39	8018.857	39674.023
1546	33.39	8385.776	39441.059
14268	33.37	12244.835	33894.637
23223	33.37	14110.49	33668.031
3850	33.35	9449.235	38045.82
13612	33.35	12037.002	37798.398
8218	33.35	10618.111	36117.629
6720	33.33	10348.736	37003.945
3441	33.33	9263.156	35263.719
24037	33.33	14417.833	39650.414
4827	33.33	9534.21	37698.203
2024	33.31	8492.159	33423.031
1394	33.31	8362.087	35352.195
19000	33.31	13162.989	39818.293
1863	33.31	8624.866	34518.645
19426	33.29	13291.974	36314.313
19714	33.29	13160.347	33954
5086	33.29	9885.149	39114.035
22622	33.25	14089.242	39095.484
23360	33.25	14243.054	33832.125
13733	33.25	11879.432	36855.945
24106	33.23	14602.221	39598.125
18056	33.21	12831.004	33353.598
4744	33.21	9497.526	36446.48
9655	33.21	11039.304	37124.57
5011	33.2	9731.486	39901.051
22344	33.2	13922.487	38998.313
5820	33.2	10055.708	33525.066
22247	33.2	13993.862	38349.266
7554	33.2	10425.416	36037.727
10623	33.2	11210.293	34112.516
21294	33.18	13773.705	35755.707
3577	33.18	9160.08	37827.234
6711	33.16	10318.019	36874.688
19310	33.16	13188.112	37262.648
871	33.16	8195.674	35905.758
762	33.16	8037.421	38793.105
24202	33.16	14635.395	39149.82
24655	33.14	14453.389	35547.332
16122	33.14	12486.542	33040.723
4579	33.12	9684.446	34644.441
23192	33.12	14138.148	34001.184
3585	33.1	9140.514	38069.367
3923	33.1	9284.714	36498.23
12528	33.1	11662.682	33316.117
472	33.1	7743.454	37491.367
6666	33.1	10298.302	37357.07
19899	33.08	13356.834	34247.211
20733	33.08	13626.646	39998.063
17276	33.08	12858.237	39070.633
24084	33.08	14548.57	39798.742
15618	33.08	12315.088	36384.941
20279	33.08	13516.88	37006.559
13121	33.08	11701.375	37984.945
15353	33.08	12330.986	38336.898
5272	33.06	9790.467	36325
7094	33.06	10164.46	33765.176
22425	33.06	14183.538	39763.969
23997	33.04	14358.506	39201.184
17839	33.04	12793.959	35235.633
11851	33.04	11561.981	34565.809
24007	33.04	14226.586	39270.609
6522	33.04	10166.524	39537.922
1283	33.02	8257.943	33962.93
9653	33.02	11060.252	37076.813
3667	33	9250.134	39391.52
11514	32.98	11630.205	37380.844
9361	32.98	11110.471	39863.266
2668	32.98	8984.116	39480.188
520	32.98	7690.568	38009.395
2519	32.98	8766.413	38374.414
16175	32.98	12663.291	33343.473
10974	32.97	11232.409	37317.383
5968	32.97	10063.512	34594.992
11577	32.97	11518.076	36958.359
680	32.97	7765.161	39919.711
9637	32.95	11116.567	37243.371
11853	32.95	11522.732	34583.586
10098	32.95	11077.664	33774.063
2815	32.95	9021.68	36510.652
3285	32.95	9101.503	34151.719
2340	32.95	8735.215	34888.125
11704	32.95	11468.132	35674.395
14654	32.93	12102.381	36045.836
13724	32.93	11939.455	36806.902
8754	32.93	10981.278	34555.605
474	32.91	7831.208	37500.141
11679	32.91	11595.236	35820.523
10625	32.91	11300.613	34116.051
23136	32.91	14106.718	34898.242
114	32.91	7965.638	33671.465
2910	32.91	8947.642	34740.316
5047	32.89	9706.905	39736.422
14723	32.89	12150.649	36554.176
1779	32.89	8626.423	36084.074
23383	32.89	14360.787	34034.605
21014	32.89	13773.437	37507.371
811	32.89	8150.618	37742.066
11124	32.89	11283.573	38796.426
21886	32.89	13938.683	35924.969
21881	32.87	13873.167	35918.008
12543	32.87	11747.579	33427.723
15234	32.87	12404.844	39515.586
23760	32.85	14312.047	37461.117
11956	32.85	11574.97	33616.027
3559	32.85	9189.6	37452.891
1010	32.83	8120.93	33664.645
24252	32.83	14596.457	38934.453
21681	32.83	13804.704	34590.617
13990	32.83	12001.785	34821.32
21626	32.83	13891	34028.41
21130	32.81	13619.175	36757.91
5065	32.81	9737.799	39276.262
15008	32.81	12163.952	38575.422
23944	32.81	14362.716	38768.766
14107	32.79	11908.922	33700.781
8419	32.79	10684.233	34371.074
22805	32.77	14112.113	37432.258
5659	32.77	9851.33	33583.363
587	32.77	7912.829	39078.102
21485	32.77	13651.705	33652.266
6304	32.77	9999.777	37403.469
3643	32.75	9214.811	39180.496
7026	32.74	10283.428	33971.539
7033	32.74	10158.676	34017.992
3101	32.74	9034.359	33462.965
24215	32.72	14504.944	39232.27
3569	32.72	9152.807	37640.094
8319	32.72	10675.219	34980.621
22897	32.7	14003.997	36848.105
4258	32.7	9426.974	33392.496
364	32.68	7655.657	36113.184
20456	32.68	13487.671	37928.336
1614	32.68	8623.594	39822.102
3826	32.66	9411.33	38722.914
22892	32.66	14108.424	36779.031
15492	32.66	12393.882	37629.754
7956	32.66	10761.699	39174.16
2688	32.66	8857.392	39336.719
12996	32.66	11723.832	37250.703
24343	32.66	14585.124	38001.277
14165	32.66	11981.805	33118.676
18115	32.66	13029.195	33051.121
1897	32.66	8586.031	34168.484
15806	32.64	12450.835	35165.926
9835	32.64	11161.187	35307.953
9591	32.64	11051.798	37708.172
2663	32.64	9002.886	39748.141
19076	32.62	13208.025	39304.16
3014	32.62	8941.372	34099.324
3755	32.62	9340.959	39735.348
3686	32.62	9142.953	39672.699
5395	32.62	9804.65	35563.066
8224	32.6	10610.354	36204.117
20162	32.6	13485.906	36241.375
23682	32.58	14361.312	36887.98
7677	32.58	10364.521	37672.73
17104	32.58	12595.428	39839.344
8592	32.56	10909.171	33373.34
827	32.56	8088.654	37237.988
4248	32.56	9446.209	33629.52
18851	32.56	12994.248	38759.355
2492	32.54	8709.485	37761.199
11133	32.54	11405.837	38897.336
2460	32.54	8679.342	37162.824
7135	32.54	10279.898	33462.859
851	32.52	8165.294	36405.102
2481	32.52	8661.237	37574.59
206	32.52	7947.953	34110.445
15726	32.52	12453.713	35637.035
14135	32.52	12015.924	33464.617
8766	32.52	10792.67	34659.883
18246	32.51	13095.713	34231.301
21879	32.51	13827.886	35887.137
15551	32.51	12348.903	36910.023
5630	32.51	9809.227	33778.777
16476	32.51	12628.759	35496.207
12542	32.51	11688.135	33426.754
22848	32.49	14199.392	37057.152
24397	32.49	14499.856	37741.281
18061	32.49	12758.79	33372.883
10238	32.49	11305.103	33018.359
17305	32.47	12754.276	38924.539
595	32.47	7875.592	39209.367
5480	32.47	9749.836	34725.781
6656	32.47	10159.626	37726.309
1477	32.45	8227.933	37734.836
24300	32.45	14437.616	38314.023
450	32.45	7874.968	37070.188
2163	32.45	8824.933	33412.117
19514	32.43	13289.179	35630.84
20807	32.43	13682.494	39214.387
383	32.43	7807.852	36388.828
22054	32.43	13990.931	36873.367
1426	32.43	8286.975	36295.969
2576	32.43	8752.279	39376.035
5234	32.41	9806.408	37163.766
10592	32.41	11294.37	33841.449
7952	32.41	10778.21	39155.684
15940	32.41	12460.762	34344.883
4721	32.41	9665.844	35987.57
21545	32.41	13730.882	33073.582
18773	32.39	13125.009	38132.957
268	32.39	7664.593	34638.148
18870	32.39	12957.214	38909.195
6370	32.37	10106.624	38775.508
7652	32.37	10423.355	37316.652
7153	32.37	10282.57	33256.031
5557	32.37	9787.212	34006.801
7467	32.37	10418.074	34956.949
9823	32.35	11026.928	35492.883
25	32.35	7978.854	33188.164
6300	32.35	10000.131	37383.695
23618	32.35	14216.004	36424.785
10928	32.35	11231.131	36929.746
218	32.33	7843.045	34171.449
24285	32.33	14483.703	38513.098
24208	32.33	14510.761	39207.086
4351	32.33	9459.597	33107.328
1096	32.31	8174.036	33287.316
845	32.31	8031.736	36821.113
4882	32.31	9695.79	38632.32
6131	32.31	10077.731	36076.801
6038	32.31	9995.639	34869.113
23219	32.31	14194.987	33929.555
223	32.31	7838.075	34207.383
12506	32.29	11673.611	33062.5
2792	32.28	8982.137	36989.699
24797	32.28	14627.857	33689
796	32.28	8187.936	38269.313
3984	32.28	9464.014	35582.887
15233	32.26	12386.693	39511.348
9714	32.26	11090.189	36607.313
17880	32.26	12898.074	34798.148
20190	32.26	13478.988	36547.617
5066	32.24	9851.218	39291.719
22428	32.24	14205.517	39785.344
24827	32.24	14627.297	33269.746
11436	32.24	11456.613	38377.707
6896	32.22	10314.416	34782.473
23587	32.22	14257.628	36246.391
13706	32.22	11908.549	36984.516
21574	32.22	13802.429	33365.957
8913	32.22	10848.026	35950.586
10905	32.2	11235.477	36614.086
18387	32.2	13018.595	35452.809
2136	32.2	8753.953	33232.66
1728	32.18	8619.923	37345.895
22245	32.18	13809.503	38319.492
15445	32.18	12440.085	37768.434
17210	32.18	12759.484	39326.934
9652	32.18	11071.209	37052
574	32.16	7885.715	38796.172
7533	32.16	10407.17	35741.641
24116	32.16	14570.454	39665.262
7392	32.14	10462.551	34538.746
8321	32.14	10767.717	34990.164
17134	32.14	12886.327	39883.379
21676	32.14	13985.736	34543.496
17232	32.14	12818.272	39132.051
6853	32.14	10239.213	35716.094
3929	32.12	9482.705	36273.207
15007	32.12	12096.389	38575.738
9175	32.1	10915.418	38392.691
11783	32.1	11470.146	34804.871
3504	32.1	9100.827	36442.445
3135	32.1	9081.4	33074.773
18874	32.1	12989.043	38947.039
838	32.08	8100.225	36750.309
14451	32.08	12168.161	34831.133
6362	32.06	9976.19	38620.145
23911	32.06	14226.353	38529.02
22954	32.06	14021.823	36320.629
20833	32.06	13606.779	38828.43
9769	32.06	11056.189	35914.758
20170	32.06	13401.612	36310.895
19900	32.05	13477.445	34307.883
20412	32.05	13533.508	37672.57
14870	32.05	12261.059	37037.664
19821	32.05	13423.635	33335.469
20691	32.05	13551.503	39895.059
8132	32.01	10726.346	37231.184
18733	32.01	12981.148	37863.941
14678	32.01	12067.501	36220.77
12685	32.01	11705.898	34653.145
19046	32.01	13231.802	39442.5
748	32.01	8022.86	39239.34
19158	31.99	13157.124	38484.637
24485	31.99	14524.481	36736.164
10566	31.99	11375.448	33728.57
5366	31.99	9802.918	35872.863
7746	31.99	10357.852	38649.414
19585	31.99	13287.12	35044.602
18559	31.99	13095.904	36567.504
7146	31.97	10238.13	33206.543
6867	31.97	10141.156	35299.391
23789	31.97	14310.264	37786.898
18105	31.97	12818.746	33120.371
1837	31.97	8491.977	34859.102
22890	31.95	14039.473	36761.137
3578	31.95	9189.779	37839.449
18145	31.95	13056.99	33383.184
8526	31.95	10611.769	33267.766
10864	31.95	11414.531	36059.523
3940	31.93	9320.91	35927.961
7869	31.93	10444.237	39978.949
8056	31.93	10771.022	38237.543
5425	31.93	9827.104	35058.184
7300	31.93	10504.238	33680.055
5760	31.91	10039.721	33103.5
24118	31.91	14510.981	39714.859
947	31.91	8026.456	34314.27
5530	31.91	9830.04	34197.074
16261	31.91	12694.489	34224.969
9561	31.89	11126.984	38033.984
20703	31.89	13361.339	39956.941
12880	31.89	11830.024	36197.645
8851	31.89	10924.461	35050.875
20262	31.89	13553.334	36939.578
17139	31.89	12899.029	39922.645
24008	31.89	14310.645	39275.488
11927	31.85	11577.715	33943.668
6848	31.84	10221.22	35652.223
1503	31.84	8338.523	38451.676
6058	31.84	9994.433	35047.727
10465	31.84	11393.655	33230.555
19770	31.82	13186.761	33181.004
22070	31.82	13832.717	37080.926
8269	31.8	10757.802	35282.559
11972	31.8	11563.198	33368.051
12548	31.8	11757.557	33492.113
670	31.8	7801.028	39844.367
2391	31.78	8689.121	35663.699
19243	31.78	13191.847	37705.707
2687	31.78	8970.489	39332.273
1921	31.78	8427.83	34051.648
21388	31.78	13740.822	35082.078
3845	31.76	9422.252	38244.008
4689	31.76	9508.629	35615.117
19171	31.76	13156.231	38358.27
13695	31.76	11926.768	37177.027
18189	31.74	13053.356	33788.063
2565	31.74	8723.089	39201.648
1786	31.74	8543.063	36193.473
9767	31.72	11199.614	36201.363
2604	31.72	8658.85	39673.984
1820	31.68	8476.526	35392.336
19902	31.64	13554.137	34318.727
3503	31.64	9171.871	36433.227
22360	31.64	13931.666	39133.102
12561	31.64	11749.702	33628.754
17566	31.64	12902.918	37009.941
11581	31.64	11441.868	36995.273
7494	31.64	10414.805	35256.168
23132	31.64	14093.335	34875.988
433	31.64	7886.432	36830.258
1711	31.64	8541.908	38002.691
770	31.64	8079.64	38659.184
11109	31.62	11261.341	38698.328
4679	31.62	9517.586	35493.148
16895	31.62	12702.127	38278.109
7321	31.62	10546.772	33943.516
11864	31.61	11578.052	34348.012
4976	31.61	9594.17	39814.828
20335	31.61	13431.595	37272.703
21202	31.61	13639.445	36492.07
10894	31.61	11422.834	36511.344
22374	31.59	13904.434	39242.43
7662	31.57	10501.946	37489.945
7638	31.57	10506.177	37101.852
1449	31.57	8413.405	36993.727
8	31.55	7679.688	33043.914
546	31.55	7724.294	38442.328
13717	31.55	12016.875	36737.773
22849	31.55	14032.721	37058.961
5539	31.55	9798.273	34274.719
19089	31.55	13220.21	39139.422
16769	31.53	12542.459	37225.34
6563	31.53	10167.706	38980.797
20376	31.51	13384.122	37503.863
1592	31.51	8215.271	39826.363
15852	31.49	12491.783	34779.871
10132	31.49	11175.709	33450.188
896	31.49	8139.08	35301.371
1812	31.49	8452.014	35491.672
11627	31.49	11550.696	36489.684
11637	31.47	11570.169	36331.23
504	31.47	7745.387	37709.508
7773	31.47	10388.303	38991.871
15127	31.47	12125.825	39721.695
766	31.47	8007.746	38855.207
18059	31.47	12924.473	33371.363
20787	31.45	13604.668	39372.125
19566	31.45	13232.947	35213.578
19531	31.45	13151.359	35444.816
8901	31.45	10963.402	35750.273
5969	31.43	10073.732	34595.848
701	31.43	8188.949	39941.773
13372	31.41	11859.323	39660.539
571	31.41	7658.717	38761.945
18538	31.41	13090.957	36421.371
7379	31.41	10457.609	34398.523
2551	31.41	8736.479	38981.984
2701	31.41	8894.138	39011.234
1364	31.39	8342.471	34703.398
17843	31.39	12741.008	34937.059
10829	31.38	11313.95	35421.262
10838	31.38	11250.931	35566.324
8718	31.38	10984.532	34347.645
6348	31.38	10062.876	38246.223
9078	31.38	10975.666	37070.891
12843	31.36	11828.454	35827.301
22156	31.36	13912.124	37768.957
3429	31.36	9165.532	35047.5
3179	31.36	9082.936	33543.18
11011	31.36	11348.055	37748.152
20168	31.36	13372.355	36273.531
9129	31.34	10873.253	37828.191
313	31.34	7847.835	35284.484
1580	31.32	8318.578	39700.574
2394	31.32	8815.739	35694.836
14864	31.32	12221.682	36996.547
3851	31.32	9450.057	38087.195
19071	31.32	13213.261	39272.559
10632	31.32	11289.921	34141.434
24836	31.32	14630.868	33100.895
4657	31.3	9636.42	35075.656
18154	31.3	13046.269	33451.98
17443	31.3	12719.365	37688.855
11575	31.3	11518.682	36947.297
14154	31.3	11872.269	33309.789
1492	31.3	8340.377	38157.922
8527	31.28	10692.881	33283.355
21203	31.28	13576.653	36505.754
15767	31.28	12304.868	35320.766
1384	31.26	8367.33	35112.496
10794	31.26	11299.725	35139.223
2455	31.26	8681.749	37055.867
3446	31.26	9223.784	35294.289
17520	31.26	12848.953	37264.457
3935	31.26	9311.447	36131.059
1844	31.26	8516.977	34669.648
12931	31.24	11643.354	36739.973
19374	31.24	13286.429	36775.348
2257	31.24	8665.293	34160.668
15709	31.24	12472.627	35848.715
21719	31.22	13960.894	34825.898
11920	31.22	11525.931	33855.023
375	31.22	7716.32	36220.609
21492	31.2	13751.277	33759.727
23486	31.2	14285.442	35395.688
20256	31.2	13410.629	36887.121
21487	31.18	13665.377	33658.602
1271	31.18	8307.258	33908.977
13852	31.18	11931.282	35754.98
16091	31.18	12301.102	33162.465
3478	31.18	9218.623	35768.504
24026	31.16	14412.366	39498.988
16949	31.16	12709.076	38582.91
225	31.16	7775.012	34222.746
20200	31.16	13380.788	36605.871
141	31.15	7727.201	33809.672
3398	31.15	9120.443	34602.988
23800	31.15	14282.296	37909.477
19190	31.15	13325.975	38201.91
21421	31.13	13620.653	34718.691
5259	31.13	9722.515	36627.816
21639	31.13	13902.106	34165.449
9076	31.13	10904.24	37064.375
2860	31.13	9018.947	35427.961
3703	31.13	9166.756	39871.129
11372	31.11	11593.999	39255.758
7747	31.11	10385.787	38674.266
12518	31.11	11717.779	33189.496
7556	31.11	10541.165	36081.473
802	31.11	8093.587	37847.801
567	31.11	7800.816	38752.492
13868	31.09	11862.01	35581.68
7435	31.09	10363.206	34793.664
21162	31.09	13717.302	36618.516
8894	31.09	10902.874	35649.855
15361	31.07	12292.596	38444.277
5517	31.07	9887.667	34369.313
22337	31.07	13843.178	38932.777
1560	31.07	8242.919	39559.547
24412	31.07	14561.52	37373.773
17785	31.07	12899.369	35292.609
6827	31.07	10293.99	35996.016
5175	31.07	9885.215	38028.586
16191	31.03	12521.755	33509.137
17765	31.03	12853.355	35723.734
15999	31.03	12493.43	33888.977
3892	31.03	9336.228	36701.23
19300	31.01	13256.184	37502.633
24765	31.01	14515.113	34261.102
1743	30.99	8558.815	37122.988
18799	30.99	13099.126	38294.66
13297	30.99	11796.986	39687.047
2526	30.99	8797.011	38528.613
22656	30.99	14085.62	38761.012
9618	30.97	10996.29	37636.566
856	30.97	8125.615	36248.293
1306	30.97	8405.207	34104.531
3296	30.97	9219.904	34206.223
5131	30.95	9880.653	38784.754
23952	30.95	14355.195	38888.059
19419	30.95	13345.521	36519.305
7617	30.93	10561.089	36769.328
5618	30.93	9792.687	33693.906
21452	30.92	13738.845	34398.836
14834	30.92	12137.467	36714.336
15404	30.92	12463.346	38112.516
11194	30.92	11284.804	39414.91
1463	30.92	8242.717	37338.309
6614	30.92	10325.553	38318.996
284	30.9	7758.424	34793.453
2536	30.9	8685.014	38742.512
15789	30.9	12428.417	35105.629
2258	30.9	8796.018	34173.078
885	30.88	8034.462	35616.105
22596	30.88	14015.479	39257.852
14248	30.88	12215.871	33621.293
23542	30.88	14380.83	35827.586
15661	30.86	12454.971	36110.258
16770	30.86	12702.129	37244.445
21104	30.86	13664.022	36889.828
2411	30.86	8838.614	36109.363
7372	30.86	10389.494	34357.273
2872	30.84	8897.83	35270.555
6374	30.84	9936.28	38798.684
349	30.84	7708.629	35729.555
437	30.82	7960.712	36866.34
4883	30.82	9587.509	38655.477
1442	30.82	8302.877	36554.691
3280	30.82	9269.742	34124.734
24712	30.8	14450.71	34876.453
20028	30.8	13476.31	35210.223
8877	30.8	10843.167	35376.746
3978	30.8	9305.425	35813.828
21808	30.8	13891.317	35530.559
10017	30.8	11033.95	34203.891
17209	30.78	12768.625	39316.68
23294	30.78	14386.427	33043.133
23093	30.78	14113.413	35323.34
15724	30.78	12334.531	35635.801
63	30.78	7770.041	33435.844
2765	30.76	8963.061	37560.848
16572	30.76	12686.601	35953.699
15155	30.76	12122.07	39885.953
16276	30.76	12543.632	34376.289
11658	30.74	11506.774	35907.621
837	30.74	8168.02	36984.074
20306	30.74	13455.749	37126.184
3635	30.72	9100.111	38980.18
2729	30.72	9049.643	38342.547
15415	30.72	12413.978	37863.914
23261	30.71	14191.371	33342.883
17639	30.71	12874.059	36293.871
9128	30.71	10903.606	37823.672
24768	30.71	14464.137	33964.473
10811	30.69	11270.271	35306.305
21036	30.65	13583.428	37589.363
21558	30.65	13995.041	33103.395
10922	30.65	11401.47	36877.258
6358	30.65	10033.357	38507.172
1890	30.65	8426.303	34440.594
16806	30.65	12639.905	37436.219
17771	30.63	12788.578	35461.578
15524	30.63	12411.253	37340.809
23268	30.63	14116.916	33384.262
4703	30.63	9685.282	35821.262
17561	30.61	12796.163	36971.109
2894	30.61	8852.961	35080.148
3615	30.61	9268.5	38655.449
961	30.59	8013.878	34160.055
269	30.59	7672.968	34639.586
9412	30.59	11004.044	39481.074
452	30.57	7882.463	37130.828
2529	30.57	8724.944	38594.227
3514	30.57	9148.731	36675.883
10881	30.57	11231.094	36314.488
23640	30.57	14328.906	36633.746
1529	30.57	8219.08	39109.992
2326	30.55	8829.022	34674.492
20177	30.53	13498.427	36370.965
6658	30.53	10298.339	37511.547
19940	30.53	13508.158	34625.008
7446	30.51	10426.57	34843.637
2401	30.51	8675.083	35934.355
8626	30.51	10859.717	33803.422
10097	30.51	11201.922	33774.406
2823	30.49	9025.609	36066.902
6349	30.49	10100.423	38256.941
16087	30.48	12293.865	33479.637
2740	30.48	9054.774	38275.004
4838	30.48	9607.17	37829.957
12687	30.48	11748.294	34682.813
16911	30.48	12675.661	38346.684
2272	30.48	8834.375	34266.383
5235	30.48	9729.15	37174.93
6870	30.46	10251.327	35311.859
3408	30.46	9241.897	34771.063
4395	30.46	9524.006	33224.656
5229	30.46	9893.024	37044.512
12509	30.44	11653.553	33107.117
24253	30.44	14574.137	38936.539
3856	30.44	9377.528	37912.984
6321	30.44	10000.097	37657.254
9671	30.44	11032.939	36939.586
24459	30.44	14599.333	37120.977
573	30.44	7880.636	38778.539
10110	30.44	11081.462	33626.434
16130	30.44	12341.028	33130.906
11937	30.44	11475.05	33706.98
15014	30.44	12114.658	38682.512
21216	30.42	13645.236	36281.199
17691	30.42	12873.036	35931.73
5907	30.42	10061.307	34097.988
18421	30.4	12970.718	35645.184
18331	30.4	12944.572	34946.945
8398	30.4	10615.29	34504.375
14203	30.4	12187.874	33319.125
4327	30.4	9455.798	33045.777
16081	30.38	12316.351	33444.738
888	30.38	8104.759	35422.781
19368	30.38	13199.233	36731.684
19196	30.38	13327.463	38240.121
24806	30.36	14431.993	33518.004
16564	30.36	12573.44	35913.863
20987	30.36	13629.867	37878.066
10832	30.36	11293.925	35439.961
9388	30.36	11143.05	39659.746
23156	30.36	14075.678	34599.996
17184	30.34	12805.746	39500.613
3996	30.34	9485.092	35428.684
24671	30.34	14600.146	35323.934
16228	30.34	12618.641	33868.656
963	30.34	8149.682	34167.273
16129	30.34	12293.366	33115.012
18992	30.32	13288.624	39771.488
9279	30.3	10798.766	39453.641
1438	30.3	8397.327	36498.223
16171	30.3	12647.28	33284.957
23092	30.28	14108.061	35306.621
1013	30.28	8142.813	33689.871
3813	30.28	9341.945	39095.02
19699	30.28	13157.937	33821.379
11274	30.26	11492.626	39840.949
5120	30.26	9812.997	38898.004
4149	30.26	9318.876	34117.215
2816	30.26	8925.361	36535.305
10749	30.26	11397.875	34815.574
24496	30.25	14504.694	36845.535
13008	30.25	11779.102	37302.656
10695	30.25	11248.652	34662.348
7151	30.25	10147.444	33231.117
16876	30.23	12498.361	38170.484
853	30.23	8139.063	36461.984
23284	30.21	14122.591	33010.945
9654	30.21	11175.733	37118.473
8908	30.19	10795.749	35907.195
23698	30.19	14308.438	36967.434
19692	30.19	13150.066	34082.719
4855	30.19	9528.803	38064.184
15406	30.19	12339.994	38124.188
1666	30.17	8494.506	39267.902
8943	30.17	10844.416	36203.773
1236	30.17	8365.353	33622.152
22079	30.15	13853.933	37136.445
14978	30.15	12168.921	38296.477
16728	30.15	12592.083	36986.254
1425	30.13	8371.221	36264.832
21468	30.13	13635.943	34054.867
10643	30.13	11257.731	34232.938
1714	30.13	8561.227	37837.188
19713	30.11	13276.288	33949.586
23562	30.11	14365.404	36030.492
9619	30.11	11028.936	37656.148
1189	30.09	8345.102	33264.742
8439	30.09	10707.674	34269.207
4388	30.09	9524.82	33179.93
3828	30.09	9490.606	38486.547
9662	30.09	11174.281	36884.016
7558	30.09	10438.241	36124.176
4530	30.07	9559.123	34302.324
17600	30.07	12743.367	36594.586
2364	30.05	8702.985	35190.504
19846	30.05	13490.053	33704.355
1332	30.05	8228.807	34330.344
7939	30.05	10714.065	39370.289
12606	30.03	11654.355	34099.379
17612	30.03	12779.657	36384.637
19679	30.03	13341.807	34014.277
20682	30.03	13394.336	39712.523
24835	30.02	14438.059	33101.305
7313	30.02	10462.016	33859.266
4412	30	9586.419	33575.328
9451	29.98	11140.915	39358.598
19222	29.98	13229.826	38075.672
15635	29.98	12428.904	36516.539
1738	29.98	8488.78	37268.285
12857	29.96	11732.708	35981.102
9777	29.96	11089.076	35736.004
1349	29.96	8382.896	34525.934
1796	29.96	8600.462	35739.305
23277	29.94	14014.155	33280.922
14276	29.94	12078.22	34011.566
4294	29.94	9326.83	33293.543
2964	29.94	8878.625	34132.664
3270	29.94	9273.948	34047.211
10591	29.94	11363.258	33835.027
19702	29.94	13318.947	33845.34
8049	29.94	10625.905	38205.844
5010	29.94	9736.841	39897.188
22719	29.92	14156.252	37836.176
13802	29.92	11882.24	36319.996
1109	29.9	8006.209	33087.34
4122	29.9	9334.984	34241.492
6904	29.9	10176.485	34836.223
16339	29.9	12560.787	34722.602
7275	29.9	10402.248	33253.152
3922	29.9	9405.702	36493.441
10860	29.9	11410.509	36023.875
2858	29.88	8996.327	35727.836
265	29.88	7652.851	34592.184
1619	29.88	8595.258	39928.668
18860	29.88	12934.396	38855.328
6354	29.88	9936.93	38327.758
18931	29.86	12957.543	39433.898
12538	29.84	11673.581	33418.824
21052	29.84	13717.007	37424.867
4221	29.84	9444.063	33731.09
3814	29.84	9466.62	39106.383
15733	29.82	12282.384	35671.195
7632	29.82	10417.334	37026.391
9476	29.82	11049.732	38969.488
1925	29.82	8487.504	34118.984
1304	29.8	8366.409	34077.805
14132	29.8	12016.772	33431.547
16271	29.8	12621.09	34312.051
20352	29.8	13560.356	37370.199
16894	29.79	12624.525	38274.641
17702	29.79	12794.06	36030.641
2946	29.79	8936.502	34335.723
8406	29.79	10688.053	34600.637
273	29.77	7690.378	34658.426
1458	29.77	8206.106	37246.102
11680	29.77	11548.23	35825.324
1713	29.77	8498.996	38028.527
16731	29.77	12600.178	37007.125
24435	29.75	14526.918	37289.102
5041	29.75	9730.632	39704.383
11533	29.75	11596.256	37263.684
15560	29.73	12439.135	36961.758
19916	29.73	13533.229	34436.16
7287	29.73	10404.936	33489.508
2651	29.71	8930.282	39974.402
3689	29.71	9200.889	39747.828
17140	29.71	12787.684	39931.707
14278	29.69	12265.575	34027.18
1020	29.69	8065.97	33770.754
20	29.69	7719.309	33147.676
16406	29.67	12568.009	34890.074
14114	29.67	12063.972	33786.488
11	29.65	7718.231	33094.445
12862	29.65	11759.02	36026.762
1158	29.65	8337.54	33179.133
2457	29.65	8704.611	37072.355
19552	29.63	13320.58	35344.41
8990	29.63	10832.043	36454.016
19639	29.63	13351.058	34558.68
8327	29.63	10766.52	35058.285
7599	29.63	10501.315	36440.32
19589	29.61	13179.749	35076.285
23288	29.61	14114.904	33118.289
2368	29.61	8671.047	35219.434
3680	29.61	9158.299	39595.246
15666	29.61	12365.046	36148.703
6145	29.61	9938.746	36242.402
9245	29.59	10782.78	39114.508
3031	29.59	8937.522	33918.652
15641	29.59	12453.389	36264.059
4488	29.59	9624.243	33960.246
380	29.59	7792.047	36351.5
11134	29.57	11349.425	38915.738
5488	29.57	9880.927	34470.234
11517	29.57	11587.888	37419.258
3002	29.56	8907.435	33977.785
22239	29.56	13890.276	38250.012
18734	29.56	13101.909	37882.637
9496	29.56	11083.105	38846.758
23506	29.56	14401.154	35605.676
305	29.54	7798.01	35145.934
7259	29.54	10368.634	33118.957
10961	29.54	11349.559	37078.652
15015	29.54	12237.671	38683.941
23465	29.52	14327.742	35128.629
19176	29.52	13194.876	38413.793
9890	29.52	11104.209	34826.5
12577	29.52	11821.453	33805.426
19619	29.52	13231.274	34712.09
4720	29.5	9518.818	35984.629
10621	29.5	11330.967	34104.184
4404	29.5	9635.26	33417.281
19602	29.48	13296.191	34853.023
11337	29.48	11550.845	39590.098
12948	29.48	11738.149	36898.648
16606	29.48	12601.222	36125.766
6874	29.46	10190.967	35123.238
12636	29.46	11767.65	34313.277
22793	29.46	14085.293	37383.598
168	29.46	7939.743	33943.508
3500	29.44	9168.512	36277.309
22023	29.44	13872.629	36669.488
18103	29.44	12880.684	33119.238
15248	29.44	12299.631	39330.395
23539	29.42	14392.234	35791.836
9353	29.4	11182.804	39811.602
8588	29.4	10839.794	33318.668
5788	29.4	10098.562	33272.934
22695	29.4	14174.796	38222.707
458	29.4	7818.666	37302.004
9639	29.38	11068.964	37249.008
17944	29.38	12756.106	34448.402
17938	29.38	12923.583	34716.879
3036	29.38	8955.108	33948.223
18968	29.38	13010.418	39813.188
18774	29.38	13107.861	38152.734
12050	29.38	11550.667	33241.73
4727	29.38	9583.54	36050.59
23024	29.36	14139.273	35889.355
7290	29.36	10361.765	33520.926
6851	29.36	10294.099	35672.973
74	29.36	7904.876	33473.641
19592	29.36	13325.743	34805.672
2404	29.36	8684.121	35993.785
279	29.35	7792.493	34753.125
8768	29.35	10813.804	34670.91
1773	29.35	8465.443	36300.086
13063	29.35	11817.655	37665.281
3533	29.35	9193.093	36984.465
15422	29.35	12480.307	37951.309
1007	29.33	8190.45	33955.875
17245	29.33	12891.08	39236.512
18459	29.33	13038.743	35877.109
19783	29.31	13180.275	33093.512
18717	29.31	12926.799	37733.801
4468	29.31	9578.705	33899.688
2328	29.31	8715.929	34691.574
4670	29.31	9664.763	35282.125
266	29.31	7926.56	34612.113
16188	29.31	12536.64	33467.691
21044	29.29	13726.716	37362.09
1733	29.29	8518.564	37466.539
24504	29.29	14639.217	36557.289
13570	29.29	11901.791	38108.559
1208	29.29	8296.101	33381.699
4754	29.27	9514.767	36579.551
7770	29.27	10440.014	38961.91
14038	29.27	11965.612	34294.414
9938	29.27	11207.661	34482.074
18756	29.27	12949.25	38013.16
16685	29.27	12670.001	36700.93
1257	29.25	8343.52	33768.652
18486	29.25	12932.592	36084.063
667	29.25	7836.822	39823.516
21442	29.25	13761.345	34324.844
6596	29.23	10329.074	38652.371
20398	29.23	13481.799	37604.469
22767	29.23	14212.713	37565.824
11759	29.21	11423.377	35237.145
24309	29.21	14443.212	38372.445
1678	29.21	8512.615	38789.898
1749	29.21	8458.721	37012.484
7251	29.21	10550.154	33056.563
21362	29.21	13712.618	35318.836
20330	29.19	13475.924	37261.984
134	29.19	7688.521	33787.699
16945	29.19	12536.093	38562.121
21560	29.19	13880.159	33140.238
7431	29.17	10533.764	34769.93
11911	29.17	11460.425	34069.332
2472	29.17	8649.477	37408.266
18213	29.17	12951.314	33983.867
5046	29.17	9730.84	39731.922
256	29.17	7896.782	34490.836
10879	29.17	11377.694	36305.84
24755	29.17	14510.9	34163.164
12891	29.17	11705.312	36340.828
14906	29.15	12101.93	37491.953
24830	29.15	14435.496	33298.176
5712	29.15	9725.87	33058.645
3211	29.15	9084.26	33696.906
6862	29.15	10345.36	35501.488
7115	29.15	10172.5	33571.605
2501	29.13	8816.638	37943.859
23126	29.13	14131.43	34820.73
17344	29.13	12864.558	38515.148
1472	29.13	8376.432	37641.449
3479	29.13	9121.497	35771.445
438	29.12	7854.379	36889.301
11630	29.12	11593.426	36232.98
4009	29.12	9378.78	35275.863
4818	29.1	9604.95	37596.789
21754	29.1	13865.454	35187.922
4867	29.1	9599.323	38375.094
11198	29.1	11327.76	39464.879
14854	29.1	12233.608	36889.887
2652	29.1	9022.62	39597.672
16007	29.1	12316.547	33937.016
18938	29.08	13073.767	39478.148
13942	29.08	12013.426	35122.27
6831	29.08	10292.885	36048.941
24788	29.08	14439.227	33819.156
1642	29.08	8483.035	39506.051
1110	29.08	8196.323	33094.328
17759	29.08	12853.501	35682.629
24818	29.06	14562.368	33394.523
10606	29.06	11370.171	34005.395
22406	29.06	13858.984	39706.578
9736	29.06	11137.954	36500.84
1789	29.06	8634.796	35904.586
13328	29.06	11696.506	39923.625
732	29.06	8166.002	39275.441
286	29.06	7936.877	34828.711
12925	29.04	11792.199	36703.727
19048	29.04	13317.532	39445.961
19508	29.02	13208.142	35583.359
2421	29	8720.34	36324.922
5199	29	9898.368	37548.004
2952	29	8960.405	34381.66
18892	29	12972.997	39107.555
1806	29	8482.613	35605.816
18121	29	13108.82	33104.637
983	29	8073.423	34059.102
13060	29	11818.62	37648.453
19123	28.98	13214.771	38841.859
8727	28.98	10892.495	34384.594
7368	28.98	10464.625	34302.984
8873	28.96	10818.225	35331.594
22225	28.96	13933.629	38170.355
13314	28.96	11674.502	39802.578
376	28.94	7770.646	36229.824
21431	28.94	13585.509	34504.402
18163	28.94	12963.977	33584.016
14367	28.94	12231.25	34439.328
23932	28.94	14400.4	38638.906
10044	28.94	11160.965	34011.414
21062	28.92	13584.863	37480.254
9739	28.92	11077.292	36528.051
12970	28.92	11834.928	37051.758
20560	28.92	13436.998	38850.527
8524	28.92	10657.842	33248.844
24191	28.92	14578.804	39400.59
1379	28.9	8317.102	34998.141
8518	28.9	10742.104	33480.734
24379	28.9	14484.354	37849.715
9173	28.89	10942.974	38371.961
4448	28.89	9494.304	33752.004
21096	28.87	13595.115	37158.027
3325	28.87	9260.486	34330.66
14537	28.87	12144.316	35201.672
19203	28.87	13300.108	38278.34
23212	28.87	14106.68	33859.77
17312	28.85	12855.762	38651.422
23906	28.85	14372.748	38480.203
5222	28.85	9914.661	37203.816
24410	28.85	14506.932	37353.941
17240	28.85	12731.335	39193.594
21876	28.85	13882.913	35871.586
1751	28.83	8517.57	36751.5
14077	28.83	11893.6	34268.254
17458	28.83	12803.569	37767.004
17660	28.83	12825.365	36078.168
3823	28.83	9370.213	38659.695
4881	28.81	9553.37	38590.105
10595	28.81	11271.217	33873.039
11928	28.81	11484.541	33958.52
7713	28.81	10470.115	38147.5
13865	28.81	11928.114	35862.68
2912	28.81	9028.218	34767.309
23664	28.79	14357.193	36740.039
5485	28.79	9817.982	34461.914
21732	28.79	13912.597	34935.801
23947	28.79	14371.01	38829.066
23297	28.79	14285.916	33104.109
23409	28.79	14259.479	34471.465
1334	28.77	8415.685	34367.777
2507	28.77	8675.999	38125.508
636	28.77	7906.505	39617.063
16646	28.77	12510.356	36377.172
22672	28.77	14193.911	38317.793
946	28.75	8203.588	34592.152
15836	28.75	12411.582	34971.98
2597	28.75	8701.686	39602.777
8189	28.75	10598.843	36223.719
4511	28.73	9579.879	34146.305
2171	28.73	8819.221	33453.359
18557	28.71	12928.403	36565.086
1347	28.71	8251.903	34506.086
1440	28.69	8212.447	36520.691
7096	28.69	10271.65	33775.477
10638	28.69	11356.115	34189.242
15405	28.67	12473.653	38117.367
16131	28.67	12430.297	33141.5
22587	28.67	14091.744	39188.117
868	28.67	8173.761	36198.898
10880	28.67	11255.582	36308.762
7442	28.66	10439.836	34813.707
22068	28.66	13986.639	37060.766
19257	28.66	13237.534	37781.828
23393	28.66	14404.101	34222.563
1470	28.66	8356.62	37547.055
21805	28.66	13840.523	35519.117
9908	28.66	11013.528	34616.203
3912	28.66	9479.648	36647.93
221	28.64	7849.224	34188.199
6675	28.64	10217.54	37277.316
2700	28.64	8999.06	38985.391
20608	28.64	13512.276	39155.52
17226	28.64	12826.995	39394.969
3821	28.64	9417.033	38928.027
13593	28.62	11987.384	37715.512
14642	28.62	12227.823	35946.355
10150	28.6	11171.606	33482.742
7908	28.6	10689.06	39701.938
21144	28.6	13634.347	36823.156
20736	28.6	13660.017	39618.441
17770	28.6	12781.858	35455.879
1746	28.6	8570.627	36887.773
6463	28.6	10067.728	39890.617
1509	28.58	8413.396	38697.551
24478	28.58	14485.644	36982.992
7013	28.56	10269.988	34226.172
18033	28.56	12867.237	33657.355
2722	28.56	8859.943	38575.008
14201	28.56	12271.673	33302.734
20482	28.54	13458.958	38128.309
7889	28.52	10610.167	39974.344
11665	28.52	11436.092	36038.523
1802	28.52	8623.94	35803.207
7284	28.52	10524.538	33320.598
14456	28.52	12105.318	34863.016
23161	28.5	14161.418	34313.73
21034	28.5	13637.885	37569.43
24093	28.5	14631.91	39832.414
6154	28.5	10022.401	36426.348
3554	28.5	9118.581	37286.961
11458	28.5	11544.841	38104.168
8343	28.5	10598.09	34828.059
16830	28.5	12606.218	37677.852
20737	28.48	13745.742	39621.184
18208	28.48	13064.737	33881.574
14212	28.44	12136.429	33399.012
8893	28.44	10818.885	35643.211
5240	28.43	9722.821	36939.184
14719	28.43	12070.84	36482.668
14295	28.43	12111.208	34197.586
5505	28.43	9842.556	34287.371
17238	28.43	12823.862	39186.426
17677	28.43	12744.004	36135.984
11335	28.43	11575.594	39567.281
4788	28.41	9536.818	36963.93
2120	28.41	8820.922	33118.027
15574	28.41	12491.62	36784.844
99	28.41	7826.313	33563.883
13633	28.39	11908.654	37349.563
23471	28.39	14327.624	35210.219
4512	28.39	9611.872	34166.773
20669	28.37	13365.742	39632.621
8174	28.37	10690.229	36613.695
21283	28.35	13620.536	35734.723
6023	28.35	10044.396	34827.766
16092	28.35	12382.752	33163.145
1682	28.35	8586.933	38806.52
1816	28.35	8569.21	35564.449
22649	28.35	14082.828	38679.93
14448	28.33	12260.4	34817.895
11967	28.33	11424.438	33332.527
3999	28.33	9308.398	35479.059
6508	28.33	10207.281	39746.793
14330	28.33	12245.297	34298.797
20706	28.33	13650.965	39772.723
17564	28.33	12912.528	36996.277
11504	28.31	11428.077	37656.738
3691	28.31	9154.26	39780.566
8076	28.31	10690.518	37939.477
8764	28.31	10872.29	34647.328
1715	28.31	8463.822	37915.625
8952	28.31	10812.772	36283.402
17185	28.31	12732.165	39510.699
4943	28.31	9542.317	39381.078
11422	28.31	11559.29	38604.496
6090	28.31	9952.504	35635.637
12579	28.29	11755.178	33815.809
526	28.27	7978.62	38188.543
15687	28.27	12446.054	35979.742
24290	28.27	14561.286	38555.926
11317	28.25	11431.69	39448.195
1716	28.25	8597.262	37915.992
20035	28.25	13372.268	35263.41
21813	28.25	13925.243	35570.32
6073	28.25	10085.827	35297.441
4859	28.23	9593.424	38198.617
8892	28.23	10855.083	35639.965
3433	28.21	9066.303	35168.672
1447	28.21	8348.669	36892.859
6837	28.2	10171.189	35823.68
[truncated: 3,577 more rows]
