# Supplementary material for: Insights on the Control of Yeast Single-Cell Growth Variability by Members of the Trehalose Phosphate Synthase (TPS) Complex
Source: Front Cell Dev Biol. 2021 Jan 28;9:607628. doi: 10.3389/fcell.2021.607628 (PMC7876269; doi:10.3389/fcell.2021.607628)
Supplement: Supplementary file 2 [file Data_Sheet_1.ZIP › final_code/input_datasets/Ntd-TSL1_SortedCells5_plus_t5.csv]

Id	Area (µm²)	Centre X Position (µm)	Centre Y Position (µm)
8142	735.07	13037.398	38832.297
2313	691.59	9019.159	34820.773
2562	646.67	9251.126	36482.066
5772	611.38	11396.306	37598.398
2730	602.69	9064.735	39737.211
1074	599.56	8378.07	34306.813
6048	550.79	11611.871	36830.402
4136	548.65	10264.818	38046.07
784	543.32	8007.363	36778.559
2923	543.07	9444.788	36075.457
2383	534.13	9024.522	33564.895
3297	524.89	9680.45	37496.012
2135	518.32	9007.428	38578.688
679	513.15	8186.639	38952.586
7536	511.45	12618.515	39172.141
2832	507.79	9314.863	37848.887
3646	504.59	9849.894	35689.125
8902	503.06	13762.129	38772.234
2751	501.41	9402.316	39909.641
1614	491.49	8620.843	34667.965
10190	489.61	14313.609	36429.086
7320	488.15	12682.851	34060.832
1536	487.73	8571.684	36417.43
8126	479.59	13035.478	38840.559
3322	478.46	9676.683	37907.34
9792	475.53	14370.928	35235.488
1537	467.71	8434.384	36423.746
8718	466.28	13529.424	37528.523
1775	465.57	8644.449	34351.969
3731	463.98	9889.325	33726.176
700	458.9	8075.612	38415.715
5960	451.85	11487.878	38762.543
2300	449.02	9049.17	35203.133
1066	448.06	8294.905	34199.809
8115	444.82	13091.434	38560.637
5774	443.6	11338.544	37661.023
1112	441.09	8222.068	35327.117
6589	436.74	11953.597	36298.363
1860	431.07	8627.692	35928.914
8989	430.95	13601.571	36973.953
3589	430.88	9884.432	36568.332
6763	428.29	12241.793	34088.262
3920	427.47	9996.139	36655.359
6165	424.82	11579.954	33570.152
2958	424.42	9463.156	35291.523
1474	421.66	8554.965	37950.852
3275	421.26	9665.393	37113.691
8033	421.22	12929.382	36248.617
6140	420.45	11606.992	34151.176
6255	418.25	11664.515	35041.398
2749	418.12	9476.32	39784.484
3991	417.12	9959.179	38389.777
3691	416.03	9828.703	34555.895
6292	411.22	11840.879	35907.18
1020	409.75	8392.56	33490.32
9260	405.01	13795.571	35716.52
10009	403.46	14627.694	39493.629
9814	402.35	14310.085	35922.309
4962	398.46	10723.569	34393.074
9238	397.79	13795.682	34918.18
8778	397.1	13442.966	38617.809
9632	393.89	14186.3	35400.5
9907	393.21	14414.949	38295.602
1334	390.94	8406.162	39596.727
2566	389.84	9082.371	36624.684
8166	389.29	13093.902	39593.277
5523	389.06	11060.29	35883.727
8758	387.85	13377.159	38184.238
4012	387.1	10047.681	38941.555
4728	387.01	10573.292	39347.973
5925	386.66	11509.475	39315.953
6348	385.13	11827.929	37309.813
1394	384.61	8598.618	39123.16
6844	384.5	12135.958	36753.32
9666	383.2	14192.494	33978.625
2935	381.3	9462.725	35788.895
1663	378.16	8559.617	34000.945
5689	377.51	11373.749	35576.758
3462	376.89	9798.958	39535.488
5782	376.47	11354.043	37763.266
9997	373.79	14455.745	39641.02
3247	373.68	9523.336	36391.855
3801	372.79	10042.808	33909.375
2226	372.26	8933.937	36448.273
9685	368.79	14175.916	33612.855
8999	368.1	13599.019	36594.039
9461	367.62	14002.104	39702.953
3718	367.58	9848.012	34124.375
2033	365.32	8633.971	39318.738
6199	364.96	11802.914	33416.188
64	364.81	7971.323	34083.41
9952	359.35	14292.036	39229.156
4823	359.17	10558.957	37004.125
1551	359.1	8595.511	36129.344
2405	358.96	9023.471	33123.84
8107	356.57	12994.999	38325.895
9431	356.4	13871.897	39924.422
10000	355.04	14604.639	39706.578
7950	354.86	13100.381	33753.691
8715	352.64	13558.606	37476.656
9081	351.72	13718.444	34719.133
3303	351.24	9644.354	37538.191
9124	350.96	13671.978	33669.254
1867	350.29	8655.327	36035.992
4768	347.45	10730.008	38270.988
2581	347.2	9237.91	36838.742
8278	347.09	13179.934	38148.281
7154	345.27	12347.293	35671.414
6226	345.15	11807.271	34159.746
8834	344.27	13392.062	39571.875
8383	343.51	13217.263	36347.355
8079	343.26	13112.446	37530.512
8680	343.06	13408.727	36574.891
6068	343.05	11412.73	36313.18
7220	342.68	12447.37	33809.199
9999	341.76	14551.587	39700.828
2968	341.05	9457.231	35115.957
9286	340.52	13977.744	36334.953
7791	338.24	12904.403	35839.879
9021	337.38	13561.57	35944.051
9599	336.76	14199.537	36295.055
384	336.65	7797.943	37775.469
8235	336.65	13312.871	38650.668
931	335.27	8048.741	34156.91
7741	334.79	12865.786	36841.473
7777	332.7	12800.462	35903.98
7565	332.38	12901.744	39774.715
5805	331.93	11292.62	38369.719
3232	331.72	9584.244	36178.434
4587	330.98	10549.515	37782.766
3703	330.82	9776.637	34254.727
9178	329.5	13870.289	33708.891
8341	329.43	13255.73	36723.902
7140	328.83	12441.785	36088.371
8086	327.57	13054.483	37644.184
9455	326.86	14006.464	39639.859
8324	326.8	13337.786	37219.664
4861	326.44	10734.165	36284.305
5036	326.03	10933.749	33318.57
4950	324.96	10697.805	34768.848
4702	324.71	10718.548	39840.965
7546	324.39	12686.882	39337.309
4737	323.72	10743.06	39100.43
809	323.14	8148.366	36383.445
1914	322.32	8685.611	37106.898
4534	322.18	10550.66	36812.566
7624	321.59	12849.405	38655.238
6153	321.27	11553.982	33814.984
2461	320.44	9257.02	34071.48
6938	320.38	12253.746	38536.602
9706	319.81	14411.402	33100.059
3517	319.58	9850.157	38603.078
5370	319.56	11130.564	39192.094
7338	319.41	12678.889	34414.43
3672	319.39	9805.018	34801.016
9147	318.56	13702.222	33651.57
528	318.53	7950.183	39240.805
3580	318.28	9904.126	36986.363
2221	318.09	8994.086	36617.602
1426	317.64	8520.89	38659.234
691	317.4	8169.239	38501.734
4743	317.32	10555.319	38941.816
8179	317.26	13331.057	39798.992
8088	317.24	12988.797	37684.023
7722	317.22	12812.403	37201.074
5813	316.88	11382.064	38593.168
7170	316.27	12443.74	35121.313
9967	315.48	14360.368	39533.281
5750	315.4	11325.717	36965.801
6263	315.36	11809.681	35239.223
8972	314.6	13722.913	37238.645
8802	314.16	13417.759	38910.047
2868	313.55	9457.932	37447.098
4826	313.51	10707.859	37025.5
6635	313.41	11898.249	35221.93
5611	313.16	11377.755	33106.551
5342	312.47	11144.837	39972.281
363	312.11	7777.999	37585.523
3106	312.01	9623.991	33632.758
5275	311.94	10947.885	38445.621
9836	311.88	14287.043	36500.852
8252	311.46	13290.18	38455.137
4763	311.36	10758.655	38438.074
7674	311.07	12764.926	38031.953
1064	310.9	8209.097	34160.59
6671	310.67	11914.348	34431.926
9591	310.37	14190.414	36408.957
2607	310.1	9107.354	37546.227
4499	309.75	10456.481	36008.281
5310	309.73	10955.324	39531.227
8457	309.27	13331.136	34681.34
2666	309.22	9243.984	39055.469
8335	309.14	13342.536	37126.707
3483	308.6	9713.929	39063.66
1072	308.41	8302.764	34257.039
1668	308.32	8602.334	33819.895
6209	308.05	11701.822	33752.344
1121	307.43	8271.838	35429.93
6573	306.92	12000.356	37087.363
2646	306.9	9175.494	38801.766
4910	306.69	10764.787	35272.699
6054	306.5	11501.416	36652.844
1893	306.32	8634.31	36712.641
6020	306.15	11515.698	37379.879
7359	306.02	12681.157	34891.445
5661	304.85	11406.116	34898.188
2662	304.29	9166.333	38967.18
5115	304.14	10862.18	34844.461
6632	303.7	11891.269	35149.84
1583	303.35	8622.293	35369.035
10280	302.78	14429.842	34026.645
5535	301.94	11136.746	35446.477
5908	301.92	11617.695	39727.309
10302	301.61	14533.457	33388.156
2453	301.59	9243.565	33838.129
5545	301.57	10998.023	34786.109
4104	301.27	10208.503	38485.238
5569	300.88	11151.722	34439.617
10117	300.58	14609.53	38503.863
2718	300.46	9112.38	39618.098
10086	300.19	14434.662	38899.688
8044	300.14	13105.004	36382.223
3379	299.5	9609.537	39006.605
7240	298.95	12376.091	33465.277
1541	298.91	8419.58	36498.355
9279	298.85	13955.607	36179.41
9562	298.83	14086.142	37140.809
8105	298.72	13088.482	38232.91
3005	298.7	9360.826	34462.629
9263	298.39	13984.567	35789.734
5564	298.37	11172.566	34354.91
2038	298.32	8637.076	39382.832
7664	298.12	12874.151	38199.363
2499	297.86	9157.38	34922.504
7505	297.59	12696.784	38573.359
690	297.57	8106.958	38500.172
7828	297.38	12745.578	34784.34
6893	297.13	12197.957	37531.359
9091	296.92	13742.62	34331.758
9437	296.88	14047.523	39845.848
5511	296.53	11076.155	35782.527
8994	296.46	13744.498	36813.836
5869	296.42	11325	39859.926
7104	296.17	12440.673	37534.094
1445	295.96	8612.88	38333.484
3113	294.6	9491.071	33814.066
2985	294.29	9316.836	34837.609
7422	294.04	12490.619	36642.5
1664	293.35	8564.405	34044.461
768	292.67	8071.75	37466.203
4233	292.42	10320.792	36057.961
2168	291.78	9021.603	37523.734
8941	291.48	13580.182	37557.121
1884	291.4	8747.787	36525.477
8919	291.34	13710.743	38273.512
1371	290.9	8441.921	39636.809
8229	290.81	13153.739	38826.91
7039	290.71	12328.231	39194.676
8647	290.63	13492.421	35394.496
4784	290.46	10738.337	37550.813
1591	290.33	8539.972	34971.793
4068	290.16	10251.308	39658.613
7213	289.94	12370.44	33655.125
1709	289.87	8620.487	33221.949
3541	289.83	9870.056	37695.461
2564	289.54	9219.465	36532.578
1214	288.58	8214.311	37154.242
7567	288.57	12825.122	39795.703
6940	288.51	12199.443	38579.441
9921	288.47	14234.999	38619.277
9353	288.47	13932.802	37964.414
6236	288.03	11701.306	34448.48
1642	287.99	8595.913	34339.109
4087	287.91	10322.875	39277.887
43	287.78	7785.412	33714.23
2761	287.67	9453.135	39730.422
10288	287.55	14419.409	33698.5
6079	287.09	11609.999	35939.727
3023	287.09	9430.842	34339.602
926	286.98	8159.103	34363.266
9026	286.96	13687.422	36031.207
3319	286.96	9668.921	37908.023
65	286.67	7834.498	34083.156
488	286.23	7668.584	38812.949
507	286.15	7738.493	39070.645
9106	286.09	13762.526	34005.465
3668	286.06	9751.857	34994.043
8495	285.83	13139.863	33912.563
5654	285.79	11412.52	34651.004
8818	285.77	13538.109	39237.273
6620	285.65	11990.795	35497.645
5727	285.12	11383.595	36503.449
295	284.6	7979.718	36735.402
3434	284.45	9665.063	39897.344
6819	284.37	12165.638	35772.215
2893	284.33	9464.18	37131.855
7611	284.33	12761.778	38827.844
3524	283.91	9756.767	38230.695
4632	283.85	10501.873	38653.156
8347	283.8	13138.225	36817.055
5559	283.6	11125.751	34556.691
6422	283.6	11661.749	39173.172
2637	283.55	9144.51	38691.063
1813	282.99	8644.15	34953.762
4250	282.86	10255.544	35477.484
3364	282.8	9686.564	38817.664
9667	282.72	14004.404	33976.785
2188	282.57	9001.007	37200.301
3289	282.28	9695.856	37424.605
6714	282.26	12036.163	33033.793
9389	281.98	13957.985	38978.938
9400	281.84	13965.048	39283.664
6116	281.67	11516.771	34643.93
2436	281.38	9221.811	33599.629
935	281.31	8151.154	34288.41
9803	281.29	14398.244	35480.535
7850	281.23	12907.837	34389.875
9094	280.98	13774.44	34357.094
3612	280.12	9883.826	36265.879
5265	280.12	10825.687	38161.598
9603	279.87	14080.296	36127.488
3533	279.75	9762.808	38073.598
8577	279.64	13487.786	33710.488
5594	279.08	11000.996	33697.656
4521	279.06	10492.679	36500.984
10196	278.72	14448.022	36228.625
843	278.72	8106.423	35851.301
1466	278.45	8440.232	38116.527
5226	278.22	10979.665	37135.156
6024	278.2	11493.176	37460.715
1176	278.07	8235.391	36523.98
2082	278.07	9038.021	39662.445
6802	277.8	12212.882	35255.461
1599	277.67	8487.62	34807.82
6202	277.17	11845.395	33601.68
7823	276.88	12907.323	34994.875
7520	276.86	12633.599	38849.219
1496	276.82	8616.496	37224.375
5230	276.82	10983.852	37301.168
8369	276.69	13221.361	36479.184
774	276.63	8048.356	37100.887
2048	276.52	8731.882	39560.383
2490	276.06	9155.174	34594.879
2146	276	9005.257	38176.328
1968	275.94	8668.109	38223.801
4055	275.58	10123.327	39943.297
3803	275.54	10103.571	33935.637
3437	275.48	9599.302	39935.297
1838	275.46	8700.592	35442.621
800	275.41	8170.671	36481.137
1103	275.19	8299.145	35027.461
5501	275.1	11058.264	36071.98
125	275.1	7690.706	34944.723
9522	275.04	14171.857	37830.184
3622	275.02	9892.906	36132.238
6657	274.96	11990.848	34454.664
3145	274.7	9645.024	34429.074
7819	274.7	12853.281	35184.184
8853	274.58	13714.962	39781.688
3440	274.41	9863.363	39776.156
8432	274.31	13313.139	35266.078
5291	274.26	10788.865	39036.723
1412	274.14	8429.095	39001.02
8883	274.01	13637.645	39023.77
5068	273.8	10851.627	33882.008
5178	273.38	10778.431	36211.266
5721	272.99	11354.96	36420.953
7648	272.95	12902.991	38325.891
7805	272.82	12894.742	35504.84
4291	272.51	10321.668	34389.023
6773	272.34	12187.023	34397.035
6294	272.32	11778.04	36007.539
7832	272.26	12837.436	34815.5
8477	272.17	13143.423	34160.262
5808	271.96	11410.117	38414.398
781	271.71	8171.585	36986.523
283	271.63	7833.553	36691.133
5537	271.61	11177.233	35272.578
1352	271.36	8245.282	39905.207
6030	271.31	11580.604	37230.41
9218	270.96	13953.345	34543.637
2281	270.88	9036.756	35556.117
6623	270.79	12035.559	35552.484
5893	270.75	11522.687	39990.91
3511	270.75	9841.431	38573.754
8285	270.73	13227.564	37924.02
9775	270.62	14250.92	34812.301
3827	270.62	9960.274	34497.16
3059	270.56	9363.273	33668.016
7037	270.44	12421.333	39118.785
6501	270.41	12040.059	39105.492
2528	270.41	9232.493	35531.621
1313	270.23	8224.887	39083.703
7078	270.18	12368.722	38205.57
2548	270.06	9069.135	36227.047
7960	270.02	13002.696	33913.82
3551	269.97	9799.749	37559.652
6233	269.95	11838.135	34360.199
790	269.81	8159.12	36827.34
8357	269.75	13288.057	36580.059
4183	269.64	10253.887	37029.227
5098	269.51	10898.435	34469.066
4034	269.45	10061.553	39449.43
5591	269.08	11155.393	33939.68
5775	269.05	11375.063	37659.191
9383	268.99	13974.845	38650.113
3400	268.85	9501.607	39363.242
6289	268.78	11730.449	35794.539
5997	268.78	11420.422	37951.445
4212	268.55	10301.07	36355.961
6261	268.55	11634.338	35195.707
9338	268.34	13810.344	37637.945
3687	268.32	9910.648	34766.398
9153	268.2	13746.357	33011.398
8543	267.97	13185.395	33134.914
7540	267.9	12592.477	39213.227
5090	267.76	10978.844	34354.164
4251	267.69	10295.183	35503.773
5183	267.67	10835.102	36270.676
6492	267.59	11996.869	39169.59
9497	267.57	14132.608	38872.879
328	267.48	7752.684	37107.281
5008	267.44	10611.25	33661.109
7018	267.44	12401.309	39765.867
9496	267.38	14195.44	38867.344
1456	267.32	8593.913	38251.219
5527	267.11	11174.035	35627.367
4992	266.8	10638.418	34015.785
4810	266.52	10623.336	37155.609
9564	266.5	14201.399	37166.844
6923	266.46	12161.298	38137.098
9561	266.44	14198.61	37077.086
1760	266.19	8771.956	33993.934
3211	266.17	9524.709	35825.441
2161	266.13	8858.556	37728.363
6858	266.1	12157.225	36920.949
6167	266.02	11461.509	33344.891
5810	265.85	11282.86	38515.008
9440	265.43	14200.148	39888.039
5498	265.37	11065.414	36314.496
2359	265.37	8885.787	34046.055
1997	265.35	8808.67	38786.188
1484	265.06	8600.692	37521.914
3162	265	9507.7	34710.227
6517	264.87	11918.381	38335.523
6535	264.72	12005.632	38145.52
8249	264.62	13219.843	38330.406
9425	264.6	13831.26	39730.398
5223	264.54	10932.037	37021.707
9257	264.24	13943.854	35664.012
6458	264.18	11785.836	39999.633
1044	263.91	8331.148	33768.734
4342	263.89	10290.856	33106.578
9052	263.68	13719.878	35392.945
7842	263.68	12797.884	34548.199
3733	263.59	9805.223	33493.625
3171	263.41	9506.615	34843.941
2501	263.32	9267.233	34980.699
5509	263.2	11061.79	36015.367
693	263.2	8152.966	38536.922
6968	263.16	12211.52	39146.34
1741	263.15	8716.815	33645.758
5477	263.15	11002.928	36594.801
10018	263.11	14572.119	39388.203
5490	263.07	11086.411	36228.164
3490	263.07	9864.998	38920.863
1881	263.01	8820.049	36476.16
5646	262.88	11216.149	34431.301
9574	262.86	14184.878	37002.387
9782	262.78	14235.489	34901.977
8463	262.78	13262.884	34512.844
2736	262.63	9214.352	39802.832
4849	262.48	10732.109	36455.125
2667	262.42	9085.164	39059.555
4995	262.36	10761.298	34049.867
2811	262.34	9344.554	38496.512
6668	262.32	11916.899	34333.848
1512	262.3	8555.431	36878.316
7943	262.23	12978.681	33670.277
7801	262.23	12788.777	35722.898
9646	262.23	14142.019	34621.309
7182	262.19	12381.731	34714.602
5420	262.05	11188.102	38300.801
4410	262.02	10533.264	34421.949
810	261.98	8079.324	36062.426
7043	261.84	12335.511	39247.379
9365	261.82	13919.403	38111.633
4949	261.75	10634.204	34767.125
7080	261.63	12321.922	38292.008
8127	261.5	12980.634	38836.93
9960	261.5	14230.002	39480.039
3223	261.33	9655.695	36065.473
2225	260.79	9000.878	36446.242
5091	260.58	10954.755	34385.664
8809	260.41	13376.835	39048.031
7268	260.39	12690.193	33253.914
7763	260.31	12820.718	36358.48
959	260.29	8084.028	33652.453
1961	260.2	8785.119	38089.973
5795	260.18	11382.669	38061.82
1819	259.97	8801.007	34996.664
6249	259.74	11793.367	34808.676
6508	259.68	12005.823	38919.723
6669	259.53	12034.389	34357.242
1350	259.47	8357.512	39862.598
8609	259.47	13442.11	34606.941
9576	259.18	14151.499	36711.5
8420	259.18	13309.838	35708.488
1335	259.01	8256.081	39682.621
1556	258.99	8548.877	36223.219
3760	258.91	9935.383	33009.457
6368	258.89	11684.298	37705.945
3900	258.87	10022.955	36179.02
1086	258.87	8387.531	34662.957
4705	258.78	10772.002	39918.578
6373	258.62	11806.694	37836.672
53	258.62	7974.705	33918.59
3651	258.55	9838.184	35463.234
8811	258.51	13498.307	39081.211
10275	258.07	14482.816	34245.406
6488	257.99	12055.717	39304.668
1937	257.92	8813.836	37354.59
1821	257.88	8788.833	35036.313
4456	257.86	10523.493	35272.09
5070	257.8	10788.756	33935.5
6482	257.78	12008.713	39476.586
947	257.78	8073.979	33832.297
10241	257.59	14568.176	35210.344
10209	257.55	14611.617	36157.414
1449	257.49	8485.568	38418.773
501	257.36	7698.55	38978.629
2132	257.26	9022.62	38527.98
2008	257.19	8834.68	39027.871
2139	257.17	9033.012	38634.414
3074	257.11	9343.013	33370.594
7755	257.04	12718.886	36515.758
7543	257.02	12493.707	39267.914
8874	256.88	13744.668	39167.523
4788	256.79	10641.662	37666.867
8062	256.79	13109.562	37032.879
6378	256.77	11663.481	38068.883
5992	256.73	11435.156	38111.32
5701	256.71	11256.529	36037.84
7689	256.71	12874.055	37962.387
9409	256.71	13948.824	39384.652
7328	256.65	12605.298	34226.063
9673	256.56	14112.845	33852.461
3941	256.5	10095.292	37363.641
1539	256.35	8567.738	36452.141
6330	256.31	11773.685	36858.543
2648	255.71	9145.378	38836.867
7562	255.71	12493.005	39961.191
5379	255.62	11123.154	39090.527
2078	255.6	9021.62	39962.949
859	255.58	8089.599	35738.859
8208	255.56	13193.427	39183.066
9136	255.56	13736.89	33745.93
2796	255.27	9454.624	38869.852
9025	255.02	13741.901	36022.063
7203	254.97	12455.825	34125.586
9116	254.93	13647.72	33818.281
480	254.91	7907.664	38748.914
9810	254.56	14350.764	35725.578
6142	254.51	11510.813	34182.074
7551	254.47	12669.08	39413.453
4089	254.47	10189.31	39065.605
8283	254.43	13197.476	37917.906
2288	254.35	9050.847	35321.609
5695	254.35	11316.358	35839.449
2535	254.26	9188.284	35594.813
7498	254.22	12611.213	38451.438
8378	254.07	13212.952	36539.063
6016	254.03	11508.579	37626.125
7906	253.86	12763.021	33294.176
7006	253.86	12117.997	39732.047
2769	253.82	9459.545	39485.84
5539	253.82	11001.282	35338.969
9807	253.82	14219.534	35590.414
6115	253.78	11473.916	34897.719
1724	253.61	8638.425	33179.859
4033	253.61	9974.086	39434.199
8654	253.57	13467.522	35604.785
3912	253.47	10092.688	36465.34
6122	253.45	11479.368	34461.355
5025	253.36	10676.708	33316.934
2470	253.11	9152.954	34145.488
1661	252.99	8593.431	33980.867
8381	252.94	13278.709	36294.035
8394	252.86	13192.812	35950.93
4777	252.61	10674.491	37919.02
4315	252.53	10246.061	33951.633
7736	252.38	12725.493	36979.586
6530	252.36	11917.875	38072.152
4195	252.27	10177.524	36775.926
4536	252.25	10381.209	36919.57
7109	252.05	12340.092	37624.047
1035	252	8251.289	33671.34
3504	252	9777.084	38743.699
8325	252	13167.322	37292.824
8732	251.88	13397.154	37734.777
4466	251.82	10457.474	35435.742
9899	251.82	14295.637	38001.609
7398	251.79	12691.783	35987.426
5786	251.79	11269.174	37965.516
6159	251.67	11534.409	33718.57
9280	251.63	13907.467	36275.363
5863	251.59	11228	39696.211
4879	251.56	10717.206	35950.477
9315	251.48	13919.599	36987.328
7134	251.46	12472.567	36601.891
6898	251.4	12141.116	37668.195
7615	251.31	12877.802	38849.953
3032	251.27	9351.331	34139.004
2663	251.25	9110.208	38994.09
2474	251.19	9260.124	34259.957
8707	251.1	13508.357	37236.738
9847	251.08	14249.614	36780.336
595	251.06	7831.057	39930.723
4401	251.04	10347.554	34112.125
6329	251	11817.409	36860.016
4835	250.96	10619.779	36558.449
7441	250.96	12588.71	37171.566
3939	250.87	10105.525	37333.742
1994	250.73	8753.776	38734.98
6395	250.52	11826.917	38359.266
5561	250.48	11153.324	34611.313
4038	250.48	10103.844	39537.777
3476	250.46	9838.276	39199.254
8047	250.39	13021.354	36523.438
5598	250.31	11106.688	33559.336
8323	250.29	13231.325	37213.086
6211	250.29	11840.075	33823.875
9570	250.27	14046.489	36974.359
8367	250.25	13270.667	36456.652
4761	250.06	10730.623	38590.355
7726	250.04	12867.558	37275.344
9441	250.02	14136.971	39893.344
6291	249.99	11688.086	35856.059
2390	249.91	8896.471	33444.348
1108	249.79	8405.401	35172.863
1505	249.77	8594.065	37034.602
4620	249.72	10371.232	38416.031
9049	249.7	13685.978	35577.871
25	249.6	7754.625	33468.41
7277	249.47	12600.836	33461.879
9210	249.47	13982.014	34401.719
4538	249.45	10368.896	36949.891
3644	249.43	9832.382	35658.551
3648	249.35	9786.097	35427.223
2757	249.32	9277.134	39669.363
6541	249.22	11852.11	37980.121
955	249.16	8101.172	33945.496
9863	249.12	14264.653	37177.492
8819	249.1	13385.699	39239.734
9701	249.1	14339.758	33064.848
3676	249.03	9732.181	34833.348
8046	249.03	12920.211	36429.645
9835	249.03	14412.477	36495.32
9514	248.97	14145.264	38053.48
7834	248.93	12772.66	34849.883
7534	248.89	12489.452	39116.617
518	248.82	7843.288	39191.77
9085	248.78	13599.484	34776.664
1934	248.74	8737.1	37314.309
866	248.63	7984.345	35542.594
4175	248.63	10200.874	37501.477
2215	248.57	8906.751	36764.328
968	248.55	8155.011	33795.004
7004	248.51	12073.768	39708.234
8804	248.41	13482.648	38925.766
3556	248.4	9907.446	37400.828
7099	248.3	12406.887	37702.344
3751	248.3	9883.287	33242.895
8263	248.28	13241.15	38298.289
4874	248.24	10683.726	36210.902
964	248.18	8143.191	33730.266
7193	248.17	12459.263	34151.535
5088	247.97	10915.79	34230.887
9816	247.96	14297.674	36025.363
458	247.96	7982.993	38495.543
6038	247.96	11574.864	37074.301
8550	247.94	13530.79	33136.563
8652	247.88	13435.475	35412.867
6750	247.82	12193.621	33754.563
198	247.76	7728.249	35856.184
1628	247.67	8612.553	34533.16
2840	247.53	9379.285	37710.586
6497	247.44	11852.046	39256.984
9135	247.4	13642.193	33724.586
5449	247.38	11121.819	37289.398
4326	247.3	10267.674	33595.008
4550	247.3	10450.33	37103.422
3365	247.19	9555.8	38924.969
9484	247	14094.422	39138.805
2722	246.98	9096.611	39698.555
7376	246.94	12498.813	35308.633
2459	246.71	9110.453	33965.551
8992	246.69	13720.522	36780.422
6574	246.67	12056.978	37122.711
1674	246.67	8624.69	33881.645
9826	246.63	14217.347	36405.605
8767	246.38	13524.209	38314.059
4421	246.38	10384.057	34673.258
4464	246.38	10495.83	35408.965
834	246.31	8082.521	36038.492
8382	246.31	13320.294	36330.82
2670	246.29	9188.104	39092.969
3415	246.27	9520.444	39612.512
8406	246.27	13168.644	35820.277
2773	246.25	9394.767	39326.535
2839	246.21	9441.784	37708.238
5979	246	11571.784	38179.605
6557	245.96	12024.552	37395.441
5685	245.64	11235.084	35497.797
6475	245.62	12028.89	39659.273
6240	245.58	11733.915	34692.125
3838	245.58	10077.527	34742.109
9108	245.5	13692.584	34017.426
973	245.45	8081.61	33570.125
248	245.43	7735.234	36389.457
8929	245.29	13763.569	38093.824
5852	245.23	11218.492	39497.496
272	245.14	7719.545	36602.676
6066	245.14	11571.264	36236.828
734	245.1	8181.798	37709.809
8311	245.08	13347.178	37670.039
5699	245.01	11219.434	35980.449
2799	244.97	9295.542	38873.523
4460	244.91	10352.66	35337.414
5641	244.78	11336.23	34311.91
3041	244.72	9461.176	34039.895
6601	244.66	11917.667	35949.129
8342	244.64	13221.014	36732.555
9168	244.6	13948.332	33626.246
1637	244.6	8570.23	34301.832
2148	244.53	8964.626	38229.242
8900	244.32	13733.533	38736.469
6157	244.22	11612.56	33892.953
5648	244.22	11396.863	34521.973
6293	244.14	11786.764	35941.254
4446	244.12	10474.882	35030.121
9829	244.12	14306.454	36420.996
9444	244.09	14030.479	39921.02
1457	243.99	8476.667	38269.051
3020	243.93	9464.646	34316.363
5575	243.91	11133.766	34264.422
8888	243.76	13726.01	39080.23
1243	243.72	8246.53	37778.387
7156	243.55	12450.507	35552.438
2518	243.55	9159.155	35350.68
5582	243.49	11062.266	34090.402
5514	243.43	11020.244	35808.32
8109	243.38	13125.714	38380.383
3110	243.28	9669.393	33709.219
8865	243.19	13729.363	39685.824
9939	243.19	14275.041	38998.484
2661	243.13	9123.505	38965.715
5593	243.11	11136.529	33964.563
6031	243.11	11470.053	37240.52
1766	243.05	8675.289	34103.695
7150	243.03	12280.59	35845.836
5188	243.03	10791.898	36383.426
5247	242.86	10917.066	37734.035
8863	242.84	13625.355	39607.262
3513	242.8	9876.401	38576.719
8370	242.78	13177.834	36488.93
7217	242.73	12339.502	33740.285
3702	242.71	9866.902	34233.863
1106	242.67	8330.625	35084.785
2371	242.55	9021.136	33935.906
8894	242.53	13706.45	38895.238
8528	242.46	13226.865	33179.609
176	242.46	7906.35	35585.094
62	242.23	7950.039	34030.965
6754	242.23	12258.383	33858.484
1273	242.13	8369.407	38299.613
7442	242.07	12695.544	37182
5562	241.98	11105.558	34315.934
3500	241.86	9779.621	38690.41
330	241.86	7894.786	37202.672
8291	241.71	13250.688	37728.414
5740	241.67	11223.391	36810.648
5381	241.58	11079.224	38875.121
4036	241.56	9929.126	39487.254
1506	241.56	8446.567	37128.039
9166	241.56	13883.351	33537.563
8157	241.52	12956.205	39329.461
5644	241.5	11414.036	34384.699
8450	241.46	13182.976	34887.043
3269	241.46	9632.991	36991.445
9374	241.35	13907.796	38297.703
8790	241.31	13374.345	38809.523
4841	241.25	10627.651	36643.961
1756	241.23	8729.133	33961.496
58	241.19	7835.147	33995.047
7968	241.1	12962.294	34216.086
386	241.08	7946.16	37784.637
10308	241.04	14626.696	33131.445
4110	240.85	10193.951	38578.305
5757	240.81	11301.438	37137.633
6149	240.81	11566.942	33985.867
2400	240.75	9013.605	33030.828
2305	240.71	8941.642	34956.336
7030	240.68	12303.12	39287.266
8931	240.48	13719.672	38111.563
8192	240.47	13258.182	39467.199
10153	240.47	14607.977	37442.195
9986	240.47	14616.323	39761.469
3157	240.33	9515.933	34597.668
3793	240.31	10012.263	33732.453
7792	240.22	12724.49	35882.355
4838	240.22	10580.363	36612.184
5325	240.16	10952.539	39944.258
4434	240.08	10468.102	34884.676
1332	240.02	8259.118	39552.613
3629	239.93	9854.297	35954.285
3459	239.81	9898.986	39479.086
5609	239.78	10989.155	33269.109
1616	239.76	8552.143	34684.543
9196	239.6	13973.305	34045.066
5756	239.55	11376.929	37105.684
8854	239.47	13739.907	39815.137
1027	239.45	8404.019	33588.449
9322	239.43	13919.432	37194.758
7831	239.33	12745.279	34812.004
2484	239.33	9141.106	34518.094
8871	239.32	13681.454	39342.16
4787	239.32	10611.254	37631.945
9639	239.26	14194.576	35055.613
2750	239.26	9385.639	39834.434
1542	239.12	8588.97	36238.688
4623	239.12	10552.091	38502.926
9450	239.1	14011.368	39959.313
1680	239.07	8445.103	33969.121
2479	238.99	9192.672	34426.77
1739	238.95	8800.157	33600.758
3927	238.95	10012.404	36899.086
8751	238.95	13444.05	38109.348
8210	238.93	13244.572	39186.461
7233	238.93	12297.172	33647.469
2040	238.8	8722.181	39447.809
3901	238.78	10115.353	36183.684
1636	238.72	8621.511	34676.133
621	238.7	8135.724	39601.98
3833	238.68	9935.943	34657.535
3080	238.61	9481.739	33247.227
5421	238.57	11068.66	38033.129
1784	238.53	8793.733	34535.035
5031	238.45	10621.784	33152.941
9490	238.36	14158.382	39271.387
1898	238.36	8720.976	36879.574
1862	238.34	8818.036	35923.16
1391	238.32	8459.142	39377.32
6317	238.24	11744.518	36654.84
4713	238.2	10608.182	39755.676
965	238.19	8091.648	33731.98
5324	238.19	10981.477	39941.219
4830	238.13	10766.501	36711.965
2362	238.11	9029.445	34092.102
4509	238.01	10436.702	36156.508
3316	238.01	9500.747	37867.063
4156	237.94	10312.155	37508.035
6440	237.82	11784.526	39593.34
9643	237.78	14158.695	34833.617
146	237.76	7738.597	35215.211
3240	237.69	9687.366	36269.762
4344	237.59	10504.068	33037.777
5580	237.57	11167.636	34041.746
4568	237.5	10358.308	37451.316
4244	237.38	10285.376	35672.691
1491	237.19	8534.786	37500.043
1011	237.11	8372.048	33374.586
8603	237.09	13516.549	34412.625
7700	237.07	12727.099	37754.309
4709	237.02	10715.154	39637.672
167	237.02	7720.664	35460.758
4030	236.84	10069.136	39397.133
5534	236.81	11039.918	35437.359
5690	236.79	11274.2	35617.344
8403	236.73	13279.441	35793.875
9176	236.6	13804.058	33700.422
9099	236.52	13728.835	34150.531
9623	236.46	14089.378	35483.652
6789	236.46	12134.737	34977.785
5940	236.38	11627.833	38971.32
5470	236.37	11120.201	37006.527
6465	236.33	11929.219	39914.164
1611	236.15	8502.661	34630.871
7732	236.14	12728.948	36866.645
5642	236.14	11275.79	34316.82
5485	236.12	11135.199	36406.91
563	236.08	7762.272	39498.195
7814	236.06	12914.16	35278.27
7365	236.02	12645.656	35129.828
5800	236	11352.116	38218.523
8721	235.94	13380.285	37553.648
1696	235.93	8540.777	33510.066
8881	235.85	13643.13	38977.191
3528	235.81	9837.278	37990.516
2954	235.77	9441.602	35522.895
4300	235.73	10239.442	34281.547
1847	235.71	8775.099	35617.313
7332	235.68	12560.539	34359.781
8880	235.62	13742.157	38977.105
2805	235.54	9287.73	38709.656
10029	235.54	14624.764	39140.145
559	235.47	7976.879	39434.188
5285	235.33	10902.656	38778.34
3575	235.25	9718.135	36905.051
3863	235.25	9925.294	35347.465
2396	235.14	9004.376	33223.781
7175	235.02	12413.201	35075.063
8155	234.76	13015.306	39171.906
2783	234.74	9395.629	38959.316
1896	234.72	8765.969	36852.359
1463	234.7	8543.682	38062.441
9658	234.68	14048.937	34307.465
2938	234.55	9465.207	35886.094
8604	234.51	13386.957	34475.305
2944	234.47	9453.084	35674.844
6995	234.41	12229.254	39543.941
7887	234.41	12752.716	33781.102
3515	234.37	9746.784	38580.102
697	234.35	8186.368	38335.414
3273	234.2	9631.483	37069.828
8488	234.2	13205.003	34096.66
1855	234.18	8681.938	35786.395
4304	234.11	10318.059	34034.848
4081	234.09	10306.477	39126.629
1889	234.03	8771.849	36675.863
3079	233.95	9393.332	33221.914
552	233.91	7801.001	39393.629
6376	233.89	11742.882	37885.461
75	233.84	7658.127	34279.691
9088	233.74	13727.777	34531.578
7389	233.7	12527.406	35692.277
7521	233.68	12577.797	38849.578
8673	233.66	13522.704	36327.551
804	233.59	8188.555	36248.672
2565	233.53	9239.312	36610.738
1845	233.47	8655.296	35610.145
4926	233.42	10629.921	34946.547
902	233.42	8024.245	34871.516
3805	233.4	9960.907	34004.875
3124	233.38	9694.753	34097.625
995	233.32	8181.582	33125.457
3201	233.28	9516.318	35486.676
2206	233.28	9040.189	37171.816
7747	233.24	12797.67	36650.844
2546	233.15	9118.883	36113.805
9193	233.13	13853.862	34031.988
3218	233.13	9616.666	35960.086
1409	233.01	8627.122	39317.535
5496	232.94	11006.767	36287.746
4776	232.92	10750.297	37904.789
1096	232.9	8282.773	34913.641
1565	232.82	8524.326	35759.871
1700	232.78	8479.059	33350.832
7508	232.78	12589.183	38651.684
5553	232.76	11116.862	34646.379
590	232.73	7662.356	39823.047
537	232.67	7840.767	39284.254
3697	232.65	9893.927	34133.328
9587	232.63	14011.432	36651.41
8810	232.57	13453.805	39045.027
10204	232.5	14545.573	36340.34
8440	232.5	13272.947	35145.609
5186	232.5	10917.751	36310.66
4328	232.42	10216.92	33400.027
4884	232.34	10695.885	35977.344
7016	232.32	12162.376	39999.242
9159	232.23	13957.518	33254.316
10208	232.17	14497.307	36153.668
7135	232.09	12337.347	36449.746
9837	232.07	14243.162	36541.898
5829	232.04	11209.061	38974.113
98	232.04	7674.027	34606.609
6033	232.04	11460.709	37336.883
5306	231.88	10813.709	39463.949
8850	231.88	13527.006	39993.402
1687	231.71	8472.796	33707.734
3569	231.67	9769.354	37328.93
9653	231.63	14102.838	34499.453
8860	231.62	13588.727	39898.504
59	231.52	7711.555	34005.184
3917	231.5	9917.781	36547.32
914	231.5	8176.507	34754.391
5964	231.5	11614.757	38762.441
9495	231.5	14158.939	39099.605
1031	231.5	8235.076	33634.051
5526	231.4	11186.298	35609.93
10156	231.4	14604.537	37211.254
5128	231.39	10912.624	35196.98
1290	231.37	8308.827	38655.82
8701	231.35	13512.547	37126.055
6100	231.31	11452.478	35315.52
9117	231.27	13615.618	33826.961
5799	231.27	11401.368	38213.473
5542	231.12	11050.564	34988.938
1965	231.12	8814.383	38148.813
1164	231.04	8217.956	36243.516
7863	230.83	12891.085	34028.781
9692	230.81	14069.413	33430.98
5676	230.79	11250.089	35375.719
5853	230.77	11286.732	39543.34
8465	230.75	13221.168	34555.602
2865	230.66	9286.381	37354.715
8232	230.54	13299.765	38908.426
3086	230.47	9517.169	33048.738
4020	230.41	10111.565	39128.031
8826	230.39	13533.582	39465.211
4181	230.29	10138.674	37321.563
3033	230.27	9482.038	34210.281
3559	230.22	9844.675	37482.57
1596	230.12	8485.173	35030.152
2141	230.12	8951.039	38317.551
9804	230.08	14252.699	35538.125
653	230.01	8197.693	39165.871
2311	230.01	9030.924	34776.621
1453	229.95	8545.143	38194.277
2018	229.93	8757.214	39112.566
9655	229.89	14206.193	34521.586
8734	229.85	13344.892	37754.441
7723	229.85	12751.105	37228.172
4413	229.8	10388.126	34489.145
3100	229.8	9659.844	33550.852
8193	229.78	13262.588	39552.996
2116	229.68	8937.558	38830.188
4019	229.62	10032.504	39119.164
7854	229.58	12780.481	34194.363
1702	229.37	8422.526	33411.773
145	229.32	7926.083	35208.34
6712	229.3	11914.396	33323.031
4561	229.26	10522.85	37333.734
6494	229.2	12035.672	39241.266
7485	229.16	12506.451	38182.184
3255	229.16	9563.933	36626.945
5669	229.14	11299.347	35119.758
4298	229.05	10286.326	34241.684
5444	229.05	11181.974	37453.996
5138	229.03	10776.059	35375.809
1082	229.01	8404.774	34560.098
2560	228.99	9207.473	36468.113
9622	228.95	14114.863	35452.816
5801	228.93	11294.374	38226.953
7788	228.89	12753.197	35815.797
8864	228.89	13680.638	39637.648
8906	228.8	13667.879	38542.297
2163	228.78	9051.485	37757.152
8069	228.78	13068.5	37243.379
2473	228.74	9191.755	34220.77
4711	228.66	10646.993	39682.848
6788	228.61	12087.099	34917.434
5358	228.45	11190.146	39574.824
1958	228.42	8675.094	37933.832
2532	228.4	9231.398	35572.926
3852	228.4	10092.127	35132.289
5071	228.32	10979.178	33945.199
9582	228.32	14162.962	36592.332
8670	228.3	13438.065	36228.164
7954	228.28	13088.478	33836.824
2124	228.28	9000.444	38687.164
2428	228.28	9194.43	33395.398
3295	228.21	9656.137	37456.27
4403	228.19	10447.274	34167.523
7440	228.19	12566.049	37162.68
9654	228.11	14029.027	34497.984
2403	228.09	8930.795	33067.492
3692	228.03	9809.844	34607.691
2017	228.01	8683.922	39108.004
370	227.99	7670.757	37629.566
5792	227.88	11406.082	38041.883
8537	227.82	13225.952	33039.102
3343	227.8	9578.938	38437.059
2633	227.75	9077.503	38547.527
6775	227.71	12145.605	34521.355
6824	227.67	12132.859	35862.777
8862	227.63	13747.44	39916.281
4479	227.57	10512.513	35679.633
7578	227.55	12883.081	39733.965
4999	227.46	10720.073	33843.953
3809	227.44	10046.21	34161.633
8693	227.44	13491.246	36990.738
9022	227.27	13657.799	35950.512
9076	227.23	13718.386	34622.715
4766	227.21	10602.181	38228.488
8593	227.13	13530.222	34167.305
5798	227.13	11380.361	38128.805
487	227.08	7670.374	38779.973
6473	227	11949.866	39617.293
7249	226.96	12460.689	33295.051
5103	226.9	10787.235	34587.648
4157	226.9	10173.558	37515.684
9167	226.88	13858.005	33545.598
7391	226.88	12583.397	35722.898
6106	226.81	11615.405	35181.016
4908	226.79	10751.396	35564.691
5208	226.79	10916.899	36652.539
5789	226.71	11341.029	37981.781
3109	226.71	9658.769	33645.992
5197	226.67	10893.573	36536.129
7799	226.65	12828.125	35717.148
4687	226.54	10476.146	39785.988
4048	226.5	9947.959	39875.035
6892	226.46	12254.738	37508.504
9417	226.44	13961.784	39559.063
1355	226.39	8605.761	39768.922
9885	226.35	14330.668	37826.125
6703	226.31	12059.288	33426.918
2898	226.19	9354.905	37009.633
1699	226.04	8588.104	33649.789
7550	226.04	12531.615	39410.5
7395	225.98	12640.486	35951.02
2290	225.98	8930.259	35369.484
8338	225.75	13240.649	36898.285
6147	225.75	11616.637	34234.691
7507	225.73	12536.463	38640.184
2482	225.62	9214.306	34485.227
2616	225.6	9213.29	37848.594
8665	225.58	13471.237	35986.125
9855	225.49	14258.916	36920.688
5481	225.49	11115.458	36676.945
2287	225.45	8849.526	35277.34
7737	225.39	12793.305	36710.121
9297	225.37	13874.67	36591.262
8286	225.37	13267.389	37930.289
6333	225.24	11828.805	36979.391
8756	225.22	13480.359	38161.285
1797	225.22	8789.902	34698.973
8563	225.16	13357.094	33472.844
4035	225.14	10014.903	39485.387
9508	225.12	14111.175	38388.48
2325	225.1	8893.317	34741.41
7350	225.06	12601.072	34707.066
6797	225.04	12070.223	35122.969
6352	225.04	11738.015	37484.883
923	225.03	8083.521	34318.047
3457	224.85	9717.783	39458.336
7586	224.81	12816.053	39537.516
1079	224.8	8274.762	34411.668
102	224.76	7716.887	34663.855
3895	224.72	10065.982	36107.254
1197	224.68	8233.498	36804.734
6811	224.68	12230.442	35574.297
9324	224.62	13966.139	37258.656
1929	224.58	8730.132	37262.777
4137	224.55	10224.143	38077.934
8239	224.53	13206.44	38516.766
3288	224.47	9666.731	37417.469
9760	224.39	14276.843	34434.063
4839	224.39	10558.951	36614.969
2140	224.37	8983.755	38312.73
6221	224.34	11719.387	34068.285
9086	224.34	13680.23	34462.344
9957	224.3	14231.821	39255.813
7568	224.16	12870.629	39879.691
5842	224.07	11260.752	39272.023
9755	223.99	14389.88	34374.707
3101	223.97	9685.383	33574.59
2237	223.91	8883.681	36308.867
7179	223.8	12372.818	34916.191
523	223.8	7890.66	39208.813
5636	223.61	11405.191	34035.547
3792	223.51	9953.719	33713.57
8731	223.45	13513.859	37729.535
5681	223.38	11306.152	35431.547
8315	223.32	13282.909	37349.027
510	223.22	7736.504	39108.441
6523	223.21	11912.661	38164.094
2604	223.17	9239.353	37491.891
9047	223.15	13610.334	35511.27
3905	223.13	10007.013	36253.098
1202	223.11	8331.713	36905.348
7759	223.11	12812.948	36309.164
1617	223.07	8474.244	34701.961
5405	223.07	10989.69	38322.594
2239	223.03	9038.184	36329.273
7476	223.01	12561.646	37938.484
5428	223.01	10992.288	37920.766
4693	222.88	10380.705	39966.543
7034	222.86	12375.452	39397.688
6945	222.84	12220.001	38691.414
2599	222.8	9134.267	37263.137
264	222.8	7797.824	36552.445
3331	222.76	9497.346	38238.469
3315	222.73	9513.135	37793.121
9221	222.71	13965.888	34602.43
4226	222.69	10300.982	35943.352
9799	222.69	14366.989	35329.379
1359	222.67	8410.027	39878.645
9155	222.67	13646.199	33066.789
226	222.63	7942.748	36093.566
4083	222.59	10129.621	39199.168
3046	222.57	9483.516	34113.875
7451	222.55	12534.28	37246.262
8509	222.48	13202.281	33505.836
780	222.44	8145.925	36982.137
9024	222.4	13565.088	36016.637
8829	222.38	13558.441	39516.09
3945	222.32	10034.067	37401.785
7221	222.32	12476.133	33504.133
3607	222.31	9894.407	36487.063
155	222.29	7944.612	35345.672
6925	222.11	12214.602	38264.109
9303	222.11	13809.446	36771.973
5157	222.08	10918.518	35866.484
1531	221.98	8413.263	36685.867
3544	221.86	9791.215	37748.738
2001	221.86	8692.951	38830.523
5108	221.85	10930.131	34653.176
6680	221.75	11903.881	34227.59
4133	221.73	10193.443	37993.52
8363	221.69	13154.366	36699.453
4493	221.67	10429.193	35917.395
3770	221.62	10100.999	33213.098
4540	221.6	10459.195	36973.008
6088	221.52	11569.933	35817.555
8333	221.48	13187.409	37101.898
3236	221.46	9661.513	36216.5
6011	221.44	11628.872	37566.371
9719	221.39	14242.473	33531.152
2803	221.39	9418.861	38679.852
3743	221.35	9768.926	33636.82
8386	221.35	13206.522	36097.277
671	221.35	8037.79	38799.137
2175	221.35	9001.663	37348.285
9758	221.27	14314.062	34414.586
9464	221.27	14134.169	39471.969
6404	221.25	11780.374	38739.969
1091	221.23	8308.574	34757.414
8927	221.23	13622.085	38055.348
139	221.21	7919.098	35127.297
9381	221.12	13819.823	38616.277
9774	221.1	14240.657	34759.785
4312	221.1	10311.634	33878.113
6638	221.06	11856.015	35062.434
8271	221	13296.734	38078.785
5819	221	11329.438	38680.859
4979	221	10637.789	34166.527
4892	220.87	10717.054	35775.523
8025	220.83	13112.947	35944.859
4316	220.81	10257.864	33692.906
6056	220.79	11550.218	36652.152
8970	220.73	13748.737	37215.707
1781	220.58	8669.039	34449.32
9636	220.56	14127.527	34960.969
4202	220.52	10166.913	36562.508
1059	220.5	8400.319	34023.754
90	220.49	7687.677	34567.676
9886	220.45	14362.706	37843.859
3127	220.41	9683.441	34139.395
7779	220.39	12807.13	35971.02
8019	220.37	13070.736	35693.84
3139	220.31	9561.567	34324.496
4921	220.27	10738.878	35169.359
7658	220.22	12807.615	38445.477
4143	220.16	10332.193	37941.789
2504	220.04	9208.238	35020.09
7200	220.04	12350.294	33988.461
5658	220.03	11306.178	34825.5
3824	219.95	9962.537	34468.965
4780	219.91	10726.968	37709.223
5228	219.87	10787.442	37227.277
6362	219.87	11790.032	37598.461
9410	219.78	13841.228	39386.242
3695	219.74	9895.222	34408.906
191	219.62	7940.038	35814.172
8366	219.62	13265.815	36431.148
9347	219.49	13818.19	37870.863
9926	219.43	14216.383	38694.129
2173	219.36	8913.294	37664.352
5398	219.32	11039.521	38483.348
9433	219.32	13787.392	39944.352
3314	219.28	9595.029	37789.422
6416	219.26	11766.167	39017.328
655	219.22	8006.518	39180.789
5003	219.2	10696.61	33882.141
2598	219.18	9169.511	37236.922
6110	219.05	11457.518	35242.547
4189	219.01	10262.965	36920.273
929	218.95	8059.404	34444.656
4314	218.95	10289.323	33917.73
7714	218.93	12824.651	37445.699
9844	218.91	14351.096	36721.176
4669	218.65	10467.591	39289.219
2318	218.65	9045.473	34641.391
7180	218.65	12341.665	34702.898
2559	218.59	9094.034	36456.652
1946	218.55	8803.441	37638.234
644	218.53	8080.245	39388.066
9825	218.51	14331.101	36363.668
9183	218.42	13971.466	33731.199
9030	218.28	13585.732	35791.414
8561	218.28	13484.546	33471.551
3696	218.28	9730.621	34428.125
6127	218.26	11457.943	34549.285
7169	218.24	12358.226	35396.027
579	218.22	7769.922	39735.641
4130	218.15	10192.635	38268.254
8513	218.15	13193.948	33642.977
6555	218.13	12042.036	37569.836
3782	218.09	10121.62	33502.859
9972	218.07	14291.092	39799.875
2408	218	9131.279	33036.008
8688	218	13461.528	36930.012
6924	217.94	12098.519	38164.156
2995	217.92	9340.43	34657.66
2073	217.86	8878.462	39851.535
4817	217.82	10746.079	36935.738
8052	217.8	12958.432	36683.863
7190	217.78	12478.933	34442.637
8984	217.77	13749.427	36879.457
5804	217.75	11230.9	38356.863
189	217.69	7895.688	35784.668
3682	217.59	9855.789	34933.641
1439	217.57	8619.349	38614.605
5216	217.57	10898.077	36870.848
3784	217.55	10058.735	33516.777
2194	217.55	8987.124	37258.668
10111	217.48	14539.135	38766.008
7761	217.44	12841.259	36319.324
3366	217.38	9661.5	38927.254
6745	217.17	12150.123	33670.344
8418	217.15	13304.672	35691.535
987	217.15	8013.458	33052.844
775	217.15	8113.058	37117.93
1975	217.13	8683.45	38329.652
10060	217.08	14598.49	39035.059
6406	216.94	11660.851	38777.336
5758	216.9	11218.712	37161.098
8576	216.9	13564.045	33651.887
6600	216.81	11951.263	36207.652
3572	216.75	9728.528	37158.195
6314	216.73	11746.371	36616.383
4918	216.73	10658.681	35365.352
9439	216.67	14084.355	39881.551
3373	216.67	9699.951	38956.07
6626	216.64	11857.954	35336.762
2513	216.58	9263.334	35313.133
6310	216.54	11765.639	36588.742
10200	216.54	14447.617	36322.707
7260	216.48	12613.301	33090.18
7337	216.39	12587.432	34414.004
911	216.37	8020.382	34666.625
281	216.37	7913.87	36670.703
4604	216.31	10368.077	38051.598
5550	216.27	11164.444	34888.559
2523	216.25	9228.54	35479.285
6843	216.25	12242.324	36750.922
1401	216.25	8539.736	39195.555
7146	216.25	12385.272	35962.621
3636	216.19	9910.414	35802.77
7864	216.16	12792.343	34046.48
7072	216.16	12463.302	38377.762
7100	216.1	12456.669	37720.875
2080	216.1	8952.196	39631.883
4230	215.93	10251.289	36015.824
7228	215.87	12485.412	33561.465
6639	215.83	11980.739	35084.066
5174	215.77	10949.556	36160.121
5163	215.75	10887.381	35930.277
5673	215.72	11416.253	35280.379
7363	215.7	12627.901	35045.98
5153	215.66	10805.094	35821.152
3147	215.64	9555.42	34464.09
3384	215.6	9661.532	39068.414
8444	215.6	13260.96	35212.715
1559	215.58	8520.637	35987.734
6057	215.5	11584.297	36697.383
4958	215.49	10750.926	34297.359
3413	215.47	9601.701	39527.199
6337	215.47	11641.225	37136.035
358	215.45	7651.329	37524.297
5089	215.26	10913.133	34343.574
6001	215.22	11532.208	37705.129
253	215.18	7843.214	36427.609
618	215.18	7985.655	39999.207
2766	215.18	9393.885	39453.48
9360	215.08	13961.1	38030.809
9769	215.05	14310.835	34637.672
8621	215.01	13448.757	34953.262
8703	215.01	13548.705	37134.27
6999	214.95	12140.172	39601.27
7197	214.93	12280.605	34222.141
9054	214.89	13642.6	35149.836
7168	214.87	12328.08	35381.973
6875	214.87	12102.774	37245.609
7205	214.85	12414.002	34130.055
1695	214.8	8432.111	33498.063
4670	214.72	10460.013	39345.043
5563	214.66	11045.536	34349.492
7012	214.66	12076.223	39914.125
2998	214.62	9344.563	34727.516
2506	214.59	9111.087	35139.516
494	214.49	7763.834	38913.148
7057	214.49	12395.741	38816.977
5814	214.47	11289.627	38612.723
9893	214.45	14210.449	37944.398
6562	214.43	11980.486	37498.801
5307	214.41	10929.174	39480.398
10139	214.36	14477.606	37794.188
6529	214.26	11931.514	37998.863
1129	214.22	8413.049	35603.797
8462	214.2	13303.255	34508.016
8824	214.18	13555.81	39393.008
5649	214.16	11240.169	34571.328
2926	214.14	9305.071	36190.488
4525	214.13	10528.639	36675.855
4944	214.07	10696.868	34644.273
4635	214.05	10410.216	38693.539
2632	214.01	9173.466	38539.734
7956	213.99	12966.726	33897.57
9518	213.91	14087.349	38127.551
4406	213.86	10507.361	34208.746
9384	213.86	13785.198	38715.594
4902	213.84	10656.899	35486.719
524	213.82	7714.693	39217.191
3311	213.74	9661.863	37687.938
5266	213.63	10978.138	38171.004
816	213.61	8091.748	36192.637
1684	213.61	8508.956	33698.336
4359	213.47	10381.641	33504.82
2030	213.44	8645.956	39261.672
3177	213.36	9518.342	34913.207
9523	213.36	14200.003	37841.164
35	213.36	7895.075	33539.859
3705	213.32	9795.79	34276.277
7283	213.17	12558.052	33538.902
5531	213.15	11088.32	35696.047
7628	213.09	12795.642	38732.477
1158	213.05	8205.831	36186.012
6217	213.05	11695.472	33944.012
7668	213.03	12869.227	38267.137
8876	213	13579.316	39206.508
8071	212.96	13111.372	37314.074
7669	212.9	12884.007	38279.652
1603	212.9	8421.049	34819.387
1102	212.86	8273.268	35020.16
9057	212.8	13758.722	35189.957
570	212.78	7815.533	39624.871
1827	212.78	8807.921	35239.555
5099	212.75	10858.741	34481.305
8336	212.71	13297.729	37144.066
4075	212.69	10167.587	39284.191
4990	212.67	10690.837	33976.996
819	212.65	8122.598	36217.652
3856	212.65	10006.939	35176.715
408	212.59	7697.659	37955.004
3768	212.59	10046.098	33143.195
3565	212.57	9722.481	37260.176
6320	212.46	11678.182	36673.547
6812	212.46	12204.432	35663.688
8595	212.42	13350.195	34241.203
8072	212.21	12955.528	37354.148
9728	212.19	14388.189	33728.414
10198	212.19	14555.389	36298.219
3581	212.1	9753.102	37003.348
549	212.08	7875.25	39375.102
2324	212.08	8827.38	34717.109
3789	212.02	10064.565	33684.836
8846	212.02	13352.475	39935.625
2635	211.98	9176.127	38653.273
3042	211.98	9375.34	34043.914
471	211.92	7903.133	38639.621
446	211.92	7653.297	38318.625
8433	211.88	13274.603	35268.594
9812	211.79	14261.338	35817.465
4905	211.67	10751.068	35540.625
1738	211.65	8840.736	33557.441
5083	211.62	10854.173	34153.363
8027	211.6	12954.996	36056.496
6230	211.58	11750.732	34254.871
6353	211.52	11698.303	37514.359
7160	211.46	12433.553	35282.551
1150	211.42	8310.957	35955.68
6593	211.41	11924.333	36337.199
450	211.41	7833.576	38352.063
622	211.37	8183.499	39610.836
6432	211.37	11628.798	39492.637
5422	211.33	11162.323	38098.305
5911	211.33	11485.798	39742.168
7710	211.31	12846.703	37383.555
2520	211.25	9081.951	35407.133
7806	211.25	12812.769	35531.84
3377	211.21	9570.49	38983.461
4371	211.21	10534.071	33661.898
4943	211.19	10612.388	34639.852
7490	211.19	12597.468	38268.078
6145	211.16	11595.401	34222
2593	211.16	9164.805	37119.352
8076	211.06	13116.074	37442.734
1815	210.96	8711.214	34976.559
4058	210.96	10012.634	39990.426
4471	210.85	10516.802	35493.289
4683	210.83	10471.386	39744.402
1600	210.81	8621.62	34809.988
10178	210.79	14516.522	36783.316
5304	210.62	10817.102	39402.277
9100	210.6	13610.414	34183.137
4160	210.56	10167.479	37592.906
2946	210.52	9273.494	35696.523
9264	210.52	13806.665	35835.648
10137	210.41	14532.299	37751.563
2763	210.39	9301.829	39746.371
7594	210.37	12830.556	39350.23
3701	210.37	9749.409	34214.426
925	210.31	8033.871	34356.281
10125	210.29	14537.873	38172.234
745	210.2	7992.445	37827.652
6670	210.18	11870.338	34374.543
9270	210.18	13989.992	35917.316
3570	210.16	9891.945	37035.695
6915	210.14	12114.465	38017.074
4869	210.14	10707.067	36375.902
8343	210.06	13268.034	36767.453
2355	210.01	9007.64	34254.887
2131	209.95	8982.5	38524.504
9287	209.93	13803.618	36334.738
8224	209.74	13226.113	38803.383
1996	209.72	8727.664	38753.871
3333	209.68	9677.832	38277.91
3763	209.64	9959.584	33045.457
3816	209.62	10038.588	34271.445
8822	209.6	13391.761	39314.746
4159	209.59	10255.462	37586.699
4719	209.59	10760.562	39451.145
168	209.57	7940.017	35467.313
9789	209.51	14337.108	35083.887
4449	209.51	10531.788	35106.469
6411	209.47	11677.261	38848.824
7555	209.45	12605.822	39455.492
183	209.43	7669.877	35667.273
4566	209.41	10545.636	37425.406
4794	209.39	10601.444	37253.992
1480	209.32	8542.154	37768.449
8040	209.32	13115.423	36313.375
5873	209.22	11326.491	39930.031
10261	209.13	14533.21	34716.289
9498	209.11	14065.72	38877.289
2196	209.01	8980.116	37316.867
2649	208.8	9200.416	38841.109
5872	208.69	11254.726	39908.199
8981	208.51	13704.762	37113.727
770	208.49	8087.715	37242.816
7570	208.49	12816.427	39933.688
4615	208.47	10458.269	38258.336
7935	208.42	13124.356	33562.738
1289	208.4	8355.204	38642.52
7427	208.26	12527.624	36795.43
10269	208.17	14553.654	34332.211
6941	208.13	12118.841	38591.879
783	208.09	8009.949	36748.32
8184	207.96	13216.768	39907.891
3097	207.9	9544.628	33530.328
9336	207.82	13842.198	37612.789
7341	207.71	12504.77	34507.82
8525	207.69	13200.802	33462.633
9059	207.67	13765.871	35243.43
2856	207.65	9302.776	37631.023
1174	207.65	8248.704	36405.973
8806	207.57	13375.593	38977.129
356	207.56	7728.9	37518.398
9274	207.5	13924.247	36036.457
8041	207.5	13048.81	36360.785
4422	207.44	10533.917	34678.063
8501	207.4	13250.467	33727.207
4625	207.38	10347.32	38521.891
10222	207.38	14517.757	35674.223
4773	207.33	10727.069	37830.688
2114	207.29	8937.185	39098.016
2109	207.21	8955.77	39022.441
9740	207.21	14207.971	33879.738
9783	207.17	14410.78	34944.047
2902	207.15	9396.268	36721.125
1380	207.13	8558.877	39503.949
6082	207.02	11512.068	35995.273
5331	207	11110.415	39800.051
456	206.94	7897.424	38431.34
5152	206.94	10950.314	35782.074
8295	206.94	13193.144	37804.762
3664	206.92	9913.781	35244.805
6546	206.88	12050.202	37794.5
4050	206.87	9921.458	39878.598
8978	206.87	13748.118	37065.48
3205	206.77	9626.468	35578.789
6856	206.71	12094.207	36913.516
6713	206.65	11949.074	33031.309
4309	206.64	10271.243	34087.199
4001	206.58	10090.05	38591.793
9323	206.52	13958.384	37203.383
2625	206.44	9267.933	38337.668
3336	206.44	9551.169	38326.086
6672	206.42	11948.632	34428.234
9688	206.41	14043.613	33380.535
8270	206.33	13270.064	38068.98
5639	206.23	11257.241	34240.277
7608	206.21	12774.544	38992.223
960	206.16	8043.964	33668.066
2020	206.12	8787.213	39145.219
1337	206.12	8196.146	39698.867
1525	206.04	8570.981	36644.004
6018	205.91	11495.475	37356.137
5166	205.91	10950.346	35986.023
3671	205.89	9731.008	34785.105
4930	205.83	10592.635	35001.773
3161	205.66	9608.577	34698.281
6556	205.6	11867.59	37365.871
1490	205.58	8539.669	37392.309
7020	205.58	12357.001	39603.117
5585	205.51	11062.481	33837.125
3924	205.51	10022.102	36715.824
971	205.47	8153.407	33536.652
2772	205.47	9330.184	39313.273
6253	205.41	11837.76	34997.109
1492	205.39	8467.827	37504.098
6345	205.39	11638.691	37194.473
962	205.39	8184.807	33713.156
9427	205.37	13802.105	39868.023
9619	205.35	13995.432	35678.48
4663	205.24	10347.225	39233.898
2379	205.12	8865.341	33534.891
3878	205.1	10053.077	35707.813
8968	205.08	13663.267	37207.66
2332	205.06	8914.687	34532.77
4164	205.05	10274.178	37651.66
8095	205.05	13045.072	38077.453
5375	205.01	11171.644	39026.156
2677	204.85	9172.646	39238.922
1731	204.8	8648.087	33309.754
2980	204.8	9320.599	34784.395
7766	204.76	12753.592	36146.156
1277	204.76	8279.414	38346.16
5540	204.76	11172.743	35128.738
933	204.72	8072.496	34193.777
4866	204.72	10580.802	36356.074
1375	204.68	8479.74	39727.063
10262	204.68	14469.032	34462.191
8482	204.53	13246.886	34252.738
8118	204.51	13005.774	38681.188
5263	204.49	10923.519	38123.391
3342	204.47	9553.831	38413.703
132	204.45	7656.644	35054.844
750	204.45	8056.75	37558.324
6507	204.41	11908.214	38919.375
3011	204.39	9391.156	34547.484
8825	204.38	13499.2	39425.141
7394	204.34	12511.591	35915.055
7988	204.22	13043.433	34778.156
5274	204.18	10890.798	38427.922
913	204.16	8142.377	34735.578
5451	204.13	11053.334	37346.145
9396	204.13	13779.288	39102.789
4699	204.03	10597.056	39779.074
7513	203.93	12653.762	38712.926
8257	203.9	13222.666	38260.188
8957	203.88	13633.409	37367.707
6849	203.84	12230.723	36770.184
10013	203.8	14464.646	39564.629
8712	203.76	13374.954	37368.621
3624	203.76	9714.346	36140.723
895	203.65	7999.014	35083.676
2320	203.61	9002.779	34674.938
453	203.61	7856.085	38381.004
7377	203.57	12660.214	35312.898
8523	203.57	13253.042	33447.98
6980	203.49	12219.89	39279.91
5989	203.38	11556.073	38080.551
746	203.36	8086.055	37824.285
1152	203.3	8381.108	36030.5
2024	203.23	8794.535	39249.043
725	203.15	8007.353	37926.715
5866	203.15	11306.812	39815.563
3047	203.07	9311.498	33814.523
5336	203.07	11187.579	39920.461
5415	203.07	11001.8	38212.5
2368	203.03	8962.838	33889.855
4372	203.02	10483.208	33671.215
647	203	8011.046	39404.445
8175	202.96	12943.996	39960.254
2042	202.96	8831.209	39455.023
9415	202.92	13824.338	39524.059
2847	202.84	9444.886	37815.938
7860	202.8	12878.14	34003.27
1999	202.8	8723.887	38822.531
10295	202.8	14505.968	33804.094
5332	202.79	11154.342	39897.008
4147	202.75	10138.63	37693.047
3598	202.67	9872.438	36668.363
4655	202.63	10434.083	39077.676
1792	202.63	8775.336	34633.914
6677	202.61	11956.082	34210.266
1123	202.57	8372.185	35457.297
5513	202.54	11165.5	35793.969
1378	202.34	8628.293	39812.793
8442	202.31	13345.922	35167.859
1875	202.27	8636.986	36320.695
6323	202.21	11699.233	36713.105
10227	202.21	14507.932	35446.84
87	202.08	7916.991	34558.531
3745	201.96	9732.422	33474.559
7929	201.96	13119.514	33485.398
9726	201.94	14383.839	33679.594
8728	201.92	13455.375	37672.332
5970	201.9	11533.32	38506.684
3441	201.9	9913.067	39773.035
4259	201.88	10284.433	35349.109
1288	201.87	8279.736	38638.176
7685	201.85	12797.795	37923.023
5950	201.81	11497.851	38843.035
7112	201.73	12362.594	37661.871
8511	201.66	13291.38	33560.84
4323	201.66	10343.402	33489.285
5898	201.64	11624.892	39681.578
3140	201.62	9662.606	34342.422
9541	201.54	14192.793	37542.816
778	201.46	8081.809	37175.18
71	201.43	7711.835	34168.02
4343	201.41	10360.904	33019.695
8196	201.39	13338.318	39307.871
1195	201.39	8214.039	36756.398
4274	201.37	10199.63	34825.883
6487	201.35	11936.31	39281.855
3107	201.31	9534.771	33642.23
5129	201.27	10858.726	35205.48
805	201.18	8040.866	36255.891
1518	201.16	8539.549	36729.094
333	201.14	7953.852	37235.707
2819	201.04	9310.472	38400.461
4467	201.04	10402.804	35454.617
260	201.02	7723.656	36516.07
7925	201.02	13056.454	33336.605
1008	200.97	8320.627	33307.453
1888	200.93	8795.402	36665.785
5710	200.91	11294.52	36199.348
2756	200.89	9467.743	39619.352
2329	200.89	9051.671	34476.887
9802	200.87	14220.812	35462.184
6564	200.83	12013.06	37247.68
1340	200.66	8262.882	39763.031
2167	200.64	8857.985	37515.395
6074	200.62	11611.236	36078.023
10276	200.51	14609.771	33989.527
6871	200.45	12193.624	37188.883
3199	200.41	9670.961	35420.191
2351	200.39	8919.051	34164.094
2363	200.29	9013.213	34120.078
7392	200.22	12671.895	35846.102
9846	200.2	14310.773	36768.816
8610	200.18	13356.846	34635.383
3186	200.16	9580.87	35114.336
5968	200.12	11562.608	38489.789
3198	200.1	9489.718	35417.324
5884	200.08	11486.529	39843.652
7458	200.01	12612.36	37420.875
1346	199.99	8274.408	39842.223
7970	199.97	12992.728	34251.402
6328	199.95	11712.142	36834.047
3911	199.85	9964.808	36441.676
8298	199.84	13284.124	37519.871
6295	199.8	11689.637	36035.797
1446	199.74	8446.904	38338.207
4225	199.74	10308.723	36220.355
2055	199.74	8794.612	39725.207
3450	199.66	9856.148	39599.934
6483	199.64	12050.686	39554.273
3744	199.62	9887.223	33467.453
6325	199.49	11636.944	36806.332
7096	199.41	12387.265	37944.004
7963	199.38	13044.103	33962.488
4562	199.36	10510.113	37392.227
8745	199.34	13370.466	38002.754
7873	199.32	12764.99	33925.035
3087	199.26	9635.855	33068.137
6055	199.18	11472.081	36649.957
5489	199.18	11043.585	36223.637
5252	199.18	10891.582	37840.676
5905	199.18	11540.9	39714.98
2744	199.18	9213.726	39922.391
307	199.15	7975.495	36890.223
5688	199.13	11262.639	35568.043
5145	199.07	10887.812	35525.496
6119	199.07	11619.792	34729.629
9012	199.05	13685.394	36269.195
7733	198.99	12821.706	36906.188
9042	198.88	13608.581	35443.5
9880	198.88	14416.072	37683.258
8287	198.88	13268.235	37692.301
3442	198.84	9816.339	39831.207
6947	198.72	12186.926	38717.625
9020	198.71	13717.232	35910.52
128	198.63	7662.628	34993.145
6446	198.63	11753.748	39746.578
162	198.59	7830.796	35411.156
5600	198.53	11039.762	33348.742
7230	198.53	12472.905	33601.645
4319	198.51	10162.541	33757.547
8466	198.48	13337.327	34607.938
4367	198.46	10439.494	33551.625
6412	198.38	11652.428	38862.547
3916	198.3	10116.139	36543.719
10203	198.21	14570.544	36337.711
1722	198.19	8753.927	33108.113
4571	198.09	10432.938	37490.621
5895	198.03	11555.681	40003.777
7661	198	12747.69	38162.422
1912	197.98	8733.46	37062.641
1634	197.92	8454.926	34612.18
149	197.88	7842.236	35281.523
1834	197.75	8822.677	35392.691
1183	197.71	8371.423	36596.328
6792	197.69	12120.618	35032.746
1381	197.67	8475.644	39515.637
5783	197.63	11396.05	37773.305
459	197.63	7751.772	38498.172
6964	197.56	12123.368	39087.934
4863	197.56	10699.999	36320.258
2084	197.5	9019.73	39710.113
3845	197.5	10071.119	35020.109
5656	197.42	11319.52	34688.801
3138	197.42	9692.233	34252.77
2067	197.33	8733.798	39991.113
310	197.13	7955.559	36907.684
9035	196.87	13711.416	35865.238
7821	196.81	12864.091	34949.688
1998	196.79	8803.079	38809.086
5555	196.75	11018.223	34717.227
3656	196.71	9735.393	35339.496
7871	196.71	12847.015	33917.984
6081	196.69	11481.267	35986.832
2684	196.64	9238.34	39351.996
5456	196.64	11039.749	37144.453
6617	196.62	11858.085	35443.773
7471	196.56	12565.889	37766.52
6975	196.48	12112.732	39197.039
862	196.43	7991.591	35443.148
7746	196.43	12854.75	36611.887
8784	196.41	13470.6	38704.992
6544	196.33	12026.639	37782.137
5640	196.27	11232.603	34257.297
7316	196.25	12671.314	34031.063
8180	196.14	13252.385	39815.734
9275	196.12	13956.167	36078.563
5937	196.08	11516.028	39308.172
3006	196.08	9389.226	34480.93
7382	196.06	12615.452	35472.969
8766	196.02	13433.108	38313.332
1752	195.98	8732.833	33883.324
7982	195.89	13042.222	34669.105
4295	195.79	10160.707	34435.012
290	195.77	7812.091	36713.16
8996	195.76	13571.613	36835.633
46	195.68	7921.875	33771.02
6179	195.68	11590.211	33566.684
6384	195.68	11683.86	38192.004
4419	195.64	10441.407	34611.883
8123	195.62	13039.94	38813.051
8399	195.6	13269.87	36054.656
2933	195.6	9281.211	36050.996
1122	195.58	8236.343	35440.629
7419	195.56	12646.3	36607.105
2969	195.54	9467.078	35145.184
5301	195.47	10773.849	39389.52
7444	195.45	12579.046	37203.035
998	195.43	8024.074	33166.633
1450	195.41	8558.311	38426.367
9575	195.39	13997.767	36709.168
10	195.3	7910.04	33220.031
9129	195.2	13635.288	33695.68
5737	195.18	11364.296	36668.398
6227	195.16	11667.041	34164.867
8407	195.1	13270.567	35859.32
5896	195.05	11614.323	39658.016
8738	195.03	13470.099	37842.41
6855	195.03	12219.619	36890.688
8145	194.89	13077.939	38960.453
1974	194.87	8833.367	38313.508
5207	194.87	10827.853	36634.305
5366	194.82	11045.108	39404.738
6516	194.76	11963.847	38632.828
6276	194.7	11743.004	35552.406
8080	194.59	12962.027	37555.766
1117	194.57	8349.485	35394.977
4602	194.51	10345.99	37967.684
409	194.47	7907.766	37958.961
2510	194.43	9151.226	35165.375
51	194.18	7767.885	33845.09
7557	194.17	12617.534	39495.262
7600	194.17	12847.009	39159.379
8326	194.17	13217.228	37323.777
3327	194.11	9689.338	38087.891
9460	194.09	14194.726	39691.68
863	193.95	8027.443	35459.555
5130	193.94	10798.499	35204.543
2801	193.92	9368.242	38663.762
2201	193.9	8999.97	37057.512
909	193.86	8068.931	34636.207
9459	193.8	14141.749	39688.395
6864	193.8	12169.551	37091.195
8748	193.8	13494.915	38038.566
904	193.76	8143.433	34900.391
7583	193.74	12823.177	39486.242
1050	193.65	8220.302	33846.434
7323	193.61	12596.623	34159.711
5040	193.59	10919.75	33395.633
5118	193.53	10809.614	34882.664
6834	193.51	12125.349	36388.43
9989	193.49	14554.19	39858.73
4276	193.46	10151.648	34828.969
1156	193.4	8221.532	36125.902
7502	193.36	12589.754	38502.191
2838	193.32	9356.293	37923.66
3431	193.32	9507.296	39837.922
3812	193.3	10068.28	34190.273
3266	193.3	9597.666	36904.508
4044	193.26	9992.065	39855.602
4928	193.25	10622.932	34993.727
8985	193.21	13613.313	36917.477
4261	193.19	10178.193	35379.059
2668	193.19	9197.318	39058.078
7095	193.09	12294.919	37942.324
5410	193.09	11085.995	38417.805
9032	193.07	13639.18	35799.664
3260	193.03	9625.636	36800.207
3407	192.98	9635.479	39509.121
8147	192.96	12955.467	39002.488
817	192.9	8037.354	36193.293
2957	192.86	9307.806	35272.395
1836	192.86	8725.26	35402.613
4629	192.84	10475.877	38565.434
1040	192.8	8280.101	33701.855
6247	192.75	11729.331	34791.242
6538	192.73	11913.382	37872.539
637	192.73	8042.248	39588.789
4545	192.71	10443.969	37079.691
3427	192.69	9468.154	39779.051
7762	192.69	12707.896	36332.156
8676	192.61	13362.653	36450.09
7522	192.58	12529.545	38855.965
2413	192.54	9080.129	33152.613
4581	192.52	10383.927	37700.926
7621	192.5	12763.823	38948.883
4563	192.46	10543.985	37403.625
6046	192.46	11467.179	36772.445
1908	192.42	8837.554	37007.973
398	192.42	7707.821	37835.395
7896	192.38	12723.43	33342.48
5346	192.33	11137.506	39650.621
7297	192.33	12598.058	33751.68
3452	192.23	9868.557	39633.313
3133	192.23	9514.216	34199.039
1180	192.21	8261.676	36555.086
9593	191.96	14105.601	36504.746
6135	191.85	11506.34	34398.293
10296	191.83	14526.904	33501.398
3919	191.83	10059.163	36619.898
5934	191.71	11420.427	39224.441
1670	191.71	8540.928	33841.738
1976	191.66	8674.559	38359.328
2920	191.6	9366.536	36545.207
184	191.54	7740.647	35684.598
2183	191.5	8927.201	37445.398
8982	191.39	13698.982	37140.594
3028	191.35	9434.978	34430.496
7703	191.35	12863.383	37536.836
10164	191.31	14531.447	37147.602
5241	191.31	10921.673	37559.781
6479	191.12	11903.453	39742.777
7201	191.12	12324.42	34002.34
6704	191.12	12002.562	33474.18
7251	191.02	12404.381	33309
7085	191.02	12327.242	38129.336
6502	191	11854.218	38800.555
9741	190.91	14361.359	33889.875
8007	190.89	13073.465	35261.348
4865	190.89	10725.682	36346.98
7116	190.77	12338.286	37436.902
2851	190.77	9427.2	37511.977
7851	190.77	12889.007	34439.859
6615	190.76	11938.867	35681.969
6596	190.74	12052.245	36114.512
4117	190.72	10130.042	38342.465
2679	190.58	9189.41	39268.051
7644	190.58	12769.075	38592.141
2384	190.53	8953.027	33578.738
7994	190.53	13116.189	34903.383
1954	190.51	8732.243	37784.133
8113	190.47	13041.407	38419.754
4873	190.43	10629.222	36194.555
514	190.39	7665.48	39122.195
9771	190.35	14369.295	34690.832
9062	190.31	13739.868	35093.379
9648	190.31	14079.608	34693.754
5225	190.28	10831.005	37083.473
8663	190.22	13418.252	35935.176
2541	190.14	9106.067	35972.793
8427	190.12	13180.677	35510.441
3194	190.1	9657.336	35333.926
2734	190.05	9062.162	39797.691
9271	190.03	13968.616	35955.773
[truncated: 6,006 more rows]
