# Supplementary material for: Insights on the Control of Yeast Single-Cell Growth Variability by Members of the Trehalose Phosphate Synthase (TPS) Complex
Source: Front Cell Dev Biol. 2021 Jan 28;9:607628. doi: 10.3389/fcell.2021.607628 (PMC7876269; doi:10.3389/fcell.2021.607628)
Supplement: Supplementary file 2 [file Data_Sheet_1.ZIP › final_code/input_datasets/Ntd-TSL1_SortedCells1_control_t4.csv]

Id	Area (µm²)	Centre X Position (µm)	Centre Y Position (µm)
9231	339.57	14483.272	35650.727
1205	332.17	8543.698	36250.102
8385	317.42	13968.133	35858.98
6892	285.07	12594.819	37246.242
6952	276.01	12496.593	39024.836
3388	275.69	10545.004	37431.773
5113	273.22	11995.94	33124.18
3263	265.63	10376.867	33655.293
5013	251.15	11954.258	35948.66
1411	238.22	8675.344	35872.59
1893	232.97	9220.467	34847.117
7960	230.94	13527.34	38750.277
2034	229.51	9184.333	39387.309
4730	228.72	11684.857	35105.984
2771	227.02	9918.19	33810.953
2408	223.93	9585.819	36155.453
8531	223.84	14053.453	39944.27
348	223.76	7857.389	34397.656
8654	221.63	14073.052	36739.551
2240	220.27	9360.523	33994.551
6539	220.18	12284.409	38604.387
6869	218.19	12622.922	36447.078
7927	215.81	13523.896	37625.625
9117	211	14579.722	38393.953
9114	208.93	14474.262	38556.145
3123	208.63	10237.275	36143
8944	206.75	14257.52	36169.41
2583	205.98	9799.613	37524.195
7359	203.7	13041.436	35773.645
8362	200.7	13815.887	35188.469
7190	200.41	12900.761	34695.273
3432	200.05	10498.869	38630.707
3715	199.82	10851.156	33476.383
8677	197.48	14128.809	36369.215
5138	196.6	12257.563	33288.723
2007	195.87	9099.241	38532.664
834	195.16	8096.775	33488.391
3241	194.19	10198.878	33266.305
7695	193.78	13280.963	35558.766
712	193.59	7984.56	37138.043
5038	193.17	12045.293	35310.422
4398	192.98	11395.51	39399.105
9008	190.3	14407.213	38135.453
9220	189.01	14495.195	35779.039
4409	188.5	11386.533	39512.168
8557	187.88	14092.064	39181.074
6760	186.72	12668.666	33754.215
8651	186.29	14124.561	37011.914
7099	186.01	12857.143	38115.941
8935	184.91	14234.191	36004.027
4949	184.44	11848.074	38323.465
2469	183.92	9608.565	38438.914
7297	183.73	13127.456	34152.016
5184	183.04	12058.964	34842.934
5150	182.52	12254.747	33743.352
2975	182.21	10030.024	39572.852
1857	181.98	9235.381	33963.145
1471	181.96	8743.593	38021.52
2728	181.62	9862.267	33550.746
8055	181.1	13652.381	38855.91
2238	180.26	9281.849	34275.152
7005	178.44	12644.1	39411.574
2933	178.36	10036.188	38210.051
1387	178.13	8821.088	34767.414
1118	177.92	8495.292	39393.922
5094	177.56	12016.15	33385.574
9135	176.85	14548.319	37753.172
7761	174.67	13337.844	33977.031
574	173.73	7665.874	38877.195
1136	171.39	8484.283	38723.297
2345	168.15	9623.203	34380.152
4858	168.1	11742.912	39406.34
7865	167.64	13520.759	35264.672
2994	167.27	10208.033	39920.941
4483	167.1	11539.784	38089.598
6928	166.81	12537.614	38348.035
786	165.86	8180.929	35393.738
798	165.74	8087.339	34820.77
7913	165.61	13512.552	37132.066
8840	165.47	14267.466	33683.867
1962	164.84	9112.849	37047.227
9253	164.57	14478.064	35383.52
4162	163.6	11280.416	33386.695
2060	162.56	9337.425	39749.086
8331	162.31	13927.686	34421.289
5416	161.72	12253.268	39188.574
4869	161.51	11789.648	39490.414
4671	160.93	11792.641	33545.836
2472	160.84	9543.227	38695.309
7628	159.25	13212.42	37656.398
3518	158.29	10775.388	38676.566
8663	158.02	14131.609	36548.207
4981	157.83	11956.325	37130.215
3428	157.7	10411.089	38524.836
3629	157.49	10570.355	34918.203
3940	157.43	11135.221	39039
730	156.74	8056.856	36771.977
6741	156.32	12651.387	33115.082
1890	156.26	9254.923	34733.234
2632	156.11	9793.162	36396.926
5091	155.9	11887.639	33518.699
8207	155.32	13633.994	34916.203
4508	155.26	11532.014	37221.813
3351	155.26	10554.14	36337.945
7291	154.86	13123.45	34005.219
7581	154.77	13169.825	38383.086
3314	154.65	10461.058	35073.215
1936	154.04	9180.262	35953.434
3667	153.92	10688.385	33676.223
696	153.87	8191.354	37714.316
2783	152.87	9973.809	34066.559
8635	152.43	14192.594	37023.129
3563	151.91	10719.214	37227.828
2738	151.62	9879.425	33020.246
3838	151.62	10802.369	37786.039
7397	150.88	13028.129	37384.719
8634	150.84	14181.055	37307.285
7313	150.82	12951.402	34666.391
4511	150.72	11602.806	37301.707
1629	150.63	9010.46	39680.973
9332	150.57	14548.911	33111.508
3050	150.26	10137.444	38012.465
1870	150.13	9064.3	34412.465
8475	150.05	13943.682	38340.348
8245	149.8	13695.612	33816.801
3269	149.79	10510.821	33765.953
3312	149.73	10433.138	34966.969
8903	149.56	14298.366	35547.316
2440	149.36	9586.805	37423.953
6930	149	12648.584	38370.207
807	148.94	8071.454	34600.395
7741	148.9	13186.933	34546.777
6906	148.75	12503.466	37632.73
8045	148.66	13688.909	39061.254
2343	148.33	9569.417	34277.016
4381	147.89	11318.487	38967.941
4329	147.81	11282.666	36752.453
8293	147.16	13960.003	33645.824
3133	147.09	10330.938	35751.508
6888	146.15	12632.204	37119.801
7582	146.13	13148.989	38428.375
829	146.03	8102.963	33691.973
2925	145.92	9937.25	38040.785
7244	145.61	12880.857	33086.605
8722	145.51	14135.803	35384.031
8032	144.65	13629.696	39358.762
7493	144.56	12937.716	39677.723
6562	144.37	12401.061	37980.41
1289	144.33	8584.877	33920.648
2287	144.14	9535.075	33171.492
7087	143.96	12791.806	38449.797
7890	143.39	13366.029	36160.41
7529	142.81	13327.721	39721.68
7459	142.49	13111.183	38636.016
3535	142.14	10722.879	37992.168
4391	141.97	11211.278	39140.469
6692	141.86	12304.107	34225.766
6552	141.42	12361.048	38257.262
3594	141.17	10688.896	36059.445
5015	141.13	12049.958	35946.887
5909	140.96	12369.403	39801.258
6326	140.42	12250.233	39216.793
7667	140.3	13140.485	36380.406
5008	139.77	11921.737	36117.395
4924	139.35	11868.999	38833.473
1337	139.25	8678.037	33463.637
8048	139.25	13606.927	39101.137
1702	139.06	9052.401	37067.055
9126	138.83	14491.176	38131.051
722	138.66	8023.749	36949.238
8876	138.54	14388.236	34876.957
3127	138.33	10234.261	35902.543
2403	138.31	9659.938	35969.023
3164	137.89	10332.001	34888.73
3168	137.6	10145.743	34615.797
1022	137.51	8235.945	37083.613
1713	137.45	9048.737	36583.824
8068	137.39	13751.225	38481.465
4891	137.16	11987.509	39838.559
4818	136.82	11827.496	38086.563
2392	136.68	9525.387	35573.172
8129	136.63	13658.169	36688.699
3664	136.44	10705.344	33892.914
2058	136.34	9300.6	39674.254
4420	136.15	11367.576	39860.746
9235	135.88	14616.862	35419.363
1982	135.76	9155.293	37679.82
7614	135.02	13237.699	37672.352
9237	134.79	14604.31	35447.176
1708	134.52	8968.551	36782.434
8764	134.44	14125.066	34242.746
7586	134.41	13263.666	38272.059
6799	134.14	12551.299	34376.359
1785	133.96	9058.316	33944.641
9141	133.95	14434.368	37641.102
1777	133.66	8960.257	34126.328
1649	133.52	8897.755	38827.555
3650	133.5	10591.028	33997.898
6542	133.49	12304.614	38341.449
8160	133.35	13749.405	35692.453
8695	132.95	14032.748	36041.355
3255	132.66	10554.655	33448.438
2800	132.43	10124.56	34565.586
611	132.39	7831.253	39627.832
6694	132.16	12485.891	33976.715
3892	131.46	10849.014	39638.207
8977	131.24	14392.685	36984.723
5051	131.24	11882.05	34825.895
5060	131.15	11898.544	34761.137
4123	131.03	11194.364	33490.938
2731	131	9872.317	33375.027
8974	130.71	14331.866	36932.148
8518	130.54	13798.809	39798.949
1701	130.4	8965.628	37035.219
8286	130.31	13968.961	33544.949
4647	130.17	11696.34	33087.145
8322	130.17	13941.875	34172.82
7792	129.87	13190.794	33093.297
688	129.85	8168.268	38024.156
1542	129.79	8843.698	38452.469
3231	129.71	10248.108	33442.535
2687	129.39	9764.772	34893.113
8680	129.21	14007.384	36106.469
8272	129.16	13626.547	33115.473
7447	128.95	12970.448	38400.504
8128	128.6	13580.066	36644.051
854	128.49	8139.042	33176.875
4859	128.49	11740.165	39418.91
4059	128.37	11119.425	35622.352
8248	128.35	13763.946	33696.152
2299	127.97	9660.454	33438.859
3028	127.8	10344.264	38854.551
1431	127.55	8691.343	36620.387
2882	127.41	9952.869	37130.707
1972	127.39	9208.62	37478.18
1724	127.36	9028.987	36130.414
3145	127.32	10322.427	35306.945
4864	126.97	11830.013	39448.555
5257	126.93	12209.794	37138.91
4688	126.82	11800.872	33835.277
8570	126.76	14035.212	38812.445
1908	126.63	9205.985	35201.102
8716	126.53	14198.019	35295.09
3768	126.51	10887.969	35425.695
6545	126.44	12349.404	38357.777
9204	126.4	14592.762	36064.641
4132	126.19	11171.695	33214.184
9075	126.11	14476.525	39549.902
3574	125.9	10736.991	36820.402
3589	125.86	10732.347	36278.492
2577	125.82	9882.862	37665.094
2598	125.79	9710.803	37242.32
1799	125.71	8942.601	33196.594
2482	125.61	9671.676	39086.23
8127	125.56	13768.008	36628.766
2174	125.42	9361.319	35885.645
4054	125.4	11017.653	35985.059
4165	125.27	11294.919	33458.16
2680	125.15	9906.377	35144.539
2699	125.12	9813.975	34592.602
2707	125.1	9796.967	34395.133
8441	124.79	13877.88	37528.305
7839	124.79	13415.153	34610.145
8095	124.75	13733.353	37359.93
3903	124.69	10843.397	39936.484
9142	124.67	14494.59	37648.758
9207	124.5	14520.094	36181.375
7979	124.46	13556.314	39243.871
6880	124.33	12611.399	36763.785
1472	124.25	8751.314	38043.215
2860	124.25	10028.794	36321.773
810	124.04	8009.744	34346.426
3924	124	11196.858	39575.781
2745	123.95	10016.729	33257.297
1378	123.79	8775.05	34561.266
6536	123.7	12311.44	38522.457
9225	123.58	14547.742	35846.742
306	123.54	7804.547	33734.523
8617	123.53	14188.453	37789.383
4261	123.33	11280.096	34597.961
5243	123.22	12253.878	36766.684
1382	123.16	8775.045	34659.934
5185	123.16	12263.108	34889.145
4029	122.93	11156.856	36389.754
7042	122.72	12908.594	39612.809
7793	122.53	13287.905	33119.93
3204	122.41	10166.577	33822.895
7854	122.3	13355.942	34999.41
3111	122.2	10149.448	36299.852
9107	121.74	14486.856	38683.563
9178	121.72	14611.067	36765.07
9195	121.72	14550.534	36462.383
331	121.63	7901.982	34190.699
1837	121.55	9174.113	33208.16
5	121.46	7876.064	33129.703
7902	121.46	13503.382	36772.355
4996	121.15	11965.864	36632.102
8263	121.15	13625.981	33272.691
4743	121	11782.427	35446.613
1697	120.98	9035.195	37190.98
8669	120.94	14008.741	36410.445
7950	120.88	13470.052	38478.461
7264	120.88	13127.209	33390.473
3359	120.86	10550.809	36529.547
3804	120.75	10792.157	36669.477
7315	120.73	12994.912	34696.023
3037	120.65	10291.836	38476.352
4090	120.58	11137.884	34733.57
1066	120.56	8367.457	38818.797
7636	120.56	13153.145	37208.398
4745	120.52	11665.883	35487.438
8393	120.44	13862.177	36023.156
2677	120.36	9825.571	35319.762
3032	120.36	10335.001	38951.984
4498	120.29	11633.666	37763.137
2591	120.29	9905.254	37362.773
8013	120.23	13629.35	39822.465
3208	120.21	10324.846	33964.879
3646	120.08	10685.486	34166.922
2346	120.08	9547.22	34389.656
7213	120.04	12911.831	34107.23
7990	119.98	13480.592	39556.395
6939	119.69	12618.796	38644.57
2153	119.68	9310.818	36523.648
3486	119.6	10769.339	39949.023
4715	119.48	11806.456	34453.992
7217	119.37	12732.365	33872.977
5105	119.23	11982.093	33273.594
5895	119.23	12232.723	39528.691
1725	119.23	8855.744	36172.945
6967	119.2	12687.51	39120.152
4603	119.2	11587.304	33859.781
8948	119.18	14214.125	36214.895
4719	119.06	11746.544	34671.184
7568	119.01	13219.766	38769.141
6768	119.01	12707.245	33906.348
9202	118.97	14626.211	36332.258
3005	118.95	10281.305	39743.105
6670	118.95	12427.997	34872.758
9299	118.87	14566.042	33997.961
6514	118.79	12280.661	39065.59
2686	118.79	9707.241	34886.195
4630	118.74	11568.261	33168.246
1650	118.56	9055.615	38824.555
4163	118.51	11230.32	33412.164
317	118.47	7677.789	34006.367
3840	118.47	10932.022	37868.371
7192	118.43	12714.918	34488.578
4695	118.43	11787.107	34039.406
2327	118.39	9603.753	34012.211
5269	118.33	12180.066	37601.965
6763	118.33	12605.384	33770.211
2190	118.32	9427.544	35124.164
9219	118.18	14551.309	35767.934
8276	118.1	13875.18	33065.047
8860	118.09	14413.974	34299.5
400	118.07	7958.406	35305.473
2852	118.07	10035.316	36223.723
3586	118.01	10655.062	36486.555
7736	117.91	13155.374	34769.703
2802	117.86	10081.072	34599.641
3335	117.84	10541.068	35681.867
408	117.82	7956.618	35534.891
1812	117.76	9033.646	33091.66
8966	117.72	14350.014	36767.84
2195	117.7	9467.172	35176.988
8115	117.53	13766.525	37018.555
2917	117.42	10112.532	37885.941
2683	117.4	9888.51	34931.027
3318	117.34	10560.762	35175.902
3800	117.32	10804.495	36435.297
5914	117.3	12412.555	39969.914
4985	117.24	12039.491	36913.117
2939	117.22	10072.269	38320.02
320	117.2	7769.8	34080.391
8066	117.19	13603.508	38760.879
8674	117.17	14018.786	36315.922
527	117.13	7838.977	37942.258
4442	117.11	11513.272	39556.527
716	117.11	8185.871	36861.398
4697	117.09	11816.932	34106.043
1654	117.03	8877.303	38652.715
2717	116.94	9828.879	34045.254
3605	116.88	10772.927	35437.027
8818	116.82	14405.035	33126.84
6534	116.76	12405.886	38478.867
4337	116.74	11389.042	37020.074
8028	116.67	13641.039	39547.547
1617	116.65	8938.769	39922.973
1624	116.55	8969.523	39644.926
2582	116.55	9792.651	37819.035
7824	116.53	13545.802	34155.441
9296	116.48	14495.035	34229.18
8247	116.44	13597.53	33930.129
4440	116.32	11465.144	39487.699
2789	116.32	10087.588	34259.129
5167	116.27	12266.439	34287.961
3835	116.19	10805.935	37724.125
8044	116.09	13708.809	39033.258
7173	116.09	12907.737	35499.727
2169	116	9298.733	35789.191
1432	115.83	8812.944	36741.547
3153	115.69	10334.305	35211.309
6929	115.6	12674.638	38364.328
5025	115.48	11895.065	35469.688
7936	115.42	13558.813	38083.578
1732	115.38	8917.354	35892.152
6840	115.21	12518.472	35779.203
9027	115.1	14218.268	38646.863
1658	115.02	9043.978	38774.199
9247	114.98	14566.19	35566.242
1244	114.93	8453.911	35007.516
8883	114.85	14240.409	35001.949
3512	114.81	10765.663	38825.988
360	114.79	7734.018	34657.527
8868	114.79	14242.033	34562.844
7964	114.73	13459.658	38765.121
8670	114.71	14144.373	36420.777
7822	114.66	13445.455	34095.055
8672	114.41	14194.078	36451.82
2764	114.29	10041.519	33661.117
4320	114.27	11385.547	36406.289
6776	114.24	12596.225	34106.039
7175	114.24	12910.888	35362.961
3844	114.22	10959.288	37903.621
2000	114.2	9179.2	38251.281
7551	114.2	13336.579	38976.113
1738	114.18	9059.161	35748.973
4116	114.16	11086.269	33898.512
2437	114.1	9673.825	37396.469
4748	114.08	11670.853	35532.906
1088	114.06	8399.52	39882.625
4543	114.04	11586.251	36057.371
9031	114.01	14327.829	38958.359
3309	114.01	10432.613	34811.465
7997	113.99	13474.404	39638.992
4493	113.97	11584.199	37674.563
8100	113.95	13701.015	37286.613
935	113.91	8337.557	34476.23
1677	113.91	9059.74	38018.094
52	113.89	7735.46	33526.516
8171	113.87	13719.414	35276.551
2786	113.76	9986.993	34134.375
1249	113.7	8440.214	35086.734
3698	113.68	10890.811	33049.293
7898	113.68	13457.457	36608.125
5108	113.66	11954.048	33315.641
4640	113.62	11614.644	33019.922
2581	113.6	9876.645	37776.621
4530	113.57	11466.722	36573.816
3626	113.55	10700.998	34887.195
8581	113.49	14042.104	38376.758
1667	113.39	8956.976	38376.855
8687	113.37	14176.793	35942.258
7763	113.37	13269.351	34001.695
3372	113.32	10472.232	36954.055
9137	113.26	14470.45	37541.227
8991	113.2	14351.347	37570.316
2127	113.2	9348.165	37463.211
2985	113.05	10115.442	39888.793
3165	112.95	10345.168	34908.816
3802	112.93	10862.766	36457.383
777	112.78	8063.18	35428.113
2571	112.68	9914.941	38054.551
1227	112.68	8502.832	35427.785
1059	112.65	8326.408	38658.938
1079	112.49	8408.52	39570.637
4464	112.47	11439.361	38651.117
3642	112.3	10728.734	34362.41
7676	112.21	13216.652	35779.098
8117	112.17	13667.658	36747.008
1100	112.05	8612.954	39920.625
9072	112.03	14460.302	39458.73
4140	112.01	11126.418	33024.652
6737	111.99	12699.83	33020.875
9069	111.92	14560.533	39651.512
2447	111.92	9495.35	37634.434
8085	111.86	13735.695	38136.703
7265	111.82	13096.749	33482.734
3609	111.78	10602.739	35485.125
4035	111.76	11159.414	36459.645
1031	111.75	8284.053	37578.238
1375	111.73	8821.95	34493.633
8214	111.73	13630.215	34724.098
3710	111.69	10787.195	33316.828
2684	111.67	9790.837	34974.457
7779	111.67	13325.066	33576.047
8289	111.61	13813.494	33601.941
3262	111.57	10520.456	33601.754
958	111.52	8283.821	35247.695
594	111.5	7745.538	39278.957
7996	111.4	13415.492	39639.473
1302	111.31	8531.362	33604.555
2909	111.21	9948.519	37716.008
9272	111.17	14522.773	34700.406
9208	111.13	14573.115	36197.289
3947	111.13	10992.433	38886.676
323	111.09	7726.76	34106.336
1355	111.02	8838.911	33903.547
4110	111	11187.504	34235.074
4437	110.92	11452.719	39717.016
4993	110.9	11974.441	36603.543
788	110.9	8038.368	35397.52
893	110.88	8223.013	33393.938
4292	110.83	11225.912	35642.227
2566	110.81	9709.696	38294.805
2863	110.77	10042.332	36385.395
1533	110.77	8836.46	38117.309
991	110.75	8388.485	36223.344
5129	110.73	12261.923	33083.082
3441	110.69	10532.942	39073.938
7910	110.67	13528.377	37041.793
5019	110.62	11876.207	35860.461
3499	110.52	10693.732	39508.449
7097	110.5	12866.757	37991.758
6584	110.5	12423.044	37318.641
4265	110.48	11407.952	34810.871
9073	110.44	14592.217	39483.449
4933	110.33	12002.907	38645.254
7460	110.31	13005.526	38680.801
4627	110.29	11437.087	33377.59
826	110.23	8196.769	33907.121
2369	110.16	9517.786	34833.512
3135	110.08	10284.688	35883.461
5049	109.96	12056.283	35043.59
3684	109.95	10567.381	33372.016
7391	109.95	12960.081	36987
849	109.95	8190.807	33414.465
557	109.93	7788.076	38607.77
2604	109.93	9871.862	37326.301
4273	109.89	11260.353	35152
4841	109.89	11773.342	38801.23
8083	109.89	13658.526	38028.609
3912	109.87	11109.124	39949.977
9045	109.87	14271.566	39299.664
7840	109.87	13409.335	34645.398
8763	109.87	14055.765	34198.27
8553	109.85	14153.725	39331.285
9131	109.79	14635.003	37689.137
1698	109.77	8902.696	37276.406
2811	109.73	9945.773	34708.328
3927	109.73	11085.131	39380.824
8769	109.7	14112.818	34048.762
2509	109.66	9527.3	39731.004
2230	109.64	9440.572	34135.656
7886	109.64	13403.65	36086.063
4080	109.6	11135.442	34977.672
2559	109.56	9779.818	38342.223
5066	109.54	11858.043	34383.004
8218	109.52	13603.859	34485.242
7698	109.5	13164.326	35254.77
4604	109.5	11583.967	33890.473
7469	109.47	13070.776	38942.055
7725	109.41	13166.102	34615.992
8815	109.41	14398.888	33074.766
4572	109.37	11630.471	34775.559
299	109.35	7760.663	33664.473
7167	109.35	12887.681	35720.859
1817	109.33	8867.252	33157.707
2943	109.31	10131.277	38435.469
4185	109.27	11382.681	34086.477
1778	109.24	8994.268	33843.375
2691	109.12	9897.068	34720.891
7975	109.12	13462.993	39113.898
7765	109.1	13212.909	34104.684
4944	109.1	11920.918	38584.258
3969	108.93	11172.769	38240.281
4174	108.91	11319.64	33764.605
4957	108.8	12012.28	38300.602
8404	108.8	13888.725	36192.313
4421	108.78	11363.146	39879.031
8884	108.76	14302.792	35015.137
3426	108.74	10562.074	38495.07
3120	108.72	10168.681	36126.285
595	108.68	7949.591	39353.914
5293	108.68	12241.717	38599.98
4086	108.68	11113.932	34853.293
9181	108.64	14539.542	36801.012
8486	108.6	13878.037	38562.719
8041	108.55	13769.62	38979.266
9214	108.53	14605.037	36215.852
2432	108.47	9606.109	37187.996
4395	108.39	11400.958	39315.199
8078	108.32	13671.346	38192.461
8084	108.32	13776.939	38114.465
8891	108.18	14298.626	35129.563
4815	108.16	11727.461	37942.91
1210	108.14	8615.523	36059.074
7843	108.11	13528.258	34670.242
8892	108.09	14407.933	35165.48
5178	108.09	12186.552	34525.914
2038	108.03	9270.466	39476.117
5274	108.01	12184.584	37907.883
4417	107.97	11284.294	39747.527
6532	107.97	12493.322	38855.43
2155	107.93	9322.234	36262.621
7770	107.9	13155.403	33902.816
4633	107.82	11500.625	33222.719
8341	107.74	13916.88	34658.379
2068	107.68	9407.272	39220.402
2020	107.65	9265.886	38849.836
7555	107.65	13338.489	38797.117
8484	107.61	13795.845	38506.539
3683	107.53	10694.246	33361.027
980	107.47	8252.469	35949.289
2014	107.47	9109.117	38749.402
2483	107.46	9534.531	39123.363
2039	107.44	9222.072	39475.672
497	107.36	7932.34	37377.102
8542	107.34	14027.908	39464.773
7334	107.34	13118.457	35066.285
8870	107.34	14401.284	34585.215
2002	107.32	9110.325	38322.938
4900	107.3	12003.963	39458.316
2497	107.24	9675.714	39567.621
2285	107.24	9658.21	33006.133
7186	107.21	12794.697	35023.484
2314	107.19	9575.744	33697.945
5083	107.13	11993.611	33890.891
6861	107.09	12675.629	36239.734
1021	107.09	8325.051	37058.285
405	107.03	7985.346	35398.176
2541	107.01	9883.497	39206.184
2950	106.92	9999.899	38883.285
8388	106.75	13992.567	35899.398
4429	106.75	11560.906	39843.145
4179	106.65	11246.893	33964.762
3502	106.63	10729.071	39310.07
8208	106.59	13764.659	34613.625
7176	106.57	12874.512	35381.352
1039	106.52	8413.453	37801.191
7316	106.5	13030.056	34711.641
3239	106.46	10247.088	33255.973
8464	106.38	13883.437	38080.926
5099	106.38	12049.025	33171.527
1648	106.36	8952.067	39034.348
560	106.36	7645.817	38643.227
8965	106.34	14325.822	36717.086
8376	106.32	13971.309	35583.93
2076	106.32	9277.762	38696.309
2663	106.27	9891.533	35840.246
3677	106.23	10614.631	33542.527
4341	106.17	11347.442	37232.313
5253	106.15	12078.344	36904.059
892	106.15	8305.781	33349.414
9279	106.13	14563.437	34472.605
3339	106.08	10398.79	35923.066
3128	106.08	10342.525	35901.891
3483	106.04	10583.012	39912.793
2394	106.02	9523.917	35618.012
7727	105.92	13223.04	34627.465
537	105.9	7693.325	38123.297
2866	105.87	10111.154	36432.457
1437	105.87	8821.954	37165.637
4801	105.79	11670.759	37613.578
2033	105.77	9172.578	39366.621
3001	105.69	10235.289	39704.629
2053	105.65	9449.403	39869.898
2722	105.65	9715.878	33904.457
8000	105.64	13541.485	39825.328
7753	105.64	13230.952	34402.059
7900	105.62	13437.78	36640.094
8742	105.6	14054.675	34695.656
6924	105.58	12614.063	38181.574
1731	105.58	8993.812	35808.063
3991	105.54	11128.678	37781.867
8140	105.48	13625.855	36107.355
7220	105.42	12886.452	33936.035
4737	105.42	11757.205	35332.484
1691	105.41	8875.172	37622.344
1829	105.29	9259.631	33142.16
7215	105.25	12875.831	33810.332
9333	105.23	14439.532	33148.809
1445	105.21	8736.676	37361.027
3796	105.19	10898.859	36237.391
2966	105.18	9998.666	39276.137
4935	105.18	11906.801	38735.16
8399	105.16	13803.478	36060.867
7595	105.1	13309.338	38067.074
8490	105.08	13948.806	38724.828
4560	104.98	11419.383	35318.34
7286	104.97	13025.974	33910.871
6942	104.95	12539.287	38744.664
7860	104.95	13356.194	35147.48
1286	104.91	8427.303	33876.016
8334	104.89	13840.599	34495.055
7941	104.85	13369.686	38168.512
539	104.81	7908.271	38130.484
950	104.79	8402.375	35078.668
2526	104.74	9715.026	39667.719
8620	104.74	14174.819	37529.301
3639	104.64	10764.906	34320.988
2011	104.58	9149.348	38674.504
8962	104.56	14298.48	36683.156
7373	104.47	13050.375	36367.102
3144	104.39	10305.227	35263.195
4022	104.37	11067.108	36846.594
9303	104.37	14456.561	34086.547
3440	104.35	10499.206	39059.484
7968	104.29	13478.288	38966.035
5072	104.26	12038.077	34197.246
1666	104.22	8867.351	38374.469
1896	104.14	9197.635	34924.68
3628	104.1	10602.629	34898.035
569	104.1	7798.988	38831.445
8281	104.06	13867.973	33167.152
4991	103.99	12060.534	36563.684
8556	103.99	14016.518	39166.086
8166	103.97	13572.031	35486.816
4492	103.97	11567.063	37958.605
7720	103.89	13230.984	35088.445
7055	103.87	12754.38	39549.926
7791	103.85	13289.616	33078.406
7093	103.83	12734.835	38230.559
1593	103.82	8784.596	39667.148
8138	103.8	13645.866	36350.559
1350	103.8	8687.019	33796.391
3277	103.78	10523.817	33945.457
9325	103.74	14426.319	33220.152
480	103.68	7814.139	36979.555
9180	103.64	14473.272	36786.848
35	103.62	7680.536	33451.461
2397	103.59	9653.863	35702.434
3071	103.59	10216.894	37602.043
9309	103.53	14452.164	33519.379
4903	103.53	12026.704	39490.277
2578	103.51	9900.371	37679.391
1042	103.49	8267.067	37840.809
4969	103.47	11868.219	37395.367
7236	103.43	12805.922	33236.234
1232	103.36	8487.518	35339.715
9176	103.36	14633.859	36725.676
1308	103.36	8493.504	33420.629
4346	103.32	11360.149	37350.352
1207	103.3	8421.487	36315.367
1362	103.28	8655.145	34087.941
4506	103.2	11517.5	37397.109
7368	103.15	12950.531	36152.145
1763	103.13	9058.557	34309.973
7633	103.11	13325.833	37424.18
7778	103.11	13287.838	33555.195
5891	102.93	12184.074	39411.332
329	102.92	7921.674	34168.074
2954	102.92	9968.529	38946.801
2114	102.9	9418.482	37789.945
8162	102.9	13757.774	35427.965
3382	102.9	10393.24	37264.359
9065	102.88	14627.202	39853.742
7395	102.88	13051.916	37338.363
3004	102.88	10307.155	39742.18
5017	102.86	11973.252	35744.191
7466	102.86	13089.995	38754.711
7021	102.76	12609.444	39770.742
8576	102.72	14129.221	38571.855
8949	102.69	14367.249	36218.93
8863	102.61	14255.115	34358.02
847	102.59	8096.929	33401.523
2419	102.59	9569.238	36646.559
9148	102.53	14497.46	37491.598
7540	102.53	13148.107	39360.238
7785	102.51	13179.916	33254.102
2642	102.49	9852.162	36237.875
7879	102.47	13560.667	35814.055
2508	102.44	9648.81	39713.469
429	102.44	7864.208	35685.113
416	102.4	7705.477	35602.16
4336	102.36	11217.625	36993.656
7783	102.32	13155.784	33419.684
8532	102.3	13999.666	39972.539
4753	102.25	11836.609	35702.078
4880	102.23	11816.726	39914.223
5297	102.15	12185.219	38748.148
8274	102.13	13625.475	33156.395
1873	102.05	9215.342	34449.766
9084	102.02	14568.597	39373.043
5198	101.94	12141.613	35158.563
3492	101.92	10588.9	39643.113
8223	101.88	13746.843	34564.117
8228	101.84	13714.503	34180.789
2923	101.84	9924.492	37976.555
2695	101.82	9824.676	34487.91
3203	101.8	10289.326	34103.84
6856	101.8	12650.25	36099.176
1555	101.77	8701.57	38740.586
9230	101.71	14524.282	35628.707
570	101.71	7921.252	38845.688
3517	101.65	10613.672	38631.047
8544	101.63	14184.779	39502.82
1985	101.63	9071.009	37725.879
3302	101.61	10415.31	34559.512
8739	101.61	14099.899	34913.129
7973	101.56	13502.58	39076.262
3651	101.54	10676.56	34014.27
8139	101.5	13602.55	36060.762
2218	101.48	9480.155	34685.012
2869	101.46	10125.35	36499.316
1564	101.44	8828.42	38927.145
3532	101.44	10615.912	38345.738
3431	101.42	10541.375	38614.813
5172	101.4	12199.623	34415.707
541	101.4	7792.525	38175.195
7963	101.4	13560.996	38760.758
3455	101.38	10441.428	39415.742
8145	101.34	13751.976	35958.371
8365	101.31	13931.032	35231.328
2081	101.27	9287.035	38539.359
7640	101.27	13316.538	37328.316
8291	101.27	13817.517	33615.293
1288	101.27	8459.516	33913.016
2337	101.21	9646.473	34221.059
649	101.19	8085.255	39715.938
6927	101.15	12672.589	38334.574
406	101.12	7865.793	35403.352
4333	101.1	11351.683	36853.563
7177	101.1	12775.57	35397.41
8098	101.1	13736.928	37225.141
2228	101.04	9398.756	34372.492
4017	101.02	11180.082	37007.23
3633	101	10566.408	34513.602
4414	100.98	11358.672	39672.672
1699	100.98	8853.383	37295.223
6618	100.94	12441.078	36164.164
7768	100.94	13300.097	33840.883
5155	100.94	12118.265	33941.805
3488	100.94	10750.664	39605.539
2864	100.9	10129.344	36400.098
4396	100.89	11339.058	39365.656
7759	100.85	13325.071	34226.086
6658	100.77	12290.055	35010.105
2128	100.77	9429.661	37199.105
725	100.75	8175.849	36709.324
7322	100.75	12931.067	34898.539
2698	100.73	9908.008	34584.617
7083	100.67	12882.77	38606.738
3814	100.67	10988.848	37096.59
1367	100.66	8737.652	34200.023
8381	100.64	13990.698	35736.453
4722	100.62	11662.697	34813.68
3452	100.6	10499.247	39347
2814	100.58	10014.695	34770.453
1756	100.56	8887.996	34933.098
4051	100.52	11085.747	35926.016
7547	100.5	13256.431	39165.695
740	100.48	8030.541	36428.738
1879	100.46	9246.011	34600.73
6699	100.44	12408.258	33889.93
8900	100.44	14330.189	35493.574
4558	100.44	11580.744	35550.934
679	100.44	8170.625	38528.922
6901	100.41	12664.168	37538.68
751	100.37	8175.423	36257.695
6712	100.37	12342.544	33374.891
4422	100.35	11281.583	39907.168
4339	100.33	11248.98	37196.004
3568	100.33	10762.411	37341.91
7521	100.23	13214.09	39972.637
5061	100.23	11996.02	34471.125
3866	100.21	10798.332	38723.051
5161	100.2	12269.2	34106.164
381	100.2	7958.803	35000.957
2104	100.2	9483.852	37864.414
6944	100.18	12626.765	38812.383
7275	100.18	13050.389	33711.508
2787	100.16	10077.723	34231.867
4427	100.14	11628.14	39778.426
687	100.14	8191.604	38293.34
7185	100.12	12871.387	34937.613
3184	100.12	10283.088	34311.004
4643	100.12	11529.886	33105.348
2689	100.1	9902.697	34621.934
3812	100.08	10864.142	36964.16
1237	100.04	8490.731	35126.445
3648	99.97	10652.917	34271.594
4175	99.87	11302.552	33791.301
8605	99.85	14003.729	37921.109
3029	99.76	10279.305	38911.883
3873	99.76	10962.375	39020.316
8538	99.76	14049.657	39436.781
4766	99.74	11840.058	36071.809
1824	99.68	9199.358	33087.348
4120	99.66	11052.212	33702.887
3549	99.66	10649.271	37771.551
8850	99.66	14251.894	34082.449
3086	99.6	10239.225	37050.66
1352	99.54	8668.598	33799.664
8368	99.53	13975.394	35367.387
721	99.51	7992.436	36947.809
655	99.51	8112.556	39318.203
5110	99.51	12019.569	33042.164
601	99.45	7770.744	39469.898
8724	99.41	14007.275	35413.867
4469	99.37	11432.886	38526.012
5873	99.37	12276.908	39283.078
7163	99.37	12782.948	35843.02
7909	99.35	13441.791	36986.664
8347	99.33	13854.068	34732.012
7844	99.28	13430.227	34683.586
948	99.28	8404.393	34939.543
1741	99.26	8899.218	35464.664
8241	99.22	13746.421	34047.973
3159	99.2	10341.991	35029.598
9078	99.2	14503.15	39585.613
7179	99.18	12733.805	35129.668
2463	99.16	9555.773	38240.465
7100	99.14	12767.269	38147.07
7539	99.1	13172.91	39317.613
2098	99.05	9345.968	38245.809
6835	99.03	12647.142	35606.789
2331	99.01	9588.496	34085.258
5208	99.01	12243.378	35454.531
8725	98.99	14096.146	35096.457
8982	98.97	14380.539	37148.328
4906	98.97	12022.628	39555.711
1366	98.97	8657.459	34178.469
1905	98.95	9111.067	35110.402
4125	98.93	11099.698	33517.598
1831	98.89	9182.416	33162.043
7530	98.85	13193.023	39733.969
7585	98.85	13157.102	38207.59
3106	98.84	10269.311	36632.352
8394	98.8	13969.966	36033.125
2682	98.78	9731.307	35252.301
3016	98.72	10187.653	39138.254
9248	98.72	14530.502	35254.203
4259	98.7	11291	34532.801
3361	98.68	10356.574	36577.34
7380	98.66	13045.903	36647.824
3585	98.64	10606.153	36697.559
3472	98.61	10536.68	39913.043
8569	98.59	14037.182	39109.125
8188	98.57	13684.062	35177.934
4777	98.55	11700.875	36495.305
2421	98.51	9631.126	36778.188
6621	98.51	12356.115	36170.734
7820	98.49	13541.115	34057.695
5028	98.49	11895.381	35502.926
8052	98.47	13772.018	38826.586
928	98.47	8284.141	34119.746
7452	98.43	13090.78	38467.383
7205	98.41	12890.235	34249.168
4842	98.36	11659.271	38852.152
7669	98.36	13237.307	36104.355
4438	98.32	11479.616	39752.305
8611	98.28	14100.883	37675.398
5065	98.26	11902.806	34290.512
7060	98.2	12853.293	39119.043
7635	98.17	13151.443	37483.289
7156	98.15	12853.621	35990.523
3097	98.15	10194.634	36997.539
7149	98.15	12866.105	36146.105
4685	98.13	11796.632	33805.215
5082	98.13	11996.051	33853.172
6636	98.11	12470.947	35536.797
6779	98.11	12526.529	34160.602
5890	98.07	12092.761	39396.184
3093	98.07	10140.298	36875.949
8846	98.07	14276.477	33914.801
8158	98.05	13733.795	35627.738
7751	98.03	13331.491	34371.008
7815	97.99	13397.217	33925.176
749	97.94	8176.407	36506.609
3257	97.94	10459.092	33477.902
8130	97.92	13696.879	36688.633
8466	97.92	13909.205	38182.887
3917	97.9	11204.156	40000.547
1843	97.9	9218.026	33360.613
7145	97.88	12716.681	36062.758
4067	97.86	11051.39	35518.441
4769	97.84	11721.765	36196.809
2409	97.84	9547.151	36274.984
9206	97.82	14605.743	36145.078
1025	97.82	8392.909	37288.297
4331	97.8	11243.196	36793.66
9090	97.8	14430.887	39202.449
9277	97.76	14622.025	34464.551
3834	97.74	10885.071	37643.859
1645	97.74	8960.584	39232.477
3877	97.72	10962.243	39127.523
7789	97.71	13278.152	33022.777
369	97.71	7821.751	34718.781
8642	97.65	14161.496	37105.363
2441	97.65	9579.228	37447.789
4451	97.63	11469.641	39161.699
6816	97.61	12568.93	35126.723
2968	97.59	9983.163	39347.355
8809	97.53	14041.795	33108.836
802	97.53	8046.568	34688.563
8242	97.53	13635.464	34048.406
9043	97.51	14387.967	39251.285
8844	97.51	14268.585	33844.617
8474	97.51	13891.6	38337.402
4885	97.49	11753.116	39996.129
9150	97.48	14635.555	37269.414
4573	97.48	11420.58	34787.891
868	97.46	8105.917	33039.199
5144	97.44	12257.036	33610.398
3886	97.44	10990.508	39387.973
7777	97.42	13140.356	33509.504
2530	97.4	9875.589	39484.469
1976	97.4	9189.756	37566.777
1659	97.4	8997.474	38776.145
7277	97.34	13102.031	33750.258
3807	97.32	10881.403	36814.059
4816	97.32	11701.24	38046.965
4992	97.32	11990.61	36572
6774	97.3	12587.642	34045.398
4036	97.28	11112.68	36511.754
342	97.28	7755.798	34284.383
9173	97.25	14601.818	36967.316
3415	97.25	10548.903	38109.969
4871	97.21	11779.105	39588.188
4307	97.19	11417.55	35958.508
7278	97.17	13134.56	33795.063
3928	97.15	11164.603	39396.5
2185	97.13	9308.485	35536.734
2622	97.13	9907.22	36751.523
1712	97.11	8846.077	36574.469
1876	97.05	9134.498	34500.492
8707	97.04	14200.638	35681.129
8192	97	13743.494	35235.609
882	97	8348.016	33195.922
7615	96.96	13230.252	37730.23
7387	96.94	13024.37	36852.234
9125	96.92	14633.832	38121.102
297	96.9	7899.401	33655.461
4119	96.9	10993.958	33674.441
8643	96.9	14105.163	37124.551
6507	96.88	12449.603	39265.41
7158	96.88	12910.187	35740.727
586	96.81	7903.01	39053.684
8227	96.79	13721.548	34344.492
1784	96.77	8912.018	33936.797
7219	96.73	12824.022	33902.395
5901	96.69	12171.581	39809.129
8053	96.65	13574.786	38832.852
4912	96.63	11889.758	39373.137
7237	96.61	12834.631	33259.902
2292	96.59	9664.378	33229.707
7078	96.58	12737.989	38777.672
9172	96.52	14624.609	36964.734
315	96.5	7779.624	33896.434
8147	96.48	13611.203	36026.785
8757	96.48	14120.824	34140.988
770	96.48	8094.846	35866.074
9163	96.42	14551.554	37141.035
4846	96.36	11666.432	39073.074
1625	96.35	9034.417	39644.504
9147	96.35	14557.721	37466.004
4779	96.35	11663.092	36516.801
4878	96.27	11655.895	39859.898
7008	96.23	12659.831	39465.105
1606	96.21	8873.871	39795.207
1189	96.19	8504.047	36647.875
6890	96.19	12597.281	37219.215
4507	96.17	11449.817	37447.754
3621	96.17	10746.099	35240.23
2412	96.17	9668.184	36431.645
2241	96.17	9427.869	34008.191
8613	96.13	14161.77	37691.387
8363	96.12	13988.367	35219.875
8586	96.1	14036.713	38193.352
7043	96.06	12912.254	39660.195
3017	96.06	10254.046	39160.484
6883	96.02	12555.167	36827.129
4154	96.02	11347.11	33232.309
954	95.91	8354.308	35165.457
7425	95.91	13073.222	37990.145
3221	95.91	10163.552	33631.535
8814	95.87	14367.736	33052.891
4016	95.87	11102.413	36991.738
6667	95.87	12375.16	34829.367
8133	95.85	13594.257	36219.977
4447	95.85	11439.728	39359.453
6511	95.77	12467.087	39012.035
363	95.69	7977.285	34687.371
4164	95.69	11263.701	33437.727
4158	95.68	11284.05	33349.211
4504	95.66	11511.268	37358.945
8156	95.64	13695.988	35875.48
1353	95.62	8790.296	33802.246
727	95.6	7994.548	36723.414
4843	95.6	11709.764	38902.086
4830	95.58	11722.833	38459.656
9270	95.56	14523.414	34681.363
3891	95.54	10858.466	39593.641
7247	95.52	13048.861	33077.898
9334	95.5	14565.185	33160.758
8220	95.48	13766.621	34495.199
926	95.46	8368.918	34055.352
8125	95.45	13742.347	36576.066
7557	95.45	13138.303	38829.738
5920	95.43	12357.846	39698.516
8029	95.39	13761.322	39588.344
4448	95.39	11503.644	39394.02
881	95.37	8391.259	33179.359
4062	95.31	11183.558	35697.359
4526	95.31	11558.521	36775.164
987	95.29	8252.011	36095.906
3435	95.27	10397.939	38961.129
8517	95.25	13874.483	39730.996
4407	95.25	11380.924	39478.184
4402	95.23	11269.331	39409.809
6770	95.22	12704.534	33954.008
1320	95.22	8695.079	33024.938
1571	95.22	8648.445	39177.438
2655	95.14	9811.406	35982
6523	95.14	12437.046	38796.539
5915	95.12	12428.238	39998.516
5219	95.12	12277.977	36066.449
1264	95.1	8467.027	34605.41
8297	95.08	13906.111	33741.652
373	95.08	7727.358	34794.332
1108	95.06	8499.321	39691.215
633	95.04	8197.706	39862.344
7073	94.99	12897.032	38843.863
4075	94.95	11105.476	35370.227
3617	94.93	10605.584	35104.449
1779	94.87	8862.667	33847.074
7637	94.85	13346.701	37225.297
4482	94.83	11564.219	38022.605
5917	94.79	12470.657	39615.414
1885	94.79	9097.361	34677.555
4857	94.79	11843.455	39378.742
8210	94.79	13618.993	34660.855
7536	94.76	13307.587	39565.711
8679	94.76	14123.378	36077.91
2692	94.74	9854.002	34734.406
732	94.72	8078.621	36581.328
8198	94.72	13661.415	35044.23
7340	94.72	13062.407	35194.406
8111	94.68	13648.494	36927.914
3506	94.64	10595.924	39137.543
2804	94.64	10076.832	34651.828
764	94.56	8052.679	36012.547
9032	94.56	14374.448	38958.234
2831	94.55	10115.046	35412.262
7276	94.51	12968.151	33724.285
1744	94.47	8872.119	35542.867
583	94.45	7815.881	38997.738
7386	94.43	13125.769	36810.578
5100	94.39	12005.607	33178.5
1218	94.39	8580.741	35866.832
7716	94.37	13320.371	34942.934
9216	94.35	14489.46	35998.359
690	94.35	8136.793	38052.297
6602	94.33	12415.853	36459.773
9083	94.33	14546.01	39360.207
2633	94.33	9884.275	36415.574
7797	94.33	13554.067	33047.207
3387	94.2	10502.554	37407.727
5018	94.16	12014.098	35794.453
767	94.16	8159.728	35737.273
3342	94.12	10510.196	36023.445
2279	94.1	9380.151	33300.449
1282	94.1	8422.557	34089.855
4349	94.1	11377.867	37415.621
1469	94.09	8654.056	37987.027
9068	94.07	14452.968	39987.742
2965	94.05	10108.546	39270.309
3551	94.03	10689.133	37510.398
8476	94.01	13784.252	38367.426
3273	93.99	10398.184	33848.141
2080	93.99	9343.899	38771.383
378	93.97	7985.064	34876.961
2488	93.95	9567.656	39253.184
5254	93.95	12177.616	36920.539
848	93.93	8128.7	33404.969
9262	93.91	14440.847	34994.91
4014	93.91	11050.345	36935.859
6943	93.91	12553.059	38790.816
6918	93.89	12675.515	37959.344
7103	93.87	12784.977	37938.484
8587	93.87	14016.028	38196.625
4750	93.86	11692.232	35573.586
2442	93.84	9674.822	37463.637
819	93.72	8084.907	34257.531
8244	93.7	13682.599	34102.414
4357	93.66	11206.684	37711.227
543	93.63	7858.575	38210.156
1803	93.63	8923.96	33255.281
3219	93.63	10241.932	33619.547
8193	93.61	13570.832	34945.586
4611	93.57	11486.395	33667.523
7251	93.57	13046.102	33170.367
1636	93.55	8963.238	39579.441
4598	93.53	11435.398	34100.926
1948	93.51	9185.732	36621.313
8904	93.51	14302.822	35564.445
3386	93.51	10560.505	37364.84
6673	93.47	12457.882	34918.156
7616	93.45	13229.113	37744.977
9167	93.43	14582.841	36910.68
3357	93.42	10503.946	36451.086
3767	93.4	10936.81	35410.656
7199	93.34	12814.412	34402.672
2166	93.34	9278.468	35948.613
3064	93.28	10135.555	37723.922
1647	93.2	8965.653	39000.137
982	93.17	8389.772	35996.355
7967	93.15	13506.897	38954.555
8079	93.15	13650.174	38213.195
1758	93.05	8863.303	34765.484
1084	93.01	8374.788	39769.516
2857	93.01	10073.053	36295.191
1450	92.99	8727.989	37432.406
9177	92.97	14536.844	36727.961
7104	92.96	12747.246	37718.398
7152	92.96	12906.559	35897.535
2875	92.94	10107.183	36847.125
8829	92.94	14314.852	33353.227
9060	92.92	14246.033	39766.797
2044	92.9	9098.153	39737.895
4915	92.84	12039.761	39139.059
8287	92.82	13875.804	33578.414
1180	92.82	8558.747	36702.551
6624	92.82	12301.344	35811.496
1828	92.78	9247.931	33121.523
990	92.76	8256.732	36223.484
8199	92.73	13569.002	35063.941
1048	92.73	8411.457	38139.668
4262	92.69	11408.087	34675.59
8685	92.69	14207.015	35939.504
640	92.65	8130.166	40009.563
2575	92.65	9795.358	37849.195
7608	92.63	13244.337	37914.668
7752	92.63	13301.546	34387.637
3146	92.63	10202.371	35313.23
7161	92.61	12893.382	35806.926
1222	92.59	8545.566	35647.809
8985	92.59	14344.473	37317.996
689	92.57	8130.537	38036.816
4411	92.57	11253.784	39517.688
7058	92.55	12754.69	39326
1379	92.55	8641.618	34582.617
2791	92.55	9935.821	34293.664
7207	92.53	12826.597	34272.309
1750	92.51	8953.137	35411.207
3115	92.51	10150.087	36345.504
4658	92.5	11701.347	33248.262
4177	92.48	11230.892	33915.18
1810	92.46	9032.667	33047.809
409	92.46	7922.168	35549.984
912	92.44	8281.711	33844.168
1631	92.4	8968.709	39683.441
3902	92.38	10990.011	39911.148
7191	92.38	12840.44	34741.887
7584	92.38	13284.93	38206.629
8723	92.38	14168.33	35408.898
1641	92.36	8954.058	39381.273
6804	92.36	12693.904	34495.398
3984	92.34	11044.565	37915.148
6756	92.32	12518.273	33475.914
8964	92.32	14352.341	36705.727
3839	92.3	10941.29	37824.121
1797	92.28	9005.346	33168.305
694	92.25	8136.818	37973.199
3721	92.25	10932.736	33657.828
2082	92.23	9486.68	38546.531
8924	92.23	14308.699	35706.035
3853	92.23	10810.296	38158.457
862	92.23	8162.061	33294.922
3704	92.21	10896.418	33185.848
3391	92.21	10350.591	37544.23
20	92.19	7679.277	33312.941
1700	92.17	8972.219	37296.27
7301	92.15	13115.966	34275.031
328	92.15	7709.873	34145.43
920	92.15	8272.713	33943.047
3869	92.13	10966.837	38899.441
2154	92.09	9346.474	36536.676
8284	92.09	13787.007	33484.945
5905	92.07	12083.507	39964.063
8950	92.04	14276.8	36286.156
8896	91.96	14243.386	35298.66
8194	91.94	13647.899	34960.934
7304	91.92	13070.974	34533.07
6526	91.92	12320.458	38851.516
3041	91.92	10299.632	38612.625
9256	91.92	14458.901	35189.324
8675	91.92	14189.825	36328.629
5041	91.92	11994.236	35154.34
6898	91.9	12560.974	37393.488
2612	91.9	9800.615	36880.465
8201	91.88	13577.032	35084.094
1914	91.86	9234.279	35269.988
1344	91.84	8770.584	33677.121
6540	91.84	12384.862	38624.863
3169	91.84	10288.28	34632.117
8345	91.84	13944.105	34716.531
1858	91.83	9254.499	33998.391
939	91.81	8241.477	34544.941
6735	91.81	12351.714	33113.961
1390	91.79	8748.104	34900.84
966	91.77	8304.311	35414.914
8168	91.75	13708.578	35516.965
2900	91.75	10045.519	37472.676
2739	91.65	9746.929	33058.984
1560	91.65	8838.393	38814.484
753	91.65	8096.4	36294.273
2979	91.58	10118.141	39617.527
1807	91.56	9006.55	33033.375
7208	91.56	12864.654	33978.645
2357	91.54	9622.31	34563.48
4406	91.52	11301.789	39473.375
3300	91.5	10501.503	34484.445
1569	91.46	8752.192	39159.395
7977	91.46	13393.846	39185.074
3702	91.44	10890.878	33118.797
7518	91.44	13206.049	39936.645
8866	91.44	14371.966	34536.32
5145	91.44	12253.727	33633.336
6736	91.42	12445.994	33138.398
522	91.42	7918.798	37851.133
4115	91.42	11012.908	33831.863
1271	91.37	8512.655	34208.434
4919	91.37	11968.244	38970.941
6531	91.35	12397.473	38727.809
8102	91.31	13643.415	37078.395
7689	91.29	13304.69	35526.738
6646	91.29	12486.204	35281.051
3513	91.27	10617.723	38853.941
9134	91.23	14512.286	37742.961
726	91.23	8047.144	36710.402
3482	91.21	10571.46	39884.543
7327	91.17	13111.506	34938.227
970	91.17	8415.828	35478.953
552	91.15	7978.587	38403.402
7837	91.14	13533.919	34435.398
8489	91.12	13878.743	38661.406
387	91.12	7855.476	35061.48
7398	91.08	12927.77	37400.453
2376	91.06	9542.773	34935.438
1182	91.02	8451.994	36729.355
965	91	8341.759	35416.441
3321	90.98	10548.818	35258.352
7279	90.98	13034.084	33801.656
528	90.96	7730.591	37945.363
3110	90.94	10204.334	36440.352
8225	90.92	13574.626	34598.711
9295	90.92	14612.881	34199.797
4710	90.91	11826.877	34269.797
6573	90.91	12435.941	37640.191
752	90.89	8001.643	36258.461
7543	90.87	13345.966	39423.031
7617	90.85	13208.463	37773.336
9118	90.83	14466.997	38440.102
4677	90.81	11708.792	33725.223
3039	90.79	10150.203	38532.98
7681	90.79	13145.352	35878.891
785	90.75	8058.329	35363.563
7122	90.75	12867.907	37063.574
7098	90.73	12717.909	38103.941
6651	90.73	12434.486	35183.387
2587	90.73	9912.091	37635.977
637	90.71	8119.718	39946.504
2573	90.71	9773.958	38087.07
3900	90.7	10831.41	39887.887
3521	90.66	10670.188	38711.238
6934	90.66	12700.575	38466.715
3315	90.64	10499.883	35101.379
2115	90.64	9471.583	37797.301
7647	90.62	13240.26	36974.563
3026	90.54	10325.256	39040.426
2487	90.54	9600.875	39226.305
4637	90.47	11633.552	33289.988
6717	90.45	12328.309	33448.172
5894	90.45	12111.886	39501.5
2751	90.41	9927.922	33439.219
2352	90.41	9629.101	34509.047
7873	90.39	13373.427	35464.309
7150	90.35	12848.476	36171.832
2354	90.29	9590.448	34527.613
7810	90.29	13458.373	33768.496
6920	90.29	12564.125	38027.613
5916	90.27	12390.146	39616.738
3469	90.27	10393.562	39759.211
842	90.25	8011.459	33572.543
393	90.24	7854.846	35234.613
4762	90.24	11732.179	35999.379
4326	90.22	11414.009	36691.113
3730	90.22	10831.725	34082.859
1563	90.22	8729.257	38862.406
2774	90.18	9958.072	33907.766
7908	90.18	13368.107	36953.449
9061	90.18	14265.46	39848.09
7453	90.16	13075.128	38473.469
8328	90.16	13922.946	34352.844
4150	90.14	11239.824	33033.688
3914	90.12	11149.801	39961.699
1544	90.12	8781.026	38490.613
1872	90.1	9175.461	34440.969
653	90.08	8170.146	39518.117
8873	90.06	14229.582	34691.871
3899	90.02	10844.902	39824.309
7774	90.01	13190.458	33725.227
2572	89.99	9730.02	38058.703
6729	89.97	12379.027	33317.199
3289	89.97	10476.578	34210.148
8118	89.93	13655.852	36780
2584	89.93	9828.468	37525.027
8712	89.93	14168.86	35431.391
8358	89.89	13787.275	34998.785
7697	89.89	13188.931	35569.668
7326	89.89	12984.901	34913.176
8641	89.87	14199.719	37087.492
781	89.87	8035.215	35555.23
4393	89.85	11394.733	39212.648
7261	89.83	13035.615	33345.594
8619	89.83	14064.296	37527.715
2666	89.81	9744.462	35513.449
5064	89.81	11922.018	34611.512
7938	89.81	13544.443	38125.473
7127	89.79	12793.049	36863.102
2533	89.78	9902.578	39319.285
5156	89.74	12071.834	33962.453
4353	89.72	11409.628	37560.871
8902	89.72	14332.338	35529.637
8558	89.72	14147.74	39223.293
691	89.68	8148.277	37832.434
9102	89.66	14456.336	38885.789
7642	89.66	13318.509	37124.016
4410	89.6	11407.757	39508.539
4594	89.6	11629.74	34283.469
9189	89.58	14610.626	36592.91
7248	89.55	12923.775	33103.969
3865	89.55	10945.729	38653.734
801	89.53	8120.787	34663.895
7740	89.51	13302.761	34507.098
8236	89.51	13642.247	34008.977
356	89.51	7854.763	34456.934
7845	89.49	13523.82	34705.488
8379	89.47	13789.198	35665.891
7880	89.39	13364.136	35832.332
553	89.37	7796.551	38411.469
3699	89.37	10854.044	33062.426
4687	89.37	11803.655	33821.383
1430	89.35	8773.078	36612.355
1281	89.34	8559.704	34081.23
380	89.34	7913.14	34974.027
7953	89.28	13369.383	38508.645
3487	89.26	10690.138	39596.652
7218	89.26	12850.781	33889.691
606	89.24	7650.852	39563.07
7456	89.22	13108.67	38533.816
2015	89.2	9191.463	38780.281
8003	89.2	13445.324	39943.363
3603	89.18	10599.077	35697.91
8064	89.18	13694.061	38683.195
4456	89.16	11451.858	39013.688
2466	89.14	9543.357	38400.566
4045	89.14	11156.907	36167.098
9104	89.12	14630.652	38952.535
2372	89.11	9618.657	34878.168
1251	89.07	8542.864	34863.449
8416	89.07	13837.816	36493.902
2057	89.05	9384.321	39664.004
7455	89.05	13129.289	38528.211
8470	89.05	13896.165	38235.852
517	89.01	7669.229	37797.508
746	89.01	8100.55	36467.168
3519	89.01	10717.984	38689.129
5109	88.99	11900.505	33035.152
7442	88.97	13061.896	38304.813
2422	88.97	9532.339	36792.074
7028	88.93	12617.341	39941.379
7935	88.91	13359.363	38021.801
7517	88.91	13346.972	39927.941
2478	88.91	9514.283	38947.172
3270	88.88	10550.388	33774.18
2880	88.86	10057.808	37037.629
7906	88.86	13542.097	36872.984
6938	88.86	12546.839	38631.434
4954	88.86	11956.671	38175.289
5277	88.84	12224.721	37992.105
2907	88.8	10069.928	37608.605
8023	88.8	13610.193	39722.641
4582	88.8	11623.645	34588.031
1717	88.8	8912.099	36696.156
2134	88.78	9395.711	37158.164
4298	88.78	11223.177	35875.988
7319	88.76	13075.117	34766.145
1835	88.76	9264.711	33198.406
1131	88.76	8439.302	39088.426
1	88.72	7866.504	33052.992
8165	88.68	13599.084	35447.551
814	88.68	8135.086	34159.215
1406	88.66	8701.68	35582.969
3782	88.66	10814.327	35862.785
9063	88.65	14272.454	39916.793
5090	88.63	11888.898	33489.016
7229	88.63	12831.834	33325.207
1170	88.61	8452.951	37219.574
2491	88.59	9614.983	39320.762
7677	88.59	13185.189	35821.914
7081	88.55	12753.783	38596.969
1455	88.53	8766.073	37683.344
3756	88.51	10882.357	35296.313
2561	88.51	9765.341	38412.59
1561	88.49	8780.805	38827.199
2952	88.47	9987.989	38902.789
456	88.45	7847.239	36336.07
8307	88.45	13785.585	34012.055
7364	88.45	12969.249	35928.297
8042	88.43	13741.431	39007.551
3311	88.43	10437.76	34915.945
8668	88.4	14089.451	36677.508
3367	88.38	10487.364	36897.098
5005	88.36	11888.707	36271.496
8149	88.36	13698.782	35764.711
1179	88.32	8567.495	36996.516
1254	88.26	8428.066	34639.93
5176	88.26	12244.432	34509.328
7549	88.26	13154.962	39238.621
6627	88.26	12307.436	35629.285
3616	88.19	10760.304	35378.469
1399	88.17	8651.905	35308.125
905	88.15	8270.199	33740.688
4696	88.13	11824.987	34082.355
1984	88.11	9096.663	37701.813
2969	88.11	9932.996	39371.797
2854	88.11	10000.085	36239.281
7734	88.09	13231.935	34766.988
8456	88.09	13926.054	37710.723
8254	88.03	13606.382	33625.926
811	88.01	8194.613	34378.715
3259	87.98	10555.672	33513.883
7515	87.96	13181.392	39879.336
1745	87.94	8970.876	35328.348
1220	87.94	8466.064	35610.555
2644	87.92	9865.921	36287.051
720	87.92	8023.284	36933.477
7067	87.9	12897.084	38996.145
2974	87.88	9960.105	39565.91
794	87.82	8119.18	35053.996
3068	87.82	10251.008	37814.34
960	87.8	8381.445	35293.898
4778	87.8	11686.459	36518.797
5266	87.8	12202.885	37512.402
2732	87.78	9776.189	33406.371
5893	87.76	12137.753	39482.23
7827	87.75	13501.684	34222.961
3542	87.73	10630.493	37908.789
7570	87.67	13269.673	38779.969
1714	87.65	9007.068	36598.605
3820	87.63	10798.475	37248.73
6823	87.61	12529.914	35366.41
1559	87.57	8691.443	38809.891
1871	87.57	9266.478	34413.254
445	87.55	7968.754	36048.746
3941	87.55	11129.546	39055.371
3430	87.55	10533.339	38530.445
6612	87.55	12468.014	36061.457
2877	87.53	10064.607	36964.652
7825	87.48	13455.11	34204.156
8016	87.48	13737.025	39927.695
4376	87.46	11392.512	38751.609
5271	87.46	12166.876	37784.988
8676	87.46	14086.308	36329.777
3514	87.44	10759.724	38897.121
4682	87.44	11740.991	33781.152
7939	87.42	13408.536	38154.855
8802	87.42	14094.322	33266.297
8851	87.42	14219.251	34082.438
8073	87.42	13746.692	38317.77
6697	87.4	12321.22	34089.988
8019	87.38	13642.56	39612.703
8017	87.38	13609.481	39965.203
7441	87.34	13087.65	38288.777
9153	87.34	14481.358	37294.16
6561	87.34	12403.846	37967.246
7754	87.3	13321.478	34441.859
5002	87.29	11896.341	36230.09
5291	87.29	12113.212	38578.195
3890	87.27	10920.24	39580.109
1766	87.27	8878.346	34418.297
4494	87.23	11568.97	37707.496
2465	87.21	9618.645	38370.063
1707	87.21	8868.494	36958.309
1277	87.21	8584.644	34021.387
3671	87.15	10734.938	33759.852
2525	87.15	9766.848	39625.566
2803	87.13	10026.245	34633.094
9144	87.13	14523.537	37426.633
7542	87.11	13181.827	39389.477
1089	87.06	8322.117	39962.258
2028	87.04	9083.008	39209.941
2709	87.02	9735.876	34182.652
4759	87.02	11828.54	35880.043
7496	87	12951.606	39822.449
1604	86.98	8922.223	39777.426
8039	86.98	13706.463	39151.578
7571	86.96	13241.154	38784.59
2278	86.94	9309.748	33289.219
3193	86.94	10147.879	34202.168
1262	86.92	8546.497	34536.477
5158	86.92	12268.344	34015.957
4471	86.88	11593.93	38316.277
1749	86.86	8860.942	35406.938
3961	86.83	11146.858	38354.039
8554	86.79	14177.545	39393.691
1034	86.77	8226.892	37682.445
6730	86.77	12291.965	33009.961
8485	86.75	13795.494	38527.961
7329	86.75	13098.607	34968.516
8898	86.75	14362.212	35426.176
7273	86.73	13067.026	33692.293
7070	86.73	12743.319	39102.41
7029	86.71	12583.421	39972.039
7487	86.71	12960.458	39367.434
8251	86.69	13779.067	33711.141
723	86.67	8154.796	37005.98
5299	86.67	12192.967	38914.219
3632	86.67	10694.397	34739.457
4890	86.58	12048.173	39826.16
3152	86.56	10344.612	35149.301
7119	86.56	12880.7	37246.652
2688	86.56	9913.725	34913.941
8260	86.56	13682.825	33190.633
6936	86.54	12627.522	38551.805
8132	86.54	13583.43	36518.879
10	86.52	7797.396	33246.375
9289	86.52	14451.947	34400.449
1902	86.52	9120.613	35063.781
1085	86.5	8373.788	39838.598
2957	86.48	9949.552	39058.609
6945	86.48	12679.821	38836.094
1818	86.46	9049.665	33162.875
2983	86.46	10056.856	39843.063
6772	86.46	12575.156	34007.32
1304	86.44	8578.25	33626.613
9257	86.44	14474.349	35193.527
3957	86.42	11184.31	38784.008
4344	86.4	11239.805	37292.953
2405	86.39	9552.592	36073.676
2918	86.37	9975.313	37886.098
2837	86.37	9960.34	35623.059
6709	86.37	12420.211	33538.414
869	86.35	8187.305	33070.68
5069	86.35	11854.457	34442.426
5207	86.33	12213.811	35445.953
4854	86.33	11674.746	39315.734
2551	86.31	9900.396	38658.406
8927	86.27	14232.614	35829.191
4897	86.25	11999.316	39620.191
6903	86.25	12577.505	37600.965
7401	86.25	13053.447	37443.984
7702	86.23	13327.936	35344.715
6731	86.23	12489.286	33057.996
2664	86.23	9724.044	35892.063
4408	86.21	11210.737	39483.996
3736	86.21	10854.994	34309.371
1161	86.17	8547.733	37576.641
2885	86.17	10021.611	37199.934
9086	86.17	14567.6	39432.453
9280	86.17	14464.804	34506.203
5160	86.16	12119.444	34062.34
1460	86.12	8673.29	37757.414
440	86.12	7940.242	35996.91
5226	86.1	12156.481	36257.063
7767	86.1	13191.558	34123.41
511	86.08	7923.237	37694.473
2737	86.08	9806.084	33295.672
8895	86.06	14392.778	35276.277
577	86.06	7928.972	38913.34
3983	86.04	11070.403	37911.184
8094	86.04	13778.121	37659.352
3377	86.02	10457.206	37057.246
4950	85.98	11960.271	38335.043
4533	85.96	11445.035	36406.969
7396	85.96	13079.365	37375.246
7026	85.96	12630.74	39916.707
1253	85.91	8500.797	34610.23
6740	85.91	12600.94	33108.863
2766	85.89	10055.238	33676.836
8660	85.89	14048.458	36814.828
4052	85.85	11173.18	35966.484
695	85.85	8072.75	37980.207
8697	85.79	14047.067	35793.645
9260	85.77	14560.467	35253.375
3385	85.77	10434.019	37363.004
5012	85.77	11848.485	35905.332
587	85.75	7929.229	39120.242
6682	85.75	12455.944	34503.461
3303	85.75	10499.962	34572.492
2420	85.73	9588.574	36756.598
621	85.7	7840.464	39855.93
1780	85.68	9032.584	33867.293
3784	85.68	10796.038	35894.379
8067	85.68	13597.406	38472.469
403	85.66	7914.004	35368.43
6879	85.62	12664.257	36761.176
7756	85.62	13257.408	34162.34
5272	85.6	12078.475	37884.762
8424	85.56	13854.411	36826.625
1730	85.56	9054.25	35772.684
3638	85.54	10746.201	34602.008
5290	85.54	12186.042	38572.055
1949	85.52	9114.555	36684.457
1538	85.52	8732.426	38374.039
7655	85.5	13229.027	36588.281
3025	85.49	10305.864	39016.844
6891	85.47	12704.659	37226.613
4489	85.47	11608.614	37888.324
2066	85.45	9454.382	39431.383
359	85.45	7950.871	34494.207
1206	85.45	8602.531	36273.23
4827	85.43	11692.099	38342.73
1065	85.43	8358.154	38756.488
9019	85.41	14298.539	38413.273
3109	85.39	10279.362	36420.508
7830	85.37	13423.225	34239.727
4268	85.37	11223.013	34928.387
8432	85.29	13782.267	37236.684
9273	85.29	14496.975	34733.867
3288	85.27	10527.266	34146.27
7784	85.27	13244.111	33219.461
8629	85.27	14144.438	37210.398
858	85.26	8093.445	33214.363
3334	85.26	10485.821	35658.445
7114	85.24	12906.556	37482.602
3728	85.24	10778.51	34008.863
2168	85.22	9275.935	35786.855
974	85.22	8366.215	35792.309
934	85.18	8369.54	34439.969
8855	85.16	14408.681	34207.695
8502	85.16	13886.595	39200.586
7052	85.16	12843.108	39488.969
8604	85.14	14188.225	37884.176
5425	85.14	12189.927	39190.738
1682	85.12	8892.988	37866.656
2188	85.1	9347.802	35384.391
5183	85.1	12232.73	34818.133
5168	85.08	12220.663	34290.914
1212	85.04	8505.604	36120.059
7937	85.04	13353.28	38109.953
3831	85.03	10919.554	37558.586
902	84.99	8358.292	33587.344
2529	84.99	9897.562	39475.496
5131	84.99	12085.85	33133.82
7552	84.97	13216.243	38988.121
3938	84.91	11113.12	39031.684
2428	84.89	9662.438	37048.855
7051	84.85	12760.117	39477.445
8243	84.85	13746.762	34099.688
1975	84.83	9189.003	37549.473
372	84.83	7752.31	34782.781
5264	84.81	12140.896	37475.699
6715	84.81	12315.626	33435.844
1655	84.8	8914.283	38675.816
7988	84.8	13473.7	39505.438
5007	84.78	12024.409	36322.625
6757	84.78	12645.076	33658.805
7516	84.78	13285.558	39925.34
6641	84.78	12456.688	35570.457
8599	84.76	14144.383	38052.617
7125	84.76	12808.561	37115.477
3641	84.68	10650.03	34357.832
676	84.68	8190.881	38751.711
4011	84.62	11027.69	37158.383
9035	84.62	14229.377	39037.496
6932	84.6	12632.555	38377
3477	84.57	10435.63	40002.266
2915	84.53	9977.607	37827.336
8082	84.51	13647.017	38279.277
2246	84.49	9450.344	34091.031
7940	84.49	13545.659	38159.684
4967	84.47	11968.913	37567.816
5194	84.47	12101.09	35060.512
1464	84.45	8704.698	37874.578
979	84.45	8358.803	35931.703
1051	84.41	8319.866	38257.457
4916	84.41	12011.882	39152.457
2626	84.41	9813.258	36830.887
5023	84.39	11953.076	35641.141
7031	84.37	12499.643	40002.07
6672	84.37	12322.829	34888.59
1832	84.37	9077.359	33164.617
4925	84.37	12055.32	38882.047
1819	84.36	9150.305	33014.977
9324	84.36	14614.792	33182.77
4172	84.34	11360.671	33671.086
3956	84.32	11132.29	38784.246
1973	84.32	9243.276	37485.238
2436	84.3	9622.22	37393.352
3591	84.3	10771.793	36089.742
4026	84.26	11151.841	36640.336
2332	84.26	9526.064	34096.066
9294	84.26	14495.506	34185.316
6591	84.22	12370.843	36756.426
1733	84.2	8952.548	35586.207
2208	84.16	9365.875	34844.59
8009	84.14	13603.166	39785.109
2255	84.14	9330.089	33751.316
526	84.09	7912.128	37928.629
7419	84.09	13112.214	37822.227
4898	84.07	11901.678	39661.34
3027	84.03	10326.378	38811.469
6765	84.03	12635.824	33805.563
8706	84.03	14085.975	35643.398
4829	84.03	11769.414	38420.035
6582	84.01	12293.268	37304.93
9130	84.01	14514.961	37973.078
8704	83.99	14021.29	35637.133
7490	83.99	12972.71	39544.605
7923	83.97	13552.821	37400.516
1139	83.97	8449.128	38545.094
3347	83.93	10362.444	36272.984
7110	83.93	12811.503	37360.609
4133	83.93	11151.743	33230.461
8751	83.91	14160.959	34337.688
3918	83.91	11177.601	39595
1122	83.88	8578.888	39193.074
1154	83.88	8505.464	37688.34
1567	83.86	8706.992	39050.527
4371	83.86	11362.853	38527.453
684	83.84	8020.73	38410.414
9033	83.84	14419.3	38986.621
8076	83.84	13599.665	38364.098
2661	83.84	9899.658	35830.414
8735	83.82	14021.522	35018.637
4453	83.82	11581.522	39225.73
3425	83.82	10403.941	38489.543
8400	83.8	13943.929	36086.172
5923	83.8	12404.939	39580.395
9251	83.8	14515.226	35312.336
3421	83.76	10520.181	38317.047
857	83.76	8031.916	33211.133
2959	83.76	10111.238	39095.832
8469	83.72	13793.477	38233.973
3186	83.72	10290.514	34369.828
2759	83.72	10074.009	33575.047
3893	83.7	10960.881	39704.977
8578	83.7	14178.394	38314.645
7631	83.7	13302.245	37378.805
7932	83.68	13534.618	37859.379
9217	83.65	14464.046	36008.969
4990	83.65	11935.44	36760.871
6637	83.63	12455.046	35541.781
6525	83.63	12378.605	38835.844
8150	83.61	13610.816	35782.375
1123	83.61	8531.656	39210.426
2234	83.59	9464.63	34235.566
3497	83.57	10648.861	39457.301
4796	83.55	11748.562	37332.008
8614	83.51	14204.747	37695.84
6718	83.51	12417.208	33454.379
9039	83.49	14318.977	39129.406
8646	83.49	14113.554	36940.867
6933	83.47	12604.252	38432.879
5196	83.47	12254.406	35111.68
3117	83.45	10139.683	36365.242
4608	83.45	11471.287	33944.813
6900	83.45	12519.385	37495.617
1783	83.42	8935.504	33924.5
325	83.42	7874.391	34126.809
9187	83.4	14490.366	36848.246
4586	83.4	11516.578	34414.785
7140	83.4	12785.779	36282.496
1999	83.4	9271.118	38247.93
3047	83.4	10222.857	38256.59
2558	83.4	9882.1	38627.387
7263	83.4	13135.674	33373.316
7020	83.38	12553.61	39756.496
7920	83.36	13393.703	37318.762
2647	83.36	9898.077	36104.371
4144	83.34	11125.149	33068.063
2416	83.32	9569.636	36512.328
1360	83.32	8633.05	34010.055
4359	83.32	11384.892	37892.297
3227	83.32	10189.373	33409.371
7986	83.3	13403.324	39451.121
678	83.3	8078.167	38504.563
8999	83.3	14285.982	37848.516
4959	83.3	11911.292	38139.707
2496	83.3	9603.72	39503.684
6839	83.28	12605.494	35745.926
9001	83.28	14382.641	37865.656
2767	83.28	10033.398	33678.496
4953	83.26	11902.019	38414.391
2532	83.26	9915.229	39319.68
2242	83.24	9333.027	34025.313
7668	83.24	13163.925	36094.574
7361	83.19	13080.799	35814.617
8858	83.19	14353.684	34246.609
1070	83.19	8261.521	39129.133
609	83.17	7693.787	39585.047
1943	83.17	9078.078	36403.961
8549	83.15	14037.567	39275.805
6555	83.13	12362.447	38024.855
2322	83.13	9566.238	33817.449
3841	83.13	10972.476	37875.66
3061	83.11	10203.854	37690.52
9005	83.11	14399.395	38058.68
9201	83.11	14611.177	36307.684
3356	83.07	10367.713	36382.668
2353	83.07	9547.955	34520.516
4713	83.07	11660.286	34424.488
3879	83.03	10951.314	39253.719
1385	83	8732.911	34704.898
4602	83	11499.398	33854.09
6812	82.94	12560.062	34999.234
1030	82.94	8313.679	37577
693	82.94	8044.541	37943.043
3022	82.92	10179.144	39246.301
415	82.9	7915.533	35602.395
1953	82.9	9230.106	36770.938
2585	82.9	9903.244	37581.078
3098	82.9	10334.668	36997.313
8756	82.88	14059.245	34447.27
8269	82.86	13657.535	33078.797
1402	82.84	8774.026	35351.676
7895	82.84	13527.982	36430.734
823	82.84	8072.995	34060.82
5114	82.84	12136.147	33012.027
7931	82.8	13549.254	37842.043
5225	82.78	12184.359	36238.5
3043	82.78	10263.502	38362.898
2676	82.77	9774.782	35295.813
4476	82.77	11584.656	38194.543
7049	82.77	12775.602	39732.352
4811	82.73	11791.355	37898.293
3981	82.73	11010.242	37884.133
501	82.71	7707.086	37434.926
8109	82.69	13710.939	36899.066
4362	82.69	11397.408	38015.09
8947	82.65	14321.238	36206.348
4699	82.63	11750.681	34126.305
8407	82.63	13862.478	36237.512
7626	82.61	13324.717	37629.648
8881	82.61	14391.573	34954.457
3788	82.61	10931.963	36007.707
1907	82.59	9228.088	35179.012
388	82.59	7680.951	35096.875
1566	82.57	8740.263	39038.828
4288	82.57	11209.882	35580.777
4173	82.54	11308.226	33706.438
7511	82.52	13036.047	39973.563
1965	82.5	9180.293	37124.848
7406	82.48	13059.74	37592.738
3919	82.46	11200.549	39634.645
7059	82.44	12840.242	39341.199
7790	82.44	13254.885	33029.426
7985	82.44	13385.881	39428.262
8793	82.42	14176.431	33480.637
4819	82.38	11677.211	38165.41
7794	82.38	13284.491	33138.078
8450	82.38	13990.779	37604.938
1217	82.36	8532.862	36047.227
2271	82.36	9434.806	33173.156
603	82.36	7681.404	39517.699
7884	82.36	13388.985	36018.461
1071	82.36	8252.499	39165.52
5294	82.32	12219.783	38604.746
1058	82.32	8266.394	38531.445
8131	82.32	13735.484	36515.832
2922	82.31	9930.072	37950.715
2477	82.29	9621.96	38942.441
4114	82.29	11172.428	33830.945
3007	82.29	10156.36	39548.629
6587	82.27	12444.508	37073.391
8731	82.25	14177.177	35184.031
3292	82.25	10508.904	34294.109
2889	82.23	10037.029	37243.41
8337	82.23	13994.272	34617.41
2084	82.23	9280.072	38565.855
1457	82.19	8656.161	37719.648
2112	82.19	9387.702	37756.723
8178	82.17	13692.619	35338.379
1011	82.17	8327.047	36605.586
8103	82.17	13566.96	37096.57
1808	82.15	8859.773	33039.742
3376	82.15	10547.178	37054.719
4517	82.13	11523.917	37082.93
2849	82.11	9927.632	36145.555
8062	82.11	13709.843	38939.879
1889	82.11	9220.9	34725.656
7776	82.11	13323.791	33733.059
717	82.08	8012.942	36885.805
8827	82.06	14308.937	33328.852
6819	82.06	12598.635	35200.379
7952	82.06	13404.266	38508.84
2106	82.04	9456.775	37880.637
4834	82.02	11638.387	38644.566
3390	82.02	10559.32	37500.508
3256	82.02	10477.941	33446.68
5285	82	12086.626	38264.422
7030	81.98	12610.585	40001.141
3078	81.98	10208.223	37398.195
4383	81.96	11323.378	38986.344
7652	81.92	13161.161	36833.793
7832	81.92	13423.442	34367.121
9127	81.92	14633.144	37831.664
3286	81.88	10445.701	34120.445
4057	81.88	11099.124	35839.66
8141	81.88	13735.765	36130.215
6889	81.88	12691.317	37213.543
4675	81.88	11697.039	33669.098
1057	81.85	8370.774	38470.496
2519	81.83	9815.017	39827.762
[truncated: 4,307 more rows]
