# Supplementary material for: Insights on the Control of Yeast Single-Cell Growth Variability by Members of the Trehalose Phosphate Synthase (TPS) Complex
Source: Front Cell Dev Biol. 2021 Jan 28;9:607628. doi: 10.3389/fcell.2021.607628 (PMC7876269; doi:10.3389/fcell.2021.607628)
Supplement: Supplementary file 2 [file Data_Sheet_1.ZIP › final_code/input_datasets/BY4741_3_t3.csv]

Id	Area (µm²)	Centre X Position (µm)	Centre Y Position (µm)
3091	310.59	10890.179	35708.281
4196	301.8	12015.688	37064.277
1771	293.35	9537.02	39968.191
4589	285.12	12402.583	38778.211
5865	262.47	13549.831	35819.043
1210	246.27	9333.581	38470.781
3241	246.06	11063.432	38931.164
5597	244.3	13147.368	34519.836
4926	242.69	12789.721	38311.473
6888	237.39	14274.309	37382.398
6873	236.12	14296.715	36736.727
3096	232.62	10963.308	35897.145
5491	227.66	13215.064	37227.215
5519	226.76	13211.893	36644.766
5928	224.96	13371.396	38246.008
3714	223.89	11460.797	35189.797
5702	223.83	13467.282	33420.438
1751	221.99	9530.954	38947.973
2453	220.73	9915.14	38481.328
6532	220.19	14093.431	37624.684
7196	219.47	14439.656	33929.438
2293	217.05	9904.687	33660.238
2834	211.46	10440.76	39878.043
4409	210.37	12167.106	36730.48
6929	202.63	14349.96	38739.012
2989	199.94	10744.547	34130.258
4131	197.73	11891.566	38875.352
3234	196.51	11155.191	39073.551
5110	195.01	13058.578	33276.316
4738	194.78	12594.093	34194.574
767	194.67	8608.25	34422.691
7086	194.33	14420.547	36349.93
2674	192.76	10447.857	33229.941
3485	191.49	11314.357	36634.898
7229	189.29	14492.514	33030.457
3752	189.29	11470.064	33565.426
5525	185.29	13283.576	36344.789
7226	184.98	14591.172	33316.055
1197	183.33	9437.471	39103.332
6859	182.72	14371.704	36264.188
6379	182.28	13966.693	36852.488
6982	182.11	14531.475	39212.105
3098	181.84	10818.064	35965.086
2346	181.23	9957.161	34865.727
3240	180.27	11081.933	38905.867
5463	179.26	13299.229	38722.262
3931	178.82	11700.204	39780.727
1052	178.34	9261.073	34399.137
3929	178.15	11811.16	39508.172
4899	178.13	12833.799	39847.285
2706	177.05	10460.059	34440.699
5404	176.65	13006.672	39898.441
6772	176.08	14348.407	35159.656
4650	174.58	12473.797	35646.875
2953	173.24	10659.352	36005.977
6847	172.78	14322.932	35822.953
2969	172.27	10619.924	34947.887
6038	171.75	13633.882	37054.742
3432	171.39	11387.814	34765.203
5004	170.54	12889.418	35031.02
6999	169.03	14435.961	38740.461
2653	168.82	10271.907	33893.223
7085	167.29	14581.917	36308.168
2427	166.89	9915.412	37400.809
4671	166.47	12338.539	35045.742
6411	165.28	13815.687	37773.605
4413	164.76	12133.32	36875.902
7181	164.47	14627.116	34149.715
6623	164.24	14098.368	34874.758
6387	163.52	13793.045	37104.785
1852	161.93	9901.468	35792.168
4895	161.51	12573.628	39978.781
4300	161.1	11869.589	33426.574
4344	160.59	12119.743	34434.031
4424	160.45	12196.964	37091.199
430	160.11	8164.263	34873.117
2634	160.11	10178.721	34517.391
6518	160.07	14195.586	37834.23
965	159.32	8962.617	37647.754
565	158.46	8217.738	37434.969
6445	158.29	13922.32	38901.566
4851	157.31	12498.428	37770.457
1845	156.97	9727.644	36138.992
6487	156.95	14166.592	38910.176
5671	156.34	13340.259	33248.379
5694	156.15	13393.312	33231.82
619	155.28	8233.588	38799.422
4957	154.69	12776.017	36496.375
3107	154.65	10788.084	36370.406
4871	153.75	12517.929	38940.555
5340	153.68	12999.92	37359.758
2537	153.2	10243.376	39330.922
3327	151.67	11124.138	35922.234
1358	151.61	9535.704	35142.938
990	151.32	9013.905	36130.367
6749	151.22	14317.733	34426.965
3225	150.88	11195.686	39533.914
3092	150.21	10929.884	35711.727
3470	149.73	11230.337	36119.371
5940	149.14	13350.642	38920.98
6246	149.1	13949.358	33673.297
5859	149.06	13408.286	35585.969
4712	149.04	12314.14	33251.402
7219	147.43	14456	33258.563
2639	147.34	10263.752	34409.434
6494	147.32	14183.207	38543.875
5039	146.88	12745.84	33875.199
7006	146.59	14507.292	38363.621
6630	145.23	14112.23	34702.867
59	145.19	7680.537	35052.922
2428	144.91	10018.252	37447.723
3554	144.75	11333.834	38772.152
4734	144.6	12498.511	33930.379
515	144.47	8359.996	35673.469
5019	143.81	12724.201	34472.492
3084	143.78	10902.749	35489.43
3933	143.41	11701.09	39883.852
5881	143.3	13489.895	36314.598
509	143.07	8322.331	35478.18
290	142.93	8069.875	38814.637
2959	142.88	10615.951	35687.789
2269	142.82	9799.135	35170.039
6402	142.21	13938.987	37483.078
958	141.96	8961.716	37743.195
4787	141.06	12575.063	35947.406
3341	140.77	11126.535	35185.168
3349	139.79	11191.516	34642.203
3413	139.76	11284.384	33800.887
3202	138.84	10887.987	39547.461
1078	138.82	9172.276	36246.297
5356	138.2	12958.588	38028.773
3949	137.92	11861.26	39503.629
6069	137.86	13673.172	36161.48
6130	137.32	13767.55	34626.16
5238	137.27	13116.534	34802.902
2696	137.23	10499.783	34188.313
418	136.71	8005.403	35488.293
4188	136.67	11929.933	37392.152
4781	136.25	12596.449	35699.348
46	135.5	7667.676	34529.602
2354	135.49	10064.677	35219.211
5717	134.97	13541.244	33609.094
3179	134.89	10786.893	38509.734
1248	134.15	9320.339	36060.309
7123	133.97	14483.941	35620
6901	133.69	14279.937	38079.676
2927	133.46	10587.912	36385.461
1006	132.92	8938.979	35571.16
1351	132.59	9635.723	34643.121
2742	132.52	10461.762	36125.277
3801	132.36	11791.635	34412.391
3654	132.02	11627.32	37326.301
4290	132	11921.412	33844.242
3602	131.98	11578.175	39323.934
5235	131.87	13127.115	34686.656
2847	131.68	10629.598	39407.414
3310	130.87	11166.751	37004.344
5314	130.85	13114.954	36396.156
3577	130.81	11263.215	39532.039
5468	130.66	13212.998	38493.039
5812	130.66	13554.31	34579.973
4803	129.88	12697.324	36333.344
3529	129.76	11352.004	37826.988
6651	129.59	14122.441	33959.691
5684	129.32	13337.551	33121.781
5573	129.11	13232.628	34737.762
5685	128.9	13214.268	33122.492
4135	128.4	11973.024	38918.473
5227	128.27	13096.684	34417.543
1732	128.21	9621.756	38109.477
2903	128.15	10691.911	37024.059
4278	128.11	11955.337	34421.617
1275	128.08	9457	35495.332
3501	127.77	11225.212	37075.988
2841	127.77	10598.938	39809.066
4640	127.27	12491.399	35912.566
6938	127.04	14400.88	39250.891
474	127	8229.346	33980.305
3215	126.85	11156.078	39836.883
7223	126.81	14592.715	33284.898
7026	126.43	14584.563	37591.496
3135	126.31	10943.822	37129.949
6655	126.3	14143.854	33487.922
1114	126.24	9148.066	37963.551
423	126.24	7992.247	35295.895
4900	126.14	12858.298	39844.809
4669	126.08	12301.371	35248.652
4700	126.05	12444.023	34104.598
6619	125.99	14050.31	34993.375
2613	125.99	10246.738	35176.313
2807	125.59	10549.676	38858.969
7056	125.51	14441.777	36753.266
2380	125.4	10065.45	35864.398
209	125.28	7967.401	38262.016
5664	125.22	13191.838	33464.215
285	125.18	8141.842	39423.113
6613	125.15	14144.149	35214.063
3943	125.03	11891.347	39991.266
2566	124.95	10248.209	37365.5
3099	124.71	10829.545	35992.887
3128	124.63	10798.925	36869.648
2271	124.53	9906.2	35065.465
3223	124.11	10999.753	39740.508
7141	124.05	14487.338	35443.629
4599	124	12318.103	38156.18
5937	123.73	13472.087	38723.406
997	122.98	8970.85	35895.504
4824	122.96	12645.188	36879.145
4275	122.64	11908.041	34465.766
3915	122.6	11835.353	38753.531
6310	122.45	13879.178	35160.297
5557	122.43	13284.424	35254.848
3955	122.35	12058.908	39146.133
2975	122.27	10691.661	34786.809
1313	122.24	9695.216	33012.988
2862	122.18	10685.431	38648.738
6925	122.04	14264.67	38631.816
3094	121.91	10845.446	35750.434
6783	121.41	14375.895	35320.656
6028	121.24	13569.624	37365.902
812	121.09	8795.594	34687.59
3343	120.93	11037.707	35042.266
7217	120.36	14460.604	33221.504
3165	120.28	10886.557	38004.34
712	120.26	8454.306	37238.004
5415	119.84	13264.019	39794.148
5980	119.77	13709.563	39493.746
5528	119.46	13159.888	36137.789
3150	119.33	10861.544	37642.547
830	119.33	8679.611	35424.914
4853	119.25	12677.677	37957.934
1014	119.11	8890.608	35245.758
2543	119.1	10175.241	38840.344
902	119.04	8698.413	39155.754
6331	118.73	13846.392	35513.691
484	118.66	8346.744	34471.492
775	118.5	8429.954	33505.707
3089	118.37	10959.044	35639.484
5380	118.33	13107.338	39014.84
4766	118.1	12633.695	35281.656
1719	117.97	9507.887	37326.426
2449	117.95	10020.138	38407.5
6777	117.91	14267.91	35243.297
498	117.91	8380.331	35078.34
4194	117.81	12020.131	37314.984
262	117.79	7828.21	39930.586
2423	117.77	10122.596	37244.781
4213	117.77	11921.341	36697.465
4350	117.76	12115.045	34644.488
4992	117.76	12838.24	35156.164
4445	117.68	12271.649	38192.773
6596	117.3	14169.665	35650.969
4561	117.22	12433.894	39675.543
6362	116.93	13784.626	36328.328
4418	116.89	12081.143	36914.281
417	116.66	8183.928	35479.672
6896	116.53	14253.459	37705.941
3567	116.51	11255.096	39252.125
6488	116.36	14164.112	38931.125
34	116.2	7740.401	34079.66
2899	116.19	10729.58	37405.141
2587	116.05	10316.053	36346.469
1079	115.97	9156.843	36305.109
6086	115.94	13757.135	35909.801
477	115.84	8278.932	34155.078
5895	115.65	13514.303	37007.598
1110	115.63	9165.818	37850.039
6594	115.63	14019.511	35612.781
4986	115.59	12826.836	35320.777
7007	115.48	14485.258	38365.07
4848	115.4	12521.636	37721.813
683	115.32	8537.36	38524.793
1015	115.3	8999.515	35052.727
6455	115.25	13861.019	39409.172
4789	115.19	12611.361	36013.965
4961	115.04	12844.344	36294.547
6467	114.96	14107.38	39986.848
3355	114.94	11165.096	34539.309
1108	114.9	9141.949	37834.773
6134	114.86	13592.051	34713.688
1817	114.85	9769.193	37759.59
5879	114.85	13400.546	36169.473
3314	114.73	11053.247	36547.793
1051	114.5	9155.338	34343.207
6275	114.48	13959.233	34752.453
2716	114.44	10385.485	34927.164
401	114.42	8152.088	36263.609
5723	114.23	13515.43	33783.191
2546	114.16	10256.692	38657.309
6476	114.08	14001.046	39317.395
722	114	8487.369	36401.277
6293	113.72	13841.581	35111.195
4750	113.68	12516.503	34501.23
6611	113.6	14035.148	35182.02
3385	113.52	11130.934	33474.641
3034	113.45	10935.085	33252.867
4471	113.41	12143.304	39006.609
3924	113.33	11711.15	39200.188
3908	113.2	11705.044	38334.316
621	113.14	8394.663	38948.305
6023	113.1	13635.376	37517.66
4673	113.06	12428.544	34848.266
6396	112.76	13958.977	37358.891
5961	112.57	13490.566	39608.559
1018	112.55	9040.288	34358.238
1117	112.47	9192.557	38049.434
6213	112.22	13642.08	33034.59
2655	112.18	10211.42	33685.16
3176	112.16	10960.01	38449.773
3011	111.63	10761.311	33185.984
5929	111.61	13394.678	38268.41
3605	111.57	11605.298	39245.641
6221	111.38	13926.635	33093.766
703	111.26	8487.421	37696.43
3733	111.09	11579.973	34305.367
3580	110.98	11313.218	39659.699
5413	110.96	13322.355	39770.977
5368	110.82	12939.543	38667.711
6522	110.8	14100.818	37926.469
846	110.61	8745.798	36642.441
2945	110.58	10632.704	36153.211
3698	110.48	11427.638	35951.988
5310	110.13	13024.015	36330.504
6465	110	14013.595	39827.215
7183	109.94	14560.954	34216.453
452	109.92	8041.014	33467.902
2958	109.69	10730.691	35669.164
2	109.68	7700.077	33021.781
5522	109.18	13171.297	36511.137
342	109.18	8069.068	37686.398
1120	109.16	9101.555	38175.164
826	109.12	8785.422	35330.227
2877	109.04	10671.956	38274.875
5995	108.97	13653.073	38711.484
4830	108.66	12569.45	36960.543
2541	108.47	10141.149	39000.223
4647	108.41	12464.895	35825.563
3008	108.33	10765.66	33451.16
5456	108.3	13177.509	39054.148
5423	108.24	13311.05	39618.543
3910	108.22	11818.103	38431.223
4927	108.22	12749.299	38006.953
4205	108.11	11958.748	36750.645
2391	108.07	10070.534	36349.516
4729	108.05	12671.162	33549.941
971	108.03	8855.633	37282.711
6145	107.97	13598.495	34491.566
6663	107.91	14199.861	33437.59
1722	107.86	9695.381	37500.367
5724	107.7	13392.012	33816.91
1821	107.66	9870.3	37562.773
2670	107.47	10321.306	33072.047
6601	107.47	14164.584	35273.848
1768	107.44	9607.624	39718.113
4427	107.42	12191.679	37183.988
6547	107.36	14013.008	36704.113
5829	107.36	13425.399	35143.543
254	107.36	7869.399	39591.219
3680	107.17	11485.829	36422.645
1766	107.13	9669.029	39676.191
6757	107.05	14410.829	34736.172
1799	106.94	9875.834	38661.762
6926	106.92	14414.296	38647.473
3006	106.75	10703.23	33373.469
5644	106.69	13311.059	33883.797
4586	106.69	12377.37	38637.895
978	106.55	8870.171	36948.555
752	106.46	8459.692	35121.871
4654	106.21	12350.742	35712.086
1843	106.17	9837.21	36310.344
5209	106.09	13123.413	33816.773
385	105.88	8178.199	37582.156
2656	105.75	10311.107	33516.219
2931	105.73	10752.987	36250.309
6271	105.71	13909.509	34505.719
230	105.67	7796.872	38539.375
6025	105.65	13698.69	37553.824
3224	105.65	11059.658	39454.391
5599	105.58	13326.313	34535.266
886	105.54	8782.327	38929.461
2967	105.54	10614.238	35194.336
2878	105.41	10578.894	38294.988
2926	105.39	10636.326	36689.039
5508	105.29	13338.975	37130.344
4987	105.14	12903.782	35322.336
2984	104.98	10616.804	34687.035
5479	104.95	13302.973	38101.715
2275	104.93	9823.798	34580.18
6269	104.81	13987.57	34454.715
7025	104.68	14547.957	37811.945
4768	104.47	12565.922	35323.785
6639	104.45	14074.187	34345.949
6100	104.31	13652.324	35885.898
725	104.31	8579.197	36481.332
4867	104.29	12666.54	38576.043
2752	104.26	10388.181	36481.77
6187	104.12	13636.159	34284.633
5207	104.08	13100.487	33724.168
4906	103.97	12867.889	39710.547
1156	103.85	9227.031	39616.453
4839	103.84	12697.03	37377.527
6434	103.8	13920.308	38477.797
994	103.62	8962.887	36007.57
6933	103.61	14360.785	39016.863
5397	103.59	13133.245	39776.527
6947	103.28	14338.013	39604.117
3703	103.28	11620.921	35837.141
3461	103.22	11377.983	35721.941
6973	103.18	14459.117	39438.539
2557	103.17	10202.326	38151.871
6524	103.15	14039.001	37777.789
6751	103.11	14330.209	34495.625
3490	103.09	11239.155	36776.305
6542	103.09	14055.496	36872.648
4641	102.86	12414.742	35964.168
6934	102.84	14315.367	39030.426
3447	102.8	11402.479	35247.969
3171	102.74	10946.785	38393.688
4977	102.69	12806.403	35865.871
4255	102.67	11862.961	35484.07
4874	102.61	12649.817	39007.832
4931	102.55	12808.748	37669.055
111	102.55	7717.566	36290.586
5272	102.55	12974.601	35033.328
912	102.53	8815.649	39860.957
5464	102.51	13172.837	38732.57
6731	102.42	14357.547	33974.688
736	102.4	8574.201	35665.34
4991	102.4	12712.449	35132.246
6436	102.38	13986.784	38542.434
6397	102.34	13868.264	37361.777
4563	102.3	12336.743	39723.031
2387	102.3	10028.161	36199.652
400	102.21	8088.941	36222.781
2997	102.13	10606.131	33662.504
277	102.13	8190.569	39700.543
6627	102.11	14187.523	34662.051
700	102.07	8508.542	37965.266
3317	102.07	11188.216	36585.832
1122	102.05	9138.238	38262.043
1111	102.04	9261.894	37956.91
1725	102	9516.642	37727.285
2598	101.9	10222.923	35938.598
7095	101.9	14450.866	35585.547
4835	101.54	12518.169	37271.727
3048	101.54	10965.295	33874.754
6196	101.5	13598.127	33690.094
2731	101.21	10420.683	35582.531
5921	101.21	13417.797	38127.895
3560	101.15	11296.395	39026.883
109	101.12	7954.743	36171.277
4792	100.96	12522.263	36088.117
1076	100.92	9196.711	36058.98
4455	100.87	12184.254	38475.141
5335	100.79	13085.568	37145.703
5451	100.75	13334.572	39260.141
5361	100.7	13013.805	38289.457
4556	100.68	12358.962	39837.09
3302	100.52	11029.909	37247.016
63	100.48	7931.036	35084.719
5022	100.47	12869.431	34548.813
3444	100.47	11331.055	35149.121
4604	100.47	12408.395	38293.215
1162	100.43	9181.127	39800.402
781	100.41	8586.074	33454.875
5372	100.35	12971.081	38755.891
3397	100.24	11408.096	33119.375
297	100.16	8050.99	38388.246
4263	100.12	11961.516	35397.051
1246	100.06	9447.985	36436.695
4919	99.99	12712.331	38515.727
1348	99.95	9658.365	34567.043
6959	99.89	14515.289	39803.93
4742	99.83	12704.09	34215.57
1763	99.8	9663.878	39504.781
1696	99.78	9580.744	36714.137
4253	99.76	11986.059	35435.609
2816	99.74	10378.314	39336.738
5682	99.62	13344.484	33024.922
6470	99.58	14018.342	39610.398
1019	99.57	9042.25	34443.648
5907	99.51	13440.731	37739.691
3623	99.51	11456.914	38578.879
5305	99.39	13067.975	36276.539
3869	99.37	11720.139	36848.16
6987	99.34	14620.835	39035.816
3940	99.32	12020.044	39805.34
6916	99.3	14349.87	38511.609
116	99.26	7689.016	36418.09
538	99.24	8411.848	36668.141
2780	99.22	10548.072	37413.363
2784	99.22	10486.945	37606.352
4176	99.22	11975.363	38056.742
4773	99.14	12648.689	35415.766
6169	99.14	13645.194	34432.668
3033	99.13	10777.67	33185.867
770	99.11	8581.244	33939.906
4555	99.07	12287.744	39829.086
6029	98.99	13704.959	37393.773
4972	98.99	12848.263	35941.832
1341	98.88	9654.358	34089.539
2442	98.88	9921.942	38226.254
1032	98.72	9032.522	33746.645
1215	98.67	9300.533	38204.91
6044	98.61	13713.227	36586.965
6252	98.61	13961.016	33836.859
7174	98.59	14529.542	34491.789
4918	98.59	12759.012	38470.734
6389	98.57	13793.494	37186.363
6654	98.45	14115.516	33787.652
3900	98.42	11780.939	37849.586
3342	98.42	11196.521	35185.059
2353	98.4	10128.47	35208.23
3353	98.38	11110.604	34473.797
3484	98.36	11337.298	36609.566
6963	98.26	14607.486	39978.219
5435	98.05	13294.494	39512.738
5486	98	13273.648	37769.27
1131	98	9236.884	38545.379
4736	98	12610.41	34080.426
3755	97.98	11511.403	33642.641
3785	97.96	11760.806	33846.371
5837	97.8	13526.449	35268.93
4463	97.8	12072.689	38917.137
1089	97.63	9227.107	36634.461
613	97.59	8389.605	38126.41
3569	97.59	11299.111	39313.91
6984	97.56	14614.084	39214.98
269	97.56	8113.989	39761.078
3683	97.54	11448.277	36436.438
4215	97.48	11857.61	36389.809
3004	97.46	10681.845	33601.391
6240	97.4	13922.017	33517.422
4332	97.4	12196.989	34096.242
1134	97.36	9169.896	38659.871
4301	97.34	12037.362	33181.496
5277	97.34	13117.326	35309.438
3897	97.27	11786.688	37756.207
2713	97.27	10531.533	34819.898
1772	97.19	9892.894	39765.477
1204	97.17	9410.583	38691
2609	97.15	10338.4	35527.168
2452	97.15	10101.248	38458.594
2279	97.15	9781.559	34434.746
3839	97.1	11830.004	35678.777
1362	97.06	9545.739	35390.746
6536	97.06	14011.081	37200.688
43	97.04	7871.785	34414.121
1355	97	9501.545	34927.672
2407	96.94	9970.027	36759.98
4697	96.9	12372.819	34024.207
1077	96.9	9128.715	36108.141
5204	96.83	12952.637	33594.074
7033	96.79	14446.141	37463.176
1610	96.79	9695.079	35719.445
1222	96.71	9304.878	37630.086
4710	96.62	12483.326	33183.996
3476	96.62	11355.308	36289.086
761	96.62	8589.62	34750.48
2703	96.6	10504.83	34428.5
6974	96.58	14629.834	39521.453
4270	96.54	11866.646	35021.359
5674	96.52	13204.166	33283.117
5965	96.46	13388.755	39957.895
3855	96.44	11680.811	36240.027
948	96.43	9043.717	38450.703
425	96.25	8161.316	35193.297
3445	96.2	11252.302	35165.703
6210	96.14	13732.077	33260.484
4859	96.14	12645.325	38137.633
4432	96.12	12182.596	37472.766
7134	96.1	14445.985	35681.559
4866	96.04	12614.553	38394.332
6361	96.04	13983.34	36316.906
4518	95.87	12112.54	39040.555
6459	95.77	13807.577	39802.047
2618	95.77	10197.335	35050.594
841	95.76	8670.783	36244.633
4264	95.74	11885.913	35099.504
7205	95.66	14628.913	33336.441
6282	95.62	13941.596	35052.91
3539	95.62	11222.063	38180.93
3324	95.6	11077.832	36520.82
6858	95.6	14241.806	36250.898
960	95.56	8848.328	37769.32
4372	95.54	12201.021	35162.332
2296	95.51	9810.393	33589.734
4446	95.47	12235.526	38201.047
2827	95.43	10476.052	39690.195
266	95.41	7875.171	39986.141
1742	95.39	9640.31	38604.879
5070	95.39	12792.494	33419.43
4293	95.31	11971.788	33806.859
4443	95.22	12146.322	37977.641
5512	95.2	13236.344	36946.203
3358	95.18	11023.511	34393.203
4917	95.1	12764.822	38728.695
4842	94.99	12672.223	37437.746
542	94.97	8387.956	36766.828
3717	94.95	11515.071	34971.934
3129	94.93	10776.78	36879.57
3551	94.91	11327.694	38702.93
2944	94.91	10606.701	36138.223
4459	94.91	12124.016	38658.387
3483	94.82	11230.442	36572.477
4929	94.82	12788.953	38026.477
1091	94.8	9084.637	36830.531
3718	94.8	11581.469	34979.73
4254	94.64	12047.112	35463.125
4711	94.55	12370.417	33196.977
5540	94.53	13273.656	35707.746
431	94.49	8151.107	34687.887
4921	94.49	12898.818	38588.051
4799	94.47	12511.857	36254.711
4638	94.43	12438.01	36493.867
5023	94.41	12798.236	34585.629
3189	94.4	10870.411	38829.066
6995	94.38	14494.574	38630.734
5382	94.36	13070.128	39039.074
3155	94.3	10974.054	37804.457
5228	94.3	13027.533	34425.914
6975	94.28	14464.603	39536.906
1017	94.24	8904.893	34313.5
6087	94.19	13671.691	35918.848
1354	94.13	9613.217	34735.863
4289	94.11	11875.497	33834.23
874	94.01	8744.226	38251.473
2843	93.99	10692.6	39930.07
6935	93.97	14346.796	39063.207
5985	93.9	13576.401	39295.844
7066	93.9	14565.829	36686.121
2673	93.76	10550.684	33187.063
1221	93.63	9473.366	37547.762
3626	93.63	11458.798	38456.68
4645	93.61	12323.474	35759.371
1165	93.61	9133.981	39940.379
6894	93.61	14338.615	37661.008
294	93.59	8110.37	38507.191
5526	93.55	13276.874	36373.926
5951	93.55	13435.091	39405.367
6666	93.53	14153.168	33465.566
4547	93.51	12133.295	39715.781
1136	93.5	9071.709	38691.281
5041	93.48	12878.427	33743.926
5471	93.46	13170.427	38321.941
3642	93.42	11501.421	38141.52
913	93.4	8746.763	39866.578
2451	93.34	9932.182	38437.219
1828	93.32	9712.815	37246.922
2692	93.3	10442.847	33942.926
2320	93.3	10105.154	33301.113
2617	93.27	10283.021	35036.324
3000	93.23	10662.818	33756.902
3170	93.17	10863.781	38253.398
3573	93.15	11386.86	39436.816
1842	93.15	9890.955	36266.051
10	93.09	7842.128	33254.484
4847	93.02	12664.33	37681.695
2824	92.98	10411.183	39614.738
6626	92.92	14014.279	34618.109
4634	92.9	12476.247	36390.016
6949	92.75	14374.886	39646.316
169	92.69	7806.63	37958.688
4182	92.69	11969.813	37528.508
2465	92.62	10109.438	39144.723
384	92.56	8078.708	37579.875
2965	92.56	10610.564	35101.613
4838	92.52	12635.559	37368.348
2660	92.52	10333.745	33428.625
2782	92.52	10380.121	37552.477
6007	92.5	13684.654	38027.855
450	92.44	8000.578	33363.961
3137	92.42	10948.657	37173.539
1281	92.39	9416.519	35225.246
6986	92.33	14494.696	39259.652
4898	92.33	12730.563	39797.859
3411	92.31	11338.257	33775.195
4266	92.27	12037.935	35244.66
7215	92.27	14478.777	33202.422
6587	92.25	14201.797	36034.16
1241	92.23	9434.455	36555.668
2785	92.21	10453.907	37650.07
1209	92.17	9393.308	38386.969
940	92.16	8869.233	38677.063
2757	92.16	10494.674	36668.758
1182	92.12	9319.873	39720.563
5936	92.08	13446.021	38615.633
4198	92.06	11979.246	37141.234
4454	92.06	12141.252	38449.332
1173	92.02	9413.978	39831.551
6430	91.94	13908.113	38366.086
2322	91.94	10078.462	33495.398
6928	91.94	14357.116	38691.121
1169	91.91	9413.854	39761.801
856	91.89	8661.836	37009.035
5334	91.89	12982.088	37082.996
778	91.87	8491.579	33324.555
1837	91.87	9724.45	36566.195
2697	91.83	10530.857	34204.238
1277	91.77	9371.969	35281.809
4441	91.73	12088.426	37937.293
4268	91.72	12020.49	34942.145
5024	91.72	12760.317	34324.195
5832	91.66	13489.717	35252.68
47	91.66	7914.365	34530.375
3184	91.64	10787.728	38668.957
5275	91.62	13128.361	35221.68
6337	91.56	13916.937	35660.23
3348	91.54	11017.642	34926.563
7214	91.54	14571.061	33173.273
3250	91.45	11021.383	38627.523
6270	91.43	13789.608	34488.285
4608	91.41	12281.078	38051.898
3685	91.41	11425.071	36502.59
271	91.41	8198.918	39865.777
5933	91.35	13407.452	38488.551
5734	91.29	13384.467	34097.855
4689	91.24	12475.735	34417.344
1184	91.22	9335.072	39473.961
419	91.2	8131.779	35486.215
769	91.14	8456.823	33890.195
4672	91.14	12403.492	34826.332
5897	91.06	13426.372	37189.602
2458	91.06	9933.913	38814.434
7049	91.03	14635.118	37010.766
772	90.97	8516.716	33685.977
2694	90.95	10472.123	34039.863
1848	90.89	9900.891	35913.824
3205	90.87	10878.212	39632.543
5946	90.87	13430.135	39156.113
6209	90.82	13746.567	33239.414
1067	90.78	9185.899	35265.969
817	90.78	8715.379	35010.297
5470	90.76	13168.009	38586.289
2436	90.74	10115.645	37943.297
2900	90.72	10652.861	37418.422
6569	90.7	14093.118	36370.547
4536	90.7	12133.08	39302.484
2894	90.64	10621.374	37735.84
3479	90.62	11402.669	36376.523
4818	90.57	12682.989	36682.957
3418	90.57	11392.854	33835.957
3586	90.53	11472.026	39805.836
4902	90.51	12777.143	39958.055
3663	90.51	11576.409	36709.043
1037	90.49	9021.977	33035.484
4788	90.49	12507.395	35971.668
7061	90.41	14545.857	36589.02
4994	90.39	12811.524	35187.801
698	90.36	8514.582	37841.137
5729	90.32	13467.28	33848.199
6123	90.28	13639.579	34958
2615	90.28	10321.868	34972.203
6585	90.26	14131.256	36017.359
5213	90.2	13127.508	33965.758
3073	90.09	10819.516	35109.148
5672	90.07	13193.031	33258.539
671	90.07	8567.384	38962.707
5495	90.05	13224.342	37274.742
2751	89.95	10473.175	36475.984
6231	89.95	13890.987	33327.039
1146	89.9	9265.263	38971.359
4401	89.82	12228.328	36377.406
1039	89.82	9126.679	33190.074
3312	89.74	11048.276	36755.93
3248	89.74	11092.151	38497.926
6990	89.7	14529.345	39052.727
1183	89.67	9469.856	39458.695
3010	89.65	10708.06	33173.832
4256	89.63	11886.327	35507.652
5912	89.59	13427.369	37842.828
4662	89.57	12419.159	35373.176
1000	89.55	8965.716	35599.652
5223	89.55	12944.56	34298.633
6645	89.49	14083.071	34064.352
7021	89.4	14529.972	37680.699
2789	89.36	10417.327	37877.195
1057	89.36	9272.538	34665.941
1177	89.34	9276.107	39896.516
6063	89.34	13615.514	36357.316
819	89.32	8689.104	35040.691
4583	89.3	12278.072	38843.996
655	89.25	8464.636	39914.559
4884	89.23	12533.881	39523.258
3645	89.17	11482.556	37885.273
2468	89.15	10125.868	39427.285
3761	89.07	11487.09	33443.828
1923	89.05	9784.198	35613.633
1854	89.03	9815.044	35857.48
4772	89	12518.553	35394.129
510	88.96	8306.246	35506.621
6799	88.88	14345.487	35500.438
1786	88.88	9891.794	39284.215
6900	88.86	14400.819	38053.547
7182	88.84	14500.562	34211.703
4588	88.84	12383.527	38738.84
993	88.79	9043.669	36004.5
2569	88.77	10192.307	37184.531
483	88.75	8294.295	34387.473
4844	88.71	12522.984	37534.285
3750	88.67	11489.269	33493.043
3848	88.65	11668.756	35917.297
843	88.61	8721.67	36478.344
6251	88.61	13976.373	33808.801
5662	88.59	13202.053	33436.504
4396	88.58	12246.239	36130.508
3118	88.56	10944.604	36545.09
3583	88.54	11262.656	39948.121
5411	88.52	13070	39959.703
954	88.52	8886.78	37949.086
2886	88.44	10740.986	37877.52
3840	88.4	11796.374	35764.27
4587	88.31	12450.545	38659.102
3802	88.23	11812.264	34483.473
840	88.21	8819.903	36151.02
263	88.21	7736.269	39946.449
4354	88.21	12271.462	34715.492
6504	88.17	14094.377	38168.461
5647	88.15	13237.987	33790.125
410	88.13	8201.157	35918.555
453	88.12	8193.251	33205.852
921	88.1	8883.375	39830.926
3864	88.08	11844.822	36697
1299	88.06	9429.076	34118.477
4558	88.04	12461.716	39647.211
4825	88.02	12531.439	36889.391
5348	87.9	13081.936	37730.301
3820	87.9	11756.62	35113.551
5475	87.9	13134.587	38183.672
1202	87.87	9422.809	38923.57
3344	87.83	11122.413	35080.863
4574	87.77	12489.814	38989.699
6420	87.75	13859.899	38163.242
2283	87.73	9805.317	34272.891
3905	87.73	11791.675	38104.895
4890	87.68	12501.566	39797.43
6	87.66	7780.961	33124.426
3907	87.66	11808.405	38241.09
464	87.64	8342.982	33325.828
2560	87.62	10276.915	38020.563
156	87.62	7776.375	37886.004
4936	87.6	12875.937	37354.215
3879	87.58	11722.465	37068.023
205	87.54	7851.329	38202.598
1349	87.52	9545.976	34591.012
6324	87.45	13937.192	35398.711
227	87.43	7646.809	38431.676
5537	87.41	13150.852	35801.969
6450	87.41	13863.448	39231.969
228	87.41	7849.564	38446.164
3868	87.39	11824.73	36784.914
4366	87.35	12254.233	35110.703
5313	87.35	12938.636	36371.063
3578	87.33	11391.339	39589.27
2454	87.29	10009.968	38492.73
5873	87.29	13448.356	36002.957
4920	87.27	12721.279	38535.344
4200	87.27	12035.289	36898.445
463	87.18	8293.607	33188.793
862	87.18	8660.061	37281.211
2781	87.08	10484.881	37500.953
1713	87.04	9602.38	37254.43
728	87.02	8439.616	36305.727
6944	87.02	14243.259	39549.59
3474	86.89	11211.072	36237.52
3871	86.79	11679.192	36888.973
11	86.76	7828.534	33272.863
3024	86.76	10689.371	33061.738
3640	86.74	11557.117	38093.289
3603	86.7	11548.303	39342.969
5943	86.7	13507.225	39011.723
4325	86.66	12244.057	33844.871
659	86.64	8625.161	39685.988
7169	86.58	14505.902	34690.426
5355	86.58	13034.104	37984.762
4719	86.56	12585.169	33390.094
2688	86.55	10545.057	33810.422
6466	86.51	14006.322	39961.859
5819	86.37	13525.085	34821.141
6262	86.37	13963.864	34262.781
3446	86.33	11236.072	35200.301
7009	86.32	14597.351	38445.355
746	86.32	8576.337	35362.156
2553	86.32	10204.665	38579.242
3147	86.3	10956.554	37561.52
1088	86.3	9253.667	36599.227
2765	86.26	10390.889	36875.293
4567	86.26	12405.576	39557.215
3072	86.26	10820.961	35032.398
774	86.24	8484.901	33730.766
1746	86.24	9694.249	38794.52
4661	86.18	12340.76	35318.949
5720	86.18	13377.718	33632.785
724	86.18	8498.538	36460.926
4682	86.16	12313.89	34315.539
5984	86.14	13589.356	39274.48
4985	86.14	12849.438	35279.422
4172	86.14	11891.807	38229.098
44	86.14	7845.596	34428.141
676	86.12	8531.601	39096.109
1289	86.12	9384.75	34673.902
3711	85.95	11465.585	35322.926
2585	85.93	10155.955	36302.527
5205	85.86	13086.606	33605.656
3911	85.86	11834.116	38522.367
4990	85.78	12882.107	35111.234
684	85.76	8520.412	38621.348
2992	85.72	10658.007	33985.898
1326	85.7	9540.355	33715.504
3102	85.68	10902.331	36265.125
3480	85.68	11398.394	36464.102
708	85.68	8413.616	37567.094
1155	85.61	9168.933	39578.074
4434	85.57	12077.836	37520.391
5986	85.53	13685.676	39122.57
1844	85.53	9813.019	36092.723
3500	85.51	11310.986	37040.801
6386	85.49	13899.479	36982.309
6478	85.43	14149.321	39111.414
3052	85.4	10930.359	34161.09
1276	85.4	9441.998	35273.18
3659	85.38	11568.355	36903.219
1615	85.38	9605.253	35779.641
3376	85.34	11022.828	33603.797
5554	85.32	13268.099	35205.703
265	85.32	7759.333	39954.52
1813	85.28	9814.906	37888.664
1735	85.28	9642.441	38268.809
3037	85.21	10964.756	33280.359
3191	85.17	10948.232	39020.746
1765	85.15	9613.858	39646.438
6189	85.13	13592.994	33998.656
5338	85.11	13111.685	37252.945
5568	85.09	13225.613	34908.762
6105	85.01	13716.023	35717.641
6669	85.01	13996.493	33012.469
6008	84.99	13748.504	38031.883
3078	84.99	10938.018	35185.68
6351	84.96	13882.478	35958.797
4730	84.96	12699.135	33560.77
4904	84.92	12768.319	39685.648
5863	84.92	13378.468	35759.113
3350	84.86	11137.456	34679.578
6969	84.82	14593.206	39721.707
3443	84.76	11368.256	35128.074
3194	84.75	10844.079	39094.781
847	84.71	8821.201	36647.141
6477	84.65	14053.448	39411.734
3903	84.61	11828.642	38007.535
3196	84.55	10960.817	39132.027
3824	84.5	11684.462	35319.043
3370	84.48	11103.965	33705.809
809	84.44	8708.522	34377.324
7203	84.4	14612.231	33589.488
6886	84.36	14379.757	37312.141
105	84.32	7836.093	36083.566
922	84.31	8874.081	39861.746
2318	84.27	10014.712	33236.82
6589	84.27	14060.074	35818.449
5567	84.25	13238.432	34888.105
5387	84.23	13120.144	39261.512
6417	84.23	13843.48	38008.266
2890	84.19	10718.767	37895.016
3291	84.17	11114.55	37641.586
3769	84.02	11729.978	33220.926
3339	84	10994.147	35397.906
3288	84	11185.138	37565.434
6985	84	14515.458	39254.434
1036	84	8870.805	33278.441
6970	83.98	14556.98	39726.336
1774	83.96	9830.912	39922.527
3333	83.9	11142.88	35424.324
3210	83.88	10813.428	39858.531
6021	83.79	13761.452	37509.652
6047	83.77	13720.35	36510.313
2255	83.75	9851.237	35568.793
3553	83.75	11393.529	38732.016
5962	83.71	13518.517	39620.754
4812	83.71	12532.889	36577.262
3168	83.67	10797.244	38235.898
566	83.67	8293.945	37480.352
1792	83.67	9709.773	38986.641
1736	83.65	9577.496	38369.719
4315	83.62	12205.637	33550.688
408	83.6	8005.699	36107.199
6882	83.5	14321.099	37253.379
1069	83.46	9082.27	35340.578
39	83.39	7976.053	34290.332
995	83.39	8925.449	35819.438
3548	83.37	11309.569	38485.379
1303	83.35	9298.016	33731.469
5345	83.31	13109.44	37541.094
4425	83.27	12162.749	37102.512
652	83.25	8528.105	39809.93
1138	83.25	9085.781	38771.324
4447	83.19	12092.324	38217.914
2285	83.18	9719.934	34284.258
7046	83.14	14492.983	37167.051
4288	83.1	11916.122	34075.063
713	83.04	8578.559	37136.699
6555	83	14097.867	36660.613
1149	82.98	9068.355	39296.414
3916	82.96	11645.765	38835.797
5687	82.96	13512.784	33048.121
4184	82.85	12040.388	37576.371
5601	82.81	13344.446	34548.141
2741	82.81	10490.668	36018.219
901	82.77	8783.292	39111.832
3588	82.77	11510.974	39841.422
4199	82.7	11859.339	37159.902
5989	82.68	13759.921	39206.07
4582	82.66	12352.915	38828.086
6098	82.66	13679.657	35795.645
3793	82.66	11687.521	34035.855
5379	82.64	12996.137	38946.813
4349	82.58	12276.57	34541.629
4808	82.58	12531.309	36493.992
2651	82.58	10210.837	33837.84
3055	82.58	10778.398	34237.895
6401	82.56	13832.225	37440.184
6952	82.54	14318.987	39812.242
4245	82.52	11852.103	35875.703
2306	82.52	9842.635	33289.449
2982	82.52	10625.618	34644.789
1288	82.51	9313.815	34628.531
3550	82.51	11226.168	38629.922
1239	82.49	9319.463	36942.016
6670	82.45	14158.822	33021.992
4885	82.43	12675.738	39611.848
3541	82.31	11257.152	38245.543
470	82.31	8232.887	33744.609
6226	82.31	13783.446	33163.617
825	82.28	8839.305	35295.895
38	82.16	7757.909	34185.68
2830	82.14	10513.944	39841.266
820	82.1	8765.707	35059.258
4177	82.1	11960.816	37944.137
2722	82.08	10528.898	35114.27
2995	82.06	10714.704	33918.398
3799	82.03	11679.129	34104.66
975	82.03	8878.985	37088.43
437	81.97	8201.895	34535.281
6931	81.97	14210.059	38942.332
3116	81.95	10951.326	36508.789
1053	81.89	9093.709	34486.813
2438	81.89	10106.383	38018.207
106	81.84	7765.179	36098.289
4889	81.82	12625.823	39738.895
2624	81.82	10183.285	34886.473
2662	81.82	10185.24	33456.219
723	81.8	8431.574	36435.465
4173	81.8	12037.704	38232.813
3297	81.78	11131.207	37451.043
6500	81.76	14122.161	38360.141
2863	81.74	10588.311	38743.094
6398	81.68	13923.012	37364.125
5029	81.68	12884.835	34416.129
6676	81.66	14374.472	33330.469
5876	81.55	13424.192	36106.32
4892	81.55	12656.892	39861.648
5892	81.53	13352.508	36924.512
2435	81.51	10106.458	37777.383
3222	81.43	11016.485	39701.641
2840	81.41	10682.091	39804.707
5841	81.39	13466.527	35292.695
4341	81.39	12231.903	34343.809
2350	81.36	9996.645	35122.754
5878	81.32	13387.621	36165.859
4971	81.3	12824.414	35934.172
3188	81.24	10942.976	38809.313
6203	81.15	13619.375	33326.051
1247	81.15	9296.51	36244.883
516	81.15	8411.217	35791.195
1001	81.13	8953.541	35670.188
251	81.11	7654.081	39469.438
2640	81.07	10211.438	34440.719
5730	81.05	13457.194	33874.125
811	81.05	8798.466	34590.367
5527	81.01	13175.207	36134.93
5477	80.99	13203.175	38235.359
2994	80.99	10649.35	34066.688
1107	80.95	9240.012	37792.211
517	80.95	8210.34	35798.836
6577	80.9	14108.97	36214.039
2794	80.86	10525.373	38029.836
4402	80.84	12239.963	36420.957
3373	80.8	11051.972	33799.02
85	80.78	7974.007	35272.207
6228	80.76	13876.72	33233
3038	80.76	10889.571	33424.906
6137	80.74	13770.027	34464.656
244	80.69	7905.207	39221.191
5406	80.69	13051.8	39915.703
3770	80.67	11732.404	33304.422
680	80.65	8593.528	38721.078
6614	80.63	14034.296	35231.945
5329	80.59	13017.776	36835.801
3829	80.57	11656.446	35460.516
4665	80.57	12369.856	35137.977
1135	80.55	9125.781	38669.258
837	80.55	8842.861	35945.098
7050	80.48	14598.41	37016.523
6040	80.4	13605.144	37146.594
5381	80.38	13096.292	39034.254
399	80.36	8200.437	36432.973
6568	80.36	14099.6	36298.434
6516	80.34	14150.32	38082.391
5973	80.32	13683.702	39953.043
4572	80.3	12462.759	38952.672
2993	80.28	10752.787	33994.789
3005	80.25	10648.081	33604.531
3482	80.23	11320.083	36540.68
3514	80.23	11357.168	37423.5
1187	80.15	9435.307	39545.633
3140	80.11	10811.672	37218.957
2316	80.11	10017.426	33174.016
6358	80.07	13792.506	36300.309
4935	80.07	12747.128	37621.66
3238	80.07	11159.866	38826.535
1124	80.07	9086.747	38282.93
4815	80.04	12618.266	36588.996
1800	80.04	9912.681	38688.336
3402	80	11415.818	33314.094
2836	79.98	10505.895	39909.199
4444	79.96	12103.399	37978.758
1116	79.96	9247.606	38028.895
2665	79.96	10262.405	33196.102
456	79.92	8018.499	33071.984
3927	79.86	11807.823	39457.609
1027	79.84	9030.268	33857.461
3925	79.84	11722.321	39276.664
2462	79.81	10067.856	39027.961
4953	79.77	12869.91	36546.328
395	79.71	8131.916	36719.336
2382	79.71	10026.676	35961.379
691	79.67	8546.442	38182.383
6490	79.61	14206.404	38771.215
4272	79.56	11982.728	35034.473
2797	79.52	10519.954	38316.484
3709	79.52	11491.419	35281.824
626	79.46	8254.254	39195.145
4901	79.44	12905.621	39943.891
5867	79.44	13408.074	35886.16
3790	79.42	11829.155	33885.344
6641	79.4	14043.014	34158.695
3274	79.38	11082.813	38083.41
4646	79.33	12473.016	35815.5
3177	79.31	10809.452	38463.629
4813	79.25	12497.828	36578.664
6523	79.23	14169.408	37968.02
3269	79.23	11136.574	37990.867
6913	79.23	14279.764	38441.934
6183	79.21	13620.288	34267.098
231	79.19	7924.646	38555.602
2813	79.15	10497.876	39106.363
3503	79.15	11344.374	37091.355
5721	79.15	13560.657	33675.258
764	79.12	8493.724	34548.469
52	79.12	7869.098	34807.699
249	79.12	7690.641	39410.039
4339	79.1	12201.641	34316.594
6238	79.1	13893.584	33508.383
5924	79.06	13361.086	38144.609
40	79.06	7687.032	34303.648
2363	79.06	10019.413	35625.465
1762	79.04	9643.904	39478.605
5472	79	13193.918	38362.121
6738	79	14236.188	34071.801
3657	78.98	11633.982	37086.195
3430	78.96	11327.328	34426.238
3856	78.94	11845.918	36278.559
3800	78.94	11837.076	34375.117
521	78.94	8334.815	35967.887
1245	78.92	9327.383	36436.598
5891	78.92	13559.605	36876.16
514	78.92	8254.394	35639.07
6612	78.89	14148.398	35193.719
6998	78.87	14549.638	38714.957
685	78.83	8445.468	38326.695
5905	78.81	13374.105	37697.816
3524	78.77	11234.622	37701.68
6428	78.77	13846.72	38293.781
3290	78.75	11064.499	37585.73
7045	78.73	14624.262	37147.867
6244	78.73	13933.08	33606.496
3881	78.7	11635.373	37214.59
1002	78.68	8867.22	35462.832
478	78.66	8216.304	34327.676
5722	78.62	13452.401	33675.754
6041	78.6	13665.793	36888.59
4860	78.58	12701.786	38239.73
637	78.56	8235.488	39638.469
4365	78.54	12208.364	35109.996
3115	78.52	10857.485	36506.566
2723	78.52	10396.535	35225.855
3457	78.5	11404.846	35547.598
3568	78.48	11294.872	39287.742
633	78.47	8360.917	39527.605
3909	78.45	11763.681	38333.191
5408	78.41	12978.919	39925.457
5999	78.41	13745.244	38608.773
488	78.37	8216.034	34661.973
3616	78.37	11580.825	38713.988
6574	78.37	14024.351	36172.211
4696	78.35	12319.268	34016.387
2730	78.35	10375.882	35494.043
3064	78.31	10974.713	34765.469
831	78.31	8833.893	35498.242
7227	78.29	14564.191	33321.676
5970	78.29	13591.441	39850.816
1119	78.29	9174.234	38125.371
3710	78.29	11633.484	35287.027
3410	78.27	11407.367	33755.242
3082	78.27	10782.772	35402.703
2719	78.24	10380.979	34958.453
2313	78.24	9930.131	33028.301
2668	78.22	10173.374	33020.594
6093	78.22	13752.577	35744.27
3002	78.2	10673.152	33515.605
610	78.18	8373.264	38095.695
2648	78.14	10277.184	33814.262
6245	78.14	13880.024	33655.512
2480	78.1	10320.041	39816.941
7158	78.1	14631.599	35129.895
4456	78.06	12248.469	38587.305
4546	78.04	12268.981	39623.938
7213	78.04	14554.711	33164.266
1692	77.99	9695.8	36445.711
3026	77.95	10588.426	33094.473
4388	77.91	12232.464	35807.523
4585	77.91	12434.811	38894.078
6462	77.91	13923.102	39913.148
3097	77.91	10942.283	35943.824
1727	77.89	9562.49	37743.883
5918	77.87	13425.671	38018.473
5437	77.87	13223.345	39577.434
3913	77.8	11800.452	38635.867
4368	77.78	12201.541	35124.73
4179	77.76	12021.609	37751.242
4516	77.74	12150.882	39029.891
3455	77.72	11209.995	35508.586
2473	77.7	10103.499	39591.008
5994	77.7	13746.844	38832.453
239	77.68	7760.774	39165.484
1286	77.64	9443.782	34883.09
2325	77.64	9929.432	33686.242
5489	77.64	13201.534	37599.027
1180	77.62	9485.065	39997.336
5188	77.62	13134.587	33499.004
966	77.6	8937.115	37363.191
2695	77.57	10510.807	34131.984
2873	77.57	10736.237	38189.914
5247	77.57	13067.394	34834.355
3536	77.55	11343.332	38038.516
7207	77.55	14477.693	33349.363
4412	77.53	12126.343	36838.309
2680	77.53	10380.309	33415.254
5278	77.47	13041.425	35407.727
789	77.43	8725.839	33097.77
750	77.41	8427.634	35109.648
6227	77.39	13810.343	33173.789
412	77.39	8085.136	35981.988
6383	77.37	13950.986	36922.84
3746	77.34	11546.833	33902.191
3776	77.32	11700.439	33657.105
2991	77.32	10628.747	34270.879
6502	77.32	14027.269	38413.461
4656	77.3	12452.801	35728.199
7228	77.3	14489.833	33002.461
4670	77.26	12360.513	34991.914
3609	77.26	11628.405	38858.992
2963	77.26	10677.496	35310.484
4628	77.24	12426.822	36577.688
1304	77.24	9395.23	33762.59
4716	77.16	12655.489	33229.855
6631	77.14	14030.134	34751.273
5818	77.12	13391.053	34740.172
884	77.12	8651.385	38892.469
527	77.11	8307.018	36137.961
87	77.11	7957.588	35382.48
5100	77.11	12964.822	33064.473
1109	77.09	9269.793	37836.523
6328	77.01	13894.716	35477.652
1309	77.01	9487.6	33472.348
6211	76.99	13717.943	33280.176
3804	76.95	11752.905	34577.422
5501	76.95	13232.222	37031.758
1292	76.95	9427.228	34506.914
2981	76.95	10610.364	34626.348
3407	76.93	11357.326	33643.906
5104	76.93	12985.561	33175.938
2778	76.91	10521.497	37251.738
695	76.88	8592.988	38063.055
5347	76.76	12986.057	37683.809
441	76.76	8128.157	34017.996
3574	76.74	11378.721	39476.539
7156	76.72	14563.64	35125.344
1087	76.67	9179.653	36578.875
173	76.65	7747.905	38039.402
4622	76.65	12430.608	37120.715
3809	76.65	11794.103	34719.859
3352	76.63	11089.001	34759.012
1200	76.61	9341.767	38853.793
4751	76.59	12557.522	34509.387
6128	76.59	13583.794	34797.559
6649	76.59	14056.53	33916.293
1704	76.59	9590.132	37058.348
3384	76.57	11075.974	33423.68
4862	76.57	12623.155	38334.184
1676	76.53	9677.733	35834.406
1807	76.44	9886.488	38288.992
5993	76.42	13573.923	38796.699
3260	76.38	11007.165	38198.27
2811	76.36	10351.003	38894.836
6274	76.34	13783.256	34704.645
4914	76.32	12836.69	39080.77
7057	76.3	14597.245	36853.066
4458	76.3	12163.618	38621.496
6216	76.23	13957.146	33044.766
5040	76.21	12833.612	33728.984
3403	76.19	11390.327	33356.555
6034	76.19	13710.013	37207.285
3926	76.17	11652.773	39432.77
2787	76.15	10447.039	37692.688
3	76.13	7758.229	33064.91
5476	76.11	13252.693	38188.176
4265	76.07	11889.378	35199.887
867	76.05	8792.567	37648.762
929	76.05	8932.947	39483.109
6273	76	13876.835	34701.992
3850	76	11660.312	36121.77
3481	75.98	11333.966	36468.105
4970	75.92	12715.159	35930.875
1820	75.92	9717.461	37818.855
6481	75.86	14198.484	39184.367
58	75.86	7711.307	35028.152
414	75.86	8098.859	35836.313
4384	75.82	12265.688	35704.688
1100	75.8	9205.502	37411.059
1794	75.75	9839.294	38881.281
3133	75.69	10884.84	37033.742
461	75.69	8365.217	33102.734
5699	75.67	13354.686	33279.125
7200	75.67	14461.586	33784.004
4570	75.65	12485.708	39151.461
6205	75.63	13605.375	33450.363
4941	75.59	12854.522	37181.672
416	75.59	8167.566	35716.766
4675	75.59	12484.504	34914.145
114	75.59	7644.602	36338.605
292	75.52	7999.958	38497.711
5950	75.5	13362.848	39396.227
4168	75.5	11915.883	38424.504
2871	75.48	10709.727	38466.688
6037	75.44	13643.372	37031.629
518	75.36	8380.998	35811.895
2426	75.36	9932.481	37286.332
23	75.36	7799.987	33662.332
1066	75.34	9230.765	35105.066
1339	75.34	9636.422	33948.813
4559	75.31	12326.116	39649.703
2739	75.29	10424.69	35890.973
2284	75.27	9909.183	34275.121
6408	75.25	13849.953	37704.156
4451	75.21	12219.537	38396.254
5330	75.21	13082.898	36940.273
4181	75.19	11986.343	37792.996
4940	75.19	12839.154	37493.426
868	75.15	8705.94	37677.371
1748	75.15	9623.54	38889.063
945	75.15	9022.196	38490.461
1567	75.1	9535.057	35687.004
2866	75.1	10697.091	38579.156
732	75.08	8571.337	36135.961
5337	75.04	13108.699	37237.305
5448	75.02	13198.249	39163.797
1723	75	9682.783	37504.809
6012	75	13735.31	37865.367
2771	74.98	10358.242	37005.742
1127	74.96	9210.565	38398.074
3062	74.92	10862.201	34659.313
4404	74.9	12211.266	36535.836
6780	74.88	14224.815	35269.332
5393	74.87	13123.135	39640.32
5683	74.87	13146.582	33027.426
5899	74.85	13443.776	37309.883
4946	74.85	12833.302	37146.723
3702	74.85	11587.232	35784.445
3629	74.83	11463.321	38158.328
25	74.83	7905.045	33691.535
1025	74.81	8995.625	34126.988
3197	74.79	10812.556	39181.938
943	74.73	8918.649	38710.852
2552	74.71	10259.605	38576.84
3561	74.58	11223.271	39037.602
6437	74.54	13903.867	38559.09
636	74.5	8233.239	39592.004
632	74.48	8396.104	39525.273
6750	74.48	14298.029	34483.926
799	74.46	8637.333	33528.352
5860	74.44	13557.909	35587.551
1361	74.41	9556.675	35326.777
2729	74.39	10360.967	35467.91
4180	74.37	11914.143	37792.547
4379	74.35	12168.084	35485.203
440	74.35	8104.264	34195.188
5807	74.35	13554.157	34541.328
6592	74.33	14151.194	35880.047
2623	74.31	10343.289	34858.215
6381	74.27	13968.304	36873.262
3271	74.25	11203.272	38000.523
2556	74.25	10294.454	38435.379
4854	74.25	12627.371	37964.77
6675	74.21	14401.239	33295.676
4705	74.2	12294.055	33774.395
5987	74.18	13688.091	39154.785
3604	74.12	11477.292	39240.902
2355	74.12	9971.853	35267.848
426	74.12	8053.026	35005.871
1074	74.02	9121.443	35988.297
6634	73.98	14124.285	34539.703
6422	73.98	13851.431	38182.57
3460	73.95	11271.021	35677.426
5371	73.91	12999.422	38742.574
5888	73.91	13367.801	36673.023
798	73.91	8723.896	33477.445
2955	73.89	10587.772	35802.59
4925	73.87	12867.234	38186.281
785	73.87	8548.808	33284.086
5033	73.85	12873.916	34218.668
2392	73.85	10040.375	36388.742
2880	73.83	10711.297	38066
6981	73.83	14561.201	39132.984
4578	73.81	12473.379	39035.84
3488	73.79	11212.865	36709.852
3764	73.77	11421.648	33268.086
4691	73.77	12443.212	34200.82
714	73.76	8444.28	36870.965
3277	73.76	11141.565	37876.828
4805	73.76	12576.098	36409.594
2599	73.72	10234.996	35959.82
2647	73.72	10156.899	34107.809
1780	73.7	9745.113	39620.996
6166	73.68	13723.997	34410.406
5979	73.62	13571.792	39703.07
3531	73.62	11392.618	37845.594
98	73.6	7803.147	35790.203
2720	73.6	10353.161	35065.652
1767	73.58	9527.42	39708.137
5098	73.58	12734.973	33149.027
1152	73.53	9133.763	39432.191
4643	73.53	12371.51	36003.289
2825	73.49	10444.278	39648.137
6009	73.49	13742.392	38045.07
3442	73.47	11306.779	35125.621
2957	73.47	10721.442	35662.449
693	73.43	8509.052	38245.777
1106	73.41	9214.753	37770.367
4393	73.41	12117.654	35987.336
4709	73.37	12311.118	33400.336
3767	73.37	11804.832	33119.484
6335	73.35	13849.077	35643.215
6551	73.33	14186.136	36772.93
3308	73.3	11018.887	36860.449
1049	73.28	9152.954	34068.777
6233	73.28	13968.565	33364.879
3319	73.28	11059.211	36391.91
4295	73.26	11933.72	33548.289
4998	73.26	12898.711	35218.984
4217	73.26	11917.536	36471.695
3368	73.24	11181.787	33884.012
4600	73.22	12388.071	38192.785
979	73.18	8936.694	36756.449
3313	73.16	11103.991	36793.238
2983	73.12	10604.598	34661.262
6081	73.08	13680.192	36218.605
735	73.07	8500.414	35653.035
1081	73.05	9082.872	36380.906
697	73.01	8559.5	38120.863
3512	73.01	11324.672	37370.215
4846	72.99	12634.101	37677.926
2642	72.97	10238.749	33986.629
7184	72.97	14587.564	33974.523
4271	72.91	11920.53	35031.453
4660	72.91	12438.255	35555.801
1775	72.89	9721.323	39924.879
3571	72.89	11302.935	39360.09
6195	72.84	13617.122	33685.898
4538	72.84	12269.363	39372.367
1192	72.84	9475.786	39367.297
4858	72.78	12687.466	38122.07
2638	72.78	10147.373	34335.605
7027	72.78	14601.384	37593.27
3920	72.76	11812.583	39000.184
286	72.68	8011.418	39185.445
6242	72.66	13869.19	33561.141
1745	72.63	9493.106	38750.402
6423	72.63	13888.851	38221.93
4214	72.59	11876.167	36388.805
5412	72.55	12976.478	40009.027
4167	72.53	12036.695	38350.063
1203	72.51	9322.395	38939.641
5422	72.51	13150.806	39615.953
5292	72.49	13132.43	35752.344
6920	72.45	14275.474	38561.574
2592	72.43	10292.941	36197.691
6299	72.41	13877.898	35126.965
272	72.38	8140.462	39887.969
3172	72.34	10881.021	38405.637
6733	72.34	14334.384	33987.879
6255	72.32	13939.723	33999.883
2414	72.3	10052.41	37036.246
3387	72.24	11027.775	33022.492
4814	72.24	12688.758	36580.68
1194	72.17	9364.813	39123.656
2397	72.15	9960.554	36525.258
2562	72.09	10312.249	37838.551
679	72.07	8596.239	38684.914
4345	72.03	12130.92	34462.73
92	71.99	7867.86	35618.816
2854	71.99	10768.748	39066.434
6390	71.99	13973.266	37237.699
2686	71.94	10425.316	33735.695
3219	71.92	11126.144	39631.254
2754	71.82	10452.829	36572.781
4907	71.8	12862.173	39750.934
445	71.8	8201.901	33509.52
1829	71.8	9706.062	37335.742
28	71.76	7810.433	33811.988
2467	71.74	10098.654	39367.984
2351	71.73	10099.88	35183.715
4785	71.71	12635.113	35918.801
3216	71.69	11162.99	39949.754
3406	71.65	11352.319	33552.266
3734	71.65	11524.348	34371.441
2581	71.63	10303.133	36507.492
6090	71.61	13601.113	36028.926
4211	71.61	11941.992	36666.383
2360	71.59	10069.169	35537.098
5293	71.57	13114.534	35811.047
6965	71.55	14561.824	40008.465
3466	71.55	11226.502	35944.773
4	71.5	7928.466	33067.879
1038	71.48	8989.222	33161.688
1841	71.48	9778.908	36529.492
5430	71.46	13256.012	39467.691
5276	71.44	13102.883	35306.367
3759	71.44	11609.939	33432.555
981	71.44	8911.047	36378.688
6442	71.44	13783.318	38770.859
1022	71.4	8878.655	34212.266
4698	71.36	12401.69	34074.461
2839	71.36	10740.434	39802.512
4175	71.34	11972.61	38022.801
6497	71.34	14091.006	38311.34
4897	71.23	12796.343	39791.301
4694	71.21	12481.275	34250.957
3214	71.09	11170.771	39799.758
4706	71.06	12349.035	33523.348
1011	70.98	8988.282	35145.551
6261	70.96	13886.832	34251.652
6340	70.94	13985.615	35746.477
3722	70.92	11527.684	35040.512
5507	70.88	13283.031	37123.984
4370	70.84	12098.156	35129.441
135	70.83	7671.174	37306.637
1154	70.83	9269.363	39445.367
8	70.79	7680.414	33208.555
2657	70.79	10136.387	33607.617
7015	70.65	14528.956	38129.059
3183	70.52	10924.898	38615.914
134	70.52	7906.991	37295.945
6637	70.48	14132.846	34290.82
6515	70.46	14031.321	38068.477
6863	70.42	14231.251	36478.012
7154	70.4	14513.502	35390.703
5297	70.4	12936.151	36110.898
5981	70.4	13720.403	39577.563
1846	70.39	9832.471	36154.32
3318	70.37	11054.573	36644.102
1218	70.37	9417.824	37899.305
250	70.35	7829.22	39422.074
6909	70.33	14252.659	38242.426
5925	70.23	13392.276	38152.941
6758	70.21	14346.659	34895.648
3819	70.17	11711.126	35086.824
5681	70.16	13307.114	33006.969
740	70.14	8447.043	35434.637
3596	70.14	11614.362	39683.207
6204	70.12	13739.6	33346.906
4888	70.1	12647.072	39704.469
2687	70.1	10474.738	33761.766
3330	70.04	11164.592	35682.203
5901	70.04	13537.709	37400.43
885	70.02	8665.442	38910.305
834	69.98	8791.208	35593.805
2439	69.98	9991.693	38037.035
7016	69.96	14459.076	37866.996
6432	69.96	13890.024	38433.43
424	69.89	8074.11	35399.324
677	69.89	8422.248	39102.148
6371	69.87	13878.524	36633.922
3818	69.87	11815.655	35017.863
3119	69.83	10863.634	36573.957
4949	69.81	12887.452	36705.512
4749	69.75	12503.41	34498.219
4231	69.75	12053.481	36037.93
2579	69.75	10158.523	36406.52
1023	69.73	8973.242	34032.453
3521	69.7	11273.709	37623.379
646	69.68	8243.317	39826.852
6230	69.68	13872.798	33309.469
3251	69.64	11138.731	38355.934
460	69.62	8242.635	33082.426
4539	69.62	12269.635	39380.188
4244	69.62	12024.243	35867.527
2268	69.62	9750.714	35155.805
903	69.62	8695.555	39472.676
236	69.6	7901.911	38927.891
2870	69.6	10723.098	38374.523
5534	69.56	13313.402	35967.141
3354	69.54	11040.918	34529.391
784	69.45	8574.02	33279.148
3563	69.45	11208.124	39067.777
6441	69.43	13793.772	38703.035
4875	69.41	12585.376	39121.828
2766	69.37	10539.91	36900.441
132	69.37	7977.679	37140.992
4550	69.35	12245.642	39780.465
6353	69.35	13877.649	36070.586
50	69.29	7972.541	34662.371
6461	69.29	13847.415	39899.934
6664	69.26	14045.864	33458.133
1324	69.26	9520.762	33523.242
5352	69.24	13036.269	37816.016
5274	69.22	13009.223	35078.355
6571	69.22	14170.537	36123.457
3101	69.2	10974.852	36151.281
5103	69.14	12939.728	33128.008
6024	69.14	13677.219	37536.238
4377	69.08	12184.54	35372.008
782	69.08	8501.957	33271.234
1701	69.01	9589.922	36867.617
5400	69.01	13020.189	39825.676
3742	69.01	11473.483	34273.836
849	68.99	8651.264	36773.152
1812	68.97	9732.625	37864.754
629	68.97	8242.045	39479.051
2303	68.95	9787.858	33449.539
938	68.93	8990.535	38862.453
3708	68.89	11608.726	35536.773
6628	68.87	14110.921	34673.484
492	68.85	8390.569	34782.68
1118	68.83	9229.479	38108.867
2540	68.82	10237.826	38962.301
6625	68.8	14029.315	34917.453
1681	68.78	9610.414	35913.676
3347	68.76	11032.91	34892.012
1084	68.66	9207.231	36459.484
3904	68.64	11743.656	38041.934
2728	68.64	10386.324	35395
3644	68.64	11503.578	37868.125
5424	68.62	13215.474	39624.293
5336	68.59	13085.259	37189.883
4798	68.57	12566.643	36226.984
3323	68.55	11167.172	36507.09
1687	68.53	9574.306	36256.121
2849	68.53	10647.538	39238.652
4367	68.51	12087.909	35110.754
117	68.49	7743.625	36446.813
6510	68.49	14003.065	38261.984
6856	68.47	14368.377	36242.875
5535	68.45	13280.773	36001.434
30	68.45	7737.445	34008.844
5027	68.45	12881.96	34357.281
2987	68.43	10656.738	34604.867
1005	68.43	8929.768	35549.648
2485	68.41	10200.229	39629.77
6254	68.39	13926.232	33987.184
3756	68.36	11479.299	33412.105
5212	68.3	13025.959	33945.184
3375	68.28	11089.656	33516.973
5659	68.26	13326.398	33375.09
754	68.24	8481.02	34959.16
6842	68.22	14345.222	35696.93
4438	68.2	12147.8	37644.926
291	68.18	8006.376	38630.469
2756	68.18	10389.995	36664.52
6668	68.13	14169.015	33221.293
4909	68.13	12830.993	39165.773
564	68.13	8320.45	37436.953
6395	68.09	13800.249	37316.633
104	68.09	7731.153	36002.738
974	68.05	9046.915	37083.457
256	68.03	7733.523	39665
411	67.99	8007.59	35963.785
4132	67.97	11987.706	38876.777
6739	67.92	14231.195	34120.785
5550	67.92	13198.464	35102.223
6940	67.9	14319.921	39460.203
5306	67.88	12944.368	36284.199
3892	67.86	11722.435	37650.285
1851	67.84	9848.914	35779.773
4457	67.82	12164.121	38587.879
3471	67.82	11248.38	36135.063
2603	67.76	10217.039	35778.027
5856	67.74	13515.599	35482.867
5326	67.7	13068.23	36722.598
675	67.61	8459.648	39080.77
4241	67.57	12040.488	35788.395
3748	67.55	11516.521	33688.379
5559	67.55	13180.347	34995.496
6292	67.53	13784.945	35104.254
4857	67.53	12682.94	38095.578
4974	67.53	12909.321	36055.602
3473	67.49	11248.803	36201.234
2788	67.47	10363.61	37841.559
5281	67.46	13054.016	35438.133
3041	67.44	10947.402	33659.063
4277	67.42	11859.889	34382.383
3321	67.42	11151.153	36456.965
5012	67.4	12838.447	34702.668
3647	67.34	11581.902	37576.027
5823	67.34	13367.657	34875.805
6761	67.3	14285.237	34994.5
2776	67.23	10408.766	37134.496
924	67.21	8989.26	39961.148
5432	67.21	13282.402	39485.355
4663	67.11	12454.583	35409.645
6593	67.07	14077.111	35882.07
3463	67.07	11347.086	35814.375
3123	67.03	10939.124	36721.223
4601	67.03	12287.667	38205.621
3677	67.02	11508.911	36603.82
233	67.02	7963.657	38792.836
4304	67	11934.158	33269.5
4826	67	12580.818	36951.313
4411	66.96	12264.773	36766.48
648	66.96	8415.238	39966.121
2337	66.94	10102.974	34414.813
1823	66.92	9818.036	37634.477
4242	66.9	12029.63	35824.949
4801	66.88	12524.759	36254.563
630	66.86	8336.518	39482.777
3404	66.84	11218.03	33372.531
24	66.84	7817.756	33683.043
1731	66.84	9520.35	38064.352
873	66.82	8776.616	38189.527
6541	66.82	14116.269	37155.727
4869	66.82	12609.407	38716.055
2573	66.8	10145.164	36867.508
5942	66.79	13353.953	38955.234
7028	66.77	14556.585	37598.559
3007	66.73	10631.417	33383.105
5018	66.71	12798.34	34451.414
2865	66.69	10773.569	38748.977
4342	66.69	12214.054	34355.98
5894	66.67	13562.315	36965.855
6976	66.61	14561.263	39283.684
667	66.61	8428.162	39500.23
3690	66.59	11614.88	36331.387
5544	66.59	13163.881	35333.121
3231	66.57	11126.569	39222.52
3516	66.56	11298.092	37562.465
6431	66.54	13958.363	38389.102
1217	66.52	9317.371	38080.539
1070	66.52	9255.599	35438.105
3369	66.52	11052.119	33900.313
3667	66.5	11520.478	36742.063
4819	66.48	12610.22	36705.707
5230	66.48	12987.786	34518.617
4676	66.46	12332.189	34630.77
1147	66.38	9143.841	39172.344
5502	66.35	13204.179	37043.285
5700	66.35	13527.57	33279.086
6118	66.35	13711.806	35121.539
2399	66.33	10034.463	36550.863
6897	66.33	14307.734	37788.813
4999	66.31	12807.42	35225.539
2658	66.27	10191.357	33372.688
6132	66.23	13608.61	34630.977
5283	66.21	13088.794	35488.613
4780	66.21	12703.144	35617.332
3836	66.21	11655.588	35568.652
2881	66.15	10597.502	38068.902
4545	66.15	12098.154	39603.566
3139	66.15	10785.464	37218.043
4748	66.13	12674.123	34449.445
3598	66.12	11552.688	39719.945
403	66.1	8187.756	36301.672
962	66.1	8937.385	37512.766
4642	66.08	12324.182	35974.781
982	66.06	9025.254	36379.227
4540	66.04	12182.069	39425.152
1223	66.02	9407.626	37416.645
4544	65.96	12237.524	39557.656
1698	65.96	9602.783	36815.23
561	65.92	8300.021	37322.871
2345	65.9	9969.333	34775.699
1219	65.89	9278.08	37969.023
6679	65.85	14293.49	33403.672
6919	65.79	14330.686	38557.801
5643	65.79	13155.686	33813.109
4872	65.79	12561.843	38956.668
3502	65.77	11373.346	37083.078
5817	65.73	13463.694	34725.609
6350	65.67	13918.867	35895.523
4864	65.66	12682.841	38340.977
5703	65.66	13366.115	33473.75
2705	65.64	10371.259	34436.883
2663	65.64	10185.648	33475.406
2564	65.64	10158.997	37925.316
115	65.62	7706.977	36355.176
130	65.62	7907.788	37024.102
6388	65.56	13933.409	37126.344
622	65.54	8335.261	39029.781
1728	65.52	9601.19	37744.094
5220	65.5	13067.213	34107.109
4461	65.48	12211.055	38763.559
3715	65.48	11598.575	35242.973
2864	65.43	10625.077	38743.922
6911	65.41	14243.487	38342.563
4690	65.39	12341.106	34426.527
699	65.35	8417.049	37929.727
3195	65.35	10980.535	39122.32
6927	65.33	14363.824	38664.563
1305	65.33	9292.878	33593.477
2558	65.31	10143.074	38235.699
1010	65.29	8853.032	35119.641
5318	65.29	13038.655	36639.828
3649	65.25	11472.94	37404.617
6644	65.25	14119.682	33981.172
120	65.25	7935.039	36715.574
6795	65.23	14366.357	35457.844
2347	65.2	9979.582	34939.855
3639	65.18	11523.715	38242.043
6042	65.18	13635.014	36826.086
7137	65.18	14449.316	35697.531
6091	65.14	13693.372	36045.516
6865	65.14	14217.424	36528.859
5458	65.1	13280.438	38797.355
5675	65.1	13228.611	33289.234
4228	65.1	12006.546	35938.852
5688	65.02	13476.731	33052.996
760	64.97	8544.63	34719.953
1242	64.95	9351.285	36624.668
780	64.95	8587.065	33431.324
4820	64.95	12613.51	36736.539
6658	64.91	14152.725	33369.305
5945	64.91	13521.133	39139.906
3217	64.91	11009.204	39987.512
3124	64.91	10875.409	36725.77
6629	64.89	14033.986	34681.676
2443	64.87	9966.437	38226.887
435	64.83	8006.481	34473.691
4982	64.83	12763.436	35460.691
3828	64.78	11758.305	35458.938
7172	64.78	14577.4	34462.188
4449	64.74	12247.823	38273.656
3930	64.72	11750.6	39732.727
2607	64.72	10258.153	35679.363
3493	64.68	11299.789	36869.336
7180	64.68	14509.601	34134.336
3565	64.64	11289.164	39160.949
1315	64.6	9492.795	33079.297
3337	64.58	11055.025	35516.977
5405	64.53	12959.096	39904.508
2922	64.53	10729.039	36565.613
5866	64.51	13565.275	35875.27
5827	64.49	13531.699	34955.184
6223	64.43	13903.565	33108.699
3519	64.35	11393.574	37606.258
5657	64.35	13269	33346.793
1855	64.32	9710.434	35885.434
3389	64.26	11082.179	33047.242
3732	64.24	11563.377	34486.887
928	64.24	8864.532	39434.852
2921	64.2	10576.693	36540.758
961	64.1	8910.179	37793.086
4632	64.07	12297.291	36664.715
491	64.01	8233.585	34706.977
1316	63.97	9611.977	33114.977
803	63.97	8676.863	33987.715
1085	63.97	9138.575	36495.039
1004	63.97	8890.772	35488.492
2684	63.95	10361.289	33726.273
3754	63.95	11512.321	33625.043
2430	63.95	9947.405	37564.223
3372	63.93	11169.809	33776.656
1758	63.93	9695.166	39178.395
5431	63.93	13316.252	39478.016
5304	63.93	12940.685	36221.547
2206	63.89	9905.203	35719.637
2962	63.88	10672.324	35447.59
66	63.88	7834.27	35101.941
42	63.84	7771.979	34403.82
6889	63.84	14362.653	37430.73
2829	63.8	10539.409	39814.832
6734	63.78	14347.288	34026.527
6872	63.78	14257.791	36710.461
3738	63.76	11628.588	34170.129
3031	63.74	10908.216	33053.797
7165	63.72	14635.472	34868.094
765	63.7	8537.397	34598.867
647	63.68	8319.857	39832.938
4912	63.63	12804.003	39043.551
2999	63.57	10770.929	33736.332
1278	63.53	9404.959	35396.887
1769	63.51	9499.231	39856.613
2641	63.49	10227.431	33971.168
3056	63.49	10941.267	34333.273
2294	63.47	9846.777	33698.738
7059	63.45	14428.328	36539.297
6951	63.45	14397.641	39783.871
4222	63.43	12003.197	36283.223
3419	63.42	11259.739	34012.078
2812	63.38	10556.126	39069.203
110	63.34	7775.23	36274.848
2682	63.3	10507.256	33536.75
3080	63.3	10870.246	35266.07
1301	63.3	9481.459	33841.887
55	63.28	7952.352	34872.496
4893	63.26	12508.348	39902.945
6341	63.24	13887.982	35782.996
6979	63.22	14478.794	39407.035
3701	63.22	11553.382	35777.879
3029	63.2	10835.518	33040.199
3382	63.19	11088.426	33387.008
4610	63.17	12344.848	37827.699
4581	63.17	12457.623	38802.301
3167	63.15	10850.262	38187.137
616	63.13	8315.262	38368.848
2942	63.13	10655.538	36127.688
3388	63.13	11028.149	33033.875
2341	63.13	10101.412	34705.715
2572	63.11	10322.409	37172.902
947	63.11	8940.601	38433.301
57	63.11	7703.989	34923.383
7204	63.11	14544.542	33623.676
5900	63.09	13463.14	37310.926
534	63.05	8267.287	36496.094
3867	63.05	11700.876	36748.641
786	62.99	8538.777	33304.836
939	62.94	8959.73	38671.746
5510	62.94	13329.242	37179.867
5655	62.9	13230.085	33617.105
3431	62.9	11338.046	34613.383
5885	62.9	13390.003	36541.988
5505	62.88	13172.319	37099.039
6249	62.88	13961.984	33766.223
1835	62.88	9716.862	36925.734
4659	62.84	12302.797	35552.152
3152	62.84	10929.158	37726.227
2314	62.82	10127.127	33136.379
4733	62.78	12669.582	33884.633
1323	62.76	9555.024	33485.492
91	62.75	7785.458	35555.367
6104	62.67	13620.607	35647.617
5503	62.65	13219.17	37083.152
6026	62.63	13634.922	37618.195
1012	62.61	8901.159	35204.004
3311	62.59	11028.021	36724.594
5821	62.53	13442.532	34868.258
2683	62.5	10543.783	33572.648
1683	62.5	9650.498	36003.477
3042	62.48	10990.275	33727.703
3151	62.48	10922.819	37670.543
4911	62.46	12749.053	39008.473
6088	62.4	13704.97	36000.633
1042	62.32	9180.391	33313.508
4346	62.32	12276.875	34477.938
507	62.31	8397.727	35427.328
2568	62.31	10245.693	37457.934
6048	62.27	13698.403	36218.848
4450	62.25	12111.245	38299.586
287	62.17	8106.097	39259.375
6472	62.17	14180.247	39718.688
6336	62.17	13857.664	35656.473
824	62.15	8832.274	35191.809
4717	62.15	12552.218	33231.98
5701	62.15	13553.097	33295.855
4758	62.11	12497.54	34745.434
5851	62.11	13533.717	35366.465
500	62.09	8246.545	35261.434
5852	62.08	13483.901	35389.684
6747	62.08	14397.652	34407.094
2450	62.06	10075.696	38423.289
4639	62.06	12329.353	36327.805
60	62.02	7705.794	35054.602
4843	61.96	12518.333	37471.66
1206	61.96	9303.292	38516.711
508	61.94	8333.075	35448.613
844	61.88	8760.858	36493.164
3542	61.79	11410.37	38261.125
5218	61.79	12965.733	34077.32
4311	61.77	12242.066	33326.672
7035	61.77	14559.401	37256.57
6496	61.75	14026.686	38603.629
2848	61.69	10762.067	39225.719
[truncated: 763 more rows]
