# Supplementary material for: Insights on the Control of Yeast Single-Cell Growth Variability by Members of the Trehalose Phosphate Synthase (TPS) Complex
Source: Front Cell Dev Biol. 2021 Jan 28;9:607628. doi: 10.3389/fcell.2021.607628 (PMC7876269; doi:10.3389/fcell.2021.607628)
Supplement: Supplementary file 2 [file Data_Sheet_1.ZIP › final_code/input_datasets/Ntd-TPS1_SortedCells1_control_t3.csv]

Id	Area (µm²)	Centre X Position (µm)	Centre Y Position (µm)
920	95.07	8470.859	33919.285
7048	79.59	13972.315	33420.832
901	77.39	8455.437	34731.02
29	73.19	7683.067	33642.348
2256	70.45	9803.614	35089.594
5658	69.32	12326.8	35716.887
6498	69.03	13165.327	39246.504
3214	68.94	10386.942	39387.289
4179	68.78	11223.764	35617.438
6482	67.54	13178.682	39673.102
3555	67.12	10984.526	33273.781
7253	65.3	13939.731	38698.402
1399	63.48	8926.952	34152.941
2673	63.04	10229.845	38347.156
6036	62.25	12823.919	36792.664
7062	60.4	13883.618	33906.008
6219	59.82	13034.111	33493.578
7856	58.23	14538.442	36364.895
821	56.95	8597.171	37432.023
5474	56.24	12077.467	35875.531
25	55.41	7732.73	33605.738
2078	55.05	9701.125	38449.754
349	54.38	7817.575	39533.313
2727	54.17	10279.698	36715.602
3689	53.9	10883.576	34742.836
6443	53.79	12958.384	39334.027
6987	53.73	13745.529	34962.07
5466	53.56	12070.286	35564.125
4093	53.5	11188.284	33034.34
7306	53.31	14175.529	39161.578
5072	52.81	11708.543	38623.727
4172	52.79	11360.889	35460.234
296	52.5	7956.717	38116.547
6985	52.06	13688.272	35216.387
910	51.99	8619.604	34402.656
7761	51.91	14248.18	39674.859
346	51.74	7704.38	39506.172
50	51.74	7720.553	34334.613
7838	51.68	14575.344	36860.691
1409	51.64	8956.398	34122.098
7751	51.64	14318.668	39104.148
264	51.43	7886.688	37319.668
5723	51.41	12460.247	33454.195
4577	51.26	11622.818	36703.844
5925	51.12	12544.996	38876.141
4841	51.05	11814.244	33511.547
5641	51.01	12301.343	36767.629
7345	50.91	14150.98	37980.031
6174	50.88	12878.631	33208.828
6245	50.84	12954.9	34065.453
680	50.82	8223.997	37045.789
2095	50.68	9679.687	39050.996
5666	50.65	12393.321	35368.227
286	50.63	7782.468	37729.027
7632	50.57	14259.121	34512.344
3796	50.42	10882.09	37967.625
5336	50.34	11894.613	33544.523
6615	50.24	13176.099	34422.598
5357	50.19	12055.04	33013.559
6207	50.05	13085.424	33152.555
7871	50.01	14619.004	35438.98
7767	49.92	14408.614	39836.066
5697	49.88	12323.672	34377.941
4543	49.84	11438.03	37575.789
5542	49.75	12275.356	39513.457
5582	49.71	12428.906	38807.719
2108	49.69	9654.294	39543.879
3409	49.69	10763.451	34841.715
7394	49.57	14130.313	36686.938
4707	49.55	11511.347	35159.422
2942	49.46	10522.153	33412.719
2594	49.38	9999.603	39506.828
525	49.17	8157.887	34815.57
617	49.11	8402.461	34609.98
5460	49.09	12279.925	35150.941
6086	49.04	12824.064	35036.254
3899	49.04	11114.381	38148.336
6982	48.92	13772.769	35151.82
7594	48.86	14392.365	33676.527
1901	48.81	9343.077	34916.281
6088	48.79	12914.361	35068.988
5798	48.65	12608.978	34718.938
3194	48.5	10451.356	38208.676
7827	48.48	14519.517	37698.254
2931	48.42	10424.843	33196.129
1077	48.4	8728.266	37481.684
5876	48.4	12569.665	36994.977
4433	48.37	11418.768	39588.914
6811	48.31	13372.887	37403.809
7153	48.31	13960.592	36188.246
320	48.29	7675.907	38821.676
5969	48.25	12906.718	39156.258
7882	48.25	14607.362	35383.043
5624	48.19	12470.496	37247.941
917	48.14	8571.051	34100.621
5750	48.02	12698.845	33416.059
6796	47.96	13547.929	37225.5
5609	47.94	12483.054	37696.375
7426	47.94	14045.363	35668.926
1426	47.81	8944.921	33418.957
6501	47.79	13223.674	39086.945
5562	47.79	12458.489	39675.133
1968	47.77	9694.017	33504.32
2219	47.77	9772.845	36440.063
2190	47.75	9730.965	37533.109
7204	47.75	13868.632	37395.59
4990	47.73	11684.096	35950.938
6011	47.71	12836.149	37377.43
6148	47.71	12907.879	33577.258
5882	47.71	12526.481	37212.813
1693	47.71	9210.873	39126.238
6978	47.7	13644.183	35308.398
5401	47.7	12212.837	33659.109
1927	47.58	9395.446	33876.938
6990	47.58	13775.693	34806.652
6271	47.56	12970.681	34967.301
4557	47.54	11526.165	37089.832
2025	47.52	9699.766	35693.461
4731	47.5	11498.478	34370.441
6621	47.5	13245.524	34257.277
3208	47.5	10556.742	39183.848
2832	47.48	10283.617	35065.477
5600	47.39	12406.912	38224.324
1676	47.39	9112.905	38536.551
3688	47.31	10786.921	34688.457
7534	47.29	14136.327	33509.496
6862	47.25	13373.371	39886.695
3033	47.18	10474.335	35065.238
398	47.16	8155.814	39072.402
774	47.1	8601.132	39250.785
7026	46.99	13749.641	33368.402
4874	46.97	11656.677	33899.195
7405	46.97	14161.861	36298.086
1751	46.93	9418.452	38393.922
5247	46.93	11954.503	35862.258
7024	46.91	13620.147	33519.141
2114	46.85	9695.506	39799.289
7294	46.85	14190.064	39907.086
5485	46.83	12269.916	36228.824
5581	46.83	12314.038	38792.711
664	46.83	8355.205	36273.863
1221	46.76	8879.484	39583.43
7039	46.72	13686.188	33155.652
1284	46.62	8936.412	37513.316
5553	46.62	12107.443	39944.141
814	46.51	8582.619	37707.598
6555	46.43	13281.13	37036.406
2187	46.41	9844.26	37743.332
6330	46.37	13028.769	36329.406
1060	46.37	8708.399	36967.84
5689	46.37	12393.817	34924.395
3740	46.32	10919.315	36032.73
2413	46.3	9999.974	36229.434
7434	46.3	13996.721	35323.5
4515	46.26	11592.923	38799.977
2650	46.24	10190.668	38802.207
305	46.22	7647.606	38485.34
6829	46.18	13373.565	38260.41
3311	46.18	10713.157	35879.961
3496	46.16	10587.973	33829.227
7861	46.12	14594.363	35906.883
2270	46.09	9838.245	34138.563
6861	46.07	13366.771	39875.344
7296	46.07	14097.514	39644.73
2506	46.03	10096.092	37593.105
5706	46.01	12423.662	33919.227
7616	45.97	14368.86	34025.863
4537	45.95	11538.05	37693.332
3203	45.91	10353.731	38628.77
4735	45.88	11508.319	34175.797
3327	45.86	10776.363	35463.742
469	45.82	8149.963	37211.449
4207	45.82	11298.569	36435.703
5133	45.8	11954.821	39472.027
4500	45.8	11535.385	39273.176
7060	45.8	13809.891	33853.773
3495	45.8	10727.531	33818.199
3131	45.8	10365.646	36414.883
287	45.76	7719.167	37765.785
5676	45.76	12400.967	35218.297
3804	45.76	10940.583	38610.168
4094	45.7	11002.208	33081.547
2365	45.7	10083.69	35050.879
7860	45.61	14453.906	36176.215
1689	45.61	9170.027	39049.523
142	45.55	7983.183	36403.18
3034	45.53	10503.815	35080.023
1249	45.53	9007.68	38597.18
6765	45.51	13438.652	35901.922
3675	45.51	10917.361	34466.797
6631	45.49	13315.851	33924.023
1910	45.47	9346.098	34313.867
3560	45.47	10944.752	33298.023
736	45.47	8241.575	39357.871
747	45.42	8580.776	39794.375
4126	45.38	11291.655	33400.492
1008	45.38	8821.09	35361.117
5761	45.36	12545.483	33695.621
1834	45.32	9290.476	36136.563
4532	45.32	11421.709	38252.957
2421	45.3	10000.387	36462.117
3777	45.28	10805.682	37284.055
4909	45.28	11725.384	34347.406
1703	45.28	9198.333	39495.016
1838	45.26	9285.884	35947.867
5634	45.17	12418.788	37115.105
871	45.15	8613.296	35452.43
728	45.13	8412.213	38858.059
6928	45.13	13636.472	36859.391
1723	45.03	9361.935	39283.73
7146	44.99	13908.835	36080.906
2572	44.99	10117.587	38971.684
4978	44.96	11664.832	35517.969
7098	44.96	13846.074	35038.895
2666	44.94	10242.717	38543
2099	44.94	9558.927	39106.168
4545	44.9	11562.225	37599.039
608	44.88	8217.527	34340.938
3319	44.86	10771.12	35696.004
1388	44.86	9003.464	34648.066
5257	44.84	11879.182	35570.746
716	44.84	8294.778	38122.496
7397	44.76	14043.248	36448.238
3778	44.76	10913.865	37302.828
3242	44.75	10595.422	38858.395
3016	44.73	10549.909	34602.391
5360	44.71	12058.676	33026.84
6251	44.67	13065.376	34181.496
7353	44.67	14194.465	37757.832
1402	44.63	9026.014	34234.707
5087	44.61	11831.8	39548.457
7755	44.59	14294.918	39351.336
7766	44.5	14215.142	39823.746
3996	44.48	11188.741	35426.785
7522	44.46	14009.703	33945.559
5775	44.46	12639.973	33907.777
6863	44.42	13549.58	39894.086
6380	44.4	13070.196	37762.105
6925	44.38	13611.308	37298.172
2872	44.34	10318.779	34152.414
1599	44.34	9143.559	36055.207
791	44.31	8618.936	38611.797
7937	44.29	14525.698	33435.535
6593	44.25	13297.396	35290.531
7583	44.25	14395.934	33512.973
4855	44.23	11785.895	33624.684
399	44.21	8006.721	39083.613
5632	44.17	12347.318	37111.508
5590	44.17	12408.146	38468.539
3010	44.15	10520.185	34455.938
7662	44.15	14288.727	35382.074
1825	44.11	9472.693	36497.633
5875	44.09	12581.692	36982.258
420	44.08	8162.726	37993.109
7554	44.06	14069.32	33042.91
1308	44.06	8944.669	36889.797
1761	44.06	9467.234	37885.961
7694	44.04	14253.343	37106.203
2411	44.02	10076.65	36156.684
7207	44	13884.759	37409.508
3930	43.98	11014.541	37730.137
7681	43.98	14290.166	36375.875
5162	43.96	11856.045	38492.68
5233	43.92	12020.852	36468.016
2130	43.92	9703.533	39980.07
7876	43.92	14577.413	35514.625
3800	43.88	10825.316	38290.695
7063	43.85	13919.899	33923.094
3316	43.83	10678.94	35629.707
4579	43.81	11526.285	36738.121
2391	43.81	9927.479	35966.563
500	43.81	8003.369	35586.629
5491	43.79	12237.142	36674.355
403	43.77	8023.466	38786.32
2156	43.75	9915.354	38931.129
2915	43.73	10287.012	33173.09
3520	43.67	10624.574	33406.461
1917	43.67	9421.748	34411.742
676	43.67	8240.471	36846.539
5061	43.67	11796.591	38247.133
5219	43.65	12046.451	36759.797
7710	43.65	14229.325	37800.371
5894	43.62	12622.777	37560.598
568	43.6	8087.765	33250.297
956	43.6	8662.193	33821.68
6071	43.58	12872.163	35505.109
6129	43.58	12782.244	33854.512
2198	43.56	9836.287	37320.172
5605	43.54	12481.452	37834.445
7084	43.54	13910.913	34646.129
5799	43.52	12611.758	34733.043
5814	43.46	12630.725	35126.086
2254	43.4	9745.435	35117.125
1075	43.39	8704.87	37379.969
5891	43.39	12699.903	37498.797
7571	43.37	14401.007	33286.27
4980	43.37	11693.659	35603.949
1087	43.35	8765.31	37620.566
5152	43.35	12019.054	39064.156
5567	43.33	12490.468	39476.734
4241	43.31	11364.21	36826.52
3025	43.29	10388.514	34762.313
3965	43.25	11179.735	36188.16
6058	43.23	12909.288	35738.34
7839	43.23	14502.748	36862.598
5012	43.21	11703.328	36533.574
6464	43.21	13073.378	39897.117
5629	43.19	12460.714	37029.355
940	43.19	8659.971	33008.961
1643	43.19	9095.181	37491.832
52	43.17	7973.408	34442.598
7830	43.17	14622.288	37659.012
4504	43.16	11517.124	39181.578
2414	43.16	10016.458	36288.641
1197	43.14	8768.762	39318.176
7273	43.1	13942.124	38972.207
6688	43.02	13204.727	33358.063
4191	43.02	11378.76	36023.805
6111	43.02	12777.706	34442.117
5123	43	11995.467	39847.141
4699	43	11510.469	35532.637
2944	42.98	10513.886	33436.957
3368	42.98	10567.028	35128.98
431	42.98	8088.128	37774.957
2141	42.95	9742.448	39373.16
3480	42.95	10586.311	34250.086
3201	42.93	10492.325	38582.684
6554	42.93	13313.134	37340.957
6499	42.91	13238.568	39243.523
792	42.91	8503.535	38308.133
4965	42.91	11806.311	35334.598
6784	42.89	13391.56	36931.371
4205	42.89	11311.209	36405.633
7395	42.87	14209.331	36381.266
409	42.85	8046.092	38409.762
6723	42.85	13431.311	33633.254
7369	42.83	14088.147	37228.563
5060	42.79	11829.959	38236.16
3877	42.79	11032.527	38577.688
341	42.77	7642.816	39369.125
132	42.75	7695.713	36355.48
5365	42.72	12236.994	33032.125
1374	42.72	9049.378	35151.41
6470	42.66	13139.937	39765.176
3209	42.62	10530.402	39256.988
6560	42.6	13219.96	37082.02
7664	42.58	14225.962	35586.922
5166	42.58	12061.074	38418.734
26	42.58	7765.103	33608.473
949	42.58	8734.781	33329.199
5441	42.58	12157.268	34483.105
3751	42.56	10800.015	36378.855
4311	42.56	11330.868	37560.004
2315	42.56	9975.412	33395.27
3765	42.54	10967.852	36828.191
5156	42.54	12013.513	38947.754
567	42.52	8150.519	33242.469
4212	42.49	11325.441	36492.289
7849	42.49	14633.932	36578.531
104	42.47	7702.548	36066.648
2864	42.47	10189.792	34293.969
2235	42.45	9872.472	35994.676
5713	42.45	12319.411	33682.762
6209	42.45	12945.094	33192.449
779	42.41	8623.357	39086.172
2330	42.41	9929.353	34433.699
5235	42.41	11912.439	36312.352
2300	42.39	9796.947	33320.961
4893	42.39	11639.942	34154.574
7137	42.35	13969.079	35841.113
4122	42.35	11231.285	33325.137
5296	42.33	11853.638	34354.023
2275	42.33	9902.297	34040.488
1659	42.31	9134.887	37961.125
1380	42.31	8985.957	35080.613
6467	42.29	12968.885	39985.332
1833	42.29	9469.798	36059.668
1088	42.29	8838.735	37641.164
33	42.27	7771.464	33696.156
7407	42.27	14148.86	36313.723
1537	42.24	9213.827	34805.395
5781	42.22	12665.16	34104.305
701	42.22	8386.407	37522.73
630	42.2	8274.203	34952.859
3283	42.2	10675.678	37003.617
1891	42.18	9382.766	34989.848
416	42.18	7996.617	38239.34
5842	42.18	12565.654	35960.27
3234	42.16	10745.003	39209.973
653	42.12	8293.362	35880.387
3655	42.1	10810.315	34127.086
5138	42.06	11987.325	39277.242
3253	42.04	10598.104	37923.402
7898	42.04	14605.048	34564.094
3536	42.04	10765.072	33032.754
3837	42.01	11106.378	39784.609
3779	41.97	10918.455	37315.949
5135	41.95	12037.712	39491.465
831	41.95	8621.499	37158.504
3470	41.93	10653.495	34358.094
5579	41.93	12416.262	39055.039
36	41.93	7988.467	33756.117
6511	41.93	13239.446	38522.047
4884	41.89	11817.848	34029.227
425	41.89	8180.659	37679.574
2286	41.85	9860.105	33366.406
6968	41.83	13668.384	35808.66
7481	41.83	14101.432	34495.172
7364	41.81	14067.436	37377.531
3808	41.81	10823.356	38796.855
1829	41.81	9418.484	36260.59
3782	41.8	10923.179	37411.828
4034	41.78	11151.014	34162.613
7833	41.74	14636.654	37194.961
6009	41.74	12831.937	37598.035
6894	41.72	13567.302	38717.797
3282	41.72	10699.954	36951.352
5952	41.72	12769.32	39848.148
7701	41.7	14220.395	37336.598
2310	41.68	10076.263	33314.438
6606	41.66	13215.183	34736.398
5675	41.64	12480.855	35191.863
4743	41.64	11631.015	33682.715
4083	41.64	11190.962	33193.227
6855	41.64	13496.463	39402.344
7555	41.62	14073.901	33143.484
5783	41.62	12686.093	34197.406
5225	41.6	11931.674	36811.047
1989	41.6	9620.102	34085.449
3029	41.57	10530.658	34812.93
5155	41.57	11913.526	38947.445
2448	41.57	9984.89	36864.566
750	41.55	8437.373	39952.316
4041	41.55	11098.767	34028.629
4734	41.55	11620.633	34150.664
662	41.53	8242.009	36147.246
270	41.51	7695.263	37398.578
6581	41.49	13290.007	36136.828
5294	41.49	11981.954	34353.309
4487	41.49	11583.504	40010.035
6432	41.49	13113.974	38902.008
5320	41.49	12019.84	33961.688
5444	41.49	12272.785	34570.063
3938	41.49	11124.93	37595.551
811	41.45	8504.309	37885.801
4913	41.45	11841.321	34416.234
5831	41.41	12577.503	35733.172
7072	41.41	13828.976	34197.793
5301	41.39	11890.353	34172.355
7672	41.34	14354.362	36134.199
6490	41.34	13217.075	39310.777
7641	41.34	14389.368	34785.48
4159	41.32	11294.938	34869.633
6265	41.32	13011.484	34789.547
2134	41.28	9711.363	39966.168
6845	41.28	13566.842	38829.938
5129	41.26	12032.422	39659.691
38	41.26	7735.104	33852.859
324	41.24	7721.822	38901.387
6509	41.2	13296.107	38771.176
4114	41.18	11394.875	33252.074
6575	41.18	13329.613	36446.133
686	41.18	8348.461	37261.5
3600	41.16	10889.244	33717.828
7018	41.16	13569.741	33953.68
3129	41.16	10489.598	36393.449
5304	41.16	12007.027	34264.309
825	41.16	8518.275	37335.781
357	41.16	7901.008	39783.566
2266	41.14	9795.426	34307.313
3009	41.13	10526.462	34415.039
6991	41.13	13744.365	34610.988
4746	41.13	11430.107	33777.316
2582	41.13	10072.58	39142.902
116	41.11	7688.833	36236.27
7776	41.11	14503.962	39906.23
5524	41.11	12178.615	38387.555
7785	41.09	14466.371	39185.102
6923	41.09	13740.48	37239.469
3272	41.09	10757.811	37111.047
2088	41.07	9494.939	38687.383
312	41.07	7970.519	38574.457
1926	41.07	9277.714	33875.414
2534	41.07	9976.911	37949.699
7408	41.05	14030.348	36325.027
5256	41.03	11889.133	35536.625
4719	41.03	11485.184	34697.512
746	40.99	8348.246	39896.398
7859	40.97	14627.347	36158.734
2290	40.97	9753.674	33431.023
206	40.97	7840.783	36759.285
1634	40.95	9261.534	37033.508
6395	40.93	13084.166	37979.156
4073	40.93	11037.138	33370.34
1545	40.93	9266.453	35015.277
4962	40.91	11663.658	35293.523
468	40.91	8161.463	37198.324
6666	40.91	13187.42	33729.469
5519	40.91	12137.407	38097.512
6052	40.91	12921.532	36082.16
3920	40.9	11035.842	38131.988
3745	40.88	10859.235	36250.219
7845	40.88	14585.28	36826.828
2713	40.88	10192.231	37084.965
1190	40.88	8640.973	39083.145
7862	40.86	14477.171	35818.922
1420	40.84	8983.671	33550.441
6697	40.84	13189.38	33059.91
586	40.82	8272.711	33415.563
4541	40.82	11586.591	37534.27
1595	40.8	9231.135	36001.957
3855	40.78	11054.825	39110.742
7428	40.76	14095.971	35254.98
7643	40.74	14344.721	34870.402
4040	40.74	11085.541	34282.668
2015	40.74	9506.724	35388.043
633	40.74	8288.886	35032.758
4795	40.72	11668.476	33143.965
4531	40.7	11433.307	38251.48
1310	40.7	9021.015	36966.375
3956	40.68	11069.248	36684.371
1590	40.63	9243.765	35868.793
1628	40.61	9081.466	36840.336
2389	40.61	10023.576	35873.371
4969	40.59	11752.492	35397.535
5346	40.59	12019.243	33354.855
6740	40.59	13517.726	34829.602
5796	40.57	12541.078	34707.645
5057	40.55	11784.41	38140.438
5696	40.55	12440.08	34373.039
4601	40.53	11535.097	36426.457
6014	40.51	12840.766	37461.27
2133	40.51	9768.581	39962.773
6769	40.51	13502.929	36138.117
6449	40.49	13079.53	39680.563
2140	40.49	9886.896	39364.859
2309	40.49	10001.016	33272.594
5299	40.49	12048.741	34136.145
3773	40.45	10945.647	37138.066
5136	40.45	11990.826	39497.715
1063	40.45	8765.837	37084.035
1716	40.44	9366.542	39893.77
5991	40.44	12876.518	38210.52
5343	40.44	12005.721	33336.633
6972	40.42	13657.934	35676.906
5961	40.4	12823.213	39564.656
6373	40.4	13102.728	37459.32
1620	40.4	9064.833	36634.414
3309	40.38	10685.717	35852.176
7656	40.36	14352.654	35228.473
7043	40.36	13805.368	33213.207
7281	40.34	13851.081	39352.516
7770	40.34	14300.163	39948.07
6002	40.34	12759.934	37983.535
7696	40.34	14402.091	37186.18
7412	40.34	14071.831	36340.609
965	40.34	8700.9	34074.309
5024	40.34	11728.571	36843.434
5033	40.34	11750.047	37302.832
5901	40.34	12513.067	37846.453
7199	40.3	13898.517	37022.27
2655	40.3	10225.993	38930.816
5987	40.28	12864.356	38603.152
4728	40.26	11561.679	34591.785
487	40.26	8067.349	36387.059
3794	40.26	10889.703	37941.246
4548	40.26	11472.222	37466.977
7285	40.26	13783.357	39699.152
2810	40.26	10296.918	35980.383
4156	40.24	11322.869	34782.785
6407	40.24	12933.702	38261.473
6620	40.24	13301.05	34228.047
5674	40.23	12349.502	35180.813
3511	40.23	10739.777	33755.477
6733	40.21	13509.407	33879.758
490	40.19	8187.818	36512.164
5018	40.19	11712.572	36668.355
5602	40.15	12281.613	37988.922
376	40.13	8134.402	39611.445
2364	40.11	10088.254	35042.176
7123	40.09	13994.009	35613.891
3937	40.07	11103.064	37541.379
544	40.05	8152.346	33875.926
495	40.03	8036.001	36365.566
5979	40.03	12811.278	38670.816
7779	40.03	14579.486	39961.371
3671	40.01	10863.658	34423.816
1353	40	8909.586	35878.125
3680	40	10956.595	34555.871
7156	40	13846.744	36223.195
5566	40	12463.175	39748.941
5003	40	11675.481	36321.898
7147	39.98	13790.583	36127.383
5173	39.96	11878.267	38014.168
7231	39.92	13801.265	38264.57
7686	39.92	14257.146	36594.477
7918	39.92	14610.938	33703.387
1073	39.9	8760.089	37339.52
4513	39.9	11477.962	39094.871
6876	39.9	13582.181	39990.234
7945	39.88	14481.099	33253.809
2557	39.86	10117.263	38411.039
685	39.84	8320.436	37237.043
3238	39.84	10580.188	39103.656
6713	39.84	13486.599	33188.277
6450	39.84	12932.126	39687.641
1076	39.82	8678.543	37388.77
5274	39.8	11854.444	35057.313
7203	39.8	13879.378	37303.449
6248	39.78	13133.273	34091.043
3190	39.78	10526.292	37987.957
1018	39.78	8692.047	35659.129
309	39.77	7952.777	38555.801
6214	39.77	13021.27	33256.172
5251	39.77	11996.782	35703.273
767	39.77	8551.616	39338.625
4544	39.75	11628.802	37576.383
969	39.71	8723.183	34113.613
6506	39.71	13289.717	38688.785
1017	39.71	8637.63	35551.281
1656	39.71	9242.961	37880.043
2973	39.69	10486.998	33879.262
896	39.69	8449.914	34852.621
4166	39.67	11272.333	35151.086
5394	39.67	12151.382	33534.996
5209	39.67	11875.328	36897.211
6993	39.67	13593.38	34451.512
1009	39.65	8799.41	35375.383
7068	39.65	13976.826	34115.785
1363	39.63	9033.27	35551.578
5382	39.61	12229.327	33314.539
1079	39.61	8663.815	37544.199
1495	39.59	9133.489	34016.273
1977	39.59	9510.837	33720.016
5902	39.59	12663.811	37855.715
5443	39.54	12084.639	34565.398
585	39.52	8259.056	33396.234
649	39.52	8365.762	35715.262
5996	39.48	12793.581	38139.508
927	39.48	8506.343	33748.617
7688	39.48	14346.582	36683.328
4164	39.46	11276.901	35041.305
377	39.46	8194.587	39664.34
3976	39.44	11005.514	35615.512
2593	39.44	10104.139	39441.145
4202	39.44	11218.261	36345.441
6303	39.44	13007.598	35591.711
1857	39.42	9360.316	35414.707
925	39.42	8612.179	33666.734
1742	39.4	9315.564	38765.516
4160	39.4	11307.757	34894.801
7246	39.4	13832.166	38544.723
7794	39.4	14487.5	39091.898
2229	39.38	9775.443	36079.656
1846	39.38	9378.441	35837.461
832	39.38	8436.155	36870.059
643	39.36	8260.593	35406.43
6782	39.36	13473.566	36852.594
6574	39.34	13188.565	36621.488
6544	39.34	13296.147	37384.414
583	39.34	8402.467	33221.871
1033	39.34	8799.038	36077.555
3062	39.32	10470.643	35362.449
7644	39.32	14382.551	34937.102
386	39.29	8103.502	39344.035
5349	39.29	11993.242	33177.996
5597	39.29	12287.127	38402.926
7341	39.29	14103.815	37860.438
6890	39.27	13633.987	38880.219
3074	39.27	10555.768	35547.242
3239	39.27	10646.261	38793.125
2644	39.27	10306.945	38980.77
1551	39.27	9098.634	35144.602
2607	39.27	10269.328	39912.383
6949	39.25	13635.046	36409.484
609	39.23	8350.838	34374.258
2018	39.21	9706.203	35465.18
6087	39.21	12891.301	35051.371
1194	39.21	8644.052	39171.949
3974	39.21	11143.217	36038.246
6568	39.19	13339.248	36981.449
785	39.19	8572.546	38866.012
7044	39.19	13818.178	33265.875
5687	39.17	12367.673	34900.066
3322	39.17	10568.995	35442.215
7661	39.17	14373.727	35369.707
3102	39.17	10470.351	35908.844
5849	39.17	12655.754	36136.32
3477	39.15	10759.112	34442.781
1892	39.15	9292.562	35030.48
536	39.15	8099.58	34517.273
5617	39.13	12430.635	37401.5
6731	39.13	13439.042	33774.68
3858	39.11	11053.213	39253.203
1577	39.11	9189.351	35686.324
4056	39.09	11149.296	33754.172
946	39.09	8840.922	33261.695
4708	39.09	11516.557	35195.258
1057	39.08	8834.698	36895.836
6835	39.08	13551.587	38381.359
2920	39.06	10178.258	33276.965
6886	39.06	13768.33	38995.648
2485	39.06	9932.522	37299.129
220	39.06	7682.39	36854.359
3290	39.04	10713.311	36638.395
6871	39.04	13686.498	39821.441
893	39.04	8597.822	34787.949
1311	39	9010.999	36991.688
2358	39	10014.203	34893.359
2432	39	9973.544	36694.449
668	38.98	8364.493	36376.809
7346	38.98	14092.82	37983.867
6878	38.98	13621.559	39730.285
1579	38.98	9108.991	35710.293
752	38.98	8524.008	39968.23
4000	38.98	11116.201	35262.281
3294	38.98	10599.209	36524.867
2068	38.96	9550.32	38005.957
5121	38.96	11878.303	39775.094
2992	38.94	10361.304	34287.363
1725	38.94	9488.137	39391.941
2066	38.94	9605.97	37908.5
6083	38.94	12859.034	34930.371
1180	38.94	8664.178	38686.512
1504	38.94	9136.173	34234.5
5859	38.92	12650.188	36519.977
4506	38.92	11527.49	39244.813
848	38.9	8587.347	36284.809
2173	38.9	9914.718	38252.652
5862	38.9	12597.981	36595.199
6839	38.9	13531	38682.148
5363	38.88	12104.53	33027.547
1935	38.87	9283.015	33764.566
1631	38.87	9158.365	36938.258
2838	38.85	10193.352	34726.328
1235	38.85	8997.538	38888.684
2228	38.85	9898.423	36374.227
605	38.83	8287.612	34183.926
1859	38.83	9354.663	35448.816
7406	38.81	14099.696	36311.512
805	38.81	8542.76	38211.449
6021	38.81	12836.097	37284.617
7823	38.79	14630.517	37946.676
2905	38.77	10318.812	33607.629
3944	38.77	11080.885	37471.465
6756	38.77	13549.478	35263.617
5448	38.75	12268.895	34731.102
5546	38.75	12119.176	39725.203
4766	38.75	11612.648	33198.461
5601	38.73	12393.373	38270.145
7089	38.73	13993.437	34756.223
5648	38.73	12400.023	36525.434
2974	38.69	10409.133	33881.543
4479	38.69	11635.452	39915.742
6913	38.67	13591.572	37506.305
3502	38.67	10640.834	33895.457
3036	38.65	10355.793	35126.793
6478	38.65	13198.255	39601.883
5695	38.65	12302.461	34297.996
1430	38.64	9031.629	33043.43
2919	38.64	10319.064	33237.941
4837	38.64	11818.047	33459.523
5471	38.64	12212.656	35835.414
7550	38.64	14059.168	33293.254
970	38.62	8749.448	34114.793
526	38.62	8062.368	34815.445
7368	38.62	14187.653	37222.602
3949	38.62	11201.309	37158.496
6587	38.62	13222.777	35665.324
6386	38.6	12976.631	37871.207
2813	38.6	10310.612	36020.488
1987	38.6	9555.644	33988.074
2382	38.6	10088.258	35550.09
5852	38.6	12587.425	36177.16
5575	38.58	12366.907	38972.066
1860	38.58	9347.268	35469.453
588	38.58	8358.839	33436.059
7913	38.58	14595.685	33866.184
2305	38.56	9974.971	33214.59
2326	38.54	10053.314	34121.57
75	38.54	7894.915	34801.234
1034	38.54	8751.362	36251.629
2091	38.54	9640.218	39002.762
941	38.52	8801.954	33065.711
2902	38.52	10217.314	33504.453
5398	38.5	12151.844	33630.832
2176	38.48	9793.871	38075.02
4313	38.48	11377.358	37588.785
7814	38.46	14507.529	38179.742
5755	38.44	12586.216	33478.543
5531	38.44	12203.369	38734.914
7613	38.44	14417.47	33917.137
6914	38.42	13750.464	37507.754
699	38.41	8304.907	37460.262
7611	38.41	14247.621	33864.254
314	38.39	7710.177	38734.195
4134	38.37	11329.632	33583.793
6167	38.37	12727.679	33409.402
3993	38.35	11029.837	35696.664
2709	38.35	10179.31	37259.996
3703	38.35	10968.934	34975.316
924	38.33	8568.404	33650.734
5694	38.33	12441.926	34756.16
7852	38.33	14621.855	36510.203
1591	38.31	9133.139	35871.063
1991	38.31	9653.102	34132.957
7334	38.31	14050.756	38153.922
2152	38.29	9904.022	38844.809
17	38.29	7848.562	33424.105
2168	38.27	9815.814	38396.652
1011	38.27	8640.113	35399.641
1542	38.27	9110.985	34985.625
665	38.27	8383.324	36290.309
1276	38.25	9024.945	37864.355
3219	38.25	10550.248	39816.313
3225	38.23	10708.214	39639.203
3868	38.23	11137.18	38883.492
5049	38.21	11788.3	37909.48
6243	38.21	13084.443	34036.855
4088	38.21	11136.63	33272.855
60	38.21	7986.454	34555.898
5680	38.19	12369.479	35023.813
6761	38.19	13463.485	35727.113
5493	38.19	12212.004	36787.625
103	38.19	7681.435	36060.617
4201	38.18	11323.116	36330.68
7344	38.18	14176.827	37979.031
2949	38.18	10418.867	33555.602
6837	38.18	13527.536	38508.789
2626	38.18	10282.932	39503.355
7226	38.18	13844.623	38073.793
518	38.18	8062.026	34989.898
283	38.16	7802.462	37625.965
1815	38.16	9329.551	36829.676
3994	38.14	11018.521	35720.324
5836	38.14	12504.98	35826.461
5975	38.14	12722.026	38864.344
5454	38.14	12132.93	34980.316
7421	38.14	14041.526	36036.547
3120	38.1	10390.992	36133.922
428	38.1	8042.555	37722.055
4712	38.08	11617.647	35043.711
2012	38.08	9558.561	35289.715
7327	38.08	14106.964	38573.027
5065	38.08	11733.802	38326.086
7417	38.06	14207.627	36163.551
5685	38.06	12425.958	34839.934
760	38.04	8607.408	39750.289
5948	38.04	12657.103	39917.48
3733	38.02	10966.966	35702.211
2431	38.02	9951.819	36693.992
7287	38.02	13895.785	39869.176
1649	38.02	9244.622	37619.215
5503	38	12201.72	37330.945
4542	38	11573.763	37547.926
5492	38	12126.801	36677.32
5746	38	12499.56	33308.191
7615	38	14246.569	33972.457
5539	37.98	12106.935	39372.008
948	37.98	8664.761	33326.855
6293	37.98	13069.692	35467.672
2301	37.96	9827.696	33030.105
3313	37.96	10706.208	35600.387
7418	37.96	14147.796	36168.473
3019	37.96	10390.93	34690.914
2278	37.93	9857.675	33715.98
2820	37.93	10194.667	35692.113
5272	37.93	11955.332	34989.5
2147	37.93	9893.891	38987.809
2208	37.93	9716.093	36551.09
3068	37.93	10549.09	35416.586
5062	37.91	11781.476	38260.043
262	37.91	7985.369	37298.629
6012	37.91	12792.618	37376.207
40	37.87	7872.766	33915.527
529	37.87	8081.537	34860.59
4173	37.87	11287.591	35461.758
2927	37.87	10179.148	33156.613
4706	37.87	11523.319	35091.871
5509	37.87	12188.208	37592.875
815	37.85	8447.166	37758.395
1373	37.85	9010.879	35096.02
3959	37.83	11090.495	36476.07
1046	37.83	8733.781	36582.566
5210	37.81	11960.168	36904.688
1988	37.81	9616.853	34038.566
2028	37.81	9678.784	35946.273
246	37.81	7750.539	37043.672
5693	37.81	12483.022	34708.855
5913	37.81	12531.126	38284.336
1553	37.79	9066.397	35154.41
5914	37.79	12647.012	38297.52
5840	37.79	12610.463	35942.969
3768	37.77	10979.078	36897.883
6508	37.75	13316.975	38766.402
2343	37.75	10038.573	34690.605
6942	37.73	13695.409	36603.711
923	37.73	8622.196	33966.098
7598	37.73	14251.662	33746.133
888	37.73	8498.069	35045.094
6819	37.72	13388.157	37750.637
4112	37.7	11413.893	33202.262
3958	37.7	11185.249	36425.785
3117	37.7	10496.469	36091.215
1969	37.68	9498.888	33514.5
5249	37.68	12016.158	35664.535
6262	37.68	13107.52	34656.102
4589	37.68	11484.307	36575.809
613	37.68	8409.326	34470.66
1748	37.68	9307.23	38614.355
1452	37.66	9105.079	33095.27
3852	37.66	11102.603	39747.145
5144	37.66	11990.69	38957.574
7508	37.64	14159.529	34101.895
829	37.64	8609.275	37088.734
98	37.64	7795.723	35938.863
2179	37.62	9857.822	38143.168
6454	37.62	13090.66	39740.238
3942	37.62	11162.957	37414.441
5184	37.62	11857.973	37524.246
5999	37.62	12755.443	37885.566
5847	37.6	12536.801	36099.66
2654	37.6	10135.948	38815.902
1505	37.58	9092.817	34239.535
2354	37.58	9945.146	34867.438
1326	37.58	8886.557	36396.539
6422	37.56	12994.596	38616.266
4946	37.56	11703.895	34928.656
6323	37.56	12954.588	36063.906
2639	37.54	10175.508	39188.652
5324	37.54	11986.486	33721.242
880	37.54	8560.038	35396.43
3340	37.52	10671.229	35497.035
928	37.52	8522.151	33776.543
6792	37.52	13427.716	37088.5
672	37.52	8313.668	36591.398
2600	37.52	9932.058	39856.137
3735	37.52	10955.493	35823.906
7083	37.51	13842.101	34592.664
1536	37.51	9146.926	34769.262
2914	37.49	10214.83	33482.195
6496	37.49	13261.365	39197.258
3787	37.49	10906.102	37687.113
6741	37.49	13550.768	34974.543
7600	37.49	14409.946	33748.281
3878	37.47	11084.234	38595.941
484	37.47	8014.729	36601.934
7008	37.47	13705.658	33991.379
1396	37.45	8895.317	34385.738
7617	37.45	14398.049	34028.766
3736	37.45	10916.01	35827.648
2652	37.43	10243.34	38803.441
5157	37.43	11866.153	38662.945
4739	37.43	11578.716	33897.77
2139	37.41	9797.41	39557.484
987	37.41	8789.866	34932.949
5145	37.41	11976.151	38966.102
1777	37.41	9291.215	37190.547
351	37.41	7819.505	39713.746
789	37.41	8560.368	38776.066
5726	37.39	12308.953	33222.309
7017	37.39	13591.62	33912.527
5523	37.39	12066.508	38366.992
6041	37.39	12917.281	36685.523
4018	37.39	11132.568	34913.836
914	37.37	8437.518	34029.379
1552	37.37	9175.074	35150.961
3812	37.35	10803.673	39052.98
7674	37.35	14306.703	36208.625
6079	37.35	12918.211	35176.996
1882	37.33	9300.51	35324.598
3954	37.31	11109.411	36623.711
6073	37.31	12763.864	35537.816
6040	37.29	12768.55	36650.02
5161	37.29	11916.219	38475.359
2575	37.29	10072.207	39016.793
5679	37.28	12419.774	35012.094
497	37.28	8077.647	36138.855
4597	37.28	11555.391	36689.621
2010	37.28	9519.529	35257.91
6974	37.28	13718.998	35694.996
4214	37.28	11307.491	36552.402
4509	37.24	11520.338	38990.836
2285	37.24	9723.459	33323.891
876	37.24	8633.398	35275.457
6578	37.24	13216.764	36261.672
7841	37.24	14635.377	36921.68
5957	37.24	12827.612	40009.23
5821	37.22	12497.463	35361.297
6493	37.2	13279.027	39131.098
6838	37.2	13499.827	38609.367
5917	37.2	12668.828	38626.434
6480	37.2	13243.336	39620.098
889	37.2	8469.241	35054.398
873	37.18	8463.986	35563.453
45	37.16	7647.25	34138.555
2610	37.16	10227.491	39947.484
2560	37.16	9934.887	38487.566
489	37.14	8046.045	36413.531
5194	37.14	12052.599	37245.824
2812	37.14	10346.225	36015.102
5788	37.12	12654.2	34329.16
2271	37.12	9763.005	34153.086
3274	37.12	10714.34	37164.813
5570	37.12	12369.203	39278.867
2291	37.12	9798.645	33429.855
4084	37.1	11152.062	33202.613
5638	37.1	12422.348	36863.98
387	37.08	8135.518	39354.195
3826	37.08	10934.498	39727.637
5273	37.08	11892.284	34996.645
1345	37.08	8982.601	35924.242
4334	37.06	11318.7	38454.609
2876	37.06	10261.564	34170.348
7293	37.06	14142.866	39891.227
7324	37.06	14093.398	38498.238
5608	37.05	12414.908	37895.91
41	37.05	7796.635	33957.254
7747	37.03	14270.44	38885.988
6333	37.01	13135.193	36360.676
1585	37.01	9184.448	35801.07
3968	37.01	11201.8	35930.684
599	37.01	8289.472	33973.816
410	36.99	7998.037	38417.438
63	36.99	7933.87	34592.539
2726	36.97	10176.809	36972.895
5835	36.97	12626.83	35793.574
5612	36.97	12394.851	37515.07
414	36.95	8084.262	38160.043
5216	36.95	11892.134	37016.184
18	36.93	7780.163	33430.711
5976	36.93	12869.941	38863.613
2428	36.93	10051.184	36654.828
3155	36.93	10529.806	36906.352
5165	36.93	11858.92	38353.391
6060	36.93	12922.123	35765.461
7753	36.93	14254.334	39256.836
3922	36.91	11008.172	37884.074
1931	36.91	9287.387	33701.254
5494	36.91	12174.434	36878.371
4555	36.89	11506.31	37026.559
1964	36.89	9502.713	33355.191
2684	36.89	10337.772	38263.445
4213	36.89	11218.735	36514.684
1454	36.87	9069.164	33120.535
973	36.87	8819.536	34286.141
6045	36.85	12774.002	36431.113
868	36.83	8510.959	35676.414
6583	36.83	13251.646	35752.938
763	36.82	8515.875	39475.34
3	36.82	7953.384	33014.605
2151	36.82	9769.262	38796.629
326	36.8	7692.579	38934.313
6455	36.8	13008.649	39751.043
7108	36.8	13912.967	35194.172
3498	36.8	10582.278	33842.605
7366	36.78	14174.999	37422.461
5239	36.78	11861.676	36360.617
2189	36.78	9911.236	37513.711
3270	36.78	10750.422	37091.164
3256	36.78	10702.197	37570.688
6879	36.78	13703.753	39734.703
6667	36.76	13146.58	33764.313
3859	36.76	11140.533	39263.277
734	36.74	8244.926	39315.984
3807	36.74	10801.043	38737.668
4197	36.74	11363.313	36309.102
2304	36.74	9970.518	33178.09
5515	36.74	12141.387	37926.77
2092	36.74	9631.759	39035.781
1440	36.74	8971.034	33121.637
869	36.72	8462.595	35693.375
6479	36.72	13257.41	39607.195
4754	36.72	11504.585	33383.07
2394	36.72	9979.772	36025.063
291	36.7	7763.101	38015.012
624	36.7	8253.026	34820.523
1016	36.68	8642.027	35521.227
2081	36.68	9632.89	38583.398
1822	36.68	9362.697	36393.434
5140	36.66	11944.176	39415.379
2127	36.66	9531.819	39945.027
1584	36.66	9200.235	35750.484
1441	36.66	9062.337	33158.746
2241	36.64	9836.25	35860.609
5591	36.64	12456.157	38492.117
3783	36.64	10947.227	37483.332
7836	36.64	14545.864	37300.289
1280	36.64	8861.192	37967.586
5606	36.62	12300.718	37866.031
3179	36.62	10463.642	37672.066
5501	36.62	12171.536	37150.156
6005	36.62	12773.948	37792.887
1451	36.62	9153.326	33092.43
730	36.59	8311.075	38877.477
4244	36.59	11346.139	36856.141
5032	36.57	11721.902	37272.055
2276	36.55	9892.033	33934.266
2372	36.55	9943.222	35309.148
2899	36.55	10302.43	33686.637
655	36.55	8393.389	35954.965
3361	36.55	10746.314	35347.711
413	36.53	8097.63	38155.246
1998	36.53	9568.21	34568.664
7822	36.53	14442.118	38124.941
5283	36.51	11996.988	34756.941
1078	36.51	8696.244	37529.625
5661	36.51	12344.208	35286.723
2020	36.51	9626.882	35504.727
1560	36.49	9072.811	35376.297
6350	36.49	12951.326	36817.457
6398	36.49	12996.89	38062.617
1179	36.47	8841.474	38622.141
4803	36.45	11692.737	33224.477
2193	36.45	9828.954	37451.945
5595	36.45	12482.28	38591.43
4145	36.43	11210.972	34296.281
4590	36.41	11468.39	36579.105
5498	36.41	12151.577	37028.098
4877	36.41	11650.444	33937.242
2516	36.41	10122.459	37654.004
6289	36.39	12934.112	35403.379
2104	36.37	9529.19	39369.219
4146	36.37	11301.824	34327.641
7563	36.37	14276.286	33157.859
3678	36.37	10899.599	34518.531
30	36.37	7889.762	33646.207
2689	36.37	10293.502	38040.215
6816	36.37	13359.304	37736.543
6625	36.37	13276.424	33992.762
673	36.36	8381.85	36605.531
5286	36.34	11860.356	34496.965
2149	36.32	9729.506	39010.184
3197	36.32	10403.738	38280.762
412	36.32	8197.845	38153.91
753	36.32	8602.403	39980.855
3497	36.32	10640.112	33830.004
4019	36.3	11115.437	34635.563
7831	36.3	14621.028	37485.488
823	36.3	8564.099	37498.441
978	36.3	8777.78	34500.555
5128	36.3	12044.266	40012.789
6883	36.3	13729.313	39538.805
619	36.26	8391.812	34653.094
1902	36.26	9329.461	34613.145
3805	36.26	10921.403	38617.359
6495	36.24	13285.607	39146.441
742	36.24	8373.281	39672.766
4655	36.24	11440.228	35962.641
7865	36.22	14479.613	35599.09
7005	36.22	13671.47	34231.781
5604	36.22	12391.642	38107.168
418	36.22	8056.31	37984.672
6473	36.22	13336.912	39886.695
6927	36.2	13742.609	37122.012
7312	36.2	14078.182	39103.184
5548	36.18	12278.975	39759.371
1095	36.18	8704.625	37780.559
5786	36.18	12639.355	34258.668
1589	36.18	9176.669	35834.23
7277	36.16	13965.071	39201.969
5153	36.16	12031.285	38891.293
563	36.16	8060.105	33461.383
1743	36.16	9459.166	38474.098
6131	36.15	12810.85	33865.523
6834	36.15	13510.418	38379.879
1738	36.15	9476.417	38911.754
5872	36.15	12563.825	36954.113
4676	36.13	11441.965	35813.379
4035	36.13	11112.52	34208.223
6047	36.13	12739.436	36536.039
740	36.13	8406.579	39570.066
6966	36.13	13655.976	35776.148
996	36.11	8715.307	35117.422
1465	36.11	9062.079	33324.719
3978	36.11	11190.72	35628.16
1315	36.09	8987.598	36826.371
7702	36.09	14372.217	37402.504
6885	36.09	13723.23	39236.832
4742	36.07	11453.402	33664.668
1692	36.07	9185.187	39108.859
833	36.07	8434.167	36941.211
1181	36.07	8830.439	38703.273
5692	36.07	12483.066	34676.078
5853	36.05	12497.062	36255.395
2042	36.05	9592.078	36823.996
1200	36.05	8781.628	39476.969
3791	36.03	10981.636	37815.027
6671	36.03	13292.918	33600.008
44	36.03	7827.067	34086.703
6489	36.03	13246.955	39302.527
5198	36.03	11910.756	37301.234
7758	36.01	14408.988	39444.895
6028	35.99	12824.739	37113.336
7200	35.99	13809.106	37052.457
5175	35.99	11929.937	38120.879
3465	35.99	10639.829	34601.324
523	35.97	7995.907	35058.109
488	35.97	8121.929	36393.027
3822	35.97	10829.373	39551.215
3205	35.95	10507.325	38951.277
1473	35.95	9275.327	33476.137
3226	35.95	10718.615	39481.004
331	35.95	7790.926	39182.691
663	35.95	8230.508	36215.711
3967	35.93	11155.783	35903.117
3370	35.93	10697.379	35174.121
3673	35.93	10867.614	34446.855
7071	35.92	13990.116	34180.391
3691	35.92	10880.917	34785.617
1730	35.92	9381.157	39222.023
2180	35.92	9762.183	37857.969
6381	35.92	13123.154	37785.508
4379	35.9	11234.44	38979.723
3737	35.9	10808.002	35934.109
900	35.9	8612.993	34677.035
94	35.88	7944.148	35778.531
1611	35.88	9265.13	36386.59
1307	35.88	9019.595	36869.309
4008	35.88	11104.524	35131.469
1625	35.86	9064.18	36727.574
1252	35.86	8957.805	38308.793
595	35.86	8343.693	33728.129
6582	35.86	13265.221	36029.449
260	35.86	7910.854	37275.719
546	35.84	8142.621	33900.777
5163	35.84	12046.269	38535.293
6191	35.84	12849.386	33146.945
3517	35.84	10723.747	33367
4525	35.82	11546.978	38335.762
1806	35.82	9450.019	37106.328
263	35.82	7755.923	37306.543
4508	35.82	11626.171	38954.863
4598	35.82	11548.64	36376.184
271	35.82	7891.309	37427.391
2236	35.82	9846.906	36022.34
3616	35.8	10871.111	33889.93
1496	35.8	9270.212	34056.07
5619	35.8	12379.663	37486.02
433	35.8	8161.841	37654.238
3875	35.8	11026.768	38522.316
7774	35.8	14431.896	39806.102
7036	35.78	13694.373	33026.605
1474	35.78	9083.998	33480.133
5748	35.78	12557.01	33372.66
7716	35.78	14286.619	38154.484
6992	35.78	13716.186	34631.355
535	35.78	8091.503	34697.387
1916	35.76	9340.661	34406.031
2928	35.76	10462.218	33030.855
7025	35.76	13662.836	33519.508
7311	35.76	14066.934	39052.863
7768	35.76	14282.815	39866.781
5259	35.76	12056.683	35308
7274	35.76	13878.168	39046.949
5439	35.74	12267.297	34333.074
7837	35.74	14623.762	37160.613
4206	35.74	11417.604	36434.875
2579	35.74	9998.753	39102.117
1974	35.74	9571.923	33656.539
2947	35.72	10474.392	33518.664
2653	35.72	10177.511	38806.742
4511	35.72	11594.727	39058.086
670	35.72	8374.273	36491.391
3116	35.69	10525.758	36086.758
7668	35.69	14232.785	36048.484
7107	35.69	13866.458	35186.059
5528	35.67	12264.512	38653.977
1960	35.67	9654.438	33185.48
73	35.67	7740.256	34753.605
1002	35.67	8788.04	35307.707
5854	35.67	12520.516	36287.859
7201	35.67	13896.257	37065.469
654	35.65	8326.88	35938.063
1246	35.65	8931.971	38542.539
2251	35.65	9753.94	35395.32
1715	35.65	9477.131	39834.922
7942	35.65	14547.974	33216.875
6069	35.63	12808.51	35696.539
4321	35.63	11325.371	37885.684
4113	35.63	11294.654	33248.422
5791	35.61	12623.358	34459.406
3093	35.61	10483.885	35778.156
2833	35.61	10274.402	34806.438
2743	35.59	10138.276	36435.109
1297	35.59	9027.049	37257.531
7386	35.57	14097.362	36591.676
2576	35.57	10055.902	39031.957
802	35.57	8598.768	38179.672
2698	35.55	10287.853	37683.281
7749	35.55	14389.679	38988.785
7379	35.53	14009.208	37042.809
5916	35.53	12584.413	38541.527
1299	35.53	8924.048	37293.113
2647	35.53	10243.413	39086.215
1707	35.53	9167.361	39714.238
1478	35.51	9250.111	33592.465
3850	35.51	11060.361	39739.824
7595	35.51	14248.905	33682.543
7877	35.51	14503.151	35530.234
3546	35.51	10986.329	33066.371
6409	35.51	12959.381	38373.621
5878	35.49	12690.458	37026.004
1296	35.49	8937.217	37254.34
6013	35.49	12714.626	37405.137
6595	35.49	13186.874	35395.332
5907	35.49	12576.891	38155.121
971	35.47	8831.139	34180.027
2361	35.47	9989.761	34956.645
3563	35.47	10968.792	33316.664
7780	35.47	14590.914	39660.555
2609	35.47	10233.869	39939.273
1344	35.46	9048.995	35912.227
257	35.46	7850.064	37253.168
6623	35.46	13291.842	34283.832
2298	35.44	9870.478	33298.012
4319	35.44	11416.215	37825.746
5250	35.42	11852.82	35675.422
1934	35.42	9427.488	33762.121
944	35.42	8730.382	33213.57
3623	35.42	10965.776	33925.035
3217	35.4	10443.77	39595.297
3781	35.4	10816.168	37377.207
7280	35.4	13888.394	39312.875
4017	35.4	11104.111	34789.48
2619	35.38	10277.166	39623.934
5507	35.38	12258.085	37508.551
7692	35.38	14417.815	36955.688
5593	35.38	12333.515	38548.273
5724	35.38	12413.652	33169.539
35	35.36	7700.426	33719.813
1013	35.36	8785.749	35452.512
4006	35.36	11189.374	35382.035
4021	35.36	11048.503	34680.121
899	35.34	8548.656	34649.207
4490	35.34	11522.32	39707.613
4722	35.34	11516.193	34765.773
5275	35.34	11985.8	34793.953
5543	35.34	12067.911	39608.563
6918	35.32	13694.529	37616
5063	35.32	11653.658	38294.73
6032	35.3	12793.615	36991.496
7087	35.3	13939.601	34693.277
5586	35.3	12464.345	38940.938
6852	35.3	13419.098	39141.117
1192	35.3	8698.144	39160.313
6325	35.28	13041.827	36114.754
2069	35.28	9503.095	38024.078
5263	35.28	11875.101	35361.773
6589	35.28	13295.718	35488.348
3544	35.26	10938.61	33024.898
4137	35.26	11364.355	33913.328
813	35.24	8479.118	37947.531
7420	35.24	14157.565	35951.52
2608	35.24	10342.065	39924.016
5083	35.24	11775.369	39412.805
3175	35.23	10402.488	37269.211
2562	35.23	9961.703	38546.039
866	35.23	8446.549	35821.371
5417	35.21	12119.483	34019.281
4816	35.21	11735.708	33318.633
7323	35.19	14166.995	38494.402
2026	35.19	9617.411	35704.199
6312	35.17	13055.9	35743.816
6442	35.17	12946.246	39325.938
5827	35.17	12636.013	35671.672
953	35.17	8771.586	33605.531
804	35.17	8607.548	38185.105
5558	35.15	12488.332	39882.035
2257	35.13	9744.618	34811.348
533	35.11	8012.164	34671.734
4535	35.11	11567.847	37964.711
5714	35.11	12333.968	33795.621
3171	35.11	10364.305	36984.648
3299	35.11	10684.396	36141.68
5226	35.11	11924.398	36844.34
6010	35.09	12893.024	37659.887
2203	35.09	9899.774	36701.168
4725	35.07	11452.121	34464.738
2003	35.07	9658.033	34797.371
2161	35.07	9786.506	38744.578
601	35.07	8222.35	34117.039
954	35.07	8810.091	33669.789
6072	35.05	12776.912	35517.848
7569	35.05	14345.844	33253.305
5212	35.05	11949.896	36976.875
1782	35.05	9420.159	37329.52
2729	35.03	10279.882	36789.391
4136	35.03	11350.28	33770.777
6712	35.02	13468.083	33185.664
7801	35.02	14492.598	38786.266
5179	35.02	11989.781	37951.211
3266	35.02	10724.355	37035.434
5186	35.02	11939.802	37552.801
3754	35.02	10966.075	36443.945
5182	35	11999.937	37783.301
5857	35	12708.697	36461.621
985	34.98	8714.067	34879.086
5035	34.98	11696.275	37406.363
566	34.98	8139.97	33241.977
743	34.98	8304.168	39745.543
2073	34.98	9675.528	38134.422
3289	34.96	10670.345	36630.113
15	34.96	7973.04	33389.883
3317	34.96	10695.266	35654.332
6770	34.96	13443.481	36144.875
6082	34.96	12841.323	35232.645
7140	34.96	13929.676	35869.863
3017	34.96	10426.95	34639.23
5585	34.96	12414.589	38930.563
806	34.94	8487.519	38241.828
1573	34.94	9096.968	35573.688
3237	34.94	10574.737	39042.461
5183	34.94	11860.912	37783.988
6775	34.94	13532.515	36483.859
3378	34.94	10579.15	34957.09
6152	34.94	12720.448	33628.004
1679	34.92	9193.309	38748.109
5645	34.92	12295.952	36635.91
562	34.92	8198.262	33435.656
2556	34.92	10129.968	38406
5949	34.92	12555.983	39981.73
4726	34.92	11602.507	34529.414
1855	34.92	9277.757	35697.797
2983	34.92	10512.073	34175.074
7045	34.92	13993.11	33289.07
6565	34.9	13349.619	36900.52
7122	34.88	13960.922	35568.758
915	34.88	8490.012	34049.441
5639	34.88	12387.961	36920.785
5550	34.88	12266.919	39810.605
5627	34.88	12308.1	37288.473
6130	34.88	12725.485	33858.598
6607	34.88	13190.178	34737.469
3648	34.86	10963.59	34082.43
5085	34.86	11697.807	39446.938
6038	34.86	12861.516	36829.129
5793	34.84	12516.074	34583.703
5603	34.84	12359.383	37990.707
7235	34.84	13945.396	38290.57
5407	34.84	12083.095	33854.039
6979	34.82	13704.812	35335.438
884	34.82	8454.634	35194.93
3138	34.82	10556.119	36584.906
2475	34.82	9984.043	37172.602
7792	34.82	14480.354	39061.301
6349	34.82	12974.851	36793.023
2643	34.8	10343.267	38975.059
7752	34.8	14341.001	39221.121
3248	34.8	10667.27	38161.953
1244	34.8	9012.706	38773.684
1262	34.79	8855.212	38162.73
6213	34.79	13042.309	33234.719
2875	34.79	10180.551	34167.309
1856	34.79	9410.92	35716.406
4851	34.79	11758.48	33582.043
3817	34.79	10879.872	39334.07
5303	34.79	11909.979	34203.551
1818	34.77	9400.229	36572
4563	34.77	11504.281	36873.898
2660	34.77	10253.124	38714.824
1728	34.77	9476.535	39184.367
7707	34.75	14293.382	37628.969
1673	34.75	9126.845	38351.398
5077	34.75	11781.906	39068.48
5964	34.75	12883.692	39354.867
5238	34.73	11854.078	36318.727
5939	34.73	12548.228	39368.289
6468	34.73	13034.898	39987.148
1350	34.73	9000.976	35984.371
2209	34.71	9876.85	36566.977
5986	34.71	12748.962	38580.227
1655	34.71	9216.566	37834.371
6866	34.71	13536.99	39991.672
3547	34.69	10839.612	33071.172
6857	34.69	13483.682	39593.496
1767	34.69	9392.952	37791.266
4302	34.69	11380.67	37375.008
7057	34.69	13831.249	33790.367
6351	34.67	13054.113	36864.445
7679	34.67	14299.575	36293.961
2177	34.67	9756.444	38082.223
7136	34.67	13931.609	35839.879
3222	34.67	10599.759	39826.672
1300	34.65	8888.219	37318.973
1740	34.65	9368.828	38947.758
2866	34.65	10304.489	34357.953
1204	34.63	8654.375	39769.645
3950	34.63	11124.528	36921.734
1559	34.61	9081.43	35366.945
7166	34.61	13876.29	36376.504
5631	34.61	12362.095	37092.004
2220	34.61	9843.748	36481.988
1184	34.59	8826.084	38816.438
6630	34.59	13331.711	33914.832
2531	34.59	10027.072	37880.164
3941	34.59	11092.068	37627.301
5537	34.57	12127.317	39280.797
3265	34.57	10650.713	37294.816
1094	34.57	8677.571	37778.195
6342	34.56	12926.222	36568.293
1250	34.56	9060.572	38607.305
1510	34.56	9222.362	34327.672
723	34.56	8331.296	38676.676
3830	34.56	10954.166	39935.809
3262	34.56	10608.652	37434.383
7316	34.54	14016.705	38629
6603	34.54	13306.818	34848.523
3236	34.54	10652.678	39248.27
7773	34.54	14481.687	39794.336
6781	34.54	13510.031	36748.777
5621	34.54	12494.415	37495.852
5935	34.54	12620.753	39194.695
1403	34.54	9036.092	34252.766
5572	34.52	12493.117	39420.332
6277	34.52	12947.518	35259.617
5217	34.52	11947.384	36707.504
7064	34.52	13990.037	34047.531
2895	34.52	10172.15	33965.703
6345	34.52	12955.057	36710.227
4432	34.52	11419.55	39572.656
3912	34.5	11091.413	37994.727
4077	34.5	11023.832	33445.137
1816	34.5	9345.519	36550.77
5396	34.5	12152.625	33611.445
1973	34.5	9613.132	33646.207
14	34.48	7891.175	33379.715
5569	34.48	12325.068	39583.27
7042	34.48	13990.295	33149.605
5243	34.48	11958.181	35917.84
4908	34.48	11827.036	34335.754
6354	34.48	13071.754	36958.754
958	34.46	8796.412	33880.848
957	34.46	8682.29	33848.641
909	34.46	8599.992	34395.543
3659	34.46	10888.323	34195.895
6691	34.44	13294.915	33474.637
6773	34.44	13498.873	36328.859
582	34.44	8397.945	33160.184
2240	34.44	9888.999	35835.07
4162	34.44	11251.745	35029.051
3228	34.42	10662.055	39562.941
6717	34.42	13400.356	33446.344
6973	34.42	13733.73	35681.355
4223	34.42	11218.698	36676.254
2956	34.42	10419.184	33563.031
1773	34.42	9471.175	37389.586
5782	34.42	12592.816	34170.492
1814	34.4	9287.313	36824.012
1089	34.4	8676.994	37642.324
5053	34.4	11657.327	38049.43
3096	34.4	10466.483	35798.598
2522	34.38	10014.397	37745.672
5069	34.38	11783.206	38522.719
777	34.38	8569.571	38994.52
5829	34.36	12585.718	35705.324
5178	34.36	12061.231	37896.645
7264	34.34	13806.027	38861.004
5653	34.34	12418.103	36183.32
258	34.34	7934.236	37267.734
406	34.33	8055.109	38614.809
3140	34.33	10415.083	36640.828
306	34.33	7879.036	38487.465
6720	34.33	13525.369	33575.988
1858	34.33	9375.353	35436.055
7070	34.31	13995.551	34164.586
6374	34.31	13085.418	37526.609
3149	34.31	10418.456	36786.684
5348	34.31	11898.022	33423.965
2132	34.31	9874.664	39828.539
1843	34.29	9395.577	35753.98
6018	34.29	12908.558	37258.117
300	34.29	7659.683	38330.406
6445	34.27	13042.567	39526.777
911	34.27	8435.072	34423.965
964	34.27	8844.356	34052.02
7263	34.27	13876.949	38833.441
6572	34.27	13203.516	36577.898
3213	34.27	10433.864	39362.34
5659	34.27	12481.894	35432.398
980	34.27	8783.78	34748.168
4720	34.25	11511.046	34712.805
3492	34.25	10733.472	34042.723
7416	34.25	14111.644	36075.078
6563	34.23	13236.425	37173.133
373	34.21	8107.714	39893.641
7244	34.21	13793.261	38523.758
2295	34.21	9717.719	33484.293
7307	34.21	14101.854	39159.566
231	34.21	7643.618	36947.977
2061	34.21	9518.971	37662.203
1198	34.21	8650.516	39331.625
3895	34.19	11186.948	38409.586
7793	34.19	14628.857	39086.16
679	34.19	8375.382	37039.457
3210	34.19	10512.81	39271.609
1364	34.19	9015.77	35552.125
5292	34.19	12062.058	34590.648
1254	34.17	8915.678	38345.727
2821	34.17	10266.226	35698.145
2879	34.15	10168.566	34249.066
3784	34.15	10887.308	37656.883
7309	34.15	14073.774	38960.289
2034	34.15	9679.414	36253.828
3764	34.15	10986.62	36826.516
1466	34.15	9117.642	33394.785
3300	34.15	10629.311	36174.941
2341	34.13	10022.282	34683.266
2725	34.13	10340.512	36964.961
4547	34.13	11612.04	37356.203
1885	34.13	9297.571	35132.664
5218	34.13	11972.823	36741.77
6632	34.13	13219.815	33946.926
2583	34.13	10003.873	39174.219
6867	34.13	13754.924	39774.121
1958	34.11	9648.078	33083.219
7896	34.11	14469.798	34483.965
6882	34.11	13574.922	39479.449
1424	34.11	8956.282	33641.52
7004	34.1	13575.846	34216.617
3388	34.1	10736.295	35053.574
5889	34.08	12559.414	37350.98
350	34.08	7833.277	39639.184
6274	34.08	12969.2	35136.383
4565	34.06	11501.415	36898.602
2554	34.06	10109.575	38386.352
6046	34.06	12769.15	36479.09
3207	34.04	10455.796	39058.766
6016	34.04	12876.692	37498.457
569	34.04	8184.427	33307.156
5514	34.02	12078.101	37892.723
328	34.02	7814.855	39048.488
926	34.02	8553.991	33730.984
5869	34.02	12560.992	36805.5
2332	34.02	10095.409	34501.23
5805	34.02	12557.186	34954.898
5481	34	12211.264	36158.109
1961	34	9596.974	33245.02
5904	34	12656.449	38067.457
7387	34	14031.953	36592.648
1893	34	9279.589	35054.883
7650	34	14387.623	35012.086
2967	34	10475.632	33747.836
5452	33.98	12165.34	34877.148
5654	33.98	12374.657	36187.371
4325	33.98	11398.942	38201.652
2242	33.98	9891.742	35879.961
1081	33.98	8795.128	37584.832
4186	33.96	11285.997	35963.941
1041	33.94	8701.02	36460.117
3856	33.94	11198.212	39123.043
345	33.92	7770.395	39464.578
3490	33.92	10655.099	34022.066
6475	33.92	13330.723	39941.883
3037	33.9	10467.574	35149.922
1883	33.9	9357.903	35353.84
5940	33.9	12709.469	39424.605
1768	33.88	9380.395	37801.754
5427	33.88	12213.056	34168.176
2049	33.88	9633.315	37206.258
5700	33.88	12340.812	34264.445
2106	33.88	9601.008	39427.289
5932	33.87	12687.229	39134.957
7789	33.87	14487.723	38963.035
675	33.85	8246.861	36741.258
5004	33.85	11835.111	36324.207
938	33.85	8567.69	33474.242
2387	33.85	10069.339	35791.77
5643	33.83	12442.571	36549.199
1323	33.83	9048.483	36669.094
7308	33.83	14003.671	39244.848
230	33.83	7704.225	36942.645
6400	33.83	12975.541	38115.777
1712	33.81	9243.073	39951.633
7633	33.81	14389.456	34517.945
717	33.81	8241.96	38239.828
1760	33.81	9369.644	38088.23
2253	33.81	9880.732	35114.344
5540	33.81	12178.022	39420.223
5029	33.81	11764.742	36971.613
6833	33.79	13496.402	38378.68
7652	33.79	14219.813	35076.055
7704	33.79	14318.206	37505.574
78	33.79	7706.831	34850.91
6033	33.79	12781.972	36707.406
1385	33.77	8866.95	34929.035
451	33.77	8063.173	37385.422
2395	33.77	10119.388	36034.852
6149	33.77	12843.363	33591.109
1090	33.77	8782.26	37701.773
5314	33.77	11957.815	34111.613
3124	33.75	10490.017	36346.539
1543	33.75	9188.561	34997.473
7208	33.75	13850.364	37417.871
4455	33.75	11211.293	39906.047
423	33.73	8148.294	37941.27
5513	33.73	12236.961	37860.547
600	33.73	8373.108	33995.684
315	33.73	7955.498	38761.238
616	33.73	8271.967	34549.719
3995	33.71	11025.023	35416.805
2098	33.71	9546.874	39099.609
4592	33.71	11489.947	36595.969
7385	33.69	14025.467	36571.719
282	33.69	7876.541	37616.914
2170	33.69	9830.891	38160.727
3153	33.69	10447.904	36851.93
1629	33.69	9130.045	36872.105
1756	33.67	9416.758	38246.629
7556	33.67	14206.003	33159.078
5565	33.66	12369.435	39722.438
6357	33.66	13081.831	37028.82
960	33.66	8797.295	33929.078
4615	33.64	11423.147	36242.043
800	33.64	8589.531	38381.793
5339	33.64	12053.166	33626.832
6476	33.64	13280.613	39985.211
7150	33.62	13909.817	36168.719
6239	33.62	13081.957	33962.547
5082	33.62	11825.882	39404.195
1239	33.6	8877.03	38670.504
878	33.6	8556.306	35330.121
867	33.6	8539.271	35827.262
1717	33.58	9419.447	39594.609
2824	33.58	10307.095	35507.043
684	33.58	8221.627	37159.605
1549	33.58	9261.439	35081.273
1390	33.58	8854.609	34737.723
6823	33.56	13510.011	37922.867
90	33.56	7881.936	35293.113
3762	33.56	10860.473	36782.688
3383	33.54	10746.814	35021.785
2166	33.54	9764.224	38357.262
1234	33.54	9040.41	38848.48
4065	33.54	11121.681	33567.754
6122	33.54	12805.074	34111.492
5870	33.52	12529.186	36886.094
2651	33.52	10256.213	38800.695
7051	33.52	13826.9	33703.008
4868	33.5	11669.447	33828.84
7424	33.5	14042.849	35810.676
5132	33.5	12009.778	39750.875
3575	33.5	10814.17	33447.777
3772	33.5	10933.627	37133.23
3792	33.48	10798.554	37816.777
5794	33.48	12627.986	34596.449
3801	33.48	10832.514	38420.449
7941	33.48	14547.953	33200.574
2029	33.46	9629.67	35999.813
5541	33.46	12098.033	39433.688
5016	33.46	11672.05	36616.527
1612	33.46	9095.123	36440.031
2267	33.46	9805.752	34329.613
2169	33.46	9845.199	38148.953
950	33.44	8662.575	33472.547
739	33.44	8390.388	39566.711
3906	33.44	11043.791	38242.684
2196	33.44	9850.511	37279.645
3260	33.44	10658.622	37403.09
476	33.44	8102.185	37136.688
7034	33.43	13589.439	33248.207
3880	33.43	11083.256	38615.238
6503	33.43	13345.608	38897.332
7313	33.43	14121.57	38871.723
6618	33.43	13201.706	34188.902
1038	33.41	8823.741	36381.785
6238	33.41	12990.037	33921.176
4329	33.39	11316.788	38368.113
5241	33.39	12053.503	36162.371
4678	33.39	11515.356	35828.484
6048	33.39	12775.818	36251.883
517	33.37	8088.661	34987.313
2111	33.37	9618.887	39734.199
5918	33.37	12604.624	38661.445
1999	33.37	9613.519	34605.477
5959	33.35	12793.782	39634.398
6089	33.35	12858.909	35082.438
43	33.35	7691.96	34059.055
2117	33.35	9523.632	39879.121
1337	33.35	9045.308	36056.652
5800	33.35	12678.646	34732.426
385	33.33	8167.784	39343.52
6488	33.33	13264.578	39582.754
3828	33.33	10946.836	39818.793
7367	33.33	14194.372	37433.703
5442	33.33	12259.511	34518.672
5614	33.33	12328.44	37563.105
265	33.33	7921.083	37363.621
3620	33.31	10971.847	33904.16
1517	33.31	9190.678	34391.508
6870	33.29	13714.085	39798.316
6500	33.29	13214.872	39000.645
2110	33.29	9640.11	39714.363
6617	33.29	13269.755	34161.32
906	33.27	8516.146	34565.711
7332	33.27	14183.398	38452.09
6584	33.27	13138.774	35791.426
5013	33.27	11802.274	36587.48
642	33.27	8254.268	35377.555
389	33.27	8189.753	39375.762
1613	33.25	9163.937	36459.578
1780	33.25	9315.201	37308.902
6311	33.25	13003.89	35708.16
424	33.25	8188.224	37962.766
5252	33.25	11944.716	35712.703
7210	33.25	13972.182	37556.93
7049	33.25	13978.946	33631.559
5313	33.25	11870.939	34069.324
5234	33.25	11956.068	36250.953
3618	33.23	10988.22	33892.988
3358	33.23	10636.928	35256.98
8	33.21	7672.293	33195.535
308	33.21	7836.363	38538.723
2090	33.21	9628.495	38902.746
1394	33.21	8888.19	34350.672
3582	33.21	10889.612	33525.16
6536	33.2	13298.554	37792.836
1745	33.2	9322.625	38567.875
4183	33.2	11285.03	35836.496
6077	33.2	12841.171	35369.496
2074	33.18	9533.685	38160.441
1758	33.18	9293.523	38052.68
3447	33.18	10709.929	34740.453
3769	33.18	10967.887	36965.465
66	33.18	7822.847	34675.492
5871	33.18	12651.607	36936.426
2323	33.16	9921.785	33872.578
3849	33.16	11028.609	39695.938
7081	33.16	13854.821	34559.41
3224	33.16	10626.731	39972.063
4757	33.14	11572.79	33406.402
5023	33.14	11832.143	36813.445
492	33.12	8096.796	36269.691
5271	33.12	11885.018	34977.195
2299	33.12	9736.54	33304.25
6430	33.12	13118.918	38803.207
65	33.1	7826.545	34636.836
5043	33.1	11657.36	37716.969
5809	33.1	12628.397	35087.188
6146	33.1	12820.559	33524.309
7258	33.1	13934.19	38770.063
70	33.08	7927.331	34714.797
3494	33.08	10696.705	34056.496
2787	33.08	10264.005	36132.727
6522	33.06	13279.018	37992.695
902	33.04	8609.442	34737.016
2207	33.04	9914.323	36813.688
3752	33.02	10872.8	36432.488
7340	33.02	14190.958	37849.508
302	33	7945.12	38411.016
384	33	8204.379	39483.688
297	33	7907.287	38200.496
6434	33	12968.925	38997.609
4512	33	11604.481	39080.262
2163	33	9745.429	38469.57
7035	33	13632.475	33271.094
1138	33	8719.936	38350.996
5691	33	12361.515	34675.578
3514	33	10567.707	33773.555
6505	32.98	13164.302	38680.77
545	32.98	8175.534	33882.891
140	32.98	7915.726	36384.105
6877	32.98	13758.421	39669.328
3589	32.97	10897.831	33582.789
1672	32.95	9129.383	38289.473
6487	32.95	13319.264	39541.125
4774	32.95	11482.19	33294.32
2900	32.95	10277.952	33721.586
89	32.95	7744.3	35245.234
1362	32.95	9035.166	35478.797
68	32.93	7759.094	34695.344
5208	32.93	11994.364	36886.211
6692	32.93	13200.087	33227.73
3139	32.93	10437.439	36598.809
509	32.91	8169.179	35302.816
2731	32.91	10210.788	36560.352
1004	32.91	8820.368	35323.449
2224	32.89	9860.688	36254.281
5227	32.89	11992.463	36651.367
7894	32.89	14622.442	34874.254
1696	32.89	9184.273	39274.383
6832	32.89	13471.763	38348.105
2320	32.89	9923.904	33744.258
2335	32.87	10044.325	34524.359
4180	32.87	11387.715	35653.176
6947	32.87	13678.704	36677.113
5563	32.87	12369.697	39693.027
4861	32.87	11788.563	33754.922
4170	32.87	11399.563	35330.816
2171	32.85	9751.358	38200.863
7783	32.85	14547.799	39342.297
5066	32.83	11767.876	38358.793
5974	32.83	12798.333	38836.02
5240	32.83	11926.017	36157.91
5232	32.83	11872.089	36459.801
5846	32.83	12518.467	36098.02
2033	32.83	9523.878	36177.5
6117	32.83	12900.963	34022.207
1823	32.81	9429.451	36427.27
2366	32.81	10019.117	35053.461
400	32.81	8009.565	39104.586
2269	32.79	9713.786	34411.43
4203	32.79	11377.699	36363.785
355	32.79	7960.751	39749.203
6626	32.77	13221.82	34023.742
2596	32.77	10077.736	39555.625
5924	32.75	12602.205	38774.973
861	32.75	8543.386	35786.449
5453	32.75	12078.639	34896.953
2303	32.75	10083.699	33059.688
2590	32.74	10004.818	39280.102
3061	32.74	10488.84	35354.531
847	32.72	8555.951	36267.598
2744	32.72	10308.952	36449.957
5841	32.72	12615.95	35949.078
2767	32.72	10340.416	36299.824
788	32.7	8505.571	38680.645
2410	32.7	10032.228	36143.828
3761	32.7	10794.024	36643.328
2336	32.7	9992.623	34621.836
7540	32.68	14025.349	33584.898
344	32.68	7944.744	39430.258
5769	32.68	12612.072	33844.051
4410	32.68	11343.338	39383.699
5657	32.68	12371.775	35670.824
1558	32.66	9081.303	35361.152
722	32.66	8270.95	38675.676
918	32.66	8587.254	33837.93
4007	32.66	11049.34	35127.453
1896	32.66	9343.694	34779.855
5665	32.66	12460.737	35351.23
5739	32.66	12632.801	33131.563
7863	32.66	14532.082	35837.355
6216	32.64	12996.242	33266.395
3258	32.64	10738.742	37602.484
3842	32.64	11053.462	40001.781
776	32.64	8614.385	38983.285
945	32.64	8642.949	33219.957
4919	32.62	11680.09	34478.957
5592	32.62	12469.873	38518.84
3840	32.62	11022.876	39822.176
3721	32.62	10958.832	35498.207
6447	32.62	13048.841	39618.863
4517	32.62	11550.991	38839.164
4446	32.62	11311.424	39770.66
1668	32.6	9187.813	38226.805
2783	32.6	10152.327	36068.477
354	32.6	7952.031	39741.352
4789	32.58	11824.368	33098.133
1588	32.58	9277.144	35823.559
5733	32.58	12412.081	33158.598
7630	32.58	14399.924	34481.242
5402	32.56	12120.931	33684.102
7705	32.56	14398.617	37544.797
5464	32.56	12153.176	35542.492
5534	32.56	12278.336	39067.047
935	32.54	8512.58	33602.031
1651	32.54	9152.301	37716.023
2192	32.54	9862.945	37390.488
2606	32.54	10231.899	39858.047
1819	32.54	9431.289	36601.109
4196	32.54	11273.898	36252.48
86	32.54	7804.431	35172.594
2178	32.52	9855.937	38114.34
3184	32.52	10479.291	37898.406
299	32.52	7686.089	38214.758
7001	32.52	13727.027	34378.992
3308	32.51	10613.849	35788.695
2347	32.51	10122.377	34706.109
4211	32.51	11417.696	36481.492
72	32.49	7821.944	34736.328
6327	32.47	12946.874	36141.238
6930	32.47	13646.289	36901.441
7030	32.47	13714.973	33166.645
5458	32.47	12083.014	35045.68
281	32.45	7778.923	37606.523
6282	32.45	13062.147	35323.344
4385	32.45	11334.616	39106.242
591	32.45	8266.197	33566.414
2319	32.45	10030	33672.211
1708	32.43	9221.814	39720.59
1175	32.43	8784.05	38591.703
5818	32.43	12617.216	35333.262
2083	32.43	9621.527	38615.789
2344	32.43	10130.816	34693.715
1624	32.43	9092.373	36725.805
5704	32.43	12485.271	33843.746
2621	32.41	10241.698	39695.758
5484	32.39	12093.414	36216.531
2014	32.39	9622.21	35370.219
1775	32.39	9372.595	37461.602
5934	32.37	12624.562	39169.219
4677	32.37	11497.792	35828.477
1290	32.37	9018.675	37424.285
2	32.37	7859.209	33013.816
5760	32.37	12670.729	33681.461
5992	32.37	12720.42	38270.488
39	32.35	7840.167	33900.949
4881	32.35	11665.431	33988.77
[truncated: 1,955 more rows]
