# Supplementary material for: Insights on the Control of Yeast Single-Cell Growth Variability by Members of the Trehalose Phosphate Synthase (TPS) Complex
Source: Front Cell Dev Biol. 2021 Jan 28;9:607628. doi: 10.3389/fcell.2021.607628 (PMC7876269; doi:10.3389/fcell.2021.607628)
Supplement: Supplementary file 2 [file Data_Sheet_1.ZIP › final_code/input_datasets/Ntd-TPS1_SortedCells3_minus_t1.csv]

Id	Area (µm²)	Centre X Position (µm)	Centre Y Position (µm)
5849	42.84	12449.52	33516.434
2995	38.01	10337.996	37268.063
8186	37.82	14475.305	38912.074
6652	37.21	13286.016	38983.02
6666	36.42	13159.044	38734.461
4356	36.08	11177.988	33193.605
313	35.39	7722.883	38551.461
5204	35.2	12035.83	38067.305
2578	34.81	9902.842	34221.609
3837	34.12	10923.679	35591.863
2920	34.1	10328.667	39667.602
6382	34.06	12913.993	33348.773
3072	33.93	10324.189	34962.488
7824	33.37	14115.558	36378.84
5153	32.9	12025.601	39816.883
1126	32.8	8566.083	33128.223
3432	32.32	10632.365	37721.914
5480	32.17	12191.997	35707.547
2063	32.07	9396.939	34777.988
8333	31.86	14635.208	34361.172
6080	31.59	12555.618	37939.539
7881	31.57	14191.424	34169.535
1282	31.44	8837.751	37321.531
7505	31.36	13977.01	35897.305
6843	31.36	13329.256	34891.172
8310	31.36	14609.351	34777.449
2317	31.25	9666.352	37767.527
2520	31.15	9854.556	35676
5464	31.08	12148.242	35315.563
6624	31.04	13209.778	39939.152
6172	31	12837.434	39021.16
4106	30.79	11207.555	39795.684
7365	30.67	13747.042	33817.672
1270	30.52	8767.47	37015.934
3087	30.41	10216.268	34389.496
8220	30.27	14634.112	37700.641
410	30.23	8129.42	39699.539
2403	30.16	9918.163	39305.883
1849	30.16	9142.262	39425.914
4377	30.14	11239.423	33171.086
6546	30.14	13042.19	37822.012
7932	30.06	14411.592	33530.039
5374	30.06	12053.379	33147.188
1182	30.02	8808.809	34594.133
7200	29.89	13753.831	38866.566
5667	29.85	12382.753	37717.766
4205	29.81	11063.909	37148.195
2368	29.77	9541.323	39634.969
5818	29.7	12497.17	33966.559
6156	29.62	12842.048	39489.125
1176	29.58	8690.731	34376.281
2692	29.58	10089.544	34607.473
5263	29.52	12054.339	36255.254
8312	29.52	14641.205	34847.914
4170	29.41	11140.569	38357.043
7278	29.39	13637.355	36829.242
3782	29.37	10970.523	34388.074
7107	29.29	13485.722	38749.031
1252	29.27	8679.56	36545.586
5446	29.27	12181.215	34816.188
2509	29.26	9899.114	36098.074
4703	29.24	11471.766	39001.223
14	29.22	7687.485	33225.289
2831	29.2	9955.711	37879.219
4385	29.2	11386.621	33261.785
5819	29.18	12489.356	33966.094
2631	29.16	9818.244	33242.609
2693	29.12	10042.839	34636.285
2853	29.1	9945.978	38683.496
1093	29.08	8583.292	33946
2459	29.06	9714.592	37286.367
2935	29.01	10292.104	38800.676
5054	28.97	11851.046	36528.941
6781	28.95	13230.48	36590.414
2430	28.93	9736.439	38464.32
6169	28.83	12886.026	38955.137
4362	28.82	11194.423	33309.699
7538	28.76	13959.009	36809.883
6394	28.72	12846.709	33315.66
7850	28.68	14163.222	35413.797
613	28.66	8151.416	33884.93
1375	28.55	8811.884	39780.891
1478	28.53	9047.321	37154.922
6632	28.53	13348.428	39540.465
3017	28.49	10284.407	36590.211
7906	28.47	14177.563	33191.965
8260	28.41	14613.566	36474.77
4313	28.37	11135.383	34400.59
6321	28.36	12771.233	34453.199
511	28.36	8197.25	36735.211
3745	28.32	10944.825	33739.641
2191	28.28	9651.164	33918.371
3395	28.22	10727.46	39138.734
2823	28.22	9942.12	37687.477
3622	28.14	10767.31	35593.707
6633	28.14	13314.721	39274.547
6758	28.13	13248.258	37238.078
5766	28.11	12340.202	35569.902
3742	28.09	10790.878	33601.84
224	28.09	7800.063	36957.258
2353	28.03	9673.215	39083.816
6822	28.03	13353.558	35546.434
5506	28.01	12270.383	36667.559
8210	27.99	14603.584	37986.344
5118	27.99	11774.649	38730.547
4001	27.97	10900.265	36499.699
7562	27.97	13859.945	37489.32
5046	27.97	11739.448	36363.125
4717	27.95	11536.809	38565.848
5389	27.93	12271.352	33449.066
7167	27.93	13768.635	39483.059
4218	27.91	11155.089	36638.773
7293	27.91	13638.895	36307.359
6776	27.9	13340.737	36714.137
5658	27.88	12493.483	38442.578
6604	27.88	13133.755	39612.965
6706	27.84	13347.085	38041.172
3205	27.8	10515.87	35128.242
5722	27.8	12321.055	36695.609
795	27.74	8222.075	37737.922
1761	27.72	9066.849	36667.836
616	27.7	8162.37	33777.898
3630	27.7	10775.931	35276.117
5035	27.7	11790.312	36111.5
5837	27.68	12410.198	33963.004
6865	27.68	13164.197	34059.063
2732	27.67	10124.636	35457.215
7327	27.63	13728.215	34947.969
498	27.59	8014.951	37050.926
6648	27.55	13244.585	39222.441
5524	27.53	12102.734	37564.824
3441	27.51	10597.72	37437.387
1833	27.45	9216.543	38603.895
7001	27.45	13384.946	36307.758
4217	27.44	11044.214	36625.895
5683	27.44	12469.352	37459.934
7955	27.44	14275.577	34192.344
4183	27.42	11080.022	37849.516
6312	27.42	12860.109	34916.855
1537	27.38	8956.882	35252.855
2453	27.38	9713.662	37427.137
7498	27.36	13995.302	35687.855
259	27.32	7688.392	37439.316
6779	27.32	13311.209	36784.195
4995	27.32	11769.155	35160.371
8340	27.28	14641.662	34037.164
7394	27.26	13724.032	33442.645
6576	27.26	13000.99	38579.512
3762	27.21	10842.702	33988.348
2929	27.17	10333.67	39250.121
3750	27.15	10869.956	33802.297
4734	27.15	11612.191	37896.207
6302	27.13	12907.591	35045.117
4066	27.09	10948.447	38749.207
2998	27.07	10235.141	37050.648
6675	27.07	13189.466	38550.934
5547	27.05	12089.968	38388.207
1730	27.05	9090.991	35920.148
5509	27.03	12209.392	36801.125
6935	27	13558.988	33728.066
951	26.98	8564.463	37977.758
2407	26.96	9899.881	39392.637
7825	26.96	14190.898	36396.422
5858	26.96	12428.946	33437.059
2392	26.94	9831.187	39954.184
6831	26.92	13353.913	35201.875
4417	26.92	11253.775	33925.598
8147	26.84	14496.036	39816.09
2986	26.84	10330.539	37542.703
408	26.82	8166.728	39667.012
7150	26.82	13646.195	39759.816
524	26.8	8179.739	36223.707
2724	26.8	9965.403	35233.672
8195	26.78	14428.914	38771.457
2901	26.77	10066.777	39993.461
5585	26.75	12276.54	39978.887
2904	26.75	10209.645	39762.211
4923	26.71	11773.131	33473.773
5682	26.69	12459.037	37379.816
3650	26.69	10666.704	34776.504
6966	26.69	13384.895	35017.316
8302	26.69	14615.696	35349.207
5202	26.63	11964.058	38029.883
420	26.61	8189.683	39284.543
7539	26.57	13987.028	36859.668
8257	26.54	14547.42	36678.77
1349	26.5	8732.958	39002.57
1905	26.48	9358.876	39213.293
7271	26.46	13716.238	37097.105
7681	26.46	14199.062	39800.207
2961	26.44	10294.838	38187.988
4266	26.44	11128.227	35425.746
4979	26.4	11781.209	34875.938
1910	26.38	9480.657	39033.586
403	26.36	8202.168	39598.883
7931	26.36	14330.385	33482.285
1990	26.36	9277.731	36923.137
5926	26.34	12570.829	34164.871
6117	26.34	12518.035	39094.066
6745	26.34	13332.541	37550.844
3643	26.34	10763.247	35180.727
2291	26.34	9696.052	36952.926
2532	26.32	9787.187	35350.156
8335	26.32	14611.23	34242.52
5672	26.32	12397.154	37812.727
492	26.31	8135.886	37221.43
7402	26.29	13748.717	33055.445
2874	26.29	9960.01	39279.441
4559	26.29	11351.021	37108.516
7044	26.25	13432.319	37490.578
7397	26.25	13640.417	33188.137
5301	26.25	12019.678	35204.973
1665	26.25	9144.646	33961.473
8329	26.25	14439.437	34565.172
3440	26.23	10696.693	37385.66
2004	26.21	9423.837	36804.797
7982	26.19	14358.336	35065.363
569	26.17	8040.978	35144.09
8066	26.15	14297.484	38049.563
3617	26.15	10744.118	35888.711
4123	26.15	11175.122	39515.387
308	26.13	7797.781	38464.016
7291	26.13	13775.283	36275.754
5794	26.13	12341.147	34623.238
8334	26.13	14442.548	34138.844
7910	26.13	14197.97	33303.496
1998	26.13	9455.61	36996.117
7671	26.11	13960.48	39766.184
385	26.11	7788.042	39785.414
5433	26.08	12127.417	34520.074
3437	26.08	10723.96	37620.168
4716	26.06	11586.917	38560.871
4153	26.06	11204.741	38885.129
2976	26.04	10315.511	37956.113
1841	26.02	9272.14	38934.945
8262	26.02	14631.996	36245.629
3443	26	10768.457	37280.633
7008	26	13376.598	36556.707
7711	25.98	14201.686	39486.141
6712	25.98	13337.005	38138.125
2651	25.96	9949.064	33376.43
8150	25.96	14574.227	39835.402
6708	25.96	13310.514	38041.758
6445	25.94	13033.083	34019.34
4193	25.94	11166.195	37636.934
813	25.94	8328.936	38306.648
5804	25.94	12487.303	34336.223
5270	25.94	11943.057	36120.703
5091	25.94	11815.316	37826.055
7274	25.92	13758.561	36916.352
2911	25.92	10139.982	39975.484
4830	25.9	11598.32	35119.766
4843	25.9	11639.671	34907.227
3682	25.9	10696.244	33925.746
3836	25.9	10961.013	35547.863
6209	25.88	12733.675	37575.586
404	25.88	8146.019	39605.539
2044	25.85	9405.777	35653.531
2971	25.85	10154.781	37841.234
6837	25.83	13219.713	34998.48
8225	25.83	14555.858	37357.039
4587	25.83	11377.108	37939.867
7284	25.81	13702.107	36423.824
5659	25.79	12328.342	38150.836
719	25.77	8327.724	35760.184
5555	25.77	12175.817	38765.41
6560	25.77	13002.663	38004.789
5681	25.75	12343.651	37657.18
5	25.73	7928.884	33051.465
2257	25.73	9590.606	36175.508
6413	25.71	13103.195	33309.113
6133	25.67	12521.753	39791.727
2293	25.67	9703.685	37038.09
7320	25.67	13780.928	35329.359
4014	25.63	10946.837	36814.301
3424	25.62	10587.734	38291.109
5854	25.6	12326.631	33333.516
5175	25.6	12062.225	39008.848
3289	25.6	10392.391	37789.203
712	25.56	8289.552	35512.055
1824	25.56	9267.256	38309.434
4718	25.56	11457.621	38598.961
996	25.54	8631.304	36544.422
2340	25.52	9639.571	38778.656
6443	25.5	13097.032	33925.855
4154	25.48	11107.255	38891.262
8071	25.48	14226.47	38191.32
6143	25.46	12887.96	39864.477
4351	25.46	11075.577	33414.184
6497	25.44	12949.597	35938.395
3216	25.44	10535.211	35416.473
4664	25.44	11478.265	39819.406
1628	25.42	9273.901	33024.547
204	25.42	7933.884	36640.813
25	25.39	7889.911	33434.469
7869	25.39	14027.658	34619.332
145	25.37	7969.206	35740.832
2449	25.37	9874.874	37373.602
8070	25.35	14406.542	38166.27
5776	25.33	12334.868	35164.543
5597	25.33	12436.202	39486.293
5812	25.31	12486.453	34424.461
935	25.31	8441.86	38400.758
858	25.29	8346.942	39412.574
3124	25.29	10255.603	33591.73
5517	25.27	12275.262	37285.773
8295	25.27	14573.467	35452.441
4450	25.25	11333.116	34911.148
2008	25.25	9365.824	36601.262
900	25.23	8623.096	39655.895
977	25.21	8525.449	37126.102
289	25.21	7954.315	38086.961
3057	25.19	10229.709	35427.484
3804	25.19	10836.491	34824.367
3365	25.19	10464.233	39970.059
4592	25.19	11285.659	38208.895
7767	25.17	14152.865	38783.363
1798	25.17	9246.06	37480.563
28	25.17	7741.024	33481.555
6494	25.17	13117.172	35768.586
6878	25.16	13207.248	33715.332
821	25.16	8377.523	38479.633
5983	25.14	12552.011	35781.449
516	25.14	8091.524	36586.27
7696	25.14	14100.484	39708.008
5871	25.14	12627.754	33065.996
4945	25.14	11809.969	33924.953
1627	25.14	9116.82	33023.215
7029	25.14	13523.435	37112.547
1494	25.12	9046.539	36836.637
7277	25.1	13700.578	36753.676
1858	25.08	9133.907	39555.789
850	25.08	8349.648	39212.59
7570	25.08	13980.09	37781.656
1596	25.06	9020.87	34043.359
1168	25.06	8799.064	34196.246
3293	25.06	10541.983	37967.523
3471	25.06	10575.965	36586.473
2475	25.06	9709.475	36952.73
3730	25.06	10822.117	33293.957
5782	25.04	12434.142	34956.074
2506	25.04	9843.036	36067.535
5645	25.04	12497.618	38502.02
5562	25.02	12129.511	39036.043
7680	25.02	14126.06	39791.586
1086	25.02	8445.071	34271.59
2017	25.02	9380.396	36446.813
6949	25	13502.867	34416.406
519	25	8037.195	36389.379
2863	25	9979.922	38937.539
5728	25	12439.045	36457.953
7978	24.98	14317.138	34926.965
394	24.98	7920.41	39961.461
5984	24.96	12596.193	35825.039
4794	24.96	11552.499	36517.559
3250	24.96	10462.544	36511.383
1726	24.96	9251.521	35889.672
7357	24.94	13599.887	34146.895
5890	24.94	12650	33501.969
6857	24.93	13280.257	34393.434
4850	24.93	11565.057	34536.633
2755	24.91	10021.585	35997.445
4615	24.91	11289.928	38993.836
8175	24.91	14625.12	39147.727
1098	24.89	8620.956	33684.004
7998	24.89	14365.67	35548.602
2956	24.89	10324.226	38453.176
8054	24.89	14381.908	37575.512
7216	24.87	13629.774	38514.957
6400	24.87	12922.881	33151.031
4669	24.87	11504.596	39893.91
297	24.85	7765.432	38238.305
6361	24.85	12729.823	33702.648
4445	24.85	11344.568	34702.141
2791	24.83	10005.257	36711.895
5807	24.83	12417.73	34347.352
7413	24.83	13838.142	33126.711
7426	24.83	13916.426	33559.086
6559	24.81	13043.21	37987.504
7484	24.77	13965.031	35293.016
627	24.77	8150.161	33186.871
4335	24.77	11143.621	33879.297
1332	24.77	8649.76	38655.824
4340	24.75	11015.141	33653.102
5588	24.75	12314.2	39886.434
1631	24.73	9123.142	33114.371
456	24.73	8085.713	38162.129
656	24.73	8325.278	33355.629
3162	24.73	10466.972	33846.152
5102	24.72	11727.164	38107.027
6198	24.72	12858.908	37830.66
3476	24.7	10621.884	36661.855
7366	24.68	13609.06	33820.176
3037	24.68	10143.168	35937.145
6183	24.68	12741.961	38949.191
6574	24.68	13072.73	38574.406
475	24.66	8102.146	37682.945
1567	24.66	9048.329	34645.551
626	24.66	8194.293	33181.547
5663	24.64	12496.756	38159.391
4782	24.64	11464.161	36623.508
4201	24.64	11131.574	37196.551
7687	24.64	14032.043	39966.234
6162	24.64	12777.281	39370.406
1124	24.64	8428.534	33092.992
7548	24.62	13817.332	37112.637
783	24.62	8225.316	37424.484
167	24.6	7829.724	36071.363
131	24.58	7964.314	35528.297
4067	24.58	10814.23	38749.953
6849	24.58	13270.168	34569.355
4781	24.56	11583.866	36593.664
5262	24.56	12023.174	36222.605
8049	24.56	14275.314	37394.285
762	24.54	8349.389	36822.094
1908	24.54	9491.859	38970.672
8208	24.54	14504.309	38269.309
3414	24.54	10719.283	38468.195
7861	24.54	14100.963	35185.48
1879	24.52	9338.951	39797.664
6336	24.52	12849.88	34042.875
2708	24.52	9989.77	34889.047
4461	24.5	11405.077	35260.273
664	24.49	8363.801	33435.883
5710	24.49	12304.918	36978.984
6378	24.47	12812.314	33607.352
4596	24.45	11234.828	38277.32
5800	24.43	12441.56	34708.867
2535	24.43	9758.471	35408.867
1360	24.43	8848.837	39377.766
1357	24.43	8823.236	39271.891
5980	24.43	12576.44	35747.77
1529	24.43	9040.598	35717.523
3839	24.41	10968.648	35664.086
2917	24.41	10199.942	39603.473
388	24.39	7893.64	39857.891
7395	24.39	13664.937	33445.215
3818	24.39	10850.231	35130.031
3848	24.37	10811.199	35839.5
5662	24.37	12484.975	38105.363
42	24.37	7983.689	33602.008
7802	24.37	14160.981	37250.781
6809	24.37	13332.469	35973.016
6621	24.35	13338.593	39870.996
4473	24.35	11324.199	35635.793
3843	24.33	10990.908	35742.012
5192	24.31	11870.268	38501.172
5644	24.29	12468.852	38481.012
5042	24.29	11678.063	36244.688
2036	24.29	9482.441	36045.754
2912	24.29	10310.89	39978.555
5393	24.29	12236.653	33633.785
4227	24.27	11201.586	36454.438
7349	24.27	13616.912	34567.668
3007	24.27	10241.747	36951.512
2593	24.26	9857.266	33907.266
7111	24.26	13531.404	38899.977
6814	24.26	13172.866	35798.605
221	24.26	7733.07	36927.117
3029	24.24	10317.993	36357.48
2236	24.24	9533.609	35312.52
2892	24.24	9957.528	39786.316
6586	24.24	12953.662	39045.719
1913	24.22	9355.703	38812.254
2048	24.22	9447.322	35555.84
1433	24.22	8921.122	38415.367
4359	24.22	11153.576	33233.102
4557	24.22	11284.544	36952.5
7988	24.18	14418.074	35255.254
2105	24.18	9356.413	34281.676
2433	24.18	9849.452	38009.566
7923	24.18	14293.012	33200.887
6933	24.16	13367.425	33688.297
3640	24.16	10649.957	35150.273
7820	24.16	14197.284	36550.258
1550	24.14	8991.694	35005.574
6635	24.14	13296.029	39279.867
7793	24.14	14153.124	37790.457
1374	24.14	8696.434	39747.594
1299	24.14	8826.187	37631.41
6144	24.14	12914.791	39880.359
6308	24.14	12778.472	34838.457
5120	24.14	11751.122	38838.602
3707	24.14	10641.1	33166.969
7515	24.12	13972.623	36174.406
3465	24.12	10694.899	36758.887
7882	24.12	14145.909	34206.82
1694	24.12	9081.102	34799.387
4915	24.12	11766.522	33286.098
4558	24.1	11253.63	36990.387
2590	24.1	9839.89	34077.629
2302	24.08	9522.81	37188.508
3081	24.08	10250.464	34455.969
3721	24.08	10786.667	33117.738
3692	24.06	10719.649	33768.379
2801	24.06	10094.339	37041.523
4243	24.06	11200.499	35899.688
7060	24.06	13390.441	38075.785
1416	24.03	9026.286	39009.352
5169	24.01	12050.356	39400.871
3410	24.01	10745.641	38938.129
1837	24.01	9236.534	38737.855
8043	24.01	14400.785	37245.988
7858	23.99	14037.24	35389.156
3409	23.99	10596.287	38927.977
4125	23.97	11203.956	39553.691
544	23.97	8161.641	35754.723
564	23.97	8029.922	35368.078
1041	23.97	8588.564	35265.375
1104	23.97	8533.969	33598.051
637	23.97	8142.595	33026.969
6676	23.97	13306.212	38577.363
6910	23.95	13477.933	33074.082
6900	23.95	13307.544	33291.297
6182	23.95	12833.221	38934.461
3697	23.93	10642.574	33555.891
2944	23.93	10225.19	38751.637
1854	23.91	9224.288	39517.035
6596	23.91	13060.012	39300.398
7438	23.91	13959.52	33709.051
8232	23.91	14515.676	37262.324
5933	23.91	12578.923	34285.348
3353	23.91	10393.163	39672.938
6203	23.91	12898.554	37968.906
1842	23.91	9275.561	39016.938
1455	23.89	9051.845	37702.324
5836	23.87	12426.28	33951.617
5284	23.87	11995.511	35826.531
2989	23.87	10240.209	37359.527
2039	23.87	9410.771	35816.078
3279	23.87	10557.788	37510.316
282	23.85	7765.708	37816.184
2310	23.85	9704.495	37391.73
5551	23.85	12185.204	38629.785
4044	23.85	10889.154	37892.777
6901	23.85	13163.462	33020.617
4922	23.83	11833.231	33445.086
6195	23.81	12711.717	38062.332
6688	23.8	13273.664	38165.992
8086	23.8	14365.441	38685.086
231	23.8	7806.296	37029.066
5846	23.78	12490.244	33492.645
29	23.78	7975.912	33490.234
6600	23.78	12980.764	39453.008
7504	23.78	13836.615	35863.758
4295	23.78	11130.429	34723.621
7331	23.76	13594.805	34807.27
1024	23.76	8476.058	35740.324
4903	23.76	11581.562	33068.648
4277	23.74	11008.207	35320.578
4293	23.74	11040.147	34680.688
6277	23.74	12830.718	35650.879
5579	23.74	12280.267	39729.262
2460	23.74	9807.401	37295.426
6283	23.74	12748.095	35421.898
6499	23.72	13076.501	36041.121
4181	23.72	11036.366	38138.293
7248	23.72	13661.363	37685.359
5011	23.72	11733.729	35522.07
4466	23.72	11416.168	35338.43
700	23.72	8330.651	34951.57
5718	23.7	12357.487	36552.227
3625	23.7	10749.131	35683.266
40	23.7	7718.336	33592.379
8002	23.7	14318.505	35613.434
4221	23.7	11081.652	36663.441
8276	23.68	14608.188	36147.742
1423	23.68	9037.56	38771.707
4460	23.66	11255.811	35220.141
7990	23.64	14278.418	35311.063
6278	23.64	12736.689	35651.086
6654	23.62	13178.205	39026.578
2949	23.62	10214.793	38565.691
6549	23.62	12946.593	37866.836
1065	23.62	8421.564	34836.715
3824	23.62	10905.209	35323.965
2462	23.6	9843.251	37302.539
7423	23.6	13918.975	33502.43
79	23.6	7861.67	34642.375
3095	23.58	10232.818	34279.504
750	23.58	8412.006	36415.379
1153	23.58	8706.902	33828.246
2967	23.58	10303.718	38068.41
8211	23.58	14474.101	37993.832
4951	23.57	11656.393	34018.703
2477	23.57	9714.621	36997.961
5425	23.57	12095.05	34361.719
5193	23.55	11871.383	38311.125
5974	23.55	12711.431	35565.508
4113	23.53	11166.338	39967.746
1688	23.53	9261.086	34710.277
4083	23.53	10796.161	39285.512
7890	23.53	14169.855	33820.43
7829	23.51	14002.522	36286.309
190	23.51	7855.554	36457.633
6876	23.51	13158.537	33950.301
6440	23.51	13125.321	33795.605
5788	23.51	12438.647	35086.848
6759	23.51	13327.829	37272.957
6005	23.49	12514.77	36709.254
6620	23.49	13177.579	39856.91
4667	23.49	11448.079	39865.797
4860	23.45	11613.272	34275.625
5763	23.45	12404.743	35538.371
606	23.45	8182.239	33992.859
970	23.45	8452.461	37183.727
5364	23.43	11861.324	33283.582
7953	23.43	14384.592	34157.832
5874	23.43	12575.642	33158.934
3657	23.43	10590.904	34288.594
2423	23.41	9901.186	38715.246
2305	23.41	9701.859	37243.188
7368	23.41	13779.363	33884.168
7693	23.41	14127.805	39657.988
7702	23.41	14015.681	39474.785
1346	23.39	8753.24	38957.355
1161	23.39	8814.078	33988.723
4686	23.39	11483.768	39562.852
441	23.39	8103.663	38653.723
5306	23.39	11995.989	34939.531
7992	23.37	14232.977	35355.688
5186	23.37	11944.575	38652.125
8224	23.37	14637.008	37602.16
6975	23.37	13508.255	35423.816
8196	23.35	14639.996	38570.66
422	23.35	8146.293	39408.938
5982	23.35	12669.354	35763.563
409	23.35	8095.351	39674.758
4602	23.35	11288.378	38599.211
2216	23.34	9697.615	34664.805
2872	23.34	10109.714	39268.309
7215	23.34	13724.919	38777.941
2672	23.34	10093.072	34044.957
6983	23.3	13432.881	35729.84
4640	23.3	11236.7	39384.105
6180	23.3	12850.285	38872.781
6618	23.3	13282.737	39821.883
5652	23.28	12286.301	38364.535
6819	23.28	13160.954	35417.301
6578	23.28	13113.18	38769.848
862	23.28	8225.061	39453.211
978	23.28	8573.15	37129.199
4549	23.28	11422.222	36648.078
4345	23.28	11110.868	33739.852
7774	23.28	14116.967	38144.172
1885	23.28	9334.491	39641.219
905	23.26	8558.509	39517.031
4361	23.26	11114.126	33297.281
553	23.26	8170.436	35619.613
1331	23.26	8787.55	38614.223
3672	23.26	10614.786	34015.063
3345	23.26	10385.147	39567.992
6556	23.24	12998.551	37972.445
7328	23.24	13670.814	35038.691
7326	23.24	13782.848	34941.066
5508	23.22	12248.586	36757.117
4394	23.22	11408.022	33392.352
6575	23.22	12941.11	38576.301
963	23.22	8494.946	37365.395
377	23.22	7752.97	39622.48
4452	23.22	11249.583	35027.371
6233	23.22	12874.092	37050.133
4476	23.22	11372.836	35684.789
7242	23.2	13700.359	38145.527
5478	23.2	12119.633	35640.355
7389	23.18	13779.736	33357.977
5194	23.18	12038.632	38401.625
6075	23.18	12517.915	37671.641
8084	23.16	14347.948	38674.645
7673	23.16	13956.936	39876.313
780	23.16	8335.118	37347.398
5146	23.16	11813.06	39863.973
529	23.16	8176.085	36317.641
650	23.16	8303.621	33179.164
8251	23.14	14621.501	36544.023
7614	23.14	13970.639	38839.262
5734	23.14	12286.499	36254.508
4818	23.14	11609.963	35709.148
3312	23.14	10388.298	38482.668
1972	23.12	9362.785	37452.98
7784	23.12	14214.267	38091.547
2914	23.12	10143.438	40007.789
8343	23.11	14455.683	33854.563
3683	23.11	10765.675	33646.098
2166	23.09	9496.302	33336.117
6081	23.09	12677.534	38006.18
6320	23.07	12779.825	34757.02
5056	23.07	11648.172	36594.113
2394	23.07	9797.356	39629.922
7749	23.07	14120.539	39261
7848	23.05	14202.925	35692.977
6553	23.05	13140.411	37948.445
3222	23.05	10459.903	35666.539
546	23.05	8062.072	35775.992
6903	23.05	13326.437	33052.102
7975	23.03	14386.865	34894.98
5117	23.03	11742.684	38709.547
7580	23.03	13968.906	38045.91
2620	23.03	9746.641	33455.191
2045	23.03	9376.586	35663.586
5541	23.03	12188.913	38283.844
3364	23.01	10487.054	39962.836
982	23.01	8578.064	36893.48
6537	23.01	12935.707	37656.441
4708	23.01	11595.827	38856.902
6326	23.01	12803.775	34357.504
4212	23.01	11027.848	36807.621
1680	23.01	9208.098	34430.664
3675	22.99	10763.384	34125.957
6254	22.99	12899.893	36263.375
3576	22.99	10724.413	35997.266
4765	22.99	11484.435	37112.398
6306	22.97	12795.283	34818.211
315	22.97	7983.096	38588.023
4927	22.97	11648.035	33561.281
5891	22.97	12674.116	33503.023
2049	22.97	9486.676	35255.746
2840	22.97	10114.395	38155.531
427	22.97	8122.621	39241.508
689	22.97	8405.736	34510.875
2092	22.97	9292.894	34601.777
7381	22.95	13784.547	33531.535
6869	22.95	13239.76	33820.102
2033	22.95	9397.16	35909.668
2319	22.95	9562.411	37809.422
57	22.95	7988.998	34078.605
16	22.93	7970.655	33305.883
1257	22.93	8806.067	36685.086
579	22.93	8031.094	34854.938
2787	22.93	10074.005	36656.789
4581	22.93	11290.655	37775.574
4833	22.91	11634.809	35199.703
7963	22.91	14214.898	34466.855
1655	22.91	9241.198	33501.227
7571	22.91	13944.277	37782.953
5522	22.89	12259.748	37381.594
372	22.89	7717.988	39546.871
1704	22.89	9180.051	35171.457
4274	22.88	11044.559	35271.648
4672	22.88	11568.828	40001.863
3819	22.88	10873.052	35150.84
7449	22.88	13916.786	33977.387
6305	22.86	12822.513	34812.285
4977	22.86	11669.939	34825.027
5908	22.84	12611.953	33777.996
4383	22.84	11240.028	33246.715
4827	22.84	11547.175	35363.781
6313	22.84	12839.972	34924.98
5159	22.84	11898.642	39677.734
7214	22.84	13666.001	38745.848
7496	22.82	13960.687	35625.848
5167	22.82	11981.059	39388.691
1018	22.82	8550.9	36198.313
5171	22.82	11927.415	39157.535
1329	22.82	8729.77	38605.68
7636	22.82	13840.411	39208.012
3516	22.8	10617.438	36131.203
704	22.8	8272.266	35134.555
5964	22.8	12586.119	35333.535
3275	22.8	10434.754	37416.789
1928	22.78	9438.559	38600.848
7431	22.78	13848.13	33642.504
1956	22.78	9287.175	37705.777
2075	22.78	9366.379	34664.879
36	22.78	7816.548	33568.004
3348	22.78	10407.132	39602.492
5285	22.78	11868.401	35619.957
5764	22.76	12301.138	35556.73
1715	22.76	9274.766	35505.766
3129	22.76	10347.909	33363.773
1390	22.76	8929.687	39635.609
8282	22.74	14502.668	35971.496
1177	22.74	8706.463	34432.367
6846	22.74	13191.963	34713.738
5107	22.74	11655.09	38406.246
7787	22.74	14172.036	37841.012
3701	22.74	10623.548	33641.211
944	22.72	8547.97	38139.336
7228	22.72	13739.795	38145.344
7360	22.72	13575.732	34003.035
3338	22.72	10522.069	39414.844
893	22.72	8576.659	39869.754
5489	22.7	12090.34	35962.773
1820	22.7	9261.227	38224.336
5930	22.68	12564.896	34235.09
374	22.68	7847.468	39586.719
4588	22.68	11264.623	38064.387
7618	22.68	13956.97	38925.617
3088	22.68	10253.382	34410.875
6853	22.68	13158.046	34372.609
178	22.68	7888.017	36207.891
1393	22.68	9014.46	39714.902
1055	22.68	8532.101	34955
4161	22.68	11164.561	38722.336
4229	22.67	11003.591	36471.82
764	22.67	8398.847	36853.445
1434	22.67	8886.298	38145.684
7453	22.65	13941.582	34099.777
6110	22.65	12702.303	38980.199
6714	22.65	13319.212	37835.996
1729	22.65	9083.441	35916.496
2909	22.65	10265.977	39860.508
4646	22.65	11268.29	39577.023
7567	22.65	13971.398	37756.316
6637	22.63	13280.824	39316.605
5072	22.63	11838.02	37241.621
5680	22.63	12400.592	37621.109
1801	22.63	9069.227	37544.434
6076	22.63	12630.149	37698.711
7546	22.61	13909.486	37072.785
2899	22.61	10096.734	39914.41
619	22.61	8144.756	33580.668
3150	22.61	10561.606	33488.617
8240	22.61	14446.278	36898.508
4333	22.61	11110.426	33852.121
2752	22.61	10089.291	35967.043
5242	22.61	12068.057	37017.484
2939	22.61	10221.831	38938.152
7002	22.59	13477.427	36313.848
3102	22.59	10185.488	33885.598
2136	22.59	9331.118	33450.234
3190	22.59	10416.165	34452.332
5282	22.57	11942.623	35736.613
1189	22.57	8724.227	34793.289
7077	22.57	13552.137	38434.594
8283	22.57	14611.169	36006.426
7072	22.55	13424.411	38350.57
5288	22.55	12040.368	35704.668
1822	22.55	9157.152	38268.848
6316	22.53	12716.71	34679.176
479	22.53	8140.772	37719.156
1925	22.53	9471.105	38515.84
7304	22.53	13717.17	35937.156
1232	22.53	8762.653	36124.234
7816	22.53	14125.602	36745.395
8362	22.51	14522.257	33443.055
6656	22.51	13258.451	38832.688
164	22.51	7805.563	36006.242
4312	22.51	11182.934	34375.434
7362	22.51	13650.163	34031.809
1227	22.51	8767.189	35957.043
772	22.51	8397.082	37131.629
4776	22.51	11606.438	36810.195
5336	22.49	12062.437	34222.156
3786	22.49	10796.149	34461.594
4732	22.49	11517.964	37834.043
2414	22.47	9904.526	38970.348
4869	22.47	11441.133	33917.66
5150	22.47	11699.852	39947.305
1937	22.47	9344.992	38203.172
7095	22.45	13557.164	38630.52
2508	22.45	9798.732	36096.73
252	22.45	7700.079	37376.754
7995	22.45	14427.797	35425.949
5351	22.45	11981.145	33516.789
7813	22.44	14034.815	36967.734
7382	22.44	13740.886	33535.809
7903	22.42	14175.535	33392.422
811	22.42	8360.356	38242.359
5119	22.42	11772.099	38746.457
7266	22.42	13749.406	37331.254
1319	22.42	8700.28	38041.512
1381	22.4	9038.022	39781.289
180	22.4	7814.902	36224.633
1100	22.4	8432.416	33725.527
7409	22.4	13966.565	33000.477
5671	22.4	12459.693	37772.023
8306	22.4	14430.486	34938.066
4824	22.38	11600.542	35327.363
5079	22.38	11686.533	37371.676
7457	22.38	13994.251	34225.949
2902	22.38	10107.58	39995.785
7288	22.38	13600.482	36481.496
6739	22.36	13294.538	37510.254
2461	22.36	9715.739	37302.695
1404	22.36	8872.657	39361.738
5315	22.36	12001.265	34729.633
1531	22.36	8892.753	35727.402
2927	22.36	10212.981	39156.059
3235	22.34	10455.19	35994.168
6616	22.34	13041.487	39942.711
4966	22.34	11758.287	34289.285
7840	22.34	14065.971	35783.973
2031	22.32	9445.814	36204.637
4689	22.32	11621.957	39280.027
8088	22.32	14369.856	38795.594
1936	22.32	9433.864	38183.594
2	22.3	7983.182	33042.473
8062	22.3	14354.509	37757.379
5125	22.3	11848.243	39019.266
3048	22.3	10348.433	35603.785
7037	22.28	13475.275	37287.102
8144	22.28	14349.471	39910.977
298	22.28	7712.949	38279.73
7531	22.28	13913.213	36587.578
7270	22.28	13773.178	37091.926
8277	22.28	14581.979	36151.117
7375	22.28	13778.344	33747.477
1160	22.26	8667.124	33978.793
119	22.26	7830.142	35313.441
67	22.26	7692.513	34352.363
1166	22.26	8795.66	34088.953
3321	22.26	10429.645	38910.762
7859	22.26	14067.798	35156.031
312	22.26	7749.303	38544.941
8173	22.26	14638.281	39426.793
5785	22.24	12468.478	34988.762
7799	22.24	14158.933	37359.137
5411	22.24	12168.471	34091.672
4611	22.22	11238.718	38817.094
7210	22.22	13579.213	38656.012
2014	22.22	9410.758	36420.695
2525	22.22	9839.594	35494.988
7252	22.21	13617.984	37768.848
1250	22.21	8713.612	36523.527
921	22.21	8487.844	39208.055
6269	22.21	12831.269	35970.988
3729	22.21	10913.499	33290.699
2859	22.19	10050.139	38791.598
3352	22.19	10466	39670.68
3662	22.19	10578.407	34443.629
5236	22.19	11926.942	37110.391
1195	22.17	8725.722	34922.516
819	22.17	8285.344	38412.707
2133	22.17	9480.526	33395.613
462	22.17	8110.323	38259.891
875	22.17	8333.218	39838.813
5094	22.17	11785.933	37884.688
6711	22.15	13201.533	38115.793
1830	22.15	9230.662	38455.254
807	22.15	8382.358	38168.82
7778	22.15	14173.461	38229.043
2336	22.15	9663.665	38625.266
1388	22.13	9021.503	39610.703
1832	22.13	9120.245	38597.535
215	22.13	7861.004	36844.559
6083	22.11	12598.893	38080.332
300	22.11	7954.101	38328.031
4353	22.11	11045.072	33447.996
7039	22.11	13466.848	37314.145
4143	22.11	11103.645	39076.941
4892	22.09	11424.55	33161.727
4453	22.09	11302.114	35071.152
2958	22.09	10301.471	38147.805
3458	22.09	10683.575	36961.004
6892	22.09	13220.285	33463.762
8356	22.09	14632.994	33567.109
1554	22.09	8849.7	35041.289
8249	22.09	14569.727	36836.355
8159	22.09	14622.11	39942.074
4251	22.07	11183.35	35998.91
3086	22.07	10195.635	34351.563
7688	22.07	14157.239	39974.395
5218	22.07	11955.892	37549.023
8265	22.07	14504.281	36260.625
2817	22.07	10083.289	37583.27
6472	22.05	12992.189	34922.746
1661	22.05	9232.235	33632.074
7764	22.05	14191.646	38680.57
5586	22.05	12456.766	39784.402
4414	22.03	11342.97	33891.953
3254	22.03	10471.064	36554.043
1868	22.03	9162.846	39824.293
6093	22.01	12522.783	38371.602
1378	22.01	8683.733	39868.16
196	21.99	7880.07	36508.5
4949	21.99	11676.412	33988.914
5022	21.99	11666.71	35689.727
4619	21.99	11381.409	39054.008
7485	21.99	13881.876	35294.773
2241	21.99	9629.996	35440.305
1403	21.99	9024.676	39273.902
7996	21.98	14314.242	35485.098
5827	21.98	12424.785	34078.164
2227	21.98	9670.492	34945.648
3627	21.96	10752.848	35507.395
153	21.96	7661.813	35877.41
3438	21.96	10600.164	37630.645
8204	21.96	14605.856	38160.566
5843	21.96	12468.091	33740.125
5300	21.96	11926.599	35129.891
5047	21.94	11767.457	36384.574
2683	21.94	10007	34334.863
7766	21.94	14009.102	38698.328
4958	21.94	11679.752	34094.434
1843	21.94	9257.437	39096.602
1645	21.94	9217.589	33313.813
889	21.94	8557.987	39822.258
49	21.92	7907.943	33830.023
3246	21.92	10518.223	36320.766
7589	21.92	13874.103	38222.086
7812	21.92	14205.969	36929.613
2068	21.92	9373.753	34900.988
2711	21.92	9997.502	34931.809
5965	21.92	12581.946	35347.273
7169	21.92	13627.33	39521.457
6932	21.92	13492.121	33615.566
6845	21.9	13341.116	34681.496
4566	21.9	11219.526	37157.535
8252	21.9	14637.22	36575.434
4306	21.9	11022.887	34595.449
2256	21.9	9525.145	36012.691
2554	21.88	9854.446	34676.219
7290	21.88	13584.291	36268.617
5070	21.88	11737.259	37140.043
4321	21.88	11152.505	34207.813
6931	21.88	13386.387	33614.684
3195	21.86	10478.445	34614.332
7564	21.86	13841.2	37582.789
4244	21.86	11006.584	35956.844
4463	21.86	11410.238	35283.516
3378	21.86	10625.155	39440.414
2173	21.86	9580.722	33508.43
2416	21.84	9845.092	38980.172
5441	21.84	12101.5	34727.566
1089	21.84	8420.896	34120.07
5769	21.84	12426.332	35325.809
7555	21.84	13934.056	37245.93
3170	21.84	10387.405	34045.813
1968	21.84	9408.599	37359.641
3121	21.84	10248.657	33797.5
5860	21.82	12467.923	33188.988
1082	21.82	8579.123	34196.266
4801	21.82	11616.583	36088.34
5650	21.82	12457.907	38351.641
5721	21.82	12289.092	36668.453
7136	21.8	13512.603	39607.793
6965	21.8	13388.649	34988.359
1188	21.8	8783.08	34785.016
1201	21.8	8824.863	35227.637
755	21.8	8285.207	36619.777
5773	21.8	12342.151	35370.746
2157	21.8	9705.957	33191.949
4325	21.8	11092.342	34257.871
3811	21.8	10957.174	34973.934
3021	21.78	10211.179	36463.445
5268	21.78	11988.165	36303.949
876	21.78	8312.355	39850.461
5256	21.78	11920.857	36385.285
2599	21.78	9823.516	33681.438
2777	21.78	9932.227	36392.375
4132	21.78	11187.114	39337.172
5561	21.78	12127.991	38966.855
1184	21.78	8752.1	34675.051
4130	21.76	11049.691	39298.496
4358	21.76	11184.686	33220.367
7269	21.76	13587.859	37036.336
3732	21.76	10911.111	33323.887
1954	21.76	9376.374	37923.063
7658	21.75	13930.699	39403.219
3220	21.75	10428.318	35555.699
8177	21.75	14625.155	39173.801
6868	21.75	13163.68	33816.289
4666	21.75	11569.841	39826.133
285	21.75	7643.401	37955.539
2468	21.75	9755.68	37080.207
2889	21.75	10091.059	39720.355
2767	21.75	9945.575	36247.656
4573	21.75	11290.635	37449.48
8019	21.73	14398.544	36142.523
5741	21.73	12361.321	36129.297
6929	21.73	13561.163	33611.332
4730	21.73	11512.008	38101.207
4281	21.73	11116.477	35148.02
1526	21.73	8912.641	35627.859
1939	21.71	9437.984	38208.242
6592	21.71	12963.833	39226.516
2925	21.71	10290.007	39305.398
3063	21.69	10221.75	35114.691
3419	21.69	10572.341	38378.824
1430	21.69	9025.474	38616.125
7102	21.69	13416.689	38675.656
7913	21.69	14209.523	33068.922
4575	21.67	11388.81	37509.992
8069	21.67	14353.19	38101.113
262	21.67	7821.594	37479.41
7634	21.67	13828.246	39196.813
2342	21.65	9600.048	38813.551
6851	21.65	13322.605	34310.113
5040	21.65	11714.047	36219.016
8298	21.65	14515.721	35512.656
5043	21.63	11749.781	36263.441
5972	21.63	12588.755	35518.094
7585	21.61	13861.244	38093.184
6602	21.61	13127.023	39464.777
2337	21.61	9610.167	38720.219
7814	21.61	14173.972	36986.445
4448	21.61	11393.194	34777.859
5174	21.61	12021.624	39241.98
2559	21.59	9854.805	34471.801
5475	21.59	12213.505	35618.02
7715	21.59	14201.615	39492.332
3363	21.59	10468.426	39929.457
3126	21.59	10185.626	33325.711
2402	21.59	9784.701	39299.52
7421	21.59	13913.67	33413.352
6636	21.59	13320.865	39280.953
8179	21.57	14431.706	39217.563
1479	21.57	8983.349	37168.957
7674	21.57	13975.721	39877.512
5148	21.57	11729.413	39871.457
2413	21.57	9832.685	39245.203
4327	21.55	11067.45	34032.91
4065	21.55	10873.684	38745.402
3176	21.55	10558.317	34180.227
6691	21.55	13352.322	38185.398
4508	21.55	11415.848	36200.18
2478	21.55	9782.678	37010.676
540	21.53	8194.325	35934.688
7347	21.53	13600.514	34475.992
4748	21.52	11502.421	37566.402
6371	21.52	12875.099	33491.25
4779	21.52	11600.988	36563.035
2167	21.52	9685.05	33341.453
7267	21.52	13573.689	37019.504
5549	21.52	12228.372	38551.27
8047	21.52	14406.291	37374.984
4620	21.52	11229.748	39099.074
2373	21.52	9657.43	39760.031
5166	21.52	11855.099	39381.5
4947	21.52	11648.126	33975.793
7846	21.52	14214.36	35574.301
7667	21.5	13922.842	39636.055
6944	21.5	13523.925	34151.469
4568	21.5	11230.081	37239.621
6323	21.5	12792.227	34486.113
3822	21.48	10945.689	35220.129
5640	21.48	12439.454	38915.863
5952	21.48	12652.239	34925.027
567	21.46	8203.625	35093.156
7809	21.46	14067.012	37139.176
2566	21.46	9723.955	34313.887
6577	21.46	13088.096	38681.652
2815	21.44	10033.734	37480.855
5143	21.44	11713.722	39742.457
6461	21.44	13137.188	34530.086
8098	21.44	14245.721	39262.996
7511	21.44	13818.206	36056.906
7011	21.44	13393.308	36571.563
5593	21.44	12496.696	39654.758
1948	21.44	9382.844	38138.438
8176	21.42	14444.334	39171.051
1414	21.42	8897.806	38953.625
7237	21.42	13660.651	38016.832
1102	21.42	8457.399	33789.898
7127	21.4	13426.229	39322.48
828	21.4	8209.862	38686.449
4695	21.4	11540.864	39341.484
4375	21.4	11312.758	33122.941
1133	21.4	8702.158	33349.934
5994	21.4	12612.834	36267.563
4013	21.4	10933.226	36788.449
2890	21.4	10076.713	39752.848
4701	21.38	11493.481	38977.008
6147	21.38	12827.258	39959.969
8358	21.36	14489.358	33622.414
2411	21.36	9904.388	39171.598
1768	21.36	9123.497	36835.355
134	21.34	7847.075	35560.801
6208	21.34	12728.334	37565.277
7063	21.34	13533.984	38117.227
5971	21.34	12535.468	35510.828
2029	21.34	9454.451	36128.426
615	21.34	8060.244	33954.445
2633	21.34	9902.172	33295.211
6630	21.34	13307.457	39434.797
8255	21.34	14482.514	36629.492
5909	21.34	12662.908	33779.523
3714	21.34	10722.596	33090.758
8226	21.34	14505.897	37373.254
1847	21.32	9106.851	39202.285
1509	21.32	9026.662	36342.309
5250	21.32	12040.265	36586.227
1011	21.32	8612.927	36309.035
3090	21.32	10248.913	34154.426
4332	21.32	11017.78	33838.449
6011	21.32	12606.025	36909.266
7765	21.3	14176.86	38693.703
5949	21.3	12573.97	34817.469
5957	21.3	12691.188	35087.695
7021	21.3	13499.013	37006.867
6421	21.3	13111.372	33436.586
5575	21.3	12193.462	39429.02
4882	21.29	11614.909	33537.266
369	21.29	7697.91	39433.363
3998	21.29	10979.028	36360.289
736	21.29	8207.322	36151.555
5966	21.29	12554.649	35348.863
5574	21.29	12211.012	39418.785
2124	21.27	9413.384	33607.512
5810	21.27	12429.943	34391.613
2020	21.27	9334.734	36257.523
1944	21.27	9319.062	38013.203
2744	21.27	9945.474	35749.008
574	21.27	8036.502	35083.77
5450	21.25	12145.984	34954.477
7935	21.25	14390.017	33575.699
1451	21.25	8950.433	37936.43
5445	21.25	12131.787	34776.188
771	21.25	8381.442	37102.113
8360	21.25	14623.458	33364.301
2521	21.25	9813.909	35676.922
7905	21.25	14176.996	33160.91
7821	21.25	14176.593	36565.41
8339	21.23	14444.637	33998.719
2172	21.23	9708.042	33494.641
7973	21.23	14360.69	34835.781
2441	21.23	9832.516	37770.867
2231	21.23	9564.027	35001.023
6066	21.23	12663.253	37348.16
5932	21.23	12662.909	34283.348
6977	21.23	13490.129	35474.602
127	21.23	7678.373	35469.656
2607	21.23	9867	33502.063
2860	21.23	9946.081	38811.668
2576	21.21	9908.143	34209.848
4839	21.21	11570.769	35002.52
5349	21.21	12016.536	33719.945
5005	21.21	11796.67	35425.094
2900	21.21	10019.284	39923.68
841	21.21	8401.341	39070.527
4994	21.21	11658.441	35133.504
6963	21.21	13395.657	34909.508
2470	21.19	9912.119	37092.363
5816	21.19	12361.494	34166.945
4133	21.19	11159.844	39426.676
5454	21.19	12117.659	35060.289
5050	21.19	11689.078	36408.703
1380	21.19	8801.731	39917.125
4768	21.19	11604.934	36861.816
8326	21.19	14479.355	34514.734
4986	21.17	11784.862	35051.629
2529	21.17	9789.578	35541.816
8247	21.17	14582.144	36745.883
3005	21.17	10347.795	36901.922
942	21.17	8496.48	38031.32
5061	21.17	11716.646	36657.738
7904	21.15	14048.677	33419.375
8152	21.15	14585.217	39878.824
1732	21.15	9114.912	35931.207
5548	21.15	12117.879	38404.258
4142	21.15	11066.69	39060.113
2829	21.15	9931.798	37851.867
2650	21.15	10082.367	33353.742
2928	21.13	10158.186	39181.672
856	21.13	8331.796	39391.797
2846	21.13	10101.85	38282.762
8213	21.11	14636.842	38112.824
3416	21.11	10677.16	38544.094
2878	21.11	10054.671	39358.227
7106	21.11	13443.016	38735.016
758	21.11	8406.704	36644.551
6101	21.09	12522.384	38711.473
1070	21.09	8616.257	34669.277
3214	21.09	10501.016	35364.98
2564	21.09	9848.409	34297.125
3688	21.09	10652.177	33707.277
621	21.09	8090.949	33638.074
7987	21.09	14423.281	35210.914
1094	21.07	8551.438	33958.879
7492	21.07	13988.192	35489.512
1844	21.06	9240.777	39142
4373	21.06	11340.829	33017.152
7275	21.06	13784.754	36937.832
557	21.04	8109.403	35648.699
7871	21.04	14144.732	34460.559
1022	21.04	8499.224	36004.531
1200	21.04	8794.972	35149.621
7287	21.04	13630.069	36470.875
6369	21.04	12898.96	33486.113
3700	21.04	10724.647	33615.82
8072	21.02	14335.091	38215.957
6184	21.02	12798.163	38671.66
1038	21.02	8578.034	35535.875
4439	21.02	11230.95	34504.617
1900	21.02	9281.557	39392.551
3301	21.02	10482.354	38244.367
8188	21.02	14492.312	38636.863
3668	21.02	10735.127	33969.277
7872	21	14207.67	34462.668
3070	21	10144.708	34938.965
3783	21	10908.983	34431.801
1789	21	9203.173	37317.973
5045	21	11800.458	36321.18
4609	21	11299.923	38792.516
1572	21	9049.686	34498.133
6122	20.98	12555.525	39218.078
7491	20.98	13835.556	35479.105
8223	20.98	14568.795	37584.82
1973	20.98	9424.896	37457.43
7225	20.98	13670.143	38404.688
5260	20.96	11909.644	36477.445
2810	20.96	10048.032	37362.203
5462	20.96	12281.221	35283.578
6833	20.96	13351.948	35234.516
7929	20.94	14419.498	33395.328
3110	20.94	10308.445	33927.934
6864	20.94	13355.319	34020.129
4944	20.94	11668.292	33911.449
3023	20.94	10342.945	36215.773
7262	20.92	13767.574	37182.801
1361	20.92	8712.28	39385.445
8273	20.92	14564.127	36084.879
6189	20.92	12789.002	38399.738
7854	20.92	14160.604	35557.793
8064	20.92	14407.592	37933.363
334	20.92	7898.372	38877.363
457	20.92	8202.723	38177.652
371	20.92	7648.888	39537.723
3091	20.9	10204.067	34180.309
5368	20.9	12058.243	33023.871
257	20.9	7650.647	37426.988
1130	20.9	8786.337	33251.477
625	20.88	8179.263	33179.359
5705	20.88	12360.532	37087.93
4428	20.88	11315.074	34213.617
3161	20.86	10386.656	33839.883
582	20.86	8179.882	34619.617
1401	20.86	8900.035	39508.023
1617	20.84	8954.341	33193.426
6804	20.84	13354.773	36214.16
188	20.84	7767.768	36360.289
6887	20.84	13304.795	33635.168
7224	20.84	13581.907	38369.258
4022	20.84	10925.866	37142.859
244	20.83	7872.809	37193.352
7183	20.83	13572.157	39186.352
7841	20.83	14195.189	35788.98
3367	20.83	10525.492	39997.645
7393	20.83	13597.957	33420.664
5354	20.83	11961.591	33351.078
2862	20.81	9967.194	38920.301
4842	20.81	11569.601	34838.871
5771	20.81	12392.442	35359.695
5545	20.81	12158.161	38364.637
936	20.81	8611.71	38412.539
7886	20.81	14164.787	34003.383
443	20.81	8083.733	38696.344
2574	20.81	9718.017	34177.434
1727	20.81	9226.213	35898.688
2234	20.79	9526.235	35044.379
3372	20.79	10636.026	39930.66
1835	20.79	9118.393	38660.273
1165	20.79	8809.838	34073.801
8078	20.79	14291.678	38507.906
3156	20.79	10487.525	33696.465
3197	20.79	10533.078	34719.965
3207	20.79	10519.694	35164.953
4039	20.79	10884.324	37695.188
1244	20.77	8838.714	36404.184
1771	20.77	9225.829	36886.105
4589	20.77	11327.305	38102.48
4056	20.77	10839.847	38570.375
5979	20.77	12689.974	35704.844
7179	20.75	13736.632	39373.336
3631	20.75	10630.929	35282.996
8370	20.75	14602.91	33068.457
2883	20.75	9966.72	39454.555
4326	20.75	11078.058	33975.199
1585	20.75	9060.574	34140.102
3797	20.75	10993.851	34684.855
1226	20.73	8763.807	35935.332
5938	20.73	12671.525	34396.02
3206	20.73	10438.259	35158.512
2199	20.73	9532.484	34176.91
451	20.73	8149.763	38543.699
2980	20.73	10321.507	37698.363
4688	20.73	11451.588	39276.551
8099	20.71	14234.026	39267.762
6856	20.71	13158.449	34387.473
2493	20.71	9813.988	36487.121
2797	20.71	10101.26	36978.238
7706	20.71	14013.286	39479.453
4408	20.71	11286.976	33726.395
585	20.69	8092.905	34635.117
965	20.69	8618.837	37418.313
437	20.69	8190.992	38820.219
1714	20.69	9155.212	35459.703
129	20.67	7931.417	35513.117
7401	20.67	13754.863	33005.457
7045	20.67	13374.568	37599.902
4032	20.65	10802.615	37514.086
6120	20.65	12677.049	39158.285
1943	20.65	9292.832	38296.98
7513	20.63	13880.814	36081.566
2609	20.63	9889.149	33575.785
6325	20.63	12878.253	34552.277
7138	20.63	13498.866	39633.461
6828	20.63	13193.819	35125.117
1386	20.63	9057.483	40010.273
596	20.63	8157.805	34145.648
1132	20.63	8822.138	33334.789
1583	20.63	8947.183	34445.77
2369	20.63	9545.785	39652.543
7754	20.63	14125.855	39032.715
7518	20.62	13791.314	36267.922
8198	20.62	14573.981	38582.266
3191	20.62	10559.953	34472.109
4052	20.62	10938.26	38381.184
6249	20.62	12790.136	36451.227
3703	20.6	10759.856	33382.02
3329	20.6	10384.186	39150.984
837	20.6	8348.726	38993.98
7786	20.6	14210.613	38142.668
3179	20.6	10500.333	34272.086
2219	20.6	9704.946	34757.629
730	20.58	8347.848	36049.203
5323	20.58	12003.111	34287.145
4546	20.58	11345.976	36574.059
6974	20.58	13465.51	35376.863
4866	20.58	11426.341	34063.094
552	20.58	8140.483	35601.91
7892	20.58	14018.442	33877.832
2361	20.58	9561.26	39301.348
7087	20.58	13431.961	38562.773
4771	20.58	11483.057	37002.559
5526	20.56	12219.843	37682.551
6830	20.56	13220.992	35151.016
919	20.56	8534.022	39157.395
8035	20.56	14289.542	36850.484
6761	20.54	13307.083	37331.262
5774	20.54	12493.61	35137.602
4486	20.54	11411.273	36004.035
1447	20.54	8981.019	38099.121
7991	20.52	14321.449	35313.602
177	20.52	7944.375	36207.41
7753	20.52	14081.956	38984.973
2085	20.52	9466.924	34551.184
4040	20.52	10885.733	37778.984
8052	20.52	14255.831	37495.402
2572	20.52	9727.752	34142.273
7341	20.5	13767.315	34745.113
7811	20.5	14173.983	36896.391
688	20.5	8260.836	34456.863
5183	20.48	12056.106	38887.559
7176	20.48	13604.201	39346.711
5677	20.48	12332.762	37529.426
6912	20.48	13382.27	33235.395
8101	20.48	14418.179	39305.938
8056	20.48	14368.262	37610.699
7619	20.48	13902.801	38948.902
5208	20.46	11963.433	37859.629
7999	20.46	14405.473	35554.461
7245	20.46	13582.839	37940.992
253	20.46	7980.403	37384.402
6623	20.46	13181.002	39935.504
2312	20.46	9606.5	37499.605
1465	20.46	9018.368	37467.629
7958	20.46	14408.289	34289.863
7234	20.44	13777.901	38261.551
2198	20.44	9671.77	34163.203
1316	20.44	8640.961	37990.934
6653	20.44	13182.339	38988.805
6185	20.44	12809.091	38743.211
2120	20.44	9311.256	33563.441
6032	20.44	12643.509	37087.227
1519	20.44	8947.527	35749.113
294	20.44	7947.145	38169.988
5131	20.42	11756.19	39431.496
3741	20.42	10915.431	33584.59
3239	20.42	10551.064	36072.539
7376	20.42	13691.001	33760.633
4764	20.42	11624.789	37101.078
5312	20.42	11873.081	34844.191
1087	20.42	8555.437	34051.941
3717	20.42	10792.401	33041.684
4693	20.42	11603.862	39304.465
7777	20.42	14070.735	38217.484
6958	20.42	13487.407	34723.52
2663	20.4	9966.154	33821.484
2608	20.4	9802.465	33547.043
1365	20.4	8844.139	39474.336
5704	20.4	12471.486	37082.727
7490	20.4	13813.752	35478.57
4298	20.4	11129.113	34485.816
4005	20.4	10836.648	36556.992
6909	20.4	13563.208	33046.82
1467	20.4	8893.776	37232.176
5419	20.4	12163.534	34319.629
5373	20.39	12011.462	33143.059
7246	20.39	13720.403	37955.633
2367	20.39	9635.183	39633.137
367	20.39	7655.171	39398.027
4272	20.37	11194.91	35524.484
3761	20.37	10882.407	33985.375
4186	20.37	11182.649	37676.668
833	20.37	8290.2	38878.707
6581	20.37	13056.259	38903.496
5488	20.37	12254.617	35946.098
5277	20.37	12061.473	35960.957
2080	20.37	9409.96	34501.004
5320	20.35	12033.966	34525.648
5081	20.35	11841.527	37417.992
6458	20.35	13076.855	34413.781
7669	20.35	13803.974	39691.945
2178	20.35	9527.303	33606.066
301	20.35	7649.265	38366.16
2010	20.35	9457.765	36634.273
1072	20.35	8471.271	34733.273
812	20.33	8291.931	38296.668
6438	20.33	12953.218	33720.746
8180	20.33	14502.618	39013.051
1095	20.31	8469.718	33961.57
1039	20.31	8504.096	35261.766
5560	20.31	12254.251	38955.277
1391	20.31	8974.951	39639.52
2728	20.31	9925.236	35309.457
6301	20.31	12900.025	34995.707
4735	20.31	11540.203	37906.098
885	20.29	8383.383	39974.445
2117	20.29	9463.019	33695.008
100	20.29	7849.298	35054.215
2347	20.29	9526.535	38862.551
3449	20.29	10745.216	37092.395
354	20.29	7706.825	39072.34
1330	20.29	8849.065	38612.051
8158	20.27	14545.88	39913.301
8008	20.27	14332.33	35866.762
3	20.27	7843.589	33048.059
2145	20.27	9332.395	33056.938
6328	20.27	12832.305	34441.375
7118	20.27	13491.579	39117.57
6960	20.27	13404.605	34785.383
526	20.27	8201.574	36254.789
5187	20.27	11962.8	38665.254
5873	20.25	12528.971	33116.762
64	20.25	7764.003	34306.133
2409	20.25	9851.897	39125.488
5895	20.25	12635.399	33594.328
3368	20.25	10587.952	39789.883
1469	20.25	8981.892	37323.34
3133	20.25	10344.824	33196.512
1345	20.25	8841.923	38938.703
2251	20.25	9500.244	35887.965
5823	20.23	12496.86	34016.906
3314	20.23	10481.736	38648.227
5598	20.23	12472.667	39512.063
5523	20.23	12154.349	37423.633
1709	20.23	9227.197	35263.098
4742	20.23	11429.132	37698.621
4166	20.23	11180.482	38491.262
3165	20.23	10556.088	33893.5
4371	20.21	11308.489	33015.375
469	20.21	8157.251	38039.594
4458	20.21	11417.491	35204.469
53	20.19	7955.134	33944.664
1769	20.19	9105.273	36860.078
3271	20.19	10382.607	37249.863
7625	20.19	13839.978	39110.238
7313	20.19	13570.251	35694.242
6806	20.17	13208.885	35931.16
1127	20.17	8831.87	33024.914
3320	20.17	10561.577	38886.523
3656	20.17	10718.559	34448.895
3736	20.17	10889.851	33386.309
5235	20.17	11921.814	37082.625
3184	20.17	10427.207	34327.703
5123	20.17	11832.169	38977.641
4109	20.17	11125.098	39855.543
7934	20.17	14270.518	33574.672
5567	20.16	12240.589	39226.059
497	20.16	8021.108	37020.461
6160	20.16	12920.707	39288.133
3262	20.16	10508.528	36750.77
6004	20.16	12498.852	36671.57
3482	20.16	10593.771	36252.16
6866	20.14	13268.86	34064.945
6927	20.14	13543.285	33588.469
6459	20.14	12971.74	34478.773
1056	20.14	8579.317	34994.676
6696	20.14	13181.164	38302.586
2381	20.14	9671.277	39920.883
2032	20.14	9447.775	35905.777
5951	20.14	12616.817	34894.879
2606	20.14	9773.701	33490.813
8345	20.12	14618.683	33945.59
1472	20.12	8914.845	37053.176
7695	20.12	14169.319	39707.293
8184	20.12	14608.349	38869.184
6911	20.1	13564.297	33177.746
7408	20.1	13681.312	33159.125
874	20.1	8298.319	39831.055
714	20.1	8320.259	35555.566
2412	20.1	9840.275	39182.699
6989	20.1	13411.76	35936.801
7253	20.1	13677.606	37784.191
6613	20.08	13031.684	39810.238
80	20.08	7847.598	34734.43
7241	20.08	13763.094	38138.23
1407	20.08	9049.488	39386.227
4171	20.08	11207.797	38395.453
1293	20.08	8648.677	37539.375
7031	20.08	13498.585	37125.105
2684	20.08	9997.235	34423.016
6478	20.08	13066.272	35130.68
7295	20.08	13758.12	36324.242
4081	20.08	10990.382	39250.012
2851	20.08	10019.797	38650.664
2571	20.06	9860.48	34437.633
8038	20.06	14302.185	36932.512
3231	20.06	10528.879	35911.605
2769	20.06	9948.016	36293.254
4465	20.06	11403.135	35336.102
5352	20.06	11918.328	33530.578
4555	20.06	11234.576	36891.051
3155	20.06	10492.386	33674.707
1602	20.04	9061.731	33878.254
2163	20.04	9553.047	33263.449
3014	20.04	10227.438	36796.711
1317	20.04	8795.545	38004.875
233	20.02	7648.809	37088.012
2757	20.02	10126.699	36055.938
7521	20.02	13935.554	36348.953
5407	20.02	12241.188	33946.66
8105	20.02	14237.765	39342.141
638	20.02	8020.737	33038.527
1006	20.02	8543.91	36231.715
7260	20.02	13754.1	37403.176
1903	20.02	9424.418	39165.555
5362	20.02	12036.718	33275.527
2790	20	10049.498	36703.813
2390	20	9717.93	39931.211
6920	20	13568.27	33417.922
4637	20	11315.461	39337.664
66	20	7907.533	34320.867
6946	19.98	13407.831	34333.594
3776	19.98	10946.349	34266.629
6079	19.98	12665.314	37837.316
8321	19.98	14518.076	34762.555
1601	19.98	8946.167	33864.793
1069	19.98	8567.655	34645.262
4658	19.98	11324.367	39959.574
6940	19.98	13367.698	34030.258
7396	19.98	13613.225	33186.281
3282	19.98	10424.763	37547.527
872	19.98	8227.947	39816.855
2922	19.96	10243.166	39436.18
1405	19.96	9052.669	39371.965
43	19.96	7946.893	33655.727
7386	19.96	13695.166	33625.508
7549	19.96	13975.244	37118.125
8256	19.96	14616.66	36665.453
4889	19.96	11627.872	33423.414
7170	19.96	13736.374	39556.52
4967	19.96	11646.96	34332.883
7873	19.96	14109.664	34466.074
2185	19.94	9558.01	33798.961
2055	19.94	9467.325	35323.586
368	19.94	7756.021	39417.469
2587	19.94	9765.105	34030.344
3445	19.94	10762.919	37338.563
3417	19.94	10580.793	38557.785
6260	19.94	12718.96	36068.531
2938	19.94	10171.272	38889.098
3334	19.94	10526.942	39255.41
6450	19.94	12996.857	34130.172
5851	19.94	12464.879	33594.547
3479	19.93	10594.872	36481.656
6282	19.93	12843.505	35416.617
2322	19.93	9633.64	37981.902
6625	19.93	13231.878	39953.832
7666	19.93	13969.738	39621.828
4739	19.93	11440.388	37960.066
1452	19.93	8860.278	37956.434
6793	19.93	13270.67	36273.754
4155	19.93	11061.04	38941.535
1988	19.91	9302.157	36902.738
979	19.91	8633.461	37133.336
5463	19.91	12250.735	35298.574
7306	19.89	13701.103	35739.156
7439	19.89	13829.182	33729.469
2176	19.89	9497.285	33569.594
7782	19.89	14096.614	38059.613
3362	19.89	10505.035	39871.254
6150	19.87	12745.544	39990.285
5303	19.87	11870.851	35210.48
7151	19.87	13719.734	39789.941
5191	19.87	11987.767	38490.176
218	19.87	7957.875	36896.789
5881	19.87	12604.615	33287.965
52	19.85	7862.138	33924.383
6159	19.85	12846.278	39581.398
7041	19.85	13452.335	37448.652
2511	19.85	9762.231	36198.766
7586	19.85	13819.62	38125.234
4324	19.85	11167.048	34242.379
5241	19.85	12021.047	36955.313
2181	19.85	9696.108	33658.699
5661	19.83	12488.526	38087.703
3139	19.83	10304.471	33080.688
4674	19.83	11423.551	39627.754
3130	19.83	10316.969	33383.891
8000	19.83	14375.27	35560.465
7815	19.83	14064.58	36742.719
7755	19.81	14040.322	39047.16
2788	19.81	10005.882	36671.754
6095	19.81	12614.031	38422.699
1940	19.81	9439.898	38249.148
1878	19.81	9297.358	39786.441
7333	19.79	13679.076	34849.727
5638	19.79	12474.132	38878.477
6176	19.79	12887.51	39108.602
2456	19.79	9878.949	37189.848
1275	19.79	8736.315	37084.594
5409	19.79	12111.418	34029.566
6692	19.79	13303.594	38218.27
5713	19.79	12460.674	36766.477
3654	19.79	10693.533	34913.922
2973	19.79	10146.606	37858.336
3359	19.79	10503.082	39828.492
5139	19.77	11712.109	39685.027
5124	19.77	11698.447	39006.852
6844	19.77	13302.698	34680.574
2796	19.77	9991.604	36901.055
3775	19.75	10864.693	34246.688
4665	19.75	11484.884	39825.402
8287	19.75	14470.164	35775.93
2886	19.75	9999.614	39632.32
1619	19.75	9060.52	33222.289
3784	19.75	10984.108	34447.715
399	19.75	8000.1	39867.863
2081	19.75	9484.196	34526.422
7015	19.73	13553.2	36700.285
3215	19.73	10552.998	35407.848
907	19.73	8568.314	39550.738
5916	19.73	12605.652	33865.898
2642	19.73	9985.091	33150.316
4537	19.73	11237.87	36347.148
3748	19.73	10972.7	33784.523
6454	19.73	13104.461	34263.398
1845	19.73	9229.165	39156.551
7323	19.73	13711.207	35206.117
1015	19.71	8526.831	36092.867
2966	19.71	10248.896	38058.91
605	19.71	8006.313	33969.234
6827	19.71	13322.067	35097.539
6161	19.71	12812.554	39345.273
7721	19.71	14130.1	39304.188
4677	19.7	11427.4	39650.531
1292	19.7	8774.143	37507.199
1946	19.7	9418.975	38044.832
6923	19.7	13564.123	33516.836
660	19.7	8417.563	33416.891
3001	19.7	10154.041	37121.68
5956	19.68	12592.378	35074.863
2972	19.68	10338.954	37850.266
556	19.68	8125.723	35643.324
7451	19.68	13941.846	34010.93
4108	19.68	11194.109	39798.855
4337	19.68	11181.55	33928.789
7842	19.68	14013.738	35806.156
1803	19.68	9258.918	37630.57
8366	19.68	14499.192	33216.359
8215	19.68	14558.006	37902.602
4148	19.68	11176.576	38811.508
611	19.68	8204.605	33816.973
6139	19.68	12547.105	39968.031
3291	19.68	10541.278	37899.652
4173	19.68	11100.206	38420.426
3664	19.66	10613.985	34230.016
8040	19.66	14421.408	37123.836
383	19.66	7961.693	39755.477
5768	19.66	12415.824	35280.887
3520	19.66	10567.65	36194.613
7834	19.66	14145.576	35979.285
8030	19.64	14274.908	36543.348
5632	19.64	12448.584	39034.836
7322	19.64	13600.836	35120.293
2678	19.64	10029.096	34194.402
3994	19.64	10908.919	36173.863
5679	19.64	12407.964	37573.023
20	19.64	7869.093	33353.137
6530	19.64	13027.534	37481.324
8185	19.64	14593.98	38886.969
7159	19.62	13710.972	39592.074
1301	19.62	8811.942	37717.355
7783	19.62	14129.134	38087
3595	19.62	10713.956	35830.965
414	19.62	8197.268	39447.34
5114	19.62	11734.501	38613.656
5520	19.62	12249.905	37344.57
4743	19.6	11615.538	37698.402
3196	19.6	10388.483	34656.219
4728	19.6	11426.534	38298.77
8166	19.6	14606.412	39473.352
4409	19.6	11423.932	33728.727
7133	19.6	13502.251	39394.969
5497	19.6	12206.871	36303.742
2435	19.6	9913.882	37913.211
6854	19.58	13191.839	34377.02
2947	19.58	10177.954	38482.961
1048	19.58	8430.028	35134.863
4547	19.58	11332.544	36575.965
5669	19.58	12363.168	37752.711
1586	19.58	9039.375	34143.711
7352	19.58	13634.257	34309.059
1517	19.56	8871.315	35951.734
2583	19.56	9897.625	33992.887
6698	19.56	13220.897	37992.938
5333	19.56	11999.299	34404.273
7981	19.56	14336.997	35054.32
4338	19.56	11077.411	33932.742
4250	19.56	11165.65	35984.66
521	19.56	8183.004	36460.063
1040	19.56	8476.949	35262.125
3284	19.56	10393.539	37586.465
1859	19.56	9192.298	39561.512
5772	19.56	12375.628	35365.523
7547	19.54	13906.227	37093.402
2524	19.54	9740.6	35457.602
6683	19.54	13339.825	38381.801
2192	19.54	9696.228	33924.875
468	19.54	8109.582	38035.699
7196	19.54	13685.927	39065.945
6399	19.52	12829.838	33143.27
4985	19.52	11772.57	35038.992
7578	19.52	13889.759	37936.742
1863	19.52	9105.955	39647.5
7944	19.52	14286.87	33699.188
3234	19.52	10377.012	35968
2420	19.52	9895.346	38913.164
7172	19.52	13708.854	39578.723
2990	19.52	10170.308	37421.27
4774	19.52	11518.32	36769.141
3247	19.52	10469.085	36382.141
5825	19.52	12362.089	34042.523
6292	19.52	12867.338	35306.414
343	19.52	7679.237	38949.934
6615	19.52	13092.671	39862
365	19.5	7823.375	39379.141
7012	19.5	13555.923	36583.641
1216	19.5	8842.504	35639.387
8331	19.5	14556.83	34310.93
7430	19.5	13949.933	33631.258
1064	19.5	8534.252	34826.949
7946	19.5	14395.596	33839.5
831	19.5	8241.782	38818.469
1007	19.5	8479.584	36237.855
4305	19.5	11110.807	34572.691
4303	19.5	11029.497	34549.34
4591	19.48	11275.775	38203.617
7617	19.48	13843.661	38897.289
2116	19.48	9432.388	33655.563
6533	19.48	13039.783	37608.301
3208	19.48	10380.255	35194.414
1106	19.48	8473.099	33637.211
6415	19.48	13140.816	33346.227
1839	19.48	9134.166	38874.094
8033	19.48	14414.837	36638.922
1690	19.48	9070.42	34778.281
5130	19.48	11654.557	39394.617
4709	19.48	11432.996	38870.734
1611	19.48	8866.539	33630.105
8285	19.48	14540.2	36016.258
5200	19.48	11967.811	38265.555
6262	19.47	12925.66	36119.77
2143	19.47	9311.735	33013.633
1958	19.47	9369.558	37767.594
6455	19.47	13060.965	34290.43
8364	19.47	14446.774	33209.813
1183	19.47	8779.55	34656.168
4912	19.47	11728.052	33233.813
3452	19.45	10660.431	37168.203
7168	19.45	13685.399	39499.164
5861	19.45	12479.668	33273.125
3785	19.45	10891.199	34455.715
6074	19.45	12556.899	37666.781
3319	19.45	10377.022	38807.23
5783	19.45	12336.069	34969.008
6899	19.45	13169.202	33287.633
715	19.43	8363.442	35615.523
5821	19.43	12429.049	33999.801
3341	19.43	10486.308	39462.434
8122	19.43	14268.897	39633.359
3182	19.43	10372.079	34312.859
3667	19.43	10720.926	34276.531
690	19.41	8371.96	34549.203
4939	19.41	11773.574	33767.902
2628	19.41	9784.179	33216.949
1231	19.41	8828.35	36118.535
3305	19.41	10542.212	38360.5
6470	19.41	13090.976	34812.137
5990	19.41	12574.465	36141.352
8275	19.41	14581.347	36141.176
2522	19.41	9908.17	35731.246
4841	19.41	11478.685	34828.48
5657	19.41	12317.758	38425.035
5316	19.41	12012.612	34765.535
7545	19.39	13936.232	37027.637
2533	19.39	9802.499	35353.066
7844	19.39	14124.267	35855.656
3221	19.39	10420.109	35607.426
7342	19.39	13696.353	34750.984
5521	19.39	12135.509	37367.879
6268	19.39	12919.839	35949.543
4403	19.39	11423.154	33552.48
74	19.39	7714.446	34464.605
5717	19.39	12361.154	36832.645
6148	19.39	12842.136	39969.469
6645	19.37	13326.454	39157.48
6662	19.37	13303.637	38637.098
6884	19.37	13310.028	33499.293
8053	19.37	14320.362	37572.461
130	19.37	7830.161	35516.297
8241	19.37	14571.052	36924.223
1919	19.37	9445.202	38648.863
2895	19.37	10135.544	39862.055
4199	19.37	11092.441	37478.316
5319	19.37	11977.997	34499.832
5423	19.37	12207.415	34356.148
5676	19.35	12465.307	37523.563
7467	19.35	13822.498	34592.574
1117	19.35	8598.739	33232.738
3442	19.35	10730.765	37201.98
4721	19.35	11542.085	38153.305
1460	19.35	9062.684	37808.23
1468	19.35	8995.185	37288.695
8026	19.35	14248.652	36282.598
4863	19.35	11435.045	34011.215
4188	19.35	11026.652	37729.18
3123	19.35	10322.495	33578.801
6752	19.33	13179.566	37367.117
3693	19.33	10609.469	33799.84
8006	19.33	14220.089	35816.633
3771	19.33	10904.516	34174.941
2276	19.33	9647.346	36544.121
7263	19.33	13584.493	37184.703
8168	19.33	14523.657	39518.234
5844	19.33	12453.022	33741.273
7956	19.33	14222.518	34265.086
7759	19.31	14043.959	38881.402
6480	19.31	13063.165	35186.531
1413	19.31	8849.774	39225.773
693	19.31	8255.516	34727.574
6811	19.31	13270.54	36047.855
7860	19.31	14083.086	35182.109
4307	19.31	11059.551	34601.352
5518	19.31	12203.391	37293.441
5098	19.31	11670.273	38029.113
6258	19.31	12735.695	36348.465
4612	19.31	11353.949	38822.141
8011	19.31	14358.588	35933.637
1787	19.31	9268.504	37147.984
4174	19.29	11050.115	38448.121
3019	19.29	10204.941	36392.988
92	19.29	7699.006	34923.742
2294	19.29	9666.952	37058.547
7155	19.29	13688.609	39841.762
1851	19.29	9252.187	39442.125
2429	19.29	9745.521	38384.648
8029	19.27	14256.651	36542.324
4431	19.27	11380.963	34288.004
599	19.27	8184.785	34202.426
5129	19.27	11782.368	39354.184
8082	19.27	14413.936	38647.977
6825	19.27	13183.969	35378.586
5395	19.27	12089.139	33652.234
4027	19.25	10913.552	37433.027
4808	19.25	11616.055	35943.211
4605	19.25	11269.775	38620.547
4048	19.25	10858.561	38101.82
6802	19.25	13235.122	36143.281
7478	19.25	13941.877	34928.047
7805	19.25	14207.715	37328.285
1287	19.25	8640.714	37446.863
1609	19.25	8906.771	33520.813
2695	19.25	10101.75	34679.07
1493	19.25	8980.596	36810.645
2537	19.25	9860.273	35196.145
4691	19.25	11606.325	39283.461
6961	19.24	13524.905	34819.895
2978	19.24	10236.446	37970.375
7441	19.24	13842.063	33807.773
264	19.24	7953.778	37520.039
1701	19.24	9249.437	35092.703
5978	19.22	12531.088	35648.551
6303	19.22	12714.918	35074.988
6310	19.22	12909.94	34895.922
5382	19.22	12072.514	33283.227
5535	19.22	12081.2	37944.738
4304	19.22	11137.588	34567.563
7919	19.22	14271.803	33077.961
7832	19.22	14141.495	36191.043
5569	19.22	12228.457	39281.535
1237	19.22	8832.92	36236.645
3801	19.22	10789.616	34769.617
1145	19.22	8687.263	33768.371
5440	19.22	12181.258	34709.43
1818	19.2	9099.503	38166.027
7609	19.2	13993.121	38735.129
1294	19.2	8826.176	37582.141
5243	19.2	12006.264	36728.516
5970	19.2	12643.352	35496.586
923	19.2	8518.504	39268.996
1090	19.2	8512.271	34122.293
2948	19.2	10295.749	38537.836
913	19.2	8586.825	39368.938
7024	19.2	13538.313	37027.852
5212	19.18	12018.784	37710.859
[truncated: 3,022 more rows]
