# Supplementary material for: Insights on the Control of Yeast Single-Cell Growth Variability by Members of the Trehalose Phosphate Synthase (TPS) Complex
Source: Front Cell Dev Biol. 2021 Jan 28;9:607628. doi: 10.3389/fcell.2021.607628 (PMC7876269; doi:10.3389/fcell.2021.607628)
Supplement: Supplementary file 2 [file Data_Sheet_1.ZIP › final_code/input_datasets/BY4741_3_Ntd_TPS1_t1.csv]

Id	Area (µm²)	Centre X Position (µm)	Centre Y Position (µm)
12355	96.09	13888.771	36634.305
10962	94.25	13286.126	38534.957
11592	93.95	13545.903	37354.805
7687	93.6	11533.561	37654.313
13534	93.01	14629.923	37490.277
542	92.78	7873.304	37715.809
5286	91.17	10176.411	38009.688
10306	90.8	12845.745	35528.113
10056	90.5	12896.127	39646.547
9786	90.29	12661.804	35426.344
8360	89.6	11857.629	39599.441
10394	89.43	12916.152	34108.387
7081	89.41	11174.167	34424.031
2305	87.57	8907.924	36633.809
9557	87.47	12437.211	34412.199
7928	84.45	11601.48	33118.375
12624	84.35	14156.933	37922.469
12802	83.53	14200.513	35181.32
9583	83.22	12370.328	33860.652
13658	83.2	14463.389	35586.871
13662	83.05	14448.989	35633.387
6686	82.61	10835.581	38025.645
12675	82.28	14083.226	36933.961
9829	82.26	12670.994	36095.594
12879	82.15	14111.367	33862.758
10379	81.74	12708.491	34227.023
11387	81.53	13461.961	34214.617
3063	80.35	9369.047	37240.07
12866	79.66	14006.895	34219.184
6601	78.89	10931.1	36476.547
9317	78.58	12475.445	38104.164
5463	77.72	10188.01	35936.793
4703	77.44	10032.867	34259.691
5457	77.24	10196.427	35898.633
11495	77.15	13375.329	35821.789
7977	76.98	11737.549	34146.227
11492	76.88	13416.358	35779.121
3432	76.48	9593.678	33234.359
3532	75.67	9669.9	34904.281
9466	75.25	12348.74	35659.063
10294	74.77	12872.086	35618.707
10366	74.08	12892.992	34301.5
9044	74.08	12250.093	36904.098
10351	73.18	12825.389	34645.711
1412	73.11	8396.288	38166.969
9506	72.67	12352.682	34985.383
11414	72.4	13477.371	34594.668
7006	72.4	11047.324	35255.555
1402	72.23	8289.631	37970.637
11868	71.84	13578.875	36745.426
12160	71.75	13986.293	34306.16
6377	71.63	10615.48	33409.871
10137	71.46	12729.864	37838.48
13292	70.94	14371.95	38007.699
9660	70.75	12568.119	33548.637
610	70.66	7686.247	38598.875
2400	70.64	9056.873	35048.207
8631	70.29	11855.702	35636.402
5970	70.23	10357.282	37887.527
4907	69.68	9928.81	37330.324
13714	69.53	14623.947	34622.969
7557	69.49	11272.82	39195.875
6745	69.39	10958.854	39373.426
8350	69.26	11834.201	39997.273
12013	69.26	13693.998	34249.742
5521	69.18	10223.677	34795.328
10476	69.1	12981.849	33821.578
11798	68.89	13664.74	37840.953
8387	68.7	11865.956	39258.742
11926	68.05	13775.08	35592.523
6834	67.78	11072.236	38639.891
8822	67.57	12130.912	33499.074
1633	67.49	8536.433	36968.625
2870	67.25	9123.287	38573.195
13201	67.23	14226.326	36591.938
13056	67.23	14290.261	34556.043
9831	67.17	12547.108	36114.16
7084	67.04	11197.588	34160.074
9174	67.02	12138.113	38903.234
2248	66.75	9013.648	37443.184
7390	66.63	11403.651	36520.469
11290	66.4	13350.742	33011.551
10854	65.81	13044.679	38829.727
258	65.23	7953.131	36693.59
11301	65.2	13170.615	33126.98
8344	64.66	11752.406	39928.762
13596	64.58	14636.481	36276.824
11705	64.51	13402.182	39816.848
10318	64.45	12779.791	35367.406
6978	64.14	11101.649	36179.66
3557	63.99	9654.659	35415.563
10888	63.99	13105.624	39594.836
7901	63.93	11574.558	33777.363
5352	63.89	10338.811	37381.516
5750	63.47	10386.594	35438.785
10528	63.47	13069.584	34529.035
7811	63.34	11496.986	34948.07
68	62.99	7929.008	34256.199
9799	62.88	12525.885	35630.488
3418	62.36	9355.479	33067.531
12202	62.23	13946.436	34805.605
5391	62.21	10296.82	36803.941
7107	62.21	10996.287	33700.109
2126	62.13	8632.885	39656.172
3572	62.02	9494.374	35623.16
8184	61.75	11784.202	37119.332
11031	61.62	13285.692	37148.512
5904	61.52	10506.642	37051.398
9108	61.5	12141.054	37734.898
9515	61.46	12287.655	34864.301
8776	61.39	11893.802	33346.008
10522	61.35	13068.468	34402.59
10524	60.87	12976.974	34430.773
10356	60.87	12746.895	34739.191
7045	60.75	11092.752	34873.941
2849	60.7	9064.952	38238.227
9569	60.56	12283.211	33979.113
1859	60.5	8734.544	34258.383
13334	60.48	14220.831	38902.926
131	60.48	7668.556	35147.922
1843	60.47	8737.759	33903.523
10342	60.35	12838.61	34802.449
11862	60.14	13635.054	36903.344
7597	60.01	11512.949	39999.711
2613	59.97	9237.168	35358.848
8029	59.93	11817.03	35046.945
2472	59.93	8882.969	33604.258
7337	59.93	11342.268	35824.156
12461	59.76	13825.808	38478.051
5992	59.74	10405.959	38286.238
2684	59.72	9066.329	36568.695
6057	59.66	10477.796	39451.758
4019	59.6	9732.411	39927.355
2254	59.58	8973.807	37494.559
12957	59.43	14235.137	33117.375
9648	59.35	12495.673	33338.555
11760	59.35	13607.67	38509.789
6942	59.16	11170.091	36568.16
780	59.16	8178.504	38538.711
4549	59.11	9734.967	34140.766
7797	59.05	11529.351	35096.348
6045	58.72	10530.723	39244.551
11540	58.68	13553.075	36464.434
12568	58.67	14037.269	39107.359
10510	58.63	13097.183	34261.301
2499	58.63	9118.672	33123.5
9234	58.49	12370.932	39654.055
13710	58.45	14476.121	34882.504
9590	58.45	12381.155	33728.945
10646	58.44	13039.131	36394.336
12861	58.44	14179.853	34144.477
13817	58.4	14515.954	33745.492
4755	58.4	10020.649	35372.09
10610	57.98	13137.291	35915.117
13466	57.98	14618.342	38356.457
11135	57.69	13336.732	35550.809
10177	57.52	12789.087	37391.359
6224	57.46	10636.356	36251.105
13461	57.44	14499.004	38628.922
3012	57.29	9278.596	38400.676
4851	57.19	9979.541	36054.98
6925	57.19	10993.44	37160.457
9852	57.15	12510.48	36555.039
7290	57.11	11224.456	35070.305
12050	57.08	13594.444	33496.137
6232	57.04	10616.185	36360.898
11818	56.96	13664.529	37583.266
18	56.92	7736.479	33483.789
10186	56.92	12830.102	37245.023
9564	56.75	12289.756	34178.355
7829	56.67	11480.802	34619.973
6461	56.56	10838.949	34137.855
4400	56.54	9756.783	36805.637
8248	56.54	11753.796	38160.301
10382	56.5	12862.201	34001.492
2039	56.5	8767.076	37745.254
13136	56.37	14407.706	35844.672
9459	56.23	12449.555	35883.266
8148	56.16	11648.869	36496.91
9066	56.14	12148.641	37261.164
11825	56.08	13656.441	37435.762
6923	55.98	11056.275	37136.906
13778	55.95	14455.121	34119.535
13270	55.85	14241.541	37580.246
657	55.79	7826.316	39102.164
7757	55.77	11511.137	35909.719
2895	55.74	9123.214	39002.512
1434	55.74	8339.228	38862.395
12842	55.72	14059.906	34289.164
8784	55.7	12023.125	33226.555
11775	55.62	13676.702	38172.086
11782	55.6	13654.345	38261.969
9804	55.56	12496.133	35687.426
7898	55.51	11433.229	33708.836
10082	55.49	12735.861	39104.051
9188	55.2	12226.65	39175.738
943	55.14	8116.57	36098.012
5797	54.87	10508.007	36058.355
13181	54.85	14350.669	36339.473
9548	54.78	12287.858	34566.547
9559	54.7	12448.895	34432.547
9541	54.68	12322.191	34752.441
6220	54.66	10775.656	36451.391
586	54.45	7691.568	38326.926
8778	54.43	11983.407	33406.594
6395	54.41	10717.785	33124.438
12805	54.38	14148.089	35017.742
7630	54.26	11594.673	38705.703
5169	54.2	10332.313	39686.766
12033	54.15	13595.272	33862.867
11883	54.13	13752.623	36289.266
5694	54.09	10478.811	34767.93
11508	54.05	13413.732	35998.793
3238	54.01	9417.869	36694.836
11141	53.95	13246.297	35360.414
9343	53.82	12469.821	37430.617
10355	53.78	12850.237	34672.469
13641	53.72	14450.964	35950.738
8684	53.7	11877.204	35078.441
6542	53.7	10983.23	35628.766
2206	53.69	8866.756	38340.117
1292	53.65	8216.671	36044.34
1345	53.63	8215.295	36938.594
11131	53.61	13334.62	35518.668
8008	53.57	11841.897	34715.863
1493	53.55	8626.184	39349.602
12577	53.51	14144.888	38660.383
7622	53.49	11616.097	39028.59
4115	53.42	9734.45	39056.195
7941	53.36	11715.366	33197.922
10999	53.34	13352.611	37666.59
12874	53.3	14003.925	34008.531
1474	53.25	8556.492	39944.449
12998	53.21	14361.59	33806.887
6550	53.17	10948.218	35691.188
6872	53.15	10993.098	38185.355
6056	53.13	10488.382	39435.344
7042	52.96	11176.176	34862.473
1835	52.94	8820.287	33751.219
12949	52.92	14061.016	33129.82
1448	52.9	8223.928	39218.336
13775	52.79	14620.9	34011.906
12630	52.79	14038.017	37775.824
13475	52.71	14533.6	38232.758
821	52.69	8125.358	37696.156
10019	52.67	12595.713	39361.941
1512	52.63	8623.548	39269.32
3389	52.63	9288.505	33525.992
6089	52.59	10709.289	39341.93
11474	52.56	13459.857	35394.141
8531	52.5	11906.524	37147.102
6915	52.48	11179.732	37492.645
13118	52.44	14417.907	35514.215
2502	52.38	9199.075	33277.992
7329	52.38	11349.642	35635.977
1861	52.34	8647.116	34317.16
985	52.23	8127.056	35281.504
10065	52.23	12903.131	39553.547
13040	52.15	14371.801	34391.316
1736	52.06	8584.352	34756.813
11754	52.02	13611.692	38782.242
9489	52	12407.12	35108.352
10973	51.98	13272	38436.094
9204	51.9	12170.318	39530.574
7311	51.85	11408.827	35378.691
4746	51.73	10044.748	35209.602
7528	51.71	11320.259	38761.613
8777	51.71	11996.03	33381.164
11114	51.69	13156.055	35598.488
4483	51.64	9853.441	35422.695
6489	51.64	10796.934	34555.73
8393	51.62	12053.468	39064.566
1722	51.52	8487.909	35213.465
11187	51.48	13270.753	34624.16
9588	51.48	12333.383	33674.094
12875	51.44	14088.577	34014.117
1418	51.41	8332.908	38402.621
12720	51.39	14186.728	36511.719
8516	51.35	12018.193	37647.965
12701	51.25	14062.762	36577.379
3402	51.23	9278.676	33456.477
12147	51.21	13946.768	34146.801
13317	51.18	14276.197	38446.637
5085	50.99	9930.775	39619.066
4527	50.93	9805.337	34652.879
12158	50.89	13958.106	34237.563
9840	50.85	12636.325	36315.922
3588	50.85	9609.662	35985.652
8521	50.83	11939.319	37447.07
13743	50.74	14549.972	34553.84
5910	50.66	10562.803	37071.539
13195	50.64	14374.124	36573.156
10994	50.62	13315.225	37829.48
7994	50.6	11668.241	34461.809
6916	50.54	11174.402	37191.754
12832	50.51	14162.67	34614.961
12199	50.51	13906.362	34733.027
8610	50.49	11900.75	36214.477
8250	50.49	11820.164	38223.836
3208	50.49	9479.77	37002.574
13007	50.47	14256.264	33940.844
11864	50.45	13635.399	36981.785
12226	50.37	13852.361	35180.922
6974	50.33	11068.019	36099.898
2022	50.31	8747.164	37449.578
11045	50.3	13291.107	36785.438
7035	50.28	11011.461	34791.906
12508	50.12	13807.434	39482.953
11872	50.03	13700.142	36615.906
13458	50.03	14493.191	38623.438
12005	49.95	13574.998	34413.734
1726	49.93	8546.426	34786.734
6273	49.91	10565.282	35352.629
7394	49.89	11309.756	36536.633
3391	49.84	9291.312	33577.719
3275	49.8	9383.344	35916.891
11522	49.78	13412.055	36124.707
8352	49.78	11865.357	39783.746
6340	49.63	10710.254	34096.801
9109	49.61	12252.197	37757.105
12059	49.43	13775.472	33352.133
10225	49.43	12883.437	36771.945
12410	49.4	13929.122	37645.613
13210	49.4	14364.361	36693.723
12035	49.36	13652.861	33881.457
8743	49.36	12000.934	33809.906
11143	49.3	13207.61	35393.887
12525	49.3	13867.14	39887.066
13215	49.24	14354.124	36715.676
9893	49.24	12518.947	37175.773
12716	49.2	14118.945	36414.063
7128	49.17	11013.883	33419.543
2382	49.09	9023.974	35300.215
3449	49.07	9675.912	33445.328
13109	49.07	14246.5	35349.77
10037	49.05	12541.426	39841.336
11516	49.01	13504.53	36086.441
6151	48.99	10614.975	37968.125
10092	48.95	12846.838	38922.82
9528	48.95	12345.393	34640.855
5520	48.94	10300.684	34792.145
6362	48.92	10699.123	33593.027
689	48.88	7725.415	39484.738
8023	48.86	11736.201	34946.945
3636	48.84	9671.248	36522.953
3011	48.84	9422.297	38389.848
982	48.76	8189.854	35540.141
8385	48.71	11943.044	39242.121
11	48.69	7786.553	33279.934
10708	48.65	13125.405	37349.652
2762	48.63	9219.909	36841.813
9911	48.59	12663.762	37381.414
7301	48.57	11223.671	35164.258
8177	48.57	11702.845	37010.516
6115	48.55	10607.7	38548.988
12574	48.51	14202.517	38870.508
12453	48.51	13927.305	38375.859
10948	48.5	13199.041	38897.863
11804	48.44	13672.21	37685.219
4882	48.44	9974.89	36713.633
1451	48.4	8264.14	39302.094
11023	48.4	13220.9	37311.594
5296	48.34	10246.302	37960.359
7511	48.3	11252.191	38540.371
7577	48.28	11415.235	39647.117
13635	48.21	14531.316	35928.004
11139	48.21	13241.497	35269.848
2901	48.21	9200.299	39096.359
766	48.17	8046.48	38810.988
572	48.15	7768.772	38152.887
12404	48.09	13993.577	37565.359
12339	48.07	13919.228	36373.586
11153	48.02	13263.836	35126.727
7418	48.02	11355.584	36827.227
6740	48	10836.547	39230.871
11781	47.98	13728.266	38240.719
8339	47.96	11769.811	39807.016
2755	47.94	9224.018	36832.254
13767	47.94	14541.155	34277.063
316	47.92	7982.793	36825.586
1405	47.9	8310.193	38079.531
6781	47.88	10884.885	39635.313
12081	47.88	13630.596	33072.004
10350	47.88	12842.096	34614.863
2121	47.86	8760.666	39575.816
13012	47.86	14304.765	34055.766
13724	47.84	14429.578	34741.277
6828	47.81	11132.306	39107.766
5535	47.81	10162.578	34765.016
3023	47.79	9291.772	38016.234
6792	47.73	11136.315	39768.57
11470	47.71	13355.091	35368.984
3494	47.71	9693.477	34405.121
9401	47.67	12388.332	36675.07
1343	47.67	8305.263	36913.199
7817	47.6	11431.627	35044.68
13533	47.6	14443.589	37474.766
9316	47.58	12370.684	38074.367
7918	47.54	11476.804	33482.215
7165	47.52	11241.594	33014.063
12328	47.52	13943.374	36269.699
12273	47.5	13827.076	35497.141
9391	47.5	12409.732	36559.574
11699	47.48	13360.488	39714.957
6316	47.42	10765.841	34593.391
10800	47.42	13037.683	38143.188
5522	47.4	10147.051	34816.18
12539	47.37	14202.264	39636.168
12642	47.35	14037.13	37351.281
4508	47.31	9836.455	35090.793
13041	47.29	14415.559	34391.184
959	47.29	8032.388	35879.672
7040	47.29	11054.042	34852.602
701	47.25	7727.701	39599.332
11222	47.25	13212.671	34150.68
8692	47.17	11924.082	34928.52
964	47.15	8198.316	35627.117
1617	47.12	8449.232	37309.844
5056	47.1	10112.703	39395.43
2034	47.08	8655.118	37677.84
8485	47.08	11911.348	38165.336
1862	47.08	8692.202	34373.527
12285	47.08	13974.02	35636.516
8712	47.06	11987.827	34494.27
9031	47.02	12267.198	36720.758
6404	46.98	10782.014	33078.238
13459	46.96	14523.477	38625.156
10070	46.94	12871.852	39405.184
12778	46.92	14012.67	35585.5
10194	46.91	12763.443	37044.336
9258	46.91	12284.343	39134.969
3282	46.89	9410.422	35740.211
5591	46.85	10316.819	33441.793
6467	46.85	10992.836	34248.887
11806	46.83	13738.271	37716.133
2966	46.75	9381.837	39197.117
2292	46.73	8882.657	36745.859
2754	46.73	9265.229	36822.598
11250	46.73	13286.691	33731.691
530	46.71	7938.37	37587.066
1281	46.69	8218.915	35764.527
128	46.69	7932.092	35105.102
3385	46.68	9379.019	33773.07
10042	46.66	12604.122	39878.621
11685	46.62	13361.001	39324.059
8110	46.62	11851.074	36089.945
11746	46.6	13642.608	38627.617
7359	46.58	11397.107	36076.289
7612	46.56	11521.329	39365.02
6267	46.56	10642.93	35564.16
10509	46.54	12965.392	34248.93
13818	46.52	14562.792	33486.891
64	46.52	7977.92	34211.508
4460	46.5	9807.276	35974.316
4027	46.5	9813.006	39665.227
7099	46.48	11091.367	33823.023
13091	46.47	14417.35	35110.531
2196	46.47	9008.069	38531.348
7573	46.45	11298.21	39510.277
13667	46.39	14486.838	35705.789
2616	46.39	9126.551	35378.68
1044	46.37	8203.548	34404.855
12555	46.37	14069.345	39299.168
9368	46.35	12460.635	37019.746
10670	46.35	12972.21	36688.125
6814	46.35	11194.717	39328.875
7137	46.33	11201.655	33216.512
12960	46.33	14306.198	33223.156
12803	46.31	14095.353	34963.078
4723	46.29	10045.193	34647.5
5650	46.27	10470.291	34008.57
6615	46.27	10807.276	36713.148
8638	46.2	11894.036	35429.59
10943	46.18	13265.615	39010.664
7962	46.14	11785.778	33853.23
10307	46.14	12875.604	35539.816
11244	46.14	13286.163	33657.027
9948	46.12	12680.437	37961.336
7039	46.1	11099.443	34849.676
474	46.06	7853.763	37073.895
2092	46.06	8686.977	38786.414
11711	46.04	13649.259	39872.945
1456	46.04	8386.003	39493.652
10942	45.99	13174.795	39003.57
9419	45.97	12470.24	36303.215
10998	45.95	13275.103	37981.32
8522	45.93	11891.931	37448.66
11189	45.91	13156.123	34683.094
3292	45.91	9427.756	35709.383
1551	45.89	8552.498	38436.211
12652	45.89	14110.869	37470.328
5620	45.85	10388.751	33401.73
1926	45.83	8753.089	35712.41
2001	45.81	8672.862	37089.531
505	45.81	7782.371	37316.836
1262	45.79	8208.222	35407.508
10621	45.78	13094.49	36027.238
6118	45.78	10578.587	38607.676
6914	45.74	11078.79	37479.145
5604	45.72	10342.269	33008.664
11922	45.72	13764.851	35848.129
11251	45.72	13271.349	33743.742
10401	45.7	12884.412	33934.824
1229	45.7	8272.62	34814.504
1080	45.68	8089.247	33784.785
1030	45.68	8020.636	34471.035
1768	45.64	8513.896	33920.031
8735	45.64	11964.44	34234.891
8944	45.64	12135.563	35393.199
8758	45.62	12057.334	33698.563
1230	45.56	8307.114	34833.848
7800	45.56	11495.634	35146.945
5644	45.51	10494.917	33864.523
9848	45.51	12574.975	36452.563
10801	45.47	12927.556	38180.32
12072	45.45	13593.718	33258.633
10199	45.43	12750.649	37138.355
5958	45.43	10543.298	37671.906
1880	45.39	8634.699	34690.309
3092	45.39	9295.184	37066.289
13061	45.39	14383.004	34677.719
503	45.35	7780.111	37295.496
11300	45.35	13200.976	33117.527
9549	45.32	12383.538	34296.629
118	45.32	7848.279	34980.031
11309	45.3	13404.109	33096.41
11622	45.28	13355.735	37864.105
13859	45.26	14450.15	33102.211
1420	45.24	8418.464	38425.145
8716	45.22	12049.943	34556.52
9793	45.2	12565.461	35551.313
7705	45.2	11438.966	37292.895
7642	45.18	11428.006	38153.637
3564	45.16	9665.52	35492.512
10039	45.16	12686.788	39844.914
10302	45.16	12828.715	35481.371
9825	45.16	12557.314	36044.809
3056	45.14	9342.309	37369.41
435	45.12	7726.352	36894.676
2995	45.12	9311.611	38553.531
10187	45.12	12894.21	37265.73
11443	45.11	13440.786	35038.281
3262	45.11	9435.592	36185.574
1291	45.11	8235.079	36015.828
6940	45.09	11081.543	36820.191
8628	45.05	11947.719	35809.645
4613	44.99	9891.961	33456.375
521	44.99	7667.035	37522.73
10030	44.99	12596.519	39640.184
8674	44.99	11855.587	34961.098
7909	44.97	11426.92	33331.063
11582	44.97	13379.072	37136.426
9761	44.95	12630.788	35175.879
2958	44.95	9294.069	39381.813
6979	44.91	11005.669	36211.207
2431	44.91	8877.262	34551.785
8905	44.89	12201.065	34809.016
8354	44.89	11909.218	39842.539
11241	44.89	13349.707	33893.414
6575	44.89	10916.931	36166.613
7145	44.88	11045.377	33285.328
6669	44.86	10823.571	37734.434
1415	44.84	8335.386	38314.02
11371	44.82	13387.112	33990.543
8403	44.8	12062.249	38311.309
5221	44.78	10230.703	38678.391
13036	44.78	14292.297	34376.516
7365	44.78	11344.748	36193.977
12876	44.78	14123.028	34056.172
11793	44.78	13623.031	38078.086
1211	44.74	8357.024	34620.629
12302	44.7	13980.624	35882
13368	44.7	14327.287	39376.641
1166	44.7	8299.925	33964.199
2622	44.7	9270.516	35549.777
10221	44.66	12730.051	36718.277
8714	44.66	11915.877	34537.91
7173	44.65	11351.224	33303.953
1596	44.65	8533.165	37541.41
11193	44.63	13193.846	34730.699
1864	44.61	8709.306	34490.672
13560	44.57	14600.73	36981.043
7001	44.57	11034.146	35420.227
1332	44.57	8291.06	36789.914
10463	44.55	13049.511	33571.82
12535	44.51	14036.551	39928.52
13105	44.51	14248.64	35279.059
7790	44.49	11428.937	35518.656
3972	44.47	9630.877	38909.598
588	44.43	7645.291	38332.965
12274	44.42	13976.388	35501.188
120	44.4	7940.138	35003.27
1340	44.36	8283.234	36838.051
11406	44.36	13420.02	34500.688
9362	44.34	12308.905	37249.566
9881	44.28	12661.414	36977.504
12442	44.28	13814.11	38141.926
12599	44.24	14074.928	38386.238
1933	44.24	8651.603	35829.742
9245	44.22	12448.087	39556.66
10384	44.22	12729.577	34004.422
6839	44.22	11192.943	38687.199
8569	44.2	11977.599	36606.977
2402	44.2	9033.651	34779.555
12371	44.19	13934.994	36928.125
1242	44.15	8386.501	34950.23
6988	44.09	11103.363	36010.203
1425	44.07	8214.702	38461.41
9711	44.03	12496.156	34451.863
9210	44.03	12101.247	39715.887
1856	43.96	8742.898	34155.754
9095	43.96	12188.627	37547.938
4358	43.96	9903.449	37463.645
11356	43.9	13359.852	33683.5
7134	43.88	11132.777	33190.766
4434	43.88	9919.03	36444.328
7771	43.88	11435.104	35834.965
1876	43.84	8704.99	34601.801
9434	43.82	12472.902	36162.902
4726	43.8	10015.974	34772.922
13310	43.78	14243.554	38337.445
1408	43.76	8236.731	38109.078
2594	43.73	9101.018	34953.914
7930	43.71	11474.506	33138.695
990	43.69	8105.255	35376.836
6354	43.69	10587.358	33731.93
12305	43.67	13987.839	36001.031
1276	43.65	8388.56	35624.633
10370	43.65	12873.951	34381.613
3492	43.65	9613.473	34340.215
1844	43.63	8663.297	33906.715
2014	43.61	8827.975	37375.051
9392	43.59	12285.187	36570.895
7358	43.59	11231.581	36042.18
9388	43.52	12423.483	36764.316
10048	43.5	12531.832	39992.117
10244	43.48	12758.535	36406.449
2284	43.48	8986.192	36991.336
8200	43.46	11745.578	37304.633
757	43.46	8101.123	39167.285
5657	43.44	10433.072	34212.957
10995	43.42	13273.276	37833.805
11713	43.42	13620.15	39947.039
7168	43.42	11371.009	33155.281
10078	43.42	12892.578	38969.383
4286	43.4	9727.376	38001.492
6324	43.4	10649.608	34157.887
10151	43.4	12903.251	37819.922
6906	43.4	11117.85	37588.563
5619	43.38	10527.211	33390.188
1290	43.36	8265.967	35996.414
13525	43.36	14514.987	37583.254
10438	43.34	12720.798	33146.531
36	43.3	7741.035	33799.547
6757	43.29	10936.053	39455.645
10075	43.29	12821.238	39249.109
3481	43.29	9583.683	34074.977
10263	43.27	12720.191	36298.906
4964	43.23	10017.975	38326.488
10911	43.23	13352.907	39744.238
2863	43.21	9092.271	38526.414
11113	43.19	13171.292	35596.934
8953	43.17	12182.555	35596.605
9238	43.13	12487.069	39459.18
7147	43.13	11139.184	33293.93
4924	43.11	10001.784	37570.23
3002	43.11	9483.321	38328.313
8821	43.09	12229.547	33493.852
8383	43.09	11926.66	39219.719
6824	43.06	11072.811	38989.188
12602	43.02	14083.247	38459.73
10210	43.02	12786.614	36900.969
504	43.02	7986.485	37312.41
12962	43.02	14329.91	33238.734
1006	43.02	8144.114	34973.219
7373	43	11247.336	36286.059
1976	43	8670.995	36581.602
2084	42.98	8689.746	38678.238
10585	42.96	12957.489	35491.566
12269	42.96	13911.537	35450.539
6399	42.96	10911.63	33049.266
11889	42.94	13583.477	36355.414
9275	42.94	12380.829	38866.535
10576	42.92	12927.739	35218.645
233	42.92	7785.957	36479.699
4355	42.9	9762.188	37441.703
3314	42.88	9417.447	35187.707
1960	42.86	8818.282	36199.496
9036	42.86	12257.41	36763.641
7667	42.85	11432.112	37702.352
11215	42.83	13248.31	34358.625
6683	42.83	10830.895	37963.293
8710	42.79	11999.025	34465.793
5294	42.77	10343.131	37853.348
548	42.75	7683.668	37759.613
8857	42.71	12091.724	34075.395
1181	42.71	8277.194	34155.387
7792	42.67	11507.706	35529.121
6342	42.67	10689.4	34113.008
6674	42.67	10881.662	37875.684
8731	42.65	12036.736	34194.977
11830	42.63	13639.891	37479.109
1212	42.63	8293.021	34628.09
680	42.62	7864.767	39430.734
4410	42.62	9830.353	36591.117
991	42.62	8032.956	35395.867
17	42.6	7787.461	33477.43
681	42.58	7768.626	39451.273
13083	42.58	14254.186	35003.73
7098	42.58	11135.977	33818.602
13688	42.58	14438.07	35228.84
11691	42.54	13474.073	39413.07
7097	42.54	11170.684	34082.129
551	42.52	7768.462	37769.77
6492	42.5	10780.349	34624.539
6563	42.48	10981.555	35903.395
11970	42.46	13704.63	34805.668
7167	42.46	11254.486	33092.051
13540	42.42	14511.802	37259.391
13532	42.42	14555.418	37420.492
7155	42.42	11113.644	33037.547
3450	42.4	9667.116	33486.914
8362	42.39	12005.646	39633.328
12225	42.33	13922.24	35153.875
7014	42.31	11127.171	35301.563
12913	42.31	14176.176	33329.344
13114	42.29	14315.55	35505.598
12046	42.29	13660.959	33783.613
3552	42.27	9638.043	35203.699
2500	42.27	9247.003	33163.836
5627	42.27	10466.202	33602.289
9397	42.23	12434.484	36619.301
5524	42.23	10304.128	34821.23
11852	42.23	13670.85	37088.113
13242	42.23	14341.701	37082.645
2930	42.21	9228.544	39935.664
677	42.19	7858.047	39422.371
4416	42.17	9793.065	36628.039
4933	42.17	10052.467	37787.867
10289	42.14	12811.196	35824.566
2296	42.14	8942.886	36817.566
3496	42.14	9642.775	34428.945
10064	42.1	12838.406	39545.77
11888	42.1	13672.924	36320.375
9845	42.08	12526.3	36420.547
10359	42.06	12912.676	34549.168
8881	42.04	12218.404	34421.449
486	42.04	7811.088	37176.246
8728	42.02	11920.009	34395.066
10448	42	13030.37	33168.27
11863	41.96	13708.1	36956.496
6743	41.94	10898.798	39361.891
11319	41.94	13519.332	33163.727
11621	41.93	13460.109	37856.621
13595	41.93	14582.014	36254.227
11311	41.89	13396.088	33127.504
1096	41.89	8052.673	33380.625
9702	41.87	12538.715	34097.855
11205	41.85	13239.058	34521.16
11373	41.83	13402.545	34010.281
1921	41.81	8672.591	35532.898
5277	41.81	10268.252	38219.871
9744	41.79	12644.318	34961.82
4393	41.79	9784.415	36945.059
8915	41.77	12201.556	35012.859
9181	41.75	12090.416	39117.48
2989	41.75	9327.123	38465.27
9629	41.72	12587.095	33048.582
11304	41.68	13561.793	33041.707
10537	41.68	13051.574	34555.969
13281	41.68	14363.356	37880.023
7686	41.68	11582.75	37644.414
10054	41.66	12844.489	39965.754
5210	41.66	10273.622	39032.566
12114	41.64	13962.9	33605.445
85	41.64	7644.661	34562.051
529	41.62	7739.786	37585.527
7582	41.62	11354.047	39831.484
6500	41.56	10838.285	34751.586
790	41.54	8187.421	38435.566
9838	41.54	12514.546	36280.809
8127	41.52	11772.485	36396.133
10858	41.52	13079.166	38889.98
9568	41.49	12442.368	34274.492
13555	41.47	14614.685	37144.793
8225	41.47	11784.606	37749.922
12941	41.43	14134.073	33038.316
11737	41.41	13631.626	39047.934
1995	41.35	8671.885	36966.129
2983	41.33	9283.976	38696.395
1576	41.33	8617.994	37851.52
10940	41.33	13223.205	39237.77
13677	41.33	14535.012	35335.465
12788	41.33	14017.662	35452.34
4725	41.31	10061.192	34721.441
2016	41.31	8737.784	37433.426
3974	41.31	9609.105	38948.973
9719	41.29	12595.767	34518.313
1213	41.27	8246.357	34630.273
11559	41.26	13399.258	36806.77
9837	41.26	12586.201	36250.195
519	41.24	7851.791	37502.594
2175	41.2	8947.961	39123.785
7050	41.18	11157.072	34644.234
4966	41.16	10121.113	38337.121
2954	41.16	9302.829	39308.711
9260	41.14	12343.878	39213.195
10241	41.08	12816.904	36393.176
224	41.08	7649.905	36385.285
10825	41.08	13007.639	38417.301
1809	41.04	8731.17	33212.574
7770	41.04	11619.391	35832.66
514	41.03	7914.715	37402.59
4380	41.01	9887.179	37124.387
13842	40.99	14559.982	33429.367
12872	40.99	14079.934	33972.797
7212	40.97	11216.636	34097.922
12131	40.97	13833.607	33895.84
9511	40.95	12397.004	35084.742
12195	40.95	13841.888	34678.863
2964	40.95	9449.76	39123.926
7939	40.95	11725.589	33150.844
12560	40.91	14171.143	39115.027
10257	40.91	12727.36	36492.695
807	40.91	8101.822	38119.965
10002	40.89	12692.686	39112.836
4314	40.89	9847.715	37891.777
2885	40.85	9125.174	38843.578
9370	40.85	12366.007	37108.754
7849	40.85	11623.705	34550.379
8320	40.83	11803.932	39279.043
10660	40.81	13060.819	36530.957
10402	40.8	12911.735	33668.191
7517	40.8	11396.024	38577.977
7361	40.76	11378.457	36107.844
9628	40.76	12588.99	33005.512
11075	40.72	13324.402	36325.414
6100	40.7	10639.509	39263.023
9221	40.7	12439.197	39803.652
691	40.66	7741.662	39526.793
6604	40.66	10978.702	36496.969
12135	40.66	13867.566	33970.32
5981	40.66	10443.877	37999.703
4999	40.64	9990.541	39018.969
7886	40.64	11445.308	33832.293
11932	40.64	13674.721	35694.836
3041	40.62	9458.493	37736.391
7139	40.62	11018.36	33252.563
3904	40.6	9576.708	38622.063
6392	40.6	10678.824	33057.793
4461	40.57	9760.083	35978.355
6396	40.57	10665.159	33153.594
4033	40.57	9738.478	39459.762
3336	40.57	9459.206	34465.332
7171	40.55	11383.693	33246.512
12909	40.55	14188.787	33571.328
6525	40.49	10844.713	35194.668
12677	40.49	14033.477	36938.438
4853	40.47	9937.34	36105.238
8233	40.41	11849.84	37879.391
8839	40.41	12094.649	33795.703
5201	40.39	10346.401	39228.492
9581	40.39	12302.274	33847.668
6521	40.39	10862.688	35154.738
2344	40.37	8880.815	35933.559
7151	40.34	11152.155	33319.277
7748	40.3	11521.303	36082.141
1477	40.3	8437.495	39990.695
3910	40.28	9615	38652.113
11229	40.28	13147.737	34255.449
1126	40.24	8251.233	33064.281
11661	40.24	13423.119	38626.871
1990	40.2	8782.883	36836.664
12648	40.2	14096.579	37419.402
5880	40.2	10414.502	36684.707
11996	40.18	13734.766	34503.801
11261	40.18	13141.707	33545.555
10647	40.18	13130.359	36408.805
6999	40.16	11055.728	35663.926
7649	40.16	11631.637	38302.016
4007	40.14	9540.832	39802.367
10014	40.14	12587.685	39245.496
2464	40.13	8941.084	33801.723
4376	40.13	9830.897	37064.109
3849	40.13	9514.581	37927.125
5714	40.13	10500.688	35130.195
6710	40.09	10826.226	38428.215
8197	40.09	11640.283	37256.5
6250	40.09	10695.59	35817.211
8843	40.05	12269.4	33884.738
7321	40.05	11237.278	35540.055
1927	40.05	8685.161	35737.395
10317	40.05	12764.995	35328.094
12172	40.05	13945.68	34411.336
3383	40.05	9325.37	33754.57
6256	39.99	10677.64	35597.727
5903	39.99	10523.29	37046.676
9694	39.99	12695.897	33963.574
9118	39.97	12279.158	38006.297
5697	39.97	10420.554	34848.711
3411	39.95	9487.775	33027.07
6805	39.95	11044.065	39492.203
13659	39.93	14447.091	35594.758
5208	39.93	10205.191	39016.73
1973	39.91	8705.511	36525.945
8163	39.88	11847.935	36670.594
6662	39.86	10896.765	37545.992
9452	39.86	12426.101	35772.785
7347	39.84	11237.413	35947.891
8002	39.82	11768.432	34688.063
8887	39.8	12163.382	34505.219
2261	39.78	8973.712	37067.191
518	39.78	7741.452	37482.41
12318	39.78	13946.455	36147.652
5978	39.78	10492.558	37975.266
12408	39.78	13804.343	37627.867
1518	39.76	8440.565	38848.977
13850	39.74	14538.157	33298.539
1065	39.74	8016.923	34074.785
7399	39.74	11223.283	36581.781
5887	39.74	10405.826	36819.207
12528	39.72	14204.165	39777.949
11325	39.72	13374.771	33250.543
9467	39.7	12353.81	35674.902
11702	39.67	13522.706	39760.258
12920	39.65	14110.775	33461.484
9854	39.63	12698.209	36563.941
7202	39.63	11266.045	33947.383
9105	39.63	12115.333	37698.602
11281	39.61	13258.103	33217.801
8191	39.59	11766.449	37164.117
9133	39.59	12214.402	38258.32
10026	39.59	12558.406	39487.402
7861	39.57	11527.079	34131.867
12822	39.57	14059.392	34803.563
1162	39.55	8323.995	33900.203
2850	39.53	9074.072	38262.57
6105	39.49	10653.901	39085.117
2462	39.47	9029.16	33779.234
11681	39.46	13385.528	39133.121
2526	39.46	9264.876	33925.27
9182	39.44	12189.242	39118.645
1113	39.42	8124.845	33315.543
8807	39.42	12070.926	33222.816
7316	39.4	11259.052	35432.262
5897	39.4	10463.768	37000.246
6184	39.38	10703.334	37331.645
2994	39.38	9379.406	38518.855
6150	39.38	10663.005	37923.367
13845	39.36	14436.22	33448.938
13597	39.32	14552.89	36276.555
1031	39.3	8117.203	34479.77
2892	39.26	9224.805	38897.527
9538	39.26	12479.212	34703.883
11197	39.26	13183.781	34462.281
12706	39.24	14047.151	36594.828
6953	39.24	11084.975	36433.141
8966	39.19	12070.363	35720.438
9131	39.19	12084.971	38215.02
5506	39.19	10223.556	35246.199
2942	39.15	9460.298	39436.102
12781	39.11	14020.825	35665.641
35	39.09	7886.845	33792.223
6785	39.09	10939.533	39704.91
7925	39.09	11554.208	33100.574
10417	39.09	12782.608	33328.414
3325	39.09	9351.059	34882.535
13855	39.07	14637.419	33053.84
7884	39.07	11582.135	34119.801
12271	39.05	13932.869	35487.523
7112	39.05	11027.628	33744.762
1393	39.03	8360.413	37811.422
10709	39.03	12936.08	37367.449
1245	39.01	8248.653	34970.594
10117	39	12827.867	38341.965
9726	38.98	12533.439	34572.41
9237	38.98	12480.378	39447.633
3017	38.98	9329.056	38229.375
13600	38.96	14588.887	36343.773
2057	38.96	8638.653	38221.047
9029	38.94	12163.484	36645.188
8740	38.94	11940.855	33992.523
12036	38.9	13611.211	33893.566
7723	38.9	11536.171	36793.969
13264	38.86	14396.423	37433.07
526	38.86	7841.159	37562.848
2033	38.84	8790.95	37649.391
12379	38.82	13949.087	36988.469
77	38.8	7829.155	34416.012
11549	38.8	13451.415	36719.234
11649	38.8	13408.374	38414.094
4635	38.78	9999.742	33093.289
1428	38.77	8350.07	38643.691
8666	38.77	12024.565	35171.504
969	38.75	8160.779	35733.016
5727	38.73	10399.6	35337.891
13456	38.71	14602.414	38545.633
1945	38.71	8708.183	36036.512
12993	38.71	14271.293	33722.301
10270	38.69	12757.53	36099.184
4352	38.69	9807.695	37598.914
5747	38.67	10360.807	35411.516
9216	38.67	12186.46	39909.051
761	38.65	8124.197	38980.574
13544	38.65	14608.453	37312.527
12349	38.65	13831.07	36480.344
12162	38.63	13831.033	34321.328
5892	38.63	10470.705	36883.547
8606	38.63	12066.077	36161.438
40	38.63	7843.948	33854.559
599	38.59	7777.246	38462.168
6670	38.59	10900.745	37741.445
1010	38.55	8081.955	35006.027
13396	38.54	14559.791	39942.871
678	38.54	7870.347	39421.941
7213	38.52	11290.879	34105
7954	38.5	11686.822	33611.461
4512	38.5	9881.911	34855.09
9741	38.5	12697.393	34890.277
10961	38.48	13277.006	38530.605
11063	38.48	13170.449	36389.738
9001	38.46	12227.682	36185.52
4547	38.46	9905.746	34339.254
13410	38.44	14627.995	39578.402
6349	38.44	10765.959	33930.59
7850	38.44	11429.091	34550.566
7263	38.42	11214.512	34720.336
10017	38.42	12639.223	39304.961
9318	38.42	12354.487	38132.383
786	38.4	8113.379	38360.898
252	38.38	7864.913	36662.656
8786	38.36	12064.1	33230.621
3240	38.36	9298.681	36431.012
1757	38.34	8553.788	34259.281
2155	38.34	9044.66	39720.434
655	38.34	7803.563	39084.656
4705	38.33	9968.07	34306.098
2054	38.33	8762.995	38191.469
8050	38.33	11714.037	35354.93
1061	38.31	8162.208	34025.055
5955	38.31	10501.004	37615.762
9359	38.29	12492.496	37216.629
6840	38.29	10994.383	38714.957
12290	38.29	13992.418	35700.703
7714	38.29	11517.41	36961.871
10882	38.29	13025.884	39362.387
9553	38.29	12360.207	34360.012
1007	38.27	8160.006	34986.73
7556	38.27	11346.809	39183.648
9887	38.27	12663.451	37103.637
10751	38.27	12952.018	37565.156
2904	38.25	9134.179	39197.316
2906	38.25	9071.811	39274.441
10577	38.25	12972.662	35248.559
1572	38.25	8608.96	38088.344
11958	38.25	13575.655	35181.785
245	38.25	7754.518	36598.047
8307	38.23	11710.354	39129.137
9722	38.21	12698.871	34537.586
7332	38.17	11260.249	35684.867
13376	38.17	14375.298	39619.84
12911	38.17	14009.923	33322.516
10774	38.17	13119.184	37638.695
4395	38.15	9916.538	36711.703
9094	38.13	12092.085	37541.09
8103	38.11	11725.677	36011.492
9322	38.11	12381.496	37849.324
12040	38.11	13636.977	33644.969
7433	38.11	11253.891	37092.313
11945	38.1	13710.649	35282.934
4366	38.1	9841.111	37260.852
7729	38.1	11608.595	36564.82
6516	38.1	10823.325	34977.422
2908	38.08	9111.953	39377.098
4584	38.08	9734.454	33871.391
10616	38.08	13040.269	35958.07
1638	38.06	8454.228	36717.359
3031	38.04	9351.627	37870.848
9555	38.04	12339.087	34384.609
4293	38.02	9890.475	38100.594
2272	38.02	9031.824	36902.328
8242	38	11711.943	38067.441
7915	37.98	11464.527	33392.961
7569	37.96	11318.217	39396.395
1837	37.96	8651.575	33762.137
10036	37.92	12570.398	39837.43
8650	37.92	11952.621	35274.316
9991	37.92	12696.861	38964.453
7439	37.92	11413.229	37196.621
3323	37.92	9466.906	35062.789
2516	37.92	9096.541	33636.832
762	37.9	8196.283	38982.621
5610	37.9	10413.836	33107.828
1647	37.88	8542.927	36556.148
13094	37.87	14406.455	35168.551
8683	37.87	12014.771	35050.176
7568	37.85	11266.871	39372.227
9071	37.85	12109.596	37329.383
13788	37.83	14516.859	33920.477
2865	37.83	9229.955	38544.504
8185	37.79	11674.131	37120.301
3987	37.79	9538.75	39264.02
12222	37.77	13846.259	35126.547
10663	37.77	12968.391	36597.723
2242	37.77	8950.822	37643.043
4743	37.77	9978.195	35149.375
3842	37.77	9575.362	37821.762
269	37.75	7677.661	36760.07
2665	37.75	9124.502	36229.434
11784	37.75	13682.22	38283
11435	37.73	13460.558	34925.543
8895	37.73	12274.711	34573.184
9294	37.71	12399.708	38430.043
3919	37.69	9528.494	38700.379
1652	37.67	8567.441	36414.402
7032	37.67	11080.113	35061.008
11553	37.65	13387.656	36774.496
8499	37.65	12032.69	37864.316
2457	37.65	8869.628	33705.266
8636	37.65	12013.237	35699.656
7588	37.65	11316.525	39999.148
7831	37.65	11577.298	34645.34
13685	37.64	14479.935	35092.578
10279	37.64	12852.66	36002.637
1243	37.64	8397.6	34955.313
5895	37.62	10521.515	36979.098
8039	37.62	11823.415	35201.871
7975	37.6	11678.685	34105.496
776	37.58	8038.668	38747.434
1193	37.58	8320.068	34455.816
13831	37.58	14429.202	33329.426
6055	37.56	10431.314	39432.242
5997	37.56	10508.97	38440.977
11032	37.56	13190.468	37160.215
13130	37.52	14378.427	35769.348
1687	37.48	8483.153	35854.277
182	37.48	7978.44	35758.621
9850	37.48	12634.588	36482.543
2924	37.48	9181.427	39710.906
6142	37.48	10700.056	38029.605
3396	37.46	9376.758	33354.18
9599	37.46	12479.154	33446.02
9358	37.44	12340.852	37184.387
12975	37.44	14271.231	33445.359
4996	37.44	9968.599	38939.359
1704	37.42	8557.177	35265.336
5629	37.41	10501.622	33658.566
12464	37.39	13813.56	38522.352
13428	37.39	14514.898	38825.387
3845	37.39	9560.151	37885.629
6911	37.39	11064.012	37389.715
9667	37.37	12549.507	33653.461
10264	37.37	12731.654	36309.223
3550	37.37	9583.262	35195.41
6697	37.35	10890.787	38276.207
11719	37.33	13575.186	39442.516
13370	37.33	14409.498	39424.285
12936	37.33	14042.439	33268.52
6944	37.31	11161.704	36581.477
10227	37.31	12924.035	36630.336
9004	37.31	12132.7	36230.438
4633	37.25	10115.225	33004.422
7031	37.23	10995.924	35054.91
2069	37.23	8700.668	38443.254
12233	37.21	13869.271	35246.469
1963	37.2	8696.843	36249.242
1282	37.18	8223.5	35771.902
5180	37.16	10244.606	39495.426
8119	37.16	11728.337	36282.633
1905	37.12	8686.396	35244.594
12286	37.1	13895.956	35645.449
5048	37.1	9998.96	39333.633
12403	37.08	13884.999	37546.223
9712	37.08	12587.133	34477.883
8145	37.08	11779.151	36479.074
2173	37.06	9004.051	39415.516
2816	37.06	9148.832	37555.773
1127	37.04	8399.918	33081.156
11518	37.02	13546.317	36086.684
1429	37.02	8302.63	38738.52
1484	37.02	8577.948	39431.723
1118	37.02	8134.421	33028.156
10098	37	12810.835	38487.008
1879	37	8637.325	34659
10926	37	13188.31	39304.352
11438	37	13540.015	34964.441
9565	36.98	12436.841	34211.043
1090	36.98	8181.35	33568.609
1124	36.98	8131.795	33131.602
13539	36.97	14489.555	37254.691
2640	36.95	9220.271	35816.926
2413	36.95	8870.37	34608.988
12214	36.95	13874.176	34925.961
8371	36.93	12011.163	39572.602
6723	36.93	10950.734	38880.941
7044	36.91	11008.537	34872.02
2828	36.91	9120.945	37734.223
12106	36.89	13827.228	33531.645
1830	36.89	8648.078	33551.77
1395	36.89	8383.275	37846.734
2957	36.87	9435.196	39371.781
6564	36.85	10829.215	35907.746
1734	36.83	8517.377	34712.555
1547	36.83	8427.851	38308.953
8763	36.83	12061.573	33787.652
4590	36.83	9745.263	33936.797
10989	36.81	13139.336	38060.602
8658	36.81	11927.002	35100.656
710	36.81	7680.256	39724.504
1782	36.81	8499.419	33572.719
6497	36.79	10949.024	34721.781
9669	36.79	12623.404	33691.453
10960	36.79	13210.925	38504.934
9589	36.77	12474.971	33696.863
3854	36.75	9495.534	38143.242
7820	36.75	11594.764	35079.086
472	36.7	7948.198	37048.406
11502	36.7	13363.567	35922.723
13830	36.7	14584.426	33622.637
6957	36.7	11074.317	36509.113
13398	36.68	14558.593	39980.133
13861	36.68	14513.602	33136.363
13277	36.66	14240.144	37741.063
8524	36.66	11987.821	37195.863
9971	36.66	12705.795	38379.855
10139	36.64	12812.792	37867.234
10132	36.64	12717.537	37999.996
8358	36.64	11917.583	39979.898
2802	36.64	9088.363	37409.566
12193	36.64	13833.667	34651.313
10485	36.62	13037.705	33968.379
11521	36.62	13487.171	36120.121
12526	36.62	14093.948	39760.055
12655	36.6	14151.905	37181.047
8959	36.6	12068.764	35633.68
8794	36.58	11966.76	33060.438
957	36.58	7995.052	35829.73
10453	36.58	13078.141	33250.191
5763	36.58	10435.245	35644.73
1072	36.56	8202.075	33872.152
11339	36.56	13420.248	33475.188
5704	36.56	10381.07	34948.098
2493	36.56	8913.823	33088.992
2773	36.56	9066.672	36906.109
9718	36.54	12605.288	34516.523
54	36.52	7649.442	34071.578
6464	36.51	10980.521	34210.895
9393	36.51	12343.731	36571.93
699	36.51	7942.801	39570.715
13440	36.51	14620.969	38764.871
10409	36.51	12818.981	33488.809
4275	36.47	9841.862	38230.059
2271	36.47	9062.931	36882.227
223	36.47	7923.79	36374.348
5679	36.47	10563.846	34403.594
11641	36.45	13530.415	38196.59
6741	36.45	10902.622	39247.34
12265	36.43	13911.305	35381.891
10891	36.43	13015.222	39758.391
13663	36.43	14435.338	35647.586
7077	36.43	11197.324	34375.762
11930	36.41	13682.701	35674.035
10455	36.41	13052.592	33309.816
7779	36.39	11597.588	35639.293
6825	36.39	11153.187	39071.074
5024	36.37	9973.435	39157.746
2971	36.37	9390.928	39265.934
1585	36.35	8579.363	37675.543
12554	36.35	14203.722	39285.703
6823	36.35	11075.727	38978.41
2451	36.33	9021.805	33860.902
13684	36.33	14529.732	35408.031
2503	36.33	9246.662	33312.031
1054	36.33	8184.45	34227.965
8192	36.31	11658.172	37170.684
4452	36.31	9775.657	36174.645
9775	36.31	12629.864	35275.309
4014	36.31	9508.055	40008.805
6596	36.29	10966.507	36430.609
3867	36.28	9610.18	38412.828
3422	36.28	9622.102	33060.047
9298	36.26	12291.249	38189.371
9843	36.24	12643.015	36386.926
8768	36.24	11872.225	33567.254
3029	36.24	9362.752	37864.891
6469	36.22	10936.778	34342.68
11566	36.22	13495.509	36924.41
11323	36.22	13557.369	33227.734
8498	36.2	11859.895	38123.301
1053	36.2	8080.069	34205.219
8627	36.18	11946.627	35789.777
11768	36.18	13779.079	38329.949
7951	36.18	11702.172	33506.566
1992	36.18	8774.349	36862.691
7598	36.18	11530.553	39611.473
13589	36.18	14592.292	36527.164
7514	36.16	11365.883	38569.738
1987	36.16	8827.943	36791.164
7186	36.14	11276.355	33571.316
13744	36.14	14445.659	34560.926
7764	36.12	11452.732	35736.629
13348	36.12	14348.224	39072.539
5601	36.12	10144.698	33308.906
5645	36.12	10532.92	33887.652
3027	36.1	9288.234	38106.555
8853	36.1	12166.294	33983.629
11504	36.08	13439.363	35953.691
8677	36.08	11985.541	34991.547
4739	36.08	10080.295	35048.184
12000	36.06	13690.221	34598.43
12012	36.06	13667.367	34219.332
5545	36.06	10253.077	34549.695
5225	36.05	10233.017	38742.434
10705	36.05	13063.732	37250.547
5035	36.05	9969.092	39216.176
11971	36.05	13752.721	34810.152
12034	36.05	13677.128	33867.207
7295	36.03	11408.55	35112.902
4567	36.03	9847.176	34033.074
2760	36.03	9249.465	36839.066
2125	36.01	8688.17	39653.719
6813	36.01	11068.581	39291.148
11393	36.01	13413.519	34371.992
8928	36.01	12126.855	35118.5
7272	35.99	11369.949	34739.27
10975	35.99	13272.469	38456.535
4399	35.97	9880.624	36783.988
6812	35.97	11169.139	39286.043
8532	35.95	11884.611	37161.723
9593	35.95	12366.169	33776.152
78	35.95	7729.394	34433.469
9390	35.95	12474.504	36834.824
4675	35.95	10031.477	33893.34
10296	35.93	12898.547	35728.512
3930	35.93	9637.827	38734.77
7526	35.93	11262.22	38725.84
2383	35.91	8902.019	35338.203
6101	35.91	10722.666	38949.891
10859	35.91	12968.802	38903.293
8190	35.91	11751.545	37145.824
1004	35.91	8102.04	34958.926
955	35.91	8060.218	35793.266
9627	35.89	12504.984	33005.586
9567	35.89	12363.901	34233.348
10462	35.89	13016.542	33521.535
6679	35.89	10831.29	37917.074
5891	35.87	10537.293	36870.324
4596	35.87	9785.956	33742.086
6510	35.87	10992.469	34840.297
11065	35.87	13207.284	36506.348
10271	35.87	12829.97	36099.938
11856	35.85	13731.444	37137.078
3263	35.85	9445.73	36207.906
6673	35.85	10832.023	37803.891
7919	35.85	11617.615	33162.648
1234	35.85	8264.562	34893.848
8221	35.85	11802.576	37616.703
2257	35.84	8893.348	37242.512
3575	35.84	9584.566	35780.211
1505	35.84	8580.281	39218.598
7170	35.84	11287.245	33195.512
13158	35.82	14336.591	36219.922
10525	35.82	12938.535	34471.137
1817	35.82	8650.479	33315.582
6955	35.8	11002.769	36474.926
5693	35.78	10506.596	34759.652
3442	35.78	9496.55	33360.297
13405	35.78	14534.08	39469.961
5388	35.78	10179.22	36965.488
5705	35.76	10413.999	34947.645
12621	35.76	14084.767	37873.785
7704	35.74	11585.408	37270.281
2385	35.74	8970.715	35361.398
7661	35.74	11601.348	37958.246
7241	35.72	11223.447	34510.207
5700	35.72	10453.559	34875.984
2959	35.72	9308.138	39382.934
2066	35.72	8747.708	38399.051
11155	35.7	13280.533	35178.406
2473	35.7	8973.605	33624.613
13420	35.68	14440.421	39263.602
7607	35.66	11621.511	39483.035
8889	35.66	12236.464	34520.664
9875	35.64	12627.498	36870.633
6333	35.62	10659.006	34275.285
1677	35.62	8477.615	35927.629
2454	35.59	8963.92	33916.359
8659	35.59	11945.497	35102.066
10689	35.57	13112.24	37007.004
6445	35.55	10913.837	33894.293
13621	35.55	14474.006	35895.305
8690	35.53	12024.167	34893.172
7626	35.51	11581.592	38918.371
6642	35.51	10789.347	37142.32
5752	35.51	10502.011	35477.203
1686	35.51	8476.271	35789.84
1253	35.49	8336.181	35207.664
6920	35.49	11078.988	37050.953
8978	35.49	12254.901	35855.773
2984	35.49	9299.667	38701.324
12220	35.47	13784.51	35089.027
12620	35.47	14062.474	38134.813
7631	35.47	11515.938	38721.828
4360	35.47	9919.128	37493.438
13246	35.45	14379.891	37120.316
4653	35.45	9998.729	33413.039
4478	35.45	9812.215	35626.262
12947	35.45	14184.36	33121.109
2221	35.43	8956.728	38281.105
12709	35.43	14022.107	36650.613
6117	35.43	10666.8	38591.48
12088	35.43	13847.306	33084.906
1525	35.43	8543.546	38910.52
8226	35.41	11800.566	37751.531
9540	35.39	12327.843	34704.809
6498	35.39	10832.394	34728.012
9624	35.39	12469.722	33158.957
12037	35.39	13622.177	33923.145
12737	35.39	14109.539	36098.531
724	35.39	8149.098	39814.996
6243	35.39	10673.102	35976.723
8933	35.38	12148.57	35189.816
8751	35.36	11964.729	33903.871
4582	35.36	9873.656	33864.84
8322	35.36	11695.351	39353.895
1674	35.34	8420.591	36107.469
5101	35.32	9946.672	39712.844
84	35.32	7908.776	34549.367
3424	35.32	9638.66	33081.426
12997	35.3	14214.298	33768.383
6389	35.26	10601.157	33028.816
6917	35.26	11154.999	37242.133
13151	35.24	14425.684	36079.586
12989	35.24	14373.489	33647.031
11792	35.22	13630.509	38072.195
1427	35.22	8232.09	38624.363
11462	35.22	13529.671	35199.563
9714	35.22	12641.955	34487.801
7472	35.2	11322.91	37891.633
5784	35.2	10499.069	35976.09
4715	35.18	10047.087	34447.887
9888	35.18	12529.484	37106.988
2739	35.16	9085.071	36787.199
4557	35.16	9766.573	34220.477
7855	35.15	11636.544	34327.324
6700	35.13	10868.053	38336.098
10410	35.13	12727.434	33547.117
12567	35.13	14211.236	39033.848
4123	35.11	9711.38	39076.629
2249	35.11	8953.804	37459.742
1569	35.09	8616.534	38250.133
11716	35.09	13631.691	39701.207
2008	35.09	8792.614	37193.504
11851	35.07	13637.664	37084.813
12954	35.07	14338.129	33056.477
8783	35.05	11891.004	33214.578
9379	35.03	12362.712	36926.852
12863	35.03	14057.012	34171.527
9995	35.03	12650.717	39027.141
3717	35.03	9590.137	37209.016
7121	35.01	11127.945	33573.313
9113	35.01	12184.949	37855.301
9519	35.01	12331.795	34887.227
9713	35.01	12512.258	34478.676
10461	34.99	12939.514	33520.199
1379	34.97	8410.571	37549.43
10881	34.97	12981.596	39336.996
9097	34.95	12100.394	37587.367
919	34.93	8111.254	36596.363
9642	34.93	12612.947	33248.695
4198	34.93	9876.442	38936.871
12411	34.92	13792.773	37661.031
10413	34.92	12801.9	33571.926
7821	34.92	11496.374	35081.457
10347	34.9	12751.709	34921.105
7880	34.9	11509.268	34015.398
1141	34.88	8305.207	33340.148
1663	34.86	8571.097	36531.746
12959	34.86	14379.144	33171.742
1540	34.86	8543.528	38481.016
13230	34.86	14302.14	36941.5
1814	34.84	8700.207	33283.926
12639	34.84	14046.313	37629.176
5631	34.82	10444.854	33689.637
7666	34.8	11492.24	37680.27
10666	34.8	13087.285	36631.777
6279	34.8	10750.112	35139.035
3457	34.8	9602.072	33631.844
2589	34.8	9066.58	34823.82
11837	34.8	13720.824	37208.598
720	34.8	7936.764	39928.293
6431	34.74	10803.447	33397.082
8281	34.74	11822.537	38443.023
7837	34.74	11564.303	34726.027
8797	34.72	11956.052	33107.211
6862	34.72	11143.203	38621.777
134	34.72	7772.58	35152.059
2823	34.71	9225.911	37625.336
11961	34.69	13650.5	35062.605
878	34.69	8048.551	36708.746
4991	34.69	10048.389	38859.613
1391	34.67	8334.261	37771.277
5490	34.65	10266.205	35559.195
10842	34.65	13047.293	38598.984
8356	34.63	11995.286	39927.492
6075	34.63	10727.469	39782.883
11421	34.63	13524.626	34710.363
13262	34.63	14426.903	37398.363
9682	34.61	12703.884	33804.137
88	34.61	7702.259	34652.703
10367	34.61	12726.641	34336.828
9810	34.61	12594.798	35838.504
4578	34.61	9911.328	33819.859
7858	34.61	11440.354	34346.895
1487	34.59	8512.349	39546.926
12455	34.59	13891.964	38396.234
7956	34.59	11738.401	33674.18
7096	34.53	11031.146	34047.625
2679	34.53	9242.999	36487.375
3050	34.51	9280.621	37578.871
3487	34.51	9651.636	34185.949
8121	34.51	11647.72	36322.469
11960	34.51	13709.588	35010.746
7497	34.49	11370.031	38348.66
10295	34.49	12876.185	35697.625
3653	34.49	9567.794	36891.832
10341	34.48	12838.133	34789.789
2874	34.48	9081.643	38630.387
12350	34.48	13837.088	36488.59
7015	34.46	11028.133	35304.344
1775	34.44	8459.58	33648.531
10122	34.42	12846.457	38201.77
11064	34.4	13184.444	36468.387
12278	34.4	13856.613	35556.945
1058	34.38	8047.176	34003.625
1344	34.38	8355.143	36931.887
2097	34.36	8706.318	38932.984
8106	34.36	11705.355	36051.352
11991	34.36	13680.897	34763.578
2098	34.34	8654.83	38936.32
11385	34.34	13422.683	34147.172
5485	34.34	10184.25	35504.523
6088	34.34	10570.145	39310.176
10945	34.32	13317.266	38803.449
4463	34.3	9868.118	36021.996
7571	34.3	11277.868	39437.914
1560	34.28	8509.192	38170.594
9073	34.28	12261.796	37417.84
3025	34.28	9416.17	38055.762
10074	34.28	12838.725	39169.367
12825	34.26	14146.586	34837.898
11266	34.26	13329.311	33322.691
8512	34.26	12009.452	37807.434
10120	34.26	12876.083	38150.66
2900	34.26	9077.226	39085.715
1822	34.25	8656.379	33434.078
5963	34.25	10354.78	37777.051
11422	34.25	13492.194	34719.5
5467	34.23	10257.191	35751.621
9451	34.21	12390.95	35771.887
5151	34.21	10257.64	39635.137
9955	34.21	12635.493	38097.371
3453	34.21	9524.349	33574.211
12543	34.19	14037.795	39734.465
13713	34.19	14460.76	34613.922
2286	34.19	8904.695	37013.297
11639	34.17	13537.308	38122.809
11074	34.17	13154.478	36318.094
2267	34.17	8968.726	37153.754
12776	34.15	14028.724	35863.836
9643	34.15	12610.631	33283.172
2150	34.15	8872.412	39858.18
13439	34.13	14501.202	38749.844
12232	34.13	13816.051	35241.684
10834	34.13	13063.851	38516.773
3322	34.11	9346.108	35047.297
1885	34.09	8739.617	34790.813
6314	34.09	10572.956	34533.559
3637	34.09	9565.901	36610.91
5513	34.09	10283.347	34994.211
4427	34.07	9708.658	36408.105
4771	34.07	10027.724	35616.656
4870	34.05	10128.484	36439.852
12607	34.03	14128.405	38158.652
12397	34.03	13787.516	37359.352
12650	34.03	14138.191	37447.945
11858	34.03	13706.329	37143.074
6036	34.03	10465.588	39034.051
11318	34.03	13490.552	33154.012
11560	34.03	13509.95	36820.664
7759	34.03	11582.877	35909.871
9824	34.03	12598.624	36003.762
1469	34.03	8447.66	39808.977
11684	34.02	13427.663	39305.898
9186	34.02	12069.574	39171.867
11652	34.02	13563.701	38453.172
12118	34.02	13828.618	33682.184
3580	34	9506.757	35829.578
10958	34	13243.019	38483.016
13423	33.98	14626.641	39042.504
10362	33.96	12880.692	34562.02
6826	33.96	11009.488	39098.82
10706	33.96	12939.351	37269.988
9566	33.96	12312.498	34224.801
6736	33.94	10844.011	39197.68
10885	33.94	12931.09	39542.805
4634	33.92	10050.298	33070.105
9681	33.92	12573.023	33799.754
1906	33.92	8796.512	35248.293
2532	33.92	9066.189	34081.516
10084	33.92	12851.223	38796.285
10097	33.9	12726.396	38471.734
7102	33.9	11145.505	33882.168
13630	33.9	14465.438	35921.004
12510	33.88	13794.64	39528.809
9919	33.86	12539.087	37593.926
8189	33.82	11705.819	37137.504
2633	33.82	9277.023	35698.84
7940	33.8	11697.325	33158.129
799	33.8	8030.531	38296.602
4748	33.8	10055.883	35264.992
133	33.8	7656.928	35149.656
11904	33.79	13584.614	35994.93
3455	33.79	9516.237	33615.754
10175	33.77	12742.244	37361.254
6069	33.75	10512.008	39772.758
10848	33.75	12970.687	38630.395
490	33.75	7928.214	37195.137
7929	33.75	11618.67	33134.938
5864	33.73	10515.764	36597.363
2725	33.71	9170.828	36742.293
2612	33.71	9165.053	35208.18
205	33.71	7907.769	36102.133
4737	33.69	10061.738	35023.492
2362	33.69	8961.791	35587.16
5470	33.69	10211.512	35861.5
10128	33.67	12764.894	38301.492
4872	33.67	10059.932	36459.836
11707	33.63	13398.904	39866.656
9976	33.63	12522.876	38422.336
10937	33.61	13232.246	39129.379
6319	33.59	10708.483	34292.039
4893	33.59	9949.579	36947.551
9814	33.59	12652.441	35919.488
3643	33.58	9665.468	36694.16
3399	33.58	9340.466	33406.926
11320	33.56	13529.941	33222.023
2952	33.56	9378.878	39295.73
11118	33.56	13218.286	35665.559
12105	33.54	13797.906	33502.348
12279	33.54	13995.898	35567.793
937	33.54	8156.328	36276.488
81	33.54	7787.975	34520.719
12159	33.54	13943.81	34272.668
8687	33.52	11853.643	34865.102
6499	33.5	10869.523	34734.051
7527	33.5	11337.636	38740.105
9830	33.5	12614.651	36108.184
6360	33.5	10730.117	33570.402
6477	33.5	10962.59	34452.219
2009	33.5	8677.968	37247.668
11934	33.5	13617.055	35723.445
11202	33.48	13204.777	34481.18
7798	33.48	11599.805	35116.113
3851	33.46	9513.173	37938.703
4206	33.46	9803.811	38675
8317	33.46	11669.38	39176.156
7345	33.46	11247.437	35895.547
6727	33.46	10898.219	38973.141
7987	33.46	11804.011	34288.246
9159	33.46	12170.218	38568.129
7986	33.46	11814.14	34285.457
8186	33.44	11770.295	37126.738
3016	33.44	9371.961	38205.254
2810	33.42	9081.923	37502.531
75	33.42	7846.769	34401.488
10487	33.4	13007.552	33997.164
3306	33.4	9401.196	35401.383
10408	33.4	12855.746	33792.035
4356	33.38	9898.497	37444.09
10322	33.38	12796.234	35232.543
6574	33.38	10840.799	36161.391
8535	33.36	12012.366	36943.781
12748	33.36	14086.579	36195.324
12726	33.36	14026.086	36261.426
13110	33.36	14409.783	35360.242
5228	33.35	10253.799	38758.816
11372	33.35	13545.928	34004.328
993	33.33	8059.155	35093.473
13643	33.31	14454.574	36007.012
11941	33.31	13643.835	35554.898
11564	33.31	13450.485	36891.063
12362	33.31	13980.992	36721.625
6384	33.29	10693.099	33241.512
11683	33.29	13388.61	39286.965
3993	33.29	9640.05	39323.734
2264	33.29	8886.268	37113.949
10996	33.29	13235.359	37915.668
7516	33.27	11286.439	38574.297
7778	33.27	11458.658	35626.594
6208	33.27	10767.869	36636.516
1016	33.27	8141.807	34787.168
9338	33.27	12463.716	37572.973
11865	33.25	13771.839	36994.316
7521	33.25	11305.774	38690.773
7949	33.25	11803.824	33481.336
6612	33.23	10871.285	36651.781
3369	33.23	9417.987	33830.367
5594	33.23	10194.434	33466.457
5686	33.23	10463.326	34614.969
9134	33.21	12169.748	38261.598
12600	33.21	14186.534	38395.961
13575	33.21	14622.337	36570.301
13494	33.19	14616.288	37824.02
5919	33.19	10460.739	37231.449
12393	33.19	13963.185	37193.258
1909	33.17	8813.403	35311.727
535	33.17	7769.599	37647.809
804	33.15	8086.407	38077.891
2670	33.15	9076.546	36353.793
4598	33.13	9793.152	33791.551
7113	33.12	11110.308	33779.891
4021	33.1	9760.866	39949.879
13848	33.1	14516.196	33233.863
8500	33.08	12053.642	37900.617
13660	33.08	14479.191	35619.824
5429	33.08	10296.322	36263.91
11067	33.06	13237.204	36217.777
12800	33.06	14087.218	35114.023
13403	33.06	14562.039	39691.711
2506	33.04	9127.071	33319.574
13583	33.02	14601.998	36405.836
1306	33.02	8349.056	36320.586
630	33.02	7804.753	38801.117
11274	33.02	13242.837	33395.574
3398	33	9475.402	33385.035
7043	33	11001.774	34862.805
9013	33	12094.06	36336.828
3628	32.98	9530.31	36409.699
13856	32.98	14486.02	33057.664
2482	32.98	8850.91	33279.773
9916	32.98	12631.763	37514.684
9957	32.98	12529.541	38120.949
500	32.98	7646.09	37277.617
5526	32.96	10337.171	34870.375
5355	32.96	10216.99	37490.902
11390	32.94	13397.267	34315.922
7089	32.94	11128.126	34274.141
8504	32.94	11964.438	37952.07
2289	32.92	8993.125	36700.461
714	32.92	7851.107	39828.926
4020	32.9	9906.44	39932.59
11550	32.89	13530.756	36743.191
2112	32.89	8676.628	39438.496
7561	32.89	11252.087	39215.109
6777	32.87	10886.739	39586.527
5951	32.87	10556.305	37575.922
1048	32.87	8028.874	34126.297
9212	32.85	12170.344	39758.801
7645	32.85	11451.695	38238.078
10568	32.85	13000.702	35088.141
1188	32.85	8393.909	34344.004
11750	32.83	13756.105	38646.121
8147	32.83	11737.82	36490.188
6682	32.83	10861.124	37928.055
755	32.81	8057.742	39419.574
6067	32.81	10489.305	39722.961
11066	32.79	13211.436	36216.02
5711	32.79	10468.235	35043.969
4958	32.77	10062.249	38268.371
3430	32.77	9493.334	33197.781
2274	32.77	9002.78	36969.074
1293	32.75	8222.609	36083.855
1966	32.75	8824.418	36299.777
7922	32.75	11552.301	33275.371
5475	32.75	10318.09	35634.566
7619	32.75	11548.135	39230.328
10337	32.73	12785.996	35079.941
9981	32.73	12643.327	38681.504
6809	32.71	11198.562	39549.262
2440	32.71	9013.18	34325.629
7984	32.71	11671.006	34229.125
9638	32.71	12687.527	33171.469
7192	32.71	11277.591	33672.086
12502	32.69	13805.975	39280.004
5261	32.69	10330.251	38592.887
5560	32.69	10215.284	34197.82
7252	32.69	11372.85	34635.59
11517	32.69	13421.058	36087.059
8264	32.69	11794.604	38340.848
6659	32.69	10836.791	37511.879
13320	32.67	14411.97	38497.207
8796	32.66	12051.825	33096.078
1559	32.66	8439.312	38169.238
1386	32.64	8271.753	37690.074
6107	32.64	10743.346	38824.281
9087	32.64	12217.101	37452.531
651	32.62	7642.33	39048.422
2913	32.62	9249.796	39478.59
5587	32.6	10180.368	33640.348
2968	32.6	9340.272	39227.73
2167	32.6	8929.952	39281.18
6182	32.58	10650.682	37240.223
12741	32.56	14011.899	36112.277
6122	32.56	10608.488	38383.906
10559	32.56	12926.056	35030.535
10406	32.56	12732.059	33725.398
5410	32.54	10164.305	36462.395
9171	32.54	12087.424	38836.555
2178	32.5	8873.178	39203.391
10003	32.5	12647.925	39146.043
1878	32.48	8668.855	34641.969
9315	32.48	12413.082	38057.93
11723	32.48	13614.882	39491.629
12494	32.46	13854.693	39160.484
9063	32.45	12194.301	37206.102
2153	32.45	8865.278	39593.59
12976	32.45	14318.434	33444.84
9765	32.45	12687.387	35193.586
7726	32.43	11486.093	36538.859
12207	32.43	13926.237	34848.813
2609	32.43	9158.728	35143.398
8515	32.43	11963.25	37645.836
11933	32.43	13686.506	35718.922
4736	32.41	9943.626	35002.398
9042	32.41	12180.239	36860.371
7491	32.41	11228.343	38270.648
13120	32.41	14346.698	35544.199
7870	32.39	11444.087	34186.91
10853	32.39	12974.975	38790.352
2538	32.39	9078.493	34189.469
11025	32.39	13248.98	37321.523
6939	32.35	11179.354	36809.656
10898	32.35	13339.863	39795.473
649	32.35	7730.675	39023.078
12940	32.35	14206.919	33030.809
6355	32.33	10569.512	33734.156
9326	32.33	12333.224	37939.074
13646	32.33	14559.153	35748.227
12083	32.33	13835.974	33005.383
8041	32.33	11775.095	35252.402
2396	32.31	8945.572	34974.637
8128	32.31	11752.149	36403.145
8700	32.31	12010.172	34639.695
7921	32.31	11547.868	33195.191
2171	32.29	8959.311	39340.715
1324	32.29	8255.745	36638.602
12690	32.29	14097.817	36849.102
7518	32.27	11298.083	38580.688
4025	32.27	9751.369	39627.281
4231	32.27	9741.373	38341.348
11675	32.25	13376.926	38912.824
11313	32.25	13384.657	33139.223
13515	32.25	14568.644	37523.941
13789	32.23	14524.824	33953.945
13144	32.23	14332.344	35973.309
13282	32.22	14341.561	37909.719
1558	32.22	8517.639	38168.254
5607	32.22	10459.25	33041.727
6950	32.22	11159.296	36697.16
10915	32.2	13344.356	39459.156
14	32.18	7835.357	33419.016
11600	32.18	13474.585	37426.734
7590	32.18	11574.085	39780.914
4689	32.18	10056.454	33999.176
5144	32.16	10157.772	39920.406
11194	32.14	13229.314	34739.645
2986	32.12	9317.379	38724.379
12532	32.12	14063.485	39903.301
13059	32.1	14283.347	34643.953
1798	32.1	8536.099	33116.016
6618	32.1	10821.519	36777.398
5598	32.1	10169.992	33241.648
10829	32.08	13096.087	38489.34
7176	32.08	11421.675	33377.434
8558	32.08	11911.816	36849.523
2378	32.08	8852.402	35533.953
1073	32.06	8181.73	33916.926
3586	32.06	9687.563	35896.066
11708	32.06	13534.424	39994.457
8914	32.06	12075.568	34965.754
10226	32.06	12798.509	36578.934
7700	32.04	11504.919	37223.859
11789	32.04	13752.974	38041.031
9091	32.02	12075.996	37520.809
1052	31.99	8048.037	34159.543
7083	31.99	11092.548	34130.887
6514	31.99	10910.551	34952.883
3604	31.97	9573.105	36167.945
4210	31.97	9768.797	38759.039
6098	31.97	10597.613	39193.801
9545	31.95	12483.39	34491.898
6868	31.93	11025.787	38453.277
4741	31.93	9992.469	35075.871
7974	31.91	11658.745	34093.512
11645	31.91	13434.174	38346.465
12071	31.85	13637.883	33216.816
5532	31.85	10313.257	34705.703
8368	31.85	12020.352	39445.879
7237	31.85	11325.235	34460.664
6735	31.83	10884.811	39145.156
7875	31.83	11589.368	34271.461
12734	31.81	14113.784	36090.703
13619	31.81	14444.398	36196.137
12694	31.79	14001.208	36548.617
11778	31.79	13675.835	38196.586
1497	31.77	8516.185	39109.031
12384	31.77	13785.485	37085.129
9520	31.77	12488.066	34901.578
6379	31.77	10751.347	33163.488
5974	31.77	10417.6	37916.344
3188	31.77	9468.091	36975.219
5768	31.76	10484.719	35710.566
10457	31.76	12962.518	33391.898
12368	31.76	13937.452	36837.984
2659	31.74	9102.69	36125.277
4367	31.74	9760.96	37263.77
10990	31.74	13214.8	38074.465
11542	31.74	13456.911	36547.73
11876	31.74	13681.077	36384.734
6847	31.72	11162.599	38768.289
2781	31.72	9148.687	37055.465
8066	31.72	11839.995	35463.102
1649	31.72	8546.818	36677.652
672	31.72	7877.686	39351.668
7156	31.7	11026.504	33078.848
3489	31.7	9670.062	34231.855
1650	31.7	8572.124	36696.645
596	31.7	7895.118	38439.855
12492	31.7	13987.482	39106.477
6097	31.68	10677.385	39189.07
9407	31.68	12402.345	36401.121
5454	31.64	10314.932	36202.32
12561	31.62	14051.182	39125.809
11169	31.62	13288.808	35014.895
13809	31.6	14448.847	33700.191
13457	31.58	14623.404	38570.266
12300	31.58	13987.021	35847.48
1108	31.54	8033.634	33209.523
13469	31.54	14558.44	38441.277
12068	31.53	13573.74	33433.914
6437	31.51	10985.126	33479.863
4997	31.51	10010.682	38964.938
2846	31.49	9215.292	38199.598
8667	31.49	11965.257	35233.531
7991	31.49	11698.971	34428.832
7693	31.47	11627.923	37469.277
10119	31.47	12886.129	38415
2565	31.47	9259.772	34459.293
10488	31.47	13012.506	34012.457
7575	31.45	11236.395	39598.828
11003	31.43	13332.757	37740.48
6290	31.43	10720.453	34772.754
8009	31.43	11796.407	34742.266
6060	31.43	10520.707	39609.5
10223	31.43	12733.122	36738.809
1475	31.39	8620.369	39947.406
8180	31.39	11808.114	37058.395
12478	31.39	13931.941	38691.039
6573	31.39	10963.895	36159.41
8816	31.37	12094.905	33386.957
126	31.37	7839.199	35042.113
1309	31.37	8337.627	36392.809
4022	31.37	9866.684	39981.047
13826	31.37	14552.411	33565.211
2250	31.37	8880.368	37469.648
2914	31.37	9184.497	39509.477
6073	31.37	10510.288	39920.871
4935	31.37	9958.262	37833.051
9374	31.35	12337.24	37170.102
1942	31.33	8736.726	36023.543
8363	31.32	11907.717	39726.473
13077	31.32	14247.496	34921.004
3513	31.32	9591.368	34637.469
1583	31.3	8604.297	37673.531
10843	31.28	12979.304	38613.051
13557	31.28	14633.788	36918.867
12986	31.26	14243.717	33616.352
2934	31.24	9437.693	39832.965
2044	31.24	8838.111	37854.645
7663	31.22	11590.757	37670.598
11331	31.22	13372.07	33364.254
8017	31.2	11766.116	34865.57
6913	31.2	11020.172	37473.105
13558	31.2	14621.978	36956.891
3663	31.18	9694.16	36991.215
11957	31.18	13710.653	35174.219
2151	31.16	8972.949	39885.305
6875	31.14	11167.663	38227.055
7106	31.14	11023.497	33688.551
8060	31.14	11651.379	35431.719
4824	31.12	9940.01	35871.855
11965	31.12	13671.639	35086.852
9630	31.1	12687.565	33097.539
771	31.1	8159.71	38916.902
3855	31.09	9526.096	38155.316
4006	31.09	9680.49	39773.625
2017	31.09	8696.732	37435.66
2433	31.07	8873.76	34564.219
[truncated: 1,541 more rows]
