# Supplementary material for: Insights on the Control of Yeast Single-Cell Growth Variability by Members of the Trehalose Phosphate Synthase (TPS) Complex
Source: Front Cell Dev Biol. 2021 Jan 28;9:607628. doi: 10.3389/fcell.2021.607628 (PMC7876269; doi:10.3389/fcell.2021.607628)
Supplement: Supplementary file 2 [file Data_Sheet_1.ZIP › final_code/input_datasets/BY4741_1_Ntd_TSL1_t5.csv]

Id	Area (µm²)	Centre X Position (µm)	Centre Y Position (µm)
12776	1160.38	12654.875	40377.809
12612	956.22	12304.212	38662.906
7832	869.64	11739.784	35012.703
13753	744.24	12640.977	40385.168
16999	731.78	14574.229	34947.09
16375	730.23	14137.24	38741.031
12788	698.55	12621.602	40498.43
18910	679.75	15620.066	39895.086
16565	665.06	14373.632	39369.496
1284	663.8	9412.193	36362.32
6159	650.14	11384.589	37434.641
14686	643.8	13481.87	39677.742
10376	636.04	11999.267	37160.895
7353	606.75	11525.649	39131.063
10350	601.63	11881.529	36375.68
10639	585.27	12225.828	40470.461
10522	579.16	11936.938	39204.906
5656	576.6	10978.108	37741.723
3922	571.33	10532.83	33870.273
4883	565.64	10838.342	38652.738
5174	557.52	10959.451	35009.43
17766	557.02	14894.861	34877.836
1253	552.73	9316.64	35783.477
7148	550.56	11467.697	34762.367
7191	549.8	11595.947	36252.797
17617	545.96	14645.326	35318.762
2025	545.54	9601.01	34476.258
1323	544.3	9460.522	36949.488
5559	542.31	11158.053	35910.367
2231	536.73	9721.386	37134.289
18894	534.2	15541.173	40104.629
16694	531.69	14286.39	37319.617
19177	531.64	15545.763	36633.078
4815	525.39	10774.459	39162.508
16371	521.96	14142.576	38747.453
1471	521.42	9385.587	39170.816
16641	521.12	14297.409	38143.934
7809	515.85	11728.933	35530.254
1910	511.12	9633.418	36550.324
17591	511.04	14650.844	35667.695
2018	499.57	9637.554	34613.656
2318	492.57	9788.342	38525.59
6063	485.08	11383.469	38636.113
2795	484.49	9970.689	35526.691
15213	482.52	13621.092	37709.309
4459	481.1	10709.249	38170.223
4451	479.85	10713.643	37891.133
16421	472.44	14075.367	39603.02
4657	472.17	10733.211	40237.262
10688	468.92	12147.85	39721.199
2524	468.82	9919.114	40354.102
2443	467.94	9779.046	39989.777
181	467.06	8833.288	35993.379
13530	464.57	12791.901	37358.891
4719	461.52	10861.2	39828.824
15440	461.33	13953.272	40006.961
16486	458.32	14125.182	40428.094
15186	457.23	13572.728	37218.633
2126	456.33	9696.598	35189.051
16582	456.12	14211.094	39014.41
15984	454.18	14054.053	35129.723
5670	454.03	11051.745	37978.281
10236	451.64	11968.23	34357.598
7151	445.51	11528.623	34907.98
17422	444.11	14818.534	38525.859
3606	443.92	10480.839	38660.051
11012	443.84	12154.522	37359.27
14316	443.78	13296.339	37138.352
17857	443.02	15023.357	36738.813
5180	440.37	10921.149	35041.207
18124	440.3	15207.258	39832.598
16725	438.3	14266.653	36853.039
5869	436.87	11020.687	40374.527
13941	435.95	13104.457	38236.406
4374	434.49	10611.106	36936.617
10509	432.94	11992.453	39177.633
18858	432.54	15538.886	40355.152
5504	432.14	11054.967	34809.758
1315	431.96	9331.329	36757.813
16887	431.56	14206.884	34005.199
18381	425.79	15082.883	35154.098
1770	423.27	9567.04	38059.363
17548	420.3	14772.387	36433.035
16439	420.22	13992.001	39786.941
5789	419.51	10966.978	39298.094
339	419.13	8743.104	37690.762
17073	418.86	14522.426	36785.109
14493	418.27	13294.095	40417.039
5591	416.68	11159.219	36608.039
16449	416.56	14166.045	39850.387
12639	416.47	12436.666	38976.813
13368	414.7	12715.126	34366.852
14015	414.26	12945.575	36185.367
10221	413.69	12033.045	33995
16593	410.55	14329.769	38906.641
14022	406.37	12969.126	35998.957
7586	406.24	11627.651	39156.785
68	404.63	8714.874	34550.465
13856	404.3	13061.961	39779.551
14076	403.99	13060.816	34912.668
15990	403.96	14046.129	35216.426
1918	403.69	9412.011	36369.754
4316	402.44	10603.238	35617.27
14430	401.5	13182.917	39362.16
4726	400.12	10767.821	39943.516
3044	400.12	10142.985	34120.371
19195	399.26	15358.923	36375.328
10390	398.88	12002.453	37608.859
15857	394.47	13843.155	34721.238
19269	393.78	15486.667	34427.961
15176	393.71	13712.854	37109.73
13641	393.67	12716.535	39282.66
18275	391.87	15245.576	36926.766
10577	391.49	11839.742	39869.996
15306	391.12	13681.552	38842.754
1197	390.11	9347.884	34544.008
5797	387.63	11151.261	39474.992
1020	387.19	9221.012	36194.121
13966	385.41	12925.426	37600.891
17546	384.84	14685.492	36755.742
15385	384.53	13568.692	40252.051
7652	384.4	11692.794	38220.762
19286	383.73	15662.784	34144.02
5904	383.31	11386.256	40232.219
16652	381.83	14360.2	37742.672
17082	381.24	14506.705	36885.426
1784	380.11	9605.041	37931.84
11188	379.88	12052.242	33901.656
18504	379.7	15335.496	35810.547
2605	379.4	10101.037	38873.516
3601	379.38	10350.857	38608.988
12856	378.73	12585.375	39379.078
519	378.02	8731.112	39137.008
10284	377.79	11991.205	35317.504
13220	377.42	12485.699	35672.461
1894	376.58	9661.182	36709.641
1285	376.52	9311.443	36396.41
18510	375.22	15294.672	35910.246
233	374.51	8772.218	36580.477
7713	374.44	11807.046	37528.266
14310	374.3	13175.495	37031.227
13465	373.42	12886.173	35837.492
7405	373.17	11485.152	39569.344
1208	372.75	9434.285	34831.375
1190	372.71	9339.436	34267.258
17943	372.16	14919.174	39073.992
15255	372.14	13561.526	38115.715
19170	372.12	15556.634	36853.086
17357	371.24	14707.957	40007.734
13264	371.08	12539.667	34702.52
14026	371.05	12942.948	36063.285
6234	369.23	11318.818	36369.859
11108	368.96	12072.39	35757.629
17834	368.38	15037.44	35980.234
7792	368.21	11764.455	35932.453
6336	367.98	11376.15	33701.551
13118	366.39	12576.581	37181.645
7391	366.26	11552.172	39509.707
20	366.24	8904.722	33839.871
10794	366.1	12213.497	38693.254
13356	365.89	12793.344	34194.805
176	365.89	8929.454	35892.926
4827	365.11	10779.352	38923.473
14869	364.97	13379.789	37301.18
13698	364.72	12737.906	39849.84
6320	364.42	11281.462	34456.125
15290	364.38	13649.701	38568.156
4951	364.36	10754.497	38012.406
17178	364.19	14512.115	38218.902
13974	363.98	13109.83	37460.027
19013	363.82	15640.112	38095.598
10662	363.34	12191.267	40036.301
919	362.81	9104.714	37279.383
17854	362.39	14914.227	36588.738
2265	362.35	9795.067	37733.516
14387	361.68	13321.79	38599.145
6059	361.68	11330.248	38609.277
13382	361.22	12722.333	34571.688
15142	358.73	13654.486	36592.586
5812	358.63	10999.361	39653.434
3355	358.5	10296.791	38771.434
13342	358.34	12714.155	33751.906
17419	358.31	14750.414	38799.875
4066	358.17	10639.742	33584.379
3605	357.87	10532.666	38658.609
10257	357.29	11882.506	34663.223
10537	357.06	11943.986	39323.297
15166	356.89	13678.843	36961.207
18828	356.83	15299.065	40314.789
16611	356.47	14284.134	38631.832
5048	355.51	10765.198	36348.746
3438	355.45	10180.001	40090.059
10844	354.63	12175.027	38483.57
13147	354.4	12663.88	36596.992
15381	353.84	13648.846	40181.754
17585	352.88	14805.629	35813.508
2671	352.31	9971.689	37882.402
15804	351.51	13836.753	36303.379
653	351.16	8778.93	40097.367
2201	349.76	9847.282	36516.293
6239	349.36	11212.777	36176.227
13020	348.52	12487.568	38131.707
2825	348.31	9925.153	35147.625
7409	348.27	11466.001	39626.195
2827	348.27	9907.616	35160.586
14293	348.15	13183.98	36694.555
16599	347.69	14384.088	38704.297
18530	347.23	15280.015	36448.688
5429	347.18	11099.433	33651.684
1840	347.1	9558.423	37244.816
6086	346.68	11311.522	38353.895
3834	346.35	10218.25	35033.652
657	345.68	8905.837	40198.262
11153	345.45	12158.811	34883.461
10359	345.22	11933.055	36694.32
16360	344.67	13976.952	38585.629
5922	344.11	11331.63	39873.008
10968	343.5	12059.672	37991.348
1368	342.31	9275.388	37807.473
17148	341.58	14453.335	37773.766
19193	341.56	15588.711	36569.957
15452	341.14	13927.65	39850.172
18359	341.03	15118.227	35645.961
3564	340.85	10534.909	39254.66
17404	340.62	14772.248	39074.125
17110	340.43	14545.856	37383.492
12715	340.26	12376.458	39937.785
18509	340.16	15278.697	35882.137
17300	339.21	14603.205	40250.871
1929	338.73	9544.826	36232.609
18369	338.17	15127.594	35492.188
13429	337.33	12755.79	35317.941
3016	337.08	10274.28	33912.449
715	337.04	9055.682	40283.934
17126	337.02	14489.993	37578.637
7857	336.79	11666.566	34965.336
14746	336.68	13435.808	39057.43
5530	335.97	11080.236	35338.016
11082	335.11	12093.189	36000.113
2228	334.76	9784.471	36978.434
19024	334.59	15668.866	38146.684
19036	334.15	15475.034	37916.684
18357	334	15199.46	35946.395
10853	333.98	12063.705	38300.051
6306	333.52	11334.319	34651.148
11140	332.62	12182.819	35141.629
12651	332.56	12461.618	39156.547
7578	331.81	11727.359	39093.711
14980	331.31	13498.291	35053.605
18994	331.14	15680.755	38264.445
16243	330.93	14074.593	36435.004
17543	330.8	14756.351	36730.875
4388	330.78	10651.122	37124.348
5065	330.62	10963.611	36162.43
15137	330.53	13696.328	36550.32
1173	330.43	9394.16	33845.453
3571	330.43	10368.717	39074.578
3817	330.38	10328.068	35223.914
14199	329.71	13169.474	34750.113
10996	329.15	12195.37	37538.941
11030	329.03	12109.49	37190.68
13973	328.57	13029.502	37445.664
5747	327.85	11002.4	38875.941
2581	327.79	9943.726	39215.93
2850	326.74	9923.375	34833.434
12895	326.66	12630.03	39016.863
16981	326.33	14464.321	34517.203
16467	325.7	13973.86	40133.703
14816	325.45	13473.931	37960.348
1625	325.41	9467.469	40003.934
6150	325.28	11205.861	37657.957
691	325.05	9238.846	40314.488
12743	324.99	12287.002	40322.688
17711	324.32	14794.225	34240.82
13392	324.3	12746.994	34766.008
4454	324.13	10620.482	37963.141
992	323.84	9061.972	36500.223
13985	323.44	13105.658	37099.793
4468	322.83	10657.498	38229.41
19214	322.77	15597.221	35927.371
340	322.46	8917.912	37700.699
3081	322.23	10150.534	34626.598
1694	322.14	9649.216	39175.172
7367	320.72	11407.987	39254.27
7408	319.97	11401.501	39615.844
16283	319.94	14070.146	36920.969
16802	319.82	14343.289	35169.891
18717	319.82	15441.032	38856.68
9975	319.78	12006.19	33544.172
18085	319.44	15066.448	40161.965
5614	318.59	10993.198	36940.105
14834	318.48	13364.487	37580.742
17138	318.44	14441.824	37683.965
13161	318.31	12505.761	36740.313
5649	318.27	11086.063	37515.93
18242	318.17	15065.195	38169.465
19145	318.08	15566.648	37119.656
56	318.06	8713.6	34402.988
11206	317.06	12151.18	33700.871
4478	316.89	10682.251	38407.762
19128	316.68	15668.986	37343.012
11284	316.56	12446.922	35051.121
13080	316.49	12595.915	37643.945
18471	315.66	15295.296	35219.004
17059	315.66	14552.237	36480.828
14829	314.78	13535.757	37796.637
6200	314.53	11278.569	36890.211
3281	314.51	10276.513	37352.711
11060	314.15	12164.816	36561.969
3185	314.09	10121.555	35961.902
3510	314.09	10387.879	39940.352
18373	314.03	15199.378	35585.254
2262	313.75	9828.578	37644.148
14343	313.65	13144.525	37736.027
13216	313.42	12510.669	35626.59
936	313.33	9153.237	37185.781
2756	313.23	9990.309	36586.004
18386	312.37	15206.86	35036.359
16628	312.37	14193.084	38231.16
12637	312.33	12396.224	38904.914
3436	312.23	10275.419	39984.891
7212	311.77	11401.269	36736.027
10546	311.45	11949.072	39397.746
18169	311.39	15102.245	39463.5
16545	311.22	14191.123	39667.395
14801	311.14	13366.985	38125.871
1318	311.07	9268.893	36863.355
18367	311.07	15048.44	35467.824
2564	310.91	10084.179	39549.039
18498	310.85	15266.752	35760.621
5995	310.45	11345.425	39209.414
1330	310.28	9447.863	37204.902
1435	310.22	9270.03	38730.672
2008	310.01	9497.185	34943.258
7759	309.74	11690.333	36486.074
10240	309	11832.634	34416.973
270	308.33	8742.681	37031.551
2142	308.13	9875.566	35444.152
5286	307.22	10915.485	34074.52
14009	307.12	12942.176	36389.723
15359	307.04	13634.945	39748.508
10337	307.02	11906.136	35883.797
3662	306.54	10352.337	37847.598
3589	306.3	10419.836	38993.363
12723	306.2	12414.784	39988.785
7464	305.93	11447.126	40050.379
12990	305.55	12494.567	38488.664
14314	305.53	13115.466	37073.477
259	305.41	8739.256	36968.305
5108	305.24	10943.208	35936.543
5516	305.17	11034.799	35077.41
7817	304.88	11763.339	35440.5
11147	304.59	12156.599	34984.609
7485	304.59	11593.01	40301.855
18140	304.32	15204.013	39742.742
17461	304.28	14706.689	37997.207
18940	304.15	15655.92	39641.496
1725	304.07	9483.275	38781.586
18410	304.02	15219.517	34271.254
12544	303.9	12442.152	38193.773
1351	303.58	9453.581	37508.777
13663	303.48	12749.181	39427.801
17979	302.98	14988.32	39998.629
14165	302.96	13258.279	34193.957
18050	302.85	15210.841	40348.602
16566	302.77	14324.458	39369.648
12632	302.33	12338.415	38770.387
11044	302.08	12065.126	37034.938
6164	302.08	11292.348	37513.609
6121	301.54	11260.863	37720.867
19190	301.53	15567.107	36486.117
7109	301.07	11453.151	33827.355
10660	301.05	12095.667	39997.367
6250	300.91	11374.885	36043.836
5648	300.89	11038.388	37505.434
16713	300.43	14324.597	36961.637
4874	300.38	10833.936	38556.02
3206	300.09	10150.661	36333.371
13040	300.07	12478.702	37918.734
1240	300.01	9301.148	35592.457
10668	299.8	12130.53	40088.813
17860	299.63	14988.546	36769.695
16234	299.61	14129.488	36289.273
4485	299.3	10638.51	38527.855
2863	298.56	10030.726	34962.063
10619	298.33	11869.155	40478.109
3370	298.12	10196.176	39030.57
3543	298.08	10345.087	39338.879
6279	297.81	11222.456	35262.887
2759	297.69	9936.441	36361.738
6269	297.56	11349.026	35580.145
7167	297.46	11437.121	35486.379
10207	297.39	12020.372	33793.348
7859	297.27	11710.583	34736.707
1897	296.99	9534.424	36747.309
14839	296.68	13504.085	37637.254
13395	296.45	12783.185	34816.949
4500	296.45	10705.188	38656.895
4602	296.09	10596.899	39727.301
1187	295.91	9370.646	34223.285
6117	295.87	11281.02	37977.32
10418	295.76	11938.67	37923.293
3165	295.59	10226.881	35516.543
16921	295.57	14577.144	33952.477
18379	295.57	15138.892	35458.355
10682	295.41	12226.715	39664.336
1301	295.32	9259.572	36618.883
17416	294.76	14772.129	38733.43
14466	294.67	13205.489	39899.48
13541	294.63	12723.213	37542.777
2046	294.38	9655.607	33782.77
13503	294.15	12751.58	36617.43
15001	294.15	13539.614	34338.598
18438	294.05	15305.469	34140.637
14900	293.52	13499.972	36600.645
11287	293.04	12285.99	35120.207
17307	292.35	14522.015	40353.691
6183	292.31	11207.766	37171.652
16897	292.31	14204.56	33829.176
4628	292.12	10712.281	39900.059
16386	292.06	14013.963	39083.488
17254	291.95	14592.198	39457.207
12737	291.43	12377.505	40206.313
548	290.8	8922.402	39392.773
16495	290.55	14194.034	40310.926
4418	290.36	10732.22	37572.875
18407	290.05	15200.332	34196.422
5992	289.88	11370.339	39181.27
17481	289.84	14625.711	37673.414
1122	289.53	9130.899	34213.371
5473	289.32	11008.309	34377.102
18006	289.04	14886.152	40202.043
5830	288.65	11109.649	39760.227
13883	288.44	12945.437	39203.438
4846	288.44	10809.764	38679.461
4857	288.42	10941.818	38758.973
13578	288.27	12871.656	37967.5
15127	288.15	13709.026	36150.242
12843	287.89	12654.108	39547.988
44	287.69	8933.81	34205.555
16760	287.43	14194.641	35866.227
15419	287.41	13913.667	40148.098
13752	287.29	12662.725	40372.629
11042	287.23	12099.748	37024.453
17102	287.22	14499.683	37259.023
1921	287.22	9500.486	36113.621
1935	287.14	9646.036	36006.898
10799	287.02	12218.601	38761.273
4532	286.89	10656.528	38995.68
17923	286.76	14851.041	38481.348
7294	286.39	11605.516	38496.953
4477	286.32	10578.471	38393.148
14166	285.53	13115.669	34195.215
15116	285.41	13715.503	35780.336
11417	285.07	12297.096	37761.652
18402	284.96	15241.267	34646.871
18686	284.82	15468.203	38452.457
16805	284.71	14227.214	35265.055
15848	284.65	13903.861	35087.086
12707	284.51	12406.116	39788.234
10493	284.02	11866.349	39034.473
15803	283.94	13949.508	36569.141
12676	283.88	12364.34	39450.242
18818	283.77	15402.554	40226.223
10383	283.67	11893.719	37474.801
16322	283.35	14020.105	37700.469
15311	283.1	13695.929	38964.105
18277	283.08	15086.214	37018.789
18282	282.73	15214.174	36815.566
5850	282.71	11134.373	40241.879
16656	282.43	14222.25	37796.445
2729	282.12	10079.425	36780.23
15259	282.04	13739.66	38178.422
18991	281.89	15633.502	38235.684
16391	281.45	14083.003	39110.051
14380	281.35	13116.14	38513.133
5098	281.28	10891.696	35857.852
10505	280.63	12037.996	39144.762
14862	280.49	13434.62	37238.523
19101	280.32	15536.27	37412.672
18552	279.88	15271.379	36582.523
18487	279.38	15394.29	35622.398
19238	279.23	15510.74	35193.727
13322	278.81	12580.296	33718.949
18495	278.69	15277.82	35717.91
7457	278.6	11428.044	39979.891
11062	278.58	12246.688	36268.5
11283	278.25	12395.938	35033.965
2693	278.23	9979.277	37663.777
17266	278.19	14530.33	39793.27
14927	278.1	13337.036	36334.234
1314	278.04	9399.805	36753.371
341	277.85	8718.208	37697.816
1874	277.79	9536.038	36781.531
177	277.79	9010.426	35904.496
3036	277.77	10118.989	34063.824
2196	277.73	9720.738	36458.176
4821	277.45	10907.177	38842.605
13995	277.25	12902.654	36900.52
11073	277.25	12107.2	36123.746
2027	276.99	9497.945	34196.367
16813	276.55	14212.036	34837.953
55	276.33	9027.514	34373.313
1896	276.33	9481.45	36744.531
18928	276.33	15596.385	39774.457
15294	276.28	13698.04	38624.898
18935	276.05	15614.288	39593.824
11362	275.87	12316.796	36450.715
18257	275.53	15228.768	37857.152
3711	275.51	10326.387	37121.883
7714	275.34	11644.721	37538.754
18228	275.2	15100.349	38285.465
277	275.19	9020.449	37121.527
7549	275.09	11794.944	39784.496
2933	275.03	10055.09	34002.898
19221	275.01	15621.292	35727.414
4946	274.9	10881.511	37975.66
10555	274.73	11979.341	39574.133
14313	274.63	13303.35	37070.555
15113	274.13	13734.045	35655.844
18292	273.81	15047.139	36494.512
16574	273.79	14297.011	39176.043
17152	273.67	14509.775	37838.398
7258	273.67	11551.617	37553.895
6277	273.63	11366.686	35460.738
7780	273.44	11763.888	36023.434
11281	273.44	12461.802	34778.496
15980	273.31	14019.018	34924.566
15794	273.15	13903.035	36684.773
14699	272.68	13541.831	39498.375
6004	272.48	11236.602	39032.043
136	271.85	8750.298	35423.641
18676	271.78	15297.052	38042.031
5742	271.47	11169.143	38769.625
14146	271.33	13118.917	33556.484
7490	271.18	11401.715	40366.129
13492	270.84	12836.901	36365.465
10394	270.84	12002.074	37640.203
16736	270.68	14191.569	36517.07
17527	270.45	14781.58	37016.293
17955	270.3	14906.686	39301.285
7219	270.3	11561.776	36896.281
3440	270.19	10227.691	40138.953
7158	270.11	11506.078	35113.18
14561	270.05	13337.393	40360.492
17852	269.61	15029.409	36558.891
14558	269.53	13478.942	40331.879
13248	269.5	12604.396	35051.723
5815	269.44	11038.804	39705.297
19219	269.3	15671.818	35682.754
416	268.92	8752.238	38194.234
14901	268.84	13477.561	36639.363
14269	268.67	13141.877	36248.789
15160	268.44	13719.098	36831.473
10448	268.37	11884.088	38386.773
45	268.35	8991.732	34227.508
16345	268.35	14121.99	38288.023
7899	268.35	11740.392	33723.828
14444	268.27	13304.896	39473.258
2718	268.17	10090.904	37226.031
2413	268.04	9696.505	39652.969
175	267.96	9018.574	35888.5
10143	267.91	11913.323	33643.07
10827	267.85	12045.429	38616.711
14072	267.81	12998.166	34841.387
16655	267.37	14371.837	37776.23
14826	267.12	13388.589	37757.848
17287	267.01	14511.55	40107.813
650	266.93	8795.566	40093.789
12937	266.58	12640.731	38904.262
2634	266.49	9922.582	38573.52
1125	266.28	9211.603	34060.793
6162	266.18	11218.803	37462.059
5756	266.03	10988.186	38925.73
4845	266.01	10759.296	38681.406
3702	265.95	10387.068	37364.281
1579	265.78	9340.694	40417.215
476	265.51	8741.744	38805.715
3191	265.26	10274.339	36121.152
17049	265.24	14578.991	36264.523
5953	265.09	11338.044	39870.859
15608	264.99	13965.361	38146.988
4694	264.74	10790.824	40142.656
968	264.73	9079.672	36909.902
11352	264.4	12427.432	36381.813
11355	264.38	12410.16	36415.059
18463	264.36	15405.722	34939.078
685	264.23	8923.888	40471.832
10410	264.09	11888.643	37842.199
4617	264.06	10566.281	39859.211
13171	264.02	12492.699	36577.785
15940	263.77	14171.939	34120.617
12573	263.73	12351.97	38435.922
7734	263.6	11793.141	37068.086
14835	263.54	13430.677	37610.063
7136	263.06	11538.734	34432.742
4620	263	10643.317	39869.691
1393	262.91	9303.307	38199.047
11209	262.6	12152.61	33785.461
674	262.6	9013.101	40309.711
15157	262.52	13635.079	36746.832
18984	262.43	15686.109	38407.391
18503	262.41	15438.296	35797.395
18004	262.33	14952.425	40195.648
18546	262.29	15453.601	36569.406
13991	262.06	12970.994	37216.254
13646	261.87	12809.907	39330.094
4885	261.74	10931.947	38665.445
984	261.55	9154.444	36735.422
1893	261.55	9591.363	36660.656
17438	261.51	14633.479	38442.992
13906	261.45	13018.798	38693.223
14877	260.86	13479.697	37159.844
11389	260.86	12353.253	37119.387
13407	260.76	12841.757	34985.543
6253	260.43	11251.438	35867.984
15398	260.36	13676.175	40499.355
7363	260.2	11547.567	39188.723
17477	259.99	14692.226	37601.266
17726	259.73	14781.962	33890.871
13459	259.65	12815.935	35712.051
4996	259.3	10942.466	37173.563
3289	259.21	10181.607	37610.41
15112	258.98	13613.607	35639.48
7542	258.79	11696.635	39686.57
18400	258.73	15194.367	34598.301
15961	258.44	14178.13	34632.453
10796	258.37	12225.184	38733.891
7874	258.31	11665.073	34151.973
18249	258.15	15221.855	37917.09
14080	258.12	13059.586	34951.016
3822	257.94	10414.743	35280.156
14371	257.77	13138.067	38411.109
7700	257.41	11700.448	37626.137
3812	257.33	10482.981	35149.551
13566	257.24	12701.012	37807.496
14889	257.2	13398.993	37061.559
7204	256.7	11521.137	36537.965
10597	256.51	11954.801	40233.402
18364	256.32	15059.115	35740.586
12953	256.22	12664.263	38770.516
18061	255.93	15183.028	40447.617
66	255.93	8832.149	34492.453
13936	255.8	13044.266	38495.766
4966	255.78	10786.887	37580.496
17098	255.7	14572.24	37243.363
14213	255.7	13320.13	35137.121
2180	255.61	9694.705	36154.609
91	255.61	8717.02	34962.332
16023	255.57	14031.188	35963.895
3242	255.53	10290.508	36562.621
14584	255.49	13417.296	39857.188
12879	255.26	12547.145	39210.004
4682	255.05	10906.552	40497.461
19153	254.99	15616.1	36910.168
12645	254.88	12253.704	39073.063
10367	254.78	11830.871	36930.414
5993	254.76	11267.924	39193.5
2179	254.65	9842.923	36069.754
15261	254.5	13619.734	38188.238
13963	254.42	13064.592	37845.719
564	254.4	8775.358	39504.293
18632	253.94	15467.404	37066.91
17799	253.84	14988.182	35551.156
17050	253.83	14534.971	36266.891
10635	253.19	12074.028	40419.109
3774	253.17	10354.003	36088.68
19114	252.96	15564.078	37235.422
1326	252.96	9429.587	36988.703
4528	252.79	10634.236	38934.504
78	252.7	8783.813	34837.383
17584	252.35	14627.672	36090.805
16308	252.31	14096.71	37341.035
15238	252.29	13557.188	37970.246
11316	252.22	12365.624	35795.285
2512	252.18	9898.138	40469.594
13136	252.02	12500.357	37062.117
2757	252.01	10097.403	36273.859
16548	251.81	14306.802	39680.629
13998	251.72	13093.294	36425.98
17515	251.68	14657.029	36917.398
12558	251.58	12388.278	38314.988
13852	251.24	13106.738	39727.605
17093	251.18	14529.209	37038.211
14267	251.05	13212.076	36201.637
4125	250.93	10538.09	33974.77
14360	250.89	13208.233	38140.516
88	250.49	8970.681	34947.945
18044	250.4	15046.878	40290.855
2724	250.36	10001.156	37015.262
16429	250.22	14130.6	39647.977
15611	250.19	13792.455	38192.328
13345	250.15	12899.007	33807.547
14883	250.05	13332.702	37030.68
2202	249.86	9759.812	36557.121
10280	249.65	11980.125	35190.676
1722	249.63	9528.651	38685.578
18762	249.5	15378.192	39614.719
13955	249.38	12959.679	37896.074
18001	249.19	14949.682	40164.113
2350	249.19	9704.005	39013.973
600	249.19	8766.434	39755.941
10499	249.11	11921.565	39119.203
5534	249.09	11031.219	35414.645
14823	248.83	13367.835	37714.273
17838	248.77	14991.324	36140.723
17878	248.73	14836.655	37281.801
1222	248.67	9268.031	35173.074
14047	248.52	12951.365	35327.723
1130	248.44	9086.666	34113.324
7149	248.4	11415.536	34790.738
18026	248.39	14967.039	40414.949
16300	248.06	14117.024	37174.961
13505	248	12785.534	36621.836
16767	247.87	14283.775	35918.188
5032	247.71	10899.117	36430.609
6132	247.66	11337.848	37818.813
18490	247.31	15435.393	35677.969
2136	247.04	9856.376	35346.844
17373	246.91	14785.224	39731.754
5105	246.87	10791.461	35899.672
13555	246.58	12878.676	37668.051
803	246.57	9084.447	38887.969
18130	246.53	15126.606	39923.82
18375	246.41	15236.321	35363.383
6082	246.28	11371.814	38274.074
3475	246.18	10333.944	40419.301
5580	246.07	10965.585	36409.457
17079	246.01	14578.37	36860.352
12790	245.91	12473.156	40521.727
15749	245.78	13786.106	37376.191
1210	245.74	9457.713	34856.223
1419	245.63	9398.818	38470.738
843	245.49	9241.195	38232.281
1170	245.4	9416.906	33765
1727	245.26	9518.838	38829.867
13868	245.05	12918.241	39332.371
15827	244.99	13957.986	36032.117
15986	244.86	14069.781	35149.48
3361	244.8	10230.18	38866.148
14960	244.76	13366.173	35464.828
2325	244.63	9886.252	38631.66
1367	244.59	9279.786	37748.949
19207	244.53	15540.021	36061.848
196	244.52	8768.805	36268.051
16894	244.3	14334.302	33730.926
3484	244.27	10404.488	40491.516
356	244.25	8865.04	37753.184
18497	243.9	15300.016	35736.406
6299	243.77	11372.327	34964.109
7629	243.65	11669.359	38556.52
13244	243.62	12678.414	34994.32
1127	243.5	9180.479	34066.52
10733	243.17	12050.303	39198.359
218	243.14	8969.744	36437.484
10371	242.91	12031.949	37055.09
15208	242.85	13726.881	37642.051
12910	242.73	12600.321	39075.867
777	242.64	9127.202	39169.738
16341	242.56	13982.07	38123.363
17271	242.52	14453.178	39990.449
11197	242.45	12179.879	33971.895
18930	242.43	15557.415	39483.801
2704	242.43	9898.612	37535.609
12794	241.95	12584.365	40127.879
2346	241.78	9855.467	38948.449
1827	241.64	9552.325	37459.457
6574	241.53	11505.361	33598.742
13732	241.18	12752.806	40254.32
372	241.14	8800.427	37802.844
10431	240.88	11842.702	38082.289
304	240.86	8730.437	37360.07
7361	240.84	11584.884	39176.715
19242	240.7	15612.624	35296.695
11439	240.65	12441.064	38029.871
15739	240.61	13941.991	37449.637
10973	240.53	12241.572	37734.785
19223	240.47	15602.251	35774.051
10767	240.38	12049.83	39110.828
1030	240.28	9219.297	35976.793
15024	240.09	13506.976	33967.258
18805	240.05	15345.335	40138.93
12798	239.96	12587.091	40155.246
15444	239.84	13806.586	40051.754
12827	239.8	12542.614	39641.844
17991	239.75	15003.364	40112.047
16635	239.48	14240.721	38337.559
5538	239.4	11001.242	35625.078
10560	239.25	11860.603	39683.988
18744	239.02	15332.023	39404.551
189	238.98	8875.374	36175.84
19296	238.86	15649.732	33536.234
11001	238.85	12122.846	37265.535
14349	238.63	13270.288	37862.375
2531	238.54	10052.264	40081.129
14142	238.5	12919.456	33628.031
16832	238.35	14231.112	34557.301
18981	238.27	15562.139	38386.551
5459	238.16	11008.643	34132.906
11136	238.02	12189.359	35341.645
18811	237.98	15466.704	40184.625
4517	237.96	10576.446	38812.219
15246	237.83	13736.282	38048.996
1000	237.48	9110.816	36267.594
11207	237.48	12230.24	33702.656
7139	237.41	11598.559	34543.66
7341	237.27	11506.768	38968.008
1939	237.16	9498.199	36037.938
2496	237.14	9922.703	40306.129
17839	237.01	14959.192	36145.699
14223	236.89	13137.292	35250.902
2092	236.78	9799.97	34506.289
7750	236.78	11802.12	36619.727
13003	236.57	12606.63	38276.859
16506	236.45	14332.449	40380.934
16292	236.39	14053.261	37089.223
257	236.2	8903.466	36947.383
4716	236.18	10941.764	40091.574
10438	236.11	11972.82	38195.855
4516	236.03	10694.024	38800.941
1066	235.97	9102.452	35549.094
283	235.82	8963.92	37181.992
19282	235.7	15644.586	34304.199
11213	235.65	12106.601	33571.219
3217	235.63	10266.822	36374.148
17747	235.42	15010.462	33999.93
16793	235.38	14222.096	35611.227
13736	235.3	12818.594	40285.938
7576	235.28	11763.173	39089.184
4870	234.99	10814.883	38525.227
6026	234.9	11249.112	38885.195
14297	234.86	13312.948	36730.551
14813	234.75	13511.396	37935.41
10556	234.57	12019.511	39584.484
1106	234.55	9041.84	34524.719
10675	234.52	12048.356	39832.363
183	234.48	8976.496	36014.895
17335	234.48	14803.293	40457.48
14262	234.44	13183.199	36146.586
17466	233.96	14783.533	37725.156
15771	233.85	13916.719	37030.836
17009	233.77	14580.057	35444.98
16780	233.73	14250.932	35512.184
7189	233.46	11404.182	36202.273
3427	233.42	10159.886	39909.902
17053	233.37	14563.497	36346.129
7877	233.27	11720.207	33871.176
18877	233.08	15646.981	40193.254
15505	233.02	13889.148	39335.066
1941	232.89	9578.756	36081.414
166	232.87	8940.941	35803.336
13363	232.64	12774.036	34316.617
5592	232.58	11084.346	36610.691
10993	232.41	12229.753	37504.238
7194	232.29	11491.001	36273.617
17760	232.03	14852.456	34560.961
5122	232.01	10945.994	35755.516
2243	231.81	9718.475	37364.805
3388	231.8	10230.554	39169.801
4462	231.8	10691.626	38187.285
10789	231.6	12133.244	38967.113
14008	231.57	13058.699	36384.996
13579	231.53	12741.718	37997.395
1181	231.47	9381.406	34120.527
17829	231.37	14936.613	35948.18
13159	231.32	12469.929	36715.059
15972	231.32	14056.28	34710.43
2755	231.2	9995.042	36570.988
10396	231.16	11941.706	37650.238
12701	231.01	12324.097	39683.887
3604	230.97	10341.118	38633.289
11271	230.78	12279.365	34412.711
3788	230.57	10378.562	35522.961
17227	230.51	14432.241	39158.863
17219	230.38	14443.208	38990.43
18431	229.84	15390.972	33856.391
15550	229.82	13764.628	38806.324
16408	229.67	14149.253	39424.5
10492	229.67	11827.219	39002.391
281	229.63	8777.723	37173.488
11154	229.61	12252.846	34943.852
15247	229.44	13709.01	38080.297
2600	229.42	10099.45	39127.375
7551	229.11	11626.164	39521.375
13764	229.04	12740.268	40457.813
1107	229.02	9151.228	34522.84
249	229	8796.16	36840.945
5948	228.9	11353.329	39735.703
1902	228.85	9635.949	36475.145
12804	228.85	12656.301	40274.223
17323	228.75	14672.392	40336.117
15566	228.63	13770.81	38663.18
16529	228.31	14370.896	40262.688
3897	228.25	10499.753	34244.242
18055	228.14	15159.375	40426.836
17380	228.12	14752.589	39615.332
1223	227.98	9445.153	35171.18
16735	227.93	14340.459	36507.07
3820	227.85	10357.627	35266.02
3858	227.7	10452.949	34702.398
2032	227.6	9526.742	34065.723
17448	227.47	14791.586	38295.063
5031	227.41	10773.419	36742.242
133	227.12	8826.405	35409.098
12892	226.91	12573.078	39301.02
1555	226.74	9310.267	40189
4498	226.18	10598.98	38652.074
7605	226.03	11812.944	38760.262
19019	225.61	15521.634	38122.383
10487	225.45	11910.053	38974.004
2517	225.42	10060.718	40132.832
18996	225.34	15554.104	38285.715
18111	225.32	15233.564	40016.422
4615	225.32	10604.96	39814.352
2213	225.11	9729.754	36800.117
18314	225.11	15069.249	36389.246
4502	225.07	10722.261	38661.254
12729	225.07	12462.041	40052.395
10697	224.75	12156.164	39494.043
16304	224.52	14098.664	37212.797
15395	224.31	13653.78	40445.363
17848	224.11	14902.666	36368.758
1043	223.86	9072.898	35631.766
16250	223.71	14102.714	36556.516
14977	223.54	13530.109	35213.547
15520	223.35	13898.66	39182.652
12972	223.21	12518.948	38418.953
4900	223.19	10965.928	38478.934
14885	223.14	13440.623	37050.613
5624	223.04	11145.71	37023.465
12719	222.98	12342.537	39973.172
13462	222.89	12697.657	35762.172
292	222.87	8813.332	37241.934
2117	222.85	9719.874	34966.781
7803	222.75	11746.927	35705.125
6170	222.66	11359.144	37074.84
15341	222.54	13617.282	39457.145
10848	222.39	12168.583	38217.113
2732	222.31	9970.632	36616.297
18874	221.97	15607.734	40174.453
17565	221.97	14684.069	36144.164
15196	221.97	13650.658	37480.965
956	221.81	9104.119	36818.793
852	221.78	9085.01	38176.492
2621	221.68	10050.586	38738.719
3478	221.68	10392.733	40470.543
17990	221.51	14951.055	40089.508
14243	221.51	13211.955	35820.133
17783	221.49	14894.967	35331.508
1710	221.47	9638.573	39059.164
686	221.37	9005.207	40476.684
3384	221.32	10154.727	39152.566
7729	221.2	11645.15	36943.5
1061	221.14	9068.613	35490.477
15119	221.05	13570.239	35868.555
13296	220.91	12525.683	34443.219
252	220.86	8956.315	36878.621
2702	220.65	9977.37	37465.938
2682	220.53	9999.49	37971.07
4745	220.49	10961.777	39489.344
19283	220.42	15539.623	34017.793
9	220.32	8928.451	33652.102
2141	220.3	9703.011	35423.453
7537	220.28	11708.178	39805.613
10517	220.09	11925.543	39189.18
10368	220.07	12028.478	36944.816
15543	219.82	13890.745	38960.094
17576	219.78	14656.507	35993.258
15210	219.67	13733.337	37686.887
13975	219.65	13017.128	37513.613
2501	219.63	9928.128	40362.852
382	219.57	8723.599	37895.516
3551	219.52	10485.174	39424.438
3610	219.38	10373.67	38368.516
18891	219.29	15628.251	40033.387
15766	219	13773.149	36973.871
13400	218.98	12794.793	34853.078
18630	218.96	15413.383	37065.715
3194	218.94	10192.39	36183.445
5884	218.77	11197.351	40420.594
18159	218.71	15258.249	39376.035
17618	218.67	14799.876	35321.371
14904	218.67	13375.585	36671.379
7240	218.54	11597.987	37268.727
7112	218.42	11418.12	33885.184
15812	218.35	13844.854	36199.387
4379	218.29	10694.209	36976.527
17969	218.14	14970.075	39845.328
5210	218.04	10920.409	34941.879
17733	217.98	14656.646	33735.254
1086	217.96	9207.332	35016.773
7207	217.95	11470.286	36575.711
5438	217.95	11019.467	33736.602
15601	217.87	13938.78	38075.762
16691	217.68	14373.825	37295.781
12968	217.66	12595.877	38378.73
2586	217.49	10096.002	39273.844
969	217.43	9039.157	36590.73
17767	217.04	14919.788	34882.844
1678	217.03	9530.372	39334.496
7209	216.85	11503.06	36682.941
14745	216.74	13368.697	39044.949
2160	216.74	9881.559	35723.211
3297	216.7	10227.709	37671.313
14911	216.68	13460.348	36431.262
11240	216.53	12307.553	34136.711
1442	216.51	9297.618	38789.73
15994	216.43	14047.413	35223.164
7566	216.3	11801.996	39178.305
16759	216.13	14237.177	35852.117
15498	216.11	13944.459	39545.406
16615	215.99	14276.551	38361.301
18812	215.91	15415.546	40190.469
15489	215.76	13934.534	39746.324
7546	215.65	11761.194	39728.242
4366	215.61	10623.252	36604.137
13389	215.57	12713.86	34701.5
3581	215.57	10520.786	38904.203
18797	215.42	15342.79	40089.934
16761	215.36	14348.845	35883.617
12747	215.32	12257.399	40335.898
7200	215.13	11595.989	36485.121
2772	215.13	9925.573	36208.508
4432	215.07	10654.083	37716.473
18071	214.98	15113.023	40485.902
2673	214.88	10066.101	37884.43
16472	214.73	14002.122	40208.344
18336	214.65	15164.379	35943.82
10527	214.5	12006.423	39224.32
4672	214.46	10808.655	40334.902
14989	214.34	13491.124	34951.461
2588	214.34	9914.659	39299.258
16379	214.27	13985.027	38878.66
6176	214.17	11268.769	37150.449
7205	214.06	11441.113	36543.559
6144	214.04	11214.885	37626.336
7528	213.88	11770.146	39976.293
3456	213.83	10166.934	40402.801
1806	213.83	9565.064	37809.98
14976	213.69	13505.94	35186.133
15082	213.63	13716.402	34444.574
12820	213.56	12633.731	39848.66
7174	213.54	11407.032	35725.145
16284	213.52	14063.845	36949.754
19288	213.08	15589.332	34008.273
13864	213.02	13013.636	39624.727
16401	213	14170.118	39209.723
13344	213	12869.98	33789.648
1692	212.81	9656.596	39476.426
3899	212.79	10343.961	34267.66
14416	212.75	13252.668	39046.043
14302	212.75	13318.519	36879.332
12650	212.7	12467.95	39127.891
14453	212.6	13145.293	39601.637
13436	212.56	12755.44	35363.023
7157	212.54	11438.065	35081.762
7439	212.52	11419.737	39696.586
10687	212.41	12064.154	39705.617
4340	212.41	10618.05	35917.059
4729	212.27	10877.274	39643.629
2703	212.18	10007.477	37496.484
313	212.1	9023.578	37390.102
5022	212.01	10857.098	36640.707
16709	211.99	14330.702	37227.508
17061	211.85	14533.783	36502.766
15051	211.83	13607.694	33739.438
5583	211.8	10975.941	36450.297
3123	211.72	10225.943	35035.641
7245	211.7	11422.558	37380.637
17696	211.53	14809.415	34616.504
18216	211.53	15070.51	38225.449
15182	211.53	13591.55	37167.859
13523	211.32	12861.614	37182.387
13690	211.26	12755.905	39727.289
5552	211.24	11175.265	35807.688
18437	211.07	15469.962	34133.43
7288	210.99	11536.207	38410.141
17326	210.9	14697.142	40358.387
13352	210.63	12750.635	33968.109
3257	210.59	10123.863	36719
3743	210.51	10534.951	36451.613
17511	210.45	14807.974	37227.723
15438	210.34	13879.531	39980.715
17944	210.34	15024.957	39074.645
17087	210.07	14507.997	36933.563
3552	210.07	10427.3	39430.977
4304	209.59	10715.465	35450.629
10343	209.59	12003.996	36248.434
17504	209.57	14766.886	37070.828
3903	209.52	10390.465	34302.887
7529	209.48	11723.094	39990.188
5809	209.46	11134.221	39598.074
4764	209.19	10914.457	39635.977
17772	209.11	15034.819	34990.605
202	209.09	9016.727	36356.672
12956	208.96	12648.432	38796.023
11229	208.94	12313.561	33682.895
14346	208.73	13255.927	37771.688
4740	208.71	10887.315	39762.758
3326	208.69	10187.1	38262.895
14944	208.67	13503.678	35860.414
14085	208.56	13001.448	34734.828
16754	208.35	14195.083	36073.438
1917	208.25	9413.872	36352.539
5080	208.04	10824.095	35955.316
14289	207.87	13207.615	36645.02
16706	207.79	14372.23	37181.387
7547	207.68	11701.838	39756.117
1576	207.62	9327.37	40404.184
14014	207.58	12929.514	36154.813
10604	207.52	11993.65	40318.156
17580	207.43	14783.557	36028.023
3579	207.2	10446.806	38875.832
17937	207.18	14900.896	38916.547
6057	207.16	11197.043	38578.637
1585	207.14	9259.572	40470.777
15743	207.14	13906.204	37516.145
16282	207.01	14150.482	36895.586
2849	206.95	9973.069	34828.352
7679	206.83	11743.842	37727.406
4579	206.64	10602.402	39502.496
16466	206.59	14117.468	40115.02
7559	206.49	11658.017	39367.281
3618	206.37	10409.38	38507.336
15612	206.36	13905.459	37874.43
17458	206.16	14786.261	37930.387
10412	206.09	11917.774	37862.148
11137	205.99	12048.263	35358.055
5461	205.93	11017.941	34189.555
6024	205.8	11382.073	38859.152
1849	205.67	9468.016	37160.82
12604	205.51	12341.279	38602.188
15226	205.47	13626.825	37830.754
2010	205.42	9675.604	34667.984
16683	205.38	14391.411	37516.309
6142	205.38	11189.112	37590.969
13943	205.24	12955.422	38278.754
7267	205.23	11536.747	37874.363
6131	205.17	11307.076	37812.152
16554	205.07	14318.301	39762.734
16785	204.98	14263.174	35547.184
7776	204.98	11768.426	36141.496
274	204.96	8992.895	37077.703
15574	204.94	13880.618	38494.074
15571	204.84	13839.378	38390.641
4824	204.82	10915.006	38865.289
643	204.75	8734.974	40041.035
1278	204.73	9335.852	36226.246
17520	204.57	14695.272	36963.535
18284	204.5	15107.867	36870.879
1063	204.38	9197.944	35512.023
167	204.34	8990.015	35802.27
14469	204.27	13221.521	39955.605
5291	204.17	10781.601	34097.996
7824	204.02	11642.612	35264.555
15299	203.92	13660.843	38709.828
18222	203.88	15083.314	38261.695
47	203.83	8965.475	34255.258
17031	203.54	14579.29	36004.387
18915	203.46	15604.332	39920.316
11425	203.42	12259.888	37890.02
4680	203.37	10793.271	40487.754
17131	203.33	14598.643	37616.668
2048	203.31	9534.505	33845.461
18696	203.27	15283.206	38648.266
15851	203.25	13831.838	34889.387
4419	203.21	10664.283	37578.086
1239	203.1	9425.126	35585.262
7452	202.95	11550.135	39843.844
19175	202.91	15629.506	36613.988
10695	202.87	12063.388	39479.961
15594	202.83	13814.568	38066.188
14284	202.81	13134.316	36600.469
5667	202.77	11047.02	37927.285
4258	202.68	10723.71	35031.926
2789	202.45	10057.144	35732.441
10300	202.37	11867.102	35516.949
1878	202.33	9510.185	36805.219
7839	202.33	11728.472	35065.773
663	202.28	9007.751	40212.824
5737	202.12	11162.04	38705.5
13511	202.01	12727.049	36696.324
18189	201.97	15223.29	38841.734
18533	201.97	15443.562	36484.414
11040	201.89	12161.817	37023.902
4754	201.74	10845.698	39533.828
5939	201.68	11258.067	39674.98
4949	201.36	10879.671	37996.996
2499	201.3	9910.217	40347.809
5730	201.3	11175.034	38623.035
17964	201.26	14982.82	39659.344
15067	201.09	13545.844	34092.926
12847	201.07	12539.835	39565.688
13862	201.01	12972.379	39555.602
14937	200.99	13409.002	36212.723
817	200.99	9054.784	38764.16
4813	200.97	10951.403	39130.031
4493	200.8	10570.891	38581.93
4350	200.8	10583.246	36150.91
1123	200.78	9236.654	34307.219
5745	200.74	11061.515	38840.855
18024	200.74	14829.844	40394.758
10251	200.72	11977.164	34605.555
18102	200.49	15073.129	40274.695
10852	200.4	12134.275	38260.883
1009	200.34	9175.35	36385.16
7317	200.3	11431.161	38715.656
13855	200.23	13029.612	39746.492
12757	200.07	12459.803	40409.094
5750	200.01	10971.306	38904.086
10230	199.96	12038.598	34215.234
10703	199.94	12187.975	39555.258
130	199.75	8902.772	35383.711
1013	199.65	9074.245	36408.27
5712	199.57	11083.979	38551.262
17914	199.57	14905.693	38145.527
2545	199.55	9976.73	39934.035
1847	199.52	9674.887	37111.949
12569	199.36	12470.012	38411.012
13919	199.31	12941.638	38593.371
3568	199.31	10530.214	39021.93
1259	199.27	9346.315	35797.402
1632	198.96	9577.562	40061.801
4990	198.9	10919.666	37282.844
4910	198.87	10918.473	38247.313
15314	198.65	13548.988	38988.98
1298	198.62	9463.137	36567.195
4164	198.6	10540.144	34234.633
6312	198.56	11292.682	34358.605
7110	198.48	11536.576	33831.605
13798	198.42	12914.935	40421.777
4969	198.29	10909.807	37599.633
15442	198.21	13971.082	40030.266
2308	198.18	9891.145	38289.094
6130	198.1	11335.541	37790.277
13524	198.06	12741.014	37213.422
6233	197.98	11358.072	36364.113
7470	197.93	11415.597	40115.336
15978	197.93	14017.42	34863.824
1731	197.81	9609.83	38523.156
5806	197.72	11082.332	39539.109
7394	197.7	11584.761	39515.73
7768	197.64	11772.315	36410.18
2474	197.6	9705.974	40250.914
5236	197.39	10757.126	34773.148
3872	197.37	10355.807	34614.77
18107	197.35	15135.354	39975.289
900	197.33	9201.045	37422.316
505	197.33	8845.721	39066.012
4903	197.26	10789.724	38499.863
13958	197.18	13071.551	37993.438
14385	197.1	13326.552	38562.027
19117	197.06	15581.059	37255.754
12943	196.95	12624.375	38969.449
18524	196.91	15366.341	36372.148
672	196.89	9013.082	40255.586
1558	196.83	9289.838	40206.602
14332	196.82	13285.125	37544.527
7302	196.7	11592.02	38544.363
16404	196.7	14176.131	39311.973
16675	196.7	14193.819	37422.609
3176	196.66	10119.287	35849.859
3321	196.57	10255.187	38166.84
3133	196.45	10304.561	35105.977
16667	196.39	14193.037	37560.203
17316	196.32	14525.791	40523.137
5221	196.26	10859.351	34709.695
1401	196.2	9389.614	38256.336
1007	196.16	9216.686	36348.242
10851	196.16	12051.869	38256
424	196.16	8957.375	38327.859
2749	196.13	10068.833	36519.773
4302	196.03	10596.972	35428.188
13820	196.03	13041.407	40008.254
17314	195.4	14477.097	40474.898
17401	195.24	14634.372	39053.438
7521	195.23	11658.702	40194.637
7321	195.21	11543.564	38788.406
18693	195.03	15438.548	38514.199
15375	194.96	13691.949	40092.477
7236	194.92	11469.809	37225.449
15260	194.9	13666.596	38183.125
2385	194.67	9886.583	39274.465
6113	194.61	11288.942	37939.621
11334	194.54	12370.76	35949.656
3145	194.5	10185.861	35293.078
10550	194.36	11908.037	39451.91
13962	194.25	12898.883	37824.352
14932	194.21	13519.621	36125.195
19205	194.17	15476.777	36044.367
10237	193.98	11895.537	34394.266
13124	193.85	12596.814	37206.391
10469	193.81	11935.048	38631.605
18486	193.71	15461.321	35576.391
3248	193.58	10141.251	36591.395
961	193.42	9097.424	36837.617
16586	193.41	14219.31	39032.996
19245	193.29	15511.985	34824.859
3312	193.27	10320.332	37950.285
1654	193.27	9673.122	39749.836
15495	193.25	13893.207	39791.172
17843	193.25	14918.735	36210.609
2194	193.23	9859.245	36436.391
1171	193.23	9463.741	33768.313
16299	193.21	14059.516	37175.258
4938	193.21	10843.474	37884.852
14921	193.06	13395.856	36554.578
1443	193.02	9383.302	38789.547
1717	192.93	9623.839	38877.609
725	192.91	9221.384	39812.563
5035	192.89	10864.02	36543.613
15404	192.62	13881.842	40310.617
11054	192.58	12185.816	36878.539
5570	192.26	11068.58	36184.203
18363	192.16	15221.7	35730.637
1550	192.08	9373.993	40042.328
5289	192.06	10891.524	34087.34
18635	191.99	15421.415	37162.473
5653	191.93	11076.478	37657.383
5337	191.93	10879.901	33816.293
14299	191.91	13219.596	36769.477
16256	191.62	14183.653	36635.238
18483	191.45	15386.827	35509.461
17417	191.37	14732.791	38746.496
13087	191.34	12540.1	37701.254
14317	191.16	13195.979	37147.836
4491	191.16	10579.221	38562.488
4337	191.07	10648.579	35903.254
14873	190.99	13379.645	37072.383
18109	190.93	15069.118	40014.398
15993	190.86	14044.663	35209.645
16446	190.78	14001.084	39837.297
14487	190.78	13119.743	40284.293
15134	190.76	13654.193	36424.156
2846	190.7	9919.053	35142.008
4535	190.61	10585.046	39016.465
939	190.51	9160.956	37223.793
1249	190.47	9380.61	35724.926
16531	190.36	14290.562	40267.816
18476	190.34	15462.804	35326.313
190	190.19	8915.727	36173.836
15894	190.13	13927.877	33840.637
10717	189.92	12135.992	39405.789
6627	189.86	11482.26	33606.477
5709	189.8	11057.177	38547.199
5780	189.73	11180.231	39088.023
5983	189.73	11184.125	39628.684
6318	189.63	11314.797	34406.234
1796	189.57	9568.73	37755.352
15192	189.54	13638.187	37341.832
4702	189.4	10906.23	40234.688
18675	189.31	15430.523	38034.906
14587	189.23	13496.485	39911.863
10606	189.13	11911.093	40354.195
15603	188.88	13863.133	38122.02
2186	188.83	9768.513	36284.52
19099	188.67	15635.211	37403.539
2315	188.67	9731.108	38442.461
1025	188.64	9136.292	36241
7243	188.52	11520.03	37340.742
13902	188.48	12976.981	38838.391
11151	188.42	12215.616	35097.184
10262	188.41	12026.458	34859.105
14485	188.31	13121.612	40250.602
15102	188.1	13645.932	35249.117
10710	188.08	12225.41	39613.391
2740	187.75	9990.642	36685.301
7642	187.45	11802.748	38441.344
16775	187.43	14190.262	35708.902
1792	187.41	9532.662	38029.539
4601	187.39	10726.865	39716.473
7184	187.39	11423.942	36187.102
12980	187.1	12642.735	38441.406
19078	187.06	15603.792	37771.551
2441	187.06	9854.557	39956.754
5002	187.03	10829.456	36948.379
3207	186.93	10262.233	36342.668
17058	186.85	14610.519	36438.684
18192	186.6	15103.878	38909.164
2950	186.51	10028.165	33563.801
106	186.49	8910.563	35130
13108	186.39	12559.287	37320.824
10633	186.34	12116.107	40404.645
17659	186.26	14786.551	34984.723
5540	186.22	11078.496	35656.551
4632	186.16	10600.641	40018.09
17893	186.09	14966.275	37641.563
15747	186.01	13972.581	37332.289
1306	185.97	9386.7	36677.266
5275	185.95	10773.195	34300.996
3193	185.92	10217.058	36179.781
1635	185.92	9531.179	39837.516
11288	185.9	12323.696	35170.949
2254	185.9	9862.401	37522.293
13260	185.88	12511.88	34672.645
17545	185.84	14676.776	36737.332
12822	185.76	12665.923	39867.438
7192	185.67	11532.665	36253.301
10223	185.59	11831.789	34037.023
14250	185.57	13199.727	35886.602
1342	185.57	9376.871	37385.586
1842	185.4	9519.491	37286.066
46	185.24	8822.537	34241.527
13580	185.21	12689.95	38037.504
745	185.11	9048.649	39697.098
13847	185.09	13071.236	39691.93
3270	184.88	10120.383	37111.117
6332	184.59	11190.974	33905.367
16020	184.5	14063.134	35914.609
5596	184.42	11060.374	36693.91
1984	184.31	9542.279	35458.594
2760	184.31	10030.501	36360.664
620	184.29	8757.235	39903.609
2577	184.29	10073.665	39483.668
6137	184.29	11204.017	37857.699
10397	184.27	11948.34	37664.246
6246	184.27	11358.153	36210.516
1578	184.21	9425.361	40414.492
13457	184.15	12844.885	35686.609
18525	184.13	15352.083	36377.738
733	184	9108.375	39873.777
7882	183.94	11731.795	33941.27
18289	183.94	15062.24	36667.77
4961	183.92	10852.942	37851.313
943	183.79	9148.979	36916.848
3902	183.71	10527.492	34296.391
18278	183.71	15191.641	36784.395
291	183.69	8787.751	37236.285
7182	183.62	11438.803	36146.484
3779	183.56	10526.118	35883.758
280	183.52	8841.361	37165.484
10565	183.48	11840.422	39721.859
1816	183.39	9528.19	37670.449
664	183.29	9026.418	40233.48
7448	183.14	11574.36	39789.992
15975	183.1	14057.999	34845.535
3813	183.1	10372.529	35156.07
16808	183.08	14324.122	35021.203
14333	182.97	13306.347	37547.809
14792	182.95	13396.345	38243.313
7144	182.89	11492.64	34738.34
207	182.85	8786.082	36386.594
16370	182.83	14127.739	38728.098
13614	182.75	12781.607	38511.277
1582	182.75	9316.154	40452.797
7706	182.68	11818.094	37676.973
14799	182.62	13483.807	38070.016
12761	182.52	12439.431	40491.172
4841	182.49	10767.158	38975.316
3663	182.49	10432.138	37851.73
5871	182.49	11100.874	40469.406
14125	182.33	12962.955	33916.215
2110	182.26	9741.855	34868.707
300	182.26	8846.061	37281.211
18211	182.26	15197.835	38667.828
7231	182.26	11403.338	37121.355
16991	182.22	14530.978	34792.984
16314	182.14	14005.717	37466.652
1191	182.1	9292.801	34270.66
18171	181.93	15123.359	39185.77
221	181.82	8943.404	36497.633
448	181.82	8944.042	38529.855
18229	181.57	15222.701	38288.438
18502	181.49	15367.787	35792.805
16290	181.47	14064.446	37067.711
15572	181.47	13897.113	38404.023
11011	181.43	12157.949	37330.121
11019	181.39	12192.386	37098.754
18252	181.38	15172.846	37739.32
15220	181.03	13738.895	37789.809
3770	181.01	10362.523	36214.293
12772	180.93	12615.768	40358.102
14945	180.67	13507.836	35894.332
1046	180.65	9114.8	35700.457
13893	180.65	12945.435	39293.852
770	180.59	9233.449	39355.023
13619	180.51	12860.28	38633.387
15776	180.26	13843.868	36839.016
5268	180.21	10880.748	34474.098
16678	180.17	14273.35	37441.824
14414	180.15	13194.033	39028.121
17006	180.11	14424.437	35330.441
14061	179.88	12906.701	35266.277
18430	179.88	15280.842	33834.879
13320	179.77	12562.096	33981.355
12685	179.77	12424.526	39535.375
931	179.73	9248.879	37091.828
12948	179.61	12525.102	38742.844
197	179.59	8834.492	36294.969
17587	179.52	14648.886	35865
13403	179.38	12737.789	34883.57
7550	179.27	11544.11	39509.648
10429	179.13	12019.199	37975.242
17264	179.08	14604.317	39726.578
4761	179.06	10857.668	39565.453
18185	179.04	15083.661	39088.766
1891	179.02	9506.191	36629.863
6245	178.94	11225.125	36209.844
3407	178.69	10144.491	39528.598
10593	178.65	12032.155	40198.203
7575	178.56	11721.585	39075.664
2766	178.29	10035.6	36399.477
10370	178.04	11855.11	37042.496
6171	177.95	11195.54	37074.965
15596	177.75	13878.509	38067.949
563	177.68	8732.829	39498.148
15324	177.52	13753.773	39186.672
17383	177.49	14658.983	39372.109
13845	177.45	12990.07	39684.934
4349	177.41	10732.832	36105.781
15005	177.35	13485.597	34362.324
5852	177.28	11055.496	40253.613
7297	177.28	11416.596	38506.059
14780	177.16	13500.84	38420.449
17121	177.12	14541.449	37546.055
1515	177.1	9420.314	39548.262
12730	177.08	12395.82	40080.07
14857	177.05	13330.417	37435.203
15533	176.93	13795.295	39067.605
18972	176.91	15527.354	38745.488
3294	176.89	10164.95	37643.488
4353	176.85	10736.258	36206.332
15750	176.84	13850.367	37109.637
4201	176.78	10675.982	34628.793
14547	176.66	13242.89	40500.543
295	176.64	8881.733	37256.438
1140	176.59	9117.388	33855.355
16559	176.43	14311.061	39636.238
18451	176.38	15465.167	34586.113
14858	176.36	13469.078	37470.484
13497	176.24	12769.415	36477.773
4654	176.09	10613.396	40193.691
15331	176.03	13559.682	39350.613
4390	175.46	10573.586	37129.316
3755	175.4	10345.668	36315.723
1361	175.3	9365.634	37705.93
493	175.21	8779.19	38929.887
14919	175.17	13330.729	36549.016
6238	175.09	11263.236	36165.371
18620	175	15441.26	36952.797
1109	175	9075.633	34584.605
1067	174.77	9130.846	35544.43
15352	174.71	13741.522	39648.641
2143	174.56	9707.309	35461.637
3614	174.5	10460.082	38454.285
10460	174.44	11856.772	38498.961
13712	174.44	12800.554	40097.32
1985	174.4	9535.059	35167.02
1571	174.36	9258.042	40391.215
477	174.31	8817.233	38804.289
18245	174.23	15230.761	38187.004
7208	173.98	11411.941	36643.465
17072	173.75	14581.601	36715.074
18852	173.69	15571.145	40317.008
14725	173.5	13394.955	39637.977
4684	173.41	10856.344	40525.484
3353	173.35	10181.861	38735.234
15243	173.02	13609.871	38001.309
1647	172.98	9645.866	39707.742
17869	172.97	14832.935	37088.348
5025	172.95	10804.564	36646.988
14365	172.93	13320.488	38234.258
17444	172.93	14790.302	38203.359
5616	172.87	11160.058	36979.012
17231	172.49	14587.746	39209.902
18847	172.49	15470.124	40494.48
14571	172.31	13486.036	40509.211
5230	172.28	10831.161	34740.688
17325	172.22	14688.892	40346.191
14205	172.2	13227.567	34892.898
15205	171.93	13564.671	37633.414
17065	171.89	14556.883	36572.906
16522	171.85	14191.909	40512.172
6384	171.82	11442.398	33533.797
3535	171.8	10431.952	39565.375
17429	171.76	14823.51	38626.504
15567	171.72	13917.136	38356.41
13316	171.7	12524.194	34155.727
6112	171.68	11235.29	37918.402
2116	171.66	9713.397	34955.355
14855	171.55	13384.225	37422.352
11346	171.55	12318.628	36161.055
5911	171.41	11225.656	40065.992
16534	171.26	14233.437	40009.387
3368	171.2	10288.421	38967.973
18335	171.15	15143.551	36266.074
12883	171.03	12524.978	39254.961
269	171.01	8888.565	37028.258
18052	170.86	15088.082	40363.637
4136	170.78	10612.236	34051.324
1916	170.74	9619.169	36305.602
17563	170.72	14762.279	36419.504
12824	170.65	12478.158	39925.992
1433	170.4	9450.934	38677.387
4707	170.28	10770.895	40051.953
18465	170.17	15324.386	34983.516
187	170.09	8762.82	36124.488
17916	170.07	14836.671	38237.09
14212	170.07	13214.363	35090.344
14006	170.02	13091.722	36567.652
6166	169.96	11355.745	37253.543
16445	169.94	14077.586	39801.977
17298	169.86	14502.103	40240.242
7277	169.77	11424.619	38058.789
17560	169.75	14719.469	36579.031
2739	169.75	10055.294	36676.031
14238	169.59	13284.482	35623.281
15171	169.56	13718.002	37036.41
15534	169.4	13803.295	39092.047
16403	169.33	14167.04	39304.336
7181	169.23	11402.309	36118.84
14696	169.23	13539.738	39723.777
15144	168.71	13594.221	36617.922
19080	168.71	15473.707	37812.391
2035	168.5	9611.368	33882.23
2550	168.43	9950.848	39945.363
7176	168.41	11559.295	35737.145
3216	168.39	10215.378	36369.855
14188	168.39	13175.469	34538.387
109	168.23	8742.303	35169.191
10539	168.21	11996.217	39353.355
16393	168.2	14126.27	39120.527
17080	168.18	14492.934	36861.805
937	167.95	9209.423	37194.367
2797	167.87	10048.98	35535.102
12669	167.79	12261.348	39390.715
7351	167.77	11489.841	39075.719
16011	167.58	14144.535	35788.324
1887	167.52	9628.064	36588.922
1877	167.31	9661.96	36795.371
15368	167.31	13651.735	39937.195
1215	167.28	9452.318	34926.105
4978	167.2	10816.298	37394.551
6236	167.08	11224.941	36114.984
14783	166.66	13344.977	38450.348
16007	166.57	14057.578	35650.348
14817	166.57	13451.678	37978.125
18154	166.43	15072.446	39607.938
17812	166.41	14907.876	35728.973
14460	166.24	13307.359	39798.473
1824	166.22	9674.245	37403.543
17902	166.09	15018.537	37905.855
3286	166.07	10212.621	37481.637
11347	166.01	12315.969	36199.957
17143	165.99	14419.995	37707.953
12519	165.88	12304.173	38155.77
16532	165.86	14304.946	39993.301
12830	165.71	12583.099	39717.102
13694	165.69	12833.604	39751.57
16044	165.63	14182.688	36005.938
16992	165.4	14565.317	34809.313
10836	165.38	12106.926	38431.266
10455	165.19	11876.685	38472.574
10464	165.09	11946.923	38595.383
1489	165.07	9327.199	39385.219
4523	164.86	10696.504	38892.352
10602	164.77	11828.683	40297.125
3496	164.65	10394.577	40247.133
4415	164.65	10540.185	37564.711
236	164.27	8925.907	36587.641
15425	164.25	13845.508	40176.117
1565	164.19	9422.729	40323.59
709	164.08	9142.339	40130.715
14851	164.04	13425.831	37406.52
14378	164.04	13179.115	38481.949
6148	163.98	11301.489	37634.227
17427	163.9	14696.888	38583.68
1335	163.83	9366.281	37332.129
11414	163.83	12351.343	37665.086
7821	163.5	11775.187	35229.492
14254	163.48	13214.038	35984.633
2919	163.43	9906.632	33884.426
5876	163.39	11135.798	40520.836
11381	163.31	12445.674	37030.348
16598	163.29	14212.977	38685.141
1662	163.29	9647.226	39513.758
1953	163.18	9655.861	35894.223
12643	163.16	12289.845	39022.438
3489	163.12	10418.775	40125.066
10440	163.1	11888.968	38242.16
4663	163	10690.568	40456.281
7597	162.98	11764.81	38966.813
7242	162.89	11507.016	37323.574
6222	162.79	11383.646	36576.66
5735	162.7	11046.141	38702.605
4811	162.68	10921.353	39115.461
17003	162.51	14423.745	35086.73
3061	162.43	10230.759	34397.746
566	162.33	8870.636	39501.984
15277	162.33	13674.568	38370.586
7509	162.33	11772.684	40427.406
18641	162.3	15316.593	37278.094
10256	162.14	12034.965	34656.516
13754	162.14	12722.011	40385.715
17439	162.14	14749.041	38440.84
15633	162.08	13817.485	37837.348
10750	162.07	12139.339	39290.605
2604	162.05	9968.168	38865.098
16457	162.03	14153.66	39932.258
4826	161.87	10754.046	38898.18
16521	161.76	14248.113	40516.289
5891	161.7	11329.416	40519.152
5650	161.64	10972.345	37547.992
3765	161.64	10446.634	36200.441
296	161.59	8796.467	37256.82
13472	161.53	12795.756	36021.637
16409	161.49	14096.55	39437.262
3151	161.45	10244.706	35323.41
3178	161.36	10196.925	35859.199
16364	161.34	13970.487	38600.055
4957	161.28	10920.257	37830.512
4405	161.2	10677.954	37476.508
18332	161.16	15101.611	36227.676
18492	161.15	15302.413	35703.367
13520	161.13	12773.47	37113.871
272	160.95	8811.224	37039.285
13964	160.92	13015.233	37858.258
1417	160.9	9425.903	38424.336
16570	160.61	14253.27	39397.297
17294	160.59	14528.082	40178.703
16242	160.55	14024.323	36425.586
16537	160.46	14198.665	40058.527
2014	160.4	9657.127	34777.648
2495	160.4	9974.044	40300.18
7611	160.38	11665.577	38801.988
18133	160.38	15193.971	39956.523
15099	160.32	13682.189	35101.09
15532	160.32	13873.402	39027.516
4822	160.28	10952.432	38855.113
12581	160.17	12467.941	38483.656
14894	160.11	13541.32	36861.707
14868	160.11	13379.244	37286.539
3521	159.94	10386.941	39724.258
13071	159.94	12578.26	37553.055
11277	159.86	12349.559	34585.637
11143	159.8	12079.49	35196.41
10632	159.73	12181.992	40383.281
478	159.71	8903.36	38814.828
14356	159.69	13229.639	38057.48
7659	159.69	11641.773	38040.461
18496	159.69	15404.023	35722.578
6076	159.65	11265.846	38492.613
155	159.63	8743.24	35675.133
15086	159.4	13722.754	34596.297
11348	159.36	12399.496	36255.219
13369	159.35	12855.373	34367.969
1486	159.27	9275.526	39353.254
16410	159.12	14025.983	39520.543
7694	159.06	11628.396	37604.273
17203	159.04	14524.175	38733.996
2651	159.02	9939.517	38511.168
6228	158.81	11190.755	36322.461
6080	158.77	11207.733	38269.203
7785	158.71	11705.86	35820.445
2172	158.67	9772.749	35944.977
13904	158.66	12955.773	38939.504
4637	158.52	10544.212	40090.145
4650	158.46	10745.138	40182.293
19248	158.39	15582.503	34898.375
12778	158.35	12531.562	40374.68
1684	158.33	9514.865	39361.543
203	158.23	8864.733	36363.625
430	158.23	8922.634	38394
3646	158.16	10433.707	37883.906
14107	158.1	12981.611	34319.309
18733	158.1	15336.608	39289.875
3421	157.87	10245.681	39803.508
10334	157.85	11844.744	35790.664
16331	157.68	14162.004	37827.387
15808	157.68	13926.88	36365.227
4800	157.62	10817.99	39070.672
18371	157.56	15117.34	35534.156
7371	157.49	11533.275	39328.355
7569	157.47	11787.48	39296.379
17032	157.28	14414.91	36004.801
1098	157.22	9206.206	34731.938
3876	157.2	10334.864	34634.078
18334	157.01	15147.416	36255.973
18694	156.97	15447.749	38551.742
2774	156.78	10064.707	35953.336
12898	156.76	12495.173	39022.598
17508	156.72	14705.48	37183.527
14078	156.68	12958.399	34916.969
10402	156.68	11976.428	37772.742
5831	156.66	11164.852	39783.949
4299	156.53	10597.613	35393.141
5691	156.51	11143.561	38308.438
13934	156.38	13015.294	38471.773
1586	156.26	9419.564	40479.961
15684	156.2	13826.94	37562.715
15227	156.2	13559.859	37856.074
18669	156.03	15324.341	37941.176
19102	155.99	15610.803	37413.871
2869	155.9	9915.494	34686.734
1490	155.88	9256.819	39395.559
15593	155.82	13896.725	38041.109
1345	155.78	9373.004	37443.586
14583	155.76	13374.193	40098.023
1532	155.72	9388.609	39672.344
1038	155.69	9040.794	35865.742
10281	155.67	12025.885	35257.684
17480	155.65	14685.358	37650.828
13574	155.51	12773.258	37944.113
11106	155.46	12073.556	35730.402
16227	155.46	14014.33	36179.887
15985	155.44	14031.375	35126.789
16005	155.42	14141.535	35632.039
299	155.11	8916.322	37277.301
14481	155	13237.711	40183.121
14261	154.96	13170.613	36090.285
4975	154.86	10911.525	37656.457
7592	154.84	11626.685	38893.891
3395	154.8	10244.222	39285.328
17837	154.73	14873.865	36131.094
17258	154.63	14601.518	39551.508
13950	154.57	13059.545	38073.742
18177	154.57	15201.71	39250.109
4306	154.5	10737.673	35480.063
15030	154.5	13376.395	33762.691
5529	154.4	11161.238	35330.051
77	154.36	8996.363	34831.727
15958	154.36	14055.781	34608.91
5899	154.19	11285.016	40156.273
5471	154.17	11105.084	34339.855
6227	154.06	11214.473	36318.867
3658	154.06	10342.025	37815.176
6016	154.06	11274.818	39194.805
14148	153.98	13289.044	33589.883
875	153.92	9148.133	37772.063
2349	153.9	9823.179	38988.969
3894	153.83	10461.677	34195.113
4731	153.67	10847.766	39660.707
7115	153.46	11452.382	33997.98
12872	153.46	12563.092	39472.379
18370	153.41	15227.614	35503.301
7324	153.41	11415.547	38809.313
10984	153.35	12140.068	37714.004
14782	153.35	13490.28	38446.656
19240	153.29	15658.514	35220.328
4557	153.18	10647.799	39222.996
4685	153.04	10948.226	40530.273
48	152.89	9033.793	34260.672
17409	152.58	14746.175	38899.191
10661	152.43	12223.8	40026.684
15282	152.39	13679.855	38476.148
14300	152.37	13234.809	36785.734
17912	152.16	14907.268	38023.867
16500	152.14	14292.463	40329.109
1626	152.03	9511.093	40006.09
17503	151.95	14826.043	37343.41
5956	151.85	11271.574	39522.453
16483	151.84	13990.926	40406.453
2400	151.74	9818.394	39494.098
98	151.66	8784.789	35023.352
13538	151.66	12863.562	37472.008
4922	151.64	10905.065	38071.465
2124	151.59	9695.039	35166.832
879	151.39	9172.039	37550.652
4871	151.34	10850.152	38524.566
13277	151.28	12600.114	34629.008
1008	150.88	9168.961	36350.934
4154	150.86	10708.682	34132.875
2715	150.57	9950.871	37127.328
7380	150.51	11466.507	39460.566
17758	150.42	14988.976	34456.598
2419	150.34	9790.214	39705.676
17336	150.26	14702.599	40471.777
5757	150.25	11047.833	38928.207
2165	150.21	9841.837	35801.32
15376	150.07	13597.766	40124.195
15382	150.07	13682.977	40206.852
7589	150.03	11734.407	38860.359
17930	149.86	14941.626	38643.008
890	149.8	9231.623	37637.105
13411	149.79	12712.901	35027.215
605	149.77	9013.39	39765.477
13913	149.63	12915.272	38753.504
10815	149.61	12082.864	38520.785
1839	149.56	9619.772	37237.66
6134	149.44	11240.522	37823.277
7735	149.35	11627.529	36759.398
1720	149.35	9637.562	38958.734
15343	149.27	13644.08	39549.152
18355	149.25	15174.551	35794.125
17897	149.13	14841.619	37795.664
5646	148.98	11020.685	37389.125
4387	148.9	10711.475	37064.379
2090	148.89	9831.615	34482.105
14565	148.85	13460.052	40379.695
62	148.79	8913.397	34441.098
14819	148.75	13393.126	37995.676
540	148.75	8729.94	39315.824
17872	148.64	15008.892	37139.762
11201	148.56	12252.481	33998.297
924	148.44	9243.844	37306.438
3524	148.16	10416.198	39745.641
7472	148.14	11405.922	40160.844
14025	148.12	13066.147	36053.395
10573	148.1	12040.826	39789.898
17358	148.04	14683.47	39999.664
14240	148	13117.147	35759.117
15636	148	13933.785	37836.098
1642	147.91	9676.415	39935.637
5870	147.87	11087.481	40375.063
17856	147.83	14967.085	36676.426
10220	147.62	11895.918	33968.555
14336	147.56	13323.535	37596.594
659	147.51	8927.82	40207.875
2301	147.28	9880.494	38212.012
13989	147.28	13019.808	37160.758
17564	147.07	14760.55	36115.098
628	147.03	8816.162	39958.523
19202	146.95	15605.672	35977.492
1050	146.61	9200.475	35754.695
6185	146.55	11258.562	37181.875
4923	146.55	10937.396	38091.059
14237	146.43	13182.845	35603.734
16376	146.41	14169.173	38808.301
1308	146.22	9397.452	36702.578
2521	146.2	10024.163	40167.309
14137	146.2	13052.137	33539.363
1737	146.18	9670.628	38384.336
19213	146.03	15477.763	35915.73
11208	145.95	12173.232	33697.969
1707	145.92	9508.548	39015.883
12810	145.82	12650.316	40058.117
963	145.78	9068.152	36849.723
1974	145.63	9555.56	35307.789
18288	145.53	15239.152	36635.906
16492	145.49	14270.364	40295.609
13937	145.48	12951.746	38496.648
65	145.4	8922.003	34452.355
17048	145.09	14486.851	36232.965
17594	145.03	14774.136	35706.762
3200	144.79	10272.219	36278.027
17076	144.71	14564.322	36804.977
6370	144.63	11331.131	33647.676
5848	144.56	11003.382	40212.504
5909	144.4	11303.27	40269.367
5882	144.38	11257.41	40391.773
13175	144.17	12513.749	36368.523
16620	144.17	14233.188	38406.094
273	144.13	9006.189	37051.406
10259	144.02	11965.847	34809.836
14327	143.79	13269.961	37432.398
13232	143.71	12506.686	35319.094
855	143.5	9162.127	37881.027
5783	143.46	10996.17	39170.914
43	143.41	8912.283	34194.801
12731	143.37	12267.665	40094.41
18825	143.29	15267.946	40287.641
599	143.16	8698.661	39745.477
5558	142.99	11060.156	35900.527
302	142.97	8733.378	37280.414
15631	142.93	13841.826	37820.785
926	142.93	9197.812	37315.625
7285	142.89	11446.295	38306.207
2462	142.87	9742.369	40163.695
1759	142.77	9564.876	38224.348
17372	142.72	14627.658	39724.973
14471	142.58	13324.897	39967.051
1024	142.56	9043.445	36209.266
3464	142.49	10112.466	40488.281
15114	142.49	13591.063	35682.398
14905	142.37	13543.426	36680.539
5101	142.37	10814.814	35860.254
3086	142.33	10319.191	34704.492
18427	142.33	15303.124	33708.004
12671	142.26	12381.842	39404.328
2606	142.22	10089.467	38886.566
3578	142.22	10459.173	38838.926
4974	142.2	10960.211	37645.984
17647	142.05	14725.964	35169.055
3584	142.03	10522.811	38953.234
5539	142.03	11044.105	35647.438
154	141.93	8908.183	35672.809
1666	141.66	9650.015	39538.648
13155	141.63	12639.891	36654.809
14570	141.63	13395.332	40483.703
13645	141.55	12735.132	39318.707
17537	141.41	14787.088	36882.465
2388	141.34	9860.476	39345.652
15846	141.32	13902.229	35041.516
1287	141.17	9431.275	36391.023
5232	141.13	10825.215	34754.203
18661	141.11	15287.979	37734.441
1384	141.11	9342.455	38048.281
16738	141.05	14190.821	36577.559
7142	140.99	11483.91	34626.688
17393	140.99	14710.946	39454.633
17413	140.9	14711.375	38987.965
13515	140.71	12794.517	37031.348
2121	140.63	9693.589	35062.148
108	140.53	8876.456	35159.555
16528	140.44	14340.259	40248.746
16431	140.3	14003.335	39660.355
12708	140.11	12452.934	39792.898
13211	140.09	12565.776	35901.648
3437	140.07	10221.984	40015.836
[truncated: 3,391 more rows]
