# Supplementary material for: Insights on the Control of Yeast Single-Cell Growth Variability by Members of the Trehalose Phosphate Synthase (TPS) Complex
Source: Front Cell Dev Biol. 2021 Jan 28;9:607628. doi: 10.3389/fcell.2021.607628 (PMC7876269; doi:10.3389/fcell.2021.607628)
Supplement: Supplementary file 2 [file Data_Sheet_1.ZIP › final_code/input_datasets/Ntd-TSL1_SortedCells2_plus_t4.csv]

Id	Area (µm²)	Centre X Position (µm)	Centre Y Position (µm)
14718	1299.11	13420.711	38329.512
16921	1270.35	14498.955	37406.914
10593	1256.98	12467.49	39572.395
8420	1246.75	11837.04	37761.973
8664	1169.34	11956.872	33811.895
7878	1142.49	11606.847	33703.238
16840	1089.58	14511.424	39242.375
1949	1079.6	8814.988	36978.066
4887	1040.35	10257.352	34465.777
668	1029.64	8101.601	37682.527
17137	1022.42	14603.349	33899.641
6923	985.71	11137.841	38068.109
8118	940.98	11774.841	36872.484
7176	937.38	11174.851	33260.199
16594	937.32	14254.654	35413.707
3818	933.19	9731.671	39513.906
13539	911.12	13268.67	38390.652
6927	896.96	11103.864	38163.379
10801	886.52	12258.099	35311.184
6080	882.31	10696.994	37428.477
6590	876.2	10930.357	35058.168
2569	872.9	8888.855	34035.195
15084	861.95	13699.178	39331.406
15528	858.34	13756.561	35844.711
13882	845.62	13410.408	33808.273
16324	842.77	14173.529	35510.992
2289	841.35	8892.822	38737.012
6752	840.49	10970.179	39297.938
15114	825.45	13705.87	38532.441
13805	821.56	13156.315	33197.559
2842	820.24	9179.646	37302.195
16955	810.26	14508.149	37408.902
13213	803.77	13056.2	36473.262
10754	802.56	12373.875	36254.367
7300	793.56	11226.748	35113.605
10729	793.46	12380.946	36939.789
13164	787.33	13028.009	35512.352
8792	783.96	12092.895	34590.445
13663	780.92	13240.268	35727.211
10973	777.98	12575.852	34312.363
7620	777.39	11473.351	39185.363
4756	755.44	10117.563	36934.887
5774	754.63	10364.923	36179.043
17148	752.43	14438.939	33797.289
10981	748.56	12684.953	34502.07
6568	745.8	10939.236	34651.52
17094	744.77	14584.574	34736.832
15101	737.93	13574.038	38819.742
15061	736.34	13734.463	39683.207
1370	735.63	8566.652	39316.043
278	731.45	7959.133	36549.699
8905	730.36	11951.027	37233.344
6606	725.25	10785.317	35393.82
11138	721.11	12646.002	37427.465
11175	719.31	12570.775	38018.777
1701	715.13	8614.831	33093.824
481	712.99	7667.944	39271.242
1956	712.51	8828.867	37128.133
16148	707.82	14122.923	38886.398
15687	707.57	13712.098	33026.836
10778	704	12319.011	35653.73
1172	702.57	8275.536	37799.027
3547	696.67	9578.307	35181.859
3608	696.15	9676.586	36106.984
7395	696.13	11346.334	36564.27
15590	695.48	13612.389	34868.707
3587	685.56	9479.325	35514.801
4900	685.21	10246.644	33869.508
13918	682.76	13365.055	34349.91
1158	681	8196.551	37629.906
16257	676.53	14048.92	36950.867
8700	674.43	11862.722	33169.141
8645	663.11	11949.987	33902.008
3470	662.74	9648.007	33745.68
8821	662.72	12214.819	35201.398
3738	656.29	9489.103	38494.871
1977	655.29	8657.155	37654.281
13609	653.87	13148.831	36743.352
15947	653.51	13798.668	37679.086
10688	652.47	12407.08	37805.785
6125	650.83	10752.842	36588.398
16385	649.24	14172.019	34494.207
12266	648.03	12537.187	39681.695
8299	646.21	12049.887	39873.344
1133	637.49	8373.593	37124.598
8547	636.06	12046.424	35427.359
10760	636.04	12401.76	36349.387
5984	631.56	10760.92	39180.023
6649	631.25	10814.661	36722.914
8500	628.8	11882.786	36636.844
3237	627.99	9437.604	35923.621
4256	625	10103.517	34077.723
7249	623.55	11224.666	33877.59
10636	623.43	12276.06	38932.652
8588	622.84	11915.733	34644.188
7743	622.55	11606.657	36555.027
13531	619.01	13338.003	38770.742
16523	617.73	14237.027	33974.387
7388	615.41	11309.314	36235.414
7392	615	11225.788	36493.82
16123	614.49	14160.841	39376.59
15666	614.37	13595.142	33529.691
1656	614.07	8424.452	34069.313
3944	612.3	9790.139	37346.121
8417	610.56	11916.754	37682.453
10809	609.58	12396.572	35399.242
12869	608.03	12746.214	36318.434
2722	608.03	9097.014	34953.93
10658	607.88	12476.215	38227.371
4335	607.34	10121.703	35936.727
4637	607.25	10286.156	39268.211
16995	606.46	14432.578	36248.117
16671	604.87	14200.205	37203.844
3814	603.55	9897.633	39633.227
7909	602.55	11490.982	33301.629
3329	599.74	9468.102	34497.504
7495	598.26	11393.162	38551.863
17024	597.02	14435.175	35653.566
10842	596.9	12288.601	34320.852
14985	595.14	13416.344	38966.172
16748	594.45	14397.677	38715.629
16090	593.21	14105.119	39771.348
12827	592.11	12901.594	37541.117
3657	591.67	9588.782	36768.066
16550	591.42	14343.537	34451.039
16280	590.12	14040.79	36498.668
15077	588.47	13574.25	39573.539
7128	587.34	10979.2	34269.84
12794	586.04	12778.98	38417.551
11101	581.86	12515.754	36919.477
7019	581.46	10998.072	36206.191
13925	581.12	13417.422	34443.207
1372	580.96	8475.157	39338.27
10867	579.74	12482.356	33852.438
419	578.36	7661.943	38356.641
15612	577.94	13630.59	34595.324
15159	576.37	13687.532	38173.605
6999	576.33	11136.742	36419.363
15736	574.76	13946.541	33795.605
7241	574.39	11332.011	33782.223
8075	574.36	11811.284	36223.051
3224	573.78	9479.713	36451.637
8474	573.55	11938.838	37037.309
14029	573.13	13401.502	36975.059
773	572.77	8074.433	36239.922
4711	571.46	10152.814	37714.07
17007	571.21	14561.631	35931.496
2640	571.06	8978.146	33151.996
1821	570.49	8795.508	34696.934
5804	570.47	10488.869	37067.793
7863	570.31	11517.828	33852.703
8100	568.49	11658.526	36535.73
10200	567.11	12321.793	39650.676
7816	567.11	11613.249	34492.641
15762	566.87	13881.175	34212.156
4975	566.02	10544.023	33515.723
5017	565.47	10463.872	34092.941
16364	564.82	14179.071	34892.531
16975	563.34	14596.209	36828.32
2686	562.8	9254.054	33749.699
1594	562.79	8617.613	35112.586
10678	562.34	12399.133	38155.754
1017	561.2	8294.755	34497.02
7035	560.75	11188.109	35811.168
12773	560.56	12791.634	38840.414
7765	559.99	11500.784	36167.23
3939	558.51	9904.19	37249.863
8613	557.08	12016.43	34338.406
10962	556.06	12651.349	34203.469
16140	555.41	14052.906	39059.492
1950	555.07	8806.674	37099.16
4159	554.22	9854.64	33527.973
16903	554.09	14549.759	37761.191
2920	553.86	9176.592	38904.402
10666	553.49	12370.963	38038.277
17114	553.3	14488.316	34163.887
13149	552.73	13068.321	35179.887
7535	551.98	11222.693	39287.906
17194	550.45	14497.396	33076.441
8372	549.24	11952.953	38787.352
7510	549.13	11370.817	38773.633
16616	548.23	14252.483	35799.879
17156	547.08	14618.865	33579.277
15487	546.98	13571.581	36792.801
8948	546.98	12092.343	38233.473
15507	546.81	13601.832	36091.445
16349	546.08	13986.146	34989.711
6208	545.93	10761.068	34986.852
1199	545.45	8361.707	38173.07
13188	545.43	12985.478	35917.059
16723	544.47	14204.26	38170.367
7523	544.15	11213.088	39022.023
13747	543.97	13249.863	33877.039
10748	543.69	12401.718	36423.133
16048	543.48	13897.134	39235.305
7397	543.09	11235.234	36596.883
6839	542.69	11188.086	39475.766
16859	542.1	14433.527	38888.602
11171	541.29	12616.067	37963.875
14030	540.72	13515.147	36980.793
8099	539.78	11801.389	36529.996
15850	539.05	13916.838	36277.309
16096	538.46	14184.518	39832.535
7563	538.28	11367.023	39781.313
660	537.23	8077.846	37908.926
7516	536.96	11328.366	38944.852
15979	536.87	13947.104	38064.902
16266	535.68	13994.822	36825.262
16436	535.58	14188.978	33497.586
14016	535.43	13403.475	36634.586
7276	535.35	11410.04	34515.262
6552	535.26	10894.218	34271.813
8753	534.17	12252.029	33932.426
6589	533.94	10976.415	35030.684
8052	533.74	11629.563	35610.422
15085	533.38	13577.764	39361.004
10674	532.25	12470.595	38126.98
17066	531.66	14467.305	34992.746
502	531.41	7778.445	39692.73
8040	531.33	11690.81	35226.633
3108	531.14	9375.394	37824.531
4880	530.05	10198.902	34386.301
11155	529.86	12586.498	37722.148
10827	529.68	12413.269	34829.453
10630	529.13	12289.826	39053.945
7653	527.84	11518.968	38578.668
7904	527.73	11573.235	33262.305
350	527.35	7781.236	37669.32
7207	526.96	11273.143	33179.973
8607	526.83	11940.822	34520.09
4002	526.83	9798.189	36301.328
16857	526.79	14601.168	38842.66
8681	526.41	11912.037	33289.723
13274	525.6	13031.995	37485.73
7992	524.24	11792.229	34321.961
15751	523.78	13799.373	34027.23
16545	523.75	14225.989	34403.336
16872	522.94	14582.831	38445.484
10781	522.92	12441.478	35665.258
7434	522.81	11383.021	37342.445
15000	522.19	13438.422	39162.285
4443	520.74	10031.229	37633.711
12866	520.55	12773.425	36243.309
1168	520.18	8399.292	37778.414
2966	520.14	9243.279	39771.094
6763	519.26	10956.043	39393.234
16690	519.26	14220.061	37653.824
12391	519.24	12481.174	39806.77
17182	518.9	14423.955	33245.703
16647	518.48	14389.053	36708.621
15397	518.44	13589.835	37319.031
1853	517.94	8771.924	35341.855
16762	517.9	14258.97	39139.238
16925	517.81	14472.512	37440.059
13596	515.78	13280.86	37030.262
15035	515.74	13398.831	39854.027
3049	515.66	9474.877	38885.914
12898	515.6	12769.563	36051.273
7178	515.28	11120.323	33258.211
16362	515.18	14054.105	35091.871
793	514.65	8187.658	35761.469
7895	514.57	11605.69	33417.656
15282	514.32	13717.18	37686.805
2340	514.11	8994.524	38114.758
8078	513.73	11670.732	36278.949
13517	512.85	13252.978	38855.004
7186	512.56	11020.215	33058.355
13666	512.56	13283.464	35456.445
13434	512.39	13192.871	39847.145
8060	512.02	11727.21	35874.809
13858	512.02	13408.945	33334.586
4953	511.77	10245.638	33056.203
5777	511.47	10520.058	36294.41
4352	511.06	10076.988	36226.012
15280	510.85	13728.586	37985.77
4575	510.83	10142.114	39848.754
3910	510.43	9829.176	38019.898
4388	510.34	9951.525	36663.195
7969	510.3	11660.961	33911.086
13317	510.09	13119.645	38429.309
2781	510.07	9201.329	36219.008
12921	509.93	12839.246	35343.762
16440	509.86	14054.972	33584.793
13525	509.82	13271.413	38681.246
13005	509.05	12909.081	33397.242
3155	507.98	9464.578	37388.629
10918	507.83	12582.808	33192.914
8175	507.35	11643.664	37769.875
1739	506.16	8801.921	33462.422
12841	505.87	12824.647	37219.914
3972	505.85	9859.731	36916.531
15580	505.51	13715.593	35072.23
7700	505.05	11541.621	37734.926
16485	505.01	14351.064	33124.133
16563	504.84	14345.797	34837.445
4203	504.76	10012.343	33221.777
4852	504.72	10132.002	34939.313
16890	504.59	14598.057	37851.238
13426	504.21	12984.363	39956.461
16406	504.05	14175.187	34439.129
15994	503.92	13795.206	38409.316
12967	503.9	12873.177	34074.996
14101	503.77	13405.069	37990.543
13798	503.29	13335.866	33494.313
605	503.11	8133.346	38182.406
7676	502.98	11512.103	38311.352
9580	501.62	12169.443	39757.047
10958	501.39	12599.108	34087.809
7014	500.87	11161.97	36139.633
3187	500.62	9439.633	37113.617
866	500.24	8122.452	34554.777
4312	500.13	10076.833	35541.238
7974	500.11	11767.917	34061.453
10831	500.05	12354.95	34670.367
12902	499.99	12859.217	35793.316
16798	499.97	14578.51	39944.953
12997	499.95	12752.925	33815.566
6002	499.88	10567.361	38889.695
13548	499.63	13184.165	38199.84
16670	499.42	14342.705	37187.254
4461	498.96	10071.398	37994.32
1631	498.73	8588.55	34434.371
3065	498.56	9269.534	38500.695
6240	498	10761.362	34367.316
3264	497.67	9318.943	35750.492
13621	497.37	13143.265	36652.551
15105	496.93	13667.762	38694.188
6571	496.54	10864.022	34719.73
8582	496.37	11993.947	34842.57
1523	496.26	8532.493	36262.949
7822	496.03	11621.117	34532.156
1571	495.8	8426.884	35682.867
16913	495.66	14441.066	37585.102
8688	495.15	12045.223	33095.039
16505	495.03	14311.897	33504.645
8053	494.92	11759.703	35610.469
17070	494.69	14605.11	35022.402
8270	494.65	11684.933	39659.07
4966	494.21	10443.943	33287.09
7280	494.09	11382.205	34658.352
8322	494	11923.251	39459.141
3010	493.27	9421.871	39544.207
4244	492.77	10085.432	33755.762
8379	492.33	11897.466	38368.977
4358	491.91	10053.438	36293.289
3869	491.41	9596.062	38958.184
10845	490.57	12333.905	34346.539
4931	490.01	10283.026	33361.066
15086	489.55	13773.512	39430.293
2904	489.19	9149.797	38865.605
1143	488.8	8398.859	37341.852
7212	488.71	11222.119	33261.227
13008	488.67	12902.303	33482.77
1074	488.65	8363.07	35687.641
16272	488.38	14011.479	36622.027
1346	488.31	8412.343	39987.23
4385	488.06	10095.903	36623.613
1277	487.96	8348.389	39276.133
13574	487.75	13133.087	37727.609
7628	487.41	11553.519	39115.242
13759	487.27	13227.777	33759.566
1547	487.21	8523.945	36218.949
15540	486.85	13586.231	35676.488
13398	486.37	13117.522	39326.07
2283	485.72	8906.615	38644.785
15262	485.7	13695.732	38034.895
15557	485.41	13634.521	35316.746
8098	485.22	11832.239	36509.262
2164	484.92	9013.836	39218.094
14982	484.38	13556.042	38940.934
3905	484.34	9806.215	38206.824
13041	484.07	12988.549	33162.32
10928	483.9	12621.795	33478.988
13721	483.46	13280.408	34491.492
4770	482.9	10260.419	36857.723
13226	482.81	13060.018	36718.176
15096	482.73	13564.874	38975.699
1285	482.25	8295.924	39349.996
13875	482.2	13402.566	33633.199
12785	482.2	12844.865	38791.711
6423	482.14	10559.65	33716.84
1830	481.85	8792.234	34947.438
3278	480.68	9327.739	35578.344
8940	480.41	12162.256	38029.316
13418	480.28	13035.829	39797.82
16276	479.86	14135.422	36688.898
16783	479.76	14230.636	39645.555
16884	479.25	14591.193	38019.43
16194	478.92	14009.427	37877.449
13371	478.77	12942.729	38985.238
1926	478.73	8758.862	36720.848
76	478.73	7736.642	34053.531
13978	477.73	13541.616	35827.52
16813	477.39	14483.696	39731.465
8904	477.31	12187.492	37206.215
10908	476.91	12414.652	33111.125
10982	476.33	12568.513	34500.883
2111	475.47	8895.057	39797.051
5794	474.84	10522.072	36883.043
11251	474.63	12623.979	39570.348
13898	474.59	13395.682	34083.809
12819	474.55	12878.463	37682.832
6461	474.02	10681.263	33241.621
16109	473.82	14045.89	39690.063
15729	473.75	13900.912	33695.219
4683	473.58	10143.182	38165.473
3993	473.38	9896.729	36658.41
9020	473.33	12173.195	39579.363
1993	473.25	8702.383	37916.941
13627	473.25	13258.163	36469.035
6150	473.17	10621.1	36111.707
6617	472.83	10769.436	35677.68
15110	472.22	13607.878	38770.828
269	472.2	7808.797	36435.742
3301	472	9291.437	34948.738
5869	471.89	10524.017	38087.836
1565	471.83	8433.456	35614.316
2940	471.83	9193.781	39108.633
13999	471.76	13452.229	36210.227
16710	471.49	14369.643	38037.168
4665	471.39	10151.491	38802.336
7671	471.37	11520.361	38214.781
2178	470.61	9008.698	39067.898
6177	470.26	10617.5	35634.348
7371	470.24	11206.476	35843.531
1216	470.07	8267.507	38318.695
2380	469.78	9006.95	37484.262
6113	469.36	10692.42	36978.992
6213	469.3	10614.561	35056.406
6184	469.25	10653.259	35479.449
10762	468.77	12470.962	36410.188
13156	468.75	13084.916	35366.313
13788	468.73	13214.728	33392.004
14092	468.71	13382.508	37848.023
8382	468.46	11890.869	38407.43
16653	468.42	14272.321	36829.262
16295	468.35	14127.269	36090.73
7890	468.27	11608.747	33571.66
15577	468.04	13719.278	35007.578
4477	467.94	10031.025	38333.125
11100	467.56	12609.575	36844.387
4907	467.5	10260.271	33908.715
6521	467.46	10946.497	33712.855
16292	467.45	14180.947	36354.395
15857	467.22	13870.121	36367.355
8266	466.76	11714.564	39599.137
2510	466.09	8935.718	35108.781
16796	464.71	14425.167	39855.785
13890	464.61	13512.302	33897.309
13868	464.55	13508.344	33568.48
7074	464.38	10983.828	34810.016
13451	464.38	13134.605	39675.266
10737	463.56	12311.115	36826.996
13746	463.56	13303.163	33866.098
10581	463.48	12389.094	39737.371
7373	463.27	11399.065	35896.238
16994	463.17	14431.04	36528.688
15817	462.71	13955.725	35352.063
2366	462.66	9036.443	37673.285
4496	462.66	9921.309	38732.371
15474	462.33	13560.137	36893.227
7932	462.33	11727.634	33260.793
13182	461.58	13068.289	35827.758
3764	461.39	9494.243	39096.883
5868	460.3	10359.829	38029.844
11167	460.11	12675.267	37870.398
6399	460.09	10690.13	34295.531
7318	459.99	11296.681	35378.168
2986	459.73	9444.519	39907.367
4288	459.34	10000.108	34778.836
10944	459.17	12602.289	33857.133
8210	459.09	11838.477	38375.883
349	458.96	7909.013	37673.832
7900	458.94	11435.013	33242.527
240	458.83	7704.303	36143.688
3510	458.46	9671.356	34496.754
7400	458.37	11323.018	36610.031
1828	458.23	8650.012	34889.5
7799	458.1	11551.093	34957.781
1334	457.93	8554.312	39833.648
1079	457.79	8259.369	35814
13950	457.7	13538.396	35159.426
3513	457.41	9561.018	34527.855
6057	457.14	10586.406	37908.953
15706	456.83	13876.052	33197.734
14083	456.37	13530.056	37665.82
2671	456.32	9135.762	33554.934
15619	456.12	13672.648	34403.57
6421	456.05	10748.1	33701.133
15466	455.63	13611.706	37067.102
7196	455.53	11172.17	33112.27
4479	455.49	10048.511	38375.996
3249	455.47	9364.65	35816.391
16721	455.47	14281.271	38097.477
17065	455.22	14441.536	34966.492
10960	454.99	12676.4	34165.164
4647	454.78	10306.86	39072.891
123	454.75	7883.691	34570.633
7236	454.65	11351.57	33690
13559	454.06	13167.786	38010.262
16450	454.02	14023.431	33652.297
1031	453.63	8276.73	34766.84
8878	453.63	12172.939	36350.816
1035	453.56	8353.728	34870.832
6997	453.46	11097.749	36699.105
3352	453.02	9357.831	34166.625
17160	452.94	14596.63	33643.395
258	452.85	7679.655	36348.664
7262	452.68	11205.028	34169.676
2740	452.6	9139.025	35337.395
1929	452.35	8636.425	36756.164
17089	452.27	14469.866	34642.906
7428	452.26	11277.379	37160.711
16658	451.99	14390.026	36936.793
7265	451.83	11221.754	34238.855
2800	451.6	9258.269	36669.801
7165	450.76	11071.492	33445.918
10654	450.55	12368.765	38423.773
2349	450.53	9026.474	37909.691
379	449.86	7886.843	38000.141
16618	449.38	14291.186	35802.078
16882	449.32	14510.087	37997.938
6472	449.23	10800.429	33020.238
6935	449.08	11030.01	37748.477
6971	448.81	11063.013	37095.664
1449	448.79	8513.993	37520.09
2507	448.58	9019.381	35319.277
8575	448.54	11886.849	35054.758
8183	448.31	11768.27	37927.508
10921	448.08	12679.486	33221.719
4052	447.58	9703.573	35632.031
16127	447.5	14038.856	39163.305
985	447.37	8223.218	33843.73
6964	446.89	11115.793	37219.746
3409	446.47	9280.594	33182.188
86	446.41	7750.607	34177.422
4674	446.05	10324.782	38345.879
16255	445.36	14008.235	36928.832
13082	445.28	12958.133	33913.074
4103	445.24	9706.422	34734.727
4666	445.15	10171.229	38477.773
8261	444.73	11638.163	39519.254
1422	444.61	8519.71	38069.254
3089	444.21	9448.173	38069.168
16189	444.19	14121.975	38068.578
10647	444.13	12354.236	38506.484
8761	443.83	12195.144	34093.43
7659	443.37	11626.716	38386.133
8611	442.89	11854.158	34581.625
16727	442.79	14213.403	38320.453
13322	442.37	12932.273	38625.023
12782	442.18	12721.562	38677.746
6748	441.83	10783.817	39112.156
7519	441.66	11387.147	38960.973
14086	441.59	13435.364	37759.527
3948	441.49	9889.123	37071.445
15711	441.3	13834.831	33268.813
445	441.3	7920.069	38766.652
3746	441.28	9650.174	38651.316
16088	441.11	13835.884	39925.484
6402	440.72	10607.556	34012.16
1882	440.23	8704.57	35727.34
13429	440.03	13311.902	39775.945
13126	439.86	13085.129	34809.367
15686	439.52	13697.846	33317.039
1473	439.46	8450.332	37224.531
2509	439.36	8869.874	35104.039
5870	438.81	10373.185	38133.559
15268	438.6	13634.157	38084.695
14974	438.1	13399.041	38816.453
4728	437.87	10186.771	37610.523
13179	437.37	13098.232	35793.633
4229	437.37	10071.802	33515.047
11045	437.22	12554.189	35669.066
1666	437.14	8512.622	33739.668
4243	436.53	10115.926	33749.105
16222	436.45	14197.814	37584.52
11243	436.45	12531.662	39446.473
2927	436.37	9136.54	38933.371
1135	436.34	8268.751	37148.141
5988	436.13	10568.925	39239.66
4160	435.93	9710.482	33527.379
11009	435.91	12602.297	35120.953
11202	435.51	12621.644	38274.844
3817	435.42	9841.894	39758.102
16152	435.42	14144.089	38951.461
3452	435.38	9671.111	33470.227
13850	435.21	13360.718	33092.043
4389	435.05	10038.767	36672.648
6122	435.03	10673.756	36798.887
16248	434.98	13992.835	37115.547
15068	434.29	13736.523	39469.902
16763	434.23	14338.767	39189.734
1392	434.1	8574.701	38884.02
7920	434.08	11781.405	33084.594
12685	433.46	12714.044	39723.809
6918	433.33	11059.883	38000.063
3712	433.31	9603.59	37636.484
3484	432.95	9595.279	33984.852
1113	432.79	8292.854	36665.871
2550	432.79	8943.546	34164.816
13623	432.77	13304.905	36389.086
108	432.64	7670.21	34364.563
16235	432.56	14124.341	37442.199
10732	432.45	12284.022	36937.91
2376	431.99	8965.293	37399.832
7990	431.99	11764.32	34296.602
1982	431.72	8621.469	37687.949
3359	431.3	9446.328	33984.027
15099	430.47	13633.749	39110.137
11234	430.26	12573.165	39251.023
7936	430.05	11694.962	33290.004
3975	429.86	9727.151	36729.477
16827	429.31	14557.284	39537.121
16033	429.31	13940.61	38947.539
313	429.15	7958.122	37051.945
15126	429.02	13569.641	38560.121
6611	428.71	10837.378	35485.219
4939	428.65	10136.737	33470.895
1921	428.37	8740.577	36697.184
8216	428.29	11681.321	38504.547
13671	427.85	13329.528	35275.359
5009	427.85	10491.006	33961.871
3522	427.7	9691.059	34679.43
3066	427.62	9375.486	38560.043
8151	427.18	11745.323	37568.543
2841	426.95	9131.963	37274.059
3667	426.82	9530.853	36839.191
15065	426.7	13625.007	39439.465
1271	426.55	8213.612	39152.664
15880	426.32	13831.184	37066.07
7484	426.3	11404.414	38384.984
1787	426.05	8751.838	34265.18
6897	425.47	11130.095	38441.52
4843	425.46	10224.094	35343.504
13390	425.46	13004.675	39200.262
7933	425.26	11829.254	33263.176
1906	425.23	8676.736	36218.504
10652	425.23	12450.758	38372.98
16529	424.86	14103.571	34046.191
10745	424.4	12279.264	36642.793
8318	424.27	11943.725	39725.816
17100	424.17	14456.613	34548.699
15465	424.13	13693.928	37058.672
16970	424	14465.828	36731.676
15690	423.87	13748.617	33040.168
3858	423.81	9904.459	38994.297
682	423.79	8080.213	37415.609
6409	423.44	10670.723	33826.699
15044	422.77	13424.24	39998.563
4785	422.75	10165.836	36475.914
13306	422.72	12930.018	38162.352
6631	422.43	10963	36176.691
6831	422.18	11019.777	39746.578
17067	421.87	14546.783	35001.941
10828	421.45	12345.802	34917.914
8608	421.3	12058.544	34529.242
4390	421.01	10028.456	36735.723
15543	420.65	13628.474	35733.121
1380	420.57	8561.46	39165.43
8019	420.51	11841.593	34685.164
365	420.49	7937.675	37827.57
11207	420.44	12578.313	38315.402
1680	420.42	8556.308	33608.797
4484	420.36	10059.786	38417.258
10897	420.13	12449.872	33193.672
4278	419.9	10123.37	34578.758
4167	419.23	9697.95	33437.398
16016	419.17	13868.24	38755.176
15832	419.12	13804.654	35844.602
181	419.12	7840.637	35391.34
388	418.98	7934.802	38085.434
6910	418.87	11118.611	38291.977
16741	418.79	14372.324	38565.676
752	418.77	8087.613	36648.508
7362	418.71	11269.609	35678.086
14800	418.52	13487.576	38351.594
16139	418.39	14101.155	39052.434
1455	418.33	8569.807	37545.234
3894	418.21	9885.61	38430.563
2879	418.1	9255.408	38236.531
11184	418	12576.716	38026.52
6474	417.28	10791.414	33062.363
6774	416.64	10888.029	39456.66
13150	416.49	13001.748	35184.266
16402	416.41	14035.915	34362.703
7553	416.15	11393.067	39565.438
13198	415.99	12960.194	36098.695
10825	415.92	12481.157	34808.852
8376	415.86	11929.131	38606.293
4090	415.82	9874.92	34870.809
650	415.82	8077.128	38068.703
16237	415.71	14026.891	37223.809
11119	415.53	12692.337	37284.223
6849	415.51	11138.494	39398.48
4317	415.19	9997.22	35561.133
13891	415.11	13377.492	33928.125
6119	415.09	10705.099	36708.957
10725	414.98	12424.038	37154.973
4123	414.96	9849.301	34600.813
7961	414.73	11635.934	33811.176
8341	414.71	11958.723	39154.285
1419	414.69	8505.471	37998.949
13790	414.67	13239.066	33355.371
13563	414.5	13307.964	37858.164
5744	413.5	10531.231	35563.992
15800	413.48	13879.04	35084.051
827	413.41	8038.646	35329.078
4495	413.16	9924.159	38641.266
836	412.99	8119.33	35158.379
1042	412.91	8229.127	35009.293
15491	412.89	13648.931	36613.105
13955	412.87	13368.439	35210.379
13689	412.77	13284.104	35176.578
17106	412.56	14584.914	34342.027
13113	412.1	13026.107	34412.527
7289	412.03	11364.562	34819.309
1593	411.97	8561.902	35423.016
6622	411.47	10836.445	35882.367
10963	411.24	12683.8	34206.016
16303	411.2	14176.264	35917.328
263	411.18	7907.77	36381.988
447	411.09	7718.845	38787.949
6033	411.03	10737.24	38440.93
16059	411.01	13891.546	39460.348
121	410.97	7869.543	34540.66
3092	410.9	9411.084	37851.652
8109	410.9	11661.546	36770.613
1475	410.86	8458.486	37255.492
3895	410.63	9828.399	38441.008
6962	410.4	11006.118	37498.875
16533	410.25	14381.646	34077.191
13967	410.07	13486.261	35656.195
3305	409.92	9403.218	34998.469
330	409.48	7830.486	37537.125
4424	409.15	10115.903	37257.93
8807	409.13	12233.692	34913.043
14991	409.13	13436.384	39063.027
13513	409.1	13327.873	39120.465
4320	409.04	10029.452	35595.332
2807	409.04	9069.057	36740.68
3847	408.81	9735.652	39266.52
16326	408.79	14052.733	35291.484
1456	408.66	8528.597	37556.617
13684	408.56	13263.914	35151.664
679	408.39	8164.687	37657.492
16477	408.22	14099.898	33109.574
2584	407.76	8887.621	33896.52
3778	407.74	9655.465	39308.383
7255	407.51	11334.846	34043.766
1393	407.33	8463.073	38654.793
7562	407.32	11251.572	39746.793
1058	407.3	8190.522	35158.59
7962	407.28	11823.061	33821.512
5888	407.14	10461.059	38458.398
10866	406.8	12457.903	33833.086
285	406.53	7717.203	36597.516
1764	406.47	8783.556	33866.957
2903	406.4	9058.29	38845.586
8288	406.3	11712.772	39973.137
4043	406.05	9812.537	35804.645
15026	405.78	13419.721	39692.988
16001	405.55	13820.161	38579.379
16242	405.23	14089.013	37344.863
1294	404.96	8374.348	39463.934
11104	404.82	12675.652	36982.652
13065	404.52	13070.427	33399.496
8724	404.35	12267.667	33342.32
16688	404.29	14208.136	37617.809
16291	404.04	14163.89	36308.375
6974	403.91	11115.797	37180.148
6535	403.89	10971.726	34084.613
16870	403.83	14568.157	38563.102
3618	403.22	9660.694	36195.047
951	402.87	8017.332	33165.078
2797	402.79	9234.982	36574.711
3491	402.78	9589.4	34157.746
11093	402.76	12623.308	36613.441
15097	402.74	13641.602	39039.77
2121	402.72	8917.025	39886.871
4087	402.64	9722.778	34780.066
12831	402.62	12815.358	37363.449
10813	402.6	12310.602	35129.184
7348	402.6	11389.333	35504.219
16381	402.05	14146.333	34738.531
8139	401.86	11642.79	37272.172
15696	401.82	13580.74	33109.93
8419	401.64	11873.919	37743.844
7675	401.61	11465.702	38302.871
13767	401.49	13152.497	33554.246
16376	401.19	14049.607	34645.355
4394	400.9	10032.899	36823.297
11178	400.61	12626.83	38051.828
881	400.38	7998.116	34227.316
10879	400.34	12354.263	33802.387
6493	400.3	10923.507	33239.328
17047	400.15	14595.941	35343.707
6718	400.07	10930.084	38487.852
8569	400.02	12030.759	35194.883
7422	399.73	11329.678	37046.707
4279	399.67	9985.435	34596.285
7209	399.29	11410.463	33205.473
8908	399.27	12225.817	37292.402
2522	399.12	8993.248	34837.613
3170	398.89	9404.534	37216.77
16459	398.89	14087.426	33451.723
16035	398.69	13913.17	38984.207
16147	398.54	13995.199	38844.234
3182	398.54	9296.973	37056.316
17040	398.27	14530.779	35267.543
16611	398.22	14345.028	35686.844
7858	397.85	11519.21	34045.266
1868	397.85	8665.753	35465.535
10796	397.33	12368.084	35485.777
4819	397.26	10141.41	35878.133
8524	397.12	11869.469	36139.969
16516	396.76	14264.41	33909.758
2954	396.66	9153.686	39494.59
3123	396.49	9382.611	37596.383
14014	396.38	13493.645	36628.895
7122	396.38	11167.143	34189.691
4169	396.34	9787.536	33445.566
7385	396.24	11383.479	36209.027
5908	396.09	10486.803	39098.168
2777	396.07	9087.255	36153.086
8662	395.97	11986.298	33782.406
12848	395.65	12750.266	37153.219
13402	395.51	13007.455	39345.043
12803	395.46	12870.536	38004
1348	394.81	8516.601	39637.105
15025	394.54	13510.527	39682.883
16287	394.52	14159.854	36263.516
10693	394.5	12356.991	37821.438
2005	394.4	8833.137	38122.684
569	393.81	8063.761	39099.34
12976	393.5	12718.89	33969.996
15055	393.48	13638.168	39974.426
16300	393.29	14176.898	36195.828
16038	393.22	13989.806	39061.816
3295	393.12	9374.772	35213.129
2803	392.97	9191.491	36691.867
3722	392.95	9507.451	37849.941
10740	392.66	12322.5	36867.16
13853	392.58	13470.019	33197.375
16445	391.99	14117.617	33634.145
12430	391.97	12784.595	39625.457
2324	391.86	8935.436	38170.359
16097	390.96	14061.025	39850.844
4438	390.94	10102.98	37496.23
6555	390.63	10772.032	34298.883
5772	390.44	10348.202	36145.184
13902	390.36	13407.746	34111.34
2710	390.32	9135.133	34626.246
6696	390.29	10822.262	37889.316
3985	390.27	9852.375	36808.449
4557	390.07	9950.464	39617.336
3811	390.04	9850.584	39908.395
1918	389.84	8772.621	36644.359
16058	389.5	13831.333	39455.586
1087	389.31	8373.319	35894
1678	389.27	8614.945	33559.484
13261	389.27	12998.231	37273.867
6607	389.12	10916.858	35396.254
15160	389.02	13758.429	38210.242
209	388.93	7950.781	35662.57
1837	388.87	8829.995	35127.02
3376	388.81	9280.266	33719.164
1735	388.68	8690.737	33362.832
15271	388.48	13766.586	38101.16
15977	388.31	13784.624	38036.535
8104	388.14	11790.561	36560.707
373	388.08	7964.431	37882.719
590	387.74	8013.374	38595.715
3068	387.72	9273.683	38385.344
2793	387.6	9071.282	36506.813
16743	387.58	14253.658	38620.035
1062	387.51	8349.485	35280.203
7281	387.37	11230.19	34698.191
6018	387.09	10577.016	38501.242
15834	386.91	13831.608	35860.992
5839	386.89	10499.19	37404.324
8123	386.11	11661.649	36938.598
2528	386.07	8887.544	34644.266
314	385.92	7720.468	37053.223
4646	385.92	10187.25	39075.891
897	385.86	8043.939	33854.594
15825	385.82	13917.798	35641.547
2047	385.78	8669.854	38975.707
6048	385.76	10719.327	38017.031
14965	385.63	13435.45	38658.016
5695	385.52	10415.911	34649.016
7889	385.52	11476.517	33564.438
13949	385.19	13466.551	35099.957
16050	385.04	13874.361	39260.617
13521	384.96	13339.662	38877.215
6553	384.9	10947.935	34285.992
15647	384.29	13713.315	34133.016
4067	384	9800.911	35330.875
3927	383.71	9757.484	37580.816
2455	383.68	8927.454	35986.59
16700	383.6	14353.025	37892.875
16125	383.5	14024.734	39438.672
16007	383.47	13948.367	38617.289
2336	383.41	9036.687	38067.055
4411	382.7	10026.005	37135.703
4818	382.58	10167.386	35875.563
2827	382.51	9134.339	37184.762
2469	382.24	8852.65	35876.277
855	382.09	8080.079	34672.922
13288	381.65	12961.034	37746.219
1470	381.63	8419.896	37500.652
6242	381.28	10662.186	34374.02
16624	381.17	14330.804	36106.523
16199	380.99	14042.947	37971.039
10772	380.57	12407.813	36019.359
13267	380.36	12923.507	37379.625
4734	380.25	10154.55	37706.488
8456	380.21	11945.123	37458.629
3717	380.15	9531.147	37667.941
2637	380	9048.623	33096.145
4552	379.94	10062.724	39455.039
13542	379.77	13338.604	38404.988
17185	379.58	14516.72	33054.516
8154	379.27	11795.455	37637.766
4767	379.27	10138.034	36839.145
7925	379.25	11793.951	33177.164
5799	379.08	10394.745	36990.73
16360	379	14121.674	35032.316
2149	378.89	9038.971	39405.078
1834	378.89	8652.217	35041.457
949	378.87	8036.793	33148.848
931	378.43	8023.919	33215.707
13086	378.35	13058.133	34024.039
13273	378.33	12949.714	37479.879
8950	378.22	12126.47	38340.172
16442	378.14	14188.836	33583.035
3100	377.81	9340.906	37724.789
6725	377.81	10792.296	38595.492
14998	377.78	13411.147	39096.871
13854	377.76	13354.155	33211.184
7465	377.72	11202.3	37917.703
1681	377.7	8429.667	33608.563
5835	377.57	10546.172	37383.57
16347	377.51	14113.764	34960.52
6518	377.35	10799.098	33662.848
437	377.3	7706.137	38570.699
8762	377.18	12144.139	34109.633
7453	376.97	11221.911	37627.438
14095	376.95	13493.73	37903.074
2575	376.86	8936.868	33834.539
13992	376.84	13478.417	35997.723
8848	376.78	12131.488	35807.977
3971	376.47	9797.231	36904.035
4812	376.4	10204.129	35761.516
150	376.36	7807.197	34921.422
6661	375.82	10800.346	37059.184
7868	375.78	11474.153	33922.676
4144	375.75	9717.989	34064.422
13512	374.69	13163.308	39108.883
458	374.67	7763.971	39003.48
17092	374.52	14494.038	34709.652
10648	374.44	12440.689	38527.305
3214	374.44	9430.376	36686.707
16253	374.35	14111.866	36927.129
4554	374.23	10095.44	39533.637
13718	374.19	13239.178	34481.742
13294	374.16	13002.582	37901.441
3389	374.12	9421.456	33593.824
3412	373.95	9395.896	33285.18
7970	373.27	11687.444	33953.77
4682	373.24	10242.948	38432.855
364	373.01	7688.128	37821.168
8465	372.89	11956.528	37246.734
3256	372.85	9278.876	35585.055
3203	372.57	9465.067	36800.977
97	372.51	7780.649	34231.367
3956	372.51	9713.662	37117.367
831	372.47	8145.465	35105.117
3433	372.37	9544.56	33234.441
15281	372.05	13693.85	37985.59
11028	371.8	12623.047	35418.613
8388	371.72	11943.471	38195.105
1405	371.65	8462.564	38564.461
211	371.53	7699.891	35707.801
15536	371.4	13614.406	35643.063
355	371.38	7666.538	37707.047
4355	371.38	10004.892	36274.344
1309	371.24	8240.908	39573.023
14964	370.86	13554.778	38649.836
8148	370.86	11834.367	37556.777
15541	370.82	13571.11	35710.688
1204	370.8	8330.354	38219.953
16371	370.77	14110.905	34936.449
10603	370.63	12479.486	39282.055
1633	370.55	8538.066	34166.566
5859	370.38	10417.733	37868.84
4331	370.31	10106.348	35756.77
8130	370.17	11735.855	37061.551
11029	370.15	12560.604	35426.637
6133	370.13	10685.866	36444.316
7798	369.92	11447.096	34950.816
16657	369.88	14359.87	36910.539
8031	369.85	11785.672	34912.855
8889	369.79	12217.325	36650.746
16270	369.54	14069.21	36617.688
16146	369.31	14170.388	38834.262
8895	369.31	12184.707	36984.766
6565	369.27	10788.565	34552.453
7355	368.85	11352.571	35568.188
2761	368.79	9172.184	36085.043
8629	368.54	11927.632	34024.258
16585	368.12	14346.808	35118.477
8508	367.99	12035.713	36473.617
1608	367.93	8538.932	34782.816
17173	367.72	14545.894	33426.23
12960	367.41	12701.935	34427.141
7317	366.97	11373.799	35352.473
7148	366.84	11078.822	33940.344
7892	366.61	11503.25	33381.324
4746	366.57	10302.605	37111.113
2548	366.49	8844.045	34453.578
13323	366.38	13074.851	38622.367
7795	366.24	11486.833	35221.445
3339	366.05	9471.888	34333.164
15767	366.01	13964.734	34285.723
7036	365.96	11060.078	35828.395
17139	365.86	14464.559	33915.359
7887	365.82	11441.827	33808.102
10606	365.25	12465.709	39380.973
185	365.23	7769.595	35450.508
2095	365.21	8701.706	39687.633
7654	365.15	11536.312	38639.98
4397	365.06	9997.618	36842.508
13618	364.71	13245.201	36596.016
7712	364.54	11614.02	37658.363
13099	364.23	12944.093	34143.105
3589	364.19	9508.859	35576.84
1728	364.18	8627.083	33256.613
8955	363.72	12058.719	38462.613
16133	363.28	14121.976	39267.211
3875	363.22	9754.151	38736.965
1558	363.22	8467.619	35758.371
3209	363.18	9464.822	36604.609
3418	363.16	9460.782	33060.602
16757	363.01	14401.87	38942.367
2088	362.53	8698.593	39550.117
13983	362.49	13450.446	35896.086
11229	362.49	12687.328	39029.988
13867	362.45	13500.002	33531.523
553	362.26	8083.553	39589.598
7668	362.16	11586.094	38190.934
8496	362.16	12020.532	36609.328
7726	362.07	11629.597	37075.77
4741	362.03	10308.249	37055.238
4895	362.03	10251.385	34059.105
7975	361.72	11815.768	34112.883
6051	361.65	10623.838	38089.977
10703	361.55	12361.689	37637.191
8147	361.49	11635.057	37520.395
4866	361.21	10324.181	34637.727
15032	361.19	13364.251	39841.734
1053	360.82	8362.039	35123.133
13791	360.8	13323.099	33386.535
15503	360.54	13682.535	36285.469
305	360.44	7702.2	36925.234
7123	360.27	11196.473	34218.363
4403	359.94	10014.404	37091.688
6058	359.9	10648.831	37952.449
3450	359.9	9481.13	33446.34
2308	359.83	9000.629	38543.453
11021	359.67	12594.288	35269.332
13614	359.52	13255.083	36839.637
13569	359.52	13271.013	37949.168
6093	359.29	10756.577	37294.078
4511	359.21	10100.402	38852.055
10699	359.06	12353.561	37608.797
8616	358.85	11852.675	34182.766
3163	358.74	9288.519	37464.055
15519	358.6	13690.532	35984.27
10870	358.54	12429.157	33963.02
15259	358.47	13602.531	38305
3856	358.14	9807.14	38988.773
4237	358.08	9919.56	33575.316
7806	357.99	11449.791	34896.332
13476	357.66	13130.142	39284.832
1545	357.51	8460.548	36182.98
10742	357.49	12275.626	36611.492
6519	357.24	10980.143	33665.895
13387	357.18	13123.886	39196.734
17075	357.09	14560.695	35085.578
7372	356.93	11295.24	35889.961
10938	356.78	12603.515	33560.383
5758	356.67	10421.033	35927.887
8329	356.63	11985.363	39594.195
14002	356.59	13434.745	36355.617
4014	356.11	9887.23	36152.969
6563	356.05	10925.882	34521.535
4059	356.02	9726.609	35500.27
1054	355.65	8211.219	35136.383
7415	355.65	11346.347	36907.98
16028	355.63	13952.849	38899.133
15728	355.48	13826.662	33673.402
13287	355.33	13014.128	37741.613
4889	354.94	10281.588	34140.809
7200	354.67	11382.037	33020.281
15348	354.64	13638.713	37285.227
15576	354.56	13590.278	34978.523
13593	354.39	13192.748	37235.09
2778	354.21	9249.31	36168.137
4704	354.16	10325.107	37878.086
7717	354.1	11529.303	37357.984
6595	354.04	10857.241	35136.914
4340	354.02	10031.94	36044.676
2133	354.02	8850.274	39644.813
6966	354	10999.33	37233.715
2126	353.93	9016.854	39988.148
14993	353.87	13369.007	39079.078
15997	353.83	13783.564	38548.832
4749	353.79	10158.923	37183.227
5789	353.79	10355.625	36634.344
4300	353.74	9937.655	35174.477
13189	353.58	12974.239	35948.57
3471	353.35	9604.449	33765.488
7538	353.31	11397.695	39316.191
17036	353.29	14529.316	35450.355
2028	353.24	8674.026	38675.453
17014	353.2	14582.867	35839.902
16809	353.14	14544.945	39635.953
6186	353.14	10708.244	35501.059
10644	353.08	12322.401	38726.109
3345	352.91	9401.103	34441.594
16142	352.89	14143.435	39083.98
6222	352.89	10642.576	34692.699
4730	352.74	10183.7	37663.031
10868	352.55	12431.219	33899.863
6672	352.53	10944.685	37207.727
7711	352.2	11572.124	37638.719
6458	352.2	10763.288	33194.102
8902	352.18	12155.833	37203.129
6127	352.03	10671.947	36690.445
1353	351.97	8538.733	39725.426
13601	351.36	13180.989	37161.973
7006	351.07	11049.346	36497.273
6970	350.92	10989.493	37299.164
11082	350.36	12490.413	36397.516
8668	350.21	12028.865	33494.816
7882	350.1	11548.672	33698.594
13979	350.04	13437.144	35844.258
16968	349.81	14452.024	36981.969
13892	349.23	13547.482	33990.707
8605	349.21	11914.172	34777.027
4797	349.2	10317.252	35908.91
13981	348.89	13430.673	35867.555
12710	348.62	12725.959	39571.18
8815	348.54	12126.184	35025.598
8354	348.51	11886.252	39084.008
893	348.49	8010.638	34132.508
1606	348.43	8593.613	35080.059
4245	348.37	9967.543	33784.297
13946	348.12	13482.755	34932.316
3679	348.12	9615.121	36958.906
8719	348.07	12089.899	33270.492
13534	347.57	13198.768	38475.68
15774	347.57	13863.691	34552.914
8215	347.43	11628.84	38503.715
15621	347.34	13759.826	34415.051
1494	347.32	8608.201	36921.508
8581	347.03	11858.94	34818.574
2599	347.01	8975.624	33541.414
15485	346.86	13615.983	37017.656
2585	346.84	8867.076	33923.793
3650	346.72	9653.617	36639.957
4226	346.72	9975.924	33486.891
3493	346.57	9599.522	34203.895
540	346.53	8072.78	39705.859
3457	346.48	9632.948	33535.367
1099	346.44	8318.938	36303.938
13406	346.34	13030.25	39465.406
1119	345.92	8388.231	36912.41
10798	345.86	12425.243	35522.375
6908	345.69	11131.351	38245.598
3555	345.08	9689.697	35267.383
11090	345.08	12657.503	36565.316
13060	345.06	13128.328	33326.039
8293	344.96	11973.285	39798.387
8537	344.62	11894.704	35768.059
43	344.54	7836.759	33705.648
3246	344.48	9294.941	35772.164
1765	344.37	8656.332	33873.125
17037	344.08	14603.644	35527.5
17143	343.89	14521.043	33656.457
8071	343.77	11838.116	36175.41
8844	343.72	12083.776	35753.699
10985	343.6	12673.383	34561.719
4616	343.33	10172.981	39297.941
13911	343.22	13411.94	34256.789
4846	342.85	10220.201	35382.516
15938	342.82	13938.976	37522.188
15714	342.47	13974.947	33365.613
597	342.3	8059.015	38393.637
6736	342.13	10882.343	38812.02
1176	341.74	8365.473	37870.234
6625	341.63	10859.621	36026.137
6505	341.61	10820.321	33479.844
4932	341.55	10337.553	33376.801
2109	341.53	8697.447	39871.879
8127	341.4	11724.849	36986.141
2863	341.28	9085.419	37951.145
6929	340.88	11061.243	37847.43
16427	340.88	14155.404	33878.461
11099	340.63	12506.258	36798.289
9015	340.44	12265.205	39327
601	340.35	8106.352	38414.172
6875	340.23	11093.301	38942.914
2465	339.75	8964.488	35789.957
7847	339.69	11475.331	34418.859
4338	339.69	10070.002	36016.926
13676	339.66	13166.484	35355.641
3721	339.58	9663.105	37822.313
11206	339.56	12660.561	38307.57
7944	339.48	11823.914	33498.594
1827	339.41	8722.247	34852.465
1128	339.29	8197.407	37051
7757	339.2	11474.703	36240.422
13590	338.81	13145.725	37481.824
1219	338.72	8293.278	38369.473
15701	338.56	13920.654	33053.27
1501	338.51	8435.232	36799.465
12834	338.49	12857.303	37493.43
2873	337.99	9203.056	38131.805
995	337.93	8128.868	34083.086
7363	337.63	11321.03	35707.887
1157	337.49	8228.79	37535.59
2545	337.45	9038.06	34335.078
4457	336.9	9984.046	37909.32
16815	336.82	14429.094	39736.613
13033	336.76	12936.864	33027.844
4017	336.72	9727.851	36169.254
16562	336.55	14390.349	34690.719
11053	336.53	12685.466	35719.711
5928	336.28	10426.839	39439.988
4391	336.27	9957.78	36737.438
2161	336.21	8931.92	39164.375
4529	335.94	10092.955	39080.352
4131	335.81	9912.651	34485.965
1296	335.81	8330.007	39497.73
6036	335.5	10623.611	38462.922
15679	335.46	13577.249	33281.641
15547	335.19	13741.258	35501.82
16054	334.98	13962.136	39393.828
6065	334.96	10683.335	37720.965
7240	334.89	11284.672	33755.227
6176	334.83	10697.299	35634.023
210	334.73	7751.565	35687.316
3674	334.73	9578.393	36924.242
16417	334.62	14038.967	33999.848
144	334.56	7727.733	34830.598
3512	334.41	9653.407	34521.391
568	334.33	8124.347	39082.73
2521	334.25	9010.293	34800.07
13448	334.12	13265.709	40000.68
3795	333.91	9538.936	39872.914
2374	333.81	8866.576	37395.547
4058	333.79	9814.099	35484
8213	333.79	11748.133	38413.344
8061	333.6	11650.985	35878.164
13611	333.41	13333.901	36811.09
7448	333.37	11368.015	37461.895
16651	333.3	14354.492	36802.219
15674	333.22	13710.861	33483.434
1270	333.07	8231.079	39054.535
4060	332.8	9725.012	35525.758
10769	332.66	12429.1	36145.039
5796	332.57	10368.464	36940.695
13151	332.53	13030.345	35248.434
14041	332.41	13556.748	37158.035
16468	332.09	14014.186	33241.246
6808	331.96	10918.534	39639.266
8563	331.92	11910.115	35104.086
16506	331.82	14391.204	33510.852
4414	331.73	10118.486	37150.281
7305	331.65	11285.054	35233.063
1180	331.63	8314.713	37914.883
1091	331.42	8317.209	36044.625
3619	331.27	9539.895	36215.641
1292	331.25	8311.045	39430.996
15480	331.25	13593.485	36937.844
8464	331.17	11858.953	37219.848
4775	331.17	10300.501	36682.273
15864	331.17	13889.368	36668.766
4460	331.15	10094.925	37949.664
10791	330.61	12286.817	35431.285
6751	330.6	10818.211	39255.129
3913	330.44	9901.151	38101.051
3277	330.35	9343.546	35537.395
8471	330.21	11916.952	37338.781
1831	330.15	8828.556	35013.727
2453	329.83	9046.636	35977.117
15639	329.75	13670.766	34045.789
16422	329.71	14113.181	34068.492
4208	329.45	10119.897	33293.855
12396	329.35	12560.657	39850.746
6690	329.08	10962.015	37623.309
16957	329.06	14478.78	37407.094
13764	329.04	13310.936	33516.063
4469	328.81	9982.235	38178.422
2321	328.72	8924.637	38441.363
3330	328.55	9443.345	34496.598
288	328.49	7842.407	36664.723
8008	328.2	11689.661	34575.664
7085	328.09	11163.988	34748.34
16267	327.86	14090.907	36841.52
10793	327.8	12374.3	35440.398
7550	327.61	11278.314	39544.746
3365	327.3	9294.283	34127.82
5845	327.09	10459.338	37538.074
13313	327.03	13119.27	38315.488
12407	326.99	12808.918	40005.574
8287	326.99	11658.99	39844.801
16997	326.82	14418.789	36336.656
4760	326.74	10221.91	36766.91
12861	326.57	12771.616	36645.578
15116	326.53	13626.259	38535.113
7849	326.51	11494.535	34449.422
4974	326.38	10527.668	33486.793
1438	326.32	8584.138	37977.324
4	326.28	7761.894	33077.816
1226	326.19	8411.59	38563.551
6447	326.17	10686.673	33386.254
7641	325.81	11440.778	38701.117
511	325.54	7683.44	39850.879
3299	325.4	9446.361	35250.813
3420	325.25	9332.343	33127.039
6980	325.17	10988.939	36961.473
5912	324.91	10397.416	39215.609
7927	324.91	11787.547	33227.344
3859	324.89	9701.284	39034.777
4541	324.47	9925.323	39346.945
8903	324.31	12226.591	37206.316
1356	324.08	8623.393	39760.453
1832	324.04	8759.336	35034.359
500	323.78	7975.175	39657.664
2009	323.64	8643.644	38241.734
3591	323.49	9571.882	35617.207
4753	323.45	10171.762	36884.98
8987	323.26	12185.603	38930.941
367	323.09	7847.541	37876.352
1515	323.09	8566.365	36499.828
11183	322.78	12562.579	38009.531
3528	322.59	9638.991	34830.219
4564	322.57	9920.866	39735.379
168	322.53	7793.453	35149.027
544	322.43	8186.298	39521.063
2094	322.22	8626.77	39664.824
8023	322.07	11788.993	34771.809
10895	321.57	12272.48	33413.566
15784	321.34	13811.435	34841.789
640	321.27	8188.382	38282.895
1253	321.15	8376.126	38878.055
4923	321.02	10224.788	33520.992
2397	320.88	8946.566	37178.234
2984	320.6	9332.878	39850.969
8163	320.56	11839.56	37720.293
7046	320.5	11152.815	35732.129
10910	320.37	12700	33046.98
864	319.91	8033.207	34488.914
6635	319.81	10819.017	36265.605
11	319.79	7885.202	33159.629
4584	319.22	10235.374	39976.789
12935	318.95	12744.131	34964.73
1211	318.79	8291.733	38279.566
6479	318.34	10831.773	33123.375
644	318.05	8118.263	38292.867
2079	318.03	8722.004	39469.695
3427	317.51	9528.297	33037.922
3829	317.28	9859.776	39439.551
4306	316.78	9924.924	35384.855
2738	316.75	9102.061	35269.563
1110	316.71	8354.925	36603.996
12945	316.71	12802.495	34869.441
3868	316.69	9729.84	38919.301
8398	316.59	12045.94	38302.719
16261	316.5	14057.688	36733.902
786	316.29	8027.585	35956.426
16749	316.09	14326.966	38747.727
1774	316	8734.909	34008.547
7361	315.94	11361.971	35666.176
15863	315.71	13980.435	36476.695
3195	315.58	9319.235	36918.816
4794	315.58	10161.344	36181.176
14048	315.54	13493.946	37223.938
1315	315.48	8327.572	39722.16
7450	315.39	11387.541	37527.602
15275	315.35	13717.841	37887.867
7598	315.31	11583.772	39676.438
2935	315.23	9241.811	39019.793
12859	315.06	12742.548	36603.426
2166	315.02	8845.957	39234.691
13145	314.83	12930.082	34962.086
14070	314.81	13444.513	37533.137
12939	314.81	12763.875	34991.117
2783	314.5	9184.103	36298.492
585	314.47	8053.037	38492.91
7511	314.41	11225.151	38840.441
15941	314.04	13984.499	37565.777
6602	314.01	10839.977	35308.895
4945	314.01	10212.297	33226.438
7080	313.87	11062.418	34714.516
8064	313.72	11702.068	35920.637
14989	313.57	13400.593	38997.152
8462	313.14	11944.744	37219.875
9997	312.7	12270.33	39993.617
1335	312.68	8513.858	39861.254
4522	312.57	10084.596	39037.93
15534	312.28	13624.622	35614.59
13174	312.24	13052.293	35712.762
15080	311.96	13744.374	39572.336
15769	311.73	13964.941	34332.676
3231	311.38	9346.894	36164.625
2593	311.36	8875.568	33701.961
13877	311.23	13554.451	33685.566
7050	311.21	11023.312	35438.406
12984	310.9	12719.947	33663.938
2705	310.85	9135.626	34281.813
10840	310.81	12459.6	34565.742
1973	310.79	8827.453	37582.926
11061	310.23	12542.651	36005.938
17141	310	14555.77	33951.848
10926	309.52	12599.045	33362.035
14975	309.37	13487.715	38821.813
2603	309.1	8969.216	33614.355
7245	308.99	11252.91	33812.777
8374	308.97	11905.231	38497.055
16171	308.89	14111.54	38359.762
13142	308.78	13129.979	34932.098
10694	308.16	12275.206	37560.574
282	308.16	7691.941	36549.133
10777	308.01	12412.769	35607.945
4308	307.99	10114.452	35413.676
12957	307.86	12809.266	34394.453
2452	307.55	9036.616	35927.313
3617	307.53	9548.989	36188.078
15665	307.32	13643.275	33507.641
15342	307.19	13696.226	37202.379
13749	306.9	13195.355	33890.961
8570	306.48	11978.526	35206.512
4448	306.38	10115.246	37683.477
15524	306.34	13638.705	35781.188
4222	306.32	10056.713	33425.305
3056	306.21	9272.844	38697.121
3036	306.21	9459.109	39279.574
7867	306.21	11451.366	33906.285
7923	305.9	11638.31	33158.188
6633	305.85	10823.116	36207.938
4001	305.79	9729.502	36537.98
851	305.71	8111.45	34861.359
16380	305.37	14122.8	34729.016
800	305.29	8137.493	35704.895
292	304.96	7893.694	36689.035
4323	304.77	9953.304	35620.629
3002	304.75	9338.603	39489.027
13909	304.68	13528.237	34243.152
15276	304.56	13684.644	37892.383
5677	304.18	10397.728	34252.207
520	303.81	7919.489	39965.004
4676	303.78	10160.244	38377.652
997	303.64	8231.392	34123.211
8728	303.59	12125.296	33362.414
10743	303.36	12321.504	36628.531
8240	303.32	11801.929	39121.906
3250	303.28	9274.978	35821.488
1261	303.07	8294.762	39030.477
39	303.01	7845.876	33683.98
2388	302.93	8903.699	37330.969
13320	302.67	12993.704	38571.316
530	302.47	8050.752	39913.465
2891	302.45	9251.069	38649.379
16067	302.13	13879.275	39536.535
2816	301.82	9238.893	37043.641
414	301.73	7676.617	38309.863
10685	301.67	12333.624	37724.688
7984	301.67	11798.988	34253.641
957	301.21	8279.303	33115.527
3837	301.19	9846.914	39179.652
6957	300.94	11092.021	37440.023
5008	300.52	10550.17	33949.145
4587	300.48	10291.488	39985.563
2540	300.41	8953.649	34532.242
16424	300.33	14122.172	34088.535
12826	299.5	12842.979	37527.707
531	299.37	8022.613	39923.754
8566	299.35	12030.436	35103.547
5740	299.05	10439.7	35530.648
15472	298.99	13631.951	37178.961
8530	298.87	11954.115	35923.633
1716	298.85	8729.304	33090.219
922	298.82	8137.516	33423.703
6996	298.66	11181.786	36691.23
4528	298.47	10042.44	39079.961
4311	298.16	9983.46	35475.598
5919	297.13	10380.258	39308.277
2849	296.44	9135.529	37511.07
13140	295.98	13008.185	34926.828
13567	295.85	13154.154	37936.121
13651	295.77	13168.024	35930.125
1941	295.62	8642.29	36936.406
4250	295.6	10087.952	33943.926
2571	295.46	8969.3	34064.289
8484	295	11938.998	36898.039
8460	294.93	11858.145	37477.313
3642	294.87	9624.598	36514.309
6182	294.83	10622.837	35460.254
5822	294.6	10419.058	37278.77
1937	294.47	8634.682	36853.945
7529	294.31	11251.55	39149.992
1579	294.01	8533.087	35548.23
5706	293.89	10529.461	34747.184
341	293.8	7830.982	37624.063
970	293.66	8401.252	33347.117
7168	293.66	11116.651	33205.691
4755	293.62	10242.581	36915.172
6946	293.59	11094.032	37625.934
8097	293.51	11698.91	36473.586
8913	293.18	12136.069	37324.641
16420	292.93	14095.05	34044.906
5715	292.93	10463.308	35060.434
2871	292.8	9208.412	38094.207
3189	292.55	9392.602	37133.391
6110	292.49	10650.194	36966.348
13423	292.38	12984.854	39912.949
4695	292.26	10282.738	38123.242
3992	292.17	9858.29	36657.57
15934	291.78	13859.945	37483.738
7459	291.73	11407.828	37774.23
2814	291.67	9114.152	36985.398
8257	291.57	11806.974	39421.93
1318	291.23	8342.834	39762.461
3192	291.1	9290.132	37165.852
332	291.02	7920.84	37535.195
16094	291	14105.626	39825.508
15739	290.56	13817.159	33827.184
15592	290.54	13649.983	34881.617
15520	290.52	13641.542	36023.613
12760	290.5	12733.013	39040.383
3673	290.41	9621.581	36921.754
16836	290.37	14469.017	39398.359
4281	290.18	10096.272	34662.129
16729	289.45	14327.727	38413.387
13763	289.35	13201.987	33806.48
12835	289.28	12914.309	37507.176
1679	289.2	8602.609	33595.305
17068	288.8	14609.964	35004.473
8538	288.62	11848.78	35866.285
15090	288.6	13657.673	39243.844
13998	288.24	13528.405	36198.48
8877	288.03	12187.006	36323.449
4081	287.99	9893.979	34954.938
617	287.7	8156.755	38221.863
8620	287.24	11859.557	34210.789
6574	287.15	10933.242	34884.094
3600	287.13	9499.328	35716.273
5697	286.73	10504.802	34652.207
15957	286.63	13813.493	37843.688
4723	286.48	10188.22	37801.977
5981	286.17	10658.194	39146.004
3009	286.15	9416.592	39516.148
10850	285.48	12363.815	34425.039
8992	285.43	12139.154	38965.379
1250	284.98	8209.188	38836.762
1909	284.97	8663.163	36329.59
12909	284.79	12912.671	35680.645
6512	284.49	10804.402	33560.496
1173	284.43	8324.86	37797.539
10698	284.39	12333.139	37575.152
6704	284.35	10928.609	38022.945
16160	284.12	14042.536	38520.711
6099	284.05	10751.236	37144.32
6482	284.05	10810.759	33159.688
8197	283.93	11637.786	38185.969
1942	283.8	8744.977	36938.637
3220	283.62	9294.817	36324.445
697	283.55	8074.796	37289.605
13037	283.51	12972.971	33072.121
2619	283.41	8937.027	33360.281
3810	283.39	9801.988	39899
6881	283.38	11046.028	38775.625
334	283.38	7708.434	37547.637
8843	283.09	12147.997	35699.156
8316	282.88	12038.243	39679.664
4673	282.42	10269.96	38318.203
690	282.32	8052.376	37266.637
7423	282.28	11249.862	37045.34
4038	282.03	9745.354	36057.371
6426	281.92	10691.118	33738.047
2683	281.69	9125.994	33645.648
11205	281.5	12496.595	38292.016
13070	281.38	13046.328	33563.09
6022	281.06	10758.23	38582.094
16603	280.85	14219.646	35571.758
8470	280.73	11896.228	37289.516
4364	280.52	9964.149	36371.555
8364	280.31	12058.942	38999.734
16465	279.98	14198.841	33228.613
2418	279.93	8864.875	36847.93
2687	279.89	9096.333	33746.371
7752	279.75	11455.862	36430.34
4827	279.47	10221.104	35631.242
12791	279.47	12776.8	38606.941
5710	279.2	10548.952	34863.926
8495	278.97	11877.686	36593.863
16839	278.8	14475.635	39145.203
16331	278.66	14058.546	35396.504
299	278.66	7711.951	36850.77
15571	278.36	13582.605	35177.109
15468	277.88	13707.413	37129.09
16605	277.84	14273.16	35611.359
7619	277.44	11583.633	39134.699
7552	277.25	11359.124	39554.465
782	277.15	8136.528	36175.18
1245	276.5	8353.435	38731.164
264	276.04	7840.11	36400.617
2861	275.67	9132.415	37896.863
16283	275.62	14163.853	36524.977
6047	275.35	10679.756	37998.707
10823	274.97	12359.23	35083.117
4717	274.54	10286.854	37751.059
3334	274.08	9350.534	34595.215
6645	273.87	10875.726	36593.707
8640	273.74	11905.168	33854.48
6821	273.62	11091.55	39855.91
8326	273.32	11854.346	39514.152
4177	273.28	9776.295	33186.734
6503	273.11	10796.262	33425.719
673	272.95	8152.685	37793.016
2316	272.69	8855.92	38370.102
427	272.67	7750.543	38459.078
8957	272.38	12273.905	38546.754
2939	272.36	9070.408	39057.164
16681	272.32	14317.122	37372.645
11191	271.98	12651.287	38128.18
853	271.02	7982.569	34656.914
9008	270.94	12254.483	39244.324
2406	270.94	9045.02	36914.504
4857	270.9	10194.217	35056.605
186	270.69	7703.664	35470.691
15973	270.66	13876.344	37983.93
4071	270.52	9773.841	35107.695
10881	270.5	12451.139	33832.547
17038	270.18	14606.342	35559.301
1278	270.12	8238.017	39270.805
4873	269.95	10148.086	34520.793
16071	269.95	13843.138	39561.172
469	269.58	7790.842	39128.477
8389	268.03	12019.193	38192.855
8036	268.03	11713.447	35127.246
7663	267.82	11420.455	38461.746
8117	267.59	11702.662	36829.758
2590	267.48	8886.581	34049.656
6830	267.48	11026.081	39710.676
12815	266.21	12763.86	37934.773
6010	266.21	10768.51	38651.871
7921	266.04	11669.551	33079.539
6516	265.98	10827.082	33658.973
6665	265.83	10948.731	37103.805
1987	265.69	8679.415	37833.398
12349	265.46	12647.761	39695.535
9995	265.25	12422.275	39942.586
16449	264.87	14180.039	33652.727
4187	264.1	9884.995	33311.152
10628	264.09	12411	39037.633
16766	263.99	14247.048	39233.836
2386	263.72	8862.781	37243.543
13935	263.57	13451.409	34606.723
10650	263.24	12322.382	38624.5
7945	263.17	11721.286	33500.797
5947	263.03	10479.423	39869.32
13183	262.92	13015.429	35831.195
868	262.92	7999.114	34309.332
10618	262.76	12293.834	39245.109
7866	262.42	11571.796	33904.621
247	262.32	7723.001	36221.168
3032	262.27	9406.48	39198.449
6810	262.23	10936.92	39655.207
11166	261.84	12682.618	37845.035
3520	261.31	9579.772	34606.055
11039	261.14	12557.121	35641.141
10858	261.08	12347.844	34268.789
14007	260.94	13558.701	36587.113
8068	260.89	11822.144	36077.281
7714	260.87	11535.191	37732.898
10770	260.85	12436.478	36175.078
13897	260.83	13526.046	34060.695
4831	260.5	10200.792	35663.617
1041	260.45	8245.81	34977.387
4664	260.37	10295.677	38758.055
3025	260.31	9349.974	39377.223
7647	260.2	11560.957	38478.074
7442	259.3	11360.218	37439.191
8054	259.3	11694.548	35725.496
4301	259.18	9993.99	35245.648
1426	258.93	8598.757	38104.914
13722	258.93	13312.228	34515.672
2881	258.91	9076.526	38354.559
13018	258.76	12895.361	33255.879
13504	258.61	13142.431	38965.07
13379	258.49	12961.25	39079.254
6942	258.45	11110.481	37545.559
2747	258.43	9207.919	35600.934
3633	257.82	9620.303	36406.789
8026	257.61	11724.49	34826.055
14058	257.5	13466.852	37400.594
5737	257.48	10474.231	35513.004
6630	257.23	10882.792	36169.742
7521	257.15	11326.754	38966.781
10673	256.73	12342.749	38108.832
16388	256.63	14104.469	34506.355
7001	256.25	11067.559	36429.742
728	256.23	8084.088	36846.461
14963	256	13502.74	38616.313
6637	255.94	10911.724	36366.473
8380	255.12	11864.04	38364.996
6904	255.06	11162.965	38206.434
6417	254.91	10590.852	33960.324
13214	254.83	12956.529	36513.73
6824	254.78	11018.575	39935.551
16708	254.72	14212.746	38006.152
1221	254.62	8367.066	38412.215
5896	254.6	10466.683	38936.352
3320	254.51	9381.989	34772.809
13557	254.33	13288.633	38381.227
8513	254.14	12013.068	36309.648
7163	254.12	11006.701	33348.379
14999	254.03	13552.763	39139.605
15944	253.59	13943.229	37590.938
3755	253.49	9602.325	38962.953
12948	253.43	12862.107	34910.684
10619	253.38	12278.658	39261.941
8271	253.13	11761.019	39657.898
8875	252.84	12134.947	36259.18
16735	252.69	14354.599	38473.5
8854	252.38	12270.766	35874.086
707	252.25	8000.11	37078.793
3723	252.19	9597.62	37847.496
1240	251.98	8235.277	38716.234
6675	251.96	10842.229	37267.324
6020	251.96	10719.46	38557.125
11153	251.9	12609.936	37681.43
6105	251.9	10564.466	36917.359
6091	251.73	10724.217	37218.613
8822	251.71	12179.167	35218.949
1069	251.67	8404.275	35457.277
6118	251.19	10594.53	37018.723
4559	250.96	9984.228	39638.086
6735	250.87	10800.049	38801.746
11157	250.37	12609.633	37734.289
13966	250.29	13556.128	35647.352
6226	250.27	10701.692	34747.699
3054	250.08	9327.943	38679.254
3157	250.04	9360.433	37398.965
91	249.81	7720.889	34216.652
8121	249.81	11702.008	36878.258
4835	249.66	10253.214	35727.617
13857	249.3	13513.119	33315.93
6454	249.16	10762.953	33480.508
197	249.16	7812.481	35541.469
17099	248.93	14624.193	34494.266
4362	248.8	10108.069	36308.516
6054	248.61	10555.708	37845.191
3394	248.51	9472.019	33634.703
2069	248.45	8662.268	39279.621
4721	247.84	10222.074	37795.563
3314	247.44	9336.806	34672.965
498	247.3	7812.539	39625.84
8088	247.29	11666.282	36393.332
8841	246.88	12141.778	35554.531
17161	246.77	14494.647	33650.199
2160	246.46	8888.089	39161.504
12995	245.54	12904.265	33774.164
2055	245.01	8804.199	39129.438
1833	244.97	8804.878	35037.668
7772	244.93	11550.387	36039.16
13493	244.74	13260.232	39156.969
4520	244.72	10111.903	39015.375
8214	244.39	11820.723	38472.465
8345	244.2	11915.582	39183.469
13040	243.72	12927.893	33138.43
5747	243.42	10367.494	35812.023
6016	242.84	10671.322	38758.922
2502	242.63	8861.862	35565.375
13588	242.53	13144.52	37411.52
13298	242.38	13107.002	37958.02
15785	242.32	13851.758	34858.195
3983	242.23	9806.369	36784.305
1635	242.15	8478.816	34196.258
4126	241.65	9786.806	34607.711
2685	241.37	9165.407	33740.129
6124	240.73	10734.763	36566.324
17181	239.91	14501.661	33210.055
10635	239.8	12286.176	38880.379
918	239.47	8097.776	33341.004
15740	239.35	13835.08	33869.52
9014	239.05	12171.664	39323.266
4348	238.95	10030.9	36098.195
1621	238.76	8457.33	34716.91
7368	238.65	11296.416	35742.992
6159	238.63	10589.674	35984.945
11034	237.96	12659.399	35518.84
3439	237.94	9494.467	33267.383
8501	237.88	11860.327	36662.949
15013	237.75	13369.468	39448.695
1920	237.63	8806.215	36689.043
10914	237.29	12490.188	33087.48
4025	236.98	9751.343	36186.016
1714	236.73	8705.358	33070.254
8324	236.69	11889.408	39466.535
353	236.6	7960.279	37686.719
5865	236.54	10541.701	37885.336
4412	236.5	9978.868	37131.262
7414	236.4	11287.821	36891.902
479	235.35	7731.622	39227.395
12753	234.8	12869.106	39270.691
547	234.53	8021.548	39544.859
3774	234.18	9654.652	39302.172
488	233.8	7735.539	39320.719
16803	233.34	14453.77	39997.035
5792	233.05	10515.855	36705.621
2131	232.77	9030.852	39627.043
4146	232.61	9768.434	33880.656
1126	232.13	8209.838	36963.676
13165	231.52	12966.761	35521.621
10739	230.95	12480.587	36859.184
7509	230.89	11228.121	38720.141
137	230.77	7786.047	34746.715
5904	230.73	10501.244	39001.785
10902	230.04	12305.957	33320.883
4076	229.8	9892.683	35240.094
15764	229.37	13930.092	34236.016
16703	229.16	14307.713	37916.219
1340	229.13	8448.8	39919.773
7956	228.82	11816.246	33721.398
2754	228.51	9097.576	35917.973
92	228.46	7699.275	34216.832
15932	228.42	13830.597	37438.156
7296	228.21	11398.413	35013.199
1156	228.03	8235.349	37536.809
16530	227.98	14319.444	34049.152
7817	227.71	11541.561	34494.41
5938	227.54	10457.051	39695.324
7503	227.27	11203.925	38651.355
3318	226.94	9352.256	34731.203
13386	226.71	13080.551	39140.641
15704	226.44	13932.094	33134.992
1086	225.79	8256.877	35872.168
1535	225.29	8522.969	36366
7576	224.87	11291.383	39991.512
8339	224.22	11954.161	39121.164
13177	223.69	12924.536	35767.539
2934	223.26	9183.341	38979.801
2112	222.65	8848.213	39801.156
1183	222.63	8239.104	38023.184
3892	222.57	9739.23	38324.922
7850	222.5	11608.332	34485.016
13278	222.29	12909.511	37536.969
6545	222.15	10886.589	34185.57
17008	222.11	14560.517	35981.535
13479	221.58	13208.542	39329.543
1338	221.23	8456.56	39908.102
16245	221.06	14169.167	37047.215
2328	220.83	8896.123	38254.504
4926	220.41	10222.622	33588.402
10722	220.39	12442.007	37324.188
15550	220.22	13724.641	35573.891
6006	220.18	10642.653	38918.301
6702	220.14	10942.418	37920.395
239	220.14	7674.692	36131.547
867	219.93	7986.522	34587.754
6732	219.68	10980.479	38748.18
7616	219.39	11580.426	39411.047
4505	218.76	10073.708	38832.832
7600	218.7	11514.482	39693.832
10968	218.67	12619.459	34226.137
15845	218.05	13924.188	36183.789
3951	217.92	9819.971	37076.359
48	217.4	7781.515	33747.871
5992	217.02	10675.521	38979.711
7088	216.9	11095.441	34466.855
5753	216.33	10472.542	35828.273
14992	216.31	13468.727	39066.438
11214	216.08	12672.128	38594.125
7774	215.49	11466.819	36048.914
576	215.28	8165.307	38725.773
207	214.99	7698.334	35658.766
8535	214.93	12009.759	35974.992
11179	214.74	12680.324	38057.176
13006	214.74	12721.687	33474.457
2430	214.41	8978.556	36472.781
1373	214.34	8427.571	39344.391
12916	214.24	12731.358	35532.566
6693	214.22	10914.991	37723.738
190	214.01	7835.238	35482.742
13305	213.9	13084.374	38101.141
1036	213.84	8319.356	34882.629
7748	213.69	11520.762	36691.961
16818	212.84	14404.454	39751.922
2143	212.77	8945.504	39585.379
441	212.77	7788.579	38643.523
2491	212.57	8862.105	35464.348
1235	212.56	8251.058	38680.848
4863	212.44	10315.02	34933.113
1553	212.38	8467.487	35974.543
13004	212	12711.902	33639.023
16758	211.69	14275.513	38973.234
8453	211.6	11876.026	37452.598
7285	211.27	11207.979	34789.746
12752	211.16	12793.633	39238.801
3682	210.98	9523.129	36987.164
4483	210.89	10016.829	38412.367
2708	210.6	9066.769	34544.59
3312	210.24	9370.906	34640.867
8144	209.95	11842.378	37440.133
16672	209.85	14334.832	37270.27
5810	209.78	10510.993	37144.023
3754	209.72	9589.96	38953.406
5876	209.43	10390.056	38281.227
7113	209.16	10990.432	34331.402
4407	208.95	9931.074	37112.168
1164	208.28	8248.724	37698.188
8112	208.03	11734.093	36793.613
4521	207.75	10072.759	39024.137
8837	207.5	12169.56	35433.27
16966	207.06	14506.111	36947.977
6202	206.79	10730.677	35240.781
8826	206.54	12185.593	35267.801
1238	206.39	8222.148	38710.324
2834	206.27	9155.701	37213.023
13360	205.49	12931.054	38837.902
13075	205.33	12961.381	33797.828
3070	204.32	9425.063	38410.965
8650	203.8	11876.465	33907.566
10807	203.44	12344.025	35384.41
8663	202.92	11902.041	33795.113
13527	202.88	13269.076	38736.453
13578	202.12	13330.772	37787.098
5975	201.71	10732.1	39370.348
4225	201.48	10082.386	33484.59
1957	201.37	8763.039	37169.172
393	201.23	7937.411	38196.789
2499	200.56	8864.451	35545.844
6782	200.37	10814.827	39487.414
4074	199.91	9786.62	35184.16
4297	199.87	10050.065	35088.543
1038	199.7	8313.38	34937.77
4217	198.71	10015.025	33389.664
15772	198.57	13851.379	34533.613
15854	198.34	13818.858	36312.383
6721	197.86	10777.312	38562.988
3270	197.81	9283.369	35457.113
14045	197.65	13393.25	37190.465
4039	197.46	9877.705	36057.098
2027	196.16	8700.174	38673.148
5785	196.12	10410.592	36524.77
888	195.95	8122.826	34086.102
7684	195.35	11527.996	38065.984
1676	195.26	8598.516	33518.465
357	194.99	7811.124	37749.777
491	194.34	7839.675	39322.965
2633	193.92	8988.36	33054.895
7741	193.74	11457.127	36771.203
15274	193.74	13568.519	37870.977
5834	193.57	10369.118	37355.938
8173	193.11	11684.905	37753.492
7125	192.94	11083.981	34240.574
4216	192.69	10008.169	33379.074
15299	192.14	13761.127	37571.094
13203	192.08	13117.03	36151.488
5808	191.85	10513.067	37130.781
8227	191.83	11648.784	38824.438
3229	191.71	9294.271	36142.758
1939	191.58	8823.958	36880.168
13014	191.27	12875.322	33176.355
1914	189.61	8819.787	36469.426
1064	189.15	8290.386	35339.02
1108	188.86	8231.151	36590.973
220	188.46	7856.959	35784.828
3242	188.4	9326.309	36057.809
1723	188.21	8684.178	33161.969
316	188.05	7805.563	37080.645
2606	187.94	8858.892	33634.762
3505	187.67	9493.374	34363.18
1587	187.27	8542.968	35383.637
17082	186.48	14512.553	34878.609
16780	186.24	14235.847	39613.387
515	185.64	7771.809	39933.434
13238	185.6	12992.053	37023.906
3788	185.24	9497.216	39590.387
958	185.01	8355.329	33114.91
13565	184.55	13231.297	37885.18
1740	184.42	8770.436	33468.422
8295	184.05	12058.576	39846.391
[truncated: 3,734 more rows]
