# Supplementary material for: Insights on the Control of Yeast Single-Cell Growth Variability by Members of the Trehalose Phosphate Synthase (TPS) Complex
Source: Front Cell Dev Biol. 2021 Jan 28;9:607628. doi: 10.3389/fcell.2021.607628 (PMC7876269; doi:10.3389/fcell.2021.607628)
Supplement: Supplementary file 2 [file Data_Sheet_1.ZIP › final_code/input_datasets/overexpression2_pTDH3_Ntd_TSL1_t1.csv]

Id	Area (µm²)	Centre X Position (µm)	Centre Y Position (µm)
1473	60.66	8756.031	38406.949
5781	58.76	12041.283	37830.719
4885	56.44	11224.078	33755.5
8369	56.19	14191.856	34459.672
8665	54.07	14501.022	39868.559
7364	53.21	13333.282	33043.102
8233	50.93	14010.313	38727.891
5968	50.87	12271.641	33016.07
7729	50.72	13705.526	37367.59
7801	49.61	13689.441	35666.129
8149	49.59	13872.587	39172.773
197	49.59	7965.884	36955.691
2379	49.49	9448.935	34778.176
2924	48.86	9726.959	37366.668
1874	48.36	9145.575	34928.09
2100	46.56	9189.315	39575.375
3300	46.47	10074.251	38528.637
7728	46.25	13619.453	37659.414
7353	46.02	13306.8	33435.352
1245	45.91	8611.655	33249.492
362	45.91	7751.383	39192.383
8589	45.76	14345.582	38414.938
705	45.72	8343.303	33750.375
8803	45.64	14491.291	35097.527
5987	45.62	12081.723	33768.547
5045	45.32	11406.234	38110.711
6872	45.24	12978.667	34357.211
3878	44.93	10365.614	37812.848
5999	44.89	12270.018	34247.891
8560	44.88	14282.752	37587.508
5424	44.86	11524.657	33450.93
2421	44.84	9293.518	33403.371
7366	44.8	13366.725	33058.742
5283	44.53	11455.352	37341.625
2916	44.47	9859.809	37527.828
4340	44.47	10864.816	34142.051
5502	44.36	11644.649	35377.441
4736	44.32	11131.103	36624.023
6449	44.24	12558.325	34029.949
6806	44.11	12746.021	33841.684
1582	44.09	8920.097	39233.367
3346	44.01	10046.411	39098.707
4610	43.98	11070.075	39300.164
4828	43.94	11131.48	34036.863
1603	43.82	8967.814	38884.398
7287	43.82	13328.544	36044.574
6855	43.73	13056.619	33966.695
700	43.63	8344.778	33604.762
3106	43.63	10080.514	34153.133
4433	43.55	10958.398	37156.855
95	43.48	7871.475	35218.285
3565	43.44	10292.859	37462.891
5608	43.44	11685.806	37918.277
7964	43.44	13957.683	34398.551
8220	43.4	14044.226	38964.66
5148	43.3	11581.273	39927.379
3786	43.29	10474.375	35642.758
1567	43.23	9018.185	39455.875
6882	43.17	13115.41	34701.109
4168	43.17	10725.487	36736.5
6387	43.13	12330.128	34017.941
7531	43.02	13370.633	38357.742
1830	42.98	9073.171	33495.391
7899	42.96	13932.499	33401.57
8397	42.9	14132.103	33657.09
594	42.83	7991.479	35916
7087	42.81	12982.839	39438.676
8768	42.81	14615.16	36437.152
8532	42.77	14354.895	36761.746
4425	42.77	10876.501	36936.938
8432	42.77	14366.675	33319.695
7363	42.52	13299.866	33036.305
4282	42.46	10627.854	33636.047
3140	42.46	10097.819	35241.422
5573	42.42	11657.021	36992.445
6890	42.4	12997.02	34821.961
7339	42.39	13297.886	34022.957
7295	42.35	13224.331	35732.484
4717	42.35	11101.681	36875.176
8536	42.33	14418.356	36897.262
7074	42.31	13138.354	39274.738
7348	42.31	13268.609	33508.102
5215	42.29	11470.629	38363.242
2480	42.27	9630.062	34810.563
6796	42.23	12744.058	34360.488
243	42.17	7852.2	37604.617
5465	42.16	11752.985	34526.258
3670	42.14	10191.404	34342.113
7224	42.08	13269.222	37186.449
3040	42.06	9814.276	34427.746
7896	42.04	13826.293	33322.844
3157	42	10109.122	35522.891
5455	41.98	11728.163	34293.691
7451	41.96	13510.309	35868.18
5909	41.93	11968.817	34985.039
6865	41.81	13135.978	34228.543
8002	41.79	13970.762	35342.016
6586	41.77	12600.334	38833.41
6368	41.7	12314.586	34655.242
5830	41.58	11916.506	36813.457
6348	41.52	12305.901	35304.781
2432	41.5	9492.782	33231.227
5583	41.45	11743.992	37168.965
789	41.41	8380.059	36096.215
3069	41.37	9827.825	33202.5
4172	41.37	10747.555	36821.813
7280	41.31	13282.265	36076.504
608	41.31	8028.025	35537.82
3087	41.29	9957.379	33517.324
7498	41.29	13356.012	37338.828
7811	41.26	13594.682	35403.152
227	41.26	7873.631	37354.848
5941	41.24	12054.344	33811.961
8663	41.2	14576.86	39822.508
3553	41.18	10181.446	37517.832
3129	41.16	10026.999	34732.266
8350	41.12	13997.794	35016.254
8410	41.12	14181.234	33226.344
7107	41.12	13076.378	39852.953
6423	41.1	12692.472	33147.434
7850	41.04	13670.273	33996.27
8294	41.03	14188.11	36681.395
3926	41.01	10416.636	38679.723
5902	40.99	12049.757	35101.121
4822	40.97	11133.722	34241.492
7865	40.93	13576.244	33716.551
4383	40.87	10822.295	35997.211
1897	40.87	9149.127	35263.77
5318	40.85	11488.541	36786.988
614	40.85	8155.059	35349.777
787	40.83	8302.402	36059.055
8469	40.83	14278.961	34692.785
7318	40.83	13190.841	34877.379
6810	40.83	12786.606	33486.742
637	40.81	8153.088	34582.781
3732	40.76	10476.738	34253.281
23	40.76	7732.082	33724.293
7491	40.74	13448.34	36957.477
4928	40.74	11381.291	35084.527
6445	40.74	12671.067	33904.715
7775	40.72	13766.782	36503.43
1868	40.7	9073.323	34795.91
7164	40.7	13287.151	38547.086
4769	40.62	11111.333	35577.391
4135	40.62	10608.791	37560.961
6906	40.62	13068.157	35309.965
4082	40.6	10620.769	38918.957
7886	40.59	13893.264	33088.566
6008	40.55	12276.391	34621.051
6768	40.53	12755.419	35705.559
5742	40.49	11969.393	38935.691
4304	40.45	10840.752	33413.094
8064	40.43	13987.128	37045.379
8318	40.41	14055.084	35813.809
4221	40.36	10700.901	35300.535
5998	40.3	12151.899	34102.969
5420	40.26	11618.542	33544.797
876	40.24	8303.845	37932.738
3041	40.18	9720.565	34145.945
508	40.18	8010.06	38040.789
4299	40.14	10924.884	33169.918
2232	40.14	9469.284	37886.992
185	40.13	7941.27	36802.145
2405	40.09	9322.927	34048.355
2332	40.09	9486.256	36230.953
4236	40.03	10715.39	35088.824
1424	40.03	8837.688	37027.465
4512	40.01	10809.503	38859.766
6832	39.99	12988.16	33271.438
3076	39.97	10024.255	33171.047
1798	39.93	9017.199	33514.219
2394	39.93	9384.21	34604.855
4865	39.9	11003.451	33016.113
7213	39.88	13342.191	37616.98
3144	39.86	10122.482	35291.832
3760	39.82	10402.632	34934.656
8300	39.82	14194.522	36299.328
7690	39.8	13693.816	38527.43
3166	39.8	10097.488	35790.832
3013	39.78	9722.099	35055.969
1303	39.78	8735.634	34405.465
7981	39.76	13795.727	34750.059
8179	39.74	13909.411	39892.426
3009	39.74	9714.893	35167.273
3531	39.7	10206.424	38070.742
8818	39.68	14585.039	34786.426
1217	39.68	8486.502	34263.93
7765	39.68	13750.339	36576.41
3733	39.65	10387.846	34275.379
6381	39.65	12366.171	34157.684
856	39.63	8252.551	37733.891
7135	39.61	13174.536	39402.34
5953	39.59	12059.545	33531.867
157	39.55	7740.784	36383.305
2446	39.53	9575.522	33546.465
7244	39.53	13163.15	36954.773
8114	39.51	13784.111	38483.652
3882	39.49	10530.172	37876.285
491	39.49	7998.842	38624.926
5562	39.42	11757.498	36709.676
2903	39.42	9717.51	37960.793
8059	39.38	13931.216	36976.742
8205	39.34	14077.147	39313.586
4816	39.32	11204.012	34308.102
1495	39.3	8728.222	38971.344
2861	39.3	9896.656	38475.684
4225	39.3	10635.154	35146.398
7412	39.3	13524.225	34484.195
3683	39.28	10271.8	33813.219
8257	39.26	14168.113	37745.051
2300	39.26	9429.432	37153.668
5160	39.26	11434.732	39473.703
6426	39.21	12656.116	33177.801
106	39.19	7754.458	35348.387
1228	39.17	8622.112	33693.91
2473	39.17	9579.464	34280.957
704	39.15	8276.51	33683.527
5483	39.13	11796.969	34784.477
7007	39.11	13118.909	37917.047
1383	39.07	8679.033	36293.363
2737	39.07	9631.34	39770.074
3152	39.05	10058.779	35460.125
3504	39.05	10273.903	38615.805
2437	39.03	9640.134	33200.109
5012	39.01	11297.965	37288.723
3004	39.01	9899.255	35565.902
8191	39	14210.482	39636.625
5997	38.98	12096.523	34033.934
8267	38.98	14179.024	37403.195
2037	38.94	9201.927	38302.188
1100	38.92	8576.889	37811.441
3635	38.9	10243.972	35873.988
7679	38.88	13612.695	38920.457
6878	38.88	13006.676	34524.246
2623	38.86	9599.38	37956.258
4235	38.84	10722.546	35079.727
3000	38.82	9910.789	35723.836
7772	38.82	13764.169	36419.223
1236	38.82	8436.983	33390.09
7033	38.82	13022.355	38323.734
4946	38.8	11359.253	35509.703
2875	38.78	9914.196	38380.633
7209	38.78	13196.886	37565.227
7496	38.77	13447.525	37284.141
6731	38.77	12906.763	37228.027
6802	38.75	12921.044	33970.98
8047	38.71	13933.403	36727.266
6909	38.71	13130.165	35444.293
2307	38.69	9359.93	36966.109
8841	38.69	14608.048	34243.359
7322	38.65	13169.335	34462.285
8245	38.65	14026.812	38241.395
2694	38.63	9525.359	39154.117
1316	38.61	8785.712	34798.258
8442	38.61	14330.499	33477.512
4784	38.61	11187.277	35557.969
6124	38.59	12158.574	37092.496
8819	38.59	14513.317	34814.055
8559	38.57	14412.417	37544.934
611	38.57	8144.633	35297.863
383	38.54	7705.709	39401.68
7780	38.52	13694.48	36305.242
2445	38.46	9493.822	33517.559
4562	38.44	10913.374	39846.305
6428	38.44	12561.132	33296.145
7658	38.42	13761.794	39147.434
521	38.42	8095.712	37709.535
4746	38.4	11086.221	36485.02
1163	38.38	8569.296	36191.805
6350	38.36	12436.43	35411.355
176	38.34	7986.909	36687.109
3688	38.33	10237.328	33789.434
7056	38.33	13128.072	38870.113
3024	38.33	9833.235	34635.211
8807	38.31	14621.915	35177.84
1933	38.31	9170.326	36094.445
848	38.29	8293.086	37554.93
730	38.27	8233.41	34369.383
387	38.27	7704.132	39487.133
1541	38.27	8669.111	39887.977
8518	38.27	14314.751	36257.516
104	38.25	7689.191	35315.758
5531	38.21	11704.868	36219.746
2395	38.19	9381.529	34290.488
6063	38.17	12233.175	36370.004
5094	38.15	11272.799	39121.91
1214	38.15	8613.344	34229.172
6533	38.15	12679.06	37207.977
7957	38.15	13857.748	34277.105
7565	38.11	13393.723	38952.262
5397	38.1	11506.574	34041.461
2621	38.08	9521.945	37938.613
7885	38.06	13829.98	33039.742
8289	38.04	13996.147	36594.551
8719	38.02	14631.787	38238.84
559	38.02	8187.132	36721.262
7255	38.02	13176.758	36604.406
1189	38	8631.428	35066.559
8749	37.98	14506.413	37114.863
7380	37.98	13511.822	33365.137
2950	37.98	9764.384	36977.895
5243	37.98	11626.846	38008.246
3103	37.96	10012.023	34047.531
8531	37.94	14329.226	36735.953
3066	37.94	9842.733	33408.828
2365	37.92	9402.476	35400.141
6395	37.92	12485.134	33910.227
3953	37.9	10446.419	39186.113
4896	37.88	11295.911	34119.336
2253	37.88	9321.724	37769.59
822	37.87	8393.508	36860.316
3401	37.85	10302.859	39782.098
2328	37.83	9331.421	36475
5907	37.81	11994.935	35232.531
160	37.79	7846.626	36403.488
6414	37.79	12364.428	33017.887
4669	37.79	11173.894	38062.172
8564	37.77	14285.327	37615.398
4704	37.75	11078.724	37037.645
1800	37.75	8873.036	33538.852
1252	37.75	8709.246	33007.59
7285	37.67	13194.238	36021.965
1143	37.67	8470.689	36578.031
5342	37.65	11470.429	36073.07
3108	37.64	9957.313	34182.656
3251	37.62	9925.211	37573.961
7315	37.62	13213.165	34792.77
7916	37.58	13912.55	33761.996
6489	37.58	12700.774	35591.164
6629	37.58	12888.585	39781.676
8522	37.54	14389.443	36469.621
5404	37.54	11441.31	33825.219
2009	37.52	9162.595	37773.008
3158	37.52	10032.775	35530.883
724	37.5	8314.297	34239.691
1185	37.48	8565.417	34965.57
1777	37.46	8899.796	34603.277
4881	37.41	11347.881	33643.043
8288	37.39	14099.289	36548.898
6471	37.39	12502.426	35012.516
621	37.37	8098.569	34983.965
998	37.37	8559.187	39705
8792	37.35	14634.118	35488.117
8648	37.35	14239.105	39883.109
4596	37.29	11199.304	39703.105
7051	37.25	12958.781	38701.109
2400	37.25	9453.875	33977.629
3467	37.25	10140.333	38812.879
6995	37.23	13111.999	37751.129
5039	37.21	11225.393	38054.926
3963	37.2	10537.563	39322.031
2530	37.18	9698.116	36166.133
5286	37.16	11494.714	37399.664
2435	37.1	9508.01	33176.895
2760	37.1	9819.17	39819.879
5022	37.1	11407.518	37486.031
6417	37.06	12690.256	33008.398
4905	37.04	11340.774	34307.746
7396	37	13546.482	33922.91
1238	37	8567.562	33474.871
7570	37	13565.399	39103.395
7446	36.98	13378.416	35673.734
3612	36.98	10341.581	36287.5
4622	36.97	11116.701	39041.055
7755	36.93	13658.487	36932.844
8081	36.91	13828.045	37473.117
7879	36.91	13664.221	33195.434
4086	36.91	10772.267	38776.219
7469	36.87	13567.751	36530.961
8579	36.87	14289.932	38107.164
5586	36.85	11803.691	37287.359
7354	36.83	13170.612	33445.117
988	36.83	8597.81	39909.602
4871	36.83	11377.844	33227.316
3705	36.81	10147.997	33067.5
6360	36.81	12355.852	35063.832
7334	36.81	13219.113	34132.43
7750	36.79	13654.627	37132.727
5951	36.79	12031.537	33715.605
2291	36.77	9386.041	37414.906
7762	36.77	13742.292	36825.785
1262	36.75	8788.034	33538.297
6643	36.75	12865.05	39692.336
4377	36.75	10943.152	35830.258
1618	36.74	8974.046	38747.809
1001	36.74	8613.946	39429.945
6924	36.72	12997.662	35820.113
8110	36.72	13867.805	38365.344
8381	36.7	14010.873	34169.988
2586	36.7	9628.918	37436.633
4136	36.68	10622.392	37588.57
1911	36.68	9217.366	35602.855
4164	36.68	10569.097	36900.031
1776	36.68	8929.428	34583.168
8105	36.66	13824.925	38156.883
1027	36.64	8492.148	39002.82
1823	36.64	9115.134	33352.348
7601	36.62	13356.2	39625.852
138	36.6	7843.069	36089.117
8857	36.6	14502.854	33565.813
741	36.58	8329.538	34742.652
8414	36.58	14003.701	33103.844
2150	36.58	9388.794	39292.766
5680	36.58	11850.831	39589.621
4312	36.56	10839.157	33507.758
7562	36.56	13432.852	38898.707
5429	36.56	11617.935	33269.652
1857	36.54	9158.37	34622.555
7034	36.54	12962.99	38380.93
7286	36.54	13268.62	36039.633
2193	36.54	9375.671	38665.219
1256	36.54	8842.324	33124.547
4935	36.54	11358.682	35187.746
798	36.52	8315.184	36270.598
2292	36.51	9478.874	37433.031
4057	36.49	10617.914	39422.695
4907	36.47	11270.495	34469.109
54	36.47	7872.894	34349.531
7913	36.45	13808.476	33731.945
7365	36.43	13187.527	33073.465
6852	36.43	12925.17	33823.023
7574	36.43	13452.05	39186.984
5994	36.43	12146.797	33946.52
6632	36.43	12824.428	39903.602
8162	36.39	13880.05	39327.23
4307	36.39	10853.884	33441.473
6922	36.39	12970.335	35755.324
8360	36.37	14064.077	34897.801
1793	36.35	9042.642	33960.453
8847	36.35	14460.437	34280.465
8413	36.33	14015.922	33098.93
1104	36.33	8466.099	37607.352
6495	36.31	12512.033	35947.492
5927	36.31	11923.585	34434.035
8007	36.29	13893.759	35621.379
6364	36.29	12314.514	34809.645
3141	36.29	10027.354	35249.84
6881	36.29	12955.587	34613.254
7450	36.29	13460.244	35803.098
8784	36.28	14518.192	35846.855
6459	36.26	12658.592	34443.156
8344	36.26	14206.557	35208.098
4772	36.24	11140.37	35617.652
755	36.24	8209.1	35109.074
7831	36.22	13705.006	34697.313
3097	36.2	9930.764	33837.664
4305	36.18	10902.423	33435.348
5827	36.18	11999.267	36777.828
6009	36.18	12245.183	34634.5
7910	36.16	13917.042	33626.504
4665	36.16	11120.556	38240.637
6863	36.12	12998.558	34178.094
8495	36.12	14245.098	35694.824
5886	36.12	11890.631	35779.148
2429	36.1	9366.782	33100.48
6455	36.1	12583.537	34339.48
5441	36.07	11830.64	33501.48
1220	36.07	8531.734	34025.285
6926	36.07	13030.244	35848.641
7519	36.05	13522.412	37964.973
7344	36.05	13167.374	33943.016
8619	36.03	14224.39	39181.02
297	36.03	7779.787	38412.383
8524	36.03	14334.691	36529.762
132	36.01	7691.313	35986.594
1254	36.01	8698.014	33052.633
706	36.01	8368.135	33750.906
1259	36.01	8757.566	33265.039
4125	35.99	10582.591	37958.246
7561	35.99	13516.088	38807.395
1291	35.97	8666.424	34285.254
1207	35.95	8542.613	34521.164
6359	35.93	12440.841	35039.637
3585	35.93	10328.292	37003.242
6892	35.93	13104.235	34881.914
2439	35.93	9554.013	33363.059
464	35.93	8114.207	39239.078
600	35.93	8192.562	35890.199
7421	35.93	13446.874	34708.535
4940	35.93	11340.812	35367.848
8840	35.91	14596.182	34224.641
5737	35.91	12031.084	38845.867
4488	35.89	10799.963	38426.109
2464	35.89	9622.188	34073.637
4876	35.87	11278.038	33480.57
7027	35.87	12959.016	38248.656
6335	35.85	12410.384	35854.816
8653	35.82	14310.296	39971.949
2885	35.82	9773.52	38039.656
4265	35.82	10704.77	33645.398
4778	35.8	11060.55	35457.723
8572	35.8	14346.202	37906.633
7784	35.8	13757.654	36131.563
1314	35.78	8799.676	34655.141
4198	35.78	10717.792	35935.496
8147	35.76	13974.416	39153.684
5818	35.76	11946.053	36880.121
719	35.76	8325.311	34142.02
4611	35.74	11014.539	39408.691
2545	35.74	9553.088	36547.68
201	35.72	7691.612	37029.301
7933	35.7	13970.249	34045.164
7180	35.7	13234.05	37993.441
1491	35.66	8676.995	38948.652
2339	35.66	9387.152	36096.625
4950	35.64	11344.226	35638.66
3695	35.62	10201.259	33442.219
2989	35.62	9893.881	36023.578
3485	35.62	10145.823	38739.078
2201	35.62	9482.962	38472.781
1916	35.61	9185.849	35697.516
1940	35.61	9141.706	36189.191
4970	35.59	11328.716	36199.516
7347	35.59	13317.724	33491.145
3993	35.59	10542.64	39707.301
7771	35.57	13617.925	36380.277
8113	35.55	13976.426	38415.063
2123	35.53	9322.353	39878.301
6262	35.51	12302.749	38458.469
1737	35.49	8977.947	35194.949
5582	35.45	11833.42	37136.133
6935	35.43	13127.162	36092.84
7156	35.43	13275.846	38932.672
5952	35.43	12042.028	33785.227
8188	35.43	14209.019	39943.359
7643	35.41	13614.626	39736.957
5480	35.41	11770.568	34722.148
5930	35.41	11983.573	34149.758
552	35.39	8186.182	36926.828
7000	35.39	13046.911	37783.148
1146	35.39	8597.826	36650.879
8323	35.36	14181.691	35879.695
8787	35.34	14446.95	35691.996
623	35.34	8006.025	35009.645
7301	35.34	13236.151	35278.094
3687	35.34	10340.664	33746.633
7329	35.34	13164.062	34321.559
4902	35.32	11377.709	34285.316
9	35.32	7860.289	33376.875
5357	35.3	11625.804	35886.234
676	35.3	8008.297	33516.617
8473	35.3	14402.056	35037.344
8285	35.28	14138.551	36732.688
5375	35.28	11435.782	34853.828
8456	35.28	14258.563	34047.207
604	35.28	8077.104	35659.934
8772	35.26	14481.631	36229.852
8321	35.26	14047.569	35866.605
6440	35.26	12555.887	33851.543
2000	35.26	9067.877	37583.664
2485	35.24	9569.512	34894.922
1179	35.24	8577.708	35407.309
3077	35.24	9928.429	33189.617
6365	35.22	12399.05	34825.328
4619	35.22	11070.302	38949.164
4820	35.22	11190.142	34134.805
8681	35.22	14553.658	39688.055
8654	35.2	14320.142	39977.914
2361	35.2	9282.776	35296.27
120	35.18	7680.348	35717.836
5422	35.18	11450.264	33404.566
2331	35.18	9419.523	36229.574
4634	35.18	11125.175	38915.871
8052	35.16	13823.145	36811.254
3128	35.15	9999.761	34731.34
6441	35.15	12574.959	33864.723
4021	35.15	10748.312	39967.57
2952	35.13	9803.944	36757.602
7414	35.13	13548.563	34530.871
7774	35.13	13639.018	36493.805
3476	35.13	10152.677	38632.914
7791	35.11	13581.761	36017.613
3427	35.09	10240.601	39533.504
3161	35.09	9966.951	35678.211
6717	35.09	12894.384	37862.531
4010	35.07	10448.568	39978.77
5674	35.05	11643.384	39404.883
6505	35.03	12599.733	36255.301
6037	35.01	12229.751	35653
1222	35.01	8609.673	34100.027
8226	35.01	14208.978	39078.016
5929	35.01	11884.609	34129.828
3562	34.99	10341.927	37383.566
1496	34.99	8780.61	39010.863
1257	34.99	8834.912	33156.68
7769	34.92	13603.282	36646.934
8390	34.92	14195.969	34065.387
1775	34.92	8857.11	34559.898
8520	34.9	14265.862	36334.184
4201	34.9	10742.77	35972.441
31	34.9	7778.581	33960.543
1243	34.88	8618.507	33243.309
8152	34.86	13903.443	39215.648
4498	34.86	10786.958	38619.34
576	34.86	8009.4	36469.609
8335	34.84	14203.554	35532.535
7502	34.82	13429.742	37456.242
4734	34.82	11081.459	36568.84
1458	34.78	8699.887	38114.754
1587	34.78	8876.741	38955.48
1147	34.76	8550.218	36667.699
1177	34.76	8434.518	35291.688
6355	34.74	12408.515	34936.199
7443	34.72	13496.563	35587.379
1748	34.69	8979.71	35084.738
6910	34.69	13110.455	35475.797
1251	34.69	8486.941	33152.445
6542	34.67	12627.498	37454.848
4700	34.67	10997.8	37270.059
2506	34.67	9609.655	35784.352
4309	34.67	10949.547	33454.352
8101	34.65	13984.04	38041.543
6729	34.63	12763.423	37216.852
1172	34.63	8450.916	35719.848
4260	34.61	10768.45	33830.406
8458	34.61	14238.882	34172.688
526	34.59	8025.769	37527.246
8658	34.59	14615.527	39754.32
5407	34.59	11539.088	33889.102
4366	34.57	10877.663	35434.645
4775	34.57	11153.408	35413.34
4395	34.57	10988.578	36369.246
351	34.55	7700.845	39008.102
5972	34.53	12185.081	33063.762
4735	34.51	10998.418	36589.73
6509	34.51	12707.529	36400.523
6908	34.51	13079.159	35409.086
620	34.51	8132.977	34938.605
8292	34.49	14177.957	36641.012
5873	34.49	11901.63	36301.949
1689	34.48	8986.846	36640.688
136	34.48	7888.517	36026.438
1542	34.44	8794.004	39918.695
4948	34.44	11372.95	35550.297
3496	34.42	10267.473	38501.617
7614	34.4	13493.423	39821.535
7282	34.4	13198.083	36196.938
8259	34.4	14005.368	37799.523
8158	34.4	13955.513	39274.238
3086	34.4	10033.888	33406.84
7532	34.4	13519.047	38380.043
8699	34.38	14629.782	39089.809
8074	34.38	13912.612	37219.57
2014	34.38	9096.316	37873.488
7821	34.38	13759.499	35065.164
1504	34.36	8715.183	39153.438
2583	34.36	9651.481	37327.102
1783	34.34	8962.674	34259.316
7763	34.32	13616.444	36537.176
4897	34.32	11398.998	34129.949
461	34.3	8112.324	39172.895
6010	34.3	12107.19	34648.105
1280	34.3	8635.884	34021.566
8386	34.3	14176.84	34277.969
4875	34.3	11300.323	33405.988
6958	34.28	13035.521	36565.238
4026	34.28	10688.566	39645.559
531	34.26	8114.989	37366.027
1037	34.26	8555.658	38798.848
2433	34.25	9552.294	33067.363
7488	34.25	13545.274	36927.922
7656	34.25	13639.212	39413.969
7816	34.23	13764.88	34975.141
4220	34.21	10611.771	35289.762
6051	34.21	12113.907	35926.262
868	34.19	8233.649	37879.719
7028	34.19	13054.202	38256.473
3185	34.19	9998.891	36182.484
1333	34.17	8668.356	35041.391
7669	34.17	13720.268	39035.359
1271	34.17	8642.415	33827.691
5686	34.17	11811.708	39745.379
7473	34.17	13485.524	36624.34
7855	34.15	13686.947	34099.859
599	34.15	8021.946	35863.883
6310	34.15	12300.955	36643.266
5505	34.13	11763.265	35428.883
6980	34.11	13098.966	37216.293
1310	34.11	8702.597	34503.273
1267	34.11	8843.946	33680.238
2557	34.09	9690.539	36704.313
2367	34.09	9491.042	35130.828
8591	34.07	14385.492	38500.809
937	34.07	8355.334	38969.879
8781	34.05	14603.442	35767.07
7691	34.05	13692.029	38575.758
5974	34.05	12271.076	33265.316
5479	34.05	11725.456	34701.129
8794	34.05	14444.444	35269.715
7210	34.02	13222.631	37569.746
4796	34	11037.863	34969.277
7397	34	13522.603	34095.367
1574	34	9060.063	39334.926
8493	34	14298.539	35593.723
8769	34	14607.794	36437.703
1141	34	8531.519	36559.277
2475	33.98	9605.554	34491.035
6435	33.98	12588.518	33593.66
7845	33.98	13747.067	34346.602
8869	33.94	14565.601	33047.273
5393	33.92	11546.603	34390.344
179	33.92	7848.141	36765.563
3571	33.9	10187.736	37231.941
7556	33.9	13382.675	38767.086
1738	33.88	8961.297	35228.574
1948	33.88	9100.431	36331.809
8776	33.88	14512.083	36099.27
5416	33.86	11615.373	33494.98
8403	33.84	14199.216	33566.117
3849	33.84	10450.026	37345.137
109	33.82	7682.313	35402.855
8444	33.82	14316.109	33592.586
7649	33.82	13598.195	39550.52
4070	33.82	10590.843	39040.734
3082	33.8	10126.715	33367.398
4892	33.8	11287.66	33946.137
5118	33.79	11399.38	39598.457
8747	33.79	14584.039	37084.77
2134	33.79	9308.568	39607.836
7714	33.77	13726.013	38265.176
3811	33.77	10438.53	36506.191
6296	33.77	12495.012	37055.488
995	33.75	8537.128	39666.668
8447	33.73	14248.899	33734.703
1165	33.73	8422.564	35803.836
4439	33.73	10842.809	37361.578
7175	33.73	13222.558	38238.66
1760	33.71	8936.829	34857.867
6392	33.69	12365.182	33832.676
1545	33.69	8821.172	39961.641
1565	33.69	8995.457	39452.027
4043	33.69	10765.576	39570.637
7250	33.69	13304.726	36555.281
5301	33.65	11563.6	37177.125
1065	33.65	8561.997	38407.16
5386	33.65	11580.547	34603.09
3177	33.63	9972.39	36003.145
5767	33.63	11870.735	38151.723
4286	33.63	10573.967	33459.707
6630	33.63	12894.158	39876.184
1950	33.61	9100.586	36348
3720	33.59	10529.92	33760.105
6396	33.59	12329.357	33674.422
6771	33.58	12719.454	35443.523
3646	33.58	10322.979	34929.395
8242	33.58	14157.149	38386.41
2316	33.58	9308.238	36572.445
4293	33.56	10713.686	33029.117
7829	33.56	13716.513	34649.063
6504	33.56	12662.393	36228.219
6474	33.56	12567.197	35153.875
8328	33.52	14149.694	35732.426
7495	33.5	13400.627	37259.254
8190	33.5	14136.487	39594.242
7369	33.5	13472.087	33155.465
6260	33.48	12494.647	38450.566
2578	33.48	9692.13	37128.539
8061	33.48	13918.71	36979.258
4840	33.48	11087.342	33533.977
330	33.46	7836.25	38898.926
3038	33.46	9871.528	34408.93
7070	33.46	13132.935	39200.645
4913	33.44	11248.36	34737.699
5962	33.44	12007.769	33231.297
8466	33.44	14339.351	34535.328
6723	33.42	12809.497	37607.984
7678	33.42	13776.225	38889.566
689	33.4	8233.006	33128.137
8463	33.4	14219.198	34497
6385	33.38	12323.848	33973.836
7176	33.38	13152.94	38263.449
5074	33.38	11262.883	38716.652
5796	33.38	11892.535	37552.5
6826	33.38	12965.655	33106.293
495	33.36	8124.333	38336.805
750	33.36	8222.965	34959.355
6577	33.36	12660.894	38646.055
8515	33.36	14232.631	36226.336
239	33.33	7690.945	37517.766
2158	33.33	9437.132	39423.031
2855	33.33	9708.967	38708.832
4320	33.31	10883.648	33614.852
2832	33.31	9846.551	39052.824
2348	33.31	9489.379	35886.004
6879	33.29	13011.679	34589.652
6434	33.29	12557.787	33590.574
7814	33.29	13678.085	35216.41
6526	33.27	12641.093	37018.605
400	33.27	7910.343	39634.578
8170	33.25	13972.164	39612.488
8382	33.25	14020.963	34183.27
6140	33.25	12260.745	37656.199
781	33.23	8401.221	35790.703
631	33.21	8044.951	34732.477
4766	33.21	11072.063	36030.492
5442	33.21	11648.672	33513.613
617	33.19	8090.415	35108.344
2714	33.19	9626.86	39421.602
16	33.19	7793.079	33486.063
8511	33.19	14223.855	36184.102
6847	33.19	13093.138	33756.215
4346	33.17	10869.537	34464.551
770	33.17	8382.121	35370.172
639	33.17	8102.624	34335.859
5497	33.15	11833.569	35255.473
7141	33.15	13183.307	39230.391
3554	33.15	10263.299	37529.211
5522	33.15	11730.703	36027.48
1632	33.15	8858.294	38326.887
7227	33.13	13308.505	37251.348
2907	33.13	9879.219	37737.824
961	33.13	8379.938	39640.871
7979	33.13	13839.18	34709.516
3971	33.13	10478.282	39406.59
110	33.13	7842.702	35427.328
4233	33.12	10699.862	35018.145
8394	33.12	14206.456	33946.141
7945	33.1	13999.163	34146.145
4229	33.08	10590.113	35231.324
7627	33.08	13715.36	39878.07
8298	33.08	14027.665	36532.754
1699	33.08	9016.936	36464.797
8774	33.06	14429.804	36336.047
2082	33.06	9168.952	39183.242
8482	33.06	14341.32	35347.832
8678	33.04	14459.757	39653.637
752	33.04	8355.062	35003.219
8199	33.04	14187.322	39439.441
2407	33.02	9278.247	33893.738
5639	33.02	11649.464	38448.969
205	33	7786.089	37069.414
1095	33	8420.204	37682.371
5990	33	12275.217	33850.68
3232	33	10122.83	37303.223
5069	33	11321.574	38503.332
4273	32.98	10758.329	33483.754
4403	32.98	10979.25	36652.551
1740	32.98	8920.353	35244.242
5317	32.94	11561.596	36747.125
7500	32.94	13387.025	37419.848
8018	32.94	13817.181	36142.012
8512	32.94	14352.449	36184.371
5925	32.92	11854.972	34374.344
1182	32.92	8572.279	35174.277
1129	32.92	8480.267	36892.129
7184	32.92	13218.563	38032.504
3710	32.9	10247.321	33124.281
2456	32.87	9579.572	33885.387
4162	32.87	10656.062	36865.789
1829	32.85	9134.965	33458.656
3107	32.85	10016.519	34170.199
2713	32.85	9538.198	39390.738
1669	32.83	8958.325	37281.863
6538	32.81	12525.562	37409.309
6725	32.81	12851.878	37387.527
1365	32.79	8759.794	35916.453
1713	32.79	9036.472	35772.207
2534	32.79	9528.145	36250.047
6001	32.79	12163.027	34380.695
7029	32.79	13087.981	38265.902
6454	32.77	12595.408	34335.801
1005	32.77	8596.847	39523.207
7144	32.77	13259.2	38983.727
6044	32.77	12158.322	35778.516
7982	32.77	13874.074	34773.309
7185	32.75	13172.43	38042.777
4694	32.73	11062.693	37183.27
2461	32.71	9608.722	34045.492
7276	32.71	13242.007	36328.73
6238	32.71	12391.915	38646.141
2963	32.69	9771.728	36597.98
7362	32.69	13187.522	33015.086
2120	32.69	9288.182	39786.477
2681	32.69	9608.745	38926.406
7749	32.69	13631.158	37072.066
6427	32.67	12613.123	33203.988
8712	32.67	14627.338	38592.973
231	32.67	7761.266	37446.027
3526	32.67	10325.552	37984.313
6461	32.67	12605.976	34615.547
4851	32.66	11117.118	33194.703
7293	32.64	13254.652	35676.742
6346	32.64	12381.598	35258.375
4213	32.62	10638.122	35666.988
2472	32.6	9511.42	34235.688
4818	32.6	11094.667	34398.57
7937	32.6	13972.694	34060.383
6275	32.58	12293.471	38296.668
266	32.58	7709.098	38041.715
2482	32.58	9649.363	34859.426
3374	32.58	10080.28	39444.602
6689	32.58	12731.404	38520.914
8440	32.58	14409.212	33402.219
1657	32.56	8920.849	37624.047
8575	32.56	14411.788	37951.32
3638	32.56	10275.089	35437.98
1397	32.56	8699.323	36511.965
6650	32.56	12796.635	39557.379
6352	32.56	12391.461	35155.598
5345	32.54	11458.098	36144.742
2166	32.54	9324.349	39264.633
4202	32.54	10671.756	35978.992
8016	32.52	13901.155	36021.691
6904	32.52	13026.384	35173.043
7360	32.52	13289.063	33280.773
3727	32.5	10360.923	34045.633
4814	32.5	11151.789	34588.758
3482	32.48	10253.145	38708.941
7157	32.48	13202.915	38630.652
7797	32.46	13716.265	35628.023
7343	32.45	13168.589	33917.086
5539	32.45	11795.093	36347.754
3394	32.45	10039.615	39851.18
3497	32.45	10318.475	38543.246
115	32.45	7641.533	35647.496
5087	32.43	11375.567	38984.426
5589	32.43	11827.359	37340.371
2364	32.43	9355.81	35360.117
1208	32.43	8594.193	34555.305
8100	32.41	13921.073	38033.23
5921	32.41	11931.578	34607.191
262	32.41	7932.754	37974.133
959	32.39	8304.576	39559.742
1734	32.39	8950.428	35394.43
8620	32.37	14399.86	39206.316
1330	32.37	8737.115	35011.688
7798	32.37	13686.56	35630.594
6506	32.37	12541.675	36287.207
3109	32.35	9924.814	34212.176
6421	32.35	12622.076	33126.777
5190	32.33	11499.998	38927.859
8603	32.33	14220.459	38886.297
8118	32.33	13939.791	38524.48
332	32.33	7740.205	38911.563
5217	32.33	11583.776	38147.551
7173	32.31	13332.319	38233.297
8771	32.31	14628.386	36466.555
7336	32.29	13331.415	34211.141
8031	32.29	13822.283	36497.676
6419	32.29	12567.146	33066.836
8067	32.29	13847.77	37093.91
3684	32.29	10268.723	33865.223
3419	32.29	10289.801	39493.5
8071	32.27	13918.735	37173.012
2045	32.27	9070.97	38538.461
6437	32.27	12540.091	33704.762
3814	32.27	10552.706	36656.219
5242	32.25	11477.934	38006.09
6432	32.25	12589.262	33488.492
4830	32.23	11004.445	33851.82
8431	32.22	14391.168	33302.879
4153	32.22	10723.328	37315.684
1089	32.2	8513.955	37925.941
6851	32.2	12995.056	33789.484
658	32.18	8042.454	34040.031
7793	32.16	13743.663	35753.387
946	32.16	8406.137	39208.484
4993	32.16	11422.268	36756.648
4751	32.14	10999.466	36357.543
1666	32.12	9025.671	37194.5
3245	32.1	10060.816	37555.098
3693	32.1	10288.572	33606.996
7673	32.08	13695.938	39092.27
4521	32.08	10957.203	38964.023
112	32.08	7726.748	35485.41
3457	32.08	10192.588	39005.973
3713	32.08	10544.765	33213.328
4283	32.06	10706.301	33376.109
7311	32.06	13178.99	35009.754
546	32.06	8135.277	37152.211
3064	32.06	9718.509	33610.41
6312	32.06	12330.883	36674.055
291	32.04	7977.287	38374.047
4328	32.04	10871.448	33840.48
270	32.02	7982.169	38082.027
5380	32.02	11429.478	34508.555
2296	32.02	9470.743	37071.055
8398	32.02	14059.907	33789.922
4429	32	10842.51	37059.496
8477	32	14368.902	35089.723
4888	32	11421.354	33835.215
4325	31.99	10990.953	33786.313
4547	31.99	10797.28	39452.695
1890	31.99	9244.375	35170.578
4058	31.99	10624.063	39110.816
7065	31.97	12991.551	39084.648
2494	31.97	9687.578	35345.184
2466	31.95	9602.649	34156.051
2191	31.95	9483.591	38626.848
1797	31.93	8960.456	33500.215
1233	31.93	8620.956	33611.23
5872	31.93	11910.351	36291.637
8042	31.91	13799.589	36660.953
2025	31.91	9248.583	38040.773
6309	31.91	12464.896	36623.484
3334	31.91	10003.917	38967.598
4670	31.89	11169.67	37851.137
7822	31.89	13733.701	35081.043
5727	31.89	11883.291	38948.879
8184	31.87	14117.068	39789.953
1727	31.87	8867.328	35281.762
7118	31.87	13259.409	39909.98
3513	31.85	10136.201	38408.945
3133	31.85	10060.196	35050.984
899	31.85	8306.634	38231.777
7095	31.83	13035.716	39644.738
3002	31.83	9812.288	35465.941
4520	31.83	10825.547	38926.813
5991	31.83	12085.899	33895.164
8745	31.81	14443.768	37065.43
1607	31.81	8890.122	38627.535
3068	31.81	9895.818	33450.648
3160	31.81	10098.08	35641.223
7306	31.81	13242.53	35142.641
2920	31.81	9875.556	37648.949
1749	31.81	8906.233	34770.613
7794	31.81	13577.217	35863.441
1014	31.79	8497.439	39342.516
8652	31.79	14415.505	39944.176
3130	31.77	9955.872	34766.641
1813	31.77	9125.598	33082.539
1336	31.76	8735.895	35230.684
7746	31.76	13650.245	37030.332
8227	31.76	14110.315	38794.961
3620	31.76	10335.273	36158.625
2750	31.74	9629.879	39946.02
1604	31.74	9036.679	38888.734
2401	31.74	9452.587	33985.055
8813	31.72	14537.168	35012.219
8336	31.72	14150.306	35559.266
7812	31.72	13684.064	35103.031
1925	31.72	9248.915	36001.48
8037	31.7	13977.946	36608.148
6390	31.7	12348.368	34107.984
6286	31.7	12451.095	37644.594
4827	31.7	11122.231	34029.137
870	31.7	8253.588	37896.93
7530	31.7	13566.009	38353.73
5792	31.68	11967.632	37781.402
3113	31.66	10023.466	34359.18
5879	31.66	12050.471	36090.434
7637	31.66	13641.567	39644.445
6025	31.64	12243.362	35056.309
7918	31.64	13918.485	33791.574
3751	31.64	10560.109	34657.5
4106	31.64	10678.623	38259.461
1281	31.62	8832.367	34020.465
195	31.62	7703.172	36893.672
4683	31.62	11168.082	37676.738
7802	31.6	13710.318	35679.133
7598	31.6	13461.331	39554.617
7014	31.6	13061.025	38022.891
1358	31.58	8825.153	35829.289
5695	31.58	12000.93	39912.246
5423	31.58	11553.161	33441.133
200	31.58	7923.935	37017.332
5976	31.56	12277.612	33338.301
2414	31.56	9387.068	33795.109
6823	31.56	12786.861	33116.074
1327	31.56	8806.126	34927.473
3276	31.56	9950.097	37979.723
7464	31.56	13398.494	36361.422
2015	31.54	9141.299	37899.875
3356	31.54	10059.084	39290.855
8826	31.54	14450.434	34719.34
2376	31.53	9403.523	35050.305
6376	31.53	12359.483	34296.441
6736	31.53	12875.331	37152.164
8798	31.53	14590.852	35317.664
3938	31.53	10399.021	38816.41
5425	31.51	11591.698	33450.238
7388	31.51	13498.274	33639.664
4039	31.51	10745.069	39504.238
4994	31.51	11307.451	36759.316
1826	31.51	9068.706	33440.203
3441	31.49	10297.077	39363.066
4234	31.47	10750.239	35067.164
7846	31.47	13662.112	34446.281
4929	31.47	11384.509	35095.289
6483	31.45	12561.637	35447.473
149	31.45	7798.978	36284.988
4126	31.45	10637.975	37960.164
8657	31.45	14224.628	40004.703
5914	31.43	11989.154	34868.098
7436	31.41	13403.545	35377.211
1390	31.41	8793.745	36410.246
3895	31.39	10433.734	38177.391
4258	31.39	10607.918	34007.898
613	31.37	8180.285	35315.059
7251	31.37	13260.274	36556.734
881	31.37	8309.363	38020.137
7229	31.35	13177.645	37262.633
187	31.33	7666.785	36824.441
8618	31.33	14366.154	39146.512
6934	31.33	13104.251	36060.707
3691	31.32	10164.611	33544.352
8409	31.32	14148.665	33184.391
6901	31.32	13135.403	35096.063
8063	31.32	13827.123	37038.449
641	31.32	8034.207	34354.098
984	31.32	8532.835	39827.27
5988	31.3	12272.495	33772.719
6871	31.3	12959.655	34355.16
3019	31.28	9813.343	34869.785
6436	31.28	12640.498	33704.547
4509	31.28	10959.626	38792.332
2210	31.28	9361.422	38363.941
5472	31.28	11638.386	34626.148
4087	31.28	10716.257	38775.836
6410	31.28	12376.59	33447.996
371	31.28	7684.02	39288.539
1329	31.28	8760.149	34965.93
6824	31.26	12733.331	33137.578
3487	31.26	10203.697	38747.98
1509	31.26	8766.271	39285.129
7621	31.24	13572.114	39774.703
8716	31.24	14543.076	38406.223
5523	31.22	11665.607	36047.301
8804	31.22	14611.594	35119.914
838	31.22	8245.869	37362.645
1041	31.22	8445.836	38899.02
6807	31.2	12916.916	33894.027
3269	31.2	10073.918	37904.855
832	31.2	8220.517	37185.742
5040	31.2	11222.86	38071.539
8235	31.18	14006.89	38554.516
7868	31.18	13734.172	33559.496
7751	31.16	13665.506	36895.289
718	31.16	8244.171	34113.121
4422	31.16	10811.247	36930.523
7805	31.14	13717.161	35560.609
6628	31.14	12653.714	40010.32
6425	31.14	12638.432	33177.379
4723	31.12	11120.596	36991.863
5967	31.12	12098.931	33005.898
7715	31.12	13772.303	38291.559
1313	31.12	8749.992	34608.781
2471	31.12	9660.936	34234.207
5195	31.1	11592.576	38752.242
5918	31.1	11863.467	34456.156
6845	31.09	13121.9	33617.305
4407	31.09	10786.382	36750.531
4748	31.07	11100.563	36502.273
7211	31.07	13335.458	37570.305
6389	31.07	12391.797	34072.902
5266	31.07	11438.909	37915.137
1212	31.07	8580.873	34434.859
1705	31.07	9000.725	36154.559
8861	31.07	14488.25	33611.332
5945	31.05	11901.177	33914.977
8695	31.05	14493.335	39159.48
8629	31.05	14222.779	39470.301
1522	31.03	8710.526	39535.684
7709	31.01	13704.43	38415.879
8755	31.01	14522.816	36729.453
3519	30.99	10171.116	38183.52
4968	30.97	11295.689	36155.344
5705	30.97	11854.958	39675.898
2756	30.97	9864.374	39795.91
7867	30.97	13646.268	33538.645
7997	30.95	13845.214	35178.633
4781	30.95	11172.638	35538.766
6442	30.95	12594.313	33882.805
7183	30.93	13217.561	38016.934
7667	30.93	13575.397	38995.285
7615	30.93	13510.019	39851.055
4390	30.93	10857.917	36245.328
6816	30.91	12778.31	33177.387
7447	30.91	13529.186	35731.316
7212	30.91	13181.613	37614.18
5002	30.89	11288.898	37048.324
497	30.89	8123.909	38368.277
6895	30.89	13106.499	35000.508
1413	30.87	8635.087	36827.789
1008	30.87	8596.109	39574.055
4156	30.87	10648.055	37101.336
7384	30.86	13546.437	33526.504
8223	30.86	14105.072	39045.82
8215	30.84	14033.448	39142.871
6952	30.84	12965.881	36371.16
5303	30.84	11430.317	36884.113
1563	30.84	8944.244	39432.395
8756	30.84	14564.419	36763.18
1224	30.82	8628.426	33853.531
1140	30.82	8522.342	36552.605
4866	30.8	11133.73	33052.324
3747	30.8	10419.35	34568.609
3624	30.8	10146.739	35949.27
323	30.78	7896.171	38725.617
7800	30.78	13598.671	35663.051
8655	30.78	14334.641	39981.398
3470	30.78	10294.097	38821.047
502	30.76	8066.745	38187.461
4362	30.76	10923.909	35239.789
5338	30.76	11562.44	36313.723
8470	30.74	14312.693	34840.391
6866	30.74	13087.148	34243.98
777	30.74	8269.178	35656.434
1794	30.74	9000.691	33690.16
4294	30.74	10636.105	33093.211
3063	30.72	9789.986	33596.438
139	30.72	7768.596	36123.109
4457	30.7	10851.239	37713.84
7819	30.68	13622.448	35039.242
780	30.68	8309.684	35723.273
8499	30.68	14280.286	35837.215
6982	30.68	13123.121	37379.738
4319	30.68	10965.438	33609.641
5403	30.68	11613.443	33818.367
2118	30.68	9318.55	39757.23
1770	30.66	9026.761	34661.047
7256	30.66	13238.373	36628.691
2960	30.64	9819.277	36573.012
5385	30.64	11507.423	34598.805
2532	30.64	9616.356	36204.484
1875	30.64	9081.092	34952.68
5212	30.64	11562.589	38321.883
8085	30.64	13828.199	37669.898
1680	30.63	8952.736	36975.609
8000	30.63	13922.595	35289.586
3952	30.61	10465.321	39174.672
6006	30.61	12100.343	34568.457
7773	30.61	13730.684	36450.121
2979	30.61	9910.458	36353.602
3595	30.61	10160.504	36544.539
3623	30.59	10142.749	35936.637
2159	30.59	9483.251	39109.117
33	30.57	7827.282	33983.191
6340	30.57	12362.457	35713.602
2281	30.57	9292.741	37563.82
8088	30.57	13876.751	37715.711
8645	30.57	14318.201	39806.047
7659	30.53	13643.789	39187.012
581	30.53	8070.803	36239.141
3548	30.53	10248.636	37768.543
2984	30.51	9915.423	35906.945
6919	30.51	12985.741	35683.672
1015	30.51	8451.346	39377.125
8028	30.51	13972.306	36400.703
4774	30.49	11007.856	35696.656
3588	30.49	10342.67	36749.758
6677	30.49	12903.427	38671.609
6131	30.49	12080.019	37315.105
1415	30.47	8811.952	36836.293
6135	30.47	12091.032	37537.309
4381	30.47	10816.303	35962.176
3195	30.45	9940.981	36435.34
8608	30.43	14361.294	38975.672
808	30.43	8253.899	36544.559
1192	30.41	8556.419	34900.184
3096	30.41	9988.271	33831.262
6366	30.41	12361.93	34833.332
8502	30.4	14257.977	35951.176
1834	30.4	9164.898	33618.184
4281	30.4	10580.35	33631.43
4191	30.4	10673.181	36284.281
80	30.4	7699.194	34869.633
318	30.4	7833.443	38664.668
1255	30.38	8646.476	33087.352
7102	30.38	13050.342	39813.492
8535	30.38	14336.883	36844.152
4460	30.38	10864.072	37726.391
4957	30.38	11344.561	35857.207
5617	30.38	11699.244	38040.746
2658	30.36	9587.843	38555.281
1152	30.36	8427.623	36489.707
3601	30.34	10336.474	36609.414
4054	30.32	10634.162	39351.348
5300	30.32	11503.78	37175.895
7203	30.3	13295.768	37813.043
6301	30.3	12429.631	36982.242
8680	30.28	14435.255	39679.18
3010	30.28	9745.498	35167.109
156	30.28	7687.56	36370.949
8099	30.28	13912.95	37998.086
3869	30.26	10425.645	37693.84
2277	30.26	9276.711	37527.652
1361	30.26	8833.807	35837.813
8728	30.26	14488.581	37978.266
3049	30.24	9915.579	33888.453
5874	30.19	11918.767	36305.48
2228	30.19	9286.652	37839.859
1718	30.19	8899.145	35620.508
6011	30.19	12118.238	34658.34
8183	30.17	13867.435	39938.672
4507	30.17	10834.462	38755.262
1114	30.17	8485.393	37440.039
8467	30.15	14292.696	34574.332
4689	30.15	11072.553	37579.902
2065	30.15	9242.437	38979.848
3536	30.13	10319.619	38108.086
4182	30.13	10584.418	36411.453
2704	30.13	9577.373	39240.848
8136	30.13	13803.629	38911.32
8581	30.13	14383.652	38180.668
3746	30.11	10379.236	34567.293
4363	30.11	10913.1	35252.652
5971	30.09	12168.174	33060.637
2341	30.09	9427.61	35958.484
8821	30.07	14486.892	34904.305
4321	30.07	10864.917	33716.922
8438	30.07	14225.679	33364.586
4397	30.07	10986.231	36435.465
8175	30.07	13959.071	39746.465
8567	30.05	14412.774	37773.727
3044	30.05	9883.274	34054.152
1379	30.03	8663.2	36224.535
3829	30.03	10369.527	36975.563
3459	30.03	10257.517	39011.484
538	30.03	8103.894	37191.129
7914	30.03	13967.272	33736.656
7298	30.01	13311.051	35524.023
2369	30.01	9376.648	35197.797
5663	29.99	11757.545	39106.156
7394	29.99	13409.735	33866.703
6944	29.99	13115.781	36223.195
1639	29.99	8883.512	38169.371
5151	29.99	11536.201	39622.879
6728	29.99	12783.702	37214.496
8786	29.97	14550.814	35596.285
1626	29.97	9056.379	38610.91
7448	29.97	13557.375	35783.652
8060	29.97	13888.682	36976.926
3328	29.96	10112.745	38928.344
5419	29.96	11600.907	33536.824
7808	29.96	13650.628	35306.391
795	29.96	8419.191	36211.375
8022	29.96	13804.459	36256.066
2051	29.94	9085.624	38721.254
264	29.94	7912.146	37996.098
4344	29.92	10858.558	34448.875
5939	29.92	12031.62	34081.895
3439	29.92	10269.441	39330.188
1663	29.9	9036.138	37413.566
853	29.9	8324.153	37696.137
7177	29.9	13263.969	38275.832
7610	29.88	13523.474	39721.836
1697	29.88	9045.191	36446.031
8380	29.88	14023.522	34144.719
6036	29.88	12195.055	35643.07
163	29.88	7926.145	36426.613
8314	29.86	14035.279	35974.586
8496	29.86	14346.17	35731.277
7208	29.86	13271.696	37542.59
6100	29.86	12174.1	36546.172
158	29.86	7891.738	36395.027
6048	29.84	12231.084	35856.867
263	29.84	7803.058	37992.57
975	29.84	8271.118	39957.543
1935	29.84	9194.942	36129.656
8746	29.84	14477.726	37064.969
7810	29.84	13642.631	35327.172
1763	29.84	9026.749	34899.242
8775	29.84	14499.972	36353.543
4880	29.82	11394.522	33637.527
3416	29.82	10149.41	39690.922
7796	29.8	13640.098	35628.141
5165	29.8	11630.887	39535.246
5359	29.8	11636.949	35593.422
765	29.8	8277.654	35267.148
3319	29.8	9960.378	38778.383
7264	29.8	13334.808	36464.113
5417	29.78	11600.526	33505.43
91	29.78	7978.909	35162.793
8374	29.78	14052.385	34592.727
867	29.78	8208.79	37857.105
5449	29.78	11655.1	34101.613
1731	29.78	8952.218	35373.41
2306	29.76	9343.927	36904.832
4500	29.76	10866.796	38661.324
1470	29.76	8641.621	38378.223
8762	29.76	14599.567	36593.84
4357	29.76	10900.831	35057.238
1540	29.74	8738.198	39876.035
8247	29.74	14104.918	38011.574
6574	29.74	12579.42	38591.707
524	29.74	8146.564	37740.453
7739	29.73	13674.073	37499.043
1825	29.73	9270.672	33429.074
3898	29.73	10511.934	38223.336
7120	29.73	13338.589	40012.371
8717	29.73	14583.13	38445.215
241	29.73	7816.212	37599.387
8115	29.71	13811.924	38517.895
6981	29.71	13003.52	37380.891
5304	29.69	11503.466	36913.676
8279	29.69	14124.816	36960.375
1807	29.67	8912.505	33195.082
1619	29.67	8895.242	38473.762
4245	29.67	10742.605	34636.355
6326	29.65	12478.898	36104.023
3613	29.63	10309.505	36313.457
7155	29.63	13286.286	38916.008
335	29.61	7789.191	38939.164
8742	29.61	14554.303	37229.672
4573	29.61	10867.789	40001.66
681	29.61	8152.673	33445.574
8415	29.61	14029.193	33105.418
6325	29.61	12356.445	36359.156
6798	29.59	12770.209	34433.953
3843	29.59	10369.269	37278.859
1562	29.57	9047.92	39748.07
6249	29.57	12325.405	38481.039
8455	29.57	14418.298	34037.5
7858	29.57	13768.148	33880.023
6375	29.53	12351.95	34485.715
5776	29.53	11871.701	38040.406
1151	29.53	8561.082	36488.758
4271	29.53	10660.947	33721.246
8275	29.51	14118.022	37093.828
1402	29.5	8722.99	36596.195
2417	29.5	9316.993	33580.926
1732	29.5	8944.957	35379.285
6524	29.5	12629.077	36957.738
3676	29.46	10341.374	33986.559
1186	29.46	8608.082	34991.238
3857	29.46	10562.648	37486.957
6754	29.46	12756.49	36437.016
5749	29.44	11853.587	38525.578
4788	29.42	11111.832	35349.398
7217	29.42	13326.44	37448.91
6817	29.42	12912.432	33184.797
3978	29.42	10544.441	39562.102
92	29.42	7970.472	35164.074
2397	29.4	9303.614	34139.754
6007	29.4	12211.36	34573.672
1249	29.4	8539.152	33003.727
5898	29.38	12048.517	35304.688
5514	29.38	11714.617	35824.609
5498	29.38	11803.352	35271.059
5436	29.38	11791.442	33254.809
793	29.36	8262.475	36191.531
8284	29.36	14172.211	36721.094
1879	29.32	9219.221	35019.375
747	29.32	8372.088	34908.723
6795	29.32	12924.963	34519.766
3237	29.32	10042.299	37405.414
268	29.32	7933.952	38046.555
8148	29.32	13941.757	39170.938
2999	29.32	9724.329	35719.359
7512	29.3	13531.642	37770.996
7545	29.3	13404.617	38631.395
6470	29.28	12550.53	34940.609
4771	29.28	11185.815	35600.027
6316	29.28	12303.239	36496.813
6520	29.27	12532.734	36722.305
4782	29.27	11045.602	35542.063
2655	29.27	9689.529	38467.625
7703	29.27	13597.796	38320.836
5216	29.27	11599.823	38144.855
8076	29.27	13829.903	37270.266
5245	29.25	11579.428	38028.621
615	29.25	8141.765	35358.027
8720	29.25	14567.988	38251.027
6740	29.23	12924.912	36962.48
3582	29.23	10143.834	36966.133
5258	29.23	11438.67	38142.887
7379	29.23	13569.585	33346.477
6968	29.21	13088.097	36772.887
5875	29.21	11857.546	36311.563
1835	29.21	9078.32	33657.063
966	29.19	8238.35	39764.023
3584	29.19	10213.201	37000.965
5564	29.17	11757.317	36790.215
4370	29.17	10833.398	35602.531
3363	29.15	9944.989	39346.227
1115	29.15	8535.58	37462.711
1560	29.13	8923.791	39712.359
8501	29.13	14341.553	35915.27
7698	29.13	13615.008	38619.836
5081	29.13	11213.958	38775.941
4275	29.11	10686.834	33520.059
5184	29.07	11558.478	39185.586
3329	29.06	10071.425	38945.047
4476	29.06	10859.547	38167.059
5374	29.06	11603.373	34850.328
6888	29.06	13048.652	34813.34
2933	29.06	9897.345	37451.984
5223	29.04	11536.68	38215.027
7688	29.02	13607.143	38525.512
2498	29.02	9601.483	35365.426
4661	29.02	11103.87	38147.879
3234	29.02	9931.008	37355.496
469	29.02	8135.424	38986.508
4359	29	10923.12	35153.41
8176	29	13836.853	39781.355
6957	29	13027.599	36531.801
1841	29	9146.237	33985.609
1092	28.98	8451.55	37669.59
7193	28.98	13222.568	37846.988
3581	28.98	10284.142	36949.922
4228	28.96	10661.889	35212.574
5005	28.96	11342.355	37085.887
4732	28.94	11101.594	36852.02
4355	28.94	10784.581	34963.598
6171	28.94	12146.218	38565.184
7333	28.94	13164.671	34126.828
8486	28.92	14246.424	35452.043
3793	28.92	10500.559	35812.301
8643	28.92	14308.199	39767.941
923	28.92	8413.402	38799.961
1661	28.9	8937.095	37378.875
7522	28.9	13363.661	38032.074
8484	28.9	14305.833	35366.027
6646	28.9	12804.377	39456.07
8633	28.9	14248.419	39673.891
3163	28.9	10120.701	35729.719
5157	28.88	11609.445	39736.242
386	28.88	7955.732	39460.566
3448	28.86	10147.701	39150.469
2899	28.86	9720.147	37866.934
8276	28.86	14056.835	37097.313
849	28.86	8262.608	37577.063
8167	28.84	13979.172	39450.762
7569	28.84	13553.919	39049.355
1315	28.84	8744.784	34796.461
3862	28.84	10527.418	37543.645
3196	28.83	10121.292	36501.793
6357	28.83	12296.187	34979.551
155	28.83	7773.735	36354.852
4181	28.81	10748.91	36375.461
3662	28.81	10331.528	34463.945
7307	28.81	13195.145	35148.332
6416	28.81	12475.668	33113.535
7057	28.79	13005.042	38891.992
2966	28.79	9723.142	36646.574
7055	28.79	13064.473	38845.18
3284	28.79	9965.825	38235.574
1982	28.75	9103.68	37177.645
2279	28.75	9393.717	37537.766
7317	28.73	13275.988	34850.391
1887	28.73	9116.368	35113.273
8375	28.73	14142.057	34325.578
6941	28.73	13118.153	36140.316
4242	28.73	10633.364	34882.898
839	28.73	8227.726	37383.203
5957	28.73	11871.431	33617.898
3053	28.73	9839.558	33953.234
696	28.73	8276.866	33384.57
8277	28.71	14197.915	37115.508
4338	28.71	10876.108	34021.609
529	28.71	8082.498	37351.406
8688	28.71	14570.098	39344.973
4144	28.69	10709.529	37400.734
183	28.69	7875.098	36791.926
8297	28.69	14206.536	36483.887
3765	28.69	10528.002	35075.02
7191	28.69	13146.161	37833.668
1317	28.67	8681.686	34814.457
8376	28.67	14016.662	34346.023
2674	28.67	9663.773	38813.352
8345	28.65	14140.489	35210.566
1779	28.65	8899.827	34428.387
8676	28.65	14455.036	39622.961
3659	28.65	10318.34	34647.152
606	28.63	8036.89	35411.988
1190	28.63	8426.036	34845.773
8708	28.61	14538.624	38692.469
8710	28.6	14597.43	38751.719
7143	28.6	13304.699	38948.684
6256	28.6	12324.937	38333.145
5438	28.58	11667.137	33432.012
8517	28.58	14296.671	36255.336
1400	28.58	8753.251	36533.898
6168	28.56	12235.4	38537.73
6838	28.56	13137.169	33409.004
1861	28.54	9107.847	34665.313
8119	28.54	13804.872	38558.223
5332	28.52	11585.263	36232.195
5213	28.52	11440.692	38329.004
6911	28.5	13007.401	35499.695
5580	28.5	11710.789	37110.313
3851	28.5	10453.279	37386.496
1627	28.5	9020.156	38617.398
1221	28.5	8443.519	34066.219
1484	28.5	8639.346	38835.758
4032	28.48	10713.418	39680.605
3072	28.48	9901.573	33026.742
2521	28.46	9672.204	36056.945
3075	28.46	10060.74	33152.063
4599	28.44	11124.364	39745.348
4491	28.42	10985.542	38479.609
6973	28.4	13011.48	36961.438
3591	28.4	10236.296	36797.32
7958	28.38	13816.327	34289.734
1648	28.37	8892.365	38091.617
3055	28.37	9823.313	33645.902
816	28.37	8257.293	36704.414
4230	28.35	10673.246	35236.41
5691	28.33	11853.002	39840.949
7509	28.33	13360.667	37624.258
8667	28.31	14618.687	39867.242
6503	28.31	12518.352	36221.375
1380	28.31	8676.918	36242.73
2779	28.31	9714.967	39664.617
6166	28.31	12245.824	38441.598
616	28.31	8047.234	35404.777
5173	28.31	11445.683	39313.891
7820	28.31	13579.63	35055.219
6849	28.29	13084.582	33770.621
8446	28.29	14356.353	33703.742
5322	28.29	11457.703	36565.512
5512	28.27	11727.458	35691.555
1806	28.27	8999.252	33439.695
573	28.25	8056.486	36418.031
8253	28.25	14081.512	37883.223
4540	28.25	10871.987	39208.422
8368	28.23	14091.65	34638.695
5572	28.23	11678.683	36929.543
6156	28.23	12085.992	38212.621
6793	28.21	12873.204	34664.043
8365	28.21	14144.054	34921.035
2431	28.19	9319.629	33149.656
4448	28.19	10889.675	37504.27
3105	28.19	10072.036	34145.449
2799	28.19	9841.197	39499.512
2664	28.17	9549.56	38604.609
7963	28.17	13944.322	34390.137
8068	28.17	13897.354	37103.648
304	28.17	7804.434	38521.621
1987	28.17	9114.168	37280.391
3773	28.17	10470.276	35279.641
8346	28.15	14097.309	35248.527
6280	28.15	12385.973	37681.027
7393	28.14	13400.011	33845.863
5145	28.14	11453.234	39911.039
5984	28.14	12160.755	33555.852
2295	28.12	9469.396	37031.637
1704	28.12	8861.294	36109.207
7960	28.12	13794.396	34314.094
2031	28.12	9256.985	38093.277
5323	28.1	11479.836	36636.441
7368	28.08	13425.182	33125.563
8494	28.08	14323.951	35603.805
4671	28.08	11026.479	37881.844
7059	28.08	13121.591	39027.727
1286	28.08	8715.719	34118.129
7795	28.08	13588.004	35582.395
6959	28.06	12931.857	36603.438
5585	28.06	11815.705	37229.555
7098	28.06	13084.19	39762.586
6813	28.06	12884.143	33572.605
3056	28.04	9844.76	33682.59
4823	28.02	11145.987	34264.594
6320	28.02	12293.086	36278.895
228	28	7699.694	37381.227
3920	28	10369.234	38561.984
3665	28	10334.559	34527.801
3050	27.98	9768.569	33924.086
7076	27.98	12995.488	39315.234
1853	27.98	9224.554	34429.262
2442	27.96	9584.596	33443.949
6707	27.94	12797.05	38088.652
5038	27.93	11341.106	38021.59
4378	27.93	10864.318	35860.563
4792	27.91	11116.563	35178.891
3238	27.91	9946.539	37430.289
7475	27.91	13482.271	36741.523
3455	27.91	10307.154	38967.539
8324	27.91	14035.65	35887.277
2692	27.89	9628.244	39098.047
1821	27.89	9225.288	33267.547
8679	27.89	14591.347	39675.063
62	27.89	7667.352	34706.379
6447	27.87	12517.154	33983.18
6513	27.85	12643.121	36506.215
1896	27.85	9237.471	35227.793
7977	27.85	13817.924	34535.32
7889	27.81	13825.305	33243.469
3498	27.79	10305.058	38551.457
8669	27.79	14427.927	39893.48
5445	27.79	11719.08	33696.16
7198	27.77	13218.325	37976.93
1067	27.77	8481.69	38418.754
4559	27.77	10870.726	39741.566
2091	27.77	9187.301	39393.359
3820	27.75	10540.163	36846.691
4729	27.75	11097.336	36794.277
3070	27.75	9745.338	33221.723
3541	27.75	10215.718	37670.348
8280	27.75	14066.887	36979.695
7083	27.75	13106.025	39403.605
5880	27.73	11992.063	36178.914
499	27.73	8083.438	38457.652
8748	27.73	14511.243	37107.969
4473	27.71	10956.23	38144.863
6517	27.71	12601.18	36606.824
8229	27.7	14027.892	38812.059
2961	27.7	9715.405	36578.332
4518	27.7	10956.88	38905.109
6029	27.7	12144.897	35196.813
879	27.7	8233.106	37988.355
2520	27.7	9632.31	36057.957
8783	27.7	14620.012	35844.004
1198	27.68	8628.264	34648.496
2785	27.68	9845.602	39712.938
4985	27.68	11272.707	36600.672
6388	27.66	12465.544	34055.191
6297	27.66	12391.351	37163.684
2450	27.66	9678.403	33804.391
2392	27.64	9422.497	34504.508
659	27.64	8086.868	34042.027
2362	27.64	9304.852	35306.18
7378	27.62	13418.089	33327.145
7566	27.62	13442.953	38962.758
4203	27.6	10736.269	36038.504
7319	27.6	13344.552	34915.902
567	27.58	8130.567	36678.844
8519	27.58	14415.123	36288.031
5365	27.58	11432.518	35527.496
6126	27.56	12258.784	37170.566
3629	27.56	10343.986	35773.379
5294	27.56	11501.019	37318.172
1036	27.54	8597.448	38797.242
4003	27.54	10355.318	39864.859
7346	27.52	13173.244	33697.328
7465	27.52	13363.872	36392.359
3206	27.52	10123.07	36666.656
7195	27.52	13153.82	37874.898
1109	27.5	8592.937	37342.363
4311	27.48	10889.116	33474.891
1503	27.48	8673.077	39143.5
1646	27.47	8963.615	38040.27
1099	27.47	8534.995	37774.395
1178	27.47	8529.977	35359.668
7644	27.47	13642.391	39746.793
2731	27.45	9524.346	39588.988
5996	27.45	12176.436	34016.027
2020	27.43	9136.391	37971.063
4145	27.43	10753.66	37440.012
7222	27.43	13275.73	37478.297
8472	27.43	14359.942	34963.195
1848	27.41	9234.668	34185.227
7672	27.41	13608.005	39081.27
4012	27.39	10354.61	40007.344
2481	27.39	9613.35	34829.367
3542	27.39	10228.384	37675.391
4165	27.37	10632.037	36964.34
5659	27.37	11841.189	38885.379
267	27.37	7685.627	38046.777
7235	27.37	13293.306	37322.531
7281	27.35	13277.259	36086.68
6498	27.35	12706.303	35967.426
1399	27.35	8669.477	36529.23
1364	27.33	8762.372	35890.738
3576	27.33	10189.838	37040.914
6356	27.33	12334.481	34945.246
168	27.31	7826.967	36531.262
1139	27.31	8483.79	36840.484
7779	27.31	13614.138	36270.016
942	27.31	8359.669	39004.785
4601	27.27	11142.051	39471.844
5794	27.27	12013.446	37804.547
4680	27.27	11040.052	37983.238
202	27.27	7670.12	37052.625
550	27.25	8067.816	36895.215
7785	27.25	13759.783	36193.824
5622	27.24	11705.709	38120.383
1682	27.24	8947.617	37001.883
6104	27.22	12141.588	36631.063
1188	27.22	8454.871	35057.141
2594	27.2	9542.427	37496.672
5815	27.2	11963.102	37150.098
2994	27.2	9883.221	35590.879
1132	27.2	8605.274	36714.809
3316	27.18	10087.848	38713.285
3408	27.18	10281.508	39973.547
7630	27.18	13719.574	39951.266
7374	27.18	13401.791	33231.586
8475	27.18	14284.518	35040.496
4834	27.18	11000.89	33664.641
6899	27.18	13051.669	35050.441
7553	27.16	13549.433	38719.719
2353	27.14	9457.148	35459.668
1539	27.14	8806.291	39873.301
1954	27.12	9208.221	36410.293
1530	27.12	8796.818	39707.379
1644	27.12	8979.751	38004.363
5899	27.1	11963.868	35319.141
8856	27.1	14453.55	33553.43
6690	27.1	12719.373	38550.891
8166	27.1	13830.547	39444.27
6378	27.1	12481.041	34131.027
6418	27.1	12701.268	33063.055
3689	27.08	10334.31	33506.332
3270	27.08	9979.973	37906.363
6883	27.08	12989.797	34702.664
7842	27.08	13696.401	34575.242
5847	27.06	11972.19	36454.684
1576	27.06	8992.334	39359.371
4972	27.06	11417.999	36235.863
93	27.06	7820.085	35172.531
5882	27.04	11968.925	35930.461
4379	27.04	10842.554	35941.211
5272	27.04	11635.228	37680.875
5106	27.04	11254.381	39403.844
6853	27.04	13029.747	33831.922
245	27.04	7901.216	37610.465
7246	27.04	13220.391	36746.09
3046	27.02	9738.044	34106.363
1952	27.02	9116.901	36401.207
1795	27.02	8975.022	33716.363
801	27.01	8246.431	36358.695
1790	27.01	8893.904	33893.527
4227	27.01	10762.633	35188.043
1877	27.01	9093.697	34976.277
851	27.01	8236.445	37633.355
8628	26.99	14341.285	39361.355
8485	26.99	14276.143	35447.715
6448	26.99	12510.634	33986.695
1886	26.97	9166.689	35099.762
6154	26.97	12218.721	38168.938
6151	26.97	12213.874	38004.055
8498	26.97	14328.398	35800.668
3602	26.97	10289.578	36613.828
797	26.95	8345.801	36262.68
8308	26.95	14030.571	36188.297
3134	26.95	10002.521	35093.168
2679	26.93	9656.564	38870.316
3699	26.93	10267.122	33205.125
2502	26.93	9675.273	35441.809
6954	26.93	13033.172	36447.863
7297	26.93	13159.963	35468.676
5627	26.91	11691.432	38197.91
8027	26.91	13803.967	36392.23
3950	26.89	10562.014	39114.586
4278	26.89	10567.725	33595.797
3609	26.89	10165.001	36486.246
6809	26.87	12911.332	33697.629
7345	26.87	13176.529	33669.117
638	26.87	8061.08	34317.68
4833	26.87	11111.282	33644.832
2378	26.87	9400.999	34775.781
4624	26.85	11107.522	39071.965
8274	26.83	14008.198	37062.117
7082	26.83	13062.833	39401.305
5344	26.83	11456.228	36124.852
1335	26.81	8796.492	35155.242
404	26.81	7945.746	39702.469
100	26.81	7685.133	35237.055
5947	26.81	11888.132	33956.699
4452	26.81	10887.793	37609.992
237	26.79	7808.54	37502.438
6829	26.76	13048.703	33233.215
5534	26.76	11696.696	36308.035
4889	26.74	11222.818	33879.141
8304	26.74	14050.176	36104.566
3604	26.74	10254.749	36666.242
8828	26.72	14502.475	34450.383
6347	26.72	12466.567	35285.566
7665	26.7	13741.508	38966.723
5319	26.7	11506.389	36834.945
3032	26.7	9796.281	34564.789
5891	26.7	12034.128	35818.059
3219	26.7	10134.919	36905.246
1837	26.7	9076.005	33791.707
709	26.7	8316.456	34012.035
7680	26.7	13603.467	38634.938
4954	26.68	11388.48	35794.309
8079	26.68	13820.128	37424.195
2126	26.68	9482.274	39930.152
4815	26.68	11093.361	34299.469
4999	26.66	11227.65	36997.766
5427	26.66	11546.989	33219.391
8238	26.66	13997.158	38353.828
6772	26.66	12746.734	35257.438
5871	26.66	11895.594	36249.145
2941	26.64	9890.698	37051.66
10	26.64	7868.759	33401.75
5519	26.64	11814.639	35933.215
642	26.64	8087.491	34388.063
5307	26.64	11551.757	36960.98
5495	26.62	11641.257	35170.266
8806	26.62	14448.703	35172.621
2940	26.62	9717.096	37044.973
2574	26.62	9548.562	37045.289
1265	26.62	8783.562	33578.336
7279	26.6	13240.948	36072.504
1802	26.6	8965.53	33591.746
505	26.6	8200.246	38288.348
88	26.6	7650.449	35111.699
5525	26.6	11721.992	36146.809
5327	26.58	11490.439	36414.773
1476	26.58	8709.868	38666.043
7493	26.58	13439.343	37067.047
6457	26.58	12660.399	34391.934
7710	26.57	13728.732	38450.57
2034	26.57	9199.627	38165.523
4205	26.55	10601.983	35739.086
3674	26.55	10266.902	34284.422
7449	26.55	13500.573	35783.383
8313	26.55	14091.331	35971.145
954	26.55	8353.746	39476.766
5900	26.55	11952.095	35346.531
1462	26.55	8723.619	38247.055
5602	26.53	11737.364	37841.199
3592	26.51	10237.67	36807.148
5032	26.51	11228.208	37748.371
3429	26.51	10328.831	39537.996
5540	26.51	11644.061	36348.793
4369	26.51	10781.048	35556.23
6967	26.51	13028.065	36763.684
3031	26.49	9851.15	34502.863
4215	26.49	10607.056	35437.742
6472	26.49	12690.943	35041.641
4401	26.49	10857.383	36592.266
8664	26.47	14494.63	39849.324
2503	26.47	9521.218	35533.77
3061	26.47	9770.658	33551.379
2290	26.45	9374.927	37372.84
7163	26.45	13181.248	38529.105
1588	26.43	8898.278	39043.891
3463	26.43	10218.009	39090.152
7401	26.43	13450.474	34219.328
8172	26.43	13948.359	39638.551
320	26.43	7824.078	38690.996
3619	26.41	10137.251	36075.836
4006	26.41	10533.602	39926.762
7670	26.41	13666.61	39047.809
3563	26.41	10277.209	37383.16
6641	26.39	12748.097	39673.176
8307	26.39	14059.317	36167.398
2131	26.39	9333.088	39977.168
6383	26.39	12414.475	34226.984
8329	26.39	14012.562	35731.898
4358	26.37	10909.693	35098.621
8416	26.37	14406.874	33028.469
1347	26.37	8653.621	35612.266
1781	26.37	8957.077	34204.668
5576	26.35	11796.897	37014.242
7989	26.35	13858.04	34897.648
1974	26.35	9261.851	37038.859
6592	26.35	12585.863	38941.445
1884	26.34	9165.633	35091.551
4730	26.34	11103.661	36808.684
8130	26.34	13851.616	38695.965
302	26.34	7868.684	38498.625
2225	26.32	9332.9	38058.098
6776	26.32	12788.999	35374.5
8569	26.32	14224.025	37832.18
6012	26.32	12242.333	34660.652
1389	26.32	8683.479	36371.535
8263	26.32	14145.558	37597.441
2824	26.3	9818.985	38957.594
5621	26.3	11643.599	38114.902
7454	26.3	13401.669	35997.445
8355	26.3	14107.068	34835.094
99	26.3	7959.625	35228.59
1550	26.28	8985.91	39830.051
6825	26.28	13085.866	33019.898
1293	26.28	8688.791	34304.324
4890	26.26	11388.435	33885.625
8555	26.26	14229.334	37413.516
427	26.26	8037.846	39929.73
3682	26.24	10285.046	33808.883
2593	26.24	9682.002	37475.449
661	26.24	8169.795	34042.285
8730	26.22	14428.94	37714.293
3936	26.22	10459.819	38797.348
6580	26.22	12520.574	38735.969
3434	26.2	10262.764	39284.094
3916	26.2	10537.866	38429.516
7538	26.2	13436.145	38482.902
8387	26.18	14014.706	34021.121
6856	26.18	12934.413	33990.172
3406	26.18	10164.115	39935.207
4620	26.18	11011.972	38955.129
2338	26.16	9365.103	36086.285
375	26.14	7768.375	39338.68
4776	26.14	11079.456	35451.625
7726	26.14	13775.661	37593.449
7787	26.14	13749.22	35913.68
3940	26.14	10467.126	38860.094
6382	26.12	12287.409	34203.945
8770	26.12	14437.591	36463.82
6946	26.12	13068.974	36301.684
6079	26.12	12154.853	36453.68
8295	26.11	14206.58	36408.902
7536	26.11	13443.149	38420.516
6034	26.11	12185.301	35588.105
3912	26.11	10429.271	38347.191
7792	26.11	13708.856	35742.578
1596	26.11	8991.557	38858.656
5459	26.11	11741.932	34399.938
7373	26.11	13424.282	33219.422
799	26.09	8296.908	36295.34
7579	26.09	13532.029	39265.164
8459	26.09	14228.902	34273.559
6687	26.09	12916.198	38500.219
8757	26.07	14538.579	36785.383
4249	26.07	10669.729	34559.613
7887	26.07	13928.355	33201.379
6469	26.05	12675.355	34937.949
1910	26.05	9212.622	35583.852
872	26.05	8314.553	37918.461
843	26.03	8247.826	37436.539
6236	26.03	12487.157	38942.719
3060	26.01	9901.87	33544.613
8597	26.01	14279.413	38570.516
[truncated: 2,203 more rows]
