# Supplementary material for: Insights on the Control of Yeast Single-Cell Growth Variability by Members of the Trehalose Phosphate Synthase (TPS) Complex
Source: Front Cell Dev Biol. 2021 Jan 28;9:607628. doi: 10.3389/fcell.2021.607628 (PMC7876269; doi:10.3389/fcell.2021.607628)
Supplement: Supplementary file 2 [file Data_Sheet_1.ZIP › final_code/input_datasets/Ntd-TSL1_SortedCells2_plus_t5.csv]

Id	Area (µm²)	Centre X Position (µm)	Centre Y Position (µm)
21554	2673.6	11840.764	37747.645
34733	2580.29	14493.753	37418.621
29363	2328.84	13421.544	38336.41
19979	1869.16	11606.889	33700.828
5402	1746.38	8818.098	36979.805
6365	1719.82	8822.502	37120.883
25129	1685.69	12468.74	39569.367
14507	1685.58	10368.293	36173.547
34508	1681.27	14513.132	39239.371
13393	1619.01	10253.614	33887.102
27420	1617.04	13270.909	38385.035
293	1575.14	7876.792	34557.531
8617	1486.41	9308.638	35757.285
22477	1448.86	12095.484	34590.324
13356	1433.61	10261.765	34465.59
16424	1397.83	10786.425	35395.332
1855	1397.57	8103.724	37688.078
33096	1396.51	14127.38	34728.008
20709	1373.22	11776.047	36874.105
35313	1358.48	14601.785	33900.414
23879	1355.1	12260.274	35310.055
15391	1354.04	10697.46	37422.477
29845	1348.61	13704.224	39328.102
28412	1348.32	13401.199	34094.625
31676	1343.36	13758.581	35844.379
12338	1334.33	10092.125	38844.785
17421	1306.1	11104.3	38162.699
6757	1293.77	8893.63	34035.855
16366	1289.22	10931.461	35057.09
28361	1287.94	13410.028	33815.254
35445	1286.92	14508.203	33066.516
23731	1258.75	12373.186	36258.336
18366	1234.5	11227.943	35117.449
8797	1219.84	9451.369	34491.73
17212	1217.98	10973.962	39294.949
13021	1204.33	10122.375	36935.332
24443	1193.85	12685.678	34501.539
24673	1190.27	12475.413	36407.176
13305	1188.91	10272.654	34473.855
29981	1171.82	13709.663	38526.449
17405	1164.51	11138.937	38071.098
31213	1162.19	13712.053	33026.484
11985	1161.88	10014.481	36830.613
7492	1161.86	9180.096	37298.641
24888	1151.97	12592.89	37727.98
3143	1148.98	8274.62	37794.609
13164	1145.06	10155.878	35874.707
26504	1140.1	12977.81	35936.121
17989	1136.56	11176.888	33260.305
24823	1128.03	12647.759	37422.875
2799	1127.26	8207.526	35145.566
10885	1127.11	9738.719	36174.871
19246	1124.66	11470.582	39181.473
24598	1121.9	12556.944	35664.055
23819	1117.36	12320.138	35652.371
24406	1117.13	12579.497	34306.566
4818	1115.14	8621.403	33094.043
941	1110.03	7659.494	37700.766
30962	1105.79	13630.777	34874.723
22144	1103.83	11951.405	33901.258
18642	1100.64	11226.892	36491.598
11861	1095.83	10083.661	36423.84
23757	1088.43	12397.012	36352.563
18652	1086.86	11343.825	36565.379
21430	1081.86	11851.478	38367.703
29930	1075.89	13575.48	38818.91
33081	1064.65	14116.493	34947.73
10981	1060.44	9729.201	35513.156
18963	1056.94	11327.053	38955.605
35210	1056.79	14585.741	34734.43
23646	1055.83	12381.286	36939
32957	1055.16	14172.318	35510.836
19623	1026.47	11601.549	36555.168
18768	1025.9	11380.516	37343.316
10569	1023.94	9805.714	38205.621
19571	1023.47	11361.973	37449.996
34873	1023.37	14601.811	36829.156
2094	1019.81	8078.742	36238.848
19143	1017.8	11362.966	39782.91
24940	1009.61	12570.478	38019.059
33537	1006.53	14236.259	33974.434
23891	999.77	12397.797	35401.742
34445	994.34	14486.118	39727.973
1331	993.59	7670.202	39268.867
10881	989.76	9673.493	36106.344
16299	984.46	10939.645	34648.652
27759	974.3	13243.198	35721.961
21674	974.11	11938.318	37034.945
26825	971.35	13119.411	38428.113
35434	966.56	14422.075	33245.109
29778	965.93	13738.578	39682.125
187	958.35	7749.832	34181.992
3867	956.27	8576.144	39314.699
29633	953.82	13439.806	39163.109
18904	953.43	11394.099	38548.742
30639	943.06	13576.089	36793.035
18788	941.03	11363.028	37442.535
25875	934.87	12869.223	34074.691
12797	919.5	10145.168	38164.328
6802	908.95	8882.664	33905.527
21642	908.51	11956.488	37233.688
18943	905.51	11371.609	38775.926
35104	904.94	14462.955	34987.125
34920	903.38	14435.699	36249.715
27365	903.37	13256.983	38858.406
21542	900.27	11919.483	37680.199
16963	898.49	10951.553	39390.305
7043	895.84	9255.206	33752.488
19671	894.7	11499.711	36169.906
13570	890.66	10537.43	33499.281
34139	887.08	14369.891	38040.16
17637	885.39	11137.412	36419.016
15503	885.2	10754.638	36589.695
33109	884.36	14172.872	34489.68
2047	884.28	8085.099	36646.648
3139	883.81	8401.204	37780.922
2733	882.71	8345.617	34877.199
34245	877.36	14125.643	38882.406
4816	877.14	8719.914	33080.648
1713	875.54	8135.79	38180.977
20081	875.21	11492.493	33303.434
11937	874.66	10097.831	36624.438
13128	874.22	10121.012	35935.051
20040	873.14	11607.15	33417.559
714	873.07	7962.167	36550.621
22564	872.69	12218.441	35201.211
34993	871.1	14441.386	35649.227
12235	868.63	10031.797	38334.586
18936	867.57	11316.042	38715.965
1173	864.23	7663.386	38358.109
20732	863.34	11660.586	36940.914
4560	860.07	8613.962	35107.734
28460	860.05	13368.293	34352.031
17667	854.67	11161.175	36141.227
30710	853.58	13605.162	36095.207
11486	852.68	10106.761	34075.09
33917	852.24	14389.356	36710.074
22030	852.09	11942.886	34518.617
21862	851.4	12046.007	35431.055
28075	851.13	13156.149	33554.727
32902	846.94	14128.712	36094.621
35115	839.27	14610.215	35013.785
23823	839.1	12441.774	35664.84
26971	838.12	12943.219	38984.891
3071	835.48	8401.324	37339.129
26425	835.08	13026.649	35508.211
22840	834.9	12224.394	37291.367
20575	832.43	11810.411	36223.137
25431	831.5	12781.402	38419.484
16820	830.46	10794.9	38601.598
3044	830.23	8375.497	37127.121
30810	829.76	13590.605	35676.5
28562	829.12	13533.426	35162.855
28323	828.3	13507.834	33568.828
25644	827.48	12746.406	36317.676
13232	825.93	10224.038	35343.309
23548	824.8	12409.226	37803.352
13464	824.64	10286.411	33362.145
25705	822.06	12861.684	35792.352
10679	821.37	9786.963	37346.07
33809	819.09	14254.298	35795.598
19835	818.39	11613.56	34490.063
10828	816.43	9900.173	36657.691
30171	815.78	13718.166	37685.203
34549	815.09	14603.246	38842.273
21121	814.56	11713.328	39600.27
29717	813.98	13404.338	39854.453
27450	813.08	13186.517	38198.434
26311	809.68	13083.321	34807.84
34270	809.1	14257.135	39140.379
10337	808.22	9900.928	39630.074
22928	807.84	12095.844	38235.016
27787	807.19	13331.379	35274.977
29827	807.11	13575.538	39571.461
1237	806.92	7919.366	38765.789
18220	806.79	11222.424	33876.328
31152	805.35	13597.094	33529.734
21988	804.97	11916.93	34646.219
13668	804.41	10463.282	34091.969
3350	801.96	8366.802	38171.883
29570	801.75	13419.624	38963.828
4306	798.98	8536.896	36259.832
25694	798.48	12772.953	36046.473
19933	796.53	11520.514	33848.949
12328	794.23	10099.93	38851.227
32027	793.68	13817.462	38575.172
6727	793.52	8947.464	34164.898
34646	792.51	14601.324	37852.324
3109	790.84	8197.934	37627.832
6618	789.29	9021.294	35318.633
23497	789.22	12470.551	38126.125
19507	788.7	11541.036	37735.293
27982	788.34	13255.727	33880.32
20518	788.24	11727.451	35875.559
34167	786.33	14217.274	38320.273
12935	786.21	10186.45	37615.008
30937	784.91	13717.317	35072.641
29937	783.86	13563.419	38946.816
31793	782.67	13830.75	37064.047
12150	782.58	10034.704	37634.852
2523	782.04	8022.592	33163.516
31359	781.62	13947.833	33796.453
26127	781.5	13069.607	33400.816
26399	780.03	13084.658	35370.863
19447	776.89	11511.876	38312.484
26478	776.01	13098.598	35790.453
25532	775.63	12901.067	37539.5
12200	775.13	10074.035	37997.125
23676	773.5	12321.692	36865.578
33031	773.37	13985.84	34989.742
20493	771.95	11632.579	35612.539
32371	769.94	14161.754	39374.586
27138	769.81	12985.476	39955.707
27621	768.15	13149.681	36741.066
30385	767.32	13593.856	37315.297
21617	767.02	11878.675	37446.285
10359	766.73	9719.873	39504.465
24738	766.31	12514.329	36920.195
25120	766.02	12533.118	39446.34
32281	765.71	14190.601	39830.512
12757	765.58	10324.688	38344.672
174	764.7	7738.309	34052.945
8302	762.63	9466.133	37386.938
27684	762.4	13257.441	36467.504
34552	761.96	14432.858	38889.676
8377	761.06	9439.764	37116.668
34623	760.26	14593.97	38014.906
24122	758.84	12347.301	33799.004
31023	757.79	13634.833	34595.949
30053	757.79	13686.775	38170.039
6063	757.22	8891.52	38737.652
25357	757.08	12787.353	38836.621
28804	756.34	13513.904	36979.473
34604	755	14584.982	38440.551
23345	754.71	12289.405	39055.23
31677	754.63	13812.352	35844.258
5054	753.87	8798.517	34696.414
11226	753.85	9854.955	33525.633
33622	752.85	14344.303	34445.629
4130	751.86	8530.921	37550.152
25514	751.51	12815.641	37362.496
20004	751.51	11608.959	33571.254
7124	750.46	9101.945	34948.145
5653	750.27	8804.43	39133.789
21759	749.81	12039.884	36471.59
15712	749.58	10762.315	34988.16
17893	749.37	10949.282	34285.105
7307	748.97	9201.267	36222.574
1940	746.23	8066.828	37276.891
25186	745.96	12478.752	39809.152
29530	745.73	13341.425	38768.148
26379	745.62	13068.175	35176.652
23688	745.5	12276.576	36643.047
14632	744.22	10489.292	37069.293
23922	744.01	12312.411	35133.195
23578	743.84	12365.62	37635.031
19375	742.12	11515.873	38583.223
22136	742.04	11904.31	33860.188
33948	739.99	14390.354	36938.359
25482	739	12878.559	37685.156
32863	738.48	14048.198	36502.289
24106	737.46	12423.738	33960.77
27532	737.01	13328.227	37789.086
34703	736.12	14443.703	37578.125
27170	735.59	13196.574	39845.844
19289	734.23	11553.344	39119.945
20466	734.08	11686.463	35228.875
28800	734.06	13409.491	36967.965
6670	733.41	8995.588	34836.762
23366	731.26	12273.551	38930.598
24728	728.91	12609.616	36847.195
5824	728.85	8914.943	39882.172
12875	727.59	10157.551	37710.637
12369	727.49	10082.38	39028.496
10732	725.39	9859.408	36916.699
8860	724.77	9358.026	34168.246
24862	724.35	12586.428	37721.188
24044	724.2	12357.91	34426.215
33472	724.11	14309.08	33505.961
7718	724.03	9178.658	38903.258
11099	723.84	9708.113	34735.941
24903	723.76	12677.24	37867.27
5485	723.65	8624.533	37682.773
20436	723.51	11787.29	34910.148
4616	719.99	8589.31	34433.684
17191	719.95	11187.264	39479.449
726	719.43	7720.783	36593.969
4871	718.32	8808.707	33462.535
31882	718.25	13799.955	37677.051
29716	717.9	13357.75	39839.973
7456	717.5	9137.791	37187.313
8141	717.48	9451.084	38066.02
23174	717.44	12050.727	39872.285
6318	717.14	9005.637	37485.453
27889	716.79	13285.275	34485.141
2795	716.56	8364.027	35128.438
254	716.51	7672.145	34363.617
14317	716.03	10415.925	34643.539
18660	715.82	11237.08	36597.629
29969	714.44	13612.321	38772.941
18270	714.4	11223.685	34243.379
17565	713.85	11063.584	37097.355
20643	713.75	11658.601	36537.98
33056	712.37	14056.248	35092.438
28766	711.97	13408.941	36637.238
20745	711.65	11739.861	37059.742
31635	711.57	13955.23	35349.602
33667	711.01	14343.321	34835.117
20167	710.99	11830.154	33260.141
20349	710.27	11795.324	34321.941
23468	708.93	12373.872	38033.051
34464	708.64	14557.969	39534.352
35180	708.53	14468.97	34995.289
20110	708.35	11784.879	33083.875
17571	706.69	11114.926	37179.84
1592	706.15	8122.535	39085.93
10110	706.04	9491.384	38491.266
28472	703.17	13419.474	34440.641
32450	702.06	13996.639	38842.91
18314	701.44	11385.201	34660.176
13517	700.72	10242.85	33059.531
26599	700.68	13058.419	36715.742
28917	698.86	13533.106	37665.887
28383	698.04	13379.45	33926.102
11939	697.85	9951.628	36661.363
8153	697.75	9414.059	37850.984
4664	697.35	8424.325	34070.316
32886	694.73	14163.368	36305.383
21732	694.48	11878.657	36633.844
23420	694.11	12452.846	38373.227
24141	693.39	12262.269	33340.52
3752	692.89	8553.902	39835.281
3012	691.22	8390.068	36915.227
32265	690.42	14104.08	39770.391
26465	689.31	13052.834	35719.523
15986	688.96	10682.1	33244.555
34154	688.43	14208.004	38171.465
649	688.41	7678.529	36353.211
32149	688.03	13902.153	39229.91
6183	687.97	8938.593	38167.902
4977	686.99	8753.949	34266.84
33979	686.9	14203.897	37200.801
27348	686.69	13209.346	39115.414
26763	686.63	13005.29	37899.098
32920	686.46	14177.7	35921.723
3792	686.36	8413.272	39985.703
916	685.6	7833.428	37620.402
20879	683.59	11652.342	37772.949
17966	683.26	11075.135	33443.148
27816	683.22	13279.772	35170.125
9824	682.82	9604.189	37633.18
24391	681.31	12677.708	34159.668
35249	681.14	14591.712	34340.867
18988	680.77	11219.541	39019.328
21581	679.4	11838.519	37556.332
32879	679.18	14159.355	36267.004
15915	679.07	10748.532	33700.199
20457	678.99	11679.672	35191.934
25448	678.69	12872.318	38003.676
4118	678.29	8514.504	37518.891
24153	678.09	12450.3	33191.305
32063	676.81	13869.245	38752.598
8662	676.37	9328.118	35579.547
23127	676.1	11989.631	39594.227
28933	675.43	13438.191	37753.371
2315	675.17	8117.506	34547.922
34249	673.79	14405.864	38937.836
16021	673.35	10800.022	33021.484
23713	672.73	12399.582	36423.609
13283	670.09	10129.352	34941.379
6647	669.75	8838.991	35128.711
17675	669.52	10998.582	36208.938
24025	669.21	12331.306	34350.82
15479	668.91	10703.383	36710.828
1623	668.22	8179.817	38731.695
10690	668.1	9890.162	37069.469
24217	667.62	12582.6	33195.707
33090	667.28	14052.007	34646.438
25763	665.84	12836.744	35339.941
32760	665.81	14052.47	36943.129
12298	665.52	9925.451	38641.453
6053	665.44	8903.387	38642.027
6712	664.87	9041.877	34335.379
21002	664.66	11538.269	38636.289
35411	664.39	14541.485	33419.398
8996	663.91	9397.386	33285.449
33930	663.3	14355.223	36800.809
23424	663.28	12363.372	38427.352
7290	662.44	9087.324	36153.031
4576	662.11	8352.224	34873.16
32794	661.31	13993.871	36826.367
11661	660.43	10079.345	35538.801
23858	660.39	12371.372	35485.188
20053	660.2	11431.637	33243.379
30100	659.87	13694.866	38035.855
15143	658.74	10569.494	39237.578
26678	658.49	12926.728	37382.609
21958	658.11	11855.935	34818.352
11401	656.85	10070.654	33514.469
18254	656.71	11205.085	34171.777
10489	655.93	9595.368	38961.652
6941	654.55	8980.075	33150.922
32970	653.84	14051.835	35290.027
25021	653.14	12582.993	38316.461
29853	652.91	13582.39	39358.137
10137	652.27	9647.466	38650.883
24468	652.18	12678.086	34559.922
5329	652.06	8764.244	36722.789
12263	651.99	10064.096	38414.234
28488	651.6	13278.204	34486.395
14800	649.84	10358.091	38021.527
31220	649.79	13752.975	33042.234
18969	649.5	11387.962	38959.578
25561	649.31	12695.339	37286.895
17524	649.23	11006.243	37500.863
12213	649.08	9990.273	38178.773
14658	648.91	10507.285	37139.52
32728	648.85	14093.878	37340.602
3949	648.83	8465.194	38653.52
3508	647.62	8221.669	38840.051
5867	646.86	8850.362	39645.676
13481	646.84	10136.01	33471.578
34977	646.57	14589.012	35836.156
33417	646.46	14353.384	33123.613
31268	646.36	13878.23	33198.039
34950	646.25	14567.19	35930.879
15487	645.82	10676.601	36797.535
21398	645.4	11949.705	38790.816
35392	645.04	14596.861	33646.023
10191	644.45	9491.622	39092.973
5939	644.22	9016.968	39214.633
32011	643.99	13794.783	38406.625
20065	643.87	11573.294	33263.734
32842	643.76	14135.29	36691.461
14937	643.68	10488.132	39100.703
31335	643.64	13897.806	33692.922
28396	643.13	13548.22	33989.766
7587	643.01	9204.278	38132.805
16174	640.92	10947.607	33711.539
32455	639.83	14132.61	38885.824
17795	639.53	10973.485	35031.469
7782	639.05	9193.129	39107.719
3554	638.42	8216.604	39151.656
11227	637.38	9712.999	33527.148
25018	636.08	12657.913	38306.707
9652	635.34	9654.674	36642.512
23982	635.3	12353.047	34667.086
813	635.09	7959.181	37056.477
32339	634.91	14044.786	39694.672
24371	634.82	12683.494	34206.523
5267	634.69	8677.794	36219.164
1521	634.38	8183.426	39520.32
9199	633.35	9593.558	33983.668
2891	632.14	8260.976	35802.871
35365	631.85	14446.987	33805.621
3573	631.85	8357.284	39278.227
19397	631.57	11405.112	38382.906
10437	631.32	9736.825	39266.898
31966	630.55	13943.865	38066.559
27495	630.49	13309.686	37857.152
9695	630.24	9531.632	36843.137
21404	630	11906.143	38497.145
7821	628.1	9154.997	39494.48
6873	627.97	8968.3	33614.477
4287	627.55	8567.874	36498.402
18733	627.3	11330.171	37043.094
9670	626.78	9592.318	36761.793
13181	626.53	10319.122	35904.789
25004	626.05	12476.749	38231.605
24249	624.81	12626.149	33476.406
20495	624.56	11761.433	35608.852
6243	624.24	9026.761	37909.23
11827	624.1	10007.351	36273.184
9017	623.32	9461.653	33059.473
8593	623.11	9284.656	35588.953
15445	622.51	10563.851	36919.664
20965	622.47	11621.255	38386.906
7374	621.21	9258.981	36669.719
22389	620.56	12261.519	33932.73
12310	620.01	9921.622	38730.648
14587	619.64	10528.207	36880.773
10883	619.3	9888.346	36151.391
2693	617.92	8299.631	34497.094
28638	617.79	13544.925	35825.633
32574	617.77	14011.13	37874.688
18576	617.33	11400.895	35897.566
1166	616.87	7672.019	38313.82
33307	616.69	14181.499	33654.324
27979	616.67	13302.042	33860.289
12241	616.45	10047.804	38373.926
29951	615.93	13663.361	38690.398
4706	615.85	8616.492	33557.813
12585	615.37	10226.003	39579.715
33931	615.26	14274.195	36826.48
32091	615.2	13956.453	38894.465
22099	614.93	11933.343	34023.324
27350	614.57	13333.711	39118.078
34590	614.19	14569.622	38559.617
33799	614.13	14342.17	35684.984
8528	614.07	9436.232	35920.781
16651	614.07	10944.142	37210.059
19418	613.73	11586.616	38187.004
10853	613.02	9798.547	36303.863
8228	612.62	9384.821	37593.23
33976	612.14	14348.1	37188.023
25530	611.85	12856.156	37492.277
21136	611.6	11685.594	39653.848
5848	610.95	9017.269	39987.566
9138	610.89	9637.366	33534.793
34097	610.86	14352.464	37892.313
34483	610.78	14468.294	39394.41
28155	610.42	13153.227	33198.133
23404	609.73	12351.957	38505.457
22000	609.33	11839.261	34684.191
16423	609.1	10912.375	35395.285
11670	608.43	10001.829	35560.898
25547	607.68	12825.772	37221.469
5465	607.33	8828.252	37579.402
24166	607.16	12308.487	33320.586
35266	606.63	14494.951	34169.656
7698	606.17	9149.529	38865.668
30581	605.67	13617.95	37066.996
18074	605.38	11277.926	33182.695
19123	604.64	11370.803	39780.617
27081	604.64	13032.789	39468.098
32279	604.58	14109.829	39820.809
32153	604.37	13874.95	39257.375
31756	603.89	13891.43	36669.801
28971	603.6	13409.009	37984.273
33280	603.56	14189.506	33579.492
30059	603.33	13758.656	38210.41
33568	603.3	14386.072	34076.16
21790	603.24	11866.258	36140.285
23252	603.2	12171.236	39755.047
11441	602.55	10086.598	33759.043
8872	601.94	9447.25	33985.691
15462	601.78	10690.245	36979.684
8449	601.67	9466.773	36601.258
16581	600.9	10815.83	36722.309
24562	600.75	12560.157	35426.785
35063	600.73	14595.874	35347.965
4188	600.25	8461.829	37252.637
26689	599.51	12951.716	37480.234
16464	598.95	10836.437	35881.777
23577	596.77	12351.819	37605.797
34432	596.67	14543.397	39637.293
25635	596.1	12773.839	36245.82
22053	595.95	12023.386	34336.523
3524	595.76	8379.23	38877.172
18491	595.32	11391.679	35503.512
29465	595.03	13480.052	38349.355
22667	594.65	12133.105	35806.766
17453	594.55	11034.209	37749.207
30920	593.25	13724.043	35004.16
4711	591.97	8555.938	33606.535
9377	591.43	9683.81	35261.336
30340	591.33	13738.768	37311.402
22027	591.12	11914.369	34776.781
8058	590.01	9272.62	38694.402
5510	589.94	8702.957	37911.34
22274	589.92	11859.558	33158.73
28720	589.15	13458.653	36210.051
18043	588.9	11176.032	33111.719
2720	588.75	8281.631	34773.016
22411	588.43	12197.89	34090.523
31193	588.08	13584.279	33283.199
2174	587.35	8186.33	35763.125
14522	587.18	10519.016	36298.348
23633	587.09	12425.294	37153.555
24445	587.07	12569.394	34504.93
33195	587.05	14041.173	33999.461
12723	586.28	10175.373	38481.285
29996	586.22	13571.249	38558.086
31600	585.98	13880.295	35084.688
25224	584.79	12780.285	39627.379
30653	584.64	13557.505	36589.172
18148	584.42	11352.099	33692.898
3907	584.23	8564.663	39167.492
8938	583.98	9418.373	33594.371
24341	583.72	12600.866	34084.859
15271	583.51	10741.48	38438.551
6204	582.74	9040.185	38066.586
3636	582.61	8375.998	39467.93
28719	582.28	13530.107	36205.766
23974	582.19	12346.42	34922.063
8323	582.15	9289.127	37465.512
32788	581.73	14055.714	36738.723
17323	581.71	11134.361	38442.203
10156	580.69	9476.54	38885.266
15654	579.97	10652.619	35481.027
34392	579.89	14430.738	39855.484
27111	579.87	13038.545	39792.367
4382	579.47	8528.182	36218.426
13050	579.26	10256.962	36861.773
11569	579.18	10004.811	34779.238
4231	579.07	8610.531	36918.242
9229	579.05	9600.823	34199.422
26693	578.4	13032.068	37493.063
4466	578.05	8429.616	35681.859
34335	577.97	14231.004	39640.668
6581	577.94	8854.768	35464.445
12506	577.9	10140.259	39849.461
10363	577.78	9750.152	39516.836
20133	576.85	11794.7	33175.223
32109	576.48	13912.85	38982.559
7734	576.39	9139.366	38929.844
28960	576.16	13493.806	37903.484
28649	575.87	13428.679	35867.406
528	575.43	7950.949	35666.715
8914	575.26	9281.668	33718.273
4170	575.22	8578.477	37547.816
8492	574.47	9296.835	36326.645
27524	574.4	13134.134	37729.199
17996	574.13	11116.065	33256.094
10545	573.67	9827.807	38442.125
31236	573.42	13586.208	33106.188
33224	573.32	14157.689	33876.859
13044	573	10144.454	36837.184
8833	572.73	9473.121	34330.738
12603	572.52	10173.826	39295.621
31099	572.52	13714.928	34134.668
34855	571.85	14464.34	36731.094
33043	570.99	14122.229	35029.605
22300	570.84	12048.034	33096.34
32714	570.28	14031.084	37227.086
32892	570.01	14185.764	36358.93
18362	569.3	11399.191	35012.637
18572	569.29	11295.806	35885.457
6705	569.29	8955.365	34533.094
29692	568.71	13512.626	39678.645
17830	568.31	11162.85	34748.555
21622	568.21	11945.897	37456.969
28998	567.95	13345.247	38213.16
20312	567.87	11817.313	34110.895
31204	567.68	13700.243	33315.852
30609	567.49	13561.911	36891.383
27666	566.74	13145.434	36654.273
18332	565.94	11364.684	34816.168
15336	565.74	10589.396	37907.48
3533	565.53	8295.097	39028.707
11	565.44	7763.135	33077.625
23568	564.88	12328.48	37570.66
31448	564.31	13882.105	34211.723
29597	564.1	13468.723	39069.125
21909	563.95	12031.928	35191.68
33848	563.56	14331.452	36108.785
26073	563.41	12986.928	33163.551
5068	562.68	8724.233	34851.434
9267	562.68	9560.291	34527.383
12085	562.53	9905.306	37251.086
5926	562.51	8933.56	39164.371
15843	562.51	10693.571	34296.238
19032	562.49	11219.559	39285.457
18241	562.26	11335.481	34042.484
25163	562.09	12535.493	39686.391
25510	561.96	12877.047	37676.48
20052	561.63	11412.435	33206.293
20207	561.34	11826.157	33497.422
32911	560.27	14179.366	36199.406
29792	560.1	13743.605	39466.063
15011	559.83	10428.183	39448.633
33702	559.75	14345.567	35118.977
26496	559.49	13016.339	35832.766
11829	557.82	10054.689	36289.383
12987	557.8	10299.909	37105.254
28945	557.69	13383.893	37846.566
11807	557.29	10074.66	36226.59
24925	557.17	12619.491	37958.379
17875	556.86	10885.882	34184.344
21198	556.42	11976.014	39795.41
30084	556.4	13603.398	38303.152
10497	555.73	9758.97	38732.996
7983	555.66	9461.702	39280.68
24006	555.14	12458.018	34565.688
33815	554.55	14288.458	35800.863
31707	554.51	13920.972	36277.109
8090	554.36	9378.269	38556.023
24013	553.99	12284.97	34319.969
17283	553.57	11095.179	38945.176
16248	553.46	10769.348	34299.914
15745	553.32	10636.712	34694.113
8718	553.3	9295.503	34948.816
11771	553.17	10032.417	36041.91
20005	552.79	11477.383	33567.309
22512	552.56	12233.18	34914.988
11130	552.21	9852.301	34600.387
20168	551.68	11733.018	33261.125
29868	551.41	13622.585	39434.949
8357	550.91	9300.241	37055.313
26788	550.41	12932.983	38157.887
1831	549.95	8082.197	37914.328
4680	549.48	8515.566	33738.82
6602	549.3	8865.887	35559.016
12662	549.23	10311.653	39074.492
19366	549.19	11394.881	38557.789
30820	548.96	13571.846	35709.297
11253	548.92	9699.502	33443.211
16501	548.63	10957.463	36169.367
33299	548.6	14117.735	33633.184
23121	548.48	12174.412	39576.555
28263	547.7	13410.648	33331.313
2993	545.53	8295.434	36663.098
31474	545.53	13961.813	34328.836
17378	545.51	11118.157	38289.711
16241	545	10894.726	34275.586
27473	544.92	13170.879	38008.957
19762	544.88	11486.74	35220.715
22910	544.69	12165.089	38030.719
27564	544.5	13144.551	37479.668
16754	543.98	10932.191	38024.031
32560	543.83	14123.366	38060.48
27501	543.08	13149.935	37940.406
21242	542.62	11942.079	39727.852
3933	542.38	8578.451	38883.359
21739	542.01	11853.349	36662.547
23648	541.86	12284.91	36941.59
29534	541.69	13401.425	38812.875
6298	540.88	8966.427	37402.078
4016	540.86	8441.002	38391.012
34036	540.48	14207.05	37614.867
18606	540.33	11385.091	36208.648
18528	539.96	11267.031	35679.344
17715	539.87	11058.493	35828.672
17743	539.83	11183.743	35807.289
18182	539.83	11327.794	33783.719
3570	539.72	8240.536	39270.172
33213	539.33	14120.145	34089.77
27713	538.91	13307.798	36387.352
10320	537.59	9849.866	39908.855
28148	537.07	13339.315	33499.344
5808	536.96	8892.093	39794.258
18552	536.44	11291.649	35739.602
13151	535.73	10205.658	35762.355
17886	535.1	10975.674	34264.316
17075	534.95	10925.123	39642.527
14813	534.89	10520.665	38088.738
23408	534.53	12440.334	38525.098
9737	534.18	9620.491	36960.828
29909	533.88	13644.845	39038.605
23965	533.84	12423.279	34830.012
14737	533.51	10458.014	37533.285
1788	533.38	8118.939	38294.391
10728	533.36	9799.607	36903.355
20635	532.96	11830.862	36510.094
17512	532.46	11094.195	37439.188
16858	532.14	10880.622	38813.508
33281	531.58	14060.074	33581.715
9480	530.87	9572.183	35619.383
4132	529.78	8571.515	37542.008
12408	529.46	9921.585	39341.973
21453	527.85	11892.051	38415.605
26125	527.68	12904.124	33395.813
21314	527.68	11961.334	39157.059
32818	527.62	14023.517	36620.641
15921	527.24	10557.816	33717.563
3756	526.82	8516.615	39862.508
17632	526.8	11097.612	36701.289
23990	526.47	12480.657	34808.262
11696	526.45	10030.533	35592.754
11333	525.36	10011.397	33229.934
1530	525.32	8027.825	39545.59
34215	525.26	14251.377	38617.391
13093	525	10170.008	36480.848
30160	524.67	13694.112	37985.152
23884	524.63	12343.224	35377.508
10708	524.31	9716.114	37115.516
9563	524.12	9547.627	36214.641
32250	524.08	13838.244	39920.199
25099	523.91	12576.356	39249.117
13070	523.5	10306.165	36684.574
14707	523.37	10547.367	37387.129
26266	523.01	13030.65	34417.359
25809	522.41	12803.047	34869.484
14427	522.26	10530.51	35564.273
19771	521.34	11552.381	34951.875
23849	521.3	12371.015	35439.09
11381	521	10059.471	33423.602
24358	520.73	12675.078	34169.348
6961	520.69	9053.881	33093.996
29940	520.67	13564.884	38979.313
32102	520.5	13936.35	38950.227
349	520.5	7729.226	34830.176
22254	520.44	11778.094	33084.066
7339	520.31	9071.479	36503.434
7327	520.06	9186.178	36301.516
12753	519.41	10272.207	38319.957
23788	519.37	12410.971	36018.238
31039	519.06	13676.855	34404.516
22782	518.78	12219.248	36650.512
34029	518.26	14195.12	37585.988
18504	518.18	11352.506	35567.781
27444	518.01	13199.259	38474.363
27043	517.97	13116.368	39329.848
9255	517.97	9670.638	34491.086
23555	517.76	12354.366	37813.66
1643	517.42	8053.136	38489.809
16693	517.42	10959.776	37621.168
12978	517.4	10310.943	37054.801
19879	517.25	11474.855	34422.457
32756	517.19	14002.936	36931.113
30800	517	13616.202	35645.855
15854	515.75	10611.063	34008.906
1801	515.68	8074.288	38067.344
13376	515.5	10257.986	34054.059
9600	515.41	9623.381	36410.539
11965	515.31	9956.854	36737.996
20591	515.1	11671.072	36286.078
13329	514.45	10123.349	34578.145
24269	514.3	12602.346	33562.785
23367	513.95	12184.595	38932.086
6787	513.9	8945.781	33831.789
16314	513.7	10859.691	34721.738
14288	513.32	10398.951	34257.129
26738	513.05	12961.275	37743.027
22822	512.98	12156.18	37200.781
32449	512.84	14171.816	38831.336
18063	512.71	11383.786	33021.305
23234	512.5	12320.794	39652.215
8843	512.21	9404.34	34444.723
32435	511.52	14144.645	39083.328
2224	511.37	8113.071	35156.617
34674	510.62	14562.633	37760.039
19548	510.26	11613.321	37656.906
24749	510.14	12678.372	36980.199
21267	509.86	11925.292	39460.898
15666	509.53	10707.948	35501.902
19661	509.53	11476.499	36240.906
26494	509.32	13070.208	35820.035
2544	509.17	8276.244	33115.16
8988	508.65	9279.52	33180.063
33110	508.56	14107.325	34502.992
26427	508.44	12967.217	35525.82
32755	508.13	14113.825	36928.547
23666	508.12	12315.742	36824.102
28604	508.06	13491.475	35653.051
24089	507.01	12455.142	33836.727
9171	506.99	9653.333	33739.246
4848	506.8	8627.38	33259.223
17535	506.32	11000.313	37231.324
10597	506.3	9903.423	38098.293
21114	506.26	11640.63	39523.262
20249	506.01	11641.025	33808.055
9172	505.99	9607.904	33764.168
12526	505.86	10238.174	39975.457
23566	505.53	12274.684	37562.953
27628	504.88	13333.095	36811.352
5920	504.25	8887.555	39156.453
20254	503.87	11819.855	33823.449
15615	503.81	10615.504	35629.66
32426	503.22	13990.943	39066.699
7077	503.18	9137.943	34279.43
4523	503.18	8559.736	35424.922
32172	503.1	13775.867	39432.676
4912	503.04	8784.688	33865.59
81	502.99	7850.43	33679.543
21795	502.87	11836.066	36176.844
28184	502.78	13128.15	33321.934
7253	502.39	9173.648	36087.797
20386	501.99	11692.977	34580.227
23284	501.91	12464.95	39381.098
32294	501.88	14058.53	39855.047
29759	501.15	13638.769	39975.703
11307	501	9684.425	33365.25
1272	500.77	7764.551	39003.473
23	500.42	7886.326	33159.199
8311	500.36	9356.18	37397.672
25844	500.12	12809.005	34397.633
16282	499.48	10924.893	34525.145
6667	499.12	9008.119	34798.836
21644	499.06	11860.643	37218.816
33521	498.53	14265.881	33909.402
24242	498.35	12598.319	33359.309
30599	497.95	13710.546	37130.996
17173	497.61	11019.733	39746.973
8436	497.44	9466.545	36802.262
5554	497.13	8642.923	38244.523
24226	497.01	12681.515	33220.797
12675	496.38	10153.358	38801.379
16985	495.96	10890.537	39456.73
23533	495.83	12333.298	37724.883
31732	495.08	13871.303	36367.262
14781	495.06	10414.02	37876.652
21288	494.7	11983.329	39595.836
28349	493.7	13552.202	33683.945
13441	493.57	10220.962	33517.313
4567	493.38	8539.074	34786.617
1218	492.67	7710.43	38570.707
18020	492.23	11022.988	33060.707
16436	490.74	10837.13	35487.086
10958	490.6	9697.4	35630.66
23102	490.45	12264.403	39326.645
16030	490.3	10793.122	33061.055
15313	489.76	10722.497	38013.973
11064	489.3	9723.488	34783.645
26733	489.22	13014.275	37739.164
14369	489.17	10467.533	35060.965
17975	489.17	11115.158	33208.844
31141	489.01	13648.687	33505.156
24988	488.88	12654.336	38130.879
30658	488.71	13649.989	36614.742
532	488.57	7753.758	35684.996
10817	488.1	9860.889	36909.84
15576	486.87	10620.221	36106.547
23804	486.81	12267.297	35869.297
20380	486.74	11621.758	34533.504
28434	486.49	13528.488	34244.879
14678	486.47	10423.635	37276.84
26501	486.39	12987.926	35899.723
8082	486.18	9270.252	38504.051
26695	486.07	12914.944	37507.387
27195	486.01	13266.302	39995.23
34452	485.99	14414.865	39746.398
34129	485.93	14366.233	38047.031
29558	485.82	13341.668	38877.703
5427	485.24	8770.119	37171.793
4252	484.88	8436.997	36797.664
25401	483.67	12847.451	38796.035
18324	483.14	11230.366	34698.055
19117	482.58	11258.397	39750.008
17222	482.37	11135.941	39402.285
30253	482.12	13696.602	37201.445
19085	481.45	11276.189	39543.848
18810	481.34	11221.579	37626.609
23685	481.11	12273.421	36610.258
21414	480.34	11930.136	38604.73
24540	479.94	12593.961	35264.398
2768	479.9	8229.812	35012.813
28245	479.88	13466.647	33195.637
9173	479.27	9648.157	33759.449
28537	478.87	13485.949	34934.121
6133	478.87	9006.057	38543.211
13108	478.85	10161.674	36180.293
25782	478.76	12742.434	34964.797
25612	478.56	12742.735	36598.145
4512	478.53	8546.451	35383.391
22237	478.35	11922.878	33296.871
35113	477.91	14546.353	35000.34
3610	477.82	8314.431	39429.496
17934	477.45	11081.939	33939.461
6299	477.17	8865.047	37395.613
7542	476.98	9132.913	37899.066
5909	475.75	9045.357	39404.719
7381	475.46	9194.123	36692.129
17367	475.46	11135.235	38241.887
32043	475.29	13954.157	38615.496
9372	474.83	9583.468	35188.184
9073	474.05	9546.997	33237.098
12423	472.94	10064.686	39453.488
3417	472.63	8298.203	38370.406
34913	472.61	14435.523	36526.957
619	472.29	7702.988	36141.348
15369	471.75	10681.853	37719.793
11390	471.48	9979.858	33486.523
32470	471.21	14145.89	38947.539
27775	470.99	13289.554	35444.867
6536	470.87	8848.695	35871.199
32026	470.58	13785.313	38552.414
4626	470.37	8538.466	34167.586
21669	470.35	11909.843	37341.293
16065	470.2	10765.927	33195.723
30139	470.2	13723.522	37886.023
20416	469.89	11789.822	34769.66
30142	469.84	13687.167	37892.234
27599	469.63	13181.898	37161.281
15751	469.34	10700.772	34747.578
7025	468.55	9123.959	33647.164
20974	468.54	11747.963	38415.68
21086	468.54	11809.837	39423.746
15528	468.52	10685.19	36444.555
35399	467.9	14493.096	33648.98
33609	467.46	14230.949	34409.688
3212	466.87	8236.357	38023.145
15717	466.54	10616.933	35050.227
10791	466.39	9854.823	36805.219
8345	466.22	9406.695	37216.672
23813	466.22	12414.281	35610.832
5969	466.16	9004.634	39064.434
12455	465.91	9947.996	39618.504
5749	465.7	8700.819	39553.227
13362	465.24	10290.37	34144.438
26850	464.76	13071.535	38626.426
31680	464.63	13831.922	35863.93
18664	464.55	11318.659	36604.391
14622	463.33	10395.619	36995.973
9028	463.21	9334.411	33129.738
15241	463	10719.076	38559.074
31356	462.83	13782.492	33742.953
13506	462.77	10121.981	33298.414
21284	462.47	11854.629	39514.992
6489	462.45	9035.499	35927.445
13193	462.2	10196.557	35665.543
15413	461.84	10757.215	37294.242
25384	461.61	12727.622	38676.609
23848	461.61	12287.014	35433.504
30737	461.01	13642.856	36021.004
148	461.01	7802.103	33999.273
27291	460.99	13260.118	39154.621
31178	460.69	13712.729	33485.285
1917	459.65	8072.635	37415.746
33162	459.62	14179.503	34439.043
17877	459.56	11168.251	34187.82
8569	459.41	9366.682	35819.438
17826	458.95	11061.359	34715.629
5779	458.26	8698.699	39686.543
32395	457.47	14129.314	39261.68
34210	456.92	14363.692	38564.188
11256	456.86	9790.28	33444.855
17290	456.71	11048.033	38775.961
5106	456.31	8763.891	35033.535
18269	455.77	11199.676	34220.348
19959	455.25	11467.867	33925.117
15869	454.93	10670.119	33828.379
24967	454.75	12636.109	38054.973
32381	454.53	14029.297	39435.891
3824	454.18	8534.932	39723.879
16211	453.99	10973.44	34083.449
27378	453.86	13266.437	38681.605
1686	453.86	8107.791	38411.52
11305	453.78	9885.029	33311.852
33943	453.55	14359.53	36908.137
32870	453.49	14165.353	36521.898
33335	453.36	14087.629	33452.039
10535	453.26	9888.505	38433.766
20145	453.2	11788.534	33225.668
14918	452.63	10464.158	38938.992
31494	452.57	13866.905	34550.699
2164	452.42	8141.416	35706.891
18330	451.83	11214.589	34798.816
4854	451.31	8698.065	33363.723
11092	451.23	9696.598	34673.699
8942	451.23	9316.977	33622.816
19645	451.21	11458.191	36437.262
22471	451.18	12062.464	34528.496
15124	451.12	10661.028	39148.027
23951	450.56	12394.33	35085.77
5176	450.28	8665.867	35464.828
34931	450.16	14424.416	36336.527
32422	450.14	14050.166	39064.398
11027	450.1	9773.781	35115.734
22950	450.05	12060.072	38464.836
25009	449.87	12500.585	38292.703
28728	449.66	13436.509	36355.781
2982	449.41	8357.16	36601.68
29841	449.4	13740.368	39673.754
27796	449.07	13165.699	35356.41
20307	448.97	11768.753	34059.422
21836	448.21	11897.771	35769.109
14816	448.13	10376.952	38136.863
8000	448.09	9349.535	39377.867
12342	447.98	9913.651	38990.996
21962	447.94	11993.679	34841.16
11786	447.73	10033.283	36088.523
22215	447.71	12032.654	33491.277
34232	447.41	14327.237	38746.309
10235	447.39	9656.03	39305.793
10409	447.19	9854.051	39437.523
19445	447.19	11466.359	38303.086
14606	447.16	10362.695	36943.805
10422	447.06	9852.138	39179.922
26842	447.06	12994.76	38569.148
19007	446.81	11247.304	39148.598
16118	446.18	10822.369	33479.836
12895	445.38	10190.03	37776.746
19091	445.38	11393.336	39557.715
21912	445.28	11977.023	35203.367
2456	445.26	8138.51	33426.262
30793	445.22	13626.232	35614.801
16267	444.69	10669.656	34370.223
32415	444.61	14106.921	39050.902
35137	444.57	14560.251	35083.984
7608	444.32	9262.049	38235.41
32202	444.21	13883.073	39537.563
23385	443.9	12323.063	38728.613
25227	443.86	12714.64	39718.012
31376	443.67	13820.402	33828.66
29582	443.54	13401.918	38996.266
12373	443.31	10044.667	39080.598
32165	443.16	13964.758	39391.199
32993	442.83	14059.859	35397.066
5107	442.75	8651.511	35041.934
35039	442.05	14605.258	35527.191
19436	442.05	11526.373	38221.598
1511	442.03	8072.434	39706.234
30917	441.32	13591.47	34977.664
4177	441.24	8446.917	37219.57
3027	441.2	8197.892	37047.816
16088	441.15	10928.488	33236.922
11611	440.99	9942.068	35172.113
18527	440.71	11359.558	35671.219
12891	440.65	10287.696	37751.254
23084	440.61	11954.76	39131.832
10350	440.34	9835.742	39758.512
5310	440.07	8778.929	36648.629
21433	440.02	11898.618	38377.926
6676	439.83	8891.433	34642.613
23625	439.83	12444.288	37325.063
18851	439.69	11202.048	37915.398
29511	439.44	13508.22	38614.41
31840	439.21	13863.042	37479.145
31853	439.16	13939.235	37527.465
24575	438.93	12658.051	35518.348
2011	438.81	8084.923	36840.035
17588	438.73	10986.828	36961.563
29593	438.66	13430.503	39062.789
439	437.99	7845	35391.547
11517	437.95	9914.111	34492.219
30871	437.51	13623.431	35311.516
3698	437.45	8323.114	39720.074
2400	437.36	8040.326	33852.676
26772	437.15	13110.153	37959.293
3492	436.74	8171.262	38724.379
25346	435.94	12734.619	39044.047
26192	435.92	13055.382	34019.465
22321	435.67	12092.813	33266.348
20288	435.48	11682.808	33954.703
13342	434.62	10194.803	34390.637
26349	434.6	13012.944	34927.738
18751	434.22	11278.453	37160.871
17429	434.16	11063.716	37849.984
29536	434.14	13488.847	38821.813
11640	433.49	9923.522	35384.305
4548	433.26	8592.881	35081.184
21811	432.59	11954.953	35922.703
20940	432.11	11639.788	38184.695
13548	431.73	10441.922	33287.945
14923	431.6	10504.501	38998.695
25790	431.52	12765.747	34991.555
2330	431.29	7987.514	34586.488
10161	430.98	9591.421	38954.738
15650	430.95	10620.697	35462.156
17489	430.47	11091.739	37625.355
22423	430.41	12148.42	34113.391
14548	429.93	10415.399	36525.359
15153	429.61	10676.668	38971.684
21044	429.36	11802.869	39124.816
10623	428.88	9761.257	37576.652
20542	428.06	11704.996	35917.215
7421	427.98	9116.347	36986.379
24508	427.75	12600.165	35114.465
19912	427.5	11523.136	34043.703
3119	427.5	8330.275	37676.094
22629	427.37	12143.73	35555.746
21498	427.19	12046.034	38300.957
25194	426.62	12560.193	39847.922
31745	426.5	13981.276	36475.66
28115	426.43	13239.57	33358.078
10450	426.06	9808.693	38989.836
8418	426.03	9321.268	36917.758
15614	425.93	10698.811	35631.34
16139	425.64	10814.435	33650.621
27938	425.57	13277.67	34480.383
23090	425.03	12260.896	39244.621
32522	424.86	14116.675	38356.375
27573	424.63	13192.799	37230.289
24613	424.44	12687.013	35723.48
33202	424.13	14103.348	34042.488
24188	423.1	12408.739	33122.148
6721	422.31	8847.567	34452.848
11008	421.83	9803.396	35328.352
3676	421.76	8243.57	39574.637
22828	421.55	12187.397	37206.363
14357	420.94	10551.68	34861.695
20826	420.71	11793.972	37634.039
23687	420.51	12325.613	36632.027
21139	420.32	11762.209	39655.664
23774	420.3	12429.486	36145.414
23869	420.17	12429.959	35523.379
21721	420.05	12019.655	36606.441
16292	419.46	10787.747	34551.191
1023	418.91	7969.286	37883.453
875	418.6	7828.001	37534.512
7349	418.45	9239.732	36570.074
12775	418.39	10244.602	38435.043
26458	418.2	12910.85	35679.723
5343	417.72	8635.066	36752.898
6893	417.09	8937.253	33355.273
20339	416.57	11800.322	34259.02
17534	416.48	11118.312	37214.676
16389	416.09	10859.188	35137.234
7906	415.5	9444.596	39906.91
11851	415.21	9966.563	36372.754
2911	414.96	8368.442	35893.789
16502	414.71	10882.85	36168.348
32583	414.33	14047.472	37969.332
25497	414.22	12845.613	37528.961
17134	414.03	11020.584	39935.473
10525	413.6	9735.702	38322.895
32182	413.41	13888.965	39459.715
19290	413.32	11585.824	39130.684
20189	413.26	11694.784	33294.316
14853	413.2	10323.172	38353.328
21323	412.4	11915.973	39178.59
7398	411.92	9072.443	36744.191
31960	411.9	13779.528	38040.168
16633	411.88	10947.701	37102.074
2262	411.73	8111.675	34856.199
28044	411.65	13202.46	33807.719
8463	411.56	9431.779	36684.523
22804	411.15	12183.303	36985.609
7514	410.83	9139.345	37507.199
2929	410.68	8321.199	36042.824
27322	409.87	13142.577	38964.59
25618	409.68	12769.733	36644.809
28251	409.64	13362.939	33211.375
16511	409.55	10824.388	36209.406
29486	409.2	13339.154	38404.668
15112	409.2	10734.522	39366.785
7844	408.99	9251.792	39767.512
28338	408.92	13405.036	33635.719
32801	408.84	14094.315	36843.5
2307	408.51	8032.911	34488.43
20506	408.49	11695.073	35724.676
3403	407.84	8260.976	38317.785
11143	407.67	9787.908	34611.168
14785	407.48	10541.437	37886.719
14883	407.46	10462.533	38458.465
13320	407.42	10148.545	34519.375
16891	406.75	10774.281	39108.793
32205	406.7	13844.351	39555.684
11055	406.29	9889.123	34955.059
11078	406.03	9871.256	34874.098
7971	406.01	9420.696	39545.625
21635	405.97	11862.149	37477.578
25579	405.41	12750.632	37157.379
34503	405.26	14474.695	39145.957
11646	405.03	10115.93	35415.52
1543	404.21	8081.423	39591.801
11736	403.84	10105.053	35761.379
30844	403.56	13744.615	35502.637
28659	403.23	13452.85	35897.188
8736	403.15	9400.539	35000.188
34294	402.85	14246.409	39237.16
13640	402.43	10548.449	33951.832
30606	402.01	13632.305	37180.641
16329	401.89	10979.316	34803.422
1977	401.87	8001.636	37079.566
5078	401.55	8795.824	34942.074
1782	401.51	8190.484	38282.391
1432	401.3	7684.365	39849.512
22570	400.92	12182.351	35218.777
629	400.32	7723.074	36220.527
21847	400.32	11845.981	35871.375
15963	400.3	10687.588	33384.191
15280	399.82	10627.953	38460.207
16918	399.71	10818.193	39252.574
7434	399.31	9248.512	37043.203
5664	399	8701.888	39228.988
32817	398.91	14074.033	36615.344
5381	398.89	8743.191	36934.891
23160	398.27	12171.698	39761.461
26807	398.24	13118.509	38319.074
26174	398.14	12956.888	33917.867
12858	397.2	10323.385	37876.016
25749	397.18	12731.255	35529.637
32735	396.76	13999.219	37117.469
16221	396.3	10886.445	34175.676
21605	395.4	11863.359	37739.723
12091	395.15	10116.617	37259.164
31406	394.69	13796.039	34024.477
34143	394.47	14282.146	38100.598
8184	394.37	9340.314	37720.695
12761	393.47	10160.225	38375.23
3706	393.45	8341.638	39762.516
5629	393.43	8668.104	38976.887
12374	393.16	10097.676	39077.664
19402	393.05	11560.332	38474.59
1662	392.86	8016.386	38601.895
3493	392.59	8355.885	38732.898
31300	392.13	13971.073	33359.156
24688	391.92	12651.446	36566.73
35040	391.8	14607.032	35559.813
10423	391.71	9754.459	39178.035
19886	391.59	11492.245	34450.227
10282	391.27	9540.519	39875.879
20736	391.04	11724.512	36985.199
12022	390.73	10023.235	37096.434
19191	390.73	11515.485	39693.211
25083	389.8	12683.842	39027.816
26060	389.41	12971.885	33071.434
29946	389.37	13556.804	38655.047
31264	389.34	13933.444	33135.57
19995	389.03	11442.311	33802.832
27888	388.86	13239.396	34480.848
28037	388.76	13226.694	33769.063
18710	388.51	11348.595	36907.664
11451	388.03	9969.431	33786.906
605	388	7674.817	36130.281
31333	387.9	13831.417	33672.27
18399	387.13	11296.246	35371.398
21683	387.12	11937.973	36896.348
26224	387.12	12945.283	34144.809
16059	386.91	10812.749	33161.668
10021	386.45	9535.387	37663.656
16746	386.02	10659.826	37943.254
999	385.76	7688.638	37818.422
34098	385.43	14306.661	37918.578
7764	385.43	9241.191	39016.195
6219	385.35	8995.188	38120.129
3491	384.99	8237.706	38717.922
26050	384.86	12934.987	33030.031
10829	384.86	9861.345	36656.105
27387	384.8	13272.835	38735.512
22845	384.42	12134.415	37326.234
8518	384.34	9345.732	36165.941
10969	384.32	9812.034	35811.637
14479	383.84	10424.441	35928.168
2396	383.33	8009.365	34129.785
23341	383.27	12412.135	39035.785
5072	383.02	8643.968	34887.875
31646	382.89	13923.322	35641.121
19329	382.89	11440.037	38696.805
33740	382.64	14266.003	35414.832
18708	382.16	11288.337	36891.449
19049	381.89	11396.227	39317.547
14411	380.84	10441.547	35527.27
17545	380.53	11033.473	37248.824
5512	379.82	8692.551	37940.832
23049	379.82	12136.211	38962.273
19520	379.61	11411.13	37774.207
30116	379.44	13631.32	38081.785
742	379.42	7839.098	36668.348
25953	379.36	12713.316	33640.328
26361	379.23	12930.136	34962.594
8711	379.02	9445.223	35252.141
10048	378.81	9669.891	37820.176
16112	378.6	10794.71	33428.004
22151	378.54	11876.518	33906.426
13489	378.25	10213.917	33226.66
3023	378.01	8211.906	36962.258
8792	377.79	9379.008	34771.148
31083	377.78	13670.327	34044.52
7470	377.76	9155.355	37213.684
18381	376.78	11280.371	35235.48
33433	376.3	14209.889	33234.172
24704	376.19	12623.997	36612.891
32176	374.9	13833.021	39456.523
25933	374.89	12905.204	33773.887
20696	374.85	11707.468	36828.332
20109	374.77	11669.123	33080.496
5321	374.77	8813.269	36693.305
22640	374.64	12150.074	35699.48
2197	374.58	8046.893	35330.215
32693	374.58	14124.144	37444.598
18947	374.41	11227.415	38840.313
789	373.34	7706.655	36926.406
25903	372.57	12712.628	33966.883
13001	372.38	10158.129	37190.23
7780	372.34	9073.477	39053.27
15323	372.09	10627.93	38087.961
6179	372.05	8999.941	38543.645
19092	370.66	11362.463	39556.34
27655	370.56	13249.031	36598.184
2290	369.87	8083.449	34675.723
14953	369.83	10401.992	39217.5
28156	369.45	13179.17	33195.09
33779	369.28	14272.189	35604.133
16530	368.84	10914.267	36361.793
23317	368.82	12294.768	39246.922
21888	368.59	11909.936	35099.949
15222	368.51	10667.464	38766.801
23210	368.28	12423.513	39939.797
33742	367.82	14230.742	35419.328
25007	367.67	12617.738	38271.086
23066	367.57	12064.589	39000.91
13292	366.83	10328.866	34636.598
111	366.83	7783.68	33748.137
12070	366.56	10120.702	37152.609
21235	366.45	12036.64	39680.227
21776	366.14	12012.368	36308.188
1017	365.97	7853.345	37872.078
5862	365.79	9028.068	39620.773
27497	365.74	13230.967	37878.832
8406	365.3	9293.356	37164.316
27554	365.12	13144.238	37410.852
30904	365.11	13583.435	35173.734
20776	364.95	11644.133	37271.828
24534	364.78	12521.668	35187.285
15782	364.51	10663.474	34368.223
6523	364.45	8967.784	35792.832
10480	364.28	9728.38	38917.977
8779	364.11	9353.555	34727.492
17671	363.78	10958.018	36176.387
20903	363.63	11770.296	37940.715
34195	363.5	14353.652	38475.438
24062	363.46	12346.619	34267.648
2208	363.08	8102.938	35115.035
17438	362.6	11057.89	38008.766
8654	362.37	9342.019	35540.563
11968	361.81	10030.655	36739.629
774	361.6	7716.8	36853.012
18918	361.14	11206.287	38654.668
5580	360.49	8676.572	38678.105
21717	360.47	11878.107	36593.555
15233	360.24	10576.504	38499.176
2624	360.15	8227.573	33847.348
3369	360	8330.911	38221.191
10976	359.88	9820.135	35484.352
31460	359.44	13965.492	34284.316
10926	359.11	9749.699	36054.191
26848	358.87	12935.784	38616.895
20646	358.77	11804.08	36539.637
23449	358.66	12474.542	38211.277
17126	358.41	11086.825	39861.492
3886	358.12	8485.557	39352.223
19697	357.95	11551.339	36039.867
9126	357.49	9671.561	33466.855
25982	357.14	12876.126	33171.129
23103	356.95	12175.012	39323.367
6356	356.17	8903.471	37332.602
28574	356.15	13371.755	35213.836
1506	356.05	7987.083	39651.363
16133	355.88	10807.755	33572.652
33243	355.77	14022.293	33655.617
8534	355.61	9449.268	35936.656
27509	355	13261.325	37947.199
892	354.66	7704.916	37551.594
19806	354.46	11454.925	34901.781
12191	354.21	10099.454	37949.348
20987	354.08	11674.578	38505.359
1225	354.08	7792.538	38639.336
29513	353.95	13445.674	38654.121
12901	353.83	10222.194	37791.422
24365	353.32	12651.261	34201.406
21351	352.88	11881.429	39080.609
4397	352.42	8470.253	35975.77
15939	352.34	10690.735	33743.992
20628	352.22	11701.29	36474.559
24854	352.09	12614.475	37682.473
3799	351.71	8517.584	39642.555
9266	351.54	9655.797	34521.758
34984	351.54	14560.518	35940.688
31414	351.48	13807.082	34041.121
1296	350.08	7792.654	39130.305
10821	350.04	9728.643	36543.676
22742	349.95	12167.206	36345.344
31981	349.56	13773.751	38097.488
31043	349.09	13756.56	34413.746
34045	349.05	14216.317	37654.531
22582	348.89	12185.742	35267.113
28640	348.87	13429.53	35841.504
8391	348.78	9390.991	37135.258
5323	348.26	8740.611	36701.027
9706	347.88	9622.472	36914.996
33237	347.63	14044.83	34006.41
12465	347.59	9985.85	39639.234
31908	346.94	13813.608	37844.066
11553	346.5	10099.82	34651.953
13013	346.48	10176.031	36889.129
29693	346.08	13415.409	39693.762
25255	345.7	12721.523	39567.219
3187	345.7	8364.923	37877.461
8762	345.58	9297.311	34955.254
16049	345.1	10832.329	33121.609
9625	344.91	9630.43	36510.441
17894	344.2	10991.205	34283.602
9467	344.05	9511.855	35577.617
2858	343.86	8405.269	35456.34
9217	343.11	9586.613	34156.48
928	342.31	7772.687	37669.316
33204	342.14	14117.412	34060.215
1398	342.14	7813.017	39626.66
20653	341.51	11794.865	36562.867
19541	341.12	11572.72	37635.633
22908	340.99	12151.677	38014.449
332	340.99	7784.034	34747.609
25418	340.24	12779.217	38608.922
12707	340.07	10300.155	38754.883
6341	339.96	8863.536	37240.516
25044	339.9	12673.962	38594.719
17630	339.69	11180.595	36692.375
1874	339.63	8157.436	37790.766
21827	339.46	12009.549	35970.238
23224	339.42	12272.079	40000.504
18735	339.23	11251.446	37043.039
7183	338.71	9133.982	35351.125
16415	338.5	10838.161	35307.77
717	338.29	7693.467	36548.699
31489	338.02	13852.081	34531.773
26574	337.75	12954.632	36514.086
403	337.22	7801.392	35144.355
5466	337.07	8655.992	37642.914
7892	335.88	9333.752	39844.496
22827	334.71	12234.273	37206.57
20428	334.41	11721.927	34830.035
15502	334.31	10735.044	36571.551
459	334.25	7772.879	35454.488
8767	334.06	9369.495	34639.125
5150	333.91	8771.492	35352.832
27778	333.54	13281.071	35460.367
15512	333.07	10677.447	36686.711
20820	333.03	11750.616	37578.527
3386	332.97	8293.688	38277.109
33147	332.87	14035.416	34359.059
11541	332.86	9977.453	34596.977
15704	332.82	10729.4	35242.484
18800	332.74	11394.569	37527.145
25815	332.66	12855.817	34912.16
33159	332.38	14035.005	34385.137
29890	332.11	13652.614	39241.598
33358	332.07	14013.486	33243.84
9096	331.34	9674.676	33364.328
32387	331.21	14039.028	39165.91
31877	330.14	13943.202	37590.668
480	330.1	7700.749	35470.414
6829	329.79	8875.21	33696.883
12910	329.37	10188.423	37803.102
16119	329.22	10769.597	33478.586
6769	329.14	8971.644	34066.379
30264	328.95	13647.632	37283.484
35361	328.72	14429.309	33790.879
11944	328.63	10037.425	36664.207
28122	328.22	13326.534	33383.922
7945	328.2	9341.873	39486.875
12264	326.94	10019.378	38415.637
192	326.83	7702.838	34210.527
4163	326.77	8425.089	37503.281
17481	326.52	11110.143	37548.496
27130	326.44	12988.088	39913.254
34257	326.31	14277.745	38976.289
21894	326.14	12033.247	35105.566
2134	324.97	8023.648	35960.48
2469	324.84	8023.686	33208.074
15434	324.78	10751.852	37143.543
8020	324.72	9468.343	39281.645
15351	324.43	10653.519	37948.059
20554	324.38	11824.804	36061.617
25995	324.2	12894.701	33258.598
28001	324.11	13204.456	33894.844
23779	323.86	12438.238	36172.031
12944	323.59	10179.559	37664.629
20447	323.44	11712.527	35130.047
30621	323.11	13593.506	36941.902
19701	322.98	11467.686	36051.652
11046	322.86	9896.559	35240.352
4710	322.71	8608.219	33591.52
34836	322.62	14503.966	36946.473
31548	322.39	13849.636	34864.188
8945	322.14	9467.975	33632.211
15194	322.06	10642.919	38919.668
3401	321.79	8279.668	38318.652
20680	321.62	11656.008	36771.008
19160	321.35	11294.158	39989.199
33478	321.26	14391.264	33505.742
14347	321.26	10531.649	34754.898
4722	321.05	8425.688	33609.992
3151	320.74	8326.482	37798.402
8057	320.32	9330.722	38681.59
17751	319.97	11026.382	35443.309
16625	319.78	10802.579	37061.395
16706	319.32	10914.887	37722.539
2119	319.15	8140.453	36174.313
488	319.11	7837.525	35483.113
952	317.96	7963.514	37686.461
18534	316.72	11316.712	35705.129
19188	316.64	11578.977	39676.613
13204	316.62	10254.572	35728.156
5379	316.4	8644.981	36929.98
5142	315.97	8775.411	35334.922
19488	315.51	11479.722	37872.328
25939	315.46	12742.748	33803.902
1110	315.13	7938.211	38194.59
2337	315	8001.755	34310.543
4633	314.86	8479.458	34195.426
26629	314.6	12989.095	37028.684
24867	314.4	12611.163	37731.109
13016	314.21	10251.658	36912.871
12670	314	10188.305	39078.703
18171	313.98	11290.866	33750.262
1438	313.06	7772.561	39935.523
18618	312.84	11322.256	36244.359
28841	312.84	13391.226	37188.535
33389	312.36	14107.031	33115.336
35225	312.22	14627.15	34494.02
17556	311.99	10984.756	37293.957
27163	311.97	13318.102	39786.258
32494	311.74	14045.032	38525.117
6153	311.48	8852.63	38372.777
17437	311.23	11054.26	37989.824
12129	311.19	10102.244	37498.438
14695	310.44	10370.774	37356.867
13344	309.95	10207.228	34381.719
7008	309.62	9142.009	33557.848
1000	309.43	7950.288	37831.102
27519	309.41	13176.901	38012.129
32662	309.33	13986.258	37565.121
89	308.76	7836.17	33699.695
13189	306.71	10218.259	35637.059
19233	306.67	11581.367	39413.234
28032	306.56	13226.078	33752.324
31521	306.54	13804.382	34832.688
28264	306.25	13517.598	33320.117
11713	305.22	9959.144	35618.633
34840	304.87	14447.073	36982.875
34186	304.72	14327.11	38410.148
9553	304.66	9548.741	36184.422
17004	304.36	10812.583	39486.109
12839	303.76	10283.481	38123.961
17809	303.74	10975.672	34811.066
1001	303.71	7929.569	37828.512
22612	303.61	12169.13	35436.145
10584	302.94	9825.705	38031.059
1598	302.12	8059.254	39095.203
15472	302.04	10593.286	37012.879
27026	302	13002.631	39197.172
25973	301.85	12725.717	33486.156
13039	301.54	10221.488	36776.762
8504	301.45	9347.887	36093.41
2670	301.29	8312.139	34214.266
13275	300.72	10195.066	35059.762
4053	300.53	8530.276	38064.855
6419	300.09	8863.481	36845.48
3595	299.94	8299.855	39345.32
11288	299.76	9779.06	33187.266
25320	299.74	12867.941	39266.859
24296	299.71	12594.105	33856.145
2826	299.21	8351.468	35280.117
4942	298.67	8738.26	34010.066
16147	298.63	10795.963	33667.445
12326	298.52	10073.681	38834.113
12161	298.31	10119.631	37691.016
19581	298.27	11517.86	37301.871
14843	297.93	10388.878	38282.43
5361	297.75	8636.533	36855.133
1239	297.62	7719.787	38781.031
26142	297.54	13045.566	33562.316
3128	297.54	8250.899	37697.633
35332	297.39	14560.757	33955.824
24096	296.82	12435.028	33895.688
23495	296.8	12342.341	38110.035
21933	296.03	11891.356	35050.309
34013	295.84	14315.997	37361.102
19475	295.42	11527.691	38066.453
9285	295.38	9583.522	34599.637
35235	295.02	14462.416	34556.281
29655	294.92	13371.265	39449.625
16131	294.75	10802.404	33556.711
2646	294.61	8232.427	34118.637
2499	294.56	8147.974	33030.219
4838	294.14	8693.646	33166.34
24477	293.83	12624.032	34749.879
20229	293.62	11820.507	33721.715
20797	293.05	11636.658	37508.039
30692	292.8	13682.987	36280.602
13641	292.7	10489.587	33958.875
27351	292.66	13164.76	39115.957
3775	292.36	8442.751	39920.797
24209	292.36	12491.264	33089.23
34115	292.09	14208.621	38000.961
6213	291.92	8992.3	38103.027
29623	291.88	13413.476	39098.434
671	290.37	7837.498	36396.43
4065	290.12	8598.709	38099.234
31251	289.6	13908.582	33049.359
7958	289.12	9415.775	39512.09
2905	289.01	8256.748	35823.926
21274	288.72	11889.425	39465.727
5477	288.26	8668.245	37668.59
23359	287.86	12282.601	38876.48
26549	287.69	13024.284	36437.891
11094	287.55	9896.491	34674.586
33878	287.51	14184.263	36351.355
34406	287.26	14587.879	39954.355
9557	287.19	9653.932	36195.387
31384	287	13832.547	33867.988
27871	286.82	13132.835	34934.383
15407	286.25	10724.879	37214.82
24625	285.64	12567.793	35946.266
21480	285.45	11947.146	38196.836
5800	285.43	8706.997	39870.055
886	285.12	7922.817	37542.633
22719	285.06	12137.074	36258.336
16478	285.06	10864.318	36022.949
12043	284.6	9937.149	37115.031
16667	284.59	10843.114	37267.957
25942	284.47	12759.881	33806.09
4926	283.23	8669.268	33880.703
33066	282.73	14179.495	34882.223
27266	282.38	13209.566	39327.223
33556	282.29	14321.957	34048.77
7042	282.25	9167.774	33736.305
10579	282.06	9825.851	38008.234
4347	281.27	8503.658	36104.219
26523	281.03	12956.666	36096.953
30831	280.91	13623.277	35733.844
24560	280.72	12618.4	35415.035
7578	280.53	9209.574	38091.859
23325	280.3	12478.187	39283.332
18960	280.14	11269.902	38927.523
3876	279.59	8466.796	39333.57
20986	279.23	11635.989	38501.566
24396	278.44	12621.824	34224.996
26023	278.29	12704.743	33047.184
16345	278.21	10934.191	34885.941
3097	278.17	8234.547	37533.844
31292	278.06	13838.176	33274.457
11365	277.7	10027.597	33386.766
20612	277.56	11662.972	36398.977
10059	277.14	9597.84	37845.965
21018	277.12	11650.311	38824.898
12058	276.85	10027.853	37140.887
564	276.59	7855.839	35786.41
27911	276.41	13316.72	34514.73
28701	275.53	13479.457	35996.332
5538	275.17	8825.34	38121.492
28062	275	13306.476	33521.703
18201	274.88	11253.443	33812.98
14320	274.5	10504.003	34650.016
23952	273.96	12357.768	35085.891
33657	273.01	14394.89	34681.98
7653	272.91	9250.963	38655.813
4806	272.6	8722.313	33037.797
5494	272.39	8682.51	37831.477
10731	272.3	9629.588	36909
20684	272.14	11666.072	36773.617
24931	271.47	12608.63	37975.055
2278	271.4	7982.697	34658.98
32479	271.26	14165.327	38830.543
11761	270.92	10073.951	36009.504
4702	270.33	8596.089	33517.953
25908	269.75	12723.16	33659.219
13455	269.29	10223.975	33588.691
15459	268.72	10648.047	36973.777
16527	268.64	10824.647	36269.711
17958	268.43	11007.258	33349.918
30734	268.39	13691.953	35989.875
6500	268.11	8918.799	35983.176
30586	267.49	13702.168	37068.305
15050	267.4	10479.467	39865.406
32768	266.69	14045.948	36960.934
21305	266.4	11954.953	39122.617
28869	266.35	13467.95	37398.27
35047	264.55	14537.525	35271.59
11160	264.26	9822.902	34232.922
20793	264.13	11844.24	37438.383
27856	263.8	13279.402	35159.402
29851	263.26	13674.106	39347.012
23319	262.92	12282.245	39266.434
34327	262.75	14234.842	39613.289
26992	262.4	12956.15	39076.109
25468	262.06	12752.837	37929.758
1197	261.06	7750.78	38470.879
16847	260.97	10980.288	38748.551
12993	260.85	10019.365	37132.535
20345	260.45	11761.49	34301.578
29834	260.13	13749.576	39575.379
9332	260.11	9647.016	34828.688
28552	260.09	13472.636	35097.648
31253	259.36	13926.524	33055.477
13325	259.05	10303.977	34533.668
1679	258.96	8059.958	38382.863
1054	258.86	7881.49	37985.984
33072	258.4	14186.196	34898.473
19635	258.19	11518.483	36687.676
1921	257.96	8094.316	37414.711
7161	257.85	9103.557	35266.602
5278	257.77	8668.124	36324.754
10781	257.73	9812.188	36782.461
17865	257.66	10992.953	34334.156
11996	257.35	10101.586	36842.102
35189	256.53	14463.757	34644.301
28305	256.35	13501.539	33537.293
1605	256.07	8070.657	39101.961
22083	256.01	11856.52	34212.684
4874	255.82	8770.883	33467.313
33605	255	14228.119	34379.105
32418	254.9	14065.251	39054.402
19953	254.88	11577.901	33908.98
4335	254.77	8518.38	36369.863
29802	254.65	13577.512	39496.566
20212	254.56	11723.988	33502.027
25315	254.27	12793.032	39237.332
2980	254.25	8233.673	36592.191
29742	254.15	13561.498	39841.984
31122	252.78	13757.539	33915.543
8546	252.76	9327.217	36057.648
34446	252.47	14436.535	39730.629
33189	252.26	14029.243	34259.902
2741	252.16	8311.859	34930.633
5108	252.14	8806.026	35035.715
21183	252.14	11715.004	39971.027
3427	251.95	8366.926	38409.512
33996	251.91	14332.076	37267.824
18611	251.88	11307.3	36225.547
10412	251.68	9723.565	39491.988
10770	251.28	9722.015	36739.602
752	251.19	7890.889	36689.344
23966	251.01	12403.579	34833
13286	250.77	10317.968	34935.055
5211	250.52	8697.452	35715.855
10058	250.1	9504.412	37847.504
21478	249.92	12022.258	38194.789
7233	249.87	9097.569	35921.891
26939	249.66	12929.791	38838.43
16722	249.58	10814.743	37890.402
7097	248.7	9139.098	34631.039
13235	248.6	10225.123	35382.688
14452	248.3	10363.658	35813.434
4577	248.2	8323.657	34886.152
33350	248.14	14185.87	33230.23
31699	248.05	13922.566	36185.023
5951	248.03	8842.946	39240.168
11037	247.32	9793.076	35178.203
23037	246.86	12188.045	38925.555
4421	246.23	8477.583	35759.063
16457	245.81	10763.662	35688.57
19982	245.75	11544.126	33701.586
31984	245.56	13823.036	38139.863
18064	245.06	11206.739	33035.617
18937	244.81	11229.793	38721.262
17640	244.76	11068.075	36420.984
8009	244.3	9407.971	39191.898
3873	244.18	8484.13	39325.004
4593	243.8	8459.282	34723.445
31402	243.78	13915.955	33992.184
22361	243.55	12227.44	33538.09
12353	243.24	10115.988	39020.246
25946	243.22	12895.721	33490.656
24178	243.07	12407.779	33103.605
10927	242.98	9876.51	36055.895
931	242.77	7912.666	37674.945
27158	242.38	13303.921	39764.773
11281	242.36	9851.63	33516.148
20870	242.33	11683.713	37755.477
2370	242.23	7995.043	34222.465
18143	241.92	11280.522	33568.871
540	241.85	7696.471	35705.043
22735	241.77	12187.103	36320.609
2576	241.75	8399.019	33342.188
16855	241.48	10800.303	38809.23
18346	241.43	11358.427	34827.613
2876	241.2	8364.169	35681.043
20344	241.18	11772.992	34296.605
23624	241.08	12221.449	37305.094
2809	241.08	8264.162	35143.594
22748	241	12185.245	36354.195
22364	240.03	12168.553	33597.285
28437	240.03	13416.313	34246.844
22445	239.57	12095.822	34251.336
32079	239.28	13837.023	38835.965
11186	239.21	9726.866	34065.477
12157	239.19	10113.343	37676.309
15074	239.05	10700.373	39871.41
1887	238.94	7978.057	37560.441
1241	238.61	7729.438	38791.699
497	238.44	7812.243	35531.777
11364	238.38	10006.086	33385.293
16846	238.06	10775.977	38737.523
3993	237.67	8415.027	38570.09
29527	237.5	13268.102	38728.109
2521	237.5	8047.736	33148.848
35181	237.41	14621.702	35007.68
13584	237.18	10541.9	33525.906
24395	236.97	12648.074	34193.199
19791	236.76	11548.591	34977.035
21740	236.58	11877.88	36653.566
14565	236.32	10359.223	36636.09
17840	236.09	11095.828	34468.059
10493	235.95	9802.236	38996.617
23677	235.42	12480.761	36858.34
6289	235.28	9043.72	37681.289
215	234.63	7725.118	34215.738
5897	234.61	8945.873	39582.953
31948	234.4	13876.163	37976.199
25133	234.29	12620.082	39566.316
10065	234.06	9527.965	37846.102
27640	233.79	13256.35	36844.551
6899	233.75	8894.341	33356.531
2122	233.52	8173.921	36174.699
30117	233.48	13642.905	38090.691
29631	233.41	13552.522	39141.141
29607	233.1	13402.339	39082.176
28851	232.95	13498.143	37234.262
28844	232.91	13494.289	37218.18
17648	232.89	11047.631	36487.262
19355	232.81	11592.995	38493.691
14630	232.66	10319.478	37056.246
17768	232.24	11067.215	35324.629
16565	232.2	10864.161	36592.117
5866	232.12	9038.224	39636.266
30577	231.86	13699.691	37049.266
16819	231.82	10823.218	38593.117
3046	231.8	8272.734	37142.422
13256	231.76	10129.634	35236.066
6287	231.53	8888.405	37665.43
11840	231.36	10112.125	36305.32
2389	231.11	8138.086	34077.496
28894	231.09	13438.097	37535.523
32453	230.86	14107.553	38871.961
27345	230.78	13163.106	39101
35099	230.73	14433.614	34965.734
10209	230.54	9490.032	39239.109
25887	230.44	12758.512	33825.648
6697	230.04	9009.662	34469.234
26394	229.58	13059.044	35320.801
34983	229.29	14568.401	35923.504
5	229.06	7705.355	33044.16
28124	228.87	13317.194	33393.902
32825	228.45	14003.788	36625.109
27377	228.35	13283.238	38681.703
21666	228.07	11904.221	37289.879
1483	228.03	8014.419	39927.465
6985	227.97	9260.204	33336.32
22931	227.82	12131.367	38337.434
32731	227.55	14171.687	37048.543
3540	226.94	8228.354	39047.629
7558	226.5	9082.857	37956.211
16743	226.27	10943.536	37916.051
19839	225.85	11535.246	34496.277
18174	225.73	11279.725	33761.426
24150	225.58	12280.886	33418.402
10703	225.23	9821.813	37080.727
16796	224.87	10926.222	38480.695
6288	224.77	9028.081	37669.836
21671	224.62	11921.186	37336.133
668	224.62	7917.543	36387.211
1075	224.47	7887.151	38013.445
6392	224.35	9046.978	36919.801
16720	224.33	10828.409	37882.289
5224	224.16	8707.899	35734.824
4184	224.03	8459.239	37231.145
22079	223.97	11855.821	34197.633
22218	223.97	11880.983	33174.223
8635	223.93	9284.745	35455.426
10948	223.82	9805.629	35812.152
5070	223.8	8662.315	34881.707
22072	223.74	11857.263	34180.219
2502	223.45	8164.173	33041.477
4037	223.09	8520.277	37989.125
20605	222.9	11663.246	36381.086
3183	222.57	8374.562	37860.984
29986	221.27	13630.153	38534.664
8104	220.89	9271.789	38393.438
8103	220.3	9276.228	38377.383
1444	220.26	7914.547	39962.168
1477	219.66	8029.981	39916.547
29514	218.78	13429.663	38659.379
930	218.76	7896.741	37677.078
27813	218.73	13266.743	35144.512
22336	218.65	12121.585	33360.305
27729	217.88	13170.314	35925.086
6222	217.85	8843.837	38126.266
27028	217.54	13017.209	39207.359
6358	217.16	8997.188	37354.855
17087	216.87	10937.165	39659.887
27035	216.49	13125.778	39281.453
685	215.72	7811.422	36424.844
7299	215.66	9260.394	36171.598
14982	215.03	10389.624	39299.281
10218	214.97	9656.486	39298.355
17354	214.82	11164.642	38207.348
6376	214.75	8946.245	37175.23
19950	214.48	11453.715	33903.328
34409	214.46	14569.258	39954.336
32519	214.32	14024.345	38621.797
11623	214.31	9998.511	35239.102
19855	214.13	11418.783	34518.957
10101	214.11	9575.041	38243.691
30731	213.9	13693.037	35977.457
34078	213.81	14356.032	37880.813
270	213.79	7775.843	34382.551
25125	213.79	12591.998	39469.586
1191	213.71	7756.179	38455.855
28271	213.21	13390.886	33334.016
4096	213.19	8575.08	37979.199
22095	213.06	12016.131	34347.844
4484	212.85	8531.847	35542.422
5295	212.81	8821.089	36469.609
7755	212.3	9184.109	38977.992
19309	211.76	11468.458	38896.184
7965	211.42	9426.227	39525.879
20025	211.2	11497.112	33371.129
9525	211.19	9632.54	35994.309
30138	211.13	13570.769	37870.586
35197	210.84	14487.309	34703.965
14502	210.71	10344.94	36133.984
34041	210.69	14228.029	37644.914
1746	210.63	8165.733	38229.16
14629	210.5	10301.997	37055.773
20638	210.42	11811.603	36520.242
28510	210.25	13443.905	34604.902
14717	210.04	10506.058	37399.93
30206	210.02	13762.566	37572.281
6566	209.9	8890.041	35713.633
35191	209.35	14480.622	34650.488
2879	209.31	8370.546	35696.953
24490	208.91	12616.812	34858.91
10323	208.87	9800.03	39906.387
34803	208.85	14448.378	37290.23
8112	208.43	9428.158	38413.648
2547	208.18	8356.012	33112.223
11204	207.89	9774.935	33885.266
20529	207.76	11656.49	35873.398
2824	207.7	8365.878	35280.98
29943	207.61	13561.054	38640.172
23044	207.3	12182.546	38943.059
8170	207.28	9404.955	37870.973
24299	207.22	12613.004	33865.063
32811	206.84	14114.088	36921.207
9503	206.73	9500.881	35724.008
[truncated: 10,251 more rows]
