# Supplementary material for: Insights on the Control of Yeast Single-Cell Growth Variability by Members of the Trehalose Phosphate Synthase (TPS) Complex
Source: Front Cell Dev Biol. 2021 Jan 28;9:607628. doi: 10.3389/fcell.2021.607628 (PMC7876269; doi:10.3389/fcell.2021.607628)
Supplement: Supplementary file 2 [file Data_Sheet_1.ZIP › final_code/input_datasets/Ntd-TPS1_SortedCells2_plus_t1.csv]

Id	Area (µm²)	Centre X Position (µm)	Centre Y Position (µm)
13255	49.82	14638.462	35853.129
7655	49.57	12015.792	38783.68
3542	46.05	9584.883	34588.23
11123	44.59	13598.341	35876.504
12434	44.55	14140.98	37774.555
136	44.31	7752.92	34369.234
3169	44.02	9278.708	37397.535
693	43.6	8046.836	38540.762
6764	43	11348.988	39020.078
3019	42.08	9089.226	38876.645
3565	42.01	9592.471	35059.887
11926	41.05	13974.25	37150.375
2254	40.82	8981.525	39574.496
13348	40.53	14513.848	33671.059
11987	40.51	13978.748	38190.926
5532	40.09	10719.19	34607.668
9837	40.07	13130.134	36671.191
7381	39.65	11814.919	36111.156
11407	39.38	13811.427	35261.969
13283	38.94	14601.118	35045.051
10246	38.81	13160.844	36187.98
5963	38.44	10857.702	38752.828
1337	38.33	8326.32	37776.465
9724	38.21	13099.757	36231.172
5724	38.21	10805.952	34379.109
1846	38.18	8541.414	33225.523
4350	38.16	9957.564	35535.055
10229	38.06	13182.751	36405.477
5284	38.04	10664.722	39386.516
13075	37.98	14504.963	39038.699
8947	37.85	12583.791	37121.535
7380	37.1	11825.67	36104.738
8339	37.08	12330.496	39848.152
13085	36.84	14493.624	38859.402
7944	36.39	12038.311	33381.738
13214	36.24	14512.532	36464.488
4614	35.94	10311.46	38685.648
11312	35.3	13809.09	33543.012
1219	35.11	8361.93	35615.484
7672	35.09	11949.071	38400.324
13053	33.48	14561.162	39512.098
13222	33.33	14617.895	36266.531
2249	33.22	8881.935	39497.164
4826	33.16	10279.07	34763.676
12245	33.1	14202.005	39533.805
2356	32.58	8987.647	37861.805
7173	32.54	11607.469	33796.527
3909	32.33	9901.299	38318.098
10681	32.2	13416.835	37980.445
7372	32.1	11831.849	36018.91
5493	32.08	10751.308	35162.895
10864	31.63	13689.548	38028.898
123	31.63	7755.449	34237.313
10885	31.47	13705.87	37669.586
8012	31.36	12129.547	33971.816
4912	31.36	10177.689	33252.23
10900	31.32	13758.468	37616.309
1876	31.3	8697.704	33311.258
1664	31.26	8609.311	36574.836
2596	31.17	9045.41	34014.98
1568	31.17	8603.932	38317.813
9122	31.03	12862.481	39544.754
10190	31.01	13328.744	36963.156
6249	30.94	11056.519	36468.992
12531	30.94	14164.494	35984.895
9631	30.88	13118.132	34452.539
7759	30.86	11986.199	37038.676
8363	30.86	12471.602	39433.398
12572	30.84	14210.075	35035.301
7646	30.82	11884.663	39101.719
10059	30.78	13165.333	39949.297
13137	30.78	14597.609	37824.922
12903	30.74	14404.904	37483.992
2877	30.74	9268.069	36524.734
10384	30.72	13153.804	33461.406
11374	30.71	13951.788	34709.469
10872	30.71	13667.993	38101.621
12609	30.69	14098.28	34173.316
9727	30.69	13107.941	36281.313
4695	30.65	10273.88	37220.738
10379	30.61	13215.63	33348.531
1836	30.57	8567.491	33467.609
4133	30.55	9893.341	33982.367
2960	30.55	9270.534	37817.621
8207	30.53	12243.783	37488.836
3318	30.51	9460.195	34903.047
3971	30.48	9868.569	37282.238
10023	30.44	13099.826	39594.855
12113	30.44	14136.645	39657.43
10273	30.42	13343.187	35659.027
4098	30.34	9798.555	34855.91
4902	30.32	10323.988	33338.418
6929	30.28	11601.192	37763.262
2416	30.28	9020.371	37129.34
6082	30.28	11074.537	38965.969
12763	30.28	14388.463	35096.848
3100	30.23	9302.413	38925.336
9173	30.21	12918.737	38151.023
4256	30.21	10065.373	33870.152
10718	30.17	13551.605	38712.16
4563	30.13	10311.338	39613.387
7489	30.13	11817.648	37941.551
9243	30.09	12919.243	36915.742
1195	30.09	8378.563	35137.766
10834	30.04	13643.346	38507.957
4467	30.02	10061.967	37932.402
13056	30	14603.178	39340.77
5095	29.96	10557.338	36998.855
4678	29.94	10197.361	37646.531
5175	29.94	10406.481	38535.574
10552	29.92	13555.928	35540.754
7602	29.9	11885.561	39643.59
4619	29.9	10312.365	38520.109
12519	29.88	14140.747	36513.5
6871	29.84	11516.837	38640.215
11999	29.84	13813.854	38421.438
6699	29.82	11366.348	37733.77
10033	29.82	12964.071	39738.41
13000	29.79	14226.037	39574.68
3712	29.79	9693.751	38035.961
3999	29.77	9708.838	36532.684
9588	29.75	13094.01	33642.023
3264	29.75	9482.572	35622.195
13013	29.69	14233.677	39789.117
7300	29.67	11756.125	34448.559
11221	29.63	13576.687	34100.637
8598	29.59	12463.851	35323.234
1291	29.59	8409.243	36812.48
4050	29.59	9891.081	35521.801
11272	29.52	13574.166	33098.801
4424	29.5	10085.173	36810.102
6527	29.46	11376.894	35171.469
10932	29.46	13616.348	37159.484
2296	29.44	8910.95	38876.371
11090	29.4	13676.344	36057.023
6220	29.4	11199.814	36929.973
3171	29.38	9418.819	37398.039
5280	29.35	10723.139	39297.125
9221	29.35	12788.345	37418.828
10192	29.33	13148.494	36706.016
282	29.33	7653.737	36000
6799	29.31	11240.72	39648.707
3427	29.29	9401.199	33371.957
3463	29.29	9581.618	33180.078
6920	29.29	11623.613	37950.512
7125	29.27	11578.718	34563.598
11197	29.25	13740.655	34145.074
1499	29.23	8598.913	39431.445
10278	29.21	13299.855	35473.051
1735	29.21	8589.351	35323.316
13225	29.19	14632.278	36323.156
4909	29.19	10303.237	33220.828
10325	29.17	13302.916	34605.617
11275	29.17	13661.704	33133.629
6069	29.17	11154.716	39397.902
12399	29.15	14153.465	38387.277
8139	29.15	12246.402	35869.781
2778	29.13	9116.576	34730.285
1800	29.13	8633.783	34098.211
13271	29.13	14636.459	35279.527
6343	29.13	11068.588	34350.867
12563	29.13	14168.036	35119.387
13307	29.12	14582.939	34319.805
12737	29.12	14370.748	34611.34
8543	29.1	12476.492	36099.109
8737	29.1	12626.626	33499.809
11296	29.08	13950.053	33282.078
7650	29.08	12053.97	38907.973
5518	29.08	10632.729	34644.59
8344	29.06	12492.974	39900.512
9522	29.02	12795.403	33560.875
5544	29.02	10748.047	34151.484
10498	29	13369.997	34586.625
9113	29	12924.408	39682.336
3312	29	9440.24	35026.441
791	28.98	8158.961	36882.484
3193	28.98	9407.23	37052.273
2012	28.94	8833.741	36061.621
13273	28.92	14548.865	35292.273
11079	28.92	13641.714	36429.441
10927	28.92	13590.547	37117.742
8856	28.92	12697.577	35784.16
13115	28.92	14459.911	38381
8721	28.91	12555.435	33224.105
11449	28.91	13961.594	36127.875
4178	28.89	9769.764	33334.223
6346	28.89	11202.369	34367.992
8802	28.89	12603.671	34885.723
7113	28.87	11544.08	34711.465
7715	28.87	12005.838	37758.359
7158	28.87	11508.578	33852.465
8606	28.87	12406.954	35109.16
10334	28.87	13239.62	34154.203
10389	28.85	13326.321	33235.152
4585	28.85	10320.989	39123.215
8378	28.83	12451.351	39292.504
8208	28.83	12279.95	37492.91
10725	28.83	13552.668	38920.977
7191	28.83	11496.155	33445.395
11116	28.81	13776.688	35769.352
7677	28.79	12027.655	38157.977
9967	28.77	13041.06	38339.258
7070	28.77	11534.034	35624.402
12717	28.77	14324.821	34078.367
4095	28.77	9871.254	34803.668
1078	28.73	8205.468	33286.309
13126	28.71	14472.92	38276.512
2262	28.71	9028.835	39306.883
7247	28.71	11757.063	33489.016
5847	28.71	10833.179	36663.621
11897	28.71	13949.912	36813.043
4700	28.69	10279.375	37300.324
13253	28.68	14521.736	35785.906
13272	28.68	14580.421	35282.875
10640	28.68	13546.025	37242.074
9415	28.68	12851.066	35713.285
12954	28.66	14363.602	38680.457
13236	28.66	14564.36	36154.469
7206	28.64	11555.79	33148.672
7773	28.62	11881.754	36698.637
9423	28.62	12816.917	35504.828
12997	28.62	14359.881	39555.906
5172	28.6	10468.479	38493.605
6051	28.58	11053.551	39488.016
6088	28.56	11156.289	39013.5
4806	28.56	10148.505	34972.328
5537	28.56	10634.622	34356.273
8517	28.54	12346.118	36828.391
5981	28.54	10988.353	39132.645
3081	28.54	9440.009	39437.746
5515	28.54	10570.118	34914.5
6186	28.54	11008.344	37626.629
9366	28.54	12908.129	36217.09
11077	28.54	13675.64	36412.902
869	28.52	8018.292	35599.41
2630	28.52	8853.371	33614.867
12535	28.52	14099.921	35842.223
3639	28.5	9689.508	36532.629
10458	28.5	13443.482	33891.457
10109	28.5	13245.094	38977.613
7352	28.48	11771.632	35611.219
13161	28.48	14432.685	37277.078
12106	28.46	14013.449	39939.008
2420	28.46	8969.56	36861.844
8500	28.45	12333.147	37103.68
233	28.45	7737.958	35534.031
12585	28.43	14177.494	34676.305
6691	28.39	11420.712	37658.055
9180	28.39	12819.93	38259.824
1430	28.39	8310.692	39537.105
10178	28.37	13221.082	37063.281
8507	28.35	12313.04	36703.426
8575	28.35	12478.274	35718.938
12087	28.33	13966.527	39828.883
12007	28.33	13794.024	38529.156
8789	28.33	12582.24	34682.469
6071	28.31	11157.48	39415.781
8903	28.31	12560.587	36724.465
8589	28.29	12485.203	35537.473
8540	28.27	12478.495	36087.805
5392	28.27	10714.53	37412.926
2484	28.25	8923.334	35999.465
12623	28.25	14162.013	33878.262
8422	28.25	12304.34	38757.102
10355	28.25	13309.511	33854.203
6015	28.23	10952.023	39913.039
13203	28.23	14452.168	36624.887
4687	28.22	10308.224	37409.078
6540	28.22	11271.621	35474.605
6589	28.22	11395.292	36194.43
3741	28.2	9660.748	38650.723
9480	28.2	12716.086	34587.105
12796	28.18	14309.997	35728.641
8534	28.18	12411.058	36249.508
11113	28.16	13706.214	35757.863
10108	28.14	13321.98	38965.535
7322	28.12	11827.19	34960.242
12900	28.12	14258.402	37406.695
11403	28.12	13957.306	35206.793
1494	28.1	8581.387	39356.648
8033	28.1	12241.992	34418.906
5249	28.08	10436.667	39985.152
2946	28.08	9212.947	37669.23
3811	28.08	9832.646	39793.273
12442	28.06	14132.496	37561.551
7342	28.06	11658.25	35342.867
3380	28.04	9464.088	34098.609
8930	28.02	12530.448	36975.973
1974	28.02	8828.197	35092.371
8615	27.99	12457.56	34952.926
1473	27.99	8578.194	39666.867
4692	27.97	10308.728	37205.891
2172	27.97	8678.537	38883.898
8417	27.95	12366.946	38628.754
4059	27.93	9892.69	35368.777
1480	27.93	8620.772	39732.914
3685	27.91	9586.132	37260.34
4689	27.91	10209.639	37480.551
3364	27.91	9289.808	33974.555
2912	27.91	9077.904	37080.32
97	27.89	7713.317	34022.195
2253	27.89	8992.12	39569.211
10351	27.87	13254.482	33827.598
12981	27.87	14289.18	39221.914
13064	27.85	14454.219	39153.309
6364	27.85	11098.288	33839.32
9671	27.85	13123.974	35445.762
7517	27.83	11736.81	38569.375
9596	27.81	12959.311	33815.398
9629	27.81	13137.401	34410.832
11392	27.79	13962.926	35038.063
11936	27.79	13937.13	37276.453
11879	27.79	13893.13	36794.02
3128	27.79	9301.306	38304.195
8680	27.79	12397.532	33794.098
6201	27.79	11003.325	37276.07
86	27.79	7740.102	33875.285
923	27.77	7992.112	34710.313
8678	27.77	12433.783	33699.234
3373	27.76	9285.786	34060.457
5542	27.76	10646.103	34139.992
8164	27.76	12130.833	36527.934
10378	27.74	13147.934	33344.352
6436	27.72	11210.455	33689.527
8584	27.7	12370.365	35488.988
13217	27.7	14534.653	36482.148
10692	27.7	13422.464	38283.719
3940	27.7	9845.865	37838.387
12652	27.68	14194.127	33447.598
3078	27.68	9315.002	39670.445
8452	27.68	12297.695	38064.133
9048	27.68	12498.081	39176.141
556	27.66	7840.698	39257.707
10242	27.66	13156.278	36075.156
4205	27.64	10121.175	33008.125
7142	27.64	11455.57	34011.801
10315	27.64	13196.083	34740.016
13280	27.62	14548.087	34962.828
5529	27.62	10597.839	34529.887
2814	27.62	9180.442	35200.145
10889	27.62	13702.689	37703.535
3212	27.6	9465.241	36954.953
7404	27.6	11668.64	36669.605
12578	27.58	14066.353	34863.066
10234	27.58	13145.845	36227.031
5825	27.56	10924.681	36341.043
4744	27.56	10257.017	36249.273
4419	27.55	10112.985	36685.586
12597	27.55	14027.122	34306.773
4921	27.55	10407.882	33048.742
9010	27.53	12527.132	38339.766
2919	27.53	9276.015	37315.293
3442	27.51	9478.498	33274.105
7727	27.51	11918.924	37343.145
13385	27.51	14534.244	33064.309
8228	27.51	12108.256	37921.781
8891	27.49	12704.08	36582.262
6851	27.49	11505.506	39132.707
12745	27.49	14266.605	34790.98
11177	27.49	13729.726	34657.922
4294	27.49	10107.301	34735.652
11331	27.47	13858.562	34050.996
13150	27.47	14533.841	37540.633
8506	27.47	12464.867	37018.469
13377	27.45	14622.727	33003.07
12705	27.45	14263.106	33694.512
3350	27.45	9315.997	34433.016
9474	27.43	12904.279	34501.016
3085	27.43	9471.078	39328.684
9078	27.43	12693.443	39756.742
2261	27.41	8929.869	39307.723
4750	27.41	10314.229	36362.969
3144	27.41	9484.654	37959.645
6870	27.39	11562.427	38913.129
2654	27.39	9093.984	33016.086
115	27.37	7702.857	34184.934
508	27.37	7970.261	38775.398
9157	27.37	12783.931	38752.637
10429	27.37	13433.635	33494.105
3761	27.35	9494.549	38958.863
9991	27.35	13045.626	39014.906
3087	27.35	9389.748	39370.68
3944	27.33	9785.368	37727.375
12119	27.33	14180.037	39740.695
10508	27.32	13558.665	34815.891
9609	27.32	12944.697	33977.328
3121	27.32	9492.067	38241.266
9369	27.32	12919.565	36275.531
4588	27.32	10273.958	39130.113
8852	27.3	12643.727	35713.508
6317	27.3	11162.473	34614.234
11378	27.28	13977.24	34805.137
3859	27.28	9857.587	39120.512
1574	27.28	8555.972	38418.344
1563	27.28	8527.789	38539.801
3127	27.26	9469.178	38301.402
1459	27.26	8541.645	39828.883
8415	27.26	12291.975	38916.777
10923	27.26	13769.569	37065.551
8538	27.24	12366.775	36076.445
1885	27.24	8759.677	33424.523
7645	27.24	11856.999	39094.293
5128	27.22	10543.531	37505.129
6559	27.22	11277.244	35865.789
1207	27.22	8380.592	35332.508
10081	27.2	13333.311	39505.008
750	27.2	8047.244	37540.414
12802	27.18	14365.076	35851.895
11923	27.18	13981.914	37082.406
5992	27.18	10852.522	39405.414
5929	27.18	10906.655	38249.824
11930	27.16	13895.322	37238.93
10150	27.16	13322.008	38004.242
2891	27.16	9105.17	36706.672
8202	27.16	12179.241	37457.879
11429	27.14	13986.449	35607.234
2415	27.14	9062.075	37118.668
7021	27.14	11441.171	36369.875
6996	27.14	11497.732	36823.332
11302	27.14	13972.875	33375.32
9401	27.14	12885.264	35841.559
3649	27.12	9605.731	36674.199
10024	27.12	13089.144	39600.934
10432	27.12	13362.211	33556.656
12871	27.12	14363.145	37038.109
6032	27.1	11153.094	39949.359
6216	27.09	11196.891	37137.813
3162	27.09	9326.053	37626.98
10308	27.09	13201.371	34861.809
7333	27.07	11777.849	35145.828
1300	27.07	8399.595	37059.656
11247	27.07	13626.542	33591.184
7653	27.07	11913.037	38728.512
9630	27.05	12997.133	34414.273
3710	27.05	9599.689	38014.316
3524	27.05	9616.621	34087.855
4386	27.03	10067.762	36068.027
4680	27.03	10179.62	37356.5
7915	27.03	12013.689	33836.141
2485	27.01	8952.106	36012.879
3096	27.01	9311.55	38829.84
7893	26.99	11958.133	34548.934
4568	26.99	10278.248	39725.324
7103	26.99	11447.997	34772.309
6781	26.97	11243.648	39375.973
13314	26.97	14528.06	34378.512
5	26.97	7792.158	33036.988
9422	26.97	12884.228	35471.973
12588	26.95	14107.729	34702.02
9035	26.95	12503.122	38881.391
9377	26.95	12899.853	36148.852
3722	26.95	9544.438	38331.145
11140	26.93	13700.39	35500.785
10529	26.93	13412.809	35029.801
10200	26.93	13166.384	36838.211
12841	26.93	14397.859	36522.574
4245	26.91	9928.575	33720.16
4828	26.91	10170.363	34455.289
9675	26.91	13047.603	35482.504
3538	26.91	9699.794	34431.844
3920	26.91	9919.337	38146.254
5166	26.89	10564.502	38321.523
9513	26.89	12906.143	33959.848
7684	26.89	11900.899	38028.938
52	26.89	7768.354	33510.023
4756	26.89	10154.211	36125.855
6329	26.89	11123.236	34459.828
11300	26.87	13989.77	33349.594
5690	26.87	10990.369	33974.188
12704	26.86	14417.035	33688.867
5433	26.86	10630.691	36837.41
3221	26.86	9468.648	36794.211
10560	26.86	13562.216	35684.184
6192	26.84	11071.062	37439.363
2557	26.82	8933.83	34600.914
6503	26.82	11297.51	34725.102
8245	26.82	12228.639	38325.375
10747	26.82	13560.064	39432.344
183	26.82	7950.584	34804.023
8184	26.82	12209.117	37058.488
12554	26.82	14048.11	35532.527
8990	26.82	12619.716	37883.305
9464	26.8	12757.684	34654.414
2907	26.8	9219.383	37034.73
13156	26.8	14551.109	37355.598
10413	26.78	13523.475	33188.23
6967	26.78	11625.078	37089.863
8713	26.78	12464.245	33150.492
4481	26.78	10038.316	38257.313
12722	26.78	14313.053	34172.859
7958	26.78	12018.937	33050.496
3250	26.78	9298.49	35745.449
2251	26.76	8893.297	39562.734
12175	26.74	14191.823	39480.598
6595	26.74	11345.628	36314.215
13279	26.74	14561.744	34945.844
3805	26.72	9677.291	39960.23
4537	26.7	10079.097	39679.266
6448	26.68	11399.169	33798.539
5512	26.66	10592.569	34889.531
12642	26.64	14136	33509.699
9968	26.64	13063.052	38340.172
4522	26.64	9930.91	39294.879
11951	26.63	13866.228	37628.34
5644	26.63	10956.801	33353.969
7137	26.63	11473.497	34262.383
3832	26.61	9757.41	39654.203
13256	26.61	14642.057	35873.02
2585	26.61	8963.795	34225.422
8496	26.61	12428.245	37044.699
8596	26.59	12384.643	35320.652
13248	26.59	14479.408	36036.078
4100	26.59	9767.876	34878.332
8516	26.57	12495.335	36821.18
4804	26.57	10316.996	35173.477
5813	26.55	10936.559	36113.02
2445	26.55	8872.66	36416.625
2647	26.55	8872.626	33049.91
9343	26.55	12839.768	36448.793
9410	26.55	12898.402	35620.879
3955	26.55	9749.74	37574.977
8104	26.55	12271.374	35122.52
9670	26.53	13109.835	35430.766
7451	26.53	11834.987	37399.441
13112	26.51	14506.462	38337.898
2807	26.51	9111.404	35065.633
8459	26.49	12403.591	37948.746
567	26.49	7777.265	39354.191
7425	26.49	11783.9	36971.664
4191	26.49	9859.85	33279.848
5541	26.49	10636.501	34429.445
2747	26.49	9068.024	34333.766
5509	26.47	10715.982	34778.855
7886	26.47	11861.549	34464.754
8381	26.47	12429.34	39383.602
5610	26.45	10751.986	33458.969
9457	26.45	12893.133	34895.703
6005	26.45	10813.147	39736
7330	26.45	11816.142	35105.691
1825	26.45	8624.151	33635.66
2023	26.45	8756.242	36289.961
71	26.45	7691.579	33804.262
4349	26.43	10069.824	35522.691
4944	26.43	10548.21	33512.234
3376	26.43	9390.457	34075.211
8849	26.43	12641.159	35627.93
11215	26.43	13653.532	34010.43
7190	26.43	11589.581	33382.273
9655	26.43	13137.468	35096.148
6770	26.43	11257.083	39165.84
1652	26.43	8577.642	36952.203
8706	26.41	12371.574	33308.785
11441	26.41	13927.144	35932.57
7643	26.41	11854.482	39066.926
11417	26.41	13911.51	35381.906
6965	26.4	11554.22	37338.855
3754	26.4	9548.828	38857.605
929	26.4	8134.297	34749.414
6566	26.38	11267.735	35981.039
12497	26.36	14205.517	36801.172
3290	26.36	9277.761	35362.109
7213	26.36	11700.698	33110.223
5759	26.36	10856.305	34913.711
2594	26.36	8893.443	34009.738
6942	26.36	11535.542	37640.754
7574	26.34	11949.334	39823.117
896	26.34	8194.134	35219.316
10815	26.34	13625.347	38993.121
13339	26.34	14598.303	33894.656
10287	26.34	13302.156	35292.773
3325	26.32	9279.756	34693.586
2342	26.32	8911.743	37999.789
8426	26.32	12332.621	38516.316
5565	26.32	10675.889	34021.563
9572	26.32	12959.839	33405.02
11236	26.32	13631.067	33686.137
3518	26.3	9511.556	34025.422
3069	26.3	9331.784	39969.805
2209	26.28	8716.241	39608.008
12580	26.28	14172.108	34629.926
7189	26.26	11542.855	33376.758
6794	26.26	11305.239	39558.234
6519	26.26	11252.139	35067.422
6292	26.26	11197.353	35682.168
11316	26.26	13940.299	33650.805
12770	26.26	14378.183	35280.504
13181	26.26	14581.891	37003.777
14	26.24	7749.266	33122.941
3917	26.24	9765.19	38375.488
7182	26.24	11513.44	33328.824
6822	26.24	11494.626	39911.184
591	26.24	7827.364	39691.613
7211	26.24	11752.345	33082.156
2004	26.22	8650.644	35895.992
11154	26.22	13579.572	35397.059
10841	26.22	13570.77	38585.91
10258	26.22	13258.225	35772.605
5961	26.2	10899.768	38740.664
595	26.2	7872.41	39750.41
8679	26.2	12332.364	33739.723
12815	26.2	14292.256	36057.539
10749	26.19	13414.499	39457.664
2268	26.19	8963.562	39401.188
12983	26.17	14373.665	39236.691
2439	26.17	8972.123	36573.406
1686	26.17	8508.493	36150.648
2259	26.15	8880.541	39295.543
6832	26.15	11423.591	39694.734
8089	26.15	12075.778	34899.113
9254	26.15	12763.33	36708.758
2477	26.13	8969.041	35938.289
9971	26.13	12944.493	38502.348
6915	26.13	11563.96	37824.355
12436	26.13	14157.75	37798.355
10015	26.11	13062.167	39373.109
6040	26.11	11167.844	39609.387
5413	26.11	10577.74	36858.461
12978	26.11	14326.466	39183.547
7156	26.11	11609.436	33839.574
3357	26.09	9467.423	34204.559
5782	26.09	10909.966	35406.922
12720	26.07	14383.894	34125.809
1372	26.07	8289.475	38361.785
7365	26.07	11661.313	35953.113
1014	26.07	8046.204	33334.102
1909	26.05	8705.75	33924.305
9961	26.05	12998.987	38217.668
7977	26.05	12169.476	33237.395
10377	26.05	13177.908	33340.074
7197	26.03	11586.514	33306.813
7396	26.03	11726.826	36474.078
3119	26.03	9436.541	38163.535
5430	26.03	10587.898	36792.531
5189	26.01	10414.161	38801.789
13089	26.01	14528.075	38934.199
8181	26.01	12215.079	36905.078
4960	26.01	10523.029	33874.668
8871	25.99	12685.477	36212.711
5171	25.99	10472.038	38456.828
9117	25.97	12841.932	39749.563
1376	25.97	8331.006	38510.262
5414	25.97	10736.279	36879.145
6413	25.97	11215.659	33021.465
9344	25.96	12717.626	36492.051
7666	25.96	11961.112	38339.785
2566	25.96	9039.758	34359.016
7827	25.96	12043.182	35988.848
11304	25.96	13975.204	33437.738
12372	25.96	14003.145	38902.887
12428	25.96	14157.371	37973.379
12632	25.94	14030.012	33693.641
8460	25.94	12414.339	37688.57
12844	25.94	14240.37	36620.887
9259	25.92	12827.266	36720.66
2057	25.92	8841.022	37082.313
11279	25.9	13976.573	33054.602
10618	25.9	13510.489	36939.051
12875	25.88	14236.225	37187.715
1619	25.88	8445.598	37585.781
6731	25.88	11257.381	38227.945
769	25.86	8159.955	37239.793
8158	25.86	12165.973	36323.336
4197	25.86	9796.988	33033.793
7894	25.84	11933.517	34564.84
5269	25.84	10605.357	39739.676
8825	25.84	12702.271	35166.809
3138	25.84	9472.658	37910.297
3640	25.82	9614.001	36538.434
6442	25.82	11321.075	33738.578
10548	25.82	13483.787	35481.277
11277	25.82	13585.912	33158.965
1245	25.82	8223.452	36011.613
6261	25.82	11109.539	36076.125
10582	25.82	13377.482	36232.402
4378	25.82	10065.858	35961.906
2656	25.8	9202.601	33089.109
2020	25.8	8766.976	36221.781
4965	25.8	10414.931	33922.727
4212	25.8	10117.362	33090.09
3691	25.8	9542.618	37435.281
10412	25.8	13408.851	33137.797
7996	25.78	12117.242	33498.727
6119	25.78	11106.377	38368.02
9045	25.78	12615.111	39110.23
12421	25.78	14112.545	37831.758
10181	25.76	13212.799	37088.816
7071	25.76	11547.985	35633.551
11418	25.76	13839.015	35390.934
8829	25.76	12537.833	35199.797
5305	25.76	10627.219	38796.156
3558	25.74	9557.47	34990.664
593	25.74	7777.243	39724.574
3458	25.74	9546.899	33040.488
7897	25.73	12008.556	34404.93
2051	25.73	8711.383	36921.754
9488	25.73	12922.956	34392.531
8178	25.73	12154.682	36873.523
3232	25.71	9319.804	36678.816
2075	25.71	8707.699	37352.621
6743	25.69	11337.081	38584.395
6849	25.69	11518.775	39109.68
9986	25.69	12928.32	38800.309
8739	25.67	12694.189	33524.719
5288	25.67	10673.795	39147.27
3750	25.65	9659.079	38791.785
3025	25.65	9126.048	38948.98
6100	25.65	11042.626	38639.094
5572	25.65	10575.206	34100.621
12919	25.65	14234.55	37980.809
9685	25.65	12945.395	35665.113
6427	25.63	11362.04	33471.906
6485	25.63	11242.573	34462.059
4988	25.61	10445.879	34400.145
3246	25.61	9360.459	35994.859
12376	25.61	14014.04	38650.02
9959	25.61	13024.312	38154.516
327	25.59	7892.117	36572.469
10128	25.59	13329.158	38943.402
238	25.59	7779.813	35566.145
6622	25.59	11337.812	36588.402
4362	25.57	9951.441	35692.914
4376	25.57	10124.846	35924.367
3106	25.57	9427.1	38702.824
8750	25.55	12632.064	33788.672
1338	25.55	8377.597	37781.492
5463	25.55	10608.018	35962.5
1632	25.55	8493.753	37204.633
7811	25.55	11901.581	36065.031
4765	25.55	10282.532	35991.926
265	25.53	7705.984	35871.961
1409	25.53	8233.415	39178.184
5086	25.53	10552.435	36809.094
944	25.53	8121.413	34566.293
1187	25.51	8417.386	34975.891
3948	25.51	9755.832	37772.914
7820	25.51	11899.019	35953.09
12532	25.51	14182.527	36016.52
33	25.5	7665.757	33260.219
2727	25.5	9258.922	34038.324
8083	25.5	12237.478	34821.629
2031	25.48	8781.685	36499.617
8004	25.48	12274.994	33702.828
1995	25.48	8777.06	35555.738
12593	25.48	14085.097	34495.848
13114	25.48	14525.001	38371.867
11150	25.48	13685.232	35305.457
3527	25.48	9689.81	34098.719
2503	25.48	8917.385	35436.402
2502	25.48	8963.784	35725.605
7647	25.46	11945.765	38801.883
4993	25.46	10472.887	34507.133
10597	25.46	13494.729	36453.27
7481	25.44	11781.732	37754.688
6474	25.44	11405.299	34231.391
6844	25.44	11448.445	39293.293
9000	25.44	12587.313	38194.793
9985	25.44	12940.128	38793.547
7008	25.44	11513.34	36456.184
3509	25.42	9545.752	33968.48
8070	25.42	12262.478	34667.691
1556	25.42	8597.278	38651.477
8978	25.42	12551.552	37617.598
9664	25.4	12932.239	35277.863
7117	25.4	11541.048	34453.098
4303	25.4	10031.33	34798.078
8263	25.4	12254.442	38790.441
1305	25.4	8221.566	37199.105
6983	25.4	11531.715	36971.352
10766	25.38	13416.687	39991.52
11111	25.38	13687.339	36019.004
6739	25.38	11413.522	38453.32
5151	25.38	10475.045	38071.18
2403	25.38	8915.371	37303.563
8693	25.36	12324.588	33368.219
4782	25.36	10214.835	35688.238
3728	25.36	9562.687	38468.801
12094	25.34	13802.921	39961.516
269	25.34	7930.333	35905.211
1692	25.34	8559.648	36185.613
11310	25.34	13919.867	33465.602
7853	25.34	11892.615	35258.074
4903	25.34	10176.806	33403.367
5080	25.34	10553.048	36737.395
12610	25.32	14155.733	34203.066
6525	25.32	11266.377	35148.832
901	25.32	8082.7	35012.563
6275	25.32	11106.56	35827.805
13366	25.32	14480.283	33414.121
7491	25.32	11792.305	37970.793
5786	25.3	10838.748	35502.469
9947	25.3	13033.643	37892.262
8985	25.3	12602.594	37732.52
9126	25.3	12767.757	39370.934
6724	25.3	11332.05	38094.836
5988	25.28	10955.268	39332.773
8449	25.28	12327.142	38003.266
3983	25.28	9722.873	37009.273
11413	25.28	13862.934	35329.16
3105	25.27	9348.185	38699.598
6105	25.27	11177.747	38738.465
8406	25.27	12374.946	39070.477
4177	25.25	9771.273	33635.559
8571	25.25	12369.995	35632.012
3627	25.25	9500.609	36120.926
13152	25.25	14482.499	37587.051
10232	25.25	13262.939	36463.969
3000	25.25	9102.885	38526.926
4223	25.25	9950.675	33377.938
4451	25.23	10052.586	37471.391
4196	25.23	9804.041	33021.305
495	25.23	7869.089	38570.074
9615	25.21	13014.273	34160.453
8905	25.21	12699.756	36742.965
10337	25.19	13215.551	34242.691
2987	25.19	9080.817	38341.762
10606	25.19	13375.791	36766.227
10485	25.19	13358.812	34331.953
30	25.19	7745.489	33222.309
7997	25.19	12097.977	33523.852
1691	25.17	8457.311	36181.164
8340	25.17	12330.915	39855.379
13320	25.17	14567.803	34220.996
9444	25.17	12776.382	34988.695
9483	25.17	12868.328	34336.152
5442	25.17	10688.442	36622.785
2196	25.17	8775.865	39321.723
12003	25.15	13829.02	38474.613
920	25.15	8135.179	34656.57
9702	25.15	12928.318	35849.191
6748	25.13	11214.96	38647.305
1584	25.13	8606.988	38066.258
8712	25.13	12492.265	33111.254
9925	25.13	12944.098	37135.625
255	25.13	7702.682	35770.453
2679	25.11	9182.881	33455.406
13125	25.11	14551.827	38264.816
9170	25.09	12852.968	38412.613
4885	25.09	10266.227	33776.383
10970	25.09	13747.31	36838.035
7673	25.09	11874.911	38448.02
12384	25.09	14209.412	38540.914
12536	25.09	14172.539	35848.93
13113	25.07	14515.566	38367.844
5370	25.07	10631.716	37744.781
8730	25.07	12506.601	33350.676
6484	25.07	11393.403	34434.367
11084	25.05	13619.004	36245.203
12375	25.05	14087.874	38644.824
7100	25.05	11528.989	34977.457
13044	25.05	14481.581	39690.152
2836	25.05	9268.736	35483.465
2493	25.05	8877.13	35841.688
8879	25.05	12544.236	36313.563
7965	25.05	12267.3	33051.309
4372	25.04	10016.532	35850.195
9642	25.04	13135.021	34729.699
5882	25.04	10898.585	37419.988
11433	25.04	13895.485	35735.039
7196	25.02	11522.858	33298.246
4530	25.02	9990.689	39517.563
3041	25.02	9119.79	39464.754
1992	25	8714.651	35502.43
3185	25	9285.628	37497.387
7204	25	11422.855	33106.773
9796	25	13099.081	36580.301
7547	25	11691.271	39320.699
5558	24.98	10758.37	34280.832
13241	24.98	14567.858	35904.535
185	24.98	7774.219	34808.551
1208	24.98	8386.745	35358.352
13286	24.96	14628.178	34780.105
12457	24.96	14085.775	37460.434
7109	24.96	11632.669	34678.813
446	24.96	7717.228	37996.668
8944	24.96	12646.819	37049.754
5190	24.96	10512.988	38885.859
8274	24.94	12221.382	38964.445
3587	24.92	9541.083	35475.859
4341	24.92	10065.497	35429.5
6278	24.92	11077.652	35857.117
5065	24.92	10557.001	36378.707
9026	24.92	12530.81	38680.238
7774	24.92	12065.906	36729.566
9928	24.92	12982.964	37241.277
4166	24.9	9860.619	33507.898
10386	24.9	13180.185	33185.035
2334	24.9	8942.76	38150.523
4815	24.9	10154.116	34609.176
8975	24.88	12509.611	37541.883
6852	24.88	11610.309	39133.934
12510	24.88	14001.069	36407.82
8645	24.88	12300.785	34589.68
7280	24.86	11769.064	34165.953
9235	24.84	12917.014	37114.945
10093	24.84	13143.767	39383.566
482	24.84	7737.831	38446.574
10759	24.84	13539.763	39748.125
11166	24.84	13722.344	34805.348
9099	24.84	12924.754	39777.258
32	24.83	7874.43	33227.363
9089	24.83	12496.116	39861.094
4444	24.83	10109.667	37353.004
3827	24.83	9912.632	39593.246
273	24.83	7900.127	35942.168
1855	24.83	8534.715	33079.668
3654	24.81	9516.946	36749.074
5881	24.81	10892.212	37297.301
3328	24.79	9283.74	34467.664
4124	24.79	9772.92	34382.191
5967	24.79	10819.281	38867.984
9165	24.77	12854.382	38387.344
11448	24.77	13942.543	36125.027
11363	24.77	13851.271	34482.324
1704	24.77	8425.6	36030.258
2866	24.77	9110.591	36197.508
2539	24.75	9048.691	34701.383
2997	24.75	9097.026	38493.91
11323	24.75	13987.229	33847.203
3365	24.73	9445.332	33975.695
3340	24.71	9436.042	34320.883
11218	24.71	13593.951	34058.422
5221	24.71	10496.273	39289.754
790	24.71	8105.218	36866.598
1645	24.71	8428.945	37082.352
7549	24.69	11687.732	39389.234
13124	24.69	14595.088	38250.371
5439	24.69	10762.301	36556.906
2749	24.67	9265.493	34389.156
2555	24.65	8938.094	34577.375
10670	24.63	13497.383	37705.574
8822	24.6	12647.554	35130.277
8556	24.6	12395.494	36013.066
1824	24.6	8627.189	33607.684
6325	24.6	11134.392	34728.934
4108	24.6	9733.137	34737.805
12795	24.58	14372.566	35728.152
13301	24.58	14516.046	34524.945
12988	24.58	14418.951	39336.113
11970	24.58	13814.653	38072.48
6682	24.58	11319.337	37502.809
12366	24.56	14199.782	38824.266
8455	24.56	12485.571	37839.125
8147	24.56	12266.098	36007.73
964	24.54	8182.604	34437.992
9527	24.54	12734.818	33628.27
237	24.54	7740.63	35557.367
8369	24.54	12401.665	39497.715
10652	24.52	13559.383	37414.859
12454	24.52	14172.94	37370.398
13107	24.52	14585.749	38613.828
5412	24.52	10661.007	37169.324
6284	24.52	11050.637	35589.168
9570	24.5	13122.141	33376.965
3975	24.5	9754.8	37125.254
2552	24.48	9038.104	34548.086
5270	24.48	10625.671	39748.266
7681	24.48	11982.727	38179.133
2309	24.48	8894.941	38776.691
9594	24.46	13112.372	33764.063
1387	24.46	8239.997	38677.008
10851	24.46	13717.568	38465.914
10933	24.44	13692.201	37174.863
10394	24.44	13207.69	33272.445
8134	24.44	12143.632	35753.949
2226	24.42	8784.982	39920.488
10861	24.42	13746.532	37998.152
2345	24.42	8915.116	38029.258
12336	24.4	14187.51	39416.762
5851	24.4	10815.689	36695.367
13086	24.4	14604.946	38871.531
10230	24.4	13238.454	36439.977
4596	24.38	10247.124	39234.438
8223	24.38	12262.194	37818.406
5421	24.38	10748.883	36993.18
9277	24.37	12917.317	36773.402
6760	24.37	11349.822	38994.953
6982	24.37	11453.483	36959.504
7683	24.37	11926.34	38267.781
10187	24.37	13343.364	36895.313
1295	24.35	8406.741	36876.141
7155	24.35	11432.324	33835.441
5073	24.35	10564.183	36493.906
11191	24.35	13684.231	34356.145
10356	24.35	13239.408	33888.27
4458	24.33	9965.396	37722.398
6305	24.33	11091.727	35345.152
9012	24.33	12531.762	38404.211
5716	24.33	10843.584	34304.746
8338	24.31	12326.292	39838.426
5277	24.31	10634.052	39576.516
11366	24.29	13948.02	34547.27
4693	24.29	10199.896	37217.824
9920	24.29	12982.944	36906.063
5251	24.29	10755.109	39792.07
11132	24.29	13573.388	35728.016
1232	24.29	8300.025	35817.5
11444	24.27	13868.708	36021.539
7904	24.27	11957.096	34176.855
8995	24.27	12580.787	38060.426
10220	24.27	13258.703	36585.879
7945	24.27	11983.98	33394.395
476	24.25	7838.813	38363.734
7268	24.25	11767.057	33870.887
3813	24.25	9863.602	39797.98
7297	24.25	11690.124	34412.605
1916	24.23	8720.523	33967.176
10010	24.23	13072.141	39287.094
6263	24.23	11200.888	36104.063
1423	24.23	8411.258	39385.727
7636	24.23	12036.735	39182.926
8755	24.23	12551.405	33890.813
480	24.23	7868.257	38431.547
8179	24.21	12134.852	36876.625
9025	24.21	12657.222	38675.074
489	24.19	7838.292	38545.125
2335	24.19	8876.67	38199.898
11428	24.19	13894.279	35586.563
10967	24.19	13692.842	36812.793
127	24.17	7803.134	34287.836
8977	24.17	12629.674	37606.039
11138	24.15	13629.818	35488.484
245	24.15	7976.542	35654.219
4620	24.15	10192.458	38526.238
293	24.15	7696.874	36105.746
3263	24.15	9445.097	35606.535
13083	24.15	14610.93	38814.258
12120	24.14	14116.021	39740.883
4770	24.14	10313.9	35815.234
10535	24.14	13541.267	35129.566
6272	24.12	11080.795	36031.738
6989	24.12	11628.716	36732.262
3332	24.12	9284.692	34518.684
11406	24.12	13929.283	35255.723
8892	24.12	12708.145	36588.992
9421	24.12	12921.632	35466.23
597	24.1	7681.502	39765.734
10781	24.1	13715.815	39966.793
10002	24.1	13133.575	39223.738
7843	24.1	11862.43	35715.586
5265	24.08	10722.571	39673.434
793	24.08	8185.651	36945.219
10136	24.08	13299.582	38490.387
7905	24.06	12008.783	34201.676
7202	24.06	11466.551	33080.402
2819	24.06	9224.718	35268.453
5169	24.06	10436.752	38414.785
11184	24.04	13574.743	34512.512
4830	24.04	10327.734	34522.563
5225	24.04	10355.323	39342.895
5007	24.04	10424.069	34730.195
4496	24.02	10090.089	38666.855
1552	24.02	8594.586	38894.414
955	24.02	8019.869	34362.895
7834	24.02	12039.561	35764.156
12825	24	14404.225	36178.051
11386	24	13936.421	34878.836
5366	24	10737.014	37927.402
5761	24	10953.285	34943.105
10585	23.98	13372.099	36274.289
4167	23.98	9843.672	33525.965
1315	23.96	8358.435	37412.324
39	23.96	7968.125	33309.039
9738	23.94	12956.671	36521
6580	23.94	11385.201	36060.805
10605	23.94	13438.749	36746.219
7754	23.94	11858.38	37312.484
13054	23.94	14443.609	39548.184
10714	23.94	13520.182	38443.664
513	23.94	7955.367	38829.93
10720	23.94	13425.792	38815.367
11252	23.94	13709.237	33425.988
13040	23.94	14631.652	39656.281
1378	23.94	8380.191	38522.246
10289	23.92	13322.745	35328.719
10265	23.92	13243.875	35835.512
4546	23.92	9946.655	39847.445
6890	23.91	11547.761	38326.922
1076	23.91	8327.158	33255.262
6692	23.91	11395.985	37688.285
5559	23.91	10774.021	34283.395
1770	23.89	8521.001	34457.16
11196	23.89	13760.212	34126.578
9214	23.87	12820.122	37615.613
5478	23.87	10766.667	35650.98
6744	23.87	11233.199	38604.258
3071	23.87	9284.308	39992.016
7108	23.87	11529.428	34648.023
2208	23.85	8735.992	39596.469
9458	23.85	12796.586	34913.691
8778	23.85	12708.583	34490.137
6826	23.83	11575.159	39629.09
1858	23.83	8505.141	33098.484
351	23.83	7769.683	36884.41
1877	23.81	8691.996	33330.559
375	23.81	7769.219	37136.121
10352	23.81	13344.247	33839.957
194	23.81	7934.17	34900.863
5085	23.79	10425.148	36810.215
913	23.79	8193.652	34867.711
1217	23.79	8396.149	35578.234
5460	23.79	10768.816	35930.645
5408	23.79	10742.163	37119.367
5202	23.77	10394.048	39039.434
12662	23.77	14086.582	33236.758
7369	23.77	11713.972	36001.641
1399	23.75	8289.62	39046.016
906	23.75	8035.162	35061.477
8733	23.75	12550.801	33403.777
2863	23.75	9095.382	36137.297
6834	23.75	11554.71	39743.566
1114	23.75	8234.535	33787.867
10791	23.73	13729.451	39483.031
6400	23.73	11066.339	33284.293
12869	23.71	14359.703	37017.613
7553	23.71	11764.075	39490.109
9001	23.69	12552.172	38210.352
10914	23.69	13771.868	37210.461
11087	23.69	13783.487	36330.051
173	23.69	7678.01	34709.805
4264	23.69	10075.474	33976.266
2381	23.69	9056.961	37353.098
7377	23.68	11756.565	36081.035
10164	23.68	13235.082	37604.852
8405	23.68	12345.809	39052.848
3313	23.68	9466.97	35074.977
13145	23.68	14484.201	37705.754
4403	23.66	10044.675	36314.727
7800	23.66	12036.849	36418.664
8853	23.66	12574.903	35722.559
4089	23.66	9820.63	35044.031
737	23.66	8104.405	37664.938
13153	23.66	14561.182	37610.34
5771	23.64	10801.41	35294.84
12515	23.64	14170.231	36465.281
6132	23.64	11052.851	38298.16
5384	23.64	10741.009	37589.477
1592	23.62	8578.339	37830.934
6471	23.62	11414.067	34134.184
10649	23.6	13423.869	37361.398
179	23.6	7840.619	34775.723
12910	23.6	14327.938	37629.266
8462	23.6	12490.389	37739.598
13081	23.58	14588.954	38805.68
5586	23.58	10586.372	33683.52
2551	23.58	8881.755	34534.57
13004	23.58	14315.664	39667.129
6563	23.56	11345.591	35921.445
3480	23.56	9693.016	33473.094
6351	23.56	11201.456	34197.141
3717	23.56	9544.525	38097.148
2130	23.56	8700.964	38155.121
10517	23.54	13494.102	34923.199
2018	23.54	8791.21	36168.777
11100	23.54	13707.298	35901.566
165	23.54	7807.209	34632.906
7512	23.54	11848.412	38521.777
2899	23.54	9144.403	36880.762
4023	23.54	9855.082	36187.57
3410	23.54	9334.485	33484.965
9598	23.54	13066.346	33833.004
5021	23.54	10460.602	35014.617
10254	23.52	13261.668	36020.84
2706	23.52	9202.239	33833.293
10912	23.52	13733.439	37459.574
850	23.5	8172.157	35944.988
1803	23.5	8625.312	33855.664
2190	23.5	8708.717	39227.551
10734	23.5	13446.034	39097.676
2216	23.5	8673.387	39730.301
4579	23.5	10222.292	39292.844
166	23.48	7911.322	34633
3582	23.48	9617.506	35389.867
174	23.48	7806.386	34728.941
12112	23.48	14212.651	39632.52
7546	23.48	11849.167	39302.859
9735	23.45	13066.242	36458.879
12423	23.45	14142.749	37897.695
9542	23.45	12806.142	33304.363
6906	23.45	11624.747	38002.766
13251	23.45	14451.453	35735.273
2171	23.45	8700.598	38861.867
4067	23.45	9716.02	35211.871
5198	23.43	10446.776	39000.199
8457	23.43	12344.3	37922.73
1830	23.43	8480.849	33363.973
12829	23.43	14327.034	36239.035
2400	23.43	9007.025	37261.672
5970	23.43	10793.952	38896.57
1712	23.41	8607.135	35811.984
6326	23.39	11002.087	34765.223
13299	23.39	14443.319	34504.398
1460	23.39	8486.339	39844.688
4906	23.39	10226.19	33451.051
2422	23.39	8888.118	36911.668
8157	23.37	12221.173	36292.277
3726	23.37	9681.462	38390.398
2810	23.37	9263.744	35103.91
12043	23.37	13991.065	39291.672
6018	23.37	10817.18	39966.047
10775	23.37	13740.02	39895.453
10853	23.35	13602.397	38167.055
9681	23.35	12976.054	35622.891
12729	23.35	14419.575	34483.496
12430	23.35	14188.404	37695.148
4986	23.33	10355.282	34356.285
3877	23.33	9763.045	38843.094
4348	23.33	9970.254	35518.641
10385	23.33	13242.323	33462.848
3051	23.33	9248.341	39678.82
6539	23.33	11249.216	35423.852
699	23.33	8000.731	38360.484
1753	23.31	8456.662	34786.629
11118	23.31	13771.083	35784.348
1653	23.31	8568.004	36954.461
7908	23.31	11885.89	33982.727
13027	23.31	14541.768	39785.371
1530	23.29	8506.995	38987.672
4179	23.29	9827.658	33362.953
9983	23.29	12929.17	38770.219
1688	23.27	8512.608	36169.457
10286	23.27	13322.864	35531.934
10084	23.27	13144.845	39538.324
64	23.27	7690.234	33699.566
2170	23.27	8699.154	38853.102
3851	23.27	9856.963	39276.039
10632	23.27	13358.234	37106.465
2544	23.27	9050.52	34464.746
9643	23.25	13073.204	34745.887
11258	23.25	13690.454	33238.973
6782	23.25	11413.395	39386.707
6755	23.25	11357.521	38839.992
12860	23.25	14284.555	36932.555
8388	23.25	12424.198	39117.281
10300	23.25	13187.265	35025.727
7766	23.25	11931.031	36894.797
3135	23.25	9310.333	37857.043
2849	23.24	9128.455	35732.055
9694	23.24	13056.572	35742.227
5879	23.24	10991.117	37285.121
6979	23.24	11585.588	36899.816
12797	23.24	14319.723	35792.289
3234	23.24	9490.851	36470.871
13258	23.24	14436.734	35611.008
496	23.22	7940.734	38577.598
13122	23.22	14632.547	38243.078
6713	23.22	11404.207	37953.383
707	23.22	8200.727	38181.836
10499	23.22	13453.8	34622.004
5617	23.2	10728.277	33294.828
6428	23.2	11214.069	33491.984
8896	23.2	12670.762	36647.301
765	23.2	8009.788	37438.699
6652	23.2	11218.962	37059.344
10138	23.2	13291.92	38558
2298	23.18	9007.085	38644.402
1719	23.18	8557.731	35649.508
5014	23.18	10419.848	34850.035
6856	23.18	11587.579	39239.672
7701	23.18	11911.248	37912.105
3522	23.16	9504.363	34068.41
402	23.16	7789.654	37494.098
6138	23.16	11126.875	38010.504
2063	23.16	8750.943	37183.426
11269	23.16	13714.431	33061.996
1364	23.16	8338.447	38206.504
5680	23.16	10799.577	33804.695
5079	23.16	10558.302	36696.777
4981	23.14	10384.913	34239.305
10533	23.14	13446.724	35091.531
9921	23.14	13125.899	37038.457
5089	23.12	10415.659	36864.5
6475	23.12	11306.278	34250.734
7267	23.12	11657.697	33867.125
8508	23.12	12440.19	36714.156
12368	23.12	14175.189	38847.656
9667	23.1	13003.187	35361.344
10635	23.1	13549.438	37166.438
8288	23.1	12262.307	39171.438
6280	23.1	11178.588	35869.004
13261	23.1	14600.836	35635.004
3962	23.08	9758.361	37463.031
10510	23.08	13450.717	34852.09
3454	23.08	9321.418	33111.992
7564	23.08	11814.254	39927.262
2793	23.08	9093.251	34910.523
5579	23.08	10604.754	33906.039
4591	23.06	10339.038	39155.754
5648	23.06	10990.248	33447.711
5066	23.06	10438.98	36386.445
4805	23.06	10340.839	34970.527
2019	23.04	8717.634	36201.156
11900	23.04	13813.132	36883.699
7707	23.02	11963.844	37971.039
2504	23.02	8883.46	35476.453
8493	23.02	12294.028	37281.23
4080	23.02	9818.808	34958.602
10825	23.02	13768.286	38849.434
7252	23.02	11740.296	33574.816
11145	23.01	13780.221	35256.492
8527	23.01	12450.805	36430.883
9111	23.01	12823.597	39654.238
9085	23.01	12627.375	39811.086
6672	23.01	11220.335	37314.766
11871	23.01	13906.762	36642.375
13223	22.99	14594.733	36301.516
10457	22.99	13558.138	33881.176
2972	22.99	9212.261	38100.504
4037	22.99	9743.4	35621.414
9064	22.99	12575.615	39461.66
13134	22.99	14574.873	38074.664
406	22.99	7658.27	37539.516
5078	22.99	10513.378	36642.375
1839	22.97	8591.311	33477.934
471	22.97	7914.985	38279.148
13185	22.97	14628.638	36728.215
518	22.97	7966.207	38870.344
4408	22.95	10099.707	36547.117
1728	22.95	8623.075	35568.195
5275	22.95	10764.431	39518.762
2048	22.93	8695.911	36869.727
1023	22.93	8027.471	33387.406
9462	22.91	12828.218	34632.793
5769	22.91	10796.892	35177.902
4768	22.91	10349.32	35782.254
10079	22.91	13195.207	39468.672
13238	22.91	14589.364	36166.414
12350	22.91	14191.099	39140.129
7301	22.91	11714.012	34451.168
1479	22.91	8628.085	39732.285
7964	22.91	12225.764	33015.414
13157	22.89	14538.058	37374.77
10340	22.89	13233.318	33966.645
8620	22.89	12380.898	35069.422
555	22.87	7710.87	39257.07
5069	22.87	10502.844	36419.777
2789	22.87	9217.105	34855.199
9636	22.87	13028.76	34583.297
2879	22.87	9237.533	36528.504
6847	22.87	11598.15	39366.766
8149	22.87	12241.032	36011.273
12512	22.87	14024.545	36448.602
889	22.85	8099.189	35117.324
4497	22.85	9989.424	38681.691
12902	22.85	14380.266	37472.711
9185	22.83	12911.136	37990.16
5174	22.83	10377.542	38525.637
3039	22.83	9142.481	39420.566
7359	22.83	11714.522	35762.078
8717	22.83	12621.541	33111.648
9938	22.83	13140.308	37630.426
13165	22.81	14467.914	37087.43
7026	22.81	11599.152	36100.535
11086	22.81	13759.268	36277.289
8668	22.81	12374.239	34082.465
12736	22.81	14251.556	34608.141
5082	22.79	10485.573	36757.727
6889	22.79	11472.484	38307.633
2529	22.79	8907.812	34901.645
651	22.79	8175.696	39581.832
10252	22.79	13292.47	35934.156
9140	22.78	12726.052	39023.613
962	22.78	8035.993	34414.27
12985	22.78	14283.878	39286.457
10770	22.76	13779.295	39766.016
1597	22.76	8436.275	37922.813
7837	22.76	11964.395	35602.563
10537	22.76	13360.9	35171.434
661	22.76	8197.433	39177.402
2269	22.74	9040.87	39412.488
8883	22.74	12677.064	36374.977
2598	22.74	8858.812	34023.801
3307	22.74	9296.829	34930.914
8629	22.74	12381.138	34637.504
1747	22.74	8628.225	34990.609
10184	22.72	13292.633	37166.238
12680	22.72	14375.236	33271.914
6492	22.72	11296.798	34554.332
11968	22.72	13855.344	38002.344
9203	22.72	12800.122	37664.121
7807	22.72	12003.706	36273.328
6108	22.7	11150.229	38490.863
3776	22.68	9568.84	39337.348
17	22.68	7687.917	33130.516
5242	22.68	10563.28	39702.574
6402	22.68	10998.621	33013.895
4498	22.68	10108.431	38682.203
10940	22.68	13777.507	36981.828
5133	22.66	10431.529	37707.555
7081	22.66	11544.706	35556.766
6421	22.66	11416.875	33277.609
5070	22.66	10474.461	36429.469
2806	22.66	9123.923	35057.141
9276	22.64	12843.028	36769.598
5453	22.64	10608.74	36115.535
7283	22.64	11752.292	34190.961
8505	22.64	12356.729	36994.512
8185	22.64	12277.681	37097.828
7583	22.62	12062.648	39950.691
12511	22.62	14001.036	36443.961
4113	22.62	9900.65	34468.57
1967	22.62	8823.412	34962.238
1254	22.62	8370.772	36147.594
12483	22.62	14027.426	36899.699
12377	22.62	14106.706	38651.035
9963	22.6	13048.979	38271.664
1221	22.58	8319.021	35637.84
6926	22.58	11478.668	37711.684
2236	22.56	8987.574	39893.891
1937	22.56	8838.25	34473.781
9207	22.56	12894.682	37722.32
11056	22.56	13620.367	36570.645
4022	22.56	9808.08	36185.012
7880	22.55	11972.208	34624.008
10473	22.55	13548.639	34197.277
1582	22.55	8609.792	38000.414
9453	22.55	12819.143	34872.383
12581	22.55	14196.504	34630.129
6301	22.55	11137.723	35252.098
4445	22.55	9971.484	37358.781
2506	22.55	9049.618	35497.512
8987	22.55	12503.469	37775.137
3118	22.53	9380.197	38433.41
9479	22.53	12881.481	34581.914
827	22.53	8094.301	36221.637
2695	22.53	9093.092	33637.234
3885	22.51	9904.93	38897.07
13294	22.51	14576.946	34684.113
6411	22.51	11190.881	33126.316
12991	22.51	14227.258	39431.926
6884	22.51	11505.577	38523.414
9437	22.49	12761.251	35209.355
12929	22.49	14229.775	38176.793
4085	22.49	9725.467	35019.559
6819	22.49	11619.808	39825.824
11147	22.49	13618.643	35268.344
10362	22.49	13300.99	33689.121
7335	22.49	11671.617	35173.289
12097	22.49	14179.954	39765.117
1725	22.49	8598.437	35507.547
9529	22.49	12917.44	33369.637
10073	22.47	13206.953	39721.828
4956	22.47	10514.418	33834.98
11187	22.47	13758.771	34598.555
190	22.47	7765.963	34844.98
10159	22.47	13231.848	37756.754
8521	22.47	12455.514	36569.043
7349	22.47	11837.013	35522.133
3536	22.47	9699.637	34324.738
9155	22.47	12902.125	38663.781
10513	22.47	13446.37	34882.027
10523	22.47	13476.883	34972.938
5051	22.47	10555.095	35992.402
11467	22.47	13816.444	36530.066
8454	22.45	12307.819	37823.555
4185	22.45	9769.34	33461.574
1773	22.45	8593.514	34486.699
8433	22.45	12349.453	38352.246
8310	22.43	12082.115	39662.391
12390	22.43	14096.593	38608.617
2787	22.43	9128.795	34848.684
13188	22.43	14599.842	36755.383
12777	22.43	14415.406	35368.926
2409	22.43	9039.803	37045.105
7031	22.43	11475.303	36124.715
2417	22.43	9011.66	37137.789
4607	22.41	10276.313	38884.105
4843	22.41	10299.393	34221.656
9718	22.41	13046.13	36102.535
9567	22.41	13114.533	33337.598
10228	22.41	13353.196	36396.18
5676	22.41	10933.406	33782.785
6240	22.41	11189.189	36617.512
1639	22.39	8528.555	37281.512
3766	22.39	9672.341	39073.246
2011	22.39	8784.884	36028.145
5153	22.39	10558.239	38094.879
1608	22.39	8459.686	37735.18
10020	22.39	13096.165	39487.594
6208	22.37	11176.455	37039.945
8765	22.37	12631.59	34131.609
6276	22.37	11146.647	35829.055
6741	22.37	11395.761	38507.898
12534	22.35	14018.711	35821.457
10536	22.35	13523.879	35149.746
6543	22.35	11388.473	35553.609
12674	22.35	14243.215	33082.859
11178	22.35	13680.544	34734.336
1615	22.35	8591.391	37559.434
10835	22.35	13697.657	38516.293
6396	22.35	11082.829	33203.672
11341	22.33	13798.342	34228.559
6	22.33	7952.383	33046.91
6873	22.33	11547.119	38682.707
7431	22.33	11646.434	37070.137
4065	22.33	9789.623	35151.48
10830	22.33	13611.978	38759.441
11962	22.33	13993.271	37823.703
8283	22.32	12235.198	39133.094
4523	22.32	9942.589	39333.027
8839	22.32	12527.283	35360.262
2408	22.32	8864.226	37044.238
8552	22.32	12295.994	35966.113
12248	22.3	14055.7	39575.535
5707	22.3	10975.017	34150.691
507	22.3	7988.577	38754.691
12968	22.3	14363.718	38969.324
11424	22.3	13969.488	35463.238
328	22.28	7785.382	36605.102
10860	22.28	13700.976	38263.602
8880	22.28	12687.577	36320.219
897	22.28	8081.986	34940.473
5732	22.28	10858.365	34442.316
4206	22.28	9957.726	33008.895
10400	22.28	13280.295	33049.59
7825	22.28	11854.188	35982.938
340	22.28	7686.046	36744.574
2632	22.28	8988.943	33442.781
10849	22.26	13742.106	38433.309
6943	22.26	11590.561	37640.535
5984	22.26	10965.636	39195.578
7557	22.26	11680.133	39717.863
10301	22.26	13248.711	35067.91
3241	22.26	9370.886	36054.676
7818	22.26	12020.32	35914.332
10175	22.24	13312.761	37254.258
2157	22.24	8712.741	38665.199
10550	22.24	13563.023	35523.359
9054	22.24	12691.219	39259.285
8129	22.24	12227.825	35641.93
1631	22.24	8626.296	37200.504
4841	22.24	10314.951	34172.777
6379	22.24	11185.554	33518.578
12484	22.24	14046.15	36905.258
6328	22.24	11059.315	34456.406
9980	22.24	13051.207	38677.914
4709	22.22	10276.897	36858.766
10117	22.22	13245.346	38817.367
167	22.22	7916.398	34641.641
1216	22.22	8288.459	35560.066
4507	22.22	10102.024	38898.332
1321	22.22	8313.298	37551.348
2473	22.22	8948.35	35897.805
9977	22.22	13037.177	38571.566
1705	22.2	8558.962	36035.227
3416	22.2	9452.887	33538.68
12403	22.2	14016.656	38409.039
12870	22.2	14273.798	37024.457
6170	22.2	11173.86	37739.258
6061	22.2	11113.919	39324.121
3719	22.2	9639.371	38223.836
6481	22.18	11370.124	34384.516
9932	22.18	13061.823	37421.129
2801	22.18	9135.483	35035.039
11916	22.18	13876.147	36944.633
10368	22.18	13202.393	33498.262
2114	22.18	8667.718	37924.762
10534	22.18	13465.554	35111.93
7184	22.18	11611.647	33344.496
3942	22.16	9831.379	37937.051
12046	22.16	13966.48	39352.672
5473	22.16	10659.607	35841.816
6404	22.14	11173.796	33043.578
5211	22.14	10559.291	39183.004
12921	22.14	14382.153	37989.914
4813	22.14	10314.316	35063.922
8673	22.14	12286.706	33929.906
12595	22.14	14021.15	34588.617
1030	22.14	8203.117	33222.266
11080	22.12	13781.218	36496.566
11299	22.12	13874.158	33331.59
1988	22.12	8728.306	35293.832
12806	22.12	14271.619	35909.359
13148	22.12	14597.86	37736.488
4559	22.12	10239.336	39966.656
8823	22.12	12541.957	35137.961
12911	22.12	14319.061	37638.438
13262	22.12	14439.577	35643.625
7563	22.12	11805.289	39923.035
10524	22.11	13398.609	34985.578
11942	22.11	13873.585	37443.371
10773	22.11	13730.291	39795.684
9181	22.11	12830.704	38264.176
3253	22.11	9388.969	35791.887
2955	22.11	9163.832	37761.957
2212	22.11	8744.652	39673.648
5285	22.11	10701.075	39385.977
11117	22.11	13758.717	35779.02
7290	22.11	11815.815	34261.5
13278	22.09	14621.254	34943.398
863	22.09	8164.312	35860.141
9399	22.09	12884.919	35830.832
5994	22.09	10960.543	39441.168
410	22.09	7837.646	37558.496
10282	22.09	13351.562	35509.59
2963	22.09	9089.854	37900.012
1392	22.09	8389.977	38761.625
7554	22.07	11729.602	39492.355
3645	22.07	9636.294	36624.605
7767	22.07	12022.466	36918.898
7929	22.07	12059.158	33486.457
13305	22.07	14600.338	34571.895
1778	22.07	8629.486	34557.621
6252	22.07	11026.297	36512.316
7105	22.05	11476.097	34802.32
9501	22.05	12831.825	33819
9644	22.05	12983.44	34843.551
6256	22.05	11157.165	36270.059
4886	22.05	10231.204	33777.703
7503	22.05	11680.303	38203.77
5170	22.05	10436.285	38428.969
13097	22.05	14544.085	38774.621
9091	22.05	12594.559	39915.074
7507	22.05	11701.342	38358.453
1226	22.05	8407.755	35702.902
1484	22.03	8623.397	39523.574
7259	22.03	11809.148	33679.316
3145	22.03	9471.133	37972.711
3355	22.03	9446.366	34192.414
9494	22.03	12884.319	34268.504
544	22.03	7827.459	39193.938
3949	22.03	9741.947	37821.043
3418	22.03	9396.305	33558.215
13357	22.01	14596.202	33611.008
9011	22.01	12552.475	38388.285
638	22.01	8191.225	39442.43
4099	22.01	9863.848	34863.313
7782	22.01	12029.999	36848.527
6262	22.01	11022.262	36101.539
10887	22.01	13760.449	37685.129
1737	22.01	8557.767	35374
7947	22.01	12055.684	33448.051
8152	22.01	12190.735	36079.617
5400	21.99	10763.59	37280.105
8416	21.99	12358.841	38931.844
974	21.99	8028.151	33966.707
6673	21.99	11331.012	37338.238
8749	21.99	12674.89	33770.156
3349	21.99	9347.388	34416.898
12541	21.99	14151.861	35710.703
8663	21.99	12455.795	33997.102
11946	21.99	13987.744	37574.48
6811	21.97	11325.265	39935.211
7043	21.97	11580.52	36049.703
7220	21.97	11707.741	33178.359
9041	21.97	12596.467	38919.938
6150	21.97	11156.361	37846.012
7474	21.97	11684.97	37640.133
12440	21.97	14172.929	37526.91
9715	21.97	12942.641	36044.246
12371	21.97	14159.859	38896.035
13070	21.97	14561.494	38996.602
8402	21.95	12304.929	38990.004
2325	21.95	8977.493	38340.945
5375	21.95	10761.925	37815.77
10727	21.95	13554.703	38951.965
8333	21.95	12457.97	39760.133
4081	21.95	9824.153	34961.523
5517	21.95	10573.007	34637.805
4937	21.95	10488.859	33375.047
8297	21.95	12137.544	39399.879
8281	21.95	12277.33	39095.516
6159	21.93	11186.77	37980.691
9222	21.93	12824.778	37489.766
1505	21.93	8461.169	39199.645
1814	21.93	8522.977	33698.473
516	21.93	7874.617	38861.441
10069	21.91	13309.818	39653.254
7068	21.91	11565.805	35841.816
11998	21.91	13844.414	38416.641
5784	21.91	10908.498	35427.266
4594	21.91	10152.577	39223.398
10646	21.91	13537.32	37314.363
6824	21.91	11496.828	39977.363
6116	21.91	11010.658	38321.84
10034	21.89	13118.556	39746.801
8126	21.89	12136.76	35629.262
6859	21.89	11558.831	39263.543
1612	21.89	8508.086	37786.48
8029	21.89	12277.108	34335.926
3555	21.89	9584.899	34914.531
9638	21.89	12937.392	34597.715
5656	21.89	10800.221	33557.508
5698	21.89	10928.717	34042.234
1864	21.88	8710.817	33018.086
8248	21.88	12197.947	38420.02
11143	21.88	13658.96	35560.688
13259	21.88	14471.534	35623.328
4983	21.88	10560.125	34284.965
7606	21.88	11986.325	39443.371
6260	21.88	11198.378	36331.234
10639	21.88	13502.838	37234.426
2489	21.88	8992.465	35792.352
9550	21.88	12864.008	33159.379
7514	21.88	11706.856	38559.746
8486	21.88	12459.767	37471.371
12645	21.86	14192.551	33586.242
2299	21.86	9060.293	38668.027
13088	21.86	14534.444	38919.848
3890	21.86	9915.519	38683.723
2247	21.86	8983.85	39467.379
4150	21.86	9877.526	33843.785
937	21.86	8102.604	34480.133
620	21.86	8063.807	39863.637
3392	21.86	9445.727	33905.719
9049	21.84	12583.578	39184.723
8470	21.84	12427.677	37606.195
3973	21.84	9767.254	37053.305
12810	21.84	14387.586	35943.027
3772	21.84	9542.209	39199.824
12637	21.84	14105.505	33746.168
10255	21.84	13350.532	35750.063
6934	21.84	11579.804	37817.711
5429	21.84	10692.528	36752.996
10374	21.82	13298.587	33611.914
762	21.82	8037.252	37365.797
8694	21.82	12372.782	33373.273
1600	21.82	8600.827	37962.266
7357	21.82	11758.093	35725.887
8435	21.82	12357.654	38410.895
8431	21.8	12473.221	38570.004
836	21.8	8155.181	36343.145
1213	21.8	8403.643	35437.633
4011	21.8	9828.61	36068.355
872	21.8	8030.449	35629.996
9476	21.8	12851.062	34540.199
10387	21.8	13185.368	33211.547
4669	21.78	10325.234	37544.078
9979	21.78	13015.171	38646.125
815	21.78	8189.459	36656.84
12804	21.78	14404.791	35886
13287	21.78	14515.349	34831.898
10297	21.78	13346.652	35194.676
9149	21.78	12796.678	38822.055
8726	21.78	12540.256	33316.367
8175	21.78	12218.732	36839.703
4029	21.78	9779.346	35797.48
12724	21.78	14426.507	34262.863
3817	21.78	9861.119	39838.152
6694	21.78	11411.187	37695.309
7313	21.78	11697.998	34816.27
5357	21.78	10726.316	37828.496
6961	21.76	11586.138	37273.555
2328	21.76	9002.569	38401.563
9663	21.76	13132.027	35239.438
12502	21.76	14032.956	36620.387
6715	21.76	11244.901	37993.469
7309	21.76	11765.158	34740.34
5919	21.76	10853.336	38128.855
3816	21.76	9918.95	39835.145
4181	21.76	9890.14	33374.059
4455	21.74	10047.553	37689.992
10539	21.74	13386.247	35244.977
7340	21.74	11729.01	35223.855
9503	21.74	12752.001	33856.633
6350	21.74	11157.507	34164.914
12427	21.74	14001.897	37960.648
12699	21.72	14304.172	33663.234
3853	21.72	9804.835	39306.414
8209	21.72	12275.287	37527.148
2744	21.72	9159.678	34280.531
7624	21.72	12056.144	39270.488
6506	21.72	11350.64	34778.254
3388	21.72	9452.741	33856.563
12904	21.72	14236.6	37524.758
9993	21.72	13094.337	39054.504
8898	21.72	12646.826	36657.996
11431	21.72	13803.749	35647.973
8495	21.7	12300.585	37300.445
6960	21.7	11510.31	37270.84
2008	21.7	8839.59	35946.23
11465	21.7	13843.011	36494.395
7227	21.7	11808.77	33274.176
7566	21.7	11831.222	39962.699
7018	21.7	11602.806	36323.641
12583	21.68	14023.429	34657.922
1963	21.68	8783.252	34899.688
545	21.68	7902.731	39203.965
1883	21.68	8683.481	33420.727
9957	21.68	13139.189	38141.859
4269	21.68	9992.541	34088.191
2573	21.66	9004.73	34134.871
9487	21.66	12850.021	34378.656
192	21.66	7677.095	34863.848
10838	21.66	13646.536	38561.395
11253	21.66	13751.323	33481.23
13158	21.66	14429.066	37405.758
8953	21.66	12619.538	37223.637
12098	21.66	14188.252	39828.941
4311	21.66	10043.571	34884.09
12812	21.66	14366.768	35995.453
12523	21.66	14158.13	36146.668
12675	21.66	14363.452	33091.859
3687	21.66	9693.319	37299.16
7663	21.66	11941.966	38305.488
9553	21.66	13090.081	33079.086
3871	21.66	9742.952	38810.09
7436	21.65	11760.748	37194.629
10917	21.65	13741.043	37318.023
9023	21.65	12688.082	38610.145
10929	21.65	13635.617	37124.645
11243	21.65	13773.597	33507.227
3916	21.65	9901.783	38369.344
3342	21.65	9341.405	34331.699
8544	21.63	12289.386	36128.27
5946	21.63	10984.704	38422.875
4551	21.63	10079.15	39991.027
9461	21.63	12766.968	34625.695
7136	21.63	11587.342	34255.09
12365	21.63	14108.416	38802.805
2898	21.63	9247.179	36856.766
11333	21.63	13946.024	34090.051
3876	21.63	9897.562	38835.516
8499	21.63	12380.577	37082.449
7229	21.63	11783.246	33287.023
4187	21.63	9821.216	33164.141
3769	21.63	9688.602	39134.148
5931	21.63	10782.021	38260.859
6969	21.63	11589.012	37100.629
5531	21.61	10731.884	34601.09
10854	21.61	13726.534	38176.465
5533	21.61	10757.897	34306.398
3354	21.61	9286.457	34190.633
10666	21.61	13486.26	37647.734
1669	21.61	8631.685	36389.602
5619	21.61	10679.013	33047.414
4847	21.61	10319.475	34256.363
3099	21.61	9292.541	38912.473
11193	21.61	13664.929	34426.676
12413	21.61	14123.922	38210.398
4524	21.59	10113.614	39348.563
6959	21.59	11583.931	37263.523
7292	21.59	11661.821	34311.797
517	21.59	7866.09	38865.816
3017	21.59	9093.945	38856.879
2853	21.59	9275.616	35864.535
6422	21.59	11303.331	33340.422
4760	21.59	10344.329	35908.379
5178	21.59	10554.682	38570.129
5411	21.57	10725.866	37151.637
6453	21.57	11246.475	33857.109
7844	21.57	12001.956	35715.32
12355	21.57	14156.365	39255.973
885	21.57	8202.381	35352.758
10601	21.57	13548.936	36568.547
13356	21.55	14639.683	33599.707
5271	21.55	10578.286	39444.004
3802	21.55	9592.677	39928.711
8964	21.55	12687.926	37406.699
13282	21.55	14456.162	35012.836
10375	21.55	13339.947	33634.766
7675	21.55	11868.661	38148.176
9558	21.55	13015.726	33193.879
12493	21.55	14139.283	36719.453
12249	21.55	14038.637	39589.355
10454	21.55	13490.086	33793.18
8018	21.55	12235.394	34161.801
3689	21.55	9691.043	37361.941
7722	21.55	11981.614	37511.355
8533	21.55	12491.75	36245.5
6935	21.55	11622.359	37502.734
4698	21.55	10282.248	37259.395
7652	21.53	11867.283	38666
12615	21.53	14094.397	34086.305
6821	21.53	11584.44	39905.414
9514	21.53	12781.217	33673.238
6720	21.53	11329.54	38031.543
4200	21.53	9886.965	33092.555
12083	21.53	13986.205	39788.594
7914	21.53	12011.52	33817.621
10085	21.53	13347.898	39546.672
4062	21.53	9763.166	35409.672
3815	21.53	9744.493	39808.832
13335	21.53	14614.962	33855.73
7509	21.51	11667.382	38386.52
9407	21.51	12842.793	35595.574
1959	21.51	8674.048	34857.469
3519	21.51	9565.696	34046.336
5363	21.51	10707.846	37881.383
10319	21.51	13240.133	34503.215
6181	21.51	11106.377	37557.535
8635	21.51	12474.013	34708.02
9492	21.51	12865.093	34162.809
753	21.49	8162.45	37583.336
5618	21.49	10755.577	33021.934
10583	21.49	13457.552	36255.824
7475	21.49	11732.28	37661.691
7851	21.49	12019.183	35485.074
4008	21.49	9888.141	36059.16
9466	21.49	12870.559	34666.559
7464	21.47	11834.896	37512.41
5489	21.47	10770.874	35119.625
5316	21.47	10619.173	38660.457
5338	21.47	10778.216	38214.129
5800	21.47	10815.406	35777.863
12778	21.45	14416.791	35437.551
12389	21.45	14109.171	38578.539
11106	21.45	13709.62	35998.945
8654	21.45	12473.189	34443.777
2146	21.45	8832.739	38451.367
12614	21.45	14136.472	34023.801
10661	21.45	13495.631	37573.613
1026	21.45	8177.831	33166.582
8862	21.45	12598.898	35914.855
5725	21.45	10947.541	34380.816
10170	21.45	13231.522	37203.332
6907	21.45	11489.305	38014.297
881	21.45	8166.734	35529.953
8740	21.45	12536.266	33564.211
8187	21.45	12233.462	37152.004
10307	21.45	13351.514	34859.652
11249	21.45	13758.747	33338.949
216	21.43	7742.407	35218.395
13213	21.43	14481.462	36446.527
9365	21.43	12848.535	36215.379
3961	21.43	9889.087	37415.246
1028	21.43	8133.181	33208.395
8278	21.43	12244.739	39003.555
1169	21.43	8271.55	34592.492
5255	21.43	10777.061	39905.191
5162	21.43	10524.982	38276.664
10468	21.43	13565.361	34111.668
1567	21.42	8478.45	38602.289
10772	21.42	13713.917	39784.781
2121	21.42	8694.578	38036.656
2922	21.42	9107.461	37363.66
4706	21.42	10336.96	37133.109
2339	21.42	9062.523	38252.398
7017	21.42	11474.052	36309.781
2326	21.42	9054.322	38360.824
2401	21.42	9058.072	37266.16
9614	21.42	13085.23	34084.922
3150	21.42	9449.044	37745.684
6951	21.42	11637.997	37436.949
6144	21.42	11196.788	38104.188
4913	21.42	10346.371	33294.566
8847	21.42	12694.945	35609.293
2665	21.4	9183.769	33224.184
10590	21.4	13476.697	36337.559
2468	21.4	8979.837	36128.875
7714	21.4	12023.117	37751.926
12598	21.4	14101.784	34311.801
10172	21.4	13316.781	37207.148
6209	21.4	11184.213	37042.484
12048	21.4	13850.38	39462.715
12358	21.38	14061.141	38961.664
10602	21.38	13544.537	36684.473
12533	21.38	14156.634	36040.93
7917	21.38	11968.57	33862.879
7833	21.38	11922.438	36049.762
5794	21.38	10851.091	35707.285
5395	21.38	10575.743	37182.891
8292	21.38	12131.547	39288.621
2586	21.38	8977.949	34254.34
7969	21.38	12252.155	33118.336
12728	21.36	14327.598	34405.871
9406	21.36	12773.179	35582.727
13195	21.36	14555.214	36546.004
4035	21.36	9792.874	35586.184
4755	21.36	10302.189	36108.656
8741	21.36	12609.967	33591.805
2070	21.36	8667.267	37294.508
5188	21.36	10483.949	38773.316
10037	21.36	12927.829	39816.055
7086	21.36	11636.379	35396.992
7462	21.36	11826.152	37489.887
4004	21.36	9865.066	36263.961
13116	21.36	14556.724	38386.664
7704	21.36	11852.941	37956.531
13285	21.36	14536.656	35072.984
10266	21.36	13292.009	35858.73
6392	21.36	11056.532	33393.801
11212	21.36	13754.783	33989.992
3329	21.36	9481.101	34483.5
1259	21.34	8325.816	36184.289
6565	21.34	11236.096	35934.984
10547	21.34	13548.913	35479.352
5304	21.34	10691.104	39096.227
3838	21.34	9869.742	39735.984
9690	21.34	13107.93	35699.789
2976	21.34	9276.2	38123.121
6835	21.34	11563.387	39441.777
9637	21.34	12930.977	34592.715
2045	21.34	8824.627	36854.867
849	21.34	7995.957	35939.492
4278	21.34	10103.617	34234.719
7699	21.34	11997.375	37900.637
10157	21.32	13340.564	37679.871
6189	21.32	11186.964	37390.801
6858	21.32	11483.88	39249.934
13012	21.32	14385.19	39749.18
10774	21.32	13679.268	39880.707
5866	21.32	10956.477	37010.816
2027	21.32	8721.358	36431.773
1782	21.32	8459.338	34588.898
7327	21.32	11830.227	35032.645
9152	21.32	12751.656	38909
2312	21.32	9038.897	38533.246
2119	21.3	8753.829	38015
7900	21.3	12017.429	34435.207
[truncated: 3,748 more rows]
