# Supplementary material for: Insights on the Control of Yeast Single-Cell Growth Variability by Members of the Trehalose Phosphate Synthase (TPS) Complex
Source: Front Cell Dev Biol. 2021 Jan 28;9:607628. doi: 10.3389/fcell.2021.607628 (PMC7876269; doi:10.3389/fcell.2021.607628)
Supplement: Supplementary file 2 [file Data_Sheet_1.ZIP › final_code/input_datasets/BY4741_1_Ntd_TSL1_t4.csv]

Id	Area (µm²)	Centre X Position (µm)	Centre Y Position (µm)
8755	610.87	12641.361	40381.848
6853	598.54	11924.332	39185.871
6045	470.38	11522.731	39128.266
5581	467.02	11382.493	37430.973
583	463.4	8781.941	40091.777
13108	447.32	14284.335	37320.309
8768	441.65	12617.729	40497.711
4423	431.96	10838.664	38647.57
10606	425.5	13295.066	40417.594
13017	424.01	14571.427	34945.941
6729	415.45	12000.56	37156.777
6073	409.23	11551.588	39502.109
5501	399.48	11379.344	38636.461
6250	398.4	11726.243	39094.98
2465	398.37	9989.816	36578.383
517	397.43	8923.745	39566.723
2801	395.53	10219.191	35030.52
1102	394.65	9314.051	35779.574
14804	393.29	15617.254	39895.484
164	391.8	9012.891	35892.031
12446	391.26	13974.194	38589.965
14795	391.11	15537.903	40103.297
8596	386.21	12292.365	38664.516
1797	381.84	9596.426	34474.656
3977	377.82	10607.149	36938.391
10146	373.62	12924.729	37602.891
5883	370.48	11593.987	36251.254
3557	369.62	10533.752	33865.902
11321	360.54	13711.414	37109.539
4055	360.29	10708.74	38166.184
15042	359.32	15555.601	36849.863
10195	358.8	12945.185	36064.035
4367	358.61	10773.529	39157.926
15051	357.8	15545.531	36632.727
13554	355.08	14769.202	36426.816
7218	348.86	12150.421	37356.977
4047	344.84	10710.447	37889.504
13003	342.71	14464.552	34517.816
6449	341.16	11725.255	35529.555
793	338.77	9079.635	37449.207
2343	337.83	10095.579	38876.422
12462	333.35	14139.586	38748.961
7010	330.82	12146.551	39721.066
13732	330.21	14894.227	34877.465
9741	329.94	12789.838	37356.109
13584	329.54	14647.519	35663.285
5842	329.35	11467.656	34760.797
10441	329.12	13295.435	37136.785
1789	328.77	9636.643	34613.223
168	325.71	8831.097	35992.684
1586	324.98	9566.593	38057.543
4484	324.56	10752.142	38011.063
13966	324.33	14883.092	40198.086
2868	322.99	10198.784	36180.703
832	322.39	9096.308	36828.43
10668	321.01	13341.576	40356.406
13815	319.87	15021.885	36737.129
6083	319.42	11484.336	39567.48
8622	318.91	12434.604	38977.672
13791	318.81	15035.127	35975.941
5213	318.51	10997.335	38871.922
2507	317.34	9967.863	35526.004
10546	317.16	13177.035	39357.996
12533	316.71	14164.09	39847.938
862	313.87	9059.915	36500.156
12528	313.58	13990.836	39785.898
218	312.84	8770.343	36578.27
12926	310.77	14201.56	34003.188
9599	310.12	12713.146	34367.363
5280	309.29	11033.561	39699.863
14314	309.16	15081.934	35153.645
5129	308.41	10979.211	37738.055
1708	308.11	9538.58	36228.535
9686	307.82	12884.098	35835.367
1684	307.8	9531.626	36748.023
4688	307.44	10959.772	35007.5
13078	306.13	14520.789	36784.711
13416	305.88	14815.343	38521.652
12650	305.83	14208.554	39014.691
320	304.35	8743.16	37689.746
12657	303.18	14328.448	38905.27
7164	301.86	12062.024	38298.727
4290	300.1	10861.456	39827.816
1694	299.97	9630.962	36547.82
471	299.62	8730.43	39132.641
8980	299.22	12595.201	37640.902
8702	298.91	12414.058	39985.875
1151	298.32	9327.036	36753.438
13085	298.01	14504.152	36881.898
3913	297.32	10601.657	35611.902
1155	296.79	9266.949	36860.18
5040	294.85	11151.915	35909.516
6652	294.49	11988.768	35314.656
1051	294.26	9346.343	34542.387
3265	293.28	10347.543	38606.063
10114	292.86	13103.803	38234.387
7105	292.5	12208.904	38690.473
6739	292.34	12003.042	37606.691
5330	291.14	11021.415	40370.52
6745	291.1	11942.5	37653.969
14761	290.87	15537.561	40354.434
14219	290.12	15245.256	36925.875
13100	290.07	14572.651	37244.18
2725	289.57	10140.848	34120.063
3095	288.17	10176.055	40087.883
4396	287.46	10813.183	38681.699
12093	287.31	14045.563	35214.941
13177	286.98	14509.147	38216.605
6707	284.44	11880.526	36365.32
13455	282.75	14705.216	37998.664
4299	282.54	10769.035	39941.285
13309	282.48	14692.878	40350.602
9841	282.06	12716.802	39279.855
5847	281.7	11525.152	34906.781
13289	281.26	14601.968	40250.012
1889	280.49	9716.481	34959.191
5015	280.43	11082.886	35334.883
6612	279.8	11964.766	34355.934
12512	279.26	14074.434	39606.57
10813	279.19	13481.739	39681.695
9589	278.56	12791.809	34193.133
6714	277.64	11930.983	36691.633
4199	277.06	10642.854	39862.742
10158	275.76	13103.396	37098.402
14916	275.68	15474.596	37916.52
6316	275.53	11694.293	38222.613
3269	275.28	10476.884	38658.52
5729	274.27	11280.817	34451.742
5068	272.26	11154.514	36604.074
5649	272.14	11316.839	36368.844
4985	270.4	11053.389	34806.746
8388	269.84	12284.342	35114.652
7312	269.42	12070.74	35754.547
14425	269.36	15334.426	35807.996
14075	269.04	15207.565	39830.59
11974	269.02	13841.25	34718.516
6458	267.45	11762.23	35436.637
6384	266.68	11791.769	37065.914
6900	266.61	11834.847	39868.125
9897	266.15	12732.22	39849.406
14449	266.11	15355.416	36374.668
6600	265.63	12030.446	33992.801
5385	264.13	11330.42	39869.102
5655	264.04	11209.06	36177.148
6087	263.73	11400.236	39614.535
11422	262.09	13645.668	38564.004
9718	261.61	12750.542	36616.82
1681	261.07	9658.592	36708.605
1597	260.29	9603.673	37929.664
1128	260.25	9405.941	36368.48
785	259.98	9203.033	37426.207
13338	258.68	14705.851	40004.945
886	258.5	9220.312	36191.473
11489	258.18	13633.853	39747.09
9847	257.91	12808.224	39330.234
254	257.64	8740.338	37027.941
12493	257.36	14169.596	39306.109
16	257.13	8903.35	33839.246
13066	256.61	14548.7	36478.516
12772	255.73	14270.036	36853.359
5521	255.46	11311.966	38352.746
4565	254.75	10764.547	36345.199
797	254.46	9106.688	37280.051
10930	254.41	13436.274	39052.371
9575	254.35	12712.739	33747.836
2076	253.22	9785.485	38523.047
4069	252.93	10681.609	38407.164
4586	252.85	10963.425	36161.805
9144	252.78	12537.313	34700.629
11460	252.61	13555.326	39355.555
12699	251.61	14297.04	38140.957
6472	250.94	11735.012	35022.855
5626	250.23	11278.317	36889.586
1138	250.17	9257.224	36617.348
13413	250.15	14747.526	38796.535
12551	250.08	13971.545	40133.02
12847	249.98	14340.974	35166.551
5574	249.81	11205.759	37654.137
12639	249.64	14375.134	39366.902
2207	249.62	9773.918	39991.914
13521	249.22	14683.518	36758.137
6869	248.79	11942.921	39321.469
7154	248.6	12172.138	38483.895
10423	248.03	13183.044	36691.793
1989	247.99	9717.704	37134.953
10242	247.93	13059.913	34912.305
10980	246.67	13364.453	38123.438
4375	246.67	10777.877	38922.355
14665	246.48	15374.925	39616.73
13135	245.88	14440.595	37684.723
5003	245.85	11032.911	35074.797
11519	244.93	13566.629	40249.078
12673	244.81	14284.598	38628.707
4121	244.68	10654.504	38994.156
8753	244.1	12665.115	40369.457
9103	243.83	12483.588	35670.727
1130	243.8	9310.823	36394.086
1150	243.28	9397.959	36750.473
10150	243.01	13029.408	37445.934
11042	242.88	13377.403	37292.383
5260	242.84	11147.375	39471.168
12753	242.76	14284.155	37329.125
13259	242.34	14529.171	39794.777
12711	241.67	14357.588	37740.246
65	241.29	8711.265	34551.625
13835	241.25	14836.119	37277.637
14432	241.25	15291.628	35907.676
12456	240.87	14145.435	38740.676
15135	240.73	15483.793	34424.719
11313	239.7	13677.171	36961.602
14454	239.24	15275.269	36445.672
10153	239.1	12986.471	37532.27
13390	238.7	14770.103	39072.121
14895	238.4	15637.865	38092.871
12577	238.36	14192.205	40305.273
4309	238.34	10887.569	39762.785
1263	238.26	9266.668	38729.59
6875	237.05	11946.227	39382.105
14906	237	15667.469	38145.484
4021	236.94	10727.681	37569.914
13725	236.81	14850.858	34558.566
3225	236.81	10533.786	39252.922
10504	236.71	13319.907	38596.492
6365	236.69	11806.836	37526.344
12089	236.61	14034.515	35127.215
14293	236.33	15118.198	35644.016
9038	235.89	12663.909	36595.543
14297	235.7	15046.611	35465.883
1043	235.33	9340.8	34267.57
737	235.02	9244.168	38228.668
6559	234.62	12008.101	33540.98
8862	234.55	12631.43	39014.473
11928	234.07	13834.071	36303.152
14808	233.53	15653.426	39641.324
14620	233.19	15438.399	38853.832
14117	232.96	15097.923	39461.672
12326	232.31	14074.766	36432.914
8827	232.23	12583.152	39375.871
6490	231.6	11665.494	34964.023
8907	231.54	12661.219	38768.531
4362	231.5	10915.987	39114.289
1683	230.56	9478.044	36744.113
13812	230.54	14912.201	36586.215
8698	230.35	12378.93	39936.102
8595	230.06	12314.907	38657.34
11266	230.03	13713.722	35777.914
10151	229.85	13107.88	37459.262
7203	229.66	12193.791	37537.055
5442	229.28	11369.976	39178.992
15067	229.07	15588.142	36566.391
14700	228.84	15341.358	40083.777
11577	228.76	13926.214	39849.668
4696	228.72	10921.635	35038.438
7352	228.59	12160.593	34882.645
2524	228.51	9924.298	35146.367
6492	228.38	11709.293	34734.234
4492	228.21	10851.197	37851.41
1203	228.11	9273.515	37805.441
4913	227.84	11097.317	33651.086
6613	227.84	11896.745	34392.52
10080	227.75	13019.289	38693.57
14291	227.35	15195.776	35942.957
1442	226.98	9464.708	40002.547
6627	226.9	11878.686	34659.668
5551	226.81	11259.227	37719.555
13275	226.73	14410.268	40106.457
6693	226.62	11905.742	35882.461
10991	226.48	13472.345	37958.461
11288	226.45	13691.579	36549.215
1160	226.25	9459.901	36955.707
8941	226.02	12607.028	38275.613
13676	225.12	14792.536	34239.504
4737	224.86	10828.3	34744.438
1062	224.74	9433.476	34827.938
13905	224.68	14916.362	39071.605
11352	224.61	13621.406	37704.715
7346	224.45	12154.84	34981.707
2448	224.01	9965.357	36612.652
14316	223.92	15207.611	35034.156
1292	223.21	9383.569	39168.785
1960	223.07	9844.92	36514.73
39	222.35	8933.308	34202.734
3695	222.33	10639.574	33584.34
5497	222.27	11330.332	38605.258
11145	221.71	13531.078	35215.188
8701	221.68	12340.085	39967.82
8658	221.35	12361.049	39448.27
7231	221.16	12107.092	37187.137
5600	220.8	11269.983	37149.828
10960	220.72	13493.294	38416.691
14392	220.66	15293.664	35217.316
4068	220.51	10574.607	38393.988
817	220.37	9158.426	37227.043
14268	219.74	15141.169	36259.727
4034	219.49	10650.578	37713.176
8921	219.42	12513.482	38417.395
6155	219.21	11587.947	40297.66
10439	219.21	13113.375	37071.121
10565	219.21	13139.843	39600.828
814	219.11	9151.07	37185.23
7283	218.86	12093.121	35999.047
11164	218.86	13537.721	34338.512
2561	218.5	10029.474	34960.242
2878	218.42	10147.352	36333.98
12810	218.34	14193.67	35863.066
12660	218.23	14383.753	38702.789
8725	217.48	12282.936	40322.438
3234	217.29	10367.93	39073.266
165	217.27	8927.883	35887.93
7351	217.02	12182.344	35138.074
7181	216.89	12133.585	37710.684
11147	216.45	13496.115	35051.645
12786	216.43	14190.444	36516.723
5289	216.29	11108.285	39758.688
14723	216.18	15400.538	40225.801
4061	216.18	10652.86	38227.395
4204	215.95	10711.013	39896.133
8719	215.91	12377.97	40204.57
14334	215.55	15198.645	34193.785
14201	215.51	15227.967	37854.266
618	215.41	9235.102	40313.785
129	215.05	8749.669	35422.027
14362	214.94	15301.726	34138.676
15150	214.78	15661.757	34143.371
12098	214.71	14071.716	35233.328
12764	214.53	14323.978	36958.449
13881	214.48	14852.27	38479.391
5275	214.3	10997.276	39649.59
1229	214.11	9295.896	38194.953
6256	213.98	11621.441	39154.313
1710	213.67	9644.213	36005.813
5545	213.61	11279.353	37975.953
12480	213.35	14078.495	39107.039
8460	213.33	12470.646	36715.527
11009	213.17	13362.297	37578.602
1961	212.96	9756.926	36556.109
9595	212.69	12773.805	34314.227
6234	212.69	11800.62	39175.844
12587	212.68	14331.006	40377.73
5667	212.68	11247.588	35868.199
5606	212.64	11205.82	37169.027
840	212.56	9075.182	36902.16
59	212.5	8914.854	34444.645
11549	212.22	13912.597	40146.629
15085	212.04	15593.28	35926.68
4778	212.01	10913.311	34073.879
14306	211.91	15198.482	35582.777
6926	211.58	11909.334	40355.109
1900	210.93	9694.695	35191.719
6965	210.84	12217.379	40467.977
9131	210.76	12603.51	35048.836
6350	210.74	11757.869	37600.988
12956	210.61	14573.771	33950.859
11037	210.55	13432.251	37236.855
6988	210.51	12191.028	40037.809
1671	210.47	9512.405	36804.512
9622	210.43	12746.883	34760.637
4050	210.4	10620.714	37963.438
2023	210.38	9794.363	37731.598
2395	210.28	9969.197	37878.594
13918	210.28	14907.323	39297.973
5582	209.94	11215.364	37459.316
1984	209.76	9783.122	36975.281
346	209.75	8800.416	37797.234
1652	209.73	9669.53	37107.012
3173	209.65	10386.852	39936.426
4402	209.59	10939.758	38757.063
14472	209.34	15265.904	36580.355
10472	209.07	13271.324	37861.469
8986	208.94	12541.962	37697.301
10415	208.79	13137.212	36599.59
1820	208.67	9652.922	33780.145
5222	208.4	10985.524	38924.316
12364	208.21	14068.5	36921.602
3323	208.19	10433.459	37845.07
6056	208.16	11407.242	39253.625
2110	208.06	9704.918	39012.945
4416	208.04	10833.267	38555.77
11065	207.73	13397.228	37059.168
5987	207.64	11604.774	38495.363
6796	207.62	11879.621	38386.555
1041	207.1	9369.037	34222.234
8620	207.01	12390.345	38901.961
5743	206.95	11376.277	33704.254
9773	206.85	12699.543	37809.219
9710	206.85	12837.413	36364.277
2306	206.82	10081.293	39548.293
11007	206.53	13534.512	37794.746
6762	206.43	11937.132	37921.602
13258	206.37	14604.69	39723.785
13291	206.36	14521.238	40352.445
5662	206.34	11374.694	36041.133
14300	206.34	15123.472	35493.016
1234	206.32	9390.334	38249.664
9625	206.3	12779.112	34814
14794	206.11	15627.21	40028.48
12623	206.11	14191.672	39667.449
11277	205.7	13705.977	36148.555
10185	205.61	12938.773	36178.395
6469	205.44	11741.061	35000.43
10368	205.34	13134.655	35251.742
12048	205.32	14170.112	34118.492
1702	205.26	9496.801	36111.344
10313	205.26	13256.887	34192.539
13820	205.23	14986.747	36769.523
322	205.19	8715.589	37696.258
11913	205.17	13903.663	36651.273
5252	205	10972.152	39293.09
13140	204.9	14451.583	37772.043
2950	204.9	10272.28	37352.313
264	204.84	8778.75	37171.852
979	204.36	9130.533	34212.941
6243	204.31	11824.241	39001.512
12935	204.31	14203.685	33826.77
10177	203.94	12942.176	36389.977
5830	203.75	11535.319	34428.82
13123	203.73	14486.399	37576.695
1089	203.64	9300.349	35589.422
5456	203.58	11235.221	39029.555
14873	203.54	15631.217	38235.367
2446	203.48	10075.613	36777.398
4370	203.44	10905.84	38842.043
11443	203.06	13693.693	38961.535
6217	202.75	11794.004	39781.793
10666	202.47	13477.604	40329.996
2702	202.24	10271.361	33909.605
14409	202.07	15432.488	35675.367
12431	201.97	14117.236	38289.207
1799	201.82	9495.868	34195.93
262	201.8	9018.328	37117.879
10061	201.64	12943.489	39200.688
4546	201.61	10809.623	36643.715
11327	201.59	13584.758	37215.086
11328	201.49	13559.945	37215.898
11527	201.3	13651.266	40442.5
3033	201.26	10195.124	39029.316
15005	201.2	15668.234	37341.629
14007	201.17	15210.172	40343.539
11426	200.72	13695.983	38622.863
7077	200.5	12250.615	39071.012
10314	200.34	13114.379	34194.246
15090	200.25	15671.673	35680.875
6957	200.23	12068.037	40413.105
969	200.13	9151.953	34518.23
13473	200.05	14622.846	37672.969
7112	200.04	12218.072	38759.516
10498	200.04	13113.263	38510.879
11010	199.88	13430.983	37609.59
2418	199.82	9980.253	37663.188
3324	199.69	10349.632	37847.078
2178	199.52	9693.335	39648.816
10908	199.29	13396.796	39638.375
11077	198.31	13477.487	36637.527
6601	197.99	11829.77	34030.676
4392	197.97	10757.93	38675.859
13060	197.89	14534.539	36266.23
6617	197.58	11830.203	34417.477
1127	197.56	9415.181	36353.113
14822	197.34	15614.203	39593.23
14041	197.24	15063.67	40159.891
12638	197.12	14322.26	39368.41
6293	196.95	11667.138	38553.68
6118	196.7	11417.183	39693.52
12567	196.7	13994.375	40406.27
51	196.59	9026.389	34371.637
5686	196.49	11220.82	35263.707
14816	196.44	15596.587	39772.547
3023	196.3	10226.107	38864.07
5953	196.15	11548.997	37551.32
5806	196.15	11451.154	33825.215
610	196.13	8922.178	40468.301
14328	196.09	15193.151	34596.848
1668	195.98	9533.792	36777.391
1401	195.86	9337.882	40416.48
14408	195.55	15391.41	35619.406
14876	195.53	15681.128	38265.004
4279	195.34	10771.182	40053.734
4198	195.25	10565.352	39856.613
3353	195.25	10384.688	37360.977
3253	195.19	10419.412	38993.863
1675	195.15	9619.933	36585.512
4251	195.09	10906.982	40491.824
5089	195	10991.74	36939.449
6140	195	11449.8	40050.566
10820	194.98	13539.262	39498.559
90	194.94	8714.717	34960.973
14708	194.9	15345.538	40136.477
14590	194.71	15467.66	38448.977
12532	194.67	14001.491	39836.762
6569	194.63	11909.438	33640.715
2767	194.56	10148.717	34624.051
6938	194.54	11867.724	40471.855
11439	194.46	13679.195	38840.715
2427	194.46	9896.98	37535.469
7263	194.44	12247.033	36266.742
14002	194.42	15043.064	40288.438
241	194.4	8735.526	36967.754
11076	194.35	13502.141	36600.492
1716	194.33	9571.99	36080.086
6734	194.31	11890.774	37472.023
15064	194.23	15567.705	36482.785
14991	194.18	15564.362	37235.934
2620	194.08	10052.854	34001.352
7108	193.85	12225.039	38729.555
13796	193.83	14989.842	36139.73
336	193.75	8864.817	37751.488
5860	193.58	11436.109	35485.594
5714	193.41	11334.603	34648.668
11722	193.35	13963.036	38146.73
13944	193.33	14986.285	39995.16
6726	193.2	12030.804	37053.445
14866	192.89	15563.268	38384.289
8634	192.87	12457.474	39153.16
10433	192.7	13317.76	36879.59
11290	192.68	13645.16	36591.102
8930	192.53	12493.698	38485.297
10161	192.45	12967.721	37215.359
7002	192.24	12225.452	39660.188
13067	192.18	14533.487	36499.629
14088	191.99	15201.329	39740.164
14055	191.9	15066.308	40275.949
12127	191.84	14029.03	35959.797
5017	191.76	11030.34	35414.336
12555	191.69	13998.652	40206.254
1510	191.46	9648.395	39171.793
2956	191.3	10179.636	37607.168
8539	191.3	12440.193	38190.973
11398	191.25	13737.62	38177.832
8413	191.25	12363.846	35792.402
8381	191.03	12460.209	34776.109
2935	191.02	10323.993	37118.734
9654	190.96	12753.523	35315.68
13278	190.75	14509.539	40106.227
2436	190.65	10089.638	37225.242
3156	190.65	10383.296	40240.313
10310	190.63	13260.68	34032.242
9965	190.61	12733.633	40516.738
12858	190.34	14212.062	34834.941
14414	190.04	15274.925	35715.219
1376	190.04	9374.249	40037.785
985	189.96	9209.478	34061.305
5121	189.81	11082.167	37514.297
53	189.79	8711.688	34402.996
11051	189.79	13479.204	37157.707
15092	189.71	15600.519	35772
9787	189.54	12870.991	37965.52
5069	189.5	11082.16	36608.848
9749	189.43	12720.935	37540.801
8386	189.23	12444.376	35049.305
12402	189.08	14020.291	37699.035
5022	188.97	10998.847	35623.289
7136	188.91	12044.674	38616.09
971	188.81	9072.972	34587.348
9551	188.81	12578.811	33716.086
10553	188.81	13129.764	39421.863
14867	188.76	15684.028	38405.625
381	188.72	8751.26	38194.023
3467	188.54	10412.143	35279.281
6352	188.54	11699.085	37626.344
1183	188.37	9450.857	37505.289
4723	188.35	10922.759	34940.473
11097	188.31	13336.598	36331.793
10438	188.31	13170.435	37032.219
3462	188.28	10325.617	35222.508
10302	188.05	13117.416	33556.926
10342	188.03	13168.276	34748.375
6159	187.99	11399.643	40363.563
15091	187.93	15621.46	35724.254
13691	187.91	14782.339	33889.105
13468	187.68	14691.31	37600.078
1171	187.66	9368.834	37328.684
1907	187.61	9854.737	35343.746
13632	187.57	14785.437	34982.301
14163	187.55	15071.121	38220.152
12518	187.41	14128.622	39648.008
11400	187.38	13619.031	38188.254
6750	187.36	11974.455	37773.535
7275	187.22	12106.726	36122.461
11388	187.09	13708.654	38081.754
2363	186.97	9921.288	38570.551
12067	186.96	14177.408	34628.621
14331	186.9	15238.236	34643.285
8443	186.88	12424.743	36378.988
14384	186.86	15404.523	34937.184
13967	186.84	14952.128	40194.934
6699	186.82	12002.825	36244.703
11387	186.5	13736.269	38047.449
870	186.34	9109.535	36264.219
4058	186.28	10688.95	38185.738
1912	186.28	9876.683	35443.305
2468	186.13	10028.306	36356.859
3270	186.11	10533.519	38660.309
3097	186.07	10226.843	40136.68
6074	186.04	11581.765	39511.555
11915	186.02	13901.323	36682.719
2719	185.98	10116.4	34061.492
2548	185.98	9920.121	34834.121
13603	185.94	14647.696	35320.605
3596	185.92	10535.986	33974.051
14221	185.92	15085.227	37015.23
3192	185.9	10413.9	39542.672
4956	185.81	11007.505	34375.723
14222	185.6	15191.787	36788.805
5834	185.58	11595.946	34541.496
2294	185.54	9950.229	39940.164
10440	185.48	13303.124	37069.977
986	185.31	9180.436	34064.055
6848	185.29	12035.725	39142.594
11380	185.27	13556.644	37969.484
5144	185.27	11052.54	37973.77
13024	185.23	14579.954	35441.996
8244	185.21	12305.407	34134.414
2021	185.15	9825.212	37644.508
13427	185.08	14633.233	38442.91
9056	185.04	12490.691	36576.02
9680	185.04	12815.894	35709.395
11107	184.79	13404.694	36215.332
13497	184.75	14766.501	37070.738
8777	184.7	12587.721	40154.43
5914	184.68	11559.924	36896.449
3059	184.68	10142.78	39524.125
8542	184.6	12390.381	38269.711
588	184.54	8897.255	40191.215
3421	184.52	10349.77	36086.453
4301	184.48	10875.648	39640.527
10420	184.14	13207.218	36644.625
4089	184.12	10595.483	38649.684
88	183.91	8968.43	34948.281
6208	183.74	11706.311	39802.883
4496	183.6	10787.416	37579.27
14960	183.58	15558.97	37858.555
1947	183.57	9693.98	36151.098
12501	183.47	14148.214	39423.23
12391	183.39	14093.572	37337.77
7588	182.95	12151.157	33785.496
11623	182.72	13887.653	39335.113
2222	182.68	9744.354	40156.477
14294	182.67	15219.359	35731.777
2469	182.67	9935.465	36359.441
11004	182.65	13388.162	37757.988
276	182.65	8811.16	37239.066
7262	182.42	12163.729	36561.699
12646	182.36	14293.816	39173.602
5684	182.26	11366.369	35457.746
13965	182.22	14946.373	40163.02
10284	182.13	12959.398	33910.738
11129	182.09	13364.076	35463.805
1137	181.99	9458.718	36564.523
3908	181.77	10543.786	35536.254
11968	181.75	13832.734	34884.477
3161	181.25	10539.424	40088.789
175	181.21	8914.563	36174.965
11948	181.17	13956.598	36030.613
10237	181.13	12997.914	34840.035
12713	181.09	14370.772	37776.012
11966	180.96	13902.517	35083.773
14225	180.94	15212.482	36817.262
3985	180.92	10647.572	37123.23
6885	180.77	11975.518	39573.961
5813	180.75	11453.142	33998.539
8815	180.75	12653.623	39545.68
10399	180.67	13138.788	36245.125
10814	180.44	13407.964	39699.438
14173	180.29	15096.516	38285.184
6722	180.23	11828.432	36929.02
5851	180.18	11504.202	35109.715
13810	180.14	15028.383	36558.57
6862	180.1	12009.149	39225.832
4264	180.08	10791.366	40139.426
13102	180	14497.46	37260.02
2084	179.74	9882.994	38631.711
6397	179.49	11801.09	36616.629
12749	179.41	14284.273	37311.004
912	179.35	9116.01	35696.93
352	179.18	8720.623	37892.801
5120	179.14	11033.857	37504.945
11305	179.08	13716.287	36832.504
9047	179.01	12503.895	36737.508
4470	178.99	10845.23	37882.629
12932	178.97	14333.323	33730.137
3937	178.97	10615.374	35915.441
11870	178.91	13942.406	37448.512
10929	178.85	13366.323	39042.535
10038	178.74	13059.783	39775.738
10480	178.61	13207.232	38139.148
9888	178.53	12754.284	39726.531
5542	178.43	11286.923	37937.809
9014	178.32	12573.707	37183.496
14579	178.09	15297.666	38040.301
10298	178.05	12918.456	33626.293
2841	177.93	10225.576	35513.398
1075	177.78	9266.833	35169.367
14194	177.71	15218.615	37917.02
13984	177.69	14965.21	40411.715
13219	177.63	14441.973	38990.344
7176	177.51	12055.943	37985.852
7158	177.44	12168.76	38215.996
489	177.4	8916.847	39391.012
6787	177.36	11969.729	38194.289
3903	177.3	10714.347	35447.637
13318	177.21	14800.095	40453.656
11289	177.21	13666.051	36581.941
13431	177.03	14696.411	38511.262
9171	177.03	12524.398	34441.387
13059	176.98	14577.136	36261.875
8482	176.94	12352.051	37118.84
76	176.9	8780.43	34836.34
13899	176.86	14899.931	38911.992
14295	176.79	15056.794	35738.785
10379	176.75	13211.815	35815.734
8558	176.75	12347.324	38434.219
10478	176.59	13223.763	38056.309
4431	176.52	10773.988	38388.547
13713	176.48	15006.975	33997.574
4413	176.46	10814.978	38522.535
6992	176.44	12128.396	40089.305
4237	176.33	10696.06	40452.758
706	176.31	9084.241	38890.484
11000	176.27	13366.647	37711.242
14745	176.02	15295.442	40323.199
1647	175.98	9556.778	37245.723
3456	175.62	10480.999	35147.172
4554	175.5	10864.326	36544.313
482	175.23	8727.612	39310.246
5585	175.22	11292.608	37510.223
14355	174.99	15389.388	33856.059
13789	174.97	14935.39	35945.457
3535	174.95	10498.615	34242.012
11662	174.95	13889.086	38960.078
8783	174.89	12653.976	40272.512
15107	174.81	15509.658	35190.125
13568	174.68	14654.54	35992.906
601	174.58	9011.11	40308.953
12384	174.55	14115.955	37173.441
9950	174.45	12738.796	40455.574
1956	174.35	9718.229	36454.809
1884	174.35	9736.508	34865.484
9142	174.22	12509.934	34670.875
1689	174.12	9633.894	36474.637
4325	173.84	10913.74	39634.797
5881	173.82	11401.15	36203.422
9615	173.78	12722.483	34571.926
3246	173.76	10519.565	38901.438
8509	173.7	12295.375	37759.203
10035	173.63	13107.56	39725.219
10048	173.55	12916.865	39329.453
11184	173.51	13504.864	33964.484
9769	173.4	12715.019	37717.734
14539	173.4	15466.116	37064.566
1713	173.36	9495.063	36036.969
2336	173.3	10097.526	39123.832
3092	173.28	10271.728	39982.488
4119	173.26	10634.183	38934.371
12374	173.22	14053.018	37088.008
9000	173.19	12557.286	37320.711
11901	173.11	13841.668	36834.367
8682	173.09	12320.126	39678.508
11261	173.05	13611.047	35636.879
9764	173.01	12877.877	37665.086
13247	172.96	14590.82	39454.402
8895	172.94	12637.013	38901.949
4624	172.92	10944.52	35933.578
1405	172.73	9258.398	40472.395
13519	172.73	14782.145	37013.777
6403	172.65	11691.42	36482.105
11061	172.59	13437.353	37049.027
12625	172.57	14305.266	39680.902
11613	172.48	13893.681	39789.926
13266	172.36	14453.023	39989.828
296	172.34	9019.519	37384.961
2859	172.29	10117.74	35958.426
11733	172.13	13815.424	37711.551
9928	172.11	12817.825	40283.727
8771	172.11	12472.113	40520.086
14643	172.09	15331.098	39402.66
2920	172.02	10121.572	36716.887
2525	172.02	9900.046	35155.316
6366	171.96	11642.822	37537.551
15078	171.88	15539.247	36060.734
5843	171.86	11414.555	34791.395
6249	171.84	11763.863	39085.574
1159	171.63	9457.884	36934.328
1680	171.6	9589.229	36660
3414	171.48	10443.844	36201.23
10116	171.46	12956.774	38276.648
14817	171.42	15554.883	39481.578
5014	171.42	11159.853	35330.367
5368	171.4	11387.938	40231.543
1803	171.37	9524.837	34062.98
1914	171.35	9702.54	35463.078
4083	171.27	10577.678	38560.547
5073	171.21	11058.125	36689.48
9858	171.21	12748.754	39424.621
8909	171.21	12646.775	38793.297
2882	171.21	10265.678	36372.262
169	171.14	8974.134	36011.141
2248	171.12	9893.99	40465.965
9637	171.08	12839.823	34986.277
232	171.02	8795.038	36839.52
10397	171.02	13209.181	36201.973
11708	170.96	13766.92	38302.93
15020	170.6	15568.4	37120.262
6843	170.49	11920.256	39118.863
7585	170.39	12227.72	33702.461
6528	170.31	11741.79	33722.211
2318	170.26	10071.894	39481.129
13797	170.26	14957.129	36145.223
6	170.12	8925.762	33649.316
6886	170.12	12017.811	39583.363
11033	169.95	13461.443	37470.984
14361	169.64	15467.752	34132.375
14234	169.6	15044.99	36492.828
10427	169.57	13311.724	36729.461
14061	169.53	15231.974	40013.34
8543	169.51	12387.76	38313.047
6215	169.43	11757.765	39725.688
11892	169.43	13769.206	36970.613
4436	169.39	10966.087	38476.504
5495	169.36	11196.058	38577.727
11715	169.34	13816.674	38064.121
12811	169.28	14346.37	35885.051
4439	169.24	10784.705	38497.117
14538	169.13	15412.417	37065.215
10531	169.07	13250.666	39042.926
7245	169.01	12098.695	37022.672
14017	169.01	15181.868	40445.797
1268	168.99	9293.725	38786.973
11609	168.91	13933.031	39745.172
5406	168.61	11353.298	39732.465
2253	168.59	9920.513	40304.691
10110	168.44	13041.368	38497.34
2404	168.24	9999.513	37970.098
8391	168.17	12310.768	35217.871
5444	168.15	11267.52	39191.098
8688	168.11	12402.097	39785.781
13389	168.07	14630.701	39065.188
4522	167.98	10941.523	37171.844
13779	167.9	14910.969	35727.359
8752	167.86	12615.714	40356.105
1162	167.86	9428.448	36985.645
3901	167.77	10595.724	35426.68
62	167.71	8829.946	34492.719
12568	167.54	14122.948	40419.547
12836	167.46	14357.677	35594.398
13227	167.44	14584.899	39210.289
14012	167.44	15155.762	40425.211
13740	167.36	15033.06	34989.383
15112	167.34	15611.918	35296.219
11723	167.31	13792.98	38191.02
15146	167.25	15644.016	34303.191
2003	167.06	9714.323	37362.477
909	167.02	9071.329	35626.484
6756	167	11886.092	37838.438
11469	166.85	13615.759	39456.133
6633	166.79	12022.576	34861.656
8847	166.71	12545.495	39208.57
5895	166.65	11517.03	36536.93
14308	166.58	15233.534	35364.113
10355	166.56	13318.084	35134.098
9579	166.5	12896.807	33806.336
10989	166.37	13509.525	37934.367
5204	166.37	11035.488	38701.43
4621	166.31	10790.05	35896.125
9628	166.2	12794.861	34851.125
3434	166.18	10376.112	35522.016
2355	166.06	10049.792	38735.668
13537	165.98	14756.518	36723.742
2466	165.85	10096.655	36271.008
4571	165.85	10965.713	36407.297
11017	165.81	13499.556	37638.621
5807	165.79	11530.039	33829.422
744	165.74	9083.16	38174.434
14174	165.64	15220.716	38287.156
6510	165.56	11663.962	34150.035
7182	165.52	12242.333	37732.773
4226	165.49	10613.585	40191.113
4078	165.41	10636.22	38525.152
2442	165.39	9999.946	37011.398
10212	165.35	12948.981	35325.234
8631	165.28	12466.379	39126.359
13571	165.18	14782.035	36025.043
3536	165.14	10342.391	34267.176
7025	165.12	12186.318	39553.191
9620	165.12	12712.572	34697.496
7335	165.08	12046.601	35357.008
12740	165.07	14390.256	37513.844
5519	165.01	11368.571	38274.199
5558	164.99	11334.525	37814.266
10554	164.95	13303.344	39464.816
14029	164.91	15109.869	40482.93
373	164.82	8717.198	38133.27
2905	164.74	10289.102	36561.305
119	164.66	8893.806	35344.395
11057	164.55	13332.762	37025.992
5212	164.53	11060.689	38838.559
206	164.45	8941.405	36494.355
12086	164.41	14018.353	34923.773
12815	164.28	14279.828	35914.293
156	164.24	8941.013	35800.84
6647	164.09	11979.028	35188.43
948	164.07	9205.085	35014.953
1383	164.07	9308.385	40186.395
11301	164.03	13634.473	36746.078
11417	163.97	13681.843	38478.512
14270	163.94	15163.409	35943.906
1864	163.82	9799.47	34503.691
9629	163.69	12735.193	34879.375
2269	163.63	10058.635	40131.898
5962	163.55	11533.467	37870.738
12468	163.51	13984.705	38877.344
13438	163.51	14790.002	38293.477
3513	163.48	10337.277	34632.465
6051	163.46	11583.626	39176.168
4372	163.34	10914.417	38860.766
6443	163.34	11744.777	35701.941
10348	163.28	13225.6	34891.855
14424	163.28	15439.276	35796.191
11572	163.13	13806.504	40048.379
14079	163.07	15125.927	39921.867
1403	163.05	9316.931	40450.641
203	163.02	8968.968	36434.516
854	163	9099.663	36819.793
12694	162.86	14239.311	38336.313
2953	162.86	10210.021	37476.926
11263	162.71	13731.139	35652.055
1167	162.63	9445.447	37206.34
13959	162.63	15002.218	40111.48
13460	162.61	14782.062	37721.973
459	162.59	8846.609	39064.199
15017	162.56	15560.418	37104.332
3137	162.56	10331.792	40418.105
3465	162.48	10356.484	35263.902
12427	162.46	13980.04	38121.043
8446	162.38	12408.469	36411.816
7575	162.38	12178.715	33972.465
5903	162.36	11399.039	36731.973
2225	162.35	9719.566	40198.754
13222	162.29	14429.011	39156.469
2258	162.27	9927.944	40359.391
6218	162.14	11623.532	39520.516
2864	162.04	10271.843	36119.555
7050	161.81	12050.245	39194.195
5880	161.73	11420	36187.125
7200	161.64	12228.388	37501.043
12849	161.58	14226.064	35263.512
5703	161.46	11369.655	34961.762
10132	161.45	12961.248	37894.379
4640	161.43	10947.66	35752.613
5897	161.35	11468.692	36572.699
6708	161.27	11878.188	36388.695
1780	161.23	9493.978	34941.293
9945	161.22	12863.574	40415.734
11144	161.12	13503.627	35183.496
6889	161.12	11858.952	39680.195
9530	161.12	12521.852	34154.469
7101	161.01	12131.628	38965.16
10669	160.99	13457.811	40378.199
928	160.95	9102.597	35544.848
239	160.93	8905.164	36947.695
2480	160.91	9924.866	36208.309
10942	160.89	13377.268	38715.152
12609	160.83	14367.795	40264.414
13575	160.83	14624.793	36091.051
1246	160.76	9396.816	38468.406
13682	160.76	14794.282	34070.07
13754	160.72	14895.94	35330.691
13884	160.66	14887.761	38537.965
11496	160.66	13651.244	39930.145
12576	160.64	14264.794	40293.391
9980	160.64	12913.38	40419.125
8615	160.62	12334.684	38766.148
8368	160.62	12278.698	34411.5
5885	160.55	11488.296	36271.207
4552	160.45	10900.509	36427.254
6837	160.43	11866.553	39033.324
2425	160.32	9976.863	37465.098
220	160.26	9036.863	36588.547
5363	160.1	11281.421	40158.219
897	159.97	9220.577	35975.172
7244	159.95	12160.364	37021.281
5471	159.93	11248.702	38882.941
2305	159.91	10002.063	39500.285
11512	159.78	13646.381	40180.93
12785	159.7	14340.033	36507.465
15152	159.68	15586.975	34007.297
11710	159.59	13890.8	38034.789
12826	159.59	14249.293	35509.805
4479	159.28	10881.384	37971.93
11399	159.19	13664.925	38182.16
981	159.17	9234.767	34307.738
6852	159.09	11990.535	39168.172
13324	159.01	14622.911	40137.898
1332	158.99	9373.248	39509.602
647	158.96	9218.743	39810.328
7334	158.96	12186.779	35339.867
92	158.86	8786.817	35017.094
3267	158.78	10339.159	38632.375
4627	158.69	10969.887	35689.742
10190	158.63	12972.354	35989.273
501	158.59	8774.702	39502.012
2820	158.48	10183.578	35291.453
5889	158.38	11594.061	36482.57
12642	158.34	14253.006	39395
11324	158.25	13589.693	37166.863
9719	158.19	12787.24	36619.188
3018	158.17	10292.641	38763.27
158	158.15	8985.96	35801.152
5567	158.13	11188.053	37589.242
14302	158.07	15225.774	35501.383
5718	157.83	11291.287	34354.832
295	157.83	8818.572	37384.926
1397	157.81	9328.677	40399.051
1543	157.65	9481.589	38780.77
687	157.63	9124.025	39169.52
14142	157.54	15221.328	38841.707
146	157.52	8906.547	35669.625
5034	157.5	11173.99	35804.629
6135	157.48	11425.966	39976.699
14062	157.4	15072.148	40014.676
6919	157.35	11952.887	40229.828
5979	157.31	11533.765	38409.148
9129	157.29	12677.393	34994.363
13062	157.21	14562.182	36343.953
595	157.16	9026.086	40232.16
127	157.12	8822.951	35407.426
12820	157.12	14187.746	35706.559
14118	157	15120.765	39182.781
6412	156.91	11771.355	36409.359
5446	156.83	11343.94	39204.605
12688	156.81	14193.784	38233.867
2965	156.73	10227.683	37668.965
11319	156.6	13718.318	37032.898
11566	156.49	13880.07	39979.172
6216	156.47	11699.351	39754.113
11897	156.43	13914.264	37027.641
10192	156.37	12961.884	36006.629
3989	156.37	10571.081	37126.422
3497	156.26	10451.728	34701.832
12734	156.22	14191.933	37422.707
2281	156.08	10050.716	40080.453
8455	156.01	12316.061	36449.195
13660	155.95	14807.533	34615.469
13250	155.91	14599.978	39549.969
6925	155.91	11992.104	40317.406
1782	155.87	9672.973	34664.219
4939	155.83	11008.238	34130.559
6741	155.72	12001.403	37636.332
5929	155.68	11468.022	37222.719
3042	155.57	10152.511	39151.621
12876	155.39	14230.968	34555.184
11102	155.37	13518.274	36123.152
6281	155.32	11665.503	38800.82
4092	155.28	10706.153	38655.297
4529	155.22	10826.003	36946.105
4197	155.22	10599.606	39812.184
6394	155.22	11683.698	36904.938
8428	155.09	12369.068	35945.629
3182	155.01	10388.197	39717.004
853	154.99	9153.455	36736.184
1235	154.95	9388.055	38285.281
14980	154.93	15607.597	37413.547
6832	154.88	11910.068	38973.344
3256	154.88	10421.641	38674.723
11115	154.82	13506.511	35892.641
5641	154.8	11382.919	36574.441
5095	154.78	11143.296	37022.23
538	154.76	9012.208	39760.977
3044	154.72	10228.525	39166.199
11270	154.7	13568.922	35868.957
6995	154.67	12046.658	39829.711
11882	154.67	13857.212	37128.605
13806	154.63	14900.394	36367.875
12746	154.63	14371.787	37294.77
1200	154.61	9277.392	37747.328
5563	154.59	11203.224	37855.793
13109	154.59	14545.524	37381.891
9746	154.57	12861.941	37464.477
10248	154.53	13056.888	34950.34
1066	154.47	9456.057	34865.645
2321	154.47	9937.497	39216.594
11689	154.46	13879.476	38493.02
5063	154.46	10975.797	36447.484
64	154.42	9040.477	34520.273
5596	154.26	11358.084	37072.852
995	154.19	9110.14	33853.094
6434	154.09	11764.707	35926.551
9713	154.01	12768.109	36475.086
13301	153.94	14524.851	40521.168
5560	153.84	11236.196	37824.137
10489	153.82	13139.545	38407.867
13769	153.69	14986.939	35550.883
3083	153.67	10158.226	39907.828
3934	153.59	10646.874	35900.957
10442	153.56	13193.824	37145.977
266	153.54	8959.325	37181.047
12388	153.5	14096.134	37212.984
8774	153.48	12583.872	40124.934
11718	153.38	13937.617	38074.223
6817	153.36	11931.588	38630.543
13957	153.29	14950.409	40087.824
4285	153.25	10939.152	40090.969
6213	153.21	11694.85	39686.207
7017	153.21	12061.248	39477.699
12628	153.19	14316.887	39760.402
6202	153.11	11768.768	39975.68
890	153.02	9133.05	36238.77
4106	152.92	10572.699	38810.098
929	152.9	9129.249	35545.324
9683	152.85	12697.827	35760.777
100	152.79	8909.437	35130.09
12365	152.75	14062.556	36946.992
7367	152.66	12181.93	34487.641
8795	152.62	12632.073	39847.852
987	152.6	9084.848	34108.262
5978	152.5	11504.266	38305.109
4943	152.48	11015.688	34187.648
12759	152.44	14371.246	37180.262
11720	152.41	13862.028	38120.891
7208	152.41	12123.396	37262.621
6723	152.37	12028.263	36940.797
1547	152.31	9608.89	38521.895
1633	152.27	9550.09	37457.68
8858	152.18	12568.789	39301.043
6663	152.18	11862.587	35516
4615	152.08	10893.061	35857.285
12334	151.93	14101.201	36556.742
3534	151.87	10538.207	34233.266
4091	151.81	10719.407	38657.531
5788	151.7	11502.822	33597.773
189	151.7	9013.781	36351.824
6581	151.66	12019.796	33792.738
8801	151.56	12539.335	39640.973
3210	151.53	10483.322	39424.184
14430	151.47	15282.568	35879.977
10694	151.47	13413.59	39856
13698	151.28	14653.031	33734.363
6052	151.24	11542.729	39186.793
5240	151.22	11177.208	39086.66
13065	151.18	14608.641	36433.969
10152	150.97	13015.365	37510.984
11743	150.85	13903.52	37870.367
2065	150.76	9889.174	38286.883
4918	150.74	11018.252	33734.445
5200	150.66	11173.854	38621.5
8728	150.53	12257.332	40333.602
5645	150.49	11212.925	36318.539
877	150.4	9173.472	36384.258
9098	150.32	12507.958	35623.156
6421	150.28	11763.283	36021.539
5654	150.2	11261.724	36166.246
3325	150.2	10538.311	37564.992
4363	150.17	10950.246	39126.246
2995	150.17	10185.432	38262.16
1932	150.17	9847.12	35800.414
11568	150.15	13952.874	40002.484
1399	150.15	9423.426	40410.359
5850	150.05	11437.029	35079.266
11351	150.05	13731.528	37686.434
8528	150.03	12437.87	38028.148
3540	149.99	10389.866	34300.496
6655	149.99	11993.924	35347.121
13627	149.97	14725.432	35164.629
15147	149.97	15538.332	34017.191
2501	149.88	10054.601	35729.781
10176	149.88	13058.719	36379.367
6009	149.84	11428.86	38716.527
13513	149.8	14693.767	36961.281
6356	149.76	11817.156	37674.465
6379	149.69	11642.061	36940.289
195	149.65	8785.761	36383.023
5572	149.63	11350.159	37641.211
6757	149.57	11914.828	37859.445
8853	149.53	12522.417	39252.438
3820	149.4	10755.842	34770.91
11571	149.34	13968.287	40027.691
12550	149.19	14117.49	40113.266
3971	149.17	10622.498	36604.176
13082	149	14578.372	36858.496
8757	148.96	12526.229	40375.094
13092	148.9	14528.668	37034.055
6788	148.86	11888.527	38240.289
2324	148.82	10094.089	39272.902
7043	148.69	12099.751	39447.441
1407	148.61	9422.114	40483.473
6196	148.56	11656.507	40193.18
6228	148.52	11655.55	39364.434
324	148.46	8912.692	37697.387
5922	148.4	11402.364	37119.105
5899	148.38	11501.415	36682.594
15160	148.27	15647.917	33533.203
7354	148.27	12251.025	34943.004
5378	148.19	11367.165	40079.902
11740	148.15	13841.406	37820.219
6855	148.14	11986.826	39180.922
14807	148.04	15603.768	39918.445
12676	147.98	14274.921	38359.691
13453	147.94	14783.218	37928.207
7081	147.91	12049.149	39108.039
11393	147.87	13561.122	38120.5
12545	147.87	14052.52	39948.156
6276	147.81	11812.796	38759.422
1179	147.75	9372.411	37443.703
122	147.71	8901.479	35381.594
926	147.69	9195.305	35511.059
2547	147.68	9970.611	34827.625
11141	147.62	13330.562	35451.289
9578	147.5	12869.623	33785.371
11205	147.5	13605.83	33737.051
12390	147.43	13973.376	37326.902
40	147.41	8992.238	34224.727
5571	147.33	11298.741	37631.063
9941	147.24	12719.738	40382.66
4551	147.16	10772.625	36738.914
11681	147.14	13769.532	38663.578
1528	146.95	9634.282	39056.121
14729	146.83	15267.224	40285.719
3211	146.76	10426.588	39427.348
1388	146.72	9420.812	40320.973
13733	146.66	14919.393	34880.145
2255	146.51	9908.479	40344.09
5648	146.39	11357.422	36359.664
11285	146.39	13652.511	36421.656
11874	146.35	13903.852	37515.41
10469	146.3	13255.888	37768.789
5395	146.2	11258.165	39671.27
14978	146.2	15633.692	37400.672
1614	146.12	9563.513	37807.746
6130	146.09	11547.02	39841.07
3116	146.09	10163.39	40399.105
1123	146.03	9332.7	36224.305
3458	146.01	10370.836	35153.359
4486	145.95	10968.367	37747.797
636	145.93	9055.988	40279.617
11153	145.89	13489.07	34951.746
5739	145.88	11191	33902.508
13070	145.84	14555.257	36570.668
13558	145.82	14681.847	36141.414
1035	145.8	9377.429	34120.047
12091	145.76	14069.205	35148.273
4189	145.63	10724.854	39716.195
10458	145.57	13302.592	37546.301
5976	145.55	11444.927	38301.168
3144	145.53	10394.331	40485.527
2989	145.47	10253.066	38164.715
6622	145.28	11976.632	34602.293
3753	145.22	10610.783	34048.992
5469	145.21	11381.91	38856.93
258	145.21	8990.93	37075.527
14456	145.15	15443.171	36483.949
6513	145.15	11719.94	33871.391
13044	145.05	14579.108	36001.91
6203	145.05	11721.683	39987.668
8519	145.05	12257.51	37888.309
5877	145.03	11400.288	36117.207
14600	145.01	15281.522	38644.879
13364	144.98	14748.913	39615.281
1090	144.94	9421.803	35583.352
6906	144.94	11923.168	39934.473
12362	144.78	14148.042	36894.723
2451	144.73	9988.885	36681.801
1607	144.65	9568.171	37755.516
4230	144.65	10718.51	40235.711
1141	144.57	9383.222	36676.168
847	144.48	9101.99	36674.359
10004	144.44	13038.978	40006.625
6268	144.42	11763.19	38968.148
5557	144.31	11306.235	37810.469
5271	144.29	11131.158	39597.258
2231	144.13	9704.487	40249.227
12383	144.06	14057.282	37174.066
12078	143.94	14053.695	34707.023
4167	143.94	10601.181	39503.047
4781	143.86	10890.724	34085.449
8389	143.83	12321.807	35169.266
1133	143.79	9431.589	36486.301
2934	143.71	10119.897	37108.16
4445	143.71	10917.505	38244.832
5205	143.69	11160.255	38702.5
10580	143.46	13219.286	39952.715
10026	143.46	12987.462	39681.809
10457	143.31	13283.782	37543.324
9774	143.27	12898.461	37823.07
14171	143.25	15080.438	38264.609
14420	143.23	15264.507	35761.645
5896	143.12	11438.607	36543.773
4598	143.08	10821.843	35952.719
12830	143.04	14261.854	35547.984
9813	142.85	12780.05	38505.609
11364	142.83	13624.626	37829.551
11639	142.81	13895.359	39179.648
5569	142.79	11214.733	37624.281
13128	142.73	14598.144	37615.973
14543	142.56	15419.185	37161.813
12608	142.54	14289.086	40265.727
14100	142.49	15072.308	39604.875
874	142.43	9212.99	36344.945
4957	142.41	10976.372	34381.559
14877	142.35	15554.025	38284.934
14188	142.33	15071.277	38161.758
9734	142.29	12858.742	37181.809
1971	142.28	9727.71	36798.027
10394	142.26	13181.356	36146.453
6964	142.18	12223.472	40454.02
7116	142.18	12198.554	38801.207
14901	142.06	15520.593	38119.719
11534	142.06	13881.619	40307.41
1545	142.01	9515.648	38828.5
5268	141.97	11082.005	39538.48
653	141.97	9105.037	39871.715
2426	141.93	10006.025	37495.266
3981	141.83	10692.134	36977.52
1902	141.82	9729.284	35221.227
13929	141.8	14982.056	39656.758
4323	141.74	10857.883	39564.117
6063	141.64	11591.556	39408.828
8902	141.62	12546.321	38739.98
13118	141.55	14539.637	37543.098
11615	141.51	13941.673	39542.832
1648	141.47	9517.436	37284.645
8918	141.36	12592.895	38375.504
14144	141.34	15100.815	38906.637
8564	141.3	12460.672	38480.887
5311	141.26	11053.413	40252.395
13906	141.24	15024.55	39073.277
12651	141.15	14220.848	39027.266
3075	141.11	10241.278	39799.703
1822	141.07	9532.908	33844.172
3274	141.05	10372.473	38365.566
6464	141.03	11644.202	35262.891
1023	141.01	9462.236	33766.094
15029	140.97	15615.673	36908.168
8796	140.95	12664.859	39865.063
12491	140.95	14168.053	39208.379
14399	140.95	15462.26	35325.125
6028	140.92	11500.724	38960.219
9819	140.9	12859.726	38630.387
879	140.67	9073.508	36406.805
8900	140.63	12623.665	38969.742
9585	140.55	12747.88	33967.121
3945	140.53	10581.275	36150.816
6338	140.47	11741.945	37725.461
12084	140.28	14016.34	34863.871
6956	140.28	12115.388	40399.914
5878	140.28	11436.556	36144.305
11651	140.23	13793.154	39065.324
11431	140.23	13658.482	38707.414
10187	140.15	12953.539	36193.906
717	140.13	9055.505	38760.773
4728	140.11	10858.321	34705.902
4305	140.09	10764.89	39693.016
12728	140.05	14191.304	37557.266
4250	140.03	10794.477	40485.168
8555	140	12466.942	38408.805
5309	140	11134.723	40238.609
4313	139.84	10959.199	39486.219
10530	139.79	13192.65	39027.223
5726	139.77	11314.228	34404.574
8820	139.75	12536.723	39566.176
2854	139.71	10115.623	35847.668
5939	139.71	11421.484	37381.402
14106	139.61	15256.812	39371.914
12339	139.57	14182.473	36633.641
6806	139.56	11856.022	38498.309
13136	139.52	14417.348	37705.52
11878	139.46	13782.876	37373.871
10252	139.44	12998.708	34731.438
8708	139.36	12393.252	40078.434
10992	139.34	13451.135	37975.773
14337	139.23	15217.7	34274.648
575	139.23	8732.712	40038.465
3857	139.12	10723.998	35029.992
5180	139.1	11054.897	38546.195
3281	139.08	10408.684	38504.816
11359	139.04	13737.686	37788.387
5775	138.96	11338.246	33645.438
10655	138.94	13245.603	40496.988
8737	138.94	12454.986	40405.578
2325	138.92	9912.743	39298.305
11080	138.73	13374.344	36671.707
2397	138.52	10061.108	37882.043
12809	138.5	14235.363	35850.289
12633	138.37	14310.012	39634.215
6606	138.35	12034.688	34213.68
4782	138.35	10781.092	34096.02
4085	138.27	10570.126	38581.109
13011	138.27	14530.104	34792.23
5125	138.2	11076.258	37653.484
15048	138.16	15628.111	36610.516
6145	138.12	11414.836	40115.324
5091	138.1	11158.893	36976.391
2107	138.06	9855.264	38950.445
5657	138.04	11223.38	36210.164
13578	137.97	14809.928	35817.059
481	137.91	8884.006	39285.43
1645	137.85	9617.129	37236.668
12610	137.83	14303.323	39993.012
10184	137.79	12927.05	36153.305
1927	137.66	9877.785	35719.457
5209	137.64	11163.304	38769.059
234	137.64	8954.881	36875.813
5024	137.6	11077.287	35655.492
12483	137.58	14122.895	39122.285
4497	137.45	10910.647	37598.676
11414	137.45	13672.952	38371.324
14435	137.39	15473.249	36042.969
1165	137.35	9465.276	37157.828
1467	137.2	9671.542	39745.977
7610	137.18	12313.666	33677.125
13604	136.93	14800.283	35320.566
11686	136.87	13840.484	38388.484
11332	136.84	13636.87	37339.379
10272	136.82	12979.93	34319.953
6011	136.74	11539.661	38786
1027	136.64	9394.167	33848.293
14252	136.63	15068.294	36384.617
1106	136.55	9344.601	35798.789
12729	136.49	14204.273	37594.586
196	136.45	8941.757	36387.016
12313	136.36	14126.989	36286.813
13496	136.32	14825.238	37342.555
5052	136.11	11067.879	36182.613
594	136.05	9004.99	40210.926
147	135.99	8742.057	35671.758
13875	135.99	14906.031	38144.934
1176	135.97	9374.045	37384.32
629	135.8	9239.681	40518.898
9735	135.65	12739.033	37212.473
3904	135.65	10732.379	35475.148
392	135.61	8921.664	38395.156
8926	135.32	12641.783	38439.422
4364	135.32	10856.05	39150.332
662	135.04	9049.599	39692.906
280	134.98	8791.221	37256.98
3895	134.94	10628.935	35374.125
14052	134.86	15155.973	40253.793
8464	134.86	12356.393	36846.867
14156	134.73	15196.424	38666.379
4232	134.63	10742.944	40236.453
14423	134.58	15366.122	35791.09
1462	134.58	9643.276	39704.949
5808	134.54	11416.406	33884.715
9742	134.5	12741.685	37371.594
3399	134.44	10344.028	36312.699
6782	134.42	11852.72	38148.602
8474	134.4	12442.751	37027.938
4481	134.4	10881.868	37993.492
9678	134.38	12842.804	35686.359
4767	134.37	10772.05	34300.359
11333	134.37	13632.844	37382.336
6126	134.21	11570.716	39788.707
1507	134.17	9654.554	39474.449
11935	134.14	13844.392	36200.473
5556	134.12	11335.359	37788.648
14571	134.02	15322.226	37939.52
11092	133.93	13393.361	36552.777
1076	133.93	9441.809	35165.211
14578	133.79	15428.922	38033.91
4104	133.75	10689.32	38797.359
4374	133.73	10968.777	38902.816
5181	133.71	11081.304	38550.18
10503	133.66	13325.132	38559.215
177	133.62	8874.429	36174.328
4501	133.6	10912.005	37654.813
1951	133.56	9766.307	36282.133
5996	133.56	11591.533	38541.652
13487	133.35	14807.233	37229.664
6725	133.31	11850.346	37039.867
6955	133.27	12180.41	40380.84
11506	133.25	13687.909	40089.516
10049	133.24	12961.147	39354.887
2508	133.22	10049.181	35533.996
1532	133.14	9621.278	38874.281
6169	133.06	11825.795	40296.012
7162	132.95	12132.659	38259.277
5290	132.87	11160.213	39783.086
5934	132.85	11505.387	37322.258
5678	132.85	11346.058	35574.848
6477	132.83	11727.179	35064.109
2911	132.78	10139.425	36589.695
15153	132.76	15565.425	33765.664
11687	132.74	13896.397	38401.512
1678	132.64	9505.351	36627.902
5656	132.28	11357.876	36208.633
2964	132.2	10162.458	37642.871
395	132.18	9039.587	38438.078
14197	132.11	15172.021	37736.211
1911	132.09	9701.199	35422.402
9788	132.05	12740.11	37996.48
10037	131.88	13027.854	39743.793
11741	131.88	13816.396	37835.785
14412	131.84	15300.911	35701.805
2450	131.82	10054.177	36675.031
13501	131.8	14703.945	37182.746
9030	131.76	12497.822	37063.332
11190	131.74	13375.586	33761.074
12802	131.7	14192.984	36070.586
753	131.67	9145.074	37981.938
13418	131.47	14696.634	38581.117
14134	131.45	15080.111	39085.293
5898	131.44	11408.569	36642.422
7248	131.42	12065.165	37030.813
14415	131.36	15403.084	35721.191
7253	131.32	12184.709	36876.141
9063	131.13	12511.858	36366.09
2879	131.11	10259.585	36340.328
14404	131.09	15383.339	35507.68
2810	131.07	10305.684	35102.406
11047	131.05	13377.894	37071.359
14714	131.05	15461.611	40184.602
13407	130.99	14770.526	38728.727
8799	130.96	12476.174	39924.605
7343	130.92	12076.398	35196.07
5432	130.92	11183.824	39626.18
14058	130.77	15134.715	39974.211
11529	130.67	13669.996	40496.223
282	130.65	8846.458	37279.859
186	130.59	8831.746	36293.879
263	130.54	8841.963	37164.441
11213	130.52	13547.428	34089.488
265	130.5	8932.144	37176.145
8951	130.46	12486.884	38131.219
13934	130.44	14970.476	39844.254
1760	130.4	9532.266	35165.523
4545	130.19	10858.067	36637.934
11293	130.17	13592.328	36615.309
5338	130.15	11134.864	40517.48
2202	130.09	9850.764	39954.594
5376	130.08	11225.818	40064.125
14567	129.92	15473.512	37810.648
2119	129.81	9683.766	39153.586
5868	129.81	11405.972	35722.848
5906	129.81	11397.303	36801.391
14750	129.71	15471.392	40494.355
13580	129.71	14647.095	35863.016
8707	129.67	12461.687	40051.66
10465	129.64	13136.602	37733.273
554	129.64	8755.418	39898.547
6306	129.64	11802.41	38440.266
5933	129.6	11598.841	37267.488
10523	129.52	13217.779	38945.914
1724	129.44	9653.35	35891.57
5354	129.33	11326.686	40516.988
7583	129.23	12152.889	33693.23
7009	129.21	12062.902	39703.348
4244	129.12	10807.379	40330.988
5884	129.02	11530.757	36252.242
11114	129	13502.253	35859.344
1242	128.85	9422.821	38422.539
10304	128.81	13287.625	33588.277
4022	128.79	10662.843	37575.059
13288	128.79	14503.012	40238.742
14737	128.77	15422.942	40311.875
3150	128.74	10417.52	40121.969
6189	128.62	11811.44	40479.074
14469	128.6	15452.726	36567.621
291	128.41	8732.571	37361.82
13357	128.37	14783.649	39732.586
5983	128.37	11483.862	38483.816
11361	128.29	13608.621	37809.629
683	128.26	9232.318	39353.438
13434	128.18	14788.722	38203.809
12150	128.16	14181.11	36003.531
3201	128.14	10339.925	39334.141
102	128.14	8741.447	35166.82
631	127.99	9140.762	40129.145
75	127.97	8994.229	34832.355
5789	127.97	11481.223	33604.477
389	127.72	8955.528	38327.316
437	127.68	8816.213	38803.598
11032	127.55	13328.891	37432.527
12081	127.51	14056.642	34842.352
4011	127.43	10675.656	37474.613
12116	127.43	14143.211	35784.516
11508	127.39	13597.115	40123.32
11247	127.36	13645.424	35244.66
3031	127.22	10286.901	38966.977
6206	127.16	11679.101	40074.203
12395	127.15	14005.21	37465.434
41	127.15	8821.928	34241.063
14993	127.15	15579.655	37253.211
10076	127.13	12974.411	38838.402
12640	127.07	14361.221	39369.344
11683	127.07	13916.269	38356.531
13724	126.93	14986.659	34453.031
14529	126.9	15442.476	36949.516
12469	126.63	14040.255	38879.164
10070	126.59	12943.074	39289.922
11167	126.59	13482.895	34360.434
5140	126.55	11045.53	37924.965
10384	126.49	13198.838	35884.004
915	126.42	9198.284	35751.93
14755	126.38	15569.774	40313.547
10599	126.17	13118.598	40280.191
10174	126.07	13090.907	36566.891
4953	126.05	11103.999	34340.066
6345	126.03	11808.507	37818.641
13498	126.03	14831.075	37084.188
12611	125.98	14232.37	40007.047
12761	125.8	14330.312	37224.945
10141	125.73	13064.975	37848.621
12123	125.71	14062.231	35911.594
14547	125.63	15315.066	37275.012
5841	125.5	11491.085	34738.152
923	125.48	9063.945	35488.371
599	125.46	9008.223	40256.73
14407	125.44	15461.637	35577.117
10934	125.4	13350.063	39146.844
2638	125.38	10027.344	33562.672
14732	125.38	15300.083	40299.652
13077	125.35	14577.792	36713.328
14911	125.29	15505.177	38168.613
6971	125.27	12124.002	40508.727
9782	125.27	12771.067	37941.43
9640	125.25	12711.474	35026.879
8958	125.23	12479.373	37917.613
4371	125.19	10952.404	38854.184
766	125.1	9165.274	37552.879
1955	125.08	9855.599	36434.77
14716	125	15412.365	40191.664
14232	124.98	15058.739	36665.977
8667	124.98	12422.279	39535.121
4516	124.94	10920.163	37281.18
12714	124.9	14218.946	37793.695
4112	124.89	10695.704	38890.039
12852	124.85	14323.249	35019.137
2292	124.85	9974.858	39932.523
6781	124.79	11840.579	38081.566
12680	124.79	14231.569	38404.941
1196	124.69	9364.053	37703.961
9722	124.69	12725.293	36694.871
15074	124.6	15602.995	35975.566
9924	124.58	12752.658	40252.84
8506	124.5	12348.184	37662.762
4424	124.25	10934.343	38660.363
2527	124.23	9916.927	35162.219
5990	124.2	11414.15	38505.73
5541	124.1	11235.126	37915.859
1477	124.06	9645.067	39534.852
184	123.77	8768.123	36261.887
10135	123.74	13070.802	37992.375
3184	123.72	10413.972	39742.609
15115	123.68	15510.009	34823.84
5161	123.56	11121.023	38297.859
9727	123.49	12898.282	36903.711
775	123.45	9230.236	37637.684
10429	123.39	13217.615	36764.289
10572	123.32	13306.028	39795.512
7579	123.24	12252.067	33995.305
1630	123.2	9672.685	37401.887
3539	123.16	10528.621	34295.238
2566	123.14	9913.267	34684.18
10387	123.14	13212.734	35982.5
10044	123.14	13011.808	39622.879
12544	123.14	14150.822	39928.34
14596	123.09	15433.445	38514.98
6181	123.07	11772.551	40424.719
4821	123.03	10877.937	33814.586
5512	122.97	11264.646	38493.09
14081	122.97	15192.107	39953.32
13083	122.93	14493.073	36861.844
11670	122.91	13761.381	38807.195
5970	122.91	11423.091	38057.324
13549	122.89	14719.14	36576.766
8626	122.8	12287.801	39021.27
13025	122.7	14594.258	35484.066
7349	122.68	12213.599	35095.59
13795	122.59	14872.073	36129.598
12614	122.59	14196.745	40058.438
10078	122.4	12955.164	38938.051
15084	122.4	15475.883	35913.641
85	122.3	8853.708	34935.234
3806	122.22	10674.476	34628.074
8383	122.2	12390.262	35032.02
3944	122.11	10729.573	36102.926
13314	121.97	14829.516	40390.949
1316	121.97	9324.719	39381.523
14288	121.94	15173.668	35792.227
6881	121.84	11910.207	39450.141
11343	121.8	13563.247	37632.301
9728	121.74	12794.568	37030.191
391	121.69	8868.991	38351.844
9116	121.69	12506.013	35318.219
10978	121.65	13482.043	38068.355
1699	121.59	9616.938	36302.945
1044	121.59	9289.918	34268.973
11086	121.59	13457.798	36431.855
12531	121.53	14075.48	39798.336
6517	121.5	11729.315	33938.234
6689	121.42	11842.407	35788.863
6435	121.27	11791.611	35935.547
10332	121.27	13175.767	34536.648
10675	121.23	13393.261	40480.473
1670	121.17	9660.79	36795.07
6088	121.17	11468.534	39621.832
13021	121.15	14422.711	35327.574
1622	121.13	9526.532	37663.012
1525	121.09	9506.671	39014.398
645	121.06	9126.503	39803.676
499	120.92	8731.619	39496.438
2473	120.9	10033.334	36397.895
13601	120.81	14638.534	35313.105
13265	120.77	14527.115	39986.457
12736	120.75	14269.644	37441.23
9691	120.61	12793.608	36019.102
2378	120.6	9937.582	38509.449
13388	120.48	14632.822	39048.445
12459	120.46	14129.23	38753.359
10148	120.42	13006.944	37689.305
11106	120.4	13352.61	36198.289
11569	120.35	13951.1	40012.223
6385	120.31	11626.446	36757.531
6812	120.29	11947.113	38591.105
436	120.23	8740.647	38799.289
6420	120.14	11769.024	36137.449
10028	120.12	13068.343	39689.078
11344	120.12	13726.826	37637.848
10354	120.12	13214.085	35089.797
13586	120.1	14772.581	35704.105
13538	120.06	14677.036	36735.695
14267	120.04	15098.687	36226.375
1451	120	9530.113	39834.07
1810	119.91	9608.907	33879.531
10108	119.89	13014.2	38470.305
1448	119.64	9576.426	40058.988
11225	119.58	13716.595	34446.371
10180	119.56	13091.488	36419.645
9600	119.54	12854.395	34366.719
13012	119.52	14564.548	34805.023
5588	119.49	11354.312	37251.715
11354	119.45	13625.955	37719.023
3949	119.45	10732.607	36205.137
1498	119.41	9512.612	39360.59
13020	119.41	14423.282	35084.43
3230	119.14	10528.514	39016.949
5122	119.1	10971.014	37546.07
10328	119.1	13240.279	34486.914
12600	118.99	14189.475	40509.473
2071	118.97	9731.513	38441.266
14780	118.93	15606.859	40175.586
10376	118.91	13282.082	35620.992
13284	118.87	14526.32	40177.617
14858	118.74	15526.595	38745.41
1862	118.66	9831.373	34479.113
4319	118.64	10844.628	39532.617
14354	118.62	15280.183	33832.969
12547	118.57	14125.538	39994.098
5781	118.49	11439.086	33531.777
1098	118.47	9381.15	35720.641
2482	118.47	10063.085	35951.168
8439	118.43	12317.421	36160.434
10496	118.37	13175.848	38479.371
6090	118.26	11453.705	39628.066
3417	118.24	10361.206	36213.789
4988	118.16	11169.732	34896.785
1721	118.14	9521.396	35834.348
12435	118.11	14167.916	38345.211
13146	118.09	14502.074	37831.445
8863	118.01	12494.796	39018.305
6871	117.99	11993.253	39349.512
2855	117.93	10194.402	35855.922
5871	117.88	11555.652	35734.707
2212	117.86	9687.391	40022.852
2162	117.76	9816.97	39492.426
8903	117.72	12524.77	38740.234
10042	117.63	12970.669	39553.625
745	117.55	9165.591	37878.105
6984	117.55	12095.869	40002.035
3278	117.49	10457.287	38451.961
12837	117.4	14223.127	35611.227
12110	117.19	14140.96	35630.664
256	117.19	8808.793	37037.379
9805	117.11	12860.843	38343.309
2144	117.07	9884.2	39273.066
3050	117.01	10243.645	39283.496
10699	117	13496.079	39908.535
2309	116.96	9909.391	39577.723
10625	116.77	13226.19	40428.738
4502	116.63	10814.707	37391.121
8653	116.59	12379.248	39401.852
1893	116.36	9691.088	35060.047
1260	116.33	9449.102	38674.613
8441	116.29	12394.568	36254.91
1424	116.23	9505.511	40431.363
10453	116.19	13266.528	37429.926
12503	116.17	14023.52	39520.523
13045	116.13	14413.582	36002.441
9892	116.13	12831.596	39749.32
13890	116.13	14938.879	38641.348
5163	116.08	11143.295	38307.691
2109	116.02	9822.125	38987.434
6602	115.94	11925.075	34106.621
6776	115.88	12017.952	37973.805
7223	115.87	12191.615	37097.52
10968	115.85	13443.263	38193.855
1342	115.64	9420.194	39548.023
6630	115.64	11963.676	34807.813
5312	115.62	10994.872	40263.184
1473	115.58	9619.262	39498.68
5333	115.52	11097.422	40466.813
4760	115.48	10878.358	34472.688
11716	115.44	13877.889	38065.242
11383	115.44	13607.003	37999.07
2012	115.42	9859.219	37521.211
11611	115.39	13895.22	39757.281
4273	115.39	10904.921	40231.242
1443	115.37	9507.876	40005.445
98	115.37	8784.878	35105.02
143	115.29	9026.591	35638.977
6802	115.27	11874.694	38471.859
2435	115.23	9949.301	37126.031
11742	115.21	13932.643	37835.324
10816	115.18	13540.356	39721.387
571	115.14	8924.49	40020.941
1065	115.12	9461.266	34850.219
527	114.98	8842.865	39695.191
6893	114.91	11837.878	39720.793
3425	114.89	10524.901	35883.793
1944	114.77	9842.418	36066.832
8652	114.77	12261.437	39388.453
11392	114.77	13553.402	38106.48
6259	114.74	11732.429	38860.121
14597	114.74	15447.57	38549.672
14123	114.72	15198.73	39247.355
2183	114.62	9787.547	39704.715
4389	114.58	10760.762	38972.344
5039	114.54	11057.648	35898
11081	114.49	13541.528	36679.453
14112	114.47	15056.082	39424.797
6914	114.41	12030.525	40195.285
889	114.41	9041.482	36207.91
10576	114.35	13252.471	39854.461
1883	114.22	9897.258	34861.43
13367	114.18	14656.205	39369.902
11931	114.14	13927.297	36361.336
12502	114.08	14094.397	39436.508
12325	114.03	14024.878	36422.383
10963	114.01	13489.114	38446.578
12787	113.99	14189.16	36576.152
3508	113.99	10356.352	34613.086
219	113.95	8925.093	36585.586
11028	113.91	13529.908	37404.625
7584	113.91	12169.439	33697.762
2342	113.89	9967.291	38862.473
4315	113.85	10872.746	39502.145
2881	113.78	10214.487	36365.832
836	113.68	9067.207	36848.605
1031	113.64	9363.443	34060.93
9020	113.61	12596.077	37206.414
8468	113.53	12316.561	36963.281
1557	113.49	9669.643	38381.414
444	113.47	8842.59	38863.02
11069	113.41	13542.007	36857.887
11264	113.41	13589.325	35681.148
5594	113.26	11195.752	37072.195
1269	113.24	9382.69	38785.488
12601	113.13	14248.474	40514.266
14802	113.03	15480.016	39875.977
11202	113.03	13644.816	33694.645
803	112.95	9196.425	37313.914
815	112.94	9207.16	37193.113
2772	112.86	10318.053	34701.246
6428	112.86	11704.223	35817.008
8440	112.82	12314.77	36198.707
10025	112.78	13106.501	39669.504
11029	112.71	13382.615	37421.613
3898	112.67	10595.675	35391.063
14955	112.63	15601.163	37770.531
7161	112.59	12051.739	38255.938
12681	112.42	14235.971	38420.188
6199	112.42	11709.982	40264.211
4113	112.27	10750.655	38894.328
2949	112.23	10154.125	37322.348
6247	112.21	11717.602	39074.035
11813	112.21	13823.515	37562.617
8974	112.19	12575.568	37550.43
2872	112.13	10269.007	36274.699
12607	112.11	14339.298	40246.559
2459	112.11	10061.806	36516.441
409	112.11	8941.697	38528.34
8376	112.05	12345.872	34581.691
5517	112.02	11206.762	38266.652
12464	112.02	14167.989	38806.379
11964	111.84	13901.976	35038.641
1496	111.84	9550.559	39346.262
9854	111.73	12892.628	39386.98
4458	111.69	10938.825	38088.094
8473	111.48	12361.535	37021.988
12112	111.48	14055.213	35650.254
13548	111.42	14794.125	36538.371
2252	111.35	9971.259	40297.047
9920	111.33	12740.599	40236.262
11653	111.29	13803.686	39089.383
2743	111.19	10229.59	34397.797
3768	111.15	10697.608	34155.152
13058	110.98	14484.698	36232.934
13848	110.98	14968.11	37638.926
5651	110.94	11224.563	36113.289
14153	110.91	15058.271	38654.969
9155	110.89	12598.19	34626.215
6068	110.89	11489.37	39462.027
472	110.79	8912.933	39131.871
14191	110.69	15055.307	38174.684
13420	110.56	14822.991	38622.988
14152	110.56	15082.15	38644.645
14303	110.56	15114.537	35532.324
12009	110.52	13928.24	33837.211
14009	110.48	15085.29	40362.227
10597	110.37	13121.541	40248.441
2979	110.23	10320.356	37947.379
6986	110.18	12220.422	40024.137
6396	110.14	11717.244	36609.422
6060	110.14	11531	39328.816
10109	110.12	12951.123	38494.41
44	110.08	9030.818	34259.027
11454	110.04	13753.211	39185.563
3496	110.01	10467.228	34684.605
10204	109.99	13113.078	35757.18
10086	109.95	12912.017	38751.238
532	109.93	8695.638	39742.547
4541	109.81	10807.313	36890
3373	109.76	10372.499	36812.719
390	109.74	8986.312	38331.387
3318	109.62	10473.879	37731.242
1539	109.62	9528.498	38685.316
8424	109.62	12274.128	35894.426
1317	109.56	9256.229	39391.984
9942	109.56	12649.454	40392.699
6351	109.55	11626.053	37604.676
8786	109.33	12649.557	40056.957
11376	109.32	13741.043	37942.723
2163	109.24	9746.476	39500.773
9846	109.16	12733.671	39316.422
257	109.03	9004.62	37048.887
10227	109.01	12904.18	35262.723
89	108.8	8852.815	34954.297
4118	108.72	10683.906	38931.648
7310	108.72	12074.189	35728.98
1940	108.66	9785.201	35973.805
1055	108.66	9380.26	34781.109
14416	108.65	15296.653	35732.871
6499	108.63	11694.796	34217.824
1938	108.57	9768.854	35946.348
12308	108.57	14012.51	36178.355
13814	108.53	14965.204	36677.168
3984	108.49	10708.987	37061.496
3020	108.43	10297.852	38783.047
15109	108.42	15657.269	35215.977
4347	108.36	10962.262	39298.637
5058	108.32	11165.605	36260.246
9095	108.3	12563.438	35898.309
274	108.2	8786.98	37234.719
6204	108.19	11748.99	40020.422
5644	108.11	11190.095	36319.73
11090	108.03	13330.373	36544.98
13147	107.94	14539.022	37837.695
9725	107.94	12862.195	36825.539
10194	107.86	13066.222	36051.246
663	107.84	9080.297	39698.824
6599	107.78	11894.025	33967.047
6321	107.76	11635.375	38038.723
11320	107.75	13589.653	37055.52
562	107.69	8815.396	39957.07
11244	107.55	13681.711	35098.789
11879	107.53	13849.767	37109.422
181	107.5	8706.234	36215.504
9733	107.5	12773.74	37112.262
10100	107.44	12956.541	38651.402
14243	107.3	15147.306	36299.891
6897	107.23	12037.537	39788.578
9817	107.11	12827.742	38588.035
8651	107.06	12260.616	39338.504
173	106.94	8761.75	36122.715
13087	106.92	14503.058	36931.148
8741	106.83	12262.901	40480.625
6156	106.81	11582.239	40326.109
1784	106.81	9655.828	34774.141
5608	106.46	11257.635	37179.637
1574	106.44	9561.591	38222.934
7216	106.35	12156.324	37326.344
612	106.27	8998.928	40474.855
6461	106.25	11774.478	35227.871
10431	106.25	13234.178	36783.758
2265	106.23	10111.204	40485.633
9060	106.21	12668.071	36319.793
439	106.21	8905.442	38810.273
8742	106.12	12437.38	40487.656
11231	106.1	13720.138	34592.52
2885	106.08	10281.291	36406.551
2375	106	9990.336	38454.613
13879	105.96	15038.881	38363.332
101	105.91	8875.541	35157.535
3390	105.85	10530.796	36445.652
4456	105.73	10904.721	38069.988
13339	105.72	14681.967	39998.5
14981	105.56	15533.235	37415.746
12413	105.41	14158.379	37828.477
1693	105.41	9629.538	36523.363
15118	105.37	15581.379	34896.867
13400	105.31	14744.687	38898.105
[truncated: 2,909 more rows]
