# Supplementary material for: Insights on the Control of Yeast Single-Cell Growth Variability by Members of the Trehalose Phosphate Synthase (TPS) Complex
Source: Front Cell Dev Biol. 2021 Jan 28;9:607628. doi: 10.3389/fcell.2021.607628 (PMC7876269; doi:10.3389/fcell.2021.607628)
Supplement: Supplementary file 2 [file Data_Sheet_1.ZIP › final_code/input_datasets/BY4741_3_t2.csv]

Id	Area (µm²)	Centre X Position (µm)	Centre Y Position (µm)
3946	179.19	10893.373	35708.297
2280	155.35	9538.316	39966.414
1590	150.12	9336.561	38470.234
2325	147.86	9917.423	38478.984
9584	146.62	14490.536	33034.547
2255	142.94	9534.521	38946.652
9054	139.74	14298.448	36736.539
4799	139.53	11463.115	35189.047
3607	138.16	10441.887	39875.777
7692	135.78	13375.029	38246.383
7102	135.38	13218.052	37223.969
8533	135.32	14093.801	37612.047
3951	135.23	10966.536	35899.465
2874	134.73	9905.203	33658.703
7594	133.23	13555.831	35818.57
7143	129.71	13213.7	36643.934
9368	128.47	14424.596	36352.566
9537	127.13	14441.404	33926.934
6315	126.92	12530.795	36255.707
7238	126.4	13151.108	34519.73
4394	125.36	11290.689	33800.813
4137	123.6	11154.644	39070.703
2944	122.34	9958.325	34865.785
4491	121.32	11317.626	36631.141
4148	117.36	11064.308	38932.766
5743	117.25	12170.242	36729.016
3812	116.92	10747.002	34130.207
5311	116.63	11891.204	38878.781
6695	116.15	13061.575	33275.039
5436	115.23	12016.313	37068.949
4146	114.97	11083.807	38904.699
8897	114.91	14351.739	35157.926
9074	114.09	14279.894	37382.902
1371	111.9	9264.217	34398.84
958	111.12	8611.106	34422.766
1796	110.31	9538.442	35140.848
1580	109.62	9441.931	39105.848
4422	108.99	11389.491	34765.531
5761	106.39	12199.457	37090.59
7150	106.18	13288.278	36345.227
9225	105.85	14431.288	38739.648
6169	105.53	12314.708	33253.035
6914	105.37	13002.337	37358.301
529	105.28	8167.541	34872.113
5102	105.24	11705.747	39780.559
9032	104.78	14373.751	36262.242
7586	104.19	13411.454	35586.48
5097	103.88	11813.22	39511.629
6000	103.29	12403.325	38786.988
3947	103.23	10930.676	35710.684
6086	102.35	12477.859	35643.785
388	102.33	8072.17	38814.152
3071	102.31	9920.076	37400.473
8483	101.91	14170.117	38908.063
4251	101.51	11169.396	37003.723
6999	101.1	13009.938	39898.66
4849	100.66	11474.947	33564.738
6473	100.38	12792.569	38314.043
4469	100.01	11232.555	36119.473
9512	98.21	14630.668	34148.984
3768	98.04	10617.718	35686.664
3966	97.85	10790.996	36369.578
8467	97.73	14005.376	39313.492
5121	97.64	11892.873	39991.285
4705	97.48	11629.732	37324.977
7354	97.04	13395.785	33230.68
9018	96.64	14323.293	35822.648
6372	96.58	12500.923	37770.602
6602	96.37	12891.677	35030.559
8519	96.35	14197.034	37832.379
8491	95.95	14185.533	38542.344
714	95.44	8218.799	37435.047
6430	95.42	12575.249	39978.168
1241	95.24	8965.827	37648.227
6117	94.71	12340.238	35044.672
3384	94.61	10451.302	33227.238
5654	93.96	12121.307	34434.352
2958	93.56	10066.475	35219.051
75	93.52	7684.591	35051.973
8370	93.42	13819.535	37770.898
3756	92.93	10661.132	36005.02
5748	92.74	12136.952	36875.59
9366	92.66	14586.186	36310.805
5944	92.58	12272.06	39375.625
8415	92.56	13925.238	38898.133
1278	92.51	9014.118	36128.121
3358	92.28	10272.902	33892.621
1787	92.18	9637.88	34641.516
6293	91.97	12599.197	35699.066
6880	91.85	13117.398	36396.086
3429	91.78	10464.262	34441.086
4124	91.68	11197.761	39534.137
3954	91.09	10819.456	35965.684
5591	90.88	11872.347	33425.145
6623	90.74	12723.293	34468.141
7875	90.72	13671.25	36158.77
8860	90.48	14318.671	34425.535
4300	90.42	11130.266	35186.051
57	90.28	7669.673	34527.223
6759	90.04	13129.982	34685.559
7704	89.77	13351.702	38920.93
640	89.73	8322.563	35477.543
4322	89.4	11168.222	34538.41
8323	89.38	13970.295	36851.555
2844	89.29	9802.076	35168.855
8670	88.68	14102.201	34874.391
6302	88.39	12613.647	36013.898
4545	88.33	11354.879	37826.938
5145	88.25	12060.816	39145.031
6646	87.7	12747.546	33873.875
5105	87.66	11704.237	39881.5
7329	87.14	13194.466	33463.504
3728	86.8	10590.52	36384.609
3484	86.72	10463.476	36125.219
3933	86.65	10905.944	35488.246
9568	86.23	14485.074	33202.27
4275	86.09	11125.768	35923.039
6300	85.63	12578.206	35948.586
4638	85.61	11579.206	39323.152
5974	85.44	12337.855	39722.754
8679	85.38	14115.304	34702.777
9221	85.33	14495.338	38628.801
7518	85.23	13556.9	34578.434
2407	85.11	9901.847	35792.867
9573	84.23	14455.75	33258.367
4582	84.16	11336.453	38769.133
6933	84.14	12961.98	38028.617
1232	84.14	8962.886	37741.844
9458	84	14487.92	35443.211
8632	83.95	14019.904	35616.289
9131	83.91	14353.477	38733.621
3302	83.6	10247.826	35174.48
5078	83.53	11836.997	38751.82
7621	83.07	13494.11	36315.367
1297	82.93	8942.176	35569.402
513	82.72	8007.715	35487.41
3700	82.07	10696.961	37022.184
7071	81.82	13214.014	38493.375
3073	81.69	10019.714	37445.977
4096	81.65	10890.839	39546.715
6374	81.63	12678.993	37957.02
9241	81.61	14507.417	38363.289
8249	81.48	13848.047	35512.883
6435	81.36	12858.067	39843.758
5134	80.84	11864.067	39502.672
8358	80.4	13940.961	37484.402
3336	80.33	10265.314	34409.574
3329	80.04	10179.777	34520.805
902	79.83	8489.068	36401.688
850	79.83	8539.774	38523.512
4121	79.81	11001.405	39740.656
1120	79.6	8784.725	38928.98
8705	79.31	14126.366	33959.316
3573	78.8	10551.755	38857.5
4315	78.7	11194.249	34641.172
7362	78.6	13472.2	33416.48
4598	78.58	11256.904	39252.219
5422	78.45	11929.589	37391.445
1019	78.39	8795.648	34687.922
8120	78.09	13951.147	33674.594
4043	77.99	10889.392	38003.758
770	77.99	8397.116	38947.961
6468	77.97	12761.134	38471.523
3943	77.93	10961.888	35638.055
518	77.9	7993.793	35295.063
9430	77.72	14485.643	35618.352
7344	77.7	13214.953	33121.668
6831	77.49	12975.365	35031.828
8909	77.44	14269.283	35240.574
1158	77.38	8700.022	39156.121
3797	77.36	10692.26	34787.703
625	77.13	8383.897	35076.422
5552	77	11957.081	34418.438
3617	76.98	10601.366	39807.715
1040	76.98	8682.13	35424
490	76.69	8092.35	36221.652
649	76.61	8362.883	35671.27
7541	76.48	13428.5	35141.063
5831	76.06	12145.905	39005.762
7905	76.04	13758.851	35906.281
8412	75.98	13787.5	38772.004
1281	75.92	8974.241	35897.105
5087	75.85	11713.31	39200.523
2847	75.79	9907.248	35065.988
6738	75.79	13097.8	34417.102
2227	75.62	9623.752	38108.652
7343	75.6	13339.221	33122.25
4256	75.58	11054.604	36546.77
7225	75.31	13234.176	34736.863
7750	75.25	13711.074	39491.152
3646	75.12	10686.661	38647.727
6966	75.08	13111.579	39014.352
6494	75	12812.031	37668.516
8450	75	14015.839	39824.949
9091	74.87	14282.857	38081.156
5999	74.81	12404.69	38770.121
6271	74.77	12635.791	35280.609
5665	74.76	12116.15	34644.074
3955	74.74	10830.703	35995.379
2206	74.74	9509.88	37326.176
7727	74.56	13493.29	39608.656
766	74.56	8235.115	38800.477
9079	74.53	14256.1	37705.742
6274	74.45	12568.501	35322.879
6082	74.37	12467.799	35823.371
4610	74.24	11262.107	39530.508
888	74.16	8456.885	37235.613
6146	74.16	12374.41	34022.594
1466	74.05	9149.299	37960.914
3789	74.05	10620.545	34951.598
3102	73.95	10021.051	38406.93
8484	73.91	14166.802	38931.875
8090	73.82	13928.004	33093.152
2856	73.68	9828.34	34579
7012	73.51	13266.377	39793.797
9147	73.38	14402.391	39250.563
6316	73.24	12701.501	36332.809
285	73.13	7968.886	38257.785
3630	73.09	10631.594	39406.941
963	73.01	8583.9	33939.305
6708	72.96	13126.099	33814.34
3993	72.76	10802.154	36867.883
4073	72.65	10790.306	38668.57
6342	72.61	12647.652	36878.727
8918	72.48	14378.596	35320.633
6380	72.42	12647.683	38136.879
8299	72.36	13787.262	36327.359
595	72.07	8232.559	33977.746
3848	72.06	10765.445	33186.855
7366	72.04	13464.281	33424.973
7617	71.92	13401.298	36168.359
5461	71.83	11923.756	36696.234
3733	71.81	10753.876	36249.641
52	71.73	7875.985	34413.445
609	71.63	8347.425	34469.227
4064	71.52	10961.445	38450.32
3066	71.46	10123.874	37243.219
7971	71.39	13768.191	34625.672
8713	71.39	14146.151	33488.953
6306	71.27	12525.77	36087.508
9264	70.81	14586.365	37589.078
6149	70.75	12446.304	34103.648
1653	70.66	9322.387	36057.879
5972	70.64	12436.326	39674.48
1310	70.54	9002.293	35051.828
3263	70.47	10318.4	36346.52
4067	70.45	10790.384	38509.273
5788	70.41	12272.104	38192.441
4004	70.39	10945.691	37127.992
5549	70.37	11909.079	34464.145
5316	70.22	11977.583	38918.691
3418	70.16	10500.472	34186.641
3380	70.04	10322.52	33071.02
2343	70.04	9772.741	37759.059
3583	69.97	10381.211	39335.828
9196	69.95	14466.677	39536.555
8219	69.93	13885.483	35156.387
4025	69.93	10863.674	37641.762
8633	69.78	14171.287	35649.211
9206	69.74	14531.623	39213.949
4319	69.64	11113.159	34473.023
6297	69.62	12494.686	35911.781
5994	69.51	12379.94	38637.168
1413	69.41	9172.431	36245.477
3876	69.39	10935.082	33251.801
5755	69.32	12082.656	36913.621
7010	69.18	13325.062	39771.699
1604	69.18	9302.803	38204.32
1251	69.14	8858.714	37283.195
8551	69.05	14014.084	36699.906
8349	69.03	13961.27	37358.676
8666	69.03	14054.995	34992.758
491	69.01	8152.123	36268.602
8433	68.8	13862.405	39406.605
3230	68.78	10250.276	37365.586
1322	68.51	9041.993	34356.367
6471	68.51	12901.186	38586.844
3125	68.47	10111.523	39143.59
1368	68.42	9157.523	34342.379
4507	68.26	11227.919	37077.977
3277	68.23	10225.937	35936.207
5450	68.11	11960.065	36748.625
9126	68.03	14266.047	38631.738
4436	67.84	11333.221	35148.965
1461	67.82	9168.37	37848.484
4112	67.82	11159.426	39836.961
5966	67.69	12289.844	39829.223
1066	67.65	8747.606	36641.637
7544	67.61	13491.613	35251.922
9193	67.33	14462.336	39437.547
3446	67.29	10386.703	34926.789
3948	67.19	10848.414	35753.191
337	67.1	7733.334	39666.922
7906	67.08	13672.441	35919.621
7771	67.06	13654.889	38710.98
7411	67.04	13395.405	33816.836
1372	67	9095.763	34485.672
4613	67	11313.747	39659.199
5998	66.9	12384.57	38738.074
3200	66.9	10175.965	38840.113
7693	66.89	13399.203	38267.379
3726	66.85	10637.278	36689.598
2901	66.85	9721.497	33145.012
8885	66.81	14286.886	34995.824
6838	66.81	13119.503	35307.512
3218	66.79	10204.719	38152.715
7178	66.79	13285.922	35254.707
6354	66.67	12520.503	37271.641
3204	66.67	10258.304	38656.316
1547	66.62	9416.085	39761.383
5044	66.56	11722.048	37647.309
6136	66.48	12478.269	34417.844
4440	66.46	11404.513	35247.664
4239	66.46	11033.196	37247.164
438	66.43	8070.574	37686.266
5570	66.37	11925.885	33843.594
4688	66.35	11504.653	38140.438
8452	66.22	14109.448	39987.125
7083	66.1	13305.9	38101.344
5785	66.1	12150.71	37977.699
1414	66.06	9159.556	36304.566
6090	66.06	12353.911	35710.34
6436	66.04	12839.709	39842.941
4357	65.99	11134.774	33474.262
6434	65.97	12733.005	39796.762
3844	65.93	10767.63	33449.789
1263	65.91	8874.618	36948.777
2272	65.85	9670.885	39675.383
8685	65.81	14142.693	34581.316
7066	65.81	13174.604	38732.516
868	65.79	8516.183	37840.523
7154	65.77	13160.794	36136.41
905	65.77	8581.443	36480.656
7332	65.64	13340.581	33246.645
148	65.62	7720.834	36289.023
8711	65.62	14118.071	33787.438
6489	65.6	12790.581	38025.793
7147	65.56	13172.791	36510.281
1742	65.54	9698.015	33010.133
872	65.53	8489.939	37695.629
9195	65.53	14632.35	39519.34
9514	65.51	14564.145	34215.473
2347	65.43	9872.216	37562.398
7300	65.43	13312.789	33883.48
2268	65.41	9665.827	39502.82
7701	65.35	13477.96	38722.855
7019	65.35	13312.563	39616.707
7123	65.32	13341.286	37130.574
9140	65.32	14316.961	39030.352
5071	65.3	11820.698	38432.195
5764	65.18	12192.955	37185.48
8639	65.16	14166.803	35273.633
6661	65.14	12797.374	33417.77
5435	65.12	12022.991	37053.512
3371	65.1	10187.985	33455.234
6442	65.09	12779.524	39957.672
8426	65.03	13866.159	39232.598
6238	64.97	12519.358	34500.258
6869	64.97	13071.837	36277.199
4589	64.95	11298.05	39025.586
3196	64.93	10143.886	38999.984
4101	64.91	10880.324	39632.965
8168	64.89	13962.3	34750.719
8194	64.82	13842.427	35111.094
562	64.8	8043.633	33467.297
5463	64.74	11861.265	36389.82
244	64.7	7809.712	37958.59
4122	64.59	11061.453	39452.785
7808	64.57	13573.002	37364.801
4393	64.47	11341.242	33775.086
7129	64.4	13240.796	36945.676
8618	64.4	14131.545	36015.848
598	64.34	8279.867	34153.426
7988	64.3	13599.368	34490.453
6487	64.26	12751.999	38005.906
8654	64.24	14035.288	35182.625
2865	64.17	9725.05	34282.727
2390	64.15	9893.646	36264.824
2302	64.07	9894.565	39283.891
6166	64.03	12484.534	33182.59
1807	64.01	9549.043	35391.457
1539	64.01	9136.111	39937.008
8100	63.99	13892.807	33325.379
1650	63.99	9449.204	36435.809
1284	63.96	8966.011	36005.359
4559	63.92	11223.426	38180.27
8540	63.88	14013.446	37198.973
5116	63.8	12023.368	39805.801
9311	63.8	14443.551	36753.445
8079	63.76	13648.459	33036.098
3980	63.76	10946.956	36543.516
3695	63.76	10731.086	37403.707
679	63.69	8389.54	36765.137
7031	63.69	13297.859	39512.5
8547	63.69	14058.428	36872.031
6218	63.67	12612.638	34080.875
9139	63.63	14360.629	39017.277
9565	63.63	14560.987	33368.773
6114	63.63	12301.227	35248.746
5800	63.61	12143.339	38448.652
3598	63.57	10478.371	39690.23
1459	63.53	9144.724	37834.227
3308	63.53	10199.447	35049.379
306	63.48	7800.146	38538.477
4766	63.46	11431.034	35951.176
9136	63.42	14215.78	38940.094
3002	63.42	10068.007	35863.254
3537	63.38	10380.998	37551.93
8398	63.38	13910.042	38364.324
9452	63.36	14448.153	35680.559
6369	63.36	12524.145	37721.977
3665	63.36	10581.461	38295.594
2217	63.34	9521.186	37727.121
2880	63.32	9810.498	33590.648
9160	63.3	14339.146	39602.855
968	63.29	8433.815	33504.559
9505	63.27	14533.505	34490.953
3540	63.25	10490.542	37603.883
5053	63.21	11784.408	37849.273
7804	63.21	13700.774	37550.855
1502	63.13	9074.137	38688.301
6942	63.11	13015.676	38289.543
7784	63.07	13751.462	38030.938
8127	63.06	13964.858	33835.945
5634	63.02	12200.016	34095.824
4259	62.94	11190.268	36584.586
1479	62.84	9103.021	38175.531
4304	62.81	11040.285	35040.203
8676	62.79	14190.038	34661.113
3419	62.75	10533.15	34204.105
6903	62.73	13088.473	37145.031
8335	62.71	13793.047	37104.496
4396	62.71	11394.559	33835.504
5432	62.65	12023.152	37312.648
6359	62.63	12638.175	37368.645
4496	62.62	11240.652	36775.086
6584	62.56	12904.332	35322.238
5056	62.56	11830.522	38007.867
3383	62.54	10552.879	33186.578
4668	62.52	11457.439	38578.949
6076	62.52	12415.096	35962.133
7700	62.52	13449.234	38615.383
6590	62.5	12842.022	35153.539
1339	62.48	9035.922	33743.746
6167	62.48	12372.805	33196.199
3016	62.4	10031.555	36197.805
4216	62.29	11066.672	37584.738
7735	62.25	13392.379	39955.246
3094	62.14	9923.439	38226.246
6544	62.14	12844.95	36293.738
5925	62.12	12114.016	39040.992
7410	62.06	13516.802	33781.066
1619	62.06	9307.358	37629.746
1307	62	8891.36	35245.578
1377	61.98	9274.77	34665.793
6953	61.93	12941.842	38666.531
1037	61.91	8789.711	35331.66
1078	61.89	8664.751	37007.742
9384	61.87	14452.049	35584.906
3465	61.85	10422.5	35582.578
6133	61.83	12316.359	34315.875
6386	61.81	12625.097	38333.406
4852	61.68	11514.336	33639.566
5815	61.6	12074.118	38915.809
2178	61.6	9582.816	36713.52
3444	61.6	10533.918	34819.734
1775	61.58	9656.236	34088.438
8739	61.52	14009.229	33002.887
1429	61.52	9086.691	36829.898
5789	61.52	12238.989	38199.422
7689	61.52	13396.38	38152.441
42	61.52	7743.901	34078.016
8029	61.5	13639.376	34284.348
3803	61.5	10619.871	34688.656
6279	61.45	12648.478	35416.266
4632	61.41	11580.687	40006.531
6705	61.37	13103.713	33723.684
977	61.35	8589.287	33451.063
1220	61.33	9047.015	38451.074
7651	61.31	13517.034	37007.105
8659	61.29	14148.612	35215.898
6836	61.27	13129.274	35221.438
3595	61.24	10413.843	39613.875
6628	61.22	12800.914	34584.867
6220	61.22	12600.479	34190.609
2858	61.2	9783.101	34433.633
1018	61.2	8799.278	34589.52
4078	61.18	10872.937	38829.496
4435	61.14	11370.69	35127.41
6989	61.08	13134.91	39775.883
6008	61.06	12320.665	38158.555
4672	61.01	11462.363	38455.992
2	61.01	7701.438	33020.438
2319	60.99	9878.886	38663.277
6958	60.99	12973.691	38755.348
4006	60.99	10949.875	37172.211
3498	60.95	10390.558	36480.691
2276	60.93	9608.986	39720.023
6876	60.89	13027.783	36330.133
5532	60.83	11967.55	35397.668
5015	60.8	11722.27	36848.289
6016	60.8	12409.955	38293.094
7685	60.72	13416.741	38127.41
3894	60.72	10967.326	33874.914
4254	60.7	11050.7	36755.301
7055	60.66	13179.526	39054.387
8351	60.57	13870.705	37361.039
54	60.55	7847.32	34428.078
8071	60.47	13748.066	33238.402
4506	60.41	11313.192	37039.172
6560	60.37	12851.526	35942.238
6630	60.36	12761.501	34323.105
9294	60.34	14627.577	37146.242
1529	60.32	9229.812	39616.563
8526	60.32	14042.213	37777.09
1586	60.32	9412.279	38689.254
6446	60.22	12870.101	39710.773
8836	60.2	14359.971	33972.285
3105	60.18	10103.858	38457.844
4196	60.18	11143.326	37876.313
520	60.14	8166.342	35192.648
7711	60.13	13433.105	39155.898
1228	60.11	8888.757	37947.703
3305	60.09	10324.469	34971.629
2244	60.05	9641.55	38604.395
395	60.01	8055.991	38387.438
7097	59.99	13276.129	37768.59
6908	59.93	13115.047	37255.207
3921	59.93	10823.392	35033.168
6592	59.92	12812.774	35184.262
6199	59.9	12675.206	33548.047
4824	59.88	11582.73	34304.641
1562	59.86	9472.715	39457.145
7309	59.84	13242.128	33789.293
1726	59.82	9432.095	34116.797
3841	59.8	10705.851	33374.051
5068	59.76	11709.161	38335.043
9556	59.76	14631.635	33334.457
6332	59.76	12685.676	36683.629
7074	59.74	13171.881	38321.098
3748	59.74	10610.178	36137.328
4483	59.74	11404.947	36375.664
6469	59.72	12714.45	38515.945
3365	59.69	10311.737	33515.102
9090	59.63	14403.319	38051.852
1473	59.63	9196.254	38048.996
8391	59.63	13850.424	38294.801
534	59.59	8155.296	34687.863
3106	59.57	10012.355	38492.309
5438	59.57	11981.584	37141.16
1495	59.55	9239.429	38545.391
4301	59.55	11198.922	35184.852
3829	59.55	10608.747	33662.145
1535	59.55	9181.662	39799.863
1584	59.53	9424.581	38921.559
8352	59.51	13925.301	37363.137
3041	59.47	9971.428	36759.324
9130	59.46	14358.585	38690.496
9109	59.44	14282.2	38440.863
2896	59.42	9856.555	33078.848
6348	59.42	12571.803	36959.219
4324	59.42	11025.281	34391.758
7802	59.38	13636.686	37517.148
5593	59.3	12039.094	33180.164
4269	59.26	11079.542	36520.645
4970	59.21	11799.366	35763.969
1483	59.21	9141.257	38263.445
365	59.09	8193.09	39700.738
760	59.05	8392.807	38126.801
674	59.05	8414.288	36667.313
6121	59	12429.693	34848.984
1058	59	8674.028	36245.871
3104	59	9935.167	38436.77
343	58.94	7828.85	39930.063
4641	58.94	11608.121	39248
8339	58.92	13795.449	37184.496
7670	58.9	13441.979	37739.125
5567	58.9	11974.218	33807.164
7696	58.88	13410.66	38487.238
5693	58.86	12201.007	35159.781
5523	58.86	11888.629	35506.789
1175	58.86	8817.398	39856.957
470	58.84	8179.678	37581.07
3839	58.8	10683.969	33600.102
3767	58.77	10731.776	35671.367
4872	58.75	11731.079	33220.941
6080	58.73	12326.921	35760.441
7979	58.71	13591.224	34714.07
4775	58.71	11623.489	35836.855
5807	58.67	12125.4	38655.887
4717	58.67	11579.501	36708.738
7117	58.67	13224.127	37082.973
4030	58.67	10977.529	37805.008
6390	58.65	12616.05	38393.211
918	58.61	8576.094	35662.953
6362	58.61	12673.556	37438.941
6416	58.61	12678.167	39611.883
1551	58.57	9416.185	39830.551
1620	58.57	9410.611	37415.621
5533	58.54	11888.533	35098.133
8154	58.5	13989.574	34453.734
6360	58.46	12700.406	37378.777
4373	58.46	11409.902	33119.492
8700	58.44	14085.554	34063.121
7783	58.42	13686.987	38027.871
334	58.4	7871.779	39591.605
1759	58.38	9543.606	33714.637
141	58.38	7838.327	36082.762
5773	58.38	12080.941	37519.461
2235	58.38	9645.238	38267.84
5397	58.35	11894.531	38228.266
4157	58.27	11092.3	38497.441
9323	58.27	14550.145	36586.164
3453	58.23	10530.001	35113.254
6225	58.19	12705.868	34213.578
2282	58.17	9895.648	39764.141
1426	58.17	9229.441	36632.863
3504	58.17	10496.437	36668.387
929	58.15	8580.115	35359.324
9128	58.04	14414.536	38648.207
8093	58.02	13786.253	33158.434
512	57.96	8184.547	35477.035
1061	57.96	8723.906	36477.586
1560	57.96	9322.279	39720.551
3864	57.96	10690.391	33061.199
950	57.96	8591.571	34749.477
3427	57.94	10506.801	34427.879
5509	57.92	11854.833	35874.895
4967	57.9	11832.288	35678.254
4622	57.87	11472.991	39802.152
4487	57.83	11233.277	36571.684
6470	57.83	12723.305	38534.57
1348	57.81	8872.887	33278.242
5940	57.81	12135.974	39300.922
4792	57.79	11493.758	35280.18
3749	57.73	10635.747	36152.414
6326	57.71	12535.337	36575.477
8704	57.71	14058.037	33916.965
6120	57.67	12406.124	34826.586
3994	57.66	10779.874	36879.102
7673	57.66	13502.582	37809.977
7194	57.66	13270.739	35204.938
5519	57.6	11989.41	35433.684
1290	57.58	8955.529	35669.367
879	57.56	8416.898	37566.012
9303	57.56	14637.011	37009.762
7049	57.54	13336.871	39258.16
5566	57.54	11915.336	34073.457
1617	57.52	9475.905	37545.734
4051	57.52	10866.767	38251.734
3090	57.52	10108.141	38018.195
3786	57.5	10616.528	35194.793
8585	57.5	14095.145	36369.738
1513	57.43	9267.846	38970.777
6110	57.41	12372.263	35136.535
9181	57.41	14610.409	39978.566
4600	57.41	11301.416	39312.129
8383	57.39	13861.723	38163.473
4084	57.37	10848.017	39093.91
9141	57.35	14351.354	39064.863
3696	57.35	10655.104	37416.711
962	57.33	8457.821	33889.102
5736	57.33	12242.208	36421.066
1699	57.31	9418.763	35224.289
641	57.27	8309.27	35506.926
4214	57.25	11186.102	37565.086
8620	57.23	14203.124	36033.059
4572	57.22	11309.511	38483.805
7340	57.2	13348.275	33024.902
4055	57.2	10946.692	38391.832
4997	57.16	11683.467	36239.902
6537	57.14	12780.376	36492.688
6391	57.12	12668.828	38574.949
6968	57.12	13072.403	39037.789
145	57.08	7957.64	36171.375
3337	57.08	10214.602	34439.34
382	57.06	8143.892	39421.711
8875	56.99	14414.592	34736.629
1024	56.95	8716.539	35009.938
3620	56.91	10694.41	39929.074
4316	56.89	11139.547	34678.664
3535	56.89	10486.721	37498.426
4087	56.87	10964.875	39131.168
8523	56.87	14099.793	37924.316
1183	56.85	8885.637	39832.043
3021	56.85	10072.853	36348.305
7675	56.77	13429.457	37842.852
5661	56.72	12278.75	34541.156
1791	56.68	9616.321	34734.762
4606	56.64	11390.035	39436.855
5536	56.6	12039.193	35244.629
8863	56.58	14331.339	34496.469
650	56.58	8415.004	35789.285
7005	56.55	13072.162	39959.699
5954	56.53	12136.91	39715.277
2239	56.53	9579.548	38370.258
8125	56.49	13977.891	33807.887
1352	56.47	9128.324	33190.324
2211	56.43	9697.175	37497.273
4916	56.39	11838.387	34374.316
1425	56.37	9255.68	36599.191
5772	56.37	12184.074	37471.648
810	56.35	8529.895	39810.879
4490	56.35	11339.144	36608.141
2957	56.35	10132.368	35206.684
3782	56.35	10613.517	35100.871
6739	56.33	13029.74	34425.41
6071	56.3	12440.666	36494.266
6702	56.28	12955.86	33593.383
4660	56.28	11580.874	38711.109
9211	56.28	14623.691	39036.32
1036	56.28	8841.16	35297.355
1105	56.26	8748.437	38252.707
7647	56.24	13355.273	36924.941
4746	56.24	11450.418	36435.461
6902	56.22	12983.184	37082.508
984	56.22	8495.657	33322.66
4107	56.22	10816.405	39857.992
3360	56.22	10215.628	33683.496
4639	56.2	11550.278	39341.559
7645	56.2	13562.725	36875.574
1410	56.18	9131.663	36108.539
5782	56.16	12090.091	37935.395
392	56.14	8114.643	38508.34
5967	56.12	12359.986	39836.266
5406	56.12	11963.6	37943.594
6403	56.1	12649.394	39006.039
1599	56.07	9396.813	38386.984
8733	56.07	14154.576	33466.609
355	56.05	8201.576	39865.824
6648	56.03	12881.042	33742.543
3190	56.03	10247.752	39334.172
6122	56.01	12470.841	34904.348
4806	55.99	11584.755	34979.68
4022	55.97	10958.789	37560.934
8458	55.95	14021.825	39608.426
1289	55.93	8968.694	35599.391
9030	55.86	14243.101	36251.145
5977	55.84	12407.317	39556.426
8048	55.78	13620.47	33684.648
3832	55.78	10665.178	33755.691
6444	55.74	12770.641	39682.719
5969	55.74	12464.551	39647.141
6106	55.74	12420.905	35373.465
8404	55.7	13921.685	38475.473
7809	55.68	13707.424	37393.836
7755	55.66	13577.575	39295.438
3409	55.65	10445.416	33942.746
6566	55.53	12809.164	35863.633
6301	55.53	12510.726	35971.055
2910	55.51	10107.795	33299.922
4381	55.51	11393.243	33355.977
9262	55.51	14548.851	37812.613
7707	55.49	13507.715	39008.246
9582	55.47	14566.645	33322.254
965	55.47	8519.676	33686.172
4743	55.45	11485.097	36421.695
2392	55.45	9839.042	36310.785
5728	55.43	12248.016	36129.836
5009	55.42	11847.207	36696.504
1693	55.36	9460.101	35494.066
4478	55.36	11357.564	36288.617
2069	55.36	9696.773	35718.766
352	55.34	8115.175	39759.887
7528	55.3	13526.468	34819.805
7919	55.3	13681.425	35794.5
789	55.28	8239.552	39640.004
2775	55.28	9743.276	35551.781
654	55.28	8336.205	35967.191
1349	55.26	9023.483	33034.555
1731	55.22	9398.633	33761.195
1784	55.2	9548.038	34589.672
5648	55.19	12234.567	34346.172
4624	55.19	11513.232	39839.984
4580	55.17	11331.349	38702.695
8511	55.15	14004.866	38260.609
7767	55.15	13750.486	38830.926
6857	55.09	13115.942	35811.117
4343	55.09	11105.611	33705.242
5645	55.05	12204.316	34316.625
1505	55.05	9087.129	38771.113
2314	55.03	9842.381	38880.453
9295	55.03	14495.172	37167.32
4921	55.01	11814.428	34481.496
3412	54.97	10475.302	34040.098
4437	54.97	11255.532	35164.141
1563	54.96	9337.324	39473.406
1500	54.96	9172.599	38659.059
7173	54.96	13276.06	35706.508
3526	54.96	10410.763	37132.652
159	54.94	7691.155	36418.863
1711	54.94	9316.753	34628.035
7403	54.92	13379.809	33634.551
3031	54.9	9962.411	36524.957
559	54.9	8002.888	33363.719
903	54.9	8434.129	36434.609
1056	54.88	8821.192	36151.23
4071	54.86	10930.075	38616.695
346	54.84	7760.389	39954.816
5802	54.84	12187.559	38476.121
317	54.8	7762.123	39165.961
7922	54.73	13653.418	35884.48
7747	54.71	13575.083	39702.398
1067	54.71	8822.92	36647.793
8945	54.71	14347.375	35499.895
3087	54.67	10117.109	37943.492
6103	54.67	12339.888	35319.676
9208	54.67	14498.14	39258.859
871	54.65	8510.097	37962.727
9167	54.61	14321.924	39812.094
6321	54.61	12533.56	36491.898
8584	54.61	14101.677	36298.172
6423	54.59	12627.877	39739.207
9162	54.55	14376.994	39647.414
5712	54.52	12268.942	35703.789
6237	54.5	12508.246	34500.34
8487	54.5	14208.416	38771.012
1793	54.5	9502.217	34927.84
8156	54.5	13793.475	34487.602
2080	54.48	9606.875	35779.359
7065	54.46	13300.262	38727.414
6067	54.46	12477.15	36389.266
3541	54.46	10455.037	37648.281
8498	54.44	14029.087	38412.781
1782	54.44	9660.134	34566.492
8296	54.42	13795.66	36301.121
7757	54.42	13690.87	39121.137
5985	54.42	12490.795	38990.836
4350	54.42	11025.906	33603.438
8500	54.4	14095.425	38167.961
2381	54.4	9726.505	36565.008
7741	54.38	13685.6	39952.336
1326	54.38	9013.808	34165.891
3113	54.36	9935.491	38812.957
5061	54.34	11792.218	38104.574
7821	54.34	13638.111	37053.117
6712	54.34	13128.896	33963.43
49	54.32	7689.452	34304.992
8468	54.32	14055.04	39412.078
7113	54.32	13232.984	37032.508
7	54.32	7782.111	33124.613
7549	54.3	13529.403	35267.461
3664	54.29	10674.215	38274.637
1092	54.27	8706.619	37676.332
5072	54.27	11836.013	38522.867
6314	54.25	12514.279	36252.941
1320	54.25	8907.482	34313.078
3885	54.23	10890.759	33424.52
1028	54.21	8690.454	35040.211
6457	54.21	12809.561	39043.813
4940	54.21	11759.033	35113.379
3927	54.19	10940.573	35183.914
8689	54.15	14077.749	34344.645
8118	54.11	13936.162	33604.715
4611	54.11	11393.009	39588.965
7001	54.09	13054.15	39915.559
5091	54.09	11725.703	39275.852
3690	54.04	10627.491	37735.512
7151	54.04	13280.471	36374.852
7336	54.02	13206.878	33282.707
8353	54	13832.583	37437.953
4346	53.98	11054.383	33797.574
6400	53.96	12522.341	38944.758
12	53.96	7844.569	33253.348
5398	53.92	12038.636	38231.371
4919	53.92	11795.677	34408.703
5996	53.88	12452.617	38658.367
5671	53.86	12273.572	34712.996
5535	53.86	11892.786	35197.039
7404	53.85	13563.354	33675.43
3580	53.83	10499.594	39106.105
232	53.79	7777.998	37886.008
3672	53.77	10743.271	37877.531
5687	53.75	12257.718	35111.934
1442	53.75	9207.217	37410.379
3913	53.75	10978.547	34766.008
1211	53.73	8872.154	38674.199
5538	53.73	12023.234	34940.586
1176	53.71	8749.979	39864.789
307	53.71	7927.343	38555.34
6920	53.69	13111.797	37540.824
3603	53.69	10516.013	39840.773
4149	53.65	11022.516	38627.539
5991	53.65	12355.395	38827.613
3577	53.65	10355.352	38894.984
785	53.65	8362.571	39527.168
522	53.63	8055.732	35005.551
8497	53.63	14123.754	38359.199
4902	53.63	11831.344	33883.145
7162	53.62	13283.923	36001.656
8594	53.58	14026.617	36170.836
2399	53.54	9903.108	35914.813
329	53.54	7694.173	39408.129
471	53.52	8080.846	37581.953
3069	53.5	9935.041	37285.234
1463	53.46	9265.839	37954.309
4486	53.46	11321.828	36540.27
2285	53.46	9833.576	39922.246
6899	53.4	13085.846	36938.172
7104	53.35	13228.443	37273.758
994	53.35	8832.009	33339.266
4687	53.35	11558.682	38092.539
4296	53.35	10996.171	35396.465
6589	53.33	12715.731	35130.602
7166	53.33	13153.941	35801.777
3900	53.33	10780.701	34236.371
511	53.31	8169.742	35715.855
6424	53.31	12503.566	39796.305
484	53.29	8134.548	36717.891
1234	53.27	8849.563	37768.961
6415	53.27	12533.65	39521.793
8143	53.25	13966.648	34261.32
7002	53.25	12981.074	39923.023
4305	53.23	11125.414	35080.422
9132	53.19	14347.597	38746.215
8110	53.17	13894.666	33507.262
7717	53.17	13365.994	39395.059
3497	53.17	10475.243	36476.176
507	53.16	8087.752	35982.094
6465	53.16	12769.322	38727.176
9214	53.16	14532.343	39052.727
8407	53.12	13991.896	38538.375
4339	53.12	11183.329	33882.477
9240	53.08	14485.94	38362.434
7078	53.08	13137.743	38183.258
6327	53.06	12500.007	36578.172
1517	53.04	9070.293	39295.492
577	53.02	8295.938	33188.207
5079	53.02	11647.725	38834.652
5520	53	12048.993	35462.965
5522	52.98	11867.653	35482.859
4858	52.98	11486.645	33444.836
3222	52.96	10277.851	38020.738
591	52.96	8235.143	33744
2247	52.95	9495.319	38750.621
499	52.89	8008.462	36107.207
967	52.89	8487.482	33730.539
3353	52.89	10279.866	33813.063
9562	52.87	14479.818	33347.707
4400	52.85	11357.134	34056.895
8730	52.85	14202.078	33438.914
7681	52.85	13428.716	38018.129
847	52.83	8596.708	38719.945
4988	52.81	11661.308	36121.238
8346	52.81	13782.97	37306.57
503	52.77	8202.632	35918.777
7836	52.77	13722.746	36509.137
5813	52.73	12280.227	38843.027
8119	52.72	13881.668	33656.355
6343	52.72	12534.731	36889.609
6684	52.7	12941.647	33127.434
4191	52.7	11085.772	38082.789
5028	52.68	11724.178	37066.18
7153	52.68	13176.995	36133.824
3818	52.66	10631.021	34269.965
30	52.66	7819.821	33682.77
5953	52.66	12270.378	39624.027
6626	52.64	12869.474	34545.73
2906	52.62	10019.354	33172.84
7607	52.6	13448.796	36003.855
1652	52.54	9299.266	36244.492
1291	52.52	8869.124	35461.832
1803	52.52	9559.265	35326.016
3534	52.52	10550.385	37412.691
3454	52.5	10398.788	35225.031
2361	52.5	9714.429	37248.012
2248	52.5	9696.574	38794.332
8846	52.49	14234.104	34120.352
6501	52.49	12877.19	37354.813
303	52.43	7648.266	38430.273
5093	52.39	11654.433	39431.922
3866	52.39	10591.655	33093.488
7432	52.39	13387.397	34096.004
716	52.35	8297.013	37480.668
7728	52.33	13522.318	39619.691
1712	52.33	9388.817	34671.855
840	52.31	8567.163	38962.875
4749	52.29	11429.444	36503.332
3977	52.29	10954.146	36508.035
1476	52.29	9177.198	38125.02
4562	52.29	11258.299	38245.98
356	52.29	8144.913	39887.008
9065	52.28	14323.218	37252.328
7754	52.24	13590.691	39273.523
5459	52.22	11944.465	36665.578
2271	52.22	9616.06	39647.406
7405	52.2	13453.811	33675.332
6711	52.2	13028.389	33944.398
48	52.2	7979.038	34290.715
8006	52.18	13646.356	34433.059
4951	52.18	11685.139	35319.277
820	52.14	8628.449	39688.156
6278	52.12	12520.47	35392.91
3819	52.12	10661.138	33983.793
1266	52.12	8939.197	36756.43
8451	52.12	14008.431	39961.527
5050	52.1	11787.742	37758.406
1409	52.08	9197.127	36058.664
1583	52.08	9344.477	38852.227
7785	52.08	13744.484	38043.852
4048	52.06	10799.428	38234.926
8675	52.06	14016.374	34617.23
3296	52.06	10339.815	35525.504
3550	52.05	10526.864	38028.41
3262	52.05	10157.819	36301.805
9245	52.05	14545.047	38251.281
6329	52.05	12622.077	36588.801
3119	52.03	10069.83	39028.648
1118	52.01	8653.853	38892.555
7333	52.01	13196.218	33257.699
7956	51.99	13641.74	34957.73
2339	51.99	9817.388	37887.316
1645	51.97	9438.587	36555.672
9416	51.97	14491.76	35607.867
3004	51.95	10028.68	35959.711
8569	51.93	14098.668	36658.324
4711	51.87	11570.416	36902.488
7591	51.87	13381.285	35759.496
8598	51.87	14110.351	36213.57
154	51.87	7646.147	36337.59
6703	51.87	13089.59	33605.086
1283	51.87	9046.644	36003.695
4907	51.87	11688.298	34035.477
1737	51.85	9488.394	33471.586
5762	51.83	12163.892	37100.219
1528	51.83	9170.824	39577.371
8589	51.82	14172.849	36123.227
7327	51.8	13204.539	33435.633
6973	51.78	13121.954	39260.637
1333	51.78	9031.846	33855.461
5402	51.72	11977.398	38055.133
3307	51.7	10283.272	35036.027
8845	51.7	14235.64	34072.816
2321	51.68	9914.395	38686.883
8681	51.68	14031.155	34750.031
8447	51.68	13925.72	39912.004
5796	51.68	12222.218	38396.16
2393	51.66	9815.676	36091.816
851	51.66	8523.406	38619.215
1324	51.64	9043.872	34444.711
4283	51.64	11145.002	35424.07
6558	51.62	12826.228	35933.199
514	51.62	8133.193	35486.152
3082	51.59	10109.077	37777.012
6583	51.57	12827.296	35317.57
5541	51.57	11866.873	35019.145
9304	51.55	14601.153	37015.73
8112	51.55	13924.643	33516.93
3370	51.53	10336.468	33427.535
2501	51.47	9786.344	35612.766
4805	51.45	11516.705	34969.176
4361	51.45	11030.136	33020.313
9271	51.43	14447.463	37462.508
6932	51.41	13036.54	37984.66
1157	51.39	8785.932	39109.945
7612	51.39	13426.359	36105.738
6426	51.39	12659.915	39860.512
4617	51.39	11265.974	39946.707
6364	51.38	12523.175	37533.355
6879	51.38	12939.946	36371.34
4555	51.38	11346.317	38038.016
7831	51.38	13714.351	36585.102
7220	51.36	13228.434	34907.004
1285	51.34	8927.303	35818.051
3402	51.34	10427.185	33736.301
3317	51.26	10183.956	34885.652
7073	51.24	13170.784	38587.934
917	51.24	8502.447	35651.633
5790	51.2	12094.067	38216.453
7201	51.2	13182.755	34995.219
6101	51.18	12440.656	35555.391
6437	51.16	12833.889	39850.934
3404	51.16	10546.587	33810.117
344	51.15	7738.886	39945.461
8063	51.13	13622.102	33325.648
2275	51.11	9529.111	39707.617
7218	51.09	13239.884	34888.27
6788	51.07	13068.25	34833.844
9258	51.07	14532.497	37680.379
4260	51.07	11057.05	36644.5
1045	51.05	8794.478	35592.945
3615	51.05	10684.694	39803.43
5018	51.05	11679.96	36888.305
304	51.03	7851.482	38445.348
6588	51.03	12882.665	35111.281
5413	51.01	11972.619	37528.145
1651	51.01	9329.141	36435.363
5439	51.01	11863.018	37158.508
5568	50.99	11875.862	33834.27
857	50.99	8549.31	38181.512
7824	50.97	13606.991	37145.758
3142	50.97	10322.442	39815.402
2863	50.97	9807.621	34271.039
5095	50.95	11808.83	39457.035
4187	50.93	11204.878	38000.559
1772	50.93	9638.793	33947.684
4186	50.93	11138.417	37990.574
3638	50.92	10771.846	39066.148
3658	50.92	10711.587	38466.363
9205	50.9	14618.452	39214.676
8331	50.9	13903.467	36980.766
3880	50.9	10966.851	33279.145
6924	50.88	13084.221	37729.133
658	50.84	8309.217	36137.863
1696	50.84	9373.836	35278.629
9189	50.82	14594.921	39722.074
4458	50.82	11380.945	35720.098
4380	50.82	11418.092	33314.379
8158	50.82	13911.955	34507.941
8381	50.78	13844.409	38008.02
8692	50.78	14045.068	34158.313
4077	50.72	10945.527	38808.207
4388	50.67	11359.305	33643.391
3542	50.65	10496.424	37678.707
6530	50.63	12871.987	36545.477
3449	50.61	10384.327	34956.031
4439	50.59	11238.477	35200.902
4539	50.57	11238.273	37700.91
6379	50.55	12689.808	38121.656
9566	50.55	14557.88	33162.879
2821	50.53	9854.035	35567.277
489	50.53	8202.307	36432.793
4811	50.51	11529.132	35038.645
3838	50.51	10675.718	33513.961
3808	50.51	10659.412	34604.008
7080	50.48	13205.527	38235.227
8254	50.48	13916.84	35660.102
348	50.48	7877.674	39984.629
4793	50.44	11635.092	35285.82
7660	50.44	13445.31	37310.117
4528	50.42	11301.82	37561.102
6092	50.42	12455.228	35727.695
1558	50.4	9487.789	39996.898
6200	50.4	12701.267	33560.488
5401	50.4	11973.156	38021.535
8527	50.38	14099.852	37791.473
8049	50.36	13601.001	33690.539
6640	50.3	12877.306	34217.547
652	50.3	8380.912	35812.238
7930	50.3	13719.277	35719.625
4	50.28	7931.345	33067.211
9499	50.28	14506.948	34688.625
6184	50.28	12585.223	33389.09
6145	50.28	12320.651	34014.109
3899	50.23	10932.94	34160.434
579	50.13	8345.364	33324.316
2908	50.13	10016.505	33235.762
6239	50.11	12559.369	34508.996
6394	50.11	12611.242	38714.859
9315	50.09	14600.424	36852.836
3356	50.09	10212.791	33837.965
5101	50.07	11751.554	39731.867
1405	50.05	9124.004	35987.465
3388	50.05	10552.156	33306.902
4914	50.05	11680.863	34103.477
4607	50.05	11380.44	39475.988
2973	50	10021.36	35625.109
5611	50	12207.852	33549.656
6177	49.94	12658.538	33230.055
35	49.92	7812.435	33811.375
7341	49.9	13147.121	33028.504
6404	49.9	12587.897	39120.84
613	49.86	8218.472	34662.172
1695	49.86	9444.225	35272.07
4081	49.84	10950.957	39021.488
5411	49.82	11990.463	37792.742
13	49.8	7830.803	33273.07
9224	49.77	14551.291	38714.195
2200	49.77	9604.778	37254.555
3479	49.77	10491.723	36017.703
3596	49.77	10446.736	39647.043
5014	49.75	11825.829	36785.266
4599	49.71	11297.403	39286.758
892	49.71	8581.841	37136.594
7766	49.69	13576.192	38796.82
5543	49.67	11984.842	35034.434
7668	49.67	13376.623	37697.387
7506	49.65	13556.353	34540.348
7822	49.63	13634.535	37058.516
8206	49.61	13879.569	35126.449
6335	49.58	12615.2	36735.879
3051	49.58	10054.165	37034.898
778	49.56	8256.1	39194.594
5065	49.56	11810.86	38239.961
2397	49.54	9834.363	36153.449
9583	49.54	14493.177	33002.59
4418	49.54	11329.268	34424.844
4118	49.52	11128.736	39629.883
6965	49.5	12996.802	38947.398
6929	49.48	13039.363	37816.055
4794	49.46	11467.502	35322.367
331	49.46	7656.107	39468.504
1184	49.44	8876.632	39860.926
8525	49.42	14171.405	37966.949
5980	49.4	12488.569	39150.598
8005	49.4	13727.069	34409.262
4451	49.4	11212.059	35508.488
8096	49.38	13878.545	33232.594
7525	49.38	13393.68	34740.672
1014	49.38	8712.092	34374.891
4313	49.36	11020.363	34926.535
2346	49.36	9720.561	37818.879
2895	49.35	9844.429	33289.816
3374	49.35	10264.051	33195.199
3556	49.35	10523.081	38317.016
574	49.33	8368.037	33102.504
6582	49.33	12851.937	35278.461
2915	49.25	10078.605	33495.34
565	49.23	8195.242	33205.551
2952	49.23	9998.338	35122.852
7688	49.23	13363.174	38144.066
3462	49.23	10377.361	35491.609
5624	49.23	12244.846	33845.102
1085	49.21	8662.641	37280.422
8164	49.21	13878.823	34700.617
8386	49.21	13890.942	38221.641
1242	49.21	8937.656	37362.625
4227	49.17	11133.549	37449.066
8838	49.15	14338.099	33986.492
7181	49.13	13165.456	35334.516
6856	49.12	13134.826	35752.523
5718	49.12	12234.011	35807.059
2287	49.12	9722.9	39925.168
74	49.12	7714.178	35027.363
6438	49.1	12908.565	39942.301
9207	49.1	14517.212	39251.652
7910	49.1	13604.526	36028.387
9184	49.08	14564.478	40007.188
8298	49.08	13986.328	36317.332
4494	49.08	11214.936	36708.598
4998	49.06	11848.767	36278.191
1501	49.02	9129.415	38669.168
155	49	7709.136	36354.406
4938	49	11818.225	35017.109
6081	48.98	12475.355	35815.895
6701	48.96	13137.388	33498.555
5058	48.94	11746.919	38041.699
3661	48.92	10739.363	38189.586
1730	48.89	9299.672	33729.207
4576	48.89	11227.621	38628.887
323	48.83	7907.69	39221.609
3801	48.81	10627.014	34643.219
6458	48.79	12837.996	39081.5
4218	48.77	11115.952	37641.164
9190	48.73	14560.541	39724.852
8180	48.73	13945.452	35051.547
5909	48.71	12153.639	39029.719
2334	48.71	9889.243	38288.68
69	48.69	7870.67	34807.246
7347	48.69	13514.386	33047.555
1258	48.69	9049.688	37082.656
6500	48.68	12751.829	37621.949
3416	48.68	10513.877	34131.09
1393	48.64	9085.005	35340.621
5417	48.62	12042.715	37575.516
3529	48.6	10525.035	37250.777
1162	48.6	8697.234	39470.414
1475	48.56	9231.294	38109.051
3212	48.54	10208.751	38577.23
5992	48.52	12436.742	38892.813
2902	48.5	9934.266	33027.453
5655	48.48	12132.895	34462.23
7122	48.48	13285.329	37123.605
2148	48.43	9679.964	35834.211
8748	48.41	14378.082	33329.59
788	48.39	8234.892	39590.168
9265	48.39	14604.251	37591
8131	48.37	13941.65	33997.457
8408	48.37	13906.165	38558.508
3	48.37	7761.771	33065.371
4318	48.35	11090.346	34759.242
5786	48.35	12104.565	37978.691
4120	48.35	11019.21	39701.738
6594	48.33	12901.742	35218.473
1709	48.31	9445.9	34881.934
3648	48.31	10590.14	38742.469
4509	48.31	11345.849	37089.063
1259	48.29	8879.884	37088.785
3451	48.29	10355.599	35064.66
3316	48.27	10345.547	34858.633
4159	48.27	11140.872	38355.813
907	48.25	8441.742	36304.523
864	48.25	8595.43	38060.828
3847	48.25	10709.683	33171.109
3233	48.25	10193.141	37183.766
1030	48.23	8769.519	35060.844
599	48.22	8218.703	34326.434
1458	48.22	9242.842	37792.301
5595	48.22	11936.47	33270.363
5982	48.2	12463.377	38952.301
7738	48.18	13592.734	39851.078
7189	48.16	13200.974	35100.809
4651	48.14	11629.295	38856.234
6730	48.14	12948.946	34299.945
606	48.14	8297.809	34384.641
4144	48.12	11164.179	38825.773
118	48.12	7960.144	35383
4000	48.1	10886.646	37033.5
7418	48.1	13459.09	33872.266
543	48.06	8203.271	34533.637
6433	48.04	12798.898	39790.648
904	48.02	8502.756	36461.648
1208	48.02	8992.39	38860.785
4065	48	10809.883	38461.887
7751	48	13721.92	39576.313
4837	48	11589.866	34101.992
8073	48	13733.373	33258.375
510	48	8101.925	35835.379
1556	47.99	9278.479	39896.063
9478	47.97	14634.68	35128.82
2267	47.97	9644.57	39477.734
3543	47.97	10449.055	37692.41
389	47.95	8008.238	38630.117
1717	47.95	9430.578	34506.461
573	47.93	8246.519	33082.113
3961	47.93	10904.119	36263.496
4771	47.89	11555.679	35776.715
2186	47.89	9591.891	36866.875
3931	47.87	10784.995	35402.637
756	47.87	8379.05	38093.973
1642	47.87	9322.774	36939.852
9028	47.85	14370.334	36242.277
8655	47.85	14149.756	35192.539
913	47.85	8573.988	36135.285
6993	47.83	13024.433	39828.113
4484	47.83	11401.183	36462.449
9547	47.81	14464.259	33782.738
3546	47.79	10419.589	37877.148
1417	47.72	9085.706	36380.699
9243	47.72	14598.843	38443.621
3610	47.7	10504.731	39909.121
6298	47.7	12636.691	35917.762
3871	47.66	10911.188	33053.141
955	47.66	8497.697	34547.621
4009	47.66	10813.635	37217.973
2218	47.64	9564.493	37743.805
1215	47.62	8920.558	38711.371
5689	47.6	12203.978	35123.574
1327	47.58	8879.832	34210.879
9150	47.58	14322.337	39460.137
1526	47.56	9271.886	39444.773
1575	47.56	9367.31	39123.492
3476	47.55	10427.28	35889.609
4691	47.55	11485.549	37884.148
4088	47.55	10814.854	39180.344
2189	47.53	9592.19	37056.77
4636	47.53	11555.086	39718.66
6044	47.49	12433.23	37120.586
4874	47.47	11735.84	33302.176
2311	47.43	9711.626	38985.41
709	47.43	8302.901	37322.684
7358	47.41	13356.872	33277.414
505	47.41	8010.271	35962.699
3502	47.39	10454.44	36572.152
5082	47.37	11813.676	39000.105
6425	47.35	12606.625	39842.035
5542	47.35	11925.586	35032.309
4898	47.35	11764.584	33845.191
3840	47.35	10650.354	33603.719
9567	47.32	14572.996	33172.004
6905	47.32	13087.591	37188.723
9114	47.3	14351.155	38511.668
7243	47.28	13346.624	34546.668
8741	47.28	13998.415	33010.965
1389	47.28	9232.814	35105
1485	47.28	9089.331	38280.871
1424	47.24	9181.796	36579.676
6141	47.18	12484.365	34251.27
7033	47.14	13225.42	39577.605
8561	47.12	14188.119	36772.363
1422	47.1	9140.976	36490.258
568	47.07	8020.297	33070.129
9069	47.07	14380.742	37312.57
9251	47.07	14461.286	37865.152
816	47.07	8467.12	39915.012
651	47.05	8213.82	35798.742
277	47.03	7852.773	38201.508
2170	47.01	9697.716	36444.598
8438	47.01	13809.612	39800.219
6842	47.01	13042.301	35407.488
2350	47.01	9820.179	37634.484
6399	47.01	12519.427	38936.57
7775	46.99	13748.615	38606.719
6388	46.99	12685.359	38340.641
6368	46.99	12666.857	37680.73
9513	46.97	14503.42	34209.609
1210	46.95	8962.38	38669.688
9201	46.95	14563.608	39131.621
4840	46.93	11549.33	33901.949
843	46.93	8533.729	39098.668
7982	46.93	13773.206	34463.727
7174	46.89	13145.867	35458.266
3129	46.84	10128.917	39427.707
7175	46.84	13189.216	35513.387
7322	46.82	13270.976	33346.086
2410	46.82	9817.824	35856.375
47	46.8	7758.537	34184.523
4581	46.78	11396.011	38731.441
1050	46.74	8845.295	35943.82
6688	46.72	12989.728	33175.922
546	46.72	8105.596	34194.355
9103	46.72	14253.635	38242.039
6116	46.7	12363.239	34991.363
7868	46.68	13617.977	36354.82
9046	46.66	14218.345	36528.422
116	46.65	7976.623	35272.066
4986	46.65	11670.906	35915.746
3149	46.63	10202.507	39629.742
6222	46.63	12594.918	34198.438
5067	46.63	11765.94	38332.344
4886	46.61	11701.766	33656.109
6010	46.61	12388.995	38193.359
4321	46.61	11043.119	34526.348
6620	46.57	12801.59	34450.297
8037	46.57	13594.584	33997.594
867	46.55	8562.059	38119.289
4825	46.55	11525.511	34371.617
190	46.53	7978.998	37140.867
4832	46.53	11476.166	34272.902
8672	46.53	14031.532	34917.852
7912	46.51	13755.401	35742.434
8684	46.51	14125.577	34538.781
6907	46.49	13112.114	37237.48
31	46.47	7907.07	33691.391
8140	46.45	13888.976	34250.516
8095	46.45	13810.845	33173.434
4870	46.45	11806.141	33118.988
5725	46.45	12120.513	35986.293
7661	46.43	13464.825	37312.324
8315	46.43	13882.112	36633.246
4485	46.43	11336.337	36467.676
7595	46.43	13410.226	35885.547
3366	46.42	10138.554	33605.566
4675	46.42	11466.371	38157.648
5412	46.42	11917.235	37792.484
979	46.36	8504.334	33269.344
3461	46.34	10362.771	35468.508
2875	46.34	9848.668	33698.52
2293	46.32	9746.812	39619.926
4724	46.28	11523.335	36741.648
3657	46.26	10725.583	38373.734
9266	46.26	14558.732	37596.559
9550	46.24	14614.508	33589.527
7046	46.24	13201.413	39163.348
8347	46.24	13803.092	37316.617
2163	46.22	9575.771	36254.859
2154	46.2	9611.728	35912.48
4547	46.2	11394.129	37844.043
922	46.2	8450.136	35434.313
8399	46.19	13959.512	38388.766
1331	46.19	8998.022	34124.719
9250	46.19	14531.586	38127.406
5443	46.19	12037.278	36897.41
7339	46.19	13309.56	33006.148
6505	46.19	12728.905	37413.555
3765	46.17	10724.393	35661.938
844	46.17	8424.255	39100.598
4525	46.17	11360.868	37423.148
4392	46.17	11409.411	33755.719
4008	46.15	10787.445	37217.598
2879	46.15	9772.14	33505.441
9197	46.15	14563.853	39281.988
3827	46.15	10716.424	33918.398
7416	46.15	13470.84	33849.047
8367	46.13	13851.361	37702.93
3654	46.11	10699.542	38578.207
8630	46.09	14078.4	35882.086
8446	45.99	13849.893	39898.262
4846	45.99	11491.497	33494.289
3352	45.98	10158.811	34107.668
5508	45.96	12025.936	35866.98
3737	45.96	10613.65	36319.379
5576	45.94	11935.594	33547.816
2843	45.94	9753.643	35155.387
8516	45.94	14032.562	38066.031
9078	45.92	14341.378	37663.238
8277	45.92	13884.114	35957.711
7973	45.92	13611.096	34630.539
5032	45.9	11636.695	37213.488
5394	45.9	11917.145	38422.68
3667	45.88	10713.212	38066.551
9473	45.88	14516.215	35390.598
3911	45.82	10867.2	34659.035
1523	45.8	9136.527	39431.156
2954	45.8	10103.31	35181.504
7079	45.78	13254.497	38187.227
1090	45.75	8795.31	37647.953
9156	45.75	14244.89	39549.969
4925	45.75	11755.306	34575.816
2225	45.73	9522.777	38063.488
6868	45.73	12942.483	36220.789
1390	45.71	9189.94	35263.965
8742	45.69	14161.006	33021.996
5806	45.67	12165.147	38621.563
3091	45.67	9993.54	38037.125
2338	45.65	9734.65	37864.242
3632	45.65	10648.865	39237.84
1732	45.65	9295.753	33591.586
8092	45.61	13906.409	33108.023
4268	45.61	11169.791	36508.754
6484	45.59	12870.302	38186.234
9119	45.59	14277.312	38559.969
7578	45.59	13517.533	35482.336
7663	45.57	13540.485	37399.691
6967	45.57	13098.821	39031.094
1119	45.55	8667.606	38909.68
29	45.53	7802.294	33661.191
3820	45.53	10754.256	33993.637
7826	45.52	13667.549	36888.934
5503	45.52	12042.912	35787.301
8517	45.52	14151.041	38080.926
801	45.52	8322.404	39831.516
5746	45.52	12128.991	36836.703
7490	45.5	13405.727	34506.531
8435	45.5	13895.046	39570.91
1357	45.48	9182.983	33310.863
830	45.48	8432.395	39498.176
5970	45.46	12326.974	39652.773
7064	45.46	13301.527	38718.129
6057	45.44	12428.149	36576.297
4382	45.42	11220.57	33371.879
2017	45.42	9538.849	35686.184
6576	45.42	12766.646	35460.438
2959	45.42	9973.96	35267.219
6210	45.4	12503.356	33930.637
8625	45.38	14062.572	35814.098
6844	45.36	13057.298	35437.664
314	45.32	7903.715	38926.801
6375	45.31	12629.916	37964.23
3377	45.29	10174.772	33019.984
802	45.29	8417.278	39965.703
8877	45.27	14347.428	34895.707
4756	45.27	11617.36	36330.234
6147	45.25	12404.189	34074.578
5603	45.25	12243.763	33325.977
6447	45.23	12864.484	39750.879
6741	45.21	13126.383	34492.789
492	45.21	8190.553	36302.32
6861	45.19	12938.566	36109.957
5462	45.17	11877.789	36388.426
4523	45.17	11327.741	37370.531
5787	45.17	12280.088	38051.844
6328	45.15	12690.497	36580.738
2278	45.15	9501.27	39855.473
6512	45.13	12857.098	37181.434
2406	45.13	9851.379	35778.586
3270	45.13	10295.307	36196.129
894	45.11	8446.579	36872.121
1041	45.11	8837.132	35497.18
4471	45.11	11250.9	36134.172
6681	45.11	12967.41	33064.734
143	45.11	7913.848	36126.941
2864	45.09	9911.5	34274.113
1001	45.08	8726.095	33475.746
4356	45.06	11076.846	33423.121
8862	45.06	14299.069	34483.617
6078	45.06	12374.595	36003.816
206	45.04	7641.947	37466.219
7008	45.04	12978.75	40008.633
2946	45.04	9981.422	34938.688
665	45.04	8269.465	36495.734
6631	45	12884.498	34355.363
1187	44.96	8992.463	39960.883
3761	44.94	10589.691	35801.633
488	44.94	8107.827	36570.465
7818	44.94	13712.731	37206.258
3867	44.94	10909.931	33036.91
6486	44.92	12709.392	38241.789
3211	44.92	10261.36	38575.184
4464	44.9	11228.178	35944.227
160	44.88	7745.947	36445.875
196	44.88	7672.952	37306.746
757	44.88	8248.309	38096.227
647	44.86	8257.079	35640.063
4280	44.86	11166.062	35681.949
1460	44.83	9272.183	37835.531
4111	44.83	11174.077	39799.555
3513	44.79	10392.919	36876.707
131	44.77	7805.692	35789.18
3279	44.77	10236.801	35958.508
6209	44.75	12498.716	33925.52
3039	44.75	9963.195	36673.66
3024	44.73	10042.705	36387.832
3372	44.71	10186.063	33474.297
6422	44.71	12649.939	39703.629
8546	44.71	14117.795	37155.145
547	44.69	8131.921	34018.664
6923	44.69	12987.627	37683.406
7760	44.69	13761.935	39204.297
51	44.67	7773.497	34403.133
7801	44.65	13763.446	37508.063
5739	44.63	12211.579	36534.617
1396	44.63	9258.767	35438.633
8678	44.62	14036.552	34680.637
1104	44.62	8778.56	38188.707
6673	44.6	12735.334	33148.031
1235	44.58	8912.663	37791.684
8470	44.58	14150.242	39109.852
1237	44.58	8940.615	37511.594
7969	44.52	13585.015	34796.133
7076	44.52	13194.768	38360.855
4856	44.5	11610.997	33432.098
5409	44.5	12024.068	37750.559
2965	44.48	10070.552	35537.246
9496	44.48	14638.367	34867.141
4475	44.44	11214.234	36238.563
852	44.42	8448.609	38326.66
5481	44.42	12009.486	35937.613
8064	44.42	13741.347	33348.648
5551	44.42	11861.772	34381.785
3127	44.41	10101.187	39367.109
1002	44.41	8637.411	33525.531
4963	44.41	11658.299	35569.164
859	44.39	8510.428	38244.277
620	44.35	8392.709	34782.609
7706	44.33	13355.095	38954.047
1192	44.33	8937.012	39483.863
3293	44.33	10259.997	35678.855
3195	44.33	10240.796	38961.438
9511	44.31	14512.376	34133.809
4379	44.31	11421.949	33267.91
6318	44.31	12577.589	36407.254
1647	44.31	9351.449	36624.262
6885	44.31	13040.23	36639.277
3224	44.29	10313.601	37838.063
4247	44.29	11019.96	36860.57
1294	44.27	8891.933	35488.668
330	44.23	7831.996	39422.316
2890	44.23	9789.613	33448.98
6538	44.21	12773.218	36499.898
58	44.18	7915.59	34529.387
6846	44.18	13021.661	35495.906
6985	44.18	13126.139	39639.461
6898	44.14	13020.76	36834.879
1216	44.14	9024.337	38489.102
8687	44.12	14134.915	34291.277
6527	44.12	12888.131	36704.715
8245	44.1	13897.66	35477.512
3134	44.1	10105.959	39589.34
7399	44.08	13536.97	33609.016
3802	44.08	10606.673	34659.922
6123	44.06	12486.75	34914.012
8024	44.06	13622.857	34266.188
4156	44.04	11082.133	38694.594
4851	44.04	11513.864	33623.758
3390	44.04	10382.695	33414.68
8259	44.02	13890.767	35782.496
3460	44.02	10388.826	35394.633
1489	44	9212.101	38397.551
988	44	8727.413	33095.508
784	44	8397.525	39526.031
5945	43.98	12183.034	39422.285
4708	43.98	11635.459	37084.797
2212	43.96	9685.66	37505.785
2251	43.93	9625.545	38887.301
8660	43.91	14039.687	35232.297
3396	43.91	10547.492	33569.859
8340	43.89	13974.417	37238.074
4690	43.89	11505.621	37867.84
9200	43.89	14480.73	39405.605
385	43.85	8014.001	39184.902
3152	43.85	10168.524	39480.805
5392	43.85	12038.391	38348.641
7553	43.81	13468.059	35293.355
9578	43.81	14595.413	33287.813
1754	43.81	9556.849	33484.707
3252	43.79	10160.869	36405.609
4593	43.79	11210.355	39065.48
6295	43.73	12621.423	35757.551
715	43.72	8323.749	37436.07
4680	43.68	11435.812	38208.477
8338	43.68	13936.59	37125.508
254	43.68	7749.737	38039.109
6313	43.66	12568.284	36227.086
3746	43.66	10658.074	36126.707
6837	43.64	13105.46	35305.199
6453	43.64	12833.7	39164.227
4773	43.64	11589.628	35783.348
4294	43.62	11058.113	35516.473
1374	43.62	9127.878	34520.617
8239	43.62	13938.254	35395.707
981	43.62	8549.45	33282.031
8325	43.6	13970.555	36872.246
6100	43.58	12303.912	35551.289
7018	43.58	13153.167	39615.547
1611	43.58	9280.27	37968.363
4739	43.56	11511.306	36604.355
4116	43.52	11010.21	39987.266
6519	43.52	12836.087	37146.535
8385	43.51	13854.812	38182.207
956	43.51	8539.742	34598.656
6344	43.49	12582.653	36950.352
4080	43.45	10851.309	38939.246
9455	43.45	14450.734	35697.512
6894	43.41	13070.793	36721.844
5777	43.41	12151.994	37643.715
4085	43.39	10983.736	39121.375
4453	43.37	11407.547	35547.148
8410	43.33	13795.059	38701.801
5074	43.33	11802.292	38634.973
1365	43.29	9155.225	34067.375
7020	43.28	13216.655	39624.375
1470	43.26	9247.68	38027.844
6088	43.26	12368.957	35659.461
6367	43.24	12635.597	37677.141
6165	43.2	12314.348	33399.859
9331	43.2	14567.533	36686.402
3241	43.18	10145.73	36865.18
386	43.16	8110.21	39259.074
4508	43.14	11376.992	37083.332
8736	43.14	14170.744	33220.262
6250	43.12	12500.415	34744.426
7118	43.12	13176.037	37097.898
7100	43.1	13204.172	37598.68
3103	43.08	10078.588	38422.973
4385	43.08	11353.919	33549.355
3981	43.06	10864.721	36572.645
9476	43.05	14566.23	35124.352
856	43.03	8590.145	38444.199
3682	43.03	10722.88	37895.023
6024	43.03	12346.606	37827.598
5793	43.03	12249.377	38272.977
1454	43.01	9217.401	37769.41
3842	42.99	10633.51	33382.043
4349	42.99	11092.659	33517.297
937	42.95	8482.255	34958.711
4461	42.95	11348.502	35812.668
6593	42.95	12835.825	35216.566
3868	42.95	10835.468	33040.008
2152	42.93	9612.734	35903.023
8115	42.91	13871.409	33561.246
3929	42.91	10872.268	35265.73
6401	42.91	12564.27	38955.836
3788	42.89	10624.126	34942.914
311	42.87	7966.312	38792.27
3254	42.87	10304.622	36507.285
3923	42.83	10821.784	35109.34
37	42.82	7739.888	34007.477
4364	42.8	11084.438	33046.047
9517	42.8	14590.681	33974.266
9482	42.8	14565.482	35248.203
1756	42.78	9522.86	33522.871
1275	42.76	8940.691	36351.906
1567	42.74	9438.848	39544.93
4434	42.74	11309.382	35125.043
1023	42.72	8846.727	34791.742
4996	42.72	11728.079	36235.059
515	42.7	8040.535	35496.699
6633	42.7	12888.106	34415.508
3889	42.68	10949.396	33657.43
6455	42.68	12752.753	39009.074
1238	42.64	8879.497	37531.227
4957	42.64	11658.725	35460.766
7929	42.64	13622.347	35646.359
4790	42.62	11610.867	35536.906
5744	42.62	12267.55	36766.805
5987	42.62	12475.52	39034.953
7114	42.62	13205.253	37042.59
8130	42.62	13928.72	33986.961
4751	42.61	11456.024	36231.738
4255	42.61	11105.124	36793.09
8839	42.59	14349.267	34024.809
8086	42.57	13958.153	33042.969
1328	42.57	8975.144	34030.461
5506	42.55	12033.263	35823.758
1344	42.55	8992.409	33162.09
7655	42.53	13428.504	37188.527
7587	42.53	13559.571	35586.422
9107	42.53	14246.137	38343.422
6510	42.53	12842.432	37493.328
3503	42.51	10390.853	36663.891
4685	42.51	11526.547	38241.656
5957	42.49	12246.37	39779.875
8859	42.49	14291.878	34413.781
4110	42.47	11083.223	39797.332
2919	42.47	9931.74	33686.676
8629	42.43	14152.647	35879.738
6957	42.41	13002.998	38742.332
142	42.41	7768.375	36096.652
1112	42.39	8843.663	38596.453
3578	42.38	10557.417	39067.887
1069	42.38	8653.057	36772.711
3216	42.36	10297.836	38434.801
842	42.34	8461.887	39079.27
9076	42.32	14365.16	37429.961
900	42.32	8480.008	36544.492
1728	42.32	9484.55	33841.344
5484	42.28	12055.844	36038.813
5805	42.28	12248.632	38587.547
1270	42.24	8911.534	36377.238
7000	42.24	12960.968	39903.184
6287	42.24	12705.723	35616.602
1573	42.24	9477.91	39365.992
8474	42.2	14201.562	39183.637
6832	42.18	13011.49	35076.492
4659	42.16	11501.33	38696.332
4843	42.15	11519.39	33688.078
5527	42.15	12042.692	35266.105
6139	42.13	12445.296	34199.719
4312	42.11	11032.925	34891.598
8731	42.09	14046.952	33456.887
5979	42.09	12384.562	39130.813
9129	42.07	14366.81	38664.406
6064	42.05	12298.562	36662.613
3800	42.05	10611.75	34625.676
9044	42.03	14232.498	36477.531
3668	42.03	10600.333	38068.188
3189	42.03	10243.888	39325.59
6137	42.01	12343.684	34426.793
7838	42.01	13701.374	36218.336
3656	41.99	10662.06	38622.203
9553	41.99	14546.241	33622.566
3285	41.95	10218.937	35777.625
8543	41.95	14111.847	37251.504
3901	41.93	10943.349	34332.977
6162	41.92	12350.392	33521.543
195	41.9	7908.597	37295.535
3430	41.88	10494.918	34471.098
628	41.84	8248.552	35261.016
7350	41.82	13386.019	33153.625
6011	41.8	12290.115	38205.789
7565	41.78	13536.938	35364.738
6721	41.78	12968.092	34076.742
4937	41.78	11656.12	35012.484
4176	41.78	11009.101	38198.727
1609	41.76	9320.617	38079.352
6334	41.76	12612.332	36707.477
5951	41.74	12100.062	39603.164
9083	41.71	14308.677	37787.73
1292	41.69	8889.661	35460.508
5781	41.69	12262.061	37840.223
8065	41.67	13608.512	33451.344
6015	41.65	12303.534	38277.527
7792	41.65	13736.461	37863.199
932	41.63	8429.544	35110.543
1219	41.63	8943.401	38432.047
7125	41.59	13329.905	37180.41
1744	41.57	9494.565	33079.207
4115	41.53	11165.298	39948.816
4362	41.53	11030.117	33032.816
4056	41.53	10882.612	38403.469
4500	41.53	11301.738	36868.234
6020	41.53	12384.792	38040.559
71	41.51	7954.454	34871.484
4853	41.49	11482.966	33410.121
9563	41.48	14497.16	33349.293
1585	41.46	9324	38939.453
8252	41.46	13851.01	35644.68
4955	41.46	11759.687	35458.242
6845	41.42	13091.768	35488.867
3340	41.4	10241.192	33985.402
3978	41.4	10778.293	36519.492
5465	41.34	11919.964	36471.488
7710	41.34	13521.884	39139.289
6557	41.32	12717.184	35929.805
5312	41.3	11990.859	38875.211
3649	41.28	10628.089	38743.621
10	41.28	7682.838	33207.465
3938	41.26	10790.015	35517.656
3976	41.26	10856.943	36506.68
3891	41.26	10991.491	33727.895
5699	41.25	12185.157	35371.992
7160	41.25	13316.715	35966.789
123	41.23	7870.287	35618.434
8328	41.23	13952.839	36922.34
7241	41.21	13326.436	34536.832
6378	41.21	12685.165	38093.91
5949	41.19	12239.542	39557.098
4813	41.17	11473.338	34825.691
3865	41.13	10592.668	33069.246
7025	41.13	13257.656	39466.496
773	41.09	8337.34	39029.316
780	41.07	8244.203	39479.109
1008	41.05	8678.383	33987.273
2394	41.02	9724.312	36137.836
1745	41.02	9614.01	33113.363
4338	41	11141.753	33874.547
3953	40.96	10944.186	35942.633
4810	40.96	11606.841	35010.234
6427	40.94	12509.853	39903.336
2934	40.92	10104.087	34414.617
4046	40.92	10852.447	38187.297
8074	40.92	13718.81	33280.121
2904	40.92	10129.465	33134.391
1303	40.9	8855.429	35119.484
7925	40.88	13642.376	35599.398
4474	40.88	11251.32	36201.531
2348	40.86	9738.43	37607.344
86	40.84	7835.523	35101.992
5989	40.82	12458.994	38801.84
3988	40.82	10877.773	36726.215
3095	40.82	9969.18	38227.23
5811	40.82	12212.846	38763.898
3219	40.81	10144.838	38236.199
4563	40.81	11411.948	38260.375
3368	40.81	10194.288	33371.934
3520	40.79	10360.218	37003.031
7319	40.77	13232.601	33617.051
7715	40.75	13416.459	39235.863
7177	40.75	13279.502	35540.688
73	40.71	7707.116	34921.621
7759	40.71	13691.561	39153.641
6870	40.69	12946.643	36282.027
8751	40.67	14294.744	33402.449
2389	40.67	9781.439	36528.047
4590	40.65	11225.127	39036.02
3130	40.63	10032.482	39435.398
8301	40.63	13854.018	36387.773
8345	40.59	13968.474	37285.215
4640	40.59	11479.626	39241.113
6723	40.56	13070.569	34105.359
5804	40.54	12166.853	38586.133
9008	40.54	14347.941	35695.652
870	40.54	8419.681	37929.363
6526	40.5	12900.1	37017.867
4595	40.5	11291.804	39160.309
832	40.46	8602.455	39576.574
7650	40.46	13565.457	36964.914
4602	40.44	11305.361	39358.113
8281	40.42	13880.294	36070
3616	40.4	10741.978	39802.141
4697	40.4	11475.199	37404.469
1420	40.36	9209.192	36459.602
4530	40.35	11395.466	37605.02
8257	40.33	13987.873	35745.984
800	40.25	8246.641	39828.215
1697	40.23	9407.517	35396.746
639	40.23	8335.623	35447.926
5705	40.21	12169.323	35483.633
4401	40.21	11417.442	34085.293
3987	40.19	10941.261	36719.734
6272	40.19	12509.994	35280.191
140	40.19	7731.968	36001.348
1610	40.19	9421.467	37898.09
4228	40.17	11130.14	37483.762
3831	40.17	10774.07	33735.688
4501	40.17	11351.159	36878.73
8709	40.13	14170.755	33691.57
3428	40.13	10373.057	34435.602
3804	40.1	10697.959	34764.652
6606	40.1	12853.2	34826.629
292	40.08	7939.421	38322.762
8123	40.08	13963.377	33764.438
5473	40.06	12005.408	36282.203
3821	40.04	10649.86	34063.617
3641	40.02	10715.146	38804.031
4634	40.02	11615.918	39682.184
4524	40.02	11260.464	37410.668
8725	39.98	14154.429	33369.723
7324	39.98	13328.96	33376.676
3650	39.96	10776.568	38747.172
8016	39.94	13609.207	34211.504
848	39.92	8591.424	38771.168
2859	39.92	9740.588	34128.613
7627	39.89	13391.934	36541.738
8124	39.89	13837.158	33774.953
76	39.89	7708.631	35054.453
3225	39.87	10289.735	37888.887
2921	39.85	10044.224	33885.789
4533	39.85	11274.445	37624.93
2768	39.81	9907.548	35718.188
4420	39.79	11341.451	34611.539
8495	39.79	14091.711	38311.438
1304	39.79	8990.673	35144.023
4554	39.77	11231.646	37962.234
7192	39.75	13315.321	35150.004
8165	39.75	13784.769	34703.719
7524	39.75	13466.083	34725.785
6336	39.75	12680.633	36783.414
4340	39.73	11055.646	33899.047
6128	39.73	12392.382	34515.535
5657	39.73	12278.447	34477.641
6647	39.73	12835.168	33728.203
4281	39.71	11137.136	35709.992
4108	39.69	10792.612	39859.266
7348	39.69	13480.289	33051.523
8746	39.69	14401.886	33295.359
5794	39.66	12113.043	38298.121
854	39.66	8425.242	38343.125
7400	39.64	13549.326	33608.145
3775	39.64	10675.023	35445.09
8934	39.6	14368.361	35457.961
3549	39.6	10473.446	38026.23
983	39.58	8541.224	33304.375
8858	39.56	14399.151	34405.984
976	39.56	8588.591	33430.07
7359	39.54	13529.69	33278.004
9507	39.54	14439.519	34292.043
2194	39.52	9564.769	37215.242
2327	39.5	9708.24	38527.445
4447	39.46	11343.176	35366.727
3335	39.46	10143.516	34332.18
4616	39.45	11225.258	39885.559
1718	39.43	9302.659	34598.219
7338	39.43	13230.974	33289.695
935	39.37	8459.958	35125.305
7103	39.35	13239.318	37250.453
1725	39.35	9477.168	34030.215
8559	39.33	14082.839	36761.559
[truncated: 717 more rows]
