# Supplementary material for: Insights on the Control of Yeast Single-Cell Growth Variability by Members of the Trehalose Phosphate Synthase (TPS) Complex
Source: Front Cell Dev Biol. 2021 Jan 28;9:607628. doi: 10.3389/fcell.2021.607628 (PMC7876269; doi:10.3389/fcell.2021.607628)
Supplement: Supplementary file 2 [file Data_Sheet_1.ZIP › final_code/input_datasets/Ntd-TPS1_SortedCells1_control_t2.csv]

Id	Area (µm²)	Centre X Position (µm)	Centre Y Position (µm)
30	42.93	7684.709	33640.691
4883	42.65	11226.58	35616.715
7073	40.83	12828.278	36792.398
8686	39.77	13943.123	38696.645
1004	38.2	8574.007	34099.344
7661	37.86	13182.652	39672.09
4331	36.4	10886.229	34742.68
305	36.38	7959.223	38115.758
4789	36.06	11190.276	33033.734
896	35.92	8599.872	37431.094
3215	35.77	10232.676	38345.316
3276	35.14	10282.851	36715.289
9498	35.1	14578.006	36859.27
6845	34.6	12702.679	37496.973
996	34.37	8623.525	34401.848
2562	33.26	9656.787	39542.398
6882	33.24	12548.164	38875.188
3208	33.14	10245.763	38542.297
433	33.11	8158.758	39071.242
6285	33.09	12214.84	33656.109
5786	32.89	11697.204	35602.445
6553	32.88	12303.973	36765.684
9126	32.84	14403.423	33285.121
268	32.68	7889.672	37318.953
7695	32.63	13148.687	38893.527
374	32.61	7821.208	39533.359
8371	32.55	13749.045	34960.395
8447	32.55	13885.972	33902.785
8820	32.53	14153.108	37978.629
8135	32.4	13376.095	38257.566
9514	32.4	14597.713	35905
9373	32.22	14250.514	39672.98
4876	32.17	11363.459	35458.039
5898	32.09	11711.778	38621.809
3479	32.07	10290.165	33171.617
6113	31.9	11958.585	35861.734
782	31.8	8414.905	38856.352
5313	31.74	11442.219	37574.262
588	31.73	8160.11	34813.867
5799	31.65	11687.217	35949.836
6362	31.53	12081.111	35874.516
3698	31.53	10369.287	36412.508
1104	31.46	8823.999	35359.293
1592	31.4	8947.9	36889.18
2534	31.38	9703.559	38447.594
8101	31.29	13375.879	37402.262
834	31.17	8603.568	39248.551
7890	31.17	13248.76	34255.516
2027	31.15	9138.127	37960.035
3394	31.09	10286.411	35063
9528	31.09	14621.263	35437.809
795	30.98	8244.935	39355.977
5664	30.96	11788.383	33623.641
7865	30.9	13300.11	35289.438
8082	30.9	13550.956	37223.777
6933	30.88	12772.718	39846.605
2153	30.84	9422.07	38391.73
9160	30.75	14395.335	33675.141
5314	30.73	11565.255	37597.602
5783	30.71	11667.993	35516.434
7263	30.69	12881.72	33208.219
6496	30.67	12411.067	38466.633
8370	30.67	13690.857	35215.605
7162	30.65	12917.873	35068.379
6519	30.6	12486.01	37693.723
5167	30.58	11422.47	39587.23
3815	30.52	10598.042	38856.164
4644	30.46	11182.501	36186.625
6172	30.44	12051.54	34135.293
6536	30.44	12472.814	37246.09
9513	30.44	14457.003	36173.879
6486	30.38	12316.43	38790.668
6508	30.37	12410.793	38222.676
2366	30.35	9398.709	33875.469
4952	30.27	11367.261	36825.355
2465	30.25	9509.594	35387.137
2917	30.25	10003.054	36460.379
6375	30.23	12273.924	36227.027
50	30.19	7724.497	34332.875
9214	30.17	14262.432	34511.02
149	30.15	7986.875	36401.309
7596	30.06	12963.467	39331.82
8762	30	14178.319	39159.285
6756	30	12634.195	35125.008
3593	29.92	10533.417	34811.574
8400	29.85	13572.19	33952.02
6280	29.83	12154.181	33533.887
1509	29.81	8925.33	38222.766
6586	29.79	12282.534	35150.664
371	29.75	7707.305	39503.184
8531	29.73	13972.545	35839.016
4120	29.71	10730.467	33816.816
3088	29.71	10121.083	38970.117
3901	29.69	10773.728	35694.996
2888	29.66	9931.092	35965.109
6867	29.62	12534.28	38282.18
523	29.56	8153.538	37209.742
6442	29.56	12278.743	39511.137
4412	29.56	10989.595	36825.344
5884	29.54	11799.471	38245.676
6718	29.48	12688.801	34196.094
2780	29.48	9863.041	33365.613
3772	29.47	10356.831	38625.484
293	29.45	7785.045	37726.789
9501	29.43	14637.348	36577.027
6003	29.43	11859.866	38491.746
5828	29.43	11715.358	36667.012
4729	29.41	11154.64	34161.219
7110	29.41	12913.296	35737.086
8175	29.41	13376.476	39885.73
1946	29.39	9233.933	36001.027
7843	29.39	13333.318	36444.316
6267	29.37	12232.24	33312.652
7354	29.37	13136.464	34089.867
5277	29.37	11596.227	38797.945
7013	29.33	12867.914	38600.875
1491	29.33	9011.513	38593.836
5507	29.31	11514.492	35157.793
1544	29.29	8939.431	37511.992
9480	29.29	14624.726	37657.016
9476	29.29	14522.474	37696.789
1719	29.29	8959.285	34121.469
1697	29.24	9006.996	34647.199
7056	29.2	12839.091	37283.223
8622	29.18	13871.496	37394.84
7963	29.18	13207.673	33356.246
8422	29.16	13687.987	33154.23
606	29.16	8155.377	33874.324
9276	29.12	14293.233	36373.289
213	29.12	7844.546	36758.488
8909	29.12	14074.322	36339.098
6427	29.1	12138.434	38543.48
2351	29.1	9423.802	34410.684
3570	29.1	10522.244	34455.227
723	29.08	8359.551	36272.945
8361	29.08	13647.904	35308.281
3778	29.08	10533.457	39254.531
8561	29.06	13962.22	36187.996
2086	29.06	9202.094	39493.402
8840	29.02	14070.725	37375.352
6465	29.02	12461.419	39672.977
9165	29.01	14413.148	33746.73
2251	28.99	9421.164	36258.395
7075	28.93	12865.042	36828.109
3914	28.93	10780.313	35462.094
4461	28.89	10827.276	38794.586
6605	28.87	12397.14	34924.504
8366	28.87	13774.962	35150.313
8905	28.87	14151.485	36312.531
5361	28.85	11627.385	36702.328
3135	28.78	10273.317	39909.047
7352	28.78	12958.614	34063.363
7820	28.78	13283.647	37035.227
138	28.76	7698.289	36353.895
9249	28.72	14292.402	35379.816
316	28.68	7650.905	38483.715
9095	28.66	14062.885	33291.777
326	28.66	7713.62	38733.199
450	28.66	8048.288	38408.797
2767	28.64	9905.86	34039.68
3011	28.62	10098.237	37592.508
3192	28.62	10193.14	38800.832
5888	28.6	11737.088	38324.605
7161	28.58	12894.545	35049.613
2005	28.58	9099.321	37490.523
1105	28.58	8802.347	35373.723
7305	28.55	13088.88	33152.277
8353	28.55	13661.417	35675.223
2553	28.53	9562.211	39104.168
9224	28.53	14393.492	34783.488
2907	28.51	10001.259	36227.648
679	28.49	8405.026	34609.184
8887	28.49	14046.279	36446.375
4839	28.47	11367.383	33913.535
5539	28.47	11511.675	34173.988
4434	28.45	10926.426	37410.457
2071	28.45	9213.144	39124.82
4922	28.41	11327.896	36491.16
2257	28.41	9293.305	36134.723
6813	28.41	12601.232	36594.039
6643	28.41	12464.278	33453.215
7431	28.39	13032.919	36327.512
6453	28.37	12110.892	39942.469
7375	28.37	12972.953	34965.301
5698	28.37	11641.936	34153.93
647	28.37	8405.463	33220.332
6582	28.33	12396.931	35366.492
5552	28.32	11433.401	33776.184
5535	28.3	11501.214	34368.023
6487	28.28	12431.71	38806.473
4898	28.28	11381.449	36022.23
3536	28.24	10412.293	33880.422
4153	28.2	10722.762	33409.605
7819	28.18	13316.802	37339.395
7042	28.18	12834.945	37595.715
4446	28.18	10893.672	37939.789
874	28.16	8602.265	38178.816
2860	28.14	10086.215	35049.141
8215	28.14	13635.698	38878.66
1220	28.14	8666.509	37542.41
275	28.12	7697.545	37396.395
721	28.12	8245.52	36145.148
7972	28.09	13192.256	33059.066
543	28.07	8070.792	36385.344
981	28.05	8453.383	34850.699
8446	28.05	13812.003	33852.77
9447	28.01	14509.997	38177.648
4860	28.01	11297.773	34868.656
1037	28.01	8737.795	33328.176
4524	27.97	11058.581	39107.023
7357	27.95	13067.75	34180.406
740	27.93	8227.273	37044.922
4647	27.93	11205.288	35929.117
2165	27.91	9471.209	37884.941
9488	27.91	14505.426	36860.758
6232	27.89	12057.352	33010.68
7160	27.89	12828.56	35035.148
603	27.87	8047.443	34137.887
2049	27.87	9115.964	38535.262
7025	27.87	12796.993	38138
2799	27.86	9978.365	33213.121
4330	27.86	10788.742	34687.16
4448	27.84	10885.027	37965.477
4845	27.82	11214.447	34294.641
8432	27.82	13972.877	33420.73
3848	27.8	10761.355	37108.523
294	27.8	7723.348	37763.258
9100	27.8	14072.63	33041.801
5968	27.76	12036.646	39657.641
5972	27.76	11959.106	39470.535
7885	27.76	13180.078	34420.984
2687	27.74	9719.154	36549.754
9076	27.74	14140.638	33507.492
4127	27.74	10644.607	33894.523
323	27.74	7973.311	38573.09
2439	27.72	9623.874	34083.906
6603	27.7	12370.535	34898.793
8302	27.68	13638.35	36858.484
8486	27.66	13849.961	35038.93
1215	27.66	8730.944	37480.598
2475	27.63	9703.548	35693.43
4003	27.63	10749.829	35020.602
1036	27.63	8668.912	33325.754
2365	27.63	9281.062	33874.266
8036	27.63	13442.759	35900.035
7707	27.63	13319.814	38764.813
1964	27.61	9268.378	36384.922
6501	27.61	12486.355	38589.438
5108	27.61	11337.706	39104.293
9611	27.61	14528.66	33434.941
8060	27.59	13395.148	36928.996
2595	27.59	9706.445	39976.828
5297	27.55	11436.536	38249.664
6121	27.49	11892.864	35535.207
3183	27.49	10309.211	38979.023
8565	27.49	13849.71	36221.543
2142	27.47	9319.622	38764.387
7946	27.47	13295.395	33598.461
1879	27.45	9102.579	35143.523
3535	27.45	10490.673	33878.895
7850	27.43	13293.899	36136.215
5576	27.42	11617.708	33196.398
8615	27.42	13899.18	37064.168
5521	27.4	11488.818	34695.539
7671	27.36	13220.138	39308.457
4661	27.34	11193.91	35625.902
5651	27.34	11817.289	33511.617
6613	27.34	12326.741	34376.211
978	27.32	8601.268	34786.477
4690	27.28	11119.069	35260.5
7109	27.28	12924.581	36080.246
8058	27.28	13476.864	36850.691
4915	27.26	11313.503	36404.902
7877	27.26	13217.956	34735.301
5767	27.24	11666.009	35291.992
6671	27.2	12701.017	33414.961
3504	27.2	10517.366	33434.867
8749	27.2	14100.794	39643.668
8927	27.2	14048.405	35668.027
3633	27.19	10551.557	35414.887
2421	27.17	9501.946	33512.914
4460	27.15	10804.289	38736.379
8829	27.13	14198.784	37756.086
714	27.11	8397.194	35953.668
1577	27.09	8891.391	37317.832
4770	27.09	11039.976	33369.039
9384	27.09	14508.155	39905.027
887	27.07	8586.387	37705.219
3667	27.07	10470.185	35797.645
6928	27.05	12660.254	39915.488
3115	27.05	10003.177	39504.145
7523	27.05	13086.479	37977.473
3484	27.03	10181.786	33275.859
4386	27.03	10922.08	36030.699
6630	26.99	12321.884	33680.875
4630	26.97	11112.682	36622.27
474	26.97	8091.391	37772.813
1528	26.96	9027.436	37862.844
1115	26.96	8694.685	35657.797
8459	26.96	13993.888	34179.664
6853	26.96	12516.42	37844.074
4790	26.94	11005.189	33081.238
458	26.92	7999.054	38238.609
2415	26.92	9505.929	33353.742
1679	26.92	9013.72	35094.77
3770	26.92	10496.219	38582.098
2613	26.9	9744.749	39371.07
9189	26.9	14401.369	34027.273
4559	26.86	11116.618	38146.746
98	26.86	7798.779	35937.945
8743	26.86	14193.169	39905.898
5312	26.82	11632.772	37573.773
8496	26.82	13916.122	35192.285
3194	26.76	10246.586	38802.168
4031	26.74	10766.959	34838.559
1691	26.74	8989.925	35079.063
4433	26.73	10819.423	37375.051
7189	26.73	12782.294	34440.375
4197	26.67	10988.743	33268.902
1863	26.67	9216.557	34805.324
4382	26.63	10918.198	35826.078
6210	26.63	11896.915	33543.07
2619	26.61	9897.626	38985.723
2663	26.61	9732.733	37532.023
6668	26.61	12501.638	33306.691
3812	26.59	10650.182	38790.84
3867	26.59	10715.57	36637.52
8174	26.57	13369.084	39873.855
9543	26.57	14609.852	35381.766
5350	26.55	11504.465	36897.438
5961	26.55	11998.972	39843.758
331	26.55	7679.583	38820.496
34	26.55	7774.889	33694.566
551	26.55	8038.995	36364.887
5994	26.53	12033.984	38889.012
1574	26.53	9029.973	37255.586
74	26.53	7897.607	34799.52
6073	26.53	11895.262	37014.863
2660	26.51	9847.306	37741.699
9253	26.51	14228.528	35586.211
540	26.51	8017.734	36600.086
8264	26.5	13613.753	37297.504
8620	26.5	13883.016	37301.629
7644	26.48	13142.514	39763.254
2344	26.44	9350.158	34312.293
2549	26.4	9682.991	39048.512
8808	26.4	14054.151	38151.527
2925	26.38	10054.701	36653.785
9377	26.36	14412.525	39833.289
3231	26.36	10340.414	38262.375
7236	26.34	12910.164	33577.004
6828	26.34	12573.361	36994.125
6546	26.32	12422.706	37111.984
2336	26.32	9346.277	34916.285
9266	26.3	14357.083	36131.863
8185	26.28	13689.525	39819.492
8406	26.27	13623.22	33517.004
1606	26.27	8991.283	36825.434
1854	26.27	9109.374	34650.996
3797	26.25	10711.509	39636.855
8904	26.25	14102.482	36310.273
8550	26.23	13911.573	36080.699
1536	26.23	8864.235	37965.367
6100	26.23	11916.094	36309.531
6785	26.23	12629.974	35791.336
8304	26.21	13699.193	36602.906
9263	26.19	14235.867	36046.422
9010	26.15	14104.522	34492.738
1870	26.15	9191.954	34995.941
8373	26.13	13777.744	34805.633
2905	26.13	10080.448	36153.539
4399	26.11	10802.369	36377.117
6805	26.11	12523.423	36286.102
5680	26.09	11660.683	33897.469
4425	26.09	10949.253	37136.512
7450	26.07	12955.29	36815.934
6324	26.07	12159.293	34481.422
6170	26.07	11984.603	34352.488
9185	26.07	14250.011	33972.098
1987	26.05	9162.078	36937.027
4784	26.05	11139.353	33271.531
7564	26.04	12998.199	38614.629
2908	26.02	10018.522	36285.328
657	26	8347.262	33726.852
7680	26	13282.449	39129.875
3022	25.98	10126.587	37652.629
3495	25.98	10428.389	33194.086
7427	25.98	13045.343	36113.086
6386	25.96	12177.395	36877.004
7733	25.96	13281.793	37991.09
5269	25.94	11524.44	38988.969
9519	25.94	14480.816	35816.391
630	25.92	8142.846	33239.891
3708	25.88	10559.195	36583.703
3899	25.88	10697.985	35652.848
2280	25.88	9414.473	35714.457
1191	25.88	8711.286	36966.813
5306	25.86	11541.219	37693.113
6219	25.84	12009.226	33334.902
1002	25.84	8492.98	34048.336
7901	25.84	13317.616	33923.094
618	25.84	7992.342	33753.914
1881	25.84	9179.04	35149.52
7046	25.83	12839.914	37377.145
670	25.83	8220.28	34338.961
9367	25.81	14297.675	39348.82
2676	25.79	9838.774	37317.879
988	25.77	8612.953	34735.496
866	25.77	8507.25	38307.816
9491	25.75	14639.077	36919.676
8471	25.75	13913.674	34643.508
5883	25.73	11832.615	38235.094
9380	25.73	14343.739	39989.145
461	25.73	8165.243	37992.297
3893	25.73	10715.785	35878.629
6476	25.71	12372.806	39276.93
5947	25.71	11637.306	39913.953
319	25.71	7839.444	38537.547
802	25.71	8376.626	39671.359
6802	25.71	12590.852	36176.281
2652	25.71	9765.266	37856.871
2885	25.69	10025.786	35872.379
8879	25.69	14133.296	36685.789
8880	25.69	14212.957	36379.441
6555	25.69	12445.742	36547.781
8534	25.67	13932.094	35868.977
7211	25.67	12785.394	33853.051
6736	25.67	12612.885	34718.176
2326	25.65	9296.357	35029.93
724	25.65	8386.152	36288.902
45	25.65	7650.151	34137.148
6194	25.63	12024.613	33961.039
8903	25.61	14163.939	36295.594
6327	25.61	12277.471	34568.164
2784	25.61	9757.588	33428.809
38	25.61	7738.622	33850.551
6631	25.61	12336.393	33794.688
8221	25.6	13569.898	38715.742
7939	25.58	13189.722	33727.73
62	25.58	7936.827	34591.211
9273	25.56	14303.48	36292.66
5347	25.56	11508.145	36872.453
7456	25.5	13074.193	36957.598
5508	25.48	11519.388	35193.035
5266	25.48	11530.07	39241.598
4608	25.48	11105.294	37538.941
2762	25.46	9842.517	34137.207
4119	25.46	10699.555	34054.945
298	25.46	7765.932	38013.414
4204	25.44	10947.351	33296.16
4140	25.44	10741.984	33755.238
9403	25.42	14470.222	39184.473
6976	25.42	12911.75	39155.555
4686	25.4	11192.686	35426.828
4152	25.4	10628.044	33405.508
2420	25.38	9697.813	33502.867
4224	25.38	10892.893	33524.277
6834	25.38	12530.589	37210.848
7133	25.38	12874.956	35504.141
3372	25.38	10313.163	36018.73
4107	25.37	10587.971	34248.973
1164	25.37	8808.641	36583.914
4315	25.37	10871.086	34444.781
7894	25.35	13280.456	33991.422
94	25.35	7948.096	35777.316
9281	25.35	14259.572	36592.746
7498	25.35	13073.783	37760.715
6591	25.33	12404.98	35216.262
7233	25.33	12824.079	33523.012
3600	25.33	10505.835	35079.484
2248	25.33	9475.575	36494.598
3507	25.31	10476.58	33517.406
8004	25.29	13442.217	33773.055
1830	25.27	9225.185	34326.941
1656	25.27	8911.931	35876.379
4522	25.27	11105.174	39087.359
2350	25.27	9343.211	34404.723
6074	25.23	11950.786	36706.305
953	25.21	8513.972	35675.5
1389	25.21	8770.599	39315.586
7381	25.21	12950.682	35258.074
1062	25.19	8832.927	34178.867
8917	25.17	14161.303	35949.352
3432	25.17	10322.519	34151.23
6116	25.15	11999.238	35701.707
7708	25.14	13300.388	38769.676
5715	25.14	11830.798	34335.063
9363	25.12	14321.729	39103.691
5854	25.1	11724.559	37269.863
992	25.1	8519.229	34564.305
3777	25.08	10557.834	39181.668
1951	25.08	9125.768	36055.164
5690	25.06	11822.397	34026.523
8167	25.04	13499.871	39399.488
8425	25.04	13993.571	33147.734
379	25.04	7822.549	39712.215
3500	25.04	10525.21	33410.754
7985	25.02	13470.956	33184.688
7691	25.02	13229.169	39084.148
6077	25	12048.094	36757.461
4413	25	10971.394	36827.098
2068	24.98	9173.177	39048.578
1631	24.98	9048.379	36055.387
4456	24.98	10943.437	38609.848
5876	24.98	11660.626	38047.395
1211	24.98	8710.282	37377.574
8939	24.98	14000.294	35320.32
5918	24.98	11834.986	39545.395
4779	24.98	11193.987	33193.695
4121	24.96	10592.305	33828.438
3578	24.96	10551.953	34600.91
27	24.96	7767.542	33605.945
5822	24.96	11707.129	36532.48
468	24.96	8183.963	37679.301
2611	24.96	9799.502	39555.934
812	24.94	8439.345	39950.09
1734	24.94	8947.807	33417.195
9415	24.92	14490.983	39090.254
6322	24.92	12271.195	34331.93
2469	24.92	9586.724	35492.594
6070	24.92	11952.542	36975.625
9269	24.92	14309.681	36206.922
5275	24.92	11481.511	39092.551
2714	24.92	9779.181	36077.145
3766	24.91	10406.631	38278.926
8345	24.91	13658.744	35774.625
728	24.91	8368.129	36374.633
956	24.91	8616.515	35450.219
104	24.89	7704.499	36067.348
5050	24.89	11321.777	38453.547
8816	24.87	14194.417	37847.426
467	24.87	8058.75	37983.172
9164	24.87	14255.507	33743.98
320	24.87	7956.487	38554.379
8192	24.85	13624.959	39729.316
7045	24.85	12795.075	37374.262
4657	24.83	11147.826	36036.828
5265	24.83	11522.268	39179.445
3986	24.83	10700.625	35173.559
6146	24.81	11988.69	34791.969
6541	24.81	12462.273	37029.313
6088	24.79	11934.581	36808.129
6782	24.79	12581.86	35730.859
2108	24.75	9367.454	39893.504
1060	24.75	8728.117	34111.414
4906	24.75	11276.854	36250.945
6859	24.75	12580.13	38153.738
6544	24.71	12349.664	37109.641
6491	24.71	12417.315	38927.871
3754	24.71	10525.545	37920.867
2729	24.71	9894.926	35878.637
4935	24.69	11221.646	36674.512
6717	24.69	12596.343	34168.809
3788	24.69	10446.924	39594.098
5304	24.68	11571.236	37963.305
4453	24.68	10835.827	38419.09
3763	24.68	10454.036	38206.063
2313	24.68	9304.024	35323.629
434	24.66	8010.292	39082.031
4430	24.66	10916.419	37299.934
557	24.66	8006.437	35583.023
5991	24.66	12023.676	39063.332
2282	24.62	9363.892	35413.727
7840	24.62	13207.477	36576.438
6326	24.6	12087.736	34563.578
8933	24.6	14100.833	35253.855
2523	24.6	9506.638	38022.566
4175	24.58	10769.915	33032.637
317	24.58	7882.488	38485.52
6023	24.58	11993.827	37949.672
5716	24.58	11728.597	34346.262
2593	24.58	9772.226	39960.59
4383	24.56	10811.817	35932.496
358	24.56	7889.351	39253.707
1028	24.54	8804.21	33064.648
2480	24.52	9633.048	35997.781
8493	24.52	13869.307	35185.152
7379	24.5	12971.667	35134.539
7860	24.5	13298.644	35487.414
8202	24.5	13725.666	39236.094
746	24.48	8351.546	37259.313
7633	24.48	13075.903	39897.07
4322	24.48	10958.894	34553.453
7666	24.46	13196.359	39530.43
546	24.46	8190.378	36510.492
3467	24.43	10218.972	33504.16
3100	24.43	10076.091	39142.035
884	24.43	8508.605	37884.023
9187	24.43	14372.019	34022.801
806	24.41	8352.241	39893.621
736	24.41	8243.517	36844.578
17	24.41	7851.081	33422.215
8613	24.41	13902.568	37020.395
6354	24.37	12071.253	35565.086
3371	24.35	10348.08	36013.195
2711	24.35	9899.689	36372.59
6623	24.35	12426.358	33917.828
2745	24.33	9748.778	35116.77
3587	24.33	10390.544	34761.637
9283	24.29	14348.772	36680.73
6847	24.29	12626.103	37559.773
8814	24.29	14092.242	38075.672
8408	24.27	13751.149	33369.215
2560	24.27	9604.778	39424.902
2649	24.27	9759.031	38081.102
9535	24.27	14580.892	35512.52
2822	24.25	9932.63	34430.805
809	24.25	8584.309	39791.898
864	24.25	8621.567	38609.793
3599	24.25	10477.985	35062.84
2698	24.23	9776.685	36436.906
8919	24.22	14045.4	36035.789
8659	24.22	13805.175	38264.137
2122	24.22	9366.892	39281.27
2470	24.18	9630.052	35502.773
6590	24.18	12483.478	35191.086
8262	24.18	13743.333	37238.484
8315	24.18	13681.522	36676.422
8451	24.16	13922.817	33921.371
290	24.14	7806.585	37623.957
3310	24.12	10303.736	36226.859
5880	24.12	11787.387	38138.254
5268	24.1	11628.466	38952.762
6236	24.1	12062.607	33026.285
7614	24.1	13084.084	39679.934
4530	24.1	11088.974	38474.379
986	24.08	8616.643	34674.57
8348	24.08	13670.57	35807.906
4379	24.06	10970.941	35702.035
683	24.06	8257.276	34787.387
3807	24.04	10748.628	39209.063
5499	24.04	11515.439	35531.125
3579	24.02	10428.88	34637.668
6686	24.02	12549.272	33694.563
5538	24.02	11622.045	34147.945
9301	24.01	14296.525	37626.98
2568	24.01	9699.086	39797.004
4317	23.99	10919.517	34466.652
6090	23.99	11995.438	36650.406
9289	23.99	14257.379	37104.027
5549	23.97	11631.774	33681.18
8796	23.95	14096.061	38497.34
9146	23.95	14399.69	33512.996
5997	23.95	12014.978	38945.32
4916	23.95	11300.78	36432.168
6469	23.93	12467.723	39748.152
4416	23.93	10981.616	36897.91
3877	23.91	10688.292	36139.93
5337	23.91	11529.136	37087.707
6222	23.91	12020.733	33353.734
465	23.91	8150.683	37939.527
1572	23.91	8940.336	37251.926
1668	23.91	9019.515	35551.688
1712	23.89	9029.573	34235.191
6472	23.87	12494.449	39476
7145	23.85	12844.219	35368.133
3833	23.85	10764.743	37371.148
4293	23.85	10812.359	34125.32
6731	23.85	12630.934	34595.566
6359	23.85	12215.789	35835.523
9246	23.83	14307.982	35325.332
4609	23.83	11129.252	37593.219
4863	23.81	11254.993	35026.508
6514	23.79	12484.208	37832.598
814	23.79	8528.147	39967.824
7827	23.78	13239.937	37170.313
1226	23.78	8767.992	37619.305
8678	23.76	13836.758	38541.887
9294	23.76	14223.221	37333.688
5773	23.76	11755.554	35397.773
2185	23.76	9318.42	37307.719
9376	23.76	14216.663	39822.266
9287	23.76	14420.884	36953.191
5887	23.74	11754.513	38297.43
3203	23.74	10255.43	38712.875
774	23.74	8297.354	38121.113
4616	23.72	11085.346	37470.656
5294	23.72	11599.989	38457.613
9059	23.72	14013.386	33943.652
9591	23.7	14614.507	33702.191
5607	23.68	11827.9	33134.094
7062	23.68	12827.021	37113.203
3860	23.68	10679.539	37002.438
633	23.66	8188.864	33307.609
112	23.66	7868.613	36173.852
6503	23.66	12290.16	38400.371
4826	23.64	11295.215	33399.32
1210	23.64	8764.911	37337.078
5310	23.62	11591.445	37531.555
5562	23.62	11508.102	33381.258
3783	23.62	10435.925	39359.941
7134	23.6	12779.535	35515.727
1357	23.6	8787.208	38590.141
856	23.6	8577.587	38863.977
8723	23.6	13856.497	39351.258
7371	23.6	13013.141	34787.648
6715	23.6	12667.656	34102.676
306	23.58	7909.523	38200.07
6381	23.58	12240.605	36673.461
5014	23.56	11384.07	37372.914
2720	23.56	9873.529	35993.691
6335	23.55	12168.649	34875.145
4709	23.55	11179.436	34771.852
5396	23.53	11614.787	36435.809
5720	23.53	11845.695	34416.012
712	23.53	8295.865	35878.125
2594	23.53	9713.504	39964.043
9483	23.51	14638.638	37191.602
3906	23.51	10570.971	35441.711
916	23.51	8435.706	36994.785
5529	23.49	11455.33	34463.07
8770	23.49	14071.555	39050.813
4313	23.49	10866.938	34422.879
6242	23.49	12239.293	33028.555
375	23.47	7836.59	39637.953
8142	23.47	13530.984	38506.051
631	23.47	8152.783	33241.652
5513	23.45	11620.354	35040.773
9114	23.45	14279.348	33156.504
7581	23.45	13117.021	38900.59
2101	23.45	9245.998	39950.555
5414	23.45	11533.429	36246.797
8176	23.43	13552.465	39894.137
6868	23.43	12649.85	38294.051
5971	23.43	12013.359	39749.086
2324	23.43	9387.66	34987.086
1681	23.43	9051.677	35149.809
5973	23.41	11902.929	39471.133
2328	23.41	9303.948	35067.297
1784	23.41	9252.595	33591.727
2261	23.41	9289.482	35948.23
8426	23.41	13810.272	33212.328
3758	23.41	10531.356	37987.109
9565	23.41	14609.065	34563.324
6612	23.39	12443.94	34372.32
7220	23.39	12911.45	33664.34
8906	23.39	14033.697	36323.504
1113	23.37	8641.212	35549.453
3158	23.37	10284.617	39500.512
1585	23.37	9024.199	37151.559
4621	23.37	11204.227	37159.133
364	23.37	7644.334	39367.613
3461	23.35	10306.613	33686.332
3983	23.35	10570.006	35128.105
6007	23.35	12063.376	38419.145
6283	23.33	12154.763	33631.23
8935	23.32	14007.193	35284.68
9101	23.3	14077.866	33141.16
3198	23.3	10227.077	38928.898
6106	23.3	11929.006	36155.996
6426	23.3	12183.148	38387.586
7255	23.28	12729.72	33409.371
8032	23.26	13467.214	35726.195
3092	23.26	10060.128	39030.762
6122	23.24	11882.333	35570.594
9290	23.24	14404.606	37182.852
2441	23.24	9654.723	34131.883
443	23.2	8026.965	38786.836
648	23.2	8260.445	33395.086
2727	23.2	9892.577	35833.816
7543	23.2	12935.87	38260.766
7435	23.18	13137.274	36359.969
9228	23.18	14347	34868.707
6566	23.18	12421.401	36182.836
3727	23.18	10533.689	36903.652
8848	23.16	14089.579	37227.652
5298	23.16	11423.962	38252.137
6098	23.16	12025.166	36465.012
2629	23.12	9916.666	38929.516
3891	23.12	10687.449	35848.949
3458	23.12	10304.369	33654.406
2515	23.12	9522.553	37661.508
6351	23.12	12156.622	35540.563
3745	23.1	10404.67	37268.047
4440	23.1	10909.028	37686.301
3642	23.1	10557.499	35544.891
685	23.09	8255.768	34820.52
6485	23.09	12418.329	39053.484
1437	23.09	8882.967	39582.754
3397	23.07	10207.965	34656.344
6574	23.07	12485.462	35431.945
5769	23.07	11810.12	35333.652
1469	23.05	9001.526	38888.293
3176	23.05	10176.631	39186.816
6474	23.05	12329.162	39581.805
3827	23.03	10600.611	37922.137
1871	23.01	9268.725	35013.375
829	23.01	8555.573	39335.313
7713	23.01	13241.904	38519.992
6395	23.01	12171.381	37191.188
6169	22.99	11855.078	34351.281
7311	22.99	13023.558	33254.617
2499	22.99	9649.298	37113.66
1147	22.99	8826.865	36379.492
1143	22.95	8752.854	36249.09
8553	22.95	13794.73	36125.414
4452	22.95	10829.859	38289.324
4911	22.95	11222.174	36343.23
5322	22.93	11476.65	37466.336
8428	22.93	13820.896	33264.496
2794	22.93	9800.647	33321.051
455	22.93	8088.252	38159.902
760	22.91	8391.26	37521.773
2025	22.91	9245.422	37879.586
9486	22.91	14547.577	37297.879
8771	22.89	14080.724	39100.828
1597	22.89	9024.785	36963.973
2859	22.89	10090.363	35040.906
43	22.89	7695.856	34057.242
313	22.87	7948.552	38410.527
2522	22.87	9552.399	38004.426
1253	22.87	8845.776	37939.434
5260	22.87	11536.944	39270.992
8764	22.87	14077.791	38959.27
7508	22.86	12979.382	37869.813
3470	22.86	10321.763	33606.301
5000	22.86	11261.138	37223.453
6801	22.84	12640.253	36157.98
6827	22.84	12585.24	36980.191
6530	22.84	12412.088	37486.047
8120	22.82	13391.793	37748.492
7048	22.82	12844.293	37459.699
1950	22.82	9144.94	36052.211
1918	22.82	9113.095	35709.098
7405	22.82	13009.18	35589.465
2681	22.8	9902.514	36700.77
5985	22.8	11980.252	38965.855
3672	22.8	10475.051	35907.375
6417	22.8	12140.932	38096.141
6281	22.78	12155.435	33609.656
1012	22.78	8616.298	33665.109
3369	22.78	10298.613	35979.238
1096	22.78	8638.027	35273.699
8248	22.78	13595.918	37505.059
4465	22.78	10805.955	39049.59
3569	22.76	10530.739	34414.629
7306	22.76	12948.351	33191.219
632	22.76	8091.633	33249.738
5554	22.76	11618.155	33518.398
1212	22.76	8681.154	37386.914
5885	22.76	11784.32	38257.859
2427	22.74	9515.706	33719.926
2462	22.74	9559.686	35287.254
1409	22.72	8658.05	39767.141
3122	22.7	9935.353	39855.328
6142	22.7	11888.626	34976.313
8711	22.7	13943.835	38972.016
3648	22.7	10477.395	35599.301
4820	22.68	11234.527	33323.641
3045	22.68	9979.253	37949.188
57	22.68	7988.471	34553.332
9241	22.68	14356.987	35227.07
7640	22.68	12970.391	39982.324
6394	22.68	12174.004	37147.336
9303	22.66	14233.305	37796.691
7995	22.66	13434.786	33632.449
7019	22.66	12878.552	38209.777
4486	22.64	11110.774	39780.77
6144	22.63	11894.604	34996.477
7667	22.63	13322.678	39538.934
2771	22.61	9861.458	33716.391
2758	22.61	9800.476	34305.816
4736	22.61	11088.217	34280.848
9621	22.61	14483.567	33250.988
553	22.61	8080.123	36138.703
4535	22.59	11035.29	38574.016
4526	22.59	11138.618	38882.184
2375	22.59	9286.378	33761.43
7539	22.59	13035.157	38200.465
4429	22.59	10810.329	37283.313
703	22.59	8258.11	35377.348
5363	22.57	11530.321	36734.953
8249	22.57	13754.961	37507.508
745	22.57	8321.875	37234.289
41	22.57	7800.524	33955.508
8399	22.57	13594.754	33909.438
8456	22.57	13978.665	34113.863
2785	22.57	9801.048	33428.609
7617	22.57	13093.64	39737.961
694	22.57	8291.654	35030.414
8141	22.57	13556.122	38380.148
2346	22.55	9453.083	34361.609
667	22.55	8290.925	34184.879
2625	22.55	9906.891	38843.18
9512	22.53	14628.657	36156.727
6797	22.53	12538.633	36098.711
8041	22.51	13504.275	36136.449
1973	22.51	9068.752	36633.277
6790	22.51	12614.035	35941.16
1707	22.51	8908.572	34145.336
8518	22.49	13997.045	35612.18
7582	22.49	13055.751	38971.191
876	22.49	8610.004	38184.039
7992	22.49	13528.659	33575.293
5855	22.49	11753.954	37300.402
804	22.49	8307.407	39742.754
3136	22.49	10345.106	39923.379
9181	22.49	14421.152	33914.426
5893	22.47	11785.255	38520.922
750	22.47	8396.192	37343.527
52	22.47	7976.008	34441.805
522	22.47	8166.335	37196.871
1598	22.47	9012.483	36990.566
7486	22.47	13105.124	37458.121
913	22.47	8438.693	36866.426
4096	22.45	10658.247	34355.375
421	22.45	8106.175	39342.051
6677	22.43	12590.928	33477.105
1006	22.43	8592.124	33892.297
8375	22.43	13747.606	34611.363
1825	22.43	9096.707	34238.086
118	22.43	7693.226	36235.996
8387	22.43	13673.721	34229.645
9232	22.41	14384.372	34934.527
1046	22.41	8666.295	33820.477
815	22.41	8605.08	39978.18
4104	22.4	10761.731	34440.453
5975	22.4	11993.781	39496.512
963	22.4	8560.404	35327.422
6646	22.4	12312.81	33219.371
1027	22.4	8664.752	33008.055
6186	22.38	11960.596	34109.48
8006	22.38	13514.083	33878.805
2803	22.38	10079.356	33313.578
634	22.38	8139.197	33018.496
1740	22.38	9035.638	33042.055
691	22.38	8278.768	34950.992
9370	22.36	14410.877	39443.719
3897	22.36	10684.025	35628.109
2279	22.36	9280.699	35695.41
8460	22.36	13832.432	34196.723
1112	22.34	8644.619	35521.391
3109	22.34	10007.948	39278.52
5629	22.34	11739.015	33316.734
6497	22.34	12458.977	38488.922
382	22.34	7954.321	39739.559
7350	22.34	13085.684	34034.301
3664	22.32	10486.807	35777.488
3260	22.32	10194.234	37081.734
8872	22.32	14100.589	36591.391
3425	22.32	10194.222	34292.73
4865	22.32	11279.8	35039.969
5026	22.32	11381.63	37587.32
973	22.3	8500.368	35042.902
1000	22.3	8624.328	33965.512
2891	22.3	10123.919	36032.809
477	22.3	8163.473	37652.98
6337	22.3	12137.81	34978.371
8214	22.3	13569.884	38829.992
225	22.3	7687.205	36852.727
2695	22.28	9907.273	36616.645
2255	22.28	9473.394	36057.77
4393	22.28	10862.689	36248.527
8198	22.28	13732.792	39536.504
4834	22.28	11397.931	33502.613
3697	22.26	10492.81	36393.176
4712	22.26	11135.679	34914.117
2479	22.24	9681.232	35942.926
2157	22.24	9419.936	38195.785
2013	22.24	9246.672	37616.5
2802	22.24	10004.259	33271.449
2645	22.24	9918.164	38251.348
3113	22.24	10108.957	39438.453
7038	22.24	12739.033	37539.855
7686	22.22	13242.454	39242.281
7873	22.22	13309.043	34848.301
1941	22.22	9248.137	35865.996
408	22.2	8135.742	39609.805
6810	22.2	12653.998	36517.969
3694	22.2	10494.267	36345.332
6610	22.19	12443.104	34754.48
8208	22.19	13772.855	38993.164
6703	22.19	12644.276	33905.449
5608	22.19	11669.847	33143.758
8727	22.17	13786.548	39697.762
1163	22.17	8737.763	36578.957
931	22.17	8589.977	36283.148
8254	22.17	13699.018	37614.813
861	22.17	8562.817	38772.988
2330	22.15	9345.721	34778.594
910	22.15	8625.396	37156.652
4431	22.15	10923.896	37314.246
865	22.15	8419.923	38617.906
6447	22.15	12122.47	39723.84
1861	22.13	9151.553	34769.273
1752	22.13	9264.216	33043.059
671	22.13	8355.077	34372.816
907	22.13	8612.47	37085.191
7156	22.13	12860.543	34930.297
5974	22.13	12039.509	39489.191
1505	22.13	8857.215	38162.086
5780	22.13	11794.526	35478.598
4598	22.11	11018.884	37730.32
7213	22.11	12815.067	33863.125
7852	22.09	13266.653	36027.504
7034	22.09	12760.949	37982.453
2747	22.09	9808.597	35084.645
3326	22.07	10237.107	36339.074
453	22.07	8199.969	38154.035
7889	22.07	13303.897	34227.867
6722	22.07	12643.242	34258.406
958	22.05	8467.718	35563.328
2474	22.05	9537.433	35619.648
6341	22.05	12086.984	35044.039
6047	22.05	12056.23	37242.242
565	22.05	8195.863	35485.434
1480	22.05	9016.232	38770.992
1991	22.05	9123.679	37006.762
7310	22.03	13044.175	33233.836
269	22.03	7924.081	37360.844
8913	22.03	14210.58	36161.609
388	22.03	7905.075	39783.926
2985	22.03	9935.405	37296.949
1663	22.03	9038.072	35478.641
9472	22.03	14632.888	37945.035
7656	22.03	13200.793	39598.922
2852	22.01	10019.374	34891.844
4634	22.01	11187.81	36423.867
4840	22.01	11216.061	33998.574
4910	22.01	11326.955	36330.094
8821	21.99	14181.453	37978.84
7203	21.99	12796.741	34113.398
4907	21.99	11365.539	36308.652
7831	21.99	13336.762	36953.844
5996	21.99	11916.304	38945.043
6013	21.99	11896.858	38253.844
7788	21.99	13297.255	37382.246
6999	21.99	12814.344	38670.887
7195	21.97	12903.829	34019.52
7900	21.97	13336.499	33913.703
4632	21.97	11072.458	36683.426
4660	21.97	11009.376	35614.52
2526	21.97	9562.185	38120.367
6030	21.97	11862.958	37522.195
6331	21.97	12272.194	34729.258
9417	21.96	14438.86	38852.305
2284	21.94	9358.095	35446.277
3148	21.94	10280.359	39623.746
4735	21.94	11120.164	34276.992
7683	21.94	13263.227	39193.961
7842	21.94	13191.405	36621.871
5316	21.94	11616.27	37353.609
5315	21.94	11434.836	37633.586
5486	21.94	11569.884	35622.656
6145	21.92	11857.055	35056.863
6107	21.92	12056.336	36162.074
4683	21.92	11019.912	35718.871
2928	21.92	9977.264	36692.852
7619	21.92	13012.629	39750.492
3243	21.9	10292.221	37682.598
4517	21.9	11119.192	38966.891
5830	21.9	11830.475	36740.621
8822	21.9	14095.655	37981.098
7041	21.9	12876.685	37585.043
8390	21.9	13710.129	33988.852
3296	21.88	10142.185	36434.516
2042	21.88	9216.777	38264.227
6176	21.86	12010.253	34264.746
1378	21.86	8646.031	39081.297
3510	21.86	10422.155	33554.813
948	21.86	8625.606	35793.945
9175	21.86	14250.775	33861.934
2520	21.86	9608.695	37908.102
5835	21.86	11731.112	36841.504
7421	21.86	13023.555	35908.746
1992	21.84	9262.855	37031.145
6228	21.84	11997.17	33178.457
1229	21.84	8841.428	37639.008
1056	21.84	8704.195	34074.367
2818	21.84	10056.998	34118.434
3072	21.84	10122.377	38409.32
6589	21.82	12350.362	35179.465
7031	21.82	12911.451	37940.559
3936	21.82	10674.627	35497.359
337	21.82	7726.031	38900.23
6609	21.82	12485.009	34708.184
4476	21.8	10937.393	39723.484
9235	21.8	14390.701	35009.172
3871	21.8	10601.796	36521.781
1643	21.8	8986.622	35921.102
6071	21.8	11960.877	36980.559
649	21.8	8274.906	33414.449
4838	21.8	11352.833	33767.871
8652	21.78	13847.696	38072.125
4813	21.78	11397.51	33252.641
1667	21.78	9036.772	35549
2612	21.78	9889.849	39363.289
5957	21.78	11883.085	39773.594
6397	21.78	12203.146	37329.539
5024	21.78	11333.695	37557.68
454	21.78	8101.703	38155.398
6405	21.78	12190.576	37589.371
7425	21.78	12956.804	36063.289
842	21.76	8627.268	39084.535
1984	21.76	9086.17	36838.254
2542	21.76	9498.442	38685.176
1011	21.76	8572.944	33649.297
3478	21.76	10219.043	33481.938
8377	21.76	13596.642	34448.777
7649	21.76	13236.56	39866.559
6103	21.74	11858.982	36317.691
9504	21.74	14626.396	36508.48
6481	21.74	12369.524	38971.574
1495	21.74	8918.727	38344.719
444	21.74	8132.124	38537.504
1869	21.74	9114.509	34985.145
6561	21.74	12403.828	36524.531
1139	21.74	8800.185	36075.016
5532	21.73	11564.522	34589.508
901	21.73	8523.146	37335.547
3997	21.71	10583.337	34956.051
7615	21.71	12934.741	39686.125
2735	21.71	9708.986	35463.746
9540	21.71	14567.308	35309.086
1882	21.71	9068.801	35155.176
8557	21.69	13986.119	36157.539
2182	21.69	9295.745	37188.785
3895	21.69	10707.373	35598.652
6066	21.69	11877.455	36896.031
3858	21.69	10702.324	36949.285
8624	21.69	13885.688	37407.617
9045	21.69	14162.266	34098.84
35	21.67	7814.006	33712.266
4737	21.67	11103.056	34026.055
7703	21.67	13292.77	38686.234
2148	21.67	9473.163	38586.609
6075	21.67	11974.823	36740.184
6523	21.67	12399.035	37513.402
422	21.67	8139.195	39352.238
1758	21.67	9066.551	33158.742
5311	21.65	11574.784	37545.945
3254	21.65	10310.42	37254.191
7823	21.65	13223.234	37081.883
7737	21.65	13284.454	38017.785
4344	21.65	10973.47	34975.371
6466	21.65	12372.064	39690.672
2638	21.63	9753.249	38374.406
1824	21.63	9140.217	34231.719
8817	21.63	14107.021	37858.965
1107	21.63	8644.031	35398.227
3743	21.63	10559.169	37159.668
651	21.63	8361.482	33436.578
675	21.63	8411.202	34468.133
2264	21.63	9354.378	36029.375
1669	21.61	9050.353	35557.035
5977	21.61	11993.001	39274.555
4297	21.61	10892.956	34195.602
1617	21.61	8890.253	36395.488
8144	21.61	13504.717	38608.691
8265	21.61	13690.462	37337.434
2639	21.61	9819.972	38394.422
4554	21.59	11185.977	38410.293
6512	21.59	12394.907	38107.668
2095	21.59	9170.057	39714.133
4710	21.59	11107.812	34786.543
2944	21.59	9988.593	36862.625
5525	21.59	11518.927	34762.324
1065	21.59	8822.683	34283.363
4421	21.57	10850.584	37074.68
4286	21.57	10965.492	34081.617
3098	21.57	10003.1	39101.438
4620	21.57	11134.307	37153.113
2543	21.57	9537.099	38737.801
8716	21.57	13966.601	39201.219
6734	21.57	12542.48	34705.641
3491	21.55	10184.141	33154.828
6431	21.55	12204.976	38732.355
6552	21.55	12470.351	36731.477
6509	21.55	12397.951	38268.641
877	21.55	8545.948	38208.059
9587	21.55	14599.698	33864.477
732	21.55	8318.642	36588.773
662	21.55	8375.265	33993.559
3746	21.55	10463.787	37294.301
2547	21.55	9635.573	39035.297
3845	21.53	10753.431	37087.926
822	21.53	8609.319	39747.77
589	21.53	8064.958	34813.703
2149	21.53	9309.585	38614.906
5647	21.53	11819.914	33458.086
2552	21.53	9549.875	39096.633
8476	21.53	13996.292	34755.164
974	21.53	8472.217	35052.844
6571	21.53	12331.969	35713.543
2807	21.53	9979.762	33392.395
582	21.53	7999.088	35054.832
2742	21.53	9901.342	35405.516
6729	21.53	12520.944	34581.57
6738	21.51	12681.556	34729.41
1928	21.51	9203.619	35749.469
8170	21.51	13486.431	39623.957
3806	21.51	10578.174	39146.691
2592	21.5	9877.218	39825.16
4835	21.5	11331.662	33581.777
2975	21.5	9988.409	37172.324
6849	21.5	12685.208	37592.875
7981	21.5	13497.204	33060.781
4751	21.5	11154.8	33753.109
2124	21.48	9491.757	39391.156
4185	21.48	10988.744	33063.539
7289	21.48	12851.784	33144.199
6173	21.48	11892.649	34171.813
8731	21.46	13896.839	39867.59
9360	21.46	14392.072	38985.512
8914	21.46	14151.796	36168.758
9248	21.46	14377.891	35368.176
3966	21.46	10640.86	35256.055
7083	21.46	12776.762	36429.637
2447	21.46	9657.992	34530.109
4636	21.46	11093.383	36473.621
4877	21.44	11290.761	35459.527
4424	21.44	10935.985	37130.512
626	21.44	8201.644	33436.094
2703	21.42	9862.504	36252.293
8847	21.42	14189.033	37222.281
4650	21.42	11084.354	35988.105
3182	21.42	10344.717	38973.844
6424	21.42	12071.041	38365.602
8758	21.42	14096.243	39412.531
7833	21.42	13342.602	36979.984
1240	21.42	8709.476	37779.297
3395	21.4	10278.875	34804.969
5247	21.4	11586.981	40005.957
18	21.4	7784.211	33429.895
4614	21.4	11168.081	37412.391
1621	21.4	9047.073	36501.348
410	21.4	8197.619	39663.434
830	21.4	8489.994	39360.813
1082	21.4	8794.378	34931.453
3581	21.4	10393.231	34690.156
7201	21.38	12808.888	34110.52
8268	21.38	13747.287	37121.781
7658	21.38	13259.219	39604.805
2537	21.38	9635.632	38583.539
6773	21.38	12640.327	35670.266
3750	21.38	10466.176	37669.141
3814	21.38	10600.543	38796.492
3435	21.38	10185.027	34165.574
6539	21.36	12310.314	37287.996
8398	21.36	13782.314	33804.863
7829	21.36	13353.024	36900.16
3798	21.36	10720.065	39478.48
2795	21.36	9832.081	33027.996
2438	21.34	9620.044	34037.352
954	21.34	8464.14	35690.969
1770	21.34	9119.946	33394.152
7502	21.34	13125.245	37783.848
1727	21.34	8986.912	33548.285
1015	21.34	8511.144	33747.84
8799	21.32	14111.267	38572.129
3389	21.32	10281.197	35121.363
5516	21.32	11518.019	34892.336
2723	21.32	9889.561	35803.664
5708	21.32	11692.879	34285.051
1001	21.32	8439.418	34027.168
4788	21.32	11208.405	33029.641
7174	21.32	12856.578	34491.508
6779	21.3	12667.447	35676.734
6674	21.3	12599.716	33438.605
7237	21.3	12845.797	33588.805
5395	21.3	11537.693	36426.547
3830	21.3	10706.402	37567.598
2662	21.3	9915.551	37512.508
6786	21.3	12505.957	35825.605
4917	21.28	11421.493	36431.613
6621	21.28	12489.444	33843.129
373	21.28	7678.567	39528.828
4697	21.28	11191.268	35381.707
3791	21.28	10552.386	39816.109
6510	21.28	12284.44	37986.66
4505	21.28	11104.002	39744.578
6832	21.28	12691.899	37025.152
1808	21.28	9135.287	34014.699
2867	21.27	9947.875	35307.191
2245	21.27	9432.671	36424.496
9466	21.27	14447.071	38123.953
2497	21.27	9617.233	37081.793
6528	21.27	12435.526	37398.828
5543	21.27	11580.975	33896.559
1493	21.27	8960.02	38307.195
6325	21.27	12262.809	34517.297
1648	21.27	9005.68	35982.195
1016	21.27	8524.918	33775.223
4571	21.27	11046.45	38242.66
3071	21.27	10133.681	38405.637
3580	21.25	10415.599	34650.66
3552	21.25	10363.563	34286.203
6014	21.25	11880.817	38012.348
6606	21.25	12367.013	34610.156
9379	21.25	14302.216	39947.664
6687	21.25	12586.255	33706.527
266	21.25	7987.685	37296.852
2270	21.23	9381.841	35835.297
6517	21.23	12416.826	37896.004
6457	21.23	12284.243	39758.355
970	21.23	8457.622	35194.977
888	21.23	8449.752	37756.852
6548	21.23	12425.183	36860.723
7366	21.23	13109.209	34656.047
9575	21.21	14624.032	33969.656
8161	21.21	13421.679	39140.824
4255	21.21	10872.963	33887.039
7077	21.21	12771.006	36650.66
704	21.21	8261.856	35406.266
6130	21.21	12058.676	35308.008
2227	21.21	9452.641	37106.66
3267	21.21	10319.905	37170.969
6241	21.19	12107.485	33025.934
5980	21.19	11948.605	39412.828
4536	21.19	11087.514	38594.484
6601	21.19	12429.759	34838.535
1769	21.19	9066.928	33324.523
5386	21.19	11558.62	36688.332
3973	21.19	10749.769	35347.961
4857	21.19	11327.514	34781.734
4242	21.19	10893.046	33717.219
3625	21.19	10473.61	35360.191
2494	21.17	9597.109	36821.758
9387	21.17	14582.62	39958.941
8397	21.17	13660.469	34065.117
7407	21.17	13086.183	35601.527
2651	21.17	9858.986	38141.23
1475	21.17	8878.934	38668.371
1642	21.17	9050.981	35908.938
3	21.17	7955.345	33015.195
4443	21.17	10984.931	37811.109
4867	21.17	11273.464	35147.941
5378	21.17	11487.612	36574.594
7604	21.15	13044.244	39525.496
6067	21.15	11962.106	36902.332
40	21.15	7876.638	33915.484
3256	21.15	10317.223	37312.324
4514	21.15	11057.197	39251.555
1350	21.15	8813.22	38541.074
7527	21.15	12999.742	38059.051
1979	21.15	9094.953	36724.074
5617	21.15	11697.28	33224.359
6594	21.13	12422.8	35009.34
2741	21.13	9758.359	35393.109
775	21.13	8246.941	38237.332
1590	21.13	9024.47	36867.672
4773	21.13	11026.903	33444.793
6644	21.13	12416.761	33170.289
4409	21.11	10797.895	36641.531
3381	21.11	10198.157	35689.98
2847	21.11	9948.036	34868.457
2143	21.11	9463.993	38473.898
4924	21.11	11310.314	36550.77
7652	21.11	13333.403	39938.629
6960	21.11	12826.033	39561.383
5333	21.11	11509.341	37023.828
5101	21.09	11239.195	38979.227
8795	21.09	14171.056	38494.168
2763	21.09	9766.407	34151.832
4352	21.09	10881.801	35170.984
1948	21.09	9118.031	36024.598
8376	21.09	13719.052	34629.434
1754	21.09	9157.296	33089.43
7986	21.09	13489.532	33189.074
5872	21.09	11792.393	37906.074
7086	21.09	12713.339	36460.172
2879	21.07	10091.392	35550.805
3075	21.07	9937.401	38485.301
528	21.07	8171.693	37063.715
878	21.07	8489.47	38240.313
8012	21.07	13520.379	34827.586
8182	21.07	13672.336	39775.438
6725	21.05	12656.796	34328.145
9487	21.05	14628.246	37160.43
7178	21.05	12739.064	34549.141
7012	21.05	12753.481	38578.824
2285	21.05	9349.541	35466.324
1916	21.05	9193.622	35684.031
2798	21.05	9973.357	33177.277
6765	21.04	12502.075	35358.965
663	21.04	8223.878	34115.379
8325	21.04	13753.977	36451.879
1778	21.04	9085.431	33478.008
8028	21.04	13551.981	35261.938
7853	21.04	13253.592	35752.988
9432	21.04	14546.599	38497.695
2678	21.04	9755.303	36864.848
4122	21.02	10643.507	33829.676
9120	21.02	14349.063	33253.473
3794	21.02	10604.401	39824.262
3240	21.02	10268.172	38103.699
6804	21.02	12499.519	36254.23
599	21.02	8102.787	34517.258
3482	21.02	10321.651	33237.164
825	21	8520.204	39475.254
1195	21	8769.264	37083.336
7720	21	13196.689	38326.617
9522	21	14481.136	35598.309
3318	20.98	10344.458	36299.184
3400	20.98	10196.363	34724.688
4457	20.98	10926.188	38614.27
951	20.98	8449.594	35821.938
3264	20.98	10301.259	37140.688
6109	20.98	11959.807	35915.672
7112	20.98	12924.892	35765.629
6792	20.98	12571.133	35959.641
7575	20.98	13122.613	38800.625
2440	20.98	9537.974	34105.059
8842	20.98	14178.014	37422.906
340	20.96	7643.528	38938.977
2787	20.96	9914.667	33457.602
8322	20.96	13638.883	36408.656
3139	20.96	10230.854	39947.074
919	20.96	8606.34	36826.73
2437	20.96	9557.054	33985.426
6611	20.96	12304.918	34297.492
7567	20.96	13067.697	38630.906
9391	20.96	14593.737	39658.645
1713	20.96	9039.713	34250.941
7212	20.96	12730.036	33856.688
4923	20.96	11222.3	36514.871
8458	20.96	13997.861	34161.691
3380	20.96	10236.69	35637.867
914	20.94	8437.177	36941.156
8631	20.94	13975.115	37556.434
4381	20.94	10957.467	35821.289
2448	20.94	9571.883	34567.141
2460	20.94	9521.143	35257.094
6143	20.94	11956.927	34989.57
5504	20.92	11526.747	35090.371
3377	20.92	10268.895	35889.051
3235	20.92	10296.201	38038.738
4734	20.92	11115.773	34267.742
2424	20.92	9575.199	33654.867
6114	20.92	12017.491	35663.883
1397	20.92	8786.535	39475.57
1362	20.9	8668.595	38683.508
2671	20.9	9830.843	37451.898
8071	20.9	13430.786	37087.41
6751	20.9	12632.475	35085.164
1777	20.9	9277.967	33477.305
8193	20.9	13704.974	39732.227
5035	20.9	11328.965	37885.691
1055	20.9	8846.229	34049.637
248	20.88	7752.551	37044.035
708	20.88	8369.803	35714.535
4207	20.88	10971.975	33315.418
7413	20.88	13059.618	35743.809
9321	20.88	14266.672	38500.41
2835	20.88	10040.276	34689.777
2721	20.86	9848.815	36022.668
1908	20.86	9229.172	35559.238
349	20.86	7762.001	39195.59
8187	20.84	13657.056	39847.949
5555	20.84	11567.725	33567.973
5984	20.84	11992.298	38954.734
6199	20.84	11989.777	33720.191
6459	20.84	12493.172	39879.422
6618	20.84	12343.299	34263.113
9018	20.84	14142.989	34309.551
1704	20.84	8891.753	34347.961
2590	20.84	9533.569	39942.863
2624	20.84	9771.242	38793.309
592	20.84	8086.334	34859.445
3492	20.84	10465.579	33029.516
7391	20.82	12937.57	35402.309
471	20.82	8043.645	37721.762
8871	20.82	14034.7	36589.285
792	20.82	8248.147	39314.141
1382	20.82	8648.024	39169.496
2778	20.82	9919.716	33511.047
3228	20.82	10189.29	38224.469
1488	20.82	8934.436	38541.602
4640	20.82	11151.123	36330.305
7857	20.82	13226.46	35663.934
4588	20.82	11013.105	37882.82
5882	20.82	11644.332	38208.371
2244	20.81	9365.056	36393.168
5655	20.81	11763.346	33524.492
6006	20.81	11862.557	38351.52
1558	20.81	9022.177	37422.672
2631	20.81	9783.821	38664.211
9496	20.81	14586.427	36825.242
44	20.81	7830.289	34083.992
3273	20.79	10344.244	36964.734
4411	20.79	10859.146	36823.688
5789	20.79	11786.286	35685.82
6434	20.77	12281.807	39063.617
580	20.77	8139.278	35005.547
5165	20.77	11423.656	39569.18
6564	20.77	12294.665	36112.395
4584	20.75	11038.309	38129.594
4914	20.75	11286.967	36388.813
4631	20.75	11161.663	36621.414
6031	20.75	12001.436	37545.594
6382	20.75	12130.02	36676.965
7659	20.73	13246.211	39618.363
3687	20.73	10500.548	36091.012
661	20.73	8292.557	33972.148
6392	20.73	12153.921	37026.41
7037	20.73	12775.691	37789.98
2648	20.71	9796.72	38074.129
8211	20.71	13674.917	39099.977
459	20.71	8155.241	38274.457
3134	20.71	10234.122	39856.719
8436	20.71	13829.764	33702.234
784	20.71	8313.309	38875.488
7044	20.71	12897.359	37657.371
952	20.71	8543.474	35825.297
5913	20.71	11777.666	39409.066
8190	20.69	13584.545	39987.832
1711	20.69	8994.033	34223.113
8699	20.69	13880.629	38832.801
3779	20.69	10515.579	39268.164
9524	20.69	14456.663	35650.309
3382	20.69	10270.641	35695.973
903	20.69	8515.163	37041.344
627	20.67	8062.071	33461.895
5998	20.67	11867.527	38660.176
1478	20.67	9054.925	38744.621
8514	20.67	13889.152	35522.801
9520	20.67	14532.791	35835.355
4264	20.67	10969.669	33922.094
5910	20.67	11646.805	39254.668
1864	20.67	9222.28	34816.191
5423	20.65	11553.135	36374.168
424	20.65	8191.961	39372.629
3195	20.65	10181.745	38806.414
8797	20.65	14136.862	38513.836
3629	20.63	10449.141	35399.883
1187	20.63	8837.797	36893.59
72	20.63	7744.963	34751.637
291	20.63	7805.239	37686.215
7488	20.63	13088.061	37523.195
1757	20.63	9070.427	33119.754
4682	20.63	11195.252	35695.484
5814	20.63	11839.109	36322.125
1465	20.63	9043.47	38845.328
6581	20.63	12462.537	35349.477
758	20.63	8306.533	37458.902
2010	20.63	9276.347	37544.598
8470	20.63	13843.922	34592.746
4071	20.61	10711.715	34739.887
1097	20.61	8789.244	35306.488
2486	20.61	9683.867	36252.797
4123	20.61	10584.679	33841.629
6826	20.61	12568.057	36951.336
8742	20.61	14144.683	39891.051
1231	20.61	8678.998	37641.512
1702	20.61	8908.121	34543.766
738	20.61	8263.596	36971.375
1061	20.61	8754.229	34113.602
8116	20.59	13363.887	37734.098
5976	20.59	12048.234	39573.066
5472	20.59	11518.692	35825.531
3686	20.59	10528.799	36084.945
6799	20.59	12659.987	36134.723
1705	20.59	8897.486	34383.027
733	20.58	8385.5	36604.406
6595	20.58	12372.861	35022.395
2688	20.58	9879.03	36566.168
8419	20.58	13697.806	33025.281
7878	20.58	13193.173	34736.055
8386	20.58	13577.806	34213.93
7047	20.58	12718.06	37403.813
9525	20.58	14471.605	35706.512
1009	20.58	8477.652	33949.836
798	20.56	8208.247	39481.426
6994	20.56	12724.835	38861.98
2317	20.56	9302.025	35129.77
6428	20.56	12269.642	38652.547
3343	20.56	10266.834	36131.953
3527	20.56	10480.211	33746.379
6995	20.56	12874.586	38863.086
7548	20.56	12961.608	38372.773
965	20.56	8563.338	35394.926
6022	20.56	12065.876	37895.633
8013	20.56	13554.312	34973.789
2755	20.54	9743.679	34760.32
3866	20.54	10674.087	36630.813
1810	20.54	9274.158	34056.375
5471	20.54	11443.12	35811.055
6294	20.54	12230.294	33894.207
577	20.54	8065.042	34987.508
8530	20.54	13933.824	35838.035
4484	20.52	11002.472	39777.594
2984	20.52	10023.401	37251.676
2028	20.52	9066.76	37991.004
7154	20.52	12842.973	35230.27
3393	20.52	10327.228	34985.684
4534	20.52	11030.021	38520.16
646	20.52	8400.472	33156.965
2283	20.52	9378.897	35434.922
7395	20.52	13070.765	35465.332
2232	20.52	9441.503	36703.156
6929	20.52	12560.006	39980.469
2792	20.5	9872.885	33297.129
3255	20.5	10184.237	37258.441
8761	20.5	14103.798	39156.844
7078	20.5	12918.681	36683.984
3896	20.48	10606.893	35622.215
5844	20.48	11767.564	36971.73
4997	20.48	11269.928	37207.441
6870	20.48	12587.07	38539.91
8412	20.48	13733.169	33462.242
1048	20.48	8798.06	33881.141
311	20.48	7664.39	38329.805
1699	20.48	8857.638	34738.566
4403	20.48	10969.164	36443.652
3690	20.48	10394.976	36132.121
719	20.48	8329.995	36097.809
8978	20.48	14096.371	34773.691
6556	20.46	12297.296	36634.723
8145	20.46	13533.646	38681.609
7021	20.46	12785.402	38291.23
6411	20.46	12145.014	37921.906
5749	20.46	11708.547	34927.313
8515	20.46	13963.672	35567.461
4504	20.44	11063.308	39736.992
6383	20.44	12214.99	36785.816
3091	20.44	10076.32	39013.426
2782	20.44	9811.206	33411.117
5449	20.44	11443.17	35961.484
6901	20.44	12550.51	39367.137
3810	20.44	10579.719	39040.977
5813	20.44	11677.168	36320.852
1971	20.44	9083.213	36583.188
7681	20.44	13289.035	39142.746
9022	20.42	14041.918	34357.723
6167	20.42	12065.848	34589.152
8180	20.42	13540.867	39989.352
1895	20.42	9077.997	35375.344
2527	20.42	9679.321	38134.625
1369	20.42	8827.893	38815.043
1942	20.42	9135.831	35867.215
3441	20.42	10175.285	33965.945
6529	20.42	12387.198	37427.027
267	20.42	7760.068	37303.27
4646	20.4	11158.854	35901.355
103	20.4	7682.595	36059.473
9414	20.4	14633.046	39085.023
2845	20.4	9962.214	34765.191
264	20.4	7914.811	37273.797
31	20.4	7893.333	33643.285
608	20.38	8146.354	33900.68
2177	20.38	9472.803	37388.039
3719	20.38	10419.887	36784.598
2558	20.38	9533.829	39366.895
2521	20.37	9496.178	37948.246
8048	20.37	13534.658	36483.926
7304	20.37	12931.658	33149.285
2768	20.37	9892.83	33932.68
77	20.37	7709.961	34851.254
7888	20.37	13204.91	34186.16
4435	20.37	10951.316	37482.789
2238	20.37	9330.629	36829.176
8354	20.35	13736.229	35678.055
9353	20.35	14273.728	38883.992
7423	20.35	12955.41	36031.008
664	20.35	8295.35	34138.957
4715	20.35	11052.086	34679.473
4515	20.35	11143.555	39261.148
7702	20.35	13168.614	38678.285
5096	20.35	11303.406	38837.777
3436	20.35	10264.518	34171.301
8712	20.35	13882.52	39043.699
9161	20.35	14254.141	33680.906
7846	20.33	13219.52	36260.164
9412	20.33	14482.34	39058.148
9563	20.33	14471.979	34484.109
2544	20.33	9630.468	38900.379
69	20.33	7928.892	34713.98
5033	20.33	11419.273	37826.027
2044	20.33	9130.368	38348.086
6028	20.33	12003.808	37780.383
3828	20.31	10696.347	37736.816
9280	20.31	14216.598	36530.445
2070	20.31	9187.781	39105.121
2686	20.31	9918.411	36810.68
6439	20.31	12108.444	39369.59
6871	20.31	12673.667	38625.203
8474	20.31	13943.032	34691.473
6549	20.31	12392.972	36919.645
8614	20.29	13813.745	37052.086
6728	20.29	12627.297	34456.52
2610	20.29	9755.897	39439.453
5040	20.29	11402.247	38198.242
2056	20.29	9196.606	38746.223
7029	20.29	12759.525	37884.02
383	20.29	7963.061	39746.695
6854	20.29	12666.29	37853.477
1492	20.29	9063.226	38607.609
6943	20.29	12831.565	40009.656
5252	20.27	11526.764	39707.059
4713	20.27	11119.626	34633.809
370	20.27	7773.489	39464.344
6293	20.27	12086.108	33851.371
1043	20.27	8812.709	33670.332
2241	20.27	9403.858	36570.965
4846	20.27	11303.568	34326.738
6004	20.27	12048.503	38533.184
5546	20.27	11456.117	33664.039
7545	20.27	12933.793	38314.605
3809	20.27	10655.579	39248.414
430	20.25	8148.762	39267.207
8843	20.25	14196.091	37431.398
2545	20.25	9643.98	39001.375
2371	20.25	9290.282	33700.754
681	20.25	8394.919	34651.848
1931	20.25	9187.724	35797.484
8407	20.25	13665.69	33517.93
6016	20.25	11932.758	38117.223
466	20.25	8191.688	37962.48
2325	20.25	9280.235	34996.496
2858	20.25	9946.27	35016.68
4681	20.25	11035.118	35695.602
6371	20.23	12216.169	36155.484
823	20.23	8472.059	39458.355
262	20.23	7936.622	37268.316
1108	20.23	8789.007	35451.414
1610	20.23	8998.364	36557.852
6633	20.23	12477.854	33526.594
9215	20.23	14393.31	34515.109
6669	20.23	12560.205	33371.93
16	20.21	7719.359	33416.09
99	20.21	7753.063	35969.754
9482	20.21	14623.396	37484.875
8146	20.21	13395.502	38771.531
3822	20.21	10670.12	38161.988
5292	20.21	11629.909	38411.957
6822	20.21	12563.928	36802.039
8251	20.21	13667.104	37565.383
3602	20.19	10358.066	35126.57
2146	20.19	9302.422	38572.172
8862	20.19	14013.639	37041.09
8356	20.19	13722.255	35691.969
801	20.19	8253.906	39590.305
6011	20.19	12000.072	38210.98
6689	20.19	12504.337	33737.91
4957	20.19	11348.908	36856.398
6608	20.19	12486.322	34674.461
339	20.19	7697.331	38931.855
1658	20.19	8893.354	35676.902
7610	20.17	13052.286	39615.27
2748	20.17	9749.232	34810.199
5907	20.17	11786.631	39065.402
6532	20.17	12495.639	37493.727
2890	20.17	9983.407	36021.238
261	20.17	7851.803	37253.855
545	20.17	8048.659	36411.621
2728	20.17	9837.782	35858.699
2337	20.17	9333.28	34611.203
6857	20.17	12647.489	38095.48
5530	20.17	11604.084	34528.34
2476	20.17	9620.625	35701.852
2503	20.15	9615.808	37283.234
6685	20.15	12672.793	33680.969
2239	20.15	9349.448	36547.414
4780	20.15	11156.703	33200.066
1335	20.15	8720.209	38390.023
5684	20.15	11652.353	33934.172
2825	20.15	10131.001	34500.957
898	20.15	8567.929	37497.145
531	20.14	8103.329	37134.996
1522	20.14	8905.081	38061.18
4699	20.14	11108.379	35129.211
8722	20.14	13892.629	39310.059
831	20.14	8475.208	39399.602
6105	20.12	11864.81	36359.215
985	20.12	8551.666	34647.656
3811	20.12	10583.83	39100.785
1755	20.12	9108.511	33095.363
6577	20.12	12347.803	35287.18
1576	20.12	8926.625	37291.539
1361	20.12	8845.847	38619.219
7066	20.12	12798.567	36991.266
5272	20.1	11598.179	39055.109
6515	20.1	12303.497	37865.051
1696	20.1	8870.817	34926.383
4008	20.1	10740.082	35050.277
2334	20.1	9476.744	34808.797
1072	20.1	8782.104	34499.473
4511	20.1	11201.579	39119.227
451	20.1	7999.512	38417.613
2135	20.1	9478.636	38909.715
2119	20.1	9329.833	39477.602
2643	20.08	9752.722	38199.301
779	20.08	8333.033	38675.699
5741	20.08	11817.383	34669.559
6562	20.08	12433.151	36351.969
9560	20.08	14625.367	34872.688
3032	20.08	10016.418	37743.039
7940	20.08	13147.623	33762.18
3774	20.08	10509.849	38949.855
839	20.08	8573.894	38994.453
3753	20.06	10480.856	37896.691
1033	20.06	8842.591	33261.82
9366	20.06	14257.603	39255
571	20.06	8173.068	35300.102
2484	20.06	9528.605	36174.953
886	20.06	8482.265	37945.316
7641	20.04	13037.753	39984.777
3517	20.04	10424.023	33561.051
7228	20.04	12833.709	33490.52
4149	20.04	10727.391	33366.148
4685	20.04	11027.99	35415.27
2717	20.04	9765.829	36123.949
5590	20.04	11516.094	33064.645
14	20.04	7893.954	33376.379
6282	20.04	12182.135	33625.859
5922	20.04	11647.731	39567.516
7382	20.02	12992.71	35283.762
731	20.02	8313.001	36531.828
6403	20.02	12261.308	37506.789
9617	20.02	14549.295	33199.523
6906	20.02	12497.981	39419.371
945	20	8544.967	35784.523
7150	20	12921.946	35174.445
7135	20	12767.346	35535.48
871	20	8592.877	38379.469
4217	20	10818.14	33444.973
997	20	8438.308	34423.648
7053	20	12913.572	37257.43
7129	20	12811.565	35695.238
6531	20	12381.789	37486.063
8664	20	13947.663	38288.91
4812	19.98	11298.31	33248.141
596	19.98	8016.93	34670.922
435	19.98	8012.213	39101.348
1089	19.98	8835.556	35059.027
8778	19.98	14021.921	38627.727
5291	19.98	11548.024	38333.996
3768	19.98	10541.498	38359.832
2163	19.98	9372.672	38087.117
6399	19.98	12254.121	37373.637
9509	19.98	14538.785	36365.391
3840	19.98	10653.991	37293.172
26	19.96	7737.352	33604.57
4861	19.96	11310.93	34895.27
6607	19.96	12364.357	34672.695
2640	19.96	9846.713	38146.867
2172	19.96	9396.447	37788.559
7653	19.96	13284.73	39981.699
7670	19.96	13249.815	39299.707
7781	19.96	13178.389	37570.902
6511	19.96	12363.715	37989.352
3137	19.96	10236.644	39937.023
6440	19.96	12181.3	39420.086
827	19.96	8495.143	39514.262
2145	19.96	9326.087	38564.691
5958	19.96	11945.096	39833.348
9382	19.96	14435.004	39804.098
776	19.96	8386.448	38530.441
3069	19.94	10113.258	38386.754
6002	19.94	11919.871	38473.105
6745	19.94	12560.72	34955.199
1219	19.94	8698.975	37525.961
1876	19.94	9264.498	35080.488
6499	19.94	12338.192	38547.66
2265	19.94	9397.53	35753.332
5790	19.94	11718.74	35751.184
3789	19.94	10554.936	39703.645
6065	19.92	11998.86	36883.703
7742	19.92	13284.947	38062.871
799	19.92	8392.23	39565.195
2408	19.92	9652.865	33081.352
607	19.92	8180.078	33882.055
2107	19.92	9478.517	39834.141
1798	19.92	9102.665	33771.754
1075	19.92	8785.444	34745.887
722	19.92	8234.132	36212.191
2409	19.92	9655.648	33183.004
6305	19.92	12096.736	34054.715
6226	19.91	11902.786	33422.852
2855	19.91	9992.736	34955.191
3785	19.91	10392.355	39386.066
2463	19.91	9572.943	35302.391
327	19.91	7957.77	38759.934
9378	19.91	14286.031	39864.461
4519	19.91	11078.16	39062.977
4418	19.91	10970.305	36963.105
1363	19.89	8833.822	38699.383
3077	19.89	9965.861	38544.648
9492	19.89	14584.079	36921.336
6498	19.89	12473.173	38518.992
9295	19.89	14377.054	37399.477
2374	19.89	9430.11	33760.172
2	19.89	7863.491	33011.793
276	19.89	7896.455	37425.266
5857	19.87	11700.021	37406.355
6524	19.87	12338.615	37546.316
3278	19.87	10282.853	36788.074
3274	19.87	10179.233	36970.336
4473	19.87	10832.871	39550.027
8139	19.87	13512.129	38377.203
6645	19.87	12453.6	33216.645
6161	19.87	11865.569	34494.688
9298	19.87	14321.243	37503.594
1092	19.85	8718.051	35116.012
730	19.85	8376.664	36489.973
6051	19.85	11912.884	37299.645
832	19.85	8616.264	39198.555
9619	19.85	14550.14	33216.461
6115	19.85	11855.877	35674.273
5	19.85	7967.456	33091.289
968	19.85	8626.302	35113.715
4444	19.85	10803.535	37814.008
6295	19.85	12129.867	33927.238
2759	19.85	9806.916	34328.176
2927	19.83	9957.088	36692.184
2833	19.83	10025.784	34681.438
3796	19.83	10631.159	39969.27
6896	19.83	12624.152	39194.168
2131	19.83	9396.557	39102.883
6185	19.83	11874.963	34066.461
191	19.83	7798.244	36643.816
4688	19.83	11105.71	35495.797
6752	19.83	12583.356	35106.09
8417	19.81	13592.471	33245.25
4730	19.81	11115.439	34206.754
8510	19.81	13998.253	35413.844
598	19.81	8094.487	34696.215
4454	19.81	10938.805	38520.82
235	19.81	7644.631	36945.902
6506	19.81	12472.319	38175.492
8763	19.81	14008.635	39242.594
3534	19.81	10521.178	33846.48
2410	19.81	9599.826	33244.32
8042	19.81	13446.797	36144.051
4538	19.81	11087.558	38614.352
4811	19.81	11417.308	33200.703
8	19.81	7674.345	33192.93
6615	19.79	12415.199	34193.883
6554	19.79	12386.293	36771.598
6861	19.79	12581.231	38162.563
6961	19.79	12855.386	39565.824
8418	19.79	13636.34	33269.102
7583	19.79	12970.297	38996.152
7651	19.79	13340.194	39885.113
4183	19.79	10941.066	33024.336
3439	19.79	10172.307	34249.73
6698	19.79	12616.485	33841.602
8177	19.79	13560.483	39904.297
548	19.77	8099.216	36267.945
419	19.77	8170.666	39340.102
6302	19.77	12120.869	34017.027
7240	19.77	12725.492	33625.953
4186	19.77	10841.115	33070.73
1675	19.77	8866.399	35401.684
8385	19.77	13591.706	34141.805
544	19.77	8122.981	36390.605
5502	19.77	11619.261	35336.609
8769	19.77	14196.643	39047.086
116	19.75	7669.801	36228.074
7685	19.75	13169.595	39242.039
6895	19.75	12627.065	39166.227
7449	19.75	12979.185	36791.691
1239	19.75	8681.51	37778.242
2178	19.75	9374.408	37460.902
4334	19.75	10883.343	34783.992
7451	19.75	13056.757	36863.453
6133	19.75	11879.88	35359.238
3427	19.75	10308.17	34356.813
6001	19.75	11997.776	38735.969
4143	19.73	10569.917	33772.047
995	19.73	8603.295	34394.152
5886	19.73	11657.08	38292.578
2453	19.73	9659.746	34794.285
6492	19.73	12468.596	38941.156
3392	19.73	10148.681	34959.742
8925	19.71	14044.331	35808.555
883	19.71	8462.002	38018.645
5675	19.71	11672.719	33825.977
6543	19.71	12365.109	37090.012
6443	19.71	12069.256	39607.086
7892	19.71	13293.149	34282.176
1022	19.69	8514.787	33601.945
2369	19.69	9386.073	33652.02
6987	19.69	12769.995	39070.492
7867	19.69	13189.432	35394.012
2621	19.69	9732.424	39010.332
9311	19.69	14291.156	38153.578
6158	19.69	12000.27	34755.691
7896	19.69	13225.12	34024.051
347	19.69	7795.675	39182.211
930	19.69	8560.734	36265.359
3850	19.69	10715.741	37164.043
5661	19.69	11762.642	33579.324
4479	19.68	10957.59	39932.863
5323	19.68	11549.273	37470.031
838	19.68	8616.535	38981.098
744	19.68	8226.088	37156.875
8452	19.68	13993.588	34045.961
5522	19.68	11513.502	34711.141
2824	19.68	10097.595	34498.336
5295	19.68	11467.103	38207.703
7020	19.66	12723.998	38270.512
1005	19.66	8590.325	33836.922
3446	19.66	10228.621	34020.055
6175	19.66	11911.729	34203.477
2779	19.64	9726.696	33322.164
9365	19.64	14345.339	39221.09
1911	19.64	9099.171	35573.859
2314	19.64	9361	35350.504
[truncated: 1,943 more rows]
