# Supplementary material for: Insights on the Control of Yeast Single-Cell Growth Variability by Members of the Trehalose Phosphate Synthase (TPS) Complex
Source: Front Cell Dev Biol. 2021 Jan 28;9:607628. doi: 10.3389/fcell.2021.607628 (PMC7876269; doi:10.3389/fcell.2021.607628)
Supplement: Supplementary file 2 [file Data_Sheet_1.ZIP › final_code/input_datasets/Ntd-TPS1_SortedCells3_minus_t2.csv]

Id	Area (µm²)	Centre X Position (µm)	Centre Y Position (µm)
7804	81.16	14207.204	39493.676
6098	77.4	12738.279	39462.59
2865	77.15	10326.525	38460.488
2114	76.92	9677.844	34168.273
8430	76.58	14575.418	35461.512
1777	73.24	9200.26	39540.094
5774	73.21	12455.011	33523.758
2830	70.87	10332.425	39674.668
7795	67.61	14018.389	39482.961
4078	67.5	11202.735	36461.703
2751	66.17	10073.804	38087.777
6651	64.7	13281.49	39325.855
6666	62.44	13290.445	38989.371
7930	62.44	14119.691	36386.379
8316	62.21	14480.573	38916.004
4453	61.84	11334.556	37524.844
8452	60.31	14487.103	34734.176
5766	60.06	12303.858	33721.891
2496	59.41	9906.509	34228.539
5064	59.24	12029.754	39821.996
280	58.7	7726.578	38558.109
5723	57.4	12342.58	34629.777
4231	57.02	11181.682	33200.984
2441	56.52	9857.579	35681.277
3967	56.42	11104.92	39726.867
6331	56.33	12916.995	33354.184
5125	55.41	11916.917	37907.828
1059	55.39	8568.311	33134.176
5640	55.39	12323.499	36702.07
3672	55.33	10974.916	34394.285
668	55.22	8227.487	36117.355
3635	54.6	10949.082	33746.457
7467	54.43	13725.037	33449.039
5383	54.31	12152.79	35323.113
3726	54.26	10928.923	35599.063
3728	54.2	10971.213	35671.48
8444	54.03	14614.429	34782.855
3355	53.99	10634.818	37727.605
6662	53.89	13250.102	39228.578
4260	53.72	11391.206	33269.43
6509	53.7	13044.574	37828.578
3364	53.55	10599.894	37445.129
3004	53.36	10217.891	34396.031
1770	53.34	9145.328	39431.355
7582	53.24	13980.437	35903.086
2232	53.01	9670.097	37772.875
6250	52.48	12911.47	35050.621
2380	52.46	9717.765	37293.777
1216	52.34	8841.787	37328.008
6031	52.3	12556.457	38461.383
4593	52.03	11476.579	39006.98
7614	52	13963.21	36817.191
5117	51.92	12040.523	38073.398
1199	51.9	8771.961	37022.836
2736	51.9	9945.083	37693.844
8020	51.75	14180.002	33196.898
6907	51.71	13167.919	34065.375
4253	51.65	11242.903	33178.293
8466	51.59	14639.992	34367.055
6884	51.56	13333.047	34898.02
5849	51.44	12574.05	34172.227
5311	51.35	12275.464	33455.094
6017	51.35	12559.573	37944.813
5367	50.96	12184.993	34821.188
6115	50.92	12842.544	39026.594
5024	50.9	11777.793	38735.848
2173	50.89	9594.375	36179.887
4070	50.75	11159.603	36646.438
729	50.66	8226.206	37745.555
7615	50.6	13992.596	36864.242
371	50.44	8169.497	39671.996
1472	50.25	8962.1	35258.602
2343	50.21	9739.689	38470.957
6647	50.16	13318.166	39279.66
5444	50.14	12108.648	37571.094
3366	50.06	10771.853	37284.73
5684	49.91	12343.898	35575.871
3632	49.87	10793.896	33607.73
5584	49.79	12333.715	38156.449
2607	49.74	10092.993	34613.953
6260	49.6	12863.982	34921.668
3650	49.54	10846.881	33995.09
2744	49.51	9961.087	37884.77
6343	49.43	12849.608	33321.441
5151	49.24	11933.611	37116.633
5594	49.24	12385.896	37724.172
2763	49.14	9951.755	38689.957
8274	49.14	14500.398	39820.98
7439	49.1	13611.566	33826.891
6582	49.05	13005.597	38585.719
6099	49.01	12846.952	39494.629
6522	48.91	13007.491	38012.281
2812	48.87	10071.963	40000.199
562	48.87	8165.238	33786.359
884	48.76	8568.991	37984.395
5181	48.72	12057.846	36262.516
7167	48.68	13491.066	38754.926
6392	48.57	13037.374	34025.293
4890	48.55	11771.821	35165.148
1183	48.36	8683.349	36551.473
6819	48.28	13234.722	36596.777
1757	48.28	9219.613	38609.398
4943	48.26	11743.053	36369.961
3317	48.05	10731.161	39145.82
4031	47.95	11085.517	37855.527
2206	47.9	9699.205	36958.371
3509	47.9	10770.389	35598.793
6112	47.8	12891.017	38962.332
7351	47.78	13640.375	36834.348
1105	47.69	8801.461	34204.313
6848	47.69	13337.643	35977
7197	47.67	13355.478	39546.996
4096	47.65	11202.085	35906.855
3845	47.65	10905.234	36505.633
5746	47.61	12413.921	33970.609
7931	47.59	14195.069	36404.031
6779	47.57	13335.417	37557.359
1390	47.55	9057.657	37711.09
450	47.55	8140.154	37227.68
6689	47.49	13193.943	38556.02
1981	47.44	9401.655	34783.891
3036	47.36	10260.375	33599.602
6680	47.34	13163.99	38739.625
2426	47.28	9902.854	36103.617
8325	47.23	14433.315	38776.117
7092	47.21	13436.716	37496.113
4319	47.13	11348.408	34707.832
2898	47.11	10333.179	37549.746
6030	47.02	12496.914	38449.211
275	46.98	7802.597	38470.277
3995	46.92	11106.1	39082.16
2936	46.88	10288.27	36597.789
4527	46.84	11241.285	39389.098
6264	46.84	12722.451	34683.051
5353	46.82	12129.542	34526.23
7981	46.8	14030.206	34624.789
6728	46.79	13351.206	38048.09
4841	46.77	11814.861	33929.668
6729	46.77	13314.117	38046.754
2108	46.77	9653.56	33924.797
2511	46.65	9861.467	33912.988
7647	46.65	13976.116	37763.762
5179	46.63	11854.743	36537.008
4612	46.63	11462.71	38606.383
359	46.59	7925.29	39966.605
1849	46.54	9444.725	38607.527
8462	46.48	14443.981	34570.777
7267	46.46	13758.546	38871.91
3285	46.38	10467.679	39976.047
5771	46.36	12493.337	33499.469
3518	46.34	10777.622	35282.641
1413	46.33	9051.535	37162.547
7488	46.29	13842.657	33132.367
4054	46.27	11067.986	37155.266
202	46.27	7644.216	36974.73
373	46.25	8132.538	39706.117
2815	46.25	10213.678	39767.527
259	46.23	7957.471	38093.309
5476	46.23	12189.154	38636.02
2283	46.21	9545.505	39641.832
180	46.21	7938.131	36647.715
3125	46.15	10538.623	35423.258
5657	46.15	12441.901	36463.719
4931	46.11	11793.093	36117.375
2255	46.02	9643.318	38783.398
4141	46	11131.504	35431.809
5295	45.96	12057.337	33153.656
3060	45.94	10565.32	33497.566
6356	45.94	12928.311	33157.977
6085	45.9	12892.62	39871.277
2567	45.87	9952.955	33382.371
685	45.87	8415.966	36424.031
5203	45.87	11874.539	35628.227
559	45.85	8154.103	33891.68
7561	45.85	13969.242	35298.066
7293	45.79	13634.745	38520.852
2824	45.77	10313.798	39985.332
1557	45.77	9276.966	33030.426
4501	45.75	11295.313	38999.207
456	45.73	8019.762	37057.48
6363	45.69	13106.127	33316.418
1830	45.69	9486.139	39039.07
4292	45.67	11257.689	33930.77
8180	45.66	14303.557	38056.305
7357	45.62	13704.723	36429.586
4610	45.54	11591.067	38567.551
5910	45.5	12555.738	35788.539
748	45.5	8332.813	38314.406
5736	45.5	12420.755	34353.969
6705	45.44	13277.992	38170.785
3640	45.41	10873.06	33808.855
6814	45.35	13345.414	36720.039
7232	45.33	13771.416	39488
134	45.33	7666.603	35886.563
6521	45.33	13047.101	37995.559
1966	45.25	9451.374	35563.262
8393	45.25	14616.448	36480.07
1029	45.23	8585.339	33953.066
2	45.23	7988.091	33050.754
7635	45.23	13936.016	37252.941
5512	45.23	12280.25	39983.906
383	45.2	8150.68	39414.254
8157	45.18	14405.499	37250.641
3611	45.16	10790.64	33125.004
2331	45.12	9847.422	38986.031
4237	45.12	11198.83	33316.195
655	45.06	8330.531	35766.359
877	45.04	8445.894	38406.398
6920	45.04	13210.232	33720.84
8469	45.02	14615.426	34247.887
7019	45.02	13511.445	35429.336
8202	45	14370.394	38690.289
7960	44.97	14167.38	35420.707
4043	44.93	11172.581	37642.395
233	44.93	7692.229	37445.207
7418	44.93	13621.478	34574.191
3360	44.93	10727.011	37626.891
2839	44.93	10337.504	39255.219
7910	44.91	14164.742	37258.426
353	44.91	7898.554	39863.898
1307	44.89	8815.036	39786.477
7087	44.83	13472.652	37320.844
8436	44.83	14620.221	35354.391
8045	44.83	14415.809	33535.504
1531	44.81	9025.281	34050.316
13	44.81	7690.209	33231.07
6390	44.79	13099.638	33932.324
7922	44.77	14129.306	36750.781
6606	44.77	13065.352	39305.574
5082	44.77	12054.012	39405.887
2855	44.75	10229.904	38757.324
1334	44.75	9028.603	39278.875
7625	44.74	13915.338	37079.641
7339	44.74	13754.571	37338.137
8354	44.72	14640.473	37606.051
6735	44.66	13322.333	37844.113
1720	44.58	9249.271	37487.121
6733	44.56	13342.788	38144.316
5008	44.54	11729.153	38113.488
5480	44.49	12179.707	38770.941
5499	44.47	12215.913	39426.355
2773	44.45	9983.929	38943.625
8044	44.43	14333.932	33488.855
4997	44.41	11819.197	37831.703
6638	44.39	13137.332	39620.242
2987	44.39	10326.994	34968.793
2884	44.37	10158.232	37846.984
7292	44.37	13729.112	38785.859
4811	44.35	11770.391	33292.895
7992	44.35	14194.516	34175.871
6691	44.31	13309.179	38582.047
5186	44.31	11990.995	36311
4050	44.29	11136.173	37202.098
4187	44.29	11138.496	34406.738
2621	44.28	9994.816	34897.125
7012	44.26	13360.463	35208.531
1338	44.26	8855.326	39385.176
4330	44.24	11259.458	35225.41
381	44.22	8194.17	39292.242
1928	44.2	9371.463	36607.105
2322	44.2	9904.563	39398.789
6900	44.2	13283.35	34400.27
1910	44.18	9282.713	36929.914
8350	44.18	14637	37706.039
8308	44.16	14436.001	39221.973
1754	44.16	9232.46	38461.367
4006	44.16	11112.213	38897.426
5423	44.1	12273.356	36673.223
4215	44.08	11018.488	33659.938
7211	44.05	13649.371	39766.508
4677	44.05	11587.254	36600.387
7698	44.03	13959.331	38929.789
746	44.01	8365.086	38248.641
3114	44.01	10519.401	35135.516
6668	43.95	13183.539	39032.297
6269	43.95	12776.398	34458.883
4543	43.95	11212.094	39802.051
8049	43.91	14395.409	33581.789
2424	43.91	9847.09	36074.57
4679	43.87	11424.577	36655.09
2382	43.85	9849.099	37309.023
5891	43.83	12560.703	35355.102
834	43.82	8626.479	39662.309
3972	43.8	11179.051	39521.055
7627	43.78	13820.535	37118.348
3596	43.72	10644.137	33174.16
8219	43.68	14425.377	39311.746
1620	43.66	9084.717	34806.488
1022	43.64	8448.349	34278.207
6644	43.62	13314.109	39440.738
7926	43.62	14199.903	36555.527
507	43.61	8173.257	35624.254
7342	43.61	13590.56	37042.414
4472	43.61	11290.109	38213.645
1231	43.59	8830.663	37639.02
6136	43.59	12717.18	38068.66
4504	43.55	11385.749	39059.004
8133	43.55	14403.626	36149.129
1955	43.55	9486.372	36053.352
3348	43.47	10591.314	38296.277
4691	43.47	11558.164	36523.531
4780	43.47	11617.337	33545.227
8104	43.47	14283.745	35316.402
7396	43.45	13731.989	34954.926
5890	43.43	12585.655	35352.023
2889	43.43	10318.218	37961.746
3913	43.43	10953.019	38755.133
5398	43.41	12195.254	35713.859
2869	43.41	10298.776	38192.754
3528	43.38	10653.59	35156.801
1652	43.38	9254.342	35895.746
2838	43.36	10163.49	39186.984
6182	43.36	12878.947	37055.945
8409	43.36	14585.124	36155.656
7274	43.36	13693.801	38937.352
253	43.34	7769.354	37824.133
4768	43.34	11443.075	33925.16
7472	43.34	13644.28	33194.637
4820	43.34	11776.065	33479.766
5098	43.32	11948.818	38658.09
1508	43.32	8949.814	34453.711
8497	43.32	14424.474	33400.527
7573	43.3	13965.362	35631.828
3979	43.28	11056.077	39303.84
6817	43.28	13313.917	36790.66
6126	43.28	12801.927	38677.34
5782	43.2	12433.261	33442.777
2433	43.2	9909.889	35737.695
6311	43.2	12734.601	33709.023
976	43.18	8478.62	35268.18
8067	43.16	14391.109	34163.008
620	43.16	8301.16	34364.848
8102	43.15	14423.633	35260.293
827	43.13	8579.221	39876.336
7291	43.11	13669.465	38750.852
2781	43.09	10114.845	39272.324
5704	43.09	12443.616	35093.883
3331	43.09	10598.63	38933.781
3572	43.09	10767.841	33653.84
414	43.07	8089.271	38169.965
1837	43.01	9277.712	38941.742
486	43.01	8179.846	36324.988
1825	42.99	9363.871	39221.027
5762	42.95	12430.818	33957.23
2307	42.95	9836.106	39959.699
4168	42.93	11044.229	34686.547
1129	42.93	8797.806	35154.73
1306	42.93	8699.102	39753.414
7884	42.92	14177.545	38234.613
1779	42.92	9137.322	39562.695
8116	42.92	14324.514	35619.66
4323	42.92	11337.831	34918.074
1889	42.9	9414.289	37365.941
1936	42.9	9386.135	36453.363
8096	42.9	14362.696	35070.273
4325	42.88	11253.076	35033.391
6141	42.88	12862.175	37836.059
6580	42.86	13075.362	38580.238
4939	42.84	11680.377	36251.184
2823	42.84	10143.647	39980.496
4760	42.84	11618.062	34283.02
7468	42.82	13667.712	33451.785
466	42.8	8201.914	36741.887
1111	42.78	8693.549	34381.926
5315	42.78	12241.41	33639.77
8037	42.78	14298.018	33207.773
5912	42.76	12600.54	35833.352
7788	42.74	14104.941	39712.535
3392	42.74	10697.748	36765.992
2329	42.74	9907.988	38978.098
6943	42.74	13330.357	33058.387
3513	42.72	10752.078	35689.281
8390	42.7	14552.35	36684.93
696	42.69	8353.178	36829.359
8418	42.67	14544.919	36022.52
7166	42.67	13448.226	38741.34
839	42.65	8564.409	39523.164
4955	42.65	11652.263	36600.785
6146	42.65	12903.23	37976.277
918	42.63	8575.209	37136.848
1684	42.61	9070.459	36673.984
8303	42.59	14628.271	39154.543
113	42.59	7966.665	35535.441
8111	42.57	14370.51	35553.91
1748	42.57	9271.244	38315.566
2508	42.55	9844.66	34084.465
5647	42.51	12362.472	36558.992
7670	42.51	13877.589	38226.941
6600	42.51	12969.335	39230.492
1764	42.51	9259.401	39102.891
5813	42.47	12652.762	33508.914
4556	42.47	11508.805	39899.211
4579	42.46	11626.56	39287.09
1744	42.46	9278.519	38164.391
6229	42.46	12741.599	35657.617
5079	42.46	11860.339	39388.199
6449	42.44	12953.08	35944.52
3273	42.44	10397.216	39678.773
2608	42.42	10045.897	34642.945
2646	42.4	10128.024	35462.984
5662	42.4	12290.805	36261.379
126	42.38	7972.4	35747.813
6111	42.36	12746.148	38954.637
1806	42.36	9338.365	39645.035
3725	42.36	10964.645	35553.898
2912	42.36	10239.661	37057.344
24	42.34	7892.999	33440.695
5054	42.32	11815.998	39869.664
7642	42.32	13864.121	37495.684
1924	42.3	9428.615	36812.512
1312	42.28	9042.107	39785.492
4030	42.28	11041.283	38143.973
3166	42.28	10467.142	36517.355
3859	42.28	10952.474	36820.656
8468	42.26	14445.475	34143.82
3546	42.26	10592.42	34295.438
7367	42.24	13642.475	36314.172
476	42.24	8042.196	36396.98
1832	42.24	9360.671	38817.441
5106	42.24	12041.766	38407.477
7581	42.23	13840.834	35868.504
853	42.23	8540.03	39164.477
7905	42.23	14162.081	37366.227
8019	42.21	14180.991	33166.164
572	42.21	8152.976	33192.336
3914	42.19	10819.267	38756.18
2704	42.19	10010.679	36719.117
8338	42.19	14507.494	38274.785
8476	42.17	14457.621	33861.246
5578	42.17	12289.304	38371.352
1962	42.17	9382.258	35669.289
6842	42.15	13240.101	36148.875
6631	42.15	13180.434	39862.438
1317	42.15	9027.22	39615.059
8383	42.15	14574.164	36844.453
2526	42.13	9805.075	33552.883
2921	42.13	10245.892	36957.195
3362	42.13	10766.651	37344.223
6629	42.11	13286.661	39826.02
6086	42.11	12919.94	39885.445
8160	42.09	14411.197	37379.723
5268	42.09	12021.975	33727.109
496	42.05	8197.636	35941.32
7854	42.03	14131.155	39036.609
6423	42.03	12997.629	34929.043
4450	42.01	11294.058	37457.352
1285	42.01	8736.885	39008.742
6732	42.01	13205.026	38121.066
4150	41.98	11012.468	35325.734
2381	41.98	9809.819	37300.863
785	41.92	8354.079	39218.512
6942	41.92	13166.84	33025.84
1004	41.92	8619.516	34677.977
6585	41.9	13116.939	38774.867
2997	41.9	10253.332	34461.777
5200	41.88	11947.124	35744.227
6206	41.88	12904.724	36268.551
1466	41.88	9045.753	35724.063
3099	41.88	10421.731	34459.266
3044	41.88	10347.464	33204.023
8328	41.88	14578.118	38587.449
4186	41.86	11185.423	34380.633
7920	41.86	14179.074	36990.848
7526	41.86	13919.112	33982.77
603	41.84	8365.919	33441.801
4906	41.82	11735.489	35527.98
7936	41.8	14007.217	36292.559
4882	41.8	11787.952	35056.977
1502	41.78	9052.706	34650.414
2548	41.77	9821.512	33249.543
6127	41.77	12812.831	38748.828
8380	41.75	14586.62	36750.461
1775	41.75	9228.059	39523.281
7008	41.73	13389.497	35023.59
4534	41.73	11272.631	39584.859
2788	41.71	10059.754	39365.621
3539	41.69	10669.015	34782.941
7747	41.69	13935.715	39409.551
2383	41.67	9718.886	37310.637
2349	41.67	9852.491	38017.16
5361	41.67	12183.146	34714.457
2820	41.63	10269.082	39866.16
2517	41.61	9825.683	33686.285
4117	41.59	11186.315	36005.805
1593	41.57	9147.306	33967.945
2452	41.57	9791.435	35355.711
4555	41.56	11451.679	39871.406
3268	41.54	10412.612	39608.098
5508	41.52	12462.864	39790.324
7951	41.52	14015.72	35813.484
2859	41.52	10219.002	38573.117
5714	41.52	12473.52	34994.098
145	41.5	7808.253	36013.469
8027	41.5	14211.954	33072.961
3619	41.5	10918.149	33297.375
2484	41.48	9728.186	34320.672
2588	41.48	10097.28	34049.945
3962	41.46	11170.239	39973.816
4803	41.46	11584.457	33074.449
4661	41.44	11610.421	36867.234
641	41.44	8277.547	35140.895
2288	41.42	9660.459	39767.555
649	41.42	8293.37	35517.727
5105	41.4	11874.64	38316.855
2668	41.4	10026.42	36004.273
8355	41.38	14559.772	37362.871
3256	41.38	10527.102	39422.52
7927	41.38	14180.942	36570.926
2956	41.36	10145.488	35943.504
8493	41.36	14637.107	33570.781
7018	41.36	13469.598	35384.102
7394	41.36	13715.186	35211.094
4174	41.36	11133.5	34490.852
565	41.34	8147.077	33588.723
3448	41.34	10620.651	36136.992
923	41.33	8580.395	36900.684
1181	41.33	8715.527	36530.23
2374	41.33	9716.692	37434.293
500	41.33	8166.092	35759.941
5855	41.31	12664.536	34289.84
4336	41.31	11421.208	35344.707
5909	41.29	12672.884	35770.254
7241	41.27	13610.518	39353.594
698	41.27	8402.572	36859.773
3115	41.27	10440.279	35165.133
6320	41.27	12878.78	33495.527
482	41.27	8184.564	36231.063
8499	41.23	14525.08	33449.457
6124	41.23	12838.518	38942.039
6853	41.21	13175.731	35804.527
1655	41.21	9094.169	35927.328
3072	41.17	10471.963	33851.863
7171	41.17	13535.562	38904.953
8315	41.17	14598.372	38892.922
16	41.17	7973.971	33311.676
7283	41.15	13584.261	38661.195
6671	41.13	13261.311	38839.113
7161	41.11	13420.994	38680.449
6650	41.11	13325.484	39288.008
4862	41.1	11761.219	34296.629
8459	41.1	14484.355	34520.402
4233	41.1	11188.331	33227.273
8496	41.1	14627.296	33370.32
2368	41.1	9878.887	37381.359
6283	41.08	12853.646	34049.477
6876	41.08	13223.375	35005.223
5202	41.08	11999.65	35833.59
2866	41.06	10306.309	38152.543
993	41.04	8584.489	35000.453
7364	41.04	13779.022	36282.602
5784	41.04	12472.631	33195.965
6012	41.02	12522.88	37678.086
7508	41.02	13851.795	33647.738
5346	41.02	12099.45	34368.113
4345	41.02	11328.472	35642.887
6232	41	12750.947	35428.57
5124	41	11969.815	37865.723
8017	40.98	14179.236	33399.023
7971	40.98	14104.146	35192.434
7347	40.96	13762.652	36921.547
6611	40.96	12985.246	39459.352
4348	40.96	11378.191	35691.504
2786	40.94	9922.911	39311.832
666	40.94	8352.253	36056.289
8275	40.94	14578.257	39841.035
8190	40.92	14231.154	38197.93
6499	40.92	12939.64	37663.277
778	40.9	8406.383	39075.352
7762	40.9	13964.592	39772.785
1950	40.9	9452.965	35911.695
7022	40.9	13359.035	35552.398
227	40.88	7983.892	37391.102
1356	40.87	9041.846	38778.957
7993	40.87	14150.123	34213.289
5095	40.87	12059.422	38893.57
4225	40.87	11079.746	33420.977
2783	40.83	9964.811	39285.746
5468	40.83	12095.177	38393.664
5880	40.81	12598.066	35081.789
7077	40.77	13527.667	37120.574
5104	40.77	11875.189	38506.363
5795	40.77	12632.125	33072.902
367	40.77	8149.88	39611.305
6973	40.75	13562.22	33733.984
7461	40.75	13780.935	33364.254
4854	40.75	11680.667	34101.574
3332	40.73	10748.115	38943.316
7773	40.71	14203.997	39806.133
4872	40.71	11672.135	34830.629
4269	40.71	11412.047	33396.684
6796	40.71	13251.882	37244.258
5670	40.71	12364.353	36135.832
7918	40.69	14208.512	36936.988
4437	40.69	11355.227	37113.426
343	40.69	7755.814	39629.188
7950	40.67	14201.121	35794.602
6275	40.67	12807.527	34362.723
5218	40.64	12023.171	35211.109
5698	40.64	12284.541	35289.195
999	40.64	8425.619	34843.691
5598	40.62	12465.861	37777.73
903	40.62	8499.846	37373.195
201	40.62	7802.811	36964.047
4944	40.6	11771.418	36389.672
571	40.6	8198.204	33188.207
2580	40.58	9970.54	33826.648
4288	40.58	11347.224	33897.609
8069	40.58	14279.708	34198.242
7892	40.56	14174.329	37847.598
3912	40.54	10877.445	38751.516
1875	40.52	9381.488	37928.574
7340	40.52	13576.683	37026.488
3403	40.48	10624.237	36668.398
4247	40.48	11314.128	33023.039
5238	40.46	12037.377	34529.832
1930	40.46	9461.659	36640.719
3877	40.44	10806.294	37518.844
8168	40.44	14386.673	37580.543
6348	40.42	12834.1	33149.367
3558	40.42	10617.616	34021.719
3974	40.41	11207.992	39560.375
2252	40.41	9667.107	38630.855
3143	40.41	10534.421	35918.145
2731	40.39	10087.788	37587.801
635	40.39	8334.434	34956.758
690	40.39	8288.671	36627.859
7520	40.39	13782.862	33889.203
3211	40.37	10546.889	37972.629
992	40.35	8536.389	34961.758
4210	40.35	11148.123	33886.676
2033	40.35	9437.005	33662.902
904	40.35	8621.172	37423.629
2392	40.35	9915.928	37098.715
7411	40.35	13772.662	34751.168
8385	40.33	14624.914	36551.758
4664	40.33	11487.054	37006.84
2801	40.31	10095.908	39725.359
3994	40.29	11069.952	39066.949
3	40.29	7846.249	33053.059
5241	40.29	12008.678	34292.699
2443	40.29	9762.539	35414.871
7651	40.27	13984.064	37787.895
2152	40.27	9537.946	35318.961
3666	40.27	10950.497	34273.258
1463	40.27	8918.087	35635.129
4	40.27	7931.545	33059.305
7868	40.27	14180.698	38697.414
2846	40.27	10296.582	38806.105
4259	40.25	11244.268	33253.625
2002	40.25	9470.699	34555.922
4585	40.23	11545.757	39348.699
7999	40.21	14167.05	34010.824
3604	40.21	10725.377	33098.871
2804	40.21	9961.475	39792.313
7323	40.21	13665.47	37690.383
7344	40.19	13720.497	37103.965
2034	40.19	9466.871	33701.645
6845	40.19	13213.321	35937.031
7968	40.19	14041.954	35394.438
463	40.18	8169.732	36992.051
3049	40.18	10306.22	33088.191
7401	40.18	13598.611	34814.234
6388	40.18	13129.249	33802.629
1614	40.18	9264.347	34717.027
4946	40.18	11691.336	36415.305
7123	40.16	13428.641	38357.414
7484	40.14	13970.111	33005.867
4148	40.14	11048.744	35277.785
5798	40.12	12580.816	33164.746
5406	40.12	12095.055	35968.566
4200	40.12	11096.809	34263.723
570	40.12	8181.799	33187.582
1336	40.12	8877.513	39366.945
5164	40.1	12043.933	36592.133
553	40.1	8186.466	33998.68
4208	40.1	11116.055	33859.824
2038	40.1	9317.116	33569.152
5271	40.1	11919.64	33537.605
7304	40.08	13743.098	38152.219
8305	40.06	14631.116	39178.234
5593	40.06	12348.844	37663.699
1385	40.04	8954.071	37941.324
3556	40.02	10739.576	33976.961
7607	40.02	13916.135	36592.914
1430	40.02	9051.54	36843.98
809	40.02	8336.418	39845.84
8396	40.02	14508.81	36266.754
4611	40	11542.273	38571.004
7201	40	13503.779	39638.977
5778	40	12329.437	33340.645
5788	40	12429.213	33052.008
3620	40	10825.584	33301.637
856	39.98	8491.968	39214.023
4971	39.96	11739.882	37146.695
1828	39.96	9279.34	39021.953
5738	39.96	12432.221	34398.402
6951	39.96	13481.301	33079.965
7234	39.95	13629.945	39526.168
7919	39.95	14039.24	36973.848
4981	39.93	11690.011	37378.965
5366	39.93	12137.298	34782.941
2566	39.91	10086.213	33361.496
1756	39.89	9124.379	38603.289
7949	39.89	14068.552	35789.105
6054	39.89	12521.944	39099.434
1034	39.87	8435.246	33733.039
1367	39.87	8890.964	38151.258
2682	39.87	9952.513	36299.711
4333	39.87	11415.074	35289.059
5180	39.87	12028.219	36226.563
1939	39.85	9341.151	36264.332
6103	39.85	12815.584	39350.898
8200	39.85	14352.288	38679.715
790	39.85	8336.703	39398.352
3699	39.83	10960.285	34980.199
5442	39.83	12262.887	37386.234
3582	39.83	10722.546	33774.961
2813	39.81	10112.397	40001.313
2691	39.81	9938.166	36398.867
3622	39.79	10916.23	33330.328
806	39.79	8233.628	39824.699
4788	39.79	11632.254	33430.422
4874	39.77	11784.562	34882.641
2703	39.77	10053.567	36710.438
2494	39.77	9910.918	34217.363
1823	39.77	9427.092	39171.195
1765	39.75	9245.293	39146.043
6991	39.75	13507.393	34423.258
7471	39.74	13618.52	33192.188
8166	39.74	14259.773	37500.156
8072	39.74	14413.657	34296.379
8279	39.72	14590.156	39882.203
4701	39.72	11619.868	36095.832
3341	39.7	10584.606	38563.434
7007	39.7	13392.522	34993.941
7595	39.68	13793.71	36274.656
4819	39.68	11834.784	33452.016
1295	39.66	8715.992	39390.898
2399	39.66	9716.967	37005.07
2450	39.66	9792.403	35548.594
6511	39.64	12950.404	37872.086
3146	39.64	10382.903	35973.383
946	39.62	8546.375	36239.711
7453	39.62	13743.173	33542.043
3677	39.62	10801.513	34466.809
7377	39.62	13719.687	35944.023
5829	39.6	12667.456	33786.41
6104	39.6	12782.583	39376.73
372	39.6	8098.168	39681.281
784	39.6	8408.009	39215.004
7517	39.58	13845.51	33814.227
5583	39.58	12324.198	38431.184
5329	39.56	12114.672	34036.293
8363	39.54	14519.122	37268.766
3983	39.54	11180.348	39114.57
6090	39.54	12844.713	39976.246
8112	39.54	14411.423	35560.449
5488	39.52	12134.717	39042.23
472	39.51	8095.397	36593.68
1558	39.47	9119.525	33030.41
4015	39.47	11184.793	38498.957
8455	39.47	14523.152	34768.105
235	39.47	7825.156	37484.895
5875	39.47	12619.759	34900.352
8077	39.45	14218.502	34473.156
194	39.43	7960.992	36903.715
4445	39.43	11234.44	37244.934
6451	39.43	13079.9	36047.188
6613	39.43	13132.172	39469.293
6370	39.41	13113.041	33441.609
4496	39.41	11244.456	38822.797
5206	39.41	12044.231	35711.965
3591	39.41	10762.657	33391.105
2811	39.39	10024.927	39929.863
7598	39.39	13939.166	36354.379
7150	39.35	13435.999	38570.941
3016	39.35	10252.36	33805.555
7133	39.33	13557.256	38438.852
1691	39.33	9126.426	36841.848
3135	39.33	10464.954	35673.238
4382	39.31	11420.105	36207.746
2505	39.31	9767.272	34035.707
7765	39.29	13961.291	39882.816
4020	39.29	11144.531	38362.828
6407	39.29	13079.201	34421.492
1069	39.28	8705.767	33356.91
6887	39.28	13344.814	34687.77
2550	39.28	9906.755	33300.988
5856	39.28	12583.375	34290.934
7983	39.28	14147.548	34464.781
7514	39.26	13962.538	33715
4671	39.26	11610.43	36815.832
5230	39.24	11877.494	34850.734
7109	39.24	13395.16	38081.891
1964	39.24	9277.269	35514.133
5563	39.24	12477.887	38884.574
7528	39.24	13946.426	34016.184
6032	39.22	12502.185	38510.059
5472	39.22	12121.579	38409.305
878	39.22	8614.834	38421.047
1491	39.2	8854.54	35049.059
5088	39.2	12027.977	39247.473
4114	39.2	11169.266	35990.301
5712	39.18	12438.364	34962.563
4227	39.18	11047.932	33454.895
5932	39.16	12518.966	36714.383
7094	39.16	13378.242	37605.074
8087	39.14	14367.51	34841.809
3858	39.14	10938.122	36796.531
5693	39.12	12407.861	35545.5
3234	39.12	10485.221	38653.508
332	39.12	7659.937	39404.984
350	39.1	7792.375	39791.473
3638	39.1	10974.9	33792.539
6403	39.1	13107.16	34269.156
1282	39.08	8756.932	38962.605
5744	39.08	12364.597	34174.66
2269	39.08	9676.786	39090.125
962	39.08	8501.487	36011.008
5607	39.08	12464.446	37386.398
1366	39.06	8926.843	38421.078
3265	39.06	10388.819	39574.277
7916	39.06	14069.442	37145.93
192	39.06	7865.803	36851.738
4251	39.06	11317.592	33129.492
755	39.05	8381.407	38485.836
3037	39.05	10309.009	33642.645
6251	39.05	12717.618	35080.461
4983	39.05	11843.988	37423.215
1616	39.03	9150.393	34784.922
7529	39.03	13821.419	34034.238
2326	39.03	9909.46	39177.254
7478	39.01	13751.966	33062.313
917	39.01	8528.716	37132.813
2624	39.01	10001.624	34939.43
2327	38.99	9843.975	39191.32
7379	38.99	13706.095	35746.059
6649	38.99	13301.237	39285.957
5608	38.97	12472.908	37467.223
3649	38.95	10888.409	33991.723
7721	38.95	13843.163	39215.469
2150	38.95	9492.085	35262.527
6231	38.93	12846.847	35423.426
7819	38.93	14079.094	39315.188
4583	38.93	11610.052	39309.184
4234	38.91	11157.982	33238.828
7326	38.89	13622.129	37773.109
1989	38.89	9298.184	34608.746
2156	38.89	9633.47	35447.531
3299	38.87	10628.595	39445.164
3849	38.87	10841.427	36562
7433	38.87	13577.548	34009.375
7564	38.87	13785.712	35333.523
3408	38.87	10598.274	36259.406
6018	38.85	12682.159	38012.746
3287	38.83	10528.57	40002.668
5115	38.83	11968.789	38035.77
2191	38.83	9650.627	36551.168
3089	38.83	10502.719	34279.617
6518	38.82	13002.305	37977.496
3086	38.82	10562.434	34185.672
5521	38.82	12478.546	39518.465
6711	38.82	13307.108	38226.23
811	38.82	8317.185	39857.988
5776	38.8	12468.477	33601.73
2710	38.8	10104.084	36983.527
8191	38.8	14337.944	38222.137
3889	38.8	10892.737	37898.406
7299	38.78	13587.911	38375.648
5814	38.78	12677.432	33510.512
5051	38.78	11716.367	39748.395
7503	38.78	13920.073	33565.68
4567	38.76	11433.999	39656.277
7085	38.76	13479.845	37294.051
7665	38.74	13866.088	38098.52
4432	38.74	11237.426	36896.617
4724	38.74	11603.398	35333.113
8334	38.74	14610.62	38168.313
3272	38.74	10470.76	39675.594
8122	38.72	14336.049	35870.844
1798	38.72	9344.02	39804.938
6771	38.72	13299.781	37515.934
2296	38.72	9676.609	39928.648
5572	38.72	12472.352	38486.539
1712	38.7	9208.054	37326.27
7313	38.68	13664.67	38021.844
5026	38.68	11754.832	38845.16
4489	38.68	11274.513	38624.359
7891	38.68	14144.655	38119.934
1346	38.68	8903.632	38960.762
3705	38.66	10853.89	35136.625
2529	38.66	9713.889	33603.477
2561	38.66	10036.364	33205.23
4236	38.66	11118.08	33304.227
4331	38.66	11408.688	35266.352
7005	38.64	13400.405	34914.453
3080	38.62	10392.782	34050.855
1918	38.62	9460.268	37002.027
1030	38.62	8553.623	33964.449
5697	38.6	12419.727	35287.805
708	38.6	8401.018	37139.754
393	38.59	8125.192	38801.883
1062	38.59	8833.08	33032.633
2238	38.59	9639.465	37988.207
4374	38.59	11404.902	36163.324
1454	38.59	8896.837	35734.191
7849	38.57	14125.521	39266.996
5486	38.57	12132.929	38972.352
1194	38.57	8796.797	36802.516
1400	38.55	8897.373	37237.145
5604	38.55	12412.628	37579.609
5493	38.55	12243.564	39233.586
4452	38.55	11392.313	37517.504
7661	38.55	13971.352	38052.34
5510	38.53	12318.876	39892.547
5270	38.53	11984.221	33524.125
2915	38.53	10158.496	37127.051
5339	38.53	12165.508	34326.945
7058	38.51	13398.894	36576.477
4079	38.51	11007.567	36477.195
2009	38.47	9360.904	34288.031
3066	38.47	10493.63	33702.27
4068	38.47	11048.197	36632.074
7055	38.47	13380.188	36561.82
747	38.47	8296.26	38304.316
4601	38.47	11601.312	38863.273
4201	38.45	11081.092	33980.27
5605	38.45	12404.744	37627.055
1768	38.45	9110.076	39210.172
5720	38.45	12344.245	34896.531
8151	38.43	14417.718	36914.605
4942	38.43	11803.92	36327.871
4731	38.41	11602.424	35126.254
7029	38.41	13437.546	35735.531
7917	38.41	14178.3	36902.898
1521	38.39	9042.833	34152.301
2065	38.39	9338.412	33062.973
8445	38.39	14504.105	34833.387
3703	38.39	10900.135	35106.422
6433	38.39	13067.757	35193.887
7216	38.39	13692.806	39849.543
7629	38.37	13979.616	37124.723
4469	38.36	11329.672	38108.844
6940	38.34	13173.327	33294.859
2328	38.34	9835.777	39251.871
8113	38.34	14378.243	35566.766
4329	38.34	11422.595	35209.473
5805	38.34	12610.213	33294.688
5631	38.34	12364.997	37094.828
4657	38.34	11629.256	37107.047
7403	38.34	13684.266	34854.926
2665	38.34	10092.424	35973.371
5842	38.32	12494.155	33972.008
3515	38.32	10756.665	35515.18
2147	38.3	9569.067	35008.246
2537	38.3	9748.743	33461.883
399	38.3	8107.578	38659.289
2892	38.3	10323.717	37704.039
3982	38.3	11192.827	39344.566
6896	38.3	13162.664	34379.68
1449	38.3	8938.181	36201.273
2092	38.28	9583.837	33516.109
363	38.28	8003.422	39875.664
115	38.28	7851.328	35566.059
32	38.28	7820.409	33574.434
6634	38.26	13214.055	39945.648
769	38.26	8293.716	38884.895
1283	38.26	8711.534	38966.836
3406	38.26	10598.276	36488.637
8095	38.24	14342.511	35058.246
6688	38.24	13293.593	38536.086
167	38.24	7859.008	36465.383
2314	38.24	9866.873	39559.84
4576	38.24	11487.326	39568.609
6971	38.22	13370.744	33693.398
3199	38.22	10431.182	37553.348
5889	38.22	12590.243	35340.281
1099	38.22	8669.241	33986.27
7816	38.22	14134.294	39307.684
1036	38.22	8459.948	33796.699
3338	38.22	10721.699	38474.547
7626	38.2	13911.136	37101.152
870	38.2	8449.196	38876.594
2972	38.2	10232.479	35434.816
8347	38.2	14622.168	37938.137
5037	38.18	11759.333	39435.406
2761	38.18	10024.796	38657.102
1262	38.16	8654.557	38663.531
5939	38.16	12610.269	36915.406
5056	38.16	11733.563	39878.008
1961	38.16	9409.588	35660.008
4734	38.14	11637.741	35204.766
4744	38.14	11571.848	34846.539
6950	38.14	13566.041	33053.68
4171	38.14	11134.18	34729.645
8125	38.14	14361.483	35940.469
2835	38.14	10293.994	39311.156
411	38.13	8151.815	38550.699
8195	38.11	14295.584	38514.004
3208	38.11	10546.304	37905.535
2752	38.11	10119.214	38162.535
5085	38.09	11932.674	39162.625
5438	38.09	12207.105	37297.305
6965	38.09	13547.422	33596.621
2129	38.09	9514.238	34501.98
3238	38.07	10382.757	38811.012
6982	38.07	13373.338	34036.68
630	38.07	8257.753	34732.309
6199	38.07	12831.982	36407.406
7779	38.07	14036.399	39971.648
2902	38.05	10172.476	37428.57
842	38.05	8523.801	39276.523
793	38.05	8351.51	39418.328
3170	38.05	10475.089	36560.961
5362	38.05	12105.638	34732.938
2545	38.05	9788.426	33223.129
5828	38.03	12614.349	33784.633
3196	38.03	10562.428	37515.23
753	38.03	8289.357	38419.887
387	38.03	8126.625	39248.121
2391	38.01	9760.193	37087.32
3193	38.01	10439.039	37424.961
7416	38.01	13602.428	34482.938
8415	38.01	14506.535	35976.195
1617	38.01	9072.087	34785.313
1866	37.99	9297.033	38301.449
5254	37.99	12065.261	34229.129
1158	37.99	8770.187	35962.801
5426	37.97	12252.917	36763.809
255	37.97	7648.272	37962.586
5338	37.97	12129.991	34287.598
7036	37.97	13415.146	35943.48
955	37.95	8530.079	36100.789
8506	37.95	14605.472	33073.527
4889	37.95	11660.883	35141.922
5286	37.95	11994.151	33018.273
5427	37.93	12213.344	36807.637
7333	37.93	13756.205	37408.359
340	37.93	7852.783	39593.145
2354	37.93	9916.892	37918.641
6261	37.91	12842.759	34930.355
1006	37.91	8474.904	34740.715
1363	37.91	9031.18	38622.449
5221	37.91	12000.449	34946.047
6213	37.91	12723.435	36156.777
4073	37.9	11085.112	36669.484
5071	37.9	11902.779	39683.723
4625	37.9	11515.69	38106.605
6621	37.88	13034.665	39814.91
5005	37.88	11673.815	38034.461
1455	37.88	8951.162	35754.145
6201	37.88	12794.926	36457.023
1339	37.88	9055.741	39391.773
2770	37.88	9949.014	38817.383
7350	37.86	13703.881	36759.332
6986	37.86	13526.206	34158.137
8340	37.86	14608.065	37992.27
6033	37.86	12669.425	38570.961
7156	37.84	13560.789	38636.289
7179	37.84	13494.615	39122.539
1653	37.84	9230.098	35904.008
5853	37.84	12568.668	34242.129
6218	37.82	12834.723	35976.141
1789	37.82	9166.569	39830.289
1860	37.82	9349.768	38210.016
5630	37.82	12476.048	37087.039
1321	37.8	9018.665	39722.16
423	37.8	8041.167	37991.246
6894	37.8	13327.845	34317.137
1948	37.8	9450.196	36212.602
1189	37.8	8809.531	36691.074
7397	37.8	13674.825	35043.602
5729	37.8	12445.993	34715.395
7188	37.8	13430.845	39327.324
6865	37.78	13187.688	35383.988
8198	37.78	14418.362	38654.16
2947	37.78	10320.653	36363.699
1946	37.78	9461.115	36135.457
4169	37.78	10997.42	34690.273
5177	37.78	11913.814	36484.625
520	37.76	8044.029	35150.594
2610	37.76	10107.067	34684.973
436	37.74	8145.709	37725.625
5797	37.74	12533.181	33122.301
8477	37.74	14621.848	33949.941
5740	37.74	12489.226	34431.598
2281	37.74	9619.018	39637.559
4219	37.74	11115.319	33746.504
157	37.74	7892.188	36214.254
502	37.72	8064.957	35781.633
835	37.72	8597.602	39671.367
626	37.72	8375.716	34556.777
8024	37.72	14201.032	33308.867
5331	37.72	12171.266	34098.09
3041	37.72	10320.591	33388.625
533	37.72	8183.147	34627.688
6326	37.7	12816.449	33613.52
1260	37.7	8733.157	38611.902
2415	37.7	9817.023	36494.234
7013	37.7	13358.308	35239.969
1319	37.69	8980.218	39646.461
6908	37.69	13272.73	34072.703
7045	37.69	13408.951	36247.805
7853	37.69	14086.595	38991.719
7696	37.69	13846.868	38903.457
3544	37.69	10580.126	34450.438
1854	37.69	9386.795	38144.84
4840	37.69	11671.5	33917.793
7785	37.67	14131.04	39663.148
1147	37.67	8846.093	35646.148
3361	37.67	10602.359	37637.141
4036	37.67	11188.562	37683.961
594	37.67	8307.125	33187.492
89	37.67	7854.66	35061.012
5114	37.65	12034.324	37989.281
7877	37.65	14027.491	38361.906
1017	37.65	8423.335	34127.594
4359	37.65	11414.846	36010.559
1127	37.63	8728.13	34929.504
5599	37.63	12401.178	37818.59
2620	37.63	10033.454	34875.973
2217	37.63	9526.979	37195.953
3024	37.63	10309.599	33933.828
4775	37.61	11425.472	33735.992
6891	37.61	13139.662	34535.656
5080	37.61	11986.044	39394.883
6636	37.61	13235.611	39957.906
8092	37.59	14321.134	34931.867
6247	37.59	12721.002	35174.059
599	37.59	8327.277	33362.363
8070	37.57	14227.33	34270.82
299	37.57	7901.683	38885.215
7451	37.55	13568.053	33524.953
1641	37.55	9157.875	35465.227
6076	37.55	12526.011	39797.23
1547	37.55	9054.608	33420.047
1998	37.53	9489.77	34533.484
7477	37.53	13759.985	33011.75
3706	37.53	10877.041	35157.344
795	37.51	8229.444	39459.234
4678	37.49	11468.14	36628.727
4665	37.49	11519.153	36755.535
6149	37.49	12734.735	37803.824
6277	37.49	12834.408	34446.133
8464	37.49	14561.853	34315.551
5306	37.47	12088.899	33314.98
1816	37.47	9316.44	39323.594
8186	37.47	14214.538	38146.977
36	37.47	7721.493	33599.484
4342	37.46	11262.135	35509.234
2525	37.46	9870.228	33509.207
6003	37.46	12667.509	37354.711
2886	37.46	10148.794	37866.09
8176	37.44	14358.268	37763.391
2597	37.44	10060.083	34280.898
3343	37.44	10574.996	38385.672
4936	37.44	11749.756	36224.602
7944	37.42	14150.211	35984.602
1050	37.42	8602.617	33240.625
7053	37.42	13540.652	36507.766
4635	37.4	11618.644	37704.832
2085	37.4	9498.6	33342.617
1741	37.4	9104.197	38170.645
2502	37.38	9899.245	33999.684
401	37.38	8087.208	38702.445
8473	37.38	14449.344	34004.301
977	37.38	8507.265	35268.898
8357	37.38	14509.907	37378.414
103	37.38	7833.154	35319.711
2133	37.38	9701.036	34671.359
3930	37.36	10801.66	39291.031
3396	37.36	10651.576	36826.887
1333	37.36	8905.068	39515.07
226	37.36	7703.437	37384.344
5602	37.36	12336.484	37535.301
3209	37.36	10425.952	37967.758
7334	37.36	13771.746	37187.277
4007	37.36	11065.297	38949.258
7872	37.34	14157.395	38788.996
5304	37.34	12077.797	33289.938
3693	37.34	10839.955	34830.586
1863	37.32	9443.081	38254.715
7839	37.32	14208.059	39419.398
6941	37.32	13311.404	33297.008
650	37.32	8324.145	35562.043
4578	37.3	11456.483	39281.984
5327	37.3	12243.415	33951.652
2941	37.3	10213.538	36469.77
2558	37.3	9989.011	33156.73
7413	37.3	13698.743	34756.875
8373	37.28	14452.204	36905.039
7579	37.28	13897.607	35858.68
3968	37.26	11164.063	39432.621
3374	37.26	10674.774	37165.773
4443	37.26	11223.223	37164.684
188	37.26	7743.079	36727.316
1759	37.24	9122.313	38667.195
7592	37.24	13977.064	36178.297
936	37.24	8595.836	36584.316
1337	37.24	9057.612	39378.656
7368	37.24	13759.973	36329.504
5635	37.23	12328.755	36931.934
7450	37.23	13592.65	33524.145
1398	37.21	9022.722	37472.691
5751	37.21	12363.396	34049.102
4305	37.21	11384.586	34292.848
1157	37.21	8767.426	35940.234
7699	37.19	13907.557	38954.121
7650	37.19	13948.071	37788.289
2810	37.19	10101.779	39919.281
8406	37.17	14566.295	36091.488
5483	37.17	12088.996	38872.371
1038	37.17	8536.62	33604.098
6667	37.17	13186.467	38996.66
1024	37.17	8557.258	34060.273
8389	37.17	14622.502	36671.941
2453	37.15	9807.427	35357.879
5283	37.15	11865.14	33289.195
4561	37.15	11573.216	40009.133
5020	37.15	11739.193	38621
5907	37.15	12579.606	35753.402
3124	37.15	10557.665	35414.051
6587	37.15	13078.054	38869.508
8106	37.13	14238.323	35361.766
1657	37.13	9118.981	35937.023
7466	37.13	13602.247	33426.621
2488	37.13	9863.419	34445.031
6446	37.13	13121.029	35774.371
6258	37.11	12915.255	34900.711
1880	37.11	9374.587	37774.977
823	37.11	8562.535	39827.93
4284	37.09	11289.789	33732.754
8394	37.09	14636.048	36252.676
6421	37.09	13094.286	34817.355
4301	37.09	11319.49	34220.723
6189	37.09	12766.048	36921.156
8367	37.09	14592.766	37117.172
1329	37.07	8848.932	39481.594
763	37.07	8213.481	38693.242
5272	37.07	11966.621	33357.469
7212	37.05	13725.031	39794.934
64	37.03	7716.282	34471.633
8495	37.03	14491.522	33628.828
3005	37.03	10256.143	34417.156
5405	37.03	12258.473	35953.375
2220	37.03	9705.792	37250.988
4182	37.03	11026.65	34602.574
3372	37.03	10750.2	37099.035
319	37.01	7710.137	39079.277
5001	37.01	11789.539	37890.543
4196	37.01	11155.089	34215.098
1743	37.01	9265.353	38230.219
2410	37	9738.854	36685.676
5694	37	12305.889	35563.301
3326	37	10753.767	39095.727
8291	37	14477.308	39714.449
220	36.98	7877.388	37201.332
4498	36.98	11209.125	38891.855
6011	36.98	12559.306	37672.797
8428	36.98	14553.892	35423.336
5767	36.98	12472.885	33746.695
4202	36.98	11071.808	34038.848
7535	36.96	13870.461	34293.176
5500	36.96	12198.393	39434.23
7869	36.96	14013.457	38703.777
6021	36.96	12500.837	38164.578
4629	36.94	11545.767	37910.703
4477	36.94	11240.516	38283.535
8341	36.94	14479.136	37999.648
1023	36.94	8472.587	33968.727
1041	36.92	8578.637	33367.766
4165	36.92	11065.386	34608
3398	36.92	10578.883	36591.91
1318	36.92	8935.688	39641.664
4973	36.92	11840.906	37248.668
5059	36.92	11703.866	39952.652
282	36.92	7987.333	38595.191
1100	36.9	8816.813	33994.293
1588	36.9	9234.759	33639.754
5930	36.9	12596.87	36575.688
5638	36.9	12310.122	36984.957
3284	36.9	10491.584	39968.078
1452	36.88	8877.099	35958.758
7089	36.88	13457.379	37454.875
1202	36.88	8832.912	37087.938
2636	36.88	9969.846	35240.387
1066	36.86	8789.356	33257.234
4649	36.86	11569.156	37501.41
5558	36.86	12451.701	39042.336
4991	36.84	11644.113	37761.105
8432	36.84	14518.761	35518.699
3340	36.84	10679.386	38549.934
2360	36.82	9837.254	37777.59
526	36.82	8043.339	35087.352
2885	36.82	10343.845	37858.02
964	36.8	8479.922	35747.488
2388	36.8	9706.499	37045.48
4825	36.8	11717.306	33568.547
3956	36.8	11199.686	39803.227
6832	36.8	13290.76	36413.938
3708	36.8	10989.015	35174.594
5669	36.8	12425.284	36083.188
8189	36.8	14411.37	38171.668
1878	36.8	9291.328	37713.008
426	36.78	8162.445	38047.203
3690	36.78	10793.877	34775.555
4741	36.78	11573.926	35008.84
67	36.78	7864.684	34649.824
267	36.78	7768.938	38245.379
2324	36.78	9853.978	39131.859
8296	36.78	14526.906	39525.098
7303	36.77	13705.001	38150.828
1951	36.77	9402.661	35916.051
6797	36.77	13332.053	37278
4848	36.75	11659.671	34024.969
7887	36.75	14045.581	38048.277
7049	36.75	13480.257	36320.273
7772	36.75	14130.624	39796.793
8416	36.75	14613.867	36013.254
7659	36.75	13893.111	37943.059
6154	36.73	12731.533	37571.688
8059	36.73	14399.623	33845.102
7393	36.73	13605.871	35127.656
2207	36.71	9522.298	36973.547
5734	36.71	12491.031	34341.855
7965	36.71	14066.856	35284.66
1309	36.71	8686.525	39875.344
279	36.71	7753.963	38551.125
5317	36.71	12091.788	33656.395
7694	36.71	13973.881	38845.41
4326	36.69	11305.808	35076.926
7551	36.69	13802.585	34907.863
5109	36.69	11899.251	38170.613
2876	36.69	10250.956	38065.574
7958	36.69	14206.842	35697.863
8216	36.69	14251.893	39269.551
2477	36.69	9857.598	34478.391
5195	36.67	12065.815	35965.953
1055	36.67	8535.051	33003.074
3552	36.67	10616.177	34235.203
5232	36.67	11987.034	34712.496
1450	36.65	8969.392	36200.465
513	36.65	8045.013	35492.363
582	36.65	8166.533	33132.094
5035	36.65	11784.579	39362.191
2469	36.65	9897.135	34924.871
8314	36.65	14611.924	38874.84
7366	36.65	13605.757	36311.07
8162	36.65	14280.364	37400.387
6013	36.65	12633.816	37703.449
6624	36.63	13095.66	39869.004
8118	36.63	14229.899	35703.039
2772	36.63	9971.719	38927.77
4434	36.63	11288.807	36958.422
954	36.63	8574.215	36063.754
2097	36.61	9530.233	33612.945
5030	36.61	11700.981	39014.016
5753	36.61	12429.321	34085.711
5434	36.59	12191.233	37142.742
7874	36.59	14194.611	38539.207
5281	36.59	12039.255	33282.813
5950	36.59	12557.542	37010.934
1402	36.59	8999.361	37295.074
1161	36.59	8830.185	36126.563
4782	36.57	11426.577	33557.473
2948	36.57	10314.469	36056.855
3958	36.57	11129.624	39860.422
5131	36.57	11960.734	37555.242
6512	36.57	13132.636	37886.316
1760	36.57	9240.563	38743.773
8407	36.57	14586.802	36145.613
4566	36.55	11602.373	39648.285
6583	36.55	13093.736	38687.887
7970	36.55	14085.621	35189.758
4721	36.55	11543.833	35475.414
1801	36.55	9423.097	39893.664
6089	36.55	12832.906	39966.328
3523	36.54	10618.008	35354.383
7317	36.54	13767.483	38145.242
1867	36.54	9324.366	38020.949
8294	36.54	14608.827	39478.445
8008	36.54	14006.068	33716.859
7059	36.54	13558.775	36588.367
7199	36.54	13516.703	39614.527
1057	36.54	8431.36	33099.43
2301	36.52	9767.368	39845.656
7912	36.52	14049.862	37267.059
1709	36.5	9273.881	37154.934
6917	36.5	13304.129	33955.02
2740	36.48	10095.048	37830.5
1417	36.48	8907.762	36907.207
5517	36.48	12283.75	39734.926
7898	36.48	14156.948	37796.32
5695	36.48	12310.169	35571.988
3550	36.46	10766.045	34132.262
7124	36.46	13484.618	38385.387
8255	36.46	14229.348	39709.906
2837	36.46	10217.299	39163.637
2709	36.46	9995.307	36906.547
8051	36.46	14385.679	33638.008
3485	36.46	10722.608	35785.172
4080	36.44	11093.618	36491.375
4435	36.44	11257.161	36997.281
2497	36.44	9906.139	34258.02
7588	36.44	13821.672	36063.57
2743	36.44	10092.615	37876.434
5099	36.42	11966.332	38671.543
1772	36.42	9255.446	39446.504
2524	36.42	9709.053	33502.813
5171	36.42	11870.998	36683.977
7985	36.42	14111.988	34470.719
1261	36.42	8790.217	38620.543
8220	36.4	14314.464	39325.215
349	36.4	7967.511	39762.457
4021	36.4	11010.048	38403.805
5356	36.4	12210.689	34572.828
6144	36.4	12762.969	37906.938
3117	36.4	10386.323	35201.141
7580	36.38	13928.02	35861.816
2822	36.38	10297.095	39898.465
1851	36.38	9396.12	38365.574
5586	36.38	12494.336	38092.488
5188	36.38	11947.484	36127.215
3220	36.36	10488.169	38249.875
2042	36.34	9417.086	33614.629
4181	36.32	11115.036	34577.199
1221	36.32	8645.9	37454.137
1972	36.32	9470.336	35329.723
1292	36.32	8826.864	39279.035
7989	36.32	14167.908	34421.453
2769	36.31	10055.433	38798.355
817	36.31	8322.69	39958.316
4606	36.31	11545.63	38666.988
7957	36.31	13997.363	35693.992
2457	36.31	9773.17	35213.109
5204	36.31	11920.256	35631.438
5739	36.31	12342.767	34422.559
4626	36.29	11521.634	37838.996
2405	36.27	9888.709	36539.91
6406	36.27	13047.81	34373.602
8270	36.27	14355.478	39916.328
6210	36.27	12741.403	36353.527
3206	36.27	10397.067	37794.477
3412	36.25	10703.324	36322.473
4027	36.25	11107.243	38008.41
1081	36.25	8725.099	33775.176
270	36.23	7956.652	38334.848
5520	36.23	12441.082	39491.344
6793	36.23	13342.998	37428.563
1846	36.23	9476.398	38523.055
7043	36.23	13360.453	36217.531
4794	36.23	11498.112	33222.039
3970	36.21	11119.431	39515.809
48	36.21	7980.496	34066.215
1068	36.21	8826.01	33340.246
5285	36.21	11858.737	33316.012
6490	36.21	13031.589	37487.008
7062	36.21	13557.229	36706.488
8500	36.19	14451.174	33213.664
5387	36.19	12191.903	35379.773
3490	36.19	10717.857	35837.379
3289	36.19	10625.108	39834.191
3881	36.19	10969.176	37604.922
8170	36.19	14374.612	37617.285
3145	36.19	10396.883	35933.66
8271	36.19	14269.66	39987.809
2056	36.17	9335.196	33455.789
1091	36.17	8709.066	33835.141
3057	36.17	10353.271	33372.094
2282	36.15	9638.319	39639.891
5150	36.15	11925.975	37087.637
642	36.13	8372.163	35175.641
8425	36.13	14472.523	35646.254
7327	36.13	13680.277	37789.93
6911	36.13	13243.094	33826.41
4505	36.13	11234.077	39104.152
1568	36.13	9094.354	33240.828
5328	36.13	12237.597	33988.844
5111	36.11	11878.016	38239.754
4179	36.11	11032.162	34557.641
4754	36.09	11468.979	34356.996
2745	36.09	10133.397	37894.402
1535	36.09	8948.567	33870.863
69	36.09	7851.661	34739.996
982	36.09	8565.719	35363.523
7383	36.09	13716.504	35663.027
3231	36.09	10394.013	38488.434
3346	36.08	10664.646	38239.73
5595	36.08	12394.466	37746.699
8374	36.08	14575.63	36931.406
1582	36.08	9244.339	33508.18
911	36.08	8455.326	37189.848
579	36.08	8146.207	33033.367
2310	36.08	9801.312	39636.234
5294	36.06	12015.373	33150.914
2456	36.06	9865.236	35203.586
8327	36.06	14504.571	38581.199
510	36.06	8113.81	35655
1018	36.06	8514.869	34128.469
4357	36.06	11258.803	35995.914
6993	36.04	13524.571	34529.656
416	36.04	8151.754	38207.043
1627	36.04	9253.342	35099.555
8322	36.02	14544.433	38714.008
3365	36.02	10732.647	37208.328
5065	36.02	11981.418	39880.172
7691	36.02	13995.663	38742.168
2216	36.02	9702.892	37189.742
4781	36.02	11584.589	33545.422
1600	36	9160.601	34158.934
5344	36	12212.705	34362.332
6967	35.98	13565.716	33616.762
8395	35.98	14462.758	36258.469
6889	35.98	13334.564	34729.43
2680	35.98	9949.502	36254.016
4824	35.98	11650.218	33566.707
5307	35.98	12218.255	33318.625
7172	35.98	13408.605	38907.641
3050	35.96	10291.397	33093.031
6268	35.96	12784.007	34762.848
865	35.94	8583.83	38806.402
6834	35.92	13275.304	36278.164
1629	35.92	9183.715	35179.305
5709	35.9	12308.247	35191.445
5606	35.9	12411.392	37344.82
5699	35.9	12430.56	35331.621
4751	35.9	11569.357	34543.715
1644	35.9	9174.521	35671.613
8371	35.9	14571.665	37178.637
719	35.9	8229.23	37430.953
6100	35.88	12766.312	39557.141
5575	35.88	12325.575	38356.77
6654	35.88	13292.702	39371.867
2723	35.88	10053.411	37368.938
5256	35.88	11911.439	34077.602
2523	35.88	9776.746	33498.395
4569	35.88	11593.618	39676.383
7841	35.88	14064.396	39110.984
5191	35.86	11979.534	35905.109
6717	35.86	13225.177	38000.977
3375	35.86	10663.672	37174.035
7787	35.85	14173.205	39711.691
801	35.85	8206.838	39605.91
8101	35.85	14427.38	35218.172
1997	35.85	9413.631	34506.289
3131	35.85	10433.72	35562.07
4960	35.83	11718.536	36662.57
8388	35.83	14487.426	36635.672
5255	35.83	11909.717	34284.246
3029	35.83	10263.945	33727.492
5072	35.81	12020.493	39752.41
5220	35.81	11872.895	35216.566
6800	35.81	13150.55	37340.758
6233	35.81	12786.517	35443.223
7867	35.81	14196.257	38687.465
2711	35.81	9986.207	36997.652
6456	35.79	13019.408	36250.246
3586	35.79	10644.881	33560.926
7359	35.79	13731.636	36474.598
7261	35.79	13690	39072.434
2757	35.77	10105.683	38289.129
4507	35.77	11373.346	39134.82
1167	35.77	8837.748	36242.66
8246	35.77	14275.427	39637.727
8408	35.77	14612.879	36153.273
6678	35.75	13250.348	38683.219
6899	35.75	13161.03	34394.371
6929	35.75	13143.702	33350.82
914	35.75	8614.251	37340.484
7760	35.75	13808.605	39697.613
3924	35.75	10796.014	39154.117
2871	35.75	10139.082	38249.512
7343	35.73	13776.593	37097.32
8370	35.73	14467.616	37158.074
3696	35.73	10973.443	34924.77
6093	35.73	12760.25	39684.109
4249	35.73	11343.566	33022.844
4718	35.73	11614.843	35715.625
1934	35.73	9416.014	36427.391
4250	35.73	11237.452	33035.199
4784	35.73	11471.989	33601.34
3205	35.73	10544.953	37768.07
6271	35.73	12795.964	34492.59
5036	35.71	11659.686	39401.766
2319	35.71	9920.311	39383.23
6888	35.71	13194.821	34720.531
4628	35.71	11615.905	37902.168
197	35.71	7736.298	36933.602
6659	35.69	13331.404	39165.016
2817	35.69	10181.301	39792.195
6698	35.69	13342.135	38387.836
2083	35.69	9556.084	33270.512
121	35.69	7772.97	35622.254
5436	35.69	12088.858	37262.016
8135	35.69	14304.941	36175.594
26	35.69	7744.469	33488.254
333	35.69	7758.505	39424.551
5656	35.69	12425.504	36463.391
6254	35.67	12799.106	34824.539
8280	35.67	14615.392	39905.711
1780	35.67	9197.032	39567.785
709	35.67	8372.188	37184.773
5089	35.67	11853.529	39024.969
330	35.65	7828.246	39385.523
741	35.65	8386.234	38174.934
1694	35.65	9228.597	36892.422
3280	35.65	10509.004	39833.527
5937	35.65	12510.457	36856.297
1008	35.65	8539.15	34454.563
8345	35.65	14560.445	37907.832
1819	35.64	9286.231	39397.652
1648	35.64	9234.813	35825.863
6249	35.64	12902.859	35000.492
2827	35.64	10204.715	39609.352
6159	35.64	12850.005	37619.805
7017	35.64	13427.521	35360.133
1225	35.62	8776.477	37513.57
2070	35.62	9400.058	33142.172
7021	35.62	13494.151	35480.168
6214	35.62	12878.755	36158.07
4466	35.62	11381.723	37945.957
517	35.6	8066.082	35378.473
3000	35.6	10235.951	34286.609
844	35.6	8456.072	39296.395
1311	35.6	8805.143	39923.441
3888	35.6	10832.871	37853.227
7780	35.58	14162.164	39979.359
2585	35.58	9981.202	34027.961
885	35.56	8500.314	38038.313
4264	35.56	11346.943	33300.816
7310	35.56	13781.516	38268.945
8332	35.56	14541.618	38453.457
2698	35.56	10070.829	36636.566
5871	35.56	12574.75	34787.402
8440	35.56	14433.564	34944.93
3867	35.54	10929.342	37149.078
6272	35.54	12920.451	34541.055
7360	35.52	13632.829	36477.742
7309	35.52	13682.363	38249.637
1117	35.52	8780.972	34661.715
7567	35.52	13839.454	35484.816
2277	35.52	9564.578	39307.559
1573	35.5	9219.75	33320.789
334	35.5	7702.309	39440.957
6340	35.5	12889.568	33255.406
640	35.5	8207.076	35098.793
3288	35.5	10589.987	39795.219
4153	35.5	11092.076	35413.289
8185	35.5	14358.805	38106.793
231	35.5	7653.356	37432.652
1561	35.5	9126.295	33121.441
4456	35.48	11265.623	37627.93
7088	35.48	13412.902	37407.074
6253	35.48	12826.855	34818.008
3532	35.48	10766.461	35187.047
567	35.48	8093.698	33644.102
2417	35.46	9907.801	36522.645
2914	35.46	10177.214	37119.023
5050	35.46	11674.337	39741.004
3292	35.46	10638.949	39937.102
7764	35.46	13979.529	39882.23
5149	35.46	11893.134	37061.566
6516	35.46	13095.963	37967.793
1973	35.46	9278.21	35118.508
1587	35.46	9207.754	33628.797
1762	35.44	9138.387	38881.813
4067	35.44	11130.619	36587.879
7644	35.44	13845.078	37588.273
397	35.44	8196.194	38826.543
2802	35.44	10081.012	39758.871
2390	35.42	9833.217	37084.395
4265	35.42	11296.679	33327.055
276	35.42	7646.163	38473.543
2938	35.41	10210.063	36400.402
2151	35.41	9507.844	35311.137
6720	35.41	13202.493	38022.758
2177	35.41	9664.325	36254.391
4575	35.41	11612.282	39556.926
530	35.41	8035.325	34861.867
7553	35.41	13784.355	34945.695
6505	35.39	13021.007	37799.895
7562	35.39	13886.561	35301.488
8405	35.39	14557.356	36091.965
922	35.39	8599.334	36874.66
3711	35.37	10909.942	35330.051
5157	35.37	12023.28	36961.672
43	35.37	7911.506	33837.578
3030	35.35	10299.912	33744.371
522	35.33	8023.052	35200.449
8018	35.33	14052.531	33425.559
7446	35.33	13782.596	33754.023
3021	35.33	10337.177	33906.676
6966	35.33	13404.662	33609.156
5081	35.33	11916.485	39400.324
2125	35.33	9690.364	34437.297
3606	35.33	10827.518	33028.316
2978	35.33	10225.689	35121.828
1894	35.33	9428.534	37463.523
5237	35.33	11981.895	34506.813
4876	35.31	11643.412	34913.551
285	35.29	7838.623	38617.59
4485	35.29	11293.28	38605.313
6867	35.29	13325.48	35103.316
5677	35.27	12359.789	35765.879
6016	35.27	12670.434	37843.148
410	35.25	8191.14	38549.664
1121	35.25	8786.447	34792.523
5422	35.25	12090.262	36660.27
3387	35.25	10687.278	36966.383
6373	35.25	13066.672	33465.965
7769	35.23	13878.887	39979.652
7587	35.23	13906.109	35992.129
4026	35.23	11135.812	37988.137
441	35.23	7998.042	37536.055
5646	35.23	12366.303	36836.93
4563	35.23	11630.378	39600.648
5265	35.23	11942.756	33907.16
6614	35.21	13069.702	39591.934
8446	35.21	14596.747	34889.578
3252	35.21	10530.258	39260.711
4064	35.21	11032.72	36814.145
6041	35.21	12561.568	38743.988
4312	35.21	11235.014	34511.367
7515	35.21	13833.22	33734.398
5748	35.21	12431.071	34005.961
3007	35.19	10251.927	34162.438
4216	35.19	11171.756	33670.523
4261	35.19	11404.606	33265.641
7068	35.19	13502.362	37012.438
3896	35.19	10859.748	38241.016
7505	35.19	13954.262	33587.008
1341	35.19	8997.856	39166.219
6892	35.19	13273.712	34576.008
3571	35.18	10625.971	33647.895
6058	35.18	12682.634	39164.191
3709	35.18	10949.287	35227.254
2375	35.18	9833.434	37435.254
1019	35.16	8583.423	34203.934
8138	35.16	14253.705	36286.785
716	35.16	8339.737	37353.957
6799	35.16	13310.851	37337.828
2712	35.14	10042.824	37000.336
4708	35.14	11436.154	35940.824
6455	35.14	13092.738	36237.879
4000	35.14	11117.681	38803.727
4616	35.14	11547.983	38158.746
3886	35.14	10840.704	37838.012
3885	35.14	10889.29	37784.539
28	35.12	7979.545	33497.297
7882	35.12	14188.673	38199.543
7434	35.12	13654.219	34037.109
7034	35.1	13422.497	35918.262
2285	35.1	9505.919	39673.855
3631	35.1	10920.177	33592.367
1481	35.08	9036.858	35140.867
3676	35.08	10894.498	34463.238
7465	35.08	13571.233	33423.34
2234	35.08	9565.352	37816.93
8429	35.06	14430.223	35433
5524	35.06	12326.36	39584.031
4859	35.06	11777.962	34212.426
5323	35.06	12126.756	33907.934
1656	35.06	9142.587	35927.793
8337	35.04	14528.565	38245.977
1513	35.04	8907.079	34603.762
5644	35.04	12441.59	36791.094
3152	35.04	10555.08	36078.59
1486	35.04	9054.302	34997.883
7361	35.04	13603.866	36488.129
2519	35.02	9889.371	33734.723
8002	35.02	14097.968	34072.094
7540	35.02	13827.633	34599.453
5039	35.02	11681.118	39518.734
5246	35.02	11879.319	34349.434
7369	35.02	13683.259	36355.617
2172	35.02	9528.6	36018.141
1137	35	8718.937	35338.59
2721	35	10129.238	37322.797
3159	35	10523.092	36326.496
1726	35	9264.38	37637.234
2260	35	9654.195	38857.414
432	35	8105.742	37689.512
4166	35	11056.39	34610.043
7879	35	14120.393	38150.293
247	34.98	7955.703	37693.781
146	34.98	7874.971	36052.508
7669	34.98	13972.235	38164.465
7590	34.98	13885.023	36086.586
3535	34.98	10677.049	34969.688
4584	34.98	11509.175	39341.402
5927	34.96	12598.992	36525.477
6354	34.96	12969.946	33107.66
4321	34.96	11397.754	34784.18
5282	34.96	11938.775	33282.336
7713	34.96	13869.604	39190.969
4320	34.96	11296.368	34721.047
4870	34.96	11774.075	34686.004
7640	34.96	13925.362	37451.617
6316	34.95	12778.577	33778.902
140	34.95	7865.924	35976.973
6871	34.95	13223.176	35156.926
7071	34.95	13540.881	37034.703
1543	34.95	8871.327	33635.324
6420	34.95	13068.767	34730.035
3111	34.93	10483.982	34893.711
3306	34.93	10709.568	39501.242
2355	34.93	9912.775	37983.633
139	34.93	7687.435	35973.23
6337	34.93	12745.041	33230.949
7668	34.93	13822.91	38131.699
1118	34.93	8756.062	34680.621
6228	34.93	12834.75	35656.852
8501	34.91	14502.958	33221.457
556	34.91	7992.267	34086.355
906	34.91	8438.39	37438.063
457	34.91	8110.528	37083.887
3082	34.91	10426.025	34072.461
891	34.91	8477.618	37980.617
150	34.91	7856.076	36105.895
5382	34.89	12254.387	35305.035
2432	34.89	9911.311	36051.629
548	34.89	8186.5	34208.91
2101	34.89	9552.157	33743.215
1723	34.87	9072.388	37550.668
4228	34.87	11061.093	33482.898
1098	34.87	8650.656	33982.066
2594	34.87	10031.605	34201.875
4136	34.87	11166.984	35638.961
3244	34.87	10552.366	39078.395
5225	34.85	11865.722	35088.113
4835	34.85	11776.586	33775.094
8003	34.85	14173.741	33826.57
8397	34.85	14575.364	36294.504
2849	34.85	10176.143	38895.535
7813	34.85	14185.555	39565.332
52	34.83	7656.513	34160.66
516	34.83	8033.198	35375.309
775	34.83	8404.498	39040.934
625	34.81	8408.692	34518.613
8286	34.81	14627.243	39947.898
6047	34.81	12706.328	38985.234
3018	34.81	10148.288	33845.906
8128	34.81	14381.664	36036.906
2397	34.79	9713.495	36959.266
5559	34.79	12455.159	39098.215
4551	34.79	11466.422	39781.457
7921	34.79	14067.441	36747.848
2486	34.79	9864.439	34407.844
2664	34.79	10043.141	35965.895
2448	34.79	9789.342	35521.566
109	34.79	7682.111	35475.875
5061	34.79	11746.83	39993.34
5073	34.79	11992.173	39435.074
5781	34.79	12350.67	33435.512
7499	34.77	13921.686	33508.703
5158	34.77	12008.754	36734.586
106	34.77	7687.029	35407.332
2472	34.77	9856.87	34681.641
1386	34.77	8864.802	37961.816
4810	34.75	11731.358	33239.879
8150	34.75	14292.822	36856.848
1389	34.75	8909.064	37707.762
1122	34.75	8726.176	34799.527
988	34.73	8448.167	35197.168
3695	34.73	10799.907	34865.746
7002	34.73	13407.314	34793.305
3452	34.72	10572.377	36201.328
3633	34.72	10790.172	33676.352
5288	34.72	12026.502	33056.02
1156	34.72	8806.532	35881.629
2302	34.72	9801.011	39886.156
2372	34.7	9731.03	37407.145
2543	34.7	9708.226	33199.348
6440	34.7	12937.016	35470
7675	34.7	13808.844	38363.883
3359	34.7	10629.555	37621.328
7829	34.7	14057.196	39376.164
2551	34.68	9913.056	33312.109
2510	34.68	9830.281	33851.605
7939	34.68	14056.636	36349.41
7174	34.68	13375.482	38954.094
5915	34.68	12631.575	35997.801
4620	34.66	11438.176	38252.422
2143	34.66	9672.868	34952.16
5133	34.66	11948.345	37607.504
1710	34.66	9114.541	37198.691
6142	34.64	12736.626	37862.906
5393	34.64	12218.224	35626.137
4554	34.64	11573.357	39832.898
7247	34.64	13575.242	39192.531
5804	34.64	12530.546	33292.242
619	34.64	8261.532	34336.953
3992	34.64	11063.612	39025.363
2535	34.64	9786.486	33430.828
2400	34.64	9785.747	37017.461
7677	34.62	13854.765	38388.566
2767	34.62	9989.418	38758.199
5717	34.62	12308.609	35064.605
6699	34.62	13260.909	38404.801
4901	34.62	11798.706	35431.992
138	34.62	7756.659	35963.57
377	34.62	8203.136	39453.137
5013	34.62	11658.381	38412.797
3185	34.62	10395.193	37091.258
4911	34.6	11661.984	35641.445
975	34.6	8582.202	35541.887
7654	34.6	13933.616	37842.375
563	34.6	8156.687	33486.688
1692	34.6	9109.564	36867.984
5872	34.6	12607.69	34801.965
8494	34.6	14544.689	33582.859
1540	34.58	8910.993	33528.297
756	34.58	8235.193	38553.43
3106	34.58	10536.785	34725.297
4167	34.58	11018.906	34618.359
2266	34.58	9613.826	39006.094
3512	34.58	10608.71	35676.359
2965	34.56	10150.613	35651.973
5576	34.56	12462.429	38357.832
7924	34.56	14198.008	36815.227
1874	34.56	9476.662	37922.734
7458	34.56	13698.312	33630.484
4857	34.54	11732.63	34160.488
6677	34.54	13309.586	38643.543
7003	34.54	13529.218	34826.688
2263	34.54	9530.118	38867.41
4703	34.54	11439.009	36122.594
8304	34.54	14449.821	39176.098
768	34.52	8287.897	38827.785
2850	34.52	10225.598	38943.266
892	34.52	8469.28	37668.48
3642	34.5	10941.538	33818.711
852	34.5	8536.505	39130.453
5615	34.5	12446.168	37220.738
580	34.5	8023.993	33046.594
8217	34.5	14238.089	39272.43
4880	34.5	11775.705	35043.684
5374	34.5	12122.074	35066.957
3541	34.5	10701.803	34853.469
3042	34.5	10282.126	33458.605
1200	34.5	8789.533	37028.48
7657	34.49	13962.389	37907.859
2686	34.49	10051.67	36318.621
2186	34.49	9682.012	36493.27
6648	34.49	13182.205	39281.348
6632	34.49	13343.024	39877.461
5287	34.49	12061.846	33028.934
1174	34.49	8840.497	36410.922
1732	34.49	9202.839	37903.301
2787	34.49	10116.525	39348.73
2675	34.49	9973.662	36157.52
1869	34.49	9422.514	38051.688
4903	34.47	11747.627	35481.063
6598	34.47	13136.925	39126.668
5358	34.47	12265.36	34615.148
1404	34.47	9007.097	37332.891
3259	34.47	10491.485	39466.715
6812	34.47	13240.811	36958.664
1409	34.45	8994.211	37120.574
820	34.45	8258.112	40004.875
209	34.45	7654.093	37094.078
958	34.45	8554.241	36205.102
743	34.45	8374.366	38221.023
6437	34.45	12992.711	35295.484
7041	34.43	13448.679	36113.672
5463	34.43	12194.027	38290.113
3097	34.43	10365.576	34415.906
4048	34.43	11096.315	37483.43
1862	34.43	9442.66	38215.156
3051	34.43	10553.273	33111.41
7028	34.43	13488.247	35706.754
8177	34.43	14295.093	37875.906
8353	34.43	14572.579	37590.66
3681	34.41	10787.304	34545.637
2917	34.41	10316.015	37152.52
3887	34.41	10889.578	37848.047
264	34.41	7951.485	38176.977
1836	34.41	9451.607	38937.16
542	34.41	8181.413	34308.473
499	34.41	7996.778	35752.387
8029	34.39	14040.76	33124.789
3986	34.39	11043.906	39189.734
8231	34.39	14411.213	39517.652
7962	34.39	14130.385	35512.793
6918	34.39	13161.803	33956.598
7857	34.39	14030.938	39082.328
2309	34.39	9720.176	39625.07
1958	34.39	9415.187	35822.492
1509	34.39	9053.809	34504.699
3098	34.39	10410.531	34430.492
3162	34.37	10474.656	36387.684
5371	34.37	12149.997	34961.414
7956	34.35	14194.128	35690.914
5674	34.35	12349.155	35960.363
4592	34.35	11608.051	38994.996
2857	34.35	10180.798	38487.902
589	34.35	8325.905	33116.129
2791	34.33	10090.992	39385.43
5715	34.33	12489.974	35012.461
[truncated: 3,024 more rows]
