# Supplementary material for: Insights on the Control of Yeast Single-Cell Growth Variability by Members of the Trehalose Phosphate Synthase (TPS) Complex
Source: Front Cell Dev Biol. 2021 Jan 28;9:607628. doi: 10.3389/fcell.2021.607628 (PMC7876269; doi:10.3389/fcell.2021.607628)
Supplement: Supplementary file 2 [file Data_Sheet_1.ZIP › final_code/input_datasets/BY4741_3_Ntd_TPS1_t2.csv]

Id	Area (µm²)	Centre X Position (µm)	Centre Y Position (µm)
981	216.32	8067.837	36875.855
12271	205.27	12528.182	38938.996
10900	204.51	12145.209	33921.953
13551	200.97	13284.009	38535.008
12777	200.37	12809.559	34946.586
10857	196.64	12243.443	33490.066
16401	192.39	14496.202	38632.539
12610	190.05	12753.809	37324.551
15218	188.79	13986.98	36664.328
14307	186.32	13546.717	37358.746
6182	178.56	10174.62	38017.18
16143	166.44	14339.797	36981.145
4746	160.4	9854.201	39621.844
3099	157.92	9112.522	35557.73
12398	154.09	12895.226	39650.992
15814	145.47	14112.017	33866.723
12079	143.15	12667.093	36100.957
8554	143.11	11173.034	34427.441
9672	142.25	11600.786	33123.57
11895	141.45	12571.762	33557.559
14891	140.85	13589.746	33866.672
10242	140.53	11858.293	39602.453
15217	140.12	13887.027	36639.066
15056	139.34	13806.707	34716.703
11852	139.24	12337.647	33096.219
7851	138.94	10930.007	36480.793
14118	138.67	13474.327	34598.934
8902	135.78	11252.574	36516.57
9742	135.28	11737.382	34152.563
7524	135.05	10727.031	34194.699
12029	133.52	12660.076	35432.313
8468	132.33	11048.013	35258.48
16585	131.2	14448.907	35637.27
13421	129.82	13105.474	39597.859
7956	129.11	10835.777	38031.574
16120	128.16	14224.474	36597.078
16471	128	14629.838	37493.547
11944	127.96	12704.638	34229.566
15612	127.75	14082.752	36938.105
14906	126.76	13590.36	33498.316
3512	126.45	9281.984	39575.676
12867	126.22	12914.06	34111.813
11681	125.84	12346.55	35662.801
16579	125.78	14459.368	35588.438
15801	125.78	14005.457	34222.785
15742	125	14198.742	35186.086
2316	124.25	8638.04	37038.977
11722	123.48	12350.948	34986.664
7584	123.23	10611.815	33412.422
14601	123.23	13624.862	38080.066
15026	123.04	13982.632	34311.105
736	122.97	7860.109	39430.219
12823	122.12	12825.097	34647.797
14090	121.8	13459.713	34217.723
14194	121.8	13414.817	35782.563
12470	120.95	12735.658	38892.277
12753	120.61	12844.407	35532.629
10836	120.21	12066.629	33232.641
4499	119.61	9574.591	37778.004
2635	118.62	8865.259	38345.527
5509	118.41	10030.94	34264.281
14763	117.97	13773.751	35595.949
16192	116.99	14371.489	38009.078
11501	116.82	12475.005	38107.609
6410	116.72	10194.358	35902.363
16645	116.45	14623.45	34625.113
8557	115.71	11197.575	34164.695
12977	115.44	12981.162	33824.434
15559	115.42	14156.844	37926.422
4077	115.13	9592.686	33237.949
2757	114.06	8907.122	36636.57
11775	112.82	12437.891	34416.871
13028	111.76	12976.405	34433.957
14606	111.71	13663.006	37845.98
2944	111	8884.365	33607.914
1888	110.84	8535.696	36970.922
4737	110.69	9732.587	39932.504
9107	110.61	11269.098	39198.859
11246	110.52	12165.008	38571.129
8436	110.5	11100.273	36184.699
13801	110.4	13332.925	35555.676
11149	110.35	12148.613	37263.684
14510	109.69	13661.865	39502.41
6899	109.16	10505.791	37053.84
11805	109.14	12369.283	33863.855
7106	109.04	10474.57	39454.957
583	108.81	7871.482	37721.824
9532	108.66	11495.212	34954.672
9369	107.78	11532.254	37658.328
13032	107.47	13069.213	34532.348
3193	107.42	9172.035	36744.504
6418	107.34	10186.771	35941.684
13676	106.97	13283.123	37152.422
8054	106.76	10956.64	39375.941
6750	106.06	10383.374	35443.023
11780	106.04	12288.45	34182.867
12537	105.9	12730.41	37843.723
10216	105.63	11832.929	40000.953
8149	105.42	11067.266	39679.809
9965	105.25	11782.136	37124.539
15670	105.16	14110.161	36098.586
14696	105.14	13578.067	36749.469
11886	105.12	12494.284	33341.246
5726	104.96	9925.194	37331.848
13375	104.72	13040.793	38834.148
10591	104.62	11855.539	35640.359
16243	104.56	14219.699	38905.652
1567	104.41	8394.367	38172.074
6971	104.29	10356.135	37890.93
3358	104.18	9123.577	38576.211
16128	103.59	14349.54	36719.328
13027	103.51	13067.799	34406.902
2142	103.43	8733.389	33907.648
8512	103.24	11092.834	34875.168
3679	102.4	9367.65	37243.324
11264	101.79	12136.685	38907.375
4060	101.46	9352.01	33071
268	101.17	7950.577	36696.137
14870	101.04	13696.163	34253.945
1990	100.64	8486.654	35216.824
12081	100.18	12545.184	36119.711
14251	99.77	13551.648	36469.184
3165	99.64	9063.716	36571.586
8206	99.49	11070.119	38644.234
14856	99.37	13696.573	34602.02
14199	99.2	13374.787	35825.656
15317	99.08	13825.515	38482.953
8362	98.89	11054.958	37141.156
10427	98.87	12052.673	37904.039
7012	98.78	10404.63	38291.258
6483	98.7	10223.052	34798.563
3998	98.68	9277.585	33880.539
11814	98.53	12377.49	33734.336
2692	98.53	9012.942	37447.637
11341	98.4	12268.83	39757.734
6288	97.94	10337.863	37385.965
11124	97.73	12247.098	36907.883
10546	97.28	11898.966	36219.34
15210	96.94	13832.781	36488.539
13988	96.88	13167.793	33132.57
662	96.67	7685.788	38603.594
4225	96.58	9653.737	35420.313
13567	96.54	13272.713	38439.738
4195	95.83	9668.039	34908.719
12763	95.58	12778.573	35370.066
12827	94.8	12746.885	34744.797
14718	94.53	13751.789	36292.148
16415	94.37	14530.601	38235.129
2972	94.37	9115.089	33133.629
16559	94.01	14528.301	35932.059
11755	93.97	12321.964	34756.109
11732	93.53	12286.596	34869.609
9461	93.53	11581.425	35910.156
14642	93.47	13664.078	37588.395
16127	93.42	14363.672	36697.852
3331	93.38	9061.435	38240.723
12047	93.15	12524.908	35635.625
12606	93.05	12829.793	37249.836
16528	92.96	14634.894	36280.992
9546	92.71	11478.748	34625.105
1556	92.54	8287.306	37975.234
1672	92.52	8630.634	39659.441
10302	92.5	11867.811	39265.27
9463	92.42	11510.44	35914.125
15795	92.25	14178.014	34148.871
1763	92.21	8518.558	38502.328
8364	92.19	10993.279	37165.34
8636	92.13	11017.187	33256.633
1484	91.81	8214.326	36943.516
14591	91.69	13652.473	38267.648
12821	91.56	12842.71	34616.781
2158	91.5	8733.185	34263.426
8841	91.42	11348.305	35637.844
14566	91.41	13603.516	38513.844
13813	91.23	13245.366	35364.34
2867	91.21	9055.667	35052.34
14089	91.19	13417.877	34153.809
10307	91.19	12053.602	39070.684
3091	91.16	9235.037	35363.504
13973	91.12	13349.233	33015.602
12594	91.08	12786.661	37399.594
16061	91.04	14377.153	35774.363
8799	91.04	11222.894	35074.301
12809	90.62	12838.409	34806.246
11787	90.6	12282.525	33983.887
16728	90.43	14515.574	33751.668
15950	90.33	14257.479	33944.355
5260	90.12	9853.261	35426.902
15900	90.12	14233.404	33121.66
7541	89.84	10706.997	34100.777
2840	89.59	9021.507	35303.836
3604	89.26	9277.212	38404.363
12838	89.26	12892.295	34305.32
8345	89.16	11173.326	37195.906
6906	89.15	10559.772	37075.379
15939	89.05	14360.255	33810.652
5335	89.03	9734.964	34144.387
16404	88.97	14616.77	38359.93
16637	88.86	14474.072	34886.688
14650	88.78	13656.087	37439.602
5772	88.76	9956.616	37836.457
12607	88.63	12892.132	37270.07
2698	88.48	8973.476	37500.148
8583	88.44	10994.876	33703.695
5460	88.36	9996.479	33420.07
11285	88.19	12226.077	39180.004
6031	88.11	10331.074	39689.973
8662	88.09	11242.099	33016.891
14619	88.04	13670.327	37688.848
13143	87.92	13037.438	36398.871
82	87.92	7928.966	34261.012
14473	87.92	13398.932	39820.707
16067	87.86	14406.803	35847.207
9967	87.84	11770.295	37133.195
630	87.81	7807.503	38298.664
142	87.67	7667.487	35153.355
7228	87.36	10575.772	38614.285
12091	87.29	12635.975	36321.125
15244	87.19	13961.076	37194.875
9782	87.17	11840.389	34718.445
9190	87.15	11511.513	40004.414
10211	87.13	11751.309	39933.184
3603	87.02	9420.565	38396.078
7403	87	10615.211	36365.254
12458	86.91	12733.704	39109.27
15975	86.87	14370.254	34394.457
9930	86.69	11648.814	36499.281
15307	86.68	13926.669	38379.004
12320	86.62	12594.691	39366.102
6591	86.54	10341.28	33013.406
568	86.37	7935.514	37590.816
11418	86.2	12283.518	39138.949
4240	86.1	9491.969	35628
15807	86.02	14002.505	34013.059
11764	85.83	12287.052	34569.684
13872	85.81	13191.621	34737.449
12363	85.64	12570.616	39840.988
10470	85.62	11939.067	37450.746
4158	85.53	9610.74	34343.473
2380	85.53	8762.583	37746.387
8387	85.51	11170.082	36572.613
24	85.41	7735.614	33489.652
14350	85.39	13397.236	38106.055
9368	85.37	11579.713	37645.941
7796	85.35	10947.977	35695.496
16470	85.16	14442.032	37479.168
15017	85.12	13946.048	34151.051
9766	85.07	11667.784	34467.547
4025	85.01	9286.305	33528.113
12056	84.88	12496.196	35691.754
3394	84.86	9123.046	39007.941
5312	84.74	9803.182	34654.207
16051	84.68	14415.861	35516.945
6800	84.55	10506.512	36060.871
9636	84.3	11573.99	33784.199
1690	84.24	8623.124	39275.078
9693	84.11	11714.281	33202.309
12879	83.88	12884.857	33941.578
11776	83.8	12448.379	34437.219
11192	83.76	12249.903	37762.047
11381	83.67	12369.035	39658.531
15085	83.53	13850.579	35186.051
3100	83.42	9269.196	35554.648
10739	83.34	12000.211	33814.711
13014	83.34	13094.93	34263.223
2050	83.32	8513.998	33923.586
10332	83.3	12061.955	38315.336
3574	83.27	9282.558	38699.801
2899	83.15	8875.861	34554.613
12450	83.08	12890.295	38974.258
13695	82.98	13288.711	36790.461
1659	82.9	8554.277	39949.109
8428	82.88	11071.287	36101.691
16106	82.79	14349.208	36343.789
2255	82.75	8720.925	36114.387
14561	82.75	13612.83	38787.375
635	82.73	7692.296	38329.352
12826	82.71	12848.483	34677.07
1562	82.71	8289.253	38109.578
15498	82.69	14199.215	38875.996
4265	82.67	9608.004	35987.695
8904	82.63	11401.34	36524.887
2372	82.58	8792.049	37653.625
15644	82.56	14061.549	36582.234
10600	82.44	11892.807	35433.676
3806	82.39	9479.023	37006.797
11674	82.37	12450.053	35886.039
10660	82.25	11877.162	35081.594
12675	82.23	12757.8	36410.801
15976	82.18	14411.925	34395.902
1617	82.14	8221.86	39222.938
16219	82.1	14275.324	38451.656
9862	81.95	11817.625	35619.617
7091	81.93	10530.05	39249.664
16685	81.93	14540.591	34282.145
15057	81.79	13903.22	34737.043
6785	81.79	10498.908	35983.109
10459	81.6	12017.404	37651.121
16150	81.56	14340.418	37086.422
2986	81.35	9276.003	33458.023
10056	81.35	11820.864	38227.887
9258	81.22	11615.083	39032.637
7694	81.12	10837.167	34142.832
13931	81.05	13272.69	33748.297
14550	80.99	13641.966	38634.348
7569	80.99	10698.257	33597.133
15366	80.95	13852.929	39357.883
11185	80.89	12138.697	37738.629
7397	80.82	10635.094	36255.473
14294	80.82	13377.336	37141.434
13926	80.82	13282.167	33659.551
8850	80.78	11335.13	35828.813
14070	80.78	13385.291	33992.512
13816	80.7	13207.026	35397.117
881	80.62	8177.796	38543.539
13864	80.62	13269.781	34628.41
706	80.62	7825.776	39108.422
14213	80.51	13412.207	36002.18
131	80.51	7939.572	35007.188
11539	80.36	12469.301	37434.313
1036	80.26	8127.505	36646.344
11113	80.26	12256.75	36766.758
13795	80.24	13333.003	35522.141
15141	80.2	13972.49	35640.898
12407	80.2	12855.627	39431.848
9277	80.03	11593.303	38710.438
9640	79.95	11475.905	33487.805
8511	79.84	11175.004	34867.684
13883	79.82	13236.287	34524.762
8820	79.8	11406.365	35383.383
15564	79.7	14037.371	37779.746
14861	79.7	13573.991	34416.309
9058	79.67	11250.457	38544.891
15749	79.57	14146.736	35021.863
3435	79.53	9094.03	39461.621
7725	79.49	10795.313	34559.117
7728	79.4	10777.851	34628.086
11584	79.38	12363.042	36928.047
5571	79.32	10019.103	35369.691
9632	79.24	11432.796	33713.523
6687	79.24	10478.212	34774.074
15804	79.23	14080.733	33977.906
2160	79.21	8646.37	34321.934
12857	79.21	12861.806	34005.504
15265	79.17	13926.793	37649.363
4027	79.03	9291.374	33582.195
15711	79	14011.791	35587.789
8344	78.96	11178.881	37497.004
12378	78.9	12532.067	39997.359
11569	78.86	12461.901	37023.035
12364	78.77	12540.189	39845.773
8619	78.42	11012.711	33423.555
13602	78.31	13313.883	37833.742
14	78.29	7785.46	33283.211
14538	78.29	13629.228	39050.805
15201	78.29	13918.154	36375.785
14895	78.21	13651.612	33885.344
5168	78.21	9829.013	36594.555
1102	78.13	8125.274	35285.992
14468	78.1	13350.173	39747.836
8875	78.06	11379.463	36111.801
15770	77.96	14162.49	34617.941
8546	77.9	11194.561	34377.426
7464	77.87	10565.393	35356.523
1780	77.75	8550.093	38440.871
9346	77.75	11429.371	37705.734
10797	77.71	11895.229	33348.543
14262	77.69	13450.3	36724.195
7392	77.64	10774.918	36456.191
14107	77.62	13417.38	34504.051
15430	77.6	14036.623	39930.977
2453	77.56	8684.765	38789.348
14722	77.43	13581.683	36358.117
15059	77.41	13945.006	34809.855
13922	77.35	13347.382	33897.531
1563	77.27	8234.696	38114.723
10052	77.18	11751.502	38163.648
14624	77.16	13737.926	37720.957
3864	77.12	9434.76	36192.215
7608	77.08	10665.151	33155.605
4163	77.02	9690.755	34408.117
14685	77	13634.104	36908.363
5900	76.83	10109.927	39399.023
1426	76.83	8214.163	36050.137
14703	76.81	13698.805	36620.484
14584	76.76	13675.445	38177.074
15373	76.74	13806.96	39487.586
16372	76.68	14522.215	38629.695
9082	76.68	11317.797	38765.93
16694	76.58	14619.542	34016.547
2135	76.56	8818.892	33755.879
13283	76.45	12974.232	37696.277
16666	76.28	14444.554	34566.762
9962	76.28	11701.414	37014.344
10860	76.26	12129.545	33503.188
14144	76.18	13439.214	35042.227
15726	76.12	14014.863	35455.203
8641	76.12	11041.862	33288.789
16116	76.05	14371.8	36577.492
10222	76.05	11864.499	39788.402
13209	76.05	13124.331	37353.047
8048	75.97	10896.474	39365.277
15436	75.95	14200.371	39640.641
11845	75.93	12316.498	33005.5
8508	75.74	11099.217	34853.488
2128	75.72	8647.539	33556.574
8714	75.7	11214.412	34103.199
14171	75.64	13458.483	35399.07
7457	75.64	10645.483	35571.441
16698	75.64	14451.907	34124.988
4853	75.63	9733.532	39060.957
11781	75.61	12435.092	34215.703
16592	75.61	14487.273	35710.691
11001	75.57	12133.697	35397.656
2358	75.55	8736.168	37438.957
5531	75.53	10042.529	34650.48
7512	75.47	10764.477	34597.441
7257	75.47	10697.879	38032.457
15160	75.4	13977.158	35885.785
1595	75.28	8338.212	38867.824
1230	75.22	8050.924	33384.512
16665	75.22	14550.061	34558.191
6104	75.15	10229.187	38681.352
11631	75.11	12468.211	36307.617
8042	75.09	10835.304	39235.648
12154	75.07	12517.357	37180.477
12947	75.07	13051.874	33317.016
1079	75.03	8198.489	35630.605
15808	75.03	14087.124	34017.922
10801	75.01	11982.862	33411.168
9522	75.01	11494.519	35151.723
14017	74.97	13518.212	33167.316
2373	74.94	8653.216	37681.41
15586	74.92	14108.72	37474.844
8165	74.9	11193.335	39333.711
6634	74.88	10494.123	33867.676
1580	74.84	8331.36	38406.992
16172	74.84	14240.456	37584.668
6486	74.84	10145.649	34820.625
8577	74.8	11090.33	33827.613
9244	74.71	11546.587	39195.887
6482	74.71	10300.467	34796.242
12831	74.67	12911.905	34552.91
10700	74.59	11987.014	34498.805
15002	74.59	13832.225	33899.902
6650	74.53	10432.923	34217.133
5159	74.5	9757.277	36810.73
7738	74.5	10836.958	34757.711
8343	74.48	11080.405	37484.965
5562	74.46	10042.676	35212.496
3834	74.46	9417.988	36697.637
5665	74.32	9978.108	36059.07
3962	74.3	9458.348	34469.211
12471	74.27	12844.866	38926.734
15902	74.23	14305.813	33226.602
5932	74.23	9929.035	39624.195
15656	74.19	14183.185	36515.574
8189	74.19	11071.447	38994.273
7620	74.15	10780.53	33083.715
8127	74.15	11134.853	39772.824
10775	74.15	12056.336	33702.836
15954	74.13	14301.262	34058.137
12755	74.11	12875.648	35543.992
7277	74.09	10613.903	37972.484
1865	74.04	8447.741	37313.402
13987	73.94	13201.738	33119.48
11108	73.92	12161.417	36648.094
6170	73.84	10268.067	38223.879
10528	73.83	11976.019	36610.766
13930	73.83	13285.47	33735.137
1302	73.81	8298.321	33967.422
16653	73.81	14427.217	34742.723
10487	73.77	11905.799	37150.867
1208	73.77	8088.076	33789.801
5014	73.73	9727.629	38005.285
2739	73.71	8880.977	36750.473
8410	73.69	11004.187	36217.066
13999	73.65	13561.484	33047.867
15126	73.65	13825.718	35501.926
8266	73.63	10991.738	38190.191
12858	73.63	12728.167	34009.527
2161	73.61	8690.901	34378.875
11321	73.6	12168.353	39534.094
931	73.58	8123.337	37700.098
2179	73.58	8633.766	34695.59
5697	73.56	9972.442	36718.344
9617	73.54	11444.183	33836.152
13112	73.38	13135.953	35919.598
1997	73.23	8543.978	34791.348
236	73.16	7648.693	36391.152
847	73.1	8100.039	39171.945
9153	73.08	11414.276	39651.234
14675	73.06	13671.866	37090.754
9071	73.06	11306.624	38694.133
10723	73.06	12034.129	34198.848
8170	72.91	11132.003	39112.543
5411	72.87	9891.039	33463.063
13361	72.85	13047.094	38603.211
3661	72.81	9340.947	37373.621
9984	72.77	11743.044	37307.645
9813	72.71	11816.599	35050.254
7829	72.66	10916.439	36169.09
14946	72.62	13628.936	33075.543
8873	72.6	11393.413	36080.461
3403	72.58	9197.101	39100.648
9315	72.47	11631.503	38306.715
11706	72.43	12405.865	35113.484
5097	72.43	9807.9	37603.078
9804	72.39	11736.167	34951.039
15506	72.35	14143.211	38664.508
3544	72.31	9339.504	39228.984
10800	72.29	11995.502	33384.617
12417	72.2	12900.911	39556.645
12040	72.18	12564.776	35555.504
9675	72.16	11474.248	33143.637
15127	72.08	13975.269	35505.938
14896	72.03	13607.66	33899.227
15889	71.99	14059.129	33132.512
6573	71.99	10317.352	33446.32
14676	71.99	13588.711	37094.039
8420	71.97	11076.535	36328.375
13805	71.87	13240.957	35276.199
8858	71.85	11243.598	35899.613
12090	71.78	12513.264	36286.629
13530	71.74	13262.812	39015.41
10953	71.72	12198.764	34813.215
6711	71.66	10498.351	35133.664
13315	71.66	13036.438	38147.199
14898	71.58	13632.73	33651.367
6610	71.47	10387.931	33406.121
4051	71.43	9486.166	33030.301
12374	71.39	12603.561	39882.297
1053	71.37	8115.674	36102.547
16565	71.35	14450.124	35954.938
3927	71.34	9415.674	35192.691
10813	71.32	12022.05	33231.262
138	71.32	7931.421	35110.371
767	71.3	7724.742	39603.785
16011	71.28	14253.13	35007.84
10966	71.26	12200.017	35016.262
15464	71.26	14067.553	39304.434
8776	71.24	11370.217	34743.16
16046	71.22	14315.683	35509.238
14444	71.2	13470.618	39418.77
15746	71.13	14095.605	34966.668
15589	71.09	14152.978	37186.016
3876	70.97	9381.423	35921.234
8887	70.95	11245.526	36288.043
4664	70.86	9538.297	39270
12706	70.74	12757.406	36102.512
5423	70.72	9712.446	33002.898
15582	70.72	14094.662	37425.332
8575	70.7	11134.874	33823.375
11610	70.7	12387.808	36679.141
3542	70.59	9380.523	39200.672
6502	70.55	10161.811	34769.605
12089	70.53	12585.157	36255.586
11018	70.49	12181.487	35600.672
13608	70.47	13350.917	37670.379
12277	70.47	12649.191	39033.598
6370	70.47	10166.806	36465.801
15535	70.45	14081.776	38464.668
2512	70.42	8758.71	39579.621
3881	70.42	9409.074	35744.449
15034	70.38	13944.667	34415.602
9651	70.34	11425.601	33334.172
8463	70.32	11034.121	35423.813
2143	70.28	8662.564	33912.195
1391	70.28	8205.731	35412.168
3580	70.24	9325.85	38468.961
2924	70.19	8938.655	33808.477
7746	70.13	10989.005	34842.648
6987	70.09	10490.142	37980.719
8473	70.07	11125.416	35305.828
8872	70.05	11230.202	36047.336
1425	70.03	8233.538	36019.813
2741	70	8941.286	36822.098
3595	69.96	9482.798	38332.594
11392	69.92	12487.017	39463.297
14925	69.92	13773.959	33356.121
12335	69.88	12557.803	39490.699
4505	69.82	9557.294	37890.746
8326	69.8	11116.601	37593.68
8498	69.78	11079.179	35066.922
10019	69.75	11783.951	37753.016
12845	69.73	12873.878	34385.969
1894	69.69	8455.015	36721.477
6752	69.65	10499.672	35481.703
6487	69.55	10303.323	34826.477
1415	69.54	8217.616	35768.031
11338	69.52	12099.195	39720.645
15846	69.52	14187.405	33575.391
12670	69.48	12815.284	36399.359
637	69.44	7643.277	38337.516
2155	69.36	8741.017	34159.461
14488	69.32	13647.846	39877.266
14758	69.31	13763.562	35852.258
15578	69.29	14036.046	37355.043
2008	69.27	8582.476	34761.145
5042	69.25	9848.418	37895.801
11953	69.21	12496.407	34454.949
9774	69.19	11767.216	34692.18
6619	69.15	10466.345	33606.402
8269	69.15	11164.461	38229.043
15226	69.11	13933.305	36932.391
13828	69.1	13262.983	35131.125
1621	69.06	8263.116	39306.762
2297	69.04	8826.26	36796.172
11682	69.04	12349.872	35679.891
16166	69.04	14394.829	37436.996
12642	69.02	12729.857	36723.031
7225	69	10606.772	38552.246
10244	69	12003.903	39636.641
14222	68.98	13418.032	36093.82
11601	68.98	12342.474	36574.59
8503	68.94	11010.354	34796.906
2871	68.88	9032.133	34784.438
11766	68.88	12382.625	34300.484
11506	68.87	12379.675	37852.16
14824	68.87	13704.659	34809.801
10201	68.83	11769.293	39810.402
9390	68.81	11438.78	37297.457
1190	68.79	8015.701	34079.293
758	68.77	7740.472	39532.914
12128	68.77	12660.893	36982.352
76	68.77	7977.213	34215.359
15851	68.75	14173.283	33333.578
11866	68.71	12585.919	33052.559
6352	68.69	10295.94	36808.395
14464	68.69	13359.303	39719.176
16496	68.67	14612.382	37148.07
47	68.67	7888.8	33797.492
10714	68.65	11918.853	34399.488
16029	68.62	14417.205	35114.965
15256	68.52	13992.089	37568.535
861	68.48	8044.445	38815.414
266	68.42	7864.136	36666.934
13343	68.41	13007.434	38421.641
16381	68.37	14619.052	38769.23
16041	68.37	14247.23	35283.992
5191	68.37	9918.616	36447.535
15532	68.35	14073.421	38388.656
9536	68.33	11429.672	35050.039
15232	68.33	13947.332	36993.508
15474	68.33	14169.446	39120.453
13867	68.31	13153.628	34687.766
5374	68.27	9735.611	33875.188
11169	68.18	12091.872	37546.902
1246	68.16	8131.631	33032.156
14438	68.14	13360.234	39328.086
12731	68.08	12810.205	35829.449
16042	68.08	14244.482	35354.391
1838	68.04	8530.413	37546.039
503	68.02	7852.206	37078.668
11812	68.02	12331.207	33677.738
2946	68	8972.91	33627.547
742	67.97	7767.208	39456.074
1800	67.95	8609.939	38093.285
9669	67.91	11553.442	33103.895
12097	67.89	12573.882	36457.652
12214	67.89	12678.764	37966.234
8653	67.87	11113.419	33043.07
11181	67.81	12115.162	37703.371
1129	67.77	8141.604	34979.578
8649	67.77	11149.67	33322.477
3093	67.72	9124.594	35383.535
16769	67.72	14448.413	33106.57
15024	67.68	13956.615	34241.668
12619	67.64	12749.645	37142.816
16335	67.62	14531.468	39472.891
15989	67.58	14289.402	34559.973
1342	67.51	8290.396	34631.781
12272	67.49	12695.259	38969.469
13898	67.45	13211.781	34154.16
12428	67.43	12869.299	39410.121
14140	67.43	13538.591	34968.434
14904	67.37	13660.374	33786.836
10886	67.26	12093.183	33800.117
15809	67.24	14120.175	34059.352
15762	67.18	14148.71	34843.098
11500	67.16	12369.454	38078.688
15782	67.14	14058.816	34292.832
14167	67.12	13353.699	35374.184
8359	67.12	11076.19	37054.578
10735	67.08	11940.98	33996.484
8860	67.08	11235.432	35950.359
14982	67.05	13960.963	33609.105
11985	67.01	12642.672	34966.242
14767	66.99	13673.838	35699.574
15472	66.99	14035.667	39111.547
9895	66.95	11848.964	36093.809
9231	66.91	11519.492	39369.906
12365	66.82	12686.164	39848.68
7612	66.82	10908.501	33053.484
11647	66.8	12470.671	36167.668
11962	66.78	12594.842	34521.969
3525	66.78	9293.042	39385.957
8296	66.76	11056.145	37877.93
13904	66.76	13145.681	34257.602
1591	66.76	8300.052	38744.391
11606	66.7	12433.788	36623.813
2321	66.7	8671.91	37093.699
12483	66.68	12810.141	38492.316
6206	66.66	10342.492	37858.492
16462	66.64	14512.822	37587.066
15191	66.62	13941.863	36273.199
8665	66.53	11369.03	33159.633
12559	66.49	12901.982	37823.145
2995	66.49	9095.419	33640.98
4314	66.43	9669.766	36527.855
7813	66.43	10978.988	35908.039
7928	66.41	10821.839	37738.547
621	66.39	7765.663	38157.188
7607	66.36	10717	33129.004
6961	66.3	10541.438	37675.41
12105	66.28	12696.53	36567.863
16510	66.28	14619.148	36575.07
4101	66.28	9666.522	33493.953
8807	66.26	11222.644	35168.043
16527	66.2	14553.113	36280.074
8509	66.18	11052.934	34857.473
16469	66.18	14553.412	37424.441
5798	66.18	10131.919	38339.816
15684	66.15	14085.7	36198.461
9498	66.15	11428.533	35524.895
12927	66.13	12720.57	33149.563
3898	66.13	9426.92	35714.207
9516	66.09	11528.903	35100.852
7762	66.09	10843.148	35201.691
5279	66.05	9835.441	35095.398
15081	66.01	13844.746	35130.852
14220	66.01	13502.812	36091.555
1109	65.99	8103.549	35381.652
8152	65.97	11041.727	39497.109
1581	65.95	8417.02	38429.566
16472	65.95	14537.416	37208.184
11360	65.95	12437.458	39808.254
7475	65.9	10750.335	35143.031
8881	65.9	11343.492	36198.383
7273	65.9	10662.312	37928.051
6083	65.88	10204.149	39020.633
14225	65.84	13410.869	36128.77
3618	65.78	9289.987	38021.246
13579	65.74	13273.559	37984.914
13529	65.71	13174.035	39007.203
1424	65.65	8264.386	36000.492
7520	65.65	10649.722	34161.922
10699	65.65	11998.972	34469.52
13736	65.61	13324.53	36329.266
4650	65.55	9607.747	38953.512
11743	65.55	12343.488	34644.254
6212	65.55	10244.633	37964.535
556	65.53	7738.123	37487.992
6642	65.51	10467.992	34013.621
7943	65.51	10880.048	37880.488
5132	65.51	9887.339	37128.512
1627	65.48	8383.831	39498.461
15914	65.44	14270.89	33449.488
9476	65.42	11434.313	35839.625
14379	65.36	13422.694	38629.965
4165	65.32	9640.872	34432.105
4151	65.32	9651.052	34192.543
11170	65.3	12185.116	37551.996
16188	65.27	14362.497	37881.563
752	65.27	7724.592	39488.434
2284	65.25	8705.957	36530.73
8518	65.23	11155.451	34649.016
9163	65.21	11352.444	39834.453
90	65.17	7829.337	34419.957
16587	65.17	14433.308	35651.313
12880	65.13	12911.8	33671.453
1407	65.11	8387.216	35629.395
2344	65.07	8826.645	37379.691
560	65.07	7665.142	37528.207
14137	65.05	13459.273	34930.535
102	65.05	7702.116	34658.023
4757	65.05	9812.642	39670.254
10167	65.04	11802.389	39284.121
5354	64.98	9847.433	34037.945
2977	64.92	9197.421	33284.816
12750	64.9	12827.307	35485.113
12860	64.88	12913.742	34047.871
11602	64.86	12284.151	36574.875
7785	64.86	10981.413	35633.766
2267	64.84	8817.836	36205.246
4146	64.84	9583.877	34078.336
13010	64.81	12963.856	34252.824
3524	64.81	9433.558	39374.93
1326	64.79	8203.166	34409.086
16525	64.71	14580.482	36257.188
15123	64.67	13910.732	35453.703
5891	64.65	9997.989	39337.797
12293	64.63	12690.965	39118.434
14789	64.63	13708.914	35288.305
12695	64.63	12719.796	36303.477
7543	64.59	10689.153	34117.727
16750	64.56	14434.676	33454.848
4016	64.54	9323.439	33758.168
10728	64.5	11964.133	34239.285
5106	64.5	9901.198	37469.613
4017	64.48	9377.428	33778.426
15759	64.46	14057.793	34807.789
16209	64.44	14242.863	38340.66
15166	64.44	13985.701	36005.301
11430	64.35	12342.404	39217.469
16766	64.31	14636.048	33059.051
15973	64.31	14291.553	34379.574
12613	64.29	12762.095	37048.27
11206	64.23	12277.901	38010.551
1545	64.23	8381.91	37850.898
8212	64.19	11192.653	38691.621
16500	64.14	14599.44	36984.496
3585	64.14	9311.036	38557.23
5799	64.14	10119.799	38342.125
14131	64.12	13388.571	34881.387
1714	64.08	8577.499	39222.563
13316	64.04	12926.444	38184.715
1098	64	8188.298	35545.172
11558	64	12308.133	37253.613
11903	63.98	12547.963	33657.598
3702	63.94	9294.63	37070.145
14970	63.92	13942.104	33422.355
11397	63.91	12446.195	39560.098
13773	63.85	13170.356	35601.324
14209	63.85	13438.796	35959.395
16730	63.83	14561.691	33491.387
3471	63.79	9227.34	39939.105
14491	63.79	13618.362	39951.406
10703	63.73	11915.111	34542.672
12899	63.73	12781.869	33332.723
8590	63.71	11027.5	33749.332
8846	63.69	11259.609	35690.609
15840	63.64	14104.923	33519.746
12000	63.58	12629.202	35180.68
10910	63.58	12090.171	34081.434
10041	63.56	11709.367	38072.43
15052	63.56	13840.173	34682.523
14796	63.54	13669.534	35092.488
12171	63.48	12662.646	37386.215
6892	63.46	10519.023	36983.48
7864	63.45	10806.143	36717.813
2301	63.41	8781.217	36841.129
1973	63.41	8555.73	35269.988
8768	63.41	11212.623	34724.371
16556	63.39	14464.123	35924.875
12957	63.39	12937.658	33525.121
887	63.37	8111.719	38365.895
8572	63.35	11169.243	34087.188
12095	63.33	12524.701	36426.305
9840	63.33	11714.403	35358.594
1807	63.33	8616.123	37857.078
14851	63.22	13733.999	34508.586
7954	63.22	10828.408	37966.836
12629	63.22	12785.975	36905.617
8703	63.2	11264.223	33951.266
8676	63.2	11350.296	33307.68
11451	63.14	12379.531	38870.949
8715	63.14	11288.685	34108.832
4232	63.12	9663.517	35495.969
10705	63.1	12049.71	34561.004
588	63.06	7681.703	37765.406
14807	63.06	13573.74	35185.34
8664	63.04	11253.591	33096.465
11274	63.04	12089.679	39121.805
7185	63.01	10637.69	39267.238
15995	62.97	14381.526	34680.121
8633	62.97	11200.577	33221.297
16484	62.97	14608.338	37318.383
11727	62.97	12395.691	35089.027
5109	62.97	9918.644	37497.859
2843	62.95	8971.148	35366.285
9419	62.95	11535.356	36799.535
2437	62.91	8688.701	38682.668
14953	62.91	13845.699	33088.59
541	62.87	7782.291	37322.457
13665	62.85	13219.135	37317.121
7946	62.85	10829.286	37919.691
8689	62.83	11273.98	33573.586
6609	62.81	10525.911	33394.879
3213	62.81	9263.777	36827.23
7336	62.79	10702.507	37336.648
5511	62.78	9964.801	34311.648
3389	62.74	9223.692	38901.695
851	62.7	8122.986	38984.746
2710	62.7	8973.521	37071.66
4218	62.7	9636.554	35209.211
16031	62.68	14404.845	35172.176
247	62.68	7784.459	36484.457
9571	62.66	11428.88	34553.797
2163	62.64	8706.887	34494.641
15415	62.62	14201.765	39782.969
2884	62.62	8870.945	34612.328
16479	62.6	14511.151	37263.578
8194	62.6	11008.782	39103.402
8941	62.58	11250.703	37096.563
16530	62.55	14588.962	36347.059
3270	62.53	9081.741	37506.809
8088	62.53	10882.885	39640.84
8446	62.51	11101.051	36014.191
10584	62.49	11945.397	35793.539
3353	62.45	9090.359	38529.621
2171	62.43	8702.746	34606.039
10488	62.41	11882.652	37165.781
16741	62.37	14427.31	33334.074
3611	62.35	9369.226	38209.621
14721	62.34	13672.127	36323.754
2842	62.3	8900.232	35344.73
3576	62.28	9298.055	38706.141
9081	62.24	11336.417	38742.148
1585	62.22	8212.527	38464.719
4645	62.2	9629.27	38914.109
3144	62.2	9123.59	36234.531
16595	62.16	14528.699	35412.801
12937	62.11	13029.261	33171.629
9106	62.09	11345.171	39188.125
15144	62.05	13893.803	35650.633
4099	62.03	9674.938	33448.859
11772	62.03	12337.869	34388.875
12685	62.03	12918.46	36451.754
15084	62.01	13919.814	35157.527
15407	61.97	13866.607	39891.41
501	61.97	7949.089	37054.039
16453	61.95	14569.18	37527.371
1574	61.93	8334.854	38318.719
1469	61.93	8290.256	36794.488
15005	61.89	13865.616	33974.613
9927	61.89	11778.441	36482.77
5368	61.89	9909.906	33824.684
1663	61.88	8435.47	39995.07
15125	61.88	13931.77	35491.402
13603	61.84	13272.191	37837.914
2360	61.84	8745.502	37454.348
10471	61.82	11891.634	37453.078
6070	61.82	10346.232	39231.781
437	61.82	7724.917	36899.047
2236	61.82	8650.785	35834.906
2728	61.8	9030.572	36907.512
9304	61.8	11427.151	38157.984
15297	61.8	13812.748	38145.77
11029	61.78	12069.431	35726.195
4401	61.78	9667.232	37273.195
10640	61.78	11923.744	34932.859
7555	61.76	10586.78	33736.93
9658	61.74	11463.611	33397.543
12446	61.74	12820.478	39253.258
1073	61.7	8030.146	35884.902
14336	61.68	13354.597	37868.543
4882	61.63	9786.723	38829.348
14008	61.61	13393.547	33131.676
11155	61.55	12107.864	37332.914
10034	61.55	11848.984	37882.617
11592	61.45	12424.195	36767.785
4717	61.45	9539.504	39805.875
14420	61.43	13384.645	39136.664
9573	61.38	11622.995	34554.285
10890	61.34	12269.019	33888.777
11669	61.32	12425.962	35777.633
16619	61.3	14436.225	35232.449
14072	61.3	13401.049	34015.434
130	61.28	7847.003	34983.844
8066	61.26	10936.202	39460.703
16086	61.22	14425.071	36083.199
3219	61.21	9217.605	36846.227
5536	61.21	10014.126	34778.105
13184	61.19	13112.494	37009.941
3628	61.19	9361.176	37869.043
15179	61.19	13945.48	36151.773
9944	61.11	11846.988	36674.758
5226	61.09	9807.092	35978.844
3202	61.07	9084.103	36792.242
14987	61.07	13826.084	33686.145
13716	61.07	13169.407	36395.008
12350	61.07	12595.358	39644.566
11068	61.05	12065.675	36164.93
11478	61.01	12289.399	38194.18
10253	61.01	12019.255	39450.02
11770	60.98	12359.527	34363.484
6900	60.98	10521.212	37051.285
10300	60.96	11941.927	39246.238
8923	60.96	11353.377	36832.277
3406	60.92	9132.515	39201.254
1476	60.88	8281.483	36842.238
2287	60.8	8669.404	36586.191
9452	60.78	11520.357	36086.504
12959	60.73	13048.248	33576.41
12076	60.73	12556.366	36048.949
15654	60.73	14118.146	36419.395
565	60.71	7838.364	37567.27
1314	60.71	8274.684	34159.563
15614	60.69	14032.42	36941.824
3623	60.63	9286.138	38111.547
15575	60.61	14045.255	37632.852
913	60.61	8100.899	38124.184
13108	60.59	13063.781	35865.691
14937	60.55	13593.685	33262.449
15933	60.48	14269.615	33724.938
3947	60.48	9349.186	34886.727
14687	60.46	13706.968	36961.391
13537	60.44	13198.886	38902.137
14272	60.42	13397.952	36810.668
8825	60.42	11257.492	35436.703
4964	60.38	9741.383	38346.832
1256	60.31	8248.385	33069.23
3630	60.27	9350.876	37875.227
11415	60.25	12465.286	39424.902
14826	60.19	13751.459	34813.977
201	60.19	7976.709	35762.887
13411	60.19	13023.549	39366.973
3459	60.19	9180.533	39714.168
9751	60.19	11814.496	34287.984
12182	60.17	12538.207	37596.168
15880	60.17	14205.256	33034.348
6680	60.17	10461.44	34620.277
2101	60.17	8729.496	33216.035
2226	60.15	8683.737	35742.023
875	60.11	8037.532	38751.898
13383	60.09	13078.055	38894.34
14006	60.08	13402.558	33100.168
9484	60.06	11595.998	35643.816
7104	60.06	10486.404	39439.809
10826	60.04	11955.71	33111.332
14224	60.04	13485.978	36124.16
9588	60.04	11526.638	34135.266
9135	60.02	11263.806	39376.375
4762	60	9738.101	39463.91
2734	60	8984.518	36995.613
2136	59.98	8650.037	33766.855
1064	59.98	8160.115	35737.055
16141	59.96	14301.852	36946.266
16522	59.96	14591.991	36531.129
16731	59.94	14614.325	33500.953
16604	59.94	14534.943	35338.941
14040	59.92	13420.013	33478.375
11552	59.92	12340.622	37187.758
7854	59.9	10975.756	36501.41
2517	59.9	8687.621	39657.402
6086	59.88	10272.507	39036.137
6959	59.88	10500.397	37621.125
4512	59.86	9512.555	37931.754
9906	59.86	11728.134	36286.93
9037	59.83	11369.159	38353.824
9080	59.79	11259.886	38729.586
8627	59.79	11130.847	33194.941
2271	59.77	8695.032	36255.195
1916	59.77	8566.769	36418.773
8187	59.75	11075.506	38982.16
5557	59.75	9978.012	35154.539
590	59.73	7768.395	37775.57
16043	59.71	14408.752	35364.281
4154	59.69	9669.299	34235.406
7930	59.63	10898.39	37745.379
3973	59.63	9388.923	34400.773
3612	59.62	9327.491	38233.441
519	59.62	7809.896	37181.426
4739	59.62	9758.95	39953.051
13726	59.58	13232.731	36219.625
11110	59.56	12265.048	36725.711
16709	59.56	14515.556	33923.727
10941	59.56	12274.102	34576.797
12312	59.56	12586.204	39250.227
15661	59.56	14058.175	36287.727
3433	59.5	9179.216	39414.691
3214	59.5	9222.111	36836.641
8910	59.5	11221.514	36587.406
5334	59.48	9904.566	34342.691
12646	59.48	12881.456	36775.27
15262	59.46	13803.462	37632.664
14868	59.42	13665.464	34224.18
9721	59.42	11686.571	33615.578
8382	59.42	11081.326	36823.371
2252	59.4	8707.001	36040.59
14355	59.4	13529.927	38201.656
10405	59.4	12018.526	38407.895
5127	59.39	9830.069	37067.617
10822	59.37	11964.945	33064.563
16281	59.37	14408.956	39428.094
12100	59.31	12632.33	36486.781
852	59.31	8194.347	38988.766
10597	59.31	12012.718	35702.574
903	59.29	8030.577	38301.07
6599	59.29	10412.151	33112.488
12738	59.27	12872.62	35624.68
53	59.27	7842.95	33858.926
14498	59.25	13630.969	39704.047
2685	59.21	8949.167	37647.637
6043	59.19	10244.189	39499.863
13504	59.19	13186.706	39309.48
9066	59.19	11394.752	38582.324
753	59.18	7954.465	39499.047
14408	59.18	13375.731	38917.109
10934	59.18	12161.93	34509.473
6623	59.16	10443.818	33693.008
8216	59.14	10993.757	38720.125
5372	59.14	9873.535	33869.922
13152	59.14	13059.701	36534.766
6111	59.14	10250.875	38762.68
11069	59.12	12226.43	36189.824
9729	59.12	11784.43	33858.051
5158	59.08	9880.436	36788.121
12315	59.08	12638.416	39310.32
2560	59.04	9042.575	39723.695
14365	59	13407.541	38418.578
12416	59	12836.583	39550.805
12509	58.98	12828.284	38347.09
5539	58.91	10106.891	34903.121
10636	58.89	12023.961	35175.484
14592	58.81	13681.135	38286.621
11966	58.79	12696.699	34542.875
7022	58.77	10507.057	38444.375
14976	58.75	13825.435	33536.293
280	58.73	7675.609	36764.813
9389	58.73	11584.343	37274.82
5835	58.72	9989.984	39023.945
2819	58.66	8960.354	35592.023
15881	58.64	14133.095	33042.801
1363	58.64	8306.291	34838
10658	58.64	12014.034	35054.422
16380	58.62	14499.287	38752.883
1904	58.62	8540.663	36560.859
7187	58.56	10722.41	38955.34
4575	58.54	9575.027	38627.609
1376	58.49	8396.004	34960.148
8015	58.49	10947.273	38885.438
15050	58.45	13832.201	34655.637
11803	58.43	12300.442	33851.594
16761	58.41	14535.396	33301.867
7676	58.41	10912.082	33898.254
1820	58.41	8577.422	37680.926
16740	58.39	14582.612	33625.09
15913	58.39	14318.404	33447.906
16610	58.39	14477.869	35097.57
14054	58.37	13357.723	33687.281
16644	58.37	14457.8	34618.129
765	58.35	7940.195	39575.238
15552	58.33	14061.465	38139.387
7103	58.33	10429.875	39434.969
311	58.33	7982.284	36830.656
15352	58.31	13852.405	39165.203
3641	58.31	9458.173	37740.844
9173	58.31	11314.914	40003.82
11829	58.31	12478.897	33450.469
15149	58.24	13991.259	35704.809
8240	58.24	11184.114	38537.93
9142	58.24	11296.249	39514.805
7550	58.22	10765.926	33934.184
7160	58.2	10708.481	39346.316
11938	58.2	12537.952	34100.586
1273	58.16	8303.012	33345.875
12943	58.08	13077.937	33255.012
9891	58.06	11704.099	36054.719
9500	58.06	11506.606	35532.645
16580	58.06	14445.845	35598.145
11920	58.05	12572.745	33805.023
9964	58.05	11806.143	37061.91
11555	58.05	12491.403	37220.828
10408	58.05	11910.421	38169.055
9363	58.03	11580.314	37533.602
9613	57.97	11581.575	34123.191
4033	57.93	9375.594	33359.09
2908	57.91	9010.706	34329.754
14021	57.89	13553.852	33232.531
8670	57.85	11381.921	33250.883
13077	57.85	12970.198	35252.371
540	57.85	7984.726	37317.203
13410	57.85	12978.561	39341.598
3332	57.83	9073.285	38267.391
7736	57.83	10829.478	34732.926
7701	57.82	10991.585	34253.363
10859	57.74	12228.226	33497.664
9136	57.72	11318.201	39401.074
10104	57.72	11820.789	38446.871
1531	57.72	8408.944	37554.426
12690	57.7	12726.089	36495.797
10647	57.68	11854.504	34965.891
7696	57.66	10978.391	34214.992
1169	57.66	8029.29	34132.445
9888	57.66	11723.973	36017.117
7604	57.64	10679.36	33062.855
7759	57.62	10861.622	35158.578
14221	57.59	13545.415	36091.371
12958	57.57	13014.254	33526.125
9740	57.57	11677.675	34110.203
11172	57.57	12099.83	37591.676
16748	57.55	14559.546	33434.285
7650	57.55	10800.99	33401.746
2031	57.55	8552.383	34264.906
4580	57.51	9613	38655.98
9969	57.51	11705.394	37140.984
2002	57.45	8436.555	34690.32
16278	57.45	14325.793	39379.598
12103	57.43	12505.763	36557.578
4774	57.43	9876.116	39374.063
2125	57.36	8681.95	33506.602
1537	57.36	8271.4	37695.16
16772	57.34	14511.465	33139.793
7993	57.34	10825.077	38433.523
11863	57.32	12505.153	33009.816
15322	57.32	13813.072	38525.297
12393	57.3	12843.919	39969.797
8802	57.28	11407.001	35117.047
5437	57.28	9998.168	33097.605
69	57.26	7646.926	34077.227
15025	57.24	13942.248	34277.215
8948	57.22	11410.387	37200.98
4587	57.2	9527	38704.641
9966	57.18	11671.631	37124.383
11904	57.15	12621.905	33695.602
13038	57.13	13051.142	34560.383
11864	57.13	12587.738	33009.457
1341	57.13	8355.586	34625.438
15248	57.13	13786.076	37363.535
8401	57.11	11084.417	36438.824
6887	57.09	10471.787	36886.141
6472	57.07	10223.727	35250.512
5521	57.05	10046.144	34452.27
1186	57.01	8160.351	34030.16
1385	57.01	8335.522	35212.402
6882	56.99	10405.306	36823.613
5302	56.99	9881.304	34860.215
13478	56.97	13344.58	39462.984
12743	56.93	12897.021	35732.172
6689	56.9	10418.869	34852.859
13117	56.88	13038.404	35962.172
11969	56.88	12532.37	34576.719
15715	56.86	14019.811	35669.492
15070	56.86	13872.448	34929.656
2588	56.84	9001.775	39420.258
14033	56.82	13431.731	33420.801
16673	56.78	14611.571	34381.512
8832	56.78	11236.163	35545.063
567	56.76	7738.488	37589.391
9475	56.76	11618.515	35836.133
11223	56.76	12213.694	38261.988
11275	56.74	12187.679	39123.375
10615	56.74	11952.367	35278.258
11343	56.72	12077.55	39810.5
11572	56.7	12365.055	37112.453
2062	56.67	8498.257	33578.707
1221	56.67	8179.018	33573.453
14579	56.65	13777.059	38333.355
7124	56.61	10486.437	39726.598
10147	56.61	11708.896	39133.129
12696	56.61	12730.824	36313.125
2598	56.59	8871.083	39208.434
15309	56.59	13890.736	38399.281
15653	56.59	14093.933	36401.559
2417	56.55	8744.886	38404.035
2742	56.55	8967.517	36843.094
8908	56.55	11308.066	36541.234
14368	56.53	13563.378	38457.359
1935	56.51	8419.462	36111.109
12063	56.49	12593.154	35842.586
5384	56.49	9744.468	33941.586
3838	56.49	9296.852	36435.141
2112	56.47	8648.692	33320.875
14660	56.46	13720.722	37212.758
9582	56.46	11635.311	34332.016
6990	56.42	10442.768	38004.023
11819	56.4	12481.92	33487.047
6729	56.4	10397.183	35341.398
1253	56.38	8129.736	33136.156
14503	56.38	13573.925	39446.051
13723	56.38	13206.14	36511.512
16341	56.38	14627.059	39580.828
7592	56.38	10690.257	33245.402
13956	56.36	13319.491	33390.594
4105	56.36	9523.605	33578.223
91	56.32	7728.827	34438.813
14335	56.3	13458.582	37860.297
558	56.3	7850.377	37508.434
12530	56.3	12715.694	38003.23
1589	56.28	8349.176	38648.621
8161	56.28	11168.373	39289.5
15901	56.28	14378.063	33176.223
5253	56.26	9812.046	35630.441
13774	56.25	13155.009	35602.543
1130	56.25	8158.575	34991.195
1955	56.25	8476.053	35794.57
16567	56.21	14452.691	36010.02
11502	56.19	12353.909	38136.777
2968	56.17	8911.626	33092.656
6621	56.17	10499.746	33663.719
11598	56.17	12474.402	36838.801
10929	56.17	12217.176	34425.758
7893	56.15	10848.895	37129.324
10825	56.13	12050.677	33100.746
9062	56.13	11363.821	38574.57
3008	56.13	9262.246	33928.855
5859	56.05	9971.721	39162.379
3068	56.05	9096.985	34958.949
2407	56.05	8637.189	38224.926
14024	56.02	13374.705	33255.055
11474	56.02	12398.624	38435.004
13144	56	13128.654	36413.113
16092	55.98	14336.248	36223
5349	55.98	9844.684	33966.773
3265	55.98	9087.08	37415.031
1299	55.98	8322.837	33904.543
8405	55.96	11001.24	36479.188
9335	55.94	11600.617	37963.438
11350	55.94	12186.213	39915.051
13347	55.92	13092.877	38491.992
4114	55.92	9599.578	33636.141
7509	55.92	10573.162	34536.809
8513	55.9	11007.028	34875.078
11759	55.88	12481.38	34495.598
16478	55.84	14487.76	37259.898
12773	55.82	12794.77	35235.91
12742	55.79	12875.532	35703.609
5173	55.79	9792.765	36631.789
1140	55.79	8141.167	34791.605
5116	55.79	9840.982	37264.828
7138	55.73	10726.927	39788.789
11813	55.73	12472.623	33702.293
10936	55.73	12233.986	34524.809
3275	55.69	9147.271	37560.602
14098	55.69	13412.56	34374.93
1378	55.67	8247.78	34975.465
15078	55.67	13783.344	35092.633
6895	55.65	10462.591	37005.191
12257	55.65	12641.67	38684.516
2648	55.65	8956.023	38286.535
16323	55.65	14556.906	39984.105
5687	55.59	10058.198	36464.332
12515	55.59	12874.46	38154.18
1240	55.57	8123.629	33320.457
2586	55.57	8957.9	39344.672
13597	55.52	13139.479	38065
4741	55.48	9865.004	39986.809
8738	55.48	11322.471	34465.613
14160	55.48	13527.884	35205.063
11929	55.46	12694.61	33968.141
14973	55.44	13795.988	33506.863
7814	55.42	10827.739	35911.836
14590	55.4	13726.773	38245.113
9712	55.4	11803.857	33486.57
9824	55.36	11822.95	35204.227
890	55.36	8186.181	38439.273
5750	55.35	10000.581	37574.078
10239	55.33	11916.985	39984.16
13280	55.31	13118.311	37643.402
3360	55.27	9079.652	38633.594
9691	55.25	11724.093	33156.18
868	55.25	8158.972	38921.535
15411	55.25	14092.767	39765.395
5685	55.23	10131.056	36444.969
16319	55.23	14559.015	39948.359
16516	55.19	14601.663	36411.563
8596	55.19	11116.217	33496.555
11791	55.19	12315.876	34018.355
2204	55.17	8686.038	35248.969
1942	55.17	8475.63	35930.746
8643	55.17	11137.72	33297.746
5103	55.17	9761.616	37446.121
7440	55.13	10676.475	35602.566
16570	55.1	14559.287	35753.008
11199	55.08	12182.648	37859.586
11754	55.08	12327.511	34709.977
144	55.06	7771.979	35158.477
2802	55.04	8880.174	35938.469
9972	55.02	11765.918	37169.453
14690	55	13770.422	36998.223
2219	55	8671.187	35537.523
9912	54.98	11771.312	36400.02
9970	54.98	11750.588	37150.234
6746	54.96	10357.782	35416.094
9929	54.94	11737.082	36493.902
13550	54.94	13209.117	38509.313
16007	54.92	14246.051	34926.344
11163	54.9	12216.236	37456.629
6450	54.9	10182.549	35509.668
4675	54.89	9638.609	39328.879
9272	54.87	11581.161	38922.273
1375	54.87	8385.002	34955.543
8460	54.85	11054.334	35668.219
2623	54.83	9006.262	38536.09
10650	54.83	11983.728	34996.871
1111	54.83	8032.805	35400.926
14817	54.81	13650.177	35066.023
12762	54.79	12762.913	35332.363
2932	54.77	8869.921	33709.215
8999	54.75	11321.022	37895.77
6886	54.73	10535.461	36875.688
2979	54.73	9243.903	33317.098
4514	54.71	9512.021	37943.023
15876	54.71	14041.325	33273.246
16360	54.71	14625.28	39045.91
14266	54.67	13385.787	36778.172
6700	54.67	10410.773	34950.938
10905	54.64	12165.744	33987.672
13522	54.64	13221.587	39242.742
10425	54.6	12030.843	37868.145
13156	54.6	12967.967	36602.398
6862	54.6	10514.58	36601.816
9140	54.58	11277.417	39443.332
14094	54.54	13394.012	34320
11600	54.54	12407.137	36566.184
11391	54.5	12479.432	39451.059
8336	54.48	11063.081	37392.914
15556	54.46	14083.602	37878.039
8084	54.46	10884.87	39590.949
1178	54.45	8078.783	34209.527
10630	54.41	11945.065	35106.191
14434	54.41	13386.488	39290.52
2701	54.41	8892.088	37247.809
128	54.41	7779.114	34932.836
15136	54.39	13855.496	35561.234
6877	54.39	10412.251	36689.902
13201	54.39	13062.4	37254.227
13058	54.35	12924.77	35034.773
13514	54.35	13230.863	39135.734
1198	54.35	8200.622	33876.879
11159	54.35	12260.426	37421.992
14897	54.33	13620.525	33926.992
10670	54.33	12023.557	34896.094
5553	54.33	10078.515	35051.395
1257	54.27	8398.897	33085.91
5534	54.27	10059.798	34725.871
1157	54.27	8115.524	34483.586
1184	54.25	8045.355	34008.395
8023	54.22	10896.781	38977.305
9114	54.22	11250.707	39218.508
13532	54.18	13315.496	38807.848
2935	54.18	9027.84	33783.523
7847	54.16	10965.4	36435.074
5797	54.16	10014.737	38329.375
11072	54.1	12131.197	36234.258
11221	54.1	12083.143	38220.246
9983	54.1	11714.081	37280.754
5826	54.08	10046.691	38863.832
3217	54.08	9248.569	36844.715
13876	54.06	13182.903	34467.102
9607	54.06	11547.769	34036.191
10187	54.06	11822.728	39677.332
12894	54.06	12800.816	33576.098
4065	54.06	9620.909	33065.52
14665	54.04	13681.789	37298.813
8392	54.04	11160.011	36585.875
1071	54.04	7992.846	35835.211
15860	54	14109.504	33465.41
4518	53.99	9494.211	38146.93
7159	53.97	10570.967	39314.371
10226	53.93	11908.424	39845.824
5482	53.93	10030.182	33897.09
15533	53.93	14184.954	38399.707
10169	53.91	11695.059	39357.926
1368	53.89	8262.951	34897.875
5186	53.89	9708.1	36412.23
14010	53.87	13381.718	33143.672
1180	53.85	8183.733	34232.629
12071	53.83	12518.067	35984.527
10786	53.83	11870.488	33572.379
14279	53.81	13493.48	36929.074
2205	53.81	8795.553	35252.848
9593	53.81	11442.779	34190.5
2207	53.81	8812.043	35315.055
3584	53.79	9378.301	38522.145
10298	53.76	11925.595	39224.805
5874	53.72	9968.535	39220.789
15221	53.72	13979.365	36724.977
15927	53.72	14371.542	33649.648
14437	53.7	13424.698	39310.152
7916	53.7	10894.759	37551.07
10849	53.7	12092.354	33391.176
5343	53.68	9766.307	34224.492
6636	53.66	10530.815	33892.371
14654	53.64	13637.831	37483.629
13940	53.64	13140.499	33549.938
704	53.62	7802.286	39089.379
13621	53.6	13331.679	37743.961
8510	53.6	10999.485	34866.48
1760	53.58	8541.561	38486.391
4177	53.58	9589.904	34640.848
12504	53.56	12763.204	38305.82
5669	53.53	9935.33	36109.148
10301	53.53	11919.888	39256.395
15925	53.51	14243.013	33620.699
550	53.51	7914.877	37406.285
16004	53.51	14404.646	34862.707
15897	53.49	14337.357	33060.609
15426	53.49	14062.127	39906.551
11983	53.49	12696.389	34894.094
257	53.49	7753.217	36602.855
9467	53.47	11451.33	35740.391
15120	53.47	13909.104	35386.961
12539	53.47	12811.321	37871.742
16356	53.45	14439.642	39267.645
3432	53.43	9115.739	39399.977
1686	53.43	8510.442	39552.258
2735	53.41	8904.475	37017.941
800	53.39	7935.687	39932.676
12463	53.33	12848.482	38800.965
6455	53.33	10266.085	35562.855
11955	53.32	12586.571	34481.137
13454	53.3	13322.234	39899.555
15238	53.28	13784.522	37088.602
5496	53.26	10056.251	34003.277
11632	53.26	12331.748	36330.828
3119	53.22	9218.277	35821.633
12872	53.2	12801.895	33831.227
8342	53.2	11019.665	37476.766
8475	53.18	11026.961	35308.387
15266	53.14	13792.444	37665.645
10266	53.12	12010.064	39577.453
7600	53.09	10601.305	33033.113
15904	53.09	14328.781	33242.93
7659	53.09	10981.758	33484.555
15137	53.09	13994.73	35571.293
7530	53.07	10658.071	34279.063
8578	53.07	11145.003	33886.496
8244	53.07	11143.446	38626.961
929	53.07	8004.907	37954.961
6476	53.07	10283.926	34999.227
11022	53.05	12068.324	35637.129
6533	53.01	10213.771	34203.398
6424	53.01	10256.386	35754.809
8101	53.01	10936.563	39709.172
4598	52.99	9635.996	38738.676
15677	52.95	14011.65	36116.648
7704	52.95	10934.466	34346.367
10780	52.91	12060.226	33791.523
11079	52.89	12093.827	36340.777
6046	52.89	10142.856	39273.965
7896	52.87	10788.242	37146.234
15463	52.86	14203.041	39289.395
1127	52.86	8101.101	34964.625
14207	52.8	13362.7	35927.246
5024	52.78	9889.599	38105.055
1483	52.78	8353.748	36937.047
16292	52.78	14374.207	39624.133
5793	52.76	10061.98	38273.32
9404	52.76	11515.873	36965.789
5391	52.74	9785.779	33746.434
791	52.74	7850.279	39833.23
15849	52.72	14008.305	33325.941
7213	52.72	10743.372	38828.648
1441	52.68	8349.688	36325.309
13761	52.68	13191.459	36031.73
11197	52.68	12260.816	37790.656
5151	52.66	9784.434	36949.855
13901	52.66	13349.32	34182.383
14314	52.64	13472.922	37431.168
12654	52.63	12922.851	36634.496
11529	52.61	12395.786	37575.039
10473	52.59	11986.67	37200.324
9520	52.57	11598.992	35119.281
4087	52.57	9495.101	33364.887
14126	52.55	13490.827	34723.5
2860	52.53	8944.887	34980.375
2004	52.51	8515.105	34717.953
1114	52.49	8058.355	35099.32
11860	52.49	12468.599	33162.453
6409	52.49	10313.975	36206.992
8044	52.47	10900.729	39251.18
14085	52.45	13513.887	34098.848
8351	52.45	11154.651	37245.449
14338	52.45	13408.887	37890.09
94	52.42	7787.231	34524.316
14018	52.42	13528.629	33226.348
9976	52.42	11812.429	37256.352
16077	52.42	14333.035	35975.465
14556	52.4	13756.189	38650.645
3016	52.4	9063.508	34087.215
2553	52.4	8862.791	39598.152
16154	52.4	14379.243	37125.406
13569	52.4	13272.446	38461.477
2981	52.38	9124.439	33324.699
12239	52.36	12705.774	38384.512
13970	52.36	13257.104	33222.398
648	52.36	7776.216	38467.344
15630	52.34	14095.321	36853.355
4750	52.34	9750.504	39631.996
8600	52.32	11144.722	33524.129
9245	52.32	11547.033	39234.207
1789	52.32	8507.172	38174.547
2743	52.3	9061.803	36887.148
10629	52.3	11925.488	35104.406
3521	52.3	9302.227	39313.027
10247	52.3	11907.44	39730.973
12481	52.28	12726.439	38475.688
12075	52.28	12597.01	36007.785
13132	52.22	13036.031	36287.105
13253	52.19	12951.161	37570.043
7227	52.19	10665.781	38595.488
7937	52.17	10830.057	37807.43
3436	52.17	9248.202	39483.066
12988	52.17	13037.08	33971.258
14791	52.13	13595.614	35302.949
2178	52.11	8635.683	34663.457
235	52.09	7922.583	36377.465
8571	52.07	11030.124	34052.16
12643	52.07	12731.294	36743.906
15095	52.05	13868.557	35250.691
9667	51.99	11551.748	33280.508
12886	51.99	12854.958	33796.367
7203	51.97	10652.424	39089.836
14674	51.97	13636.321	37088.734
5588	51.97	10026.122	35620.492
3939	51.92	9465.584	35067.352
11489	51.92	12310.358	38281.945
12989	51.9	13005.535	34000.926
12707	51.84	12827.762	36103.156
11283	51.84	12068.007	39175.828
3429	51.82	9110.281	39380.73
10475	51.82	12042.176	37272.766
9276	51.8	11530.019	38699.125
12520	51.8	12845.735	38205.664
13384	51.8	12968.067	38907.137
12798	51.78	12785.467	35084.309
16416	51.78	14549.629	38246.172
14740	51.78	13619.667	35997.172
13029	51.76	12938.077	34475.313
7975	51.76	10887.811	38280.262
1681	51.74	8576.039	39436.68
3065	51.74	9067.038	34828.121
4386	51.71	9588.182	37213.973
13735	51.69	13153.335	36322.227
9747	51.69	11670.597	34232.363
6762	51.67	10433.293	35649.844
9054	51.67	11349.345	38431.77
16366	51.65	14513.871	38829.422
4502	51.65	9573.216	37825.906
6058	51.63	10180.832	39313.188
12535	51.63	12769.379	37830.094
136	51.63	7837.906	35046.762
15538	51.61	14128.172	38162.617
6701	51.59	10378.337	34950.801
8556	51.59	11091.652	34134.543
11957	51.57	12641.348	34493.156
10479	51.57	11928.052	37323.281
6344	51.57	10174.847	36969.363
16182	51.57	14240.042	37745.055
11784	51.57	12310.667	34229.148
15381	51.55	13792.595	39534.551
16164	51.55	14425.057	37401.793
5145	51.53	9781.147	36900.422
7976	51.51	10865.82	38342.465
12006	51.5	12687.841	35198.219
11963	51.5	12604.203	34521.152
7566	51.48	10765.903	33577.398
6769	51.48	10481.817	35714.16
9539	51.46	11592.914	35082.672
6394	51.44	10247.168	36360.363
13353	51.4	13062.501	38520.254
9908	51.4	11647.631	36326.109
6440	51.4	10317.06	35638.07
15293	51.4	13823.2	38109.762
3355	51.4	9228.881	38548.512
3865	51.4	9443.408	36212.012
143	51.38	7655.28	35154.309
10020	51.36	11799.501	37755.504
3283	51.36	9224.204	37629.074
14146	51.34	13455.954	35073.902
11880	51.34	12611.106	33253.414
1903	51.34	8570.38	36537.281
15648	51.34	14045.97	36597.938
1362	51.32	8272.521	34819.328
9178	51.32	11573.766	39786.105
6107	51.3	10232.247	38746.52
1544	51.27	8359.123	37817.652
8581	51.21	11022.825	33691.348
6686	51.21	10504.329	34764.168
10443	51.19	12008.301	37811.395
3538	51.17	9448.063	39128.422
14677	51.17	13729.628	37140.852
806	51.17	8147.362	39818.723
5832	51.15	9966.216	38942.793
2418	51.11	8699.456	38446.934
8743	51.11	11222.188	34515.527
7735	51.09	10946.916	34725.164
9383	51.06	11503.423	37228.512
10989	51.06	12147.569	35194.313
3325	51.04	9214.51	38203.695
4716	51.02	9678.51	39780.371
23	51	7785.816	33481.199
5766	50.98	10051.318	37792.047
2596	50.98	8946.493	39126.246
3519	50.98	9377.276	39299.82
7413	50.96	10750.886	36199.242
15444	50.94	14037.47	39739.031
12884	50.92	12729.415	33729.977
10424	50.88	11859.119	38127.625
4315	50.88	9563.354	36615.484
6674	50.86	10562.501	34407.813
3368	50.86	9113.096	38723.059
4539	50.84	9608.305	38417.938
8254	50.84	11023.5	38456.859
11816	50.84	12365.455	33780.191
11668	50.84	12388.946	35776.246
2719	50.83	8967.844	37158.219
16767	50.83	14483.805	33062.406
1069	50.81	8058.156	35797.566
4256	50.79	9505.766	35833.703
8638	50.79	11176.408	33271.613
4110	50.77	9514.309	33620.402
4249	50.77	9582.867	35783.941
12887	50.75	12818.695	33494.051
1003	50.75	8048.141	36714.188
2693	50.73	8952.448	37463.359
2959	50.73	9007.916	33294.43
6681	50.71	10531.473	34658.172
5436	50.71	10049.632	33074.105
14587	50.71	13672.874	38200.809
13547	50.69	13242.093	38487.281
10460	50.67	11961.281	37650.738
645	50.67	7893.774	38445.055
731	50.65	7875.951	39354.973
8654	50.63	11025.442	33082.988
11739	50.63	12488.891	34905.355
16332	50.61	14561.457	39696.824
16548	50.61	14472.244	35899.93
4068	50.6	9636.657	33085.449
10235	50.58	11994.734	39931.465
16736	50.58	14550.091	33568.906
1770	50.58	8426.874	38313.848
737	50.54	7868.813	39426.328
4393	50.54	9679.015	37237.898
11753	50.54	12477.762	34707.668
11737	50.54	12330.74	34891.688
1821	50.52	8603.187	37679.309
7840	50.48	10893.536	36342.027
13367	50.46	12969.917	38634.129
11204	50.46	12131.408	37950.723
2736	50.44	8991.445	36704.984
9645	50.44	11594.095	33554.18
4940	50.42	9767.993	38765.098
7422	50.42	10671.815	35980.926
11042	50.4	12253.94	35860.273
11672	50.39	12491.37	35844.086
9585	50.39	11439.083	34350.465
14351	50.37	13536.524	38126.48
1156	50.35	8019.454	34475.77
1753	50.35	8536.842	38669.516
12833	50.35	12877.985	34565.68
1702	50.33	8477.132	39392.504
1873	50.29	8558.74	37064.219
13418	50.29	12929.358	39546.43
1416	50.29	8221.924	35776.145
3578	50.27	9315.551	38728.457
2405	50.27	8761.177	38196.223
3615	50.25	9462.06	38000.137
3938	50.25	9343.48	35050.699
7621	50.21	10785.293	33098.055
8163	50.21	11068.074	39295.48
12816	50.21	12751.322	34924.441
10785	50.19	12061.346	33567.633
6499	50.19	10313.088	34709.504
1133	50.17	8081.134	35010.926
12246	50.17	12520.585	38426.871
7748	50.14	10908.526	34957.051
2367	50.14	8749.732	37542.508
8384	50.12	11049.419	36538.965
9752	50.12	11803.462	34291.207
14275	50.1	13508.155	36824.441
16546	50.1	14443.746	36199.555
3448	50.08	9228.718	39627.656
14771	50.04	13615.684	35729.027
9279	50	11515.056	38726.719
7486	49.98	10719.197	34777.91
5628	49.98	9938.667	35876.121
11499	49.94	12411.643	38062.148
609	49.94	7810.23	38053.5
1048	49.91	8155.548	36280.719
2929	49.91	8963.45	33921.121
11785	49.89	12362.938	34236.539
1706	49.89	8513.721	39113.473
3667	49.87	9378.278	37453.469
11877	49.87	12686.705	33175.227
3914	49.85	9399.593	35405.332
14770	49.85	13686.046	35722.781
8036	49.85	10841.545	39201.996
2783	49.83	8948.302	36058.285
499	49.81	7765.226	37018.73
2117	49.79	8654.303	33438.551
14805	49.79	13709.467	35178.199
2582	49.79	9061.088	39286.668
9973	49.77	11657.846	37175.375
5706	49.75	9947.139	36952.309
13122	49.75	13093.295	36031.598
11815	49.75	12479.383	33759.809
15887	49.73	14183.554	33125.387
9427	49.73	11607.733	36569.559
14125	49.73	13524.025	34713.859
4113	49.73	9612.106	33634.738
2910	49.73	9030.71	34382.168
12300	49.71	12646.799	39150.875
1934	49.71	8535.849	36101.203
12840	49.71	12726.051	34340.715
3526	49.7	9307.7	39387.309
9818	49.7	11803.159	35124.16
13087	49.68	12956.07	35495.754
8603	49.66	11127.38	33578.176
13091	49.58	13060.171	35597.258
1693	49.56	8483.035	39317.875
14894	49.56	13676.685	33870.789
7133	49.54	10507.546	39924.473
10213	49.52	11734.03	39980.672
13160	49.52	13085.825	36636.434
9540	49.52	11495.134	35085.355
5833	49.5	10009.311	38969.68
7064	49.47	10463.646	39038.074
3820	49.45	9323.303	36796.652
8680	49.43	11418.88	33381.43
4288	49.43	9571.723	36173.074
14076	49.41	13454.859	34056.672
13067	49.41	13000.129	35092.691
13677	49.41	13189.602	37163.832
13845	49.39	13287.505	35018.578
8371	49.39	11158.436	36700.309
9606	49.37	11508.259	34019.363
7950	49.35	10858.177	37932.922
9193	49.35	11529.781	39616.578
15584	49.31	14137.068	37451.965
16710	49.31	14523.324	33958.18
696	49.29	7728.887	39026.898
5104	49.27	9897.45	37450.637
10224	49.27	12016.752	39807.473
12592	49.27	12740.581	37365.547
2973	49.27	9245.294	33168.52
1482	49.26	8303.245	36917.438
9723	49.26	11737.492	33677.848
14679	49.26	13704.571	37147.102
8710	49.24	11383.033	34043.285
12882	49.24	12820.849	33692.445
3627	49.22	9475.271	37868.438
5435	49.22	10113.726	33009.563
16275	49.22	14266.486	39366.215
5153	49.2	9915.863	36716.645
13725	49.2	13210.541	36220.59
10432	49.2	11963.934	37955.176
8150	49.2	11171.446	39702.734
5406	49.18	9801.729	33391.566
1419	49.18	8320.089	35823.145
9692	49.16	11695.446	33162.059
4329	49.16	9510.16	36849.363
9395	49.16	11438.046	37072.613
15491	49.12	14208.641	39038.633
13441	49.12	13339.068	39798.426
2549	49.1	8871.084	39861.668
3380	49.1	9123.147	38847.809
12632	49.08	12819.473	36924.242
9065	49.08	11283.862	38579.215
16274	49.08	14324.589	39357.344
14469	49.06	13521.26	39764.707
4316	49.06	9704.92	36630.617
1957	49.04	8481.681	35858.156
7379	49.03	10767.078	36639.684
15254	49.03	13882.938	37550.711
14657	49.03	13650.14	37499.875
6658	49.03	10454.097	34245.289
14218	49.01	13401.726	36039.961
1330	49.01	8319.027	34459.82
12068	49.01	12651.695	35922.945
16499	49.01	14620.498	36961.078
11786	48.97	12441.41	34278.609
2328	48.97	8790.455	37198.906
15978	48.95	14252.613	34467.727
8885	48.91	11212.306	36241.852
8157	48.91	11198.104	39553.457
99	48.89	7643.417	34566.699
8497	48.89	10994.626	35059.332
9423	48.89	11485.231	36544.496
13486	48.89	13296.76	39495.004
13873	48.89	13228.135	34744.543
3082	48.87	9156.703	35148.164
4997	48.85	9877.83	38201.199
6595	48.85	10458.362	33047.133
14071	48.85	13543.781	34008.32
2388	48.8	8837.297	37860.324
1322	48.78	8392.589	34348.605
9734	48.78	11767.58	34017.957
9799	48.76	11764.604	34871.699
14933	48.76	13573.291	33439.531
13362	48.72	12979.447	38616.551
15817	48.72	14143.033	33947.16
6489	48.7	10335.739	34874.391
7502	48.68	10637.162	34480.262
1930	48.62	8610.97	36299.988
13109	48.6	12923.263	35868.105
3499	48.58	9458.871	39440.453
6513	48.58	10252.25	34554.121
3656	48.55	9280.294	37583.684
1340	48.53	8266.57	34620.859
2925	48.53	9021.186	33865.051
3037	48.53	9098.035	34401.867
15349	48.49	13985.837	39111.93
14816	48.49	13708.14	35015.063
3111	48.47	9275.575	35702.727
3086	48.47	9163.771	35212.879
2461	48.47	8654.877	38940.551
5431	48.45	9772.185	33098.445
12918	48.43	12787.184	33027.309
9342	48.43	11490.182	37683.801
844	48.41	8056.403	39424.992
13075	48.39	12925.697	35221.867
1701	48.39	8626.181	39356.262
5480	48.37	10124.272	33839.324
4936	48.37	9803.251	38678.316
3081	48.36	9253.648	35112.234
15335	48.36	13931.189	38694.625
3242	48.34	9147.31	37060.762
3024	48.34	9076.779	34194.5
16329	48.32	14615.005	39661.793
7913	48.3	10834.567	37516.16
16599	48.3	14627.674	35497.363
12223	48.26	12527.952	38126.066
20	48.26	7834.866	33423.16
9541	48.26	11458.625	34789.801
15223	48.26	13935.143	36842.398
1343	48.24	8245.155	34635.055
13958	48.18	13241.126	33400.008
1560	48.18	8303.346	38084.754
1787	48.16	8517.171	38172.371
13879	48.14	13203.848	34484.738
13780	48.14	13216.855	35669.289
10983	48.13	12126.034	35122.508
12512	48.13	12884.526	38420
9739	48.11	11657.621	34097.023
5565	48.11	10053.616	35270.43
14028	48.11	13370.01	33368.969
10712	48.11	11891.113	34348.953
13606	48.09	13233.917	37920.297
14750	48.05	13577.891	35745.922
5948	48.03	9944.6	39718.035
15994	48.01	14281.563	34646.676
10579	48.01	11936.603	35762.359
85	47.99	7865.47	34351.461
1116	47.99	8150.799	35140.535
10965	47.99	12075.494	34969.516
12960	47.99	13037.432	33580.184
3548	47.97	9389.315	39270.555
12221	47.95	12635.698	38101.32
5757	47.95	10127.759	37623.004
6965	47.95	10353.476	37781.188
785	47.95	7679.23	39729.262
2108	47.95	8698.954	33287.277
15867	47.95	14054.112	33177.961
15806	47.91	14114.183	33991.715
12134	47.9	12662.256	37107.539
4481	47.9	9578.4	37634.336
1788	47.9	8438.735	38173.008
2715	47.9	8883.916	37118.441
5393	47.9	9792.963	33797.242
15833	47.9	14039.633	33501.359
16054	47.88	14344.587	35548.207
13210	47.88	12934.759	37371.617
7828	47.86	10961.855	36164.676
1252	47.84	8008.268	33105.93
8435	47.84	11027.228	36179.898
6429	47.84	10211.892	35865.594
15906	47.84	14270.72	33279.543
12951	47.82	12960.749	33395.645
4765	47.78	9870.542	39559.426
2694	47.76	8879.072	37473.973
9709	47.74	11685.834	33442.563
5383	47.74	9876.135	33922.422
5637	47.72	10065.959	35979.031
16208	47.7	14350.884	38325.539
1541	47.7	8332.909	37776.094
9846	47.7	11650.515	35435.258
1797	47.68	8614.794	38254.777
9714	47.67	11700.291	33511.23
11725	47.61	12434.461	35027.789
5555	47.61	9991.175	35079.961
11342	47.59	12168.984	39763.941
8562	47.57	11128.049	34278.453
9943	47.53	11692.619	36663.363
2580	47.53	8928.979	39286.523
13667	47.51	13248.797	37325.094
5446	47.51	9977.97	33265.309
10496	47.51	12011.525	36949.066
4216	47.49	9581.743	35199.93
10433	47.49	11879.658	37966.996
1676	47.47	8589.397	39695.27
3855	47.47	9323.826	36376.848
4076	47.47	9531.002	33205.02
15094	47.46	13815.178	35245.504
9119	47.42	11218.772	39257.207
1893	47.38	8479.851	36708.434
10299	47.38	12020.337	39229.781
15061	47.36	13925.112	34851.852
12094	47.36	12642.332	36390.527
11121	47.34	12179.475	36864.73
10887	47.3	12141.543	33821.016
15797	47.3	14055.684	34175.105
6924	47.3	10459.824	37235.742
3620	47.28	9414.05	38060.648
7180	47.28	10596.621	39198.102
1892	47.26	8570.284	36701.309
1588	47.24	8230.132	38629.449
1862	47.24	8538.532	37227.07
16221	47.24	14411.032	38501.203
15938	47.24	14212.796	33772.313
699	47.23	7640.84	39052.777
12216	47.21	12501.174	38040.926
5247	47.21	9887.559	35877.563
13428	47.21	13013.735	39761.594
3662	47.17	9448.17	37390.414
6817	47.17	10395.088	36195.461
[truncated: 1,675 more rows]
