# Supplementary material for: Insights on the Control of Yeast Single-Cell Growth Variability by Members of the Trehalose Phosphate Synthase (TPS) Complex
Source: Front Cell Dev Biol. 2021 Jan 28;9:607628. doi: 10.3389/fcell.2021.607628 (PMC7876269; doi:10.3389/fcell.2021.607628)
Supplement: Supplementary file 2 [file Data_Sheet_1.ZIP › final_code/input_datasets/overexpression2_Ntd_TSL1_t5.csv]

Id	Area (µm²)	Centre X Position (µm)	Centre Y Position (µm)
10911	578.42	13844.295	34641.816
6329	576.12	11398.327	36344.109
2628	562.02	9255.194	35436.328
3653	538.48	9884.113	39800.676
8145	528.42	12335.818	36243.852
3766	501.78	9722.092	37860.492
6251	496.24	11371.041	34970.98
6733	492.45	11526.602	36737.234
5391	489.21	10593.653	34369.098
5426	488.69	10737.844	33710.957
5442	485.3	10579.569	33527.102
6369	470.17	11389.94	37105
10053	459.15	13349.128	34653
8822	454.4	12889.534	38308.133
10411	451.63	13765.444	39679.203
11531	450.92	13998.719	34378.68
4283	449.92	10115.269	37348.309
10833	446.44	13950.86	33121.738
9128	439.58	12993.645	33265.215
7780	436.63	12134.198	35359.348
151	430.8	7869.008	34841.945
10890	425.59	13781.054	34170.086
5325	422.45	10614.3	35752.801
2379	422.22	8928.232	35384.816
11681	421.53	14351.273	33963.133
3117	418.24	9288.804	35447.488
8488	417.07	12699.179	35449.879
8223	415.6	12369.63	34466.48
8430	415.46	12514.138	34629.152
1812	414.04	8640.929	33564.383
10676	409.58	13725.928	35128.055
3036	409.29	9453.616	36739.199
10698	406.44	13725.866	34913.227
2891	404.54	9398.452	39456.566
6031	400.19	11066.182	34676.332
11933	399.89	14292.613	38352.93
11089	399.45	13940.92	37966.848
11264	396.65	14031.845	39248.316
4777	391.94	10291.575	33433.625
8548	390.83	12647.507	36572.129
10052	388.45	13556.795	34646.211
7658	388.26	12177.885	33442.547
5891	386.86	11174.441	37880.488
11561	385.37	14079.273	33850.039
5006	384.6	10483.568	37029.367
6854	383.89	11471.299	34716.598
5458	381.73	10565.412	33378.195
9254	379.01	13064.482	35352.102
2723	372.8	9176.105	37401.984
11490	372.46	14190.041	34959.883
4576	368.88	10142.125	36800.227
82	365.22	7900.261	33942.223
1591	365.01	8592.941	36169.371
1540	364.97	8600.489	36915.867
128	364.37	7872.707	34422.172
7717	363.07	12255.548	34318.824
3285	362.99	9519.878	33234.754
2872	362.75	9444.96	39804.254
2768	359.37	9058.417	38419.957
1497	358.68	8576.817	37673.453
2453	358.61	8935.168	34241.305
2985	357.42	9264.584	38105.223
4165	356.86	10017.596	35196.961
3200	356.06	9442.415	34111.477
3993	354.22	9784.278	33656.414
8853	354.01	12815.223	37721.332
10904	353.91	13844.263	34485.332
3941	353.61	9824.028	34473.055
9923	352.59	13165.639	33200.574
4083	351.21	10118.727	33699.688
2354	350.77	8883.057	35899.488
9364	349.64	13074.845	37506.324
10341	348.74	13459.782	39163.613
11132	347.56	13919.176	38729.77
907	346.5	8154.857	33964.953
8903	346.06	12857.541	37003.922
1188	344.82	8214.361	36557.457
9314	343.59	12950.972	36491.277
620	341.73	8050.117	38920.594
4791	341.69	10299.839	33062.91
5034	341.67	10541.351	37536.285
2647	341.56	9127.765	35934.875
5946	341.21	11050.064	36574.336
2145	340.51	8729.29	39395.453
3239	339.63	9403.623	33437.875
11832	338.15	14316.96	36715.484
2741	337.13	9093.821	37847.969
6909	336.66	11544.329	33811.828
11719	336.29	14328.864	34816.445
9224	336.27	12918.285	34903.98
791	335.89	8081.753	35585.633
3925	335.7	9776.671	35076.523
7753	333.42	12161.351	35001.504
1600	333.05	8563.413	35937.352
8546	331.73	12661.379	36501.156
12046	331.45	14506.713	39849.27
11249	331.39	14002.743	39377.512
9026	329.57	12783.499	34560.836
9062	329.07	12842.535	33887.07
10776	328.63	13693.523	33878.133
3095	328.34	9271.684	35821.297
8078	326.79	12421.634	37653.098
5846	324.74	11154.99	39419.426
11548	323.94	14049.609	33985.777
3171	323.38	9348.859	34356.5
2704	322.17	9183.545	36926.465
12277	321.62	14544.197	35990.477
9946	321.5	13432.738	33171.426
2284	319.68	8844.086	37552.406
4407	319.34	10124.222	39711.723
477	319.28	7762.144	38619.859
4651	318.44	10129.523	35719.063
3374	317.98	9666.077	34653.039
511	317.52	7661.057	39132.285
3562	315.85	9603.52	38275.238
2078	314.88	8651.572	38200.047
11690	313.04	14356.488	34253.691
4264	312.79	9952.94	37015.262
7890	312.23	12166.795	37439.766
8356	312.08	12553.381	33556.762
5300	311.83	10647.305	36438.66
7539	311.28	11870.392	34476.344
2489	310.66	9040.788	33395.578
1956	309.26	8833.757	36283.141
5348	309.21	10576.48	35529.898
11694	309.05	14272.376	34373.984
10481	307.71	13594.47	38777.969
1436	307.5	8440.882	39092.02
34	307.1	7910.55	33386.234
11639	307.08	14213.37	33186.152
6120	306.54	11347.992	33102.723
4287	306.03	10083.157	37395.316
11368	305.91	14185.05	37042.84
7762	305.28	12251.158	35046.195
990	305.24	8217.169	33633.859
1903	305.22	8790.966	35177.504
4776	304.78	10176.595	33384.742
8375	303.79	12626.909	33953.906
12109	303.5	14531.123	38520.516
2209	303.17	8862.536	39147.305
2811	303.1	9133.54	38971.344
2851	302.14	9238.65	39669.332
5637	301.58	10956.842	35897.422
6431	300.84	11087.118	38150.863
11405	300.55	14077.507	36685.16
3056	299.55	9300.772	36464.957
7821	298.75	12251.569	36256.199
6787	298.63	11547.298	36216.633
10578	297.69	13460.696	37006.906
6217	297.54	11247.807	34506.691
9908	297.5	13318.207	33405.086
11231	297.44	14049.777	39437.91
8172	296.47	12341.601	35783.203
5614	296.12	10945.71	35409.848
6923	295.59	11466.913	33390.66
7466	293.79	12016.827	36024.117
1733	293.54	8583.473	33722.574
3385	293.48	9506.141	34844.762
8365	293.25	12694.437	33743.922
2925	293.19	9430.17	38838.617
9404	293.08	13056.006	38115.074
1838	292.98	8744.201	33915.516
10163	292.45	13369.38	36357.992
12212	292.33	14576.251	36718.004
11722	291.95	14279.317	34924.625
10288	291.24	13429.313	38318.602
9418	290.57	12952.304	38264.285
3341	290.55	9593.165	34157.324
5115	289.96	10391.567	39625.566
6949	289.65	11477.156	33108.016
12117	289.57	14521.426	38320.297
3104	289.57	9373.752	35671.02
9419	289.07	13109.159	38260.738
3516	288.96	9545.907	37491.449
7557	288.73	11967.705	34433.238
3779	288.31	9751.751	37772.969
6843	288.19	11535.35	34812.051
2332	288.17	8893.906	36224.793
5057	287.5	10489.758	38078.969
2397	287.25	9055.619	35081.199
7186	287.01	11751.863	37007.328
8470	286.87	12618.123	35116.348
3897	286.76	9735.474	35534.379
5930	285.97	11121.013	37130.121
10845	285.86	13799.368	33396.621
1801	285.38	8636.703	33425.898
4472	285.26	10225.094	38813.52
9682	285.07	13258.883	37193.766
646	284.97	8069.375	38376.238
10264	284.96	13483.469	37864.859
6197	284.55	11286.312	34084.641
1137	284.5	8255.909	35629.863
12377	284.42	14513.18	34589.898
11224	284.32	14171.253	39648.508
1521	284.19	8532.975	37493.555
7871	283.96	12230.208	37213.695
1482	283.29	8597.469	38060.293
5478	283.19	10669.979	33314.344
12260	282.98	14441.071	36172.633
2511	281.78	8979.816	33091.43
9590	280.66	13278.681	39228.828
57	280.66	7822.327	33637.027
11421	279.59	14155.57	36240.91
10409	279.57	13666.826	39645.563
1505	279.11	8535.063	37766.488
8308	278.98	12363.702	33272.297
2960	278.88	9325.881	38352.895
8289	278.65	12348.842	33341.977
8065	278.1	12402.999	37794.227
8372	277.98	12516.499	33907.121
3715	277.83	9794.76	38882.305
2282	277.71	9018.941	37529.91
719	276.87	8159.305	36905.348
11615	276.68	14190.744	33014.77
8060	276.66	12381.468	37972.164
9861	276.53	13302.861	33981.934
5985	276.2	10995.319	35789.156
6692	275.93	11586.116	37458.203
10829	275.61	13913.583	33078.301
10108	275.21	13545.395	35507.336
12079	275.15	14485.959	39251.094
2896	275.11	9278.775	39573.867
7838	274.69	12080.967	36499.227
9708	273.85	13285.833	36785.258
9542	273.44	13318.516	39860.613
5048	272.68	10517.028	37899.988
9863	272.31	13308.746	34004.93
949	271.78	8191.601	33115.32
5202	271.55	10764.853	38056.781
6844	271.49	11505.251	34824.246
4277	270.84	10016.465	37127.676
6571	270.55	11396.199	39895.711
5319	270.19	10738.574	35911.973
4807	269.94	10401.149	33036.043
1805	269.86	8681.143	33477.859
9596	269.75	13145.752	39038.867
11727	269.73	14249.378	34999.664
468	269.34	7939.025	38445.281
2978	269.04	9456.917	38007.328
1952	268.69	8723.275	36205.676
5117	268.44	10459.74	39629.895
10872	268.39	13926.198	33891.441
4910	268.39	10519.337	34972.383
5493	268.25	10888.652	33088.715
8585	268.23	12686.462	37243.316
12227	267.52	14534.945	36696.008
5840	266.68	11080.5	39506.461
1993	266.57	8719.216	36790.609
12318	266.51	14555.342	35295.691
11374	266.51	14139.514	37140.957
4656	266.49	10246.262	35539.637
10193	266.45	13363.953	36916.934
160	265.65	7888.043	34954.52
8003	265.63	12482.296	39451.563
12090	265.57	14570.794	38816.828
11714	264.44	14280.545	34728.344
2892	264.38	9465.481	39449.711
717	263.64	8177.143	36873.465
11301	262.7	14163.424	38526.922
1378	262.35	8478.446	39764.668
2377	261.99	9002.873	35359.789
9424	261.82	13035.448	38326.672
6044	261.68	11072.614	34381.477
9123	261.38	13049.106	33194.957
9291	261.3	13056.134	36165.879
3240	261.22	9298.17	33449.688
11899	261.2	14232.691	37759.621
4536	260.86	10250.572	37645.598
8425	260.84	12544.637	34571.871
7917	260.84	12115.399	37857.078
1126	260.8	8253.66	35501.297
8167	260.69	12481.556	35997.41
7241	260.65	11799.226	37960.043
8633	260.49	12522.038	37987.18
12088	260.42	14561.523	39090.211
2252	260.23	9004.772	38376.992
5954	259.75	11177.079	36424.332
1793	259.75	8831.387	33329.516
1563	259.63	8572.349	36665.375
11850	259.25	14396.621	36934.289
2302	259.17	8908.016	37290.969
10217	259.13	13473.506	37313.668
1907	258.44	8819.087	35311.141
10936	258.41	13831.002	35041.391
6734	258.02	11625.639	36740.656
11705	257.93	14352.666	34592.234
5148	257.74	10678.594	39707.375
7611	257.62	11999.086	33219.574
11459	257.56	14124.381	35439.355
11792	257.39	14237.639	35951.777
8422	257.12	12557.194	34538.398
4719	256.62	10306.38	34140.746
9624	256.57	13286.184	38332.813
8567	255.82	12630.215	36903.125
757	255.42	8179.832	36380.012
11036	255.15	13829.82	36886.879
12073	254.82	14615.544	39135.613
5023	254.15	10557.792	37288.781
7199	254.12	11716.062	37275.691
645	254.1	8117.522	38375.375
11756	254	14369.584	35408.422
12447	253.35	14593.818	33205.105
1881	253.29	8784.881	34783.41
5053	253.16	10463.127	37971.371
12080	252.99	14569.257	39260.195
8151	252.99	12406.99	36085.074
10680	252.95	13678.622	34938.758
4349	252.81	10111.91	38423.375
7538	252.7	11936.482	34475.563
12346	252.18	14619.913	35074.719
12060	252.08	14546.796	39659.113
10538	252.05	13597.379	37542.711
9230	252.05	13031.363	35052.195
7365	251.97	11967.169	37707.453
2429	251.93	8910.19	34592.352
5813	251.45	10983.875	39909.773
5939	251.4	11081.357	36750.371
10008	251.2	13392.839	34155.961
1999	250.97	8676.847	36909.426
5256	250.49	10688.289	37121.645
978	250.02	8217.305	33537.176
3064	249.88	9397.047	36281.137
11547	249.71	14200.866	33974.734
10633	249.67	13735.53	36016.168
4409	249.46	10058.092	39733.641
3877	249.31	9727.154	35854.957
9984	249.27	13516.945	33784.289
651	248.94	8088.097	38168.16
10027	248.92	13360.956	34432.441
5401	248.77	10606.695	34173.293
9513	248.75	13010.704	39644.426
9023	248.69	12757.966	34539.477
12292	248.33	14475.269	35657.508
1282	248.27	8260.138	38302.809
3455	247.83	9579.299	36082.48
8966	247.45	12875.99	35676.957
7880	247.35	12101.062	37273.137
9551	247.24	13325.072	39964.188
11598	247.22	13908.126	33428.008
8562	247.2	12651.281	36831.609
4253	247.03	9924.885	36768.484
5691	247.03	10960.387	36675.563
6182	246.97	11282.417	33888.891
6146	246.7	11310.856	33436.348
1728	246.7	8589.495	33660.777
4368	246.49	10062.603	38879.543
2555	246.38	9194.277	33753.324
1953	246.17	8660.9	36208.992
8227	246.03	12390.818	34540.258
5020	245.8	10540.081	37235.848
9912	245.78	13209.933	33436.637
11401	245.55	14146.841	36575.273
5726	245.28	10781.944	37336.648
9947	245.21	13524.853	33172.492
1570	245.05	8573.807	36453.344
6468	245.02	11295.506	38950.344
4325	245.02	10118.501	37866.566
9040	244.92	12813.909	34403.527
457	244.61	7866.126	38351.809
8814	244.46	12916.625	38160.715
4001	244.38	9912.712	33564.496
9055	244.31	12869.502	34070.254
8823	244.17	12750.105	38308.188
4518	243.87	10277.193	37694.645
1476	243.71	8552.139	38016.5
5272	243.64	10735.403	37011.266
5275	243.5	10580.734	36718.086
6932	243.41	11593.665	33467.645
908	243.35	8189.061	33679.055
6881	243.12	11589.475	34177.324
9535	243.02	13106.284	39993.613
4200	242.89	10060.616	35717.473
5936	242.79	11186.916	36928.383
1069	242.78	8262.416	34799.5
2922	242.47	9400.421	38824.945
398	242.07	7963.051	37784.48
706	241.97	8108.942	37307.398
10418	241.74	13570.083	39446.344
9541	241.74	13341.619	39834.52
11259	241.66	14143.233	39206.719
11799	241.55	14394.061	36053.531
10871	241.42	13854.137	33876.52
11293	241.4	14095.047	38702.41
8341	241.4	12583.867	33318.496
567	241.32	7960.944	39864.215
3376	241.26	9591.351	34663.855
9779	241.24	13267.674	35289.984
3726	241.2	9798.23	38474.574
4666	241.19	10264.53	35109.922
5393	241.13	10741.334	34378.676
12122	241.07	14614.921	38415.109
3453	240.97	9689.763	36055.055
4150	240.92	9946.52	34976.629
1994	240.71	8706.324	36814.797
492	240.65	7836.81	38816.551
8305	240.61	12446.664	33252.203
7697	240.07	12090.682	34039.535
8035	240	12443.195	38443.41
2182	239.94	8860.789	39842.66
11986	239.42	14232.275	39330.23
4219	239.23	10007.126	36002.57
2033	239.23	8645.264	37449.391
1615	239.1	8488.678	35616.031
7453	238.98	11971.082	36178.863
7098	238.54	11654.189	35382.188
1849	238.45	8680.159	34118.746
1416	238.2	8616.468	39396.879
5975	238.16	11139.263	36157.063
12135	238.08	14566.014	38039.555
2576	237.62	9265.411	34152.922
558	237.51	7719.951	39717.844
10893	237.51	13798.538	34213.688
5863	237.45	11142.607	38864.191
7915	237.32	12267.121	37842.996
10958	237.28	13781.018	35381.684
592	237.09	8035.025	39747.852
10399	236.82	13605.475	39917.012
10774	236.8	13739.301	33862.301
11291	236.78	14134.503	38654.23
7214	236.76	11706.801	37427.555
11446	236.57	14174.197	35787.48
10605	236.17	13595.359	36463.457
2681	236.07	9066.873	36582.766
9468	236.01	13070.994	38858.137
11179	235.69	13834.741	39658.109
9898	235.63	13257.431	33599.93
6600	235.42	11628.162	39650.098
3099	235.25	9354.086	35591.047
9107	235.07	12852.005	33109.875
11502	234.96	14189.158	34890.527
8770	234.52	12780.054	39220.031
1624	234.04	8617.083	35517.98
3844	233.94	9860.552	36448.426
9397	233.91	13063.104	38016.215
2387	233.75	8941.409	35212.844
8351	233.68	12582.412	33505.645
5838	233.56	11037.686	39442.984
11018	233.43	13960.989	36359.246
4249	233.39	10116.499	36623.633
1519	233.35	8593.608	37452.383
5323	233.33	10750.457	36027.578
7808	233.06	12202.333	35943.637
11474	232.99	14164.975	35358.453
2061	232.97	8775.795	38027.113
7480	232.91	11993.526	35713.023
11520	232.81	13990.879	34538.027
6418	232.78	11414.075	37926.453
7437	232.66	11940.502	36294.32
11882	232.66	14407.985	37525.398
1234	232.6	8267.379	37281.461
4553	232.57	10285.044	37047.668
10539	232.41	13621.88	37546.953
6018	232.39	11149.116	35010.895
11102	232.3	13915.067	38311.469
5304	232.26	10724.13	36239.313
813	232.18	7997.824	35580.18
5951	232.16	11190.002	36682.602
10783	231.68	13741.011	33717.109
10112	231.61	13505.833	35540.547
1167	231.24	8382.653	36044.141
2566	231.22	9268.351	33918.508
3763	231.15	9898.868	38144.949
4935	231.07	10472.787	35463.754
3926	231.03	9754.656	34781.73
7707	230.88	12102.324	34166.691
3595	230.63	9695.282	38853.285
7343	230.59	11975.93	38226.184
12407	230.59	14581.999	33841.285
5025	230.57	10519.712	37309.43
9858	230.44	13328.029	34286.746
1701	230.4	8618.629	34186.012
12354	230.34	14453.181	34651.453
12413	230.09	14448.197	33700.855
10030	230.06	13439.174	34508.16
5331	230.04	10578.585	35608.531
10745	229.88	13601.528	34135.273
1558	229.65	8457.959	36584.891
6884	229.65	11495.263	34225.145
5378	229.56	10760.165	35056.313
3917	229.52	9858.33	35229.852
10667	229.37	13582.455	35565.695
9598	229.35	13275.563	39080.887
429	229.33	7770.804	38096.758
8063	229.31	12335.648	37764.922
9425	229.27	13120.411	38332.578
9097	229.18	12755.299	33271.684
8161	228.93	12393.029	36213.465
6978	228.91	11758.295	33332.195
3278	228.66	9573.332	33172.664
11419	228.58	14108.394	36539.867
10305	228.52	13521.922	38623.605
4111	228.45	10068.534	34258.348
8144	228.37	12444.534	36221.809
10909	228.26	13883.818	34598.703
2593	228.06	9101.889	34672.609
9733	227.66	13268.004	36130.355
4495	227.55	10260.498	38621.129
8539	227.55	12642.901	36455.555
1979	227.49	8773.727	36642.762
7559	227.47	11987.945	34158.59
5971	227.45	10993.004	36085.629
2329	227.36	9015.875	36420.77
5260	227.36	10666.141	36867.723
2026	227.36	8816.024	37305.078
6449	227.34	11373.722	38559.605
10001	227.07	13557.483	34073.617
5995	227.05	11156.319	35422.988
1388	226.91	8607.703	39913.676
1660	226.9	8411.615	34827.477
11543	226.84	14097.955	34271.98
9778	226.82	13132.335	35563.277
1577	226.67	8513.863	36235.668
5054	226.55	10518.068	37975.336
1951	226.47	8698.859	36155.109
8246	226.45	12320.965	34170.156
7516	226.38	11865.672	35070.969
6045	226.3	11156.042	34387.785
4836	225.92	10448.595	33522.301
9369	225.57	13023.205	37612.195
4608	225.57	10290.055	36086.926
4010	225.4	9900.763	33386.195
6293	225.17	11211.765	35657.906
6289	225.11	11392.063	35514.203
874	224.96	8158.092	34559.223
3875	224.88	9878.124	35800.914
9711	224.85	13313.802	36826.184
2818	224.83	9107.652	39077.867
3530	224.69	9486.767	37676.352
4140	224.65	10085.375	34764.734
8924	224.31	12897.853	36525.199
7792	224.06	12252.316	35536.719
3894	224.06	9776.422	35489.461
3982	224.06	9866.973	33824.566
9703	223.93	13292.317	36757.914
9953	223.89	13362.112	33272.934
2260	223.75	8965.01	38304.199
4998	223.66	10385.208	36875.262
7960	223.66	12146.214	39111.691
10736	223.62	13737.601	34387.723
12217	223.41	14544.767	36852.867
3330	223.39	9543.411	33980.695
5220	223.31	10559.23	37767.863
3408	223.31	9582.42	35152.375
838	223.24	8198.315	35299.309
4255	222.83	9968.779	36780.141
6796	222.83	11518.616	35901.66
7391	222.8	12034.861	37036.18
39	222.8	7887.301	33458.984
1696	222.64	8600.032	34449.844
2229	222.64	9047.026	38940.098
10914	222.62	13872.827	34678.883
8048	222.55	12462.716	38003.938
1771	222.53	8625.429	33117.656
493	222.51	7897.209	38824.66
6688	222.39	11490.536	37656.484
4406	222.36	9930.153	39575.594
11348	222.13	14091.52	37595.313
528	222.07	7947.282	39319.496
3416	221.99	9499.616	35390.852
8457	221.97	12644.93	34958.293
3837	221.82	9859.743	36406.266
4780	221.76	10131.799	33172.863
3221	221.7	9275.203	33511.781
5679	221.69	10811.183	36492.352
2494	221.67	9013.045	33204.059
4958	221.55	10500.474	35881.125
9496	221.53	13120.025	39371.355
9574	221.49	13303.335	39285.762
10458	221.47	13772.045	39084.977
4049	221.47	10047.452	33190.891
3561	221.26	9662.2	38246.387
6694	221.24	11581.646	37200.063
5330	221.15	10757.405	35877.219
2739	221.07	9102.132	37823.332
7692	220.98	12143.446	33885.746
10570	220.96	13711.567	37188.039
3476	220.92	9604.602	36499.66
5638	220.77	10913.998	35903.773
3885	220.75	9850.278	35679.813
882	220.73	8100.309	34159.613
11244	220.33	14152.79	39578.223
4720	219.98	10329.892	34147.352
81	219.94	7661.849	33914.703
11054	219.9	13849.23	37110.363
913	219.85	8066.833	33719.254
9697	219.85	13278.617	36987.5
685	219.75	8146.478	37617.145
1417	219.64	8501.435	39439.914
1790	219.29	8838.439	33300.922
1627	219.25	8593.151	35567.457
12051	219.08	14441.785	39944.48
6240	218.95	11223.105	34760.836
3556	218.85	9547.549	38135.664
11274	218.83	14136.351	39035.617
9222	218.81	13108.5	34889.293
12125	218.79	14558.585	38452.578
10503	218.79	13623.474	38194.133
6285	218.72	11275.671	35473.629
11390	218.56	14008.124	36761.059
6071	218.54	11052.282	33891.191
9934	218.52	13144.419	33136.316
12247	218.45	14488.339	36269.785
8319	218.37	12441.202	33101.031
12391	218.33	14603.41	34188.832
10916	218.29	13848.757	34746.277
2401	218.28	9013.563	34825.133
11422	218.24	14193.958	36255.934
4152	218.16	10080.598	34977.262
6930	218.1	11550.176	33445.645
2087	218.1	8763.429	38323.969
5994	218.03	10982.543	35736.469
5027	218.01	10520.954	37341.703
10283	217.87	13495.839	38150.195
10935	217.85	13940.61	35030.824
1379	217.76	8444.255	39785.723
1468	217.74	8606.184	38244.48
7606	217.64	12031.375	33483.32
4736	217.64	10288.159	34051.805
10671	217.47	13721.69	35351.402
7351	217.45	11952.181	38046.398
601	217.2	8057.539	39302.578
10325	217.18	13367.267	38914.141
4963	217.11	10373.086	36081.523
3799	217.07	9876.543	37209.008
10841	217.03	13791.647	33333.691
4655	216.97	10164.476	35461.988
3703	216.88	9855.808	39014.699
11330	216.84	14005.221	37882.859
794	216.65	8040.055	35621.836
11540	216.61	14006.021	34251.059
3092	216.51	9469.756	35993.535
4112	216.36	9943.365	34272.043
7749	216.36	12163.113	34924.898
8716	216.28	12488.782	39988.398
1878	216.21	8635.574	34742.887
971	216.17	8382.896	33325.137
3780	216.17	9890.273	37787.121
4312	216.11	9938.229	37764.426
8162	216.07	12487.677	35929.402
10247	216.05	13539.111	37721.625
11423	216.03	14012.433	36329.617
8495	215.88	12627.09	35652.723
6883	215.69	11624.42	34221.035
11158	215.63	13896.329	39328.184
9125	215.38	13076.079	33220.453
8533	215.34	12692.095	36342.68
11476	215.1	14167.489	35407.254
7943	215.06	12165.31	38322.855
6701	215.04	11600.692	37312.133
3152	215.04	9444.636	34903.848
1297	214.85	8208.252	38597.91
7414	214.77	12002.756	36855.855
9890	214.75	13238.225	33802.613
7693	214.75	12097.988	33898.188
12072	214.69	14537.314	39434.875
2112	214.58	8806.375	38852.941
8186	214.52	12482.763	35503.82
4161	214.48	10092.967	35102.348
1671	214.37	8594.255	34707.895
5344	214.33	10728.481	35479.547
5111	214.18	10484.64	39578.016
2231	214.16	9017.82	38662.199
8178	214.16	12277.318	35617.906
3458	214.08	9672.212	36159.902
9405	214.08	12989.76	38125.055
8954	214.02	12736.408	35749.246
10681	213.95	13574.322	34940.438
2504	213.72	8986.84	33046.172
11456	213.49	14000.57	35716.262
10127	213.47	13477.947	35676.984
6870	213.41	11464.794	34600.305
6345	213.35	11358.659	36669.344
9632	213.31	13257.236	38240.629
11387	213.3	14051.86	36713.832
9652	213.26	13342.296	37979.48
10517	213.22	13647.22	38068.496
11998	213.18	14336.8	39556.676
6445	213.05	11404.423	38448.301
666	213.03	7994.117	37911.395
1779	213.01	8836.276	33024.637
7869	212.99	12249.186	37129.387
7452	212.87	11995.117	36153.801
9002	212.76	12894.684	34793.816
3079	212.76	9399.793	36206.57
760	212.72	8172.187	36080.941
6950	212.64	11504.683	33119.191
875	212.62	8161.899	34293.496
6841	212.53	11517.568	35082.434
9571	212.49	13240.072	39555.078
2671	212.45	9083.96	36183.555
6791	212.41	11575.878	35847.879
1459	212.34	8502.605	38331.883
6748	212.22	11568.775	36570.512
7560	212.2	11938.576	34167.77
8276	212.2	12442.004	33783.789
11451	212.13	14183.129	35854.859
3383	212.05	9591.472	34782.875
5844	211.95	11115.834	39313.402
7474	211.86	11951.321	35875.41
9233	211.74	12963.065	35060.527
5195	211.51	10756.63	38298.191
4617	211.4	10235.094	36150.059
1439	211.32	8426.682	38805.859
5490	211.28	10842.265	33036.188
684	211.19	8095.607	37617.254
4635	211.17	10317.157	35824.555
340	211.15	7795.882	37152.008
50	211.07	7725.288	33566.484
2912	211.05	9361.035	38981.414
425	210.92	7886.041	38044.668
3219	210.73	9378.942	33754.453
4835	210.73	10509.717	33504.391
26	210.65	7929.964	33280.121
8285	210.44	12477.522	33612.707
11313	210.44	14130.682	38162.336
4378	210.42	10080.362	39055.383
10327	210.4	13554.681	38972.48
6705	210.38	11470.747	37045.426
4147	210.33	9979.863	34921.516
4138	210.29	10118.788	34737.516
11523	210.27	14206.359	34656.074
7483	210.21	11985.68	35524.879
5043	210.19	10403.079	37788.887
663	210.13	8016.222	37866.82
9783	210.04	13323.21	35341.273
545	210	7707.381	39512.523
4371	210	10069.854	38940.105
10043	209.98	13389.353	34598.559
11987	209.87	14408.42	39331.063
6830	209.83	11507.043	35138.148
4502	209.73	10220.438	38242.031
5406	209.67	10742.608	33992.832
8506	209.6	12634.515	35877.785
12105	209.58	14540.613	38477.547
8437	209.58	12567.981	34682.23
7809	209.56	12162.588	35964.332
6776	209.5	11601.709	36372.242
6751	209.37	11617.72	36639.816
9371	209.23	12959.318	37663.18
6809	209.22	11623.217	35417.828
11515	209.22	14138.898	34753.313
9586	209.18	13270.009	39181.684
1767	209.12	8547.643	33026.578
11258	209.1	14197.904	39141.73
6473	209.06	11309.791	39030.367
6416	208.79	11400.552	37840.184
863	208.64	8133.392	34676.906
9308	208.35	13111.509	36410.852
7864	208.31	12190.984	37027.348
10822	208.24	13756.462	33158.586
2400	208.24	8891.597	34810.738
189	208.2	7662.388	35221.27
6951	208.2	11506.958	33151.773
2689	208.12	9140.589	36670.953
3747	208.07	9863.146	38259.883
2440	207.93	8871.86	34363.461
11670	207.93	14406.153	33839.02
3098	207.91	9380.047	35897.301
7554	207.89	12013.638	34380.238
7208	207.87	11722.464	37336.852
11403	207.59	14180.218	36597.383
8968	207.55	12895.519	35727.875
11028	207.41	13942.435	36542.957
7459	207.3	12046.776	35962.348
11750	207.28	14346.424	35313.371
10088	207.26	13486.785	35069.043
2876	206.88	9470.772	39895.207
1229	206.82	8340.363	37214.336
10344	206.71	13501.007	39266.863
8714	206.69	12489.842	39966.57
4474	206.67	10288.729	38826.379
9570	206.63	13194.586	39556.23
9085	206.57	12789.418	33544.363
11808	206.57	14397.241	36175.563
102	206.5	7666.707	34115.727
1449	206.48	8430.047	38705.523
4002	206.46	9781.28	33603.344
12404	206.46	14601.363	34129.855
92	206.3	7778.467	34024.324
5447	206.28	10584.959	33583.371
5651	206.27	10780.892	36059.508
8576	206.19	12531.426	37128.887
10977	206.19	13925.472	35621.695
9464	206.15	13100.567	38807.797
5689	206.13	10842.816	36651.996
1750	206.11	8483.119	33343.918
10428	206.09	13658.826	39583.934
7361	206.04	11920.991	37979.648
2324	206.04	8855.851	36625.125
701	205.96	8104.276	37268.559
6903	205.92	11565.475	33666.309
150	205.84	7718.655	34791.82
626	205.75	8071.07	38524.383
10230	205.52	13512.838	37459.016
6367	205.38	11268.766	37070.426
12077	205.36	14475.746	39221
9888	205.31	13265.024	33754.773
7431	205.29	12012.518	36496.973
3399	205.21	9668.897	35049.961
4737	205.21	10228.93	34068.176
8067	205.17	12369.666	37523.762
1653	205.06	8536.079	35030.609
3947	205.06	9837.524	34522.809
2995	204.89	9272.399	37960.551
9621	204.83	13221.351	38532.723
11721	204.66	14217.39	34906.941
52	204.46	7914.349	33571.355
11096	204.41	13835.378	38164.914
9517	204.41	13019.973	39756.457
708	204.39	8082.739	37053.148
6410	204.37	11220.314	37715.309
12170	204.35	14633.368	37355.129
4587	204.35	10211.414	36408.379
40	204.33	7962.308	33465.52
7572	204.18	12032.555	33813.766
3566	204.1	9555.067	38308.656
2154	203.95	8798.538	39504.828
6913	203.93	11591.1	33534.375
12396	203.87	14450.868	34270.688
6805	203.62	11535.621	35669.523
5709	203.6	10909.956	37083.07
3718	203.56	9730.886	38677.738
9392	203.55	12930.403	37985.77
9098	203.55	12900.609	33281.586
7620	203.55	11968.594	33033.277
6238	203.53	11392.187	34719.699
3927	203.51	9791.429	34820.57
9170	203.51	13050.842	33818.047
8937	203.39	12843.688	36081.199
1719	203.37	8555.415	33848.648
7651	203.3	12089.276	33373.027
9350	203.1	12975.382	37284.332
10346	203.1	13377.675	39297.488
3504	203.07	9699.328	37188.223
5139	203.07	10613.179	39907.277
7728	203.03	12119.957	34519.746
4134	203.03	10073.207	34670.496
11033	202.97	13800.268	36763.734
7650	202.91	12108.317	33310.184
5215	202.84	10769.218	37681.762
2560	202.8	9193.526	33817.195
9302	202.74	13096.019	36300.078
7128	202.68	11650.863	35826.805
11939	202.68	14408.34	38405.406
3778	202.53	9884.454	37703.746
4299	202.49	9995.289	37549.242
4155	202.34	10080.886	35015.543
6191	202.3	11375.859	34007.648
2126	202.26	8785.577	39097.625
4377	202.24	10024.508	39051.332
9654	202.2	13317.529	37684.289
3526	202.17	9491.303	37635.625
2525	202.15	9168.314	33123.711
5578	202.11	10891.877	34492.43
9118	201.99	12925.591	33111.297
765	201.96	8197.782	36155.641
4339	201.92	10106.834	38052.461
1830	201.84	8756.513	33769.98
5193	201.84	10673.944	38255.625
3786	201.78	9752.812	37533.473
808	201.73	8198.271	35482.285
941	201.63	8194.913	33235.414
5251	201.55	10615.48	37071.375
11946	201.51	14274.881	38514.34
5222	201.5	10766.585	37558.574
1943	201.44	8754.052	35986.883
2714	201.42	9209.832	37231.734
6143	201.38	11355.192	33419.129
11963	201.34	14337.962	38892.945
12134	201.3	14504.427	38032
10096	201.3	13365.795	35153.074
9577	201.21	13320.781	39345.469
6626	201.15	11438.745	39039.762
2662	201.13	9222.044	36086.969
4748	201.11	10331.995	33955.766
3647	201.04	9568.512	39949.094
1040	201.02	8223.83	34327.727
3869	200.96	9740.109	35974.395
5618	200.86	10798.526	35545.059
276	200.84	7923.575	36245.297
10584	200.84	13662.988	36826.426
1036	200.81	8277.317	34260.332
6068	200.77	11189.004	33841.258
8050	200.73	12278.241	38021.156
12248	200.69	14572.648	36269.734
7329	200.67	12023.721	38675.121
940	200.63	8070.424	33450.316
4705	200.6	10274.753	34560.879
3486	200.54	9684.151	36719.867
8921	200.54	12897.222	36693.242
6804	200.54	11627.075	35641.406
11585	200.52	14071.146	33501.309
11257	200.38	14001.46	39141.297
2832	200.37	9144.178	39321.105
529	200.33	7803.054	39346.34
3066	200.33	9410.389	36315.391
12053	200.27	14586.25	39982.848
9929	200.25	13332.526	33075.059
8383	200.23	12494.118	34077.23
2258	200.12	8987.12	38256.879
1529	200.1	8613.572	37251.785
7032	200.04	11794.794	34197.023
6480	200.04	11261.817	39180.594
10306	200.02	13477.531	38641.355
6890	199.96	11570.102	34121.523
5594	199.91	10861.68	34839.461
6172	199.91	11400.097	33798.172
2932	199.89	9473.934	38643.113
6655	199.85	11470.538	38196.922
9466	199.81	12929.378	38825.531
10908	199.71	13956.612	34588.84
7534	199.64	11886.898	34707.961
10861	199.58	13969.642	33600.203
9052	199.54	12830.244	34222.215
12098	199.5	14631.367	39036.594
1520	199.45	8622.843	37467.672
5628	199.41	10984.075	35689.129
8294	199.33	12357.887	33383.242
10142	199.27	13464.52	35919.543
9626	199.24	13187.077	38380.828
4786	199.2	10284.059	33276.676
11818	199.16	14355.902	36425.578
4622	199.1	10266.962	36183.422
5252	199.06	10762.648	37071.16
6924	199.04	11552.704	33416.723
9718	198.99	13282.792	36673.492
2211	198.95	9031.591	39182.02
5645	198.93	10946.492	35996.91
3174	198.89	9368.889	34391.078
89	198.89	7864.59	34017.594
7633	198.85	12268.442	33068.152
4550	198.81	10278.75	37296.938
3549	198.72	9528.318	37986.344
5970	198.68	11154.269	36071.559
3199	198.56	9271.996	34063.227
11326	198.55	14007.404	38075.395
2895	198.55	9458.097	39539.832
3122	198.55	9467.682	35330.887
8200	198.45	12287.072	34963.098
2532	198.45	9196.44	33298.125
4065	198.43	9991.078	33393.066
6087	198.43	11115.668	33526.457
714	198.37	8124.122	37126.406
3315	198.22	9660.442	33753.109
206	198.2	7919.183	35379.094
12092	198.16	14605.761	38872.539
1332	198.1	8401.391	39245.82
10657	198.07	13609.673	35423.035
2210	198.05	8967.962	39160
8238	198.01	12474.431	34362.762
11124	197.99	13822.553	38589.02
10522	197.93	13582.097	38141.844
10073	197.91	13430.063	34856.094
3183	197.86	9405.601	34173
4242	197.86	9951.86	36365.09
8631	197.78	12702.121	37935
5485	197.76	10767.945	33133.242
7877	197.72	12244.474	37270.434
8782	197.65	12721.785	38811.414
12291	197.53	14438.354	35640.543
6355	197.51	11384.014	36790.52
10631	197.51	13651.714	35996.238
802	197.4	8113.535	35420.609
129	197.36	7903.151	34435.238
29	197.32	7774.127	33297.867
10282	197.3	13399.018	38125.297
8073	197.19	12411.428	37569.719
6165	197.09	11382.2	33749.133
10352	197.07	13516.384	39403.016
5633	196.92	10923.591	35820.168
205	196.88	7670.731	35372.133
3003	196.86	9474.154	37769.547
1511	196.82	8587.928	37609.277
11621	196.82	14176.359	33070.414
11195	196.76	13981.563	39907.695
8263	196.71	12408.366	34108.246
5610	196.71	10874.077	35306.93
467	196.63	7832.086	38442.398
8554	196.61	12549.208	36637.324
7058	196.52	11827.22	34598.172
5250	196.52	10733.194	37058.344
2747	196.52	9186.614	37953.266
2696	196.5	9232.653	36744.969
7481	196.48	12042.31	35446.234
4784	196.44	10329.308	33227.133
4521	196.4	10210.97	37740.191
4774	196.23	10325.556	33344.805
4876	196.19	10439.279	34268.801
4873	196.09	10388.476	34254.402
4937	195.94	10412.713	35490.809
6869	195.9	11475.092	34561.176
125	195.9	7781.345	34348.051
10024	195.88	13392.993	34412.164
4580	195.84	10341.912	36613.934
9347	195.84	13134.149	37208.238
8093	195.83	12405.947	37201.297
10299	195.79	13398.056	38530.598
1017	195.69	8245.108	33930.734
878	195.65	7985.908	34350.195
3027	195.63	9292.015	37123.59
1042	195.61	8386.095	34335.879
6993	195.58	11809.607	33598.773
338	195.54	7652.061	37118.398
4760	195.52	10270.909	33538.199
1044	195.5	8308.229	34347.699
4822	195.5	10520.149	33321.367
2867	195.48	9114.853	39921.371
6706	195.37	11507.89	37053.793
9298	195.37	13073.141	36183.141
680	195.35	8097.03	37521.559
6630	195.25	11576.592	38839.035
10596	195.25	13668.446	36391.926
11228	195.21	14085.993	39702.355
10814	195.19	13619.084	33029.672
5647	195.14	10978.085	36029.953
5763	195.12	10805.215	38302.023
804	195.1	8141.845	35449.258
9835	195	13327.802	34536.086
5031	195	10516.977	37445.063
11798	194.98	14237.278	36043.059
2836	194.96	9120.888	39400.949
7121	194.93	11833.15	35729.391
10479	194.89	13709.014	38762.836
6015	194.87	11158.469	34982.84
9852	194.85	13176.711	34195.008
10722	194.79	13623.986	34341.371
5290	194.64	10568.411	36592.777
8295	194.6	12412.698	33394.633
10164	194.6	13414.639	36363.859
10703	194.56	13704.041	34741.254
8337	194.56	12604.795	33256.605
4343	194.52	9933.011	38212.973
9320	194.5	12975.676	36646.141
5855	194.47	11143.834	39204.449
8901	194.47	12727.213	36973.719
2328	194.33	8983.57	36418.293
2317	194.27	8954.07	36792.414
9115	194.24	13046.737	33049.809
10375	194.22	13358.803	39700.98
1968	194.18	8814.723	36471.41
3957	194.12	9867.412	34351.434
10136	194.1	13486.015	35888.617
11144	193.93	13833.027	39012.539
4169	193.91	10007.026	35220.266
4671	193.85	10339.693	35159.945
4379	193.76	9999.908	39093.953
3886	193.74	9911.136	35702.438
3023	193.66	9456.087	37042.93
10732	193.53	13700.933	34381.371
2473	193.51	8901.998	33715.914
11369	193.45	14097.892	37065.461
98	193.45	7985.55	34081.738
4594	193.45	10188.895	36234.297
11385	193.41	14046.34	37013.715
3228	193.35	9452.094	33607.148
3906	193.35	9759.951	35361.902
11505	193.35	14004.86	34648.188
3373	193.3	9636.289	34643.848
8126	193.28	12353.6	36817.094
1629	193.26	8575.018	35289.047
97	193.2	7687.178	34069.949
870	193.18	8148.23	34501.238
10826	193.16	13988.812	33047.805
2277	193.09	8873.629	37742.949
737	193.07	8186.623	36805.332
7662	193.07	12270.606	33446.129
12145	193.05	14516.864	37844.953
2138	192.99	8819.409	39230.492
5616	192.97	10809.378	35467.383
2132	192.91	8665.008	39195.406
10750	192.91	13576.153	34201.688
8098	192.78	12444.077	37283.902
10650	192.74	13713.527	35630.172
10610	192.66	13694.211	36323.43
7593	192.63	11988.491	33534.441
653	192.61	8095.622	38214.746
2096	192.61	8830.319	38434.566
8855	192.59	12860.316	37756.754
9567	192.57	13338.271	39510.355
3626	192.55	9529.831	39623.09
3754	192.51	9790.429	38008.785
9037	192.45	12879.123	34363.023
4632	192.45	10318.728	35781.398
1230	192.42	8303.909	37219.555
410	192.26	7911.79	37918.781
8267	192.21	12436.318	33863.773
4132	192.19	10112.861	34645.754
7596	192.09	12056.325	33559.719
9072	191.99	12898.928	33711.094
8235	191.98	12343.206	34298.32
3025	191.92	9388.27	37089.137
4846	191.86	10470.351	33763.637
1711	191.86	8579.643	34038.367
4189	191.82	10105.772	35485.332
4488	191.78	10273.704	38771.766
7976	191.78	12098.171	39794.133
1373	191.73	8241.799	39901.09
6112	191.73	11114.757	33028.441
5002	191.73	10358.053	37008.195
1775	191.69	8477.737	33146.066
9600	191.67	13203.162	39086.43
7694	191.65	12113.493	33920.004
5780	191.46	10862.165	38756.234
6746	191.44	11422.974	36548.266
7065	191.42	11800.083	34746.816
8114	191.4	12411.068	36989.793
5617	191.38	10920.522	35508.438
3049	191.34	9475.314	36651.746
828	191.34	8019.019	35119.246
8180	191.29	12485.614	35669.32
4540	191.25	10140.891	37436.953
3627	191.21	9623.448	39624.828
8644	191.21	12626.291	38067.98
8568	191.19	12691.003	36990.301
6653	191.19	11432.247	38151.813
3059	191.15	9429.466	36501.461
11667	191.15	14310.992	33782.742
4952	191.11	10469.511	35810.434
1566	191.09	8525.05	36691.004
11017	191.06	13893.848	36352.348
4738	191	10291.127	33816.816
6082	191	11178.057	33730.07
4096	190.96	9964.261	33851.637
11969	190.94	14276.217	39007.828
9061	190.9	12858.908	33821.809
10378	190.88	13522.75	39841.957
7376	190.79	11965.959	37618.492
4649	190.75	10315.375	35704.391
15	190.73	7980.525	33190.793
7462	190.73	11859.382	35982.074
6275	190.73	11368.36	35283.215
7276	190.69	11641.215	39599.82
10189	190.69	13475.29	36860.969
3608	190.6	9508.611	39174.121
8269	190.6	12328.89	33890.215
9881	190.54	13331.771	33652.973
7726	190.44	12083.055	34509.125
2382	190.4	8848.41	35127.293
7843	190.31	12144.116	36610.438
5624	190.31	10834.759	35624.941
11631	190.29	14259.779	33079.949
8428	190.27	12673.359	34601.141
5729	190.23	10790.348	37372.977
8099	190.17	12373.921	37289.199
1372	190.16	8229.549	39854.305
9922	190.14	13341.537	33190.371
7591	190.08	11901.839	33511.793
3659	190.02	9786.445	39609.461
11145	190	13889.402	39023.125
8301	189.96	12437.356	33207.195
3691	189.94	9809.548	39127.602
3603	189.93	9548.6	39067.512
6894	189.93	11446.18	33858.996
11664	189.89	14324.462	33769.324
11893	189.87	14234.161	37716.617
7291	189.87	12000.287	39768.922
6438	189.81	11333.624	38278.641
4101	189.75	9924.026	34005.926
11699	189.75	14353.509	34432.23
11242	189.56	14007.695	39560.227
9846	189.52	13264.37	34315.609
6758	189.43	11466.762	36431.434
9353	189.41	13088.198	37305.09
6803	189.39	11484.612	35639.527
739	189.39	7989.319	36851.289
10216	189.35	13505.779	37285.289
10889	189.33	13956.315	34161.59
8143	189.26	12415.535	36519.156
7180	189.22	11665.286	36862.688
6784	189.18	11617.192	36170.785
11643	189.18	14347.741	33261.316
3983	189.06	9808.293	33827.402
9811	189.01	13189.97	35021.008
4384	188.93	10108.494	39146.719
7131	188.89	11824.036	35846.305
9960	188.87	13526.404	33393.457
9229	188.83	13024.36	35007.773
3567	188.83	9579.017	38337.148
2520	188.81	9195.967	33101.938
6048	188.8	11060.136	34438.219
6156	188.78	11414.126	33659.512
9138	188.76	12971.615	33357.113
8012	188.76	12398.132	39198.617
2517	188.74	9105.503	33031.895
10312	188.74	13352.891	38758.012
502	188.72	7727.14	38899.734
1787	188.58	8806.418	33234.887
939	188.43	8112.329	33406.723
3024	188.41	9340.974	37087.898
2981	188.37	9283.805	38078.691
4902	188.35	10424.071	34830.012
1576	188.35	8493.311	36236.496
7306	188.34	11998.316	39657.809
4143	188.34	9967.171	34785.828
1939	188.28	8791.412	35869.145
5296	188.22	10636.55	36668.398
3493	188.13	9645.307	36956.832
165	188.09	7696.055	34991.578
5037	188.01	10355.512	37672.617
3462	187.97	9607.971	36171.426
4717	187.95	10274.21	34439.453
8926	187.93	12813.313	36272.527
6876	187.93	11537.494	34423.41
4950	187.91	10380.803	35708.238
622	187.82	8165.289	38668.52
7962	187.78	12226.471	39211.793
2850	187.76	9126.679	39663.156
7317	187.76	12032.584	39527.648
79	187.74	7704.179	33910.441
641	187.72	8175.009	38353.535
2345	187.67	8948.803	36044.895
2940	187.65	9454.008	38751.066
10787	187.55	13661.118	33767.406
11886	187.51	14306.92	37625.457
9796	187.51	13319.93	35175.133
4008	187.47	9886.559	33360.926
5835	187.45	11119.204	39686.926
10569	187.42	13643.657	37163.883
8051	187.4	12334.697	38029.223
12308	187.36	14431.691	35541.879
8646	187.34	12561.246	38087.914
9631	187.28	13272.387	38227.805
7541	187.21	12050.847	34525.621
7839	187.19	12190.641	36510.969
2280	187.15	8852.972	37824.191
11290	187.13	14180.804	38631.527
2384	187.11	8989.585	35144.766
11575	187.07	14179.06	33963.16
1534	187.03	8581.453	37127.332
4571	186.98	10211.35	36988.852
9194	186.98	12946.828	34326.141
4050	186.98	9987.239	33190.805
5568	186.94	10855.83	34247.715
9593	186.92	13163.226	38993.879
693	186.92	8164.971	37451.34
12182	186.84	14633.903	37482.566
6019	186.84	11046.585	35030.723
2147	186.8	8745.053	39477.766
1062	186.78	8216.433	34702.453
11876	186.75	14217.179	37453.012
2487	186.71	9042.085	33349.676
4618	186.59	10158.752	36166.004
7143	186.57	11811.065	36144.52
6134	186.55	11375.048	33302.492
4477	186.55	10224.693	38924.758
3218	186.36	9458.143	33705.043
2474	186.32	8859.822	33725.953
1508	186.31	8467.408	37812.797
11116	186.31	13841.807	38514.141
9702	186.29	13220.03	36739.262
11809	186.27	14410.785	36183.504
10070	186.21	13533.164	34827.023
9648	186.19	13171.217	37867.699
5386	186.09	10733.245	34741.93
6838	186.04	11511.471	35041.867
3730	186.02	9724.88	38625.605
12095	185.96	14594.452	38928.453
7034	185.88	11787.38	34227.891
6948	185.85	11557.826	33099.859
6749	185.75	11444.607	36603.5
9091	185.73	12885.607	33630.484
10647	185.71	13724.199	35577.516
10527	185.65	13579.479	37869.492
12236	185.65	14418.784	36504.004
3409	185.62	9560.039	35155.113
3105	185.58	9282.77	35673.84
10313	185.58	13473.059	38756.691
10202	185.54	13425.815	37011.531
3625	185.54	9654.632	39594.676
9810	185.46	13163.602	35010.805
7265	185.42	11694.991	39149.82
5714	185.4	10889.953	37117.336
3355	185.4	9488.446	34360.512
967	185.33	8368.143	33259.82
8282	185.31	12352.745	33555.242
10952	185.31	13893.477	35314.66
10150	185.31	13419.235	36074.203
4005	185.29	9889.306	33336.59
3467	185.27	9626.164	36335.707
11607	185.23	14126.758	33234.344
3192	185.23	9477.111	33984.164
11634	185.16	14414.366	33121.066
10865	185.12	13817.469	33712.355
781	185.12	8112.718	35777.969
3829	185.08	9806.704	36835.262
4909	185.02	10429.689	34945.773
6126	184.95	11217.627	33217.547
8899	184.95	12809.831	36943.445
8072	184.93	12468.831	37548.086
1356	184.91	8286.164	39653.035
6501	184.85	11389.18	39689.602
2885	184.85	9427.538	39706.063
10998	184.83	13977.752	35983.594
9685	184.81	13346.766	37228.098
3888	184.73	9880.692	35430.438
273	184.7	7931.505	36185.348
12007	184.68	14373.9	39720.961
707	184.68	8002.625	37315.152
5263	184.64	10616.557	36913.199
1667	184.56	8429.912	34635.391
4541	184.54	10188.111	37437.699
8103	184.5	12481.366	37326.168
3130	184.5	9474.659	35126.746
9827	184.43	13214.93	34645.27
5038	184.41	10444.864	37711.109
10105	184.41	13406.974	35453.602
2221	184.41	8887.271	39107.863
7087	184.41	11709.996	35183.703
5218	184.37	10662.639	37730.078
12069	184.29	14570.524	39360.809
7655	184.26	12095.813	33398.617
5724	184.24	10901.514	37295.461
6822	184.18	11509.176	35313.641
4141	184.1	9964.944	34766.414
972	184.06	8358.467	33386.313
4365	184.04	9949.35	38813.781
7840	184.01	12249.762	36582.824
8882	183.99	12895.366	37247.332
7356	183.95	12028.001	38089.523
1898	183.91	8702.661	35076.316
3722	183.89	9729.362	38726.23
9809	183.89	13276.742	35002.547
11025	183.83	13853.646	36482.734
6247	183.82	11256.918	34866.895
63	183.82	7708.817	33757.523
6907	183.78	11514.736	33778.996
10668	183.76	13685.395	35568.641
10215	183.72	13436.551	37275.602
1998	183.72	8657.922	36878.555
841	183.7	8043.985	34957.598
11932	183.64	14286.356	38331.129
3433	183.6	9528.062	35651.262
6967	183.6	11651.97	33211.535
3997	183.6	9856.061	33493.563
1904	183.59	8673.92	35263.156
4903	183.57	10468.481	34873.027
4209	183.55	10056.335	35807.891
9334	183.49	13048.764	36942.879
2542	183.47	9188.212	33602.328
6434	183.47	11390.867	38221.426
6771	183.37	11399.191	36333.219
8864	183.36	12850.186	37553.922
8682	183.36	12598.041	39177.023
9986	183.26	13364.872	33829.188
1753	183.2	8516.936	33412.633
1483	183.16	8472.489	38064.914
3918	183.14	9757.04	35246.613
7748	183.11	12107.668	34907.313
8920	183.07	12757.18	36695.492
5081	183.01	10362.131	38921.773
7393	183.01	12017.949	37079.969
2219	182.95	8950.605	39083.172
6170	182.84	11371.283	33780.824
8549	182.84	12550.802	36586.227
6348	182.84	11336.092	36680.262
1780	182.82	8820.669	33039.574
7676	182.63	12264.108	33709.063
11827	182.61	14306.916	36649.105
9514	182.49	12960.868	39695.82
10408	182.46	13690.254	39621.762
11282	182.42	14060.972	38844.559
8400	182.4	12501.919	34367.609
391	182.34	7840.795	37728.324
17	182.26	7739.117	33221.961
9583	182.26	13228.744	39143.738
1862	182.19	8801.151	34531.57
85	182.17	7740.263	33965.254
4681	182.13	10172.675	35061.949
473	182.09	7944.278	38541.539
6779	181.98	11532.952	36077.09
4157	181.96	10011.208	35057.805
4079	181.92	10045.442	33657.434
3930	181.9	9887.718	34905.07
12437	181.9	14480.532	33389.27
1430	181.88	8626.088	38964
5281	181.86	10762.627	36829.777
4913	181.84	10420.106	35026.117
11787	181.82	14254.605	35869.539
9845	181.77	13245.497	34310.355
10203	181.77	13547.487	37012.594
10154	181.77	13385.358	36231.332
3112	181.71	9283.807	35740
2162	181.71	8674.51	39711.871
10097	181.69	13476.384	35182.023
5912	181.69	11115.918	37363.535
11654	181.57	14293.434	33611.656
12409	181.55	14478.014	33662.371
5822	181.54	11028.971	39782.473
358	181.54	7782.507	37283.52
7133	181.46	11711.512	35872.414
1705	181.42	8524.438	33986.234
1100	181.42	8261.298	35220.73
7026	181.38	11759.6	34123.211
11315	181.32	14173.277	38180.008
9576	181.31	13342.53	39341.676
4333	181.23	10080.832	37979.109
3506	181.23	9492.91	37220.879
5287	181.21	10681.864	36565.492
5979	181.19	11105.643	35963.203
5882	181.15	11071.19	38194.715
7530	181.15	11963.857	34671.063
10314	181.15	13486.308	38772.441
11346	181.02	14044.545	37555.332
11130	181.02	13803.994	38669.777
5670	181	10880.751	36312.613
4366	180.98	9984.682	38818.813
552	180.87	7675.155	39656.551
9018	180.85	12884.301	34714.57
4033	180.83	9710.79	33091.43
4126	180.81	10013.021	34550.332
2626	180.71	9144.432	35408.063
5436	180.64	10687.851	33757.949
7467	180.64	11971.097	36058.711
10316	180.62	13523.269	38781.68
2010	180.41	8678.597	37024.957
3810	180.41	9816.82	37130.934
2976	180.41	9417.986	37989.48
1604	180.39	8508.679	35968.773
12286	180.37	14525.912	35899.113
3076	180.37	9323.506	36117.938
2355	180.35	8946.756	35579.723
3002	180.31	9410.17	37728.074
784	180.27	8097.338	35795.512
12214	180.23	14602.986	36737.191
3680	180.16	9804.421	39564.695
12160	180.14	14587.997	37735.32
1928	180.14	8662.291	35656.859
11327	180.1	14011.664	38099.625
11684	180.08	14272.607	34073.086
5919	180.06	11059.455	37479.891
413	180.04	7937.999	37946.211
10433	179.93	13685.963	39384.5
335	179.93	7690.224	37087.574
6901	179.91	11459.889	33650.52
3425	179.89	9499.959	35466.266
7747	179.87	12267.568	34891.742
2718	179.87	9149.493	37305.633
12141	179.85	14559.797	38106.391
3086	179.81	9485.495	35924.969
3935	179.75	9859.325	34633.402
8030	179.7	12371.733	38603.145
9487	179.6	12996.09	39230.973
2445	179.56	8852.703	34406.637
570	179.54	7852.464	39921.262
8221	179.52	12477.653	34695.051
2463	179.49	8921.57	34134.551
7440	179.47	12053.092	36333.137
2661	179.39	9148.631	36057.109
922	179.37	8083.366	33794.402
11898	179.35	14292.497	37736.613
7884	179.35	12062.342	37352.762
10844	179.22	13850.147	33381.781
770	179.22	8035.054	36206.672
3924	179.22	9900.905	35046.914
11432	179.2	14053.319	36213.84
7828	179.16	12092.996	36335.328
652	179.16	8160.417	38182.789
12017	179.12	14240.74	39804.781
291	179.12	7709.56	36538.359
755	179.08	8025.077	36370.738
5429	179.03	10559.079	33721.492
4121	179.03	9951.932	34475.555
9568	178.99	13197.717	39513.441
3292	178.91	9651.702	33319.301
2351	178.91	8845.774	35780.145
2006	178.89	8826.871	36974.863
2290	178.83	9052.468	37384.844
8324	178.83	12424.026	33153.133
10128	178.82	13356.942	35708.371
8601	178.78	12532.251	37438.727
789	178.76	7985.993	35848.996
10817	178.74	13607.863	33072.164
4927	178.74	10475.1	35276.66
1987	178.66	8636.294	36766.348
3540	178.66	9538.955	37814.746
389	178.66	7684.822	37718.16
8545	178.6	12517.25	36473.293
4744	178.59	10138.212	33910.148
9161	178.59	12979.348	33640.984
5794	178.59	10919.113	39077.18
9695	178.55	13239.418	36903.172
10442	178.51	13729.407	39228.078
818	178.49	8044.713	35304.152
2927	178.45	9293.192	38896.344
851	178.41	8039.734	34847.027
8270	178.41	12437.204	33958.34
8581	178.36	12563.87	37174.398
250	178.3	7923.965	35938.344
9134	178.3	13133.073	33304.418
194	178.18	7893.19	35270.914
11426	178.16	14096.259	36063.801
9365	178.11	13018.006	37536.262
4223	178.07	10110.45	36053.836
9024	178.05	12810.626	34546.465
11338	178.03	14057.02	37704.43
11919	177.99	14353.113	38091.23
3975	177.97	9842.039	34036.598
10401	177.92	13743.241	39927.211
6444	177.9	11353.957	38400.219
9920	177.8	13244.516	33188.902
10173	177.8	13464.12	36574.289
3557	177.7	9660.774	38183.16
4530	177.61	10153.92	37588.922
1421	177.55	8568.923	39200.699
438	177.51	7676.529	38152.137
10454	177.49	13673.327	39061.758
2963	177.49	9302.387	38391.207
216	177.44	7932.541	35609.664
6119	177.4	11222.19	33080.496
1827	177.4	8701.496	33742.023
5491	177.38	10936.666	33045.555
7998	177.38	12373.089	39705.16
7363	177.36	11927.665	37672.805
8435	177.34	12520.779	34677.801
1651	177.3	8490.467	35249.738
5413	177.3	10747.226	33813.223
12206	177.28	14580.139	37184.676
10347	177.26	13479.908	39304.574
1008	177.24	8373.743	33887.09
1475	177.23	8471.329	38000.445
4109	177.21	10056.284	34225.555
12259	177.21	14565.687	36161.246
5089	177.11	10530.841	39060
5169	177.11	10651.103	38975.391
10502	177	13590.837	38185.676
11166	176.96	13959.957	39411.535
3868	176.94	9915.526	35907.914
694	176.94	8123.717	37465.945
6999	176.88	11835.271	33710.367
2582	176.86	9142.475	34270.836
1635	176.86	8475.204	35352.258
9448	176.84	12997.577	38584.059
4381	176.84	9960.933	39118.785
5872	176.79	11125.412	38700.441
1778	176.77	8470.315	33167.66
3265	176.77	9527.928	33013.934
6179	176.75	11385.322	33858.977
774	176.73	8113.779	35978.199
4787	176.73	10221.994	33299.113
3391	176.67	9487.687	34917.895
297	176.59	7731.304	36628.969
9412	176.59	12983.675	38212.203
2230	176.57	8931.123	38946.594
4919	176.5	10450.289	35123.527
6433	176.48	11267.327	38159.309
7900	176.48	12103.544	37587.129
7439	176.46	11895.663	36315.645
6266	176.44	11303.962	35098.598
2962	176.4	9388.8	38355.203
7861	176.38	12102.766	36991.18
9372	176.36	13025.541	37661.359
6744	176.31	11444.857	36542.887
6029	176.29	11104.566	34629.473
9995	176.27	13538.751	33981.613
11151	176.19	13967.519	39189.316
7810	176.1	12246.236	35963.738
9122	176.08	13064.809	33170.492
2242	176.04	9009.052	38758.629
3547	176.04	9564.516	37938.609
6299	175.98	11326.526	35776.004
9901	175.98	13288.864	33361.293
4061	175.98	10099.51	33297.277
10031	175.94	13465.908	34517.98
9305	175.9	13126.848	36349.309
10547	175.88	13729.964	37398.684
8187	175.85	12350.58	35518.574
4193	175.85	10021.08	35549.688
3641	175.79	9514.326	39834.762
4128	175.71	9977.757	34588.719
6091	175.69	11015.908	33329.563
5428	175.65	10579.709	33706.559
11553	175.6	14194.173	34044.438
10504	175.58	13563.091	38202.902
7185	175.54	11710.52	36990.555
4600	175.5	10237.479	36347.973
3329	175.44	9694.272	33970.707
10589	175.39	13768.075	36635.746
3832	175.29	9828.539	36561.555
12203	175.29	14632.498	37133.07
893	175.27	8110.5	34081.156
2331	175.23	9054.929	36475.746
4317	175.2	10032.456	37803.797
7603	175.2	12052.223	33413.844
1245	175.18	8407.353	37514.18
10585	175.16	13629.216	36848.035
285	175.1	7690.91	36444.992
9716	175.08	13221.893	36634.266
12299	175.02	14593.276	35434.852
1195	174.98	8213.705	36662.711
5646	174.97	10782.376	36005.379
2683	174.95	9233.159	36620
5922	174.93	11191.377	37188.801
9486	174.91	13054.412	39154.348
9582	174.85	13213.578	39431.469
2539	174.81	9179.443	33508.953
6231	174.77	11216.006	34682.91
3560	174.77	9518.129	38224.125
10779	174.75	13727.993	33926.391
4975	174.75	10461.337	36458.758
9396	174.75	13085.196	38006.078
8893	174.74	12707.182	37175.285
1099	174.72	8361.098	35220.406
5295	174.7	10670.818	36659.164
1308	174.7	8315.439	38844.066
6323	174.68	11368.98	36238.832
7249	174.64	11812.787	38134.215
900	174.58	8120.787	33854.512
9918	174.58	13234.523	33165.648
10562	174.58	13622.206	37037.336
7415	174.56	11908.969	36854.352
8812	174.56	12829.453	38423.945
9817	174.51	13280.043	34868.551
1573	174.49	8485.057	36514.211
11379	174.43	14178.954	36912.52
3052	174.33	9343.476	36409.926
10485	174.31	13588.033	38512.625
10963	174.29	13985.842	35474.996
2950	174.26	9343.341	38579.617
6027	174.22	11126.445	34891.813
5889	174.18	11103.113	37834.934
2828	174.12	9066.087	39253.77
12351	174.1	14618.38	34865.023
11517	173.99	14203.564	34766.406
11894	173.99	14393.855	37716.793
10784	173.99	13667.929	33727.395
8097	173.91	12334.289	37266.688
2843	173.84	9205.901	39540.707
11302	173.82	14165.952	38565.848
4306	173.78	9971.051	37614.184
5544	173.74	10817.124	33781.207
8956	173.74	12871.955	35823.793
2110	173.74	8778.62	38774.602
7029	173.7	11662.508	34152.656
8043	173.7	12365.092	38202.527
5245	173.66	10638.125	37310.906
5960	173.64	11034.128	36527.152
4633	173.64	10219.206	35792.117
6446	173.59	11350.006	38454.621
7490	173.55	11929.069	35325.969
4171	173.39	10010.308	35328.391
5941	173.32	11131.51	36766.664
11140	173.24	13811.189	38919.77
572	173.22	7983.723	39951.539
11804	173.22	14410.524	36146.434
517	173.18	7872.938	39197.5
2544	173.15	9228.727	33615.395
5817	173.09	10915.835	39943.504
5873	173.09	11016.236	38728.539
9218	173.07	13117.825	34840.438
10209	173.03	13483.95	37214.715
6001	173.03	11119.693	35261.91
409	173.03	7904.37	37901.699
7974	173.01	12228.317	39729.973
7891	173.01	12129.794	37439.117
4700	172.99	10317.854	34750.578
6012	172.99	11197.146	34940.859
9250	172.97	12995.402	35293.98
6507	172.97	11360.443	39816.371
9446	172.95	13074.098	38548.195
6342	172.95	11356.57	36529.375
2514	172.93	8912.699	33113.031
4419	172.92	10058.207	39796.227
7269	172.9	11738.781	39382.367
1942	172.88	8816.223	35945.848
617	172.88	8046.96	38837.52
9892	172.88	13218.396	33506.316
2311	172.82	8866.436	36918.891
7364	172.82	11975.143	37679.742
7817	172.8	12230.574	36129.719
6944	172.69	11554.419	33019.672
1792	172.61	8690.605	33322.063
3989	172.59	9889.411	33896.164
7752	172.55	12122.856	34963.707
2814	172.53	9081.419	39002.875
5854	172.49	11174.844	39196.375
4769	172.49	10154.434	33629.773
5370	172.48	10760.502	35243.949
10268	172.46	13505.754	37886.5
8433	172.46	12527.749	34651.766
9167	172.44	12996.326	33712.758
4520	172.44	10139.019	37739.355
3709	172.42	9776.575	39109.387
10107	172.42	13512.773	35468.543
4574	172.36	10266.2	36730.656
5727	172.34	10936.639	37353.695
10240	172.32	13554.794	37652.902
1048	172.28	8197.004	34433.227
11261	172.28	14049.211	39203.527
3215	172.21	9308.818	33671.801
8743	172.21	12808.651	39469.852
6986	172.15	11723.213	33491.633
1985	172.15	8830.176	36736.09
886	172.13	8138.461	34005.137
5310	172.13	10660.573	36371.277
4225	172.13	9954.49	36120.832
9012	172.03	12902.337	34646.922
8518	171.86	12632.146	36091.504
9932	171.79	13290.727	33113.59
1746	171.77	8492.402	33622.691
9	171.75	7979.25	33095.363
7147	171.71	11690.351	36256
9665	171.69	13162.07	37549.824
8689	171.69	12613.295	39321.863
1335	171.67	8246.381	39380.543
4735	171.63	10183.111	34050.223
10196	171.63	13388.839	36927.488
10099	171.63	13388.031	35233.34
8206	171.56	12275.987	35077.953
6267	171.52	11250.013	35105.109
504	171.52	7713.622	38956.238
5797	171.44	10872.865	39227.723
4670	171.42	10308.804	35148.488
4892	171.42	10484.685	34578.273
8024	171.36	12450.38	38498.309
4153	171.31	10053.495	34992.148
12067	171.23	14441.058	39551.816
12221	171.23	14629.606	36553.801
7533	171.21	12049.001	34694.328
7190	171.21	11633.59	37068.074
1412	171.17	8460.822	39333.73
12215	171.15	14580.923	36822.672
7940	171.12	12263.669	38269
11198	171.08	13781.842	39931.641
337	171.06	7958.818	37112.605
11069	171.06	13938.018	37577.309
2752	171.06	9235.538	38057.074
1143	170.94	8389.467	35760.746
540	170.92	7662.396	39479.789
4069	170.92	10078.169	33462.852
9688	170.92	13301.228	37326.203
5908	170.9	11005.005	37583.285
3652	170.9	9584.721	40000.465
9905	170.81	13198.531	33396.57
7253	170.81	11675.361	38397.074
5609	170.79	10946.914	35276.648
12450	170.77	14490.126	33287.453
2057	170.73	8842.339	37900.512
780	170.71	8138.75	35769.855
5527	170.71	10780.388	33621.137
5158	170.67	10575.874	39290.328
7405	170.67	11923.968	37002.59
11796	170.64	14310.172	36004.762
2830	170.62	9265.46	39269.738
1675	170.6	8585.983	34473.297
766	170.56	8095.217	36157.602
11060	170.52	13911.994	37281.664
4552	170.48	10199.466	37343.219
6783	170.46	11451.712	36163.746
1024	170.44	8327.503	34003.566
6504	170.44	11244.955	39756.867
2271	170.44	8891.292	37856.641
7488	170.41	11858.778	35290.363
2223	170.39	8964.722	38876.129
1472	170.39	8577.734	38283.996
5094	170.39	10522.704	39156.395
12029	170.35	14344.428	39990.039
1364	170.35	8409.839	39775.746
5823	170.33	11116.048	39830.766
10427	170.33	13582.348	39538.367
5743	170.29	10953.248	37630.266
699	170.27	7984.335	37230.387
10682	170.21	13732.007	34979.211
4297	170.18	9959.068	37529.43
8170	170.14	12424.139	35764.445
8744	170.1	12790.453	39532.289
5342	170.08	10760.393	35476.203
7609	170.08	11973.682	33213.371
4821	170.06	10548.531	33308.559
4638	170.04	10291.733	35866.469
2835	169.98	9167.535	39333.07
6737	169.97	11468.566	36765.242
5151	169.93	10760.921	39500.895
5366	169.91	10679.011	35156.344
11292	169.89	14061.72	38692.793
10549	169.89	13728.829	37442.168
7543	169.89	11920.739	34536.895
9463	169.87	12995.403	38790.445
9304	169.87	13071.912	36329.172
11931	169.87	14219.404	38311.156
9510	169.85	12948.642	39625.523
3739	169.77	9718.252	38458.773
210	169.76	7971.389	35472.387
877	169.76	8020.78	34312.359
2228	169.74	8887.042	38939.914
9117	169.74	13037.337	33087.594
12252	169.72	14553.555	36312.133
4373	169.7	10044.943	38967.52
9189	169.68	12968.302	34174.027
8240	169.64	12393.131	34371.379
4490	169.62	10332.397	38493.563
3909	169.6	9831.184	35402.035
6199	169.6	11361.451	34167.332
4328	169.6	10116.682	37925.355
4292	169.6	10053.298	37447.629
4763	169.58	10132.375	33573.004
12359	169.58	14503.323	34690.254
3147	169.54	9390.676	34839.984
1227	169.54	8388.76	37084.945
5121	169.49	10405.4	39672.488
11050	169.47	13816.463	37032.906
12219	169.41	14490.691	36546.367
10694	169.39	13605.082	34863.891
2173	169.35	8685.875	39890.313
8331	169.35	12626.598	33162.945
10791	169.33	13591.389	33510.57
3860	169.31	9793.356	36111.656
1246	169.31	8397.481	37530.922
7972	169.3	12251.142	39667.379
11911	169.26	14257.273	37920.707
10235	169.24	13551.456	37578.043
9172	169.2	13119.647	33831.824
12336	169.18	14526.905	34995.613
10807	169.14	13736.176	33286.832
513	169.12	7911.112	39168.152
5605	169.12	10905.403	35103.078
11559	169.12	14086.815	34067.941
11570	169.08	14100.983	33922.238
7446	169.01	11915.85	36103.102
654	169.01	8169.068	38280.477
924	168.97	8104.114	33518.23
2869	168.91	9187.418	39970.094
6641	168.91	11519.174	38581.457
2568	168.89	9168.141	33977.598
1400	168.87	8421.484	39449.125
8720	168.82	12748.423	39783.445
5690	168.8	10948.432	36656.723
11611	168.8	14193.458	33315.578
3396	168.76	9670.572	35006.191
3085	168.74	9360.068	35923.313
509	168.7	7952.271	39084.699
4120	168.7	10054.166	34450.262
278	168.68	7829.22	36272.137
1824	168.66	8782.418	33720.613
3159	168.66	9411.011	34513.211
12220	168.66	14532.798	36552.746
5474	168.66	10653.236	33274.82
8182	168.64	12392.048	35467.242
41	168.59	7730.186	33502.09
10459	168.59	13714.776	39113.281
7528	168.53	11993.493	34631.039
11035	168.51	13838.969	36847.508
11642	168.51	14392.672	33205.465
8883	168.43	12901.498	37272.699
2127	168.4	8786.977	39140.781
824	168.38	8188.985	35375.117
667	168.34	8121.106	37923.074
2880	168.3	9427.409	39952.086
12273	168.3	14536.961	35961.004
1026	168.26	8309.705	34064.52
7004	168.26	11682.458	33758.066
2883	168.22	9291.483	39682.836
3706	168.11	9911.559	39032.18
9414	168.11	13078.657	38217.27
6917	168.09	11469.943	33599.195
7783	168.03	12275.048	35459.527
2635	168.03	9168.15	35601.172
8369	168.03	12496.673	33772.234
2725	167.97	9173.245	37449.809
5288	167.97	10588.84	36578.672
7457	167.97	11898.641	36217.387
1454	167.95	8588.827	38546.457
1908	167.94	8824.083	35351.613
8995	167.92	12751.658	34965.047
3201	167.92	9337.397	33817.773
9318	167.82	12948.816	36627.605
4733	167.72	10209.806	34039.453
3179	167.69	9481.975	34451.711
3790	167.69	9782.822	37621.102
724	167.67	8077.494	36979.336
437	167.65	7786.89	38152.625
8401	167.65	12673.783	34366.191
1888	167.63	8682.931	34902.492
10456	167.61	13574.213	39070.41
5531	167.57	10799.92	33633.398
1960	167.53	8664.759	36320.797
3582	167.53	9564.215	38603
5559	167.51	10899.316	33962.129
1319	167.49	8267.198	39118.484
1178	167.48	8224.441	36281.066
11340	167.42	14001.169	37717.242
7522	167.42	11927.828	34839.758
946	167.34	8051.285	33040.453
472	167.34	7829.317	38509.563
1181	167.25	8319.238	36332.48
5350	167.25	10643.539	35267.09
5673	167.21	10873.833	36417.078
9159	167.21	13032.236	33629.504
3222	167.19	9337.963	33520.559
9094	167.19	12843.118	33411.227
2827	167.11	9272.323	39203.523
2986	167.09	9433.894	38105.227
2143	167.07	8702.412	39307.98
10642	167.05	13565.306	35870.844
7225	167.03	11825.236	37620.383
3971	167.02	9839.293	33994.797
4663	167.02	10163.232	35338.832
522	166.96	7781.107	39235.734
682	166.92	7989.906	37540.004
4334	166.92	10123.39	37985.867
2156	166.9	8721.4	39543.988
10315	166.9	13560.352	38783.5
9658	166.84	13248.818	37731.48
8940	166.84	12875.295	36102.305
2450	166.82	8891.575	34169.539
2908	166.82	9350.006	39240.098
9728	166.82	13194.515	36332.066
10146	166.81	13525.271	36017.18
6391	166.79	11383.711	37447.465
3010	166.75	9355.784	37604.238
2100	166.73	8776.034	38504.016
795	166.71	8067.766	35666.91
1730	166.71	8546.813	33684.941
3235	166.63	9275.337	33412.758
4506	166.61	10338.706	38065.496
4858	166.59	10458.75	34111.324
1571	166.58	8517.036	36478.82
8825	166.58	12842.187	37993.145
5786	166.58	10830.985	38901.652
2765	166.54	9242.548	38345.488
5917	166.48	11131.225	37434.313
2460	166.46	8852.346	34046.063
5137	166.44	10449.321	39998.281
6769	166.42	11565.809	36313.625
8681	166.38	12631.076	39045.734
10244	166.36	13558.64	37712.711
9893	166.36	13164.756	33511.047
3908	166.35	9729.728	35374.797
749	166.35	8071.144	36479.227
9383	166.35	13026.113	37851.641
4585	166.33	10196.061	36688.258
3118	166.33	9371.327	35462.508
1997	166.27	8688.981	36871.316
4444	166.21	10269.946	39477.324
7687	166.21	12070.223	33838.945
7183	166.21	11646.831	36945.48
1855	166.19	8810.246	34234.879
1643	166.17	8474.923	35418.531
5870	166.15	11194.369	38683.32
6425	166.13	11242.525	38036
12164	166.12	14484.967	37806.855
11129	166.12	13889.241	38655.93
7023	166.1	11721.448	34095.863
10200	166.04	13468.715	37005.438
1924	166.04	8779.251	35585.066
3452	166	9614.532	36050.914
10556	165.9	13564.956	37209.914
6098	165.9	11042.201	33454.875
3919	165.9	9906.197	34973.699
10089	165.89	13353.185	35070.215
1736	165.87	8477.253	33748.543
8612	165.85	12675.513	37594.52
9147	165.81	13116.465	33460.461
2690	165.79	9119.988	36672.969
6959	165.79	11790.959	33131.223
9398	165.79	12975.097	38039.051
3150	165.75	9428.797	34884.066
10806	165.73	13669.496	33204.926
284	165.73	7971.862	36443.547
1266	165.67	8204.841	37910.063
6278	165.66	11276.912	35355.48
8198	165.64	12485.183	34938.121
1503	165.62	8453.91	37751.77
7874	165.62	12173.334	37248.727
9006	165.6	12738.419	34845.293
5546	165.58	10903.438	33809.457
1442	165.52	8439.215	38863.867
7981	165.46	12078.131	39869.699
8120	165.46	12365	36736.238
7086	165.37	11662.899	35171.379
1180	165.35	8226.709	36321.863
2988	165.33	9408.426	38129.754
4358	165.27	10125.696	38611.719
5235	165.22	10770.286	37456.723
5004	165.2	10371.002	37021.09
458	165.18	7675.2	38360.668
7542	165.12	11970.257	34535.645
8265	165.1	12469.53	34116.949
4630	165.1	10216.053	35744.719
9272	165.08	12980.591	35707.805
12187	165.06	14503.728	37218.605
8800	165.06	12858.438	38579.773
11878	165.04	14365.115	37472.477
4759	165.02	10215.252	33527.453
2824	165.02	9096.381	39144.219
11648	165.02	14242.319	33438.676
11617	165.02	14144.701	33037.465
5992	164.93	11060.78	35713.352
7702	164.93	12198.858	34087.469
2808	164.87	9115.415	38962.145
5804	164.87	10793.116	39488.625
2921	164.83	9289.975	38819.672
3733	164.81	9724.749	38359.152
10993	164.77	13842.853	35913.551
303	164.76	7788.541	36692.484
10639	164.76	13757.061	35860.867
2523	164.76	9250.536	33114.871
12405	164.76	14590.987	33810.309
10304	164.74	13351.943	38603.641
3571	164.7	9508.877	38407.047
[truncated: 8,555 more rows]
