# Supplementary material for: Insights on the Control of Yeast Single-Cell Growth Variability by Members of the Trehalose Phosphate Synthase (TPS) Complex
Source: Front Cell Dev Biol. 2021 Jan 28;9:607628. doi: 10.3389/fcell.2021.607628 (PMC7876269; doi:10.3389/fcell.2021.607628)
Supplement: Supplementary file 2 [file Data_Sheet_1.ZIP › final_code/input_datasets/Ntd-TPS1_SortedCells2_plus_t3.csv]

Id	Area (µm²)	Centre X Position (µm)	Centre Y Position (µm)
7941	208.04	12332.625	39838.043
11120	181.32	13981.787	37142.59
11977	166.28	14272.332	35906.012
6779	162.6	11479.244	34300.434
8142	155.86	12479.993	36084.367
1209	154.44	8393.483	37135.512
7293	153.24	12015.901	38775.199
11940	148.01	14388.444	35085.734
11707	143.29	14030.286	36441.164
5909	138.77	11182.302	37034.949
3844	138.6	9824.154	34952.859
3325	137.78	9588.438	34581.035
7837	136.78	12118.386	38013.004
3770	136.05	9862.289	36255.09
1322	134.96	8412.668	39270.508
3472	132.91	9646.153	37749.586
11628	132.09	14142.32	37764.602
3848	130.42	9823.812	35033.93
1754	128.24	8818.045	33435.742
6446	128.06	11352.388	39011.008
1379	127.35	8626.338	39724.492
1821	126.74	8820.588	34956.066
10469	126.72	13599.591	35867.703
12505	125.27	14514.656	33659.285
9159	122.83	12934.452	34583.184
8680	121.78	12887.875	39643.383
1703	121.09	8592.965	33473.414
8234	120.98	12305.613	34584.371
7109	120.25	11802.329	37624.039
10748	118.29	13812.389	35251.84
9426	116.88	13044.16	38561.738
8517	116.67	12586.923	37111.266
12441	115.73	14600.366	35036.48
9199	115.71	12947.568	35660.555
1103	115.23	8257.508	34940.273
7718	114.63	12213.628	34941.738
11181	114.52	13983.212	38180.852
644	114.1	8049.585	38534.039
8466	113.73	12708.199	36577.422
2238	113.18	8974.483	37187.141
8957	112.99	12883.083	35572.711
7313	111.28	11874.254	38168.309
163	111.21	7880.283	34755.961
7117	111.13	11788.569	37745.852
3084	111.05	9281.192	35356.086
12257	110.98	14496.692	38849.984
7202	110.82	11813.472	39917.32
5010	110.78	10666.196	39379.402
12246	109.71	14508.039	39028.219
8174	108.75	12424.696	35715.824
5434	108.58	10807.08	34368.758
1134	108.2	8365.235	35608.215
7822	108.01	12264.642	37710.742
3847	107.95	9721.482	35010.129
5246	107.93	10720.422	34599.711
2097	107.64	8982.583	39569.023
5672	107.18	10858.788	38743.02
6275	105.57	11262.678	36163.91
1241	105.5	8329.289	37769.074
9692	104.98	13184.786	36396.84
4122	104.88	10090.045	35981.66
4490	104.39	10143.861	36359.926
6345	104.37	11290.711	37088.68
3430	103.91	9519.274	36743.066
6213	103.6	11257.935	35059.219
1114	103.52	8361.686	35178.488
6229	103.08	11386.619	35379.91
291	102.51	7695.711	36395.32
2338	102.28	8948.011	35886.609
10656	102.26	13809.678	33531.883
1771	101.67	8770.956	33881.039
9484	101.22	12966.746	39730.699
2091	100.9	8884.411	39490.141
4005	100.48	10068.212	33861.563
2138	99.02	8912.155	38865.449
11423	98.75	14207.022	39523.285
12389	98.56	14619.366	36257.477
1707	98.24	8544.624	33215.926
2820	97.91	9093.996	38868.371
9239	97.64	13100.831	36222.48
9705	97.16	13161.857	36179.949
12222	97.05	14564.766	39500.93
6890	96.61	11682.127	33415.449
5369	96.51	10805.673	33551.152
9703	96.24	13158.259	36067.078
4899	96.22	10476.266	38451.566
2199	96.19	8990.17	37851.965
8143	96.07	12309.079	36084.277
11808	95.94	14164.396	33867.191
7304	95.9	11953.395	38392.906
9111	95.69	13094.978	33629.996
76	95.23	7824.583	33846.711
8954	95.21	12817.163	35495.32
115	95.08	7757.144	34231.125
2767	94.44	9271.881	37813.152
6259	94.42	11356.97	35972.543
11193	94.06	13816.998	38412.164
4949	93.52	10357.373	39336.668
3106	93.45	9444.102	35017.273
11901	92.83	14325.079	34069.176
10348	92.76	13709.674	37659.871
2102	92.74	8932.143	39298.941
9802	92.32	13253.666	33819.367
7815	92.14	12247.131	37480.477
5812	92.11	11059.103	38650.586
1545	92.09	8611.135	36567.367
9745	92.07	13325.79	35320.297
7641	91.97	12129.702	33963.777
6933	91.86	11755.084	34185.293
7391	91.82	11988.804	37030.863
4355	91.44	10312.842	38676
4540	91.32	10318.453	35166.121
12437	91.19	14560.867	34937.523
4428	91.09	10310.346	37400.715
2474	91.07	8980.144	33274.137
10459	91.03	13706.757	35749
8975	90.44	12777.56	34980.695
12392	90.42	14633.998	36313.637
4563	90.19	10281.928	34756.137
10125	89.62	13420.517	37971.32
7125	89.46	11822.028	37933.945
12166	89.4	14228.9	39567.551
4096	89.1	9960.186	35525.617
9563	88.96	13249.383	38969.109
9830	88.91	13217.425	33340.016
10083	88.79	13550.869	37156.477
4903	88.77	10410.138	38529.262
7283	88.77	11885.637	39092.824
7237	88.62	11888.469	39634.77
4647	88.35	10178.807	33247.59
9242	88.26	13112.848	36267.594
9048	88.14	12796.268	33553.523
12287	88.03	14506.447	38328.773
5485	88.01	10803.061	35289.34
9590	87.97	13302.19	38480.219
10626	87.93	13977.387	33043.27
5887	87.83	11009.241	37617.734
5176	87.81	10769.172	35920.137
6428	87.7	11217.479	38640.074
2967	87.45	9282.919	37389.461
6395	87.45	11407.64	37944.922
7017	87.36	11831.687	36008.023
1923	87.22	8669.066	37287.707
5260	87.22	10747.736	34143.008
3253	87.18	9580.404	33172.457
3528	86.97	9499.748	38950.047
214	86.91	7740.859	35524.211
734	86.8	8162.198	36874.871
6218	86.78	11267.896	35140.516
5544	86.74	10863.035	36426.617
12430	86.74	14638.675	35270.492
5680	86.61	10798.424	38888.723
11338	86.51	14138.209	39645.605
1783	86.36	8636.282	34089.961
947	86.36	8044.79	33325.035
11975	86.32	14405.933	35879.219
2260	86.09	9022.849	37121.273
2385	86.03	9050.274	34458.902
11705	86.01	14000.717	36397.168
2868	85.96	9449.759	39974.625
4127	85.67	10069.48	36062.645
10087	85.61	13506.478	37224.297
1325	85.59	8414.03	39376.07
4635	85.48	10324.073	33331.238
4311	85.44	10280.895	39717.652
8036	85.31	12370.626	38618.797
8097	85.25	12295.796	37271.961
6046	85.09	11067.581	34342.645
3128	85.02	9285.105	34508.805
12380	85.02	14512.205	36455.367
6704	84.96	11475.079	36116.09
12261	84.9	14532.042	38921.227
10660	84.9	13938.126	33639.715
12540	84.83	14535.639	33052.152
4087	84.81	10070.377	35421.746
10605	84.75	13691.166	33228.199
6610	84.67	11603.313	37755.688
1701	84.67	8570.048	33460.234
12163	84.58	14363.094	39545.504
8193	84.5	12464.015	35315.238
8801	84.48	12783.847	37096.129
7000	84.46	11774.451	35601.27
1010	84.39	8205.696	33281.344
3880	84.35	9773.742	34375.5
5921	84.33	11201.036	36921.957
9007	84.29	12718.328	34581.336
106	84.27	7703.542	34175.242
7349	83.98	12007.362	37750.23
2926	83.93	9306.89	38296.09
6254	83.77	11349.473	35912.203
8883	83.77	12843.613	36442.012
10622	83.72	13664.666	33125.43
6982	83.7	11674.715	35165.523
1122	83.66	8382.86	35326.02
876	83.52	8123.562	34558.484
6970	83.47	11827.337	34948.547
1867	83.39	8834.237	36055.102
7338	83.33	11989.145	37935.309
9874	83.27	13436.654	33483.938
7709	83.12	12237.426	34812.777
11706	83.08	14004.095	36436.609
9928	83.04	13501.855	34308.301
7756	83.04	12248.963	35862.449
6607	83.03	11482.877	37702.777
6603	82.97	11625.735	37940.621
9695	82.97	13265.544	36453.914
3886	82.95	9895.712	33975.156
3854	82.93	9872.992	34795.168
10464	82.85	13774.881	35775.18
29	82.82	7666.872	33250.336
11987	82.8	14360.964	36068.543
5387	82.68	10934.684	33775.695
9547	82.66	13148.13	39373.758
9788	82.6	13239.609	34144.313
2103	82.57	9030.851	39298.895
2432	82.37	9047.834	34007.742
9381	82.36	12982.433	37234.809
10684	82.3	13800.7	34220.367
1743	82.28	8697.992	33303.52
2245	82.26	9060.082	37257.199
3460	82.26	9697.686	37290.145
698	82.26	8049.585	37531.496
1580	82.22	8560.292	36026.34
5123	82.14	10764.493	37274.285
9421	82.13	12948.102	38491.875
451	82.07	7941.02	38568.867
5483	82.07	10798.5	35168.754
7795	82.03	12213.438	37049.738
1132	81.91	8398.849	35571.297
10734	81.9	13965.832	35031.133
10310	81.86	13692.098	38019.578
6384	81.72	11369.19	37727.926
6823	81.55	11610.218	33788.863
4860	81.53	10434.021	37701.355
5210	81.51	10753.06	35155.219
6514	81.45	11427.899	39685.688
6684	81.44	11516.736	36446.668
5741	81.36	11154.453	39941.426
9984	81.24	13365.513	35163.387
12296	81.19	14598.571	38238.543
8476	81.15	12563.632	36716.602
4166	81.15	10086.997	36799.43
12438	81.09	14548.781	34954.02
10373	81.05	13591.334	37108.781
12147	81.01	14291.836	39212.977
5917	80.94	11199.942	37127.207
10429	80.94	13678.651	36404.5
2754	80.88	9214.571	37661.57
1278	80.84	8333.004	38502.379
2053	80.77	8718.801	39600.602
5523	80.77	10938.67	36104.078
8089	80.73	12283.301	37485.879
10035	80.73	13480.714	36325.332
4442	80.69	10252.601	37289.793
9580	80.65	13317.301	38915.164
12194	80.59	14544.029	39777.547
8786	80.44	12788.278	37410.059
4046	80.4	10109.399	34727.586
12170	80.36	14363.603	39651.781
9155	80.34	13118.967	34442.332
10191	80.34	13563.54	39421.852
2959	80.31	9328.759	37618.121
11680	80.25	14047.254	36897.434
716	80.21	8162.872	37234.141
11775	80.21	14178.382	34667.449
11796	80.17	14098.511	34164.316
9835	80.04	13154.272	33452.074
1608	80.04	8590.781	35314.84
9842	79.98	13324.287	33225.359
9216	79.96	12929.33	35840.844
10451	79.96	13710.442	35987.281
8302	79.88	12621.557	33101.617
6909	79.88	11810.756	33669.02
11129	79.83	13938.716	37264.555
11734	79.75	14156.642	35701.73
7811	79.71	12180.821	37447.598
3252	79.62	9547.622	33032.387
11210	79.6	13880.737	38716.137
6502	79.52	11499.044	39904.281
12066	79.46	14382.461	37463.426
8809	79.44	12921.296	36907.711
2990	79.44	9409.832	37043.008
8332	79.42	12634.391	33779.039
3007	79.41	9466.869	36948.277
7778	79.39	12134.513	36518.152
2077	79.37	8992.109	39887.211
7456	79.35	11857.068	35972.535
3995	79.35	9929.45	33710.137
4665	79.35	10350.32	33288.359
9634	79.31	13224.118	37054.059
7317	79.27	11944.214	38298.547
9440	79.23	13049.58	39003.594
10345	79.19	13760.304	37606.594
2530	79.16	9205.585	33825.813
8692	79.14	12865.256	39537.395
3812	79.12	9890.762	35512.387
9743	79.1	13302.847	35283.305
7291	79.08	11915.148	38719.117
9120	79.08	13067.853	33824.52
8331	79.06	12676.126	33763.043
859	79.06	7994.235	34703.879
4378	79.06	10339.284	38282.867
12322	78.96	14482.853	37577.211
3675	78.93	9903.817	38310.027
12235	78.93	14457.227	39145.434
1977	78.93	8704.058	38146.848
5134	78.91	10579.215	37176.934
10640	78.91	13953.083	33272.766
813	78.87	8033.633	35622.055
2648	78.83	9268.395	35474.883
8208	78.81	12460.681	34943.301
8223	78.77	12385.455	34627.855
3920	78.77	9844.309	33516.004
5636	78.75	10930.04	38207.801
12102	78.72	14365.298	38309.375
10160	78.7	13553.798	38704.184
11646	78.7	14175.906	37361.43
11830	78.66	14194.017	33575.211
7625	78.64	12116.851	33487.992
603	78.56	8179.213	39573.648
5162	78.52	10563.344	36485.336
10654	78.52	13921.449	33456.262
12119	78.5	14363.83	38673.348
8913	78.49	12900.498	36140.52
12332	78.49	14434.636	37266.164
5558	78.47	10835.469	36655.895
9901	78.47	13558.733	33873.336
3802	78.47	9745.206	35615.09
7576	78.47	11981.544	33421.234
4915	78.39	10415.672	38793.145
3857	78.35	9801.232	34848.73
6614	78.33	11584.439	37807.094
7341	78.31	11965.31	37963.32
2345	78.26	8921.8	35430.508
1834	78.2	8729.355	35228.527
10079	78.08	13358.868	37097.523
8127	78.08	12434.964	36610.191
10156	77.99	13523.784	38434.469
12299	77.97	14477.818	38265.887
6661	77.97	11531.395	36961.035
7850	77.95	12231.182	38316.68
1468	77.95	8609.134	38058.398
8947	77.93	12851.324	35704.648
259	77.91	7656.73	35990.949
5088	77.91	10708.452	37875.305
4422	77.82	10181.557	37347.406
3596	77.82	9758.167	39645.063
5964	77.78	11200.08	36323.102
10377	77.76	13618.61	37150.547
12329	77.7	14430.638	37395.602
11143	77.68	13870.288	37619.141
2466	77.68	8989.16	33436.973
8098	77.64	12343.483	37282.551
3416	77.64	9691.87	36525.172
10435	77.59	13621.042	36235.109
8104	77.57	12335.856	37095.285
4072	77.47	10054.548	35088.402
8985	77.41	12893.865	34887.934
9847	77.41	13208.416	33263.867
10644	77.41	13992.419	33340.34
6268	77.37	11385.482	36051.234
3481	77.36	9601.3	38009.352
6853	77.36	11556.385	33137.18
49	77.34	7769.561	33502.453
6413	77.32	11261.338	38218.945
10135	77.28	13425.12	38273.723
12036	77.26	14364.044	37030.504
6715	77.24	11580.004	36039.816
3173	77.18	9464.705	34090.93
6551	77.18	11566.133	38904.473
4820	77.11	10558.891	36991.047
951	77.09	8178.697	33350.27
12432	77.03	14550.27	35282.98
2668	76.99	9275.603	35855.148
6696	76.97	11443.139	36361.156
7083	76.97	11842.138	37283.969
5251	76.95	10635.144	34347.277
7867	76.95	12254.65	38782.164
245	76.93	7708.516	35863.914
8056	76.93	12488.518	37828.102
25	76.93	7746.474	33214.277
2152	76.93	8896.297	38767.895
7668	76.93	12257.641	34497.395
6414	76.93	11281.443	38262.098
8989	76.91	12768.972	34618.188
11565	76.91	14161.472	38888.641
9374	76.84	13126.388	37028.969
9647	76.84	13331.15	36954.273
8039	76.84	12359.495	38401.047
5228	76.82	10570.89	34904.465
8559	76.8	12621.976	37874.949
8336	76.78	12549.241	33878.891
4432	76.74	10213.409	37475.367
5418	76.74	10975.71	34138.863
3057	76.72	9444.485	35598.668
4916	76.72	10516.365	38875.484
11994	76.7	14330.237	36229.609
11713	76.67	14143.206	36505.008
4185	76.65	10112.097	37347.641
9006	76.63	12882.504	34571.594
1848	76.63	8779.109	35546.773
9582	76.63	13332.459	38932.613
9902	76.59	13444.511	33882.352
159	76.59	7680.759	34702.902
1860	76.59	8761.636	35934.219
6508	76.59	11578.781	39619.219
10097	76.55	13424.301	37352.328
1598	76.53	8599.577	35499.852
3581	76.51	9866.199	39792.332
3858	76.45	9866.791	34857.949
2429	76.45	8893.772	34001.531
10621	76.45	13605.586	33111.852
3204	76.44	9345.079	33512.637
5013	76.42	10678.042	39138.707
9862	76.42	13523.996	33179.66
3740	76.4	9870.206	37275.125
7633	76.38	12276.11	33694.719
7878	76.36	12223.004	38956.363
9023	76.34	12830.236	33810.047
4440	76.34	10284.092	37229.703
6066	76.3	11098.068	33831.715
2018	76.24	8682.125	38875.426
3016	76.19	9469.394	36785.875
3368	76.19	9541.659	35467.281
8298	76.17	12492.113	33099.215
6462	76.15	11245.456	39366.867
11724	76.09	14165.181	35975.316
8137	76.07	12410.973	36240.289
6648	76.05	11625.913	37079.695
10047	76	13548.81	36557.555
3530	76	9682.745	39014.453
2100	75.98	8882.922	39289.004
11615	75.96	14143.929	37890.594
8054	75.92	12299.725	38055.453
9742	75.92	13323.65	35524.855
3942	75.92	9862.779	33269.973
9189	75.92	13050.619	35472.098
7280	75.92	11858.812	39060.719
5761	75.9	11055.689	39481.953
4725	75.88	10474.112	34498.094
9384	75.88	12980.252	37383.816
10287	75.86	13571.269	38575.098
2165	75.8	8884.857	38615.273
4119	75.71	10126.572	35917.031
1903	75.71	8698.186	36865.066
3310	75.65	9614.928	34080.695
5318	75.63	10685.203	33385.957
9385	75.57	13066.008	37411.051
2885	75.57	9394.091	39362.23
3512	75.55	9664.503	38645.477
4653	75.52	10408.981	33040.102
10549	75.5	13740.695	34135.469
4900	75.48	10471.379	38482.324
9679	75.46	13260.187	36576.938
6981	75.44	11777.194	35136.98
6378	75.42	11398.352	37680.301
6808	75.32	11511.94	33843.383
7422	75.32	11881.746	36689.449
4698	75.32	10542.31	33873.34
5903	75.31	11004.643	37266.895
11237	75.29	13992.444	39282.066
5096	75.25	10632.584	37735.637
5791	75.19	11079.071	38957.102
4701	75.15	10415.243	33915.699
1391	75.13	8585.572	39349.621
3911	75.09	9906.504	33937.27
9691	75.06	13150.138	36696.445
4435	75.06	10309.501	37197.563
6918	75.04	11769.068	33864.355
9943	75	13371.389	34577.934
8556	75	12506.841	37765.32
6442	74.98	11352.071	38984.129
1967	74.96	8759.416	38006.488
12369	74.92	14455.392	36616.406
1359	74.9	8546.349	39819.691
9164	74.9	13073.814	34740.148
6421	74.9	11397.782	38501.949
10784	74.86	13962.549	36120.617
7852	74.85	12198.314	38414.52
6689	74.83	11614.017	36272.168
12227	74.83	14604.46	39332.559
5401	74.81	10991.25	33964.805
9637	74.81	13214.172	37082.637
1401	74.79	8466.759	39191.297
9656	74.77	13170.15	36828.398
7477	74.77	12004.762	35708.906
7282	74.75	11859.847	39085.387
10592	74.75	13626.562	33581.02
6479	74.75	11244.912	39640.914
10458	74.73	13678.215	36047.207
5780	74.69	11157.114	39388.957
11797	74.64	14157.894	34191.992
3623	74.62	9859.051	39112.867
10170	74.62	13559.999	38940.113
5232	74.62	10635.563	34634.719
6904	74.58	11650.37	33601.512
10237	74.58	13732.016	39474.426
3151	74.58	9289.076	34183.734
2592	74.54	9116.906	34719.406
7901	74.52	12141.74	39393.039
4236	74.48	10094.509	38661.238
6231	74.48	11273.404	35466.594
7788	74.46	12218.2	36829.609
11771	74.46	14196.882	34620.734
11569	74.44	14015.281	38640.555
472	74.42	7954.856	38885.422
7127	74.42	11795.569	37962.645
7463	74.42	12038.663	35756.059
8719	74.41	12710.783	38871.449
7457	74.41	12044.44	35982.387
6509	74.41	11491.618	39631.563
4222	74.37	10041.329	38251.348
3705	74.37	9812.427	38070.496
4723	74.37	10442.752	34457.91
4803	74.33	10513.518	36631.254
1502	74.33	8448.938	37578.543
6768	74.31	11446.479	34763.422
5535	74.23	10926.765	36333.043
11561	74.21	14104.807	38825.637
11768	74.19	14069.009	34853.078
10646	74.16	13974.464	33365.652
11094	74.14	13953.387	36804.031
10319	74.12	13671.171	38092.727
11311	74.1	13991.713	39780.164
8118	74.08	12450.615	36794.672
5416	74.04	10901.345	34109.367
12418	74.04	14471.589	35612.027
11192	74.02	13844.857	38406.199
10279	74	13645.896	38498.77
9805	73.96	13310.848	33844.09
3905	73.96	9880.229	33835.891
10776	73.96	13929.565	35922.426
249	73.95	7934.93	35897.648
4974	73.93	10757.584	39785.734
2723	73.91	9078.146	37074.184
7309	73.91	12029.426	38147.926
1461	73.87	8560.031	38411.586
5055	73.85	10620.384	38374.715
2867	73.85	9336.111	39961.18
10716	73.85	13954.944	34702.41
3724	73.81	9751.84	37568.141
9453	73.79	13136.589	39216.184
4960	73.79	10471.143	39609.441
2411	73.79	9004.416	34128.68
2156	73.77	9042.251	38526.355
9191	73.75	13085.179	35495.086
9417	73.73	13044.087	38330.988
9094	73.73	13122.883	33366.266
10050	73.72	13379.161	36756.703
9369	73.72	13080.306	36853.617
392	73.7	7791.551	37797.949
10648	73.7	13976.118	33429.316
9998	73.7	13563.988	35515.004
1670	73.7	8627.354	33847.883
5520	73.68	10937.62	36054.824
3167	73.66	9286.245	34053.824
7285	73.62	11949.62	38792.953
10569	73.62	13763.249	34116.18
9999	73.6	13557.828	35533.066
11315	73.58	13969.79	39817.758
2314	73.58	8982.522	36119.934
5671	73.47	10902.289	38731.535
3238	73.47	9480.154	33268.762
1139	73.47	8409.237	35696.68
1112	73.45	8380.516	35130.379
544	73.43	7920.469	39710.02
11344	73.41	14118.404	39731.133
11903	73.39	14385.467	34119.113
7153	73.37	11740.602	38561.926
3269	73.33	9692.371	33464.664
2898	73.33	9294.152	38903.547
6725	73.31	11534.916	35616.242
7658	73.31	12203.653	34315.754
2899	73.29	9307.408	38916.406
12449	73.27	14579.89	34675.313
3784	73.24	9810.823	36175.504
11109	73.22	13878.358	36935.746
3901	73.22	9829.961	34098.121
4420	73.22	10198.079	37638.109
2399	73.2	8938.178	34593.5
12524	73.18	14482.014	33404.973
4575	73.18	10317.639	34438.605
4844	73.18	10387.655	37353.207
6181	73.16	11394.369	34425.59
1857	73.08	8653.749	35887.777
5226	73.06	10594.231	34881.648
9170	73.05	13089.95	34994.66
12067	73.01	14407.319	37474.824
11979	73.01	14390.807	35935.266
4567	72.95	10156.537	34602.555
8280	72.89	12371.988	33364.953
12499	72.87	14596.82	33885.723
11817	72.8	14031.169	33685.352
12271	72.78	14545.925	38766.703
482	72.78	7797.963	39043.043
8278	72.72	12324.554	33360.297
9081	72.72	13016.625	33185.465
7316	72.72	11927.532	38259.652
4810	72.72	10553.652	36801.297
5498	72.7	10841.952	35493.52
5257	72.62	10645.572	34131.309
1877	72.62	8758.426	36281.332
11746	72.6	14050.723	35521.801
8300	72.59	12672.323	33009.672
3488	72.59	9546.604	38089.613
9914	72.57	13564.847	34103.223
4437	72.57	10276.794	37212.496
2777	72.55	9213.766	38090.785
12411	72.53	14481.406	36025.641
1221	72.53	8360.563	37406.754
12466	72.53	14516.696	34322.215
1275	72.53	8292.752	38354.078
4207	72.45	10064.232	37925.469
9425	72.43	12966.583	38548.5
18	72.41	7897.567	33148.477
3762	72.41	9795.202	36701.492
7887	72.41	12239.371	39122.258
4792	72.39	10514.731	36334.648
6568	72.39	11508.963	38516.645
10183	72.39	13490.979	39246.477
3716	72.37	9758.09	37764.258
12515	72.37	14597.379	33602.879
8762	72.37	12749.161	37897.633
8060	72.37	12403.465	37940.617
3483	72.37	9696.748	38028.391
8007	72.36	12428.968	39104.324
7503	72.36	12004.216	34984.926
7663	72.32	12243.157	34408.496
8952	72.28	12922.417	35454.68
6409	72.28	11311.732	38129.539
10162	72.26	13427.426	38804.813
7441	72.24	11904.41	36057.273
6527	72.2	11602.686	39358.203
1969	72.2	8694.135	38028.113
7484	72.18	12020.564	35476.039
9156	72.14	13115.363	34503.191
6873	72.13	11729.511	33236.254
3522	72.13	9552.962	38849.574
9044	72.13	12787.451	33719.445
12064	72.13	14262.622	37397.207
6111	72.11	11081.137	33081.809
9219	72.09	13107.467	35885.836
5638	72.09	10911.11	38241.941
7210	72.09	11952.173	39813.508
11709	72.07	14172.643	36455.223
2052	72.07	8739.624	39589.672
6407	72.07	11334.181	38088.641
137	72.07	7891.729	34455.711
5749	72.05	11169.228	39600.516
5125	72.05	10601.556	37024.992
7585	72.03	12056.865	33260.152
5223	72.03	10719.303	34771.371
8229	72.03	12473.17	34699.633
2628	72.03	9179.572	35192.906
8874	72.01	12765.189	36700.559
10089	72.01	13550.658	37234.539
12148	71.99	14375.748	39227.129
9965	71.99	13530.708	34927.238
10426	71.97	13675.44	36618.07
6085	71.95	11101.974	33562.094
296	71.95	7976.328	36463.688
5058	71.93	10675.941	38170.68
5045	71.91	10630.278	38786.711
3532	71.88	9676.654	39065.883
2925	71.86	9471.84	38293.457
5869	71.86	11035.44	37665.184
3181	71.82	9348.448	33839.73
3490	71.82	9642.382	38214.629
9982	71.78	13541.666	35121.004
149	71.78	7807.673	34623.156
370	71.76	7661.938	37534.141
3955	71.74	9785.363	33108.418
8099	71.72	12302.747	37289.398
1455	71.72	8607.786	38309.254
8003	71.72	12381.787	39060.828
11784	71.72	14023.39	34581.492
12451	71.7	14630.279	34771.027
6863	71.65	11752.812	33110.781
5723	71.65	10955.742	39903.949
9158	71.61	13029.949	34575.703
9769	71.59	13197.703	34731.992
3193	71.57	9444.661	33967.289
6539	71.57	11593.399	38976.914
2632	71.55	9226.812	35261.402
4306	71.53	10314.442	39603.461
8429	71.53	12647.058	35704.102
1054	71.53	8332.239	33931.496
7436	71.51	12005.47	36266.215
6149	71.47	11398.04	33790.164
2422	71.47	8964.429	34217.191
2968	71.44	9421.473	37389.973
1610	71.44	8561.269	35364.934
7828	71.44	12263.787	37807.652
2041	71.44	8777.258	39312.914
4971	71.42	10461.934	39764.055
300	71.4	7894.72	36564.742
5135	71.36	10736.509	36870.57
9150	71.34	12925.425	34385.137
6623	71.32	11537.88	37631.578
5327	71.32	10729.282	33285.594
7399	71.3	11932.603	36884.992
4356	71.3	10284.597	38750.602
4905	71.3	10558.179	38559.414
11593	71.28	14154.353	38377.715
7335	71.28	12000.05	37892.969
6398	71.26	11249.267	37986.578
3205	71.26	9453.932	33528.832
7390	71.24	11921.441	37335.344
882	71.24	8131.13	34325.211
1632	71.23	8454.011	34930.797
8265	71.23	12334.002	33732.48
3058	71.21	9484.799	35615.594
498	71.21	7905.675	39197.578
10598	71.19	13711.718	33416.863
10015	71.19	13522.494	35982.938
7542	71.19	11877.662	34039.375
6481	71.15	11411.985	39775.074
1693	71.13	8624.137	33628.23
4443	71.11	10281.657	37292.047
6049	71.11	11204.1	34358.781
9983	71.11	13525.663	35141.633
9000	71.09	12710.414	34481.656
1344	71.09	8219.503	39816.906
11838	71.09	14195.064	33438.703
9963	71.09	13494.786	34914.465
8433	71.07	12694.561	35775.324
5712	71.05	10816.687	39726.668
8681	71.03	12826.14	39647.43
8672	71.03	12762.749	39905.926
7492	71.01	12030.334	35374.383
1395	71.01	8600.745	39423.914
7854	71.01	12195.541	38501.293
11778	71.01	14108.047	34691.664
12212	71.01	14484.18	39682.074
4238	71	10111.686	38674.594
7793	71	12216.783	36895.414
5532	70.98	10917.987	36270.352
6281	70.98	11347.099	36306.609
6736	70.98	11544.216	35548.719
12414	70.96	14521.34	35777.27
9378	70.96	12946.313	37126.559
8569	70.94	12591.684	38185.68
10294	70.94	13721.454	38455.684
11865	70.92	14377.573	33261.547
3182	70.9	9450.93	33848.434
7329	70.9	11870.591	38140.188
8261	70.9	12291.113	33920.176
1563	70.88	8510.386	36142.457
9185	70.88	13112.185	35424.863
2568	70.88	9068.669	34323.559
9459	70.86	13074.378	39279.742
810	70.86	8020.331	35591.195
791	70.86	8174.375	35939.297
11320	70.84	13806.791	39951.965
3531	70.84	9700.58	39022.402
5977	70.78	11059.856	35768.73
7027	70.78	11833.019	36224.953
1105	70.77	8255.955	34996.543
8397	70.73	12513.5	35092.34
1926	70.73	8707.935	37346.941
8906	70.73	12905.839	36344.398
6794	70.73	11455.862	34004.473
12443	70.73	14540.66	35064.016
2883	70.71	9474.482	39321.508
3766	70.67	9712.514	36523.973
5049	70.67	10565.67	38313.438
1128	70.65	8407.173	35432.313
1515	70.65	8627.123	37193.602
6451	70.65	11260.676	39158.113
9043	70.63	12873.368	33693.125
6007	70.63	11093.638	35335.23
12444	70.61	14517.842	34824.852
7361	70.61	11894.536	37661.926
437	70.59	7739.911	38438.754
9735	70.59	13302.111	35462.996
10599	70.57	13755.395	33472.559
12085	70.57	14236.456	37971.477
5006	70.55	10725.531	39287.559
7177	70.55	11779.654	39010.652
6936	70.55	11667.052	34219.957
7715	70.55	12140.248	34892.797
6137	70.55	11210.538	33682.453
10470	70.54	13709.21	35890.941
5153	70.54	10763.139	36549.754
1333	70.52	8314.32	39528.711
2825	70.52	9128.721	38940.52
9377	70.52	13111.117	37095.113
403	70.52	7720.945	37989.391
1274	70.5	8316.028	38348.137
8381	70.46	12605.177	34876.844
3401	70.46	9528.249	36037.926
4992	70.44	10607.751	39730.684
9896	70.4	13550.03	33771.375
9464	70.4	13065.931	39363.508
12290	70.36	14461.37	38373.371
4774	70.34	10350.02	35773.527
6477	70.32	11374.826	39606.957
10215	70.31	13713.744	39774.684
3597	70.29	9773.182	39646.91
8935	70.29	12887.054	35832.695
5464	70.29	10845.678	34789.531
6225	70.29	11358.867	35321.691
1640	70.29	8592.06	34478.535
5516	70.27	10974.967	35976.102
5279	70.25	10675.534	34013.227
10168	70.25	13555.275	38911.309
5271	70.25	10757.538	34273.332
2659	70.19	9150.778	35697.27
6821	70.17	11567.818	33739.906
4891	70.15	10525.168	38267.441
11240	70.15	13968.663	39344.535
8408	70.15	12539.675	35190.156
3219	70.15	9402.71	33362.652
9140	70.11	13095.391	34201.066
9473	70.09	13104.83	39582.105
4473	70.08	10268.822	36624.602
8592	70.06	12661.253	38667.52
6130	70.04	11363.427	33462.977
11827	70.04	14136.353	33499.84
3466	70.02	9571.766	37445.098
8190	70.02	12387.849	35311.461
11725	70.02	14184.999	36006.547
6657	70	11587.866	36892.016
4882	70	10559.747	38086.836
1645	69.98	8630.787	34551.555
10261	69.98	13629.852	38982.16
5960	69.98	11158.058	36259.238
12431	69.98	14582.074	35272.816
8621	69.98	12693.179	39248.07
4469	69.94	10279.279	36853.156
2689	69.94	9269.553	36515.535
12096	69.94	14230.263	38167.277
10193	69.92	13416.258	39448.09
11163	69.92	13815.578	38060.828
5719	69.9	10804.81	39854.156
8266	69.88	12397.926	33785.746
7891	69.88	12105.263	39156.297
2841	69.88	9123.851	39456.883
6861	69.85	11701.072	33102.176
2461	69.83	8857.558	33606.703
5904	69.81	10991.861	37279.172
8821	69.77	12827.612	36710.316
1155	69.77	8225.083	36002.27
1087	69.75	8340.811	34555.383
10041	69.73	13424.126	36430.148
3713	69.71	9786.633	37719.66
8734	69.71	12855.524	38378.691
12289	69.71	14526.209	38363.68
9819	69.67	13343.768	33745.641
3308	69.67	9507.182	34060.887
10744	69.65	13958.585	35197.535
9510	69.64	13167.543	39939.371
9197	69.64	12979.06	35614.281
470	69.64	7871.711	38857.797
5426	69.64	10844.294	34295.758
627	69.62	8130.172	39071.305
10027	69.62	13457.955	36248.086
9003	69.62	12852.844	34530.152
1374	69.62	8581.186	39659.07
4346	69.62	10276.42	38873.797
5992	69.6	11197.923	35674.141
6537	69.6	11489.839	39242.602
8311	69.58	12540.802	33309.496
11905	69.58	14315.03	34163.902
6490	69.56	11328.176	39929.137
11968	69.54	14319.203	35783.457
1829	69.54	8690.144	35148.398
506	69.52	7843.771	39249.82
7476	69.52	11863.375	35707.203
6488	69.52	11255.641	39909.34
5404	69.5	10931.016	34032.184
6277	69.5	11396.678	36185.125
6027	69.5	11002.502	34703.012
4627	69.5	10150.572	33521.957
8721	69.48	12756.553	38899.672
6588	69.48	11472.301	38298.445
4972	69.46	10438.406	39975.477
1840	69.46	8730.514	35286.648
1206	69.44	8402.203	37050.77
11332	69.44	14015.843	39928.859
10552	69.42	13571.669	34194.625
10347	69.42	13739.941	37619.883
7857	69.41	12092.086	38610.137
9724	69.41	13293.566	35847.809
5473	69.39	10955.603	34934.953
5699	69.39	10854.172	39397.305
9644	69.39	13343.791	36886.301
1902	69.37	8845.679	36862.348
8533	69.37	12690.15	37395.023
3867	69.35	9736.957	34729.938
6838	69.35	11497.381	33436.238
11566	69.33	14006.69	38894.09
3112	69.33	9462.634	34894.688
9562	69.31	13324.557	38957.441
4797	69.31	10504.883	36411.672
9851	69.29	13283.219	33041.211
7714	69.29	12077.889	34893.598
3038	69.29	9450.196	36161.77
8258	69.29	12412.998	33815.711
7728	69.29	12272.497	35113.379
12350	69.27	14582.667	36994.445
8282	69.27	12315.065	33467.375
7604	69.25	12120.697	33191.773
7534	69.25	11958.22	34168.941
8195	69.23	12384.878	35327.668
12479	69.23	14569.809	34212.59
11727	69.23	14020.763	35812.41
701	69.21	8167.259	37573.031
1497	69.21	8455.526	37543.895
6287	69.21	11263.534	36388.875
6206	69.19	11355.148	34949.289
9980	69.19	13448.699	35086.574
6625	69.19	11422.658	37651.863
2449	69.18	8995.852	33651.977
11097	69.18	13814.879	36877.492
5737	69.18	10999.179	39911.672
8264	69.18	12434.763	33690.105
10277	69.18	13579.293	38468.898
7286	69.16	11865.261	38806.301
3910	69.16	9842.187	33918.34
6310	69.16	11337.578	36579.781
10763	69.16	13972.926	35456.535
1382	69.16	8628.74	39514.871
1516	69.14	8495.445	37195.43
3192	69.14	9291.317	33966.645
9026	69.12	12752.536	33849.316
10126	69.12	13442.387	37977.625
3629	69.12	9859.336	39270.57
4863	69.12	10458.769	37750.535
6896	69.12	11757.987	33481.957
3493	69.1	9547.667	38323.633
4986	69.04	10723.708	39664.598
10777	69.02	13802.709	35939.852
8942	69	12900.361	35611.77
6846	69	11513.697	33321.441
10352	69	13641.363	37361.789
9831	69	13186.611	33381.586
12157	69	14229.318	39421.336
10479	68.98	13574.673	35716.535
6110	68.96	11171.812	33071.809
2876	68.96	9475.363	39661.332
7600	68.96	12253.875	33107.477
11798	68.95	14132.474	34247.957
2068	68.95	8789.299	39913.395
8306	68.95	12555.824	33215.129
5149	68.93	10633.449	36828.727
11993	68.91	14311.299	36217.633
1435	68.91	8508.73	38806.238
4989	68.91	10565.543	39693.984
1773	68.87	8706.383	33915.348
11802	68.87	14096.324	34078.496
2745	68.85	9172.546	37567.684
5100	68.83	10765.047	37804.668
7896	68.83	12132.19	39280.559
1351	68.83	8413.057	39879.988
8840	68.81	12919.2	36762.176
6775	68.79	11579.107	34556.441
3930	68.77	9770.977	33627.242
6258	68.75	11270.284	35971.059
4332	68.75	10342.389	39147.523
9713	68.73	13210.178	36044.113
10291	68.73	13606.988	38419.086
9052	68.7	12736.127	33617.977
10123	68.68	13402.551	37858.383
1730	68.68	8712.585	33008.957
9931	68.68	13359.848	34320.777
1933	68.66	8659.106	37465.668
11973	68.64	14366.892	35843.043
677	68.64	8101.979	37881.895
1891	68.62	8788.276	36698.863
5420	68.62	10976.705	34169.184
11197	68.6	13833.476	38464.797
12394	68.58	14517.918	36339.688
9629	68.56	13172.953	37213.5
8953	68.56	12887.673	35463.121
743	68.54	8004.367	36740.355
5898	68.54	11185.493	37480.168
2996	68.52	9319.61	37100.094
3859	68.52	9768.434	34870.52
12208	68.52	14635.427	39645.793
9096	68.5	12960.964	33394.375
3936	68.49	9735.428	33398.406
3169	68.49	9390.658	34065.789
6424	68.49	11236.377	38595.777
3583	68.47	9748.884	39802.32
8553	68.47	12606.014	37723.797
1418	68.43	8511.443	38979.258
2919	68.43	9383.566	38423.836
2906	68.43	9431.364	38694.102
7531	68.43	12018.828	34423.07
8581	68.41	12534.788	38394.324
821	68.41	8170.369	35520.988
1399	68.41	8470.156	39178.004
2703	68.41	9105.429	36698.848
9907	68.39	13564.549	33993.352
6250	68.39	11277.931	35857.855
6078	68.37	11053.727	33801.734
3932	68.35	9771.241	33324.238
2141	68.35	9009.161	38637.973
4	68.33	7792.618	33030.242
2551	68.33	9259.377	34031.172
8151	68.31	12296.676	35956.426
7204	68.31	11833.884	39953.629
1601	68.29	8624.099	35558.902
4582	68.29	10321.468	34249.34
6843	68.26	11523.033	33218.91
8058	68.26	12346.359	37913.742
5932	68.26	11125.191	36831.793
10465	68.26	13647.118	35780.379
2023	68.26	8743.781	39061.801
12440	68.26	14456.343	35001.766
685	68.24	8004.336	37975.109
2798	68.22	9218.86	38460.953
2328	68.22	8954.075	36005.242
10177	68.22	13451.028	39089.738
10619	68.22	13575.817	33088.742
10045	68.2	13366.913	36486.02
10108	68.2	13495.849	37564.031
2121	68.18	8955.669	38951.867
8470	68.18	12672.683	36638.184
5968	68.16	11204.391	36095.008
11786	68.16	14101.117	34299.844
12401	68.16	14487.993	36142.984
11542	68.14	14160.918	39246.195
6190	68.14	11294.628	34548.008
5999	68.12	11036.96	35492.219
9732	68.12	13273.202	35442.063
10579	68.12	13617.929	33654.977
8053	68.12	12434.155	38045.734
9448	68.08	12946.744	39163.652
7767	68.08	12192.316	36073.984
12402	68.06	14564.823	36144.336
8281	68.06	12327.529	33413.992
5848	68.01	11047.647	38019.188
9072	67.97	12749.992	33116.363
9702	67.97	13199.467	36065.289
7971	67.93	12404.817	39488.117
12470	67.93	14528.776	34368.125
8128	67.93	12406.661	36631.895
1719	67.93	8517.643	33060.043
10486	67.93	13701.635	35491.57
9772	67.91	13242.51	34494.371
1224	67.87	8314.495	37541.414
3708	67.87	9849.806	37830.547
8034	67.87	12476.629	38559.5
6852	67.85	11423.895	33097.652
9520	67.85	13314.942	39645.859
3686	67.85	9783.793	38396.82
3251	67.85	9650.512	33016.887
9616	67.83	13211.887	37805.313
6583	67.83	11455.573	38260.824
7606	67.82	12172.251	33228.133
4264	67.82	9933.824	39286.859
1720	67.8	8535.658	33071.973
6399	67.8	11366.798	38001.969
12353	67.8	14631.117	36717.086
9723	67.8	13245.996	35826.324
11130	67.78	13882.236	37274.16
2677	67.76	9097.569	36129.168
7022	67.76	11654.306	36092.926
6079	67.74	11019.946	33489.395
6624	67.72	11592.75	37633.531
3805	67.72	9826.971	35419.574
6380	67.72	11411.88	37684.738
3197	67.72	9459.216	33752.969
6753	67.72	11530.702	34967.109
6125	67.7	11301.633	33331.324
6875	67.68	11808.763	33262.602
1253	67.68	8393.287	38029.648
4794	67.68	10442.109	36378.617
6055	67.68	11159.276	34153.117
116	67.68	7836.446	34260.996
10502	67.68	13581.75	35388.273
5440	67.66	10910.46	34395.578
12000	67.66	14309.68	36375.586
5880	67.66	11026.39	37532.141
12417	67.64	14438.375	35600.188
10063	67.64	13512.562	36930.93
1886	67.64	8837.277	36565.473
5206	67.64	10770.371	35109.699
10766	67.62	13988.035	35597.055
3988	67.6	10124.79	33533.168
5604	67.6	10813.75	37621.492
632	67.6	8006.628	38819.906
6170	67.6	11415.697	34125.836
8141	67.6	12369.578	36068.609
7644	67.59	12227.349	34033.363
5	67.59	7954.969	33036.754
12317	67.57	14600.297	37814.98
5423	67.57	10865.423	34229.316
6360	67.57	11224.615	37305.813
8968	67.55	12763.665	35201.211
7684	67.53	12161.181	34617.961
10462	67.53	13777	35762.473
3961	67.51	10002.616	33044.508
11959	67.51	14305.695	35477.609
3045	67.51	9370.488	36048.176
7336	67.51	11913.061	37902.73
11846	67.49	14087.897	33226.574
8328	67.49	12595.139	33680.488
2995	67.49	9351.468	37099.57
11307	67.47	13897.483	39716.348
1595	67.47	8548.291	35698.043
8173	67.47	12480.661	35710.262
2054	67.45	8714.564	39617.715
1242	67.43	8380.142	37773.844
9506	67.41	13285.902	39888.668
4289	67.41	9950.636	39841.613
3674	67.41	9746.992	38605.848
2937	67.41	9476.12	37903.984
7111	67.37	11686.636	37630.523
7829	67.37	12129.867	37814.98
5606	67.37	10838.734	37684.953
6486	67.37	11220.635	39869.434
7045	67.37	11671.132	36661.371
1145	67.37	8301.601	35808.426
9811	67.37	13236.06	33958.355
2610	67.36	9094.549	34901.199
817	67.36	8125.311	35712.645
3710	67.34	9832.154	37926.461
6052	67.34	11060.236	34447.434
927	67.32	8030.205	33959.039
11710	67.32	14201.193	36471.18
3938	67.3	9769.383	33451.203
5142	67.3	10579.302	37005.234
3457	67.28	9605.14	37246.383
4814	67.26	10417.092	36855.844
7189	67.24	11691.113	39380.809
1623	67.24	8459.373	34777.906
10134	67.24	13464.008	38230.895
9132	67.22	12946.8	33968.891
7064	67.22	11784.568	36964.34
11632	67.22	13995.293	37813.895
6990	67.22	11659.319	35334.086
3226	67.22	9299.044	33433.027
3039	67.18	9409.324	36212.832
9495	67.18	13210.509	39762.531
2939	67.18	9392.871	37922.426
5562	67.18	10817.038	36688.074
12493	67.16	14468.483	34115.004
940	67.14	8008.935	33762.18
4578	67.13	10316.565	34167.063
1119	67.13	8364.713	35223.215
2718	67.13	9221.627	37026.957
10753	67.13	13863.143	35320.77
168	67.11	7775.244	34802.289
10765	67.09	13894.932	35577.336
9826	67.09	13301.356	33604.535
3147	67.09	9317.805	34423.125
1744	67.09	8695.177	33322.301
6951	67.07	11791.025	34449.359
6142	67.05	11321.141	33730.688
10761	67.05	13911.025	35445.516
454	67.05	7900.565	38614.867
5146	67.05	10590.397	36783.961
11465	67.03	14058.995	39567.605
2095	67.03	8996.129	39560.176
2327	67.03	8924.012	35991.148
2986	67.01	9334.495	37290.676
12150	67.01	14286.406	39277.215
2726	66.99	9199.927	37135.672
9974	66.99	13414.085	35020.535
5872	66.99	11173.142	37729.836
6504	66.97	11498.512	39967.805
1363	66.97	8473.638	39886.652
11966	66.97	14311.566	35719.543
4984	66.97	10700.873	39642.102
12382	66.93	14535.36	36471.59
9755	66.93	13190.118	35013.598
8948	66.93	12808.828	35708.988
9154	66.93	12998.393	34404.738
12070	66.91	14329.077	37523.535
11943	66.91	14364.918	35155.379
8368	66.9	12582.953	34674.188
5689	66.88	10991.689	39124.168
2877	66.88	9317.458	39663.23
7066	66.88	11702.293	36979
7918	66.86	12075.387	39754.719
6219	66.86	11377.407	35161.438
1201	66.82	8408.312	36866.754
1619	66.78	8627.782	34984.133
7292	66.78	11949.277	38740.656
6941	66.76	11663.438	34304.637
5212	66.74	10745.875	35175.195
9077	66.74	13089.781	33072.02
6042	66.74	11161.768	34605.332
5866	66.74	11050.547	37977.188
4208	66.74	9982.427	37982.684
11991	66.72	14407.988	36169.262
5322	66.72	10753.004	33449.211
9512	66.7	13262.089	39971.723
9525	66.7	13272.932	39716.211
8048	66.7	12337.904	38246.078
10445	66.7	13585.798	36194.215
3366	66.68	9653.94	35407.641
6437	66.68	11360.884	38833.063
863	66.68	8135.127	34740.637
4237	66.67	9992.075	38672.676
6030	66.65	11124.713	34450.777
8362	66.65	12547.636	34558.363
614	66.63	8200.288	39170.555
9803	66.63	13345.318	33828.996
7833	66.63	12110.368	37912.09
7792	66.63	12137.431	36868.09
9964	66.63	13556.191	34925.789
2376	66.63	9027.015	34928.523
5379	66.61	10905.597	33706.133
5938	66.61	11191.524	36610.652
4672	66.59	10487.96	33364.293
1284	66.59	8306.737	38553.594
7712	66.59	12185.493	34863.508
7061	66.57	11661.308	36920.465
4541	66.57	10149.145	34963.574
1271	66.55	8311.958	38285.922
2320	66.55	8970.561	35932.379
7547	66.55	12015.395	33828.141
2262	66.55	9022.754	37139.703
7298	66.53	11988.639	38317.977
11343	66.53	14156.032	39680.668
7904	66.51	12194.89	39421.426
11560	66.51	14200.922	38814.359
2485	66.51	9094.065	33009.238
6029	66.51	11004.007	34757.727
998	66.49	8326.581	33168.441
5170	66.49	10572.155	36137.289
2189	66.49	8916.036	38019.781
7524	66.49	11961.005	34540.914
5274	66.47	10561.904	34278.977
10442	66.47	13763.395	36170.434
30	66.46	7861.084	33268.336
10431	66.46	13645.024	36421.43
10730	66.42	13852.197	34889.246
39	66.42	7745.643	33366.063
1764	66.42	8739.354	33623.492
12053	66.42	14419.522	37233.516
9089	66.42	12987.895	33266.043
10226	66.42	13738.24	39973.242
7518	66.42	11862.539	34454.219
993	66.4	8292.364	33076.84
4360	66.4	10315.684	38511.367
5876	66.4	11140.088	37792.719
8109	66.38	12358.537	36986.359
5370	66.36	10863.51	33559.223
8772	66.34	12879.635	37690.68
4184	66.34	9965.828	37335.535
11770	66.34	14162.507	34905.059
4004	66.34	10007.269	33849.195
9153	66.32	13137.854	34402.012
9157	66.3	13080.218	34557.645
12320	66.28	14535.521	37531.852
3064	66.24	9416.572	35689.656
4334	66.24	10156.488	39215.152
3535	66.24	9689.552	39125.438
4489	66.23	10315.365	36354.789
11231	66.23	13899.221	39181.5
10773	66.23	13882.951	35764.863
8662	66.23	12596.217	39907.527
5392	66.23	10799.761	33797.285
1796	66.23	8839.822	34468.367
8217	66.23	12285.72	34866.957
7856	66.21	12143.947	38584.836
11933	66.21	14212.813	35024.953
8169	66.19	12370.328	35625.133
4461	66.19	10228.773	36710.59
10631	66.19	13863.551	33098.938
11694	66.19	14035.825	36608.934
8346	66.19	12635.428	34122.102
7462	66.19	11921.95	36039.809
5005	66.17	10615.675	39589.391
3787	66.17	9733.856	35935.977
11772	66.17	14171.183	34622.516
9571	66.15	13249.621	38807.695
12180	66.15	14237.137	39780.777
6609	66.15	11527.613	37738.305
1167	66.15	8328.393	36176.871
5037	66.13	10583.02	38920.008
3819	66.11	9892.324	35360.379
9498	66.11	13276.749	39797.203
8696	66.09	12769.608	39362.094
8760	66.09	12921.784	38141.422
7040	66.09	11808.016	36576.516
7461	66.09	12046.928	36029.398
1873	66.09	8794.467	36160.098
4310	66.09	10260.041	39633.559
8322	66.07	12628.549	33489.879
11570	66.05	14111.895	38642.313
9711	66.05	13319.407	35961.492
10513	66.05	13608.575	34932.363
11562	66.05	14175.405	38837.051
160	66.03	7806.936	34720.598
11116	66.03	13984.17	37073.078
9370	66.01	13043.468	36867.512
9413	66.01	13001.081	38209.063
5140	66	10751.185	36983.633
7577	66	12057.776	33437.793
8367	65.96	12703.687	34669.484
10704	65.96	13853.527	34471.395
3107	65.96	9468.446	35067.723
4188	65.96	9958.991	37406.316
5589	65.94	10894.737	37287.168
2662	65.94	9188.579	35719.867
4566	65.94	10331.186	34515.223
12040	65.92	14237.334	37178.512
257	65.92	7813.771	35975.32
4247	65.92	10105.05	38889.188
3626	65.92	9794.027	39204.855
2500	65.92	9184.538	33283.926
2477	65.92	8872.282	33043.262
4199	65.88	9969.045	37713.414
710	65.88	8037.587	37358.914
8047	65.88	12291.65	38223.395
8426	65.88	12643.221	35618.965
4793	65.88	10559.177	36370.387
6591	65.88	11493.665	38006.301
7948	65.88	12306.969	39961.813
10485	65.88	13633.29	35479.66
3683	65.88	9768.41	38366.773
9414	65.86	13050.128	38261.945
12171	65.84	14317.012	39660.109
9489	65.84	12931.762	39808.813
3199	65.84	9424.426	33777.105
3070	65.82	9280.51	35471.648
3404	65.82	9503.607	36112.406
3965	65.8	10119.063	33082.266
1066	65.78	8369.444	34256.625
2982	65.73	9288.179	37487.98
6879	65.73	11784.342	33280.926
4294	65.73	10082.989	39985.484
4854	65.71	10544.927	37495.617
8703	65.71	12833.603	39188.375
1341	65.69	8310.281	39726.18
914	65.67	8192.258	34043.594
11926	65.67	14268.014	34781.32
12087	65.65	14383.627	37978.824
8125	65.65	12425.776	36596.449
3371	65.63	9623.683	35572.617
9182	65.61	13005.231	35354.086
3022	65.59	9399.549	36628.578
10567	65.59	13577.007	34091.215
6535	65.59	11587.635	39229.086
1881	65.57	8724.823	36424.473
12533	65.55	14498.895	33006.703
9591	65.54	13236.392	38523.973
10175	65.54	13534.308	39072.207
3491	65.52	9494.039	38233.926
12291	65.52	14557.272	38378.438
5804	65.52	10995.284	38903.102
10565	65.52	13595.132	34049.68
11554	65.5	14022.401	39037.004
10284	65.46	13648.546	38550.945
8129	65.46	12315.482	36694.945
1568	65.46	8561.64	36177.18
2724	65.46	9062.79	37109.828
9986	65.44	13388.754	35235.309
7220	65.44	12063.458	39942.566
4162	65.44	10115.797	36678.113
3949	65.42	9805.696	33015.117
7006	65.42	11717.504	35753.355
7910	65.42	12275.37	39576.809
1832	65.4	8803.763	35220.047
904	65.4	8110.62	34186.531
5345	65.4	10980.536	33015.199
8226	65.4	12407.03	34673.57
7766	65.4	12236.902	36070.059
671	65.38	7998.827	38048.633
8580	65.38	12554.084	38379.566
11537	65.38	14195.932	39131.363
1460	65.38	8527.095	38404.852
11955	65.38	14416.019	35357.137
1135	65.38	8319.649	35630.645
11890	65.36	14263.768	33686.816
2895	65.36	9313.828	38820.949
3417	65.36	9614.712	36530.898
4618	65.36	10278.526	33751.031
7926	65.34	12204.83	39917.152
2930	65.34	9464.82	38039.355
4914	65.34	10489.331	38763.789
6700	65.32	11603.724	36090.691
5133	65.32	10662.07	37161.254
8501	65.32	12532.391	36965.449
7288	65.32	12055.464	38899.215
9995	65.31	13486.991	35472.742
11345	65.31	14183.422	39732.059
10176	65.29	13514.267	39085.695
3323	65.29	9701.166	34424.023
5614	65.29	10958.623	37868.355
3850	65.27	9741.488	35055.094
4800	65.27	10430.128	36517.633
6099	65.27	11085.703	33195.465
8802	65.25	12921.37	37106.828
302	65.25	7977.749	36613.82
8185	65.23	12486.903	35527.617
1173	65.23	8418.183	36282.129
7780	65.21	12078.958	36564.359
462	65.19	7973.007	38766.156
6370	65.19	11319.679	37493.465
6003	65.19	11154.727	35571.961
5819	65.19	11153.258	38481.379
2934	65.19	9311.476	37848.801
5285	65.17	10572.97	34096.73
8981	65.17	12711.903	34861
8303	65.17	12592.783	33119.563
10708	65.17	13950.212	34535.723
10255	65.15	13672.792	39150.086
6474	65.15	11308.092	39549.578
1594	65.13	8559.398	35642.031
5828	65.13	11108.788	38360.93
1281	65.13	8382.234	38513.859
6930	65.11	11771.114	34155.906
9954	65.11	13561.485	34806.492
2150	65.11	8858.079	38720.066
125	65.09	7932.494	34309.227
7011	65.09	11711.021	35962.293
8136	65.08	12490.976	36237.438
1905	65.08	8713.358	36913.988
9430	65.08	13056.833	38668.508
3829	65.06	9718.86	35203.797
2974	65.06	9363.677	37436.629
5832	65.06	11113.678	38421.617
11137	65.06	13830.307	37529.801
6859	65.06	11753.049	33073.012
1380	65.06	8462.98	39462.539
8573	65.04	12605.461	38256.074
2094	65.04	8895.298	39556.348
6307	65.04	11409.187	36573.188
7574	65.04	12040.116	33370.938
2729	65.02	9084.463	37277.434
10720	65.02	13977.568	34797.59
1729	65.02	8435.728	33154.16
8570	65	12555.968	38200.883
438	65	7983.316	38443.297
2507	65	9184.919	33448.125
9766	65	13338.842	34915.875
6644	64.98	11557.247	37330
10270	64.98	13771.545	38840.461
7711	64.94	12220.007	34824.73
780	64.94	8149.902	36179.289
9068	64.94	12805.786	33294.18
11635	64.94	14176.945	37515.715
1160	64.94	8225.742	36083.598
7302	64.94	11959.894	38345.66
2133	64.92	8860.161	38806.531
11634	64.9	14115.385	37820.004
5198	64.9	10635.538	35274.473
8080	64.9	12345.98	37413.348
6554	64.9	11519.737	38632.801
10360	64.9	13772.8	37201.914
10112	64.9	13487.593	37636.684
3827	64.88	9790.686	35142.438
2639	64.88	9176.581	35398.645
9083	64.88	13084.52	33187.676
11919	64.87	14372.814	34601.984
6949	64.87	11756.737	34441.477
8296	64.85	12310.294	33034.789
1779	64.85	8720.233	33958.414
11630	64.83	14160.474	37790.02
5895	64.81	11149.554	37419.535
2473	64.79	8967.551	33256.188
3190	64.79	9466.617	33913.535
4550	64.77	10318.127	35057.559
3142	64.77	9469.147	34359.477
4661	64.77	10509.978	33179.434
11620	64.77	14001.947	37950.355
5781	64.77	11159.525	39405.707
8029	64.75	12333.929	38508.512
10444	64.73	13621.19	36187.402
8243	64.73	12473.782	34433.129
6870	64.73	11660.543	33192.316
11559	64.71	14109.293	38793.117
2348	64.71	9051.865	35490.531
6621	64.71	11472.004	37610.793
6359	64.67	11287.572	37304.613
10281	64.65	13699.773	38510.156
10417	64.62	13623.474	36562.117
3271	64.62	9674.63	33496.082
2104	64.62	8912.065	39313.973
2881	64.6	9441.413	39489.281
12189	64.6	14239.869	39977.445
6271	64.6	11261.894	36111.953
3464	64.58	9544.258	37427.793
6584	64.58	11578.876	38273.398
11621	64.58	14158.876	37965.766
7650	64.56	12151.66	34193.789
10090	64.56	13420.909	37246.922
9696	64.56	13146.989	36218.066
4423	64.56	10146.351	37351.305
5064	64.54	10587.574	38238.906
1907	64.52	8758.978	36982.406
4849	64.52	10468.97	37402.316
5547	64.5	10957.292	36469.063
575	64.5	8056.881	39865.313
12422	64.48	14471.42	35698.004
11911	64.48	14328.845	34395.684
3966	64.48	9927.405	33114.496
10563	64.46	13653.653	34000.957
8254	64.46	12451.197	34069.453
5282	64.46	10754.601	34053.496
9878	64.46	13362.88	33547.648
4869	64.44	10539.498	37797.816
4577	64.44	10173.281	34447.941
371	64.44	7653.565	37539.02
5627	64.44	10855.855	38120.27
2323	64.42	8914.149	35955.078
6530	64.42	11508.603	39123.152
6672	64.42	11499.831	36815.469
2733	64.42	9180.058	37354.574
10762	64.41	13891.983	35448.805
7764	64.41	12242.983	36001.785
4586	64.41	10333.837	34002.766
682	64.39	8115.932	37962.246
4603	64.39	10143.163	33662.977
8936	64.39	12749.758	35854.695
7171	64.37	11658.978	38865.527
8614	64.35	12501.571	39167.152
1827	64.35	8829.661	35083.621
886	64.35	8022.112	34354.836
8785	64.33	12803.898	37653.898
2857	64.33	9142.609	39795.938
10358	64.33	13734.778	37448.824
2021	64.33	8819.152	39036.367
6958	64.31	11764.148	34731.047
5826	64.31	11074.634	38326.461
10359	64.31	13658.562	37198.516
8356	64.31	12676.56	34374.191
4386	64.29	10346.932	38081.383
8655	64.29	12630.829	39801.398
1954	64.27	8816.265	37744.34
3306	64.27	9571.297	34055.016
8101	64.25	12429.446	37035.461
1245	64.23	8207.929	37842.508
3296	64.23	9545.405	33961.902
10339	64.21	13689.57	37770.672
11967	64.21	14374.754	35720.188
96	64.21	7809.844	34059.445
1121	64.19	8361.104	35319.953
5471	64.18	10858.024	34906.766
11173	64.18	13827.176	38099.891
6179	64.16	11371.384	34378.949
9829	64.16	13147.233	33335.969
2110	64.16	9044.326	39401.805
3046	64.16	9301.373	35738.004
8072	64.14	12429.412	37595.301
9146	64.14	12951.965	34241.004
10728	64.12	13939.032	34869.383
9138	64.12	13015.503	34151.148
5047	64.12	10730.719	38584.797
4495	64.1	10344.145	35901.063
4427	64.08	10158.47	37384.695
1742	64.08	8670.636	33286.539
4520	64.08	10217.259	35679.594
637	64.06	8113.138	38696.387
8661	64.06	12496.406	39891.043
1162	64.04	8373.975	36138.98
8478	64.04	12702.729	36733.195
11803	64.04	14095.632	34102.531
4364	64.04	10226.349	38618.289
5456	64.02	10831.255	34640.27
9815	64.02	13303.231	33679.824
9994	64.02	13549.619	35472.512
6837	64.02	11589.67	33373.063
9722	64.02	13230.017	35825.563
7290	64	11868.051	38655.07
12242	64	14563.649	38984.859
10630	64	13864.38	33081.984
2622	64	9113.135	35058.055
5384	64	10933.455	33759.883
5564	64	10872.864	36698.535
8259	64	12328.36	33855.715
6806	63.98	11611.232	33830.609
2594	63.98	9131.715	34738.359
5129	63.96	10742.043	37112.645
8884	63.96	12720.015	36483.285
5644	63.96	10991.878	38297.066
818	63.96	8041.376	35716.371
12390	63.96	14598.194	36291.785
3455	63.96	9685.612	37240.719
9137	63.95	13086.999	34073.578
11812	63.95	14088.785	33921.16
2625	63.93	9266.598	35095.949
7601	63.93	12095.21	33156.168
1104	63.93	8418.169	34966.711
585	63.91	8053.433	39630.527
4629	63.91	10215.844	33551.359
4759	63.91	10397.478	35196.73
2801	63.91	9098.938	38485.941
11588	63.91	14066.549	38323.129
10539	63.89	13712.26	34597.012
8085	63.89	12411.017	37460.551
4143	63.89	10044.469	36306.219
3185	63.89	9444.919	33896.297
11998	63.87	14399.802	36270.676
7535	63.87	12011.437	34192.543
2869	63.85	9286.795	39984.563
7299	63.85	11962.72	38330.766
6280	63.83	11328.44	36264.051
8649	63.83	12695.899	39747.906
8268	63.81	12327.453	33550.254
9032	63.81	12892.841	33922.922
8164	63.81	12288.4	35830.129
4459	63.81	10178.731	36702.262
3105	63.81	9322.849	35011.375
920	63.81	8171.476	33857.941
5050	63.81	10703.643	38319.449
8351	63.79	12522.365	34250.512
8110	63.79	12467.197	37010.113
5218	63.77	10727.524	34978.859
10390	63.77	13619.585	36732.492
7272	63.75	12038.216	39171.629
7931	63.75	12215.054	39981.672
12005	63.75	14399.626	36513.902
6611	63.75	11504.577	37786.777
542	63.73	7830.907	39683.273
7435	63.73	11963.701	36238.762
1805	63.72	8653.855	34602.043
4486	63.72	10301.08	36283.148
4755	63.72	10394.334	35021.973
8037	63.7	12352.368	38342.32
1438	63.7	8596.306	38889.105
5255	63.7	10636.762	34420.941
7774	63.7	12113.423	36341.309
9592	63.68	13297.497	38549.215
6524	63.68	11451.31	39284.293
9016	63.68	12850.682	34369.074
10545	63.68	13668.534	34416.426
3024	63.68	9292.137	36650.938
5744	63.66	11113.491	39970.457
5931	63.66	11014.305	36813.715
1659	63.64	8481.81	34274.887
1911	63.64	8842.66	37073.766
7945	63.64	12342.694	39887.734
53	63.62	7688.574	33571.348
219	63.62	7782.199	35557.715
8200	63.62	12407.192	35099.152
4307	63.62	10198.391	39614.91
10756	63.62	13914.567	35371.785
666	63.62	8027.229	38293.801
10378	63.6	13694.756	37164.238
9061	63.6	12905.814	33452.277
5978	63.6	11106.394	35816.816
10747	63.6	13930.845	35247.414
8601	63.6	12503.872	38851.285
6786	63.6	11542.967	34444.176
1533	63.58	8579.6	36944.266
3187	63.58	9418.498	33897.34
1356	63.58	8327.712	39977.84
354	63.56	7932.501	37366.316
7789	63.54	12187.101	36851.059
11962	63.52	14249.078	35538.262
3365	63.52	9527.517	35402.551
10712	63.52	13886.444	34616.766
7121	63.5	11768.877	37810.559
1811	63.5	8677.596	34692.473
7892	63.49	12264.664	39162.488
9248	63.49	12993.371	36356.492
80	63.49	7739.837	33868.461
8950	63.49	12876.479	35423.262
3579	63.47	9835.267	39785
11623	63.47	14190.413	37683.355
1149	63.47	8356.688	35868.703
2182	63.47	9032.837	38221.254
5527	63.45	10798.295	36145.273
1503	63.45	8605.655	37588.191
167	63.45	7951.221	34796.293
786	63.45	8094.95	36212.715
4732	63.43	10525.137	34698.887
6517	63.43	11563.758	39433.719
2669	63.43	9197.021	35916.484
5633	63.43	10891.567	38173.652
9717	63.43	13258.861	35762.836
8319	63.43	12553.244	33393.02
1908	63.43	8675.269	37036.367
8726	63.41	12786.948	38743.242
3233	63.41	9334.357	33476.73
5310	63.41	10719.739	33552.551
5815	63.41	11181.669	38730.254
8305	63.41	12641.418	33173.539
2613	63.39	9173.141	34968.41
7798	63.39	12235.589	37144.207
357	63.39	7784.846	37397.617
8430	63.39	12573.372	35714.297
7591	63.39	12017.51	33041.457
4300	63.37	10273.521	39847.461
5923	63.37	11095.568	36947.992
2680	63.37	9265.159	36207.457
8710	63.35	12800.931	39021.527
8456	63.35	12689.411	36309.117
8318	63.35	12694.951	33378.391
9920	63.35	13551.335	34190.453
9165	63.33	12986.878	34834.664
829	63.33	8164.987	35182.438
4146	63.33	10063.193	36398.762
7385	63.33	11859.624	37303.895
1157	63.33	8261.635	36020.828
9011	63.31	12867.432	34328.023
10546	63.31	13643.584	34422.859
2905	63.31	9351.558	38691.492
10760	63.31	13949.495	35442.273
9926	63.29	13477.015	34283.746
10043	63.28	13496.999	36443.156
5877	63.28	11153.222	37799.387
4059	63.28	10044.676	34878.262
9856	63.26	13506.513	33019.344
6093	63.26	11055.637	33385.266
5985	63.26	11051.84	35580.027
7532	63.26	11931.969	34135.73
2886	63.26	9443.247	39430.043
8546	63.24	12554.19	37609.594
3423	63.24	9536.418	36642.605
3312	63.24	9602.599	34086.277
6198	63.24	11297.852	34717.52
2698	63.24	9271.79	36636.77
10714	63.24	13820.648	34637.238
8607	63.22	12597.471	38912.926
5797	63.2	11159.639	39004.527
2064	63.2	8675.944	39821.352
8940	63.18	12714.843	35609.348
2336	63.18	8950.194	35871.145
11198	63.18	13892.704	38474.297
6013	63.16	11095.735	35181.531
11133	63.16	13877.247	37435.707
6045	63.14	11096.859	34338.734
8737	63.14	12764.119	38401.773
1279	63.14	8258.538	38503.551
375	63.12	7752.223	37584.262
6836	63.12	11543.842	33367.203
6180	63.1	11389.798	34401.066
12094	63.1	14344.88	38121.887
469	63.1	7879.433	38853.152
8797	63.1	12738.23	37339.523
12335	63.1	14493.001	37024.32
10296	63.1	13603.22	38158.508
9715	63.1	13351.485	35742.359
8461	63.1	12569.925	36399.047
7595	63.08	12228.602	33006.156
3976	63.08	9962.447	33398.09
6459	63.08	11339.183	39351.43
3201	63.08	9395.771	33494.41
8024	63.06	12306.565	38750.488
90	63.06	7757.736	33985.09
9645	63.06	13304.755	36922.285
4907	63.03	10423.514	38601.695
11766	63.03	14203.776	34823.648
6501	63.03	11584.542	39898.555
10742	63.03	13992.27	35183.68
10363	63.03	13742.728	37309.035
1874	63.03	8719.327	36194.586
12298	63.03	14554.926	38255.293
6914	63.03	11695.678	33844.188
4995	63.01	10580.424	39436.762
12456	63.01	14517.274	34517.289
11730	63.01	14174.774	35839.785
12153	62.99	14421.536	39327.059
8299	62.99	12465.236	33140.402
12481	62.97	14427.942	34253.957
7094	62.97	11643.238	37426.781
1567	62.95	8460.455	36173.094
1029	62.95	8405.445	33616.434
1869	62.93	8733.357	36089.68
47	62.93	7934.976	33463.367
1067	62.93	8408.949	34258.395
6845	62.91	11587.639	33298.527
10783	62.91	13943.152	36118.012
10254	62.91	13692.426	39147.652
3790	62.91	9890.251	36049.699
12072	62.91	14252.692	37556.273
10683	62.91	13920.567	34208.523
8103	62.87	12384.578	37073.086
4691	62.85	10520.685	33812.422
8969	62.85	12818.976	35208.934
5280	62.85	10740.251	34021.797
6470	62.83	11386.091	39501.004
8713	62.82	12896.394	39079.887
5841	62.82	11052.262	38267.887
5945	62.82	11188.998	36410.195
2361	62.8	9001.112	35012.227
5254	62.8	10615.319	34399.969
3950	62.8	9799.265	33026.273
6660	62.78	11456.228	36949.758
5330	62.78	10676.788	33038.543
3529	62.78	9568.744	38983.898
8105	62.78	12335.447	37127.23
5823	62.76	11067.949	38604.305
3599	62.76	9830.392	39659.523
7078	62.74	11787.946	37225.746
4492	62.74	10302.449	36097.242
8130	62.72	12453.754	36421.813
9861	62.72	13410.119	33129.449
9535	62.72	13150.583	39530.289
7169	62.72	11739.831	38804.363
10115	62.72	13546.647	37644.332
5329	62.72	10755.589	33011.254
7735	62.72	12161.405	35373.371
12202	62.72	14538.686	39608.492
4123	62.7	9969.108	35989.305
7773	62.68	12170.473	36312.84
12404	62.68	14597.772	36193.031
5024	62.66	10595.775	39036.977
2872	62.66	9330.81	39632.793
1498	62.66	8595.838	37549.984
8061	62.64	12416.575	37979.332
6893	62.64	11689.696	33435.402
3951	62.62	9765.228	33069.906
2293	62.62	8875.254	36409.43
6666	62.62	11489.518	36726.879
6950	62.62	11716.659	34441.305
861	62.62	8149.637	34722.66
8579	62.6	12530.768	38331.043
12026	62.6	14273.32	36938.941
7744	62.6	12137.918	35619.449
7224	62.6	11895.441	39966.066
10643	62.59	13876.938	33321.703
5994	62.59	11009.223	35694.484
4593	62.59	10237.404	33843.973
6531	62.59	11612.656	39125.555
5882	62.57	11109.968	37551.504
9600	62.57	13215.105	38322.078
345	62.57	7916.95	37241.188
3305	62.57	9567.662	34038.605
8977	62.55	12829.132	35039.66
8446	62.55	12686.645	36203.59
1721	62.55	8505.575	33089.063
3800	62.55	9795.608	35576.379
10371	62.55	13674.837	37070.695
1126	62.55	8237.133	35401.184
601	62.51	8093.175	39532.48
4798	62.51	10475.07	36422.809
12487	62.51	14623.566	34052.602
11201	62.51	13797.126	38519.645
7088	62.49	11836.284	37390.391
12078	62.49	14250.18	37756.297
1156	62.49	8298.062	36016.84
12460	62.47	14602.278	34562.227
1527	62.47	8432.039	37072.5
5336	62.45	10563.47	33074.457
2742	62.45	9209.509	37524.984
2397	62.43	8937.595	34569.227
5156	62.43	10690.633	36614.543
8845	62.43	12799.281	36540.246
3602	62.43	9872.436	39729.086
9605	62.43	13325.89	37994.535
6739	62.41	11423.819	35328.469
226	62.39	7978.284	35647.379
9529	62.39	13197.446	39459.824
7751	62.39	12142.332	35745.813
8471	62.37	12648.869	36652.023
8404	62.37	12704.624	35159.203
1482	62.37	8604.829	37952.832
11322	62.37	14117.352	39756.117
5655	62.36	10986.999	38413.305
628	62.36	8103.777	39075.512
7790	62.36	12156.654	36864.777
3109	62.36	9483.884	34813.523
6677	62.34	11432.22	36633.348
9585	62.34	13147.003	38691.633
11117	62.34	13859.762	37077.164
8701	62.32	12772.855	39153.289
3935	62.32	9891.024	33365.727
11110	62.32	13965.239	36937.438
5496	62.32	10912.786	35398.941
5193	62.3	10770.693	35642.547
9203	62.3	13108.124	35687.82
11823	62.3	14155.823	33748.875
7719	62.3	12273.86	34953.262
1816	62.28	8672.538	34850.508
7469	62.26	11965.451	35594.016
2620	62.26	9202.913	35045.086
12486	62.24	14480.478	34049.344
3731	62.24	9760.614	37453.172
4493	62.24	10156.614	36116.148
5132	62.24	10728.471	37144.656
814	62.24	8019.104	35638.031
2291	62.24	8854.764	36640.578
7519	62.22	11905.079	34474.152
10475	62.2	13625.512	35661.203
4636	62.2	10177.455	33394.813
2278	62.2	8878.892	36733.988
9204	62.2	13102.269	35712.086
5191	62.18	10623.647	35877.805
4409	62.18	10146.933	37798.836
2988	62.18	9278.596	37308.141
1692	62.18	8629.556	33599.77
9500	62.16	13277.476	39852.461
8590	62.16	12690.052	38600.41
8260	62.16	12355.106	33881.684
12252	62.14	14593.288	38798.047
4337	62.14	10154.709	38954.816
11466	62.14	14043.47	39582.336
1295	62.13	8392.728	38755.156
867	62.13	8140.277	34451.797
11872	62.13	14260.961	33412.813
3687	62.11	9826.761	38166.199
5847	62.11	11130.803	38002.496
3172	62.11	9476.402	34081.008
1403	62.09	8524.337	39208.688
6483	62.09	11267.569	39798.32
11859	62.09	14241.389	33072.574
4102	62.07	9962.976	35645.613
444	62.07	7840.211	38538.379
4074	62.05	10000.29	35114.379
8354	62.05	12558.906	34343.84
7305	62.05	11877.233	38438.797
902	62.05	8036.496	34163.586
10677	62.03	13860.701	34041.348
11675	62.03	14132.612	37164.059
8154	62.03	12292.188	35988.684
6431	62.03	11329.665	38708.164
5896	62.01	11073.602	37430.738
1467	62.01	8627.619	38027.148
8751	61.99	12716.258	38280.637
6043	61.99	11067.253	34308.117
9538	61.99	13196.021	39573.098
6556	61.97	11551.462	38673.348
6649	61.97	11590.884	37090.496
3418	61.97	9656.672	36532.313
5503	61.95	10904.522	35651.84
5843	61.95	11053.905	38290.063
6485	61.95	11419.472	39856.879
8434	61.95	12671.525	35791.477
3113	61.95	9296.568	34921.281
4416	61.93	10204.632	37582.922
5091	61.91	10737.206	37917.316
3730	61.91	9889.965	37405.828
7961	61.91	12356.841	39660.242
3117	61.91	9324.049	34649.094
9252	61.91	13069.18	36450.09
7466	61.91	11880.446	35801.938
10029	61.9	13373.071	36266.203
7555	61.9	11962.213	33952.465
7698	61.9	12262.336	34659.57
3511	61.88	9648.769	38622.754
12255	61.88	14610.91	38807.055
9767	61.88	13348.673	34618.328
10620	61.88	13586.824	33105.469
1450	61.88	8531.442	38531.262
7528	61.86	12009.645	34395.691
7009	61.86	11661.6	35945.543
4034	61.86	10074.683	34375.672
12445	61.86	14489.158	34842.09
8387	61.86	12582.668	34969.383
10030	61.84	13442.801	36270.195
2279	61.84	8880.538	36775.184
6907	61.84	11677.859	33633.211
10216	61.84	13732.259	39787.82
7197	61.8	11683.312	39708.328
5572	61.78	10939.404	36950.098
9730	61.78	13344.772	35649.758
11081	61.78	13789.329	36658.176
1863	61.78	8722.767	35957.324
4323	61.78	10226.328	39285.281
11264	61.78	13856.02	39455.207
1982	61.76	8788.507	38218.191
6915	61.76	11824.399	33843.566
2912	61.76	9321.882	38593.527
1917	61.74	8754.524	37176.801
10286	61.74	13721.803	38558.586
530	61.74	7726.081	39449.043
4308	61.72	10182.656	39616.102
4094	61.72	10071.611	35514.41
5695	61.72	10958.34	39323.938
10531	61.72	13682.013	34725.762
4805	61.72	10558.362	36688.68
1586	61.7	8610.292	35805.391
3552	61.7	9616.075	39620.496
898	61.7	8092.104	34445.391
12295	61.69	14633.932	38232.281
10664	61.69	13921.689	33696.797
652	61.69	8159.553	38421.387
12	61.69	7750.969	33114.984
6868	61.67	11753.982	33169.598
3556	61.67	9638.796	39758.254
6116	61.67	11213.603	33013.641
2074	61.65	9037.757	39831.551
1131	61.65	8291.113	35551.184
5679	61.65	10820.555	38859.492
10794	61.65	13961.552	36391.035
4909	61.63	10371.364	38626.887
8364	61.63	12564.076	34603.637
6188	61.61	11317.439	34522.613
2782	61.61	9138.03	38144.547
10588	61.61	13775.102	33496.727
10617	61.61	13619.915	33066.711
4375	61.61	10303.862	38270.531
8235	61.59	12483.591	34586.789
5641	61.59	10787.324	38253.613
8959	61.57	12806.818	35262.227
1712	61.57	8539.812	33277.734
3964	61.55	9942.31	33069.34
9868	61.55	13445.493	33346.906
8714	61.55	12786.852	39095.363
7882	61.53	12249.477	38995.273
6454	61.53	11264.697	39245.785
8111	61.53	12444.128	36703.773
12480	61.53	14462.771	34230.68
7325	61.51	11938.608	38077.719
5891	61.51	11188.893	37379.711
3035	61.51	9485.059	36350.938
84	61.49	7730.01	33879.449
7739	61.49	12201.298	35475.496
6132	61.49	11361.499	33519.57
[truncated: 3,786 more rows]
