# Supplementary material for: Insights on the Control of Yeast Single-Cell Growth Variability by Members of the Trehalose Phosphate Synthase (TPS) Complex
Source: Front Cell Dev Biol. 2021 Jan 28;9:607628. doi: 10.3389/fcell.2021.607628 (PMC7876269; doi:10.3389/fcell.2021.607628)
Supplement: Supplementary file 2 [file Data_Sheet_1.ZIP › final_code/input_datasets/Ntd-TPS1_SortedCells2_minus_t5.csv]

Id	Area (µm²)	Centre X Position (µm)	Centre Y Position (µm)
3218	778.08	9975.288	37390.996
2980	698.26	9891.403	34885.629
8679	668.33	13889.498	36182.973
4184	563.7	10968.86	34421.117
2464	533.74	9466.585	35015.875
6622	533.48	12740.869	33196.633
2889	524.95	9814.034	37226.387
7023	524.68	13324.411	34857.078
3245	494.01	9928.954	37995.813
7772	484.3	13460.473	35050.609
7715	480.39	13762.187	36788.84
4650	476.1	11040.763	33492.867
3143	466.83	10082.803	35272.902
3587	463.17	10193.558	33612.641
7809	457.35	13470.272	34243.793
5660	456.26	12261.627	33341.355
1879	454.63	9012.118	34147.023
1950	451.7	9118.186	33921.336
6824	449.27	13095.632	39349.754
4176	439.97	10975.093	34198.969
4563	438.58	11103.292	35796.48
6523	435.89	12880.266	36021.684
3867	433.48	10722.145	39993.387
455	432.31	8136.444	39896.281
7116	424.61	13521.021	33889.414
3353	422.87	10279.471	39448.781
6181	421.28	12564.347	34239.262
6231	419.13	12663.621	35248.891
3100	410.61	10070.173	34403.512
9637	409.13	14611.93	35834.809
1887	403.92	9026.713	33875.117
8945	402.45	14095.462	36968.492
9066	402.35	14290.766	33040.078
94	400.53	7724.9	34374.344
7030	399.59	13242.817	34319.715
6760	399.23	13097.685	37417.688
1832	399.06	8975.02	35466.477
9005	394.88	13994.555	35128.449
4962	392.54	11474.366	38749.641
6536	389.1	12694.675	35713.875
9628	385.92	14566.176	35918.699
5358	384.82	11673.292	38022
8950	384.25	14123.938	37006.551
7272	383.46	13467.632	38376.656
5542	383.23	12053.961	36405.398
3344	382.37	10321.213	39611.926
6658	379.84	13068.271	34095.602
9297	377.26	14255.869	39719.645
7299	374.6	13368.688	39211.48
4129	371.2	10754.25	33084.605
8922	370.9	14129.56	37366.527
5661	370.48	12094.616	33430.98
474	369.37	8183.642	39683.48
6256	369.25	12670.441	35890.691
6010	368.43	12285.564	36683.012
8957	366.86	13999.368	36753.316
4609	366.38	10990.37	34493.969
9072	363.5	14199.324	33346.566
4367	363.24	10845.602	38954.488
1970	362.24	9167.642	34530.117
4943	362.09	11588.469	39236.348
3737	361.24	10399.345	36802.5
6242	361.22	12551.348	35565.148
5935	360.78	12397.206	39271.195
1044	359.6	8590.202	39528.969
6646	359.56	13002.417	33473.793
2930	359.17	9893.378	35974.887
4511	356.95	11177.274	37440.492
3928	356.22	10721.541	38027.094
9302	355.8	14371.663	39879.434
8902	355.13	14169.827	38108.125
3521	354.62	10214.329	35815.324
9686	354.56	14561.23	34777.242
8909	352.59	14003.088	37857.289
5898	351.84	12193.865	39855.867
9354	348.1	14539.141	38356.098
8890	346.32	14196.319	38166.902
6564	344.23	12897.19	34854.953
8119	343.49	13831.593	35267.117
7817	336	13722.106	33991.82
7813	335.96	13632.88	34289.738
9648	335.9	14627.298	35426.668
5112	335.84	11572.538	34737.188
9285	335.59	14353.495	39419.078
9608	335.52	14440.286	36416.789
4723	335.46	11381.996	35054.102
5442	335	11880.128	39272
4349	334.06	10970.528	38580.242
7270	333.47	13529.265	38342.328
7915	333.24	13917.483	35222.758
7877	332.55	13981.795	33973.793
5204	332.15	11645.658	34050.746
5707	331.94	12239.737	34524.875
3791	330.44	10399.603	38288.602
6006	329.69	12464.011	36545.824
8681	329.25	13895.857	36238.535
5194	325.52	11830.673	33871.441
9004	324.96	14070.213	35117.672
6943	324.75	13272.84	37361.137
7797	324.27	13709.801	34609.398
4136	323.58	10981.548	33152.094
5972	322.61	12454.384	37774.258
9020	321.55	14028.693	34741.457
4315	320.35	10894.816	37834.895
8888	320.15	14062.184	38410.469
7786	319.79	13747.031	34459.543
2434	319.52	9475.813	35823.676
9052	317.55	14016.604	33637.316
6135	317.41	12403.32	33131.586
9353	317.17	14430.369	38507.641
3178	316.9	9945.289	36313.141
3932	316.46	10723.378	37870.309
9704	316.34	14632.944	34162.125
1547	315.5	8692.634	37789.863
3187	315.38	10106.333	36600.742
7155	314.94	13392.621	34780.535
6299	314.85	12539.062	36815.836
9098	314.54	14263.449	34218.961
6905	313.93	13315.506	38332.703
3572	313.78	10148.219	34101.766
2844	313.12	9734.913	38551.383
1972	313.09	9232.143	34609.824
6921	312.61	13129.065	38147.434
2495	312.43	9472.827	34207.699
8718	311.88	13857.025	37158.758
1232	311.78	8548.696	35532.875
5900	311.4	12191.265	39887.691
802	311.04	8347.657	34133.012
5484	310.35	12050.505	38134.77
6093	309.52	12437.931	34487.891
6065	308.74	12462.712	35149.555
5950	308.35	12418.04	38617.109
6559	307.99	12802.749	35038.355
2964	306.99	9795.861	35398.555
9644	306.65	14601.876	35732.777
4958	305.98	11605.998	38906.527
5372	305.84	11796.057	38370.629
6908	305.69	13247.646	38377.59
1216	305.46	8559.136	35932.199
1224	305.14	8500.694	35583.387
6918	304.93	13317.216	38030.805
122	304.83	7722.988	34809.172
7760	304.52	13749.112	35281.871
7816	304.12	13766.959	33976.117
1275	303.83	8524.507	34310.824
5606	302.91	12008.174	34271.316
2578	302.47	9672.849	33910.977
7859	302.3	13968.948	33455.219
3024	301.69	9753.742	33182.133
9241	301.04	14228.712	38551.625
9726	300.75	14603.898	33796.227
1818	300.63	8863.191	35954.453
9019	300.6	14170.157	34721.496
6318	300.06	12672.314	37168.023
6152	299.68	12671.473	33290.273
5440	299.54	11877.755	39229.016
710	299.18	8056.29	34789.473
4004	298.68	10718.052	36198.102
3158	297.65	10032.225	35887.563
5768	297.34	12234.983	36016.352
5676	296.98	12269.502	33776.934
6258	296.57	12676.59	35922.988
3565	296.5	10308.319	34183.172
3566	295.92	10155.031	34207.289
7673	295.79	13648.165	38098.195
498	295.19	8162.318	38980.926
863	294.54	8104.679	36117.086
7687	294.52	13721.414	37811.656
9699	293.7	14618.995	34382.66
730	293.53	8163.245	34148.285
2754	293.11	9676.368	38789.758
1508	292.95	8755.817	37041.934
5452	292.68	11961.412	38882.367
7658	292.3	13725.623	38545.996
4761	291.98	11325.085	35854.402
6115	291.76	12430.841	33879.27
4083	291.48	10716.361	34245.465
5156	291.42	11485.295	33180.566
5705	291.08	12264.802	34423.109
2727	290.08	9504.506	38384.301
7754	289.75	13729.3	35704.648
5850	288.74	12133.793	38522.113
5332	288.7	11637.831	37332.977
5410	288.68	11754.714	39821.102
4589	288.3	11184.534	35397.945
1310	287.47	8486.825	33562.156
4615	287.05	11030.707	34242.922
6737	286.77	13045.816	36857.023
3171	286.63	10118.748	36171.559
689	286.42	8012.769	35413.422
2802	285.6	9906.07	39643.434
9568	285.35	14611.136	37240.441
1218	285.12	8523.296	35982.465
902	284.79	8203.025	37017.02
5526	284.49	12041.812	36881.969
3540	284.29	10270.254	35255.547
8942	283.45	13991.957	37142.355
814	282.97	8265.563	34597.84
3988	282.84	10678.011	36278.941
1053	282.57	8433.688	39420.102
3997	282.3	10738.939	36090.492
3561	282.24	10206.94	34448.906
4611	282.24	11121.967	34576.254
7298	282.03	13509.074	39204.355
605	281.84	8189.816	36591.031
2893	281.13	9752.377	37316.836
6122	281.13	12351.317	33491.086
2784	280.83	9608.554	39778.039
6709	280.56	13018.503	35812.668
6241	279.68	12601.49	35465.734
9026	279.14	14101.031	34553.684
4992	279.1	11471.636	38115.797
3784	278.91	10391.497	37975.055
3083	278.89	10126.639	34010.625
3485	278.57	10277.703	36834.68
9350	278.45	14561.55	38728.492
5836	278.39	12245.41	38081.805
3016	278.11	9911.637	33514.922
1585	277.57	8819.539	38610.285
9623	277.42	14577.979	36187.363
1238	277.11	8447.327	35379.527
6574	276.98	12844.009	34786.148
6268	276.84	12613.147	36134.91
5122	276.75	11621.391	34234.848
2289	276.59	9478.565	38420.27
6779	276.33	12981.29	37928.441
6769	276.1	13113.908	37651.164
9173	275.83	14391.641	36781.895
6059	275.69	12400.805	35502.836
1796	275.02	8838.502	36680.902
2585	274.91	9615.534	33980.516
7689	274.91	13627.947	37521.023
3362	274.75	10291.109	39352.953
9713	274.75	14565.665	33996.648
2226	274.47	9454.65	39886.172
4708	274.37	11237.909	34653.176
9678	274.12	14517.229	34866.195
2613	274.1	9534.539	35018.629
6035	273.93	12420.555	35906.27
1910	273.47	8969.619	33090.695
4333	273.03	10943.697	38161.484
6618	272.82	12913.076	33385.824
6187	272.74	12680.496	34284.527
3009	272.28	9882.074	34031.973
5494	271.88	11935.671	37788.832
3491	271.67	10183.624	36597.734
6743	271.57	12974.1	36908.844
5057	271.56	11494.263	36223.629
7897	270.92	13871.894	34532.102
9681	270.9	14465.368	34617.602
5119	270.81	11602.67	34433.344
3515	270.71	10272.028	36109.246
6060	270.67	12328.392	35512.098
3159	270.65	10027.412	35928.488
1952	269.79	9235.596	33975.117
4920	269.77	11438.153	39778.902
9740	269.49	14493.91	33207.277
1671	269.37	8915.956	39257.59
7055	269.33	13298.379	33503.441
4041	269.01	10630.078	34797.332
3667	268.95	10545.815	34773.82
3542	268.93	10280.207	35086.406
1934	268.76	9222.257	33597.605
7692	268.76	13598.681	37574.508
7104	268.7	13366.992	33641.422
7181	267.97	13473.348	35554.871
4097	267.97	10764.065	33934.605
6129	267.8	12471.007	33175.043
2975	267.53	9911.756	34798.586
9359	267.4	14528.558	38174.098
5155	266.73	11598.683	33442.555
2212	266.5	9143.744	39860.832
4138	265.94	10979.824	33196.117
6725	265.9	12934.19	36538.145
2050	265.66	9065.666	36417.645
2887	265.52	9904.613	37494.563
5830	265.37	12229.175	37881.836
4515	265.04	11152.973	37239.008
2331	264.7	9316.099	37533.492
1817	264.6	9031.071	35928.074
6569	264.58	12815.239	34659.703
6671	264.39	13065.268	34662.953
6004	264.3	12292.489	36800.168
2387	264.12	9470.43	36760.836
7845	263.91	13668.375	33031.461
5058	263.84	11593.783	36226.504
7648	263.3	13735.47	38946.633
2744	263.2	9644.455	38670.711
5577	263.03	11897.951	35200.395
3454	262.88	10181.799	37673.129
5510	262.38	11976.322	37473.926
3043	262.21	9975.859	33353.258
1734	261.98	9031.59	38062
6309	261.92	12654.155	36984.258
1539	261.88	8658.841	37582.762
9320	261.52	14609.95	39948.508
4696	261.5	11348.909	34087.152
2333	261.48	9434.968	37622.902
9105	261.42	14369.524	34373.984
4659	261.35	11255.297	33089.207
1766	261.17	8846.275	37435.496
1376	261.08	8719.443	34357.703
3334	260.94	10122.607	39953.547
1700	260.9	9045.676	38947.813
5140	260.87	11557.491	33756.656
4231	260.79	10861.755	35394.734
855	260.33	8381.749	36037.441
5291	260.33	11685.131	36515.699
3156	260.25	9970.024	35824.691
5724	260.1	12111.948	35172.254
1688	260.08	8906.367	38800.789
9246	259.87	14215.311	38685.496
9172	259.85	14379.403	36695.914
6492	259.83	12798.772	36949.887
2683	259.72	9676.808	37344.484
6341	259.7	12512.893	37892.723
8960	259.68	14035.749	36387.973
226	259.62	7945.783	36562.262
2127	259.45	9267.11	38156.051
5020	259.18	11494.152	37407.113
8899	259.14	14070.177	38021.621
3786	259.12	10373.491	38037.613
7764	259.1	13704.306	35332.012
5571	259.01	11974.267	35363.965
3427	258.91	10258.587	38277.934
2829	258.78	9876.575	38989.922
4115	258.76	10762.935	33176.742
5390	258.68	11783.728	39045.758
2476	258.53	9408.246	34755.703
6963	258.4	13193.642	36888.691
725	258.17	8184.788	34607.68
830	258.13	8285.824	35027.574
1185	258.09	8596.109	36576.066
1857	257.82	8930.645	34634.887
6974	257.8	13276.799	36638.93
2894	257.76	9864.973	37343.684
6030	257.71	12473.222	36161.148
5920	257.69	12380.926	39558.59
3107	257.67	9917.264	34532.617
6303	257.61	12628.679	36834.273
9593	257.59	14502.845	36942.875
438	257.46	7793.902	39661.391
9206	257.32	14396.839	37621.566
1112	257.32	8615.305	38169.121
6692	257.28	13011.022	35381.422
4297	256.84	10893.825	37310.504
5644	256.75	11881.515	33027.785
7049	255.94	13338.338	33935.906
6663	255.73	13132.341	34318.445
6553	255.62	12762.362	35130.816
1989	255.62	9125.705	35058.711
7792	255.48	13660.769	34506.82
6383	255.29	12519.097	39452.754
5427	255.23	11973.844	39547.297
4478	255.06	11179.854	38020.098
674	254.99	8154.606	35491.867
2590	254.87	9552.041	34197.891
7800	254.72	13731.659	34359.27
3181	254.53	9918.494	36379.57
2024	254.28	9089.247	35910.645
8955	254.26	14167.046	36736.191
9175	254.24	14376.469	36858.539
1156	254.22	8561.375	37118.086
9298	254.2	14278.948	39733.707
9281	254.14	14222.967	39300.746
2525	253.97	9460.084	33436.27
2787	253.78	9611.724	39872.613
5635	253.66	12042.783	33484.402
5698	253.63	12237.864	34305.438
8744	253.4	13969.158	38040.711
9051	253.3	14194.487	33608.344
3681	253.13	10359.151	35115.77
6521	253.05	12912.423	35997.969
6603	252.73	12767.765	33701.277
9130	252.71	14308.044	35328.379
1731	252.69	8937.191	38014.113
2158	252.65	9176.686	38861.441
3324	252.63	10107.498	39848.566
2242	252.48	9279.099	39306.992
6229	252.48	12604.797	35182.227
5159	252.46	11561.319	33258.957
9720	252.25	14610.538	33704.941
6447	252.09	12906.335	38545.18
9050	251.94	14171.24	33589.09
7167	251.84	13551.319	34940.715
3677	251.81	10523.058	35011.426
7034	251.77	13176.017	34195.113
6557	251.69	12889.424	34976.008
4092	251.61	10707.859	33819.047
7089	251.52	13497.363	33167.957
6355	251.36	12636.638	38462.598
3017	251.35	9724.74	33552.367
4387	251.25	10965.005	39559.605
6948	251.12	13310.677	37504.73
9336	250.92	14505.795	39569.379
3888	250.77	10666.684	39188.723
6774	250.77	13007.466	37804.988
2418	250.71	9273.507	36114.91
1801	250.5	9054.003	36440.137
5854	250.5	12124.39	38715.496
5909	250.48	12369	39781.516
216	250.45	7798.66	36345.32
2018	250.33	9150.944	35800.367
4558	250.25	11042.624	36003.309
5629	250.22	12041.508	33575.93
6109	250.08	12330.746	34006.902
79	250.04	7660.523	34230.461
2658	249.95	9675.593	36466.336
4553	249.89	11183.243	35906.109
6899	249.89	13247.594	38768.883
7776	249.7	13751.678	34828.035
7703	249.62	13612.388	37265.684
9587	249.58	14433.964	36912.992
2588	249.53	9668.637	34171.695
6667	249.51	13068.035	34389.324
7762	249.41	13590.236	35294.02
6232	249.33	12698.25	35258.328
4530	249.14	11099.126	36827.094
2604	249.09	9695.309	34710.715
3808	249.01	10393.725	38975.195
481	248.99	8046.749	39730.508
2285	248.89	9432.658	38338.77
3339	248.82	10234.881	39856.895
6510	248.76	12752.87	36259.594
4818	248.66	11256.326	37522.215
1422	248.34	8730.979	35237.203
529	248.28	8124.714	38555.668
8698	248.11	13900.279	36606.711
644	247.92	8007.871	36135.867
6566	247.76	12795.804	34922.59
6375	247.63	12665.661	39102.754
5293	247.57	11772.526	36552.02
2596	247.38	9624.709	34465.906
3982	247.32	10697.537	36504.895
5717	247.13	12093.484	34965.957
1618	246.96	8711.916	39572.637
9360	246.77	14525.815	38219.445
5567	246.71	11969.119	35540.07
7821	246.52	13692.607	34122.551
4689	246.48	11249.766	33843.027
8882	246.29	14020.672	38509.367
3911	246.25	10759.401	38763.82
1966	246.25	9247.26	34414.094
1144	245.5	8490.642	37647.781
5597	245.33	12043.055	34317.738
3632	245.08	10522.706	33694.098
3357	245.02	10283.738	39482.184
6237	244.81	12512.751	35345.039
2660	244.68	9546.065	36517.461
1297	244.24	8549.795	33931.758
6409	244.14	12722.17	39966.652
7788	244.12	13693.521	34466.625
5421	244.1	11850.903	39667.023
1893	244.03	8896.56	33525.734
9204	244.03	14369.643	37555.535
6645	243.89	13054.893	33438.277
2618	243.8	9687.382	35233.016
4336	243.66	10947.072	38376.367
7683	243.47	13619.807	37749.723
4934	243.24	11538.675	39473
364	243.22	7781.887	38668.039
3425	243.01	10285.561	38174.484
5663	242.97	12072.556	33500.199
2286	242.9	9271.025	38361.68
7782	242.84	13604.562	34653.137
5988	242.28	12445.024	37274.207
4326	242.07	10944.257	37974.23
7266	241.98	13351.538	38301.277
8752	241.79	13964.251	38468.719
5615	241.44	11933.699	33853.852
6098	241.38	12362.576	34295.043
9737	241.38	14558.801	33398.809
9735	241.33	14529.658	33367.977
5875	241.25	12100.921	39258.895
9030	241.25	14185.864	34350.613
2864	241.19	9777.446	38033.387
4732	241.14	11313.886	35227.285
2015	240.87	9061.082	35691.617
2449	240.81	9393.9	35325.18
6869	240.66	13307.633	39565.125
764	240.6	8382.006	33155.039
3041	240.56	10108.456	33300.801
3990	240.48	10562.037	36295.863
1138	240.47	8545.244	37530.762
8929	240.37	14092.891	37265.441
4276	240.31	10920.276	36753.992
4895	240.2	11400.026	39224.477
3905	240.16	10732.3	38642.227
568	240.12	8103.665	37816.066
9196	239.99	14227.391	37137.672
3151	239.93	10009.962	35671.793
6470	239.93	12704.635	37772.93
8722	239.85	13962.768	37232.266
3769	239.81	10485.612	37666.242
18	239.78	7748.923	33254.004
6854	239.7	13177.699	39881.492
913	239.66	8313.961	37368.629
4704	239.64	11255.348	34402.855
2625	239.62	9678.696	35477.617
3952	239.58	10591.104	37235.023
9743	239.58	14620.359	33259.848
5772	239.49	12099.095	36169.277
3433	239.45	10335.971	38081.926
4476	239.35	11117.74	38013.457
8963	239.11	14065.723	36300.293
7730	239.07	13688.753	36293.086
491	239.05	8125.09	39148.461
6315	238.93	12592.055	37133.215
7148	238.65	13551.264	34649.242
5679	238.36	12233.86	33907.145
5367	238.26	11649.196	38255.031
8703	238.2	13988.456	36710.805
5653	237.92	12270.086	33175.941
869	237.69	8384.33	36321.281
687	237.55	8113.741	35402.09
2673	237.46	9663.244	36992.301
2540	237.42	9679.277	33206.09
2651	237.34	9373.781	36354.742
2132	237.21	9216.877	38230.891
6635	237.11	13089.33	33100.734
6785	236.98	12988.36	38216.023
4082	236.88	10574.462	34228.938
7092	236.88	13354.175	33326.133
4900	236.86	11358.046	39309.402
1047	236.79	8544.404	39314.07
5873	236.67	12242.703	39233.16
8832	236.61	14018.303	39080.254
4454	236.6	11100.849	38936.445
7237	236.56	13381.349	37594.434
5163	236.5	11573.079	33097.602
4298	236.44	10899.18	37339.836
1410	236.37	8701.352	35015.805
9070	236.31	14243.1	33297.555
7100	236.29	13522.126	33502.906
7171	236.27	13391.173	35014.094
5137	236.17	11609.85	33825.453
9061	236.04	14179.386	33284.883
7048	235.96	13340.08	33886.664
7732	235.91	13569.481	36305.5
603	235.91	8174.392	36559.434
7035	235.79	13283.233	34207.973
5556	235.79	12049.514	36056.039
1689	235.62	8872.409	38816.227
620	235.58	8021.874	36480.375
6126	235.58	12355.933	33423.449
4096	235.56	10724.26	33898.215
1705	235.52	9037.494	38565.867
9017	235.43	14167.309	34675.066
4852	235.41	11234.994	38175.781
5560	235.39	12049.367	35645.305
5014	235.27	11557.356	37609.605
3700	235.25	10550.481	35622.672
6328	235.22	12546.057	37671.336
9695	234.91	14599.572	34345.008
5982	234.87	12445.188	37441.039
217	234.58	7653.327	36353.223
6773	234.55	13125.788	37783.031
4914	234.47	11227.338	39802.805
4107	234.45	10769.708	33798.773
8741	234.45	13952.204	38014.691
7046	234.37	13283.806	33839.48
5583	234.24	11950.753	35079.449
7108	233.99	13526.73	33752.371
6814	233.99	12934.234	39186.926
9599	233.89	14573.987	36840.684
7664	233.88	13644.955	38623.895
8678	233.43	13941.656	36154.41
818	233.28	8300.77	34644.934
3914	233.26	10759.669	38488.48
3707	233.21	10515.805	35886.781
7292	233.15	13510.397	39169.242
9330	233.05	14515.489	39739.902
1081	233.03	8431.127	39100.051
8700	233.01	13891.18	36647.098
7613	232.98	13598.236	39697.086
7295	232.96	13369.46	39177.254
864	232.9	8363.106	36221.16
9059	232.88	14065.309	33221.859
2866	232.75	9835.414	38087.324
9002	232.63	14164.867	35382.637
6170	232.48	12611.511	33795.355
2637	232.42	9634.557	35852.402
6860	232.4	13258.217	39711.707
9640	232.4	14616.575	35611.043
9046	232.3	14114.7	33542.605
6787	232.25	13091.679	38267.035
3680	232.23	10469.698	35100.219
7871	232.21	13959.777	33815.254
9194	232.09	14406.734	37022.063
7891	232.04	13825.306	34362.41
7881	231.94	13900.957	34067.625
5541	231.81	11996.483	36393.516
9742	231.69	14593.752	33246.527
3527	231.58	10278.676	35497.508
1957	231.54	9065.84	34153.227
4736	231.52	11233.582	35298.555
8691	231.44	13891.723	36420.086
8978	231.39	14184.278	35630.184
7905	231.37	13822.35	34781.734
2636	231.35	9580.45	35814.039
4080	231.33	10671.807	34388.625
5798	231.31	12200.412	36807.137
4902	231.29	11388.026	39331.879
9606	231.17	14608.861	36642.816
1451	231.16	8828.468	35937.527
3639	231.04	10352.545	33810.938
4486	231	11190.346	37848.363
5428	230.98	12004.124	39553.086
2311	230.93	9428.934	37852.82
5944	230.81	12315.456	38722.434
4779	230.75	11235.079	36448.859
5618	230.7	11863.519	33925.723
6889	230.62	13332.589	39007.102
5092	230.52	11468.815	35170.367
5007	230.48	11545.556	37774.23
6770	230.45	12920.513	37667.852
2556	230.41	9614.461	33507.5
2400	230.35	9309.597	36608.367
5409	230.12	11643.343	39809.813
8924	229.99	14092.713	37422.367
6968	229.99	13211.46	36794.609
1478	229.97	8776.509	36493.27
5110	229.91	11547.079	34683.723
41	229.83	7740.429	33623.492
7127	229.8	13476.43	34239.262
843	229.78	8381.307	35614.516
1406	229.72	8804.813	34867.543
5575	229.7	12055.791	35192.332
353	229.51	7758.386	38476.211
6802	229.49	13104.664	38865.34
6697	229.37	12927.485	35493.184
9749	229.35	14432.078	33080.047
6329	229.28	12579.606	37689.906
6370	229.26	12668.236	38927.719
3244	229.22	10089.611	37986.316
9110	229.22	14247.616	34547.59
1349	229.22	8721.881	33661.973
5368	229.16	11801.38	38268.18
4275	229.12	10970.646	36686.031
8908	229.11	14151.724	37848.828
4232	229.03	10820.655	35401.73
8786	229.03	13882.206	39596.004
7601	228.99	13559.327	39898.254
4771	228.95	11344.06	36100.023
4988	228.93	11623.701	38031.688
2828	228.88	9698.49	38983.043
4406	228.8	10951.164	39894.621
7280	228.74	13527.908	38819.199
5087	228.72	11529.908	35353.961
6082	228.72	12294.138	34837.191
7674	228.72	13650.879	37834.387
7074	228.65	13274.843	33040.148
2175	228.59	9071.163	39266.926
9148	228.57	14310.8	35920.105
4614	228.55	11098.044	34405.688
4194	228.55	10777.743	34657.613
9195	228.32	14240.881	37095.414
1284	228.22	8620.242	33977.23
6069	228.15	12466.671	35217.035
5128	227.99	11467.502	33996.652
2769	227.99	9662.052	39213.273
47	227.84	7664.317	33732.313
602	227.82	8030.999	36553.922
7759	227.76	13735.999	35562.926
7823	227.76	13698.862	33827.109
6925	227.67	13204.906	37912.527
5642	227.53	11952.439	33010.754
858	227.52	8294.775	36073.051
7727	227.44	13611.982	36476.98
5780	227.42	12062.972	36354.102
3859	227.25	10741.743	39771.137
9717	227.23	14612.227	33863.063
95	227.19	7762.943	34382.543
3136	227.08	10005.286	35139.098
5908	227.08	12107.173	39988.355
7191	226.98	13420.644	35886.367
3101	226.92	10118.814	34420.352
102	226.85	7664.727	34446.68
9015	226.85	14147.507	34848.238
5229	226.85	11672.164	34763.289
7138	226.85	13556.539	34334.531
7657	226.81	13626.574	38526.453
7896	226.62	13900.579	34511.887
2500	226.62	9275.866	34019.52
9383	226.6	14613.723	37659.777
5056	226.52	11457.606	36462.426
7744	226.44	13710.048	35745.645
4378	226.33	10847.587	39257.57
5700	226.04	12107.709	34355.762
888	226.02	8291.256	36825.684
9313	225.96	14542.212	39835.613
9307	225.87	14217.209	39975.949
2771	225.73	9672.686	39292.184
6016	225.7	12488.799	36244.117
685	225.68	8197.079	35395.43
8974	225.62	14136.692	35858.844
7710	225.62	13652.18	37116.738
7054	225.45	13295.102	33775.781
6368	225.39	12520.489	38829.059
9684	225.35	14509.457	34744.629
9202	225.18	14356.659	37514.664
194	225.16	7903.634	35882.461
6165	225.12	12607.672	33743.5
263	225.08	7961.451	36979.68
3751	224.99	10482.998	36999.863
3683	224.87	10473.736	35134.484
6933	224.87	13263.889	37720.039
164	224.87	7951.41	35532.961
7012	224.83	13325.587	35356.191
1246	224.8	8421.433	35196.859
9711	224.58	14419.959	34286.805
1955	224.57	9207.006	34010.254
7827	224.51	13682.013	33890.188
2512	224.49	9385.19	33875.891
9315	224.39	14629.918	39871.719
881	224.39	8290.646	36689.609
8897	224.35	14133.196	38005.984
1620	224.35	8783.194	39589.188
2959	224.3	9817.595	35283.195
8710	224.07	13797.534	36867.805
3794	223.97	10501.745	38412.984
5238	223.91	11835.528	34873.285
1969	223.9	9201.657	34511.629
9341	223.84	14516.31	39163.543
9294	223.78	14309.525	39659.836
2968	223.53	9840.982	35198.906
5419	223.51	12010.558	39988.105
9567	223.44	14466.553	37228.945
7670	223.28	13632.619	38220.215
5708	223.21	12237.325	34808.34
9218	223.09	14270.237	38056.895
1537	223.09	8696.895	37506.707
4593	222.99	11147.786	35211.66
5674	222.88	12148.647	33715.84
4759	222.8	11331.718	35734.938
4153	222.77	10818.238	33642.48
4618	222.69	11019.431	34269.184
4571	222.69	11090.834	35610.668
2034	222.67	9223.257	36142.824
2326	222.65	9333.886	37519.473
3586	222.61	10132.85	33563.027
9024	222.54	14181.919	34488.07
4769	222.5	11374.614	36046.742
4045	222.34	10603.169	34851.656
9616	222.29	14494.664	36369.406
4951	222.23	11489.316	38818.078
4588	222.19	11081.388	35366.84
5595	222.17	11957.801	34604.285
5047	222.17	11571.098	36771.328
7785	222.13	13738.028	34773.109
4789	222.08	11403.141	36693.355
2677	222.02	9655.45	37051.52
4123	222	10699.79	33260.613
9151	221.9	14364.39	35957.805
9622	221.88	14423.213	36157.168
812	221.86	8328.322	34479.566
3399	221.85	10336.039	39085.652
6044	221.71	12324.166	35745.188
6735	221.6	12948.039	36843.043
6245	221.58	12550.935	35642.434
9025	221.56	14166.432	34519.008
5167	221.33	11835.295	33093.328
5681	221.31	12132.381	33925.387
8723	221.25	13915.821	37257.301
6413	221.25	12902.228	39629.734
5023	221.23	11436.3	37216.012
3768	221.18	10402.359	37578.352
5544	221	12033.371	36252.191
1452	220.83	8667.364	35964.934
9152	220.83	14289.659	36003.953
4651	220.75	11157.67	33170.766
7804	220.64	13624.496	34420.297
5074	220.62	11562.47	35870.406
2044	220.62	9094.228	36350.059
9249	220.56	14312.293	38782.508
5362	220.54	11678.039	38091.309
3115	220.47	10059.742	34668.988
1928	220.45	9131.877	33521.633
1503	220.37	8695.578	36966.125
5655	220.26	12250.425	33342.246
2186	220.24	9150.205	39461.039
7868	220.24	13785.79	33761.566
323	220.2	7851.777	38094.059
5273	220.12	11661.678	35918.777
1060	220.08	8617.928	39181.539
6437	220.03	12851.043	38884.77
2390	219.99	9331.196	36811.16
5817	219.89	12100.026	37638.543
5804	219.85	12240.166	37340.863
8831	219.83	14168.83	39022.27
9736	219.64	14474.475	33362.855
4604	219.62	11157.882	35054.035
1737	219.49	8897.835	38136.109
9223	219.49	14340.575	38227.145
545	219.47	8157.216	38042.813
9266	219.47	14326.404	39009.707
4306	219.39	10966.413	37513.875
9000	219.34	14069.591	35370.703
8657	219.28	13975.636	35594.336
5391	219.28	11812.009	39073.941
7153	219.26	13534.066	34716.949
3901	219.26	10628.357	38883.988
5770	219.01	12068.178	36035.926
7201	219.01	13540.348	36406.492
4268	218.97	10819.303	36591.977
6679	218.91	13132.929	34987.625
9254	218.72	14309.566	38834.555
9701	218.7	14597.464	34389.309
4700	218.65	11408.168	34336.848
9643	218.63	14565.24	35730.734
4126	218.55	10598.213	33017.594
2914	218.51	9907.449	36624.441
2428	218.3	9271.414	36041.586
410	218.3	7764.951	39131.402
6534	218.24	12861.971	35619.23
9366	218.24	14587.729	38012.676
9071	218.19	14362.634	33332.203
4167	218.17	10940.973	33917.242
9658	218.17	14482.926	35348.535
4009	218.15	10677.972	35953.813
1357	218.15	8785.372	33851.074
306	218.11	7829.815	37693.523
224	218.05	7962.242	36495.703
1374	218	8783.209	34319.785
5478	217.88	11898.305	38310.098
241	217.88	7871.959	36850.086
9011	217.78	14087.382	35003.18
9325	217.77	14589.053	39660.938
7133	217.77	13380.155	34265.391
6478	217.73	12717.168	37497.656
5221	217.67	11776.656	34432.164
9256	217.63	14289.902	38851.305
5729	217.63	12117.389	35262.543
8736	217.61	13937.361	37734.648
1838	217.54	8846.245	35508.984
9219	217.5	14213.883	38064.91
724	217.5	8054.294	34601.691
4435	217.48	11042.515	39474.969
8705	217.46	13889.177	36819.363
9698	217.46	14497.17	34367.324
7006	217.38	13221.237	35468.59
9345	217.36	14440.93	38953.078
3688	217.29	10518.098	35302.715
9605	217.27	14492.2	36627.258
8833	217.27	14106.747	38802.176
4253	217.19	10881.737	36107.949
7172	217.17	13458.731	35040.375
6468	217.08	12762.916	37704.52
3040	217.08	9959.78	33207.336
5966	217.02	12311.857	37890.512
9079	216.98	14242.912	33501.469
6792	216.98	13113.611	38464.441
5335	216.94	11649.642	37487.414
3523	216.77	10146.839	35627.309
6207	216.75	12493.974	34492.766
4146	216.73	10876.681	33493.102
4697	216.67	11407.243	34105.961
4806	216.67	11386.968	37241.023
6074	216.65	12424.595	35013.664
4103	216.65	10584.292	33692.699
4630	216.52	11200.067	33925.008
6495	216.52	12843.992	36762.336
7271	216.48	13447.974	38345.664
2444	216.46	9461.947	35495.453
9379	216.46	14494.832	37565.984
5852	216.46	12254.71	38556.77
1540	216.41	8643.746	37683.156
5611	216.39	11994.8	34041.109
5994	216.35	12354.505	37046.934
6485	216.31	12874.033	37338.828
3406	216.29	10250.877	38874.605
622	216.27	8123.72	36493.641
5669	216.27	12198.048	33649.051
1786	216.21	8923.35	36956.246
2511	216.19	9298.733	33872.203
4497	216	11105.308	37593.434
4654	215.96	11154.881	33043.184
9381	215.95	14445.792	37594.379
5084	215.89	11507.94	35467.012
7889	215.89	13882.573	34282.516
5152	215.87	11435.96	33626.82
5529	215.79	12029.97	37014.555
406	215.77	7889.419	39051.813
6958	215.73	13320.746	37099.836
6177	215.73	12583.102	34183.266
752	215.72	8171.395	33357.105
4013	215.56	10650.879	35740.344
6768	215.54	13071.606	37619.074
5976	215.49	12409.168	37554.609
5741	215.37	12208.935	35412.145
1162	215.28	8466.098	36903.766
6351	215.28	12667.962	38284.105
4254	215.24	10821.498	36135.004
6068	215.01	12395.814	35202.551
740	214.87	8021.074	33911.523
5848	214.85	12175.142	38484.941
3397	214.82	10147.449	39075.746
8985	214.72	14135.611	35733.266
2284	214.66	9477.456	38332.953
6714	214.64	13003.939	35987.422
9235	214.62	14361.155	38433.059
3661	214.6	10348.612	34391.848
4963	214.57	11543.356	38752.551
3578	214.57	10300.794	33685.488
5393	214.45	11828.504	39160.504
5049	214.34	11493.614	36788.031
3378	214.3	10325.223	39256.031
979	214.28	8334.96	38838.406
7750	214.28	13777.134	35924.941
8235	214.2	13949.12	35276.098
7627	214.18	13651.978	39244.004
4621	214.18	11074.683	34057.227
7593	214.16	13488.863	39700.594
3651	214.09	10353.888	34166.785
2109	214.03	9214.229	37940.699
9062	213.95	14148.944	33053.445
4525	213.93	11016.026	36958.648
5107	213.88	11598.052	34620.637
4371	213.84	10873.918	39046.957
7249	213.7	13506.331	37846.684
6053	213.61	12377.599	35710.484
2994	213.53	9884.752	34312.797
7912	213.42	13808.527	35191.672
8683	213.38	13926.409	36342.539
9245	213.38	14396.684	38643.676
3021	213.34	9897.024	33370.477
3991	213.34	10715.587	36295.641
6449	213.34	12898.969	38314.508
4177	213.24	10849.714	34192.23
3654	213.13	10442.341	34278.926
2468	213.11	9316.08	34897.5
7587	213.11	13426.966	39569.699
7763	213.05	13747.272	35317.594
7166	212.96	13514.23	34865.914
4768	212.96	11283.489	36020.633
6190	212.94	12667.306	34317.781
2638	212.94	9498.968	35981.316
6509	212.92	12834.634	36263.648
2222	212.84	9222.548	39978.66
8952	212.77	14023.73	37019.688
1753	212.77	8999.205	37770.789
2496	212.71	9437.878	34279.566
2036	212.69	9095.024	36169.148
1421	212.65	8816.147	35189.781
327	212.55	7733.892	38126.734
2947	212.55	9748.1	35584.719
232	212.55	7673.134	36739.535
5614	212.5	11968.76	34122.043
6593	212.46	12892.702	34238.461
5187	212.4	11721.268	33598.43
7123	212.4	13371.382	34067.18
7081	212.38	13494.771	33025.988
4249	212.33	10862.238	35896.434
2209	212.31	9249.322	39778.676
6751	212.27	12967.613	37046.648
7779	212.19	13599.601	34633.336
3975	212.17	10675.738	36675.203
5429	212.13	11960.472	39283.48
5349	212.02	11823.231	37855.574
6487	212.02	12887.517	37070.406
6972	212	13342.769	36623.102
6101	211.98	12357.793	34444.82
1543	211.98	8785.754	37742.305
6780	211.94	12932.469	38029.703
4632	211.87	11059.002	33688.711
9707	211.81	14474.652	34221.047
4584	211.77	11144.996	35524.391
1771	211.67	8860.18	37267.105
7045	211.62	13169.38	33814.402
6910	211.62	13346.709	38451.938
6225	211.6	12683.241	34963.422
9040	211.56	14195.012	33854.121
8967	211.52	14178.074	36113.578
5774	211.48	12091.814	36241.781
1526	211.42	8649.572	37267.07
9212	211.39	14406.092	37832.234
4936	211.37	11430.31	39528.434
6185	211.35	12537.128	34246.324
1335	211.23	8691.955	33161.781
6791	211.21	12997.478	38441.27
4012	211.14	10727.238	36046.406
7186	211.14	13508.419	35775.613
7805	211	13763.6	34157.379
4445	210.98	11063.426	39249.449
9271	210.91	14322.252	39111.148
2609	210.87	9540.922	34855.289
6265	210.74	12516.081	36083.426
9162	210.64	14330.117	36534.668
1262	210.58	8596.266	34652.82
598	210.47	8185.682	36807.441
6214	210.41	12532.771	34779.563
1741	210.29	9011.329	37908.641
1327	210.22	8517.817	33273.215
7143	210.16	13368.109	34537.578
2574	210.06	9598.249	33678.051
1555	210.03	8638.345	37924.578
944	210.03	8254.124	37982.715
6075	209.89	12324.385	35017.969
2718	209.82	9676.777	38179.688
6548	209.8	12858.35	35289.531
2518	209.78	9458.662	33515.738
5103	209.76	11545.232	34786.156
8651	209.59	13947.203	35431.621
5797	209.53	12254.096	36774.316
6893	209.51	13251.863	38875.27
9311	209.47	14531.178	39769.293
6890	209.47	13246.757	39060.488
5625	209.47	12002.508	33527.141
3516	209.47	10317.155	35978.406
3475	209.45	10328.775	36970.793
7042	209.41	13237.332	34088.621
666	209.41	8114.403	35874.953
653	209.39	7987.644	36027.621
6350	209.38	12503.005	38273.789
5348	209.38	11642.25	37852.188
6529	209.32	12852.275	35820.34
3984	209.28	10637.234	36525.449
2022	209.2	9184.266	35883.441
488	209.16	8173.625	39382.316
4278	209.13	10913.165	36832.258
4705	209.11	11242.797	34506.98
7226	209.11	13392.249	37230.859
6862	209.01	13271.596	39738.629
1528	208.92	8775.472	37320.543
1230	208.92	8611.8	35454.938
4053	208.92	10773.974	34907.734
3513	208.88	10212.316	36371.898
5253	208.86	11769.841	35344.5
1949	208.86	9246.853	33911.156
5601	208.82	11954.901	34186.453
1183	208.78	8414.532	36798.461
4033	208.78	10744.348	35192.238
5164	208.69	11765.452	33028.41
8696	208.69	13811.522	36505.371
8731	208.61	13905.028	37674.676
5100	208.55	11422.383	35057.938
5104	208.53	11607.647	34860.629
9171	208.51	14208.397	36689.316
1782	208.47	8965.887	37169.84
7696	208.44	13724.883	37621.48
2048	208.4	9182.576	36384.047
1407	208.36	8636.119	34923.012
4549	208.36	11129.356	36155.793
6155	208.36	12551.054	33365.43
7832	208.34	13740.966	33734.148
1797	208.32	8934.374	36382.594
6304	208.32	12496.224	36862.617
3480	208.3	10219.586	36748.367
2896	208.28	9709.226	37037.008
3774	208.26	10441.463	37709.473
4073	208.21	10602.898	34594.688
6223	208.19	12595.863	34902.664
1251	208.15	8583.924	34957.352
4145	208	10781.388	33478.039
5281	207.96	11778.863	36047.906
5623	207.94	11996.285	33741.895
3887	207.86	10606.664	39365.684
6935	207.86	13178.384	37756.434
9007	207.86	14104.328	35204.895
9136	207.84	14408.659	35508.129
6758	207.82	13087.802	37417.547
4875	207.56	11202.496	38708.512
2812	207.56	9718.022	39305.426
9088	207.5	14420.383	33877.277
4442	207.42	11058.038	39153.789
321	207.34	7857.096	38036.777
9150	207.34	14336.186	35959.578
7634	207.33	13703.022	39018.633
9624	207.29	14603.446	36188.445
6788	207.11	12937.731	38308.387
3865	207.1	10584.083	39971.484
2941	207.08	9794.444	35844.422
5453	207.02	11873.715	38879.207
3553	206.98	10193.398	34521.531
683	206.98	7983.481	35369.508
9003	206.96	14020.812	35394.898
8652	206.92	13780.862	35437.906
4051	206.92	10751.357	34892.836
6457	206.87	12862.59	38209.684
5420	206.87	11985.729	39614.945
886	206.85	8237.556	36786.133
6493	206.85	12795.772	36971.367
7778	206.85	13677.654	34886.852
517	206.81	8053.479	38680.742
207	206.81	7681.483	36151.691
5864	206.75	12168.29	39104.914
2552	206.65	9580.985	33379.078
1445	206.6	8698.773	35842.004
5214	206.58	11830.946	34279.707
9649	206.52	14606.484	35445.055
6431	206.48	12712.357	39037.105
6902	206.46	13262.096	38575.098
3153	206.46	9920.77	35763.883
3479	206.41	10159.678	36736.703
6981	206.37	13164.555	36442.723
2804	206.35	9874.008	39697.605
6928	206.31	13319.475	37984.969
2220	206.18	9228.062	39952.441
338	206.16	7969.136	38334.707
6599	206.14	12746.293	34099.441
5022	206	11567.668	37505.402
1939	205.98	9174.229	33762.223
6287	205.97	12536.113	36461.289
5251	205.97	11801.475	35243.652
5115	205.95	11465.218	34331.934
9198	205.87	14389.214	37251.379
6354	205.85	12595.601	38442.348
7831	205.83	13709.026	33680.84
6381	205.74	12683.701	39224.113
1396	205.74	8735.062	34665.891
6652	205.64	13009.233	33754.008
5778	205.64	12127.737	36309.949
7862	205.58	13940.964	33600.809
3027	205.52	9883.446	33275.742
3453	205.45	10294.394	37606.512
247	205.43	7764.446	36905.164
7701	205.43	13632.409	37485.23
5106	205.41	11583.692	34915.355
3574	205.33	10204.375	33869.438
5746	205.29	12095.133	35559.488
6365	205.2	12599.175	38734.773
5342	205.1	11677.154	37613.598
3631	204.95	10383.87	33718.27
2510	204.89	9466.631	33825.633
3596	204.87	10299.034	33222.273
5525	204.84	11912.452	36879.242
809	204.84	8199.919	34386.969
7691	204.78	13634.861	37563.063
5252	204.78	11653.197	35336.91
1128	204.76	8434.55	37927.938
7150	204.76	13384.576	34693.539
7071	204.76	13304.309	33255.707
505	204.72	8076.252	38887.859
5085	204.72	11422.674	35576.832
1252	204.59	8412.222	35037.656
2746	204.51	9533.541	38715.477
8840	204.51	14186.561	38655.523
9688	204.49	14537.952	34457.754
1018	204.43	8373.014	39791.156
2416	204.39	9273.446	36362.531
2570	204.39	9666.806	33592.508
6367	204.28	12621.155	38763.617
6174	204.24	12514.949	34017.34
1454	204.15	8693.06	36009.398
7836	204.09	13638.417	33570.793
6496	204.09	12794.445	36835.719
7083	204.07	13424.528	33129.465
40	204.07	7856.913	33626.547
6531	204.03	12828.953	35581.43
4967	203.99	11415.356	38497.477
5589	203.95	12032.679	34748.609
1845	203.93	9014.262	35210.055
4111	203.93	10590.429	33398.734
9694	203.93	14637.908	34317.57
774	203.84	8406.874	33283.176
1839	203.8	9018.073	35515.348
3462	203.72	10247.207	37216.633
3033	203.72	9905.178	33106.496
4017	203.67	10629.973	35871.867
8917	203.67	13996.673	37853.18
9009	203.67	14110.543	35248.59
7723	203.65	13773.711	36785.992
7740	203.57	13748.637	35917.199
28	203.55	7837.87	33399.914
5068	203.55	11553.031	36043.098
1931	203.55	9119.88	33567.055
4354	203.53	10864.314	38696.184
6203	203.49	12547.377	34389.32
8844	203.49	14058.345	38747.016
9584	203.47	14427.703	37037.07
9176	203.46	14209.395	36865.043
5472	203.44	11925.016	38243.641
4741	203.42	11210.635	35385.941
4239	203.38	10782.635	35556.203
2097	203.25	9251.798	37675.91
9080	203.21	14360.499	33578.121
3591	203.21	10180.552	33361.531
6514	203.15	12815.158	36336.059
3413	203.15	10196.658	38648.82
4690	203.09	11234.109	33895.402
9038	203.05	14196.708	33824.051
5649	202.82	12062.908	33104.191
6696	202.8	13063.05	35474.609
6966	202.79	13321.729	36731.078
6003	202.77	12441.654	36791.109
2642	202.73	9632.235	36173.613
8921	202.71	14117.389	37549.48
5220	202.65	11631.425	34348.645
6907	202.63	13297.701	38369.855
7017	202.63	13270.734	34996.664
4915	202.63	11374.994	39806.273
2485	202.63	9324.733	34324.574
7140	202.61	13459.902	34355.512
6169	202.59	12588.305	33774.039
4363	202.54	10831.153	38866.121
4550	202.5	11103.731	36199.027
9299	202.5	14335.875	39762.469
7227	202.44	13435.106	37236.961
1960	202.4	9068.209	34247.512
7038	202.4	13156.595	34225.328
4643	202.33	11138.752	33355.238
4883	202.31	11385.587	38836.16
3796	202.29	10392.973	38460.816
9676	202.29	14588.151	34842.758
3506	202.23	10240.829	36244.883
7173	202.13	13464.639	35057.586
1954	202.1	9135.436	33997.727
9332	202.1	14442.721	39444.938
9146	202.08	14248.348	35812.168
4389	202.04	10777.084	39577.57
3580	202.02	10220.295	33714.48
7863	201.98	13782.608	33621.086
8970	201.92	14147.65	36020.695
1021	201.92	8331.843	39832.742
1124	201.85	8474.537	38135.586
5451	201.81	12029.193	38837.031
821	201.75	8204.813	34831.914
8934	201.69	14111.906	37337.324
3668	201.69	10388.268	34773.527
6132	201.67	12435.127	33253.426
4252	201.64	10929.577	36005.992
1603	201.6	8835.533	39147.789
2774	201.6	9686.144	39370.719
6461	201.54	12764.661	38070.031
4755	201.52	11312.904	35689.453
419	201.52	7652.666	39400.688
295	201.5	7893.766	37460.48
6695	201.46	12966.019	35450.086
1551	201.44	8681.514	37830.066
6648	201.43	12983.588	33570.707
7826	201.43	13581.019	33885.223
6602	201.39	12709.122	33951.258
4477	201.39	11018.393	38014.086
7765	201.37	13582.52	35354.133
6067	201.31	12488.648	35171.484
4182	201.29	10958.536	34341.762
684	201.25	8170.975	35368.805
9337	201.25	14470.518	39291.676
6296	201.25	12527.735	36788.891
9149	201.18	14391.237	35942.934
8904	201.06	14144.185	38148.324
7059	201.06	13259.113	33609.848
3067	201.06	10126.608	33787.777
3660	201.04	10549.854	34359.121
7806	201.04	13583.158	34200.629
200	201.04	7875.987	36034.227
8677	201.02	13949.589	36132.559
6283	200.97	12595.409	36412.547
5563	200.95	12058.94	35451.762
6771	200.93	13025.294	37681.539
3262	200.87	10028.068	38330.098
7279	200.83	13413.729	38768.906
3090	200.75	10115.504	34209.891
5462	200.75	12056.062	38638.879
6561	200.74	12728.938	35093.109
3114	200.72	10026.97	34658.426
1791	200.68	8967.972	36569.262
1723	200.68	9042.502	38234.813
694	200.68	8056.32	35160.172
836	200.68	8210.065	35183.574
4221	200.64	10945.424	35253.559
9615	200.6	14625.48	36228.391
5404	200.6	11804.491	39472.566
6565	200.56	12864.301	34898.004
5520	200.49	12036.471	37152.547
9370	200.49	14446.162	37873.523
2503	200.49	9295.558	34079.273
4994	200.45	11430.303	38124.352
3283	200.43	10025.073	38778.379
1257	200.41	8546.34	34856.945
3035	200.39	9844.03	33116.813
6206	200.3	12551.052	34468.719
849	200.24	8203.277	35735.656
4128	200.22	10567.846	33069.492
1037	200.22	8608.764	39861.684
8937	200.16	14010.138	37086.367
2869	200.14	9722.452	37868.258
3936	200.1	10735.874	37682.563
7185	200.1	13460.165	35754.23
3195	199.97	10124.589	36769.152
5657	199.95	12241.528	33386.008
5631	199.91	11889.043	33634.793
9351	199.85	14537.717	38782.238
4625	199.7	11189.295	33811.145
978	199.7	8313.42	38821.617
6633	199.68	12986.673	33077.516
1290	199.66	8418.387	33845.281
798	199.64	8237.662	33999.504
9724	199.59	14595.413	33771.195
5345	199.57	11781.313	37737.543
9621	199.53	14527.755	36147.52
5605	199.24	12054.183	34259.684
5946	199.22	12356.874	38771.293
3500	199.2	10250.837	36435.719
7145	199.2	13559.059	34581.629
5762	199.2	12084.28	35898.215
3665	199.2	10407.443	34688.516
862	199.16	8214.012	36144.086
1804	199.13	8910.396	36267.109
3568	199.09	10136.746	34253.406
4201	198.9	10933.049	34776.293
5248	198.9	11724.316	35142.891
9635	198.86	14456.263	35817.93
176	198.84	7680.938	35715.93
1266	198.82	8582.829	34757.809
7121	198.72	13420.259	34045.711
2280	198.67	9464.01	38611.793
6361	198.67	12671.147	38638.898
7098	198.65	13447.433	33476.781
7603	198.63	13482.288	39912.168
8771	198.61	13928.245	39190.629
6002	198.59	12300.214	36747.125
107	198.57	7886.989	34514.219
767	198.53	8291.698	33211.281
5135	198.51	11453.763	34088.328
6852	198.49	13207.079	39773.684
309	198.49	7942.686	37785.398
1677	198.46	8998.943	39010.871
3715	198.46	10372.669	36183.828
4081	198.44	10563.963	34409.488
8712	198.32	13843.398	37015.449
7238	198.3	13496.231	37608.188
4152	198.28	10783.024	33575.688
2308	198.26	9331.916	37837.695
4020	198.25	10667.091	35636.445
4433	198.17	11194.966	39441.742
7262	198.13	13473.996	38189.98
6741	198.05	13059.403	36893.746
5154	198	11465.244	33434.289
6573	197.98	12721.568	34773.266
5871	197.98	12227.18	39212.98
6960	197.98	13207.181	37143.668
4462	197.9	11131.345	38362.695
3686	197.88	10482.911	35264.172
4289	197.8	10985.154	37134.781
1334	197.79	8831.742	33127.492
9272	197.79	14364.811	39117.754
6767	197.69	12927.884	37593.781
7120	197.69	13555.762	34043.617
1553	197.67	8768.699	37834.523
6581	197.63	12916.085	34339.449
3594	197.61	10291.259	33452.125
9132	197.61	14345.829	35410.73
4850	197.59	11212.727	38168.281
842	197.57	8290.727	35583.125
7686	197.54	13765.101	37790.621
588	197.52	8170.874	36966.688
5198	197.52	11710.252	33984.652
7016	197.5	13246.373	35243.734
8959	197.5	14038.732	36555.129
8746	197.48	13835.479	38195.879
5965	197.46	12429.485	37862.867
2232	197.42	9419.631	39663.707
5610	197.35	11916.405	33992.281
5590	197.35	11929.578	34748.262
9200	197.35	14234.108	37412.098
1994	197.29	9088.759	35201.195
9310	197.27	14632.556	39759.875
7838	197.27	13587.447	33412.809
7013	197.21	13233.947	35402.426
3895	197.19	10708.312	39015.945
7192	197.15	13369.509	36050.262
4495	197.15	11105.933	37561.574
8913	197.13	14043.773	37749.727
578	197.13	8170.039	37036.379
1951	197.1	9101.53	33959.84
3604	197.04	10246.009	33140.109
5503	197	12043.896	37394.207
310	196.94	7976.4	37819.82
9125	196.89	14238.109	35020.863
8954	196.83	14007.821	36720.773
3560	196.71	10326.376	34441.98
6710	196.71	12941.05	35848.762
8735	196.64	13988.287	37708.207
2537	196.62	9672.962	33149.523
4694	196.58	11216.742	34000.063
822	196.56	8347.087	34837.68
9006	196.56	14038.726	35138.039
6693	196.54	13104.075	35389.688
4548	196.52	11177.024	36142.363
765	196.46	8410.131	33165.332
8805	196.43	14097.49	39656.512
2652	196.43	9584.964	36366.168
7880	196.39	13787.035	34032.32
2337	196.35	9327.141	37353.898
5687	196.35	12193.348	34078.406
9333	196.31	14511.001	39500.371
9034	196.29	14036.364	34447.258
2595	196.29	9520.694	34413.762
4037	196.27	10727.106	34991.586
6054	196.23	12489.178	35736.441
8665	196.21	13828.637	35744.828
3927	196.16	10690.625	38010.855
4986	196.14	11430.945	37999.039
6923	196.12	13150.384	37875.699
6130	196.08	12305.825	33183.652
2504	196.06	9477.72	34092.27
6103	196.06	12440.454	34139.066
273	196.02	7653.116	37147.051
7654	195.98	13736.461	38503.191
7675	195.95	13749.324	37838.637
1883	195.95	9024.907	33986.484
5347	195.93	11746.772	37848.191
60	195.83	7683.523	33905.016
8927	195.83	14041.888	37211.852
4537	195.76	11099.602	36694.5
6926	195.7	13175.099	37939.199
4657	195.62	11386.743	33005.52
1859	195.53	9028.523	34649.324
1492	195.51	8811.822	36768.168
4241	195.49	10829.862	35588.867
5101	195.39	11526.473	35067.297
7875	195.37	13827.185	33876.008
8981	195.35	14094.851	35694.344
127	195.35	7709.308	35015.262
4450	195.33	11085.793	38887.586
9663	195.31	14432.679	35130.609
3710	195.24	10482.546	35947.215
5239	195.24	11816.232	34888.719
9160	195.2	14361.206	36497.016
5535	195.18	12001.556	36834.633
926	195.16	8290.768	37653.242
1784	195.16	8900.26	36910.93
5142	195.1	11497.936	33756.977
7854	195.07	13923.088	33328.367
8891	194.97	14088.727	38196.488
7018	194.93	13300.4	35057.5
575	194.91	8025.453	37281.77
5561	194.89	12049.382	35668.691
6057	194.87	12457.518	35492.441
6612	194.84	12876.248	33584.93
3544	194.82	10247.222	34780.133
9277	194.82	14244.748	39228.285
5727	194.78	12111.897	35204.66
4079	194.7	10638.888	34364.375
1685	194.7	9052.865	39064.496
7064	194.57	13133.03	33414.734
9653	194.53	14597.73	35533.98
3930	194.53	10751.525	37848.543
7729	194.51	13593.5	36287.176
7020	194.49	13159.124	34805.117
4295	194.43	10833.758	37281.27
5713	194.4	12122.143	34896.68
7907	194.4	13940.885	34980.422
1105	194.36	8415.393	38312.621
6444	194.34	12811.359	38731.926
5891	194.32	12155.967	39719.598
8760	194.32	13952.165	38823.441
4263	194.24	10792.848	36365.891
6655	194.22	12965.571	33974.848
3987	194.22	10755.15	36256.449
4319	194.18	10781.077	37839.453
5290	194.17	11688.1	36491.148
7199	194.17	13535.718	36360.891
453	194.13	8129.03	39804.883
6723	194.03	13073.951	36490.004
118	193.97	7662.866	34698.598
2840	193.95	9804.966	38730.496
5288	193.92	11754.672	36424.375
3004	193.9	9774.963	34180.938
1805	193.84	9043.296	36314.586
1215	193.82	8527.594	36199.973
6777	193.8	13097.951	37908.543
5424	193.78	11948.519	39721.633
6766	193.72	13114.094	37580.633
4391	193.69	10975.03	39640.012
4698	193.69	11403.314	34141.695
9055	193.69	14023.841	33426.844
9602	193.67	14455.037	36567.609
7253	193.67	13463.463	37930.719
773	193.67	8300.913	33279.25
1554	193.65	8651.651	37874.703
8824	193.57	14029.472	39153.281
5787	193.57	12265.671	36429.523
7158	193.51	13427.813	34845.383
7890	193.51	13880.565	34345.59
7189	193.48	13446.342	35845.289
6919	193.46	13310.782	38051.957
4016	193.34	10735.861	35803.172
1800	193.28	8998.942	36430.645
1795	193.23	9054.674	36670.031
7300	193.23	13435.385	39219.035
4785	193.19	11203.345	36635.355
4777	193.17	11255.125	36376.297
4443	193.11	10997.797	39173.359
4767	193.07	11288.659	36002.07
4119	193.07	10764.328	33194.902
322	193.02	7872.31	38058.484
1847	192.98	9036.03	35235.285
1182	192.94	8559.907	36776.98
4602	192.81	11018.413	35043.789
6640	192.75	13121.103	33228.598
775	192.73	8348.848	33291.672
4334	192.69	10871.366	38183.383
1125	192.69	8538.812	38146.809
2425	192.65	9426.254	35968.434
4569	192.63	11139.717	35586.926
1615	192.59	8696.583	39407.355
9665	192.58	14498.605	35162.617
7043	192.56	13329.979	34104.195
5083	192.54	11495.189	35418.215
5742	192.54	12123.944	35469.484
2174	192.5	9198.072	39235.617
2888	192.46	9906.948	37220.574
3853	192.38	10502.349	39895.613
8655	192.36	13902.45	35586.852
7076	192.35	13250.6	33062.008
6866	192.31	13177.314	39529.969
2976	192.31	9786.795	34803.145
3477	192.29	10212.777	37024.613
2527	192.15	9410.113	33479.066
2456	192.06	9439.707	35187.621
943	192.02	8405.097	37969.859
3194	191.98	9945.615	36749.305
5839	191.92	12063.697	38186.492
1494	191.81	8746.006	36817.457
2721	191.77	9614.896	38283.887
7886	191.73	13946.93	34200.203
5279	191.73	11675.652	36002.902
4679	191.71	11414.608	33606.871
7024	191.71	13167.665	34868.801
1863	191.69	8916.302	34694.926
275	191.67	7684.062	37169.852
5628	191.66	11866.51	33569.988
6572	191.66	12798.722	34706.188
3285	191.6	10065.502	38958.297
5639	191.56	11999.004	33277.316
5189	191.56	11762.842	33665.852
4977	191.5	11566.86	38440.898
1276	191.5	8479.132	34383.113
7733	191.46	13659.524	36315.43
6983	191.44	13146.516	36292.016
3713	191.39	10535.94	36099.941
6800	191.37	12923.386	38690.461
5945	191.35	12434.386	38730.746
5008	191.31	11606.282	37798.68
7807	191.27	13774.987	34212.754
9238	191.27	14346.087	38506.383
990	191.23	8354.091	39256.754
3434	191.23	10260.007	38096.68
2678	191.2	9500.092	37099.723
5277	191.18	11763.717	35948.379
1317	191.14	8444.962	33343.988
3374	191.04	10293.259	39183.395
2777	190.99	9492.515	39497.387
6562	190.99	12848.763	34779.863
2201	190.99	9063.63	39617.422
1926	190.93	9210.607	33460.566
7239	190.91	13405.499	37653.227
2026	190.89	9157.437	35956.699
8739	190.87	13977.769	37825.945
2406	190.81	9394.67	36433.98
9276	190.81	14328.98	39209.504
5918	190.79	12396.905	39511.195
4880	190.79	11265.494	38826.984
5511	190.77	12033.436	37195.844
9362	190.74	14526.78	38283.871
6014	190.74	12456.497	36432.344
1102	190.72	8561.928	38510.863
5654	190.68	12238.474	33179.609
3935	190.6	10618.747	37953.484
2019	190.45	9109.989	35816.973
3623	190.43	10515.895	33556.43
2756	190.37	9680.512	38863.289
257	190.35	7723.728	36938.531
3113	190.28	9931.962	34621.227
6094	190.24	12360.052	34560.895
2133	190.2	9142.547	38263.973
1807	190.16	8890.045	36332.391
4070	190.12	10594.268	34501.84
6994	190.07	13193.562	35808.063
4393	190.05	10903.066	39672.199
6015	189.99	12477.365	36484.488
4492	189.91	11191.506	37765.109
4888	189.91	11239.396	39035.773
2206	189.87	9126.725	39696.488
9719	189.87	14525.996	33686.172
1368	189.87	8746.162	34235.598
1692	189.87	9019.092	38875.52
7041	189.87	13341.718	33979.199
9675	189.86	14449.653	34781.211
743	189.68	8163.485	33771.82
5963	189.68	12329.551	37838.809
7086	189.66	13543.615	33159.266
9356	189.61	14489.915	38397.074
7090	189.59	13505.707	33203.902
4247	189.59	10873.857	35859.348
4954	189.55	11435.294	38861.965
6615	189.47	12901.093	33619.547
3543	189.47	10138.718	34776.883
7285	189.41	13360.571	38973.148
7304	189.41	13425.421	39281.855
8656	189.4	13954.526	35590.074
9289	189.4	14224.197	39544.801
5896	189.38	12082.666	39795.836
5947	189.3	12446.908	38505.641
2986	189.28	9712.165	34643.313
2291	189.22	9452.016	38449.559
3006	189.22	9704.811	34199.98
7599	189.2	13449.244	39885.473
852	189.13	8360.984	35892.723
3512	189.11	10286.822	36336.922
2223	189.07	9358.379	39773.586
3146	189.07	9962.552	35441.82
9618	189.05	14523.391	36065.09
5533	189.01	11960.953	36815.047
6139	188.99	12646.232	33038.293
2699	188.95	9581.98	37659.133
6821	188.88	12975.917	39282.41
3702	188.88	10472.506	35649.613
4684	188.88	11350.593	33715.383
5807	188.88	12115.84	37439.461
3679	188.86	10431.08	35042.172
7614	188.84	13661.202	39451.531
2146	188.8	9258.588	38512.543
5416	188.78	11912.398	39773.063
2124	188.76	9100.439	38083.266
4692	188.61	11397.847	33955.18
3562	188.53	10294.946	34143.098
6347	188.49	12646.179	38130.594
343	188.49	7743.624	38390.977
7149	188.38	13562.217	34669.762
4116	188.36	10617.186	33184.355
7265	188.28	13556.183	38249.797
7037	188.28	13300.233	34219.734
1465	188.28	8816.737	36245.41
9124	188.25	14370.936	34984.648
1642	188.21	8910.969	39785.758
1756	188.19	9047.294	37822.188
953	188.17	8400.976	38271.344
1400	188.17	8646.464	34717.887
7039	188.15	13265.613	34233
2271	188.13	9443.215	38759.367
6033	188.11	12410.468	36180.66
7072	188.09	13257.006	33309.625
9099	188.07	14362.027	34225.133
6952	188.02	13170.018	37239.973
6319	187.88	12577.463	37173.387
5975	187.88	12331.609	37518.125
3253	187.79	10015.867	38103.984
8914	187.73	14074.455	37754.586
6100	187.73	12426.604	34426.297
1213	187.71	8428.22	36260.719
981	187.71	8301.388	38885.852
3	187.67	7870.798	33083.477
1320	187.65	8592.686	33479.605
156	187.65	7743.079	35457.059
331	187.63	7691.184	38255.137
7136	187.52	13525.073	34309.902
2113	187.5	9257.354	37963.09
3896	187.5	10657.271	39049.305
334	187.46	7665.471	38294.906
5959	187.27	12472.755	38091.672
401	187.21	7978.274	38924.813
2972	187.21	9892.193	35060.504
4242	187.17	10940.696	35638.391
1835	187.15	8924.895	35474.734
486	187.13	8187.246	39677.297
6957	187.1	13227.701	37309.16
5255	187.1	11687.597	35390.785
6713	187.04	12943.08	35923.547
4027	186.94	10668.294	35570.621
5333	186.91	11773.548	37380.473
3554	186.87	10275.597	34520.645
4046	186.85	10752.118	34855.586
9193	186.79	14297.207	36956.445
5587	186.71	11995.836	34916.074
2429	186.68	9457.3	35756.117
5361	186.62	11792.376	38068.57
1233	186.62	8613.478	35543.824
6320	186.6	12542.026	37470.328
5127	186.58	11604.552	33988.777
8738	186.54	13880.083	37804.305
2461	186.54	9436.415	34951.516
9361	186.52	14549.006	38256.574
9117	186.48	14311.56	34731.207
9363	186.48	14432.466	38288.246
97	186.45	7676.256	34412.836
9283	186.45	14411.242	39382.508
8813	186.43	14058.498	39594.223
634	186.43	8068	36345.109
7069	186.43	13169.876	33189.945
3096	186.39	9981.371	34343.328
2881	186.31	9728.633	37421.328
4576	186.16	11124.444	35692.754
205	186.12	7890.921	36144.793
6456	186.1	12915.964	38202.273
2693	186.1	9663.281	37535.824
975	186.04	8327.1	38716.102
5867	186.02	12207.428	39182.648
7724	186	13572.624	36388.043
4579	185.99	11015.273	35718.375
4803	185.97	11284.919	37003.555
2066	185.91	9079.293	36813.457
3945	185.89	10631.924	37417.82
9255	185.87	14388.333	38835.66
9357	185.87	14560.566	38418.406
2586	185.87	9568.076	34083.594
3165	185.81	10000.845	36103.008
6362	185.79	12508.809	38670.328
5336	185.79	11816.586	37491.977
3986	185.77	10642.241	36226.84
7025	185.7	13273.116	34642.996
1720	185.62	9032.401	38468.73
5931	185.6	12404.799	39202.602
6903	185.56	13159.037	38615.602
5686	185.54	12114.889	34040.457
4459	185.53	11200.314	38760.164
1487	185.51	8688.026	36726.137
1139	185.39	8416.658	37553.871
6011	185.33	12334.475	36681.148
4811	185.3	11299.767	37317.215
1345	185.22	8784.334	33500.84
8825	185.18	14059.461	39166.719
5515	185.12	11923.121	37077
1864	185.05	8897.901	34771.184
6353	184.99	12652.566	38330.746
4834	184.99	11327.999	37860.102
9639	184.99	14456.001	35864.219
755	184.97	8155.46	33201.027
2943	184.97	9870.958	35896.871
6539	184.95	12811.294	35496.766
8964	184.95	13997.834	36361.457
5435	184.89	11978.823	39391.84
4881	184.89	11299.268	38826.727
432	184.87	7757.593	39565.363
4101	184.8	10634.932	33680.441
6081	184.8	12313.002	34804.949
8951	184.78	14065.478	37018.438
4480	184.74	11073.649	38080.227
5464	184.7	12023.309	38485.875
3342	184.68	10241.672	39947.113
4533	184.68	11169.652	36589.813
4752	184.66	11211.832	35627.574
7717	184.64	13736.781	36808.375
1442	184.57	8678.64	35783.621
3044	184.55	10114.35	33368.77
1051	184.51	8478.633	39376.68
5259	184.41	11641.636	35458.035
9751	184.41	14431.722	33115.742
4712	184.38	11217.467	34817.469
404	184.38	7672.604	38939.797
8666	184.36	13935.695	35821.605
827	184.36	8296.674	34922.016
7093	184.3	13444.34	33333.785
4294	184.28	10782.349	37268.676
6837	184.24	13022.093	39669.898
3306	184.18	10079.944	39413.09
6255	184.17	12604.88	35879.203
3714	184.15	10515.946	36126.539
5004	184.11	11472.226	37719.098
9122	184.09	14295.822	34960.961
4186	184.09	10874.033	34464.859
3125	184.05	10126.587	34877.484
4154	184.05	10880.329	33655.395
6782	184.03	12953.943	38067.941
6373	183.95	12545.112	39035.758
4050	183.92	10730.335	34881.078
6580	183.86	12727.911	34309.645
6479	183.76	12784.156	37501.934
4552	183.73	10987.838	36216.09
4956	183.69	11546.544	38879.84
5254	183.67	11761.082	35365.133
7770	183.65	13747.511	34981.344
497	183.65	8015.113	39250.879
6682	183.63	13107.003	35032.254
1248	183.61	8535.668	35197.934
5593	183.57	11993.298	34537.34
4999	183.57	11504.115	37877.008
2614	183.55	9639.706	35119.621
8800	183.51	13933.725	39931.586
1194	183.48	8478.397	36691.605
4069	183.44	10696.081	34489.945
1358	183.4	8656.426	33877.551
5153	183.32	11438.954	33434.289
911	183.3	8235.52	37332.27
560	183.25	8112.711	37702.008
7775	183.23	13687.586	34780.387
1668	183.23	8873.702	39223.094
6425	183.21	12724.94	39381.07
5069	183.19	11603.124	36046.395
416	183.17	7749.829	39261.188
274	183.13	7855.65	37161.488
3108	183.13	10009.903	34593.453
7109	183.11	13479.74	33773.102
3795	183.09	10434.417	38422.355
9113	183.07	14297.405	34631.293
1918	183.02	9110.089	33226.836
5554	183.02	11963.383	36026.039
4981	183	11624.456	38175.641
3642	183	10388.133	34008.824
606	182.96	8060.973	36610.938
5331	182.94	11816.95	37331.648
2256	182.94	9420.386	38964.734
2150	182.94	9226.417	38606.605
2240	182.92	9342	39536.789
6624	182.9	12916.183	33243.063
7103	182.9	13399.91	33569.391
8830	182.82	14088.588	39008
7073	182.82	13216.447	33036.121
8962	182.81	14009.278	36232.863
2961	182.81	9905.37	35303.141
111	182.81	7841.431	34556.973
2965	182.79	9747.043	35396.266
6835	182.77	13098.644	39631.473
5095	182.75	11495.6	34956.434
3615	182.73	10431.343	33245.832
1148	182.71	8430.437	37434.887
379	182.71	7726.556	38781.777
2793	182.69	9714.01	39797.168
3337	182.67	10207.14	39831.211
5263	182.61	11686.349	35549.246
701	182.61	8115.104	34968.238
429	182.58	7665.902	39465.125
9355	182.46	14633.795	38391.211
1324	182.42	8501.462	33205.84
2493	182.42	9336.65	34177.855
8811	182.42	14097.67	39524.23
7287	182.4	13521.249	39022.867
887	182.37	8295.362	36802.305
4833	182.37	11229.332	37833.039
6940	182.35	13294.048	37523.82
3778	182.25	10542.194	37825.848
2933	182.23	9732.522	35999.734
1110	182.19	8601.494	38413.105
5080	182.19	11533.242	35723.07
1743	182.12	8883.845	37934.496
6808	182.12	12988.443	38946.031
9214	182.06	14334.484	37864.598
7125	182.02	13400.109	34237.305
5206	182.02	11661.531	34106.672
2332	181.98	9367.749	37578.734
5811	181.96	12112.745	37481.422
1408	181.96	8638.841	34958.426
5557	181.96	11853.308	35752.203
5282	181.87	11800.232	36136.305
6911	181.87	13136.363	38149.355
2079	181.81	9202.674	37214.477
9078	181.81	14318.069	33460.129
3481	181.75	10319.663	36760.863
5646	181.75	11891.445	33075.094
25	181.73	7959.314	33355.156
4624	181.71	11077.999	34094.328
2176	181.66	9130.162	39313.344
2091	181.66	9117.084	37506.48
5973	181.52	12440.228	37815.641
5932	181.43	12476.45	39225.832
34	181.41	7657.204	33503.805
4269	181.35	10938.25	36624.004
7903	181.31	13887.814	34736.59
6259	181.29	12643.706	35954.852
5191	181.25	11657.618	33725.375
9689	181.23	14519.716	34485.895
4427	181.16	10992.411	39670.68
1739	181.14	9040.508	37860.676
1865	181.12	8879.747	34773.828
1205	181.08	8447.147	36533.961
6987	181.08	13170.836	36163.402
3184	181.06	10038.654	36468.414
5714	181	12170.43	34901.551
6703	181	13065.012	35615.625
5314	180.97	11780.315	36944.262
6888	180.89	13257.289	39195.762
6428	180.83	12823.481	39427.348
6516	180.81	12847.244	36074.82
7212	180.79	13542.34	36905.566
520	180.78	8074.616	38697.66
4805	180.74	11239.067	37161.813
1897	180.72	8931.173	33592.445
4313	180.7	10953.917	37778.395
2016	180.7	9107.619	35727.969
832	180.7	8321.886	35085.922
6594	180.62	12740.161	33994.867
2078	180.6	9118.727	37126.73
4222	180.45	10824.772	35277.91
3250	180.43	10014.061	38037.828
1402	180.41	8698.206	34792.844
5133	180.33	11501.151	34063.387
1107	180.32	8422.343	38383.398
6924	180.3	13192.878	37882.957
2573	180.28	9573.215	33674.004
9102	180.26	14212.473	34284.809
5143	180.24	11619.25	33781.391
8682	180.18	13868.178	36273.828
4727	180.16	11382.332	35145.605
9368	180.12	14503.76	38073.77
6702	180.12	12941.957	35566.121
4929	180.1	11475.389	39719.703
5926	180.07	12421.348	39400.086
5853	180.07	12248.718	38711.98
386	180.03	7663.65	38836.871
1614	180.03	8651.301	39376.348
5375	180.03	11811.991	38450.871
9374	180.03	14542.513	37751.742
4244	179.99	10816.597	35678.176
3534	179.99	10341.729	35334.277
9112	179.95	14339.32	34621.332
2962	179.86	9712.608	35327.094
5692	179.86	12209.656	34208.844
3712	179.8	10535.459	36078.199
1338	179.76	8764.356	33251.133
2231	179.74	9374.021	39981.746
4636	179.72	11084.496	33768.109
6158	179.7	12531.918	33487.832
2443	179.68	9409.656	35450.152
7170	179.66	13408.326	34981.211
1719	179.63	8887.821	38439.672
3825	179.57	10396.085	39304.781
7142	179.55	13415.983	34476.305
3699	179.51	10426.477	35605.656
6420	179.45	12894.501	39490.656
4743	179.45	11323.008	35437.258
3600	179.42	10161.076	33014.211
5781	179.4	12211.694	36357.055
3721	179.4	10449.571	36215.777
7885	179.32	13985.842	34160.973
1300	179.3	8472.877	33661.813
155	179.3	7950.375	35444.762
3886	179.26	10763.523	39355.953
7235	179.07	13464.29	37514.688
239	179.03	7677.214	36838.117
4799	178.99	11329.964	36815.102
5953	178.97	12372.024	38370.488
8816	178.97	14126.073	39321.242
1137	178.92	8450.349	37519.609
4565	178.9	11145.744	35818.488
628	178.9	8169.124	36226.555
3188	178.84	10007.23	36605.707
1808	178.82	9019.028	36334.684
5984	178.8	12402.86	37228.301
7084	178.8	13405.441	33147.078
3884	178.73	10559.172	39320.473
9590	178.73	14579.663	36924.578
2589	178.71	9522.706	34191.129
6406	178.69	12726.6	39806.336
8728	178.69	13792.729	37575.633
1849	178.59	8874.375	34991.652
3205	178.57	9913.766	36969.598
2208	178.55	9150.009	39704.16
3003	178.51	9909.377	34173.145
1670	178.51	8973.45	39241.621
7625	178.5	13603.005	39209.219
1696	178.5	8948.689	38896.992
5964	178.5	12468.279	37854.688
3341	178.46	10133.989	39933.234
5553	178.44	11934.24	36214.844
3781	178.4	10384.703	37907.793
1272	178.4	8512.904	34495.832
298	178.38	7778.952	37510.125
3192	178.36	9930	36689.258
9358	178.3	14430.607	38469.34
3224	178.28	9919.412	37554.793
6863	178.21	13179.993	39450.012
3735	178.19	10376.945	36784.242
4330	178.19	10835.692	38112.289
1779	178.15	8923.991	37110.43
2323	178.13	9382.71	37754.344
3809	178.11	10466.206	39035.34
4160	178.05	10884.282	33742.414
7102	178.05	13419.772	33566.246
48	178.02	7779.046	33757.184
3570	178.02	10247.576	34034.453
6344	178	12609.351	37969.652
1663	178	8991.481	39396.938
4801	177.98	11309.471	36831.055
2758	177.94	9512.158	38950.887
2112	177.92	9182.416	37950.508
848	177.9	8412.316	35670.355
5582	177.88	11907.875	34963.688
335	177.88	7682.522	38303.633
2837	177.84	9825.148	38805.273
6825	177.77	12948.786	39349.141
8892	177.71	14127.283	38222.926
1040	177.69	8628.122	39715.758
5489	177.69	11961.811	37974.305
9217	177.67	14340.2	37931.449
1119	177.61	8589.38	38288.523
3487	177.61	10196.724	36842.762
3584	177.6	10260.366	33768.352
1877	177.56	9043.305	34453.258
4207	177.56	10931.518	34874.121
946	177.56	8261.543	38006.367
1541	177.54	8754.444	37685.141
6104	177.54	12384.866	34174.559
6249	177.46	12516.957	35772.5
5538	177.38	12045.883	36588.688
4026	177.33	10615.154	35523.129
905	177.33	8236.131	37159.957
6992	177.33	13198.259	36198.07
7768	177.27	13740.199	35133.289
6578	177.27	12715.519	34457.723
4042	177.17	10571.143	34803.438
8979	177.17	14142.408	35630.406
39	177.17	7955.842	33562.629
5574	177.15	12053.957	35167.195
1281	177.12	8540.904	34205.699
1305	177.08	8548.753	33747.133
1378	177.06	8651.144	34362.336
6847	177.04	12983.497	39895.313
[truncated: 4,665 more rows]
