# Supplementary material for: Insights on the Control of Yeast Single-Cell Growth Variability by Members of the Trehalose Phosphate Synthase (TPS) Complex
Source: Front Cell Dev Biol. 2021 Jan 28;9:607628. doi: 10.3389/fcell.2021.607628 (PMC7876269; doi:10.3389/fcell.2021.607628)
Supplement: Supplementary file 2 [file Data_Sheet_1.ZIP › final_code/input_datasets/BY4741_1_t5.csv]

Id	Area (µm²)	Centre X Position (µm)	Centre Y Position (µm)
20005	1068.28	13759.656	39395.313
14309	1042.19	12522.1	39418.031
8292	995.38	10956.035	38367.32
15697	979.48	12817.154	39767.449
2059	884.32	9509.362	37048.883
24758	874.8	14873.396	36119.695
23150	850.53	14418.728	37581.18
17285	771.7	13155.765	34482.613
20600	749.39	13756.774	36537.113
11089	727.49	11815.572	38621.051
11359	719.12	11630.496	36454.781
11976	711.88	11909.563	37406.906
14767	710.91	12661.431	36806.391
11953	702.88	11885.236	37162.711
16967	695.72	13083.777	36561.477
23185	691.9	14607.734	37829.621
13790	682.13	12300.564	38230.836
19638	665.32	13711.675	39443.891
9595	640.05	11364.164	38815.563
21665	631.39	14127.093	40068
15379	628.84	12710.16	37072.914
14025	624.92	12277.158	39666.633
15127	618.94	12686.631	34241.055
16706	610.84	12902.865	38503.793
14494	595.28	12609.351	38558.293
23466	579.29	14431.255	39738.988
4232	573.01	10115.827	38956.512
12044	571.34	11990.222	38004.105
22262	570.4	14245.172	36921.469
19206	569.73	13684.429	37026.406
9725	564.66	11207.516	37592.891
12942	561.27	12236.657	37338.645
7022	561.17	10543.875	34952.477
23059	558.93	14452.228	36935.902
9764	555.15	11379.377	37239.867
14054	547.3	12279.996	39915.621
13927	544.77	12362.014	39167.023
10836	538.13	11763.56	40301.145
20470	537.57	13934.89	37609.215
18386	536.15	13359.322	37938.5
17310	532.74	13209.961	34813.352
17349	531.02	13173.243	35171.074
26523	521.98	15405.747	36253.035
12680	518.91	12068.102	39133.422
1695	515.14	9445.485	40248.762
6300	514.05	10533.674	38943.449
21633	512.21	13991.564	39906.32
17901	509.95	13247.147	40160.652
16545	508.57	13102.197	39782.77
27720	508.51	15667.357	35996.664
18185	503.88	13385.1	39296.391
9380	501.52	11194.282	40374.941
2716	498.7	9725.78	39340.902
4282	498.69	10189.626	39375.828
10816	497.1	11508.523	40340.824
22934	496.67	14508.69	35824.566
11207	494.74	11801.389	37746.719
2025	492.92	9480.318	37292.371
9711	492.08	11211.589	37770.309
23145	490.56	14525.917	37544.906
14597	489.34	12662.322	37921.059
6245	488.55	10337.429	39791
24133	488.34	14734.639	36797.156
23975	488.21	14612.948	37949.879
2505	483.97	9732.189	36810.762
16657	481.85	13090.908	38732.242
22299	481.85	14245.948	36830.246
25810	476.71	15189.8	37445.512
812	475.39	9179.432	40025.301
10542	474.17	11489.197	38215.246
14543	473.8	12593.177	38254.32
13224	473.75	12217.873	33916.438
16427	472.83	12891.745	40208.379
10448	472.65	11602.394	37320.105
11963	472.54	11925.122	37278.293
27538	469.47	15534.496	37544.906
20001	467.9	13944.214	39346.539
9512	466.77	11210.532	39461.188
11799	464	11930.713	35486.297
21971	463.63	14295.453	39025.156
20440	460.34	13875.442	37756.328
26992	459.88	15434.002	39869.383
17001	458.71	12943.002	36037.547
26031	458.02	15237.678	35728.199
6620	454.95	10418.26	36326.563
3081	454.38	9974.302	38285.477
17021	451.98	13034.705	35838.57
6815	450.07	10371.832	35010.414
9427	449.63	11193.019	40279.652
2101	447.46	9625.372	36587.203
2611	447.02	9825.805	38124.934
7269	445.68	10740.925	37643.871
11368	445.18	11790.74	36524.195
19382	444.94	13695.678	38322.555
19609	439.88	13727.773	39259.215
17663	439.84	13227.268	38537.984
19674	439.09	13573.696	39635.656
10532	439.07	11522.337	38086.309
8777	438.48	11040.052	34382.219
26840	437.06	15354.582	38729.246
7272	434.63	10545.435	37741.941
18325	433.69	13510.213	38386.27
17972	432.77	13486.259	40347.199
12885	432.16	12113.688	37651.629
23815	432.14	14773.238	39031.93
14864	431.89	12597.199	35860.664
18267	430.7	13435.045	38767.707
26402	430.67	15308.962	35235.488
23927	430.63	14821.573	38223.121
20793	430.05	13771.532	34463.961
11948	429.5	11843.469	37124.895
2963	428.58	10050.882	39409.859
19240	428.44	13735.848	37441.844
14441	428.37	12567.731	39032.363
25691	428.19	15039.705	38479.574
22708	428.16	14550.459	33850.395
14747	427.72	12656.173	36994.93
4238	426.87	10297.25	39010.953
7498	426.05	10696.449	39732.039
10415	425.84	11528.84	37028.938
25929	425.36	15054.451	36881
24867	425.23	14845.001	36970.398
21973	425.03	14214.269	39032.871
24886	424.02	14878.443	37176.195
19946	423.87	13835.315	39712.738
18174	422.77	13466.981	39237.863
13679	421.2	12451.06	37277.152
25629	420.76	15039.512	38725.656
24727	418.67	14846.08	35744.078
9810	418.62	11237.438	36849.422
22382	418.56	14229.491	36353.473
16625	418.52	12923.49	39143.352
8991	418.27	11156.594	36919.852
10383	418.23	11321.271	36577.664
22037	416.3	14235.866	38777.891
26796	412.64	15462.969	38464.035
26488	412.49	15264.67	36045.563
3153	412.1	10025.526	37521.871
6291	409.19	10410.844	39157.473
25416	408.48	15088.619	40207.676
7455	407.87	10701.755	39364.266
7185	407.76	10645.191	36779.145
1906	407.32	9641.43	38871.527
6606	407.07	10239.452	36579.77
24830	406.47	14910.376	36657.793
8341	406.22	10803.006	37894.133
11554	405.44	11726.869	34736.176
8936	405.09	11032.241	36298.16
27425	405.07	15523.36	38502.43
8913	404.92	11016.879	35960.316
26512	404.27	15430.274	36172.012
10840	403.43	11819.22	40318.406
20085	403.24	13918.582	38912.234
14608	403.1	12599.249	38019.379
27622	402.26	15572.891	36973.645
17707	401.24	13184.374	38937.594
17571	399.73	13135.927	37960.895
9808	399.63	11352.642	36815.324
27391	399.27	15647.513	38535.43
15423	398.75	12793.004	37454.773
18512	397.74	13382.839	36958.871
6228	397.28	10358.63	39684.332
20829	397.03	13815.664	33989.699
20535	396.49	13815.042	37187.191
9633	395.86	11387.413	38373.219
19446	395.78	13711.134	38723.434
27011	395.65	15466.001	39953.848
18987	395.27	13722.599	35074.594
25148	393.94	14969.288	39196.363
9778	392.76	11197.514	37101.309
13465	392.6	12448.759	35394.43
21331	391.67	14150.858	37966.98
20756	390.57	13828.784	34727.953
1523	390.31	9433.819	38033.434
10390	389.83	11435.952	36637.797
26576	388.52	15355.565	36624.965
3072	388.16	9905.588	38215.781
27899	387.45	15492.344	34668.645
13376	387.24	12417.673	34525.652
27003	386.57	15306.551	39920.098
2925	386.26	10076.254	39742.152
8390	386.21	10789.791	37399.727
22276	385.82	14246.466	36977.031
19828	385.77	13781.175	40379.117
16985	385.25	12930.436	36109.656
19429	384.25	13573.489	38699.984
9472	384.1	11291.613	39717.695
17567	383.6	13194.145	37956.441
26060	383.16	15209.721	35305.98
18449	382.97	13468.802	37442.395
8285	382.43	10881.801	38655.023
25059	382.32	15024.203	38647.043
12601	381.67	12074.775	39580.727
21200	381.21	14066.169	37024.605
23995	381.19	14733.266	37784.746
13487	380.9	12150.823	35593.797
27782	380.75	15677.03	35783.098
13913	380.54	12400.371	39080.398
26875	380.08	15279.972	38969.52
13780	379.62	12409.621	38106.148
24499	379.35	14912.999	33655.16
25409	379.02	15045.877	40157.305
16645	378.01	13017.575	38964.172
16925	377.11	12956.447	36761.363
12023	376.9	11856.164	37801.73
16795	376.88	12977.17	37808.91
8903	376.84	11159.136	35853.754
26814	376.46	15278.347	38551.488
8199	375.69	10954.498	39223.762
23278	375.56	14592.121	38477.742
10812	375.36	11546.572	40280.676
10792	375.17	11494.742	40110.785
16785	375.15	13088.766	37768.621
23805	374.62	14812.513	39310.566
19354	374.54	13710.834	38170.59
14634	373.83	12596.353	37765.566
2856	373.66	10046.796	40466.16
24190	373.43	14651.901	36284.555
12127	373.26	11815.848	38613.281
8604	372.95	10788.573	34669.977
11126	372.55	11740.142	38482.57
13812	372.55	12441.342	38359.453
21939	372.32	14268.844	39479.172
23949	370.86	14672.86	38044.02
27676	370.84	15541.927	36522.469
19378	369.96	13578.506	38281.004
11708	369.35	11948.595	34400.902
17887	368.77	13239.471	40160.477
19850	368.28	13780.784	40150.477
24840	367.8	14900.032	36743.512
27949	367.36	15606.272	34268.949
24615	367.34	15008.121	34698.168
22719	367.2	14405.869	34014.883
19231	366.46	13602.446	37353.105
8240	366.34	10764.265	38851.754
20846	366.25	13939.47	33754.016
13070	366.25	12207.763	35807.578
11871	364.96	12018.482	36344.148
20107	364.54	13829.568	38693.203
22742	364.52	14535.461	34207.43
26002	363.55	15096.848	35796.996
19093	363.18	13725.266	36087.895
14798	362.49	12653.202	36448.137
26197	361.55	15043.499	33906.043
20992	361.5	14044.512	35025.816
21456	361.44	14033.134	38664.168
13748	361.17	12301.475	37757.43
23291	361.13	14603.722	38538.285
25244	360.96	14936.377	39798.141
24025	359.54	14756.023	37595.656
14275	359.01	12528.115	39598.148
1054	357.86	9104.476	37209.785
1868	356.19	9671.311	39448.313
16460	355.79	13077.412	40081.953
9042	355.02	11017.16	37399.527
16599	354.79	13050.525	39216.695
15202	354.33	12880.499	35081.141
17608	353.51	13177.461	38226.563
13402	353.24	12337.85	34734.465
8182	352.88	10886.574	39329.383
7330	352.78	10688.721	38258.34
16974	352.74	13012.776	36275.242
13359	350.16	12406.669	34410.766
19092	349.52	13676.106	36054.121
20016	348.93	13944.501	39437.074
17314	348.39	13108.527	34848.113
4207	347.23	10117.102	38754.785
19482	347.23	13645.005	39026.871
20638	347.09	13763.477	35953.246
19950	346.84	13932.569	39728.121
26025	346.38	15104.498	35688.473
11763	346.38	12024.412	34974.469
24384	346.29	14635.634	34629.359
20545	346.29	13820.671	36937.109
14750	345.52	12578.034	37004.07
16870	344.95	13077.646	37554.758
24610	344.51	15039.134	34597.711
24350	344.47	14787.746	34945.777
26007	344.45	15232.52	35853.547
4115	344.41	10110.806	38038.543
9571	344.37	11353.12	38680.473
24312	344.28	14626.015	35462.078
8045	344.03	10612.141	40486.043
10747	343.8	11468.777	39668.406
6996	343.68	10637.682	34658.164
26681	342.86	15317.458	37481.031
20479	342.82	13927.102	37699.086
8189	342.67	10822.003	39426.316
14465	342.53	12488.33	38863.211
27757	342.49	15576.091	35898.523
18394	342.15	13406.346	37991.125
11171	341.92	11767.519	38134.551
22474	341.79	14188.537	35766.758
14593	341.5	12619.326	37891.102
6470	341.46	10425.04	37399.297
9745	341.44	11186.776	37495.656
12279	341.11	11923.97	39446.727
11679	340.92	11860.578	34001.566
2416	340.83	9772.2	35700.207
25868	340.5	15078.006	37165.57
44	340.5	8939.504	33876.02
22295	340.33	14395.536	36783.48
2865	339.93	9950.001	40144.355
13724	339.89	12440.207	37599.313
21940	339.31	14198.135	39180.027
23263	339.01	14567.607	38317.234
14717	338.55	12670.028	37351.063
7259	338.55	10686.362	37566.043
25435	338.3	15235.768	40014.457
21666	337.53	14170.221	40064.227
7356	337.21	10538.374	38509.836
24455	337	14804.584	33744.469
13177	336.98	12069.881	34642.359
21212	336.73	14004.495	37089.578
11299	336.65	11627.692	36983.77
25555	336.59	15144.983	39408.879
19164	336.56	13750.495	36731.863
11211	336.33	11639.338	37783.797
18514	336.29	13536.895	36968.504
17201	336.02	13023.342	33571.41
13415	335.66	12267.971	34830.953
2669	334.47	9844.678	38822.324
24317	334.43	14803.841	35182.973
12957	334.43	12236.653	37176.195
23862	334.12	14625.324	38711.316
18684	333.97	13507.813	35569.746
9384	333.84	11363.594	40451.473
22778	333.68	14552.146	34580.469
1320	333.43	9288.729	34765.191
8340	333.4	10930.334	37883.234
10441	332.92	11580.394	37258.164
9805	332.86	11195.765	36809.617
13457	332.02	12299.588	35305.383
9881	331.9	11273	36230.992
926	331.44	9250.409	38783.359
15439	331.35	12743.021	37578.547
13466	331.33	12414.375	35399.148
12403	331.06	12019.301	40163.922
7334	330.75	10551.475	38279.504
15532	330.14	12798.59	38409.852
9395	329.78	11373.684	40507.332
1142	329.39	9091.972	35712.266
19487	329.24	13555.852	39055.012
23606	328.93	14612.523	40325.902
24636	328.87	14999.344	34832.879
13065	328.86	12238.018	36068.746
23828	328.8	14685.441	39117.863
21311	328.72	14006.19	37796.215
3248	328.7	10103.857	36228.273
19026	328.61	13616.339	35458.809
21028	327.63	13983.717	35345.879
21040	327.59	13974.881	35476.305
18895	327.44	13710.921	33945.457
25050	327.27	14909.025	38553.699
12793	326.81	12092.582	38038.938
21038	326.42	14043.754	35440.82
25316	326.38	14936.633	40359.852
19400	325.79	13599.074	38483.773
11724	325.47	11967.591	34470.422
10344	325.08	11563.228	36316.504
10545	325.04	11600.881	38289.738
25885	324.93	15248.773	36999.336
9037	324.89	11131.498	37337.652
11842	324.47	12006.842	35979.84
3139	324.24	10066.061	37711.848
22709	324.01	14417.531	33852.973
18511	323.34	13417.604	36925.953
24741	322.71	14908.696	35894.48
20061	322.57	13801.879	39078.793
27468	322.55	15542.792	37723.398
23479	322.25	14443.72	39813.453
20587	322.25	13768.498	36429.188
8085	322.19	10817.997	40153.777
20538	322.09	13750.434	37214.508
22117	321.94	14353.125	37882.188
10674	321.94	11454.586	39166.27
6473	321.69	10522.906	37429.43
22952	321.5	14441.113	35927.07
26446	321.37	15288.151	35755.715
24527	320.79	14854.757	33872.461
20799	320.71	13792.235	34235.852
11678	320.54	11876.724	33983.934
25986	319.81	15258.474	35953.207
24108	319.7	14802.19	36915.715
8612	319.68	10883.621	34803.863
5640	319.53	10369.771	40006.719
20539	319.16	13833.468	36915.309
10529	318.82	11414.443	38072.184
13071	318.76	12116.933	35820.902
3724	318.34	10201.006	35561.93
24450	317.82	14690.941	33999.09
10638	317.44	11488.391	38942.77
9596	317.34	11295.622	38812.563
14418	316.86	12596.227	39296.242
14528	316.73	12549.492	38444.793
8603	316.39	10925.79	34946.434
19401	316.12	13694.109	38495.648
22675	315.52	14286.511	33620.664
9671	315.26	11216.509	38098.859
20937	314.83	14154.162	34239.09
13757	314.57	12405.864	37846.336
14007	314.24	12350.426	39536.785
6466	313.99	10434.454	37658.605
21735	313.13	14103.928	40438.613
20990	312.65	14179.993	35011.523
18009	312.54	13507.839	40258.078
19392	312.32	13689.796	38423.02
18141	312.08	13350.634	39344.703
13610	312.08	12398.463	36697.516
11062	311.85	11659.152	38823.363
19731	311.71	13644.227	39972.066
9775	311.41	11240.402	37311.207
23557	311.29	14421.288	40303.145
20978	311.1	13989.007	34894.262
14518	311.08	12518.616	38399.18
16129	310.12	12701.27	40122.344
15276	309.64	12740.338	35992.344
15688	309.64	12870.519	39687.758
12348	309.24	11925.415	39842.793
10055	309.14	11331.108	34249.297
3180	308.88	9940.546	36909.02
16906	308.88	13077.937	36956.297
1521	308.61	9356.807	38022.648
20505	308.59	13913.581	37525.508
25716	308.44	15169.569	38321.965
23382	308.42	14541.432	39113.488
23431	308.17	14518.182	39484.48
136	308.13	8994.465	34693.277
19150	308.09	13595.803	36620.238
18640	307.25	13514.03	35977.73
9677	307.11	11262.67	38151.746
1881	306.79	9556.425	39188.387
23116	306.71	14484.689	37363.77
24524	306.41	14938.191	33860.688
24951	306.25	15022.827	37764.363
14461	306.2	12616.407	39143.656
6328	306.1	10529.879	38571.004
24081	304.72	14757.383	37371.313
20372	304.64	13759.046	38468.555
21194	304.57	13988.309	36987.941
14111	304.18	12400.713	40215.383
26365	303.67	15460.915	34785.602
22294	303.63	14323.393	36781.867
19823	303.59	13809.942	40289.926
26182	303.53	15137.688	34057.234
9267	303.09	11162.257	39511.348
20243	302.84	13906.82	38387.469
21408	302.67	14106.62	38532.645
22186	302.61	14223.085	37414.738
20151	302.59	13899.673	38589.547
13399	302.34	12328.258	34700.211
17768	302.13	13127.562	39382.184
1948	302.08	9582.608	38496.656
26350	302.08	15287.738	34744.574
17267	301.87	13220.392	34234.105
14872	301.77	12618.82	35644.133
19472	301.75	13657.149	38974.598
23136	301.75	14586.458	37496.402
6549	301.73	10327.195	36988.688
2117	301.56	9574.768	36228.93
12853	301	12080.485	37765.801
14701	300.95	12583.202	37521.492
25194	300.93	14878.129	39481.867
16902	300.74	12901.477	36933.66
27537	300.53	15627.822	37528.645
18917	299.89	13611.201	34244.137
23968	299.85	14800.568	37887.102
22203	299.72	14332.207	37247.277
14357	299.62	12511.025	39171.137
6802	299.41	10530.314	35423.574
11397	299.28	11728.345	36140.469
8944	299.11	11171.439	36375.555
27642	298.95	15660.399	36875.168
8837	298.9	10972.85	35295.238
11535	298.34	11696.488	34824.266
19078	298.25	13714.219	35937.074
27447	297.98	15551.948	38078.023
12166	297.5	12031.079	38772.043
19769	297.29	13649.741	40137.477
8500	297.27	10902.627	35976.473
14029	297.02	12451.755	39687.977
9577	296.9	11385.228	38714.129
11077	296.5	11610.818	38562.336
2493	296.45	9752.4	36649
9654	295.93	11234.909	38205.496
10505	295.81	11593.885	37815.672
7219	295.79	10551.487	37220.859
17847	295.7	13241.693	39918.711
8347	295.1	10798.916	37914.078
3503	295.07	10102.762	33676.402
1660	294.78	9341.937	39976.434
17393	294.53	13135.16	35829.508
19507	294.32	13590.301	39154.379
1193	294.32	9240.769	34896.305
21001	294.13	14074.517	35112.219
17631	293.63	13136.844	38360.535
15201	293.53	12849.658	35070.996
24824	293.51	14988.933	36581.828
20598	293.48	13922.822	36522.086
25269	293.46	14829.415	39937.961
20414	293.3	13771.539	37894.43
19629	291.29	13618.095	39396.961
9453	291.06	11374.49	39877.707
18505	290.87	13264.161	37311.793
11227	290.81	11758.48	37634.816
22006	290.68	14239.646	38875.949
2622	290.56	9864.675	38256.191
5330	290.43	10388.684	40159.313
8012	289.86	10599.238	40224.762
26615	289.74	15433.251	36881.988
8039	289.61	10547.197	40440.488
17826	289.4	13110.399	39777.379
7037	289.4	10684.852	35173.527
21550	288.99	14144.044	39296.238
14497	288.82	12544.527	38557.504
17644	288.69	13143.533	38393.129
1261	288.51	9168.425	33990.156
3683	288.5	10237.326	35264.465
26253	288.48	15370.289	33641.219
3984	288.36	10249.641	36231.605
3172	288.15	10007.212	37105.949
15452	288.02	12890.773	37697.988
9350	287.94	11009.11	40327.098
12517	287.88	12153.343	40058.641
20814	287.86	13764.067	34170.449
4014	287.75	10216.946	36746.488
22925	287.65	14513.289	35699.219
11537	287.46	11662.592	34864.551
6425	287.12	10517.71	37765.703
4225	287.06	10283.737	38912.512
15570	286.77	12732.22	38736.359
7319	286.73	10546.779	38123.371
13030	286.64	12244.212	36561.551
18307	286.58	13353.468	38361.598
16854	286.56	13098.636	37437.836
1200	286.56	9088.901	34665.773
26817	286.52	15400.594	38584.594
8176	286.5	10941.44	39572.391
27162	286.47	15527.281	40049.785
8367	286.39	10909.297	37812.113
23573	286.37	14604.565	40374.375
7499	286.33	10581.181	39735.883
11347	286.24	11762.677	36645.781
5238	286.18	10447.046	40131.523
22936	286.06	14582.409	35829.32
10267	286.04	11439.751	35570.066
12053	285.89	11892.555	38122.961
27369	285.87	15472.188	38756.523
25184	285.83	15026.922	39436.277
21837	285.78	14378.231	39986.449
22114	285.74	14241.556	37873.852
9377	285.62	11376.244	40333.895
18680	285.57	13349.643	35488.48
24695	285.03	14998.425	35422.074
27385	284.97	15477.154	38837.52
15235	284.86	12856.126	35519.707
8168	284.63	10910.683	39500.305
11543	284.55	11696.836	34929.125
21186	284.53	14122.506	36897.055
22509	284.49	14389.506	35374.816
27999	284.45	15539.48	33673.57
7041	284.42	10612.893	35186.453
13486	284.4	12415.49	35588.98
17555	284.38	13116.05	37859.711
4239	284.36	10237.045	39020.391
9861	284.26	11329.332	36582.402
17477	284.19	13249.598	37001.504
7245	284.01	10623.066	37428.945
26586	283.9	15459.176	36675.961
8843	283.78	11091.315	35416.973
14766	283.53	12478.393	36795.176
15254	283.5	12703.634	35728.344
11473	283.46	11780.948	35683.125
24711	283.44	14966.762	35580.02
3323	283.44	9941.768	35772.641
9492	283.38	11356.111	39333.879
17982	283.3	13454.644	40425.172
22381	283.19	14391.424	36322.176
5194	283.13	10468.795	40294.902
17023	283.06	13104.502	35859.395
27305	282.88	15543.254	39070.07
22629	282.84	14360.176	34227.008
13507	282.81	12418.575	35757.809
20836	282.75	13920.272	33700.68
3335	282.75	9966.57	35592.238
15024	282.56	12489.765	34276.609
12979	282.42	12058.21	37012.434
17010	282.19	13058.53	36066.668
6574	282.14	10453.077	36785.727
20639	282.02	13922.293	35966.254
8813	282.02	11086.437	34764
20027	281.94	13817.382	39228.242
22461	281.06	14390.365	35932
11523	281.01	11766.28	35009.016
23017	280.97	14403.765	36537.609
15251	280.7	12773.117	35672.68
226	280.47	8796.488	35811.223
26283	280.3	15358.75	34039.043
26750	280.28	15459.132	38064.203
6381	280.16	10411.009	38121.184
8610	280.01	10750.945	34738.441
6370	279.99	10333.905	38036.301
18071	279.97	13515.482	39661.023
7367	279.93	10738.913	38629.172
17943	279.7	13223.396	40446.387
10800	279.63	11537.291	40193.18
20451	279.49	13814.611	37790.328
14667	279.26	12575.02	37680.496
10400	279.24	11422.817	36770.145
24566	279.22	14945.682	34178.648
26797	279.13	15388.96	38461.207
9706	278.99	11246.407	37727.148
13491	278.73	12389.262	35664.195
25493	278.61	15234.751	39682.109
764	278.4	9222.983	40325.473
12890	278.27	12192.731	37659.406
6347	278.17	10379.786	38490.02
4071	277.96	10291.511	37425.793
11764	277.63	11936.945	34989.125
8551	277.6	10804.171	35565.801
18888	277.52	13550.291	33927.641
1529	277.37	9311.459	38197.324
16438	277.35	12908.19	39974.133
19699	277.29	13711.871	39804.293
19957	277.23	13912.791	39775.898
25301	276.95	14888.25	40193.813
16753	276.91	12941.308	37873.301
8538	276.89	10794.358	35731.332
18603	276.81	13532.382	36288.902
13573	276.66	12305.442	36403.707
10942	276.47	11669.311	39496.129
10164	276.31	11587.17	34545.961
15467	276.26	12891.726	37819.5
14723	276.18	12484.054	37114.188
2603	276.1	9799.524	37985.137
27047	275.89	15345.335	40222.035
8627	275.62	10919.25	34376.141
27702	275.51	15566.984	36106.375
15312	275.45	12845.117	36351.875
26275	275.01	15364.315	33875.574
1683	274.93	9392.579	40118.5
20388	274.9	13837.461	38261.941
10558	274.82	11501.837	38335.617
11937	274.78	11919.737	36996.832
16728	274.72	12900.94	38306.438
24603	274.72	14949.323	34502.898
6432	274.68	10528.422	37810.523
22450	274.63	14190.493	35889.094
16858	274.63	13059.264	37487.023
15293	274.61	12686.38	36164.656
17606	274.61	13302.718	38218.434
15398	274.59	12736.805	37202.734
27694	274.57	15603.167	36330.367
17118	274.36	13080.949	34687.641
17650	274.26	13174.221	38479.863
17686	274.24	13310.776	38703.496
8416	274.23	10801.959	37289.797
24726	274.15	14964.522	35711.68
13673	274.13	12388.332	37216.898
20926	274.09	14099.421	34084.777
13590	273.9	12453.589	36561.852
10003	273.77	11286.587	34946.074
14644	273.77	12602.349	37832.676
20956	273.34	14016.117	34530.254
25762	273.27	15249.938	37718.902
7197	273.23	10584.758	36874.789
21149	273	14113.237	36642.555
6617	272.87	10339.002	36306.879
25863	272.87	15242.47	37130.203
907	272.81	9214.346	38920.211
20395	272.73	13889.755	38325.535
17426	272.54	13118.408	36303.063
13398	272.48	12260.41	34675.543
27971	272.39	15578.086	33933.406
26248	272.27	15435.805	33593.73
8212	272.25	10953.84	39283.07
13012	272.19	12226.726	36629.477
10187	272.12	11472.752	34794.059
11242	272.02	11665.75	37401.07
19966	271.95	13763.94	39488.348
19833	271.85	13844.911	40426.273
12008	271.77	11920.268	37640.363
23916	271.64	14805.245	38444.863
23850	271.64	14630.205	38971.754
20473	271.62	13954.063	37652.945
24955	271.52	14840.764	37796.59
16519	271.14	13057.648	39898.348
1986	271.08	9507.887	37974.945
23524	270.76	14479.137	40051.711
21087	270.66	14005.601	35868.555
11938	270.57	11829.776	37013.313
20520	270.34	13778.611	37361.59
7452	270.15	10545.254	39300
14526	270.13	12646.001	38431.168
4163	269.9	10112.526	38479.363
18702	269.86	13483.521	35458.344
22504	269.86	14387.434	35589
11610	269.78	11795.968	34077.945
5618	269.59	10355.954	40194.563
9978	269.57	11212.955	34987.254
26208	269.46	15235.621	33699.426
13581	269.38	12302.938	36495.266
20381	268.98	13812.701	38198.348
3027	268.92	10058.595	38737.824
27987	268.79	15617.859	33548.129
10702	268.57	11596.867	39424.156
21036	268.23	14093.371	35439.23
12729	268.13	12191.359	38524.68
15300	268.08	12760.386	36233.934
17500	267.62	13308.585	37345.547
17801	267.62	13311.333	39603.078
14121	267.31	12385.302	40285.512
26271	267.25	15358.213	33843.879
26535	267.21	15412.707	36330.727
6479	267.2	10529.904	37511.355
19122	267.1	13558.381	36354.629
1491	267.08	9360.336	37601.871
2681	266.85	9878.829	38955.051
14239	266.66	12479.184	39812.992
10885	266.52	11696.794	39982.461
21110	265.99	14130.694	36132.656
6197	265.97	10371.827	39908.211
24875	265.85	15032.95	37000.43
15238	265.64	12717.075	35587.242
24195	265.49	14686.966	36299.273
21023	265.47	14104.999	35308.133
499	265.38	9013.522	38864.793
20918	265.38	13971.361	34044.207
14470	265.16	12565.002	38915.004
14021	264.88	12414.904	39636.813
12963	264.57	12072.037	37230.113
12426	264.55	11921.961	40385.238
7182	264.49	10542.044	36728.145
17668	264.49	13272.375	38550.871
10876	264.4	11818.702	40195.164
6487	264.34	10322.632	37292.477
13765	264.19	12312.618	37971.945
21019	264	14055.498	35260.895
14264	263.69	12559.875	39789.066
21697	263.52	14054.717	40232.496
11373	263.48	11770.246	36583.668
26161	263.36	15193.256	34446.215
11830	263.27	11824.241	35879.176
18682	263.25	13512.754	35515.137
7473	263	10627.665	39486.535
23115	262.98	14572.502	37352.301
25649	262.94	15246.541	38523.293
19133	262.94	13600.297	36496.684
14437	262.52	12511.6	39398.473
27384	262.35	15506.788	38827.625
19193	262.04	13639.899	36914.07
21935	261.95	14397.074	39443.148
12773	261.87	12193.431	38221.922
19143	261.76	13750.122	36587.523
4330	261.72	10222.531	39878.836
26651	261.43	15422.82	37184.832
19137	261.35	13678.737	36516.02
24426	261.31	14782.465	34058.676
16623	261.16	12909.027	39126.199
23706	261.14	14682.587	39687.48
6471	261.14	10488.762	37395.82
18531	261.1	13329.054	37052.516
20435	261.07	13794.38	37720.688
21341	261.03	14059.39	38080.07
24471	260.82	14748.524	33831.426
1596	260.7	9291.38	39272.379
18360	260.62	13441.595	38337.887
26897	260.47	15442.383	39198.621
12458	260.43	12248.748	40359.691
26898	260.36	15273.547	39207.176
8459	260.34	10794.824	36709.727
1725	260.2	9466.492	40329.906
2455	260.2	9857.789	36171.906
17783	260.07	13302.016	39442.406
6450	259.97	10528.653	37572.719
11439	259.94	11755.572	36075.938
1467	259.9	9448.232	37209.109
18294	259.9	13511.578	38574.402
21889	259.86	14231.626	39506.336
9864	259.76	11343.293	36323.238
22921	259.74	14413.794	35651.563
22218	259.63	14200.832	37376.539
11917	259.46	11917.276	36823.703
27964	259.38	15608.244	33859.094
20893	259.19	14175.361	33815.516
16373	259.17	12856.963	40493.84
11784	258.88	11848.488	35280.602
18798	258.75	13398.327	34180.895
7378	258.48	10730.221	38689.074
13579	258.46	12381.932	36481.613
8569	258.38	10954.198	35398.547
15114	258.36	12694.894	34095.863
26621	258.35	15308.128	36930.715
17765	258.02	13197.917	39379.738
9462	257.79	11379.572	39919.941
20607	257.77	13900.084	36280.688
13663	257.68	12460.777	37141.34
14989	257.54	12594.401	34783.367
24565	257.5	14903.716	34170.227
18146	257.48	13346.595	39384.48
21921	257.41	14223.355	39386.695
27076	257.23	15450.477	40519.563
17542	257.22	13168.412	37698.898
11400	257.08	11779.493	36149.563
1544	256.95	9413.741	38489.195
27831	256.89	15535.389	35439.852
12740	256.54	12098.822	38614.422
3266	256.53	10078.455	35966.52
20984	256.35	14017.954	34946.125
18513	256.28	13448.148	36961.676
27571	256.28	15634.653	37123.504
14711	256.2	12444.865	37284.027
13625	256.1	12302.993	36830.102
18665	256.03	13509.037	35629.191
15616	255.89	12822.23	39208.461
19776	255.84	13697.457	40153.992
20141	255.8	13964.521	38557.547
13403	255.76	12442.995	34731.234
19321	255.07	13685.276	37921.77
14613	255.05	12591.643	38034.227
13205	255.03	12045.475	34328.398
8663	255.03	10937.527	33916.383
21237	255.01	14086.156	37368.527
11454	254.99	11670.656	35918.809
9499	254.8	11255.603	39398.867
14836	254.76	12558.997	36190.598
12262	254.76	11960.519	39324.605
19147	254.74	13651.833	36600.934
3132	254.69	10089.606	37659.754
16586	254.65	13107.29	39166.625
15360	254.61	12723.61	36863.133
7427	254.48	10709.027	39117.203
10776	254.27	11580.192	40008.691
9038	254.23	11141.805	37367.695
13725	254.13	12387.137	37601.234
15634	254.11	12694.182	39338.961
13048	254.11	12175.907	36183.746
17445	254.09	13205.297	36677.055
5264	254.04	10370.736	40130.617
27419	253.96	15545.9	38435.563
6594	253.9	10475.563	36732.172
16539	253.63	13106.211	39737.43
13563	253.61	12367.954	36293.27
15012	253.58	12636.13	34445.48
7285	253.52	10636.908	37914.219
3988	253.5	10243.106	36329
2792	253.44	9802.313	39998.23
27602	253.42	15530.568	36927.008
23032	253.25	14416.22	36647.027
27660	253.15	15684.318	36660.98
16685	253.14	13103.342	38644.719
21620	253.02	14101.36	39820.301
2037	252.89	9553.844	37096.816
18341	252.87	13374.662	38464.871
18963	252.87	13705.181	34901.297
21897	252.79	14397.338	39604.816
4104	252.77	10111.849	37887.516
11891	252.69	11931.638	36491.547
23210	252.6	14558.345	38024.125
23016	252.5	14504.132	36532.148
22010	252.45	14354.924	38896.82
3671	252.33	10218.436	35161.363
1545	252.33	9330.387	38499.793
2708	252.33	9757.376	39249.004
11584	252.29	11823.633	34421.852
12908	252.27	12241.96	37430.652
3062	252.27	9903.235	38461.855
12766	252.25	12246.185	38501.121
13444	252.22	12262.321	35087.617
24878	252.14	14985.113	37050.125
17321	252.08	13152.875	34901.797
12757	251.87	12083.757	38414.297
13458	251.87	12438.428	35321.453
19388	251.83	13611.112	38404.672
13001	251.83	12160.808	36847.074
4157	251.64	10132.887	38421.453
23276	251.47	14464.978	38466.723
19639	251.47	13627.177	39432.508
12107	251.37	11914.388	38539.074
21244	251.35	14004.655	37407.656
23789	251.3	14673.441	39223.766
6484	251.3	10404.264	37273.027
19389	251.28	13752.188	38410.738
21365	251.1	14151.63	38208.215
23556	251.1	14547.502	40301.336
3130	250.99	9956.417	37626.797
24392	250.95	14742.579	34373.59
18875	250.93	13728.063	33747.313
7253	250.84	10563.851	37486.719
10520	250.82	11460.188	38003.652
25462	250.8	15093.284	40107.105
11690	250.42	11986.243	34117.629
27209	250.4	15622.772	39946.891
18463	250.24	13486.018	37234.484
20374	250.2	13891.213	38481.898
13350	249.94	12447.793	34296.18
27666	249.88	15555.149	36428.852
10501	249.88	11494.905	37787.172
27703	249.86	15638.637	36104.461
27979	249.8	15583.907	33980.113
22649	249.69	14355.658	33968.059
19008	249.42	13738.405	35293.859
24835	249.4	15031.14	36674.715
25758	249.29	15208.18	38004.188
24422	249.27	14615.363	34028.785
17193	249.13	12977.687	33808.887
24907	249.06	15040.01	37430.457
19457	249.06	13591.172	38845.969
22236	249.02	14339.925	37123.527
24959	248.98	15042.049	37845.738
4206	248.84	10232.545	38747.484
3061	248.83	10093.335	38457.477
19878	248.61	13809.416	39979.254
10547	248.56	11553.702	38308.285
15502	248.54	12796.439	38131.223
19339	248.54	13725.165	38049.793
17368	248.52	13248.98	35569.242
20806	248.48	13782.88	34276.285
6784	248.48	10490.769	35528.141
18216	248.4	13524.323	39100.02
17489	248.35	13290.731	37165.664
25687	248.29	15208.205	38450.637
13216	248.25	12184.971	34154.961
26568	248.25	15316.941	36523.43
1945	248.02	9668.976	38448.496
1942	247.91	9537.099	38428.34
23026	247.89	14424.149	36613.121
18938	247.79	13563.251	34467.375
8185	247.77	10931.578	39342.109
23668	247.75	14803.686	40093.137
15104	247.73	12769.593	34034.734
6244	247.7	10525.343	39778.211
4074	247.68	10160.542	37438.297
13944	247.45	12356.346	39246.32
1979	247.35	9470.787	38155.344
16687	247.29	12946.933	38368.273
26591	247.16	15292.448	36703.504
11585	246.93	11636.887	34430.48
7032	246.76	10608.824	35142.777
1489	246.58	9433.733	37530.531
12437	246.47	11950.831	40496.414
20823	246.47	13769.581	33927.961
12930	246.34	12084.555	37267.449
9585	246.28	11211.025	38784.645
18250	246.24	13483.567	38963.508
19301	246.09	13687.957	37731.531
27668	246.03	15619.833	36431.953
23293	246.03	14604.009	38587.441
12038	245.93	11837.546	37944.289
13470	245.91	12358.998	35436.91
205	245.82	8885.958	35639.113
3694	245.8	10178.503	35331.574
11134	245.68	11622.546	38204.398
8931	245.68	11094.251	36255.734
16682	245.43	13087.926	38591.934
22608	245.36	14235.72	34387.273
26203	245.19	15102.785	34006.301
13638	245.15	12389.211	36931.523
18212	245.13	13510.136	39079.137
24611	245.05	15007.664	34618.086
18621	244.92	13427.79	36130.461
13036	244.88	12095.234	36298.996
23825	244.73	14655.764	39064.664
17481	244.71	13223.954	37024.871
21462	244.69	14079.767	38695.434
9955	244.61	11256.001	35575.547
21153	244.61	14065.019	36674.289
14974	244.59	12503.211	35124.355
23427	244.53	14470.753	39407.34
16964	244.44	12985.285	36544.887
8496	244.34	10790.617	36237.297
4051	244.3	10216.985	37301.938
7310	244.25	10589.67	38101.855
22378	244.15	14386.392	36265.031
22875	244.11	14479.502	35367.352
14524	244.07	12490.308	38419.5
12782	244.02	12233.731	38301.359
13131	244.02	12230.94	35226.281
23952	243.86	14803.706	38053.875
3328	243.86	10032.517	35504.695
8417	243.86	10839.638	37297.121
2948	243.83	10103.977	39591.805
13126	243.83	12117.247	35140.637
17297	243.79	13186.895	34642.109
23991	243.75	14795.405	37739.922
19998	243.73	13854.84	39330.355
3078	243.67	9910.721	38250.293
22542	243.56	14256.969	35292.098
16598	243.39	13108.836	39206.684
8583	243.25	10776.556	35234.043
3687	243.12	10209.379	35284.559
27921	243	15649.369	34501.957
23333	242.98	14475.757	38868.93
25171	242.85	14872.396	39374.637
13082	242.73	12191.451	35638.738
9952	242.73	11197.948	35553.305
26136	242.71	15072.788	34723.629
21637	242.6	14117.785	39915.906
26930	242.52	15313.343	39443.352
17296	242.49	13154.215	34630.957
9063	242.27	11132.604	37609.277
21627	242.26	14040.108	39874.207
14983	242.12	12581.295	34702.258
26351	241.97	15400.187	34743.922
13022	241.93	12216.703	36495.863
26612	241.87	15407.995	36847.875
13523	241.72	12458.407	35861.91
9186	241.68	11067.064	38953.586
2474	241.66	9738.247	36387.953
18048	241.64	13481.965	39846.898
20778	241.55	13862.303	34625.277
24155	241.47	14815.153	36590.402
24339	241.43	14701.455	35088.031
3256	241.43	9960.171	36249.813
1606	241.41	9440.256	39411
19297	241.34	13733.884	37697.391
11821	241.34	12026.689	35724.004
16649	241.34	12952.197	38985.105
12638	241.32	12159.586	39170.738
27651	241.32	15581.083	36602.648
18406	241.26	13367.362	37745.207
26163	241.07	15142.789	34460.984
13701	241.01	12288.028	37423.934
17255	241.01	13159.872	34127.605
26661	240.95	15264.432	37289.34
8629	240.72	10773.009	34400.871
9259	240.65	11035.141	39455.926
18880	240.61	13593.683	33782.367
18351	240.59	13349.528	38258.645
17559	240.51	13160.8	37885.18
13446	240.49	12443.357	35132.316
18277	240.11	13453.989	38516.301
22134	240.09	14380.028	37980.102
17467	239.98	13255.873	36950.598
8448	239.86	10965.812	36830.695
26950	239.77	15392.192	39594.535
25342	239.65	15012.188	40469.613
6588	239.59	10456.125	36648.602
13887	239.59	12318.4	38858.133
9390	239.59	11220.917	40481
15291	239.59	12750.084	36154.855
11570	239.55	11776.991	34578.828
11850	239.55	11864.042	36085.727
27990	239.55	15597.245	33577.156
15044	239.52	12482.45	33886.438
18056	239.5	13460.079	39894.375
27247	239.42	15650.548	39523.793
16669	239.4	13020.652	38814.965
23235	239.34	14500.385	38117.066
27525	239.32	15489.306	37463.355
9975	239.25	11213.774	35277.691
2538	239.19	9832.27	37208.629
9129	239.06	11001.234	38365.738
26235	238.96	15169.612	33570.801
10815	238.94	11587.132	40317.105
15587	238.92	12889.527	38997.164
17937	238.92	13189.496	40375.766
3126	238.9	10100.118	37574.664
2544	238.77	9861.122	37296.012
18955	238.56	13563.59	34716.504
23187	238.44	14573.811	37826.727
6795	238.42	10479.693	35348.551
19525	238.4	13731.54	39234.18
18013	238.35	13399.476	40016.867
10194	238.35	11550.197	34884.809
2429	238.35	9676.843	35858.727
21524	238.19	13992.22	39166.629
14782	238.19	12505.085	36589.902
24745	238.19	15014.839	35987.887
3300	238.12	10031.319	35865.352
3193	238	9929.455	37065.445
27992	237.98	15563.528	33597.859
21123	237.98	14146.456	36238.66
2030	237.98	9502.585	37373.066
23799	237.98	14738.572	39272.949
27283	237.95	15476.009	39207.141
12015	237.87	11915.031	37716.941
24167	237.83	14692.288	36726.52
11847	237.75	12036.051	36033.441
18734	237.68	13467.434	35064.906
26452	237.66	15467.006	35803.52
6755	237.6	10430.021	35895.207
16819	237.58	13020.267	37576.223
19686	237.54	13693.224	39748.109
2422	237.49	9781.279	35754.742
18139	237.47	13328.158	39325.141
8920	237.39	11089.847	36039.586
26611	237.26	15332.162	36835.152
21530	236.91	14103.713	39230.207
20138	236.91	13912.376	38915.117
3099	236.89	10016.459	38189.313
19440	236.83	13709.549	38752.176
5184	236.78	10136.427	40469.449
11416	236.7	11677.882	36238.813
19290	236.68	13578.602	37660.91
25961	236.64	15076.05	36321.609
11280	236.62	11820.669	37098.762
20608	236.62	13756.069	36288.648
9083	236.57	11019.886	37820.875
10879	236.45	11798.226	40255.699
16946	236.41	13077.3	36684.941
24185	236.3	14772.696	36567.742
24774	236.28	14885.944	36163.93
27931	236.24	15479.235	34581.238
19941	236.18	13770.226	39677.746
17683	236.16	13279.659	38684.723
21160	236.13	14160.813	36727.078
25966	236.11	15213.639	36343.273
9024	236.07	11152.043	37215.41
19788	236.05	13608.336	40317.844
17678	236.01	13261.465	38628.27
20941	235.95	14023.747	34289.355
13736	235.91	12392.579	37685.055
11985	235.86	11988.485	37416.645
16619	235.82	12953.665	39053.633
17715	235.8	13112.882	39036.672
20902	235.65	13997.127	33924.285
19734	235.42	13583.447	39978.375
23718	235.4	14733.735	39496.625
10954	235.3	11667.876	39614.906
10572	235.21	11486.637	38466.273
21126	235.17	14014.991	36268.477
24696	235.05	14842.352	35423.281
27822	235.03	15618.564	35355.156
14833	235.01	12596.042	36135.109
21750	234.94	14273.022	40313.738
4048	234.88	10127.02	37238.219
20711	234.8	13941.969	35420.238
18441	234.78	13356.438	37680.055
2581	234.77	9795.983	37682.578
7181	234.69	10636.483	36719.262
19480	234.65	13736.947	39014.848
4213	234.59	10138.23	38769.402
8326	234.5	10763.21	38092.48
25917	234.46	15135.638	36805.203
2981	234.36	9969.885	39239.203
19800	234.17	13691.994	40402.727
7302	234.06	10548.143	38019.691
23928	233.96	14638.222	38226.891
14793	233.96	12631.525	36722.574
10988	233.88	11693.204	39030.434
18648	233.85	13359.174	36097.715
1988	233.81	9626.341	37997.453
1641	233.81	9346.397	39731.656
13045	233.77	12135.503	36421.203
22652	233.37	14206.372	33746.559
24261	233.27	14640.563	35673.758
2536	233.25	9857.508	37200.461
27910	233.16	15647.614	34732.465
2990	233.14	9955.626	39036.027
23754	233.08	14814.802	39357.48
22696	233.04	14524.319	33633.586
27513	232.96	15515.131	37630.715
16887	232.75	12906.326	37121.629
18164	232.66	13380.85	39477.523
24548	232.64	14903.42	34012.105
18215	232.62	13363.596	39094.211
9013	232.52	11161.576	37118.992
27712	232.51	15644.608	36197.949
23044	232.51	14482.406	36770.371
7058	232.47	10738.037	35363.457
1026	232.45	9173.783	37411.34
15724	232.43	12684.718	39897.41
25600	232.41	15126.902	39144.07
26284	232.29	15458.527	34038.367
24612	232.14	15032.089	34644.203
13542	232.12	12311.829	36094.324
21105	232.1	14137.362	36063.902
17909	232.08	13279.268	40289.168
11906	232.08	12023.716	36627.719
11459	232.06	11779.897	35931.965
23373	232.03	14469.337	39060.762
24685	231.97	14935.172	35272.738
11605	231.93	11767.417	34034.828
20529	231.93	13914.863	37133.527
1974	231.82	9649.793	38125.922
27948	231.66	15508.906	34227.555
2786	231.66	9870.781	39970.09
16635	231.62	13062.558	38915.789
20584	231.59	13809.659	36746.047
17012	231.53	13001.06	36073.109
16327	231.39	12742.539	40229.68
17721	231.36	13311.901	39066.906
8611	231.34	10802.643	34773.59
7471	231.3	10740.772	39443.434
21005	231.3	14107.38	35151.445
10472	231.28	11603.128	37499.941
18040	231.22	13521.604	39821.898
15314	231.13	12840.892	36433.734
7090	231.03	10590.303	35733.203
14804	230.86	12593.682	36512.09
18812	230.86	13342.256	34249.629
6791	230.7	10430.952	35617.609
16884	230.65	13017.669	37095.332
17132	230.61	12937.079	34515.457
16837	230.57	12990.226	37638.875
22343	230.53	14362.376	36457.465
1752	230.51	9674.691	40206.215
22212	230.4	14298.643	37308.484
27183	230.32	15653.629	39826.578
1888	230.19	9635.539	39066.074
15373	230.11	12701.667	37032.164
17034	230.09	12903.01	35717.063
14832	230.05	12664.068	36112.797
12709	230.05	12104.882	38692.934
22096	229.88	14283.091	38076.063
14765	229.88	12615.825	36779.441
8197	229.88	10962.236	39173.816
10053	229.84	11354.411	34223.215
8932	229.79	11170.169	36258.738
10210	229.77	11544.751	35018.16
24560	229.77	14931.59	34123.91
19096	229.71	13660.431	36083.934
18444	229.71	13381.434	37393.152
7154	229.71	10643.67	36341.926
2585	229.69	9722.197	37749.684
18114	229.56	13463.918	39552.164
10955	229.54	11746.013	39618.375
21903	229.48	14211.798	39633.934
24739	229.46	14983.42	35873.227
1854	229.44	9583.196	39625.152
22030	229.38	14381.653	38746.969
2299	229.31	9697.071	34294.938
21495	229.29	14162.854	38920.746
18140	229.27	13491.962	39340.578
17353	229.04	13216.434	35223.93
2721	229.04	9703.219	39364.375
8796	229.02	11127.291	34574.898
1894	229.02	9615.145	39116.883
22314	229	14307.965	36648.477
6304	228.94	10502.629	38972.258
19475	228.88	13720.73	38980.977
13489	228.77	12259.073	35630.113
23740	228.69	14759.844	39605.387
14484	228.67	12619.188	38752.219
20060	228.6	13838.887	39055.488
27493	228.52	15615.471	37857.504
26538	228.41	15334.316	36343.59
25454	228.39	15089.482	40075.066
10235	228.37	11530.475	35278.961
9009	228.29	11144.337	37058.773
10621	228.23	11608.156	38873.438
12925	228.18	12109.501	37238.938
17083	228.16	13029.018	35241.938
13636	228.16	12451.286	36909.023
25674	228.14	15236.605	38359.695
25999	227.98	15189.769	36087.152
19753	227.97	13567.328	40090.16
16558	227.93	13052.801	39583.602
11725	227.87	11865.007	34475.84
1476	227.74	9292.448	37347.121
20142	227.7	13935.075	38564.84
9838	227.68	11376.097	36425.465
6292	227.64	10512.123	38843.363
7256	227.54	10633.776	37534.949
22521	227.52	14197.861	35446.66
21871	227.47	14313.046	39948.977
177	227.43	8825.301	35240.484
18269	227.39	13356.211	38761.473
27683	227.31	15674.342	36275.027
17739	227.3	13224.108	39217.723
24836	227.2	14866.228	36684.695
11289	227.07	11598.139	37311.539
5638	226.93	10469.425	39991.598
1460	226.93	9293.403	37150.617
9072	226.89	10990.652	37741.297
26238	226.87	15161.756	33621.664
17750	226.85	13128.22	39272.305
1066	226.8	9088.986	36822.293
8599	226.78	10960.526	34858.563
18736	226.76	13432.606	35078.598
23962	226.74	14725.406	38126.211
2473	226.72	9827.524	36361.895
24942	226.57	14953.43	37703.617
24858	226.55	14854.821	36837.691
8630	226.55	10947.951	34405.387
19853	226.43	13886.342	40152.727
19270	226.32	13623.259	37581.66
20719	226.3	13863.615	35456.922
10725	226.26	11573.489	39493.957
7036	226.2	10655.985	35168.898
18063	226.18	13348.645	39952.395
26686	226.16	15303.259	37513.648
25477	226.09	15081.422	39864.785
14022	226.05	12382.478	39637.891
22275	225.99	14399.884	36964.621
19610	225.72	13634.572	39272.305
2512	225.72	9884.367	36867.621
15755	225.71	12692.062	40061.27
21848	225.61	14285.087	40112.98
2631	225.48	9782.887	38328.203
8482	225.44	10770.479	36319.996
10971	225.4	11675.409	39466.387
25436	225.36	15082.27	40011.984
12821	225.32	12132.878	38096.41
12358	225.26	11953.984	39929.809
2009	225.25	9672.725	37570.219
19280	225.25	13658.959	37618.129
20565	225.23	13961.171	36821.977
22282	225.23	14250.825	37032.047
1953	225.19	9658.721	38291.152
11864	225.11	11986.559	36223.172
18757	225.11	13439.41	34724.523
26041	225.05	15125.223	35464.281
18158	225.05	13434.205	39447.387
25170	225.05	14957.894	39359.355
27821	225	15502.452	35345.852
12269	224.88	11875.651	39372.605
2056	224.86	9563.969	36971.574
18960	224.86	13603.613	34785.211
3285	224.84	10098.92	36088.988
7172	224.79	10705.571	36625.23
9473	224.79	11378.112	39712.254
10624	224.77	11415.311	38887.535
27707	224.75	15562.446	36150.609
22155	224.73	14338.151	37838.105
9767	224.54	11199.72	37242.16
13738	224.54	12280.799	37692.871
10609	224.5	11432.696	38739.984
23844	224.33	14638.692	38931.004
8980	224.31	11090.732	36807.441
21875	224.25	14330.936	39671.648
20936	224.19	13986.988	34210.469
24024	224.06	14694.181	37594.273
15449	224.04	12687.205	37647.672
6995	224.04	10714.249	34643.004
25872	223.96	15242.405	37185.602
11699	223.94	11973.523	34271.695
18448	223.77	13347.409	37431.637
27726	223.58	15687.166	36070.699
9315	223.58	11013.966	39940.836
12958	223.5	12195.665	37190.852
11771	223.48	12008.984	35140.586
25410	223.44	15211.038	40180.816
11715	223.44	11977.242	34426.395
23755	223.33	14690.847	39358.539
21682	223.29	13994.535	40187.52
16416	223.27	12996.427	40134.078
14977	223.16	12621.037	34931.367
23432	223.16	14462.618	39502.465
20452	223.08	13788.463	37787.973
24965	222.95	15014.639	37894.547
20935	222.81	14185.001	34202.199
25582	222.62	15100.701	39014
13786	222.62	12259.763	38188.715
8857	222.6	11023.648	35587.785
4152	222.6	10148.602	38389.086
12866	222.6	12104.677	37848.445
8955	222.58	11161.85	36553.488
2650	222.56	9801.105	38504.176
8265	222.54	10790.336	38783.766
2022	222.54	9643.722	37526.613
20562	222.51	13967.538	36785.852
1884	222.45	9619.31	39006.984
18729	222.43	13503.841	35028.051
23114	222.35	14445.141	37315.156
25589	222.31	15178.946	39053.23
23119	222.28	14526.683	37367.094
19047	222.2	13688.431	35724.332
27057	222.2	15370.857	40335.863
9728	222.14	11328.375	37635.676
22752	222.14	14513.802	34364.93
24441	222.12	14731.848	33914.77
22922	222.12	14568.327	35651.234
18847	222.08	13477.391	33812.664
3178	222.07	10016.403	37199.234
11749	221.97	11966.986	34794.18
24964	221.95	14949.435	37886.32
23852	221.85	14755.674	38990.895
26688	221.84	15444.971	37539.195
13743	221.8	12254.597	37703.742
21141	221.78	14130.721	36405.016
7218	221.76	10673.535	37197.027
2933	221.74	10098.909	39780.059
21281	221.72	14169.647	37582.23
18461	221.68	13415.651	37542.945
24145	221.61	14626.99	36865.371
20134	221.59	13966.636	38815.078
27705	221.51	15595.949	36134.547
18535	221.36	13325.376	36768.363
16751	221.2	12940.657	38164.133
17357	221.18	13267.058	35360.965
26519	221.18	15304.749	36202.645
11229	221.17	11647.697	37671.16
25429	221.15	15068.725	39963.398
8949	221.05	11001.308	36504.758
22253	221.01	14331.783	37204.93
12844	220.97	12045.055	37982.328
20916	220.92	14066.512	34036.156
6990	220.86	10684.048	34596.258
11479	220.84	11640.398	35765.715
22635	220.82	14260.349	34072.102
3741	220.82	10207.92	35826.445
10233	220.82	11576.25	35242.422
6810	220.78	10355.302	35253.105
13698	220.72	12405.572	37388.563
14876	220.69	12626.064	35688.5
11732	220.67	11936.209	34541.133
20970	220.65	14098.762	34697.555
15110	220.55	12763.818	34084.125
15680	220.53	12770.716	39648.883
5625	220.53	10394.488	40223.172
11410	220.49	11641.288	36202.602
10567	220.42	11459.432	38397.109
24466	220.28	14678.645	33815.254
16618	220.27	12990.419	39049.809
19453	220.27	13699.359	38819.621
15036	220.25	12473.543	34034.852
2680	220.19	9699.339	38947.957
12232	220.17	11830.382	39157.922
10180	220.13	11563.174	34693.504
11321	220.04	11653.498	36783.652
26764	219.94	15274.895	38210.984
24791	219.92	14998.644	36305.484
11485	219.88	11778.243	35510.289
611	219.75	8825.959	39763.711
20145	219.71	13932.511	38578.734
17478	219.58	13305.434	37009.016
8800	219.27	11097.077	34621.887
27511	219.21	15658.42	37611.055
3198	219.13	9944.5	36772.871
9033	219.12	10996.175	37286.574
17985	219.06	13383.817	40464.102
21076	219.02	13994.203	35813.426
14569	218.98	12635.752	38124.449
6530	218.96	10479.667	37227.063
12355	218.94	12013.021	39889.574
2033	218.92	9670.092	37072.375
12134	218.92	11816.471	38636.613
25873	218.89	15144.563	37188.902
10396	218.87	11542.64	36706.738
27025	218.83	15270.128	40042.199
22153	218.81	14271.022	37799.117
4167	218.81	10276.136	38509.516
1383	218.81	9337.297	36054.488
26211	218.69	15162.326	33741.395
14167	218.69	12586.117	40350.613
9681	218.62	11190.908	38158.961
22216	218.6	14233.014	37350.098
27338	218.58	15486.522	38974.566
13534	218.58	12351.83	36019.977
2906	218.54	9906.637	39938.27
783	218.54	9226.741	40501.059
6515	218.48	10455.768	37117.605
22865	218.43	14418.448	35249.93
12451	218.39	12207.656	40294.688
24930	218.31	15023.855	37663.711
17325	218.29	13239.515	34944.68
14875	218.14	12650.756	35672.766
18976	218.04	13665.989	34951.559
8838	217.97	11176.15	35306.895
16664	217.97	12910.012	38767.141
410	217.95	8845.066	38061.934
1981	217.93	9478.084	38174.742
18409	217.87	13380.692	37761.043
16877	217.72	13096.511	37326.172
8251	217.68	10760.907	38981.461
18095	217.64	13532.997	39768.152
15552	217.64	12814.538	38627.355
19128	217.56	13579.515	36448.934
24448	217.56	14619.641	33974.965
6767	217.51	10346.091	35671.262
23679	217.47	14786.521	39802.398
8323	217.47	10774.656	38062.148
19061	217.41	13559.877	35834.094
1020	217.37	9093.104	37607.586
7407	217.35	10638.229	38973.941
1992	217.33	9510.701	37755.105
21882	217.3	14239.342	39746.387
22445	217.28	14335.393	35816.629
1121	217.26	9100.288	36040.977
12771	217.1	12087.302	38197.031
20855	217.07	13819.584	33847.492
8824	217.01	11059.423	34998.18
21937	216.95	14373.687	39460.457
25259	216.89	14966.739	39860.238
15287	216.86	12795.219	36124.902
20629	216.86	13886.318	36152.676
9275	216.86	11016.001	39604.785
17338	216.84	13282.221	35055.789
22285	216.8	14379.229	37050.547
9073	216.76	11173.815	37771.32
22918	216.74	14516.489	35632.773
17098	216.7	12947.116	34858.949
13323	216.7	12416.776	34019.988
14686	216.59	12586.189	37442.293
1580	216.59	9405.123	39025.891
6270	216.59	10445.533	39382.301
9896	216.53	11219.722	36035.574
21728	216.53	14040.713	40377.059
21191	216.51	14072.311	36929.551
24542	216.47	14981.475	33996.305
21852	216.47	14351.038	39811.309
18615	216.47	13459.21	36406.223
15203	216.45	12747.877	35089.488
12754	216.36	12170.022	38386.242
16750	216.34	13068.627	38162.609
10676	216.32	11596.165	39173.453
2939	216.17	9902.768	39546.352
14503	216.13	12560.483	38588.805
15331	216.07	12789.506	36521.926
17271	216.03	13312.53	34293.621
25293	215.99	14898.756	40112.09
9686	215.92	11233.341	37873.949
12149	215.84	12039.328	38720.289
780	215.71	9199.004	40467.383
3025	215.71	10088.465	39079.102
7089	215.63	10612.928	35727.922
15509	215.48	12704.96	38160.016
21773	215.46	14299.547	40452.715
7127	215.44	10541.273	36067.391
2520	215.4	9756.65	36979.465
26613	215.34	15343.244	36857.762
13844	215.28	12287.903	38588.613
23650	215.27	14768.987	40274.402
8491	215.25	10963.112	36164.215
20498	215.23	13771.417	37462.273
2173	215.21	9547.17	35067.191
16428	215.19	12981.609	40226.102
25726	215.07	15168.243	38050.906
23972	215.05	14728.206	37907.598
10721	215.02	11490.593	39484.32
1499	215.02	9408.129	37679.336
3315	214.98	9962.103	35929.867
15590	214.98	12876.056	39058.617
16683	214.94	13106.981	38617.254
27786	214.92	15648.024	35482.438
12082	214.65	12010.242	38355.055
23288	214.65	14572.739	38514.063
27679	214.65	15529.158	36555.254
9437	214.63	11275.183	40017.98
25175	214.58	14918.971	39393.004
9022	214.56	11114.258	37197.176
2263	214.54	9742.28	33775.652
9818	214.48	11251.751	36606.984
21645	214.46	14058.385	39972.23
22174	214.42	14242.543	37714.426
21306	214.4	14081.15	37745.488
2460	214.38	9833.419	36199.383
14941	214.37	12503.165	34983.645
13203	214.33	12158.132	34295.703
22319	214.31	14364.02	36665.492
2481	214.23	9750.901	36476.836
14300	214.21	12624.285	39369.422
17581	214.19	13305.599	38018.375
27411	213.98	15565.106	38370.43
25888	213.89	15189.69	37008.32
9562	213.85	11252.041	38846.563
24847	213.85	14883.339	36813.777
9148	213.83	11105.324	38595.707
17299	213.81	13216.781	34655.625
11908	213.73	11832.711	36632.16
19099	213.71	13657.11	36105.605
3060	213.64	9956.853	38422.406
10152	213.56	11599.728	34370.32
22235	213.56	14209.616	37113.496
17082	213.54	12968.307	35226.223
17318	213.5	13221.387	34888.211
8359	213.48	10830.812	37734.086
11798	213.46	11979.332	35447.555
13006	213.46	12086.562	36897.676
21181	213.24	14143.636	36850.133
3174	213.24	10044.001	37140.785
5017	213.22	10221.27	40207.133
19073	213.2	13634.094	35913.844
25525	213.2	15188.512	39532.379
6764	213.18	10470.453	35647.156
8518	213.16	10785.575	35915.039
25111	213.14	14831.899	39041.789
1751	213.1	9618.518	40192.262
8605	213.04	10825.137	34661.664
9219	213.02	11157.029	39211.277
10850	213.01	11639.796	40399.41
11386	212.99	11662.392	36352.402
7490	212.97	10632.274	39613.922
11345	212.81	11794.442	36629.852
19238	212.76	13752.406	37411.598
26422	212.74	15452.85	35459.543
12923	212.68	12101.229	37547.723
8344	212.64	10917.252	37901.953
15351	212.58	12867.116	36799.609
26735	212.58	15305.819	37934.484
25017	212.51	14854.167	38351.301
14794	212.49	12497.708	36731.496
20766	212.47	13861.029	34810.602
14730	212.41	12523.678	37175.633
15677	212.37	12875.421	39620.168
20500	212.37	13811.642	37464.262
17696	212.35	13127.299	38798.391
27065	212.35	15455.93	40415.512
11516	212.32	11656.134	35224.863
1218	212.16	9135.393	34572.488
7401	212.09	10595.676	38937.93
11151	211.95	11697.4	38331.07
11130	211.95	11804.341	38502.137
11248	211.86	11661.421	37446.652
20531	211.82	13934.292	37155.902
18766	211.8	13514.98	34500.586
2437	211.8	9762.549	35961.293
23341	211.66	14440.509	38912.93
20619	211.57	13920.056	36389.211
7322	211.47	10703.865	38167.648
18765	211.42	13513.821	34781.059
17069	211.42	12978.987	35403.59
26598	211.38	15421.793	36761.164
18486	211.38	13466.431	37077.77
20790	211.28	13929.096	34397.285
20591	211.24	13933.504	36441.699
19142	211.22	13561.464	36571.941
16338	211.22	12834.35	40272.793
14653	211.2	12590.574	37613.266
25809	211.15	15117.953	37443.477
18904	211.09	13680.842	34066.531
12019	210.88	11995.428	37775.496
14980	210.65	12667.974	34663.734
9588	210.63	11382.035	38789.477
14177	210.46	12540.387	40414
24943	210.44	15025.503	37709.887
2155	210.38	9563.004	35437.629
19355	210.36	13572.666	38171.195
9107	210.36	11087.127	38045.898
9299	210.34	11147.279	39856.926
23965	210.27	14788.887	38143.008
6359	210.25	10383.879	38209.66
25074	210.23	14997.314	38745.461
26704	210.21	15260.193	37683.605
8157	210.15	10854.832	39775.672
8584	210.09	10842.959	35278.895
8154	210.09	10763.804	39765.977
16527	210.06	12966.573	39647.902
2523	209.98	9829.37	37042.738
16663	209.98	12946.328	38768.52
21770	209.9	14311.851	40435.07
17755	209.84	13270.517	39278.57
27256	209.81	15511.184	39617.508
19981	209.79	13939.643	39573.293
26918	209.77	15328.352	39371.465
19914	209.71	13761.968	39849.922
27152	209.63	15568.061	40002.348
9919	209.61	11321.93	35668.352
15422	209.61	12844.864	37436.734
10753	209.52	11509.763	39744.805
20851	209.5	13835.418	33827.18
13331	209.5	12343.407	34185.238
23048	209.48	14600.852	36798.984
13114	209.44	12139.567	35598.227
15102	209.38	12778.094	33951.574
13900	209.33	12335.596	38964.258
10255	209.16	11402.982	35395.637
2801	209.16	9680.256	40030.422
20385	209.14	13776.154	38207.23
13546	208.98	12451.605	36155.426
8332	208.98	10951.032	38123.094
12783	208.94	12201.246	38312.762
23020	208.89	14448.963	36578.324
19005	208.85	13567.056	35263.559
469	208.83	8861.19	38643.813
16656	208.64	13024.82	38706.48
15617	208.62	12729.257	39205.566
340	208.56	8813.086	37376.324
20568	208.56	13872.723	36830.539
15266	208.54	12790.315	35850.313
14638	208.48	12642.507	37778.887
9237	208.37	11161.248	39330.441
18373	208.25	13405.637	38097.273
11519	208.25	11642.841	35305.617
23839	208.22	14681.649	38898.086
2579	208.18	9698.483	37663.461
18275	208.16	13521.716	38815.375
23148	208.14	14470.621	37560.594
22145	208.14	14197.167	38026.984
4002	208.02	10236.262	36572.441
1379	207.99	9368.158	35946.742
18834	207.85	13510.151	33987.383
2636	207.85	9854.406	38347.777
9239	207.8	10976.234	39336.832
21785	207.78	14221.797	40512.453
25307	207.72	14950.869	40265.379
14729	207.7	12477.584	37153.574
16919	207.64	12897.435	37043.816
14786	207.64	12497.224	36639.063
4347	207.57	10151.67	39994.676
15718	207.57	12685.957	39858.449
27334	207.47	15611.151	38962.066
17827	207.47	13094.8	39788.453
20928	207.45	13993.854	34147.453
1621	207.41	9387.25	39576.969
3125	207.39	9979.641	37570.754
9991	207.35	11392.373	35107.199
4134	207.35	10139.152	38224.602
8731	207.35	11010.524	34058.684
9288	207.28	10984.486	39766.594
2073	207.2	9550.479	36620.773
27141	207.2	15458.24	39964.398
22131	207.16	14255.139	37956.945
21967	207.16	14381.881	39000.727
15225	207.12	12757.844	35439.398
16913	207.07	13015.226	36976.855
23146	206.99	14438.714	37541.785
8435	206.99	10949.487	37216.973
9098	206.97	11034.477	37901.066
26729	206.95	15377.987	37897.883
20604	206.93	13867.242	36556.676
1068	206.93	9081.951	36878.656
1133	206.93	9123.757	35888.027
25128	206.93	14885.357	39105.004
24308	206.88	14751.244	35446.406
23549	206.86	14489.432	40245.242
15711	206.76	12852.3	39843.762
13112	206.74	12214.757	35572.383
16505	206.7	13026.331	40117.57
12071	206.68	11995.726	38264.289
2901	206.65	9987.3	39865.016
4177	206.63	10192.998	38582.574
24221	206.63	14649.843	36237.629
4137	206.57	10166.263	38230.324
21919	206.57	14319.82	39366.457
25981	206.57	15163.035	36238.66
2626	206.53	9728.157	38319.223
21525	206.51	14168.977	39189.742
1567	206.45	9284.422	38781.574
8516	206.44	10952.894	35885.035
21594	206.38	13980.911	39636.027
9126	206.38	11130.672	38309.363
27081	206.36	15610.469	40292.992
24348	206.32	14784.763	34870.641
18772	206.19	13400.462	34580.254
1456	206.19	9411.646	37040.672
11372	206.15	11809.002	36574.773
10285	206.11	11417.425	35768.98
2074	206.11	9512.589	36651.547
2496	206.07	9735.894	36667.414
8634	206.03	10855.524	34494.199
10201	206.03	11557.733	34940.516
19787	205.92	13638.566	40290.207
20556	205.92	13900.382	37035.715
15321	205.9	12711.735	36491.281
19418	205.9	13746.469	38594.207
2420	205.76	9799.646	35722.859
21500	205.76	13989.05	38984.172
24808	205.75	15038.613	36449.566
2047	205.71	9569.614	37175.676
22677	205.71	14244.052	33677.23
2660	205.65	9775.637	38679.895
10037	205.63	11373.632	34415.551
17587	205.48	13178.825	38116.402
15493	205.46	12874.202	38112.875
20078	205.46	13815.477	38843.18
26131	205.36	15248.927	34689.18
26937	205.36	15370.341	39529.043
17851	205.32	13272.045	39948.906
7489	205.3	10685.777	39607.621
12895	205.23	12127.23	37680.102
21947	205.21	14372.459	39213.598
9666	205.19	11292.619	38299.535
25228	205.17	14875.656	39668.543
19226	205.15	13726.42	37261.855
8921	205.15	10994.217	36058.461
19901	205.13	13904.768	40120.836
7088	205.06	10648.49	35714.105
25498	205.04	15228.608	39706.531
23531	204.98	14569.285	40130.949
13632	204.98	12442.318	36862.926
26016	204.96	15232.095	35640.148
27442	204.92	15561.24	38299.063
13200	204.92	12116.936	34291.668
25268	204.92	14863.186	39920.324
9720	204.9	11296.409	37857.855
19256	204.86	13696.515	37512.91
24239	204.79	14824.749	35787.148
2475	204.79	9769.675	36398.738
24707	204.79	14989.862	35532.941
22587	204.67	14359.201	34808.391
24047	204.6	14824.197	37438.133
17400	204.54	13179.225	35954.156
144	204.48	9034.436	34847.262
17150	204.42	13101.021	34407.129
12787	204.4	12223.323	38339.016
26314	204.4	15300.797	34399.441
15522	204.39	12692.875	38258.176
11001	204.37	11641.834	39156.461
16793	204.33	13048.039	37790.074
24783	204.29	14847.427	36206.242
4300	204.29	10305.423	39512.891
5202	204.25	10346.741	40335.992
13612	204.21	12396.201	36741.41
14010	204.19	12337.662	39556.348
6467	204.14	10482.447	37656.496
15438	204.1	12704.362	37565.41
4262	204.08	10118.095	39240.137
10209	204.08	11495.067	34989.605
27266	204.08	15557.315	39383.223
18930	204.02	13712.252	34398.27
11318	203.98	11751.925	36774.789
19965	203.94	13963.917	39482.484
13912	203.94	12461.028	39062.375
8975	203.93	11182.298	36775.125
20132	203.91	13825.395	38795.188
10256	203.91	11422.327	35404.27
20657	203.91	13755.677	36076.262
17335	203.87	13321.459	35018.215
13591	203.81	12250.408	36558.809
20043	203.75	13964.985	39277.137
22390	203.6	14285.4	36388.953
12688	203.6	12099.331	38859.211
27466	203.58	15513.724	37716.527
9854	203.52	11248.535	36529.125
2800	203.33	9739.564	40020.16
21513	203.29	14158.802	39058.703
27532	203.29	15626.892	37505.84
1883	203.26	9532.37	39222.805
18031	203.22	13457.646	40100.441
7081	203.18	10675.407	35600.641
15652	203.14	12688.367	39455.766
3206	203.14	9934.642	36861.004
463	203.14	8984.603	38585.91
15539	203.1	12889.666	38472.492
16653	202.99	13058.686	38682.828
5626	202.95	10531.495	40231.758
8363	202.89	10803.862	37743.887
25977	202.83	15058.842	36155.074
322	202.83	8766.53	37106.172
7168	202.81	10731.694	36525.977
18410	202.8	13512.123	37763.473
2808	202.8	9693.693	40180.074
19722	202.72	13626.245	39915.152
17575	202.66	13214.373	37988.656
18165	202.64	13386.093	39168.137
23471	202.57	14586.644	39764.043
18119	202.57	13459.023	39577.684
15284	202.55	12748.442	36104.492
2947	202.55	10005.251	39586.105
15308	202.47	12743.385	36347.91
25427	202.45	15253.05	40254.957
13204	202.43	12191.895	34312.051
2466	202.39	9705.587	36259.637
23474	202.39	14408.901	39779.707
11785	202.36	11981.116	35317.758
21230	202.36	14056.14	37211.043
22625	202.34	14250.385	34208.578
11686	202.22	11895.604	34031.688
19960	202.16	13898.884	39800.957
18349	202.16	13401.08	38247.074
23782	202.11	14764.321	39174.254
7062	202.05	10571.601	35387.27
13921	201.88	12419.867	39137.52
13898	201.84	12395.986	38961.055
19471	201.84	13616.268	38964.629
16938	201.78	13066.834	36954.23
3023	201.76	9909.611	38986.512
13799	201.7	12287.758	38286.02
1682	201.67	9254.507	40086.031
24625	201.67	14884.783	34757.93
19814	201.67	13607.243	40507.527
17293	201.65	13120.562	34574.344
23871	201.65	14797.31	38827.023
1592	201.61	9389.303	39217.234
11727	201.61	11924.953	34494.793
9749	201.61	11287.708	37502.215
10576	201.57	11517.246	38487.879
18550	201.57	13493.534	36879.469
22583	201.38	14354.452	34744.695
23173	201.21	14482.696	37748.809
26981	201.19	15398.345	39805.215
6417	201.17	10339.683	37717.547
27037	201.09	15313.591	40181.516
11274	201.05	11710.311	37076.301
2905	201.03	10026.123	39922.879
3726	201.01	10224.726	35660.027
15037	200.99	12643.459	34052.703
13358	200.99	12368.856	34380.707
27017	200.98	15301.851	39990.316
8572	200.96	10769.766	35411.828
16357	200.88	12861.743	40410.453
16736	200.82	13077.37	38066.801
6890	200.82	10469.55	34140.605
26505	200.78	15360.644	36103.984
20136	200.75	13846.966	38820.176
17483	200.75	13180.03	37030.035
2427	200.73	9822.967	35851.383
26109	200.71	15143.736	35134.852
20777	200.71	13835.753	34623.672
24756	200.69	14919.872	36074.711
17490	200.69	13190.379	37184.016
1739	200.57	9505.638	40476.734
11720	200.55	11875.551	34455.016
1946	200.55	9650.379	38449.496
8324	200.48	10952.051	38065.09
20974	200.4	14060.942	34821.695
20516	200.29	13806.428	37308.563
8847	200.27	11170.811	35452.043
24879	200.27	14948.697	37054.336
10057	200.25	11278.377	34293.129
26061	200.23	15169.393	35301.488
19101	200.17	13714.026	36158.414
21027	200.13	14026.956	35328.594
20405	200.13	13937.963	38101.402
25261	200.11	15001.794	39868.93
15207	200.09	12853.979	35137.34
19347	200.09	13567.909	38094.34
17863	200.08	13232.928	40009.691
14466	200.08	12528.942	38869.941
27559	200.04	15609.038	37364.941
15149	199.96	12699.7	34407.156
21900	199.94	14236.398	39620.441
10243	199.92	11434.003	35346.578
24637	199.9	14887.853	34923.027
11533	199.88	11745.485	35132.43
23004	199.86	14437.582	36499.008
23501	199.85	14462.285	39932.047
3128	199.83	9931.303	37583.797
21625	199.83	14161.098	39866.563
2533	199.81	9737.82	37142.035
2001	199.79	9671.223	37818.598
2826	199.73	9710.501	40359.215
10528	199.71	11546.055	38050.676
4158	199.63	10212.893	38452.48
23788	199.63	14639.254	39223.441
22545	199.6	14199.676	35033.727
19317	199.54	13627.824	37888.984
27556	199.44	15559.209	37365.797
3697	199.44	10290.539	35380.68
9261	199.39	11032.881	39478.281
11518	199.35	11745.554	35280.191
3980	199.33	10273.985	36213.863
8149	199.33	10764.738	39717.738
9970	199.31	11334.856	35174.5
16718	199.31	13110.997	38241.949
3148	199.31	10046.758	37457.137
19040	199.25	13743.698	35672.734
25700	199.23	15219.185	38197.43
21377	199.23	14156.129	38294.477
17603	199.19	13285.764	38192.449
11564	199.14	11656.731	34506.594
16647	199.14	12962.54	38962.43
14377	199.1	12501.415	39238.289
3245	199.1	9993.554	36155.352
25406	199.06	15166.68	40125.695
12980	199.02	12132.578	37020.539
11440	198.95	11668.88	36082.832
17101	198.93	12946.6	34875.129
8408	198.89	10763.466	37536.305
22594	198.85	14386.472	34528.543
22739	198.83	14419.402	34152.492
15339	198.81	12810.328	36661.598
15468	198.79	12858.351	37837.43
1603	198.79	9260.735	39391.41
17031	198.77	13103.581	35640.984
22613	198.75	14194.638	34416.672
6619	198.54	10464.161	36318.641
13652	198.52	12384.782	37045.859
26663	198.47	15328.182	37293.93
7239	198.39	10718.915	37383.48
27814	198.37	15663.8	35311.258
4144	198.37	10233.328	38313.547
11043	198.37	11671.73	38737.504
24654	198.33	14910.893	35003.156
2040	198.31	9555.613	37115.234
25734	198.31	15110.172	38135.285
27958	198.29	15558.45	34070.035
1266	198.2	9247.229	33834.344
18980	198.16	13627.604	35011.289
23176	198.16	14538.962	37755.164
25943	198.14	15223.068	36722.602
24872	198.1	14982.345	36992.871
16874	198.08	12920.495	37251.98
22519	198.08	14308.711	35439.477
13158	197.97	12179.222	34667.141
6365	197.87	10427.956	38287.941
21008	197.85	14042.496	35198.395
315	197.83	8749.734	37029.969
3082	197.78	9902.945	38289.563
19053	197.76	13577.829	35754.793
8106	197.76	10796.054	40045.133
19456	197.57	13547.998	38839.879
24710	197.57	15011.068	35568.141
10186	197.55	11587.895	34785.984
6305	197.45	10324.978	38975.254
21998	197.45	14334.154	39156.855
19513	197.45	13750.525	39193.359
20453	197.43	13912.121	37793.625
8117	197.43	10905.874	39836.449
10173	197.39	11546.95	34637.664
22080	197.32	14311.251	38467.758
1394	197.3	9283.876	36191.676
18176	197.28	13419.522	39245.352
10969	197.28	11813.512	39431.633
10457	197.26	11401.552	37381.59
10439	197.2	11469.325	37212.363
22192	197.18	14238.481	37455.93
18435	197.16	13392.328	37655.742
12362	197.13	11948.644	39960.066
9946	197.13	11393.979	35473.293
21257	197.09	14149.278	37443.195
26372	197.07	15271.619	34865.367
24837	197.05	14923.256	36700.031
12734	197.03	12191.846	38575.449
17035	197.03	13060.938	35732.594
7163	197.01	10674.186	36491.914
[truncated: 9,281 more rows]
