# Supplementary material for: Insights on the Control of Yeast Single-Cell Growth Variability by Members of the Trehalose Phosphate Synthase (TPS) Complex
Source: Front Cell Dev Biol. 2021 Jan 28;9:607628. doi: 10.3389/fcell.2021.607628 (PMC7876269; doi:10.3389/fcell.2021.607628)
Supplement: Supplementary file 2 [file Data_Sheet_1.ZIP › final_code/input_datasets/overexpression2_pTDH3_Ntd_TSL1_t3.csv]

Id	Area (µm²)	Centre X Position (µm)	Centre Y Position (µm)
10663	155.22	14607.992	36439.477
10660	151.83	14623.881	36682.973
9166	146.9	13275.655	36083.293
5551	145.52	10715.697	35086.129
6302	141.85	11123.59	34035.027
8995	140.05	13042.705	39619.629
10574	138.57	14312.163	39977.191
8314	137.98	12585.661	34340.375
10269	134.42	14190.776	34463.43
10645	133.38	14506.403	37113.113
10721	132.16	14481.961	34704.473
7257	129.93	11680.868	37921.426
6397	129.23	11224.279	33757.094
3301	126.62	9449.624	33985.051
4299	125.38	10119.084	35733.859
8657	124.61	12749.058	34836.227
10511	124.26	14336.303	37912.117
9327	121.91	13523.871	34099.598
9622	121.76	13615.851	37661.727
5667	118.06	10896.247	33441.426
9165	117.91	13236.313	36074.344
4468	117.27	10072.206	38528.453
3166	116.57	9481.371	36228.695
8709	115.21	12905.847	33266.941
4504	114.27	10039.001	39103.277
1392	114.11	8554.401	38801.844
9696	112.03	13682.884	35669.238
4280	111.72	10042.963	35466.789
7682	111.34	12268.534	33019.09
6027	110.46	11065.146	39303.328
5439	109.75	10721.718	36737.551
4019	109.73	9907.626	35725.098
9176	109.61	13325.55	36045.797
8931	109.54	13115.535	37920.324
9623	109.21	13700.438	37371.098
7391	108.04	12037.918	37833.242
9589	107.68	13778.587	38487.883
8979	107.47	13135.517	39277.363
9496	107.1	13390.79	38952.301
10499	106.51	14279.144	37590.875
3443	106.47	9625.454	34811.672
4723	106.09	10231.542	36805.008
6579	105.9	11406.673	37296.531
3342	105.46	9290.605	33406.203
3496	105.19	9603.127	35787.109
9258	105.09	13266.552	33510.219
8966	104.82	13126.165	38870.625
6427	104.5	11376.584	34288.535
3831	104.08	9894.438	38479.551
10202	103.85	14205.329	36486.633
5697	102.87	10989.363	33792.184
1557	102.87	8565.871	36195.648
10461	102.85	14382.893	36472.004
8962	102.83	12954.555	38704.609
2645	102.53	9140.967	34933.492
8795	102.14	13003.331	34522.242
9267	102.03	13303.854	33436.961
8551	101.72	12761.739	38294.715
3679	101.42	9660.485	38813.48
2135	101.22	8942.866	39436.516
8576	101.11	12902.659	37229.871
7748	100.97	12244.888	34636.355
9989	100.61	13928.337	36980.055
9752	100.44	13663.249	34446.141
8413	100.36	12674.369	37210.563
8830	100.3	13062.853	35310.156
9155	100.23	13206.864	36495.551
8274	100.21	12568.249	33069.133
9398	100.21	13522.89	36112.727
9179	100.19	13175.603	35798.867
10141	100.04	14003.873	38728.816
10583	100.04	14496.982	39870.793
10678	99.94	14518.443	35851.586
980	99.75	8362.584	33751.066
7531	99.6	11899.085	36306.477
5445	99.54	10743.6	36824.223
4592	99.27	10252.356	39012.297
7192	99.14	11789.767	36350.367
10396	98.62	14216.435	34499.84
5397	98.6	10604.923	37564.445
6801	98.45	11450.408	37344.414
2923	98.41	9184.632	39579.41
2158	98.37	8870.609	38957.133
7427	97.57	11938.826	36884.543
8843	97.55	12987.508	35685.793
9394	97.51	13506.145	35871.852
4685	97.43	10340.035	37385.676
4905	97.39	10195.367	33446.566
9489	97.3	13379.083	38772.957
6589	97.16	11405.552	37487.195
7020	97.07	11519.16	33453.75
9015	96.93	13351.728	39627.625
4598	96.86	10136.914	38817.867
9775	96.26	13570.63	33716.875
6276	96.21	11202.182	34312.355
2455	96.15	8855.897	34562.973
8950	96.13	13020.695	38327.262
2963	95.96	9385.158	39295.047
8976	95.92	13130.866	39206.258
3697	95.84	9521.43	39154.348
5181	95.57	10362.031	37816.922
9995	95.54	13983.288	37049.016
8230	95.36	12328.025	34020.848
4523	95.36	10079.025	39444.695
3250	95.32	9444.071	34778.344
8308	95.17	12511.219	33988.512
6841	95.09	11591.929	36714.332
10475	95.04	14414.971	36898.664
7236	94.98	11801.914	37289.93
7618	94.96	11921.623	34436.879
5665	94.9	10836.464	33416.465
10036	94.81	13821.642	38159.195
834	94.56	8152.759	35354.203
10670	94.44	14509.836	36101.613
4892	94.41	10235.251	33792.902
3844	94.37	9909.528	38383.738
4029	94.33	9898.241	35566.301
5226	94.31	10410.396	38680.723
10355	94.1	14362.92	33320.293
7012	93.95	11617.218	33547.754
8497	93.89	12886.103	39785.566
10459	93.73	14260.916	36338.246
10715	93.64	14581.011	34787.457
4989	93.62	10473.927	34257.578
9343	93.6	13521.942	34488.176
10324	93.2	14175.801	33228.238
182	93.14	7970.449	35165.824
846	92.91	8095.758	34986.539
9555	92.91	13592.322	39555.777
4688	92.78	10289.881	37465.484
8170	92.68	12431.656	35415.813
9188	92.64	13308.317	35527.902
9234	92.64	13216.179	34135.02
10456	92.53	14309.462	36261.059
537	92.45	7746.356	39196.199
10235	92.43	14047.898	35450.289
6623	92.3	11240.126	38393.777
1023	92.01	8229.176	34372.938
6136	91.97	11131.983	36869.352
3591	91.92	9670.657	37313.563
10102	91.82	13903.772	39895.641
3587	91.78	9691.426	37129.602
8849	91.7	12993.109	35821.164
9088	91.65	13267.714	37543.629
2171	91.61	8964.567	38887.16
8182	91.49	12304.235	35307.52
10622	91.42	14625.618	38239.473
4852	91.42	10329.787	34467.91
6519	91.36	11417.79	36101.703
5864	91.28	10954.804	37159.48
7082	91.23	11726.764	34295.91
1447	91.09	8450.427	37671.68
2378	91.05	8864.425	35284.309
9833	91.01	13963.849	33740.211
9668	90.96	13762.893	36508.051
779	90.86	7990.951	35915.598
2561	90.84	9070.055	33501.098
1826	90.75	8733	34409.988
10523	90.73	14339.794	38417.648
1212	90.69	8287.428	37559.363
10120	90.65	14072.711	39315.402
2138	90.56	9013.93	39458.781
6612	90.54	11401.259	38116.914
9700	90.46	13716.939	35562.621
5186	90.4	10525.101	37878.094
8777	90.38	12991.745	34181.465
3358	90.36	9549.2	33068.934
1139	90.31	8312.452	36272.852
4154	90.19	9821.36	33205.059
3854	90.04	9770.991	38042.66
8125	89.71	12460.434	36626.664
9089	89.67	13195.617	37568.645
3004	89.66	9371.004	38666.691
4674	89.56	10178.086	37521.164
1060	89.39	8219.588	34965.656
7590	89.18	11963.978	34986.262
2943	89.14	9321.952	39880.996
8686	88.89	12742.156	33844.508
8082	88.81	12298.628	38462.738
393	88.81	7870.446	37352.898
10234	88.77	14145.239	35735.707
8337	88.68	12550.32	34942.742
9177	88.6	13219.816	35735.309
5897	88.53	10863.7	37728.938
556	88.53	7699.13	39492.809
829	88.51	8141.788	35298.664
10150	88.37	14152.182	38388.48
9664	88.35	13759.61	36419.57
7122	88.26	11794.119	34786.477
5719	88.24	10859.803	34145.535
9301	88.22	13508.803	33366.855
1067	88.05	8205.961	35112.691
1594	88.03	8431.407	35296.754
358	87.95	7962.241	36958.023
1932	87.89	8677.298	36295.926
9128	87.85	13159.734	36955.055
10709	87.85	14597.722	34976.91
8065	87.84	12387.966	38647.133
419	87.76	7848.333	37608.363
5398	87.72	10620.531	37590.102
1838	87.66	8798.662	34656.855
5798	87.66	10819.911	36000.469
304	87.62	7841.506	36404.797
5434	87.59	10566.052	36899.73
4623	87.51	10265.803	38502.531
6083	87.49	11170.439	38067.004
8205	87.47	12309.297	34658.688
543	87.36	7678.214	39292.387
7632	87.34	12024.491	34084.453
9987	87.32	13827.902	36920.574
6218	87.28	11169.225	35543.477
9284	87.26	13362.092	33061.465
9240	87.22	13133.806	34229.973
4278	87.15	10056.407	35459.887
10400	87.09	14342.668	34538.578
2113	86.97	8665.11	39890.793
9759	86.88	13665.526	33997.516
4187	86.88	9987.564	33661.547
43	86.76	7728.299	33723.648
6607	86.71	11222.616	38056.484
7029	86.69	11613.795	33271.594
5073	86.59	10473.16	35644.379
4267	86.57	10118.037	35296.551
6419	86.57	11293.817	34120.754
1831	86.51	8697.94	34504.266
2703	86.49	9212.387	35604.355
4839	86.46	10321.748	34931.852
8279	86.36	12689.925	33151.84
3011	86.32	9479.094	38472.027
4179	86.27	10032.548	33407.906
5957	86.27	10821.51	38932.68
552	86.25	7700.845	39405.711
1384	86.17	8485.472	39009.637
9215	86.15	13190.264	34881.516
10577	86.11	14613.077	39757.766
6741	86.07	11465.46	38365.629
9279	86.07	13328.671	33042.488
4150	86.05	9891.362	33453.563
4104	86	9716.8	34147.223
10112	85.92	14207.354	39640.449
2834	85.82	9066.096	37585.832
3161	85.81	9457.807	36471.563
9997	85.81	13845.272	37100.898
8424	85.71	12622.973	37458.484
8767	85.67	13052.28	33969.457
9104	85.65	13266.7	37190.664
6014	85.58	11194.663	39703.895
10545	85.5	14396.982	39208.664
6197	85.46	11106.349	35579.16
9593	85.35	13689.856	38529.426
2969	85.31	9477.949	39112.504
1527	85.29	8547.283	36672.855
10644	85.29	14579.407	37089.523
9810	85.21	13821.653	33325.773
4578	85.21	10264.167	39333.387
10716	85.17	14509.459	34816.496
8621	85.17	12754.734	35708.547
6970	85.08	11507.737	34040.797
338	84.98	7938	36802.625
4749	84.89	10337.071	36290.859
9801	84.85	13824.847	33040.906
5653	84.81	10921.325	33170.996
4102	84.79	9811.43	34430.629
804	84.75	8074.883	35664.16
6447	84.69	11243.773	34740.891
3285	84.6	9380.773	34293.078
10699	84.58	14485.749	35097.941
10739	84.52	14604.413	34245.547
1127	84.33	8373.966	36100.355
7264	84.31	11696.448	38042.758
8309	84.29	12555.261	34031.953
10045	84.27	13970.774	38418.063
9859	84.25	13970.261	34063.781
10531	84.2	14213.21	38888.637
1653	84.16	8537.794	34523.52
3183	84.16	9382.324	36098.559
10116	84.06	14183.188	39439.617
9825	84.06	13910.239	33628.234
9707	84	13591.712	35405.613
10225	84	14049.414	35817.688
9697	83.93	13711.738	35680.023
10127	83.89	14040.096	38968.668
10192	83.85	13994.731	36594.508
9837	83.83	13916.322	33793
10741	83.78	14460.343	34282.965
6702	83.74	11623.989	39536.711
466	83.68	7974.269	38376.191
9028	83.66	13303.173	38953.629
1237	83.62	8206.556	37860.715
4205	83.58	10006.15	34048.598
6928	83.56	11431.74	34857.922
10440	83.56	14339.397	35917.996
10584	83.55	14579.702	39870.156
8109	83.53	12489.925	37056.688
10171	83.51	14174.14	37406.359
9982	83.47	13817.287	36813.832
703	83.37	8069.967	37233.926
9813	83.24	13929.076	33405.664
8323	83.2	12653.335	34442.93
10756	83.14	14495.789	33565.305
3423	83.12	9575.553	34285.094
9345	83.12	13547.147	34533.68
10567	83.1	14235.28	39888.609
4460	83.09	10132.278	38408.566
9679	83.03	13751.943	36132.809
2399	83.01	8958.47	35234.66
9281	82.99	13182.115	33074.504
6845	82.99	11483.77	36790.699
5627	82.97	10626.94	33637.391
7580	82.91	12049.061	35106.34
10085	82.91	13949.622	39277.777
8817	82.89	13104.555	35000.945
7449	82.87	11911.337	36814.238
2321	82.82	8997.58	36158.855
10602	82.78	14488.128	39158.645
10458	82.74	14411.229	36291.344
2431	82.68	8931.952	34859.031
9054	82.65	13342.128	38232.059
3449	82.61	9647.602	34860.98
3902	82.57	9721.475	37368.836
8560	82.55	12890.962	37864.125
10591	82.53	14431.227	39681.395
4212	82.49	10079.585	34154.297
6762	82.47	11477.197	38008.637
7149	82.45	11760.029	35433.078
9136	82.43	13302.204	36559.277
3527	82.43	9696.031	36168.512
6634	82.34	11260.709	38721.027
8462	82.3	12595.845	38836.637
9657	82.15	13747.863	36578.266
1512	82.15	8519.09	36552.652
7231	82.15	11741.086	37172.484
8405	82.09	12637.692	37019.699
5790	82.09	10861.423	35862.883
8921	82.07	13108.379	37754.578
9386	82.07	13372.405	35677.363
6221	82.07	11184.412	35561.98
10075	81.96	13969.417	39155.215
6700	81.84	11430.511	39477.91
9269	81.73	13167.299	33449.133
3311	81.71	9319.15	34051.027
3899	81.69	9871.315	37649.176
3366	81.69	9489.985	33234.82
9278	81.57	13296.15	33038.953
9497	81.55	13439.911	38969.441
7601	81.53	11927.331	34611.465
9065	81.5	13168.85	38043.391
4728	81.48	10158.55	36546.301
4321	81.42	9968.887	36004.352
1241	81.4	8247.796	37896.387
8798	81.25	12951.192	34615.043
7717	81.19	12275.326	33772.668
10181	81.19	14192.405	37117.367
630	81.19	7996.466	38628.164
7016	81.19	11447.164	33407.207
2144	81.19	9056.791	39336.793
2400	81.13	8914.463	35247.84
4675	81.11	10260.236	37533.617
8988	81.07	12978.111	39442.34
7283	81.06	11645.393	38452.344
8924	81.02	13042.391	37786.727
8509	80.84	12860.843	39694.645
9435	80.81	13443.484	36959.023
10683	80.81	14443.994	35695.453
3162	80.71	9326.464	36478.023
8796	80.69	13011.328	34592.012
8573	80.65	12779.736	37215.012
5309	80.65	10763.663	39574.5
7977	80.63	12153.702	37096.258
1088	80.63	8375.723	35373.375
7619	80.61	11883.824	34130.828
2172	80.6	9031.147	38891.465
3939	80.58	9759.546	36981.906
10131	80.56	14103.35	39049.137
6041	80.54	11114.624	39042.754
9931	80.54	13887.75	35621.652
5423	80.46	10643.995	37103.777
7749	80.46	12104.746	34650.594
267	80.46	7887.84	36030.992
6028	80.46	11006.952	39411.488
7735	80.44	12265.582	34250.094
5950	80.33	10807.126	38863.512
6944	80.31	11424.077	34510.188
4655	80.31	10244.197	38087.195
5928	80.17	10793.647	38431.117
4100	80.16	9868.472	34410.117
9064	80.16	13215.017	38037.09
3021	80.14	9360.954	38367.504
8945	80.08	12955.33	38252.285
10242	80.08	14145.174	35562.699
10700	80.06	14609.434	35120.777
2225	80.06	8852.639	37984.402
10619	80.06	14536.828	38406.488
1859	80.02	8756.475	34968.926
9174	80.02	13188.185	36024.691
3633	79.96	9591.706	37959.383
7100	79.96	11752.008	34529.855
9492	79.93	13510.896	38810.191
7747	79.93	12272.856	34625.016
2952	79.83	9302.924	39611.09
3101	79.83	9383.475	37416.871
660	79.75	8007.564	38043.281
10525	79.73	14380.007	38503.043
7144	79.68	11640.024	35378.988
3043	79.68	9465.202	37889.594
4654	79.68	10202.42	38071.336
2080	79.68	8708.634	39158.035
9442	79.68	13353.346	37342.68
5608	79.64	10657.027	33723.617
8731	79.54	12982.733	33273.008
10412	79.48	14364.865	35093.227
6158	79.48	11077.58	36570.145
5796	79.47	10812.827	35987.949
9056	79.47	13219.486	38240.523
4543	79.43	10299.475	39785.664
3749	79.39	9814.473	39823.266
1369	79.39	8491.162	39345.516
2637	79.33	9068.859	34798.391
9468	79.31	13367.85	38360.051
8692	79.29	12783.098	33490.039
7577	79.24	11962.067	35323.281
9005	79.22	13071.841	39855.496
5818	79.2	10987.735	36372.684
8222	79.14	12362.436	34161.352
6383	79.12	11277.195	33480.852
5513	79.03	10637.231	35669.414
9446	78.99	13424.158	37459.828
7402	78.99	12012.828	37807.895
10370	78.95	14311.519	33595.09
3362	78.95	9504.28	33179.699
6429	78.95	11333.015	34309.598
9572	78.93	13736.224	38972.695
4170	78.91	9925.739	33189.746
6717	78.83	11552.71	39186.695
10230	78.81	14176.403	35881.195
5994	78.8	10908.913	39849.293
8500	78.78	12820.608	39906.902
7230	78.74	11829.984	37138.684
9690	78.74	13585.369	35587.289
5344	78.72	10617.306	38919.219
4624	78.66	10315.393	38545.055
3730	78.64	9628.664	39772.844
2945	78.62	9475.28	39932.574
4216	78.62	9956.084	34185.676
3187	78.58	9423.705	35960.738
4287	78.58	10105.398	35525.047
5364	78.57	10632.113	38250.305
1762	78.57	8753.899	33270.531
977	78.55	8272.761	33685.758
9444	78.51	13381.503	37423.32
1345	78.47	8593.212	39911.168
10675	78.47	14599.287	35770.797
10404	78.43	14276.691	34696.305
4612	78.43	10142.522	38741.613
2621	78.43	9105.516	34665.672
3892	78.28	9854.535	37531.172
8339	78.22	12500.724	35015.52
3228	78.14	9398.303	35402.848
7239	78.11	11823.849	37341.742
5871	78.09	10838.371	37365.855
6497	78.05	11370.505	35554
5259	77.9	10534.699	39325.141
5530	77.88	10694.878	35304.035
7636	77.84	12052.205	33813.977
624	77.82	8128.434	38989.414
10354	77.76	14388.581	33301.707
6086	77.76	11024.791	37883.691
1842	77.74	8783.618	34799.543
7983	77.74	12074.411	37319.785
6476	77.72	11354.245	35190.805
10250	77.72	14201.634	35210.234
5431	77.68	10654.737	36869.129
3593	77.68	9645.883	37329.063
3118	77.68	9422.381	37155.691
6963	77.67	11544.084	34390.898
5731	77.53	10868.518	34468.301
10703	77.51	14616.34	35179.18
6159	77.49	10994.618	36592.184
8214	77.45	12349.882	34489.391
10179	77.42	14119.417	37101
4579	77.4	10291.372	39363.953
1685	77.38	8610.179	34232.695
9090	77.34	13216.818	37572.867
10110	77.32	14204.71	39947.105
1178	77.3	8388.78	36861.516
9924	77.3	13966.243	35346.578
5789	77.22	10937.597	35832.598
6203	77.22	11134.187	35620.633
4401	77.21	9938.552	37433.203
10204	77.15	14024.584	36536.539
9907	77.15	13870.05	34777.078
6306	77.11	11000.781	33855.188
8189	77.07	12406.309	34939.629
8343	77.05	12563.677	35155.824
8306	77.01	12668.876	33907.383
3421	77.01	9657.911	34235.563
5491	77	10711.651	35936.18
2102	77	8793.966	39710.297
10187	76.98	14170.164	36723.574
4105	76.94	9917.49	34217.094
10113	76.94	14015.414	39703.898
8371	76.94	12508.796	35950.031
1227	76.92	8248.404	37736.23
723	76.9	8182.3	36932.43
10589	76.88	14457.026	39654.066
239	76.88	7676.136	35718.172
1434	76.86	8598.229	38087.07
4797	76.86	10270.701	35439.363
1354	76.84	8609.156	39434.98
6280	76.82	11089.399	34402.563
8398	76.77	12526.78	36724.602
4733	76.75	10331.613	36612.461
6898	76.75	11625.076	35888.34
4071	76.75	9831.946	34638.371
10581	76.73	14572.048	39826.574
4640	76.69	10284.97	38171.227
2139	76.67	9001.168	39462.121
4045	76.65	9710.245	35170.234
4409	76.63	10056.004	37555.598
5146	76.63	10448.571	37347.211
8181	76.57	12462.875	35289.883
8235	76.57	12347.032	34111.871
10725	76.55	14498.597	34453.965
2686	76.5	9143.632	35268.598
9415	76.48	13482.413	36627.156
9604	76.44	13699.341	38417.152
7724	76.42	12142.456	33952.336
3354	76.4	9362.017	33103.781
3398	76.38	9573.953	33888.566
1526	76.34	8592.385	36654.246
4350	76.31	10120.187	36502.715
9520	76.31	13458.547	39558.016
1715	76.29	8618.558	33697.973
10575	76.27	14330.109	39985.84
8284	76.25	12557.84	33300.617
6225	76.25	11109.149	35352.891
10195	76.23	14173.751	36642.219
6125	76.23	11073.517	37040.191
8161	76.23	12407.128	35857.105
7222	76.21	11653.844	36994.188
6473	76.21	11279.897	35117.438
5820	76.19	10982.455	36439.379
6803	76.19	11490.81	37402.285
2748	76.17	9134.927	36193.137
6469	76.17	11377.471	35086.699
8834	76.13	13106.277	35476.789
10506	76.11	14407.216	37774.742
9027	76.11	13183.222	39267.27
4990	76.08	10385.942	34278.309
3369	76.06	9550.898	33367.301
1045	76.04	8325.393	34744.156
5761	76.04	10909.468	35257.234
5323	76.04	10619.345	39112.379
6355	75.92	10999.638	33018.902
5528	75.92	10609.237	35290.23
9802	75.86	13889.34	33091.484
3545	75.86	9550.142	36550.773
9576	75.83	13716.084	39037.16
8852	75.83	13025.071	35852.023
9682	75.75	13747.167	35917.125
10031	75.75	13918.115	38035.809
10665	75.73	14623.871	36469.07
9580	75.67	13607.665	39083.922
8886	75.65	12929.249	36607.566
4292	75.64	10096.08	35645.391
7075	75.64	11655.206	34103.117
2397	75.62	8974.132	35195.824
9732	75.6	13712.414	34651.973
10688	75.6	14631.189	35490.098
216	75.6	7749.441	35352.059
8302	75.6	12571.708	33865.574
9140	75.58	13171.233	36606.133
10470	75.54	14325.089	36737.238
9494	75.54	13429.204	38903.641
5035	75.5	10521.456	35074.402
2720	75.5	9063.114	35940.508
525	75.48	7697.624	39013.656
2900	75.46	9240.713	38982.684
1697	75.42	8630.717	34026.176
3409	75.39	9618.123	34077.391
3987	75.35	9816.933	36092.602
3115	75.23	9466.82	37073.207
6283	75.19	11184.58	34138.078
10302	75.16	14128.18	33661.398
2064	75.16	8673.123	38950.992
1004	75.1	8322.908	34143.18
10134	75.02	14207.151	39081.535
825	75	8023.854	35539.961
9250	74.98	13164.042	33945.711
5794	74.96	10813.429	35965.273
10183	74.91	14120.699	36960.922
4529	74.89	10062.45	39560.43
5171	74.85	10423.572	37698.336
8936	74.83	13058.753	38025.145
4145	74.77	9715.397	33614.137
5017	74.77	10559.186	34660.051
2850	74.75	9139.411	37902.484
2612	74.73	9222.239	34431.32
1797	74.72	8828.693	34020.508
3335	74.68	9489.651	33520.98
7314	74.68	11846.049	39595.992
7301	74.68	11753.6	39107.859
7114	74.66	11719.932	34703.949
9694	74.62	13712.528	35653.156
10462	74.52	14329.188	36532.578
838	74.51	8086.519	35109.168
5298	74.51	10683.127	39648.477
6654	74.43	11267.567	39126.785
1747	74.31	8482.56	33156.262
10288	74.31	14175.533	34280.457
10542	74.24	14364.899	39149.816
4625	74.22	10299.681	38553.148
8869	74.22	13109.864	36227.121
8195	74.22	12438.481	35042.848
7996	74.2	12258.538	37659.188
10508	74.16	14222.92	37835.348
1601	74.14	8575.093	35409.422
4144	74.14	9786.038	33599.555
2414	74.12	8977.529	35087.063
6380	74.12	11295.4	33409.039
1655	74.1	8592.672	34558.348
9691	74.08	13636.074	35631.129
848	74.05	8002.483	35012.055
7379	74.01	11869.022	38154.32
9072	73.99	13217.423	37850.27
653	73.95	8064.178	38191.457
731	73.91	8183.529	36724.949
5322	73.91	10615.595	39425.844
8094	73.87	12381.004	37683.555
8128	73.87	12296.354	36646.691
7329	73.85	11996.649	39916.105
6880	73.83	11453.041	36148.625
2385	73.7	8949.642	35375.258
2875	73.7	9197.733	38305.617
4891	73.68	10336.336	33749.723
10261	73.66	14061.226	34899.34
3801	73.64	9814.278	38960.277
7211	73.59	11754.349	36710.527
4686	73.55	10274.207	37388.176
4244	73.55	9995.318	34736.184
10144	73.53	14000.468	38556.605
7321	73.51	11806.381	39749.758
5331	73.47	10588.221	39041.934
10534	73.45	14358.778	38982.543
10087	73.41	13875.437	39329.953
10111	73.38	14133.663	39596.563
9439	73.36	13397.195	37262.887
1473	73.36	8481.098	37443.883
10021	73.36	13874.18	37719.563
1330	73.32	8376.4	39640.48
10409	73.32	14399.382	35038.789
2119	73.28	8816.985	39963.426
10433	73.22	14241.031	35698.309
10197	73.2	14184.026	36683.172
10124	73.16	14028.932	39145.211
8862	73.15	12982.235	36103.855
1733	73.07	8564.009	33479.348
3290	73.05	9298.998	34144.594
10502	72.97	14282.965	37621.477
4784	72.95	10240.9	35877.285
370	72.9	7782.213	37073.473
4884	72.88	10280.741	33810.043
7045	72.86	11714.353	33279.855
10158	72.86	14076.537	37888.066
4261	72.86	10092.102	35241.391
1976	72.84	8633.884	36831.871
7532	72.84	11916.332	36306.574
1299	72.82	8407.584	38803.766
5668	72.8	10849.054	33444.605
3515	72.8	9627.896	36062.188
888	72.72	8032.086	34357.578
9901	72.7	13815.056	34536.906
1319	72.7	8403.752	39212.113
2494	72.69	9038.791	33963.188
1992	72.67	8834.648	37030.973
4559	72.57	10144.863	39694.723
10284	72.49	14016.806	34186.93
9889	72.49	13937.745	34393.926
4899	72.49	10283.82	33610.273
3948	72.47	9815.327	36575.926
5851	72.38	10871.917	36938.73
10161	72.38	14164.532	37747.711
1624	72.38	8553.098	34904.676
9585	72.36	13607.648	38922.16
545	72.34	7709.044	39328.785
10710	72.34	14532.947	35015.258
3210	72.3	9452.305	35462.387
8909	72.23	13117.058	37382.617
475	72.21	7776.565	38414.66
6161	72.17	11126.386	36626.824
3826	72.15	9704.547	38711.848
10188	72.13	14135.381	36733.902
4631	72.13	10270.394	38616.746
10738	72.13	14591.421	34225.965
8866	72.07	13116.692	36144.664
5670	72.05	10945.61	33457.07
10191	72.02	14093.818	36550.648
3985	72	9905.523	36353.719
9724	72	13726.694	35082.77
9639	71.98	13680.645	37035.938
4333	71.96	9994.252	36184.797
6038	71.92	11065.72	38952.246
6393	71.92	11343.884	33645.426
2111	71.92	8801.454	39875.477
7733	71.9	12150.268	34105.66
332	71.9	7843.245	36765.883
8080	71.88	12489.53	38452.746
2459	71.86	8897.6	34605.254
10387	71.84	14255.743	34048.879
9920	71.79	13841.822	35181.586
6725	71.77	11495.052	38931.363
5958	71.77	10952.65	38966.891
4758	71.75	10332.512	36159.742
3530	71.73	9612.89	36205.883
9055	71.71	13328.221	38234.934
10163	71.63	14001.967	37802.727
9649	71.61	13655.526	36936.57
9175	71.61	13265.77	36041.461
8281	71.59	12650.891	33180.309
3942	71.54	9800.019	36758.547
8139	71.54	12289.3	36284.449
7203	71.52	11638.354	36536.18
646	71.48	8121.114	38339.445
7404	71.42	11889.329	37554.461
7446	71.4	11995.054	36780.129
2199	71.38	8856.691	38329.551
7213	71.36	11755.401	36792.195
1239	71.36	8228.478	37883.93
9092	71.31	13179.094	37618.141
1748	71.31	8705.174	33010.414
837	71.29	8030.359	35411.328
9039	71.29	13198.153	38632.457
10450	71.27	14219.431	36187.148
3065	71.27	9319.574	37772.633
10471	71.25	14353.584	36760.52
9210	71.25	13210.549	34794.852
8404	71.19	12530.726	36964.875
6392	71.17	11392.486	33639.137
398	71.17	7694.02	37384.094
1011	71.15	8309.437	34243.664
474	71.15	7915.29	38405.102
9406	71.15	13394.118	36362.68
4263	71.13	10022.06	35253.758
8265	71.13	12358.791	33020.063
6137	71.1	11097.359	36877.648
907	71.08	8085.377	34045.871
2056	71.06	8635.952	38841.188
10592	71.04	14550.104	39691.34
1909	70.96	8754.879	35916.668
7055	70.94	11828.406	33504.137
9411	70.92	13563.296	36533.395
8669	70.85	12738.685	34362.492
9923	70.85	13920.775	35292.355
1939	70.83	8792.352	36410.676
8717	70.81	12786.112	33117.996
10431	70.81	14319.681	35606.047
647	70.75	8119.534	38372.52
10107	70.73	14114.133	39793.344
8403	70.58	12626.851	36962.223
9595	70.54	13688.901	38579.41
5730	70.52	10847.371	34462.852
8570	70.48	12846.538	37389.867
2218	70.48	8890.868	38145.465
9654	70.48	13738.113	36828.047
1806	70.46	8711.792	34123.168
5109	70.44	10550.126	36659.898
7007	70.43	11615.492	33495.797
8574	70.41	12760.493	37220.195
9093	70.41	13338.763	37619.055
8581	70.41	12872.617	37153.777
10617	70.39	14623.878	38596.133
5348	70.39	10767.174	38780.191
5586	70.37	10603.021	34009
4398	70.29	9925.326	37361.074
10527	70.29	14274.378	38570.191
4764	70.25	10136.976	35940.363
9002	70.23	13048.023	39817.809
8884	70.23	13024.751	36536.078
6098	70.21	11162.614	37677.551
7620	70.2	11978.529	34153.457
220	70.18	7839.562	35429.27
1350	70.16	8532.58	39668.605
10048	70.16	13935.867	38525.461
1213	70.12	8256.435	37581.617
2937	70.08	9140.273	39943.883
5116	70.06	10538.688	36848.668
6567	70.04	11285.893	37048.875
8521	70.04	12738.497	39157.031
8074	69.97	12320.94	38485.387
2548	69.95	9232.183	33269.07
8384	69.93	12702.457	36403.805
9832	69.91	13803.942	33734.586
8130	69.91	12328.338	36676.063
192	69.89	7867.866	35221.102
9238	69.89	13327.092	34216.34
9322	69.87	13397.431	33848.906
3452	69.87	9566.033	34898.078
9117	69.87	13288.5	37325.887
3128	69.87	9356.865	36969.09
456	69.85	7977.416	38084.566
8633	69.79	12785.794	35378.664
5857	69.79	10837.26	37062.621
9670	69.79	13776.633	36256.965
8755	69.77	13088.422	33758.363
5562	69.77	10738.289	34641.02
9138	69.76	13299.02	36572.039
3331	69.76	9386.961	33797.199
2511	69.76	8869.237	33540.566
6535	69.76	11257.538	36402.301
6605	69.72	11336.212	38026.285
7794	69.7	12153.15	35782.922
5643	69.7	10631.969	33096.273
6336	69.7	11112.12	33196.234
2560	69.7	9132.454	33461.781
4247	69.68	9952.71	34768.328
4288	69.68	10029.363	35535.277
929	69.64	8005.239	33519.5
363	69.58	7687.488	37033.66
3667	69.56	9585.904	38557.563
1690	69.53	8483.716	34265.902
10389	69.49	14235.879	34174.469
8841	69.49	13127.951	35605.738
1328	69.47	8300.976	39560.641
6320	69.45	11082.899	33535.988
2911	69.43	9164.777	39185.484
5850	69.43	10807.906	36935.063
10050	69.39	13801.933	38559.414
3102	69.35	9474.01	37437.141
3231	69.35	9485.662	35134.93
7797	69.33	12227.945	35859.484
2497	69.33	8995.711	33695.059
5252	69.31	10440.362	39190.301
6827	69.28	11425.21	36884.789
4715	69.28	10325.574	37005.07
2558	69.26	9067.44	33443.07
6950	69.26	11575.118	34605.887
1814	69.24	8687.706	34308.027
9228	69.24	13158.695	34322.563
10258	69.22	14107.043	34838.977
1310	69.2	8351.463	38972.379
6693	69.2	11579.545	39934.977
7729	69.18	12092.94	34037.313
7653	69.16	12056.599	33533.711
1723	69.14	8615.743	33612.785
72	69.12	7823.644	33985.871
6253	69.12	11029.025	34896.789
3995	69.1	9913.78	35909.16
8833	69.1	13127.565	35446.492
5276	69.08	10538.11	39709.859
1537	69.07	8423.427	36492.961
7269	69.05	11642.661	38118.258
567	69.03	7906.309	39636.82
10152	68.95	14022.115	38242.961
4750	68.93	10307.313	36314.555
866	68.91	8038.796	34735.84
6202	68.87	11183.145	35602.477
7586	68.84	11990.66	35235.125
8911	68.82	13116.311	37463.492
3882	68.8	9874.756	37739.809
8935	68.78	13081.551	38003.422
4185	68.76	9952.125	33520.125
8861	68.7	13123.268	36096.395
8234	68.7	12387.851	34074.613
1780	68.68	8839.068	33683.102
1767	68.64	8812.865	33462.844
4392	68.63	10017.595	37161.852
2562	68.61	9097.027	33511.719
10479	68.59	14269.834	36958.934
6212	68.57	11056.836	35458.762
9947	68.57	13897.78	36024.648
6076	68.53	11115.156	38244.105
10322	68.51	14145.445	33188.645
5497	68.45	10730.652	36043.078
10032	68.43	13980.725	38043.691
9581	68.41	13692.125	39093.047
1419	68.4	8478.827	38422.281
9110	68.4	13173.489	37266.453
8877	68.4	12963.311	36374.387
7801	68.38	12110.392	35927.625
295	68.34	7769.401	36356.668
6421	68.3	11398.388	34132.535
4775	68.28	10340.037	35776.398
6171	68.18	11083.315	36488.324
5290	68.18	10443.375	39982.5
1200	68.17	8222.488	37386.129
4056	68.15	9717.586	35058.652
9906	68.11	13792.796	34752.863
1375	68.07	8481.208	39125.234
2306	68.05	9042.163	36450.27
3532	68.03	9523.388	36253.285
7183	68.03	11698.607	36221.457
6311	68.01	11204.909	33676.813
10735	67.97	14606.059	34179.391
10241	67.97	14201.736	35535.641
9713	67.95	13673.263	35218.941
1124	67.94	8297.107	36061.672
9070	67.92	13140.97	37835.594
3145	67.92	9305.066	36574.746
8381	67.9	12595.48	36258.652
5642	67.9	10708.671	33030.621
9868	67.88	13995.563	34146.859
7361	67.88	11967.456	38938.133
5937	67.88	10861.485	38661.906
4560	67.88	10140.187	39469.719
3597	67.86	9622.661	37438.352
9549	67.84	13666.269	39675.586
4169	67.82	10020.233	33173.469
10544	67.8	14220.426	39182.992
8527	67.8	12906.123	38999.84
5122	67.72	10367.308	36978.699
9663	67.69	13614.595	36383.16
6219	67.69	11045.563	35544.445
1061	67.67	8350.749	35007.605
1605	67.67	8569.212	35176.207
509	67.65	7784.775	38942.969
9063	67.65	13214.27	38019.973
5675	67.63	10834.695	33510.703
7188	67.59	11693.305	36309.547
3701	67.59	9577.363	39206.195
9673	67.57	13690.08	36308.313
9012	67.53	13255.769	39911.934
2672	67.48	9239.416	35172.711
10454	67.48	14229.559	36228.07
7530	67.48	11906.004	36292.898
5999	67.46	10862.346	40006.906
10001	67.44	13913.102	37174.902
922	67.44	8067.354	33929.051
6411	67.42	11283.563	33946.277
8169	67.38	12359.431	35716.59
210	67.34	7681.737	35316.879
1056	67.3	8367.716	34912.914
679	67.28	8142.799	37742.711
3607	67.27	9547.735	37530.215
674	67.27	8093.032	37713.633
5713	67.25	10874.224	34024.441
4396	67.25	10117.555	37306.691
8363	67.23	12697.225	35593.352
3357	67.23	9319.244	33152.641
8409	67.23	12662.443	37123.895
7175	67.21	11660.952	36049.457
8685	67.19	12921.4	33826.543
2844	67.19	9159.73	37775.559
3284	67.19	9380.535	34609.258
10099	67.19	13956.832	39750.199
3167	67.15	9415.186	36231.57
7551	67.13	11966.172	35932.074
5237	67.11	10456.205	38799.492
8395	67.11	12599.891	36608.945
5945	67.09	10955.301	38793.703
4046	67.09	9742.092	35169.797
6499	67.09	11341.544	35641.246
5383	67.05	10577.845	37961.973
1616	67.04	8626.111	35071
2762	67.02	9095.421	36334.59
5686	67	10878.014	33620.18
5028	66.98	10398.167	34936.621
9597	66.96	13609.987	38621.641
8114	66.96	12424.297	36984.578
1443	66.94	8511.079	37929.84
7009	66.9	11595.283	33507.039
9665	66.88	13727.535	36454.066
7118	66.88	11767.066	34725.207
5775	66.88	10832.993	35606.168
4611	66.88	10307.537	38731.516
4510	66.86	10055.074	39294.297
8998	66.82	13081.554	39766.246
4155	66.81	9739.612	33223.293
7576	66.77	12045.88	35306.602
2245	66.77	9031.345	37415.133
1353	66.77	8553.997	39707.703
10274	66.73	14047.495	34593.711
7647	66.71	12026.315	33719.281
7743	66.71	12097.407	34570.836
1699	66.69	8605.325	34103.48
6850	66.67	11451.342	36566.18
3087	66.67	9387.598	37540.609
6241	66.65	11038.378	34973.785
6309	66.65	11106.356	33647.676
324	66.65	7980.994	36690.723
9249	66.59	13166.267	33921.109
2069	66.59	8722.54	38975.863
10516	66.58	14283.944	38109.906
10640	66.58	14549.532	37231.398
6608	66.54	11217.981	38074.906
9632	66.52	13668.864	37500.891
9978	66.5	13925.506	36731.832
4885	66.5	10267.806	33815.195
754	66.48	8005.453	36472.883
8006	66.46	12082.94	38216.285
1753	66.46	8838.415	33124.164
617	66.38	8105.863	39174.547
10035	66.37	13931.633	38127.762
1768	66.37	8783.4	33540.52
791	66.37	8017.034	35866.426
4604	66.35	10148.519	38635.992
9590	66.35	13621.436	38513.176
3083	66.31	9292.548	37513.461
9462	66.29	13361.424	38032.789
8946	66.25	13049.181	38259.465
4198	66.25	9926.665	33840.602
9021	66.25	13171.203	39405.27
2415	66.17	8901.203	34770.742
8567	66.15	12806.577	37612.691
6949	66.15	11503.964	34601.781
1881	66.12	8692.783	35388.895
10419	66.08	14337.84	35350.012
10093	66.06	13974.225	39452.004
4298	66.06	9940.718	35696.195
5495	66.04	10668.59	35978.395
8196	66.04	12351.738	35065.023
2618	66.02	9155.305	34627.414
7765	66.02	12240.492	35058.336
6184	66	11192.724	36143.227
9561	66	13633.264	39419.012
10601	65.94	14475.27	39412.035
8250	65.94	12466.668	33623.348
4561	65.85	10284.263	39498.121
1455	65.83	8572.864	37814.668
6271	65.83	11146.353	34592.293
5158	65.81	10559.838	37487.73
10311	65.79	14195.637	33567.402
5305	65.79	10739.096	39507.77
8386	65.77	12641.433	36480.473
761	65.77	8065.938	36241.32
9432	65.77	13542.177	36931.695
7716	65.73	12076.606	33770.512
9471	65.73	13437.398	38424.02
5889	65.73	10884.209	37611.648
9503	65.71	13447.782	39190.398
595	65.69	8176.572	39598.738
6743	65.69	11580.501	38149.02
4590	65.68	10187.397	39007.238
10666	65.64	14477.589	36232.336
3447	65.64	9609.364	34834.875
9221	65.62	13165.204	34464.961
10498	65.62	14409.145	37549.125
747	65.62	8128.407	36681.77
444	65.6	7930.149	37977.199
6876	65.6	11466.64	36078.039
3809	65.6	9840.888	39056.051
5671	65.58	10887.022	33476.164
262	65.58	7687.258	35988.375
5373	65.56	10741.92	38112.152
1754	65.56	8832.775	33159.523
2484	65.54	8903.158	34120.98
10135	65.52	14105.711	38798.445
4514	65.52	9942.287	39347.094
10333	65.5	14027.02	33107.926
10286	65.48	14136.787	34200.863
4855	65.48	10330.93	34532.051
8148	65.48	12474.795	36105.227
7651	65.48	12038.001	33787.523
2968	65.43	9432.803	39425.461
9387	65.41	13523.568	35733.215
9959	65.35	13966.433	36403.414
5204	65.35	10509.032	38228.023
4245	65.35	10022.465	34736.18
1609	65.35	8561.552	34968.727
5834	65.33	10783.582	36752.18
8860	65.33	13103.494	36064.93
5547	65.29	10694.033	35019.938
2550	65.27	9111.364	33354.988
5163	65.27	10520.97	37546.328
9611	65.24	13722.276	38267.711
3412	65.24	9598.38	34158.578
7424	65.18	11959.143	37151.652
10266	65.16	14142.067	34925.023
7994	65.12	12218.702	37641.199
7136	65.12	11638.013	35174.27
303	65.12	7886.059	36401.016
9187	65.12	13157.58	35471.273
10079	65.12	13898.821	39219.094
5908	65.12	10951.674	38146.387
5613	65.1	10754.179	33487.832
10251	65.1	14136.061	35212.195
10373	65.08	14352.819	33706.949
409	65.06	7805.494	37504.801
8515	65.04	12791.136	39559.504
9610	65.01	13704.993	38253.52
9706	65.01	13639.079	35331.496
9130	64.97	13219.566	36748.152
697	64.95	8092.489	37378.598
8289	64.93	12584.777	33488.691
9501	64.91	13560.001	39106.449
8200	64.85	12395.446	34827.109
6205	64.85	11003.089	35700.07
9102	64.85	13272.507	37480.078
972	64.81	8341.43	33607.563
10084	64.81	13877.74	39272.715
6313	64.81	11094.961	33720.82
8687	64.81	12912.013	33897.789
7687	64.79	12180.793	33065.016
10200	64.76	14205.044	36410.68
10673	64.72	14629.995	35921.988
9949	64.64	13813.099	36144.414
336	64.64	7870.797	36795.789
5677	64.62	10857.357	33543.535
3978	64.62	9884.385	36312.535
9294	64.56	13395.607	33233.09
10011	64.56	13824.289	37475.383
8237	64.55	12360.587	33835.398
5518	64.53	10604.175	35439.531
3630	64.53	9518.284	37942.535
8662	64.53	12871.431	34665.207
8538	64.53	12726.853	38525.816
6120	64.53	10993.633	37271.328
3687	64.51	9604.875	38930.387
3316	64.51	9275.903	33896.973
3876	64.49	9882.32	37679.109
2194	64.49	9014.044	38619.586
1844	64.49	8677.741	34818.766
8420	64.47	12520.921	37410.777
9183	64.47	13252.33	35680.781
10394	64.47	14273.656	34391.961
8228	64.45	12318.427	33976.387
2320	64.45	8858.779	36110.012
6696	64.43	11532.405	39626.609
3767	64.43	9807.665	39744.016
8186	64.41	12389.109	35157.457
4176	64.41	10123.114	33369.02
9168	64.35	13193.167	36198.852
10434	64.32	14343.592	35733.309
10189	64.32	14205.693	36761.902
835	64.3	8136.606	35360.785
4220	64.3	10022.087	34361.168
1108	64.3	8304.36	35727.016
7681	64.28	12094.634	33010.043
4348	64.26	9936.916	36439.133
1907	64.24	8757.125	35893.945
10513	64.24	14349.2	37959.426
114	64.22	7909.474	34462.613
10098	64.2	13827.346	39681.316
3226	64.18	9352.67	35362.703
555	64.16	7952.812	39464.496
5540	64.16	10585.971	35234.031
9473	64.16	13432.464	38484.293
5384	64.12	10633.61	37963.695
10423	64.12	14240.813	35454.754
1813	64.12	8662.55	34287.758
6986	64.12	11553.311	33859.242
9734	64.12	13698.24	34699.465
184	64.11	7815.813	35173.699
10691	64.07	14440.291	35272.637
1461	64.07	8462.12	37609.789
7737	64.05	12157.936	34382.727
2764	64.05	9096.148	36351.078
10095	64.05	13967.085	39614.02
6371	64.03	11377.077	33229.809
9469	64.03	13517.276	38381.547
7193	64.03	11641.474	36351.996
5148	64.01	10447.766	37391.598
6988	64.01	11534.877	33891.262
3470	63.97	9683.712	35347.414
10642	63.93	14474.25	37066.199
3695	63.93	9625.711	39101.809
5849	63.93	10979.468	36933.754
8805	63.93	13033.496	34743.395
6220	63.93	11077.133	35556.777
9548	63.91	13774.929	39651.895
6209	63.89	11151.909	35415.574
7796	63.88	12066.596	35830.34
8016	63.88	12234.01	38539.566
9971	63.86	13974.083	36610.773
1517	63.84	8467.712	36581.5
10213	63.8	14026.72	36192.574
9004	63.78	12984.039	39846.164
5535	63.78	10629.63	35149.426
4086	63.76	9791.75	34566.848
2236	63.74	8918.046	37626.543
3429	63.7	9602.173	34492.57
5461	63.68	10743.335	36377.301
9618	63.66	13577.825	37544.891
4599	63.66	10290.175	38823.941
3278	63.66	9417.685	34506.547
8900	63.59	13010.11	36963.969
10228	63.57	14044.347	35870.383
1750	63.55	8694.424	33054.719
7228	63.53	11706.433	37111.496
4147	63.51	9838.236	33410.266
10773	63.47	14563.213	33048.395
833	63.47	8176.46	35319.516
6844	63.45	11557.364	36749.426
2214	63.45	9050.63	38073.02
5684	63.45	10961.35	33613.195
8907	63.45	13095.065	37219.469
9057	63.45	13148.862	38265.113
9460	63.42	13498.475	37927.004
2978	63.36	9320.094	39266.336
3364	63.36	9635.862	33202.703
2085	63.34	8813.154	39364
2031	63.32	8694.35	38118.813
6664	63.3	11249.636	39407.996
6052	63.28	11120.694	38919.629
9605	63.28	13726.278	38455.422
9383	63.28	13490.772	35590.391
8879	63.24	13030.706	36452.82
8799	63.22	13111.243	34702.449
3408	63.2	9605.878	34048.512
8679	63.17	12917.31	33972.762
6546	63.13	11271.839	36603.012
4160	63.11	9898.338	33028.102
2338	63.11	9032.554	35774.934
9524	63.07	13520.016	39724.508
1497	63.03	8475.346	36894.773
269	63.03	7839.215	36092.066
9388	62.99	13553.007	35784.316
6115	62.99	11058.961	37185.895
4894	62.98	10327.962	33508.156
4503	62.98	9999.657	39052.926
6671	62.98	11395.144	39601.117
2491	62.96	8891.907	33896.449
1475	62.96	8531.81	37466.977
7711	62.94	12231.014	33684.063
1248	62.92	8300.207	37935.738
7785	62.92	12227.296	35655.473
6578	62.9	11291.848	37290.234
2683	62.9	9234.268	35228.797
9716	62.9	13760.389	34976.953
7171	62.88	11813.283	35935.258
4253	62.86	9999.673	35096.891
3099	62.84	9369.203	37377.055
4204	62.84	9927.811	34018.992
9255	62.84	13313.62	33494.363
9882	62.8	13810.301	34292.309
1135	62.78	8413.546	36214.68
1102	62.78	8264.49	35659.781
9672	62.73	13608.647	36272.984
9202	62.73	13153.825	35178.281
4589	62.71	10302.515	38970.129
8013	62.71	12243.334	38444.684
9061	62.69	13230.79	37995.266
2812	62.69	9099.552	37181.676
1169	62.67	8254.186	36708.16
10606	62.67	14436.524	38827.715
1978	62.65	8806.089	36840.516
10643	62.65	14438.487	37069.035
10040	62.65	13995.61	38355.105
6152	62.61	11097.535	36796.973
9791	62.59	13661.23	33196.859
1869	62.55	8790.271	35156.781
10578	62.55	14598.431	39763.551
8271	62.53	12687.366	33011.266
6245	62.53	11148.95	34797.855
5347	62.52	10712.683	38778.254
5626	62.5	10575.835	33635.391
10438	62.5	14278.794	35838.215
8088	62.48	12289.085	38299.715
9612	62.48	13767.005	38292.734
5756	62.46	10919.15	35157.855
9640	62.44	13625.736	37074.965
9661	62.44	13598.103	36649.348
2729	62.42	9244.519	36004.652
1211	62.42	8243.565	37441.277
10390	62.36	14224.988	34274.688
9653	62.36	13716.737	36823.09
2299	62.34	9055.983	36690.438
9507	62.34	13527.68	39268.156
6404	62.32	11416.348	33836.719
8991	62.32	13113.247	39558.301
4663	62.29	10213.059	37673.551
8225	62.27	12410.567	34226.309
5782	62.25	10847.147	35670.902
9551	62.23	13610.34	39739.02
10406	62.23	14308.816	34844.148
9880	62.19	13851.266	34279.926
2557	62.19	9265.845	33430.199
10600	62.19	14566.244	39349.117
2702	62.17	9151.345	35587
9766	62.15	13682.826	34100.996
403	62.11	7756.37	37449.402
8768	62.09	12931.388	33993.828
9686	62.07	13577.879	36019.668
1679	62.06	8575.984	34437.035
1250	62.06	8229.893	37988.957
8723	62.04	12962.189	33108.773
8004	62.04	12212.339	38174.008
2279	62.02	8986.577	36782.805
4632	62.02	10219.865	38312.492
2275	62.02	8946.804	36978.527
8292	62	12554.285	33593.027
7139	62	11800.445	35272.414
8705	62	12773.271	33180.766
5463	61.98	10578.779	36412.879
5249	61.98	10556.984	39118.074
10681	61.96	14547.852	35599.855
10430	61.96	14294.216	35595.887
6084	61.94	11163.582	37853.004
9026	61.94	13179.093	39234.523
8468	61.88	12583.272	38944.504
4886	61.88	10266.548	33867.195
9914	61.88	13994.186	35017.645
5554	61.86	10595.997	34797.957
9991	61.86	13915.368	36983.559
8390	61.83	12640.056	36511.012
7292	61.77	11663.165	38646.992
1445	61.77	8520.448	37961.828
1267	61.77	8389.787	38163.938
1511	61.73	8481.487	36843.273
4614	61.73	10200.428	38750.98
3924	61.71	9885.78	37055.18
2503	61.71	8956.852	33500.613
6523	61.67	11292.933	36158.188
300	61.65	7737.206	36386.797
9528	61.65	13489.508	39824.328
6525	61.65	11324.806	36199.871
6042	61.63	11102.752	39072.773
4610	61.63	10249.846	38711.949
2741	61.62	9166.197	36098.391
4975	61.6	10355.848	34047.984
3561	61.58	9685.752	36707.137
8295	61.58	12635.121	33706.789
9884	61.58	13788.977	34315.137
6307	61.58	11078.966	33894.063
10097	61.56	13942.236	39641.074
218	61.56	7678.298	35404.566
6448	61.54	11308.977	34739.469
1452	61.54	8599.433	37717.777
5983	61.52	10792.479	39455.109
8514	61.48	12717.674	39523.441
496	61.48	7830.016	38665.414
6738	61.48	11558.888	38324.613
7270	61.48	11702.846	38124.203
5475	61.48	10668.266	36287.996
5266	61.46	10542.315	39563.508
6485	61.46	11336.862	35370.613
10332	61.42	13999.123	33107
10184	61.4	14062.02	36982.57
6763	61.4	11622.12	38011.703
355	61.4	7699.295	36895.953
7578	61.4	11948.586	35347.887
6628	61.39	11316.707	38506.352
498	61.39	7820.336	38696.074
6879	61.37	11451.011	36129.625
10585	61.35	14616.577	39870.766
3740	61.33	9626.783	39948.551
1252	61.33	8306.819	38022.738
8199	61.33	12310.145	34812.93
8341	61.33	12684.981	35044.285
5539	61.31	10656.059	35215.285
8029	61.31	12153.466	38811.086
2654	61.29	9090.469	34977.836
5096	61.29	10375.827	36282.809
4352	61.25	9937.757	36534.816
8075	61.21	12326.402	38569.871
3200	61.21	9313.325	35617.242
5302	61.19	10710.477	39681.262
8382	61.17	12538.411	36288.188
8859	61.16	13000.814	35982.922
4168	61.14	10056.281	33156.492
8984	61.12	13059.444	39404.492
8240	61.1	12480.884	33913.426
9162	61.1	13238.717	36331.355
8952	61.1	13118.869	38406.02
10722	61.08	14445.257	34722.539
1744	61.08	8536.654	33007.32
7371	61.08	11995.168	38365.379
7345	61.06	11879.242	38951.723
421	61.06	7894.976	37613.297
176	61.04	7646.138	35114.957
5621	60.98	10562.944	33600.207
9692	60.98	13712.396	35629.746
8326	60.96	12602.286	34618.227
7558	60.94	11886.355	35782.352
2208	60.94	8879.999	38173.559
410	60.93	7687.339	37520.012
2242	60.93	9007.189	37374.016
7201	60.91	11833.672	36483.32
2294	60.91	8982.466	36644.129
7527	60.91	11895.057	36249.992
4064	60.87	9807.542	34873.883
1904	60.87	8831.495	35840.52
10145	60.87	14131.341	38309.07
6406	60.83	11383.737	33889.41
3482	60.81	9672.359	35443.813
5809	60.81	10853.784	36248.289
9600	60.77	13595.104	38321.238
5294	60.77	10744.684	39970.078
5629	60.77	10701.64	33377.82
8968	60.77	13117.558	39029.023
7274	60.75	11687.096	38198.469
6295	60.73	11142.698	34266.707
1857	60.73	8801.774	34930.895
4302	60.73	10093.408	35793.551
4539	60.71	10036.708	39855.973
1290	60.71	8323.948	38641.551
9369	60.7	13520.401	35212.922
5498	60.7	10667.321	36043.512
3681	60.7	9518.516	38842.035
3868	60.68	9713.886	37870.555
9199	60.66	13321.977	35410.172
1903	60.64	8820.077	35832.613
3921	60.62	9715.978	37047.559
4658	60.62	10315.467	38111.91
9666	60.6	13636.381	36495.594
5760	60.58	10919.466	35242.441
9192	60.58	13230.859	35280.621
2537	60.56	9120.782	33084.434
9992	60.56	13941.791	36992.262
3125	60.56	9339.635	36909.852
7621	60.56	12007.76	34177.438
5106	60.56	10433.172	36507.578
9374	60.54	13399.062	35380.898
2939	60.54	9315.848	39759.43
2837	60.54	9215.809	37668.711
7641	60.54	11896.467	33917.148
2940	60.52	9284.606	39790.266
844	60.5	8130.811	34940.625
6847	60.49	11500.135	36837.996
10123	60.47	14162.407	39141.82
266	60.41	7650.282	36023.781
2799	60.39	9255.212	37042.988
7400	60.39	11964.432	37785.172
7387	60.37	11866.809	38044.043
8454	60.37	12656.14	38649.234
1224	60.35	8321.136	37698.668
8824	60.35	13131.972	35099.223
8751	60.31	13117.254	33619.41
8537	60.31	12912.192	38503.367
7838	60.31	12233.536	36401.004
6873	60.27	11537.672	36328.863
9547	60.26	13636.72	39646.824
10690	60.24	14620.316	35524.742
10043	60.22	13935.697	38399.371
9208	60.22	13277.87	35084.063
4696	60.2	10185.908	37234.379
9323	60.14	13404.58	33868.137
9287	60.14	13466.202	33157.629
10541	60.12	14423.207	39142.797
2304	60.1	8916.109	36408.969
3038	60.1	9283.096	37843.27
1465	60.1	8588.449	37343.801
9317	60.08	13427.219	33729.293
3775	60.08	9837.342	39501.293
10695	60.06	14586.488	35319.848
4573	60.06	10259.801	39286.262
1786	60.04	8652.7	33768.152
5478	60.03	10618.99	36337.367
8831	60.01	13075.147	35411.926
4874	60.01	10338.144	33989.215
9695	60.01	13595.884	35664.742
8718	60.01	12727.706	33137.695
6744	60.01	11596.337	38147.746
4018	59.99	9718.3	35722.684
9680	59.99	13757.598	36195.066
8903	59.95	13105.018	37069.27
9769	59.95	13764.046	33881.297
6689	59.95	11450.167	39911.496
10042	59.93	13861.918	38367.563
297	59.93	7684.175	36372.23
449	59.91	7706.064	38043.199
9200	59.89	13237.223	35146.113
7721	59.87	12268.776	33855.332
10568	59.85	14423.756	39898.102
8428	59.85	12637.147	37731.844
110	59.85	7868.343	34351.957
3234	59.85	9372.623	35201.863
9144	59.83	13235.563	36630.848
8397	59.83	12550.927	36724.137
6471	59.81	11380.422	35096.73
67	59.81	7774.471	33963.945
8694	59.81	12917.903	33533.305
9045	59.8	13282.756	38549.355
4197	59.8	9985.001	33833.754
2147	59.8	8987.806	39359.477
3875	59.78	9713.396	37963.695
2887	59.76	9081.406	38723.609
2435	59.76	9022.324	34903.566
505	59.76	7832.93	38902.668
7740	59.72	12181.314	34476.898
9213	59.68	13271.561	34853.973
4641	59.66	10167.288	38185.672
4628	59.66	10260.903	38589.586
1140	59.64	8292.174	36297.707
9137	59.6	13256.403	36559.238
2175	59.6	8886.258	38631.051
9242	59.6	13293.686	34024.762
5239	59.58	10395.1	38818.504
2162	59.57	8875.338	39097.324
9984	59.55	13901.548	36828.105
8917	59.51	13102.136	37622.594
889	59.49	8084.991	34390.047
1143	59.49	8242.583	36363.285
596	59.49	8020.904	39681.574
4566	59.47	10236.292	39535.262
145	59.47	7696.331	34871.988
2100	59.47	8801.403	39693.602
10299	59.45	14202.01	33949.277
7533	59.45	11855.355	36313.219
7294	59.45	11813.728	38654.313
6435	59.43	11265.843	34471.797
8779	59.39	13084.214	34245.512
7199	59.37	11683.802	36472.98
9721	59.37	13579.347	35057.723
10076	59.36	13937.755	39174.508
3672	59.34	9545.457	38607.629
1872	59.32	8731.588	35234.379
6155	59.32	11101.019	36853.402
6575	59.3	11285.154	37179.633
2216	59.3	8890.158	38092.641
1980	59.28	8660.353	36864.992
3615	59.26	9692.712	37603.051
9638	59.26	13646.141	37033.516
8498	59.24	12889.628	39880.777
8496	59.22	12615.084	39970.387
10563	59.16	14315.02	39809.004
7286	59.16	11850.402	38529.258
8965	59.14	13060.603	38849.164
1938	59.14	8677.035	36375.031
5494	59.13	10737.753	35975.453
694	59.11	8077.62	37355.152
9101	59.03	13149.012	37474.59
7979	59.03	12254.35	37171.176
6838	59.03	11633.893	37007.148
10718	59.03	14481.244	34906.527
9500	59.01	13548.72	39052.313
5328	58.99	10648.143	39263.32
5297	58.99	10766.426	39648.836
4585	58.99	10145.055	39153.969
5576	58.99	10774.119	34317.258
9689	58.97	13573.328	35865.055
909	58.97	8166.351	34046.57
10714	58.93	14615.686	34777.246
8241	58.93	12326.118	33676.816
6173	58.9	11097.415	36505.109
289	58.9	7795.711	36288.27
9467	58.9	13561.509	38357.156
10180	58.84	14053.814	37100.777
3707	58.8	9579.672	39287.352
2456	58.8	8925.415	34585.352
9391	58.76	13456.319	35806.277
8201	58.76	12357.225	34836.629
2137	58.74	8991.183	39455.305
10219	58.74	14032.65	35977.578
8997	58.72	13036.817	39678.172
7798	58.7	12156.654	35861.152
8885	58.7	13031.744	36568.859
2860	58.68	9246.909	38047.672
362	58.68	7918.719	37020.27
8787	58.67	12955.417	34357.766
8584	58.65	12812.451	36916.625
5443	58.63	10576.392	36772.066
10452	58.63	14233.425	36193.18
7221	58.63	11674.376	36931.199
4140	58.63	9896.731	33546.234
9996	58.61	13984.287	37081.047
8283	58.61	12609.578	33206.875
957	58.57	8397.62	33244.504
7051	58.57	11662.619	33436.809
6379	58.55	11394.971	33410.379
886	58.53	8099.47	34338.371
4014	58.51	9775.399	35597.078
6727	58.51	11588.539	38756.129
8895	58.51	13025.426	36767.566
10422	58.49	14269.487	35449.031
9542	58.49	13712.045	39880.48
3674	58.49	9673.668	38619.141
1325	58.49	8350.178	39479.898
5286	58.45	10530.701	39930.461
10386	58.45	14412.432	34040.336
2160	58.45	8893.149	39048.734
10231	58.44	14030.214	35889.961
10707	58.44	14462.832	35240.969
7060	58.42	11714.37	33699.301
1052	58.4	8324.912	34848.379
10631	58.38	14486.504	37979.945
5124	58.38	10439.534	37035.234
501	58.38	7969.228	38736.523
5532	58.34	10578.834	35382.527
4843	58.34	10312.326	34650.172
9053	58.32	13197.098	38221.371
2768	58.3	9115.308	36404.969
9038	58.28	13271.897	38936.066
8937	58.26	13033.776	38032.328
9722	58.26	13754.994	35068.129
7056	58.26	11645.792	33515.164
7695	58.24	12267.766	33268.508
4133	58.23	9826.582	33646.723
4662	58.19	10348.529	37971.746
9293	58.15	13421.474	33222.266
9334	58.15	13454.386	34222.832
10569	58.11	14243.854	39902.02
10702	58.09	14448.788	35175.461
1514	58.09	8528.41	36562.469
3328	58.07	9444.872	33776.16
10649	58.03	14493.91	37010.648
2710	58.01	9182.389	35700.609
8317	58	12657.116	34395.223
685	57.98	8020.822	37529.824
3003	57.98	9478.801	38628.758
2201	57.98	9058.482	38387.246
4011	57.94	9806.542	35877.984
1866	57.92	8664.664	35042.691
939	57.9	8149.946	33446.863
2466	57.9	8897.415	34431.016
696	57.9	8112.149	37369.871
10208	57.88	14207.744	36098.258
10605	57.88	14626.403	39092.781
8303	57.84	12590.846	33887.457
3337	57.82	9311.517	33582.805
10136	57.82	14068.952	38803.961
10304	57.8	14054.779	33790.645
1338	57.8	8268.351	39961.313
478	57.71	7865.044	38500.961
4680	57.69	10135.609	37602.453
8761	57.69	12990.552	33792.605
5776	57.69	10804.171	35615.48
10365	57.67	14326.445	33480.281
5913	57.67	10853.495	38169.605
8972	57.65	12986.858	39087.773
9701	57.63	13676.445	35252.664
6019	57.61	11138.041	39475.547
10077	57.61	13867.528	39175.211
8814	57.57	13101.63	34884.289
2432	57.55	8891.672	34858.078
656	57.52	8197.203	38292.773
3373	57.5	9580.323	33446.973
6079	57.48	11035.059	37986.188
4932	57.48	10243.477	33126.164
2517	57.48	8994.713	33442.352
10271	57.46	14174.722	34476.379
6748	57.46	11532.327	38219.371
5082	57.46	10497.245	35816.703
2036	57.44	8721.093	38248.242
6310	57.42	10998.361	33668.715
2776	57.4	9160.411	36465.746
8600	57.4	12752.769	36438.039
8445	57.38	12498.7	38169.164
10652	57.36	14559.161	36766.008
574	57.36	7791.842	39741.66
222	57.36	7723.084	35487.293
6492	57.36	11357.241	35514.207
10650	57.32	14555.865	36725.195
9254	57.32	13170.164	33702.133
2599	57.31	9231.174	34187.57
9952	57.31	13800.052	36259.539
1220	57.29	8234.634	37637.684
5201	57.29	10428.466	38180.07
5793	57.29	10837.61	35943.035
10747	57.29	14596.905	34065.277
1829	57.25	8792.873	34472.602
10677	57.25	14616.883	35846.152
8553	57.23	12796.284	38091.094
10760	57.23	14484.556	33614.773
5283	57.23	10350.531	39868.73
9584	57.21	13772.974	38892.82
1112	57.21	8396.886	35793.391
8914	57.19	13011.548	37525.242
8063	57.17	12482.33	38946.902
7448	57.17	12053.927	36794.199
5978	57.17	10868.317	39210.379
597	57.15	8006.618	39681.914
10029	57.15	13907.607	38000.625
8530	57.15	12900.086	38673.949
507	57.13	7736.493	38915.883
9929	57.11	13964.992	35473.449
2184	57.1	8969.629	38751.445
6790	57.1	11575.363	37723.648
738	57.06	8131.425	36562.066
10730	57.06	14454.398	34326.641
9211	57.04	13275.774	34841.02
4482	57.04	9955.556	38780.141
4116	57.04	9733.395	34108.52
9720	57.02	13617.755	35040.805
7549	57.02	11986.967	36182.645
4714	57.02	10210.286	37002.738
5251	57.02	10459.657	39178.816
10765	57.02	14580.101	33403.391
5549	57	10746.308	35068.91
10408	57	14355.358	34965.242
1822	57	8809.585	34366.203
8379	56.98	12513.917	36224.137
1263	56.92	8276.066	38103.84
10337	56.92	14401.543	33028.621
10657	56.92	14595.828	36595.07
10576	56.9	14220.34	40006.887
7728	56.88	12172.93	34016.398
10510	56.88	14392.191	37908.305
9990	56.85	13885.102	36979.832
4062	56.85	9793.761	34846.359
7309	56.81	11638.238	39409.133
7599	56.79	11985.895	34870.723
680	56.79	8034.038	37821.191
10268	56.77	14085.684	34640.625
8229	56.75	12473.529	34011.922
5241	56.75	10461.753	38863.215
5419	56.73	10718.664	37318.906
9642	56.73	13650.018	37135.402
7778	56.71	12180.191	35591.219
9650	56.71	13593.444	36937.73
2801	56.69	9128.162	37091.402
264	56.69	7970.631	35998.148
6781	56.67	11434.72	37917.766
6036	56.67	11155.478	39243.727
2818	56.67	9110.852	37281.688
5435	56.67	10627.941	36968.746
2583	56.67	9142.914	33988.57
5306	56.64	10685.586	39529.957
9655	56.64	13612.203	36541.023
10393	56.64	14423.855	34357.121
6104	56.6	11069.276	37583.297
2308	56.6	9012.678	36467.52
3249	56.6	9396.967	34776.766
8282	56.6	12635.751	33180.941
648	56.58	8080.146	38460.055
9397	56.58	13397.073	36001.609
9412	56.58	13553.517	36558.387
10664	56.58	14432.552	36464.453
6047	56.54	11149.925	38815.234
5262	56.5	10474.322	39409.672
8277	56.5	12618.186	33129.785
572	56.48	7942.516	39704.695
5406	56.46	10706.785	37403.961
5221	56.42	10365.685	38565.734
10092	56.39	13825.41	39448.215
4141	56.37	9768.025	33554.344
9652	56.37	13576.088	36712.531
9539	56.35	13679.263	39793.559
2624	56.35	9174.96	34683.164
4576	56.35	10206.741	39309.566
2060	56.35	8768.049	38913.098
5468	56.33	10584.471	36480.164
4016	56.31	9716.47	35623.387
1719	56.31	8549.183	33523.844
9633	56.31	13752.068	37181.625
5619	56.31	10575.019	33585.164
5933	56.27	10912.798	38594.246
9451	56.27	13433.676	37550.738
2120	56.27	9042.921	39753.41
6698	56.25	11604.707	39740.367
10514	56.23	14423.976	38002.242
2547	56.23	9221.776	33269.602
4992	56.19	10487.995	34299.523
8098	56.19	12447.888	37646.59
9536	56.18	13638.448	39751.465
1454	56.16	8533.487	37777.285
9476	56.16	13397.842	38633.617
1953	56.14	8666.792	36533.227
10749	56.14	14476.222	33844.984
8748	56.14	13134.086	33580.145
7645	56.12	11885.337	33672.586
8300	56.12	12555.499	33854.77
10402	56.12	14288.803	34576.211
10651	56.12	14518.708	36733.438
6505	56.12	11387.358	35797.352
5365	56.1	10674.492	38262.598
5893	56.08	10978.533	37706.652
1332	56.08	8235.272	39769.051
3388	56.04	9673.39	33806.836
9018	56.04	13291.488	39314.762
8713	56	12779.606	33314.895
29	56	7790.644	33489.176
3620	55.98	9607.313	37754.152
5315	55.98	10718.87	39317.809
6323	55.98	11058.181	33634.359
7251	55.97	11733.017	37846.758
4897	55.97	10160.942	33545.973
7628	55.95	11892.77	34247.953
1620	55.93	8423.11	34848.234
9151	55.93	13152.51	36444.648
974	55.93	8392.763	33652.316
288	55.89	7988.86	36281.539
3352	55.87	9394.772	33016.691
10420	55.87	14300.431	35369.016
8676	55.83	12768.621	34159.914
10293	55.83	14190.938	34067.66
1078	55.83	8291.235	35191.34
3760	55.81	9709.505	39667.531
8508	55.81	12743.202	39677.219
3961	55.81	9716.448	36648.871
435	55.79	7929.972	37843.301
6193	55.79	11066.624	36034.039
6872	55.77	11559.568	36318.215
8273	55.77	12695.182	33065.172
9645	55.75	13660.01	36901.41
10668	55.75	14496.49	36355.035
2667	55.74	9162.393	35103.059
530	55.68	7780.967	39069.109
7891	55.68	12265.431	36615.324
1359	55.62	8592.576	39526.504
5501	55.62	10599.074	35740.305
9616	55.6	13721.223	37702.234
8837	55.6	13040.159	35542.922
1343	55.58	8529.265	39831.781
2780	55.58	9151.433	36546.285
3602	55.58	9678.162	37479.527
10066	55.56	13798.758	39048.797
9233	55.54	13160.538	34129.883
5690	55.54	10859.523	33719.82
2357	55.54	8895.298	35624.168
3422	55.54	9507.443	34237.664
5007	55.52	10376.33	34570.055
4668	55.51	10244.443	37771.152
10596	55.51	14461.334	39284.996
10473	55.49	14394.103	36827.543
1331	55.45	8408.44	39751.422
9456	55.45	13526.828	37773.039
4113	55.43	9879.739	34056.691
1927	55.39	8660.664	36227.992
1191	55.39	8216.502	37187.57
284	55.39	7832.122	36266.98
9352	55.37	13442.933	34709.977
10561	55.35	14302.174	39770.621
5008	55.35	10416.667	34572.262
4063	55.33	9903.509	34867.434
4871	55.29	10261.074	34285.609
8135	55.26	12300.403	36498.277
8079	55.24	12320.723	38336.691
2492	55.24	8916.524	33926.398
5584	55.22	10754.527	34285.422
6787	55.2	11632.403	37682.348
1889	55.2	8730.95	35662.93
380	55.2	7860.817	37206.336
6899	55.18	11524.325	35589.473
10170	55.18	14180.167	37373.422
10517	55.16	14380.612	38184.578
8425	55.16	12687.742	37520.844
3244	55.12	9399.898	35051.527
1902	55.1	8727.269	35805.195
10374	55.1	14244.224	33737.016
743	55.1	8152.282	36589.957
6662	55.08	11230.955	39332.305
2869	55.08	9196.987	38169.602
789	55.06	8146.468	35754.824
9298	55.05	13413.233	33330.91
2103	55.05	8711.286	39714.773
7104	55.03	11647.982	34566.887
9434	55.03	13472.832	36953.359
10315	55.01	14122.689	33607.035
7333	54.97	11855.392	39606.906
1703	54.95	8624.927	33855.383
3782	54.93	9765.654	39569.266
6984	54.91	11437.546	33828.184
8938	54.87	12930.31	38064.508
2193	54.87	9051.889	38613.859
8505	54.87	12843.309	39980.125
3710	54.85	9533.985	39394.449
10410	54.82	14280.248	35042.672
451	54.8	7683.352	38049.836
5559	54.8	10628.284	34885.129
1538	54.78	8557.411	36491.258
8440	54.74	12508.202	38011.035
10620	54.72	14579.508	38446.129
5938	54.7	10966.389	38699.746
8179	54.68	12376.306	35260.07
8539	54.66	12714.938	38552.633
5425	54.66	10698.996	37117.102
8260	54.66	12370.96	33451.238
2070	54.62	8775.776	39014.145
8003	54.61	12210.591	38007.781
7148	54.59	11738.358	35406.473
8981	54.57	12992.635	39319.539
8110	54.55	12386.264	37166.789
6900	54.55	11634.19	35595.551
6968	54.55	11450.437	34007.332
9313	54.49	13495.315	33642.02
3953	54.47	9768.27	36601.02
9286	54.45	13420.383	33128.41
4553	54.41	10275.497	39976.188
10572	54.41	14409.282	39944.594
9962	54.41	13816.973	36498.02
9217	54.41	13340.367	34918.988
3931	54.39	9743.034	37165.238
10579	54.39	14559.48	39794.152
6514	54.34	11208.078	35957.793
1119	54.34	8255.33	35842.684
8964	54.34	12939.993	38745.348
2045	54.32	8636.676	38381.977
8365	54.3	12522.229	35626.922
8328	54.3	12668.426	34737.051
9029	54.28	13254.355	38986.832
1597	54.26	8524.165	35363.039
6508	54.16	11316.191	35837.137
5902	54.16	10992.551	37949.84
3225	54.13	9302.03	35338.941
719	54.11	8065.013	36898.699
8579	54.11	12886.466	37125.195
243	54.07	7913.917	35781.32
2880	53.99	9066.857	38541.297
842	53.99	8187.038	35203.695
1928	53.97	8673.066	36244.984
7563	53.97	11944.209	35804.73
8586	53.95	12921.838	36966.152
4718	53.93	10339.264	36751.098
4439	53.93	10069.007	37907.434
1568	53.92	8561.518	35842.332
9839	53.92	13935.607	33808.41
2521	53.9	8907.669	33199.027
8124	53.9	12426.611	36584.953
8518	53.88	12767.593	39365.887
447	53.84	7908.37	37998.332
3485	53.84	9517.876	35535.02
1611	53.84	8604.866	34994.191
2269	53.82	8982.069	36933.172
7325	53.78	11776.594	39948.344
9602	53.78	13586.68	38340.852
7026	53.76	11544.046	33221.117
8667	53.72	12921.69	34520.828
9806	53.72	13822.879	33246.531
9975	53.7	13884.955	36682.301
1399	53.7	8519.112	38934.285
4772	53.7	10232.039	36004.508
2115	53.67	8789.44	39922.738
271	53.67	7764.416	36126.852
9325	53.65	13542.176	33925.344
381	53.65	7923.413	37231.977
8534	53.63	12921.539	38753.984
10167	53.63	14141.84	37600.684
5486	53.61	10588.347	36205.957
3001	53.59	9377.065	38942.551
6164	53.57	11041.023	36679.84
94	53.57	7666.131	34180.91
4822	53.53	10241.679	35098.176
8996	53.53	13032.449	39647.059
9491	53.51	13434.048	38807.77
6901	53.49	11534.476	35645.652
1960	53.49	8718.838	36598.93
590	53.49	8030.828	39933.473
4937	53.48	10540.078	33217.574
7830	53.48	12228.961	36372.625
9988	53.48	13903.162	36930.031
1691	53.46	8553.349	34285.629
1698	53.4	8440.994	34070.094
9615	53.4	13693.28	37958.543
8910	53.38	13000.942	37383.508
9407	53.36	13358.961	36393.664
5929	53.36	10982.218	38481.961
1888	53.36	8648.991	35613.977
10616	53.34	14592.937	38754.84
9342	53.34	13484.056	34469.125
10276	53.34	14014.257	34348.371
8373	53.34	12700.93	35969.711
446	53.32	7799.996	37994.785
9430	53.28	13453.921	36914.461
6947	53.28	11491.269	34559.684
10496	53.25	14225.495	37416.891
7426	53.25	11925.666	37166.711
5975	53.23	10780.509	39186.508
10615	53.19	14534.159	38695.43
6765	53.19	11575.605	38031.879
3711	53.19	9623.114	39424.758
9373	53.17	13554.893	35298.324
10100	53.17	13832.628	39785.684
7722	53.15	12081.489	33898.355
8727	53.15	13044.13	33236.934
1313	53.15	8357.024	39007.59
7119	53.15	11671.457	34734.848
9354	53.13	13380.592	34791.172
9477	53.11	13410.563	38641.988
3589	53.11	9684.174	37229.906
6073	53.11	11099.369	38150.453
4002	53.11	9889.168	36025.914
7644	53.05	11953.811	33961.523
10536	53.05	14296.952	38989.727
9804	53.03	13924.611	33204.836
5519	53.02	10754.258	35468.656
672	53	8141.657	37697.859
5227	52.98	10536.87	38709.512
5006	52.96	10469.475	34557.641
8916	52.96	13069.496	37621.031
10185	52.94	14140.442	36992.023
2386	52.9	8941.297	35383.133
10427	52.88	14242.021	35533.398
5085	52.88	10362.724	35903.957
10512	52.88	14407.571	37953.379
5777	52.86	10850.259	35643.762
4252	52.84	10056.727	35054.48
261	52.84	7908.681	35985.965
7807	52.82	12082.139	36133.836
9461	52.79	13518.723	37967.676
2991	52.79	9332.944	39084.063
6490	52.79	11376.068	35403.285
3182	52.77	9360.443	36089.652
9371	52.75	13494.494	35247.508
1968	52.75	8769.113	36675.875
9389	52.73	13496.405	35785.707
1273	52.71	8303.27	38233.91
8215	52.69	12355.176	34298.789
5393	52.69	10644.126	37801.41
2336	52.67	9027.022	35760.48
6063	52.67	11080.59	38577.77
6555	52.65	11417.189	36759.824
9708	52.65	13679.189	35105.457
8311	52.63	12534.164	34095.891
1841	52.63	8741.475	34798.121
4254	52.61	10086.51	35124.066
8064	52.61	12368.773	38638.211
2084	52.59	8762.161	39288.559
2652	52.59	9078.136	34957.961
3753	52.56	9787.493	39937.91
4664	52.52	10225.043	37678.723
3032	52.52	9473.438	37994.602
2669	52.52	9112.058	35116.512
10318	52.48	14195.239	33397.266
1370	52.48	8446.466	39380.23
1245	52.46	8309.095	37922.926
9956	52.46	13949.446	36364.711
9067	52.46	13248.64	38076.254
3662	52.44	9684.018	38452.828
2220	52.38	8882.044	37846.637
[truncated: 2,528 more rows]
