# Supplementary material for: Insights on the Control of Yeast Single-Cell Growth Variability by Members of the Trehalose Phosphate Synthase (TPS) Complex
Source: Front Cell Dev Biol. 2021 Jan 28;9:607628. doi: 10.3389/fcell.2021.607628 (PMC7876269; doi:10.3389/fcell.2021.607628)
Supplement: Supplementary file 2 [file Data_Sheet_1.ZIP › final_code/input_datasets/overexpression2_pTDH3_Ntd_TSL1_t2.csv]

Id	Area (µm²)	Centre X Position (µm)	Centre Y Position (µm)
4230	82.53	10044.97	35465.945
6365	80.97	11225.601	33755.617
8675	80.69	12907.943	33266.762
7402	80.36	12038.772	37832.703
10625	79.38	14505.638	37112.586
10702	77.24	14482.776	34703.195
9591	75.61	13702.02	37368.793
4418	75.53	10072.895	38527.453
8659	75.38	12919.521	33532.656
3118	73.92	9483.824	36229.766
4688	72.64	10234.008	36803.961
6589	72.3	11402.119	38113.844
9139	71.74	13235.401	36072.637
8625	71.68	12750.14	34835.156
2015	70.9	8753.323	38407.977
162	70.67	7972.099	35164.613
9665	68.39	13685.924	35666.477
6004	68.1	11066.085	39302.188
8979	67.32	13353.433	39626.383
8943	66.49	13135.917	39276.992
2140	66.38	8965.243	38885.711
9625	66.24	13748.588	36576.926
6396	66.24	11378.175	34287.387
2861	65.99	9186.064	39575.703
9149	65.5	13326.253	36044.469
9237	65.34	13303.962	33435.871
330	65	7963.803	36956.758
2956	64.98	9479.736	38471.949
6715	64.75	11468.192	38363.137
3385	64.61	9626.949	34812.992
6995	64.58	11521.174	33452.234
2106	64.48	9015.917	39457.555
3294	64.27	9291.366	33405.777
9228	64.17	13268.191	33509.047
8895	64.08	13118.323	37918.703
8264	64.02	12554.861	34031.34
9075	63.98	13267.589	37188.969
9590	63.96	13617.156	37661.051
3537	63.41	9671.832	37311.902
3201	63.37	9446.292	34778.117
9631	63.25	13761.227	36419.859
10561	63.2	14498.261	39870.332
8748	63.18	12975.666	34358.586
5419	63.16	10724.687	36738.695
6600	63.16	11241.219	38390.738
6777	63.16	11452.989	37343.711
10120	62.93	14007.116	38729.813
763	62.76	7991.346	35915.246
6585	62.7	11224.883	38055.031
8770	62.7	12995.556	34824.027
10177	62.37	14185.843	36680.984
5638	62.37	10836.987	33415.113
5183	62.3	10414.309	38680.773
8132	62.07	12304.358	35306.863
7235	62.01	11682.965	37920.09
369	61.8	7869.918	37355.805
806	61.72	8143.938	35298.988
9159	61.61	13221.302	35734.297
9979	61.59	13984.014	37046.5
10651	61.49	14511.468	36101.059
2588	61.38	9142.838	34928.902
10475	61.38	14281.429	37588.43
5626	61.36	10923.088	33170.074
8969	61.34	13074.237	39854.5
9556	61.34	13779.163	38485.012
10500	61.32	14342.579	38415.445
4104	61.28	9824.109	33204.008
3788	61.19	9893.995	38477.953
6666	60.92	11581.371	39930.734
10301	60.86	14177.681	33227.617
9365	60.76	13508.476	35871.035
8157	60.74	12311.296	34656.313
5692	60.73	10863.02	34144.09
7680	60.65	12269.045	33017.355
8953	60.55	12979.957	39440.84
2123	60.46	8916.836	39235.574
5133	60.32	10363.702	37813.699
519	60.27	7748.733	39194.063
4163	60.19	10081.507	34154.074
3635	60.11	9661.989	38813.059
7214	60	11802.446	37288.402
4936	59.96	10475.97	34255.738
10375	59.75	14217.602	34499.059
5020	59.58	10474.153	35643.02
9273	59.56	13509.69	33366.77
7732	59.52	12266.865	34249.266
6197	59.33	11185.464	35560.059
4854	59.19	10235.262	33790.805
6267	59.1	11130.1	34243.426
2986	59.08	9466.152	37888.375
4477	59.06	10081.022	39443.465
4054	58.94	9812.478	34428.281
7157	58.92	11704.003	36220.27
3300	58.81	9489.914	33232.691
6172	58.75	11107.597	35578.887
9441	58.75	13368.738	38359.715
5372	58.71	10606.096	37563.297
186	58.69	7688.877	35316.805
8930	58.64	13125.318	38871.301
8262	58.46	12511.794	33986.449
10281	58.43	14130.118	33658.383
535	58.41	7703.067	39404.496
3651	58.37	9523.228	39154.598
4547	58.24	10252.861	39012.008
7057	58.02	11726.093	34294.535
10331	57.99	14364.391	33320.848
8544	57.97	12904.305	37228.426
984	57.91	8230.465	34372.023
1082	57.79	8376.628	36097.152
8182	57.74	12328.256	34020.27
933	57.72	8342.505	33606.793
8593	57.56	12753.261	35707.402
6674	57.53	11431.578	39475.723
6096	57.51	11074.632	37038.129
4059	57.51	9717.825	34146.668
1420	57.45	8575.015	37812.094
9356	57.41	13375.475	35676.223
539	57.37	7701.002	39490.586
3859	57.35	9723.762	37367.988
7744	57.33	12274.03	34623.723
6134	57.33	11127.818	36624.961
9963	57.3	13929.657	36728.93
4367	57.22	9924.192	37575.398
9408	57.09	13444.892	36957.684
9731	57.07	13666.488	33998.031
9256	57.03	13364.337	33060.215
1893	56.95	8678.57	36295.176
3801	56.91	9911.431	38382.051
3066	56.89	9425.75	37154.867
8428	56.86	12597.597	38835.457
10454	56.61	14416.251	36898.066
10092	56.55	14207.516	39638.535
9635	56.45	13764.353	36505.805
10378	56.38	14343.956	34537.453
10017	56.38	13823.427	38158.008
6250	56.19	11202.748	34308.605
4554	56.19	10137.967	38814.586
9214	56.13	13294.985	34024.688
1168	56.09	8290.103	37557.48
8135	56.03	12434.098	35413.691
3689	56.01	9629.071	39771.023
277	55.96	7843.122	36403.441
717	55.94	8184.944	36722.922
9748	55.92	13573.942	33715.211
10451	55.9	14352.223	36763.891
810	55.88	8153.537	35352.738
662	55.8	8093.131	37711.352
10436	55.63	14312.595	36259.766
2884	55.61	9476.928	39933.805
6014	55.55	11115.99	39041.723
10107	55.55	14041.132	38965.594
9206	55.53	13216.261	34134.145
4156	55.48	10008.987	34049.742
10057	55.46	13869.559	39173.898
4237	55.46	10106.44	35523.09
8466	55.11	12886.795	39783.059
1025	55.06	8207.717	35109.809
3390	55.02	9649.421	34860.301
10100	55	14073.535	39315.352
8737	54.98	12994.519	34180.43
8377	54.98	12676.504	37207.891
4027	54.94	9830.983	34636.242
2457	54.9	9014.667	33515.988
8926	54.88	12956.955	38702.832
8529	54.83	12891.995	37863.09
4720	54.83	10338.583	36288.98
7586	54.73	11965.647	34985.133
9468	54.71	13391.452	38952.238
964	54.61	8322.433	34144.227
941	54.61	8364.776	33751.234
6337	54.6	11378.561	33229
5930	54.58	10807.265	38861.477
3438	54.5	9606.267	35787.727
7164	54.48	11793.107	36350.574
9808	54.46	13912.906	33627.57
4460	54.4	10044.15	39100.348
8809	54.4	12994.099	35821.531
393	54.37	7849.655	37606.148
7651	54.15	12057.242	33533.613
1302	54.1	8595.654	39910.887
4937	54.1	10385.671	34276.387
1489	54.1	8547.561	36670.293
2081	54.08	8666.329	39889.406
7919	53.96	12155.344	37093.602
628	53.91	7995.529	38626.758
1678	53.89	8434.557	33391.336
1647	53.89	8528.644	34026.57
7449	53.83	11913.707	36814.273
9918	53.81	13890.013	35621.891
5373	53.81	10621.293	37590.117
3816	53.75	9771.587	38041.336
8913	53.71	13020.651	38325.684
10128	53.7	14154.329	38385.941
3113	53.6	9328.373	36477.004
2777	53.58	9066.144	37584.242
10524	53.56	14222.389	39181.391
8756	53.52	13003.615	34524.145
172	53.5	7869.283	35220.047
2293	53.43	8999.455	36156.52
9575	53.43	13706.678	38253.605
9553	53.43	13609.613	38920.813
10679	53.37	14488.555	35099.207
275	53.33	7890.171	36395.23
1633	53.25	8611.777	34231.5
2507	53.22	9071.431	33497.52
5846	53.18	10955.85	37158.234
9109	53.16	13303.804	36556.727
3006	53.16	9320.81	37769.695
783	53.14	8074.856	35662.285
1603	53.1	8539.367	34522.457
4097	53.1	9840.235	33409.727
9464	52.99	13512.362	38808.879
4581	52.87	10265.404	38502.523
10559	52.87	14573.314	39824.371
10664	52.87	14444.781	35693.852
9416	52.81	13355.012	37340.262
5939	52.78	10824.14	38927.184
1183	52.78	8249.713	37734.961
8885	52.78	13109.744	37752.926
10060	52.72	13899.92	39218.781
8874	52.7	13117.07	37461.859
10737	52.66	14498.775	33566.16
4975	52.64	10400.826	34934.723
6187	52.62	11058.493	35457.52
6005	52.56	11008.969	39410.754
273	52.55	7738.58	36384.871
3851	52.53	9857.15	37529.426
7198	52.51	11654.329	36992.973
7712	52.45	12275.352	33771.707
942	52.41	8340.456	33752.367
6131	52.39	11079.454	36569.152
1793	52.39	8785.455	34799.43
849	52.35	8150.874	34584.867
7071	52.32	11750.866	34527.145
5425	52.32	10744.496	36823.203
8727	52.24	13054.243	33968.293
5314	52.22	10768.17	38778.656
5507	52.18	10698.203	35303.422
458	52.05	7778.446	38412.336
7091	52.05	11794.899	34785.594
10438	52.01	14263.764	36336.203
6565	51.99	11405.199	37487.5
9723	51.97	13665.367	34446.027
298	51.88	7983.388	36688.367
3133	51.84	9384.196	36097.121
938	51.82	8273.943	33684.836
6275	51.82	11128.81	34037.336
1476	51.8	8519.622	36552.086
9027	51.74	13220.445	38240.09
8117	51.7	12408.84	35856.535
4864	51.7	10196.955	33444.398
9560	51.7	13691.423	38528.984
10450	51.66	14326.579	36736.352
10055	51.59	13971.9	39154.492
6110	51.59	11098.85	36876.449
2628	51.59	9145.574	35265.957
4012	51.59	9718.965	35056.996
4496	51.55	10299.236	39784.352
4589	51.53	10272.174	38618.016
1341	51.53	8489.162	39004.797
6051	51.51	11171.634	38064.504
10571	51.42	14551.788	39688.457
8281	51.42	12655.946	34442.734
9966	51.4	13819.756	36812.012
7114	51.36	11642.332	35379.336
3309	51.3	9551.033	33068.699
10624	51.28	14580.737	37086.18
7634	51.2	12052.23	33814.121
9616	51.2	13656.04	36933.801
2803	51.15	9247.756	38042.984
8637	51.15	12741.52	34360.852
1080	51.09	8299.709	36060.109
5530	51.03	10719.767	35080.773
10228	51.01	14204.5	35210.727
4679	50.99	10326.254	37004.73
645	50.99	8008.017	38043.016
10150	50.92	14175.607	37403.801
450	50.92	7975.421	38375.844
1702	50.92	8833.669	33158.598
10440	50.92	14386.282	36470.504
1196	50.9	8250.654	37895.352
5531	50.88	10713.26	35089.672
10695	50.86	14582.076	34786.352
1558	50.84	8576.694	35408.711
1003	50.8	8326.724	34744.102
9817	50.74	13916.58	33791.199
6387	50.74	11294.005	34120.051
7711	50.71	12078.983	33768.414
973	50.71	8311.7	34242.465
8035	50.67	12300.989	38459.328
10025	50.65	13973.235	38415.684
10601	50.63	14627.721	38239.938
9064	50.59	13339.674	37618.543
1571	50.59	8629.574	35067.617
9250	50.55	13297.459	33037.535
9035	50.55	13170.735	38043.043
8086	50.46	12297.339	36643.883
3327	50.46	9573.692	33548.504
1202	50.44	8301.344	37933.508
2695	50.44	9138.058	36190.926
4614	50.42	10203.773	38071.113
3305	50.42	9364.154	33102.828
8272	50.36	12582.293	34340.773
2498	50.34	9112.468	33354.281
10082	50.29	13906.523	39894.879
4409	50.27	10133.425	38408.734
10442	50.23	14330.879	36532.188
5833	50.23	10873.91	36938.305
8657	50.21	12784.605	33488.762
8387	50.21	12624.122	37456.598
8651	50.15	12743.553	33842.988
1781	50.13	8699.549	34502.793
8260	50.07	12669.202	33905.922
6047	50.07	11117.161	38242.762
8303	50.04	12565.706	35154.395
10140	50.04	14165.398	37745.191
8017	50.04	12388.157	38647.348
2648	50	9215.018	35603.973
1313	50	8611.012	39431.938
3177	49.96	9400.572	35401.93
4136	49.96	9954.57	33518.629
1438	49.92	8482.718	37441.133
6904	49.88	11432.8	34855.688
10142	49.81	14002.489	37800.594
1650	49.79	8608.002	34102.332
3312	49.75	9506.116	33178.898
10669	49.73	14631.959	35489.547
9016	49.73	13284.32	38548.828
4052	49.71	9870.512	34407.504
10172	49.63	14096.443	36549.277
8232	49.63	12689.83	33148.824
247	49.61	7840.595	36090.82
5257	49.61	10684.959	39646.391
1699	49.6	8696.108	33054.246
9056	49.52	13268.712	37542.98
10113	49.5	14206.981	39079.012
5473	49.46	10713.899	35935.758
4195	49.46	9997.198	34734.41
9148	49.46	13266.31	36040.617
3585	49.46	9595.875	37958.305
6132	49.4	10997.139	36589.758
7614	49.4	11919.565	34435.109
10123	49.37	14002.323	38555.559
5098	49.33	10449.176	37345.609
1637	49.27	8484.43	34265.801
8762	49.27	13113.119	34702.672
5218	49.27	10535.715	39324.031
2105	49.25	8993.087	39454.797
6090	49.23	10994.699	37270.953
8966	49.23	13049.261	39815.82
10065	49.21	13952.394	39277.758
2664	49.19	9064.333	35939.645
2579	49.17	9070.35	34797.652
8694	49.17	12986.619	33272.992
8740	49.15	13133.553	34229.992
5137	49.1	10527.799	37876.262
5491	49.1	10636.199	35667.328
7209	49.06	11741.851	37170.254
9792	49.06	13823.632	33324.203
10720	49.04	14605.223	34245.195
9865	49.02	13855.139	34278.707
5309	49.02	10618.509	38920.176
1274	48.91	8404.418	39210.98
9518	48.89	13611.44	39737.711
4118	48.89	10022.463	33173.352
1776	48.89	8733.278	34406.688
9369	48.89	13521.829	36111.168
9251	48.87	13330.224	33043.836
7349	48.81	12028.42	38847.82
4099	48.77	9894.358	33452.191
9299	48.73	13520.047	34097.313
9562	48.73	13691.24	38578.254
5990	48.71	11196.243	39704.422
6849	48.71	11467.532	36075.117
9466	48.71	13430.313	38900.094
3234	48.66	9381.407	34607.941
9912	48.64	13967.931	35344.313
9140	48.62	13279.967	36077.598
7217	48.58	11824.764	37342.527
10064	48.56	13879.182	39272.367
3982	48.56	9908.106	35725.637
2562	48.56	9107.339	34665.734
6818	48.56	11485.88	36788.516
6180	48.54	11137.122	35619.512
9147	48.5	13190.994	36023.168
10382	48.48	14276.386	34694.535
10289	48.48	14196.774	33567.145
9952	48.47	13994.611	36595.145
4582	48.47	10315.263	38544.516
2903	48.47	9385.95	39294.789
10680	48.47	14608.944	35119.797
9783	48.45	13890.623	33089.82
10689	48.45	14599.12	34974.852
1226	48.43	8303.135	38232.922
10090	48.43	14205.958	39946.148
3581	48.41	9519.221	37940.398
9795	48.41	13929.796	33403.289
2357	48.39	8975.071	35195.32
8824	48.39	12983.173	36104.16
10648	48.37	14478.426	36230.617
2341	48.35	8865.968	35282.199
778	48.29	8190.074	35893.316
4253	48.25	10094.937	35791.688
9384	48.25	13565.263	36532.988
802	48.25	8024.826	35539.008
4219	48.24	10119.423	35294.781
3707	48.24	9816.323	39822.195
693	48.24	8071.618	37233.258
9058	48.22	13219.131	37571.512
5771	48.22	10819.85	35998.77
10555	48.2	14612.62	39756.563
4571	48.2	10143.271	38741.031
1697	48.18	8706.903	33009.363
9570	48.18	13700.989	38415.715
6054	48.16	11165.57	37851.633
10696	48.16	14510.575	34814.152
1517	48.16	8566.836	36193.262
1957	48.16	8835.334	37028.266
9685	48.14	13762.313	34975.297
639	48.12	8064.98	38190.215
9677	48.1	13591.252	35405.059
4755	48.08	10242.009	35875.637
3490	48.06	9551.304	36549.395
1665	48.06	8619.807	33694.762
10474	48.04	14409.802	37546.188
4196	48.02	10024.36	34734.109
5742	48.02	10875.35	35438.141
5974	48.02	10910.853	39847.539
8174	48.01	12364.375	34159.047
10545	47.97	14236.64	39885.102
314	47.97	7939.722	36803.496
4268	47.91	9969.698	36002.828
8359	47.91	12528.503	36723.438
1811	47.87	8758.034	34966.586
9034	47.85	13216.656	38034.609
3286	47.85	9491.943	33519.113
2814	47.83	9199.102	38304.551
6462	47.81	11357.323	35511.391
8650	47.79	12922.266	33824.824
243	47.79	7887.025	36027.84
8083	47.79	12462.095	36624.324
5286	47.78	10620.521	39111.926
10011	47.76	13909.446	37998.027
3365	47.7	9577.707	34282.863
8064	47.7	12492.556	37056.125
5640	47.7	10900.019	33437.941
2448	47.68	9039.955	33962.621
8912	47.62	13084.914	38268.328
5357	47.62	10578.981	37960.707
9473	47.6	13562.248	39105.949
2414	47.58	8898.317	34605.258
3901	47.55	9801.588	36757.988
9640	47.53	13691.745	36306.27
10593	47.51	14625.666	38595.105
4647	47.47	10339.219	37384.453
6609	47.45	11260.59	38717.609
2787	47.45	9159.768	37773.484
6800	47.41	11427.73	36883.352
487	47.39	7834.368	38900.965
4638	47.37	10260.444	37531.121
6962	47.35	11535.514	33891.27
4003	47.34	9712.402	35168.914
9971	47.3	13829.832	36917.977
7353	47.3	11966.714	38936.469
10096	47.28	14184.51	39440.133
5799	47.24	10985.081	36438.043
5506	47.24	10609.383	35291.578
8808	47.2	12969.814	35756.641
6676	47.2	11626.758	39537.148
7615	47.18	11883.038	34131.703
8368	47.18	12638.882	37019
9899	47.16	13996.143	35016.832
7027	47.14	11829.333	33502.871
5211	47.14	10443.416	39187.324
5057	47.11	10551.509	36658.473
9450	47.09	13413.44	38641.906
824	47.09	8003.693	35010.402
10200	47.07	14147.479	35734.52
2048	47.03	8711.251	39154.773
4637	47.03	10178.767	37518.801
6145	47.01	11083.522	36486.984
7630	47.01	12026.87	34083.52
599	46.97	8109.269	39174.016
8049	46.95	12382.819	37680.633
9666	46.95	13708.516	35680.059
6439	46.93	11378.863	35085.012
9490	46.93	13458.341	39556.867
10570	46.91	14432.365	39679.406
9189	46.88	13188.536	34878.547
2086	46.84	8818.044	39963
886	46.84	8068.054	33926.922
4846	46.82	10270.007	33814.43
3061	46.82	9467.941	37071.598
8188	46.82	12362.919	33835.277
10511	46.8	14217.242	38887.383
1300	46.78	8530.706	39830.152
4119	46.72	9926.337	33191.539
2792	46.7	9093.693	37875.207
2495	46.7	9234.735	33267.738
1047	46.7	8379.064	35372.992
2503	46.7	9067.437	33442.063
507	46.7	7698.088	39010.555
8478	46.68	12862.058	39692.734
3642	46.68	9606.102	38927.551
8776	46.66	13105.007	35001.648
7339	46.66	11880.669	38949.773
10248	46.66	14188.148	34459.926
8988	46.66	13171.947	39404.348
2031	46.66	8673.613	38949.652
9353	46.59	13492.906	35588.633
2361	46.59	8916.623	35246.012
8791	46.57	13127.911	35445.977
6362	46.55	11345.168	33644.422
3946	46.55	9907.457	36353.355
4483	46.53	10063.908	39558.547
6324	46.45	11000.586	33017.34
6398	46.45	11337.441	34308.973
819	46.45	8131.578	34939.09
9388	46.42	13483.359	36627.078
9543	46.4	13717.541	39036.398
9622	46.38	13739.789	36827.238
6737	46.36	11623.971	38009.805
3471	46.36	9695.458	36167.004
8976	46.34	13256.932	39912.457
3260	46.32	9320.774	34050.059
2893	46.32	9305.206	39608.43
40	46.32	7729.889	33724.578
3959	46.32	9915.637	35907.801
5476	46.32	10739.499	35973.945
9892	46.3	13793.022	34751.113
7515	46.28	11919.265	36305.953
9418	46.26	13384.101	37422.156
6066	46.26	11164.596	37675.91
1789	46.24	8797.02	34657.492
10067	46.22	13877.17	39330.145
1312	46.22	8556.434	39706.219
5512	46.2	10632.429	35148.535
6627	46.2	11270.214	39122.605
10022	46.19	13864.607	38366.496
5863	46.19	10887.644	37503.895
4213	46.17	10094.773	35242.754
3835	46.15	9714.862	37962.875
8542	46.15	12761.64	37217.34
10340	46.13	14327.984	33478.906
9813	46.11	13963.783	33739.219
2411	46.11	8854.568	34560.539
2128	46.09	8873.474	38956.578
4343	46.07	10019.339	37159.777
10502	46.07	14382.36	38500.141
7437	46.05	11943.306	36882.113
10207	46.03	14046.07	35868.813
4684	46.01	10341.105	36750.613
6927	46.01	11577.752	34605.828
8788	45.99	13066.599	35310.805
2710	45.99	9098.267	36349.016
1133	45.98	8390.921	36861.875
4004	45.98	9743.592	35168.914
345	45.98	7783.76	37071.766
1018	45.94	8352.267	35004.664
1565	45.94	8562.594	34966.188
2850	45.9	9166.375	39184.242
892	45.9	8006.363	33518.395
10330	45.86	14389.405	33302.758
9702	45.84	13713.47	34651.238
10345	45.8	14312.923	33594.316
3897	45.78	9761.676	36979.098
5234	45.78	10539.421	39708.203
6553	45.78	11295.179	37290.012
9025	45.76	13342.484	38230.27
6419	45.76	11245.965	34739.246
3474	45.73	9613.551	36204.859
7724	45.71	12094.316	34036.316
8330	45.71	12509.951	35950.055
9026	45.71	13329.835	38234.586
2070	45.67	8794.973	39708.691
5567	45.65	10605.021	34008.387
9405	45.63	13544.304	36930.559
809	45.63	8178.706	35317.664
10114	45.61	14106.969	38796.742
10201	45.61	14014.341	35734.371
5854	45.61	10839.629	37364.207
9413	45.59	13398.328	37260.605
8033	45.59	12492.215	38451.43
6938	45.57	11544.65	34389.926
4466	45.57	10055.301	39294.242
7310	45.57	11807.29	39747.027
6178	45.55	11185.284	35601.23
2707	45.55	9097.644	36332.434
9221	45.55	13165.091	33943.602
8873	45.53	13119.487	37381.934
6779	45.52	11491.991	37400.906
2686	45.5	9167.812	36095.715
8760	45.48	12952.858	34614.84
8717	45.48	13090.389	33755.82
386	45.46	7689.065	37518.277
9812	45.46	13805.338	33733.84
10409	45.44	14295.39	35594.797
9420	45.44	13426.489	37458.184
1795	45.42	8679.375	34817.27
1065	45.42	8306.066	35724.715
8186	45.4	12348.903	34110.371
2156	45.38	8971.206	38750.258
10162	45.38	14122.425	36960.18
10130	45.38	14024.097	38242.828
4879	45.36	10145.567	33069.313
6440	45.36	11380.796	35095.434
10551	45.36	14308.292	39974.738
8469	45.36	12821.922	39906.098
6215	45.34	11039.212	34970.949
8235	45.32	12653.867	33179.344
1180	45.32	8322.599	37697.621
7942	45.32	12258.748	37657.629
9539	45.29	13737.678	38969.43
9088	45.27	13290.481	37324.629
9108	45.27	13258.059	36557.504
9009	45.25	13199.916	38631.789
9645	45.25	13755.233	36131.934
8322	45.25	12698.278	35592.004
10477	45.23	14282.522	37617.223
9239	45.23	13168.265	33446.27
2358	45.23	8959.519	35229.457
9475	45.23	13449.201	39188.383
4248	45.23	10118.511	35729.355
1729	45.21	8840.604	33681.422
6946	45.17	11509.438	34043.441
2112	45.17	9057.367	39337.117
3048	45.17	9476.298	37434.621
5253	45.17	10745.399	39969.391
10390	45.15	14365.557	35089.883
4295	45.15	9938.309	36437.414
3078	45.15	9357.364	36967.363
7316	45.15	11997.52	39914.902
10703	45.13	14447.39	34721.574
10493	45.13	14287.162	38108.602
9195	45.13	13166.375	34463.906
9008	45.09	13273.771	38933.988
9836	45.07	13967.389	34046.18
9357	45.07	13525.161	35731.785
10185	45.06	14192.026	36300.238
4701	45.06	10332.875	36611.637
8142	45.06	12406.327	34937.371
7584	45.04	11991.701	35234.781
8237	45.02	12558.538	33297.605
2351	45	8948.525	35396.289
10568	44.98	14457.752	39654.246
633	44.98	8120.494	38369.141
5908	44.92	10797.336	38427.434
3842	44.88	9875.727	37737.488
5642	44.88	10851.058	33442.988
6404	44.88	11267.577	34469.902
5121	44.84	10423.126	37696.137
10182	44.84	14202.554	36485.738
2559	44.83	9155.236	34624.961
10550	44.83	14411.948	39946.672
5838	44.83	10839.306	37060.789
4533	44.81	10293.486	39365.223
3093	44.81	9305.926	36573.09
1482	44.79	8468.288	36579.465
4767	44.77	10272.735	35438.227
8772	44.77	13101.872	34882.203
2347	44.75	8950.595	35375.055
6920	44.75	11425.991	34509.637
3138	44.75	9424.069	35959.625
10706	44.73	14498.768	34452.809
4817	44.73	10330.804	34464.91
5408	44.73	10654.146	36866.766
9611	44.71	13651.906	37134.609
1914	44.71	8696.091	36513.914
1354	44.69	8553.129	38801.727
1318	44.65	8594.216	39524.289
10205	44.65	14051.947	35816.895
8681	44.65	12783.63	33117.879
10485	44.65	14342.564	37907.176
3362	44.65	9657.687	34236.086
7208	44.61	11830.917	37137.477
1779	44.61	8795.151	34472.047
1488	44.61	8595.385	36652.125
2909	44.6	9480.03	39111.844
10433	44.58	14230.962	36227.234
2210	44.56	8919.354	37625.801
9747	44.56	13720.292	33694.895
10722	44.54	14458.341	34281.883
3314	44.54	9637.571	33201.785
3358	44.52	9601.061	34157.977
4361	44.52	10057.627	37555.93
10553	44.52	14331.076	39983.52
8299	44.52	12500.351	35013.277
9995	44.5	13825.205	37474.34
4060	44.5	9920.254	34214.777
9945	44.5	13968.414	36402.57
6015	44.5	11104.62	39070.457
1941	44.48	8635.012	36829.199
3699	44.48	9627.231	39947.676
5873	44.44	10848.16	37716.008
4721	44.42	10308.832	36313.617
4139	44.42	9986.686	33661.938
7514	44.42	11898.417	36303.148
8218	44.39	12361.664	33019.211
6309	44.37	11113.756	33196.063
1716	44.35	8784.953	33539.242
10160	44.33	14194.214	37116.227
1409	44.33	8512.413	37928.656
1561	44.31	8569.456	35175.496
10683	44.31	14619.219	35178.969
10620	44.29	14550.947	37230.328
4019	44.29	9810.785	34872.086
10219	44.27	14147.146	35561.254
9547	44.23	13693.352	39092.844
1264	44.23	8352.585	38971.215
577	44.21	8180.618	39598.586
7926	44.21	12076.293	37317.238
6255	44.21	11092.244	34399.363
1309	44.17	8534.829	39667.258
7617	44.17	11981.017	34151.996
2743	44.16	9257.758	37041.828
4853	44.14	10338.209	33747.984
5224	44.1	10542.516	39561.387
3343	44.1	9576.798	33886.984
4167	44.1	9954.658	34184.395
7747	44.08	12104.294	34650.66
10583	44.08	14626.828	39091.031
3908	44.06	9816.443	36574.82
5734	44.06	10911.359	35255.59
6025	44.06	11122.254	38916.969
1943	44.06	8808.316	36837.352
1285	44.06	8378.069	39639.652
9414	44.02	13444.198	37285.352
9766	44	13661.695	33196.547
8994	44	13186.467	39265.684
9225	44	13314.937	33492.785
9099	43.98	13160.659	36955.863
2313	43.98	9034.535	35774.012
9781	43.96	13826.942	33040.832
8149	43.96	12353.132	35064.648
3251	43.96	9450.145	33988.07
8911	43.96	13050.755	38258.793
5940	43.94	10954.567	38964.809
7685	43.94	12181.992	33064.266
10412	43.91	14242.438	35696.086
9031	43.89	13231.736	37994.66
3532	43.89	9690.314	37129.426
2455	43.87	8957.65	33500.836
1096	43.87	8313.117	36272.063
2459	43.87	8870.519	33540.223
5644	43.87	10946.82	33456.344
2387	43.85	8933.82	34858.457
7186	43.85	11755.028	36709.734
6852	43.85	11454.731	36144.832
5759	43.85	10940.828	35831.371
9318	43.83	13546.244	34531.492
10168	43.83	14136.217	36734.5
8191	43.81	12482.52	33912.074
811	43.81	8138.452	35360.695
9676	43.81	13639.832	35330.668
10209	43.81	14178.746	35881.148
4583	43.81	10302.775	38554.273
10552	43.79	14317.942	39978.488
9142	43.75	13195.205	36197.414
8712	43.73	13118.656	33619.461
5889	43.73	10952.868	38146.668
1461	43.73	8477.571	36892.617
5248	43.73	10446.245	39980.973
2592	43.71	9078.361	34954.445
4889	43.71	10541.714	33216.152
8832	43.71	13112.755	36225.098
8646	43.7	12918.654	33972.348
6670	43.68	11534.192	39624.859
7297	43.68	11640.202	39406.801
1672	43.66	8618.098	33613.176
9682	43.66	13675.449	35218.617
10367	43.66	14236.28	34174.305
4556	43.64	10291.237	38821.785
10437	43.64	14411.87	36289.949
8792	43.62	13108.467	35477.141
5271	43.6	10763.057	39571.688
4731	43.56	10332.511	36160.211
10647	43.56	14625.585	36469.063
4619	43.56	10317.07	38110.074
6455	43.56	11338.411	35369.609
6645	43.56	11396.754	39599.406
2440	43.54	8904.686	34121.633
14	43.54	7858.578	33378.699
6055	43.52	11024.617	37881.645
8900	43.52	13059.515	38024.27
5403	43.52	10644.177	37101.965
7692	43.52	12268.204	33265.871
6712	43.5	11560.862	38322.617
436	43.5	7979.391	38084.047
10074	43.5	13968.372	39613.82
3555	43.48	9548.702	37529.348
1426	43.47	8463.689	37609.07
8941	43.47	13130.308	39202.121
1017	43.45	8221.367	34960.031
5298	43.45	10588.181	39041.766
8849	43.45	12930.8	36606.922
10719	43.43	14593.551	34225.945
9988	43.39	13909.958	37220.766
6193	43.39	11170.758	35539.824
5617	43.39	10633.562	33095.191
6689	43.37	11555.956	39186.832
1328	43.37	8494.036	39344.914
7649	43.37	12039.656	33785.371
6247	43.37	11148.163	34589.992
10013	43.37	13981.176	38043.379
338	43.35	7688.834	37030.641
9890	43.35	13836.508	34711.016
4245	43.33	9963.895	35678.941
3119	43.33	9416.822	36229.977
9493	43.31	13520.348	39723.848
8652	43.31	12913.868	33896.527
9660	43.31	13637.029	35628.078
9201	43.29	13162.125	34321.645
2908	43.29	9434.193	39425.16
10110	43.27	14103.12	39047.293
10264	43.24	14008.39	34171.512
9975	43.22	13916.005	36980.648
8163	43.22	12348.633	34488.629
3180	43.22	9488.226	35133.516
8223	43.22	12688.039	33009.789
2037	43.2	8777.844	39012.023
10386	43.2	14399.622	35037.715
189	43.2	7752.18	35350.352
632	43.2	8121.686	38337.41
8506	43.18	12729.461	38523.414
8467	43.16	12891.241	39878.402
9184	43.16	13210.565	34793.43
8497	43.14	12900.968	38673.164
7446	43.14	11996.466	36779.043
1552	43.14	8431.998	35293.926
6697	43.12	11589.657	38754.438
8812	43.12	13027.724	35850.77
10274	43.1	14193.101	34066.574
1680	43.08	8565.559	33477.016
10023	43.08	13936.32	38398.266
5583	43.06	10660.026	33720.641
4126	43.06	10125.177	33368.559
2412	43.06	8926.599	34585.195
8537	43.04	12849.239	37388.375
7004	43.04	11615.799	33271.48
4860	43.02	10285.117	33608.91
9654	43.01	13579.187	36018.941
8686	43.01	12963.515	33108.309
10300	42.99	14146.514	33185.668
9630	42.97	13615.215	36382.426
4243	42.97	10096.26	35643.188
9497	42.97	13490.714	39823.199
667	42.97	8143.461	37740.852
8505	42.97	12913.599	38502.973
4515	42.95	10286.435	39494.934
2141	42.93	9033.126	38889.813
2793	42.93	9138.874	37900.813
8489	42.93	12740.004	39154.953
8910	42.93	12956.09	38250.777
1578	42.93	8553.559	34901.516
5066	42.91	10539.236	36847.383
7087	42.89	11767.984	34723.684
10429	42.89	14220.943	36185.008
9816	42.89	13909.955	33762.086
95	42.87	7870.572	34351.363
10279	42.87	14204.427	33948.234
9434	42.87	13519.675	37966.109
1701	42.85	8839.627	33125.691
1322	42.85	8593.166	39576.105
4539	42.83	10146.24	39152.215
9628	42.83	13600.317	36648.156
6371	42.83	11417.895	33835.934
6011	42.83	11067.263	38949.988
8843	42.81	13031.894	36451.156
9325	42.81	13444.467	34709.969
9608	42.81	13682.563	37036.285
4657	42.81	10185.073	37233.277
7303	42.8	11847.667	39590.953
5210	42.8	10462.617	39176.672
1754	42.78	8714.153	34120.309
9361	42.76	13457.432	35804.441
7118	42.76	11760.412	35430.762
9509	42.74	13712.873	39880.18
9851	42.74	13996.077	34146.789
2496	42.72	9222.857	33269.426
10671	42.72	14442.478	35271.184
7128	42.72	11725.914	35693.77
10660	42.7	14517.488	35850.594
8870	42.7	13096.668	37217.727
2593	42.68	9091.856	34975.363
7513	42.68	11909.037	36292.52
8344	42.68	12705.211	36401.625
10091	42.68	14133.725	39595.895
3161	42.66	9453.871	35460.965
6274	42.66	11119.39	34030.332
673	42.64	8023.035	37528.051
9220	42.62	13166.749	33919.281
5648	42.6	10836.383	33509.453
6717	42.6	11581.192	38149.074
6469	42.6	11341.711	35639.543
421	42.6	7931.351	37975.629
9440	42.58	13562.636	38355.254
10663	42.58	14548.359	35598.285
8556	42.58	12923.105	36963.965
8341	42.58	12597.355	36256.762
3392	42.58	9567.246	34895.867
7267	42.57	11646.497	38449.602
5154	42.57	10509.953	38226.922
6533	42.55	11305.502	36761.637
4561	42.55	10149.845	38635.156
3353	42.55	9619.598	34075.469
9253	42.53	13185.659	33074.645
5761	42.53	10860.241	35862.586
4105	42.49	9741.714	33223.633
3047	42.49	9383.234	37416.836
2372	42.49	8903.137	34770.453
10523	42.49	14365.526	39149.234
9600	42.47	13670.774	37499.984
237	42.47	7688.684	35988.707
3544	42.47	9625.934	37436.375
4215	42.45	10023.846	35251.953
1194	42.45	8230.221	37880.398
9985	42.43	13915.628	37173.449
10307	42.43	14013.247	33100.152
8315	42.43	12560.14	35448.375
2946	42.43	9480.343	38628.898
3249	42.43	9451.612	33978.926
307	42.41	7845.379	36766.238
10494	42.41	14382.021	38183.148
1628	42.41	8577.462	34435.02
8247	42.41	12555.216	33592.215
8154	42.39	12360.21	34834.309
10238	42.39	14061.564	34898.328
196	42.39	7840.642	35428.594
8823	42.39	13124.704	36094.074
2232	42.37	8955.392	37283.566
6991	42.35	11448.508	33405.309
5830	42.35	10808.118	36933.602
4347	42.34	10119.76	37304.543
9576	42.34	13723.635	38267.352
9079	42.32	13305.983	37252.914
787	42.3	8033.847	35414.145
8152	42.3	12311.669	34810.684
5649	42.28	10858.129	33543.008
739	42.26	8006.922	36471.91
1710	42.26	8754.784	33266.176
3318	42.24	9550.851	33365.27
10488	42.24	14409.416	37952.629
7964	42.2	12234.283	38537.762
2820	42.2	9068.09	38539.309
6531	42.2	11418.99	36757.68
10410	42.2	14320.687	35605.055
8148	42.18	12438.51	35040.961
9693	42.18	13730.431	35081.168
3785	42.18	9705.98	38711.012
337	42.12	7920.935	37019.094
5671	42.12	10989.115	33787.633
4352	42.11	9942.412	37432.246
9151	42.11	13176.46	35796.758
708	42.09	8184.343	36927.977
9530	42.09	13636.231	39416.012
8422	42.07	12657.991	38648.129
8888	42.07	13044.547	37783.031
8494	42.07	12907.61	38998.293
4281	42.03	9995.915	36183.746
7019	42.03	11715.534	33280.375
1399	42.03	8600.554	38087.504
871	42.03	8039.351	34041.98
5221	42.01	10475.848	39408.488
10396	41.99	14338.616	35349.77
9057	41.99	13193.984	37566.492
8936	41.95	12988.655	39085.746
746	41.95	8067.415	36240.457
2024	41.93	8636.135	38838.477
6926	41.93	11504.423	34600.754
10308	41.93	14001.114	33104.875
4149	41.93	9928.138	33838.551
6445	41.89	11356.076	35188.621
6843	41.89	11560.076	36315.863
9296	41.88	13543.567	33924.027
8153	41.88	12396.552	34826.066
194	41.86	7680.234	35403.934
4513	41.86	10146.37	39691.961
9691	41.84	13757.139	35066.91
3767	41.84	9843.4	39053.852
10577	41.82	14568.288	39347.492
2174	41.82	8855.987	38327.652
8541	41.8	12780.493	37215.922
7785	41.8	12227.602	35653.48
159	41.8	7776.913	35121.941
3170	41.8	9279.819	35298.906
2674	41.8	9246.446	36002.93
8382	41.76	12523.021	37410.465
9704	41.76	13702.23	34699.137
2079	41.76	8803.141	39875.305
7767	41.76	12241.927	35057.605
1067	41.72	8399.005	35791.957
10030	41.72	13802.588	38557.848
9552	41.72	13773.623	38890.629
9546	41.72	13608.941	39084.367
3196	41.72	9401.082	35050.031
9623	41.7	13613.397	36537.754
9174	41.68	13239.299	35144.852
10167	41.68	14169.68	36722.887
7740	41.68	12098.04	34568.473
7734	41.66	12160.023	34382.277
10029	41.65	13936.798	38524.055
5337	41.65	10676.232	38262.078
10633	41.65	14560.933	36764.148
5313	41.65	10713.605	38777.766
7679	41.63	12096.581	33007.73
9566	41.61	13596.319	38321.277
4493	41.61	10037.02	39854.086
7415	41.59	11889.463	37554.055
3506	41.59	9687.706	36705.301
2263	41.59	8983.916	36642.316
10348	41.57	14246.359	33736.043
6604	41.57	11318.854	38504.219
3966	41.55	9891.052	36024.621
385	41.53	7806.623	37503.301
9893	41.53	13871.716	34775.176
8180	41.53	12320.669	33975.734
1761	41.51	8663.618	34286.992
3726	41.51	9844.112	39713.895
1998	41.51	8697.24	38117.516
8202	41.49	12468.034	33623.621
7413	41.49	12012.106	37805.273
774	41.49	8019.752	35866.047
491	41.49	7786.069	38940.602
3478	41.49	9524.871	36251.211
5526	41.49	10697.289	35019.578
2654	41.47	9183.663	35698.57
1419	41.47	8534.141	37774.883
57	41.44	7776.087	33962.621
1817	41.44	8665.995	35042.656
3660	41.42	9573.921	39242.695
6817	41.42	11558.812	36748.621
6278	41.4	11000.714	33852.359
4545	41.4	10189.237	39007.051
9028	41.4	13150.5	38265.027
8672	41.4	12775.901	33179.379
5529	41.38	10746.658	35067.895
5107	41.36	10560.617	37487.09
2082	41.36	8790.974	39921.371
10309	41.36	14026.083	33107.305
8997	41.36	13255.661	38984.551
6258	41.34	11187.49	34136.492
3352	41.34	9606.2	34048.117
9345	41.34	13399.873	35378.785
6182	41.32	11004.679	35697.758
6986	41.32	11616.05	33545.32
207	41.32	7642.066	35648.375
10087	41.28	14114.586	39791.926
2167	41.28	9053.402	38612.711
10364	41.26	14255.842	34049.121
9932	41.26	13898.135	36022.707
8534	41.26	12806.997	37608.563
9472	41.26	13550.179	39051
6607	41.24	11221.192	38673.91
8185	41.24	12388.886	34075
2713	41.22	9115.143	36403.41
4625	41.22	10213.846	37669.605
5570	41.21	10766.141	33832.105
4567	41.19	10250.393	38711.363
6583	41.19	11338.597	38023.816
4395	41.19	9948.015	37982.344
10514	41.19	14358.382	38976.094
10372	41.19	14425.712	34356.816
7955	41.17	12083.672	38214.82
5516	41.17	10658.258	35215.555
5616	41.17	10710.579	33030.484
1478	41.15	8529.102	36560.469
9446	41.15	13433.838	38483.465
8683	41.11	12729.441	33138.219
7287	41.11	11753.756	39107.875
7715	41.11	12272.62	33851.27
6293	41.03	11084.026	33534.766
1787	41.01	8746.765	34609.988
5918	41.01	10863.731	38662.457
4748	40.99	10341.247	35776.238
378	40.99	7758.324	37447.543
9841	40.98	13970.332	34062.188
813	40.98	8087.3	35110.414
3836	40.94	9884.178	37678.125
6764	40.94	11632.021	37681.156
8257	40.92	12572.739	33865.223
10175	40.92	14174.996	36642.871
10269	40.92	14173.97	34279.938
10265	40.9	14018.258	34185.109
8348	40.9	12642.28	36478.852
2486	40.88	9122.331	33083.328
686	40.88	8113.026	37366.949
10580	40.86	14490.338	39161.434
1091	40.84	8415.771	36213.512
1812	40.84	8734.605	35013.414
6539	40.84	11227.023	36998.914
10659	40.82	14617.559	35845.449
1696	40.82	8484.753	33154.078
10227	40.8	14137.47	35211.496
9124	40.8	13153.781	36443.969
8096	40.76	12291.348	36280.715
2877	40.76	9285.635	39788.922
2145	40.76	8886.997	38629.633
6716	40.75	11597.328	38147.48
8122	40.75	12358.354	35715.086
4650	40.73	10289.699	37464.098
5587	40.73	10755.863	33486.473
8484	40.73	12793.885	39558.477
6226	40.73	11030.997	34894.965
9690	40.73	13580.598	35056.82
7395	40.71	11868.439	38042.289
10539	40.69	14304.919	39768.656
5599	40.69	10577.113	33633.965
10654	40.67	14631.916	35921.789
9224	40.65	13170.362	33698.77
9442	40.65	13516.18	38381.523
6638	40.65	11251.575	39406.848
8342	40.63	12539.164	36287.934
1283	40.63	8301.812	39560.398
9612	40.63	13662.675	36896.707
6695	40.63	11497.441	38928.766
8933	40.61	13120.031	39027.84
2168	40.61	9016.526	38619.836
5267	40.61	10741.939	39505.59
8747	40.61	12956.86	34356.48
8129	40.59	12377.972	35260.449
9577	40.59	13769.234	38293.289
4520	40.57	10237.802	39534.547
3759	40.55	9815.586	38958.391
9934	40.53	13814.207	36143.16
4544	40.53	10304.395	38968.559
10003	40.53	13873.288	37716.195
8790	40.52	13076.629	35410.977
9033	40.52	13214.99	38018.715
3670	40.52	9624.157	39423.57
2521	40.52	9276.123	33894.629
6282	40.48	11106.955	33645.723
2192	40.48	9052.566	38073.508
2291	40.48	8859.292	36109.07
7741	40.46	12209.68	34575.953
8340	40.46	12660.671	36229.625
4737	40.46	10139.26	35938.141
2386	40.46	8893.761	34856.816
7196	40.46	11675.272	36930.23
489	40.44	7737.528	38913.137
525	40.44	7681.508	39290.938
6347	40.42	11297.667	33407.379
9664	40.42	13595.277	35662.961
1646	40.4	8633.289	34023.613
8042	40.36	12290.58	38298.258
5495	40.36	10603.586	35437.242
9658	40.34	13574.048	35864.996
538	40.34	7954.028	39463.215
8028	40.34	12327.506	38568.285
10623	40.34	14474.982	37066.641
8841	40.32	12963.852	36372.586
4203	40.3	10057.52	35052.711
9910	40.3	13919.094	35292.473
7646	40.29	12028.942	33716.574
327	40.27	7700.556	36895.387
7798	40.25	12228.188	35858.855
4436	40.25	9957.338	38779.184
8248	40.23	12586.392	33595.316
9661	40.21	13713.517	35628.559
6878	40.21	11635.056	35595.074
5030	40.21	10499.154	35814.012
1498	40.19	8425.44	36492.965
4855	40.19	10330.01	33508.434
9632	40.19	13728.393	36452.703
4982	40.19	10524.867	35074.586
3669	40.17	9535.754	39392.813
8880	40.15	13102.532	37622.305
6284	40.15	11208.168	33673.977
4527	40.15	10261.073	39286.648
5962	40.15	10794.495	39454.77
2918	40.13	9321.393	39266.984
5208	40.13	10558.58	39116.016
8598	40.13	12716.976	35444.758
461	40.11	7866.891	38498.656
9973	40.11	13928.112	36978.215
2220	40.11	9033.955	37414.559
853	40.09	8032.372	34355.758
483	40.09	7971.078	38736.063
7084	40.09	11722.095	34703.27
7718	40.09	12143.978	33948.234
6168	40.07	11069.352	36032.145
5517	40.07	10587.445	35233.336
10079	40.07	13956.754	39747.125
9359	40.07	13554.628	35784.148
6888	40.07	11429.665	35528.566
7552	40.06	11887.891	35780.777
248	40.06	7765.6	36125.395
4148	40.04	9986.115	33831.746
5197	40.04	10396.82	38818.246
7277	40.04	11664.263	38646.156
3370	40.04	9602.999	34492.074
550	40.02	7908.104	39635.879
10093	40.02	14016.721	39703.727
872	40.02	8168.284	34043.734
9038	40	13142.908	37835.242
9294	39.98	13406.426	33866.855
2612	39.98	9241.594	35171.012
8635	39.98	12923.414	34520.711
9040	39.96	13220.675	37847.664
10339	39.96	14406.183	33403.566
5477	39.96	10668.258	35980.379
4077	39.94	9768.192	33925.773
6586	39.94	11220.138	38073.336
2502	39.94	9268.665	33429.785
1430	39.94	8589.455	37343.457
5538	39.92	10630.095	34882.773
5480	39.92	10667.928	36041.906
10690	39.92	14533.878	35013.41
8899	39.92	13082.572	38001.438
8603	39.9	12785.836	35376.734
2887	39.88	9330.355	39978.254
1179	39.88	8418.407	37682.047
9956	39.88	13975.029	36610.238
2278	39.85	9014.054	36467.137
9515	39.85	13776.322	39648.855
9044	39.85	13260.137	37935.855
10104	39.85	14030.538	39145.273
7024	39.85	11664.192	33434.902
1012	39.85	8369.368	34910.688
7304	39.83	11851.73	39677.039
4471	39.83	9943.043	39348.695
10554	39.79	14222.421	40007.273
3727	39.79	9809.702	39742.34
7961	39.77	12243.918	38442
8055	39.77	12448.54	37645.82
4573	39.77	10201.382	38750.352
2099	39.77	8921.786	39712.734
6442	39.77	11280.574	35113.375
9514	39.75	13638.16	39645.969
311	39.75	7873.639	36793.422
7411	39.75	11964.872	37781.773
10218	39.73	14201.089	35533.449
3150	39.73	9487.027	35887.656
9136	39.71	13239.91	36329.492
7716	39.71	12083.196	33896.527
528	39.69	7712.224	39327.73
395	39.67	7897.653	37612.313
10525	39.67	14397.08	39207.289
8234	39.65	12636.278	33179.074
9249	39.65	13185.253	33016.34
10213	39.63	14049.978	35446.961
642	39.63	8198.368	38290.113
684	39.63	8079.164	37352.391
9532	39.62	13758.768	39149.496
1542	39.62	8448.443	35721.355
9948	39.62	13819.781	36499.727
3229	39.6	9419.52	34506.984
1575	39.6	8424.801	34846.73
9874	39.6	13954.768	34399.051
10752	39.6	14563.257	33048.035
9637	39.58	13775.359	36256.43
2325	39.56	8895.901	35622.34
6936	39.56	11585.988	34364.387
687	39.56	8095.09	37376.68
130	39.54	7696.676	34869.48
4506	39.54	10277.458	39976.09
9564	39.54	13612.072	38621.27
9168	39.54	13233.555	35279.785
6151	39.52	10996.541	36359.242
2159	39.5	8893.126	38475.078
10255	39.5	14050.085	34593.988
3830	39.48	9716.693	37869.23
7270	39.46	11850.997	38527.035
5112	39.46	10524.094	37544.402
5927	39.46	10956.282	38794.316
8103	39.46	12353.57	36360.691
9907	39.46	13842.74	35179.754
10072	39.44	13975.45	39453.531
4648	39.44	10275.083	37385.266
9559	39.44	13604.674	38526.34
3240	39.44	9301.458	34141.629
2839	39.42	9240.082	38980.84
6361	39.42	11392.384	33638.922
10369	39.42	14226.943	34274.875
8820	39.42	13004.454	35983.586
3036	39.42	9390.654	37539.27
6379	39.42	11285.159	33947.348
9873	39.4	13940.665	34390.281
9261	39.4	13469.129	33156.664
9125	39.39	13331.884	36465.754
9866	39.39	13812.493	34290.953
4349	39.39	9927.533	37358.059
7075	39.39	11649.468	34566.406
270	39.39	7771.125	36355.309
9110	39.39	13301.054	36570.258
3636	39.37	9520.981	38840.777
2876	39.37	9315.886	39759.699
3363	39.37	9508.662	34237.105
214	39.35	7677.69	35718.645
5054	39.35	10435.576	36507.762
2102	39.33	8941.457	39432.82
9293	39.31	13400.239	33846.133
7639	39.31	11897.234	33916.566
198	39.31	7724.513	35486.992
8192	39.31	12326.925	33675
3076	39.31	9340.421	36906.121
5817	39.31	10784.022	36751.754
10163	39.29	14063.477	36980.574
157	39.27	7647.927	35113.211
5250	39.27	10352.463	40010.598
5151	39.27	10430.799	38178.473
1440	39.27	8533.939	37464.648
1381	39.27	8478.73	38421
3621	39.27	9585.453	38556.637
3207	39.25	9338.164	34865.797
8027	39.25	12322.768	38483.531
10416	39.25	14278.852	35838.145
2554	39.25	9222.379	34429.684
8351	39.23	12640.705	36509.301
8962	39.21	13082.481	39763.414
10622	39.21	14440.917	37066.461
6158	39.19	11194.17	36143.355
10424	39.19	14236.539	36051.551
2756	39.19	9100.777	37179.609
5810	39.19	10976.599	36653.953
10021	39.17	13996.274	38354.875
8088	39.17	12328.427	36674.668
9752	39.16	13643.082	33540.094
851	39.16	8100.758	34337.109
1864	39.16	8759.239	35893.473
2071	39.14	8713.166	39712.844
1736	39.14	8639.872	33828.664
2012	39.14	8638.923	38380.348
7557	39.12	11945.208	35803.461
7778	39.1	12181.785	35589.008
4847	39.1	10266.221	33866.176
9740	39.1	13765.063	33881.184
10670	39.08	14622.134	35522.813
9211	39.08	13328.786	34213.188
10430	39.06	14350.055	36185.844
669	39.06	8205.357	37858.043
10541	39.04	14315.662	39807.48
2450	39.04	8997.986	33691.352
4900	39.04	10565.001	33598.285
5925	39.04	10832.124	38756.453
8901	39.04	13035.152	38031.887
4600	39.02	10168.36	38184.785
10533	39.02	14220.441	39472.18
7573	39.02	11950.099	35347.914
8283	39	12604.209	34617.031
5783	39	10855.817	36246.742
6958	39	11438.324	33826.203
6086	39	11059.94	37184.813
10489	39	14351.011	37958.574
6219	39	11150.27	34795.109
9007	39	13284.354	38917.211
2825	38.98	9082.975	38723.23
7723	38.98	12173.726	34016.207
318	38.96	7664.747	36825.547
7796	38.96	12068.825	35829.758
8631	38.96	12871.88	34665.34
5175	38.94	10366.576	38564.164
3649	38.94	9626.001	39099.684
7029	38.93	11646.434	33514.68
9887	38.93	13815.527	34535.422
2183	38.91	8892.021	38146.648
3335	38.91	9675.416	33805.254
10649	38.89	14426.913	36336.535
8960	38.89	13033.188	39645.637
3913	38.87	9769.163	36599.273
602	38.87	8111.654	39241.059
4204	38.85	10000.887	35095.281
7250	38.85	11641.676	38117.375
9304	38.85	13455.291	34221.074
8105	38.83	12476.664	36104.668
4924	38.83	10358.256	34047.332
3458	38.81	9629.561	36059.813
5358	38.81	10635.398	37961.648
9981	38.81	13844.805	37095.293
2810	38.79	9196.634	38167.09
1567	38.79	8606.131	34993.078
8945	38.77	12993.542	39317.383
8255	38.77	12553.523	33852.105
6495	38.75	11293.186	36156.766
6758	38.75	11436.126	37916.738
9469	38.75	13440.295	38964.57
10592	38.75	14594.639	38753.262
2857	38.73	9183.545	39395.043
9999	38.73	13825.602	37671.055
265	38.73	7796.537	36286.305
9190	38.73	13341.687	34917.066
9117	38.73	13235.693	36628.961
917	38.71	8230.369	33129.73
5241	38.71	10351.865	39867.355
8786	38.7	13024.652	35174.188
7544	38.7	11965.936	35931.605
3176	38.7	9353.256	35362.109
6983	38.7	11597.147	33506.586
10045	38.7	13799.866	39046.57
1825	38.68	8733.142	35233.406
10400	38.66	14244.148	35454.281
7161	38.66	11694.365	36308.555
2526	38.66	9144.023	33988.18
9187	38.66	13272.513	34851.953
9209	38.66	13194.006	34147.023
9974	38.64	13886.096	36977.797
9081	38.64	13175.043	37264.094
8570	38.64	12754.756	36438.535
837	38.64	8042.467	34734.055
9607	38.62	13647.47	37031.617
925	38.62	8309.922	33310.508
6147	38.6	11097.793	36504.391
2052	38.6	8763.398	39287.68
7432	38.58	12050.648	37127.625
5195	38.58	10457.185	38798.68
2107	38.56	9005.206	39461.375
10546	38.54	14424.957	39895.488
8225	38.54	12697.763	33063.754
9179	38.54	13176.656	35010.055
5263	38.54	10711.191	39681.332
7937	38.52	12087.839	37538.508
5909	38.52	10983.613	38481
1156	38.52	8243.021	37363.871
8434	38.5	12584.564	38942.102
7559	38.5	12032.586	35820.594
5414	38.5	10629.925	36966.746
6824	38.5	11454.146	36566.086
1996	38.5	8663.838	38077.816
8968	38.5	12984.695	39843.996
8929	38.48	13061.431	38847.125
3981	38.47	9721.083	35719.848
9380	38.47	13360.12	36393.199
9540	38.47	13572.428	38996.051
7594	38.45	11986.846	34868.973
10603	38.45	14564.784	38252.715
10453	38.43	14334.575	36845.125
1157	38.41	8224.053	37384.668
7148	38.41	11663.014	36048.551
8993	38.39	13181.135	39232.109
3939	38.37	9883.998	36310.832
5603	38.35	10703.412	33377.09
8138	38.35	12388.948	35157.352
8275	38.35	12658.404	34393.48
9029	38.33	13263.244	38277.125
8859	38.33	13085.694	36775.387
963	38.31	8241.525	34114.664
8271	38.31	12593.173	34337.277
10699	38.31	14484.303	34905.641
6466	38.31	11369.987	35551.551
1412	38.29	8448.577	37669.648
9162	38.29	13158.24	35470.621
10026	38.29	13809.098	38519.066
1206	38.29	8307.229	38022.109
3881	38.29	9887.459	37053.168
8339	38.29	12515.606	36222.168
8722	38.27	12992.559	33789.719
6877	38.27	11525.611	35588.699
4198	38.27	9953.61	34768.414
10016	38.26	13935.749	38125.555
7045	38.26	11826.687	34005.395
10383	38.24	14310.11	34842.461
5382	38.24	10707.523	37401.652
7794	38.24	12155.329	35779.711
9456	38.24	13547.301	38721.008
5404	38.22	10699.931	37115.227
7913	38.2	12248.506	36886.762
4836	38.2	10339.562	33987.801
4095	38.2	9715.837	33612.324
2807	38.18	9254.332	38094.906
9444	38.18	13440.126	38421.398
1252	38.18	8410.674	38802.383
10675	38.16	14587.898	35318.617
1719	38.16	8780.624	33578.555
9678	38.16	13680.249	35105.215
10256	38.14	14138.763	34326.242
5995	38.14	11139.387	39473.617
10481	38.14	14410.338	37773.387
8236	38.12	12610.993	33205.531
10631	38.12	14556.883	36723.09
10578	38.12	14475.639	39409.313
700	38.12	8132.941	37152.754
1888	38.1	8661.185	36226
3628	38.1	9546.539	38606.527
10479	38.1	14427.525	37713.969
10056	38.1	13939.739	39171.914
8177	38.08	12411.104	34227.445
1281	38.08	8351.655	39479.129
9051	38.06	13293.623	37813.074
2101	38.06	9045.057	39749.473
5607	38.04	10571.655	33461.02
4155	38.04	9928.162	34018.18
10650	38.03	14497.906	36353.957
8070	38.03	12426.723	36983.105
1808	38.03	8803.155	34928.113
10246	38.01	14088.214	34639.734
6069	38.01	11076.176	37709.617
2053	38.01	8812.811	39361.496
8782	37.99	13132.9	35097.043
7737	37.97	12181.454	34475.504
2215	37.97	9008.41	37372.52
8420	37.97	12577.527	38594.16
1296	37.97	8268.472	39960.469
7541	37.95	12047.907	36091.691
9867	37.95	13933.27	34306.758
2184	37.93	8881.413	38171.328
2745	37.93	9130.079	37090.051
8356	37.91	12599.105	36608.414
4885	37.91	10245.341	33125.898
10536	37.89	14245.575	39674.969
5413	37.89	10565.348	36900.543
1061	37.89	8266.105	35657.797
9175	37.87	13193.282	35150.258
7542	37.87	11989.125	36180.789
10012	37.85	13918.351	38034.664
3424	37.85	9519.31	35533.875
7746	37.85	12242.973	34637.262
1530	37.83	8562.909	35842.535
10379	37.81	14290.303	34575.363
5456	37.8	10670.353	36285.398
10235	37.8	14105.041	34836.371
4820	37.8	10330.719	34529.422
3410	37.78	9684.929	35346.313
3184	37.78	9373.7	35200.441
4631	37.78	10245.83	37768.82
2539	37.78	9232.356	34187.137
5657	37.78	10963.511	33611.648
5733	37.78	10921.348	35240.98
8728	37.78	12932.957	33991.684
2882	37.76	9280.193	39914.969
3278	37.74	9446.947	33773.043
5868	37.72	10885.645	37610.598
8741	37.72	13084.787	34244.777
3388	37.7	9610.069	34831.461
9285	37.7	13495.181	33640.672
9788	37.7	13822.366	33245.68
10413	37.68	14344.126	35732.699
5073	37.66	10439.95	37031.621
1771	37.66	8811.414	34365.613
3704	37.66	9861.868	39798.605
9868	37.66	13791.376	34314.547
3988	37.64	9809.867	35466.695
4231	37.64	10055.842	35461.488
8226	37.64	12565.635	33067.715
5876	37.62	10861.657	37727.43
4051	37.62	9902.302	34391.879
5423	37.6	10578.331	36769.293
8835	37.6	13068.742	36302.922
9950	37.6	13961.452	36539.598
4956	37.58	10416.622	34570.273
4110	37.58	9898.647	33028.008
9460	37.58	13380.306	38769.348
9978	37.57	13824.135	37039.598
10472	37.55	14226.071	37415.367
10452	37.55	14395.96	36825.145
2194	37.53	8889.575	38092.777
3992	37.53	9897.181	35566.184
62	37.53	7824.953	33984.664
356	37.53	7863.828	37204.543
7262	37.53	11829.836	38284.863
2046	37.53	8650.401	39113.098
2508	37.53	9098.27	33511.438
8126	37.51	12407.747	35450.672
10610	37.51	14486.486	37979.656
3652	37.49	9579.503	39203.184
2982	37.49	9283.744	37841.828
7311	37.47	11850.016	39841.961
10521	37.45	14424.95	39140.965
5094	37.41	10366.671	37280.602
2874	37.41	9140.537	39942.273
373	37.41	7696.518	37383.359
8166	37.39	12357.213	34296.875
10563	37.39	14616.276	39869.289
4083	37.37	9828.426	33645.766
704	37.37	8065.301	36896.813
5461	37.37	10746.178	36375.73
6497	37.37	11325.978	36199.957
6006	37.35	11036.411	39417.781
3421	37.35	9673.592	35443.371
9266	37.35	13398.091	33232.762
6116	37.35	11117.618	36993.523
6500	37.35	11416.372	36236.488
9429	37.35	13528.946	37770.488
1165	37.35	8245.551	37439.027
1700	37.34	8644.145	33088.781
24	37.34	7791.142	33487.566
6820	37.34	11502.975	36835.891
5893	37.32	10856.252	38169.215
7952	37.32	12215.819	38169.738
4247	37.32	9941.946	35694.281
3735	37.32	9838.409	39500.57
7707	37.32	12232.406	33681.906
5281	37.32	10631.373	39353.672
9937	37.28	13800.836	36257.699
4065	37.28	9881.082	34055.078
1857	37.26	8822.215	35831.031
8423	37.26	12517.944	38737.094
10420	37.24	14254.971	35953.445
10133	37.24	14102.232	38013.766
6128	37.22	11102.152	36851.758
3322	37.22	9581.814	33445.922
8301	37.2	12687.825	35043.207
9820	37.2	13937.786	33806.172
1712	37.2	8847.751	33414.059
8678	37.2	12780.485	33313.188
4910	37.2	10527.543	33760.512
1922	37.18	8720.179	36598.23
10741	37.18	14486.421	33612.016
9427	37.16	13357.225	37625.234
6374	37.16	11385.634	33886.699
5993	37.12	11120.767	39746.824
4388	37.12	10070.995	37905.348
477	37.12	7830.973	38666.344
1528	37.12	8420.275	35806.332
821	37.12	8095.297	34983.883
4514	37.11	10141.069	39468.969
5675	37.11	10869.228	33841.809
4955	37.11	10376.983	34568.953
4590	37.11	10221.986	38310.223
2389	37.09	9023.256	34900.422
6844	37.09	11538.222	36325.574
5479	37.09	10733.042	36039.953
2880	37.07	9320.727	39878.289
7107	37.07	11831.215	35257.223
9609	37.07	13627.958	37073.246
9315	37.07	13519.746	34486.211
555	37.07	7943.727	39703.633
4858	37.07	10161.688	33545.707
7177	37.05	11639.872	36535.914
8014	37.05	12483.738	38943.836
850	37.03	8058.959	34319.363
2068	37.03	8802.492	39690.445
2028	37.03	8770.212	38911.934
8230	37.03	12619.764	33128.121
3722	37.01	9711.766	39665.801
1149	36.99	8218.016	37187.117
7001	36.97	11544.793	33219.641
8250	36.97	12637.776	33706.516
321	36.95	7957.125	36837.973
100	36.95	7911.028	34460.078
7625	36.95	11893.47	34247.156
1466	36.95	8603.915	36715.758
7105	36.95	11640.004	35171.141
8848	36.93	13033.008	36567.16
8798	36.93	13068.682	35552.945
1094	36.93	8344.258	36264.586
8796	36.91	13040.632	35539.938
8212	36.89	12374.06	33449.742
10682	36.88	14446.941	35173.773
4845	36.86	10282.189	33810.051
3046	36.86	9371.936	37375.363
8563	36.86	12748.496	36553.473
5729	36.86	10920.211	35154.199
1652	36.86	8626.519	33855.895
10599	36.84	14579.836	38445.836
607	36.84	8132.965	38987.637
6825	36.84	11477.672	36637.586
8761	36.82	12987.229	34703.836
6075	36.82	11069.129	37581.246
6752	36.82	11436.068	38144.191
5396	36.82	10719.56	37317.641
8251	36.8	12537.745	33706.492
5748	36.8	10831.191	35604.148
7165	36.8	11641.63	36350.738
8143	36.8	12332.703	34947.234
9994	36.78	13816.177	37424.742
10569	36.78	14588.588	39676.184
1329	36.76	8448.441	39379.832
10406	36.76	14242.886	35531.813
2921	36.76	9403.547	38969.469
1088	36.76	8259.896	36192.84
8914	36.74	12960.408	38382.82
3909	36.74	9713.152	36579.586
9407	36.74	13474.027	36951.531
9059	36.74	13332.758	37572.332
6994	36.72	11550.28	33442.148
9271	36.7	13566.376	33348.391
9959	36.7	13796.741	36661.785
9811	36.68	13878.783	33685.008
6810	36.68	11635.863	37005.719
10630	36.68	14494.194	37008.984
9164	36.67	13308.076	35526.781
7570	36.65	12046.234	35305.871
7033	36.65	11716.646	33697.852
7189	36.63	11754.714	36792.078
5046	36.63	10377.58	36279.883
463	36.63	7802.429	38522.281
5701	36.61	10855.904	34448.785
5979	36.61	10864.959	40004.316
2761	36.59	9111.467	37281.059
4165	36.57	10013.776	34171.832
3200	36.57	9399.164	34775.258
4206	36.57	10089.059	35123.18
9586	36.57	13579.169	37541.836
1497	36.55	8559.465	36491.156
8091	36.55	12301.137	36498.223
3534	36.55	9686.043	37226.891
7940	36.53	12219.989	37640.207
5072	36.53	10366.341	36976.922
3459	36.51	9669.006	36058.164
9571	36.51	13726.626	38452.293
5199	36.51	10464.008	38862.773
2607	36.49	9164.267	35100.594
9689	36.45	13619.675	35039.766
2519	36.44	9073.648	33793.715
2176	36.44	9060.642	38386.129
8337	36.44	12610.724	36199.551
6722	36.44	11533.542	38216.789
10192	36.42	14027.538	36188.641
9205	36.42	13162.511	34128.445
10531	36.42	14339.342	39363.566
5593	36.42	10577.04	33583.457
281	36.42	7924.307	36428.305
4407	36.4	9939.401	38295.043
1169	36.4	8259.91	37579.332
10229	36.4	14094.961	35249.949
4678	36.4	10211.195	37002.379
10158	36.38	14117.783	37095.406
10116	36.38	14026.537	38815.094
9968	36.38	13903.926	36826.484
8847	36.36	13025.387	36534.586
8872	36.36	13001.132	37382.551
7611	36.36	11852.516	34374.688
3638	36.34	9654.594	38871.965
812	36.34	8045.229	35407.02
4824	36.34	10186.876	34341.992
3037	36.32	9290.117	37566.316
8243	36.32	12587.142	33489.176
9155	36.32	13251.426	35679.379
1668	36.3	8550.394	33523.219
10198	36.3	14032.57	35976.414
1267	36.28	8357.369	39005.715
8961	36.28	13039.664	39675.215
8032	36.28	12322.72	38334.289
2979	36.26	9329.435	38059.535
1205	36.26	8314.999	38002.32
2780	36.24	9215.366	37665.941
9501	36.24	13515.638	39933.371
4293	36.24	10081.309	36406.551
110	36.24	7665.44	34707.996
8949	36.24	13060.853	39403.172
5509	36.22	10579.998	35382.941
6287	36.22	11095.994	33717.988
9991	36.21	13827.012	37271.156
6010	36.21	11156.555	39242.715
7251	36.21	11703.408	38121.66
4656	36.21	10225.908	37193.141
2566	36.21	9175.016	34681.664
4311	36.19	10120.969	36668.043
4675	36.19	10281.24	36951.602
4530	36.19	10208.653	39308.273
5737	36.17	10788.735	35364.121
10464	36.17	14358.263	37121.891
8767	36.17	13036.591	34801.117
2348	36.15	8942.443	35381.617
240	36.15	7973.255	35997.656
9619	36.15	13577.024	36710.41
8555	36.15	12814.799	36914.953
635	36.13	8080.907	38458.316
5663	36.13	10862.083	33717.996
5956	36.13	10869.307	39209.441
9073	36.13	13273.198	37479.594
8915	36.13	13120.266	38403.887
1100	36.11	8243.439	36360.734
2250	36.11	8988.916	36782.289
9920	36.11	13870.47	35741.313
3974	36.11	9881.472	35591.406
6418	36.11	11310.357	34738.051
4739	36.09	10144.325	35950.602
5293	36.09	10649.655	39263.332
4677	36.09	10253.7	36981.723
4094	36.07	9787.052	33598.074
2269	36.07	9057.71	36690.102
164	36.07	7817.917	35173.227
7433	36.05	11960.382	37151.07
3282	36.05	9384.811	33795.441
1792	36.03	8742.164	34797.563
8975	36.03	13345.555	39912.07
4117	36.03	10057.792	33154.352
3742	36.01	9766.935	39567.852
2597	36.01	9216.114	35020.586
2718	36.01	9080.107	36460.281
10574	36.01	14462.422	39284.906
3	36.01	7985.771	33033.797
2609	35.99	9113.941	35114.117
10419	35.99	14338.464	35917.66
4550	35.98	10214.424	39090.543
10347	35.98	14353.267	33705.758
9314	35.98	13485.261	34466.762
9368	35.94	13399.22	35999.273
3869	35.92	9894.155	37453.734
5515	35.92	10760.978	35190.035
935	35.92	8392.848	33651.156
10397	35.92	14303.438	35367.457
9639	35.9	13611.168	36271.105
2688	35.88	9192.411	36130.414
8507	35.88	12717.479	38552.703
8877	35.86	13011.792	37523.52
8258	35.86	12591.569	33884.348
425	35.86	7909.287	37997.988
5916	35.84	10784.65	38620.902
616	35.84	8128.556	38749.609
1762	35.84	8687.135	34306.512
9633	35.84	13636.07	36495.277
4624	35.82	10349.047	37971.324
6044	35.82	11101.135	38149.723
10363	35.82	14415.468	34039.207
8483	35.82	12719.319	39521.059
5330	35.8	10630.126	38450.41
5727	35.8	10898.558	35057.945
10632	35.78	14520.606	36732.676
1917	35.78	8666.64	36531.887
3235	35.78	9378.696	34291.473
512	35.78	7781.008	39068.098
9478	35.78	13529.175	39267.727
10388	35.78	14282.185	35041.063
10483	35.76	14222.107	37831.871
2719	35.76	9161.261	36462.977
1889	35.75	8674.342	36243.57
217	35.75	7915.958	35780.555
2445	35.73	8891.197	33895.949
10136	35.73	14078.441	37884.461
8388	35.71	12690.818	37520.496
2142	35.71	9019.439	38898.57
3132	35.71	9362.129	36087.395
9662	35.69	13683.902	35630.453
9656	35.69	13741.05	35755.344
3290	35.69	9314.013	33582.887
10191	35.69	14057.177	36168.84
6050	35.67	11122.852	38013.699
1755	35.67	8683.355	34162.023
2466	35.67	8996.161	33441.223
6713	35.65	11438.185	38330.727
1124	35.65	8255.149	36705.527
4445	35.65	10068.852	38946.035
10146	35.65	14143.331	37598.43
6985	35.65	11598.385	33538.246
5752	35.63	10847.763	35669.984
8001	35.63	12268.126	39955.332
10566	35.61	14452.308	39623.84
578	35.61	8008.057	39680.301
6545	35.61	11339.633	37087.203
8181	35.59	12474.603	34011.504
272	35.59	7685.469	36371.695
8654	35.59	12909.165	33698.758
9113	35.59	13175.494	36604.309
1932	35.57	8770.565	36674.273
6049	35.55	11097.093	38000.695
2247	35.55	8891.069	36997.398
2380	35.53	8935.849	34802.273
3528	35.52	9546.257	37045.488
9516	35.52	13668.548	39673.473
604	35.5	8109.525	39264.984
1840	35.48	8651.393	35612.809
7560	35.48	12046.665	35864.496
4040	35.46	9847.686	34504.223
4090	35.46	9898.876	33545.824
9554	35.44	13600.186	38635.969
6268	35.44	11143.327	34265.406
10487	35.44	14331.709	37912.035
2647	35.42	9209.374	35584.852
10283	35.42	14057.273	33789.758
8131	35.4	12463.621	35287.637
3673	35.4	9617.332	39475.695
1097	35.38	8293.754	36296.531
1036	35.38	8291.414	35191.121
8765	35.38	13035.597	34743.434
2246	35.36	8949.928	36976.047
9435	35.36	13360.914	38033.266
5837	35.34	10864.733	37011.297
4502	35.34	10161.536	39936.57
5555	35.34	10774.834	34315.422
2715	35.32	9204.771	36411.93
6064	35.32	11037.557	37984.84
902	35.32	8150.144	33446.902
9617	35.32	13594.917	36937.34
1380	35.31	8559.504	38408.363
6672	35.31	11606.932	39737.297
9185	35.29	13275.193	34840.828
7108	35.29	11800.891	35273
7132	35.29	11712.037	35825.727
6765	35.29	11577.931	37721.496
5276	35.27	10720.403	39317.074
8673	35.25	12909.959	33185.469
4444	35.25	10109.825	38929.023
6789	35.25	11498.003	37318.68
10585	35.25	14499.528	38830.277
2017	35.23	8708.035	38667.594
7662	35.23	11994.014	33451.688
9519	35.21	13639.706	39748.598
10080	35.21	13834.069	39783.336
10149	35.19	14181.389	37372.199
3631	35.19	9592.125	38621.266
9222	35.19	13174.339	33668.402
479	35.19	7822.064	38692.641
8780	35.17	13049.983	35050.637
1000	35.17	8249.514	34706.93
10639	35.15	14596.377	36594.738
9659	35.15	13585.117	35583.453
6804	35.15	11548.686	36962.102
10385	35.13	14357.277	34963.789
4819	35.13	10238.646	34522.281
1199	35.13	8311.45	37919.441
1798	35.13	8775.448	34860.332
357	35.13	7924.074	37228.984
7000	35.11	11492.766	33193.965
9930	35.11	13965.59	35989.41
6735	35.09	11475.238	38006.824
4142	35.09	10042.921	33701.188
4501	35.09	10302.951	39934.391
7799	35.09	12158.268	35859.797
8481	35.09	12802.272	39457.18
7980	35.08	12154.395	38808.688
3060	35.08	9466.486	37032.68
3630	35.08	9675.326	38618.91
735	35.06	8054.234	36420.609
2062	35.06	8707.658	39536.949
6492	35.06	11418.275	36101.41
10267	35.06	14139.796	34200.473
4662	35.04	10187.095	37042.797
2775	35.04	9274.757	37529.066
8060	35.04	12333.229	37488.008
1040	35.04	8275.262	35268.957
10558	35.04	14532.259	39808.234
3550	35.04	9679.354	37477.422
6924	35.02	11493.918	34559
10431	35.02	14235.007	36190.691
4883	35	10234.375	33078.625
3175	34.98	9304.478	35337.555
261	34.96	7834.527	36265.977
1972	34.96	8671.976	37439.906
10535	34.96	14235.569	39530.469
176	34.94	7958.022	35230.445
5498	34.94	10777.962	35558.063
5919	34.94	10968.043	38698.32
4532	34.94	10266.551	39332.523
9036	34.92	13250.309	38074.941
392	34.92	7813.47	37600.605
5723	34.92	10782.149	34964.191
5563	34.92	10755.505	34283.176
9265	34.92	13421.543	33221.699
5082	34.9	10561.732	37139.395
9615	34.9	13747.456	36914.891
7212	34.9	11813.303	37230.938
6550	34.9	11287.044	37178.711
7729	34.88	12148.428	34103.684
264	34.88	7989.696	36281.02
5108	34.86	10392.068	37521.141
6944	34.86	11451.407	34007.285
8931	34.86	13002.691	38892.73
5749	34.85	10806.138	35614.91
10085	34.85	13864.41	39940.859
9579	34.83	13759.465	38122.297
9199	34.81	13305.349	34601.039
7315	34.79	11892.302	39859.199
3920	34.79	9719.223	36648.113
9391	34.79	13478.819	36742.039
9944	34.77	13801.385	36393.371
8519	34.77	12767.516	38292.129
10591	34.77	14535.643	38694.391
9972	34.75	13905.961	36928.68
6296	34.75	11058.266	33632.598
1221	34.75	8388.96	38160.332
5369	34.75	10645.431	37798.52
6144	34.75	11137.72	36444.828
6373	34.75	11220.177	33880.195
5630	34.73	10831.323	33186.297
5533	34.69	10597.179	34799.012
7204	34.69	11707.986	37112.215
9433	34.69	13500.809	37922.563
6801	34.67	11500.587	36914.777
1320	34.67	8572.982	39542.414
2933	34.67	9334.903	39082.223
2422	34.65	8897.407	34429.715
10188	34.63	14047.479	36105.879
1821	34.62	8793.263	35155.973
5100	34.62	10450.686	37388.289
7516	34.6	11854.935	36312.422
10180	34.58	14204.26	36411
2059	34.58	8820.849	39444.406
7618	34.58	12009.865	34176.477
8411	34.56	12498.505	38168.512
10157	34.54	14005.036	37062.516
6851	34.54	11453.46	36126.809
1358	34.5	8442.974	38900.18
10584	34.48	14439.776	38825.176
10435	34.48	14294.614	36256.996
3439	34.48	9685.993	35810.621
2136	34.46	8988.911	38860.273
4091	34.46	9768.908	33553.086
1289	34.44	8409.541	39749.074
9557	34.44	13624.047	38512.133
10468	34.44	14259.927	37287.066
9258	34.42	13422.755	33127.273
6636	34.42	11231.435	39331.359
4833	34.42	10264.012	34286.348
10197	34.4	14088.518	35971.629
6232	34.4	11022.769	34637.008
10038	34.39	13848.427	38698.176
8474	34.39	12845.439	39978.691
5600	34.39	10624.765	33636.371
9340	34.39	13521.16	35212.801
3681	34.37	9552.739	39561.281
1971	34.37	8700.399	37415.367
10210	34.35	14033.069	35889.676
9753	34.35	13730.939	33560.691
9150	34.35	13308.322	35783.129
8332	34.33	12703.632	35969.23
6637	34.33	11240.958	39396.801
6981	34.33	11613.265	33495.805
1715	34.33	8813.583	33460.867
[truncated: 2,509 more rows]
