# Supplementary material for: Insights on the Control of Yeast Single-Cell Growth Variability by Members of the Trehalose Phosphate Synthase (TPS) Complex
Source: Front Cell Dev Biol. 2021 Jan 28;9:607628. doi: 10.3389/fcell.2021.607628 (PMC7876269; doi:10.3389/fcell.2021.607628)
Supplement: Supplementary file 2 [file Data_Sheet_1.ZIP › final_code/input_datasets/BY4741_1_t4.csv]

Id	Area (µm²)	Centre X Position (µm)	Centre Y Position (µm)
5715	13319.77	10363.247	40096.738
13817	722.73	12812.705	39770.859
7846	677.45	10957.893	38363.559
17676	651.29	13759.245	39396.859
10096	648.69	11813.931	38620.566
2421	536.05	9724.601	39337.578
8993	531.68	11208.975	37586.629
10833	520.02	11908.978	37404.992
12254	516.47	12303.756	38224.359
13031	504.16	12662.526	36804.594
12248	497.49	12412.314	38095.891
11750	479.64	12218.043	33909.129
9896	469.88	11766.751	40298.648
19631	462.54	14243.858	36923.563
15011	458.06	13080.054	37758.496
15427	451.6	13153.021	34493.664
12371	450.11	12350.635	39246.035
1567	447.49	9449.197	40245.727
19235	442.74	14304.01	40442.316
20411	437.07	14612.41	37947.277
21691	429.46	14859.313	36111.141
10808	421.82	11889.076	37161.188
17046	419.48	13741.183	37438.309
6887	418.66	10541.484	34948.395
17010	416.32	13682.91	37021.219
9587	416.04	11601.938	37316.727
21505	414.51	14944.581	33856.008
17866	409.62	13758.57	38400.98
16355	399.18	13359.673	37939.566
12763	398.34	12565.231	39030.219
15447	397.63	13208.765	34810.172
10883	394.09	11990.944	38000.676
14960	388.06	12905.468	38498.746
3960	387.5	10188.282	39374.578
19296	379.99	14131.529	40064.961
10195	379.36	11803.351	37745.367
18364	378.8	13816.665	33988.309
10304	377.31	11631.524	36446.363
24191	376.35	15489.775	34664.879
11534	376.16	12238.259	37338.094
20191	375.17	14505.693	35823.414
22692	374.59	15235.762	35724.137
23464	367.94	15307.251	39918.656
2416	367.89	9751.636	39247.621
17385	367.5	13705.288	39445.055
9550	366.37	11528.685	37028.047
11162	365.91	11942.348	40495.609
17029	365.88	13535.037	37267.281
18249	365.68	13900.715	35694.547
17781	365.57	13935.459	38567
11486	363.64	12113.765	37647.586
10577	363.27	11859.718	33996.848
23330	358.92	15354.509	38727.137
20931	357.64	14771.81	39028.785
17378	357.51	13528.492	39410.453
24054	357.07	15669.272	35996.059
1876	356.43	9517.843	37045.68
21580	356.18	15011.362	34696.457
14917	355.73	13090.016	38727.121
15202	353.96	12942.916	36034.906
9897	353.45	11819.852	40313.77
18196	352.81	13761.552	36539.195
9666	352.07	11489.938	38212.637
18957	350.86	14031.964	38660.121
8716	350.61	11195.806	40367.117
18083	347.6	13934.973	37608.531
20365	346.32	14526.54	37541.742
21192	345.42	14735.291	36795.797
16454	343.18	13380.109	36956.141
17666	342.59	13943.657	39341.52
8912	340.67	11385.99	38371.535
15215	340.52	13034.489	35835.273
9061	339.71	11237.319	36845.16
16175	338.45	13468.822	39235.773
9884	336.99	11510.159	40339.098
17155	336.96	13698.058	38318.988
18140	336.44	13812.492	37184.215
9027	335.9	11379.849	37239.508
12787	334.68	12488.248	38861.5
19662	334.64	14246.065	36830.93
1434	333.8	9431.654	38030.613
18296	333.6	13706.765	34909.375
6267	333.24	10335.042	39789.871
21051	333.09	14672.211	38041.086
18502	332.67	14046.582	35023.359
20370	332.63	14433.12	37580.699
1843	331.21	9479.285	37276.465
8880	330.96	11373.272	38814.508
8812	330.94	11249.525	39402.23
17623	330.37	13836.578	39710.684
21665	329.26	14847.06	35741.191
23051	328.47	15428.257	36171.465
23820	327.19	15523.415	38499.188
19731	327.07	14233.844	36351.016
13115	325.83	12594.976	35857.676
9060	325.27	11352.684	36811.094
7765	325.08	10818.104	39424.262
21742	323.91	14910.801	36656.332
17152	323.47	13578.813	38278.785
18065	322.8	13876.887	37752.883
844	322.76	9179.749	40023.961
21488	320.87	14913.479	33651.422
7024	320.64	10645.834	36776.441
16009	319.74	13485.166	40344.699
18224	319.39	13763.818	35951.121
16911	315.5	13724.825	36086.141
16307	315.14	13509.608	38381.789
20400	314.89	14607.441	37839.438
18699	314.78	14065.462	37022.188
18796	314.62	14152.326	37962.91
15982	312.65	13221.728	40444.445
187	312.06	8894.499	35633.832
13015	311.81	12654.67	36992.145
20303	311.73	14454.47	36936.121
10467	311.19	11727.658	34732.875
18777	310.39	14092.096	37739.32
19576	310.12	14219.78	37413.953
1037	310.12	9105.695	37209.07
12431	309.87	12350.613	39534.477
17752	309.53	13830.272	38689.797
15852	308.13	13192.281	39377.137
10275	307.29	11659.266	36778.469
17137	306.16	13709.987	38166.035
15472	306	13170.331	35156.02
20489	305.97	14602.899	38535.254
12477	305.89	12283.711	39918.324
2716	305.74	9973.106	38285.383
7752	304.01	10940.78	39567.238
7200	302.5	10646.587	38973.711
18041	302.4	13773.937	37889.922
15037	302.29	13077.372	37554.609
21995	302.12	14968.878	39193.449
21103	301.79	14756.608	37592.32
9673	301.56	11549.372	38311.105
8339	301.41	11160.241	35850.875
2529	301.06	10044.259	40462.922
20044	300.93	14537.372	34205.156
23292	300.05	15462.113	38463.512
11137	299.95	12020.513	40161.859
1410	299.88	9276.972	37645.148
14889	299.78	12921.855	39139.328
17372	299.51	13621.194	39392.109
13627	299.42	12855.442	37837.719
10312	299.26	11788.163	36522.266
12452	299.13	12282.678	39663.207
13549	297.52	12701.277	37065.629
16013	297.19	13458.205	40424
15799	296.79	13185.213	38935.402
19638	296.6	14245.029	36973.539
12363	296.43	12360.754	39160.609
17352	296.16	13724.485	39256.184
10070	295.87	11662.384	38816.902
21750	295.62	14899.198	36740.594
16365	295.26	13389.479	38029.617
22129	294.82	14937.06	40362.328
16149	294.69	13529.165	39381.785
8239	294.13	11039.432	34378.746
21369	294.11	14781.666	34942.492
15168	294.07	13091.322	36559.223
15136	293.4	12954.86	36758.086
7711	292.75	10896.794	39835.52
13698	292.44	12610.203	38542.664
12988	292.21	12470.711	37379.332
19397	291.07	14220.794	39016.164
17024	290.53	13751.612	37209.41
14907	290.39	13017.755	38964.438
6321	290.2	10533.125	38949.543
21915	290.2	15023.629	38644.516
2775	290.13	10024.84	37519.316
8415	289.26	11155.78	36918.066
2534	289.23	9949.964	40140.906
11014	289.23	11828.235	39153.004
6311	289.13	10410.249	39157.113
19654	288.44	14395.192	36780.453
12848	288.35	12599.44	38247.383
23147	287.89	15434.515	36880.512
21725	287.33	15028.919	36458.5
7047	287.14	10550.054	37219.211
22379	286.91	15038.235	38723.805
17692	286.7	13923.641	39260.945
2346	286.43	9836.04	38127.816
21085	285.15	14733.572	37782.098
761	284.52	9223.733	40319.207
16521	283.88	13427.006	36386.242
23917	283.73	15604.404	37313.977
23762	283.17	15564.666	38687.855
2922	282.81	10035.475	35508.438
13124	282.47	12614.895	35641.426
16359	281.7	13407.865	37987.699
8347	281.7	11017.574	35958.277
16186	281.39	13385.564	39294.824
18380	280.99	13939.806	33750.891
20019	280.36	14549.665	33849.867
16815	280.24	13724.845	35071.59
10351	279.71	11680.581	36233.191
1758	279.31	9641.136	38867.715
12985	278.98	12671.219	37347.508
19874	278.6	14306.087	35437.352
8876	278.16	11210.688	38785.59
10867	277.58	11856.74	37797.012
13616	274.59	12885.905	37695.477
9811	274.52	11562.087	39489.453
18038	274.5	13814.125	38194.594
9059	274.38	11195.799	36805.801
11891	274.31	12417.133	34522.043
1729	274.1	9668.609	39446.262
12840	273.43	12548.953	38442.543
9633	273.25	11594.372	37812.832
6510	272.68	10326.881	36984.914
22964	272.62	15311.732	35231.785
6694	271.05	10373.906	35009.469
15710	270.99	13176.43	38226.203
3786	270.95	10156.431	37433.816
12889	270.9	12618.206	37885.859
13016	270.27	12579.647	37001.453
1659	270.23	9675.086	40032.129
8721	270.21	11363.482	40447.078
13169	270.07	12413.386	35398.273
9498	270.02	11563.186	36313.387
23356	269.88	15279.51	38966.543
23193	269.88	15317.289	37479.27
12088	269.59	12398.1	36693.852
24083	269.48	15577.366	35896.738
12734	269.25	12548.067	39267.48
7882	269.21	10929.964	37881.078
12004	269.21	12415.678	35756.824
11276	269.04	12072.266	39578.176
11465	269	12080.038	37763.469
19811	268.52	14189.748	35762.16
9879	268.48	11544.689	40278.055
20272	267.85	14471.642	36609.391
8953	267.55	11262.317	38151.402
10757	266.7	11935.847	36490.371
21202	266.49	14635.382	36867.621
24230	266.36	15603.485	34266.836
22672	265.36	15098.158	35795.145
17245	264.21	13667.716	39034.539
22740	264.06	15209.507	35302.68
2182	263.72	9772.295	35698.906
12832	263.54	12519.009	38395.688
9577	263.54	11581.274	37254.941
19146	263.49	14170.167	40062.629
15026	263.45	12976.13	37807.605
17165	263.41	13689.121	38421.473
18302	263.35	13830.551	34723.152
22935	263.16	15459.827	34780.641
12041	263.1	12417.416	36196.266
13208	262.91	12505.037	35124.598
21490	262.14	14881.422	33678.789
11332	261.78	12064.928	39135.148
4939	261.47	10447.789	40127.59
11874	261.07	12403.895	34409.527
17475	261.07	13697.157	40151.793
20940	260.98	14686.941	39114.289
7773	260.48	10952.953	39220.152
23967	260.21	15567	36969.164
2247	260.1	9754.468	36647.18
18694	259.87	13986.267	36986.305
2710	259.62	9906.985	38212.691
22050	259.33	14999.28	39633.938
20628	259.2	14434.187	39729.348
12934	259.14	12404.582	37843.672
21507	259.02	14854.659	33870.516
23060	258.95	15410.486	36244.293
13054	258.79	12650.668	36448.961
11095	258.52	11925.047	39840.609
16475	258.47	13409.905	36858.637
23728	258.35	15546.106	39068.188
21453	258.05	14802.727	33745.773
12746	257.97	12595.166	39293.445
15691	257.8	13210.754	37986.703
22221	257.3	15235.81	40011.176
12197	257.22	12440.736	37596.367
5161	256.82	10388.408	40156.074
22418	256.61	15213.004	38451.164
20029	256.59	14407.352	34013.078
18144	256.26	13811.441	36931.621
20601	256.23	14518.084	39483.699
7757	256.15	10887.097	39327.617
19192	256.02	14125.862	40330.559
2589	255.86	10077.278	39738.523
23002	255.73	15289.399	35753.969
18141	255.73	13835.022	36913.012
16909	255.71	13673.642	36053.617
15412	255.21	13220.221	34231.473
20479	255.1	14590.821	38476.691
21399	254.77	14635.209	34625.367
19516	254.69	14351.221	37878.844
9928	253.66	11766.527	40291.836
12648	253.58	12526.041	39599.707
16666	253.37	13398.798	34184.383
9657	253.26	11521.015	38085.992
18501	253.16	14180.719	35012.363
21577	253.07	15039.193	34593.332
11985	252.84	12410.854	35587.805
8949	252.68	11216.92	38097.535
20763	252.68	14615.39	40322.207
16368	252.32	13405.197	37740.133
10897	252.03	11863.059	38225.965
9930	251.65	11698.221	39980.668
8753	251.61	11192.101	40278.727
15189	251.21	12928.828	36107.594
19398	250.46	14293.263	39021.402
23793	250.42	15645.03	38531.531
18218	250.15	13883.656	36153.438
8119	249.6	10883.172	34801.172
18090	249.41	13927.812	37696.738
22578	248.7	15248.237	36994.23
1273	247.59	9287.1	34762.746
17419	247.45	13666.098	39801.316
6864	246.88	10636.301	34656.609
18533	246.8	13984.389	35343.344
23988	246.71	15659.31	36873.516
2859	246.71	10102.121	36226.027
17860	246.59	13907.759	38384.625
23455	246.25	15433.548	39860.426
19106	246.23	14165.663	39867.563
18111	246.19	13910.626	37519.238
4928	246.04	10348.788	40487.648
20923	245.92	14812.045	39310.688
19380	245.81	14198.856	39177.199
22822	245.71	15159.71	33745.074
20636	245.65	14406.738	39770.809
9654	245.62	11412.896	38069.77
19116	245.4	13999.201	39905.422
13711	245.31	12732.627	38734.73
17237	244.73	13719.569	38981.113
2638	243.89	9969.438	39233.391
6398	243.87	10379.227	38206.289
18852	243.85	14105.623	38531.645
11686	243.51	12180.777	35120.84
23472	243.34	15301.879	39985.371
17096	243.18	13618.527	37788.402
21342	242.51	14648.257	35189.188
17448	242.26	13642.66	39970.914
12524	242	12387.786	40282.664
20984	241.79	14793.209	38827.059
1108	241.73	9091.524	35707.602
17467	241.5	13617.273	40114.266
1540	241.1	9344.405	39974.441
3929	241.04	10298.374	39011.121
18493	240.77	13990.295	34893.188
6778	240.71	10239.964	34199.352
15205	240.58	13059.534	36065.371
20362	240.46	14585.455	37494.383
16516	240.37	13531.841	36285.422
8819	240.25	11219.264	39459.152
21341	240.04	14804.74	35180.793
10743	240.02	12019.368	36341.102
17069	239.79	13627.269	37580.996
12738	239.68	12643.44	39270.93
17408	239.64	13579.666	39632.152
17039	239.6	13601.89	37350.977
17679	239.54	13943.893	39436.543
23850	239.47	15543.636	37721.031
12617	239.45	12481.841	39813.098
21588	239.35	14999.528	34829.793
22440	238.89	15169.378	38321.676
6900	238.87	10684.054	35172.387
23197	238.78	15443.747	37536.016
17174	238.26	13693.935	38494.859
15121	238.26	12903.637	36928.91
20740	238.24	14604.161	40371.527
8730	238.09	11373.769	40504.844
21663	238.09	14965.326	35708.52
6359	237.94	10380.021	38487.238
18809	237.76	14058.996	38077.492
18070	237.42	13814.778	37788.113
18450	237.34	14154.118	34236.801
13327	237.21	12689.631	34248.727
9037	236.94	11239.868	37309.117
11911	236.92	12336.398	34731.914
19590	236.23	14332.983	37246.668
7653	236.17	10543.748	40439.023
8205	235.94	11013.448	34057.109
13500	235.87	12713.468	36492.313
22035	235.58	14881.089	39479.094
13566	235.5	12735.717	37200.152
24066	235.27	15486.295	36073.656
19437	235.25	14360.831	38691.453
10264	235.16	11628.437	36983.129
20568	235.16	14543.509	39111.777
9118	235.01	11273.128	36229.609
9670	234.43	11600.726	38285.473
15922	234.2	13234.06	40008.625
18326	234.18	13767.937	34458.477
21770	233.87	14835.086	36972.5
14612	233.84	12742.015	40227.898
22860	233.68	15353.486	33837.02
11908	233.63	12326.579	34698.73
14407	233.57	12701.176	40119.445
21068	233.32	14802.921	37884.68
16408	233.2	13380.616	37391.652
13683	233.09	12799.997	38406.457
6341	232.88	10531.829	38568.113
9264	232.48	11331.213	34247.156
12218	232.34	12301.369	37754.691
20073	232.34	14551.809	34576.926
16150	232.25	13347.424	39385.336
8787	231.92	11285.156	39730.547
13462	231.79	12768.45	35865.176
21828	231.5	15018.41	37721.66
11542	231.27	12236.161	37174.453
3082	231.16	10102.562	33676.395
21736	231.12	14988.396	36578.664
11489	231.08	12193.696	37657.043
18783	231.08	14004.174	37795.316
19105	231.08	14104.896	39819.227
17094	230.98	13686.34	37727.57
11365	230.6	12188.789	38522.473
3998	230.58	10221.589	39875.848
1718	230.56	9583.301	39621.578
10967	230.39	12030.456	38768.246
14804	230.2	13058.885	39895.965
23102	230.1	15414.449	36518.313
20875	230.08	14611.957	39634.813
7134	229.72	10548.131	38118.941
18735	229.64	14004.582	37404.914
9198	229.53	11212.545	34984.184
18386	229.01	13818.903	33841.027
20648	229.01	14445.659	39813.223
17244	228.97	13642.617	39027.328
13444	228.97	12773.701	35670.734
6421	228.93	10518.667	37762.359
16764	228.74	13609.816	34241.074
18786	228	14081.316	37859.266
22263	227.96	15239.876	39676.957
15752	227.94	13174	38477.141
22924	227.75	15287.058	34741.824
21909	227.71	14909.659	38549.758
16292	227.63	13353.48	38359.605
4926	227.34	10374.748	40464.379
20868	227.06	14761.336	39605.531
15730	226.94	13134.842	38359.973
18507	226.71	14074.176	35108.102
21785	226.39	14871.549	37177.262
6382	226.37	10411.851	38117.945
8632	226.29	11161.515	39506.488
18008	226.23	13758.87	38465.508
19373	226.18	14398.093	39440.305
22789	226.08	15193.932	34443.617
15556	226.08	13117.513	36300.137
20192	225.79	14582.785	35826.902
20463	225.7	14568.684	38316.809
23450	225.56	15406.785	39815.699
6528	225.52	10453.734	36783.211
9664	225.16	11402.437	38174.543
7951	225.01	10801.812	37287.723
15709	224.93	13303.174	38214.973
22559	224.85	15074.533	37163.625
9826	224.49	11468.323	39664.703
2762	224.38	10087.031	37658.367
8806	224.2	11358.255	39331.336
12144	224.03	12387.069	37212.555
21539	223.86	14944.173	34175.453
21676	223.72	14908.106	35887.691
23123	223.7	15459.144	36673.625
7181	223.15	10728.946	38688.039
12993	222.9	12482.353	37111.355
5562	222.8	10370.04	40004.953
20487	222.75	14570.587	38511.188
17249	222.75	13555.35	39050.656
24017	222.73	15543.836	36518.191
9779	222.69	11453.654	39162.883
2823	222.61	9939.787	36906.484
15632	222.5	13308.2	37344.328
8850	222.19	11293.366	38838.555
20725	221.83	14547.9	40299.301
13626	221.75	12892.259	37817.488
11570	221.64	12158.98	36844.543
14821	221.58	13104.525	39732.988
23908	221.44	15532.041	37541.871
20342	221.44	14573.392	37347.559
22392	221.29	15247.985	38521.211
18546	221.12	13975.199	35474.406
14862	221.12	13052.624	39213.398
1609	221.1	9466.899	40326.547
15140	221.1	13071.501	36830.555
6449	221.04	10433.892	37655.883
2789	220.95	10006.985	37103.184
7233	220.85	10545.017	39297.887
16976	220.72	13749.478	36726.891
11123	220.62	11839.962	40052.73
7172	220.54	10740.987	38628.59
16453	220.53	13416.427	36920.703
17173	220.35	13598.252	38482.91
16371	220.35	13380.263	37758.594
11048	220.28	11923.952	39443.973
23936	220.16	15633.468	37122.715
12838	220.14	12646.855	38427.391
8383	220.1	11068.63	36561.254
8909	220.07	11351.525	38676.383
4916	219.99	10468.489	40291.371
10168	219.86	11768.049	38131.609
20209	219.78	14440.41	35923.492
9381	219.74	11473.561	34791.563
11400	219.61	12193.143	38220.145
9859	219.59	11556.284	40063.531
7852	219.24	10804.133	38441
18356	219.17	13764.869	34168.031
22656	219.15	15258.392	35952.043
17138	219.11	13571.653	38168.938
6682	218.99	10529.357	35422.395
1432	218.97	9357.359	38021.09
9437	218.9	11421.458	35401.703
13751	218.8	12821.793	39206.586
15758	218.78	13242.699	38529.781
8364	218.71	11024.16	36297.719
8110	218.69	10925.362	34943.938
20185	218.69	14514.55	35697.488
12947	218.55	12574.481	37678.266
10376	218.53	11670.816	35916.379
19429	218.19	14355.46	38896.738
1932	218.07	9675.016	35855.633
1854	218.04	9556.729	37095.859
11924	218.04	12266.617	34828.367
19365	218	14225.146	39383.625
13257	217.81	12490.371	34273.828
23248	217.73	15458.929	38062.172
10649	217.71	12024.229	34971
17688	217.63	13816.531	39225.645
13030	217.54	12478.418	36793.504
22191	217.46	15044.645	40155.797
9217	217.25	11286.344	34943.434
7077	217.06	10687.215	37565.871
8769	216.92	11372.996	39873.258
22827	216.89	15196.427	33832.637
15165	216.75	12985.044	36541.355
6564	216.27	10339.901	36301.371
2310	215.99	9761.22	37445.906
12896	215.72	12660.597	37916.184
19527	215.72	14380.346	37977.133
17382	215.7	13627.947	39432.402
19288	215.53	14377.868	39986.113
16075	215.53	13515.863	39658.297
18619	215.34	14129.306	36129.691
7249	215.2	10626.568	39483.566
8372	215.09	11171.103	36372.57
3268	215.09	10202.079	35558.797
11889	214.93	12380.745	34512.551
19953	214.82	14359.445	34227.008
17415	214.78	13693.105	39746.234
15425	214.57	13156.403	34455
1921	214.22	9573.59	36231.57
19875	213.96	14198.045	35444.207
17520	213.61	13783.477	40381.484
19627	213.61	14330.637	37203.02
24102	213.61	15676.098	35780.297
13395	213.5	12877.63	35079.184
21032	213.34	14827.085	38219.477
22587	213.19	15045.786	37045.992
15035	213.15	12940.776	37870.457
22637	213.11	15231.891	36330.895
12481	213.04	12359.806	39914.84
16033	213.04	13508.361	40255.262
6455	212.92	10425.558	37397.457
17710	212.83	13801.301	39075.73
10390	212.73	11782.39	35676.254
12908	212.69	12639.458	38028.625
10439	212.67	11766.608	35004.684
16335	212.58	13440.675	38335.691
10720	212.56	12006.024	35979.141
9863	212.46	11498.754	40108.445
12074	212.37	12455.655	36560.801
2928	212.31	9964.837	35591.277
23925	212.29	15555.727	37361.176
9748	212.21	11488.308	38940.672
18105	212.08	13772.722	37460.277
18592	211.93	14004.078	35868.441
17444	211.91	13601.616	39925.16
22472	211.73	15250.035	37717.555
17525	211.68	13841.173	40426.668
23371	211.66	15442.679	39194.988
2353	211.56	9863.506	38255.629
23652	211.5	15559.635	39953.766
19794	211.41	14191.08	35886.652
16750	211.33	13710.737	33944.996
12870	210.91	12638.657	38121.152
13270	210.83	12481.679	33882.707
23506	210.8	15371.2	40335.824
20398	210.55	14607.961	37811.246
17393	210.22	13629.729	39511.738
16412	210.22	13474.815	37438.391
22801	210.03	15136.763	34054.535
17163	209.93	13609.937	38403.867
3679	209.46	10217.705	36743.754
8694	209.21	11008.965	40325.402
21834	209.15	14840.888	37793.137
12161	209.11	12246.288	37336.234
22023	209.01	15026.49	39434.457
10727	208.98	11864.054	36082.594
9882	208.78	11586.785	40313.207
3892	208.67	10112.995	38747.684
3931	208.61	10237.601	39017.668
22863	208.61	15362.68	33874.773
15227	208.59	13031.536	35643.313
18370	208.57	13919.333	33699.148
10449	208.36	11695.217	34821.805
1008	208.1	9173.422	37407.41
13826	208.06	12853.135	39839.285
2902	207.92	10030.882	35862.484
21082	207.69	14794.792	37736.57
10887	207.65	11892.699	38121.621
20603	207.62	14463.581	39500.797
15075	207.58	13097.743	37435.344
6867	207.5	10751.132	34734.246
19722	207.37	14387.69	36261.824
11635	207.37	12207.778	35805.031
1219	207.25	9166.253	33988.414
8299	207	11091.2	35413.691
21404	206.93	14740.797	34369.324
2358	206.64	9782.344	38326.465
10770	206.64	11831.565	36628.613
12639	206.52	12559.894	39788.898
1555	206.52	9392.577	40115.797
11912	206.43	12442.997	34728.313
19675	206.35	14364.017	36661.223
22867	206.14	15359.312	34036.441
15096	205.87	12917.884	37248.535
11133	205.7	12017.493	40168.359
22635	205.57	15076.149	36318.262
20180	205.51	14486.766	35638.688
21578	205.41	15008.362	34616.355
19938	205.26	14236.769	34385.273
16069	205.22	13348.052	39949.871
16788	205.01	13563.242	34715.797
15804	204.92	13112.006	39035.277
9801	204.71	11596.121	39421.449
19935	204.67	14364.785	34643.863
15300	204.61	13078.522	34684.531
7977	204.59	10966.274	36827.641
19043	204.57	14140.442	39291.414
24023	204.44	15674.77	36272.516
18225	204.21	13923.903	35963.113
9446	204.19	11440.104	35568.813
15942	203.98	13209.319	40198.137
19205	203.79	14104.916	40433.641
14611	203.73	12897.35	40210.785
16468	203.63	13330.226	37051.152
10049	203.58	11684.224	38692.898
17790	203.52	13899.263	38586.367
24243	203.42	15608.56	33856.727
22675	203.35	15232.209	35849.34
3643	203.31	10145.779	36179.969
15031	203.31	13065.137	37861.145
9557	203.12	11477.423	37072.703
23835	203.08	15552.293	38077.688
24281	203.06	15537.957	33670.43
9391	203.04	11542.687	34980.207
16111	202.83	13466.415	39549.77
10790	202.81	11828.862	37010.844
10777	202.81	11916.003	36820.27
19220	202.66	14271.161	40309.133
17690	202.58	13893.6	39244.441
6638	202.33	10428.667	35890.867
14651	202.27	12856.918	40491.121
20268	202.23	14504.406	36528.047
16576	202.12	13348.57	35486.477
11990	202	12388.78	35663.027
7686	201.99	10817.71	40153.035
20964	201.97	14827.799	39038.648
19655	201.97	14323.959	36783.215
10012	201.87	11613.9	39022.664
7690	201.79	10930.325	40184.246
10815	201.64	11929.164	37268.809
17728	201.6	13843.277	38899.145
2607	201.45	10005.039	39585.57
2704	201.26	10094.787	38458.563
14911	201.12	12952.691	38983.367
1629	200.87	9505.219	40472.535
14740	200.84	13080.959	40080.898
2390	200.38	9842.473	38819.043
24209	200.38	15650.717	34499.324
20390	200.36	14539.259	37751.121
7032	200.34	10585.973	36871.965
19644	200.2	14250.39	37029.055
21775	200.19	14985.015	37046.898
8863	200.17	11383.997	38711.836
18631	200.03	14147.593	36237.469
8537	199.96	11107.978	38590.816
18154	199.9	13896.878	37032.543
2326	199.88	9796.308	37679.781
14972	199.86	12901.802	38303.414
19863	199.82	14391.014	35373.07
13429	199.76	12855.787	35517.398
15123	199.65	13082.497	36952.152
18338	199.57	13791.869	34232.27
14825	199.38	13111.551	39773.609
23151	199.36	15309.41	36928.027
16238	199.36	13483.734	38960.945
19019	199.3	14105.561	39227.617
17116	199.29	13686.325	37920.012
12456	199.29	12452.585	39686.211
11393	199.25	12245.59	38498.961
1152	199.19	9241.248	34893.078
22747	199.19	15143.161	35131.324
19688	199.17	14363.963	36455.426
20399	199.09	14574.735	37826.422
19336	198.92	14231.306	39502.922
15362	198.84	13022.007	33569.676
2867	198.77	10077.748	35964.613
1742	198.77	9619.293	39004.156
11603	198.69	12091.134	36296.875
21055	198.65	14804.613	38052.938
5560	198.54	10469.783	39989.566
20527	198.5	14476.167	38866.551
21449	198.5	14687.332	33996.609
1918	198.33	9466.936	36187.898
17646	198.25	13932.105	39522.176
23956	198.19	15506.741	36921.816
10513	198.02	11795.552	34072.699
13396	197.91	12750.912	35087.398
13491	197.71	12844.866	36347.758
13507	197.68	12790.426	36522.559
16981	197.54	13561.566	36748.191
1405	197.48	9432.602	37528.559
21025	197.45	14806.851	38441.816
11579	197.45	12226.906	36627.117
16635	197.41	13435.433	34725.164
8973	197.39	11245.059	37723.215
15807	197.31	13311.204	39064.688
16964	197.31	13595.234	36618.668
22239	197.18	15090.351	40074.762
12375	197.02	12417.888	39327.703
9107	196.95	11342.142	36320.219
14849	196.87	13018.493	39386.828
23946	196.72	15549.751	37197.246
15099	196.7	13092.927	37324.352
16706	196.62	13477.658	33809.066
13546	196.57	12898.417	37039.777
18203	196.35	13898.751	36278.145
21239	196.34	14685.99	36296.398
17780	196.26	13964.335	38555.34
15611	196.18	13223.858	37021.016
15354	196.12	12976.631	33806.059
10667	196.09	11848.633	35279.703
5537	196.07	10356.907	40193.32
11714	196.05	12065.982	34638.32
15607	195.95	13306.104	37004.887
23711	195.89	15475.749	39203.34
24000	195.82	15683.844	36659.035
18137	195.76	13934.207	37153.402
22014	195.74	14915.529	39390.867
18023	195.59	13890.678	38323.773
8432	195.51	10974.484	37146.707
23261	195.47	15274.759	38208.457
19148	195.42	14133.148	40073.828
22124	195.34	14923.943	40299.188
15923	195.3	13193.666	40025.051
6536	195.28	10455.404	36646.023
12976	195.26	12583.023	37518.848
16137	195.22	13328.336	39322.703
8874	195.22	11382.563	38784.094
23172	195.22	15424.304	37182.551
8044	195.09	10794.759	35727.926
18658	195.03	14113.447	36640.773
18980	194.9	14187.3	38881.48
10011	194.86	11641.034	39021.555
12666	194.84	12624.719	39367.906
7125	194.78	10547.956	38016.074
19289	194.71	14345.36	40000.703
3915	194.65	10285.669	38909.629
19615	194.61	14339.588	37120.383
7841	194.57	10878.444	38656.438
19072	194.57	13988.001	39515.27
8761	194.5	11214.438	40028.348
9116	194.46	11321.21	36415.426
20744	194.38	14444.902	40415.527
17641	194.38	13763.337	39489.016
13474	194.34	12794.14	36121.344
15911	194.32	13243.759	39917.328
9973	194.13	11669.239	39493.66
21836	194.09	15041.529	37843.152
22820	194	15236.705	33696.785
22147	193.96	15012.868	40467.449
16742	193.85	13549.163	33926.133
15530	193.75	13173.634	35950.281
8622	193.67	11035.457	39453.785
17128	193.6	13725.93	38048.047
1378	193.52	9410.602	37037.066
8525	193.41	10985.222	38433.391
13544	193.41	12701.257	37029.684
15349	193.39	13108.029	33708.043
23368	193.39	15455.992	39157.191
17449	193.29	13583.492	39974.352
10452	193.27	11662.987	34864.191
16318	193.21	13372.521	38462.406
9994	193.21	11687.724	39411.504
18131	193	13954.049	37072.797
19801	192.95	14391.244	35929.641
7944	192.93	10915.075	37529.676
10218	192.87	11759.033	37633.727
10684	192.85	11928.776	35492.191
22698	192.79	15126.093	35463.852
18182	192.77	13771.523	36425.57
11905	192.73	12260.893	34672.746
22509	192.72	15116.938	37439.879
7150	192.72	10553.388	38276.957
8778	192.7	11379.81	39915.641
12792	192.62	12566.585	38910.641
20354	192.56	14420.625	37451.883
23816	192.56	15543.383	38436.949
22467	192.29	15208.026	38001.547
18163	192.26	13776.053	36816.023
9170	192.18	11197.757	35553.117
19108	192.06	14042.935	39870.684
2731	191.99	10017.138	38186.762
16138	191.89	13493.68	39337.645
20552	191.89	14489.094	39027.691
16889	191.87	13694.653	35904.996
10458	191.85	11696.006	34927.223
12102	191.8	12301.81	36827.281
7746	191.72	10914.816	39498.426
16344	191.68	13407.595	38095.656
12803	191.59	12618.577	38748.422
9870	191.53	11537.37	40192.828
9104	191.39	11331.361	36580.547
11151	191.32	11921.42	40381.875
2338	191.26	9800.703	37983.172
16950	191.2	13679.136	36510.617
1804	191.01	9647.691	38123.387
18732	190.99	14085.769	37366.363
13613	190.95	12686.638	37645.387
14853	190.92	13107.365	39164.457
17545	190.88	13886.045	40150.336
18614	190.88	14137.215	36061.91
22508	190.8	15187.095	37436.016
15864	190.78	13299.044	39441.848
9043	190.7	11196.663	37101.23
2396	190.69	9854.135	38917.637
16370	190.65	13368.383	37743.711
18015	190.65	13774.487	38205.152
8017	190.53	10901.939	35972.973
8050	190.51	10805.096	35563.496
12513	190.42	12400.482	40212.223
7013	190.4	10705.299	36622.879
22853	190.38	15320.176	33757.625
1812	190.3	9508.469	37971.535
21679	190.07	15014.813	35984.91
22090	190	14829.453	39935.355
10495	190	11637.91	34429.645
6544	189.94	10475.722	36728.93
7986	189.92	10795.583	36708.367
15129	189.88	13018.878	36974.605
9085	189.88	11374.537	36424.223
7070	189.82	10564.583	37484.016
1643	189.8	9674.71	40202.086
22011	189.8	14874.251	39373.145
21858	189.8	14871.617	38055.344
10341	189.77	11778.729	36147.684
16282	189.73	13512.045	38570.711
20653	189.67	14526.439	39829.199
17442	189.57	13625.323	39912.148
21299	189.56	14641.75	35672.055
10512	189.56	11718.584	34044.82
6454	189.54	10489.925	37393.715
20490	189.27	14604.33	38582.684
13486	189.21	12763.243	36234.137
19858	189.15	14388.806	35586.961
18541	189.08	14094.134	35435.539
2758	189.04	10100.258	37573.383
12057	188.98	12303.894	36400.129
4921	188.9	10345.713	40330.914
13049	188.89	12632.546	36719.785
4910	188.73	10136.082	40466.652
15774	188.64	13261.649	38625.691
2355	188.5	9806.496	38297.609
15170	188.43	13063.533	36557.094
9360	188.37	11588.82	34543.406
3651	188.37	10247.977	36227.461
16523	188.31	13459.018	36403.023
7952	188.1	10838.974	37293.801
22243	188.1	15092.955	40105.434
7073	188.04	10633.308	37532.059
15854	187.85	13132.068	39378.18
7089	187.76	10554.001	37743.211
21841	187.68	15014.965	37891.641
22554	187.66	15246.36	37125.531
16204	187.66	13510.672	39076.309
22925	187.62	15399.879	34740.148
20461	187.58	14486.714	38314.523
11590	187.51	12218.247	36493.402
24112	187.51	15632.053	35524.547
21120	187.45	14824.279	37436.602
22338	187.45	15186.964	39296.516
22819	187.43	15103.015	34004.172
18072	187.28	13911.678	37789.477
17567	187.26	13951.699	40005.367
9528	187.22	11429.478	36630.125
13314	187.22	12771.551	34030.488
10320	187.14	11772.068	36581.121
20720	187.14	14443.097	40249.258
2399	187.07	9877.625	38956.406
11560	187.03	12133.185	37017.059
13127	186.99	12626.813	35686.086
10811	186.93	11900.015	37216.863
8006	186.78	10866.6	36109.629
18319	186.76	13865.922	34623.648
12135	186.74	12281.584	37106.012
12154	186.72	12447.516	37279.715
23398	186.61	15314.097	39441.656
16253	186.59	13358.718	38758.766
20269	186.59	14403.669	36533.863
12347	186.38	12405.549	39078.938
6464	186.36	10404.49	37270.43
23304	186.32	15279.981	38549.902
11958	186.32	12437.356	35319.965
21207	186.22	14816.321	36587.941
15283	186.17	12947.4	34861.68
16422	186.05	13486.274	37231.656
18092	186.01	13852.725	37703.977
23679	185.94	15650.977	39521.168
21981	185.88	14891.554	39139.684
10882	185.86	12042.929	37977.211
17206	185.84	13709.38	38749.934
10635	185.82	11966.168	34790.688
1778	185.71	9535.227	38424.922
23698	185.65	15557.326	39381.441
23959	185.61	15670.104	36925.395
11558	185.59	12057.066	37012.23
7877	185.57	10762.595	38088.07
8481	185.48	10993.455	37737.242
2853	185.48	9981.797	36106.043
6999	185.44	10642.469	36338.523
16209	185.36	13364.056	39089.914
17273	185.27	13731.766	39231.813
7782	185.25	10955.849	39278.051
19605	185.25	14201.474	37375.555
2864	185.15	9959.254	36248.371
13141	185.11	12474.062	35475.152
18279	185.11	13864.069	35454.637
7822	185.11	10931.014	38766.391
12330	185.02	12318.486	38856.531
13727	184.98	12888.643	38994.875
22409	184.98	15236.653	38356.625
7212	184.94	10708.155	39113.5
11147	184.92	12019.37	40348.512
8138	184.92	10854.04	34490.402
8088	184.9	10776.779	35229.887
3233	184.88	10209.601	35280.191
1904	184.86	9622.218	36582.516
10585	184.81	11984.642	34114.789
3655	184.79	10243.72	36326.848
10836	184.75	11872.293	37412.621
15462	184.71	13321.395	35016.09
9858	184.67	11436.37	40060.168
8712	184.59	11386.023	40323.059
11957	184.48	12299.141	35301.273
20958	184.46	14631.503	38970.922
936	184.46	9250.065	38774.637
15475	184.44	13169.728	35172.293
19791	184.35	14334.362	35813.516
10339	184.21	11727.29	36141.926
22846	184.15	15370.405	33637.09
21889	184.12	14965.683	38396.254
21358	184.04	14686.224	35130.07
11672	184.02	12116.757	35137.273
9594	183.98	11582.827	37416.102
19976	183.96	14205.96	33743.953
8970	183.96	11343.144	38029.223
7066	183.91	10620.935	37427.57
20115	183.91	14537.122	35153.34
6322	183.79	10502.53	38970.363
22510	183.77	15195.423	37455.055
17665	183.71	13854.823	39327.715
11698	183.71	12177.092	34664.512
18686	183.52	14121.746	36895.742
24048	183.5	15643.8	36193.566
8726	183.48	11221.238	40478.59
16031	183.46	13531.511	40197.121
24256	183.35	15582.888	33977.574
3283	183.31	10206.192	35821.605
9738	183.27	11607.86	38869.547
7809	183.25	10761.65	38976.98
18362	183.2	13768.944	33925.543
18010	183.18	13891.973	38480.855
14895	183.18	13062.111	38912.125
16035	183.12	13398.43	40013.254
21774	183.04	14885.087	37009.285
23787	183.04	15477.585	38834.68
6895	183.01	10607.87	35141.27
9598	182.95	11497.362	37435.629
24278	182.93	15504.576	33637.488
2361	182.93	9855.526	38345.73
1807	182.89	9470.252	38150.125
8523	182.85	10999.244	38364.035
11174	182.81	12248.101	40356.371
6221	182.79	10372.032	39905.051
23945	182.79	15687.119	37176.195
16644	182.7	13513.921	34497.988
9389	182.66	11557.387	34939.152
12621	182.6	12684.079	39893.328
21633	182.56	14840.752	35420.484
19329	182.49	14239.675	39744.641
20937	182.33	14655.933	39061.297
3231	182.28	10239.982	35261.699
6375	182.26	10335.976	38032.633
23092	182.24	15456.106	36509.137
20274	182.2	14425.323	36610.875
11300	182.1	12105.734	39168.113
3860	182.01	10113.197	38476.18
19614	182.01	14211.414	37110.211
7302	181.82	10555.586	39947.355
19163	181.72	13994.338	40185.184
19538	181.61	14197.412	38025.379
21801	181.49	15039.638	37430.426
13689	181.43	12889.594	38469.809
17262	181.38	13589.507	39152.773
21429	181.26	14781.249	34056.203
7208	181.2	10601.006	39047.965
24032	181.11	15609.389	36323.578
19637	181.11	14400.807	36960.922
8271	181.07	11087.503	34761.477
24043	181.05	15596.74	36133.551
13767	181.01	12695.109	39336.848
24064	180.99	15686.44	36067.672
2325	180.99	9699.304	37663.078
17861	180.97	13959.746	38380.039
16329	180.94	13347.797	38257.043
15576	180.94	13204.663	36674.188
13086	180.92	12594.406	36133.324
15777	180.92	13278.424	38682.164
11039	180.9	11875.549	39370.527
2674	180.8	10058.204	38733.656
16327	180.78	13401.072	38247.145
1357	180.75	9317.691	36608.84
17506	180.65	13608.2	40503.844
1792	180.63	9613.231	38345.203
20084	180.55	14517.994	34749.77
16526	180.55	13277.241	36148.445
16063	180.52	13459.618	39891.879
16330	180.52	13418.485	38265.902
20797	180.42	14672.568	39977.52
16580	180.38	13504.267	35564.863
24267	180.36	15617.08	33546.77
20842	180.36	14683.582	39685.199
17499	180.34	13691.868	40398.352
20341	180.32	14444.722	37314.227
10912	180.25	12009.153	38353.305
21620	180.19	14935.875	35269.938
8341	180.07	11122.745	35883.172
6489	180.04	10456.047	37114.551
21747	179.98	14867.709	36682.574
6439	179.94	10527.282	37569.727
13859	179.92	12693.028	40060.145
2703	179.92	9901.963	38458.145
1780	179.9	9667.642	38445.781
129	179.86	8993.924	34690.059
16550	179.86	13357.765	36095.059
20161	179.86	14520.962	35508.375
2236	179.83	9753.501	36475.988
21773	179.77	15035.133	36999.766
15061	179.75	12990.688	37636.645
8118	179.69	10804.054	34770.809
24044	179.62	15562.695	36148.238
21714	179.6	14927.517	36295.406
17204	179.5	13716.398	38723.512
7019	179.35	10635.418	36717.242
13317	179.33	12762.154	34081.434
8658	179.31	11147.2	39855.824
20972	179.31	14624.354	38706.652
11334	179.29	12097.435	38858.063
16808	179.27	13663.64	34949.035
10819	179.25	12036.14	37294.965
23144	179.14	15408.813	36844.383
13551	179.12	12723.721	37075.555
15972	179.08	13275.469	40320.84
9878	179	11515.033	40264.961
8000	178.96	10770.254	36317.016
6427	178.93	10530.06	37809.715
19202	178.87	14151.145	40382.18
2487	178.71	9743.487	40017.359
11386	178.71	12083.664	38411.719
3711	178.66	10125.996	37235.688
10778	178.6	11896.31	36832.113
21650	178.56	14841.962	35585.672
23960	178.43	15531.274	36924.645
13730	178.43	12876.008	39056.105
9532	178.41	11542.828	36704.332
24073	178.39	15638.967	36101.828
12035	178.27	12311.965	36091.242
12262	178.27	12284.774	38285.328
1473	178.27	9404.786	39023.145
13319	178.2	12696.083	34090.84
9652	178.12	11544.693	38043.906
10253	178.06	11821.399	37096.215
22838	178.04	15161.526	33619.539
16562	177.99	13506.877	35625.684
8967	177.87	11315.166	37998.742
14928	177.85	13021.256	38812.301
21632	177.83	14996.39	35419.512
12114	177.8	12451.881	36906.098
17617	177.78	13771.354	39674.242
11744	177.72	12184.054	34150.816
16200	177.68	13369.702	39031.41
21104	177.64	14694.052	37590.602
13050	177.62	12497.301	36729.402
7235	177.62	10699.005	39355.992
20027	177.55	14596.586	33965.953
2473	177.45	9799.513	39858.16
7133	177.37	10592.429	38099.797
22009	177.36	14959.237	39355.945
17196	177.36	13565.872	38690.742
20599	177.3	14470.444	39406.902
2768	177.24	10063.456	37714.664
19145	177.24	14131.775	40054.535
923	177.16	9213.052	38913.875
18711	177.16	13996.238	37091.602
2290	177.11	9795.864	37152.316
18531	177.09	14105.696	35306.195
11502	176.99	12241.252	37428.973
14941	176.91	13101.107	38642.715
13472	176.9	12749.654	36102.59
9393	176.76	11544.034	35014.629
6672	176.76	10432.488	35616.449
13673	176.67	12690.333	38256.285
17544	176.59	13951.479	40145.969
8928	176.47	11233.232	38200.516
9207	176.47	11315.18	34828.91
17265	176.3	13749.351	39190.875
6467	176.3	10323.264	37290.336
9458	176.28	11413.593	35767.773
19322	176.26	14365.46	39662.828
2714	176.23	9911.913	38247.047
23232	176.19	15305.833	37933.605
24105	176.19	15649.23	35479.852
19383	176.19	14372.054	39210.816
11615	176.17	12177.756	36182.367
1413	176.13	9408	37675.301
19051	176.03	13952.333	39338.129
15488	176.03	13266.035	35358.465
16471	176.01	13328.057	36768.051
18385	176	13834.039	33819.824
19915	176	14338.017	34965.641
18831	175.98	14155.467	38293
13267	175.9	12684.346	34226.281
13661	175.88	12706.014	38156.02
7018	175.88	10749.038	36702.836
22844	175.84	15436.872	33590.961
8786	175.84	11378.16	39708.801
8360	175.84	11093.773	36252.375
7912	175.82	10909.015	37810.68
10769	175.8	12023.045	36625.465
13490	175.73	12743.813	36345.438
2223	175.73	9705.282	36257.141
23115	175.73	15354.205	36634.133
24133	175.71	15500.757	35344.594
18745	175.71	14147.812	37439.391
14634	175.67	12863.327	40407.703
22566	175.61	15243.698	37182.934
2609	175.61	10102.337	39590.277
21761	175.59	14854.766	36836.746
23157	175.59	15286.234	36967.402
24134	175.57	15616.626	35355.016
17074	175.52	13657.54	37616.836
9590	175.46	11398.99	37374.855
10864	175.34	11996.212	37772.555
16056	175.29	13480.744	39843.695
16942	175.25	13580.113	36446.508
20539	175.23	14493.638	38935.648
8125	175.21	10904.428	34591.902
16831	175.15	13739.216	35291.453
6312	175.08	10513.256	38840.547
19247	175.08	14221.319	40511.066
3811	175.06	10243.292	37890.215
7039	174.98	10657.43	37057.723
17633	174.96	13912.071	39772.063
15621	174.92	13290.645	37162.031
22597	174.87	15136.965	36801.637
11474	174.85	12039.626	37839.805
1003	174.85	9093.193	37605.063
9741	174.83	11414.932	38882.324
6667	174.79	10489.426	35526.41
7730	174.75	10795.635	39689.879
11661	174.69	12214.768	35570.152
11574	174.67	12086.404	36895.016
10511	174.67	11767.354	34031.922
9384	174.58	11550.034	34882.352
21579	174.56	15032.661	34641.285
17381	174.54	13728.375	39431.73
13447	174.52	12706.302	35723.852
10955	174.52	12040.308	38718.559
11547	174.5	12072.369	37226.648
18734	174.33	14049.17	37386.84
22060	174.25	14962.699	39728.129
20106	174.21	14514.354	35081.012
12933	174.14	12600.148	37834.355
19994	174.14	14243.369	33675.387
2218	174.14	9833.877	36196.379
8274	174.08	11060.246	34866.906
1342	174.08	9407.53	36311.414
2214	174.08	9857.942	36169.477
10318	174.08	11809.208	36572.414
15606	174.06	13252.584	36996.621
20182	174	14414.282	35651.047
2760	173.75	9955.464	37625.605
14684	173.74	12995.67	40132.484
18123	173.64	13805.741	37306.684
15436	173.6	13153.248	34628.867
15977	173.58	13189.021	40371.668
17461	173.56	13565.938	40086.449
15122	173.51	13065.073	36949.063
1447	173.43	9414.356	38486.156
21275	173.41	14656.759	36029.988
8569	173.31	11065.338	38954.484
14826	173.29	13092.675	39784.887
8592	173.29	11156.737	39208.734
23384	173.24	15335.409	39307.492
10575	173.14	11880.441	33979.914
7738	173.1	10854.41	39773.051
9236	172.99	11216.308	34563.563
10063	172.89	11678.278	38775.188
10481	172.85	11819.533	34541.715
12393	172.83	12415.831	39393.797
2506	172.78	9712.522	40361.254
6418	172.78	10445.581	37729.109
21867	172.74	14968.752	38162.926
22690	172.72	15104.406	35690.41
2391	172.7	9811.579	38833.305
16949	172.66	13600.166	36495.508
2620	172.66	10057.018	39404.73
9929	172.64	11766.034	40306.551
15024	172.41	13047.009	37787.73
18414	172.38	14172.802	33812.355
10013	172.36	11693.831	39027.117
14701	172.32	12907.079	39971.59
22579	172.26	15189.186	37005.309
18511	172.24	14108.631	35147.883
12941	172.24	12488.143	37643.586
1329	172.22	9336.925	36050.699
23689	172.2	15512.472	39616.086
9535	172.18	11422.517	36767.125
12137	172.18	12459.187	37135.945
23373	172.16	15273.608	39204.336
9009	172.15	11180.94	37493.262
8018	172.13	10797.418	36053.551
18071	172.13	13787.738	37787.172
15495	172.11	13250.179	35567.113
19251	172.07	14346.091	40126.348
16051	172.05	13520.999	39819.477
17233	172.03	13659.283	38973.32
17374	172.03	13546.191	39399.191
16962	171.97	13652.807	36599.023
12120	171.95	12440.831	36935.234
2572	171.93	9905.651	39935.484
15521	171.93	13137.461	35825.914
18820	171.92	14151.092	38205.332
17626	171.88	13930.468	39722.871
19548	171.8	14271.597	37796.98
18855	171.74	13999.746	38552.27
16655	171.67	13439.252	34359.176
22506	171.65	15190.521	37399.617
17590	171.63	13763.204	39846.508
3717	171.61	10217.073	37299.598
8072	171.61	10954.935	35396.754
11644	171.55	12191.63	35635.398
17640	171.51	13964.203	39480.07
7241	171.44	10715.93	39395.137
8457	171.42	11016.969	37390.625
207	171.4	8796.99	35807.203
18722	171.36	13989.135	37188.945
14968	171.34	13110.219	38241.586
133	171.28	9032.252	34846.031
22671	171.26	15189.633	36088.645
23597	171.23	15567.042	39999.449
14992	171.21	12940.411	38160.031
20793	171.19	14768.898	40271.883
9802	171.17	11461.238	39428.848
16046	171.17	13457.853	40094.27
14981	171.15	13078.557	38064.027
19785	171.11	14295.757	36089.086
7020	171.05	10543.325	36724.84
7855	171.05	10895.301	38193.598
24275	171.03	15563.278	33595.672
13212	170.98	12668.123	34660.602
21466	170.94	14745.407	33830.758
23889	170.9	15516.403	37626.32
513	170.88	8826.124	39760.41
19420	170.86	14335.826	39153.273
21511	170.84	15038.631	33907.836
22981	170.79	15452.702	35458.746
13184	170.67	12504.758	34980.531
23290	170.67	15391.89	38460.371
1861	170.65	9569.265	37175.039
6352	170.65	10325.324	38420.234
23467	170.63	15459.224	39960.941
16866	170.54	13687.85	35721.711
10150	170.54	11698.08	38329.539
20291	170.48	14482.319	36767.191
16211	170.33	13525.549	39096.527
18138	170.33	13968.629	37163.422
11561	170.33	12096.459	37048.594
16095	170.19	13533.861	39765.012
6462	170.19	10528.765	37511.328
13650	170.19	12874.674	38109.387
2723	170.19	10104.615	38039.648
2300	170.17	9862.009	37293.34
21344	170.17	14764.74	35235.84
16699	170.13	13511.553	33984.617
22764	170.1	15249.078	34686.711
13029	170.06	12615.378	36776.734
1851	170.04	9669.003	37070.352
9724	170.02	11430.772	38736.184
13439	170.02	12683.34	35608.129
24140	169.98	15535.548	35441.031
7859	169.89	10883.097	38236.34
23515	169.89	15456.405	40412.215
12705	169.83	12512.764	39166.438
1814	169.83	9627.175	37994.824
19578	169.81	14238.691	37453.777
18344	169.77	13782.829	34274.473
21831	169.75	15021.139	37761.871
9067	169.75	11251.538	36605.02
11733	169.62	12045.778	34326.355
17805	169.58	13907.03	38352
10225	169.58	11667.034	37398.484
18532	169.56	14026.69	35325.699
8997	169.5	11327.228	37633.832
13646	169.48	12720.982	38038.402
8279	169.44	11059.501	34996.492
9920	169.41	11817.705	40193.074
13800	169.35	12875.2	39617.832
22768	169.33	15072.064	34720.891
20181	169.25	14568.456	35649.254
20330	169.22	14422.483	37166.969
9601	169.18	11604.113	37498.848
9974	169.16	11752.022	39539.32
20051	169.12	14513.852	34364.207
10740	169.04	11825.326	36252.934
9419	169.04	11575.898	35239.707
22202	168.97	15088.61	40209.047
19126	168.93	14019.11	39951.676
18525	168.91	14054.937	35258.57
9649	168.91	11462.692	38000.539
22269	168.91	15251.262	39712.887
18134	168.6	13815.393	37113.609
24047	168.58	15486.35	36182.688
12234	168.56	12314.231	37969.77
6457	168.45	10530.924	37423.02
17489	168.43	13608.999	40315.82
15674	168.35	13161.517	37882.77
1407	168.35	9359.839	37600.816
21743	168.33	15033.66	36672.285
9260	168.28	11352.857	34219.254
9031	168.28	11199.178	37239.848
14884	168.26	12953.665	39050.371
18164	168.26	13961.838	36820.445
10603	168.24	11946.212	34401.664
14837	168.22	13051.047	39581.219
9846	168.2	11444.767	39929.953
12719	167.99	12501.01	39235.496
2910	167.95	9962.183	35925.922
13249	167.87	12633.734	34446.48
11997	167.84	12403.094	35713.168
15975	167.82	13230.243	40364.445
22856	167.74	15379.175	33780.922
16730	167.53	13730.947	33745.672
16528	167.51	13427.864	36130.816
14925	167.47	12910.241	38764.098
22356	167.45	15126.868	39141.652
18188	167.41	13774.717	36442.391
23071	167.4	15331.478	36341.012
2919	167.38	9942.707	35770.305
11731	167.38	12157.359	34293.535
24010	167.36	15619.335	36429.836
22755	167.34	15183.255	34920.602
13220	167.3	12592.715	34779.242
24008	167.11	15551.403	36425.098
2571	167.03	10023.184	39918.832
13658	167.01	12793.772	38128.949
1745	166.99	9633.823	39063.586
19990	166.96	14288.377	33620.945
15609	166.9	13157.658	37009.059
16670	166.9	13362.509	34220.5
12454	166.9	12258.944	39664.711
8427	166.84	11145.843	37056.691
8133	166.82	10773.812	34398.316
11443	166.8	12133.214	38093.039
18160	166.76	13967.147	36781.988
16732	166.71	13595.355	33781.82
6863	166.69	10712.428	34638.434
2269	166.63	9886.705	36865.449
20876	166.61	14752.448	39319.289
24201	166.57	15647.303	34729.695
10288	166.53	11823.681	36899.211
6944	166.5	10613.151	35724.797
22108	166.46	14899.628	40109.445
6917	166.46	10738.647	35359.285
17420	166.34	13711.173	39800.711
8473	166.32	11131.462	37607.199
18661	166.32	14063.409	36674.969
12885	166.28	12683.032	38174.094
19082	166.25	13981.971	39631.195
23878	166.21	15492.619	37555.238
13505	166.19	12764.354	36513.227
13137	166.17	12477.253	35764.441
19972	166.11	14355.667	33964.41
10618	166.07	11863.748	34472.551
18199	166.02	13866.221	36554.512
1310	166	9298.905	35637.633
22254	165.92	15080.72	39863.449
17771	165.88	13825.432	38792.922
20899	165.83	14730.482	39210.926
22445	165.81	15103.563	38033.145
15520	165.81	13306.332	35805.129
20733	165.63	14403.582	40351.184
1688	165.58	9646.463	39784.426
23808	165.56	15566.377	38368.379
17724	165.5	13815.212	38842.059
15542	165.5	13263.653	36142.664
21337	165.48	14617.738	35453.578
10838	165.46	12028.469	37418.676
21519	165.44	14990.532	33999.859
9902	165.44	11639.257	40396.668
3862	165.42	10276.403	38506.535
1554	165.4	9253.388	40084.254
13802	165.38	12769.875	39647.594
20815	165.37	14785.779	39799.477
3670	165.23	10236.232	36569.703
18633	165.19	14017.017	36266.938
11697	165.14	12140.505	34945.262
19119	165.1	14116.7	39912.363
2756	165.06	10111.88	37886.602
16912	165.04	13660.395	36081.57
9165	165.02	11394.277	35469.637
15761	165	13202.768	38537.184
8258	164.98	11126.932	34573.156
8833	164.92	11319.701	39300.285
22639	164.91	15210.588	36340.059
10879	164.89	11839.386	37939.543
19933	164.83	14270.353	34607.547
13752	164.77	12728.345	39202.41
9367	164.7	11546.686	34634.473
14976	164.64	13109.375	38043.469
7875	164.58	10775.533	38059.664
19375	164.56	14378.075	39456.773
13647	164.56	12863.708	38073.496
13001	164.48	12477.703	37150.117
13059	164.47	12593.446	36510.047
2717	164.45	9903.307	38288.852
16511	164.41	13486.182	36568.734
17044	164.37	13752.363	37407.996
12237	164.33	12410.915	38017.203
23145	164.29	15343.219	36856.859
13336	164.29	12793.948	34273.234
15406	164.2	13158.381	34123.625
16049	164.18	13479.848	39811.703
7067	164.16	10552.671	37450.793
8012	164.02	10791.302	36233.195
1416	163.97	9389.229	37821.961
20292	163.97	14583.23	36776.078
11463	163.93	12089.962	38031.504
14916	163.91	13024.207	38704.168
14788	163.91	12927.772	40113.895
12091	163.91	12395.791	36738.82
21365	163.89	14784.223	34868.82
1344	163.85	9256.728	36342.324
9575	163.81	11467.58	37210.305
11410	163.81	12229.61	38301.848
22222	163.79	15083.442	40008.543
21751	163.79	14971.576	36750.625
16436	163.74	13467.216	37076.703
8431	163.72	11163.893	37117.332
10437	163.7	11642.854	35300.164
16614	163.68	13502.852	35025.012
23196	163.58	15303.786	37511.191
15107	163.57	12905.107	37119.547
9206	163.57	11391.239	35104.563
23627	163.53	15651.651	39823.313
21661	163.51	14995.989	35680.523
8454	163.47	11141.456	37364.305
8354	163.41	10993.631	36054.691
7637	163.41	10668.441	40239.289
9692	163.39	11486.327	38461.012
23672	163.18	15502.017	39784.566
11867	163.14	12449.335	34293.18
13418	163.11	12758.095	35438.305
23209	163.11	15260.547	37677.273
8032	163.03	10785.506	35912.176
15464	163.03	13283.018	35053.648
21753	163.01	14883.493	36810.703
2845	162.93	10009.491	36274.875
11112	162.91	12034.603	39987.391
15417	162.89	13314.205	34292.059
10925	162.86	11980.163	38503.469
20818	162.8	14809.986	39821.523
16915	162.76	13657.005	36102.82
2551	162.66	9892.098	39964.648
10084	162.65	11614.006	38558.672
10379	162.63	11781.74	35928.258
16411	162.63	13347.509	37429.281
22447	162.57	15170.028	38048.074
21380	162.55	14764.548	34740.898
8800	162.43	11346.498	39561.629
23227	162.43	15377.628	37896.008
2329	162.4	9696.347	37770.445
16262	162.4	13454.709	38513.098
14810	162.34	12967.094	39644.961
1285	162.32	9450.869	35090.855
18988	162.3	14121.19	38973.387
8089	162.28	10843.605	35275.961
11674	162.26	12231.668	35221.988
6389	162.24	10480.802	38152.848
20144	162.19	14477.836	35363.246
10610	162.15	11978.166	34423.168
8560	161.99	11100.819	38893.125
22389	161.99	15142.43	38815.125
19726	161.98	14389.297	36317.738
22450	161.94	15109.202	38133.27
2231	161.9	9737.908	36384.254
8506	161.82	11086.968	38042.977
21295	161.82	14738.104	35930.066
12851	161.8	12582.376	38256.977
6253	161.75	10330.409	39701.441
11397	161.71	12089.187	38196.559
13769	161.71	12755.265	39361.469
1856	161.65	9504.173	37106.559
6902	161.59	10612.638	35184.043
8943	161.53	11292.705	38297.656
15000	161.52	12934.241	37920.074
23126	161.5	15290.921	36701.766
19588	161.48	14400.536	37571.422
23424	161.48	15391.889	39593.707
20028	161.44	14527.422	33991.52
6289	161.4	10445.187	39379.336
14794	161.36	13023.84	40115.691
18273	161.36	13941.407	35416.723
8134	161.34	10948.233	34402.168
2645	161.32	10086.058	39031.543
23485	161.3	15314.416	40180.121
8582	161.25	11038.181	39055.863
15207	161.21	13003.149	36071.023
5546	161.19	10393.026	40221.566
12919	161.15	12675.974	37758.91
22977	161.11	15473.52	35428.352
11411	161.08	12201.19	38310.02
15098	161.04	13067.865	37281.406
23409	161	15370.901	39527.297
2289	161	9737.481	37138.617
19017	160.9	14171.464	39187.074
21611	160.86	14843.164	35129.242
11308	160.83	12209.983	39207.699
16621	160.75	13431.918	35075.027
7892	160.73	10803.793	37904.691
12905	160.67	12592.762	38002.781
13556	160.67	12777.36	37153.129
13399	160.63	12854.294	35133.859
1841	160.54	9643.396	37523.754
20970	160.52	14654.147	38706.867
10477	160.46	11657.015	34503.5
9997	160.44	11674.882	39464.223
17185	160.44	13744.505	38591.598
1043	160.4	9089.836	36820.168
8242	160.4	11065.107	34416.578
14945	160.29	12947.04	38363.758
8792	160.27	11248.893	39784.117
19470	160.25	14332.173	38655.195
18475	160.25	14100.899	34602.531
13525	160.21	12865.867	36799.102
10680	160.19	11979.27	35445.602
18692	160.19	14074.008	36927.332
11987	160.12	12260.137	35628.785
21238	160.08	14645	36288.664
11169	160.08	12208.449	40293.148
16802	160.06	13708.327	34916.922
16793	160.02	13703.473	34898.086
20667	159.95	14415.133	39929.5
7196	159.91	10594.818	38935.758
8260	159.83	11097.634	34618.617
2810	159.81	10087.424	36758.809
10900	159.77	11995.257	38261.738
15731	159.72	13241.586	38365.098
21716	159.68	14998.16	36302.07
22533	159.66	15063.994	37335.273
8485	159.6	11034.517	37781.262
11972	159.6	12357.293	35435.531
15452	159.52	13222.674	34887.703
7879	159.52	10952.013	38120.547
1818	159.49	9480.779	37784.395
22292	159.47	15188.347	39529.285
13084	159.47	12664.494	36110.867
6879	159.47	10664.07	34872.375
12624	159.47	12583.402	39677.949
1848	159.47	9500.601	37370.711
23180	159.45	15327.917	37292.684
18990	159.41	14159.304	38979.16
12814	159.31	12543.428	38553.008
10612	159.29	12005.474	34427.43
20020	159.27	14418.48	33851.461
2646	159.24	9956.971	39032.813
7007	159.2	10673.157	36489.145
16770	159.2	13633.676	34378.664
10494	159.16	11823.052	34419.078
11099	159.16	12013.208	39886.969
17653	159.1	13938.248	39571.555
6273	159.1	10449.155	39522.172
20476	159.1	14466.063	38463.211
9232	159.08	11397.239	34822.977
20032	159.03	14616.386	34026.809
11475	159.03	12105.973	37845.941
15225	159.01	13102.925	35637.375
3854	158.95	10132.787	38418.727
7141	158.93	10704.323	38165.293
14939	158.93	13109.114	38613.141
10670	158.91	11980.339	35315.82
8447	158.87	10997.952	37284.008
2598	158.85	10099.177	39777.145
18106	158.85	13914.667	37458.766
19525	158.85	14255.294	37955.172
10138	158.83	11620.635	38202.887
21034	158.78	14639.043	38223.402
13496	158.78	12775.292	36461.832
10850	158.76	11920.423	37635.438
13514	158.76	12810.605	36658.371
23755	158.7	15487.503	38973.793
1493	158.7	9439.119	39407.316
17106	158.66	13634.628	37800.031
23922	158.64	15548.237	37344.004
20594	158.62	14497.026	39345.602
6415	158.6	10339.948	37715.184
2467	158.59	9711.079	39788.891
16004	158.59	13429.661	40298.074
20878	158.57	14691.331	39354.965
19677	158.55	14197.52	36672.836
6568	158.55	10412.475	36324.063
16245	158.53	13340.648	38715.281
1829	158.49	9673.749	37567.117
22308	158.47	15053.627	39321.105
17133	158.37	13567.6	38092.414
18017	158.37	13839.676	38262.477
8668	158.34	11014.541	39937.906
16814	158.32	13669.962	35046.445
5563	158.3	10389.68	40002.648
15145	158.28	13075.826	36683.273
11611	158.24	12138.012	36418.32
10928	158.24	11918.77	38533.695
19958	158.22	14258.615	34070
16756	158.2	13680.441	34064.586
10203	158.16	11640.881	37784.512
15707	158.16	13285.837	38189.563
16677	158.13	13340.805	34248.973
16284	158.09	13478.119	38602.926
19294	158.09	14243.429	40023.066
18634	158.07	14124.042	36271.441
9189	157.99	11334.388	35170.734
20348	157.99	14455.277	37385.215
19201	157.97	14040.573	40373.465
21214	157.95	14689.215	36724.367
18668	157.95	14163.721	36728.555
1740	157.93	9531.637	39219.172
2526	157.91	9971.48	40424.785
9096	157.91	11248.324	36526.898
23774	157.86	15473.067	38756.059
11349	157.84	12103.554	38689.363
11384	157.82	12171.266	38382.941
16957	157.82	13561.459	36569.82
21517	157.8	14970.542	33989.332
21538	157.78	14904.797	34168.727
16578	157.72	13508.622	35515.234
21163	157.69	14693.224	37132.617
16934	157.63	13556.661	36350.781
8434	157.61	11113.831	37193.941
20369	157.57	14470.212	37559.746
18964	157.53	14081.81	38691.887
23033	157.49	15260.399	36040.316
2200	157.49	9762.278	35957.785
6921	157.47	10702.664	35383.719
2566	157.47	10089.557	39845.973
3819	157.47	10176.138	38074.836
18736	157.42	14096.751	37411.516
16384	157.42	13507.583	37861.77
14883	157.4	12987.464	39047.629
9012	157.38	11286.818	37494.461
19454	157.36	14237.961	38827.094
18448	157.34	13986	34208.316
11051	157.32	11891.144	39465.199
18324	157.3	13929.451	34393.945
14988	157.26	12947.642	38133.684
10789	157.19	11918.223	36995.414
2356	157.17	9726.045	38316.762
8585	157.05	11121.871	39115.316
15600	157	13256.128	36948.461
17730	156.98	13930.352	38905.57
21584	156.98	14884.499	34755.906
9373	156.98	11564.581	34689.434
8499	156.92	11033.087	37898.313
23179	156.92	15264.286	37287.09
13530	156.92	12723.026	36859
12064	156.9	12377.827	36478.664
21678	156.9	15010.716	35960.852
21100	156.88	14669.367	37565.18
19345	156.84	14267.195	39625.465
21916	156.82	14992.877	38652.621
18167	156.82	13909.66	36837.879
7647	156.8	10742.921	40360.637
9626	156.8	11496.362	37784.785
1884	156.77	9588.501	36846.211
19948	156.75	14250.222	34207.52
11671	156.69	12169.021	35457.105
12355	156.69	12419.071	39134.004
13621	156.61	12750.662	37770.125
3842	156.61	10314.835	38311.625
18468	156.61	14020.212	34526.324
23058	156.57	15306.034	36200.227
23004	156.56	15400.484	35781.07
6497	156.54	10480.534	37225.723
20293	156.5	14602.732	36794.629
20367	156.48	14439.795	37539.746
7874	156.48	10952.107	38060.449
3291	156.46	10140.46	35874.031
401	156.4	8859.976	38642.957
2497	156.38	9725.849	40247.68
12999	156.34	12622.685	37139.332
24270	156.29	15595.184	33576.801
9932	156.27	11769.055	40006.059
9708	156.19	11567.594	38583.711
24020	156.17	15528.734	36553.238
8519	156.13	11073.555	38288.734
11632	156.13	12227.638	36070.324
6689	156.08	10356.243	35250.137
3850	156.08	10147.239	38387.148
16154	156.06	13345.775	39423.32
23906	156.04	15627.271	37528.242
18984	156.02	14162.915	38918.168
13676	156	12819.454	38339.602
21682	155.94	14966.587	35994.512
24084	155.94	15500.452	35895.781
2371	155.9	9801.87	38500.391
18126	155.9	13776.406	37354.527
6319	155.83	10537.681	38925.77
12938	155.79	12588.727	37611.988
8158	155.77	10934.361	33915.871
3239	155.67	10178.447	35326.66
17354	155.65	13636.581	39268.73
19895	155.64	14319.165	35086.734
10799	155.64	11992.979	37128.59
13302	155.62	12845.367	33615.613
19890	155.6	14256.662	35287.859
6566	155.58	10462.935	36314.414
18729	155.58	14155.868	37344.465
8956	155.54	11190.299	38156.605
21895	155.52	14989.868	38456.57
6899	155.52	10656.538	35165.387
12819	155.5	12563.27	38584.688
10657	155.5	12006.871	35138.742
17270	155.44	13674.998	39228.246
18082	155.43	13907.148	37584.824
22650	155.43	15057.771	36153.324
8277	155.39	11061.794	34961.328
8426	155.37	11181.692	36997.383
17200	155.37	13642.708	38700.828
15622	155.33	13189.917	37181.555
12109	155.33	12442.486	36860.957
15700	155.27	13178.287	38113.977
8987	155.21	11295.517	37854.906
12272	155.2	12345.884	38355.668
17709	155.18	13838.343	39054.816
6936	155.1	10566.276	35597.492
18062	155.08	13792.726	37720.199
903	155.06	9245.642	39432.574
12023	155.04	12345.124	35905.336
20635	155.02	14587.222	39761.316
18238	155.02	13756.653	36072.855
3890	154.95	10233.037	38732.512
23436	154.79	15461.297	39719.531
8878	154.79	11327.254	38809.957
2811	154.77	9944.815	36770.59
22659	154.75	15194.521	35965.059
22679	154.72	15231.489	35637.227
10482	154.62	11773.013	34577.492
1902	154.51	9554.252	36546.566
12175	154.49	12405.127	37385.383
9195	154.45	11215.381	35275.297
9380	154.37	11587.449	34783.211
7771	154.37	10960.616	39170.066
2293	154.33	9856.784	37197.988
18166	154.31	13873.389	36830.406
12341	154.3	12336.062	38960.293
2481	154.28	9871.317	39966.926
2248	154.16	9737.403	36665.398
11870	154.14	12293.951	34326.758
3691	154.12	10221.28	36998.668
5555	154.1	10507.935	39961.984
15820	154.08	13273.406	39199.926
22164	154.05	15227.047	40327.109
163	154.03	8824.968	35240.184
6377	154.03	10536.075	38051.633
12027	154.01	12442.578	36017.328
22900	153.97	15406.966	34415.734
15341	153.93	13089.087	33863.117
18420	153.93	13998.502	33921.945
2766	153.93	9940.038	37676.355
13494	153.89	12842.765	36430.375
8977	153.87	11200.38	37758.113
17563	153.84	13792.123	39978.051
8991	153.82	11234.54	37871.781
18032	153.82	13939.105	38098.137
11373	153.78	12098.691	38611.305
23847	153.66	15519.232	38003.988
20556	153.66	14472.188	39058.02
2759	153.66	9932.387	37581.016
7736	153.64	10764.463	39763.141
10365	153.62	11756.442	36074.426
2295	153.61	9832.161	37206.574
19547	153.59	14387.721	37776.063
22190	153.55	15165.801	40125.129
1444	153.49	9375.513	38384.641
10430	153.49	11705.016	35193.348
1871	153.45	9563.195	36968.734
7719	153.43	10959.929	39935.27
14676	153.43	12998.057	40454.32
19299	153.41	14287.753	40110.207
19443	153.41	14383.674	38745.348
7550	153.39	10615.34	40157.344
23103	153.36	15380.173	36517.277
2855	153.36	9992.254	36152.359
20879	153.34	14814.171	39356.332
19602	153.34	14232.376	37349.199
18483	153.32	14098.593	34694.379
22483	153.3	15160.104	37861.57
12273	153.17	12448.13	38358.555
11110	153.15	11871.715	39963.238
17756	153.13	13787.351	38712.859
10044	153.11	11809.257	38989.621
11732	153.09	12193.093	34310.164
20633	153.09	14426.174	39749.266
18583	153.03	13992.321	35811.047
2203	153.01	9772.641	35989.586
7059	152.97	10719.038	37380.676
3840	152.97	10297.196	38297.301
357	152.95	8844.778	38058.172
10367	152.94	11669.643	36080.359
17217	152.92	13658.41	38833.156
810	152.92	9199.814	40464.648
11177	152.9	12083.89	40369.613
12602	152.9	12544.753	40040.695
8760	152.86	11275.921	40014.988
1781	152.82	9650.616	38446.238
13313	152.74	12777.756	33948.848
19344	152.74	14235.946	39617.816
22704	152.74	15054.385	35504.441
20960	152.72	14756.27	38989.266
20494	152.63	14550.153	38610.824
16157	152.63	13435.314	39445.254
11083	152.61	11912.156	39712.758
21125	152.59	14794.39	37474.602
12923	152.57	12586.602	37763.824
10664	152.55	11927.334	35253.879
17583	152.53	13899.872	39799.527
7870	152.53	10953.245	38375.941
13342	152.51	12831.954	34381.902
18434	152.51	14065.221	34032.68
13129	152.48	12494.734	35706.992
6428	152.48	10343.657	37815.301
8112	152.46	10825.595	34659.348
20179	152.36	14517.197	35631.551
15879	152.34	13308.689	39599.43
1097	152.34	9122.433	35885.297
9990	152.32	11655.062	39369.098
1484	152.32	9292.114	39271.367
2308	152.28	9852.424	37435.316
18437	152.21	14091.431	34080.031
16461	152.13	13532.216	36970.668
10614	152.04	11875.721	34451.629
15344	151.94	13031.228	33947.191
12209	151.88	12390.732	37683.789
10650	151.88	11935.915	34983.676
15158	151.84	12998.745	36477.191
15948	151.84	13172.033	40244.93
24155	151.84	15514.912	35209.434
1582	151.82	9401.786	40325.262
22653	151.77	15164.007	36237.246
21593	151.77	14889.3	34921.246
11543	151.77	12194.868	37186.965
15617	151.75	13138.139	37087.695
15044	151.71	13019.892	37574.293
13820	151.69	12728.677	39775.395
18266	151.67	13970.387	35585.641
21334	151.67	14750.802	35441.895
13021	151.65	12476.18	37023.441
19741	151.61	14234.581	36420.727
19891	151.59	14200.663	35030.02
15453	151.52	13152.26	34899.281
12937	151.48	12508.671	37577.855
20877	151.42	14746.824	39343.82
7946	151.42	10764.354	37532.957
9462	151.35	11536.558	35882.848
22034	151.27	14843.451	39478.734
18400	151.25	14005.968	33610.664
13215	151.25	12581.589	34699.57
2274	151.23	9754.804	36977.914
24128	151.21	15664.242	35309.363
18306	151.17	13833.717	34750.141
19449	151.17	14240.883	38782.137
7246	151.15	10739.525	39440.762
16158	151.1	13328.048	39444.852
1523	151.08	9345.811	39730.078
9237	151.06	11349.401	34598.355
2382	151.04	9775.107	38677.164
10861	151.04	11914.724	37714.586
24136	151.02	15495.872	35373.227
10884	150.94	11959.046	38044.504
7941	150.92	10775.718	37502.547
13209	150.75	12623.701	34931.73
10448	150.73	11745.646	35129.527
16859	150.71	13743.011	35669.977
12912	150.69	12508.181	37725.406
7890	150.64	10917.907	37899.984
22213	150.62	15070.033	39962.398
21356	150.6	14698.696	35084.789
9110	150.6	11226.947	36374.309
10675	150.56	11914.452	35412.309
8114	150.52	10794.453	34675.469
7700	150.52	10796.377	40044.051
21038	150.5	14797.924	38249.098
14905	150.48	12978.403	38951.793
15613	150.48	13180.08	37026.406
20915	150.41	14737.321	39272.773
1092	150.41	9100.159	36038.301
15282	150.41	13102.26	34841.695
16741	150.37	13628.579	33924.988
17112	150.37	13627.753	37887.055
20807	150.31	14803.558	40091.07
12066	150.29	12297.494	36491.727
21172	150.25	14792.847	36911.914
12643	150.2	12501.104	39508.324
8009	150.2	10961.201	36161.316
20844	150.18	14805.255	39703.129
7674	150.14	10882.66	40442.02
13163	150.12	12521.179	35367.73
8400	150.08	11181.598	36772.699
9809	150.08	11491.507	39479.746
22868	150	15458.837	34037.688
15217	149.95	13099.809	35856.758
15150	149.93	12996.667	36694.344
3993	149.93	10285.336	39763.539
283	149.87	8766.008	37102.547
22052	149.85	14949.706	39667.516
23430	149.85	15372.277	39699
11837	149.85	12417.956	34018.383
16315	149.83	13405.465	38415.707
17696	149.83	13964.129	39273.941
16529	149.81	13362.113	36133.051
2668	149.81	9907.66	38985.859
12340	149.79	12393.571	38959.125
10223	149.77	11640.131	37694.727
16782	149.7	13673.017	34618.836
1788	149.68	9657.752	38290.047
13126	149.66	12650.513	35670.402
13586	149.64	12844.473	37433.938
15017	149.64	13007.205	37763.996
19009	149.6	14136.263	39124.773
2232	149.45	9770.379	36394.578
13264	149.45	12643.06	34051.219
7953	149.43	10922.449	37300.324
7240	149.43	10563.364	39391.543
9392	149.41	11494.114	34986.707
21646	149.41	15012.059	35566.457
8104	149.41	10945.238	34817.699
9714	149.39	11591.145	38645.16
15988	149.37	13137.385	40480.324
7030	149.37	10672.204	36841.734
12449	149.37	12382.455	39636.848
1491	149.35	9260.157	39388.625
2757	149.28	9979.651	37568.672
24052	149.26	15499.557	35982.313
6270	149.2	10450.367	39793.359
16241	149.18	13377.95	38981.984
6487	149.16	10478.924	37114.137
7269	149.14	10584.607	39724.453
14973	149.1	12939.209	38300.875
22053	149.07	14875.894	39667.16
23247	149.05	15361.096	38048.688
22568	149.03	15144.437	37187.762
15426	149.03	13278.611	34462.656
13477	148.95	12749.547	36152.461
8466	148.93	11096.967	37485.855
12850	148.87	12483.462	38255.633
14991	148.87	13067.465	38161.129
19598	148.86	14299.412	37306.859
6636	148.82	10503.065	35855.188
8609	148.82	10974.711	39331.313
9989	148.82	11715.647	39363.598
18153	148.8	13812.197	37019.125
8265	148.78	11160.849	34644.781
22793	148.78	15115.808	34204.953
10133	148.74	11766.512	38497.938
15365	148.72	13100.584	33597.887
15237	148.7	13060.579	35461.188
23389	148.66	15326.105	39369.113
2072	148.64	9841.284	34162.961
7058	148.64	10597.097	37369.531
22890	148.59	15467.437	34368.84
17561	148.59	13809.394	39978.52
16091	148.55	13338.022	39744.473
23849	148.51	15512.705	37713.219
13585	148.49	12698.744	37393.445
16164	148.49	13385.637	39165.172
3857	148.49	10214.29	38449.938
[truncated: 8,997 more rows]
