# Supplementary material for: Insights on the Control of Yeast Single-Cell Growth Variability by Members of the Trehalose Phosphate Synthase (TPS) Complex
Source: Front Cell Dev Biol. 2021 Jan 28;9:607628. doi: 10.3389/fcell.2021.607628 (PMC7876269; doi:10.3389/fcell.2021.607628)
Supplement: Supplementary file 2 [file Data_Sheet_1.ZIP › final_code/input_datasets/Ntd-TPS1_SortedCells2_minus_t4.csv]

Id	Area (µm²)	Centre X Position (µm)	Centre Y Position (µm)
8521	403.08	13906.996	36195.699
6943	290.9	13115.486	39362.047
3219	241.37	10101.859	35288.02
5992	230.77	12215.854	39901.355
3823	228.7	10422.612	36815.871
3450	222.98	10298.596	39463.852
5084	216.62	11493.559	38764.152
2041	213.57	9135.948	33937.879
4613	208.67	11199.457	37455.441
9147	207.67	14581.037	34791.727
1979	202.81	9043.393	33889.82
6113	198.55	12483.522	36561.441
8584	197.42	14000.066	33989.566
8240	194.59	13898.112	36195.293
8815	193.88	14374.628	39434.832
3315	193.32	10000.504	37399.496
109	193.27	7741.364	34393.309
3173	192.69	10086.47	34420.875
5990	190.55	12215.52	39868.684
8883	190.01	14558.602	38370.336
3877	188.55	10419.501	38304.254
6764	187.98	13085.176	34108.344
8475	187.73	14150.455	37380.203
4216	186.43	10771.702	33100.316
7450	185.6	13389.855	39225.973
6016	185.58	12416.574	39285.402
1112	182.63	8455.066	39437.438
8447	182.62	14190.842	38121.199
4560	181.83	10990.317	38597.926
3269	180.32	9964.481	36331.715
6207	179.72	12459.313	34503.41
4665	179.49	11126.674	35815.047
8823	179.36	14278.912	39733.875
717	178.02	8173.73	35509.18
1408	177.98	8505.657	33578.527
7163	177.96	13338.03	34876.426
3668	176.47	10206.17	33629.281
8239	176.06	13919.25	36196.055
4717	175.78	11007.158	34512.867
9085	175.7	14457.896	36428.84
7680	174.19	13649.098	34308.82
3561	173.98	10297.258	36851.012
4723	173.75	10990.063	34431.594
2239	173.61	9065.625	38963.016
3346	172.98	9958.78	38005.563
8722	172.88	14411.575	36797.473
856	172.81	8365.551	34150.48
4092	171.66	10758.144	36106.305
748	170.43	8074.105	34804.668
8567	170.14	14048.065	34756.57
7506	169.91	13754.446	38961.941
5808	169.86	12256.801	34539.281
3631	169.21	10224.527	34465.754
3508	167.87	10279.938	38292.992
8879	167.33	14582.949	38742.957
1756	167.29	8937.828	39277.34
5566	166.54	11899.119	39244.988
766	166.52	8183.114	34165.191
3651	165.43	10168.045	34115.957
4889	165.39	11343.817	35869.203
2613	164.32	9692.988	33929.355
8588	163.38	14032.135	33651.527
5734	162.67	12060.691	33499.918
3604	162.06	10288.66	35272.277
1897	161.79	8884.465	35968.207
3771	161.7	10360.69	35349.313
5714	161.01	12027.413	34286.18
4836	160.22	11256.04	34668.754
8591	160.22	14205.39	33757.465
5522	159.74	11773.556	39836.008
6340	159.69	12618.992	35477.215
3644	159.63	10173.035	34223.387
5276	159.49	11616.614	33458.336
7853	159.01	13851.375	35282.129
3242	158.06	10050.217	35904.598
679	157.85	8079.531	36108.871
1308	157.1	8521.268	35599.82
4726	157.1	11050.331	34256
9109	156.31	14622.962	35744.055
7300	156.12	13410.836	34793.645
3280	155.99	10124.871	36617.773
1231	155.38	8517.413	37007.398
894	155.01	8304.099	35043.586
2790	154.74	9522.985	38399.512
7804	154.63	13937.055	35237.402
1655	154.42	8710.863	37803.992
5883	154.42	12075.411	36419.59
3029	152.94	9816.099	35411.324
7024	152.6	13335.842	38348.449
8279	152.29	13876.814	37172.523
6880	152.25	13026.094	37818.273
4110	152.2	10668.827	35754.512
6672	151.98	12917.015	34870.02
4661	151.87	11060.861	36018.563
1360	151.81	8540.677	34323.641
7302	151.49	13418.8	34855.945
8502	151.05	14186.115	36750.453
9108	150.57	14582.637	35743.563
4750	150.53	11057.104	33498.188
7060	150.41	13331.103	37519.293
5492	150.36	11802.073	39061.172
5043	150.28	11459.13	39794.281
2274	150.22	9163.811	39877.828
2689	150.2	9599.723	35832.555
4083	150.05	10694.645	36290.102
1229	149.67	8485.495	36922.324
6843	149.25	13064.292	36871.715
3526	149.21	10202.116	37687.512
2714	148.8	9694.309	36484.395
8771	148.57	14249.927	38566.031
9207	148.29	14513.111	33223.602
7729	147.9	13683.486	33045.77
2218	147.85	9165.352	38284.281
7571	147.83	13629.672	37281.395
5829	147.23	12131.145	35184.992
874	147.04	8287.343	34612.09
4179	146.81	10733.399	33983.391
5946	146.54	12154.229	38535.859
2257	146.3	9168.346	39477.398
4310	146.12	10776.668	34910.324
8550	146.08	14090.482	35132.715
1324	146.01	8466.239	35397.496
5589	145.93	11916.849	38323.73
2658	145.93	9552.084	35032.984
3869	145.74	10392.943	38053.621
2628	145.66	9569.582	34212.727
7684	145.66	13750.567	34373.996
6455	145.22	12655.624	38475.684
1785	145.05	8926.123	38813.73
1814	144.82	8955.039	38030.047
7671	144.71	13767.822	34474.84
989	144.69	8331.91	37382.805
4474	144.69	10869.671	38973.621
9195	144.63	14620.193	33807.277
2026	144.61	9239.143	33614.344
3304	144.42	10105.919	37063.742
8566	144.36	14187.891	34735.285
9150	144.32	14536.463	34880.445
6044	144.11	12440.205	38633.066
3643	144.02	10329.962	34199.32
1895	143.92	9049.477	35942.469
5864	143.69	12255.298	36032.137
99	143.54	7650.266	34298.438
5280	143.46	11501.389	33197.203
4862	143.46	11251.981	35312.387
2811	143.38	9694.221	38804.668
5727	143.29	11882.53	33941.18
3801	142.87	10393.707	36201.734
2849	142.79	9628.186	39793.16
6168	142.79	12422.064	35516.578
3565	142.73	10204.262	36613.086
8824	142.67	14299.038	39746.973
1115	142.58	8610.996	39548.395
2807	142.31	9663.911	38686.836
4725	141.28	10994.461	34205.254
7733	141.26	13820.095	33019.906
8434	141.24	14084.131	38422.27
4852	141.16	11398.965	35071.148
3177	141.16	9935.612	34547.367
6896	141.1	13008.585	38228.645
1689	140.82	8838.333	38626.648
4719	140.64	11139.606	34593.375
6835	140.55	12953.694	36553.16
3682	140.53	10225.291	33022.867
8238	140.53	13960.244	36167.305
6360	140.36	12696.109	35938.793
4789	140.3	11410.686	33366.691
2285	140.2	9475.602	39902.016
8739	140.15	14389.192	37571.531
2382	140.09	9333.94	37550.625
7035	140.05	13337.016	38046.426
2731	139.84	9683.358	37008.074
6726	139.82	12747.558	33205.422
5400	139.49	11705.093	36530.359
8852	139.49	14536.084	39752.375
3139	139.36	9930.639	33532.316
2659	139.32	9487.768	35039.121
3601	139.11	10295.486	35523.051
5234	138.71	11621.416	34447.793
4261	138.69	10783.976	33952.777
6411	138.48	12674.225	36997.535
1482	138.46	8736.075	34373.383
975	138.4	8225.087	37034.543
2792	138.29	9494.989	38436.055
8508	138.21	14052.315	36402.047
2070	138.15	9179.799	34551.871
5961	138.1	12229.338	39196.965
4774	137.75	10995.614	33166.457
5079	137.73	11567.934	38894.594
1301	137.43	8541.58	35994.016
5625	137.12	11995.809	37485.246
6662	137.1	12815.386	34935.941
3452	137.04	10304.317	39498.906
3734	136.99	10460.177	34295.586
4460	136.87	10887.259	38711.938
7639	136.85	13767.399	35296.559
6013	136.6	12401.56	39572.238
8283	136.58	13935.082	37270.113
5725	136.47	11846.701	33888.426
426	136.43	7802.382	38682.734
878	136.31	8318.398	34658.5
2384	136.2	9454.306	37640.922
6727	136.18	12765.78	33214.164
9208	136.14	14612.85	33259.914
1916	135.89	8998.196	35486.301
6169	135.87	12346.974	35528.043
2135	135.78	9113.57	36186.73
1974	135.66	9044.206	33981.629
4493	135.13	10984.969	39574.727
590	135.13	8124.071	37834.574
963	135.09	8256.881	36802.078
1945	134.99	8948.559	34651.375
6774	134.99	13087.624	34405.719
9167	134.95	14637.339	34396.027
5615	134.84	11954.113	37805.211
1267	134.78	8615.603	36594.07
8822	134.63	14331.123	39674.543
5456	134.63	11696.405	38034.469
5867	134.28	12067.415	36069.566
2301	134.25	9301.441	39323.746
7033	134.15	13340.447	38001.27
8493	134.13	14012.824	37155.652
545	134.05	8178.391	38997.238
8253	134.02	13912.075	36430.402
8860	133.86	14528.535	39585.008
252	133.81	7673.742	36371.645
8740	133.75	14417.885	37635.188
2216	133.63	9235.331	38247.449
7674	133.56	13675.829	34520.367
3830	133.56	10347.698	36986.438
4000	133.44	10752.723	38658.852
6468	133.38	12542.46	38841.352
6369	133.31	12512.971	36147.859
6505	133.27	12743.951	39979.797
2929	133.25	9856.968	38101.711
5684	133.19	11992.313	35377.855
7319	133.12	13493.754	35569.211
5283	133.12	11577.341	33276.063
7558	133.12	13617.591	37587.164
943	132.98	8400.939	36337.242
9191	132.98	14627.259	33717.813
7149	132.96	13266.194	35257.098
6332	132.89	12677.605	35268.832
4275	132.71	10975.266	34357.621
6414	132.56	12611.894	37147.199
8757	132.54	14412.094	38260.895
5717	132.33	11934.575	34005.566
5545	132.31	11993.764	39564.313
6664	132.23	12907.989	34991.34
8598	132.04	14187.826	33602.09
4099	131.83	10733.457	36213.195
1815	131.79	8926.902	38029.223
4341	131.68	10882.417	35408.781
3630	131.64	10344.113	34457.074
9104	131.6	14586.421	35937.016
8267	131.53	13810.334	36841.348
8812	131.45	14244.156	39315.926
2409	131.43	9487.026	36774.664
5752	131.39	11899.313	33045.348
3956	131.37	10761.074	39787.527
5901	131.28	12220.985	36821.641
8836	131.12	14552.368	39782.773
4995	131.1	11222.461	38723.777
2641	131.1	9642.689	34481.633
6222	131.1	12348.107	34021.957
4141	131.1	10560.793	34789.84
6367	131.09	12534.034	36098.152
1841	130.93	8867.037	37452.754
1604	130.86	8718.832	36811.629
9163	130.84	14617.499	34355.539
440	130.8	7823.286	38806.207
7044	130.68	13224.38	37924.461
5805	130.63	12254.219	34320.852
3232	130.45	10027.938	35687.414
6092	130.4	12464.238	37287.992
8599	130.38	14207.945	33355.484
6659	130.38	12781.356	35144.215
3987	130.24	10687.459	39205.852
1334	130.15	8440.862	35213.133
5170	130.13	11615.266	36240.621
2047	130.09	9152.768	34013.574
8777	130.05	14234.684	38699.961
5966	129.88	12265.433	39249.676
3440	129.86	10142.348	39968.266
4171	129.8	10689.763	34404.828
5402	129.76	11791.591	36568.73
7420	129.73	13492.677	38393.82
2479	129.71	9460.003	35203.617
536	129.69	8146.094	39163.383
2235	129.67	9196.048	38877.68
4946	129.55	11278.934	37539.605
5638	129.53	11880.225	37160.34
6885	129.46	13000.25	37942.617
8907	129.28	14629.939	37676.199
5070	129.13	11610.193	39246.195
8540	129.04	14113.782	35711.922
965	129	8202.107	36821.254
8319	129	13986.95	38483.289
4089	128.98	10744.765	36061.156
4722	128.94	11116.927	34421.977
131	128.92	7889.623	34613.902
916	128.77	8402.768	35628.344
3647	128.61	10145.496	34028.504
6465	128.61	12619.497	38750.004
5080	128.52	11626.156	38919.844
5199	128.48	11547.339	35369.051
7343	128.42	13560.178	36420.953
2944	128.4	9881.147	37357.586
5264	128.35	11576.964	33770.156
8617	128.35	14260.38	33309.984
4813	128.35	11270.104	33857.762
5534	128.29	12027.995	40002.453
7667	128.25	13621.632	34667.379
1975	128.14	9044.138	34003.129
5207	128.04	11517.256	34972.066
4671	128.02	11109.29	35626.645
8779	128	14332.627	38794.473
2493	127.91	9335.028	34912.527
7688	127.87	13710.626	34136.23
6469	127.85	12686.362	38941.438
1454	127.77	8740.759	33678.609
3241	127.56	9990.174	35841.27
6145	127.56	12490.173	36175.344
5337	127.46	11793.978	34446.563
3760	127.43	10379.104	35132.855
5688	127.43	11915.185	35215.543
5000	127.41	11284.569	38840.008
8484	127.41	14043.66	37033.785
5330	127.35	11642.916	34246.91
2	127.35	7894.559	33024.191
4174	127.31	10594.273	34244.512
1986	127.25	8914.327	33540.574
3595	127.18	10167.197	35644.492
4214	127.18	10614.867	33030.852
3423	127.08	10128.8	39863.547
4101	127.01	10695.022	35969.27
8265	126.99	13793.25	36799.16
5926	126.85	12249.774	37896.719
2836	126.78	9691.898	39307.891
8426	126.78	14041.585	38525.348
1702	126.74	8633.603	39071.254
930	126.7	8399.201	36055.621
9194	126.62	14612.927	33784.98
8444	126.62	14091.066	38035.531
7026	126.58	13268.33	38389.551
4362	126.56	10948.155	36019.344
4020	126.56	10744.264	38043.59
7200	126.53	13301.135	33852.746
3584	126.51	10290.891	36126.484
4779	126.51	11269.732	33103.52
2227	126.37	9245.791	38623.004
8914	126.33	14514.208	37580.949
1297	126.24	8577.836	35948.336
6256	126.1	12298.272	33006.82
7802	126.07	13826.368	35205.898
8262	126.07	13910.085	36661.297
7552	125.87	13637.931	37763.922
9152	125.82	14481.947	34631.355
7185	125.8	13302.337	34221.113
3671	125.78	10200.652	33376.273
8871	125.76	14461.021	38966.695
8792	125.74	14346.189	39021.973
5750	125.7	11966.859	33026.367
5190	125.7	11442.747	35590.789
2551	125.51	9476.776	33452.051
682	125.51	8027.532	36152.035
5336	125.42	11647.828	34361.742
6898	125.4	13109.88	38281.289
6707	125.34	12786.406	33715.734
9178	125.34	14582.858	34010.773
2095	125.28	9107.316	35220.754
5346	125.24	11689.978	34781.141
8754	125.22	14218.05	38178.781
7251	125.19	13535.996	33515.426
5204	125.15	11488.478	35185.645
7256	125.15	13384.52	33658.594
1710	125.09	8671.515	39242.426
9200	125.03	14491.599	33377.98
5036	124.99	11248.454	39815.488
6875	124.96	13043.549	37695.711
5693	124.86	11968.633	35092.773
7660	124.73	13696.689	34898.449
3888	124.69	10419.843	38610.121
5736	124.65	12018.459	33539.469
3096	124.63	9915.507	33385.621
4617	124.59	11170.477	37251.98
4118	124.55	10568.393	35638.723
48	124.46	7758.946	33642.852
8513	124.42	14084.891	36315.098
7556	124.17	13647.896	37534.602
7225	124.09	13293.717	33055.75
4699	124.07	11166.273	35227.547
6074	124.06	12467.737	37789.977
7028	124.04	13150.62	38159.063
6678	124.04	12835.203	34674.305
8564	124.02	14184.386	34688.813
3761	123.94	10490.639	35150.617
6247	123.92	12375.633	33436.895
5578	123.84	11897.583	38896.395
5643	123.81	12060.337	36895.547
3056	123.69	9713.419	34726.426
6062	123.69	12448.239	37875.215
1514	123.67	8820.35	34881.105
2020	123.67	9148.839	33534.785
8247	123.65	13944.115	36357.621
5951	123.61	12144.035	38732.117
6595	123.6	12820.64	36965.191
6122	123.58	12301.075	36697.961
3047	123.5	9893.569	34903.449
5547	123.5	11899.694	39281.098
4132	123.48	10764.138	35207.785
9065	123.46	14453.853	36924.254
6569	123.42	12725.138	37790.301
8605	123.4	14083.885	33235.988
6180	123.4	12484.589	35231.52
7411	123.35	13494.299	38202.449
5842	123.27	12229.047	35427.633
8580	123.27	14201.449	34364.773
6874	123.23	12941.83	37682.152
6424	123.02	12659.371	37598.563
7162	123.02	13348.146	34863.086
8548	122.96	14183.954	35396.648
3077	122.94	9899.778	34049.164
3553	122.94	10176.339	36750.871
5846	122.91	12114.446	35576.926
5391	122.89	11821.279	36151.938
8843	122.79	14630.923	39961.395
4281	122.75	10892.439	34479.152
1204	122.6	8512.165	37664.367
4085	122.5	10582.153	36312.074
1663	122.48	8658.798	37941.066
4600	122.48	11126.62	37576.723
8896	122.37	14606.966	38026.234
4187	122.33	10740.199	33913.902
7280	122.33	13496.038	34252.035
7504	122.31	13671.676	39258.832
5983	122.2	12114.154	39739.012
2133	122.14	9242.976	36159.617
2050	122.08	9083.03	34169.008
5254	122.04	11628.071	33840.277
3572	122.02	10271.739	36450.445
7352	121.99	13495.513	36820.871
7774	121.95	13917.996	34083.445
6038	121.91	12335.695	38735.938
8847	121.89	14606.869	39674.727
4431	121.85	10917.318	37854.699
2540	121.83	9403.972	33893.219
8829	121.72	14396.325	39888.539
6989	121.7	13275.825	39726.313
7796	121.7	13842.778	34795.875
5471	121.68	11821.347	38282.742
5018	121.64	11378.539	39322.664
1968	121.64	9042.617	34163.008
7448	121.51	13389.547	39192.09
7418	121.47	13551.66	38361.82
4483	121.47	10865.402	39271.898
4531	121.43	11063.593	39491.293
1119	121.41	8562.717	39332.066
6739	121.39	13107.005	33116.195
7014	121.39	13267.86	38781.004
666	121.33	8187.801	36243.746
1392	121.32	8566.602	33948.691
7283	121.3	13398.541	34279.691
7666	121.3	13568.478	34661.746
7056	121.26	13197.507	37769.004
6995	121.2	13329.669	39577.547
5705	121.18	12061.047	34333.48
391	121.16	7754.55	38144.188
6098	121.14	12376.16	37062.105
7608	121.14	13710.548	36309.246
2048	121.14	9224.112	34027.367
6980	121.12	13198.324	39897.816
5189	121.09	11582.05	35885.063
7184	121.09	13191.334	34209.754
7177	121.01	13271.54	34336.984
7559	121.01	13718.127	37602.887
6884	120.95	13118.755	37924.117
706	120.93	7992.895	35623.145
9118	120.93	14635.058	35624.238
115	120.89	7683.384	34463.258
8756	120.88	14362.484	38240.617
6330	120.86	12620.166	35198.641
694	120.82	8007.296	36043.934
3661	120.76	10278.777	33785.227
6846	120.72	12992.1	36922.805
6237	120.7	12283.922	33789.828
1832	120.61	9018.007	37788.238
7762	120.55	13976.739	33829.891
6919	120.53	13026.961	38908.641
6041	120.3	12467.221	38518.676
3667	120.24	10151.241	33579.73
2087	120.2	9144.038	35077.363
2441	120.19	9291.745	36131.172
5869	120.17	12119.127	36183.84
8721	120.13	14400.242	36710.121
6386	120.11	12621.586	36444.559
2570	120.09	9697.812	33220.816
3585	120.07	10136.015	36188.652
8311	120.03	13987.929	38053.313
8727	119.99	14425.085	37037.242
7621	119.94	13729.639	35759.953
6481	119.94	12539.267	39464.93
6239	119.84	12369.749	33504.688
8380	119.84	14118.769	39538.277
8212	119.8	13973.35	35603.68
1117	119.78	8450.092	39289.375
6427	119.76	12564.42	37684.008
1789	119.69	9038.841	38891.125
2119	119.65	9200.904	35900.063
1765	119.61	9008.995	39413.23
8699	119.61	14354.71	35974.887
6553	119.59	12821.363	38179.766
6473	119.55	12684.321	39115.363
3768	119.5	10533.867	35319.445
508	119.48	8135.3	39977.648
4696	119.48	11131.685	35103.539
6300	119.44	12697.616	34297.34
7199	119.42	13186.655	33829.688
647	119.42	8192.398	36575.363
9133	119.3	14499.052	35361.902
7873	119.29	13968.749	35291.27
5866	119.29	12086.508	36052.352
5708	119.27	11985.759	34137.691
9214	119.27	14448.651	33095.746
8729	119.25	14246.897	37152.414
4564	119.23	11150.942	38378.457
6388	119.15	12556.102	36478.93
7207	119.11	13277.267	33625.547
9077	119.06	14590.859	36850.715
1531	118.88	8750.908	35253.957
3123	118.88	10125.022	33318.598
1931	118.84	9031.561	35228.117
4419	118.81	10984.313	37529.059
7151	118.75	13344.131	35370.348
780	118.75	8038.603	33929.641
4602	118.69	11126.714	37607.316
8536	118.69	13994.522	35610.488
3656	118.69	10318.002	33702.434
5521	118.69	11663.803	39825
4510	118.65	10968.779	39911.426
5446	118.61	11800.329	37752.199
4364	118.6	10838.521	36152.297
3555	118.58	10241.131	36762.434
2065	118.56	9218.283	34527.574
960	118.54	8311.173	36704.91
1055	118.5	8354.744	38854.965
5763	118.48	12267.722	33354.867
5697	118.46	11974.536	34619.672
1264	118.4	8434.609	36814.145
4411	118.38	10917.604	37355.629
933	118.37	8313.312	36088.539
6290	118.35	12532.73	34031.828
2251	118.33	9094.705	39285.086
289	118.31	7781.96	36920.555
4185	118.29	10722.066	33833.051
5195	118.27	11526.924	35481.551
488	118.23	7815.259	39679.113
266	118.21	7966.46	36578.633
2577	118.14	9669.939	33315.23
5128	118.1	11564.965	37788.887
7330	118.08	13440.944	35899.109
1936	118.06	8890.236	35005.586
5468	118.04	11669.453	38269.289
2059	117.96	9264.604	34429.273
4859	117.93	11332.092	35241.871
5309	117.83	11737.204	33613.668
5780	117.83	12213.631	33664.809
4409	117.81	10911.104	37326.074
7726	117.79	13718.292	33009.859
5932	117.75	12265.551	38095.52
535	117.68	8194.026	39397.738
3042	117.66	9910.889	35077.09
3369	117.66	10033.809	38448.113
7277	117.62	13391.197	34081.543
7087	117.54	13339.937	37115.203
5159	117.54	11589.464	36787.215
8528	117.5	14152.995	35747.637
7093	117.48	13212.372	36902.539
3036	117.39	9855.722	35213.555
3434	117.33	10255.23	39875.313
6669	117.24	12863.313	34792.789
7025	117.18	13316.708	38383.09
1002	117.18	8309.257	37670.824
6208	117.08	12378.424	34575.117
6916	117.06	13127.045	38880.426
2365	117.04	9448.613	37870.246
701	117.04	8175.432	35868.422
5019	116.97	11405.5	39344.973
4115	116.97	10650.058	35886.066
8440	116.91	14147.709	38237.113
464	116.91	7784.624	39147.59
4383	116.85	10957.97	36637.512
6845	116.83	13078.211	36908.371
646	116.76	8049.949	36569.797
4980	116.7	11253.326	38191.367
8880	116.68	14451.006	38485.656
7417	116.66	13467.182	38360.578
5756	116.6	12078.256	33119.203
8627	116.57	14214.86	33622.527
7468	116.53	13510.201	39715.293
800	116.49	8113.172	33020.48
8887	116.47	14551.627	38190.41
3013	116.35	9815.986	35856.43
4237	116.34	10895.322	33507.758
3325	116.34	9926.685	37510.035
4856	116.14	11401.985	35160.902
7279	116.11	13415.107	34253.691
3360	116.09	10048.889	38344.219
3945	116.09	10444.665	39817.512
8889	116.05	14548.24	38233.438
8785	116.01	14308.329	38864.352
7581	115.99	13671.721	37131.184
5078	115.95	11456.56	38877.898
3443	115.95	10342.716	39621.211
2587	115.91	9632.074	33525.926
8702	115.86	14311.353	36017.992
7656	115.84	13755.477	34786.875
3231	115.78	10111.129	35677.379
4824	115.74	11369.679	34104.156
9055	115.65	14483.976	37242.078
1346	115.65	8564.766	34870.629
1560	115.59	8686.848	35984.227
7760	115.55	13805.839	33776.27
5252	115.47	11423.352	34120.047
4019	115.45	10712.067	38025.988
5008	115.43	11261.113	39051.172
4215	115.42	10586.217	33084.734
4540	115.38	11018.824	39187.605
1858	115.36	8945.524	36973.684
6618	115.34	12770.053	36274.367
5821	115.34	12109.332	34979.34
4190	115.22	10600.855	33707.926
5461	115.22	11700.546	38108.691
6348	115.17	12704.175	35729.012
4831	115.17	11272.034	34418.516
6639	115.13	12846.543	35593.852
5562	115.11	11848.903	39176.395
2702	115.07	9652.318	36191.793
4077	115.03	10716.251	36520.227
9068	114.99	14522.13	36955.414
6652	114.98	12716.742	35272.703
3822	114.9	10395.619	36800.301
8602	114.8	14041.718	33441.457
5243	114.78	11484.582	34009.148
2605	114.78	9686.029	33608.02
3593	114.69	10236.351	35824.238
4342	114.67	10840.588	35415.93
8343	114.67	13926.821	39334.324
6192	114.65	12429.032	34774.527
2001	114.59	8988.79	33103.367
248	114.57	7818.108	36328.48
1220	114.55	8580.066	37134.613
7310	114.52	13479.963	35070.777
7158	114.52	13320.021	35071.363
6048	114.5	12388.821	38383.773
4028	114.48	10739.501	37890.941
6572	114.46	12803.365	37515.539
6535	114.4	12871.644	38898.551
5213	114.38	11626.105	34874.941
885	114.38	8365.567	34852.703
7446	114.36	13532.784	39183.133
8723	114.32	14398.078	36873.727
6579	114.27	12894.932	37353.77
5899	114.25	12273.377	36787.516
3074	114.21	9723.335	34216.984
9161	114.19	14440.706	34301.461
573	114.13	7991.38	38349.711
2710	114.09	9603.89	36384.059
3901	114.09	10413.868	38988.828
3235	114.06	9940.071	35779.172
3382	114.06	10045.65	38795.5
4001	114.06	10608.382	38676.949
8737	114.02	14375.527	37529.691
7524	114	13647.681	38542.141
599	113.98	8129.931	37718.316
1036	113.94	8326.687	38314.82
5965	113.92	12247.7	39227.59
30	113.77	7855.599	33415.391
7276	113.77	13438.656	34058.234
7550	113.75	13678.23	37707.906
3088	113.75	9742.807	33569.035
4808	113.73	11368.794	33730.398
138	113.71	7681.578	34715.613
2149	113.71	9083.889	36432.367
5449	113.65	11765.664	37862.555
4785	113.65	11395.054	33266.449
6086	113.65	12460.23	37458.125
1438	113.63	8709.377	33178.727
6626	113.61	12865.987	36089.594
1462	113.56	8805.346	33866.324
7298	113.52	13550.141	34727.746
2692	113.48	9655.228	35869.18
4088	113.46	10720.941	36353.477
7707	113.42	13700.276	33901.145
5678	113.42	11983.579	35557.691
1939	113.4	8896.459	34788.785
2462	113.39	9482.363	35510.813
5918	113.37	12115.915	37672.836
6157	113.35	12344.685	35761.617
5035	113.35	11249.177	39786.758
5546	113.27	12024.039	39570.766
5606	113.25	11945.506	37902.504
3962	113.25	10606.5	39983.191
3505	113.23	10304.211	38191.035
3589	113.21	10334.953	35994.156
6748	113.21	12929.226	33402.371
971	113.19	8245.771	36977.781
2422	113.04	9330.391	36624.254
7650	113.04	13566.895	34953.352
3106	112.89	9901.034	33290.758
1803	112.87	8976.005	38328.723
4964	112.87	11208.666	37859.652
5068	112.85	11419.756	39238.574
7410	112.81	13510.23	38191.473
5795	112.79	12226.394	34222.961
3759	112.75	10484.528	35115.559
810	112.68	8399.939	33171.973
9078	112.68	14479.463	36563.277
9096	112.62	14443.107	36170.977
6298	112.62	12583.098	34260.941
1309	112.62	8504.743	35631.266
3765	112.6	10504.485	35279.77
8659	112.58	14265.334	34560.957
2343	112.58	9451.092	38354.398
5230	112.58	11480.422	34346.137
711	112.43	8118.421	35430.957
6589	112.35	12904.967	37085.039
507	112.33	8160.817	39914.664
3048	112.31	9915.779	34905.188
5156	112.31	11419.635	36708.129
2832	112.31	9679.236	39229.535
6630	112.27	12902.058	36025.801
6294	112.25	12640.577	34216.059
7642	112.24	13722.462	35345.672
5910	112.2	12065.227	37409.695
263	112.18	7647.976	36518.48
884	112.12	8224.147	34848.828
8282	112.12	13982.017	37248.93
216	112.12	7923.504	35899.68
1786	112.12	8894.892	38831.941
8351	112.08	13903.709	39610.883
5647	112.08	11978.752	36830.328
1761	112.06	8868.649	39375.969
1947	112.06	9047.767	34665.238
8309	112.04	13971.389	38026.883
1647	112.01	8673.806	37599.977
6904	111.97	13016.675	38455.484
7523	111.95	13757.35	38516.383
3739	111.95	10366.476	34407.742
5764	111.91	12261.813	33399.813
6316	111.91	12551.571	34794.445
1774	111.89	8895.87	39239.773
7250	111.87	13463.613	33492.055
2544	111.85	9475.208	33534.652
6698	111.81	12908.009	34252.59
1636	111.8	8666.378	37282.469
9209	111.8	14635.456	33276.121
2808	111.78	9554.949	38729.895
5837	111.76	12137.33	35279.008
1808	111.74	8921.279	38151.246
7309	111.74	13477.529	35055.816
4170	111.7	10658.127	34380.953
17	111.68	7768.027	33271.246
1951	111.66	8933.09	34712.078
5169	111.62	11477.338	36477.723
8482	111.55	14102.389	37289.789
7755	111.55	13800.985	33634.516
8651	111.55	14380.263	34241.625
5700	111.49	12051.194	34765.695
8833	111.49	14238.795	39989.555
1845	111.47	8882.456	37283.219
5648	111.41	12022.786	36849.074
7526	111.39	13745.193	38558.477
8436	111.34	14165.823	38160.004
4169	111.22	10568.308	34373.922
1967	111.22	9021.676	34161.34
6250	111.2	12489.963	33190.023
5085	111.18	11562.119	38766.934
3633	111.18	10186.864	34519.293
5272	111.16	11453.677	33641.262
4270	111.16	10866.37	34207.426
8499	111.16	14144.521	37013.813
5056	111.12	11464.221	39482.422
8206	111.12	13966.177	35445.465
7296	111.11	13404.128	34707.125
4899	111.11	11362.17	36114.055
7385	111.09	13396.966	37607.73
6805	111.05	12946.353	35507.324
8611	111.01	14301.156	33051.578
8618	110.93	14382.093	33345.336
3689	110.93	10443.171	33008.879
1918	110.88	8942.747	35492.883
5812	110.84	12252.57	34825.844
6204	110.84	12375.219	34459.789
6561	110.8	12784.884	38084.934
4407	110.76	10852.796	37295.324
124	110.76	7909.619	34531.719
1652	110.74	8804.643	37758.07
8700	110.74	14386.488	35973.039
1265	110.68	8467.937	36550.066
5806	110.66	12128.944	34372.656
936	110.63	8236.094	36159.125
7686	110.63	13640.924	34433.363
1359	110.61	8529.478	34510.773
5982	110.57	12174.693	39735.008
3833	110.51	10500.939	37014.266
5288	110.51	11588.762	33112.91
7609	110.49	13588.071	36318.012
5557	110.47	11997.512	39408.617
1105	110.42	8630.723	39876.344
6214	110.4	12280.346	34437.5
4527	110.38	11012.941	39685.031
4652	110.32	11194.062	36156.773
4119	110.24	10686.652	35653.684
5130	110.22	11586.05	37520.883
439	110.22	7748.353	38798.813
3718	110.22	10399.094	33734.051
8784	110.19	14407.763	38848.535
1913	110.15	8955.541	35477.055
5108	110.15	11431.401	38043.77
7204	110.03	13315.114	33518.355
3347	110.03	10109.052	38003.91
6780	110.01	13081.207	34678.016
5627	109.94	12053.296	37208.309
6750	109.94	13072.615	33455.023
7687	109.9	13699.325	34433.117
7118	109.86	13165.831	36306.699
5181	109.84	11456.75	36019.371
8302	109.84	13959.824	37749.875
2626	109.82	9688.369	34186.598
2784	109.82	9634.236	38299.156
1405	109.8	8609.017	33496.234
6800	109.76	13027.347	35397.207
312	109.75	7982.087	36996.746
6758	109.71	13025.128	33768.266
7155	109.65	13151.074	35001.453
2895	109.63	9780.216	39028.813
2344	109.61	9292.997	38378.164
4176	109.59	10730.131	34265.324
6019	109.57	12441.823	39414.434
2195	109.53	9271.277	37690.336
794	109.53	8018.864	33368.801
9117	109.53	14472.939	35876.355
1724	109.52	8730.276	39587.316
4260	109.5	10959.12	33932.039
3282	109.46	9928.279	36639.512
2545	109.34	9361.051	33582.477
1629	109.32	8720.233	37183.563
7672	109.27	13712.758	34479.566
2237	109.27	9106.776	38948.547
2147	109.25	9199.44	36401.176
5549	109.23	11981.531	39299.914
1506	109.21	8752.347	34678.871
4579	109.17	11200.24	38036.648
8731	109.17	14409.244	37267.129
6306	109.13	12570.686	34485.66
7197	109.13	13256.138	34101.848
2469	109.13	9414.909	35339.863
4466	109.09	10853.362	38881.508
7058	109.06	13143.887	37795.727
5732	109.04	12012.313	33757.535
1416	108.96	8462.748	33361.57
2904	108.96	9824.912	38746.676
7662	108.94	13732.981	34620.168
175	108.9	7968.587	35461.012
8500	108.88	14008.187	36726.531
5917	108.86	12119.426	37652.414
6449	108.85	12522.456	38289.258
401	108.83	7701.572	38321.594
967	108.81	8255.588	36883.301
1922	108.81	9034.53	35532.141
7534	108.79	13652.281	38233.68
5968	108.77	12122.041	39272.672
2205	108.77	9201.399	37966.953
7054	108.77	13283.455	37733.105
6249	108.75	12286.263	33190.727
5657	108.73	12051.352	36267.156
4449	108.67	10943.335	38525.625
5772	108.63	12091.043	33516.09
4526	108.58	10993.998	39654.637
3997	108.58	10648.886	38898.605
8559	108.52	14105.63	35017.914
4676	108.5	11141.969	35714.203
2500	108.44	9429.509	34770.992
5787	108.4	12246.985	33924.156
153	108.39	7650.039	35041.887
2662	108.39	9657.055	35134.789
3507	108.39	10330.668	38250.98
4040	108.35	10658.228	37451.449
8623	108.29	14262.083	33515.082
327	108.23	7765.441	37246.109
343	108.23	7914.194	37475.848
1641	108.21	8832.248	37375.051
6736	108.19	13083.308	33026.063
5785	108.17	12169.144	33730.352
7224	108.17	13233.346	33051.809
2192	108.16	9135.193	37524.563
4506	108.16	10927.644	39730.484
6397	108.1	12579.334	36812.164
2534	108.1	9314.094	34095.305
7665	108.08	13619.333	34646.879
6336	108.08	12533.21	35358.492
4886	108.06	11348.895	35749.797
7633	108.02	13755.049	35719.043
1368	108	8559.262	34220.602
3620	107.98	10266.555	34795.172
4752	107.94	11060.611	33516.414
615	107.94	8188.631	37052.262
8438	107.93	14108.317	38211.234
7262	107.91	13545.534	33765.41
7188	107.91	13173.625	34238.953
9125	107.87	14426.213	35522.742
8477	107.85	14110.213	37435.684
5634	107.81	12048.316	37028.848
3724	107.81	10371.375	33825.258
5450	107.79	11844.757	37871.238
6712	107.77	12750.142	33491.336
7272	107.77	13353.672	33949.359
2537	107.75	9486.862	33840.516
2568	107.71	9690.171	33164.453
8549	107.71	14041.3	35410.293
567	107.7	8144.839	38571.52
7460	107.68	13443.899	39583.688
5831	107.68	12073.549	35206.695
3534	107.64	10313.819	37623.473
8244	107.64	13916.797	36255.098
6315	107.64	12571.314	34784.605
4158	107.62	10715.223	34506.719
9157	107.6	14555.747	34471.996
3639	107.58	10135.219	34434.137
5494	107.58	11833.575	39090.059
6299	107.56	12553.052	34261.605
3543	107.52	10230.708	37041.414
4732	107.5	11091.599	34073.836
4244	107.5	10838.277	33657.691
6820	107.47	13021.923	36002.852
7273	107.47	13360.437	33991.762
9155	107.45	14526.944	34759.234
4333	107.45	10964.386	35270.246
3225	107.45	9981.981	35457.395
7518	107.43	13664.989	38638.336
5351	107.41	11833.576	34903.215
4766	107.41	11177.63	33186.008
5640	107.35	12056.772	37166.156
2325	107.35	9461.322	38776.352
4657	107.31	11201.969	35921.273
3165	107.29	10131.872	34225.785
6439	107.27	12533.233	37905.242
6804	107.26	13080.713	35489.574
1741	107.26	8930.062	39802.629
3062	107.24	9903.497	34330.66
8547	107.24	14085.64	35383.461
8720	107.18	14227.191	36703.516
1614	107.18	8712.516	36984.074
5716	107.18	11970.328	33977.063
2857	107.18	9733.992	39811.66
363	107.16	7961.604	37802.688
3455	107.14	10310.57	39367.305
7658	107.14	13768.995	34841.281
7638	107.08	13756.42	35575.41
4821	107.03	11235.21	34014.949
3984	107.01	10625.557	39380.461
7754	106.99	13958.571	33612.531
1896	106.99	8846.752	35956.113
7590	106.97	13756.191	36822.867
3217	106.95	9979.865	35198.73
8562	106.95	14165.359	34861.73
1627	106.95	8715.04	37131.078
7234	106.91	13424.557	33160.586
8697	106.91	14330.578	35934.469
5911	106.89	12135.866	37452.523
3798	106.87	10555.909	36091.164
871	106.83	8346.413	34494.613
2032	106.83	9192.062	33782.512
6396	106.83	12545.699	36802.324
6636	106.81	12871.221	35832.371
3072	106.78	9793.578	34197.32
3856	106.76	10460.223	37724.668
4833	106.74	11259.761	34522.445
1725	106.72	8805.305	39605.559
4989	106.72	11323.552	38523.465
7698	106.7	13574.884	34058.945
7212	106.7	13148.704	33429.738
6646	106.68	12721.415	35728.313
7267	106.66	13541.493	33892.375
8682	106.66	14364.166	35424.586
5611	106.66	11982.977	37988.289
8783	106.66	14328.718	38850.441
730	106.66	8000.493	35387.781
8881	106.64	14449.364	38523.504
6083	106.62	12365.407	37383.16
2304	106.62	9333.655	39201.586
4015	106.6	10762.334	38469.223
8338	106.6	13947.153	39202.402
4544	106.55	11080.51	39264.539
1646	106.53	8716.278	37523.723
1932	106.53	9055.303	35253.52
6971	106.53	13291.902	39756.387
5474	106.49	11819.891	38383.648
5184	106.49	11553.555	35737.207
8556	106.45	14126.198	35218.258
1162	106.43	8443.826	38401.324
282	106.39	7891.423	36865.469
7610	106.39	13678.161	36331.23
6450	106.37	12686.247	38300
6039	106.37	12456.196	38746.848
7589	106.35	13768.57	36807.422
4923	106.35	11327.036	36848.5
1203	106.32	8552.687	37623.191
1382	106.26	8435.929	33861.324
8626	106.24	14378.383	33594.363
2244	106.2	9073.811	39079.438
1605	106.2	8765.105	36832.602
7545	106.2	13670.257	37849.004
5540	106.18	11969.565	39736.297
2111	106.18	9076.764	35710.113
2933	106.18	9742.615	37884.09
7771	106.16	13784.608	33991.68
8867	106.12	14536.096	39177.316
4817	106.11	11380.979	33954.043
5432	106.05	11655.185	37345.516
4386	106.03	10989.323	36703.074
3353	106.01	10032.648	38118.984
2507	106.01	9455.994	34292.441
6619	105.95	12851.384	36276.527
7303	105.95	13443.741	34858.336
5219	105.91	11615.113	34636.637
4893	105.86	11234.899	35981.012
8607	105.84	14195.516	33298.281
816	105.8	8320.773	33294.813
4812	105.78	11208.013	33824.656
5950	105.78	12269.174	38727.027
9082	105.74	14629.231	36659.883
7324	105.74	13478.988	35768.785
5381	105.7	11680.34	35935.215
2164	105.68	9074.064	36684.672
7160	105.68	13176.583	34823.922
7370	105.68	13458.365	37249.555
9202	105.68	14573.439	33411.938
3038	105.67	9704.601	35244.977
483	105.67	7778.12	39582.359
7449	105.67	13530.259	39219.57
3277	105.67	10058.741	36483.113
6934	105.65	12953.294	39202.027
8726	105.63	14316.021	36969.527
6461	105.61	12689.998	38653.695
5947	105.61	12274.882	38575
2510	105.59	9343.083	34341.641
5999	105.59	12390.385	39794.832
6737	105.55	13004.238	33090.77
8768	105.55	14381.538	38447.504
4425	105.53	10971.994	37790.84
729	105.49	8188.078	35384.707
5786	105.49	12267.533	33861.793
96	105.47	7686.463	34250.813
7428	105.47	13431.931	38783.066
2654	105.45	9558.293	34872.215
1463	105.44	8674.013	33892.504
3469	105.44	10313.804	39199.184
505	105.44	8150.941	39823.477
9201	105.44	14546.475	33380.016
5741	105.4	12056.628	33593.598
5112	105.4	11451.47	38139.895
2338	105.38	9484.409	38624.133
6254	105.36	12450.841	33267.566
6283	105.34	12623.839	33760.859
4045	105.32	10613.037	37249.879
9149	105.32	14607.676	34857.922
6128	105.3	12474.194	36446.684
1476	105.24	8762.393	34250.926
7335	105.24	13475.493	36178.027
5364	105.22	11786.853	35358.879
6321	105.21	12613.219	34917.098
6632	105.17	12894.959	36037.586
1259	105.17	8446.417	36781.617
4253	105.17	10787.877	33814.922
7383	105.17	13483.997	37526.176
6817	105.15	12962.922	35937.125
4439	105.15	10857.101	38127.512
5880	105.13	12081.944	36371.617
4387	105.13	10938.587	36770.109
850	105.11	8254.923	34018.523
7549	105.11	13764.038	37675.59
4212	105.09	10718.374	33276.316
4532	105.07	11147.131	39282.023
4029	105.05	10636.051	37968.055
3471	105.05	10347.657	39272.789
4443	105.03	10967.348	38393.172
2946	104.99	9815.896	37388.777
8612	104.99	14316.012	33059.066
8411	104.99	14207.389	38668.984
8650	104.98	14281.197	34239.469
1825	104.96	8902.613	37950.016
7037	104.94	13332.138	38065.715
1556	104.92	8716.719	35860.059
1729	104.92	8693.108	39721.746
3691	104.9	10362.828	33024
7711	104.88	13723.264	33692.352
6108	104.88	12461.019	36804.844
321	104.88	7671.824	37163.641
8644	104.86	14329.27	33954.574
8400	104.84	14189.208	39034.668
2115	104.84	9170.121	35818.047
7618	104.84	13765.884	35930.438
703	104.84	8135.503	35893.734
5388	104.82	11796.268	36066.191
5394	104.75	11737.76	36316.848
2703	104.75	9549.84	36206.375
5332	104.73	11846.505	34293.094
8498	104.73	14103.217	36988.52
3196	104.73	9983.172	34838.625
8905	104.73	14466.437	37887.211
8481	104.73	14115.322	37275.203
7108	104.69	13293.378	36650.914
8450	104.65	13997.474	37842.098
1674	104.63	8638.003	38184.141
4391	104.61	10933.902	36848.613
7784	104.61	13842.721	34376.719
5454	104.61	11671.524	37969.68
7328	104.59	13466.643	35858.262
1805	104.57	8893.706	38401.453
915	104.5	8309.642	35599.707
8574	104.48	14184.902	34533.531
8372	104.46	14117.682	39672.848
4846	104.46	11384.434	34975.961
1541	104.46	8791.728	35508.051
6925	104.4	13010.236	38960.492
2964	104.4	9728.122	37052.422
437	104.38	7977.489	38780.023
7787	104.36	13918.613	34523.898
6302	104.32	12684.911	34330.66
6167	104.32	12477.27	35507.602
7369	104.31	13412.044	37246.355
8916	104.27	14465.496	37609.547
4728	104.23	11035.939	34285.035
2280	104.19	9242.806	39995.906
5651	104.19	12015.463	36405.758
731	104.17	8131.652	35413.012
1555	104.17	8783.972	35860.09
3244	104.17	10053.466	35949.742
5561	104.15	12041.857	39138
3851	104.15	10422.154	37594.055
5162	104.13	11513.401	36803.168
5579	104.11	11983.954	38907.586
199	104.08	7699.429	35735.832
1198	104.08	8563.792	37547.285
4759	104.06	11156.92	33370.691
1643	104.06	8757.466	37423.074
6599	104.06	12860.223	36775.316
1157	103.98	8579.378	38527.531
662	103.96	8040.792	36495.449
4900	103.94	11245.363	36194.453
6338	103.92	12686.123	35383.738
2894	103.88	9896.702	39005.766
812	103.85	8309.263	33225.383
3557	103.85	10145.997	36781.863
6102	103.85	12312.176	36946.754
1209	103.81	8452.301	37453.609
3635	103.79	10211.581	34538.027
2961	103.79	9766.575	37333.086
6057	103.71	12460.32	37831.625
6842	103.67	12969.403	36859.199
6814	103.65	12957.455	35862.211
6834	103.65	13092.832	36503.68
2957	103.63	9842.976	37249.492
7702	103.62	13717.329	33840.547
7203	103.62	13312.711	33789.945
186	103.62	7966.699	35548.242
6443	103.62	12629.262	37983.898
6257	103.6	12367.882	33012.793
1797	103.58	9052.734	38485.926
8752	103.56	14291.31	38071.512
2116	103.54	9128.047	35836.473
3213	103.54	10022.506	35156.094
6081	103.54	12427.538	37568.098
7231	103.52	13510.517	33043.004
5444	103.52	11697.787	37628.836
4959	103.5	11210.594	37777.367
7257	103.5	13417.647	33659.734
4694	103.48	11201.875	35414.156
4441	103.44	10963.61	38177.5
9166	103.44	14514.473	34381.574
1638	103.44	8793.693	37333.172
4071	103.4	10692.663	36688.984
3742	103.39	10426.777	34702.105
6329	103.39	12507.111	35182.574
747	103.35	8104.811	34787.105
3732	103.33	10371.445	34181.617
1261	103.33	8578.658	36791.117
7139	103.33	13298.944	35645.84
3688	103.31	10264.147	33154.074
7507	103.31	13723.311	39033.281
781	103.31	7991.63	33943.02
2179	103.29	9136.775	37143.234
3389	103.21	10102.867	38996.375
7144	103.19	13326.383	35467.168
6286	103.17	12626.209	33810.184
8519	103.17	14197.095	36125.734
8749	103.16	14352.851	37880.852
1091	103.16	8349.932	39850.324
4317	103.14	10791.151	35022.637
3061	103.12	9775.424	34302.809
6654	103.12	12874.273	35304.121
6502	103.1	12748.175	39821.434
5001	103.1	11319.932	38841.234
964	103.08	8314.967	36817.5
7777	103.04	13782.523	34168.902
1022	103	8279.727	38023.43
5002	103	11406.13	38850.246
6699	102.95	12724.606	33967.82
556	102.95	8197.862	38947.695
5133	102.91	11576.628	37623.938
4398	102.91	10978.538	37091.148
3317	102.89	9980.286	37416.07
234	102.87	7909.513	36161.781
5722	102.85	11950.561	33867.086
5100	102.85	11589.037	38456.074
4823	102.83	11416.797	34069.07
273	102.83	7689.473	36752.734
7627	102.79	13656.726	35829.961
2453	102.77	9480.248	35771.367
7109	102.77	13275.736	36654.656
2349	102.75	9283.787	38172.719
3220	102.75	9925.383	35317.305
1159	102.72	8434.327	38327.973
8596	102.72	14130.507	33557.305
2452	102.68	9289.755	36057.105
8840	102.68	14563.929	39850.727
2232	102.68	9154.431	38734.289
938	102.64	8385.587	36237.691
8452	102.62	14172.828	37863.145
7429	102.58	13544.348	38833.664
7017	102.58	13283.512	38590.523
817	102.56	8365.503	33308.395
3993	102.52	10729.499	39030.305
9199	102.49	14469.298	33639.473
7219	102.47	13321.27	33267.496
8728	102.47	14257.822	37107.18
7668	102.45	13579.438	34682.715
2383	102.43	9388.241	37595.266
2217	102.43	9061.275	38251.633
5311	102.43	11779.667	33680.621
1513	102.39	8808.451	34852.23
8506	102.37	14059.477	36570.438
2809	102.35	9655.086	38733.125
4626	102.35	11034.185	36972.281
8575	102.35	14119.393	34565.594
6147	102.31	12430.124	36194.527
7568	102.31	13654.608	37498.926
7640	102.31	13607.052	35309.449
664	102.29	8142.883	36509.832
7641	102.29	13766.934	35332.961
4156	102.29	10651.938	34669.934
6681	102.26	12734.504	34474.059
4543	102.24	11189.736	39253.223
7657	102.24	13705.639	34795.504
5149	102.22	11443.552	37045.293
2045	102.2	9254.377	33990.211
3370	102.2	10062.038	38572.762
2143	102.14	9114.658	36364.727
1053	102.14	8347.343	38734.273
2044	102.12	9119.425	33974.844
1200	102.12	8434.978	37570.434
2270	102.06	9270.892	39795.355
5511	102.04	11827.23	39486.324
2690	102.03	9492.209	35836.695
5998	102.01	12128.676	40001.645
2124	101.99	9175.536	35972.879
9114	101.97	14623.204	35849.16
6752	101.97	13019.079	33496.566
8525	101.95	14164.626	36032.797
4435	101.95	10963.75	37989.043
8805	101.95	14264.04	39241.313
5592	101.93	11941.908	38198.039
5709	101.91	11973.14	34199.801
2209	101.87	9116.848	38097.531
4287	101.87	10863.792	34665.703
4166	101.87	10768.406	34340.227
6716	101.85	12776.542	33551.758
1134	101.85	8553.901	39019.176
1125	101.85	8450.105	39116.305
5147	101.83	11546.334	37339.285
6466	101.81	12640.099	38778.461
4928	101.81	11406.454	37257.719
586	101.81	8177.001	38057.293
3053	101.81	9732.366	34661.07
6906	101.8	13133.125	38481.406
1889	101.8	9037.485	36348.246
6110	101.78	12313.033	36815.875
2018	101.78	9229.561	33477.02
5477	101.76	11833.962	38464.695
3880	101.74	10524.341	38430.031
8391	101.74	14118.304	39413.113
8537	101.74	14201.856	35643.145
5973	101.72	12236.345	39453.832
3454	101.68	10273.735	39331.199
347	101.66	7721.848	37609.191
6263	101.66	12666.111	33031.711
3917	101.64	10415.574	39320.473
7164	101.62	13184.954	34885.344
2782	101.62	9672.321	38210.617
4363	101.6	10903.042	36121.844
9140	101.57	14517.171	35174.563
8857	101.57	14529.932	39514.496
8274	101.57	13862.692	37030.102
3750	101.55	10464.19	34880.617
8573	101.55	14200.354	34501.563
6447	101.51	12669.001	38146.195
3727	101.49	10403.243	34024.746
4298	101.43	10953.863	34794.063
152	101.43	7728.686	35034.629
71	101.43	7700.556	33921.848
7287	101.43	13476.451	34370.625
2003	101.41	8847.589	33144.836
6684	101.41	12744.789	34324.949
5324	101.36	11662.213	34059.027
1341	101.34	8601.494	34773.195
1654	101.34	8733.043	37792.313
5768	101.34	12099.891	33448.852
8266	101.34	13908.932	36831.984
926	101.32	8380.365	35907.902
7478	101.28	13503.664	39924.293
7683	101.22	13572.043	34348.746
1799	101.22	9058.678	38581.129
3185	101.18	10044.115	34675.141
1412	101.18	8606.75	33604.895
1480	101.14	8802.523	34334.148
1179	101.14	8421.194	38288.445
2873	101.13	9836.092	39285.688
2754	101.11	9684.37	37552.902
1807	101.11	8906.769	38455.691
5290	101.09	11781.042	33045.348
8798	101.09	14383.205	39134.723
8370	101.09	14079.43	39608.5
4851	101.05	11319.701	35048.715
2250	101.03	9216.421	39251.777
4906	101.01	11250.948	36460.824
5211	100.97	11562.204	34802.48
3114	100.93	9862.708	33131.934
1062	100.93	8261.146	39158.055
6914	100.93	12942.158	38705.41
3045	100.93	9741.459	34842.926
4643	100.9	11205.745	36220.535
1823	100.9	9030.123	37922.871
6304	100.88	12565.264	34405.043
6063	100.88	12330.716	37905.281
8855	100.88	14463.193	39460.488
7342	100.86	13553.803	36374.156
2329	100.86	9277.59	38528.727
5107	100.84	11449.045	38013.316
2429	100.84	9413.204	36449.23
7396	100.84	13525.008	37859.027
9196	100.84	14587.329	33559.195
6472	100.82	12564.913	39048.934
6602	100.8	12810.855	36852.227
7321	100.8	13555.557	35629.867
2864	100.8	9893.821	39713.117
5357	100.78	11744.361	35159.387
6763	100.78	13102.522	34084.961
5248	100.78	11519.657	34078.145
1189	100.76	8423.854	37986.906
6870	100.74	13135.143	37594.578
2762	100.72	9630.862	37705.172
9119	100.7	14545.789	35697.555
7732	100.68	13887.948	33005.656
1396	100.68	8491.182	33679.789
3657	100.68	10240.029	33730.676
1551	100.67	8699.17	35773.613
6385	100.65	12614.669	36427.242
4172	100.65	10584.24	34425.746
7643	100.65	13600.691	35370.41
3662	100.63	10141.59	33802.746
1423	100.63	8518.607	33221.98
7695	100.61	13736.764	34011.914
7082	100.61	13244.305	37324.469
12	100.61	7850.392	33188.035
3676	100.57	10306.83	33468.504
7089	100.53	13228.25	37156.563
435	100.53	7982.301	38751.637
993	100.51	8340.488	37568.879
8570	100.49	14056.337	34461.203
1188	100.49	8454.777	37941.824
6622	100.47	12831.958	36349.129
1686	100.45	8697.865	38581.395
3511	100.45	10242.891	38039.391
5231	100.4	11425.424	34353.324
5609	100.38	11864.589	37982.617
3653	100.36	10220.806	33885.641
5143	100.36	11456.364	37232.488
737	100.34	8091.943	34941.125
7606	100.32	13612.689	36302.281
8817	100.3	14242.425	39558.984
7412	100.3	13524.958	38224.422
9127	100.3	14616.589	35545.973
2734	100.28	9674.167	37068.773
5116	100.28	11522.405	37889.832
5095	100.26	11481.456	38321.625
9098	100.22	14621.271	36200.266
5438	100.21	11670.515	37502.563
2671	100.21	9666.458	35489.563
2240	100.19	9243.885	39029.637
1	100.17	7688.204	33009.973
5817	100.17	12138.323	34914.566
920	100.15	8221.001	35750.973
9174	100.15	14491.447	34236.285
941	100.15	8366.605	36297.398
7114	100.15	13185.667	36458.395
7265	100.11	13511.509	33849.035
7486	100.11	13575.579	39911.934
7331	100.11	13388.754	36065.195
5995	100.09	12150.54	39901.113
5827	100.07	12225.179	35108.676
5782	100.07	12161.407	33683.973
4349	100.05	10844.347	35605.406
473	100.03	7934.683	39316.641
1713	100.03	8675.563	39287.711
8414	100.01	14082.105	38762.668
7245	99.99	13462.315	33346.719
215	99.98	7824.018	35879.336
4536	99.98	11043.876	39403.34
3390	99.96	9991.711	39003.328
1938	99.96	8914.065	34785.809
2466	99.96	9292.164	35272.961
8211	99.9	13919.647	35602.129
2833	99.84	9489.402	39277.652
7779	99.84	13793.48	34226.707
7415	99.84	13373.485	38317.367
1337	99.82	8602.687	34972.332
709	99.82	8032.031	35424.203
6887	99.82	12953.248	38042.68
5718	99.82	12006.354	34056.441
8226	99.8	13796.973	35940.125
4495	99.77	10799.092	39592.188
6177	99.77	12481.908	35162.699
7268	99.75	13357.78	33901.465
491	99.73	7784.312	39684.289
9079	99.73	14475.325	36583.492
2851	99.69	9627.141	39885.27
2983	99.67	9715.475	36646.969
5959	99.63	12190.046	39118.496
6160	99.61	12439.823	35874.809
7305	99.57	13535.078	34882.348
8269	99.55	13796.332	36874.496
6523	99.54	12834.316	39398.32
2787	99.54	9494.961	38350.984
383	99.54	7892.382	38076.012
4429	99.52	10912.163	37839.148
7308	99.5	13409.952	35026.199
3138	99.42	10109.39	33521.043
4369	99.42	10815.512	36262.293
2906	99.4	9754.317	38569.039
4440	99.4	10917.86	38127.199
6596	99.38	12814.036	36984.316
5945	99.38	12196.502	38499.336
251	99.38	7817.699	36361.523
6134	99.38	12416.262	36284.672
2151	99.36	9074.591	36453.52
4447	99.36	10780.39	38501.211
4577	99.34	11134.447	38028.047
2309	99.34	9439.475	38980.625
5641	99.34	11929.577	36891.133
4113	99.32	10752.05	35819.184
4669	99.32	11160.496	35601.656
1352	99.32	8612.611	34668.484
4079	99.32	10655.588	36539.219
3122	99.31	9978.145	33221.488
3348	99.29	9934.365	38014.82
1553	99.25	8699.779	35800.73
4405	99.23	10801.903	37283.063
2204	99.19	9232.665	37956.289
1921	99.19	8864.874	35524.453
2381	99.19	9353.464	37535.348
4655	99.19	11122.508	36212.004
6265	99.11	12663.345	33052.77
840	99.09	8325.295	33769.758
6323	99.09	12701.974	34977.152
6643	99.08	12881.4	35633.855
5792	99.06	12209.966	34092.27
3169	99.04	10005.696	34330.82
1630	99.04	8685.547	37190.047
6706	99.02	12840.722	33664.207
7786	99	13916.992	34481.699
129	98.96	7857.64	34574.934
2298	98.96	9363.227	39552.781
2031	98.94	9111.006	33779.219
7131	98.94	13217.312	36211.633
2094	98.94	9189.882	35214.996
4698	98.9	11187.635	35215.867
8361	98.9	13954.025	39946.152
7263	98.9	13497.015	33786.762
9059	98.88	14444.802	37050.043
6708	98.86	12910.054	33722.176
4137	98.86	10746.679	35006.805
403	98.85	7766.311	38408.156
672	98.83	8085.687	36359.223
8555	98.83	14054.923	35153.09
443	98.81	7684.522	38852.996
3576	98.79	10260.955	36260.109
8620	98.71	14227.682	33367.891
1777	98.69	9017.106	39026.676
6710	98.69	12913.09	33778.848
2797	98.69	9681.285	38552.727
7134	98.67	13212.675	35822.27
5908	98.67	12258.809	37355.977
98	98.67	7719.349	34289.637
1881	98.67	9016.343	36445.172
4478	98.65	10894.182	39065.254
5777	98.65	12086.033	33647.594
7102	98.65	13226.335	36807.254
1886	98.6	9058.473	36329.074
346	98.6	7799.047	37527.445
1882	98.58	8905.501	36455.051
1451	98.56	8640.758	33616.879
4912	98.56	11222.263	36647.395
8542	98.54	14131.447	35260.227
6307	98.52	12512.731	34505.043
4442	98.5	10893.423	38198.18
1441	98.48	8782.434	33267.699
705	98.48	8014.677	35593.641
4511	98.46	10901.292	39923.719
7798	98.44	13958.294	34995.883
7341	98.41	13537.335	36357.105
5761	98.39	12257.137	33196.004
5291	98.33	11836.269	33071.539
4021	98.31	10561.598	37841.34
7347	98.31	13363.103	36637.574
6420	98.29	12559.42	37484.66
2229	98.23	9112.043	38700.406
2903	98.23	9780.67	38641.766
2781	98.21	9698.765	38195.738
5188	98.21	11519.254	35844.762
6479	98.21	12687.781	39383.551
7353	98.19	13480.638	36851
2450	98.19	9444.687	35983.336
7136	98.19	13329.345	35878.648
6661	98.19	12724.974	35233.352
6852	98.19	13050.596	37019.164
49	98.1	7873.093	33646.301
7561	98.08	13740.344	37638.594
966	98.08	8310.819	36841.168
9138	98.08	14599.354	35142.316
4871	98.06	11272.256	35420.711
5565	98.06	11919.943	39232.078
725	98.04	7989.75	35353.613
4729	98.04	11005.185	34011.305
2158	98	9260.887	36590.004
2612	97.96	9571.682	33781.344
6909	97.96	12923.726	38556.641
897	97.95	8338.82	35101.398
3758	97.93	10450.474	35057.129
2233	97.93	9138.409	38807.523
3909	97.93	10521.111	39158.156
4853	97.91	11291.624	35095.035
6416	97.91	12693.731	37179.875
4968	97.91	11342.461	37922.215
4693	97.89	11099.84	35383.988
7284	97.87	13500.485	34277.613
5434	97.83	11792.344	37395.68
7647	97.81	13761.65	35144.652
4622	97.79	11007.091	37151.273
4701	97.79	11205.034	35229.867
5878	97.79	12147.068	36326.699
5692	97.73	11925.825	34979.164
6476	97.73	12703.252	39240.625
4201	97.72	10608.235	33416.336
1151	97.7	8509.784	38693.238
4744	97.7	11075.414	33707.09
7583	97.68	13647.405	36908.727
1140	97.66	8587.946	38869.379
3799	97.64	10556.464	36115.684
8672	97.62	14315.058	34974.203
7778	97.6	13965.16	34215.684
8692	97.6	14226.667	35762.859
8711	97.58	14346.709	36546.07
2266	97.56	9084.281	39631.004
2695	97.56	9519.385	35995.898
4479	97.54	10937.471	39085.219
1458	97.54	8708.908	33714.047
3619	97.52	10158.042	34791.137
6352	97.47	12535.451	35786.938
8501	97.45	14028.338	36738.684
2812	97.45	9605.982	38810.73
4032	97.43	10756.355	37695.387
4489	97.39	10786.921	39370.895
2999	97.37	9888.565	35912.137
2721	97.37	9656.468	36646.57
3043	97.37	9806.868	34816.055
3186	97.37	10074.312	34685.277
6638	97.37	12742.23	35589.238
1285	97.37	8598.125	36517.309
736	97.37	8075.881	35176.344
7098	97.35	13137.083	36742.637
5656	97.35	11951.289	36231.469
8664	97.33	14315.852	34645.316
6023	97.29	12424.862	39215.656
2520	97.29	9354.99	34192.77
6274	97.26	12568.827	33377.227
1057	97.26	8319.381	38901.633
3556	97.26	10338.896	36777.047
5487	97.24	11766.237	38902.453
3905	97.22	10353.115	39100.613
1822	97.22	9058.529	37878.367
8503	97.22	14016.056	36764.531
8560	97.2	14188.476	34802.254
5403	97.18	11778.578	36599.188
2268	97.18	9147.839	39711.617
4869	97.18	11229.233	35400.223
4152	97.12	10619.579	34923.293
2955	97.12	9813.666	37235.188
9058	97.1	14457.557	37291.664
9142	97.1	14486.843	35192.504
3832	97.08	10477.379	37012.438
1295	97.06	8544.063	36215.445
7244	97.06	13371.613	33338.977
3355	97.04	10020.534	38130.207
5595	97.04	11944.404	38260.473
4814	97.01	11251.236	33909.809
474	96.99	7671.149	39417.836
5075	96.97	11507.689	38832.633
7157	96.93	13289.789	35011.059
2759	96.93	9599.593	37671.926
3645	96.91	10152.059	34269.07
7057	96.85	13345.909	37769.449
4522	96.83	11187.894	39606.926
7766	96.83	13848.288	33888.68
1193	96.82	8499.841	37733.645
6568	96.76	12907.788	37759.68
882	96.74	8354.001	34757.477
2673	96.72	9697.877	35496.547
4539	96.72	11080.929	39167.691
5152	96.66	11579.934	36889.949
901	96.64	8227.525	35199.781
5367	96.64	11662.693	35472.152
2009	96.62	9127.334	33240.355
7000	96.62	13140.834	39429.676
5194	96.62	11515.053	35433.219
1941	96.6	9046.066	34884.84
5791	96.59	12134.179	34055.5
2279	96.57	9247.389	39967.535
1572	96.55	8736.01	36254.133
6211	96.55	12376.013	34312.484
1768	96.55	8853.198	39165.348
6189	96.51	12342.994	35031.297
5192	96.51	11492.884	35676.809
6217	96.49	12458.173	34153.551
7579	96.49	13755.584	37120.93
4882	96.49	11330.467	35705.316
928	96.49	8298.685	36023.914
6720	96.47	12915.792	33632.363
8753	96.47	14234.665	38079.707
7010	96.43	13179.877	38631.434
3796	96.41	10500.773	35965.484
9145	96.39	14602.022	35025.172
6091	96.37	12425.545	37242.441
6215	96.36	12447.156	34442.172
1540	96.36	8632.691	35469.41
9151	96.34	14605.988	34615.91
9112	96.34	14476.277	35831.914
6821	96.34	12931.884	36014.254
2413	96.34	9350.972	36825.539
4263	96.34	10876.451	34047.98
2364	96.32	9415.055	37856.832
5087	96.32	11421.029	38474.172
5701	96.28	11947.989	34765.172
1363	96.28	8496.261	34396.719
3162	96.28	10084.078	34085.125
5673	96.28	12061.203	35829.469
5789	96.26	12149.994	33941.043
2277	96.24	9170.267	39921.348
5766	96.24	12204.204	33429.91
8678	96.24	14325.095	35343.535
7462	96.22	13444.979	39609.293
2426	96.22	9289.964	36379.543
2252	96.2	9148.048	39328.16
4654	96.2	11149.617	36169.719
9054	96.14	14550.702	37224.008
8794	96.11	14364.102	39052.137
517	96.11	8101.227	39648.992
4894	96.07	11307.584	36017.027
4345	96.07	10855.727	35488.957
6350	96.07	12636.879	35760.316
4920	96.03	11346.105	36828.074
6623	96.03	12739.06	36352.125
3006	96.03	9748.649	36014.051
4884	96.03	11273.205	35722.598
3542	96.03	10267.427	37233.145
5426	96.01	11770.38	37265.262
1661	96.01	8789.005	37849.785
2362	96.01	9353.94	37854.02
1817	95.97	9055.052	38078.148
5833	95.97	12205.968	35210.602
2347	95.95	9325.55	38464.574
2896	95.93	9882.905	39041.203
9137	95.93	14450.783	35142.652
3882	95.91	10415.635	38477.168
8257	95.91	13829.093	36522.609
8223	95.91	13953.476	35835.621
1374	95.9	8603.099	33988.668
5210	95.88	11545.55	35081.195
5366	95.86	11707.55	35404.535
5093	95.86	11519.361	38614.422
6670	95.86	12857.845	34809.344
5266	95.84	11574.953	33800.969
7236	95.82	13558.189	33174.855
3427	95.82	9966.029	39938.375
4082	95.82	10773.566	36271.84
1310	95.76	8431.195	35686.949
5352	95.76	11702.663	34986.242
4872	95.74	11341.982	35451.66
7386	95.7	13512.896	37620.527
1782	95.68	8961.69	39085.691
704	95.67	8132.381	35580.586
8270	95.65	13816.738	36881.242
7401	95.63	13482.84	37945.816
1868	95.63	8988.648	36583.301
5912	95.59	12130.255	37495.824
5576	95.59	12050.547	38851.813
3722	95.59	10383.069	33786.281
5275	95.55	11484.698	33450.727
322	95.55	7878.007	37178.641
384	95.55	7648.912	38083.699
1512	95.53	8717.779	34810.641
3238	95.51	10121.698	35815.977
5668	95.51	11981.751	36039.68
6755	95.51	13002.56	33585.863
1592	95.49	8715.864	36649.496
4329	95.47	10924.325	35227.438
895	95.45	8413.815	35078.676
5649	95.44	11925.718	36575.301
4937	95.44	11320.003	37331.734
7614	95.44	13746.591	36066.266
550	95.4	8094.638	38908.109
225	95.4	7891.343	36051.156
2937	95.4	9735.742	37749.609
1599	95.4	8708.51	36741.527
118	95.38	7885.275	34506.793
864	95.38	8218.95	34403.859
3977	95.38	10709.932	39286.348
5433	95.36	11836.362	37347.461
7436	95.34	13352.783	39023.551
7397	95.32	13475.316	37891.57
6872	95.32	13090.96	37633.441
3704	95.3	10452.127	33262.477
1124	95.3	8498.999	39393.527
4925	95.26	11302.422	37017.086
7398	95.24	13508.726	37897.652
2704	95.24	9620.741	36226.613
6853	95.24	12988.993	37061.605
1718	95.21	8718.941	39423.227
3117	95.17	9921.749	33122.254
5881	95.15	12231.706	36372.547
5362	95.07	11819.683	35259.371
396	95.01	7710.629	38271.07
8515	94.98	14017.501	36374.813
4730	94.98	11114.723	34032.586
5832	94.98	12272.929	35209.66
7677	94.96	13576.675	34596.832
438	94.96	7910.435	38792.23
3800	94.96	10535.2	36142.211
6087	94.94	12281.47	37472.363
5457	94.92	11644.948	38046.746
398	94.92	7664.801	38276.984
1063	94.9	8269.344	39200.598
4979	94.86	11232.298	38184.734
3004	94.86	9909.866	35983.59
5767	94.84	12117.182	33444.152
5250	94.84	11469.159	34103.23
6345	94.82	12568.376	35657.871
3028	94.82	9729.876	35345.176
6511	94.8	12890.597	39644.957
2339	94.8	9424.571	38626.258
2294	94.78	9437.142	39474.66
7153	94.77	13192.911	35169.355
4428	94.77	10895.502	37823.586
6744	94.77	13137.388	33243.777
8892	94.77	14452.758	38302.648
2356	94.75	9373.106	38011.941
5363	94.73	11672.028	35352.398
5696	94.73	11854.824	34887.438
1580	94.73	8767.562	36356.363
43	94.69	7935.641	33563.68
8395	94.65	14079.686	39182.844
2171	94.63	9097.821	36827.512
5603	94.63	11935.046	38139.711
88	94.61	7693.463	34185.348
4553	94.61	11107.16	38905.07
6519	94.59	12912.954	39506.07
2881	94.55	9706.335	39388.094
7703	94.55	13569.62	33853.066
6994	94.55	13196.888	39543.48
7783	94.54	13898.288	34362.07
7477	94.52	13468.424	39899.789
2174	94.52	9088.771	36975.73
3952	94.52	10521.29	39908.938
1377	94.48	8582.238	34046.492
3015	94.48	9835.482	35579.367
4025	94.46	10593.396	37878.09
2609	94.46	9613.275	33694.598
262	94.46	7985.622	36511.574
4357	94.46	10892.038	35874.121
6293	94.46	12601.495	34194.363
6512	94.44	12921.726	39648.824
5937	94.44	12080.176	38201.977
5251	94.42	11565.95	34115.883
5986	94.42	12102.131	39812.949
4956	94.4	11392.265	37758.406
6393	94.38	12653.85	36579.348
8453	94.36	14019.293	37866.746
6405	94.36	12516.053	36878.859
4189	94.34	10654.568	33697.313
4896	94.32	11392.9	36061.441
5216	94.29	11599.759	34929.527
4228	94.27	10782.693	33191.199
2464	94.23	9422.715	35546.016
4251	94.23	10900.241	33758.48
2317	94.19	9489.489	39043.953
8861	94.19	14490.74	39305.18
1990	94.17	8949.26	33608.707
141	94.17	7738.857	34818.625
2543	94.15	9428.135	33494.883
1829	94.13	9052.701	37670.633
1181	94.11	8513.992	38307.199
1649	94.09	8663.859	37698.465
1088	94.08	8394.351	39806.52
8327	94.08	13974.044	38838.34
3430	94.08	10132.206	39830.934
2657	94.06	9481.171	35024.785
6546	94.04	12919.376	38325.695
2282	94.04	9378.918	39789.063
7018	94.02	13152.585	38322.922
8890	94	14567.602	38269.426
5144	93.98	11501.222	37238.457
6428	93.96	12597.954	37701.914
3099	93.96	9865.452	33479.559
6195	93.96	12310.747	34850.383
6358	93.94	12697.233	35909.613
236	93.94	7701.415	36167.375
4272	93.92	10988.882	34222.363
4777	93.92	11404.372	33019.367
7491	93.9	13619.522	39709.797
7714	93.9	13656.58	33584.199
6521	93.87	12910.07	39350.336
6801	93.83	13122.322	35406.332
3067	93.81	9719.487	34429.992
1708	93.79	8639.126	39196.039
1948	93.79	9025.826	34668.605
5176	93.77	11622.107	36060.473
692	93.77	8023.313	36003.086
2391	93.77	9393.955	37280.348
4578	93.75	11037.451	38028.852
2627	93.73	9539.676	34207.09
7270	93.71	13534.58	33915.172
9052	93.71	14469.3	37472.16
6080	93.67	12350.743	37535.012
987	93.67	8255.062	37347.141
5850	93.67	12065.009	35657.875
6705	93.65	12763.702	34117.797
4885	93.65	11301.817	35737.219
5386	93.65	11696.993	36018.453
4992	93.64	11417.437	38623.199
5113	93.62	11583.459	37834.609
9130	93.62	14552.585	35343.895
1660	93.62	8700.871	37845.859
6040	93.6	12377.329	38785.973
6556	93.6	12879.63	38225.586
554	93.6	7998.333	38939.996
6649	93.58	12826.93	35486.398
6094	93.58	12483.864	37324.629
651	93.56	8082.477	36627.617
6228	93.52	12444.715	33895.461
8460	93.5	14007.436	37722.742
5650	93.5	11980.543	36696.648
7175	93.46	13240.498	34290.395
8718	93.42	14323.413	36651.008
7299	93.42	13531.098	34733.828
3982	93.42	10581.074	39335.48
4984	93.42	11301.668	38314.645
8842	93.41	14540.958	39954.473
7527	93.41	13612.15	38585.074
6791	93.39	13080.732	35069.211
7254	93.37	13418.073	33582.961
4498	93.35	10924.166	39687.207
8544	93.35	14163.755	35313.688
1420	93.35	8551.035	33183.313
942	93.35	8398.22	36299.949
3675	93.31	10225.364	33469.422
6162	93.31	12395.368	35722.512
1529	93.29	8834.086	35208.648
4081	93.29	10659.479	36241.629
3719	93.29	10417.485	33757.711
179	93.29	7680.221	35486.32
5726	93.27	11860.959	33911.301
1400	93.27	8565.661	33762.473
1020	93.27	8269.454	37998.238
5371	93.25	11704.506	35565.57
2975	93.23	9837.79	36783.156
1876	93.18	8954.098	36394.195
3637	93.18	10178.059	34334.5
5635	93.18	11942.637	37089.477
3815	93.16	10417.722	36566.766
2386	93.16	9294.671	37345.266
9131	93.16	14505.364	35346.391
4880	93.14	11324.389	35647.141
4629	93.08	11122.243	36709.648
6676	93.06	12859.06	34656.043
8673	93.06	14391.164	35000.715
6540	93.06	12831.609	38745.164
4382	93.04	10839.649	36606.598
9095	93.04	14543.653	36162.863
8873	93.04	14556.696	38794.969
8463	93.04	14064.117	37762.195
7356	93.02	13563.078	36916.898
4770	93	11005.738	33315.699
7422	93	13368.403	38467.043
6035	92.98	12318.496	38694.988
8818	92.96	14370.558	39597.648
6289	92.96	12689.494	34012.594
2908	92.93	9800.903	38572.754
1750	92.93	8911.286	39740.648
7546	92.91	13770.208	37854.906
559	92.91	8097.079	38712.676
7620	92.87	13672.555	36053.066
6567	92.85	12782.857	37716.551
2743	92.83	9701.824	37360.691
1810	92.73	8979.279	38298.027
5739	92.73	11884.483	33583.82
2267	92.7	9239.083	39699.395
4006	92.7	10569.414	38534.434
4236	92.68	10800.281	33494.918
8520	92.66	14119.732	36135.906
4038	92.6	10652.983	37433.391
3418	92.6	9977.048	39676.07
8694	92.54	14266.182	35824.305
5425	92.52	11682.275	37175.438
3342	92.52	10096.4	37887.223
7799	92.49	13901.64	35004.828
4138	92.43	10770.635	35016.277
3204	92.43	10009.464	34992.746
9169	92.41	14616.679	34401.512
6055	92.41	12491.001	38106.77
3831	92.41	10403.69	36996.68
1977	92.39	8938.605	34070.086
6381	92.39	12602.481	36342.023
3710	92.39	10531.806	33569.934
5155	92.37	11580.296	36706.641
7434	92.35	13380.901	38986.563
2643	92.33	9656.056	34545.719
4581	92.29	11092.751	38097.027
4358	92.29	10881.663	35911.52
6082	92.29	12482.954	37662.777
2357	92.28	9461.241	38019.211
114	92.28	7873.686	34439.707
6838	92.26	12984.203	36790.867
7730	92.26	13627.457	33102.41
3583	92.26	10221.189	36080.836
4022	92.24	10714.191	37853.168
6719	92.24	12894.112	33600.43
5731	92.24	11941.963	33751.367
7226	92.24	13267.785	33074.707
9083	92.22	14513.383	36384.227
2137	92.22	9200.88	36201.266
2814	92.18	9530.706	38966.18
4645	92.16	11003.886	36230.98
7099	92.16	13342.467	36746.984
2167	92.14	9066.844	36766.004
4648	92.14	11187.976	36271.598
1875	92.12	8853.223	36700.34
558	92.1	8071.781	38700.07
1726	92.05	8716.147	39624.504
862	92.05	8361.957	34329.594
8304	92.05	13786.551	37805.484
3665	92.03	10160.055	33556.695
1131	92.03	8602.599	38951.961
149	92.01	7728.046	34995.141
7773	92.01	13802.652	34047.73
3683	92.01	10177.877	33029.563
5868	91.99	12199.696	36137.195
2433	91.97	9306.027	36249.684
2223	91.97	9179.82	38517.684
911	91.93	8314.445	35463.176
9186	91.91	14629.94	33882.219
1418	91.91	8602.732	33463.988
436	91.89	7966.939	38766.188
8884	91.89	14508.764	38412.809
4690	91.87	11021.32	35353.699
2077	91.87	9248.704	34835.297
5236	91.85	11420.841	34156.621
169	91.83	7946.212	35362.684
3059	91.78	9836.711	34481.789
6370	91.76	12627.131	36148.051
6483	91.74	12513.993	39573.305
1563	91.74	8708.463	36024.93
7187	91.72	13318.042	34233.488
7508	91.72	13689.226	39052.781
732	91.7	8167.167	35097.797
1894	91.7	8894.943	36173.363
6751	91.7	13022.424	33479.402
2576	91.68	9537.6	33307.836
1126	91.68	8530.892	39153.207
[truncated: 3,665 more rows]
