# Supplementary material for: Insights on the Control of Yeast Single-Cell Growth Variability by Members of the Trehalose Phosphate Synthase (TPS) Complex
Source: Front Cell Dev Biol. 2021 Jan 28;9:607628. doi: 10.3389/fcell.2021.607628 (PMC7876269; doi:10.3389/fcell.2021.607628)
Supplement: Supplementary file 2 [file Data_Sheet_1.ZIP › final_code/input_datasets/Ntd-TPS1_SortedCells2_plus_t2.csv]

Id	Area (µm²)	Centre X Position (µm)	Centre Y Position (µm)
6520	99.67	11481.742	34287.477
7625	96.98	12337.623	39827.871
7001	95.47	12020.933	38762.113
11241	85.63	14032.093	36427.246
3210	80.45	9590.749	34569.211
8601	80.43	12886.559	35560.09
11456	80.3	14393.163	35071.477
3717	79.36	9826.434	35021.617
7526	79	12122.245	37997.938
6174	78.92	11355.781	38998.207
3353	78.86	9649.33	37737.82
8328	78.12	12891.618	39630.063
3713	77.79	9826.067	34940.078
7021	76.39	11877.825	38154.832
5682	76.03	11185.918	37020.801
8792	75.43	12937.762	34572.059
8832	74.9	12950.144	35646.453
10056	74.09	13603.141	35854.516
11167	74.07	14146.114	37752.258
1164	74.07	8398.431	37123.48
8497	73.65	12712.276	36564.594
625	73.1	8053.924	38521.121
1774	72.81	8824.204	34943.551
759	72.62	8096.844	36196.566
6834	71.99	11790.329	37735.367
363	71.62	7661.503	37523.957
10713	71.45	13986.72	38168.703
2006	71.43	8631.287	39712.34
10314	71.12	13816.148	35240.172
3716	71.03	9724.934	34998.203
6740	70.72	11832.085	36081.617
6911	70.57	11816.773	39903.934
7402	70.55	12216.049	34929.09
6825	70.38	11806.449	37610.688
5495	70.34	10848.792	40007.172
5048	69.11	10724.988	34587.777
4817	69.04	10671.31	39365.293
9329	68.65	13188.246	36384.168
2878	68.42	9285.508	37378.176
11913	68.31	14605.106	35022.801
1279	68.25	8414.802	39255.738
11985	67.85	14518.462	33646.836
10660	67.2	13980.051	37129.941
4192	66.78	10281.624	39105.203
5958	66.55	11259.137	35047.785
6733	66.05	11717.798	35983.48
6742	65.8	11819.618	36089.992
3641	65.76	9865.76	36242.945
8175	65.34	12589.903	37097.801
11494	65.26	14273.472	35888.426
5973	64.48	11388.418	35365.953
1196	64.15	8331.949	37755.867
5571	63.86	11062.778	38636.602
3980	63.73	10092.448	35967.332
283	63.02	7699.818	36383.168
72	62.91	7827.292	33834.668
4331	62.6	10145.869	36346.324
6016	62.49	11265.469	36151.234
2731	62.16	9096.009	38855.977
5217	62.14	10810.466	34357.008
5440	61.37	10863.693	38731.652
6077	61.24	11293.908	37075.289
2044	61.18	8988.726	39555.434
6001	60.99	11360.447	35960.465
10228	60.86	13812.348	33520.008
8870	60.03	13104.185	36209.887
3230	59.92	9596.807	35039.867
1661	59.48	8546.425	33204.926
2081	59.13	8916.707	38853.188
2039	58.67	8888.083	39476.902
2144	58.54	8993.446	37843.176
11739	58.5	14511.567	39016.895
11747	57.96	14499.813	38837.738
9142	57.16	12969.169	39717.734
11086	57.08	14210.884	39510.785
3950	56.97	9962.191	35513.906
11858	56.97	14516.025	36441.879
1090	56.85	8367.442	35595.84
11869	56.76	14637.322	36301.383
6690	56.72	11831.245	34937.023
11866	56.72	14622.92	36244.758
4202	55.93	10316.474	38664.246
11580	55.78	14409.894	37461.34
4474	55.57	10181.965	33233.402
2199	55.55	9025.9	37109.559
7332	55.47	12133.214	33950.758
1499	55.38	8615.286	36555.184
4715	55	10413.59	38516.422
713	54.21	8166.565	36862.516
3016	53.81	9464.446	34881.828
4270	53.54	10313.334	37388.359
8428	53.35	12791.766	37397.703
7013	53.08	11955.304	38379.949
8749	52.93	13098.813	33618.715
11721	52.91	14567.983	39490.125
9949	52.89	13712.679	37646.574
5504	52.77	11159.888	39927.27
9735	52.74	13424.572	37958.078
9337	52.72	13165.28	36166.578
6338	52.68	11607.394	37741.992
108	52.35	7759.939	34218.125
6533	52.28	11513.789	33830.902
252	52.12	7660.099	35979.512
5570	52.01	11081.951	38944.336
7047	51.97	11992.503	37922.172
4394	51.95	10283.833	34742.43
9463	51.78	13220.283	33327.129
9921	51.74	13674.077	38079.523
11239	51.43	14005.223	36384.66
8341	51.26	12868.695	39523.84
10231	51.22	13943.359	33628.359
4639	51.18	10562.52	36978.348
5674	51.07	11206.423	36908.797
9298	51.03	13334.645	36940.813
8688	50.97	12798.201	33540.57
1067	50.92	8383.134	35116.852
1695	50.7	8701.102	33291.273
11922	50.63	14565.145	34922.273
11409	50.49	14419.949	33666.137
8846	50.44	12932.237	35826.613
4982	50.44	10772.255	35907.707
9216	50.36	13252.139	38955.535
2601	50.34	9273.764	36503.555
3116	50.32	9405.737	33350.359
9912	50.25	13695.309	38007.93
4711	50.17	10479.525	38438.875
6722	50.17	11776.232	35588.422
1814	50.13	8839.929	36041.176
11901	50.09	14640.858	35258.621
6331	50	11628.248	37929.672
7440	49.98	12251.173	35848.875
6550	49.69	11611.815	33775.395
10155	49.67	13634.777	33665.23
9767	49.54	13557.315	38690.438
2359	49.52	9050.449	33995.078
9946	49.46	13763.819	37593.613
1556	49.36	8594.687	35303.641
3409	49.34	9502.796	38938.543
11302	49.33	14181.789	34654.828
4675	49.19	10438.091	37689.059
9423	49.13	13243.46	34131.719
2797	49.11	9447.225	39417.113
4797	49.1	10730.503	39641.004
2964	48.81	9449.005	35586.336
7731	48.77	12302.726	38042.488
3721	48.77	9875.442	34783.922
6937	48.77	11892.287	39622.785
1348	48.71	8589.504	39336.98
8788	48.69	13121.896	34430.543
3680	48.64	9895.529	35502.289
5642	48.64	11014.063	37604.766
11576	48.6	14264.475	37383.965
6655	48.58	11758.057	34171.957
9863	48.48	13632.406	38969.293
10200	48.43	13980.593	33031.273
6992	48.37	11891.42	39079.949
6735	48.35	11837.133	35997.297
6999	48.31	11918.653	38706.035
8874	48.18	13112.527	36259.195
11724	48.18	14608.245	39318.324
5790	48.12	11072.329	34330.648
9051	48.04	12987.617	37220.906
2926	48	9473.431	36774.324
3863	47.97	10069.526	33850.781
6212	47.87	11248.139	39627.848
3671	47.85	9747.631	35603.078
11267	47.79	14158.831	35689.363
9286	47.77	13226.898	37040.621
11512	47.75	14333.532	36217.301
5278	47.74	10844.928	35481.508
4729	47.66	10519.991	38863.98
4960	47.66	10741.088	36857.777
6125	47.64	11411.185	37931.855
9044	47.64	13130.077	37015.234
11806	47.6	14486.672	37565.027
9436	47.56	13258.569	33806.82
11903	47.54	14553.195	35269.824
2836	47.54	9308.865	38284
2665	47.54	9218.689	37648.719
6235	47.54	11502.72	39890.492
11247	47.51	14146.624	36491.656
9774	47.51	13558.773	38898.027
4284	47.51	10284.563	37279.266
3772	47.49	9898.394	33962.234
9880	47.49	13650.215	38485.414
1998	47.45	8722.652	39587.715
11321	47.45	14160.638	34179.996
4999	47.45	10773.577	35630.398
5300	47.43	10941.789	36092.688
5914	47.41	11417.504	34113.938
11135	47.37	14160.129	38364.617
7058	47.33	12010.906	37737.289
3207	47.28	9703.027	34411.547
4265	47.24	10202.57	37625.707
4162	47.24	10284.146	39703.941
10216	47.24	13994.556	33327.668
8646	47.22	12856.007	34517.926
5311	47.22	10930.566	36321.879
10874	47.2	14142.96	39634.445
11320	47.2	14101.645	34151.402
2871	47.14	9332.124	37605.539
4471	47.14	10307.336	33200.699
2901	47.12	9412.348	37032.289
6703	47.07	11678.09	35152.094
3613	47.07	9874.452	37262.098
6353	47.03	11540.462	37619.16
3402	46.99	9556.485	38837.348
4481	46.97	10412.128	33028.145
9468	46.97	13157.671	33439.703
11774	46.91	14465.194	38359.559
10193	46.91	13578.411	33076.324
6840	46.87	11824.349	37919.246
9350	46.84	13161.28	36053.605
7122	46.84	11886.766	36676.488
5445	46.82	10800.858	38876.59
11258	46.8	14169.016	35962.82
3902	46.78	10112.053	34714.699
48	46.74	7772.902	33490.211
442	46.7	7642.974	38608.738
9439	46.7	13313.878	33831.688
2796	46.66	9397.349	39350.738
11262	46.64	14104.093	35820.473
6456	46.62	11538.317	35604.215
8485	46.62	12921.719	36750.137
11333	46.61	14166.886	33855.391
9380	46.59	13328.776	35307.273
667	46.55	8007.835	37962.66
7504	46.55	12250.237	37467
9295	46.53	13347.836	36873.98
11509	46.53	14410.968	36155.801
10045	46.51	13681.02	36035.324
3810	46.49	9772.63	33313.148
8096	46.47	12649.976	35691.383
2470	46.45	9263.405	34019.66
3009	46.45	9444.3	35006.434
4476	46.43	10327.117	33318.414
2047	46.41	8936.079	39286.758
974	46.36	8208.418	33267.379
9188	46.3	13153.564	39517.125
8161	46.22	12534.769	36954.277
9698	46.13	13510.234	37211.852
5488	46.13	10958.8	39890.441
10163	46.13	13629.513	33568.973
3780	46.05	9846.811	33505.281
5033	46.05	10637.74	34623.973
1352	46.03	8605.991	39411.672
10855	45.97	13973.725	39806.223
208	45.97	7743.681	35514.086
8656	45.95	12871.272	34314.898
5122	45.94	10732.926	33274.449
11781	45.92	14600.94	38226.598
9582	45.9	13498.001	34901.707
6991	45.88	11863.586	39073.039
3927	45.84	10056.803	35075.34
11784	45.84	14479.127	38254.059
2678	45.82	9276.452	37798.5
7815	45.82	12484.506	36067.855
2562	45.82	9272.762	35463.559
6670	45.8	11759.982	34427.633
5541	45.8	11164.634	39394.492
6241	45.8	11582.602	39606.461
10018	45.8	13647.425	36408.309
1289	45.72	8317.669	39516.422
7783	45.72	12339.442	37081.672
11286	45.72	14172.318	35098.16
3364	45.72	9699.336	38015.625
1161	45.67	8404.872	37038.539
11105	45.67	14204.16	38802.043
2282	45.67	8923.114	35416.504
3025	45.65	9283.689	34674.133
9132	45.65	13105.46	39573.277
7353	45.65	12246.581	34396.617
2041	45.63	8900.335	39542.859
8560	45.63	12904.624	36128.121
8593	45.63	12855.362	35692.613
7993	45.61	12630.867	33477.805
10299	45.59	13968.147	35017.781
11833	45.59	14633.644	36705.02
10684	45.57	13872.688	37607.242
830	45.55	7996.363	34692.02
7050	45.55	11969.744	37950.492
10023	45.55	13763.312	36254.328
7773	45.53	12299.187	37260.844
4276	45.53	10313.616	37185.004
7893	45.49	12410.425	35085.578
5976	45.48	11276.262	35453.758
2918	45.48	9470.767	36935.648
6701	45.44	11781.504	35124.07
7774	45.44	12346.463	37269.984
8598	45.4	12821.247	35484.246
7811	45.4	12415.278	36228.523
1282	45.36	8417.015	39364.219
9332	45.36	13269.141	36440.969
10212	45.32	13953.593	33260.012
781	45.3	8023.598	35578.793
6377	45.28	11630.074	37068.125
9402	45.28	13201.032	34719.219
3594	45.28	9755.777	37555.914
3806	45.23	9864.372	33259.172
1849	45.21	8702.088	36850.055
5059	45.21	10751.627	34129.785
11730	45.19	14461.225	39131.469
2048	45.15	9034.621	39286.73
9085	45.07	12951.568	38479.746
4728	45.05	10419.926	38779.969
11243	45.05	14175.463	36442.629
8649	45.03	12885.637	34559.395
7941	45.02	12401.045	33772.102
8484	45.02	12848.368	36748.906
4157	45.02	10317.089	39592.359
9377	44.98	13327.646	35512.516
8234	44.98	12557.907	38366.242
8036	44.96	12585.736	34660.848
2779	44.94	9453.255	39962.824
5557	44.94	11162.996	38992.156
11599	44.9	14386.42	37967.375
5793	44.9	11206.478	34346.617
6265	44.9	11616.069	39113.922
6492	44.88	11548.664	34691.441
9318	44.86	13264.643	36564.359
2262	44.82	8928.111	35978.602
7955	44.82	12376.078	33352.43
8757	44.8	13070.532	33812.434
9378	44.8	13307.282	35271.727
8823	44.8	13053.194	35459.969
1422	44.79	8611.059	38297.688
6018	44.79	11400.197	36172.371
11944	44.79	14532.472	34356.34
9960	44.77	13776.905	37189.762
10349	44.75	13966.026	36106.434
9365	44.75	13348.074	35637.18
10005	44.75	13626.275	36549.922
8100	44.73	12701.812	35762.188
11212	44.69	14051.814	36883.988
9975	44.69	13621.821	37138.383
150	44.69	7683.128	34691
11278	44.69	14054.109	35510.398
1652	44.67	8571.775	33447.605
1079	44.65	8384.613	35312.137
7161	44.65	12042.639	35743.285
1867	44.63	8674.428	37276.215
11926	44.59	14633.65	34758.156
6385	44.59	11592.094	36877.551
6843	44.59	11798.308	37950.531
11654	44.56	14294.818	39198.695
5669	44.54	11201.741	37116.648
3371	44.54	9646.457	38202.66
5544	44.54	10994.038	39112.688
4055	44.54	10068.818	37910.527
11937	44.52	14586.374	34297.109
1532	44.52	8564.787	36014.938
10670	44.52	13943.056	37254.684
3158	44.52	9696.324	33452.977
6000	44.52	11272.511	35959.973
8629	44.5	12897.109	34873.316
10075	44.46	13721.339	35516.551
7801	44.46	12439.226	36597.391
4798	44.46	10727.989	39652.086
5884	44.42	11214.454	33669.977
8732	44.42	13125.197	33354.871
11664	44.42	14233.112	39408.766
120	44.4	7757.3	34349.586
9494	44.4	13527.438	33167.113
9797	44.4	13566.593	39409.559
3146	44.36	9584.716	33158.969
7093	44.36	11925.183	37322.496
1331	44.35	8584.528	39646.102
7134	44.35	12008.36	36253.535
11759	44.31	14549.184	38752.754
7476	44.31	12141.597	36856.914
6623	44.31	11761.142	33468.887
11804	44.31	14539.861	37517.785
11579	44.29	14385.253	37448.277
7228	44.29	11865.681	34441.406
11632	44.27	14369.809	38658.813
10880	44.23	14186.802	39718.938
9565	44.21	13373.806	34564.504
4020	44.21	10089.443	36789.414
5993	44.19	11281.675	35845.281
7539	44.19	12235.4	38303.891
10870	44.17	14019.754	39916.148
9200	44.17	13151.072	39362.5
7861	44.17	12490.702	35515.863
7107	44.15	11991.05	37016.379
11163	44.15	14193.943	37670.734
7939	44.13	12437.796	33677.906
8202	44.12	12557.828	37596.352
11657	44.12	14379.42	39214.902
11107	44.08	14179.067	38826.188
9971	44.08	13595.575	37095.953
7517	44.04	12267.963	37795.41
3651	44.04	9813.958	36163.996
2973	44.02	9304.008	35724.035
9528	44	13447.696	33870.277
6166	44	11364.369	38820.621
1416	44	8562.917	38399.492
4814	43.98	10729.792	39275.324
2489	43.98	9071.054	34313.773
6562	43.98	11500.145	33425.109
5052	43.96	10637.998	34335.488
3294	43.96	9695.024	36512.629
3010	43.96	9471.552	35056.176
8215	43.94	12625.855	37861.934
6862	43.94	11713.078	38540.301
9784	43.94	13453.422	39077.051
3724	43.94	9803.341	34836.309
6579	43.92	11425.676	33086.926
11877	43.92	14568.992	36131.828
3051	43.92	9293.167	34170.566
10226	43.92	13924.315	33443.113
9599	43.9	13546.144	35109.281
7717	43.9	12363.303	38390.004
2263	43.89	8956.735	35993.066
1735	43.89	8639.273	34078.156
28	43.89	7669.652	33239.371
76	43.89	7743.186	33856.176
6989	43.87	11861.587	39046.285
3510	43.85	9862.991	39099.789
5539	43.81	11160.821	39376.246
8787	43.81	13001.595	34392.188
2101	43.81	9046.059	38512.621
6763	43.81	11673.807	36649.035
8644	43.79	12909.402	34480.367
7176	43.79	12007.78	35694.469
6827	43.77	11690.443	37618.223
3688	43.77	9896.989	35347.789
6335	43.75	11484.734	37691.359
2230	43.75	8878.015	36397.586
10172	43.75	13714.931	33404.383
2095	43.73	8900.287	38755.289
11676	43.73	14366.339	39638.828
3416	43.73	9692.974	39113.555
12002	43.71	14538.276	33043.23
5011	43.71	10755.82	35142.473
9763	43.71	13527.501	38421.535
2025	43.71	8995.605	39875.102
1594	43.69	8595.612	34467.199
11695	43.69	14548.35	39764.07
8588	43.66	12903.198	35599.93
6581	43.66	11559.29	33128.074
11917	43.64	14521.582	34811.074
5147	43.64	10960.154	33333.5
5334	43.64	10838.474	36642.547
7978	43.64	12559.411	33202.094
3092	43.62	9448.226	33955.523
2965	43.62	9487.466	35601.848
2110	43.62	8889.637	38603.48
8445	43.62	12923.29	37094.59
1873	43.6	8712.168	37332.988
10723	43.6	13820.067	38399.27
7817	43.6	12481.051	36077.406
4016	43.6	10118.287	36665.719
11184	43.58	14178.954	37348.055
2808	43.56	9298.306	38892.828
11910	43.56	14552.257	34940.078
10220	43.54	13979.926	33416.617
3375	43.54	9551.271	38311.031
5068	43.52	10762.343	34258.113
6284	43.52	11568.574	38891.16
2336	43.52	9045.221	34339.5
3195	43.52	9620.194	34068.41
1799	43.52	8781.784	35537.051
6503	43.52	11582.372	34542.641
4712	43.52	10474.305	38471.883
11685	43.5	14240.899	39767.094
7573	43.5	12242.678	39109.645
7268	43.5	12042.207	33360.219
1516	43.46	8512.877	36130.988
11369	43.46	14090.576	33213.953
5118	43.46	10755.687	33437.238
7282	43.44	12021.736	33028.598
3457	43.44	9868.104	39777.816
8719	43.41	13019.342	33173.547
7479	43.39	12215.223	37037.699
9592	43.39	13416.77	35008.188
9346	43.37	13267.11	36000.398
11892	43.37	14442.576	35587.223
9527	43.35	13561.593	33860.629
5796	43.35	11063.331	34435.242
2223	43.31	8974.305	36841.195
4279	43.29	10280.388	37200.484
11298	43.27	14070.844	34840.59
9326	43.27	13153.029	36684.004
9054	43.25	12983.582	37371.426
11879	43.25	14592.317	36143.605
5464	43.23	10858.173	39384.152
105	43.23	7641.307	34177.352
7787	43.2	12361.524	36973.855
7866	43.2	12388.894	35299.594
7795	43.18	12351.135	36806.121
2880	43.18	9424.845	37377.238
3144	43.18	9551.043	33019.992
5478	43.16	10820.895	39713.766
11669	43.14	14366.869	39533.133
3086	43.14	9448.081	33885.184
6913	43.14	11836.598	39939.668
4968	43.12	10566.903	36472.484
5411	43.1	10913.267	38228.297
2753	43.1	9126.301	39444.164
2835	43.08	9475.737	38280.695
130	43.08	7896.128	34444.078
5963	43.08	11269.672	35127.41
5970	43.08	11362.059	35309.219
4947	43.04	10754.93	36971.363
1096	43.02	8412.944	35682.852
5876	43.02	11364.96	33451.398
9419	43	13140.768	34390.355
6152	42.99	11401.705	38488.926
7868	42.99	12468.828	35301.992
11423	42.97	14388.56	34104.605
4932	42.97	10768.644	37259.652
5522	42.97	11059.282	39467.395
5410	42.95	10933.566	38195.727
4380	42.95	10320.936	35044.57
9616	42.95	13560.757	35519.527
3393	42.95	9666.719	38630.66
3764	42.93	9882.861	33824.602
7775	42.93	12306.211	37277.453
1964	42.93	8823.059	39025.996
7712	42.91	12373.649	38605.828
11844	42.89	14457.752	36602.801
10072	42.89	13636.029	35466.543
3590	42.89	9852.67	37816.965
9885	42.87	13651.967	38537.922
5692	42.85	11195.858	36598.348
5294	42.85	10977.736	35963.727
10137	42.85	13598.812	34037.664
2809	42.81	9308.597	38904.848
7928	42.81	12458.978	33977.207
1558	42.81	8564.782	35353.984
4224	42.79	10343.079	38270.137
7461	42.79	12136.422	36506.195
8767	42.79	12949.502	33956.363
6981	42.79	12042.978	39159.02
6214	42.79	11414.999	39762.902
11748	42.79	14610.348	38847.492
1544	42.77	8562.108	35629.676
4306	42.77	10282.527	36839.375
4804	42.77	10611.804	39717.949
10253	42.74	13804.671	34207.66
3977	42.74	10130.029	35904.496
9879	42.74	13617.711	38736.609
4627	42.72	10557.296	36788.043
9601	42.72	13367.595	35150.059
10318	42.72	13866.844	35307.766
5201	42.7	10978.375	34128.547
8138	42.7	12566.969	36703.559
7735	42.68	12409.695	37927.051
7804	42.68	12446.964	36691.84
9744	42.68	13428.451	38261.285
4972	42.66	10765.339	36537.414
10218	42.66	13977.069	33353.152
11745	42.64	14615.265	38793.555
9124	42.64	13070.674	39350.699
10764	42.62	13995.916	39269.617
3181	42.62	9549.539	33948.848
9510	42.62	13366.467	33534.234
6756	42.6	11731.661	36452.379
8580	42.6	12890.196	35819.637
2384	42.58	8857.391	33596.238
9931	42.58	13752.577	37974.84
11351	42.58	14197.401	33562.84
1318	42.58	8548.346	39808.035
1357	42.54	8469.58	39179.988
5840	42.54	11058.687	33373.336
11802	42.53	14603.323	37801.531
9105	42.53	13030.928	39069.008
3572	42.53	9907.53	38297.98
3295	42.51	9619.295	36518.438
6021	42.51	11350.458	36294.344
7217	42.51	11963.297	34527.934
9338	42.51	13150.15	36204.578
10731	42.51	13800.122	38506.914
11361	42.49	14197.883	33425.355
11887	42.49	14484.768	36013.301
2729	42.49	9100.497	38838.895
10142	42.47	13765.52	34103.734
101	42.47	7707.918	34164.609
3745	42.47	9776.795	34363.504
10283	42.45	13955.433	34688.594
10246	42.45	13863.644	34028.598
10016	42.43	13680.8	36391.574
1471	42.43	8630.712	37181.645
8818	42.41	13128.842	35423.313
7803	42.41	12318.265	36682.816
8224	42.41	12594.143	38173.148
11934	42.39	14605.457	34549.707
9700	42.37	13551.612	37221.043
5625	42.37	11177.88	37716.609
3054	42.37	9472.048	34183.141
2249	42.37	8984.843	36108.027
11	42.37	7753.684	33103.406
9244	42.37	13305.756	38467.684
9694	42.33	13553.42	37143.953
9101	42.33	13052.383	38992.938
2787	42.33	9321.152	39650.234
7883	42.33	12463.207	34931.328
6297	42.33	11511.626	38503.563
1824	42.31	8761.051	36270.031
10021	42.31	13624.312	36222.133
600	42.3	8204.003	39157.836
7799	42.28	12429.914	36583.945
11349	42.28	14139.502	33487.363
1092	42.28	8322.358	35617.867
9043	42.26	12923.809	36894.242
9665	42.24	13381.415	36744.848
3601	42.24	9893.643	37393.211
1124	42.22	8331.605	36164.668
10049	42.22	13781.733	35747.438
8003	42.2	12636.994	33766.598
10331	42.2	13990.754	35584.477
1235	42.2	8337.259	38490.832
10342	42.18	13931.6	35911.336
7894	42.18	12289.206	34853.688
6698	42.18	11820.388	35084.434
8532	42.16	12845.867	36428.246
6343	42.16	11586.306	37794.547
11089	42.14	14198.597	39118.066
1725	42.14	8708.434	33902.047
5716	42.14	11203.901	36310.395
2846	42.14	9478.516	37890.516
7413	42.14	12276.168	35100.699
4036	42.14	10115.213	37333.426
1986	42.14	8781.924	39301.316
7270	42.12	11986.176	33408.703
6804	42.1	11840.476	37377.914
3192	42.1	9511.025	34049.09
9769	42.08	13431.469	38793.055
11672	42.08	14232.141	39553.023
11186	42.07	14090.413	37438.961
3303	42.07	9610.823	36653.887
7297	42.07	12173.952	33216.066
5894	42.07	11403.283	33777.355
2341	42.05	9055.199	34445.32
7848	42.05	12483.945	35697.711
940	42.05	8050.018	33314.188
11902	42.05	14584.676	35260.727
7124	42.03	12040.659	36397.309
5653	42.03	11076.434	37418.813
7982	42.03	12544.183	33295.027
10107	42.01	13733.818	34636.531
6426	42.01	11606.298	36079.195
5175	41.99	10936.226	33763.066
6260	41.97	11606.44	39345.273
10195	41.97	13608.523	33098.949
2634	41.95	9066.239	37097.617
9405	41.93	13245.042	34482.016
1087	41.93	8293.246	35538.836
9399	41.93	13341.795	34902.719
8687	41.91	12834.101	33797.277
212	41.91	7785.556	35546.121
9718	41.89	13500.004	37551.391
10646	41.89	13880.742	36922.648
7277	41.89	12060.203	33248.063
3797	41.87	9894.359	33354.156
8631	41.87	12833.806	34894.879
3070	41.87	9479.288	34069.406
6108	41.87	11414.584	37673.422
3477	41.87	9876.28	39716.047
586	41.85	8182.552	39561.305
8075	41.85	12542.429	35176.535
11437	41.85	14375.192	34589.879
7685	41.85	12431.988	39093.426
3584	41.85	9790.296	37707.461
3726	41.85	9771.895	34858.133
4354	41.85	10220.58	35667.203
7806	41.85	12456.9	36409.324
10637	41.85	13817.21	36863.27
11309	41.85	14025.627	34568.746
7212	41.85	11908.942	34461.691
3052	41.84	9452.631	34172.012
9524	41.84	13496.138	33771.48
11867	41.84	14600.778	36278.039
2055	41.82	9048.794	39390.535
9705	41.82	13542.73	37291.258
3131	41.8	9482.6	33253.023
11981	41.8	14600.011	33590
9370	41.8	13305.102	35451.129
8811	41.8	13135.742	35217.473
4524	41.78	10418.769	33902.266
7565	41.78	12227.92	38943.543
7335	41.78	12229.95	34021.066
8660	41.76	12854.632	34356.527
4126	41.74	10085.489	39657.473
10727	41.74	13835.779	38453.176
5745	41.72	11202.752	35662.16
7764	41.72	12285.142	37472.723
6398	41.72	11503.072	36802.77
4783	41.72	10443.002	39963.66
9165	41.7	13172.079	39926.688
9853	41.7	13577.821	39392.645
434	41.7	7876.259	38548.074
497	41.68	7847.705	39238.02
7182	41.68	12023.362	35463.668
9958	41.68	13738.041	37436.445
6641	41.66	11772.083	33850.172
4671	41.66	10548.639	37483.828
8430	41.66	12831.479	37467.387
7435	41.66	12147.889	35733.891
6440	41.66	11583.964	36027
7856	41.66	12375.179	35467.156
4197	41.64	10280.236	38862.543
4549	41.64	10477.227	34485.895
2532	41.63	9139.193	35016.398
4181	41.61	10344.849	39134.527
3413	41.59	9679.304	39053.27
4616	41.59	10508.766	36400.496
11658	41.59	14289.788	39264.047
4785	41.57	10763.434	39771.238
6468	41.57	11547.725	35536.605
4283	41.55	10255.966	37278.121
11783	41.53	14557.861	38242.059
9677	41.53	13515.252	36917.629
10878	41.51	14159.653	39667.695
4373	41.51	10152.758	34951.551
9390	41.51	13192.631	35001.781
5114	41.49	10688.589	33373.926
11751	41.49	14534.606	38911.453
7901	41.49	12386.55	34614.707
7150	41.49	11859.994	35960.969
1180	41.49	8318.044	37529.438
5687	41.49	11127.543	36819.578
9573	41.49	13564.02	34794.199
5786	41.49	11166.142	34594.289
9459	41.47	13327.215	33577.551
5027	41.47	10597.631	34869.063
6567	41.47	11524.486	33207.238
5261	41.45	10801.782	35156.828
11338	41.45	14034.48	33671.566
8200	41.45	12515.156	37521.02
6411	41.45	11519.188	36434.293
11798	41.43	14489.55	37684.957
4070	41.41	10045.18	38237.375
6373	41.41	11559.979	37318.227
1459	41.4	8452.164	37566.234
11094	41.4	14164.865	39233.098
7587	41.4	12144.067	39380.219
5250	41.4	10861.042	34893.184
1455	41.4	8599.012	37538.855
11327	41.4	14099.863	34065.422
11161	41.38	14163.238	37951.883
11970	41.38	14601.064	33872.48
10143	41.38	13745.146	34123.078
6996	41.36	12060.191	38886.098
5073	41.36	10679.937	34000.695
11175	41.36	14138.796	37538.695
5817	41.36	10993.754	33952.727
8172	41.36	12652.782	37027.973
8233	41.36	12533.895	38318.621
6128	41.36	11251.869	37972.719
9453	41.34	13346.261	33733.23
4152	41.34	10247.569	39945.887
2538	41.34	9115.233	35045.547
8722	41.34	13087.172	33175.746
8796	41.34	13076.62	34726.539
9603	41.34	13391.985	35222.395
7295	41.34	12123.35	33180.16
8068	41.32	12651.495	35107.68
5864	41.3	11218.535	33001.109
6392	41.3	11635.886	36710.434
3249	41.3	9546.009	35455.707
8555	41.3	12910.002	36330.496
6711	41.3	11662.635	35322.008
8298	41.3	12699.93	39734.879
3471	41.3	9763.853	39632.902
3143	41.28	9654.454	33003.531
7497	41.26	12185.648	37436.859
4506	41.26	10552.453	33491.379
1851	41.26	8716.111	36901.316
9486	41.26	13285.979	33028.598
976	41.26	8215.263	33366.371
161	41.26	7954.839	34784.637
10046	41.24	13711.271	35736.652
620	41.24	8116.133	38683.637
7025	41.24	11947.439	38286.324
5583	41.24	11048.377	38618.531
3336	41.22	9688.835	37228.465
7691	41.2	12297.949	38895.484
7089	41.2	11862.839	37291.055
4643	41.18	10515.677	37042.102
852	41.18	8133.434	34313.543
7615	41.17	12067.206	39929.867
6112	41.17	11371.902	37713.242
8789	41.15	13118.667	34490.645
5877	41.15	11217.824	33472.168
6206	41.15	11311.8	39537.559
4726	41.13	10492.188	38751.707
5659	41.13	11008.659	37255.035
6532	41.13	11612.676	33818.754
4959	41.13	10583.101	36838.18
8612	41.11	12767.541	35188.02
2894	41.11	9291.231	37476.754
10321	41.11	13915.166	35360.012
2543	41.09	9183.398	35179.078
10287	41.09	13981.042	34783.516
8650	41.07	12720.764	34565.703
4338	41.07	10286.963	35971
3103	41.07	9347.778	33499.648
4517	41.07	10517.309	33813.723
11966	41.05	14617.803	33832.875
1102	41.05	8305.268	35796.531
6633	41.05	11814.64	33656.996
2152	41.05	8918.081	37978.988
9177	41.03	13212.951	39700.363
3459	41.01	9752.063	39789.563
5731	41.01	11111.694	35805.332
2804	41.01	9491.139	38805.801
9449	40.99	13306.251	33666.801
7554	40.99	12260.031	38769.477
4611	40.99	10516.603	36321.91
292	40.97	7898.034	36552.5
4330	40.95	10318.848	36342.164
2738	40.95	9132.77	38929.02
18	40.94	7899.675	33136.086
7482	40.94	12239.002	37132.281
1748	40.94	8842.666	34455.441
11548	40.94	14368.476	37016.387
10322	40.92	13843.964	35369.824
6416	40.92	11617.837	36260.379
2955	40.92	9392.221	35771.969
8357	40.92	12731.838	39000.23
4760	40.92	10360.913	39322.41
1647	40.9	8627.948	33616.137
809	40.9	8085.543	34992.566
9614	40.88	13567.707	35502.676
4371	40.88	10320.502	35151.445
8444	40.88	12787.433	37082.891
11312	40.86	14105.106	34287.914
4497	40.86	10491.376	33352.754
10295	40.84	13854.927	34876.992
1598	40.82	8633.02	34539.52
788	40.82	8127.52	35700.602
11613	40.82	14368.805	38296.227
11470	40.82	14422.603	35415.664
3432	40.82	9620.017	39607.934
3362	40.82	9606.166	37994.469
9840	40.8	13735.934	39460.145
3104	40.8	9457.39	33516.98
11811	40.8	14434.531	37382.984
2399	40.8	8876.967	33029.688
614	40.78	8009.654	38808.316
8191	40.78	12694.442	37383.871
5797	40.76	11126.839	34437.988
9386	40.76	13349.463	35174.027
1112	40.76	8228.345	35990.941
1063	40.76	8258.653	34984.727
2778	40.76	9339.199	39948.805
11773	40.74	14530.633	38350.094
11621	40.74	14398.996	38457.59
11396	40.74	14389.042	33471.395
722	40.72	8007.896	36728.117
3	40.72	7795.652	33017.801
2805	40.72	9317.231	38809.902
4288	40.72	10291.152	37031.336
5997	40.72	11351.787	35901.285
7794	40.71	12453.982	36782.934
7347	40.71	12206.774	34302.949
2788	40.69	9322.006	39708.047
7613	40.69	12208.881	39904.664
9173	40.69	13318.614	39632.035
9962	40.67	13747.65	37298.371
3769	40.67	9911.071	33925.57
3696	40.67	9793.327	35129.84
5012	40.67	10748.926	35163.16
10326	40.67	13914.184	35432.813
10196	40.67	13665.354	33112.379
4612	40.65	10561.519	36357.578
11915	40.65	14542.676	35051.633
3557	40.65	9771.606	38354.508
2329	40.63	8938.742	34580.59
2349	40.61	8967.684	34205.633
2946	40.61	9454.175	36149.133
894	40.59	8033.178	33947.039
10052	40.57	13650.957	35768.219
1569	40.57	8631.137	34970.449
4599	40.55	10558.471	35971.836
9507	40.55	13437.683	33471.844
4049	40.55	9972.124	37701.5
9397	40.53	13205.125	34839.773
3081	40.53	9456.557	33836.734
7198	40.51	12007.93	34972.305
11857	40.51	14484.713	36424.699
4286	40.51	10184.702	37335.926
2511	40.51	9120.554	34710.344
11889	40.51	14526.256	35763.93
534	40.49	7783.279	39705.41
8382	40.49	12860.59	38366.543
10758	40.48	13901.673	39167.984
6302	40.48	11522.284	38619.238
9816	40.48	13424.3	39969.902
5165	40.48	10924.283	33656.66
775	40.46	8169.496	35842.34
3637	40.46	9714.564	36511.66
11523	40.46	14402.71	36500.375
6287	40.46	11554.84	38660.176
7971	40.44	12467.666	33128.512
11771	40.42	14512.813	38315.742
1026	40.42	8412.534	34245.875
8715	40.42	13093.918	33059.789
8734	40.4	12963.627	33383.379
2419	40.4	9188.014	33271.496
917	40.4	8182.532	33337.949
5179	40.4	10802.533	33783.719
819	40.38	8196.902	34848.535
9082	40.38	13069.845	38318.906
6242	40.38	11494.502	39620.438
7987	40.38	12554.264	33352.055
11735	40.38	14568.391	38972.195
7027	40.36	11907.32	38007.898
686	40.36	8041.269	37345.477
6495	40.36	11451.578	34750.898
26	40.36	7878.532	33206.578
7582	40.34	12135.81	39267.191
11462	40.34	14382.465	35259.16
7715	40.34	12355.858	38330.43
10279	40.34	13890.106	34603.961
9662	40.34	13553.223	36545.449
6739	40.34	11658.854	36079.863
238	40.32	7711.028	35852.281
9475	40.32	13330.836	33213.777
11503	40.32	14296.49	36035.848
7241	40.32	12017.46	33815.719
784	40.3	8036.666	35611.301
4458	40.3	10153.99	33510.371
8210	40.3	12499.515	37718.008
3220	40.28	9590.925	34895.375
2111	40.28	9012.93	38625.813
3548	40.28	9750.771	38592.453
11110	40.28	14165.528	38875.465
4291	40.28	10341.53	37112.469
10050	40.28	13763.692	35755.578
394	40.28	7722.971	37977.18
8235	40.28	12538.363	38381.703
7762	40.27	12466.847	37450.551
8694	40.27	12922.381	33346.457
11895	40.27	14604.237	35613.957
8806	40.27	13120.209	35103.059
2225	40.25	8977.229	36553.805
7394	40.25	12241.997	34801.156
383	40.25	7794.534	37786.016
5190	40.25	10934.212	34020.008
6098	40.25	11323.671	37482.012
4881	40.23	10569.212	38300.57
4273	40.23	10215.136	37460.543
11565	40.21	14422.187	37219.637
5305	40.21	10801.72	36133
9613	40.21	13358.233	35488.434
10051	40.21	13776.594	35761.445
1156	40.21	8412.232	36855.539
7271	40.19	12059.786	33426.648
4756	40.19	10502.559	39267.914
5718	40.17	11027.201	36079.637
10077	40.17	13664.309	35538.168
9412	40.15	13307.599	34584.547
1806	40.15	8655.826	35875.5
8666	40.15	12755.362	33836.695
5056	40.13	10640.958	34408.43
5655	40.13	11188.565	37468.176
6482	40.13	11533.085	34955.711
3071	40.11	9468.622	34078.813
11169	40.11	14163.329	37776.008
7057	40.11	12029.309	37732.996
5158	40.11	10805.581	33535.984
8244	40.11	12694.302	38588.473
3189	40.09	9570.248	34025.945
7472	40.09	12222.356	36817.109
3826	40.09	10121.268	33069.652
4954	40.09	10593.265	36771.781
11382	40.09	14367.242	33070.211
9587	40.09	13482.444	34952.172
11311	40.07	14175.863	34608.965
7146	40.07	11939.94	35939.305
7907	40.07	12476.997	34687.984
6561	40.07	11592.861	33360.543
7166	40.07	11969.012	35582.215
8091	40.07	12699.594	35588.344
5079	40.07	10578.54	34081.262
7456	40.05	12171.581	36300.953
5309	40.05	10919.323	36257.141
5637	40.05	11113.713	37537.656
2848	40.05	9395.861	37909.992
2949	40.04	9366.185	35974.258
35	40.04	7971.86	33288.402
5847	40.04	11088.582	33183.648
9708	40.02	13428.689	37338.035
4396	40.02	10333.675	34501.996
7195	40.02	11897.163	35237.352
8134	40.02	12651.368	36638.539
5466	40.02	10969.149	39419.875
11305	40.02	14112.245	34679.563
4808	40.02	10772.391	39499.113
3198	40	9693.179	34078.191
8093	40	12646.531	35606.148
3044	40	9472.093	34347.078
6155	40	11239.516	38584.031
11335	39.98	14091.067	33908.211
11864	39.96	14558.223	36524.012
10245	39.96	13882.193	34018.336
8133	39.96	12675.939	36625.723
7588	39.94	12201.692	39380.477
11445	39.94	14270.431	34768.379
4185	39.94	10254.146	39213.676
11483	39.92	14377.493	35707.316
11831	39.92	14586.094	36981.238
6521	39.92	11459.523	33991.652
9129	39.9	13103.225	39464.383
10141	39.9	13567.038	34090.543
1786	39.9	8732.128	35216.328
9645	39.9	13461.332	36235.508
7922	39.9	12477.215	34420.453
3345	39.9	9547.645	37415.141
10198	39.88	13589.506	33136.723
8791	39.88	13033.852	34562.16
8065	39.88	12516.574	35079.688
7710	39.88	12479.537	38546.648
7670	39.88	12477.52	39412.191
9523	39.88	13552.259	33758.34
488	39.86	7908.892	39185.449
10851	39.86	13994.833	39767.516
2267	39.86	8999.233	35773.395
6904	39.86	11735.696	39470.961
4408	39.86	10174.984	34434.727
9722	39.86	13490.587	37624.898
3625	39.86	9728.111	36989.16
7477	39.84	12220.714	36883.957
7937	39.84	12292.192	33906.566
11307	39.84	14089.493	34473.078
2078	39.84	8862.996	38793.723
8361	39.84	12900.648	39067.094
4143	39.84	10085.307	39971.883
9147	39.84	12936.004	39795.699
8682	39.84	12790.813	33706.953
2350	39.84	8983.35	34236.297
8209	39.82	12607.629	37711.422
7834	39.82	12372.775	36055.684
608	39.82	8133.538	39056.32
5814	39.82	11101.89	33818.043
11421	39.81	14329.149	34055.957
11228	39.81	14037.221	36596.441
8256	39.81	12508.785	38859.809
11814	39.81	14437.675	37255.91
11607	39.81	14233.82	38155.086
3411	39.81	9686.852	39003.949
9047	39.81	13113.686	37082.766
533	39.81	7924.592	39697.945
11801	39.79	14605.561	37715.051
2575	39.79	9190.873	35707.91
7902	39.79	12400.495	34638.043
10237	39.79	13991.019	33825.566
11860	39.77	14538.865	36459.086
3372	39.77	9497.104	38221.098
8212	39.77	12509.431	37753.574
11710	39.77	14489.25	39667.887
7977	39.77	12644.563	33159.508
2296	39.77	9005.051	34999.949
7802	39.75	12409.033	36617.938
9460	39.75	13304.094	33590.922
9235	39.75	13334.939	38920.602
6679	39.75	11768.281	34717.941
10083	39.75	13584.78	35374.828
7935	39.75	12331.123	33843.805
5125	39.73	10680.651	33026.035
4822	39.73	10679.848	39126.797
2791	39.73	9445.507	39478.266
757	39.73	8153.447	36166.789
8035	39.71	12707.107	34657.824
6617	39.71	11682.881	33404.859
8101	39.71	12675.653	35779.348
11775	39.71	14560.614	38365.344
11310	39.71	14199.2	34608.063
2988	39.69	9282.57	35342.965
9352	39.69	13262.889	35750.73
10073	39.69	13705.256	35478.711
9873	39.69	13774.718	38827.578
8665	39.67	12889.945	34245.449
4184	39.67	10159.534	39202.516
5438	39.65	10905.668	38718.676
5923	39.65	11374.743	34365.59
11504	39.65	14364.111	36055.535
8613	39.65	12822.063	35196.277
8533	39.63	12723.127	36470.469
961	39.63	8329.204	33154.766
9584	39.63	13559.223	34913.68
9094	39.63	13059.494	38656.238
3223	39.63	9561.718	34970.414
2040	39.63	8995.777	39518.332
6345	39.61	11570.439	37802.105
9081	39.61	13047.438	38316.863
8625	39.61	12715.15	34848.156
5107	39.61	10722.981	33539.594
5888	39.61	11324.024	33717.906
10345	39.61	13874.177	35998.504
7269	39.59	11987.589	33373.453
7541	39.59	12202.557	38399.758
6726	39.59	11721.1	35741.32
3079	39.58	9377.371	33820.832
10341	39.58	13979.907	35839.746
5757	39.58	11097.015	35323.852
9899	39.58	13607.176	38145.273
5946	39.56	11354.343	34757.344
3067	39.56	9394.808	34054.773
4617	39.56	10478.969	36409.363
6513	39.56	11545.588	34431.059
2407	39.54	9206.435	33068.816
835	39.52	8138.493	34729.012
7325	39.52	12279.196	33682.184
3577	39.52	9817.176	38057.227
2255	39.5	8975.14	35919.273
8220	39.5	12587.509	38039.762
2541	39.5	9269.3	35083.512
1083	39.5	8240.528	35389.402
1959	39.5	8685.27	38863.559
9143	39.5	13125.12	39724.973
1338	39.5	8632.289	39502.715
4801	39.48	10569.79	39680.527
10359	39.48	13964.316	36379.656
6998	39.48	11871.255	38643.914
4666	39.48	10472.226	37389.836
5648	39.48	11192.722	37367.992
10159	39.48	13777.399	33485.438
5284	39.48	10856.579	35685.469
3096	39.48	9463.133	33741.027
313	39.46	7776.63	36865.293
2710	39.46	9102.811	38473.625
4414	39.46	10323.411	34237.184
11402	39.46	14307.845	33639.527
9251	39.44	13217.674	38308.766
4113	39.44	9937.177	39273.832
9093	39.44	13022.818	38624.602
2258	39.44	8917.9	35942.148
7383	39.44	12266.479	34645.84
6422	39.44	11446.577	36348.391
4407	39.44	10322.675	34424.141
6192	39.44	11249.274	39354.195
8246	39.42	12665.114	38653.27
8031	39.42	12550.734	34543.805
6320	39.42	11496.874	37993.594
9597	39.42	13451.79	35071.73
4942	39.42	10582.292	37164.293
152	39.42	7810.064	34708.688
1531	39.42	8430.591	36011.258
9888	39.4	13576.005	38563.348
9632	39.4	13525.827	35970.113
11817	39.4	14557.643	37333.879
3039	39.4	9441.13	34301.156
3451	39.4	9684.175	39939.883
2390	39.4	8993.212	33422.852
11893	39.38	14474.882	35599.473
4213	39.38	10275.225	38319.449
3812	39.38	9801.799	33013.664
2045	39.36	8888.126	39275.637
5732	39.36	11150.803	35810.035
8033	39.36	12567.773	34590.492
3028	39.36	9486.053	34465.207
7429	39.36	12140.41	35607.281
4907	39.36	10768.981	37793.102
5965	39.36	11381.248	35150.309
5827	39.35	11188.8	33496.348
6660	39.35	11821.898	34241.184
2187	39.35	8920.96	37284.074
4851	39.35	10633.943	38775.188
11259	39.33	14187.588	35994.199
3736	39.33	9904.143	34449.742
10139	39.33	13580.344	34079.621
8620	39.31	12780.835	34966.684
6355	39.31	11425.856	37638.184
11171	39.31	13998.654	37801.008
9480	39.31	13211.443	33251.582
4805	39.31	10632.322	39727.859
11930	39.29	14520.79	34503.926
6927	39.29	11869.525	39930.141
2794	39.29	9478.533	39308.215
3819	39.29	9824.016	33141.785
7244	39.29	11971.141	33842.516
11323	39.27	14032.073	34284.102
11452	39.27	14215.626	35013.047
1487	39.27	8583.342	36932.195
97	39.27	7878.461	34099.215
11431	39.27	14423.801	34460.398
2839	39.27	9468.864	38026.938
764	39.27	8177.586	35926.422
11957	39.25	14626.044	34039.621
5160	39.25	10865.964	33547.555
1390	39.23	8600.762	38874.543
1197	39.23	8383.744	37762.457
5070	39.23	10564.522	34266.102
11791	39.21	14578.624	38052.059
7706	39.21	12338.678	38495.844
8320	39.21	12766.342	39894.148
5601	39.21	11057.941	38277.34
4206	39.21	10318.496	38498.969
6314	39.21	11458.6	38249.477
758	39.19	8080.183	36175.031
9245	39.19	13239.028	38510.879
3410	39.19	9571.623	38971.473
7024	39.19	11931.68	38245.816
288	39.19	7979.89	36451.586
2644	39.19	9063.423	37332.277
8824	39.19	13085.461	35481.184
5767	39.17	11061.731	35066.094
5362	39.17	10897.243	37275.66
2899	39.15	9282.039	37296.043
3673	39.15	9910.596	35652.738
11583	39.15	14330.694	37511.699
3854	39.15	9931.809	33699.035
5925	39.15	11393.026	34389.199
7855	39.13	12345.752	35457.219
2971	39.13	9420.107	35677.824
6048	39.12	11342.582	36568.008
5686	39.12	11015.716	36800.551
3617	39.12	9760.514	37105.383
3412	39.12	9703.499	39008.316
2877	39.1	9432.18	37369.07
6516	39.1	11589.75	34235.316
10664	39.1	13900.876	37217.598
8820	39.1	12925.995	35441.531
6234	39.1	11589.12	39885.004
4282	39.08	10289.275	37237.828
1816	39.08	8737.446	36078.387
6012	39.08	11208.443	36082.145
9790	39.08	13494.237	39234.09
6159	39.08	11220.986	38627.23
4979	39.08	10644.613	36164.809
1655	39.08	8594.668	33456.965
11963	39.08	14471.844	34102.246
883	39.06	8195.269	34031.637
7101	39.06	12029.98	36897.246
3798	39.06	9739.361	33386.805
3286	39.06	9503.598	36159.945
7451	39.06	12196.354	36060.484
7521	39.04	12114.169	37899.598
7100	39.04	11936.207	36872.359
1795	39.04	8718.524	35483.102
5926	39.04	11397.364	34413.152
8119	39.04	12549.3	36292.5
2201	39.04	9025.936	37127.488
2633	39.02	9083.173	37059.727
5225	39.02	10940.101	34421.156
3779	39.02	9865.392	33486.922
5673	39.02	11136.135	36869.859
4893	39.02	10712.661	37861.66
7156	39	12049.1	36015.438
9055	39	13067.8	37397.156
11410	39	14266.785	33672.797
6181	39	11263.796	39144.648
9493	39	13413.484	33116.777
8050	39	12607.916	34864.035
2043	38.98	9000.004	39549.402
11894	38.98	14439.522	35611.707
992	38.98	8408.842	33605.633
1675	38.98	8509.376	33076.934
5045	38.98	10601.314	34508.508
846	38.98	8126.447	34546.566
7291	38.98	12255.047	33095.469
5854	38.98	11176.031	33022.887
2613	38.98	9110.429	36686.133
4985	38.98	10613.235	35941.938
1857	38.98	8846.202	37061.551
3560	38.98	9830.021	38153.746
5730	38.98	11063.061	35757.273
5203	38.98	10979.13	34156.875
4995	38.96	10665.673	35819.277
7151	38.96	12048.691	35967.852
9472	38.96	13184.273	33164.102
5599	38.96	11056.322	38254.32
5621	38.96	11193.317	37958.727
7850	38.94	12423.613	35704.801
11118	38.94	14113.009	38780.145
5218	38.94	10953.861	34359.848
8585	38.94	12849.165	35575.293
8711	38.94	12869.515	33136.805
11322	38.94	14136.85	34235.398
9048	38.92	12949.222	37112.77
6378	38.92	11593.741	37078.066
11939	38.92	14516.734	34306.074
3338	38.92	9607.911	37234.637
6368	38.92	11514.379	37250.117
9612	38.91	13489.616	35459.043
4953	38.91	10697.368	36732.875
2416	38.91	9189.427	33205.363
352	38.91	7789.019	37386.293
6010	38.89	11389.393	36040.324
2628	38.87	9224.473	37014.613
3825	38.87	9944.903	33056.824
3492	38.87	9809.203	39285.031
1085	38.87	8409.746	35419.363
7230	38.87	11960.543	34156.02
6577	38.87	11469.184	33060.402
9038	38.87	13083.77	36840.961
7590	38.87	12198.119	39410.059
9932	38.87	13764.462	37664.199
4115	38.85	10119.685	39325.383
3725	38.85	9868.949	34843.734
5298	38.85	10939.937	36043.156
3761	38.83	9834.685	34085.629
10879	38.83	14122.072	39718.281
2502	38.83	9251.571	34576.281
8739	38.83	13077.279	33489.23
4324	38.83	10262.085	36227.832
425	38.83	7743.858	38427.004
4556	38.83	10528.461	34686.031
9358	38.81	13249.241	35813.723
2638	38.81	9063.494	37244.922
9133	38.81	13095.583	39578.758
4821	38.81	10584.522	39423.895
7114	38.81	12035.407	36827.137
9145	38.81	12930.539	39754.348
5899	38.79	11250.456	33835.434
11106	38.79	14108.238	38812.762
3289	38.79	9642.917	36410.426
838	38.77	8107.341	34461.027
1310	38.77	8415.315	39868.844
2632	38.77	9081.72	37048.785
1398	38.77	8602.973	38631.5
10173	38.77	13756.214	33460.977
11160	38.75	14006.087	37937.301
11261	38.75	14023.975	35799.66
9210	38.75	13138.592	39203.047
1193	38.75	8353.828	37710.488
2542	38.75	9077.898	35168.672
10114	38.75	13762.89	34577.719
1624	38.73	8630.954	33835.566
9426	38.73	13219.696	34220.457
3436	38.73	9641.271	39745.066
5927	38.71	11246.068	34441.414
6193	38.71	11418.005	39364.195
9895	38.71	13723.721	38442.801
7826	38.71	12301.304	35943.379
10048	38.71	13605.46	35743.898
3091	38.71	9294.228	33953.961
9554	38.69	13362.711	34309.23
5974	38.69	11252.999	35402.887
8017	38.69	12637.113	34108.387
11368	38.69	14201.753	33186.289
9660	38.69	13371.561	36471.938
415	38.69	7919.901	38259.605
6639	38.69	11826.816	33832.367
3588	38.69	9761.915	37752.891
8594	38.68	12813.028	35695.277
2308	38.68	8911.437	34900.09
5707	38.68	11031.859	36493.055
10096	38.68	13726.584	34783.336
2953	38.68	9375.028	36033.629
8265	38.68	12621.48	39089.016
1424	38.68	8612.869	38046.746
2636	38.66	9202.233	37121.719
8352	38.66	12837.67	39173.184
9743	38.66	13467.95	38219.004
7006	38.66	11992.622	38305.113
9091	38.66	13042.909	38549.305
2409	38.66	9208.361	33093.695
7398	38.66	12080.633	34878.906
10348	38.64	13948.206	36103.277
634	38.64	8162.979	38407.313
11511	38.64	14314.535	36204.777
2853	38.64	9477.465	37952.32
10274	38.64	13952.793	34525.164
2450	38.64	9207.392	33812.375
38	38.62	7748.606	33353.785
3640	38.62	9905.398	36227.414
8416	38.62	12883.91	37677.754
2367	38.62	9009.022	34116.516
7778	38.62	12432.952	37023.109
5469	38.62	10898.12	39491.332
801	38.62	8166.942	35169.605
9267	38.6	13236.403	37736.113
11365	38.6	14134.456	33164.652
9669	38.6	13540.851	36808.047
4136	38.6	9953.687	39828.004
2592	38.6	9268.335	36195.098
8636	38.58	12873.869	34645.074
7637	38.58	12344.881	39600.941
5456	38.58	10983.317	39165.719
7913	38.58	12487.295	34575.191
5660	38.58	10994.502	37265.852
4203	38.58	10287.073	38739.219
2425	38.56	9187.573	33434.855
4940	38.56	10732.728	37132.246
5763	38.56	11099.994	35169.797
10722	38.56	13850.364	38394.543
8335	38.56	12848.142	39727.602
9887	38.56	13725.489	38544.375
10060	38.56	13704.412	35636.766
1771	38.56	8789.09	34878.668
5858	38.56	11174.83	33060.648
2960	38.56	9362.877	35816.379
9820	38.54	13736.477	39774.641
4281	38.54	10288.783	37217.859
6237	38.54	11504.073	39954.215
4333	38.54	10158.591	36105.07
88	38.54	7717.266	34002.477
2852	38.52	9490.94	37938.914
6136	38.52	11338.798	38074.098
6548	38.52	11571.94	33726.914
1015	38.52	8334.664	33920.441
7189	38.52	12033.352	35361.121
9627	38.52	13514.861	35765.227
10277	38.52	13970.476	34567.137
1813	38.5	8789.646	36005.957
7844	38.5	12374.032	35611.313
3719	38.5	9744.747	35041.902
4193	38.5	10265.118	39105.852
7218	38.5	11937.396	34543.133
5501	38.5	11003.097	39899.246
3942	38.5	10071.097	35409.645
11425	38.48	14317.414	34151.141
11898	38.48	14456.319	35711.555
4864	38.48	10679.224	38156.207
4332	38.46	10306.682	36086.012
3022	38.46	9371.585	34636.867
9161	38.46	13289.799	39876.043
142	38.46	7811.808	34611.898
11251	38.46	14161.617	36124.406
6918	38.46	11956.384	39801.164
7661	38.46	12436.527	39361.32
5778	38.46	11006.697	34692.113
9611	38.45	13552.529	35458.969
3616	38.45	9860.113	37099.164
2281	38.45	8969.284	35705.938
571	38.45	8056.797	39618.09
5574	38.45	11184.683	38716.816
3066	38.45	9290.741	34040.207
5030	38.45	10573.952	34893.695
8394	38.45	12836.995	38241.066
7500	38.43	12249.303	37442.633
7798	38.43	12459.947	36547.883
6560	38.41	11546.688	33356.133
4455	38.41	10349.77	33790.309
4832	38.41	10734.952	38993.379
6882	38.41	11661.722	38852.895
7781	38.41	12387.416	37061.715
4908	38.39	10730.453	37805.805
8797	38.39	12989.748	34822.469
11880	38.39	14601.43	36179.762
2646	38.39	9111.891	37345.523
1405	38.37	8534.808	38518.691
10012	38.37	13678.683	36605.375
162	38.37	7778.632	34789.32
1809	38.37	8764.608	35922.863
7022	38.37	11989.345	38157.648
9119	38.37	13079.207	39265.961
7606	38.37	12084.719	39771.219
9464	38.37	13189.306	33368.637
7236	38.37	11881.283	34024.996
3283	38.37	9505.813	36100.617
1252	38.37	8395.325	38741.992
1247	38.37	8323.17	38703.211
2977	38.37	9283.514	35459.977
5851	38.37	11070.579	33264.555
4327	38.37	10304.166	36271.375
4772	38.37	10475.156	39596.973
6571	38.35	11517.006	33308.75
8851	38.35	13109.954	35873.039
10859	38.35	13810.086	39939
5276	38.35	10914.615	35385.492
712	38.35	8128.629	37132.82
4040	38.35	9961.128	37393.82
9284	38.35	13320.441	37232.223
5444	38.35	10825.249	38845.875
2185	38.35	9013.624	37241.676
9964	38.35	13597.297	37328.461
3634	38.33	9799.105	36690.77
5159	38.33	10812.812	33539.77
10656	38.33	13987.454	37060.309
10689	38.31	13911.632	37713.047
2400	38.31	9007.525	33033.641
1784	38.31	8807.36	35208.656
8729	38.31	13120.108	33315.496
6273	38.31	11596.463	38964.961
8653	38.31	12771.862	34605.953
9122	38.31	12991.607	39322.207
5831	38.29	11104.468	33548.973
1520	38.29	8463.137	36161.316
3862	38.29	10009.802	33837.555
4870	38.29	10591.198	38226.813
4659	38.29	10371.723	37338.594
1646	38.29	8632.322	33587.383
6471	38.29	11426.757	35316.277
10847	38.29	13899.87	39704.125
6781	38.29	11788.568	36950.316
2843	38.29	9315.328	37836.574
6828	38.29	11739.852	37641.305
4464	38.29	10180.616	33382.512
8528	38.29	12769.121	36687.785
2618	38.27	9155.446	36806.258
7450	38.27	12240.897	36057.355
8495	38.27	12849.478	36556.922
10191	38.27	13624.339	33054.027
3672	38.27	9899.908	35617.781
10160	38.27	13729.37	33501.887
11149	38.25	14132.067	38187.625
8741	38.25	12991.15	33522.094
1822	38.25	8772.123	36201.969
9345	38.25	13323.249	35947.258
1880	38.25	8662.317	37454.246
2560	38.25	9267.519	35449.477
9882	38.23	13702.281	38493.715
6745	38.23	11834.329	36211.797
9078	38.23	13004.748	38195.305
8830	38.23	12981.74	35601.027
6662	38.22	11665.919	34291.641
3077	38.22	9438.243	33807.586
9289	38.22	13218.355	37067.57
10132	38.22	13759.806	33966.469
9934	38.22	13708.682	37681.813
9924	38.22	13745.301	38106.285
5290	38.22	10820.261	35756.512
8199	38.22	12571.899	37504.965
5533	38.22	11202.167	39307.992
4678	38.2	10460.752	37739.316
4874	38.18	10601.855	38246.52
9532	38.18	13567.026	33981.031
6729	38.18	11666.196	35932.258
7255	38.18	12014.23	33793.609
1780	38.18	8833.087	35072.313
9368	38.18	13276.331	35429.746
1177	38.18	8363.899	37392.48
1997	38.18	8742.811	39577.273
6272	38.18	11565.422	39244.371
2037	38.16	8991.29	39446.324
1567	38.16	8422.775	34955.605
9786	38.16	13498.826	39132.902
2210	38.16	9050.779	36913.695
9305	38.14	13172.353	36816.68
4782	38.14	10464.726	39752.344
2310	38.14	9030.472	34916.355
9141	38.14	13067.942	39697.563
6144	38.14	11263.925	38206.613
3985	38.14	10071.636	36047.305
9058	38.14	13105.489	37565.176
7186	38.14	12035.773	35304.289
211	38.14	7745.17	35538.324
7702	38.14	12310.309	38736.824
1613	38.14	8484.392	34263.961
5010	38.12	10771.184	35138.113
2653	38.12	9115.376	37501.23
4088	38.12	10116.195	38661.441
763	38.12	7999.964	35918.215
2782	38.12	9334.978	39620.672
752	38.12	8031.963	36310.98
80	38.12	7733.11	33867.215
6588	38.12	11704.456	33088.848
1854	38.1	8678.669	37024.477
3400	38.1	9665.347	38771.625
7628	38.1	12347.31	39873.137
7014	38.1	11881.013	38426.027
9583	38.1	13532.41	34913.055
3190	38.1	9573.627	34043.426
3117	38.08	9429.896	33356.582
7641	38.08	12361.284	39646.273
11605	38.08	14347.568	38106.793
5424	38.06	10990.085	38401.016
8305	38.06	12503.102	39837.344
1749	38.06	8781.997	34461.355
7788	38.06	12470.338	36996.668
11436	38.06	14257.192	34585.52
2049	38.06	8916.061	39302.344
7158	38.04	11926.565	36028.617
584	38.04	8096.295	39520.531
5584	38.04	11077.909	38313.566
9280	38.04	13322.1	37183.742
2813	38.04	9355.593	38679.355
2529	38.04	9175.009	34955.59
11928	38.04	14448.04	34481.844
11260	38.04	14160.862	36017.238
8225	38.04	12558.909	38189.207
9696	38.04	13514.44	37163.504
2439	38.02	9207.949	33586.844
6171	38.02	11356.086	38973.414
6658	38	11670.164	34207.73
5749	38	11040.725	35479.586
9581	38	13552.021	34897.863
4521	38	10545.117	33859.559
1269	38	8239.511	39158.184
5002	38	10640.559	35261.664
11299	38	14165.561	34891.809
2944	38	9478.784	36347.957
8855	37.99	13120.51	35916.027
5942	37.99	11301.897	34704.297
8303	37.99	12634.803	39788.574
7839	37.99	12290.252	35818.934
9730	37.99	13517.864	37764.965
2536	37.99	9206.291	35034.117
7038	37.97	12033.38	38136.387
6106	37.97	11401.506	37667.941
9646	37.97	13377.054	36253.133
6271	37.97	11492.163	39229.172
1611	37.97	8525.818	34437.527
3559	37.97	9788.199	38382.973
7807	37.97	12462.289	36442.945
5484	37.97	10809.198	39840.391
4159	37.95	10187.512	39604.008
6652	37.95	11774.215	34144.719
1356	37.95	8473.539	39166.387
6667	37.95	11694.344	34390.902
7370	37.95	12163.638	34604.883
10308	37.95	13961.395	35183.945
9236	37.95	13327.671	38944.391
4222	37.95	10307.442	38258.781
4	37.93	7957.132	33025.879
5244	37.93	10849.187	34778.535
8418	37.93	12902.283	37700.66
8070	37.93	12665.748	35119.086
1819	37.93	8797.208	36148.27
7287	37.91	12270.622	33030.887
5646	37.91	11037.871	37651.984
9631	37.91	13377.936	35933.844
7420	37.91	12164.543	35361.953
5014	37.91	10588.018	35174.605
2285	37.91	9055.942	35477.605
3833	37.91	9964.132	33296.766
6231	37.89	11625.57	39803.066
2327	37.89	8941.702	34557.934
5586	37.89	11112.314	38347.188
11949	37.89	14572.46	34198.605
11328	37.89	14099.182	34089.672
9045	37.89	12955.26	37073.141
11386	37.89	14380.217	33248.621
1388	37.87	8511.329	38793.035
951	37.87	7993.646	33108.746
11585	37.87	14255.227	37544.398
1475	37.87	8497.689	37246.961
4721	37.87	10375.914	38615.008
8504	37.87	12783.163	36600.879
8835	37.87	13111.812	35676.367
11661	37.85	14424.732	39313.895
4892	37.85	10739.607	37857.902
2589	37.85	9100.42	36116.34
4978	37.85	10708.326	36142.789
1088	37.85	8401.333	35558.098
11693	37.85	14242.925	39963.781
2814	37.85	9433.682	38682.945
1288	37.85	8401.898	39485.309
4949	37.83	10583.133	36993.852
7940	37.83	12337.033	33717.891
8681	37.83	12877.053	33679.816
8718	37.83	13090.457	33144.375
3815	37.83	9891.851	33073.652
1862	37.83	8756.753	37164.016
7738	37.83	12420.508	37666.965
10368	37.83	13820.654	36509.105
4641	37.81	10403.168	37029.219
8120	37.81	12693.176	36297.223
9269	37.81	13214.443	37792.098
2821	37.81	9324.535	38580.387
8864	37.81	13051.296	36081.809
8268	37.81	12504.691	39154.336
4000	37.81	10049.238	36293.59
8157	37.81	12657.936	36900.754
11489	37.77	14370.142	35828.77
11248	37.77	14039.15	36287.574
4409	37.77	10320.026	34153.309
3390	37.77	9542.455	38580.703
3080	37.77	9351.664	33827.383
1915	37.77	8698.818	38016.457
7133	37.77	11967.192	36227.641
8772	37.77	13018.313	34139.039
9602	37.77	13508.418	35215.945
4915	37.77	10747.007	37570.027
9832	37.76	13579.568	39998.086
8071	37.76	12707.335	35144.82
9658	37.76	13499.878	36430.43
9039	37.76	13046.919	36854.723
1482	37.76	8435.199	37062.086
9630	37.76	13365.928	35877.695
7967	37.76	12375.797	33286.957
11122	37.76	14115.47	38554.598
2572	37.74	9153.473	35683.262
4861	37.74	10624.15	38362.523
3311	37.74	9523.035	36729.145
5081	37.74	10650.449	34119.121
11240	37.74	14006.81	36421.055
3963	37.74	9956.231	35672.754
9359	37.74	13297.665	35835.301
11477	37.74	14252.041	35524.047
2520	37.72	9133.605	34827.008
652	37.72	8002.116	38036.121
1831	37.72	8786.777	36478.91
6799	37.72	11843.917	37272.098
3914	37.72	10046.939	34865.965
1635	37.72	8526.598	33677.535
6157	37.72	11389.18	38595.023
5532	37.72	11120.265	39301.566
243	37.7	7952.499	35897.465
10797	37.7	13857.747	39442.598
8140	37.7	12706.181	36721.008
4328	37.7	10325.135	36294.223
7954	37.7	12328.633	33346.316
7604	37.7	12077.807	39741.984
349	37.68	7935.792	37353.879
11761	37.68	14595.557	38784.93
2908	37.68	9355.118	37087.996
545	37.68	7810.688	39816.441
1322	37.68	8477.247	39874.152
10633	37.68	13898.736	36771.574
2551	37.68	9137.194	35369.977
3280	37.68	9531.614	36025.32
2125	37.68	8968.516	38200.781
1551	37.66	8627.124	35547.305
4950	37.66	10605.054	37012.156
5199	37.66	10903.717	34097.34
1076	37.66	8368.729	35210.516
494	37.66	7965.163	39218.84
8654	37.66	12832.546	34609.156
9664	37.66	13444.972	36724.164
11282	37.66	14098.402	35361.898
3290	37.66	9522.452	36409.078
2398	37.66	8939.951	33283.723
4717	37.66	10561.687	38546.375
5951	37.64	11358.635	34937.109
6946	37.64	11906.441	39544.141
8321	37.64	12846.354	39953.543
11347	37.64	14199.109	33772.309
4473	37.64	10333.505	33208.609
5364	37.62	10903.963	37398.398
11304	37.62	14149.472	34669.156
11988	37.62	14507.716	33342.734
1827	37.62	8726.263	36411.793
10257	37.6	13964.872	34357.445
10203	37.6	13865.964	33069.598
5867	37.6	11258.194	33077.516
1230	37.6	8318.105	38337.223
6185	37.6	11267.985	39234.438
5251	37.58	10958.301	34922.324
9998	37.58	13750.33	36539.211
6154	37.58	11343.713	38562.488
6837	37.58	11772.186	37797.355
5076	37.58	10757.64	34043.234
5214	37.58	10928.052	34337.465
679	37.58	8169.587	37564.859
6602	37.58	11812.445	33251.199
7760	37.56	12413.449	37447.563
1595	37.56	8609.632	34488.758
8374	37.56	12790.59	38730.586
10882	37.56	14186.475	39741.605
5401	37.56	10859.381	38107.047
7948	37.56	12484.679	33572.879
9783	37.56	13517.128	39072.73
11326	37.56	14142.175	34002.953
737	37.54	8194.394	36635.199
8812	37.54	12936.888	35255.176
7568	37.54	12252.541	38982.594
3095	37.54	9374.738	33736.938
4896	37.54	10743.002	37905.457
6663	37.54	11647.494	34318.988
1303	37.54	8224.031	39805.094
2192	37.54	8870.426	37024.859
6586	37.54	11755.918	33060.73
7911	37.53	12304.58	34567.609
1683	37.53	8439.904	33142.035
4604	37.53	10513.954	36109.414
10057	37.53	13712.876	35879.039
6270	37.53	11598.055	39223.297
7748	37.53	12433.077	37582.551
3012	37.53	9487.527	34802.191
4450	37.53	10269.334	33755.598
2394	37.53	8970.449	33244.246
10325	37.53	13951.769	35430.836
9830	37.51	13742.155	39960.469
7847	37.51	12474.719	35675.738
9320	37.51	13181.896	36642.59
694	37.51	8165.889	37220.746
11608	37.51	14352.456	38169.93
8677	37.51	12787.286	33650.902
8634	37.51	12761.482	34632.602
8372	37.51	12908.465	38641.969
9482	37.51	13182.391	33318.086
3379	37.51	9687.294	38369.137
5879	37.51	11366.52	33507.176
9952	37.51	13643.384	37350.059
928	37.49	8137.693	33190.609
3946	37.49	9976.235	35497.555
11691	37.49	14381.02	39907.629
9097	37.49	12947.294	38771.434
621	37.49	7997.411	38734.145
9181	37.49	13213.611	39747.789
9733	37.49	13407.443	37845.031
774	37.47	8141.73	35831.191
9098	37.47	12934.717	38778.473
4703	37.47	10529.547	38255.758
10171	37.47	13733.865	33399.699
1602	37.47	8464.39	34569.441
2692	37.47	9141.123	38131.676
10080	37.47	13689.793	35284.297
2194	37.47	8899.566	37032.336
2687	37.47	9217.78	38078.863
3657	37.47	9893.885	36036.414
5628	37.47	11143.625	37780.992
8285	37.47	12677.191	39503.824
7525	37.47	12115.475	37981.438
7252	37.47	11897.127	33707.559
4520	37.47	10527.258	33854.352
4097	37.45	10108.205	38877.73
1560	37.45	8529.628	35393.375
10654	37.45	13784.353	36957.738
8582	37.45	12753.179	35842.336
2247	37.45	9043.119	36067.016
3297	37.43	9642.315	36525.051
4418	37.43	10338.595	33989.332
8269	37.43	12588.154	39161.941
5846	37.43	11023.176	33478.047
7403	37.43	12277.892	34940.813
7745	37.43	12282.263	37505.516
4858	37.41	10664.286	38331.797
6448	37.41	11457.126	35755.98
5657	37.41	11063.55	37490.227
11128	37.41	14019.907	38627.68
888	37.41	8173.975	33846.953
1113	37.41	8301.219	36004.34
807	37.41	8195.111	34975.691
5726	37.39	11054.184	36008.406
4650	37.39	10450.01	37152.613
6719	37.39	11840.3	35499.293
2323	37.39	8885.016	34514.754
3050	37.39	9280.257	34162.383
5980	37.39	11410.467	35559.688
9799	37.39	13419.442	39435.195
1033	37.39	8217.08	34333.336
9959	37.39	13662.117	37186.238
8290	37.37	12553.275	39624.512
9940	37.37	13693.432	37757.77
11314	37.37	14150.9	34368.793
7546	37.37	12096.451	38596.813
11435	37.37	14426.931	34583.844
10330	37.37	13897.867	35564.824
7251	37.37	11860.675	33685.98
2436	37.35	9173.955	33564.402
8586	37.35	12719.241	35596.363
11924	37.35	14582.155	34662.266
6496	37.35	11592.065	34763.992
11958	37.35	14458.99	34048.879
7362	37.35	12199.079	34557.883
3369	37.35	9550.718	38076.738
10697	37.35	13872.525	37892.875
9437	37.35	13347.685	33817.629
334	37.35	7775.15	37116.254
66	37.33	7695.871	33784.844
366	37.33	7954.615	37565.844
6541	37.33	11594.45	33907.859
3040	37.32	9344.996	34309.598
7581	37.32	12138.997	39247.922
8567	37.32	12913.253	36194.855
5821	37.32	11182.794	33666.508
10135	37.32	13657.137	33988.777
11923	37.32	14624.363	34921.73
11871	37.32	14520.801	36327.309
6089	37.32	11334.771	37318.742
2314	37.32	9053.493	34681.273
8643	37.32	12713.515	34469.289
8869	37.32	13093.753	36160.098
1791	37.32	8733.401	35272.504
3122	37.3	9302.512	33420.617
8814	37.3	13007.345	35340.594
4748	37.3	10564.645	39163.359
5739	37.3	11137.733	35595.328
8754	37.3	13085.631	33790.09
9900	37.28	13730.798	38153.43
2357	37.28	8897.885	33989.746
11991	37.28	14484.201	33392.355
9788	37.28	13547.855	39187.496
10863	37.28	14016.315	39845.777
7219	37.28	12055.953	34567.406
1717	37.28	8798.535	33626.793
5779	37.26	11138.905	34707.605
1673	37.26	8538.772	33059.859
10161	37.26	13766.228	33542.414
9726	37.26	13502.833	37684.359
9823	37.26	13746.679	39874.055
7458	37.26	12116.706	36330.332
7543	37.26	12199.288	38488.098
7871	37.26	12389.006	35314.797
9290	37.26	13232.929	37103.023
11772	37.26	14520.96	38345.422
1707	37.26	8826.026	33425.25
7830	37.24	12400.171	35992.5
1811	37.24	8725.93	35945.344
5794	37.24	11015.035	34367.512
4422	37.24	10286.809	34057.754
4057	37.24	9984.576	37969.969
10335	37.24	13900.034	35712.18
6150	37.22	11418.692	38431.91
4847	37.22	10623.271	38639.141
8148	37.22	12501.514	36799.621
10312	37.22	13933.812	35235
7007	37.22	11966.801	38318.098
5407	37.22	10895.594	38161.129
1200	37.22	8212.277	37830.906
11250	37.22	14012.848	36084.41
3339	37.2	9591.258	37239.395
496	37.2	7718.408	39237.488
59	37.2	7695.005	33680.297
1044	37.2	8341.789	34543.258
9457	37.2	13264.427	33526.031
9892	37.2	13611.344	38406.641
5590	37.2	11117.255	38407.996
9855	37.2	13696.277	39134.699
8406	37.2	12752.802	37884.438
8705	37.2	12809.904	33282.531
5806	37.2	11205.764	34174.926
6627	37.2	11655.866	33590.043
7044	37.2	12003.438	37880.031
5338	37.18	10820.244	36675.273
1781	37.18	8691.95	35136.578
4315	37.18	10230.893	36698.41
3482	37.18	9840.195	39513.121
4425	37.18	10241.885	33832.301
8342	37.18	12870.308	39544.371
3943	37.18	10117.04	35425.473
9167	37.18	13267.66	39957.129
24	37.18	7749.537	33202.492
7578	37.16	12268.968	39149.055
9869	37.16	13673.138	39046.504
8597	37.16	12889.929	35450.855
4989	37.16	10689.948	35763.289
659	37.16	8106.203	37870.523
8529	37.16	12831.86	36698.496
7733	37.16	12351.326	37902.105
5019	37.16	10729.75	34967.602
661	37.16	8162.687	37896.328
3240	37.16	9598.83	35247.754
8275	37.14	12696.242	39236.77
2014	37.14	8848.626	39865.793
4767	37.14	10529.166	39427.313
11166	37.14	14081.932	37743.504
2126	37.14	9036.671	38208.277
6130	37.14	11317.031	37996.617
4844	37.14	10631.569	38898.711
3598	37.14	9905.602	37355.063
9178	37.14	13276.547	39703.391
6360	37.14	11607.104	37457.949
167	37.12	7771.114	34825.387
11800	37.12	14551.939	37711.93
11731	37.12	14458.495	39152.23
5331	37.12	10872.421	36616.434
1231	37.12	8295.397	38341.629
2020	37.12	8668.613	40002.945
7576	37.1	12248.955	39136.09
3300	37.1	9539.844	36629.98
10862	37.1	14195.016	39804.781
5609	37.1	11051.731	38006.133
3247	37.1	9657.098	35395.035
10264	37.1	13965.332	34398.77
9542	37.1	13554.374	34176.988
9272	37.1	13157.515	37579.602
7986	37.1	12510.614	33329.461
11552	37.09	14240.798	37165.746
5044	37.09	10720.547	34759.477
8590	37.09	12774.611	35646.781
1523	37.09	8569.523	36191.012
3555	37.09	9908.921	38347.727
441	37.09	7903.174	38602.539
9551	37.09	13505.413	34296.492
458	37.09	7881.076	38841.07
6570	37.07	11590.744	33285.969
4470	37.07	10256.752	33172.473
8125	37.07	12572.907	36386.16
4633	37.07	10420.063	36843.336
5139	37.05	10984.066	33002.289
498	37.05	7670.789	39238.758
5969	37.05	11262.96	35308.887
4906	37.05	10626.441	37761.434
1885	37.05	8645.65	37565.156
6731	37.05	11715.324	35949.668
456	37.03	7961.753	38809.758
3552	37.03	9713.411	38325.656
5754	37.03	11055.284	35567.73
2023	37.01	9043.206	39819.52
8056	37.01	12585.387	34956.801
3563	37.01	9885.355	38167.234
8780	37.01	12954.612	34228.238
6856	37.01	11708.662	38336.43
8692	37.01	12738.459	33606.41
8069	37.01	12546.698	35116.934
8578	36.99	12890.072	35808.504
7338	36.99	12238.767	34141.16
7159	36.99	11906.933	36043.867
11959	36.99	14536.862	34069.148
6140	36.99	11315.276	38116.609
4810	36.99	10640.896	39555.93
4164	36.99	10295.276	39730.496
1114	36.99	8264.899	36008.898
4515	36.99	10524.133	33801.352
7995	36.99	12698.359	33502.973
4069	36.97	9975.384	38229.824
1032	36.97	8406.711	34313.527
8441	36.97	12741.834	37326.027
7062	36.97	12055.106	37787.328
10691	36.97	13884.193	37727.852
1371	36.95	8514.346	38967.195
262	36.95	7702.499	36086.227
11859	36.95	14631.671	36454.031
3460	36.95	9866.333	39817.816
9441	36.95	13243.274	33866.211
9569	36.95	13465.473	34655.848
1472	36.95	8499.433	37184.668
2828	36.95	9386.828	38412.02
10343	36.93	13805.57	35927.184
206	36.93	7737.739	35463.809
5075	36.93	10744.462	34011.398
[truncated: 3,722 more rows]
