# Supplementary material for: Insights on the Control of Yeast Single-Cell Growth Variability by Members of the Trehalose Phosphate Synthase (TPS) Complex
Source: Front Cell Dev Biol. 2021 Jan 28;9:607628. doi: 10.3389/fcell.2021.607628 (PMC7876269; doi:10.3389/fcell.2021.607628)
Supplement: Supplementary file 2 [file Data_Sheet_1.ZIP › final_code/input_datasets/overexpression2_Ntd_TSL1_t4.csv]

Id	Area (µm²)	Centre X Position (µm)	Centre Y Position (µm)
10263	455.33	13848.512	34642.566
5983	383.63	11401.24	36344.137
7677	369.04	12336.688	36243.375
9463	319.49	13349.195	34650.762
4026	316.9	9953.066	37014.195
5164	296.75	10568.152	33374.711
3534	286.29	9720.6	37861.395
3422	284.05	9884.491	39799.941
10184	281.56	13950.805	33121.922
2853	275.39	9453.027	36737.828
10427	272.98	13941.361	37966.836
2716	269.69	9400.88	39454.949
8791	264.51	13075.733	37505.332
6481	259.59	11470.19	34716.004
11207	259.38	14294.239	38351.34
7750	255.32	12369.938	34465.836
1449	251.8	8602.089	36914.348
1511	244.02	8563.192	35937.477
4727	240.71	10482.837	37029.441
7227	240.34	12176.997	33440.16
1700	239.04	8640.47	33562.352
10241	238.54	13781.71	34170.074
1406	238.03	8576.742	37671.414
8745	232.93	12950.997	36491.867
10963	232.36	14351.399	33959.816
7596	231.95	12382.339	37970.102
1505	231.69	8594.432	36168.453
5570	230.88	11175.608	37881.102
4336	229.67	10143.553	36799.172
5709	228.75	11066.102	34679.094
2199	222.76	8882.866	35900.898
3340	222.15	9604.213	38274.453
4540	221.51	10301.926	33062.75
2539	220.58	9182.559	36925.781
1100	219.58	8214.367	36557.762
10438	219.22	13920.19	38304.188
3162	218.99	9668.199	34651.875
3004	218.35	9441.98	34111.242
4525	217.15	10290.731	33432.301
8585	216.42	12996.016	33262.645
5331	215.19	10956.475	35897.383
5530	214.85	11154.18	39417.867
2014	212.67	8730.133	39393.574
8665	212.21	12919.876	34903.625
1491	210.75	8499.676	36233.98
598	209.68	8050.14	38918.781
8060	208.82	12648.22	36571.207
8333	208.36	12815.264	37719.164
8058	207.95	12664.171	36500.426
3843	207.46	10119.439	33698.863
9105	205	13257.653	37193.949
3928	203.68	10020.22	35197.133
11002	202.99	14329.046	34814.891
8520	202.61	12841.212	33888.828
896	201.48	8192.755	33113.813
6530	201.19	11546.547	33812.07
10467	201.02	13920.16	38727.539
7943	200.45	12545.4	34571.973
74	200.37	7904.328	33942.379
502	199.28	7659.018	39131.895
9725	198.03	13457.409	39164.953
9326	197.11	13320.969	33402.066
2632	196.75	9134.26	38970.855
11527	196.29	14546.318	35986.637
2980	195.04	9352.213	34356.145
2909	194.55	9270.822	35817.93
7138	194.03	11966.799	34435.223
10038	193.55	13720.54	35126.344
1834	193.51	8836.432	36281.832
2073	193.03	8864.152	39145.996
10556	192.53	14049.941	39436.945
10977	192.36	14270.268	34369.824
1344	191.94	8443.292	39092.426
2915	191.79	9375.993	35669.922
3299	191.79	9546.24	37489.938
10949	191.71	14311.651	33781.605
11343	191.65	14485.187	39250.633
620	191.6	8073.391	38375.656
10059	191.44	13720.504	34914.145
7395	191.17	12080.606	36498.359
10549	190.94	14172.843	39648.16
4769	190.93	10515.939	37899.348
8829	190.62	13055.977	38112.023
10946	190.24	14325.09	33768.078
6729	189.91	11653.436	35829.398
9783	189.22	13666.846	39643.711
6784	188.59	11752.762	37005.184
10463	187.96	13886.45	38653.055
6470	186.31	11536.729	34810.57
7443	185.77	12167.774	37438.234
9025	185.41	13146.843	39039.41
2465	185.26	9255.491	35430.168
4870	184.99	10678.06	39707.387
1597	184.05	8599.528	34444.039
29	183.49	7910.455	33387.031
2874	182.42	9302.143	36462.633
11005	182.19	14277.79	34922.492
2237	182.04	8937.467	35385.668
2359	182	8981.137	33089.035
1056	181.89	8257.951	35629.547
6834	181.48	11799	37959.391
7878	181.33	12556.778	33557.074
2587	181.02	9261.878	38101.879
4469	180.83	10307.644	34137.496
4841	180.81	10392.631	39624.828
9611	180.56	13473.906	37314.395
7321	179.85	12252.148	35043.242
9514	179.24	13546.424	35505.801
8146	179.13	12625.289	38067.863
11354	179.09	14570.206	38818.137
8137	178.84	12521.53	37986.406
7051	178.78	12015.552	36022.98
9908	178.13	13597.607	37541.289
2165	178.07	8907.54	37289.953
3172	177.02	9503.908	34844.301
10903	177	14189.806	33012.344
2599	176.96	9058.51	38414.738
625	176.45	8088.959	38167.152
5016	176.29	10646.945	36438.117
4842	175.83	10460.731	39627.871
7122	175.7	11868.438	34474.77
4114	175.53	10113.221	38423.289
9857	175.3	13594.463	38775.074
752	175.24	8082.352	35586.215
2815	174.66	9486.842	37675.898
8673	174.3	13029.924	35051.789
4046	174.17	10119.122	37342.168
3047	174.01	9298.978	33447.965
2146	174.01	9021.437	37528.32
4039	173.99	10017.249	37128.82
6416	173.36	11546.092	36215.633
7549	173.15	12482.309	39451.664
2717	173.09	9466.367	39447.371
465	172.37	7762.044	38620.633
2882	172.14	9396.958	36278.043
5625	172.08	11047.632	36575.094
7424	171.18	12230.998	37214.324
6540	171.18	11469.559	33388.184
930	171.12	8218.186	33632.477
5032	170.85	10739.435	35909.867
11387	170.57	14615.166	38414.266
5192	170.41	10888.848	33084.703
2555	170.24	9175.819	37403.293
6358	169.93	11627.917	36740.371
5634	169.32	11177.184	36424.184
6794	169.01	11717.982	37274.699
5102	168.67	10740.215	34377.285
9438	168.38	13361.381	34429.316
11337	168.25	14615.448	39137.359
4230	168.06	10225.038	38812.629
962	167.88	8199.649	34136.207
7890	167.52	12515.279	33907.883
2244	167.48	8941.703	35210.172
10997	167.42	14282.794	34726.91
5939	167	11276.442	35472.773
11125	166.96	14396.76	36935.051
1832	166.95	8665.221	36206.801
1831	166.75	8724.578	36205.395
1485	166.66	8575.178	36452.613
531	166.54	7707.92	39512.27
8967	166.52	13105.961	39993.008
9653	166.39	13484.613	37863.148
5795	166.39	11349.212	33102.34
9197	166.18	13132.32	35562.02
9019	165.36	13278.215	39228.789
9562	165.3	13370.062	36357.48
7753	164.97	12390.782	34538.832
5043	164.91	10757.49	35875.504
9284	164.82	13309.702	34002.473
11170	164.76	14233.265	37757.703
5546	164.72	11144.133	38864.426
11256	164.65	14233.263	39329.574
3990	164.47	9923.334	36183.098
3026	164.01	9276.254	33510.809
4775	163.69	10518.578	37975.02
7066	163.55	11993.805	35713.137
8899	163.5	13073.452	38858.367
388	163.46	7964.522	37784.492
7950	163.19	12507.491	34631.078
10925	163.06	14215.25	33185.258
1873	163.02	8674.607	36907.492
4529	162.69	10130.673	33173.793
8821	162.65	13062.746	38014.332
6955	162.44	11964.863	37705.973
692	162.44	8159.482	36905.922
4014	162.14	9925.427	36768.77
147	162.04	7866.022	34846.898
8097	161.43	12686.004	37241.434
10130	161.05	13696.096	33879.922
9590	160.99	13364.744	36915.375
7838	160.93	12441.161	33100.098
2912	160.57	9354.525	35591.539
10063	160.47	13702.993	34739.879
8436	160.39	12877.556	35675.926
4990	160.09	10738.35	37011.004
9361	160.09	13523.575	33170.652
1865	159.67	8722.839	36791.023
7861	159.49	12585.013	33318.918
8221	159.03	12730.347	39965.063
2308	158.96	8936.497	34240.586
7365	158.9	12201.881	35943.055
9835	158.82	13772.643	39084.52
1524	158.71	8488.648	35615.387
9198	158.59	13267.94	35288.652
10615	158.48	14134.163	38655.051
3652	158.44	9726.378	35853.52
9785	158.36	13769.083	39688.227
6503	158.25	11589.429	34176.633
6315	157.85	11587.701	37457.246
8819	157.75	12964.862	37991.895
6471	157.56	11505.097	34821.176
10181	157.35	13913.125	33076.359
10619	157.16	14095.629	38709.301
11467	157.06	14575.998	36717.523
360	156.7	7824.579	37476.91
9318	156.56	13257.829	33599.652
3067	156.3	9530.203	33012
11693	156.24	14594.153	33203.93
5815	156.18	11311.347	33436.055
5614	156.03	11187.825	36926.508
639	155.95	7993.877	37909.715
1895	155.84	8815.675	37303.223
1689	155.82	8638.926	33424.883
10380	155.45	13826.777	36884.176
4922	155.22	10764.283	38053.219
453	155.2	7940.427	38444.402
2745	155.18	9400.867	38824.551
1693	155.17	8681.54	33477.223
7318	155.13	12093.188	35027.688
3368	155.11	9695.443	38852.336
1623	155.09	8590.088	33662.379
9774	155.03	13606.061	39917.246
8306	154.78	12896.413	38304.859
10028	154.71	13581.043	35563.988
5721	154.55	11073.83	34381.109
6226	154.46	11627.479	39647.34
7121	154.4	11935.843	34473.969
10728	154.34	14195.546	36253.941
11156	154.04	14407.064	37525.059
8025	153.75	12636.295	35875.277
10250	153.65	13987.71	34385.555
6882	153.33	12002.608	39768.316
4741	153.33	10539.458	37234.527
9127	153.25	13282.884	36785.617
3192	153.17	9581.502	35149.543
6700	153.14	11655.243	35381.453
4941	152.94	10766.84	37558.492
6373	152.39	11569.566	36568.313
865	152.25	8068.291	33717.832
6417	152.04	11519.636	35901.047
7309	152.04	12163.786	34923.348
11267	152.02	14338.538	39556.633
619	151.93	8119.784	38372.324
11639	151.51	14604.08	34187.246
374	151.3	7970.31	37673.266
670	151.26	8103.233	37268.637
8620	151.2	13050.978	33816.609
4971	151.12	10687.705	37119.848
10665	150.72	14092.656	37594.074
1901	150.7	8646.275	37447.742
2433	150.61	9103.017	34670.641
5173	150.59	10770.972	33240.68
2183	150.55	8856.067	36624.176
11255	150.47	14409.183	39329.695
4578	150.43	10449.044	33519.434
10257	150.28	13992.354	34534.578
7704	150.22	12341.478	35781.133
11073	150.03	14236.61	35953.027
7806	150.03	12480.168	33611.98
7597	149.96	12334.943	37764.547
4743	149.9	10556.965	37288.078
1539	149.88	8577.981	35287.277
7334	149.82	12129.376	35349.898
2820	149.59	9475.268	37769.512
7039	149.42	11973.284	36177.816
10583	149.42	14199.398	39141.348
1415	149.27	8536.399	37766.652
2115	149.25	9006.312	38377.957
4308	148.98	10285.444	37047.887
2515	148.9	9068.936	36582.496
2046	148.86	8861.727	39840.996
6326	148.6	11602.666	37312.563
9124	148.58	13292.304	36757.41
8509	148.5	12804.341	34179.613
5655	148.27	10990.886	36084.824
8467	148.23	12896.9	34792.141
3779	148.06	9900.4	33384.984
9154	148	13268.197	36129.164
10811	147.87	14207.239	34654.434
11381	147.85	14523.464	38318.516
10844	147.66	14201.711	33974.328
1856	147.6	8773.189	36641.984
8012	147.47	12628.266	35650.715
9003	147.33	13303.731	39286.527
3868	147.27	10069.454	34258.836
41	147.22	7914.783	33569.93
5722	147.1	11155.471	34386.453
10290	147.01	13829.868	35040.039
914	147.01	8383.467	33323.969
4607	146.89	10439.613	34268.527
11036	146.6	14370.971	35409.906
5036	146.53	10749.038	36029.41
5157	146.47	10585.355	33582.926
4366	146.26	10290.687	36085.102
10590	146.16	14033.166	39255.594
5520	146.14	11036.991	39442.309
6567	146.12	11504.03	33115.848
11544	145.97	14475.001	35656.086
7714	145.97	12485.849	35668.316
3164	145.76	9591.832	34660.426
1386	145.74	8553.877	38015.348
10010	145.72	13724.672	35577.734
4575	145.42	10419.906	33459.098
9714	145.4	13366.374	38912.773
9081	145.4	13318.878	37684.559
1955	145.34	8765.047	38323.684
4748	145.19	10521.128	37340.73
548	145.07	7963.219	39864.574
10244	144.88	13798.636	34210.684
9027	144.75	13276.633	39077.871
4674	144.67	10383.029	35702.867
4745	144.67	10520.838	37307.031
3961	144.65	10061.286	35715.727
2155	144.54	9053.042	37382.285
3243	144.52	9674.626	36158.164
6020	144.34	11387.827	37100.43
1737	144.32	8681.25	34117.297
479	144.29	7836.035	38815.27
10511	144.15	13834.786	39657.723
11352	144.13	14562.163	39088.688
4165	143.96	9982.099	39516.539
9397	143.86	13366.747	33829.379
7608	143.79	12413.829	37568.926
3900	143.69	10084.61	34762.121
4680	143.67	10500.464	35879.883
1934	143.67	8711.872	38079.238
1558	143.58	8536.56	35029.809
9006	143.4	13319.947	39345.887
8501	143.33	12815.813	34403.875
6311	143.25	11491.106	37656.281
2703	143.21	9473.839	39890.305
7717	143	12481.567	35503.129
32	142.96	7884.806	33455.762
10678	142.93	14174.66	37040.457
4394	142.85	10315.754	35825.852
1761	142.81	8635.974	34739.965
1282	142.72	8478.218	39764.402
5674	142.7	11156.962	35422.285
8486	142.68	12758.081	34538.375
3704	142.68	9754.391	34778.512
9282	142.66	13301.448	33981.375
4231	142.6	10288.23	38824.699
5412	142.56	10781.782	37338.074
8578	142.56	13054.821	33193.375
5045	142.37	10582.02	35606.867
10630	142.27	14121.304	38463.914
3200	142.2	9499.865	35390.656
11152	142.14	14216.943	37453.32
4566	142.12	10520.086	33319.961
6200	142.06	11398.063	39895.879
10796	142.03	14189.25	34961.297
2736	141.99	9361.822	38981.543
9693	141.95	13522.601	38622.473
8048	141.72	12691.436	36342.602
4767	141.68	10402.876	37789.227
8999	141.66	13194.041	39555.422
10164	141.62	13690.622	33311.777
8664	141.6	13108.713	34888.34
8853	141.47	13121.016	38333.457
6067	141.39	11401.063	37839.117
1724	141.36	8744.968	33911.496
11079	141.32	14394.809	36052.316
11325	141.16	14547.106	39657.906
7989	141.14	12617.652	35119.484
4498	141.14	10332.07	33954.781
1469	141.13	8456.83	36584.066
7022	140.88	11939.351	36294.738
7102	140.8	11863.917	35077.434
7601	140.76	12370.866	37524.23
6318	140.7	11582.53	37197.855
6981	140.53	12036.288	37035.668
7575	140.51	12444.265	38440.73
2412	140.49	9268.007	33916.945
5299	140.32	10874.154	35305.648
8581	140.09	13077.935	33219.008
7270	140.07	12101.204	34165.773
4470	140.01	10330.987	34146.191
8552	140.01	12901.568	33279.441
3133	140	9596.983	34155.199
7694	139.92	12487.991	35927.605
9970	139.78	13594.156	36463.328
452	139.75	7832.174	38441.426
175	139.71	7661.935	35219.434
2343	139.69	9041.012	33395.227
10726	139.67	14155.384	36239.926
5055	139.65	10731.699	35477.848
7430	139.5	12100.344	37272.246
3616	139.44	9862.031	36447.438
1464	139.27	8599.177	36922.066
5114	139.19	10740.305	33990.266
2720	139.1	9278.232	39574.422
9310	139	13239.819	33800.586
9637	138.98	13538.222	37722.031
541	138.94	7720.073	39717.098
3546	138.9	9881.877	37703.309
6506	138.87	11495.772	34226.641
7432	138.87	12259.929	37279.27
5997	138.64	11358.155	36668.84
5861	138.52	11287.467	34085.723
8563	138.52	12850.914	33109.375
10129	138.5	13739.293	33858.906
8982	138.35	13326.457	39963.871
9975	138.25	13693.269	36321.102
10739	138.25	14050.498	36214.387
5326	138.2	10923.76	35818.813
10208	138.12	13969.105	33597.547
9107	138	13346.423	37226.797
9541	137.95	13486.588	35887.34
3571	137.87	9876.856	37207.047
11603	137.77	14455.064	34650.559
24	137.77	7929.638	33278.676
9464	137.66	13558.897	34650.207
6593	137.66	11733.694	33423.922
9431	137.6	13463.821	34249.141
3980	137.54	10006.605	36002.32
1345	137.47	8427.991	38804.313
515	137.45	7946.425	39317.172
9420	137.43	13394.875	34155.902
830	137.41	8158.396	34554.648
8820	137.37	13086.806	38002.301
11012	137.28	14249.748	34999.777
5496	137.26	10984.825	39908.855
3494	137.24	9801.213	38474.238
7828	137.24	12361.23	33267.75
10043	137.24	13679.888	34937.051
8733	137.22	13075.483	36182.113
8308	137.2	12880.196	38311.754
9411	137.14	13558.933	34071.453
1292	137.05	8609.881	39912.086
11388	137.01	14560.106	38450.992
7628	136.97	12406.585	37199.805
9202	136.97	13324.309	35340.496
5020	136.82	10723.104	36237.195
583	136.82	8056.628	39303.051
10725	136.8	14108.398	36538.398
10582	136.7	14001.894	39140.574
11373	136.68	14534.941	38519.336
6802	136.61	11723.818	37337.176
10645	136.51	14009.029	38076.008
10194	136.32	13799.201	33395.313
2420	136.26	9266.887	34153.375
779	136.18	8198.737	35300.832
2083	136.18	8888.1	39107.813
5267	136.05	10892.543	34490.289
6618	136.05	11710.524	33837.785
6403	136.03	11603.03	36372.352
9727	135.95	13501.9	39268.059
9672	135.93	13563.281	38202.344
11311	135.78	14506.29	39856.793
2574	135.76	9099.125	37848.254
4577	135.76	10510.246	33503.156
10648	135.71	14006.754	37879.828
2122	135.67	8988.202	38254.855
8830	135.4	12991.263	38124.652
11632	135.38	14600.704	34128.988
4486	135.38	10287.79	34050.285
5658	135.34	11138.715	36156.313
6523	135.34	11567.688	33664.727
445	135.34	7868.687	38351.691
9994	135.32	13653.401	35994.98
4251	135.32	10260.788	38619.215
9751	135.3	13412.064	39651.84
5110	135.26	10607.485	34170.348
8972	135.25	13341.998	39831.609
5516	135.25	11118.961	39685.871
1661	135.19	8625.545	33114.965
657	135.19	8095.81	37618.004
3648	135.17	9878.578	35798.84
8527	135.15	12897.613	33709.121
4273	135.13	10279.095	37692.031
3770	135.02	9912.561	33561.656
2906	134.96	9471.629	35994.996
2639	134.9	9108.704	39076.965
154	134.86	7891.306	34953.332
9610	134.77	13505.957	37285.223
7797	134.69	12442.916	33781.637
10018	134.67	13609.629	35420.324
7256	134.63	12097.875	33898.367
8402	134.48	12896.8	36525.148
1829	134.42	8699.223	36152.871
9016	134.4	13271.342	39181.84
3003	134.31	9274.185	34062.762
4939	134.23	10560.428	37768.184
7153	134.21	12033.319	33811.504
6359	134.17	11528.279	36742.234
5304	134.15	10950.112	35411.227
1152	134.04	8408.339	37513.109
7956	134.02	12566.738	34680.828
6087	134	11333.995	38275.102
8425	133.98	12735.138	35746.785
10174	133.87	13758.058	33159.816
1677	133.79	8839.001	33298.289
5320	133.75	10985.16	35688.184
2074	133.73	8966.175	39160.008
5832	133.73	11384.38	33747.57
3469	133.71	9854.698	39012.801
7185	133.66	12003.077	33217.098
7255	133.62	12143.97	33884.914
9794	133.52	13570.039	39448.188
10361	133.48	13963.669	36355.07
10480	133.43	13834.167	39011.93
9909	133.39	13623.779	37546.359
1868	133.35	8707.621	36812.688
6952	133.35	11919.729	37980.113
9115	133.29	13239.538	36902.094
9482	133.25	13429.992	34856.227
5051	133.2	10754.781	35710.289
6431	133.14	11536.76	35667.855
9080	133.12	13344.726	37977.254
10896	133.06	14126.649	33232.313
7279	133.06	12259.071	34325.449
6964	133.02	11967.348	37617.859
3110	133	9661.037	33753.984
10220	132.95	13853.365	33876.512
10169	132.93	13609.022	33070.617
4814	132.74	10530.346	39058.961
4151	132.7	10108.586	39145.898
8845	132.62	13113.532	38264.871
9706	132.58	13523.024	38781.594
10369	132.56	13942.201	36541.133
3379	132.53	9509.703	39173.797
838	132.47	8197.709	34431.477
7683	132.45	12408.899	36086.691
5342	132.28	10780.931	36057.703
9435	132.26	13393.122	34410.887
11350	132.24	14630.274	39036.547
3556	132.24	9755.366	37530.973
9895	132.24	13581.961	38139.555
8378	132.1	12860.921	37008.809
3161	132.09	9634.819	34644.781
11656	132.09	14480.366	33661.949
8741	132.07	13111.249	36407.973
6730	132.01	11825.108	35844.773
2884	132.01	9410.375	36313.246
10856	131.99	14078.661	33844.199
4753	131.99	10517.016	37444.121
728	131.95	8170.98	36080.227
9000	131.87	13239.235	39552.953
115	131.86	7780.954	34346.801
6945	131.84	12028.55	38088.07
10874	131.8	14071.496	33503.031
3031	131.68	9453.349	33606.59
4533	131.66	10330.11	33225.934
7417	131.53	12187.365	37025.184
1441	131.51	8614.185	37250.16
972	131.49	8386.889	34334.996
11644	131.49	14449.683	34272.016
3661	131.47	9912.153	35700.953
2016	131.41	8743.371	39476.484
3839	131.41	10045.199	33655.508
7674	131.36	12415.365	36518.039
11431	131.34	14635.188	37356.5
10585	131.34	14145.332	39206.859
7004	131.32	12003.784	36854.449
8498	131.26	12879.726	34363.445
993	131.26	8261.427	34797.52
8551	131.2	12755.75	33270.965
10012	131.11	13713.83	35628.277
7789	131.03	12435.396	33862.715
9532	131.03	13477.304	35675.473
11599	130.99	14618.112	34863.27
10015	130.9	13689.066	35698.477
6547	130.88	11550.173	33442.488
9891	130.82	13648.048	38066.504
2007	130.8	8821.376	39230.598
9347	130.78	13332.349	33073.711
7541	130.73	12490.454	39986.008
7423	130.69	12249.153	37127.656
860	130.65	8151.662	33963.527
3169	130.61	9591.746	34778.973
11562	130.59	14549.053	35558.199
6061	130.53	11221.117	37713.754
4169	130.5	10127.764	39707.531
9052	130.5	13285.03	38333.816
6568	130.44	11507.575	33148.672
1137	130.42	8340.027	37214.27
5839	130.38	11400.805	33796.789
5930	130.3	11369.035	35283.141
7540	130.27	12489.646	39966.027
10646	130.27	14013.837	38099.355
4523	130.25	10173.756	33380.254
4606	130.19	10391.573	34253.156
4913	130.17	10675.456	38255.938
9670	130.15	13496.363	38149.41
4634	130.05	10429.51	34942.832
8055	130.04	12517.525	36471.813
1963	130.02	8830.057	38434.602
5185	130	10769.406	33132.301
7401	129.96	12144.343	36610.953
1930	129.94	8777.323	38025.105
2925	129.92	9285.448	35736.762
11236	129.9	14338.04	38891.773
10096	129.73	13738.313	34386.094
1484	129.61	8525.226	36689.188
5375	129.5	10844.636	36650.426
3395	129.46	9623.4	39624.988
6940	129.44	11950.099	38045.051
10706	129.42	14148.371	36572.836
9271	129.35	13262.514	34314.02
8300	129.25	12917.176	38161.059
2867	129.25	9475.78	36650.754
2259	129.21	9013.809	34824.348
4424	129.14	10265.16	35108.578
6429	129.14	11484.932	35635.746
3669	128.98	9776.471	35486.684
9301	128.96	13331.595	33651.922
9784	128.92	13765.861	39669.246
10526	128.91	13981.673	39909.148
11468	128.87	14603.017	36736.688
2593	128.75	9160.488	38243.023
7304	128.75	12087.827	34835.484
1669	128.71	8822.067	33039.875
5695	128.69	11150.839	35008.133
3045	128.69	9407.235	33442.453
9340	128.62	13164.471	33192.23
3753	128.58	9867.728	33824.398
11404	128.56	14560.93	38104.641
862	128.52	8188.801	33678.027
6539	128.5	11460.792	33646.234
8067	128.48	12549.025	36636.531
10190	128.46	13793.068	33329.688
827	128.43	8148.991	34497.813
11498	128.43	14489.61	36266.32
10633	128.41	14172.894	38178.645
78	128.37	7738.718	33964.027
8292	128.35	12752.053	38307.129
10568	128.31	14007.781	39558.551
9880	128.27	13621.831	38191.57
6930	128.24	11975.947	38226.094
951	128.14	8244.835	33928.961
6148	128.12	11389.04	39687.195
7586	128.04	12464.283	38005.254
1783	127.97	8791.046	35179.238
9493	127.95	13487.702	35065.527
1668	127.93	8836.903	33023.719
4587	127.74	10471.843	33761.262
1658	127.72	8548.332	33023.816
8799	127.7	12958.887	37661.258
11684	127.7	14480.062	33385.895
7598	127.68	12399.851	37794.199
5813	127.68	11356.226	33416.059
755	127.51	8040.666	35623.008
10598	127.47	14138.347	39036.371
8518	127.41	12858.569	33821.531
945	127.39	8375.749	33881.027
5900	127.28	11223.965	34757.605
6362	127.26	11468.242	36763.484
9404	127.24	13540.871	33981.055
7044	127.18	12048.991	35962.887
5332	127.14	10917.988	35903.93
10756	127.07	14185.412	35854.125
4964	127.01	10734.423	37057.219
2125	126.99	8963.336	38304.043
3327	126.93	9528.101	37985.477
11398	126.82	14564.496	38037.168
8309	126.8	12840.56	37993.496
9281	126.76	13327.883	34283.16
2989	126.74	9405.371	34173.32
6092	126.72	11403.821	38446.078
3394	126.7	9531.115	39623.102
9251	126.59	13216.36	34643.828
10270	126.57	13850.168	34745.129
7650	126.53	12411.034	36989.18
994	126.4	8409.434	34826.922
1324	126.4	8614.326	39398.258
10570	126.36	14152.117	39578.445
7638	126.34	12483.067	37326.113
3924	126.32	10093.877	35100.223
658	126.26	8144.997	37616.453
5088	126.24	10761.407	35057.871
5337	126.22	10946.179	35996.961
9702	126.22	13353.916	38758.844
5325	126.2	10991.291	35787.09
5756	126.19	11178.252	33730.516
3825	126.19	10101.117	33295.563
8951	126.17	13022.557	39756.836
2765	126.15	9453.207	38749.789
8447	126.11	12839.807	35361.762
10104	126.05	13602.055	34134.477
6329	125.99	11469.711	37041.523
6983	125.94	12017.533	37078.695
8346	125.92	12775.556	37592.242
11357	125.92	14604.233	38872.215
11369	125.88	14540.633	38476.82
11021	125.84	14325.68	35087.891
8003	125.82	12702.371	35446.16
4305	125.71	10280.009	37294.598
3086	125.71	9520.006	33237.926
10193	125.59	13850.429	33379.719
2899	125.53	9485.383	35922.043
10260	125.5	13955.75	34588.875
3913	125.5	10082.435	34976.66
10254	125.5	13851.057	34479.633
10460	125.48	13823.617	38587.656
1203	125.48	8208.862	38596.938
379	125.36	7685.387	37717.09
11315	125.36	14441.808	39947.336
5340	125.36	10978.408	36029.563
4391	125.34	10319.19	35780.117
2928	125.34	9297.664	35443.664
9549	125.34	13437.947	36043.664
10806	125.32	14185.391	34887.531
9123	125.27	13220.801	36737.793
2021	125.27	8799.706	39505.031
4698	125.25	10461.49	36457.617
4879	125.23	10576.689	39290.371
3764	125.21	9794.358	33660.031
2190	125.21	9055.462	36474.527
8877	125.19	12997.725	38581.824
5039	125.17	10610.071	35754.551
3663	125.17	9881.452	35427.801
8611	125.17	12980.742	33640.031
6498	125.15	11539.623	34421.727
975	125.11	8308.314	34348.469
6722	125.09	11833.171	35728.684
7219	125.06	12108.125	33310.242
10178	125.06	13989.162	33046.742
10434	125	13834.227	38164.523
16	124.96	7738.06	33220.359
3693	124.94	9861.318	35230.926
10006	124.81	13567.649	35870.234
5898	124.77	11392.973	34717.992
9810	124.77	13685.703	39383.297
8818	124.73	12930.702	37984.859
5147	124.73	10687.756	33757.813
10920	124.71	14413.565	33118.859
33	124.69	7963.62	33462.516
8438	124.65	12895.092	35727.242
3962	124.62	10124.911	35717.414
10784	124.56	14169.007	35409.148
3701	124.54	9900.807	35045.82
6468	124.46	11521.088	35081.203
820	124.46	8134.684	34677.637
6356	124.4	11633.757	37067.219
7771	124.39	12321.644	34169.973
3816	124.39	9988.397	33189.074
3343	124.31	9579.541	38336.109
7765	124.27	12393.849	34370.324
9362	124.27	13441.779	33173.496
7727	124.25	12484.933	34936.813
10733	124.23	14097.379	36062.242
1418	124.06	8468.852	37811.402
5399	124.02	10890.306	37116.5
9836	124.02	13715.13	39111.91
1600	123.96	8620.102	34186.23
10044	123.96	13574.394	34940.703
2845	123.94	9291.191	37124.793
3971	123.94	10056.009	35808.035
2341	123.93	9042.683	33349.305
233	123.89	7985.08	35846.82
2579	123.87	9188.811	37950.664
9703	123.83	13473.07	38756.289
9728	123.79	13376.565	39296.492
2641	123.77	9079.042	39100.309
5155	123.64	10582.827	33527.852
722	123.64	8024.294	36370.219
7113	123.64	11963.051	34668.199
8481	123.64	12885.263	34713.297
1634	123.58	8597.186	33802.605
5190	123.56	10937.354	33045.219
10837	123.48	14005.964	34250.391
10780	123.45	14166.412	35360.461
9803	123.41	13660.696	39586.551
1777	123.37	8663.772	35041.199
2693	123.35	9115.523	39920.98
10765	123.29	14121.288	35442.395
11397	123.29	14504.376	38030.051
3342	123.29	9555.667	38307.32
2093	123.29	9019.983	38660.074
2038	123.26	8687.854	39888.66
10058	123.24	13733.718	34905.988
8298	123.24	12829.223	38422.605
1863	123.22	8636.992	36765.266
11293	123.14	14345.2	39989.695
11382	123.14	14566.81	38323.402
7143	123.1	11937.73	34167.074
7377	123.08	12251.647	36253.188
10160	123.06	13736.939	33285.109
3530	123.06	9899.522	38142.953
4380	123.06	10267	36183.797
401	123.04	7937.417	37946.184
6533	123.03	11594.111	33533.703
8996	123.01	13339.62	39509.012
4629	122.99	10425.463	34829.207
5941	122.99	11411.057	35496.094
842	122.97	8138.336	34002.324
7866	122.97	12662.462	33384.305
9029	122.97	13201.744	39084.828
9544	122.95	13465.033	35919.98
8652	122.89	12989.417	34506.941
3921	122.8	10013.3	35058.41
326	122.8	7690.603	37087.059
1818	122.7	8794.008	35867.879
2676	122.66	9233.559	39669.559
9687	122.64	13399.402	38530.203
7180	122.62	12029.797	33483.543
6330	122.62	11508.92	37053.859
9929	122.51	13621.93	37036.531
6492	122.49	11465.058	34599.125
11460	122.49	14633.521	37131.84
10654	122.49	14056.225	37702.723
1090	122.43	8284.445	36238.941
3712	122.39	9861.492	34632.879
10360	122.35	13891.841	36351.035
6579	122.26	11844.614	33148.266
2699	122.26	9450.741	39799.773
7466	122.24	12265.785	37839.203
7367	122.14	12162.014	35964.285
5101	122.11	10605.621	34366.555
1643	122.11	8482.978	33341.09
4098	122.11	10081.174	37978.16
10159	122.09	13670.044	33200.77
9216	122.09	13319.873	35173.797
3145	122.07	9488.568	34360.813
4520	121.99	10324.847	33344.82
6096	121.99	11373.378	38558.223
3828	121.97	9922.541	33416.578
1616	121.97	8557.667	33846.359
8708	121.97	12982.383	35705.777
6430	121.97	11627.802	35640.906
4075	121.93	9938.88	37763.578
5617	121.93	11081.384	36750.27
71	121.9	7663.995	33915.207
685	121.88	8124.516	37125.676
10303	121.86	13894.074	35311.898
8944	121.84	13125.608	39626.816
2895	121.84	9399.513	36203.898
10325	121.82	13926.65	35619.594
7693	121.82	12395.052	36211.566
627	121.72	8096.788	38213.063
8374	121.68	12810.212	36940.891
4133	121.61	10062.088	38877.457
1785	121.57	8784.611	35286.137
8358	121.55	12921.579	37199.258
11142	121.53	14215.089	37296.063
3853	121.49	9965.087	33847.461
11475	121.45	14630.202	36552.555
4108	121.44	9934.978	38213.332
7220	121.34	12089.708	33372.508
7308	121.32	12108.603	34905.566
11336	121.32	14536.938	39432.98
4315	121.32	10311.286	37178.211
7018	121.3	12015.231	36495.285
8538	121.24	12790.095	33544.191
4966	121.17	10763.19	37070.949
10663	121.13	14046.256	37555.23
3931	121.13	10007.824	35218.738
8930	121.09	13123.79	39372.586
690	121.07	8179.731	36876.262
480	121.07	7898.224	38824.715
10682	121.03	14029.491	37074.375
8511	121.03	12830.692	34219.504
2892	120.96	9326.707	36116.691
7975	120.96	12645.098	34958.406
96	120.96	7667.334	34115.09
6541	120.92	11555.864	33415.75
6918	120.86	12023.869	38675.059
3184	120.86	9668.616	35050.09
2299	120.8	8851.896	34405.371
7492	120.8	12164.695	38321.965
7585	120.73	12345.656	37991.996
6669	120.73	11801.795	34743.59
2811	120.71	9274.609	37958.887
9258	120.71	13329.876	34536.078
884	120.71	8070.387	33451.832
10138	120.69	13739.63	33714.824
10261	120.69	13882.401	34598.004
9555	120.65	13385.538	36229.797
5038	120.65	10623.322	35742.473
11472	120.65	14545.498	36852.496
5095	120.65	10734.047	34740.805
8588	120.61	13035.54	33291.453
664	120.61	8165.92	37449.449
3893	120.59	10071.69	34668.109
987	120.59	8216.534	34700.41
2995	120.57	9479.325	33983.742
4991	120.55	10766.139	36707.668
8777	120.54	12974.6	37282.137
7076	120.46	11929.586	35323.742
5259	120.46	10857.214	34246.566
10003	120.4	13757.583	35860.488
8838	120.36	13078.708	38216.379
731	120.34	8199.048	36153.063
11473	120.34	14490.657	36544.215
6334	120.25	11572.439	37090.215
3777	120.23	9885.285	33360.602
5415	120.21	10791.684	37371.641
5150	120.19	10762.78	33496.984
3305	120.19	9515.936	37610.125
7633	120.17	12442.644	37282.527
2843	120.17	9342.621	37087.141
6564	120.15	11558.552	33098.773
7136	120.13	12014.195	34379.281
10916	120.13	14260.566	33078.664
10936	120.08	14293.792	33610.828
3705	120.08	9790.924	34816.781
831	120.08	8163.826	34293.336
2089	120.06	8887.418	38938.906
1883	120	8679.202	37024.52
9627	119.96	13551.347	37576.461
3288	119.96	9700.938	37190.453
7047	119.9	11858.892	35979.352
9760	119.88	13467.608	39912.43
40	119.86	7725.137	33566.445
2785	119.83	9321.617	38355.852
3686	119.77	9831.874	35401.227
4428	119.75	10310.462	35146.715
10932	119.71	14241.138	33437.875
9734	119.71	13517.414	39402.992
839	119.71	8101.395	34159.5
10851	119.69	14195.982	34044.313
4257	119.67	10222.79	38241.34
6154	119.62	11360.451	39815.117
3891	119.6	10113.338	34643.215
3984	119.56	10111.739	36053.77
4484	119.56	10209.558	34037.055
516	119.56	7803.643	39344.547
331	119.52	7796.132	37151.242
6591	119.52	11761.455	33330.484
3583	119.5	9815.346	37127.855
8094	119.5	12707.005	37175.613
7830	119.44	12337.039	33298.043
4001	119.33	9951.575	36366.84
2205	119.33	8949.783	36044.852
796	119.31	8127.309	34935.715
11193	119.21	14353.301	38089.629
2797	119.19	9417.806	37988.531
4246	119.1	10334.145	38493.246
3490	119.1	9729.238	38724.879
191	119.04	7984.348	35371.539
4934	119.02	10771.423	37682.516
4660	119.02	10476.248	35461.07
7647	119	12278.933	36938.391
9351	119	13146.801	33135.703
3375	118.98	9549.708	39066.633
8411	118.96	12843.197	36078.488
7067	118.91	12039.753	35446.512
10696	118.89	14051.799	36713.293
1082	118.87	8384.654	36046.016
4261	118.83	10339.397	38065.004
7479	118.79	12276.867	38017.98
636	118.79	8016.454	37867.914
3053	118.7	9472.217	33473.004
1717	118.64	8755.89	33769.102
11509	118.62	14566.85	36159.988
89	118.6	7688.252	34067.426
6421	118.56	11580.224	35845.758
8570	118.56	13047.086	33047.484
2020	118.54	8744.384	39494.719
2802	118.5	9285.367	38078.438
2257	118.5	8892.507	34806.055
5149	118.49	10665.499	33494.684
2661	118.39	9121.786	39400.328
5705	118.33	11126.45	34890.398
11499	118.28	14575.279	36269.43
7194	118.28	11968.788	33033.227
2255	118.26	9053.442	35085.809
7505	118.24	12146.531	39110.617
26	118.2	7772.161	33298.238
11241	118.2	14277.906	39006.238
743	118.18	8111.673	35774.996
4937	118.05	10661.953	37730.281
1433	118.01	8532.19	37495.746
8688	117.99	12997.205	35293.145
8087	117.99	12530.344	37130.184
3708	117.95	9890.023	34903.586
4565	117.91	10550.794	33308.055
2339	117.87	8908.378	33613.363
10821	117.83	14204.878	34766.734
9717	117.76	13553.989	38971.961
7488	117.74	12263.759	38268.938
6407	117.74	11533.797	36076.445
4830	117.7	10375.811	39436.586
6223	117.66	11603.667	39598.766
11101	117.66	14418.459	36502.824
3325	117.62	9565.135	37934.676
143	117.6	7720.99	34790.855
11421	117.59	14587.047	37734.402
2551	117.57	9150.318	37305.512
10688	117.57	14044.784	37174.043
2241	117.53	8989.045	35143.055
3237	117.51	9689.41	36054.531
7786	117.49	12409.023	34106.336
2141	117.49	8875.77	37742.023
3522	117.47	9790.469	38009.434
11218	117.45	14276.298	38511.355
967	117.41	8275.788	34257.82
290	117.41	7663.602	36630.719
6857	117.41	11695.403	39150.219
9313	117.37	13165.899	33511.852
10927	117.37	14348.356	33259.957
5141	117.37	10739.254	33717.93
11424	117.36	14485.594	37805.633
8573	117.34	12928.475	33109.852
4094	117.34	10116.706	37924.184
9076	117.34	13170.584	37867.828
3339	117.34	9663.14	38246.414
3290	117.3	9493.186	37220.488
1444	117.26	8582.778	37126.402
3216	117.24	9526.044	35648.773
11344	117.24	14570.277	39258.023
2609	117.24	9136.517	38564.594
4485	117.22	10182.797	34049.633
4487	117.22	10232.279	34067.926
9675	117.2	13424.59	38311.137
5082	117.13	10761.652	35243.285
5310	117.09	10799.465	35544.602
10873	117.07	14181.121	33801.305
3682	117.03	9760.526	35362.074
2239	117.01	8849.645	35126.824
11088	116.99	14396.075	36178.211
6455	116.99	11508.489	35134.707
329	116.99	7653.051	37117.648
5450	116.97	10805.44	38299.73
2365	116.97	9105.868	33032.133
8488	116.95	12788.472	34555.602
4977	116.92	10668.622	36865.941
8672	116.86	13024.046	35006.512
4053	116.84	10090.259	37401.379
8973	116.78	13314.466	39853.875
9353	116.76	13235.528	33163.609
7645	116.74	12477.975	36885.137
9729	116.74	13479.751	39303.91
2010	116.7	8833.457	39280.941
8523	116.61	12852.667	33666.309
7437	116.59	12063.635	37354.633
1608	116.57	8580.393	34039.336
9383	116.57	13498.714	33632.164
2001	116.55	8667.64	39195.438
6631	116.55	11720.418	34094.34
5537	116.53	11144.74	39200.219
6513	116.51	11569.791	34121.23
2547	116.49	9211.418	37232.039
10095	116.47	13702.436	34379.727
742	116.44	8138.774	35767.824
2389	116.44	9189.076	33601.156
4064	116.38	9996.466	37548.176
3473	116.36	9910.087	39031.012
1778	116.34	8704.146	35073.871
6634	116.34	11759.039	34122.898
8072	116.32	12703.332	36825.824
7718	116.26	12350.941	35518.801
5993	116.26	11359.327	36527.004
2425	116.26	9143.45	34270.238
11268	116.24	14246.285	39622.629
10145	116.23	13661.435	33766.355
3415	116.23	9569.346	39946.383
3459	116.21	9810.42	39127.176
7554	116.09	12397.542	39196.805
7126	116.05	11921.138	34536.906
8763	116.03	13049.852	36941.66
10972	116.01	14363.106	34251.273
4488	116	10294.225	33815.48
2983	116	9370.311	34391.379
9375	116	13527.766	33390.563
1153	115.96	8397.712	37529.934
10596	115.94	14100.668	39011.234
2841	115.92	9457.19	37039.781
2972	115.92	9377.857	34547.77
4494	115.92	10136.875	33907.883
3514	115.92	9865.357	38257.813
1430	115.9	8622.693	37466.484
595	115.9	8048.287	38836.578
8774	115.86	13134.449	37210.023
525	115.84	7825.622	39431.41
8514	115.8	12871.813	34068.301
8894	115.8	13103.438	38807.398
4640	115.79	10418.611	35024.375
4868	115.77	10648.105	39697.277
2506	115.77	9083.441	36182.496
7659	115.75	12354.386	36815.016
788	115.71	8021.673	35117.453
9136	115.71	13221.538	36631.719
11206	115.69	14287.41	38330.402
9722	115.69	13454.24	39030.961
9647	115.65	13457.652	37825.352
2188	115.63	9015.212	36420.004
3592	115.61	9904.342	37004.898
5179	115.61	10673.797	33309.977
8375	115.59	12727.569	36970.648
8037	115.56	12632.075	36091.152
4763	115.56	10446.183	37713.121
5912	115.54	11360.227	34979.691
2463	115.54	9145.63	35405.641
5004	115.52	10589.144	36578.93
4630	115.52	10469.171	34871.273
5092	115.5	10715.731	34910.168
6582	115.5	11654.068	33208.629
7431	115.48	12244.279	37268.629
5918	115.44	11265.168	35057.184
7820	115.42	12436.857	33205.602
7469	115.42	12114.684	37856.711
7118	115.42	11887.103	34708.828
3866	115.38	10055.485	34225.441
10606	115.36	14060.145	38845.059
1926	115.34	8842.211	37898.16
2958	115.29	9431.28	34800.957
4168	115.25	9930.448	39577.484
10240	115.23	13957.559	34160.641
5826	115.21	11412.533	33659.387
9598	115.19	13426.502	37012.254
7125	115.17	11971.044	34535.063
9276	115.15	13178.284	34194.887
626	115.13	8160.654	38181.152
7653	115.13	12366.251	36734.715
4143	115.08	10025.114	39052.73
11160	115.06	14308.481	37622.961
1977	115.04	8776.784	38773.164
10631	115.02	14129.799	38163.734
4276	115	10212.179	37739.539
333	114.98	7708.528	37174.352
6375	114.96	11446.056	36601.922
4553	114.96	10403.15	33059.832
1577	114.96	8594.367	34706.645
5103	114.92	10586.59	34376.207
5536	114.92	11175.206	39195.813
2934	114.9	9467.319	35327.551
6217	114.9	11499.429	39938.141
5765	114.9	11015.673	33327.234
7933	114.87	12595.695	34521.906
2651	114.87	9064.465	39250.977
10464	114.81	13806.148	38668.977
10853	114.77	14101.36	34053.699
10680	114.69	14098.247	37062.734
3123	114.64	9695.485	33969.406
6399	114.62	11394.118	36349.203
10708	114.62	14179.045	36596.934
5600	114.62	11190.582	37187.043
6279	114.6	11469.777	38197.027
1372	114.6	8550.17	38184.16
11550	114.58	14593.824	35434.191
4150	114.58	10130.581	39141.141
10548	114.56	14140.387	39636.516
873	114.56	8197.211	33518.934
1599	114.56	8533.934	34186.512
835	114.56	7988.016	34349.109
2877	114.54	9430.3	36499.551
10588	114.52	14029.23	39238.133
3718	114.5	9817.448	34473.844
3738	114.48	9845.822	34273.719
915	114.48	8359.532	33385.066
5706	114.48	11105.265	34628.535
9903	114.46	13583.886	37976.891
10752	114.46	14173.043	35786.211
9696	114.43	13535.067	38663.258
4355	114.43	10189.784	36233.828
2213	114.39	8949.375	35580.266
8110	114.39	12532.968	37438.285
7241	114.39	12264.804	33709.461
3393	114.31	9653.447	39594.922
3251	114.29	9627.765	36334.129
4519	114.27	10229.803	33632.66
2646	114.23	9272.189	39203.473
10495	114.2	13898.279	39331.004
8849	114.2	13107.684	38307.617
3869	114.18	9944.517	34271.496
7919	114.18	12503.455	34367.449
734	114.14	8034.776	36205.855
7728	114.14	12376.167	34957.191
10677	114.14	14097.726	37313.527
11654	114.06	14582.73	33838.594
7848	114.04	12655.625	33092.391
767	114.04	8179.879	35442.777
11584	113.98	14526.856	34995.535
7206	113.98	12267.536	33067.887
8441	113.93	12840.035	35455.191
1872	113.89	8658.73	36879.516
4411	113.89	10165.883	35462.699
2844	113.85	9389.682	37090.613
1967	113.85	8776.234	38502.629
3176	113.83	9489.538	34917.207
5698	113.83	11196.5	35059.98
10584	113.83	14048.696	39203.133
9755	113.83	13359.239	39701.496
4676	113.81	10470.736	35810.328
4130	113.75	9951.142	38817.219
7945	113.75	12674.906	34600.117
4722	113.75	10358.818	37008.605
3078	113.75	9571.666	33171.59
2635	113.74	9081.521	39002.781
457	113.74	7832.194	38510.43
6044	113.66	11218.829	37461.191
803	113.62	8120.445	35019.547
9441	113.6	13440.689	34508.109
7023	113.6	11895.368	36314.301
11445	113.58	14581.466	37184.469
2302	113.58	8921.825	34132.703
2416	113.56	9065.516	34099.621
7169	113.54	11990.787	33534.953
9654	113.52	13506.491	37884.902
10384	113.52	13866.864	36970.621
10087	113.51	13624.016	34344.074
3659	113.51	9848.499	35679.992
39	113.49	7664.865	33547.953
5978	113.47	11371.551	36235.996
5189	113.47	10846.3	33036.285
168	113.45	7800.443	35117.762
7038	113.39	11994.957	36151.824
9518	113.37	13505.406	35536.52
10128	113.35	13647.508	33856.77
6841	113.35	11813.847	38133.516
1353	113.33	8428.659	38705.605
2964	113.31	9445.145	34904.957
8487	113.3	12812.401	34547.063
6151	113.3	11246.116	39756.473
11272	113.28	14374.927	39719.922
9264	113.26	13177.036	34586.801
4123	113.24	10126.898	38611.734
3731	113.2	9869.525	34353.117
1223	113.18	8316.817	39112.336
10314	113.14	13986.734	35474.363
8054	113.08	12641.624	36454.188
8997	113.08	13197.693	39511.91
4696	113.03	10349.152	36414.289
1821	113.01	8816.737	35943.945
10794	113.01	14067.569	35249.387
5553	113.01	11016.595	38727.199
7508	112.93	12228.204	39210.098
8822	112.93	12975.879	38037.785
8793	112.91	13017.038	37535.168
4838	112.89	10483.753	39577.039
7171	112.89	12059.077	33563.02
2819	112.89	9411.286	37725.793
8835	112.89	12982.918	38210.77
4221	112.89	10303.035	38982.969
4961	112.87	10637.783	37309.277
3022	112.84	9459.713	33704.27
54	112.84	7707.618	33758.367
10786	112.84	14096.12	35103.77
10819	112.78	14136.582	34751.473
3338	112.78	9518.88	38224.43
4146	112.76	9999.156	39093.723
535	112.72	7676.292	39656.324
6372	112.72	11445.102	36543.703
6778	112.7	11664.86	36862.145
4998	112.7	10764.636	36829.359
2643	112.68	9096	39143.617
2385	112.66	9178.627	33509.664
5403	112.66	10822.337	37203.707
6598	112.64	11722.92	33490.996
9692	112.61	13352.775	38603.602
9861	112.59	13732.595	38478.012
4614	112.59	10458.938	34423.906
4551	112.57	10397.151	33033.918
2799	112.57	9453.986	38010.117
9349	112.57	13290.127	33111.934
1993	112.53	8785.913	39097.801
9631	112.49	13555.424	37652.66
6114	112.45	11293.256	38949.621
8458	112.45	12707.971	35225.922
5003	112.39	10682.862	36564.902
5632	112.39	11179.145	36399.203
8865	112.32	12999.698	38499.059
4992	112.28	10585.881	36715.758
208	112.26	7934.726	35609.105
35	112.26	7780.819	33527.98
490	112.2	7728.267	38897.262
853	112.2	8120.839	33853.242
1453	112.2	8503.525	36988.422
11291	112.2	14354.752	39978.102
6908	112.15	12036.248	39528.859
1318	112.13	8460.933	39331.871
3771	112.11	9781.957	33602.695
9883	112.09	13679.371	38225.305
10545	112.09	14109.39	39960.629
4980	112.05	10617.585	36911.438
3210	112.05	9533.325	35534.156
8676	112.03	12962.808	35057.754
7742	111.99	12428.859	34891.238
7523	111.97	12097.774	39793.031
5054	111.95	10760.492	35474.426
7787	111.95	12468.528	34114.289
5654	111.92	11155.215	36070.828
3754	111.88	9808.557	33828.324
2090	111.88	9047.309	38937.602
2897	111.86	9378.458	35898.441
2289	111.84	8993.369	34303.066
737	111.84	8136.588	35965.355
9314	111.8	13137.224	33514.18
9011	111.78	13214.717	39431.063
6084	111.76	11390.67	38221.941
2187	111.76	8982.63	36417.91
6860	111.76	11740.209	39381.395
6717	111.76	11686.304	35653.922
3858	111.74	9925.336	34007.473
5557	111.74	11081.26	38391.766
6018	111.74	11267.897	37070.02
1017	111.72	8232.128	35121.473
2786	111.72	9388.177	38353.98
11166	111.71	14393.058	37716.047
6505	111.71	11626.456	34220.875
2944	111.69	9474.849	35125.906
4341	111.67	10342.088	36610.785
9925	111.67	13564.853	37209.141
9862	111.67	13588.22	38511.824
10401	111.63	13910.845	37281.586
6424	111.57	11549.625	35892.824
10166	111.53	13620.91	33029.965
4861	111.51	10614.052	39904.887
5568	111.51	11102.627	37834.41
3061	111.46	9419.402	33041.293
9918	111.46	13728.451	37441.586
9981	111.46	13728.968	36058.996
11442	111.44	14636.816	37480.445
4619	111.44	10483.758	34576.281
1534	111.44	8621.785	35518.113
7142	111.38	11988.176	34161.059
8593	111.38	12973.027	33352.539
1764	111.36	8783.738	34781.578
10695	111.34	14047.109	37015.371
8938	111.32	13070.261	39522.965
7759	111.32	12343.311	34297.164
7385	111.3	12092.779	36335.246
9121	111.28	13216.055	37010.609
982	111.26	8357.873	34621.539
2349	111.25	8894.087	33261.301
9005	111.23	13339.963	39342.168
8244	111.21	12837.205	39365.836
2498	111.19	9223.814	36085.449
9045	111.17	13344.094	38487.52
446	111.17	7676.611	38360.43
2788	111.15	9470.179	38408.813
4635	111.13	10522.278	34968.281
1366	111.11	8503.846	38328.203
7578	111.09	12439.522	38160.926
4421	111.07	10164.44	35336.965
8457	111.03	12897.828	35228.574
526	111	7660.917	39477.742
8337	111	12861.267	37755.945
1376	110.98	8580.526	38228.938
10332	110.94	13865.361	35687.293
7351	110.94	12276.209	35614.746
8660	110.92	13118.884	34839.426
10988	110.92	14359.123	34591.926
9403	110.88	13357.423	33954.359
8450	110.86	12850.315	35104.035
4233	110.86	10224.697	38923.516
4016	110.86	9967.985	36778.668
9705	110.84	13559.381	38782.805
3260	110.82	9607.159	36498.961
10904	110.81	14145.19	33035.754
6671	110.79	11821.257	34753.996
2659	110.79	9143.385	39323.125
8478	110.77	12904.321	34658.832
1581	110.75	8587.962	34471.695
6448	110.75	11511.786	35311.934
7487	110.75	12164.632	38194.164
4915	110.73	10757.187	38295.555
9563	110.71	13414.965	36359.684
4758	110.71	10539.588	37541.98
8943	110.69	12949.958	39624.133
2531	110.69	9233.107	36742.746
5531	110.65	10998.726	39423.602
11360	110.59	14594.203	38928.098
4888	110.52	10651.934	38974.777
9506	110.52	13389.36	35232.664
9699	110.5	13362.403	38704.621
231	110.5	7906.391	35834.684
1377	110.44	8605.307	38244.32
5024	110.44	10658.836	36372.137
9759	110.44	13521.82	39843.266
9305	110.44	13262.915	33714.148
3607	110.42	9829.638	36560.957
4685	110.38	10374.261	36079.453
3476	110.35	9777.467	39108.441
8148	110.33	12561.979	38087.48
4136	110.33	10070.423	38942.328
9036	110.33	13336.323	38642.047
5528	110.33	11118.701	39315.609
3640	110.31	9915.757	35907.059
5018	110.29	10627.445	36488.82
1275	110.29	8231.001	39852.887
2330	110.29	8860.938	33724.855
7632	110.25	12336.354	37265.848
11625	110.23	14519.729	34591.027
6615	110.23	11683.855	33755.199
8079	110.21	12692.877	36987.867
6664	110.15	11827.849	34598.691
2804	110.13	9432.184	38101.219
10846	110.13	14047.87	33991.824
4058	110.12	10054.018	37446.293
870	110.1	8081.127	33793.66
1237	110.08	8246.414	39377.148
9596	110.08	13467.514	37006.684
9592	110.02	13387.911	36922.715
4406	110.02	10316.618	35704.656
7616	110	12419.627	37658.609
8608	109.98	13108.694	33616.984
6043	109.98	11384.276	37445.641
3463	109.96	9742.032	39216.383
2558	109.96	9173.492	37449.672
4819	109.96	10523.378	39155.355
11181	109.96	14258.823	37918.77
6742	109.94	11811.342	36142.156
11678	109.94	14515.355	33593.867
765	109.9	8114.293	35419.398
8181	109.9	12599.008	39177.445
756	109.89	8069.821	35664.688
6435	109.85	11622.141	35417.621
5023	109.85	10691.494	36322.242
2927	109.83	9275.039	35424.961
10840	109.81	14098.201	34276.289
2931	109.81	9465.992	35506.945
5204	109.79	10854.384	33302.395
9054	109.77	13185.314	38377.227
8130	109.73	12650.656	37774.809
9233	109.73	13188.193	35018.734
9200	109.73	13322.265	35305.148
1619	109.71	8455.842	33934.93
1486	109.71	8516.53	36477.203
8945	109.68	12936.233	39643.133
7112	109.68	11993.128	34630.137
4393	109.68	10220.277	35791.445
6377	109.66	11618.527	36639.504
5761	109.66	11116.889	33523.883
8948	109.62	12962.604	39695.898
1595	109.62	8623.169	34410.98
9766	109.58	13666.021	39777.77
10055	109.58	13607.499	34863.781
5341	109.56	10774.349	36032.238
2144	109.52	8852.899	37820.477
3499	109.52	9727.073	38625.371
5142	109.5	10560.236	33721.672
10067	109.45	13739.385	34450.227
665	109.43	8125.263	37465.168
3501	109.41	9724.364	38357.973
10966	109.39	14271.71	34073.035
7815	109.33	12412.783	33394.879
1573	109.33	8556.734	34634.297
4252	109.29	10292.362	38311.258
5982	109.29	11259.782	36318.137
3747	109.29	9842.921	34038.867
8286	109.25	12858.234	38577.406
4509	109.2	10270.285	33537.945
6213	109.2	11438.489	39871.734
7545	109.18	12371.153	39705.516
3723	109.18	9835.343	34520.594
9924	109.14	13714.364	37190.723
5182	109.12	10572.665	33058.246
10914	109.1	14401.495	33066.016
7471	109.08	12066.946	37865.875
7884	109.04	12690.351	33743.363
1135	109.04	8388.376	37083.672
615	109	8175.808	38351.398
5680	108.99	11120.701	35260.746
1186	108.95	8263.416	38300.559
11559	108.95	14432.942	35534.359
11066	108.95	14254.392	35868.602
6953	108.95	11927.277	37671.23
8250	108.95	12725.283	39146.539
3547	108.95	9753.59	37767.203
2674	108.93	9125.41	39662.742
7770	108.93	12479.095	34156.969
10481	108.93	13890.361	39020.551
8010	108.91	12706.383	35604.531
81	108.85	7906.645	34007.82
9952	108.85	13629.451	36847.23
10309	108.79	13784.202	35381.902
9079	108.74	13221.306	37976.473
7230	108.74	12271.411	33443.691
1979	108.74	8805.49	38851.734
5006	108.74	10567.699	36592.691
4200	108.74	10236.493	39624.48
9229	108.72	13347.931	34970.008
5077	108.72	10749.225	35138.105
2751	108.7	9294.732	38896.004
9922	108.7	13741.625	37183.898
7736	108.68	12276.482	35078.238
8704	108.62	13101.564	35545.469
8479	108.6	12768.056	34663.945
8427	108.54	12871.71	35820.77
428	108.54	7787.435	38152.168
1347	108.53	8438.92	38863.695
11089	108.53	14409.497	36182.027
11557	108.51	14509.236	35524.395
5479	108.51	10920.453	39078.172
10626	108.51	14167.559	38566.031
3933	108.45	10011.808	35328.199
4518	108.41	10156.489	33629.32
863	108.41	8003.028	33699.426
3349	108.39	9641.717	38433.445
10761	108.39	14002.516	35715.656
5467	108.37	10863.678	38753.84
8919	108.35	13056.12	39152.961
8737	108.35	13094.562	36299.125
5396	108.33	10908.913	37084.031
5590	108.33	11117.258	37360.785
1638	108.32	8495.799	33620.824
8202	108.3	12507.225	39815.355
4535	108.3	10283.71	33275.004
263	108.28	7931.738	36181.188
4654	108.28	10477.707	35273.977
11546	108.24	14475.4	35696.168
9434	108.22	13528.785	34338.633
3314	108.22	9648.744	37743.219
11448	108.2	14505.149	37216.438
4431	108.2	10339.849	35159.625
1837	108.18	8665.1	36319.637
1403	108.18	8502.062	37913.84
7803	108.14	12353.097	33555.719
2961	108.12	9429.005	34882.898
159	108.1	7693.517	34991.074
3396	108.09	9588.191	39646.156
4232	108.07	10277.03	38891.703
8589	108.05	13133.555	33302.734
8693	108.05	13069.014	35349.824
6438	108.03	11591.444	35469.395
9357	108.03	13360.607	33146.969
3702	108.03	9775.084	35065.211
3563	108.01	9908.796	37346.609
4952	108.01	10769.746	37457.207
7946	108.01	12615.189	34616.309
9377	108.01	13509.341	33444.563
1664	107.99	8481.402	33144.547
5298	107.97	10945.759	35275.496
1514	107.95	8508.811	35964.973
1488	107.95	8485.009	36514.605
6412	107.93	11618.972	36170.902
4951	107.93	10593.238	37448.141
9920	107.91	13635.348	37449.328
2990	107.89	9329.117	34178.375
3449	107.89	9805.527	39564.656
2523	107.84	9143.076	36671.305
158	107.82	7792.904	34989.691
10993	107.78	14340.479	34638.969
9623	107.78	13513.921	37455.828
11503	107.78	14552.976	36310.82
11334	107.7	14570.028	39358.93
4396	107.7	10293.203	35864.285
7282	107.7	12098.139	34357.594
9232	107.68	13163.35	35007.957
2427	107.68	9107.461	34475.098
1159	107.66	8225.797	37698.688
7242	107.66	12261.672	33729.742
9342	107.64	13171.397	33204.402
2773	107.63	9343.731	38579.121
5473	107.57	10830.712	38900.891
10390	107.55	13816.706	37031.738
8157	107.55	12522	38343.574
9781	107.49	13690.526	39620.266
1420	107.47	8441.356	37605.539
605	107.43	8072.371	38523.34
6277	107.43	11432.3	38152.066
2082	107.41	8947.512	39083.855
4344	107.4	10195.796	36688.359
7042	107.4	11898.396	36216.395
4297	107.38	10140.552	37432.887
2196	107.36	8852.354	36328.746
10230	107.34	13899.218	33980.098
3091	107.32	9652.941	33317.992
7338	107.32	12274.797	35460.578
1674	107.3	8806.823	33233.98
851	107.3	8069.957	34116.117
372	107.3	7664.445	37667.855
122	107.28	7904.312	34433.367
1276	107.26	8241.588	39898.738
9315	107.26	13304.474	33518.879
5596	107.24	11061.513	37476.699
10575	107.19	14001.045	39386.301
4280	107.19	10170.406	37523.781
9238	107.17	13243.744	34844.207
5743	107.17	11191.084	33837.813
10340	107.13	13843.047	35912.5
10981	107.11	14356.035	34431.184
11078	107.09	14238.167	36042.348
10376	107.07	13798.339	36761.969
9879	107.05	13592.623	38181.785
10344	107.03	13976.352	35985.219
2516	106.99	9232.704	36618.734
10769	106.97	14193.464	35533.945
10805	106.97	14052.512	34814.117
4965	106.94	10617.727	37072.332
7887	106.9	12499.262	33768.102
10409	106.88	13937.455	37576.523
8343	106.88	12849.715	37552.359
9583	106.82	13545.178	36827.238
7894	106.82	12631.057	33961.273
7582	106.82	12363.177	38202.191
4536	106.82	10222.561	33296.863
4282	106.82	10249.086	37575.695
10869	106.78	14111.219	33785.488
4008	106.74	10118.181	36622.398
640	106.73	8123.477	37923.316
1742	106.73	8811.165	34235.684
2808	106.71	9369.811	37910.258
4403	106.69	10244.638	35645.859
11524	106.67	14464.584	35958.605
3886	106.65	10044.986	34559.645
9502	106.63	13367.274	35148.973
3126	106.61	9544.38	33981.18
2719	106.55	9456.393	39539.563
10488	106.55	13967.944	39188.16
11076	106.53	14312.16	36004.141
7634	106.51	12375.479	37289.457
676	106.48	8000.509	37313.664
2724	106.46	9354.743	39406.961
9436	106.46	13474.848	34412.211
717	106.44	8070.936	36479.02
8416	106.42	12798.66	36103.875
1339	106.4	8625.453	38966.152
6383	106.4	11469.722	36428.793
5511	106.4	11040.025	39978.953
7715	106.38	12392.768	35466.391
7069	106.34	11987.41	35524.043
1091	106.34	8224.321	36280.594
7026	106.32	11972.059	36060.02
9325	106.32	13198.907	33395.473
8767	106.3	13088.173	37090.613
808	106.28	8042.252	34848.09
9604	106.28	13488.074	37215.391
953	106.27	8241.803	33955.891
9956	106.27	13768.098	36636.484
370	106.23	7659.89	37607.734
7768	106.15	12376.342	34468.363
2173	106.15	8867.388	36916.621
11606	106.07	14504.498	34687.719
3356	106.05	9563.834	38602.34
3334	106.05	9549.035	38135.133
7127	106.04	11853.426	34546.063
10803	106.04	14171.502	35077.391
11091	106.04	14293.959	36252.551
2959	106.02	9390.375	34839.16
10379	106	13839.002	36847.566
10422	106	13795.382	37859.719
4135	106	9947.11	38931.574
4227	105.96	10287.572	39045.324
2619	105.92	9198.851	38727.605
4388	105.92	10216.836	35743.258
9597	105.9	13548.589	37012.172
458	105.88	7942.64	38541.453
11419	105.88	14605.355	37704.676
7748	105.86	12476.598	34692.68
314	105.86	7897.87	36881.008
9047	105.84	13223.216	38533.953
9542	105.84	13526.449	35905.051
6865	105.83	11692.38	39513.625
6069	105.83	11416.105	37926.344
7390	105.81	12266.283	36440.117
7414	105.79	12104.689	36991.773
819	105.77	8179.204	34660.262
2424	105.77	9247.866	34260.688
3460	105.73	9891.501	39144.707
6269	105.73	11592.04	38591.746
9060	105.71	13255.623	38241.648
8692	105.71	13058.599	35350.715
4295	105.63	10138.898	37379.555
8135	105.63	12704.632	37937.496
2787	105.63	9300.894	38390.316
7729	105.63	12289.139	34962.102
1093	105.63	8227.875	36322.828
7672	105.63	12299.173	36491.336
653	105.6	8096.806	37520.777
5219	105.6	10780.47	33620.586
1306	105.58	8423.576	39449.238
6023	105.56	11420.667	37116.895
3947	105.56	10106.988	35485.813
2347	105.56	9012.598	33199.305
10108	105.52	13577.768	34198.695
10482	105.52	13982.466	39032.668
5344	105.5	10968.756	36066.238
3006	105.5	9338.326	33817.156
6022	105.48	11391.806	37112.16
11652	105.46	14592.088	33808.48
6052	105.46	11229.913	37531.473
10539	105.44	14119.556	39893.73
6216	105.44	11595.597	39917.477
5838	105.44	11371.382	33782.508
1808	105.4	8665.024	35655.328
5316	105.38	10837.032	35623.258
7252	105.35	12260.27	33864.977
2079	105.33	8983.219	38981.012
4102	105.31	10127.109	38012.441
5482	105.29	10872.206	39226.66
10564	105.27	14151.427	39505.336
8797	105.25	13023.457	37615.457
1274	105.21	8278.3	39828.941
9228	105.21	13166.503	34962.762
5949	105.21	11337.392	35697.734
2338	105.15	8970.902	33578.352
5905	105.12	11260.201	34865.676
11106	105.1	14307.255	36651.133
1646	105.1	8516.161	33409.496
2971	105.1	9410.927	34511.605
9312	105.08	13218.279	33505.547
3143	105.02	9649.395	34271.656
8026	105	12652.175	35901.07
4467	105	10276.72	34438.148
7588	104.98	12334.435	38026.172
7663	104.96	12285.019	36600.199
281	104.94	7847.157	36486.242
6726	104.94	11700.071	35764.57
2344	104.92	8958.235	33417.012
4717	104.89	10385.907	36875.895
11701	104.87	14537.937	33315.086
11163	104.85	14319.276	37665.715
2863	104.85	9367.451	36588.863
2295	104.81	8875.811	34369.52
8093	104.81	12566.297	37172.379
5893	104.79	11216.68	34683.941
11572	104.77	14526.558	35120.234
4507	104.75	10214.815	33525.133
5378	104.75	10956.734	36677.867
7397	104.73	12249.909	36580.809
10199	104.73	13857.731	33453.102
1063	104.7	8291.211	35782.051
3815	104.7	10048.136	33188.527
7528	104.68	12230.378	39921.242
991	104.68	8342.293	34768.301
4646	104.68	10452.043	35121.945
581	104.68	8059.915	39274.328
11157	104.64	14251.965	37550.566
2604	104.64	9201.24	38500.484
4413	104.62	10245.446	35541.422
1537	104.62	8593.993	35561.941
4444	104.62	10205.374	34822.906
1667	104.58	8807.595	33007.438
8600	104.58	13115.35	33460.063
9373	104.52	13446.611	33374.102
7793	104.5	12436.608	33955.863
1392	104.5	8601.584	38057.184
2017	104.48	8698.554	39478.988
6814	104.48	11813.964	37527.133
2303	104.47	8949.774	34165.727
10307	104.47	13865.08	35353.406
8073	104.45	12656.481	36826.242
10964	104.45	14292.006	33969.555
1556	104.41	8491.856	35248.734
3193	104.41	9558.512	35155
8325	104.39	12912.623	37902.926
9963	104.39	13670.784	36392.297
9207	104.33	13261.487	35404.98
7619	104.31	12422.857	37392.922
4596	104.31	10458.731	34111.359
8404	104.29	12813.483	36270.754
5942	104.29	11390.491	35511.355
9437	104.29	13468.144	34427.715
7991	104.25	12546.476	35168.652
6004	104.25	11382.405	36791.168
11013	104.24	14247.467	35014.316
2824	104.24	9474.349	37568.301
1098	104.22	8393.01	36469.992
11660	104.22	14444.813	33698.785
9348	104.08	13178.98	33106.031
10574	104.08	14004.339	39370.711
4206	104.08	10270.77	39475.527
7593	104.06	12415.607	37841.844
2497	104.04	9150.031	36053.77
3230	103.99	9605.239	35904.125
1360	103.99	8588.432	38545.914
5143	103.97	10688.215	33725.914
732	103.97	8093.962	36159.219
2848	103.97	9318.304	36897.203
1715	103.97	8704.304	33740.5
6090	103.97	11355.64	38400.516
551	103.97	7983.272	39948.738
849	103.89	8113.758	34079.727
6109	103.89	11212.253	38798.16
3181	103.87	9669.784	35004.738
709	103.81	7987.714	36850.305
10366	103.79	13853.494	36481.598
11469	103.76	14636.633	36792.109
1421	103.74	8588.255	37606.816
10009	103.74	13637.73	35895.059
2706	103.74	9427.35	39952.844
5506	103.72	11118.033	39829.672
5014	103.7	10636.035	36668.441
10045	103.7	13731.884	34979.348
6692	103.68	11711.16	35181.488
2158	103.68	9051.041	37469.781
2370	103.68	9251.627	33114.551
7257	103.66	12113.82	33917.969
7464	103.66	12231.684	37814.277
8214	103.66	12747.589	39783.047
1544	103.66	8476.286	35352.992
2960	103.66	9433.959	34856.805
5746	103.62	11055.597	33889.789
6549	103.6	11594.451	33463
1907	103.6	8803.425	37591.508
911	103.55	8368.58	33259.266
11216	103.55	14316.249	38476.305
606	103.55	8094.408	38546.121
3986	103.53	9956.129	36121.293
9550	103.51	13419.494	36073.234
1871	103.51	8690.457	36868.57
8806	103.51	13000.896	37737.469
3517	103.47	9767.027	38283.102
5078	103.47	10679.826	35156.379
8617	103.43	12995.558	33712.012
4138	103.37	10046.036	38967.262
2496	103.35	9132.737	36045.273
2236	103.34	8915.882	35381.625
4911	103.32	10626.229	38184.445
9477	103.32	13532.855	34825.285
2037	103.32	8770.063	39881.164
532	103.32	7953.316	39530.41
3611	103.3	9861.819	36404.59
3366	103.28	9569.115	38793.703
8739	103.26	13126.419	36351.848
7854	103.24	12515.838	33206.23
1606	103.24	8448.994	34012.559
8584	103.2	12996.332	33256.469
8412	103.16	12913.953	36098.852
5682	103.14	11166.955	35307.734
1149	103.12	8346.559	37412.66
5176	103.12	10653.704	33272.844
4633	103.11	10516.549	34912.402
5064	103.11	10642.539	35264.297
3023	103.11	9378.93	33754.34
11590	103.01	14593.566	35034.473
11153	102.97	14365.815	37470.301
10151	102.95	13676.628	33621.641
6083	102.95	11268.187	38159.641
7495	102.88	12154.441	38398.617
9898	102.86	13579.382	37867.629
2285	102.86	8916.638	34591.285
6617	102.84	11831.883	33821.367
1315	102.82	8504.335	39291.297
1787	102.82	8811.051	35311.887
9151	102.8	13236.268	36368.969
1432	102.8	8559.196	37491.219
7224	102.78	12097.5	33394.707
1680	102.78	8692.004	33320.805
5607	102.78	11131.122	37128.523
8530	102.76	12801.799	33724.512
1286	102.76	8558.842	39829.711
9635	102.74	13559.261	37711.77
7009	102.74	12045.763	36590.34
9691	102.72	13562.421	38578.059
5935	102.65	11337.23	35410.031
4778	102.65	10490.062	38075.742
5844	102.65	11384.231	33856.164
8859	102.65	13062.387	38434.992
1060	102.63	8389.78	35758.563
4307	102.61	10197.046	37342.539
8410	102.61	12747.365	36372.73
7024	102.59	12053.431	36332.82
5552	102.57	11126.194	38701.008
1945	102.55	8648.382	38197.305
10032	102.55	13724.686	35348.223
7364	102.55	12149.889	35918.469
5387	102.53	10784.161	36877.648
9512	102.51	13409.968	35452.949
7725	102.51	12461.401	35193.051
8092	102.49	12591.967	37171.797
10674	102.47	14140.473	37251.852
596	102.47	8112.016	38851.598
721	102.47	8085.929	36310.863
5117	102.45	10596.203	34096.254
9021	102.43	13187.848	38991.703
3432	102.42	9826.804	39679.078
7662	102.42	12334.442	36594.645
9444	102.38	13466.897	34518.676
3948	102.38	10121.808	35494.746
7201	102.38	12215.945	33033.238
3897	102.38	10121.702	34731.832
9174	102.36	13243.146	35834.691
11347	102.34	14576.963	38977.715
11284	102.3	14314.207	39830.273
8446	102.3	12906.094	35552.52
5313	102.28	10853.386	35583.406
5772	102.28	11042.099	33455.273
942	102.28	8336.826	33836.309
8764	102.26	12975.173	36951.699
6357	102.24	11533.739	36726.516
8273	102.24	12880.027	38869.461
4365	102.24	10339.978	36072.379
7795	102.22	12298.58	33718.32
10795	102.21	14190.559	34948.469
10599	102.21	14162.501	39063.836
6450	102.21	11551.097	35347.992
5727	102.17	11048.974	34150.664
5689	102.13	11198.414	34973.293
9609	102.11	13435.07	37274.793
10381	102.11	13962.288	36890.07
8965	102.11	13047.33	39978.938
426	102.07	7677.935	38150.5
2572	102.07	9103.125	37824.887
7798	102.03	12401.717	33491.379
2962	102.03	9346.689	34898.57
2372	102.03	9168.742	33123.23
5562	101.99	11070.922	38194.051
6497	101.98	11592.499	34370.945
72	101.96	7704.587	33911.859
8119	101.92	12672.977	37593.246
3027	101.92	9336.063	33520.734
1626	101.9	8632.316	33688.375
9323	101.9	13260.974	33383.906
6282	101.9	11454.783	38244.156
5586	101.88	11004.455	37581.391
8359	101.86	12897.931	37245.816
8270	101.86	12719.33	38807.875
768	101.84	8142.787	35448.887
277	101.84	7691.453	36444.637
8571	101.84	13125.399	33059.18
8633	101.82	13011.003	34136.141
7698	101.82	12477.951	35998.258
6968	101.8	11910.276	37489.66
8161	101.8	12626.254	38412.246
5533	101.8	11130.737	39133.926
5822	101.78	11381.625	33571.48
10657	101.78	14146.95	37799.551
6819	101.78	11827.2	37617.145
8208	101.76	12702.681	39956.457
738	101.69	8113.039	35976.621
4100	101.69	10122.688	37984.242
793	101.67	8009.742	35151.27
2856	101.67	9393.516	36761.785
2660	101.67	9168.281	39332.188
1994	101.65	8786.471	39139.137
2023	101.63	8722.491	39544.176
4760	101.63	10488.731	37599.816
3054	101.61	9339.379	33182.59
5361	101.55	10874.338	36416.41
2756	101.55	9296.901	38633.652
9807	101.53	13737.397	39307.965
8576	101.52	13106.266	33143.469
397	101.52	7905.185	37900.809
4368	101.52	10327.891	36087.246
10342	101.48	13882.037	35938.039
4653	101.46	10537.524	35266.004
7177	101.44	12053.816	33414.559
6565	101.44	11476.128	33111.035
5807	101.42	11377.88	33302.207
7307	101.42	12268.819	34891.488
4250	101.42	10308.825	38567.164
2069	101.4	9037.343	39303.832
5661	101.4	11106.003	35961.527
969	101.38	8296.04	34296.109
8728	101.36	13057.039	36162.715
11052	101.36	14254.462	35650.176
6965	101.36	11850.661	37618
7106	101.34	11927.45	34838.645
9091	101.29	13161.045	37547.961
5502	101.29	10870.944	39953.922
10855	101.29	14085.003	34068.633
4658	101.27	10533.343	35438.027
6737	101.27	11645.186	36014.129
2391	101.27	9228.592	33615.98
7590	101.27	12316.926	38031.133
328	101.25	7958.018	37111.98
10624	101.25	14155.761	38528.145
11470	101.25	14582.899	36821.797
4451	101.25	10133.74	34720.289
2315	101.23	8854.209	34045.727
6905	101.23	11990.177	39712.371
7312	101.19	12159.506	34993.043
10457	101.17	13950.518	38549.301
8326	101.17	12773.19	37911.492
8186	101.15	12612.548	39321.113
7049	101.13	11901.593	36001.902
6580	101.13	11792.297	33170.887
2566	101.11	9173.164	37681.672
3041	101.11	9276.727	33410.297
4664	101.09	10412.381	35491.527
2700	101.09	9436.598	39807.809
2162	101.07	9058.515	37578.914
2734	101.02	9343.621	38964.406
283	101	7710.794	36537.965
4859	101	10448.983	39998.066
10500	101	13959.759	39410.906
774	100.98	8178.248	35563.375
9586	100.98	13478.884	36856.594
2872	100.98	9355.478	36436.09
586	100.98	8092.738	39337.836
8613	100.96	13071.364	33646.383
3383	100.96	9624.649	39228.863
3450	100.94	9743.6	39571.043
7745	100.94	12310.701	34653.828
11601	100.92	14598.993	34626.02
6285	100.9	11496.48	38268.438
8669	100.88	12978.517	34973.867
9949	100.88	13665.631	36825.664
2075	100.86	9031.166	39178.008
11393	100.86	14593.305	38219.691
2368	100.83	9195.605	33102.094
11323	100.83	14474.93	39645.184
9931	100.83	13657.675	37061.109
4454	100.81	10206.061	34757.805
3471	100.81	9749.425	39025.379
662	100.79	8024.734	37401.176
342	100.77	7986.326	37230.895
7707	100.77	12323.838	35824.152
5551	100.75	11192.054	38684.457
5631	100.71	11193.872	36687.367
7660	100.69	12376.234	36821.617
5640	100.69	11128.056	36453.301
611	100.67	8097.774	38630.32
5242	100.65	10881.376	33828.348
7758	100.63	12327.924	34590.137
[truncated: 8,059 more rows]
