# Supplementary material for: Insights on the Control of Yeast Single-Cell Growth Variability by Members of the Trehalose Phosphate Synthase (TPS) Complex
Source: Front Cell Dev Biol. 2021 Jan 28;9:607628. doi: 10.3389/fcell.2021.607628 (PMC7876269; doi:10.3389/fcell.2021.607628)
Supplement: Supplementary file 2 [file Data_Sheet_1.ZIP › final_code/input_datasets/BY4741_3_Ntd_TPS1_t3.csv]

Id	Area (µm²)	Centre X Position (µm)	Centre Y Position (µm)
9217	402.56	13284.177	38534.387
8730	380.59	12805.7	34946.324
7464	375.46	12237.546	33493.582
6904	346.36	11775.684	37129.285
10245	338.38	13984.482	36665.727
9698	317.67	13544.587	37358.051
716	289.16	8068.328	36877.465
11096	282.66	14450.584	35593.234
10030	276.42	13590.394	33866.391
9577	256.5	13471.591	34599.102
8171	252.73	12570.622	33559.328
8415	247.87	12524.777	38941.211
2242	244.3	9111.896	35555.379
9629	243.61	13376.842	35827.07
5559	239.3	10836.127	38033.469
6345	234.52	11269.097	39200.066
1681	234.38	8637.609	37035.473
6743	233.29	11736.2	34154.672
6895	232.29	11738.82	36793.543
10244	230.86	13886.785	36639.637
7065	229.56	11856.069	39601.93
8492	228.94	12892.947	39651.859
7817	225.53	12481.731	39458.242
3312	225.36	9850.939	39617.652
4434	224.44	10191.375	35903
8345	224.44	12512.751	37185.148
7450	222.76	12067.933	33231.863
8203	220.69	12702.178	34232.402
7712	218.85	12163.768	38573.184
9664	218.75	13551.091	36470.188
7894	217.89	12473.498	38106.969
8294	217.82	12666.271	36101.07
442	217.26	7872.386	37722.402
3843	216.55	10028.262	34265.105
10108	216.32	13983.898	34312.926
8790	216	12911.42	34111.855
10592	214.87	14114.932	33870.762
8860	214.6	12979.45	33827.203
5890	214.48	11048.24	35258.547
5237	213.24	10725.049	34193.219
10579	212.13	14005.033	34224.512
11021	211.71	14628.455	37492.348
8255	211.69	12656.93	35433.262
5946	210.73	11171.717	34427.977
6696	210.63	11599.754	33125.609
9789	205.37	13399.158	39822.797
5869	202.86	11098.771	36184.641
10042	202.55	13589.178	33500.16
9141	202.46	13107.354	39599.512
4293	201.9	10169.356	38017.695
1896	201.67	8863.142	38345.754
10547	201.02	14198.708	35187.059
2122	200.75	8884.187	33608.043
7784	200.67	12269.471	39755.586
11178	200.46	14512.01	33749.426
7499	200.35	12143.657	33921.43
5721	199.05	11072.208	38988.848
2089	198.26	8874.259	34560.371
10846	197.48	14369.489	38010.566
8755	196.83	12822.837	34648.504
1551	195.08	8735.076	33908.121
10799	195.04	14224.756	36595.805
9229	194.87	13270.729	38438.273
10494	194.05	14065.978	36585.77
9965	191.65	13772.768	35594.621
548	191.62	7863.483	39427.652
2064	191.16	9052.715	35051.336
8090	189.95	12285.299	34183.641
8139	188.99	12336.864	33098.043
5949	188.28	11194.976	34161.984
5282	188.23	10611.508	33412.406
8897	188.17	12975.064	34434.926
11138	187.06	14622.76	34626.074
9627	186.77	13413.324	35782.445
4809	186.25	10356.434	37891.262
8085	185.91	12438.646	34418.488
10876	185.77	14219.2	38907.016
1935	184.74	9010.296	37446.086
9482	184.59	13346.325	33015.008
8009	183.59	12344.536	35661.832
8038	183.02	12348.727	34986.496
7651	182.79	12146.994	37264.277
8113	182.61	12376.652	33735.027
1144	182.5	8285.838	37975.133
9442	181.69	13345.221	33899.195
1983	180.93	8907.237	36635.242
500	180.53	7686.912	38601.898
4359	180.16	10337.106	37385.797
5822	179.11	11053.906	37141.961
5252	179.01	10705.321	34100.465
8900	178.82	13067.39	34534.656
2410	178.73	9123.952	38575.07
6163	178.71	11347.347	35638.742
117	178.61	7666.468	35154.535
7052	178.52	11833.902	39997.934
2586	177.85	9355.679	37871.672
2875	177.23	9591.711	33237.367
9868	175.62	13661.618	37845.547
8847	174.7	13041.523	33576.852
1152	174.21	8394.456	38172.863
5491	173.54	10927.952	36480.035
1364	173.38	8534.891	36971.676
8896	173.36	13065.709	34407.977
11076	173.33	14528.086	35932.879
9558	173.13	13460.949	34216.641
4889	172.71	10475.2	39454.395
2861	172.37	9349.773	33072.891
8967	172.21	13035.233	36397.141
10804	172.12	14349.601	36719.621
9883	171.97	13663.687	37586.652
10139	171.16	13804.384	34717.574
10816	171.07	14339.064	36983.547
5730	171.01	11068.796	38644.316
2300	169.94	9170.199	36744.438
8535	169.53	12734.362	38891.344
2504	169	9282.742	39576.652
4752	168.81	10506.104	37055.945
2993	168.79	9494.627	35630.273
8046	168.77	12282.449	34870.953
11060	168.12	14634.215	36280.152
9490	167.75	13166.237	33132.656
11133	167.64	14471.262	34889.5
4828	167.62	10404.387	38291.379
11099	167.52	14448.402	35638.152
8758	167.39	12745.241	34744.172
7680	167.04	12248.764	37763.543
797	166.55	8126.503	35285.898
3714	165.45	9730.832	34143.957
7637	165.17	12248.052	36905.852
7297	165.07	11853.536	35640.586
10440	164.76	14156.72	37926.625
7725	164.23	12135.338	38908.434
10758	164.06	14374.638	35772.336
10803	164.04	14363.009	36696.848
3158	163.44	9511.734	37937.023
10314	163.27	13823.919	38482.352
1814	162.85	8633.705	39659.734
2146	162.33	9194.652	33286.465
6600	161.95	11494.26	34956.109
9111	161.55	13042.922	38835.797
3306	160.44	9731.303	39932.473
10984	160.38	14530.184	38234.387
2898	160.34	9604.823	33634.438
10023	160.09	13694.772	34253.762
5919	159.92	11092.118	34875.961
9368	159.61	13332.546	35555.188
206	159.13	7950.129	36696.934
10902	159.04	14411.642	39425.715
2286	158.96	9064.211	36570.719
7340	158.96	11875.236	35084.227
4642	158.73	10382.642	35443.145
9372	158.73	13243.646	35365.078
8613	158	12788.51	37400.879
10574	157.89	14177.255	34149.715
10140	157.81	13903.398	34737.633
2978	157.33	9653.602	35419.902
5388	157.08	10904.874	34960.684
8698	156.91	12868.758	35623.523
5630	156.68	10956.163	39375.547
4475	156.24	10220.08	34798.367
5862	155.86	11071.353	36100.633
6500	155.78	11528.831	37656.344
2616	155.65	9367.796	37243.441
10684	155.53	14357.82	33811.625
2957	155.05	9665.467	34908.664
3148	154.69	9572.113	37777.488
2396	154.42	9060.904	38237.793
514	154.35	7798.824	38806.645
10754	154.15	14418.293	35518.051
2236	154.02	9125.467	35381.168
10955	153.43	14497.727	38636.066
8975	153.39	13061.145	36531.316
2891	153.02	9672.252	33447.254
1146	152.39	8303.96	38084.246
1091	152.28	8213.545	36942.977
8764	152.24	12890.516	34303.867
5815	152.05	11173.032	37194.977
10194	150.63	13972.054	35642.969
655	150.32	8179.043	38542.535
9889	150.3	13656.715	37437.789
4683	149.81	10506.232	36061.684
10976	149.33	14615.537	38359.992
5489	148.75	10774.67	36454.191
8107	148.72	12368.689	33862.977
2515	147.93	9304.34	39385.055
8888	147.57	13092.057	34262.191
9923	147.41	13577.896	36751.52
480	147.16	7805.868	38298.363
527	147.11	7826.801	39109.43
6308	146.93	11389.327	38578.387
10106	146.91	13956.088	34239.52
8269	146.78	12522.773	35636.793
7048	146.72	11752.984	39934.281
5969	146.44	10993.095	33703.391
2929	146.4	9608.748	34343.41
8622	146.21	12891.027	37268.305
10454	145.98	14034.264	37351.379
9373	145.96	13205.497	35398.305
8770	145.77	12872.365	34387.199
4758	145.67	10559.176	37071.988
9918	145.61	13631.521	36985.98
8621	145.56	12829.107	37249.238
11104	145.29	14485.321	35712.105
8536	144.96	12843.368	38927.234
1236	144.71	8625.344	39354.039
8165	144.58	12492.708	33341.434
10514	144.56	14109.387	36099
6767	144.18	11840.457	34718.543
9252	143.87	13313.406	37834.859
746	143.45	8125.02	36646.875
3008	143.37	9607.007	35987.305
10653	143.26	14231.892	33123.242
5185	143.16	10562.21	35358.438
9799	142.8	13616.17	39951.563
9843	142.57	13602.292	38514
109	142.17	7937.611	35007.961
6880	141.97	11646.787	36499.426
6556	141.92	11511.344	35913.844
10532	141.8	14010.888	35588.906
1157	141.72	8333.982	38318.371
4987	141.67	10694.467	38032.73
6462	141.65	11627.546	38307.742
10016	140.98	13694.958	34602.309
5002	140.67	10611.213	37972.238
7388	140.65	11999.433	33815.551
10973	140.61	14488.647	38626.355
2817	140.61	9276.849	33881.938
9173	140.48	13349.695	39748.676
9676	140.31	13379.638	36777.922
6785	140.17	11814.824	35047.805
9444	140.02	13281.967	33659.824
1715	139.89	8788.915	37654.426
67	139.69	7928.006	34260.395
1083	139.48	8287.242	36792.887
4877	139.31	10532.035	39253.961
5061	139.2	10614.77	36365.367
9557	139.12	13418.492	34153.605
10033	139.06	13650.551	33884.805
2142	139.06	9113.802	33132.922
1483	138.99	8512.475	33924.648
2235	138.95	9233.304	35361.969
10536	138.91	14014.336	35456.324
1174	138.64	8335.623	38867.035
19	138.55	7734.653	33488.852
2566	138.53	9275.813	38404.102
5696	138.37	11066.904	39679.813
9730	138.26	13395.813	38106.316
1047	138.07	8215.369	35776.059
5618	137.86	10834.252	39235.707
8627	137.86	12759.184	37048.273
4439	137.72	10185.856	35940.707
4546	137.61	10339.384	33014.66
6555	137.59	11579.741	35911.043
10788	137.34	14348.044	36342.758
7043	136.99	11767.849	39811.445
877	136.65	8086.496	33787.664
10566	136.65	14055.091	34294.664
1255	136.23	8623.927	39277.129
10241	136.21	13832.987	36488.699
9871	136.04	13669.268	37687.98
8091	135.88	12435.854	34214.887
9517	135.86	13372.538	33254.402
428	135.85	7934.176	37590.648
9927	135.81	13696.949	36620.68
7838	135.67	12282.129	39140.207
1720	135.67	8762.317	37745.641
1684	135.58	8668.857	37094.836
9933	135.56	13751.378	36292.297
7302	135.52	11890.116	35434.207
5418	135.5	10947.434	35694.758
8097	135.27	12282.945	33983.535
7781	135.17	12097.784	39719.359
7361	135.1	11986.156	34499.223
4216	135.02	10202.492	39019.5
10744	134.96	14416.498	35115.855
10797	134.96	14371.304	36578.617
5712	134.94	11132.338	39114.066
9937	134.83	13582.311	36356.98
483	134.62	7691.72	38326.316
3737	134.56	9907.459	33826.414
8661	134.56	12757.211	36410.605
6130	134.43	11222.3	35072.996
3873	134.37	10040.657	35211.602
11020	134.26	14440.866	37479.742
8445	134.22	12593.109	39364.613
10348	134.2	13806.716	39488.625
7967	134.03	12386.408	36678.281
3979	133.81	9923.298	37333.129
9853	133.62	13676.889	38175.035
8500	133.57	12898.21	39554.664
3880	133.53	10017.528	35371.223
7112	133.53	12052.951	39069.754
9691	133.41	13376.142	37141.617
8797	133.18	12882.947	33941.559
8029	132.95	12404.51	35114.551
9406	132.93	13190.508	34736.648
6322	132.84	11314.354	38764.379
9916	132.72	13631.825	36912.32
10585	132.57	14001.715	34014.223
10551	132.42	14147.379	35023.367
3700	132.4	9802.592	34655.152
10397	132.36	14169.506	39119.488
7132	132.34	12060.625	38314.891
9511	132.32	13516.323	33167.656
9346	132.19	13135.276	35928.672
10462	131.8	14107.067	37474.285
7678	131.61	12136.978	37738.688
2152	131.52	9272.244	33457.281
777	131.42	8197.966	35631.176
7742	131.4	12224.756	39179.605
763	131.36	8113.325	36102.094
6827	131.34	11816.381	35618.891
11036	131.21	14612.566	37144.363
10449	131.13	13990.836	37569.613
10474	131.1	14081.371	36939.875
2739	131.06	9436.406	36193.051
7539	131	12198.148	34814.316
8625	130.88	12746.515	37324.125
6215	130.87	11252.08	36516.32
6011	130.85	11042.037	33288.945
7276	130.33	11897.318	36218.148
1186	130.21	8222.022	39221.879
2704	130.1	9477.905	37007.258
6889	130.06	11694.154	36659.926
6431	130	11545.802	39198.098
3857	129.98	10040.947	34652.809
7221	129.98	12016.417	37650.328
8710	129.83	12844.731	35538.074
9594	129.75	13438.68	35043.156
1457	129.66	8581.403	34759.508
3034	129.6	9668.75	36529.684
8752	129.52	12842.123	34616.73
9908	129.41	13587.933	37095.02
7201	129.39	12052.544	37904.801
9827	129.37	13627.953	39052.156
6437	129.37	11614.174	39032.242
8519	129.35	12886.854	38975.027
4010	129.31	9956.552	37835.711
2044	129.3	9019.739	35303.398
8623	129.05	12758.552	37323.875
11164	128.95	14449.96	34126.375
4965	128.87	10574.074	38613.781
9307	128.87	13287.543	36789.574
6671	128.74	11432.678	33713.234
5230	128.72	10764.258	34597.32
10445	128.68	14035.664	37779.926
10753	128.66	14313.09	35510.152
1565	128.66	8732.124	34263.762
9543	128.64	13384.904	33991.707
8524	128.57	12732.24	39109.031
11	128.53	7785.109	33282.984
6192	128.51	11377.181	36111.375
5554	128.43	10829.809	37920.941
5380	128.41	10837.08	34757.27
3592	128.36	9754.906	36810.801
8309	128.32	12573.18	36457.543
5965	128.28	11088.643	33828.434
10185	128.22	13828.454	35500.336
8086	128.18	12449.403	34438.508
693	127.88	8121.979	37701.188
10407	127.88	14198.232	38875.82
8757	127.67	12847.711	34676.441
9231	127.65	13277.897	38538.398
2541	127.63	9283.816	38698.449
6482	127.49	11428.188	37706.078
3665	127.49	9851.344	35427.176
9259	127.44	13349.297	37669.004
8305	127.4	12633.518	36321.039
10582	127.36	14081.232	33978.727
5060	127.23	10632.845	36254.285
3383	127.05	9731.892	39062.223
4612	127.05	10479.659	34775.137
10376	126.98	14197.659	39641.012
10305	126.96	13925.847	38379.227
1941	126.94	8973.509	37499.445
10502	126.9	14183.129	36515.352
10688	126.9	14254.963	33945.078
9234	126.75	13275.989	37987.313
6909	126.63	11766.466	37168.422
10818	126.58	14339.575	37085.77
8659	126.4	12815.398	36397.824
5709	126.35	11190.468	39333.961
9653	126.27	13408.787	36130.137
6614	126.23	11477.683	34624.734
9365	126.23	13329.353	35521.781
8471	126.12	12540.231	39845.039
6498	126.08	11580.371	37646.16
1212	126.02	8555.244	39947.832
10901	126	14326.604	39380.652
9009	125.98	13123.696	37351.813
10268	125.87	13960.452	37195.227
9584	125.87	13385.339	34883.848
9430	125.71	13212.195	34156.449
1147	125.62	8287.023	38109.797
8480	125.46	12601.776	39884.902
7629	125.35	12254.604	36765.371
2797	125.31	9456.692	34470.297
4095	125.23	10108.866	39399.016
7360	124.83	11997.808	34469.629
10865	124.74	14274.184	38453.195
10750	124.7	14243.66	35353.793
3939	124.68	9979.37	36058.906
8575	124.66	12732.442	37843.574
7813	124.56	12367.933	39657.395
10411	124.35	14141.759	38664.605
2838	124.32	9285.816	33528.313
8135	124.3	12314.867	33005.941
8783	123.82	12727.101	34008.133
10671	123.68	14246.568	33621.762
7377	123.63	12035.086	34198.059
2434	123.53	9121.667	39006.063
9836	123.49	13640.644	38633.738
9587	123.32	13458.001	34929.699
7772	123.32	12166.357	39533.906
10161	123.15	13850.237	35186.77
7409	123.01	12053.778	33702.219
6709	122.94	11713.415	33202.234
6682	122.88	11422.958	33333.996
5308	122.88	10780.353	33082.395
9060	122.8	12971.324	37696.566
11019	122.8	14550.297	37425.957
6781	122.71	11735.46	34951.047
7424	122.69	11892.678	33348.602
5370	122.67	10794.871	34558.949
7226	122.57	11937.908	37450.828
6174	122.48	11332.744	35829.738
10708	122.46	14370.067	34394.906
7823	122.42	12442.834	39560.109
8553	122.38	12831.187	38347.645
9906	122.36	13673.225	37089.105
10102	122.32	13944.65	34149.773
7974	122.29	12464.931	36306.977
4476	122.25	10298.33	34797.695
1544	122.19	8817.685	33754.109
4556	122.11	10386.274	33403.203
11041	122.09	14595.031	36986.012
11162	122.07	14618.278	34017.348
634	121.88	8099.095	39172.301
10018	121.88	13576.807	34418.5
6594	121.84	11492.675	35152.102
4998	121.71	10660.248	37928.172
907	121.69	8130.966	33033.164
11209	121.63	14447.065	33105.371
8711	121.58	12875.096	35544.027
10830	121.5	14392.929	37437.477
7228	121.48	11890.998	37454.055
9378	121.46	13263.127	35133.199
8054	121.4	12340.738	34644.102
9774	121.37	13360.77	39328.137
10619	121.33	14188.365	33575.246
10281	121.31	13925.159	37649.504
9404	121.31	13152.401	34686.809
8176	121.31	12544.802	33656.426
4816	121.19	10487.421	37981.203
5915	121.19	11096.571	34853.898
3507	121.14	9845.759	37895.266
3600	121.04	9827.469	36593.617
7667	120.98	12087.111	37548.898
10036	120.87	13631.534	33652.02
10041	120.73	13659.997	33789.586
1570	120.7	8689.933	34379.469
5354	120.7	10836.783	34142.156
10093	120.6	13832.193	33900.66
10723	120.58	14380.401	34679.836
5539	120.5	10896.887	37549.145
2457	120.47	9094.247	39460.824
9873	120.45	13736.935	37721.805
10095	120.33	13865.256	33974.988
8296	120.27	12543.792	36119.984
6850	120.18	11847.467	36090.629
2243	120.03	9267.63	35554.906
6532	120.03	11533.837	36797.875
9719	119.99	13351.078	37870.043
8443	119.97	12633.253	39309.43
6955	119.93	11818.535	38226.762
1619	119.8	8753.083	35718.031
8068	119.66	12320.612	34756.441
9859	119.53	13652.417	38267.809
7241	119.49	11903.476	37150.363
10184	119.45	13935.567	35492.074
7955	119.37	12423.514	36769.176
2779	119.34	9418.231	35193.297
4218	119.24	10271.011	39035.207
11150	119.22	14549.924	34559.832
10759	119.11	14406.167	35847.18
6445	119.11	11591.565	38711.238
8315	119.11	12694.543	36569.008
1537	119.01	8647.595	33555.723
5951	118.91	10987.115	34252.555
6190	118.91	11391.861	36081.871
5917	118.84	11174.127	34866.262
4306	118.78	10339.993	37860.016
6938	118.72	11783.239	37753.563
4179	118.59	10334.078	39690.355
8720	118.53	12769.611	35371.348
4798	118.49	10541.437	37674.648
1716	118.36	8652.423	37682.164
10561	118.34	14159.997	34618.004
3617	118.26	9915.896	36448.434
577	118.24	7726.382	39603.594
3768	118.23	9889.028	33462.953
2565	118.15	9419.47	38396.637
10655	118.15	14303.254	33226.027
1055	118.09	8211.765	36051.195
1368	118.03	8452.829	36723.242
8838	118.03	13050.846	33317.68
9402	117.98	13269.627	34628.508
1639	117.96	8719.025	36113.699
9415	117.92	13236.062	34521.559
10749	117.88	14245.197	35285.172
10342	117.88	13853.047	39357.195
1170	117.8	8300.263	38741.844
5261	117.78	10585.928	33736.875
5960	117.67	11167.648	34086.441
9652	117.52	13483.945	36123.094
7893	117.5	12367.626	38081.066
5300	117.5	10662.49	33154.863
4241	117.46	10248.632	38761.535
8419	117.44	12647.924	39031.98
10427	117.44	14082.497	38464.484
5802	117.38	11114.911	37594.258
6758	117.36	11668.054	34466.832
563	117.36	7723.165	39488.617
1959	117.36	9029.67	36907.074
8704	117.33	12824.833	35485.832
9189	117.31	13183.505	39309.938
4588	117.31	10432.585	34216.793
10391	117.21	14065.794	39303.773
7627	117.19	12160.527	36647.645
10114	117.08	13942.89	34415.59
10622	116.98	14172.556	33333.465
2748	116.81	9378.757	35921.016
6119	116.77	11370.702	34743.105
401	116.75	7646.214	37279.547
4113	116.62	9927.965	39625.426
8380	116.58	12677.558	37967.352
8482	116.56	12530.957	39997.305
8232	116.54	12641.347	34965.898
2930	116.5	9688.861	34407.699
11157	116.42	14539.032	34282.184
10465	116.35	14152.181	37185.879
10062	116.33	13629.592	33077.238
1887	116.33	9007.826	38532.211
6676	116.33	11474.462	33491.602
9960	116.25	13762.291	35853.191
2608	116.25	9341.015	37373.832
7067	116.23	12001.954	39637.488
8303	116.21	12511.269	36285.449
2832	116.2	9373.549	33779.246
10255	116.12	13932.672	36933.527
9564	116.1	13411.072	34372.352
9201	116.02	13173.396	39006.891
7592	115.98	12069.288	35724.508
11059	115.95	14551.064	36278.617
9202	115.95	13262.375	39015.762
5386	115.89	10988.008	34843.387
9616	115.81	13458.014	35399.961
6376	115.75	11413.875	39650.441
8647	115.75	12881.091	36777.117
5372	115.74	10777.055	34628.383
6068	115.62	11212.765	34103.891
11058	115.6	14579.84	36255.961
6305	115.43	11251.389	38543.926
8630	115.28	12747.377	37141.461
6004	115.28	11016.449	33256.172
8199	115.26	12538.517	34099.578
2123	115.22	8972.502	33626.684
7370	115.2	11918.349	34399.715
5271	115.1	10695.077	33596.215
10372	115.08	14035.306	39931.254
3553	115.05	9900.052	37468.559
9778	114.93	13468.689	39419.016
1080	114.93	8368.491	36667.848
4962	114.91	10604.104	38552.367
6919	114.85	11740.296	37308.133
7364	114.64	12047.124	34561.121
10209	114.62	13983.83	36007.395
9917	114.55	13705.238	36961.023
9458	114.53	13137.976	33548.418
6546	114.47	11517.307	36085.387
8508	114.41	12869.092	39411.305
7507	114.38	12088.98	34082.262
9747	114.36	13422.971	38629.121
1351	114.34	8448.207	37312.301
159	114.32	7974.643	35763.098
7427	114.24	11982.3	33411.77
10690	114.22	14300.091	34058.34
773	114.17	8029.758	35882.5
1770	113.99	8682.268	38789.277
5723	113.92	11148.882	39073.652
9254	113.9	13269.303	37839.766
4478	113.84	10300.951	34827.027
5963	113.84	11134.077	33822.18
7056	113.78	11863.649	39789.098
3245	113.76	9607.629	38954.086
5565	113.74	10991.05	38189.629
2854	113.59	9483.811	33030.652
6200	113.53	11245.447	36288.758
1567	113.46	8645.023	34320.805
10860	113.44	14241.486	38341.395
7242	113.38	11878.252	37167.254
2892	113.36	9662.79	33496.867
8302	113.36	12585.331	36253.539
6641	113.34	11527.886	34134.773
6138	113.23	11221.41	35166.352
1162	113.17	8414.446	38430.734
61	113.17	7976.902	34215.043
9100	113.09	13046.817	38602.465
7385	113	11938.748	33997.707
1316	113	8611.272	37857.027
39	112.94	7887.736	33795.926
8003	112.94	12450.758	35886.758
9450	112.86	13271.095	33748.238
5253	112.86	10690.959	34117.344
2433	112.73	9224.332	38901.785
423	112.71	7665.793	37526.113
1808	112.67	8758.592	39579.117
7571	112.67	12132.156	35397.539
5678	112.65	11132.549	39772.734
8673	112.59	12718.858	36302.762
9612	112.5	13352.286	35376.273
5699	112.4	11039.272	39498.602
10066	112.36	13843.198	33087.555
1332	112.17	8527.525	37544.707
1975	112.06	8880.436	36750.078
7258	112.02	11974.144	36611.738
5813	112.02	11078.881	37485.387
190	112.02	7781.452	36485.738
204	112	7863.58	36667.449
5874	112	11099.571	36016.375
5942	111.91	11194.121	34378.098
7648	111.77	12194.5	37205.898
5839	111.75	11167.494	36573.273
10156	111.69	13917.403	35157.5
10154	111.68	13842.584	35129.41
4409	111.66	10164.218	36466.855
10521	111.66	14084.751	36198.199
10049	111.62	13776.204	33356.637
8826	111.6	12720.402	33150.047
896	111.58	8050.045	33384.039
7982	111.58	12468.516	36167.262
5544	111.58	10820.229	37738.371
4626	111.52	10498.214	35134.625
3573	111.46	9886.4	37126.664
3316	111.37	9812.421	39670.27
10207	111.33	13975.932	35886.426
2445	111.25	9132.358	39201.789
9073	111.25	13035.376	38145.855
6879	111.06	11733.747	36491.992
6189	110.93	11230.875	36049.27
2725	110.93	9415.879	36696.996
2753	110.93	9408.282	35745.098
1161	110.85	8330.397	38406.34
7668	110.81	12183.123	37550.758
851	110.81	8200.388	34407.754
3860	110.78	10013.389	34776.488
6953	110.7	11750.99	38162.879
7596	110.55	12251.228	35858.754
8214	110.53	12590.64	34520.621
8509	110.43	12857.961	39426.512
1646	110.41	8818.261	36204.617
9808	110.39	13573.658	39445.953
8470	110.37	12569.824	39841.164
6981	110.37	11820.711	38444.188
7434	110.37	12021.766	33233.844
9678	110.28	13394.999	36810.434
7362	110.22	11910.824	34542.164
426	110.14	7835.345	37567.191
8994	110.09	13112.2	37010.809
6514	110.07	11436.765	37298.035
9369	110.05	13240.477	35276.543
8194	109.93	12692.912	33968.02
11022	109.89	14537.484	37207.172
1950	109.89	8971.485	37070.469
9936	109.89	13672.471	36324.281
11142	109.86	14423.673	34745.004
5183	109.84	10644.077	35571.848
8478	109.78	12685.657	39849.332
8209	109.66	12495.408	34453.59
1552	109.63	8661.419	33912.148
1190	109.53	8261.604	39305.156
10586	109.51	14085.002	34018.02
1977	109.49	8940.429	36820.27
672	109.47	8029.441	38303.363
10643	109.45	14059.063	33129.996
4803	109.43	10355.586	37779.82
3957	109.4	9971.258	36718.594
1449	109.38	8540.986	34790.371
10279	109.32	13801.337	37633.164
8043	109.28	12396.274	35089.797
2520	109.17	9379.627	39199.574
415	109.15	7913.604	37406.723
8418	109.13	12691.951	38968.316
5925	109.11	11155.085	34648.914
4477	109.11	10143.536	34820.449
6224	109.05	11221.2	36584.805
182	109.01	7647.924	36390.863
11179	108.99	14559.666	33490.098
5870	108.97	11001.554	36217.691
6036	108.86	11349.853	33307.785
74	108.86	7827.235	34419.641
10559	108.82	14148.491	34843.809
11062	108.69	14590.011	36347.129
10457	108.67	14095.002	37424.52
8450	108.61	12555.661	39490.203
7440	108.57	11963.096	33066.566
6765	108.53	11764.849	34692.047
5974	108.48	11025.272	33749
643	108.46	8043.723	38814.871
9813	108.46	13660.799	39502.492
7686	108.36	12275.147	38010.867
8844	108.34	12937.085	33527.246
9866	108.32	13621.806	38085.617
7939	108.29	12460.654	37022.734
8587	108.27	12899.917	37822.676
6069	108.27	11287.058	34108.98
6695	108.11	11553.082	33103.438
1248	108.06	8577.006	39219.855
5916	108.02	11052.063	34856.301
2108	108.02	9020.721	33861.246
867	107.9	8013.883	34079.395
10079	107.88	13793.405	33507.629
8810	107.84	12779.502	33332.211
1699	107.83	8825.478	37378.691
11085	107.73	14449.668	35954.758
2114	107.73	8870.309	33709.809
990	107.67	8289.683	34630.598
3741	107.65	9733.476	33874.566
1943	107.58	8892.919	37247.043
3487	107.52	9727.203	38005.121
9472	107.52	13321.083	33391.789
8887	107.44	12962.008	34252.738
8274	107.42	12494.121	35690.445
8543	107.39	12808.604	38492.832
6026	107.37	11236.541	33013.609
6382	107.31	11352.128	39835.039
6146	107.21	11405.692	35383.09
7608	107.16	12225.461	36186.957
9326	107.1	13203.122	36514
2522	107.1	9339.41	39229.512
4090	107.02	9997.425	39335.949
9991	107.02	13666.192	35092.742
7696	106.98	12213.242	38261.137
2765	106.96	9425.842	35714.359
10086	106.96	13958.946	33610.137
7959	106.87	12401.824	36563.691
7292	106.85	11944	35792.301
4670	106.81	10501.098	35978.863
8792	106.77	12805.561	33829.27
8263	106.7	12563.677	35556.305
2456	106.62	9179.11	39414.441
10183	106.62	13908.263	35455.367
2067	106.6	9030.015	34784.832
6906	106.6	11704.01	37141.996
447	106.58	7682.075	37764.707
5894	106.58	11122.638	35304.32
9132	106.56	12978.918	39341.117
377	106.54	7852.297	37077.52
8220	106.5	12695.224	34542.613
6361	106.49	11265.717	39378.012
1195	106.45	8383.214	39498.789
7996	106.39	12426.084	35776.527
10001	106.37	13747.771	34814.941
1028	106.37	8203.977	35411.754
965	106.33	8273.916	34156.863
7013	106.33	11799.908	39284.938
9672	106.26	13448.93	36724.91
10732	106.26	14404.833	34862.008
6593	106.22	11598.469	35120.266
570	106.2	7739.14	39531.602
9115	106.16	13074.329	38892.117
4576	106.04	10493.123	33867.605
7528	106.01	12271.506	34576.227
10366	105.99	14200.859	39784.188
7107	105.97	11940.352	39247.867
1381	105.85	8566.545	36420.043
6031	105.85	11368.189	33160.602
7929	105.81	12491.247	37220.633
9216	105.8	13206.355	38508.82
9797	105.8	13646.844	39878.105
9436	105.8	13145.356	34256.398
1297	105.72	8549.296	38438.758
2480	105.72	9226.832	39937.656
8155	105.7	12585.708	33054.023
10709	105.62	14410.448	34396.105
389	105.57	7808.477	37183.051
4645	105.55	10499.534	35482.586
10737	105.55	14251.934	35008.441
11166	105.53	14514.736	33924.09
2168	105.51	9262.323	33927.602
5706	105.41	11166.411	39290.953
4819	105.39	10441.709	38002.93
9589	105.39	13536.66	34969.5
2078	105.39	8868.748	34614.301
10317	105.34	13814.359	38525.813
1603	105.32	8683.402	35247.441
9513	105.32	13552.096	33231.23
663	105.28	8185.389	38437.664
4207	105.24	10343.458	39231.555
7061	105.22	11916.292	39985.945
8669	105.2	12723.362	36492.324
8804	105.18	12817.188	33493.574
4737	105.13	10402.733	36822.18
7963	105.13	12431.993	36623.57
6133	105.11	11407.34	35116.875
1578	105.01	8701.932	34606.473
7656	104.99	12107.236	37332.227
9995	104.95	13572.28	35184.195
649	104.95	8156.841	38919.484
2593	104.91	9456.527	37741.906
1585	104.91	8631.51	34695.723
6314	104.9	11305.691	38694.805
8332	104.9	12659.633	36982.879
7526	104.84	12160.583	34509.219
5193	104.74	10748.528	35142.637
199	104.65	7754.346	36601.383
3712	104.65	9902.908	34341.77
10931	104.53	14529.944	39473.492
6579	104.51	11507.096	35533.551
2319	104.49	9215.522	36837.281
11189	104.47	14423.05	33336.801
5886	104.44	11032.506	35425.07
11151	104.42	14443.811	34566.93
9498	104.4	13401.238	33100.324
8243	104.38	12628.834	35183.461
1571	104.38	8704.25	34493.703
6720	104.3	11802.233	33487.73
11057	104.26	14590.54	36531.203
11210	104.23	14511.066	33140.07
6912	104.11	11814.497	37253.867
10227	104.07	13940.231	36272.371
8111	104.05	12329.661	33679.648
1545	104.03	8649.592	33766.324
6390	104.01	11312.797	40002.207
6003	103.98	11198.015	33220.973
820	103.82	8158.736	34991.922
8799	103.8	12910.791	33671.563
10078	103.77	13940.598	33421.785
9740	103.63	13406.437	38420.633
5808	103.59	11060.013	37393.547
8982	103.59	12971.19	36693.652
6605	103.57	11429.316	35048.48
905	103.57	8122.724	33319.051
1086	103.54	8280.769	36844.102
804	103.52	8029.614	35399.219
5304	103.5	10907.5	33052.73
7790	103.5	12183.512	39913.82
5171	103.48	10674.004	35599.492
7033	103.42	11820.16	39676.969
4640	103.42	10355.167	35415.309
9985	103.38	13707.291	35289.398
4529	103.33	10315.71	33447.141
2546	103.31	9324.797	38470.113
10259	103.31	13945.909	36993.707
7300	103.29	12010.712	35703.563
10200	103.29	13989.87	35705.203
6562	103.23	11616.104	35834.84
10153	103.15	13783.765	35092.816
1137	103.13	8357.53	37819.773
5860	102.98	11073.43	36328.734
4945	102.9	10635.737	39266.258
1054	102.87	8231.831	36021.117
10962	102.83	14618.255	38768.758
6592	102.81	11526.451	35098.895
8578	102.71	12808.35	37873.246
10821	102.71	14380.102	37126.102
7875	102.71	12396.478	38434.125
2272	102.69	9121.751	36233.695
1668	102.62	8824.591	36795.652
11198	102.56	14433.125	33454.629
4843	102.56	10358.016	38492.523
3941	102.52	9935.783	36109.664
10034	102.5	13606.497	33898.621
6249	102.44	11408.285	37202.348
10637	102.41	14203.504	33031.41
376	102.35	7948.949	37054.895
11100	102.35	14433.547	35651.801
10842	102.35	14361.585	37881.02
5299	102.25	10716.63	33128.273
6707	102.25	11721.787	33157.133
6563	102.23	11434.182	35839.117
7899	102.2	12378.72	37851.938
10187	102.18	13974.816	35506.691
2923	102.14	9649.344	34191.027
6708	102.14	11690.408	33162.289
3241	102.1	9629.04	38913.238
9087	102.1	13005.845	38421.512
651	102.06	8036.949	38751.305
2921	102	9583.839	34076.883
7078	102	12018.416	39451.023
3322	101.91	9735.633	39464.742
6344	101.91	11343.927	39187.719
9907	101.81	13636.499	37089.398
10920	101.75	14558.612	39949.293
2926	101.7	9668.855	34237.324
9005	101.7	13062.35	37254.359
5545	101.7	10896.728	37746.516
3256	101.64	9538.141	39269.629
5911	101.62	11078.395	35066.574
8278	101.6	12591.136	35844.512
7004	101.47	11707.957	39132.324
6180	101.41	11242.095	35899.48
7676	101.41	12113.737	37703.813
638	101.39	8195.188	38986.855
10000	101.39	13703.611	34809.832
6432	101.39	11546.779	39235.734
4746	101.33	10519.301	36983.617
8083	101.31	12335.882	34388.926
5244	101.26	10654.257	34277.563
8746	101.16	12836.07	34813.477
5736	101.14	10990.722	38720.453
7381	101.1	11963.569	34239.668
9335	101.08	13150.266	36322.289
2983	101.03	9664.09	35494.523
6698	101.03	11472.781	33143.551
6347	100.95	11249.973	39218.711
564	100.89	7952.748	39500.113
2559	100.87	9482.022	38332.406
10746	100.85	14402.859	35173.031
8106	100.85	12297.653	33850.035
1090	100.85	8355.719	36936.242
1322	100.84	8577.52	37680.809
2311	100.8	9082.344	36791.621
11007	100.78	14568.393	37527.805
8681	100.76	12755.528	36103.508
6059	100.74	11264.55	33950.699
8645	100.72	12728.622	36723.293
6028	100.61	11254.425	33096.16
474	100.55	7764.089	38157.105
6217	100.55	11400.765	36524.363
8680	100.47	12826.434	36102.742
4283	100.41	10266.948	38225.449
9489	100.38	13201.019	33119.629
5735	100.38	11191.39	38691.137
8077	100.36	12383.447	34299.961
8638	100.34	12784.668	36906.172
5601	100.34	10947.638	38884.949
2159	100.34	9094.469	33640.316
8081	100.32	12356.922	34362.484
11195	100.3	14558.086	33433.621
4742	100.3	10472.979	36886.168
5488	100.22	10962.859	36434.766
40	100.15	7738.047	33803.953
7488	100.13	12091.034	33801.148
3692	100.11	9877.883	34860.234
864	100.09	8160.012	34030.125
8064	100.03	12475.534	34704.996
4286	100.01	10284.179	37991.461
8916	99.99	12926.402	35031.379
5235	99.97	10649.007	34161.934
9295	99.94	13280.786	37147.867
5557	99.92	10826.512	37965.793
10832	99.9	14239.794	37584.074
8667	99.82	12917.893	36450.336
1215	99.78	8434.793	39995.313
8221	99.76	12532.038	34576.543
11206	99.76	14634.309	33059.406
1516	99.71	8728.726	33216.668
7521	99.69	12215.45	34425.242
7942	99.67	12365.216	37112.883
7413	99.67	12060.334	33791.668
6861	99.65	11726.203	36287.504
5498	99.61	10805.566	36716.977
10548	99.57	14094.516	34966.738
11153	99.51	14608.544	34382.473
7503	99.49	12165.436	33987.355
1053	99.49	8263.116	36000.176
1452	99.44	8437.126	34690.254
2580	99.44	9289.327	38022.57
10236	99.4	13916.42	36376.594
6423	99.3	11517.634	39366.941
4457	99.26	10263.422	35560.141
5852	99.25	10999.728	36479.301
8290	99.25	12594.384	36007.621
8499	99.23	12835.462	39550.828
1285	99.23	8516.931	38501.285
9204	99.21	13317.133	38807.977
9314	99.13	13218.97	36645.773
9970	99.07	13673.216	35700.195
3640	98.94	9806.357	35978.789
1648	98.9	8694.093	36255.34
1563	98.88	8739.49	34159.387
7339	98.77	12012.305	35055.887
6195	98.77	11343.352	36198.676
6717	98.73	11683.808	33440.531
1703	98.67	8735.32	37438.57
3997	98.65	9998.28	37575.848
3562	98.58	9837.993	37262.504
6643	98.54	11442.483	34191.039
5657	98.52	10882.359	39642.184
8760	98.48	12910.098	34552.305
7919	98.44	12467.993	37433.82
819	98.44	8140.239	34979.941
2095	98.33	9009.122	34330.156
3402	98.31	9783.47	38828.688
10381	98.29	14038.902	39737.758
7856	98.21	12377.102	38870.898
3291	98.19	9541.166	39807.723
8186	98.15	12571.688	33803.719
11113	98.13	14527.508	35413.094
10087	98.13	13826.182	33686.516
2971	98.1	9634.745	35210.254
3539	98.08	9806.145	37602.301
10593	98.08	14102.857	33871.422
44	98.06	7841.621	33859.738
2785	98	9466.188	35067.793
5823	97.94	10991.661	37166.965
10944	97.94	14437.565	39266.352
4555	97.92	10524.851	33395.527
3871	97.92	9977.177	35156.523
3726	97.81	9845.731	34038.797
8154	97.77	12586.307	33008.895
10080	97.77	13827.164	33536.164
491	97.73	7777.447	38465.051
7335	97.73	11981.033	34996.117
3859	97.71	10058.329	34724.746
8694	97.68	12808.642	35829.898
1314	97.68	8609.361	38092.121
10217	97.6	13943.706	36152.102
7584	97.5	12179.67	35599.887
2727	97.46	9297.828	36435.453
9760	97.43	13375.185	38917.313
11180	97.39	14612.518	33502.605
5378	97.35	10830.179	34734.406
2047	97.33	8969.708	35366.051
2894	97.27	9523.248	33578.051
4055	97.27	9989.207	39023.797
6365	97.23	11277.145	39441.195
2373	97.22	9118.072	37740.438
9647	97.2	13544.297	36091.945
9524	97.18	13430.608	33420.855
8579	97.12	12909.227	37877.207
2573	97.1	9327.065	38234.191
7072	97.06	11904.663	39731.875
954	97.02	8298.012	33967.379
2216	96.97	9065.933	34826.695
8359	96.97	12660.989	37386.152
11013	96.95	14511.784	37586.754
870	96.95	8199.957	33878.203
5584	96.93	10825.592	38433.387
5767	96.85	11163.206	38228.809
7547	96.85	12197.765	35016.156
6741	96.79	11676.277	34110.762
7845	96.79	12339.38	39215.844
11025	96.79	14509.374	37264.438
782	96.68	8160.338	35736.766
9074	96.64	12923.693	38184.113
10058	96.58	13591.084	33264.348
9786	96.53	13359.244	39717.496
10751	96.53	14407.145	35364.602
2874	96.49	9526.075	33208.641
6630	96.49	11622	34554.27
1138	96.47	8380.956	37850.609
2839	96.45	9290.169	33582.559
9637	96.39	13438.211	35960.008
8729	96.35	12792.111	35236.633
1148	96.35	8233.569	38113.355
3199	96.28	9526.129	38701.949
3082	96.26	9678.645	37236.574
1375	96.26	8538.956	36561.078
8177	96.18	12621.827	33693.836
7606	96.12	12063.052	36164.754
10556	96.05	14057.354	34807.836
1068	96.05	8349.241	36324.016
6629	96.03	11427.352	34554.457
1762	95.99	8689.16	38681.996
2219	95.97	9095.819	34956.484
4831	95.93	10506.789	38444.93
3087	95.86	9665.873	37273.707
10707	95.86	14290.647	34379.98
9297	95.84	13188.062	37161.156
2106	95.84	8938.782	33807.637
2027	95.78	8957.901	35593.395
9495	95.78	13560.543	33047.93
8977	95.76	12966.843	36604.102
408	95.74	7985.159	37315.699
3549	95.74	9760.836	37445.387
7326	95.65	12022.699	35174.984
2896	95.63	9515.085	33621.586
8808	95.55	12797.797	33574.551
11118	95.47	14435.506	35232.191
8927	95.4	12967.852	35254.477
9860	95.4	13679.55	38286.758
2513	95.4	9431.354	39375.691
7443	95.38	11954.253	33110.777
5259	95.34	10763.487	33934.27
9500	95.34	13391.787	33133.074
4425	95.26	10243.872	36362.594
10365	95.26	14092.045	39763.988
10507	95.17	14056.984	36287.867
6494	95.17	11578.424	37534.379
7060	95.15	11995.53	39930.594
1124	95.11	8408.784	37554.871
9058	94.96	13117.946	37643.93
10135	94.94	13839.619	34682.535
4186	94.94	10242.583	39499.684
2831	94.88	9322.879	33759.887
6674	94.86	11572.62	33783.926
5818	94.84	11151.208	37245.969
4753	94.84	10520.859	37051.336
4614	94.8	10418.65	34852.234
8962	94.78	13034.268	36287.039
1042	94.71	8386.076	35629.152
6245	94.67	11251.45	37097.27
11028	94.63	14605.587	37315.633
1815	94.63	8687.945	39657.297
11114	94.61	14476.691	35098.461
2408	94.61	9228.227	38548.781
1166	94.55	8211.549	38466.316
6169	94.48	11257.859	35690.344
10923	94.46	14555.949	39984.07
5492	94.44	10975.63	36502.516
1003	94.4	8306.209	34838.656
9733	94.36	13528.563	38202.641
6513	94.34	11582.843	37273.895
309	94.32	7722.293	36899.172
8149	94.29	12467.496	33162.496
6849	94.25	11701.615	36053.188
6688	94.21	11461.631	33397.555
8040	94.19	12434.268	35027.117
7492	94.17	12267.293	33888.352
6878	94.17	11777.1	36482.762
4045	94.15	10044.933	38862.645
554	94.15	7767.337	39454.957
10390	94.13	14203.311	39290.504
3563	94.13	9758.116	37266.051
9336	94.11	13322.427	36328.824
1267	94.11	8439.001	38854.902
4567	94.07	10444.12	33694.758
890	94.06	8177.833	33573.195
9320	94.06	13169.012	36396.305
769	94.02	8057.196	35798.609
803	94.02	8101.38	35381.109
2454	93.98	9109.439	39381.09
1656	93.96	8705.562	36529.277
4489	93.94	10159.483	34770.152
4749	93.86	10460.742	37004.766
10907	93.84	14374.319	39622.844
11110	93.84	14533.529	35338.605
10812	93.84	14300.362	36946.188
1629	93.83	8649.615	35834.16
5834	93.77	11079.402	36823.387
6456	93.75	11426.682	38158.188
1291	93.71	8427.524	38314.223
5228	93.71	10571.652	34538.125
2147	93.67	9241.782	33319.43
10273	93.63	13786.99	37362.57
3844	93.61	9964.22	34312.191
8717	93.61	12760.784	35335.367
9533	93.6	13356.824	33688.363
5394	93.56	10843.498	35201.063
6724	93.52	11687.448	33615.086
7836	93.48	12463.378	39424.16
8075	93.48	12287.536	34573.523
7684	93.48	12180.706	37857.996
6297	93.4	11368.042	38353.508
3606	93.37	9790.654	36632.547
11090	93.37	14453.58	36015.098
4887	93.33	10429.751	39434.566
10425	93.31	14071.17	38390
2843	93.31	9375.918	33358.477
8427	93.29	12689.476	39118.441
7695	93.29	12082.871	38219.117
6615	93.27	11573.172	34648.488
11091	93.25	14560.143	35754.402
10196	93.21	13892.406	35652.141
5329	93.21	10801.458	33400.797
9949	93.21	13619.704	35997.473
3550	93.19	9895.95	37450.98
7960	93.17	12283.593	36574.578
7961	93.17	12340.628	36574.508
6233	93.16	11351.671	36833.703
830	93.14	8140.562	34793.688
10588	93.1	14121.146	34060.746
7204	93.06	11962.149	37954.605
3821	93.02	10028.388	33896.156
11072	93.02	14467.456	35900.254
771	92.96	7993.02	35835.789
2934	92.93	9639.627	34432.977
1748	92.93	8743.505	38401.992
7200	92.91	12030.22	37867.688
1867	92.91	8998.562	39418.402
1604	92.91	8795.883	35254.113
8561	92.89	12842.793	38205.508
9124	92.89	13035.559	39167.953
11024	92.83	14486.258	37261.047
1002	92.83	8272.863	34816.691
5392	92.79	10862.133	35159.168
11097	92.79	14477.713	35622.199
1130	92.77	8269.984	37695.957
1408	92.75	8474.473	35930.801
10734	92.75	14244.995	34926.512
8112	92.75	12472.263	33701.41
7108	92.73	11918.612	39255.164
409	92.71	7783.212	37321.738
3290	92.71	9677.641	39781.602
1536	92.7	8681.61	33506.281
2542	92.68	9298.302	38706.035
10439	92.68	14081.78	37877.578
2552	92.66	9310.085	38556.73
6016	92.62	11148.893	33323.246
681	92.6	8100.596	38124.344
3571	92.52	9827.782	37067.27
6307	92.5	11362.848	38575.637
3195	92.47	9613.302	38655.43
10189	92.47	13854.083	35562.516
9743	92.43	13562.698	38458.496
3591	92.43	9878.639	36787.707
5570	92.43	10891.044	38281.074
8674	92.41	12729.678	36312.391
8066	92.39	12326.159	34711.508
7663	92.39	12215.194	37455.508
2369	92.35	9223.461	37630.176
4550	92.33	10412.125	33112.414
8898	92.31	12934.583	34476.867
4947	92.29	10721.559	38956.02
1523	92.29	8646.491	33319.336
7806	92.29	12363.907	39990.699
989	92.29	8355.332	34624.773
6948	92.27	11706.835	38072.223
2802	92.27	9387.845	34400.922
6558	92.27	11449.209	35738.645
7733	92.26	12087.728	39122.293
793	92.24	8186.508	35544.449
3849	92.14	10045.082	34452.469
10974	92.12	14518.435	38627.883
6693	92.1	11550.259	33279.836
82	92.08	7701.411	34658.457
9329	92.08	13232.23	36220.309
3052	92.04	9690.439	36994.785
8517	92.01	12816.687	39252.672
6811	91.99	11715.538	35358.117
1874	91.93	8870.989	39208.02
1014	91.91	8393.963	34959.77
11049	91.81	14618.543	36574.762
9851	91.8	13775.338	38332.586
9646	91.74	13503.118	36088.207
4456	91.74	10140.383	35553.012
5820	91.72	11074.783	37054.617
10141	91.7	13943.629	34810.301
2116	91.66	9028.152	33783.188
815	91.64	8100.611	34965.613
196	91.57	7934.241	36545.93
422	91.53	7850.181	37508.742
8952	91.49	13037.735	35961.793
9176	91.49	13343.212	39463.109
4308	91.43	10242.847	37964.355
6750	91.41	11813.052	34287.457
9718	91.34	13456.796	37858.348
10063	91.32	13834.393	33007.664
9199	91.22	13221.204	39243.297
9006	91.2	12937.212	37274.492
8311	91.16	12631.861	36486.855
8969	91.14	13125.166	36414.813
522	91.14	7728.971	39026.758
10534	91.14	14020.496	35668.031
1135	91.09	8332.238	37773.598
10945	91.05	14624.364	39045.391
10961	91.01	14497.823	38752.957
10621	91.01	14007.835	33326.707
5029	90.99	10702.604	37336.879
4580	90.97	10467.83	34013.586
4652	90.91	10433.282	35648.77
6087	90.91	11323.94	34466.09
988	90.9	8265.861	34620.707
107	90.88	7846.975	34984.445
9467	90.84	13328.953	33327.609
10451	90.82	14044.668	37633.859
1414	90.8	8476.366	35795.766
7319	90.78	11942.557	35108.262
7426	90.76	11993.407	33384.973
5604	90.74	10896.353	38977.309
10022	90.72	13664.051	34224.652
1304	90.68	8507.518	38171.934
2318	90.68	9262.953	36826.484
10333	90.68	13851.423	39165.371
9156	90.65	13339.661	39798.141
2278	90.61	9075.462	36357.703
9596	90.59	13451.917	35074.922
1584	90.53	8632.616	34664.945
10615	90.51	14103.68	33519.512
3952	90.51	10057.956	36463.395
4957	90.49	10743.33	38832.23
8210	90.47	12584.081	34482.137
7527	90.42	12231.334	34525.188
6045	90.32	11273.537	33573.074
7310	90.3	11950.802	35278.734
6536	90.3	11599.18	36544.703
5474	90.3	10915.524	36165.426
10777	90.28	14335.442	36222.414
9766	90.28	13384.103	39137.086
7180	90.26	12017.08	38408.027
3605	90.24	9705.987	36630.863
6577	90.19	11427.042	35525.52
5083	90.11	10750.116	36198.129
8120	90.11	12477.434	33449.836
729	90.09	8049.604	36713.586
1355	90.07	8557.36	37065.324
2442	90.07	9194.419	39102
9527	90.05	13420.189	33480.023
9544	90.03	13539.018	34010.402
3950	90	10131.026	36446.527
4191	89.98	10141.301	39273.086
9138	89.96	12925.838	39547.953
1705	89.86	8742.876	37455.355
757	89.84	8153.555	36280.621
3803	89.8	9995.527	33419.949
4565	89.77	10499.775	33664.855
4238	89.69	10229.288	38746.863
7416	89.69	12059.55	33568.563
4442	89.67	10210.187	35867.383
3308	89.65	9758.311	39951.547
1671	89.65	8779.894	36841.258
3791	89.57	9999.367	33094.746
10773	89.57	14423.502	36082.848
10299	89.54	13811.074	38145.285
3614	89.42	9706.748	36412.73
915	89.38	8127.88	33136.684
8039	89.36	12374.437	35007.129
7557	89.29	12122.775	35122.742
5653	89.29	10885.873	39589.996
8651	89.27	12922.017	36633.359
6863	89.23	11646.57	36325.293
7458	89.21	12090.419	33390.98
2628	89.19	9294.217	37070.289
7968	89.17	12400.918	36404.609
5702	89.17	11195.902	39553.355
744	89.17	8109.46	36601.531
5291	89.15	10689.658	33246.121
2011	89.11	8879.567	35937.422
8646	89.1	12729.45	36744.875
4723	89.08	10513.709	36602.234
9545	89.06	13400.084	34014.477
9354	89	13169.586	35601.703
6446	89	11511.279	38727.559
2787	88.92	9348.522	34886.887
1737	88.9	8635.671	38220.063
8308	88.87	12523.343	36428.363
823	88.83	8078.642	35010.934
1168	88.81	8228.875	38628.449
1430	88.81	8555.51	35269.523
6264	88.77	11278.464	37703.223
602	88.71	7935.812	39933.035
11137	88.67	14457.139	34619.113
846	88.67	8113.976	34480.43
10262	88.64	13783.684	37088.801
1529	88.5	8653.187	33437.398
4547	88.48	10456.634	33047.234
9901	88.44	13680.255	37298.199
9512	88.42	13528.787	33225.461
6362	88.29	11316.87	39399.328
4024	88.29	10131.012	38339.684
4927	88.25	10569.532	39314.391
1660	88.23	8668.439	36585.824
770	88.21	8171.224	35797.746
1443	88.21	8482.931	35214.824
4075	88.19	9967.728	39221.066
10282	88.19	13790.502	37665.887
6157	88.18	11235.522	35545.32
8785	88.18	12910.918	34047.211
6320	88.18	11259.329	38729.129
10147	88.18	13871.856	34929.734
6001	88.18	11130.134	33195.406
5843	88.16	11158.199	36585.977
2111	88.12	8962.144	33923.707
3688	88.06	9833.362	35091.324
7015	88.06	11693.947	39357.375
2885	88.02	9496.525	33366.25
9838	88	13753.678	38650.461
5812	87.97	11017.213	37475.328
7876	87.95	12287.973	38194.289
3752	87.95	9792.567	33797.902
2363	87.93	9146.067	37560.324
4620	87.83	10379.302	34951.637
10460	87.77	14135.246	37453.895
134	87.77	7777.788	35395.238
10143	87.77	13924.86	34850.922
1839	87.75	8859.95	39598.703
8430	87.72	12647.937	39153.715
5943	87.68	11187.599	34389.332
10476	87.66	14032.166	36943.262
10431	87.66	14128.842	38162.34
1978	87.64	8967.071	36843.434
5518	87.64	10847.959	37130.07
8366	87.62	12537.438	37597.398
105	87.6	7778.597	34932.699
7058	87.6	11908.189	39844.051
6970	87.58	11823.521	38368.285
6367	87.52	11295.174	39516.48
6890	87.51	11846.065	36675.316
4468	87.51	10223.165	35249.949
1491	87.51	8498.098	33579.039
7975	87.45	12330.354	36330.246
4023	87.39	10015.118	38329.633
7082	87.28	12007.678	39578.535
9910	87.14	13615.124	37140.629
10485	87.14	14094.012	36853.762
10635	87.1	14040.205	33273.277
857	87.08	8028.164	34132.336
9561	87.03	13393.554	34319.922
9361	87.03	13225.599	35483.156
4025	86.97	10119.645	38343.098
1415	86.97	8481.242	35859.793
10437	86.97	14060.741	38138.82
1008	86.95	8261.994	34897.871
4910	86.93	10725.397	39790.27
8397	86.93	12705.984	38382.512
9683	86.84	13492.953	36928.563
9091	86.76	13092.282	38491.902
7670	86.74	12098.43	37591.922
7333	86.72	11852.107	34967.059
8782	86.72	12862.18	34007.984
4292	86.7	10179.951	38013.922
3029	86.68	9525.964	36409.844
8559	86.68	12872.959	38154.23
10138	86.66	13804.128	34709.359
7958	86.64	12473.332	36838.086
1226	86.59	8575.059	39436.863
2551	86.57	9378.599	38523.551
3862	86.57	10106.299	34903.594
10307	86.53	13889.333	38399.246
6182	86.51	11234.52	35950.375
4233	86.51	10227.392	38680.559
4899	86.49	10485.982	39726.617
9943	86.49	13675.895	36125.066
1519	86.49	8699.308	33285.063
9381	86.47	13278.557	35180.875
9094	86.45	13061.637	38518.324
1454	86.34	8514.311	34718.895
3166	86.34	9521.806	38160.207
2583	86.32	9411.91	38059.176
3748	86.3	9844.275	33967.543
2508	86.24	9377.041	39299.902
4577	86.18	10530.802	33892.566
9398	86.15	13206.078	34897.566
5360	86.13	10933.309	34345.941
3746	86.13	9743.451	33941.445
8101	86.13	12314.226	34017.188
2473	86.07	9181.741	39713.879
5920	86.05	11004.945	34875.477
8094	86.05	12308.05	34229.246
8215	86.05	12602.208	34519.281
8701	86.03	12893.952	35731.211
7611	85.97	12130.2	36232.285
691	85.95	8004.97	37953.695
7928	85.94	12337.036	37189.746
4492	85.9	10250.782	34554.098
1424	85.86	8584.337	35438.574
2868	85.82	9635.674	33084.887
919	85.8	8247.326	33069.566
6392	85.78	11570.403	39773.602
1016	85.78	8248.765	34975.391
6568	85.72	11594.67	35643.961
9721	85.67	13408.681	37889.664
6090	85.65	11221.681	34515.383
3210	85.63	9636.334	38738.469
2232	85.63	9162.437	35211.41
2487	85.59	9436.049	39839.648
4452	85.59	10181.242	35508.324
2046	85.57	8898.945	35346.414
7615	85.55	12207.506	36326.527
9635	85.55	13361.009	35926.574
574	85.53	7939.483	39574.902
7199	85.53	11859.26	38127.543
6656	85.53	11579.777	34123.008
11073	85.51	14463.108	35924.766
637	85.51	8122.428	38983.391
5814	85.49	11177.038	37496.324
37	85.48	7873.128	33746.734
1284	85.4	8541.112	38486.52
5664	85.34	10936.782	39708.301
1635	85.32	8734.451	36025.219
8212	85.3	12638.799	34491.281
3739	85.3	9872.289	33870.129
5832	85.26	11176.384	36812.895
8744	85.23	12837.641	34796.516
1305	85.21	8439.558	38171.121
5883	85.19	11053.567	35668.184
10897	85.19	14325.48	39357.348
661	85.19	8110.223	38366.504
5500	85.15	10818.54	36778.957
10934	85.15	14625.139	39580.039
9803	85.11	13630.328	39704.297
116	85.11	7654.471	35155.043
9449	85.07	13285.957	33736.672
6479	85.07	11587.434	37673.188
118	85.05	7770.901	35158.645
6321	85	11335.331	38742.617
7932	84.98	12306.858	37253.902
5443	84.96	10978.156	35907.777
3263	84.94	9637.337	39328.191
3832	84.94	10054.353	34002.988
10434	84.92	14145.126	38002.91
10985	84.9	14547.89	38247.074
1472	84.86	8551.053	34264.914
8740	84.86	12785.138	35082.863
5753	84.79	11182.685	38537.98
2943	84.75	9589.581	34639.465
4734	84.71	10411.714	36689.332
5966	84.69	11142.52	33886.688
5827	84.69	11158.221	36700.41
8981	84.69	13084.264	36637.102
10351	84.67	13792.203	39535.738
1936	84.65	8951.666	37462.621
656	84.63	8007.993	38548.453
6035	84.63	11381.448	33251.523
7216	84.58	12006.762	37812.566
10654	84.56	14378.046	33174.848
75	84.54	7728.562	34439.359
10404	84.52	14206.419	39039.227
2358	84.5	9081.185	37506.551
9010	84.48	12934.978	37370.938
1692	84.46	8674.7	37252.48
6639	84.44	11437.836	34350.215
8159	84.42	12684.84	33174.836
9680	84.38	13506.776	36823.891
8460	84.29	12594.032	39643.965
9479	84.25	13255.488	33222.809
6038	84.25	11417.522	33381.031
9773	84.23	13423.219	39309.992
1614	84.17	8671.318	35536.277
9208	84.17	13197.59	38903.098
1402	84.17	8534.708	36101.078
4964	84.17	10664.447	38595.109
1751	84.15	8698.174	38447.27
6477	84.13	11599.709	37963.211
4740	84.13	10534.616	36875.875
595	84.02	7847.342	39833.203
6013	84	11136.369	33297.5
2259	84	9216.153	35822.504
4440	83.98	10255.685	35754.688
8122	83.94	12481.689	33487.664
7318	83.92	11922.421	35104.832
4860	83.9	10428.188	38993.516
7683	83.87	12259.941	37791.395
10867	83.85	14410.592	38501.137
4155	83.85	10155.92	39925.172
8405	83.85	12639.957	38684.52
5779	83.85	11055.249	37878.375
7903	83.83	12331.087	37944.59
4606	83.75	10460.283	34620.973
10035	83.73	13619.893	33927.438
1736	83.71	8761.483	38196.801
1979	83.69	9059.774	36887.184
1279	83.68	8419.861	38703.121
2166	83.68	9067.735	33864.004
7411	83.68	12021.461	33745.82
10500	83.62	14094.332	36401.523
5724	83.6	11008.079	39102.863
9895	83.58	13649.427	37498.801
862	83.54	8183.462	34232.445
10722	83.48	14279.285	34648.199
8833	83.41	13076.852	33254.527
9424	83.33	13349.176	34587.41
1778	83.31	8653.922	38938.934
6413	83.31	11619.155	39486
2458	83.23	9248.587	39482.238
2453	83.22	9069.005	39381.426
7895	83.22	12352.124	38136.672
932	83.2	8302.332	33345.07
6636	83.2	11633.043	34331.863
5629	83.18	10896.469	39370.766
6691	83.16	11545.034	33200.246
5296	83.16	10678.169	33062.043
2138	83.14	8910.135	33093.352
2418	83.1	9113.705	38721.813
5708	83.1	11065.993	39295.809
8768	83.1	12724.273	34340.008
2584	83.08	9284.983	38111.004
7230	83.02	11984.484	37200.652
861	83	8078.961	34209.344
6607	82.99	11592.356	35082.277
1620	82.95	8682.403	35743.516
7417	82.95	11869.27	33573.188
10595	82.87	14144.472	33947.121
8565	82.85	12761.347	38304.504
6902	82.76	11804.749	37061.262
7468	82.74	12127.761	33503.586
9041	82.72	12950.847	37570.402
9389	82.68	13286.911	35018.445
4472	82.62	10282.396	34999.754
10609	82.62	14040.311	33501.574
10766	82.6	14333.224	35975.203
9580	82.6	13524.103	34712.352
4071	82.6	9971.907	39161
10426	82.6	14183.665	38399.574
4773	82.58	10460.58	37235.77
5895	82.55	11024.949	35308.773
1313	82.53	8613.154	38254.496
8313	82.53	12507.78	36556.641
9898	82.53	13719.4	37212.277
9133	82.53	13022.487	39366.203
7245	82.49	12007.116	36950.547
8762	82.49	12876.298	34562.496
6523	82.47	11514.562	36967.59
10128	82.43	13831.551	34654.551
10949	82.41	14513.191	38826.695
211	82.37	7674.018	36764.453
8114	82.32	12478.418	33758.449
3969	82.3	9944.461	36954.102
9987	82.3	13594.927	35303.539
3164	82.28	9494.304	38146.199
4850	82.26	10560.014	38800.645
9645	82.26	13400.907	36040.426
6651	82.24	11546.229	34036.039
2524	82.24	9389.931	39270.375
1558	82.22	8709.679	34097.074
5242	82.22	10607.057	34242.391
8542	82.18	12725.208	38475.586
2414	82.18	9079.457	38632.719
6736	82.14	11802.915	34006.695
1865	82.1	8956.052	39343.43
9267	82.09	13331.636	37744.246
5377	82.05	10946.279	34725.914
1710	82.03	8749.477	37541.215
10898	82.01	14266.082	39365.641
1725	81.89	8836.122	37860.348
6051	81.87	11273.796	33677.574
2455	81.86	9115.24	39401.188
5978	81.86	11114.343	33497.055
593	81.86	7930.329	39768.867
5850	81.84	11082.073	36438.793
10032	81.82	13676.441	33868.727
3633	81.82	9773.395	36179.078
5294	81.8	10599.676	33032.684
10767	81.72	14274.706	36032.664
8387	81.72	12524.563	38126.016
1258	81.61	8588.16	39013.543
4214	81.61	10288.707	38980.965
1858	81.53	8926.914	39285.602
7892	81.53	12410.559	38062.328
10119	81.51	13907.708	34518.426
10642	81.51	14182.624	33125.344
6127	81.51	11343.992	34994.723
10190	81.49	13993.626	35572.398
8829	81.43	13028.193	33171.422
3192	81.38	9574.17	38627.055
9606	81.34	13526.714	35205.125
5979	81.32	11143.495	33524.391
3035	81.32	9563.381	36614.387
8295	81.26	12610.496	36111.91
3438	81.24	9766.378	38764.426
2714	81.19	9323.591	36797.172
9998	81.15	13706.966	35014.746
5548	81.11	10830.207	37807.473
10630	81.09	14052.371	33178.188
6021	81.05	11110.835	33043.684
8820	81.03	12786.777	33030.914
10918	80.99	14520.549	39766.438
9553	80.97	13513.542	34099.594
2406	80.96	9088.855	38528.535
8152	80.92	12503.292	33009.859
8518	80.92	12751.675	38958.102
7616	80.92	12092.789	36341.762
9581	80.9	13489.287	34725.273
1970	80.9	8904.631	37017.113
5574	80.9	10853.247	38363.281
9473	80.9	13240.409	33399.957
5968	80.84	11021.74	33691.848
9909	80.82	13730.541	37142.238
8069	80.76	12479.262	34495.645
10928	80.74	14560.429	39696.301
3751	80.71	9782.848	33747.215
3014	80.71	9571.091	36173.945
7562	80.71	12145.477	35194.336
863	80.71	8044.519	34009.875
9162	80.69	13321.339	39899.613
3893	80.65	10025.13	35619.746
8282	80.65	12651.012	35923
8689	80.63	12818.593	35761.402
10364	80.63	13865.372	39891.707
5757	80.63	11141.486	38627.012
10638	80.57	14130.635	33040.844
5995	80.57	11009.637	33420.707
1561	80.55	8636.154	34128.902
6905	80.53	11671.574	37124.363
8020	80.53	12422.229	35267.414
7184	80.51	11908.095	38169.266
56	80.5	7643.279	34075.621
3310	80.46	9863.969	39986.473
1278	80.46	8538.569	38671.676
10297	80.46	13822.629	38109.902
8161	80.42	12608.403	33253.137
8904	80.42	13049.885	34560.07
806	80.38	8057.043	35100.805
5536	80.36	10834.594	37515.164
8246	80.34	12687.025	35198.457
8802	80.3	12728.655	33729.531
3864	80.27	9943.482	35005.754
10395	80.27	14034.755	39111.609
920	80.17	8398.157	33085.945
3920	80.11	10063.146	35978.652
11055	80.11	14599.328	36412.68
6747	80.07	11670.473	34230.309
2397	80.02	9072.357	38266.68
10649	80	14336.155	33060.723
9230	80	13270.365	38460.449
5520	79.98	10787.343	37146.445
9704	79.96	13471.263	37432.504
6444	79.96	11527.564	38698.586
1998	79.92	8946.374	36058.32
2181	79.9	9076.292	34195.133
10626	79.9	14108.447	33465.453
1724	79.88	8709.699	37854.348
4002	79.86	10128.674	37623.371
8284	79.86	12517.038	35983.902
1606	79.84	8810.25	35314.875
5638	79.83	10936.275	39460.34
10677	79.81	14269.17	33727.359
7586	79.81	12067.627	35635.707
8800	79.79	12818.217	33692.926
3820	79.77	10124.592	33837.574
7233	79.73	12040.151	37271.848
2612	79.73	9377.5	37454.238
11207	79.69	14482.803	33061.641
10127	79.61	13875.585	34586.988
1800	79.6	8673.891	39442.168
5867	79.6	11025.17	36178.078
2609	79.6	9446.934	37390.305
7588	79.58	12121.563	35663.484
807	79.58	8150.136	35140.336
10247	79.56	13977.857	36726.273
3659	79.54	9810.435	35630.508
4811	79.52	10415.882	37919.941
7734	79.52	12184.835	39123.105
1966	79.5	8980.946	36996.266
2352	79.48	9101.634	37414.945
1704	79.46	8695.313	37441.668
3875	79.44	10055.318	35269.637
9865	79.44	13629.155	38077.648
2772	79.42	9398.866	35405.156
393	79.4	7927.132	37197.945
7659	79.4	12257.424	37420.559
3868	79.39	10077.146	35051.941
6610	79.39	11457.599	34789.473
6151	79.37	11257.073	35436.289
9640	79.35	13410.828	36003.301
5782	79.33	11098.379	37918.969
6509	79.33	11502.517	37227.957
4594	79.31	10452.632	34245.223
10517	79.31	14011.885	36116.23
3315	79.29	9749.443	39633.645
6910	79.25	11658.001	37174.383
9973	79.23	13615.199	35729.793
6619	79.19	11562.324	34729.762
1308	79.17	8441.504	38211.602
8230	79.14	12692.923	34894.066
6007	79.12	11174.208	33273.07
1237	79.12	8476.394	39392.422
589	79.12	7678.887	39728.461
7442	79.12	12049.239	33101.02
10107	79.08	13941.575	34278.711
2337	79.04	9146.486	37059.879
1730	79.02	8673.064	38050.641
8700	79	12874.386	35704.457
7997	78.98	12387.636	35777.684
9972	78.96	13684.706	35723.484
7785	78.89	12167.797	39763.285
606	78.85	8145.325	39817.793
6898	78.83	11702.308	37012.117
9215	78.75	13242.302	38487.395
845	78.7	8017.947	34477.648
10295	78.7	13941.265	38097.789
429	78.64	7738.479	37588.852
6679	78.6	11591.271	33552.73
8611	78.6	12739.014	37366.102
4959	78.58	10655.251	38780.441
4631	78.56	10452.101	35266.324
1321	78.47	8601.569	37679.5
8845	78.47	13013.031	33526.301
8291	78.47	12556.132	36049.449
10807	78.43	14402.066	36777.141
9350	78.43	13190.744	36031.43
2717	78.43	9464.573	36830.453
7635	78.39	12180.402	36865.066
11106	78.31	14626.752	35495.875
3453	78.26	9739.881	38346.508
8169	78.22	12655.56	33512.641
10413	78.22	14017.978	38752.086
10926	78.2	14613.261	39660.883
5910	78.18	10993.055	35059.328
9725	78.18	13520.372	38009.32
7715	78.16	12222.371	38680.996
77	78.16	7785.167	34523.012
7050	78.12	11732.934	39979.496
5028	78.1	10649.773	37243.977
6296	78.08	11311	38327.625
10674	78.04	14360.657	33708.895
9289	78.01	13217.699	37316.527
9291	77.78	13248.825	37324.512
10371	77.76	14060.332	39906.207
1638	77.74	8704.923	36041.555
180	77.74	7921.455	36375.496
1013	77.72	8382.577	34955.012
4908	77.66	10508.299	39924.879
11040	77.64	14619.424	36961.242
7327	77.64	11962.203	35236.953
10060	77.62	13688.729	33046.301
5948	77.62	11089.796	34134.551
961	77.6	8244.292	34062.434
6722	77.58	11699.562	33510.656
1169	77.57	8348.771	38648.043
1953	77.51	8966.922	37157.266
70	77.47	7866.033	34350.199
5698	77.45	11055.55	39728.48
3745	77.41	9872.655	33922.887
7238	77.34	11925.73	37324.223
4602	77.28	10562.143	34407.406
10473	77.24	14077.267	36931.746
8944	77.22	13061.805	35866.57
7914	77.22	12394.984	37574.656
11203	77.2	14511.211	33236.973
3078	77.16	9587.397	37213.785
450	77.13	7762.473	37776.98
3390	77.13	9708.58	39080.754
7287	77.11	11935.233	35762.609
6749	77.09	11658.481	34278.551
6944	77.07	11847.325	37882.813
5309	77.07	10785.509	33097.801
2587	77.07	9472.245	37867.84
1993	76.95	8871.589	36486.301
436	76.91	7806.748	37666.73
7713	76.9	12222.763	38576.547
10581	76.86	14050.758	34253.43
4446	76.82	10314.236	35637.594
3326	76.82	9868.655	39559.797
10683	76.8	14212.644	33772.719
10017	76.8	13733.796	34290.633
5764	76.78	11020.616	38457.168
9957	76.74	13577.263	35746.129
8441	76.72	12584.288	39250.301
5340	76.68	10915.993	33682.863
5959	76.68	11028.917	34051.902
9328	76.67	13209.296	36221.359
8050	76.65	12486.638	34904.797
1685	76.65	8835.972	37106.145
953	76.65	8323.209	33964.813
10575	76.65	14208.687	34170.977
4611	76.63	10503.191	34763.734
4607	76.61	10530.921	34658.965
730	76.53	8034.74	36719.258
2603	76.51	9280.188	37581.828
2131	76.49	9007.002	33294.652
10755	76.45	14342.67	35548.516
1869	76.44	8946.447	39125.645
9911	76.44	13703.526	37147.789
3720	76.4	9765.031	34224.48
7685	76.38	12129.996	37950.762
10356	76.38	13895.958	39800.273
3332	76.36	9872.891	39374.664
6397	76.32	11434.151	39860.059
7368	76.3	11889.813	34348.898
5526	76.26	10980.171	37287.883
1623	76.22	8717.371	35794.824
3789	76.19	10113.633	33010.973
9855	76.17	13670.592	38200.645
9857	76.17	13725.715	38243.191
8527	76.15	12847.378	38800.48
9106	76.15	12967.722	38633.496
2812	76.13	9308.188	34051.723
7884	76.13	12308.241	38284.543
7925	76.11	12381.303	37456.406
2113	76.09	8953.059	33703.945
6065	76.05	11379.711	34044.512
10811	76.05	14404.847	36886.477
8934	76.01	13056.608	35597.676
7665	75.98	12074.857	37522.863
11204	75.94	14533.892	33301.914
5771	75.88	11105.868	38035.895
10180	75.86	13906.916	35386.332
5339	75.84	10869.199	33639.117
6430	75.84	11591.513	39137.445
173	75.84	7906.539	36106.039
6537	75.82	11482.449	36542.723
3318	75.8	9909.252	39694.844
4719	75.8	10522.513	36539.906
374	75.8	7763.568	37017.707
1020	75.78	8334.396	35211.34
9809	75.78	13577.331	39460.676
7256	75.77	11911.55	36853.859
8815	75.75	12797.434	33418.996
1326	75.71	8471.725	37768.125
6815	75.69	11647.552	35434.859
6309	75.67	11282.509	38578.684
6845	75.65	11723.031	36015.625
2519	75.65	9445.951	39128.504
3869	75.63	9991.073	35078.73
8686	75.59	12850.382	36006.031
11183	75.57	14547.884	33569.254
1079	75.38	8252.188	36643.043
6888	75.38	11825.591	36654.434
10056	75.38	13570.549	33441.039
8334	75.36	12659.029	37108.305
1049	75.36	8316.874	35823.195
10412	75.31	14105.097	38689.133
226	75.29	7981.698	36830.105
6096	75.25	11366.693	34615.043
154	75.25	7701.028	35726.563
1506	75.23	8533.7	33119.719
3143	75.21	9578.208	37634.281
4020	75.13	10061.625	38273.242
112	75.08	7837.923	35046.23
8572	75.06	12767.986	37828.785
5270	75.06	10764.676	33577.379
3005	75.04	9505.461	35833.434
7957	75	12399.913	36822.313
8567	75	12715.01	38003.641
10398	74.98	14048.793	39129.332
9598	74.98	13408.487	35126.145
6896	74.96	11839.975	36861.715
9431	74.96	13348.72	34181.863
6867	74.92	11769.636	36399.43
5918	74.92	10997.983	34866.43
392	74.9	7755.58	37190.734
11034	74.88	14586.855	37069.176
504	74.88	7674.61	38664.805
10089	74.87	13893.887	33708.859
2323	74.83	9249.119	36844.391
8803	74.81	12853.53	33796.941
1390	74.79	8610.81	36300.289
1691	74.79	8790.247	37198.855
484	74.77	7875.963	38332.43
7489	74.77	12140.356	33821.078
979	74.75	8317.758	34460.57
6572	74.73	11583.304	35418.203
8491	74.69	12842.248	39971.375
5355	74.67	10977.521	34215.477
10215	74.65	13789.298	36093.297
5287	74.64	10748.311	33167.836
2740	74.64	9443.796	36210.055
6404	74.64	11526.477	39615.316
913	74.6	8005.569	33105.113
9481	74.54	13253.592	33300.699
6351	74.52	11218.741	39256.43
1841	74.5	9042.726	39722.957
6199	74.5	11212.833	36242.023
8921	74.48	12998.868	35092.227
991	74.46	8243.32	34633.516
2331	74.42	9063.551	36910.113
10252	74.42	13933.869	36841.828
1733	74.42	8813.246	38083.914
2148	74.39	9122.75	33324.379
8872	74.39	13003.765	34001.152
9296	74.33	13288.281	37154.02
10658	74.31	14269.425	33279.426
9246	74.29	13139.156	38064.07
3757	74.27	9799.203	33601.805
10009	74.25	13680.906	34767.012
2037	74.12	9041.534	35456.578
6800	74.06	11804.986	35286.27
4217	74.06	10253.265	39026.41
489	74.02	7892.756	38444.258
4624	74.02	10467.4	35049.723
4396	73.97	10293.892	36808.195
9348	73.95	13190.813	35988.891
6645	73.93	11585.457	34276.207
10506	73.87	14023.62	36265.254
7786	73.85	12076.887	39810.504
2571	73.81	9368.373	38210.008
902	73.79	8031.57	33214.055
976	73.79	8392.176	34348.301
10702	73.79	14282.698	34329.715
4433	73.77	10313.012	36207.348
3581	73.75	9778.912	36900.098
3045	73.74	9566.006	36893.824
10986	73.72	14475.148	38256.965
2577	73.7	9460.293	38000.195
192	73.7	7701.216	36524.266
2497	73.7	9459.216	39440.359
10721	73.68	14361.598	34625.285
4050	73.64	9965.074	38942.895
6650	73.62	11504.771	34018.988
2460	73.62	9182.414	39513.84
1405	73.58	8440.464	36144.258
10495	73.56	14043.229	36598.809
2999	73.54	9582.068	35783.199
9521	73.52	13368.988	33368.871
1937	73.47	8878.05	37474.785
4698	73.47	10394.094	36195.148
5697	73.47	11171.802	39702.836
9409	73.43	13181.934	34467.113
6302	73.41	11349.172	38431.105
10565	73.41	14208.529	34605.18
3651	73.33	9735.991	35806.258
5345	73.29	10911.669	33899.023
10501	73.29	14117.704	36419.004
6033	73.28	11282.929	33201.734
6728	73.26	11737.768	33678.203
2466	73.26	9227.596	39626.961
10890	73.24	14388.192	39192.215
9414	73.24	13236.116	34498.922
10006	73.16	13588.909	34878.496
4863	73.16	10463.436	39038.219
2544	73.14	9315.663	38727.352
9425	73.14	13244.827	34361.043
5837	73.14	11048.447	36538.973
5224	73.12	10636.187	34480.688
5975	73.12	11107.143	33784.145
8116	73.1	12364.332	33779.953
[truncated: 1,876 more rows]
