# Supplementary material for: Insights on the Control of Yeast Single-Cell Growth Variability by Members of the Trehalose Phosphate Synthase (TPS) Complex
Source: Front Cell Dev Biol. 2021 Jan 28;9:607628. doi: 10.3389/fcell.2021.607628 (PMC7876269; doi:10.3389/fcell.2021.607628)
Supplement: Supplementary file 2 [file Data_Sheet_1.ZIP › final_code/input_datasets/Ntd-TPS1_SortedCells1_control_t1.csv]

Id	Area (µm²)	Centre X Position (µm)	Centre Y Position (µm)
5210	36.39	11228.712	35613.684
27	34.8	7687.126	33636.723
3987	33.58	10392.382	39382.457
1027	32.64	8576.279	34096.148
8397	31.76	13184.325	39669.965
6205	28.75	11699.061	35599.977
293	28.62	7961.559	38112.18
7421	28.52	12704.323	37495.035
4595	28.22	10888.761	34739.523
10869	28	14579.497	36856.953
258	27.89	7891.932	37315.719
3437	27.68	10285.327	36712.09
1020	27.68	8625.925	34398.367
10908	26.17	14623.016	35435.734
10889	25.94	14459.538	36171.828
6622	25.74	12053.173	34132.824
7460	25.42	12550.146	38873.289
10338	25.38	14405.275	33283.543
10890	25.28	14600.204	35902.656
5102	24.96	11191.994	33032.328
6768	24.81	12216.062	33653.801
4687	24.79	10991.795	36822.344
7274	24.79	12690.594	34193.496
7773	24.73	12920.156	35065.754
8917	24.67	13377.314	37400.113
8656	24.63	13250.7	34252.176
2684	24.58	9658.176	39539.473
129	24.56	7702.259	36349.672
8597	24.5	13334.829	36442.051
6331	24.48	11713.796	38618.363
6760	24.46	12156.187	33531.316
2230	24.46	9424.079	38388.801
8334	24.42	12964.994	39329.578
10478	24.38	14263.636	34508.625
7005	24.23	12412.127	38463.078
7057	24.21	12306.103	36763.215
6996	24.06	12318.016	38788.02
7020	24.06	12487.877	37691.207
7321	24.04	12636.283	35122.031
3231	23.98	10123.262	38967.805
8608	23.98	13295.087	36133.766
9247	23.98	13691.455	35213.859
5659	23.87	11566.793	37595.191
4367	23.85	10731.387	33813.855
434	23.83	8161.424	39069.094
3358	23.81	10246.604	38539.406
2907	23.71	9865.402	33363.145
8966	23.66	13377.33	38255.828
9248	23.56	13750.791	34958.211
9005	23.48	13377.845	39883.309
8120	23.48	13034.488	36325.879
10843	23.45	14524.037	37694.859
3684	23.45	10519.724	33432.344
7772	23.43	12896.385	35046.938
851	23.39	8604.805	39245.531
1554	23.37	8927.581	38218.953
5276	23.33	11369.208	36823.477
4936	23.27	11185.293	36184.012
5601	23.25	11423.291	39584.566
2582	23.22	9511.416	35384.016
6202	23.18	11670.337	35513.055
3048	23.16	10004.337	36457.82
7008	23.14	12412.871	38220.781
10387	23.12	14397.216	33672.203
6255	23.1	11716.583	36664.559
8025	23.1	13138.097	34088.078
2465	23.08	9401.094	33872.113
1129	23.08	8825.613	35355.484
6068	23.06	11791.04	33621.043
2447	22.97	9426.481	34407.152
3898	22.93	10371.719	36410.078
4985	22.91	11194.71	35424.277
8564	22.91	13318.511	37337.172
610	22.91	8157.946	33871.031
9812	22.87	14153.851	37977.047
812	22.87	8247.499	39353.238
5658	22.87	11442.963	37572.828
6862	22.87	12275.887	36223.934
7877	22.83	12911.711	33574.625
9242	22.78	13776.565	35148.652
9053	22.76	13638.069	38877.051
8382	22.74	13144.236	39761.613
1061	22.74	8670.741	33322.914
7625	22.72	12836.487	37592.371
3655	22.68	10291.348	33167.434
10730	22.68	14250.907	39670.953
282	22.62	7787.373	37723.18
592	22.56	8162.222	34810.215
5954	22.55	11619.961	33194.035
5187	22.55	11256.87	35023.789
2339	22.53	9294.948	36131.789
10391	22.49	14415.011	33744.66
6410	22.49	11905.057	39468.344
5160	22.47	11369.379	33910.125
6693	22.45	12059.071	33007.211
9601	22.43	13873.698	37392.773
5203	22.43	11364.008	35455.008
6318	22.43	11801.727	38243.672
7656	22.43	12831.081	36791.863
2893	22.43	9907.693	34036.875
10606	22.41	14294.21	36370.785
7117	22.39	12399.61	34922.398
1771	22.37	9009.944	34644.012
3563	22.37	10288.661	35059.453
9461	22.35	13973.269	35836.625
4113	22.32	10775.773	35692.379
8822	22.32	13444.66	35897.828
3325	22.3	10310.645	38976.492
2098	22.28	9139.517	37956.254
7037	22.26	12474.712	37243.262
6847	22.26	12082.517	35873.016
887	22.26	8605.063	38176.184
6101	22.24	11823.861	34023.125
7097	22.24	12284.408	35147.785
8429	22.22	13149.469	38891.988
725	22.16	8247.063	36141.863
8442	22.14	13302.063	38767.473
8441	22.12	13321.059	38761.902
3720	22.12	10414.708	33876.789
8625	22.12	13300.769	35287.633
895	22.12	8508.826	38304.719
9236	22.05	13650.267	35306.48
9894	22.05	14048.042	36443.93
5607	22.01	11532.59	39239.254
2216	22.01	9321.629	38762.02
5703	21.99	11630.158	36699.773
2551	21.99	9626.614	34080.145
9276	21.95	13574.402	33948.547
1648	21.93	8950.599	36885.285
6923	21.91	12139.898	38542.047
7658	21.91	12867.066	36825.57
5247	21.91	11329.747	36489.359
9752	21.87	14180.211	39157.113
4942	21.87	11086.215	35985.191
6443	21.86	11861.685	38490.219
9224	21.84	13663.869	35673.234
4477	21.84	10894.692	33521.477
3687	21.82	10478.52	33514.676
7445	21.82	12537.336	38279.73
1130	21.8	8804.449	35371.184
2532	21.8	9504.127	33510.004
10113	21.8	14106.37	34489.477
10721	21.76	14323.044	39100.543
6219	21.76	11689.603	35948.758
9807	21.76	14196.42	37845.063
5618	21.74	11598.789	38794.895
4430	21.74	10771.784	33029.766
2733	21.74	9746.683	39368.051
4721	21.72	10895.895	37937.477
9503	21.72	13963.103	36186.594
2334	21.72	9423.7	36254.473
5033	21.7	11155.405	34157.648
4019	21.7	10598.835	38853.297
3860	21.68	10471.691	35795.207
2888	21.66	9844.716	34134.824
6322	21.66	11739.624	38322.793
10292	21.65	14063.911	33288.734
4738	21.65	10829.113	38791.379
2241	21.63	9472.908	37881.516
10769	21.63	14492.389	39088.098
9107	21.63	13745.156	37235.836
792	21.61	8415.75	38854.395
2836	21.61	9781.098	36073.602
8296	21.59	12999.924	38611.93
1953	21.59	9104.58	35140.313
7771	21.57	12831.457	35032.457
7032	21.57	12413.931	37483.539
7511	21.57	12774.701	39843.477
716	21.55	8399.555	35950.629
139	21.53	7989.342	36396.73
10439	21.53	14403.061	34023.516
9356	21.51	13994.979	34177.477
7141	21.51	12427.195	33915.504
368	21.51	7822.523	39530.629
4103	21.51	10717.445	35875.922
4375	21.49	10646.936	33891.379
9251	21.49	13779.613	34802.98
2674	21.49	9563.425	39101.672
4921	21.47	11114.554	36618.465
9832	21.47	14072.643	37372.297
7556	21.47	12913.994	39153.324
2591	21.47	9705.681	35690.457
3990	21.45	10448.99	39591.965
6512	21.43	11897.013	37012.266
5610	21.43	11630.223	38950.477
4803	21.43	11060.885	39105.191
3337	21.43	10194.391	38798.906
3826	21.43	10553.845	35411.441
9591	21.43	13900.271	37062.652
6052	21.42	11820.138	33508.184
7092	21.42	12398.841	35363.328
10298	21.42	14073.651	33039.438
365	21.42	7710.519	39500.027
7042	21.4	12464.089	37026.973
5858	21.4	11571.642	35619.727
1666	21.4	8994.016	36822.109
8049	21.38	13014.634	34785.199
6321	21.38	11756.543	38295.176
10809	21.36	14512.279	38175.098
6411	21.34	11960.907	39468.563
461	21.34	8167.699	37989.012
8054	21.34	12975.776	34962.719
6948	21.34	12113.102	39939.16
99	21.32	7706.341	36063.977
5896	21.32	11489.984	34692.445
9920	21.32	14074.826	36336.363
5917	21.32	11623.762	34145.203
2785	21.32	9733.904	37528.91
10872	21.3	14639.46	36574.656
6984	21.3	12433.668	38802.41
7592	21.3	12869.142	38597.816
567	21.3	8198.211	35482.5
10596	21.3	14358.426	36129.859
5929	21.28	11436.024	33773.301
451	21.26	8049.85	38405.434
1929	21.26	9110.792	34647.879
9303	21.26	13688.671	33151.375
8022	21.24	12961.233	34060.766
6742	21.24	12235.04	33310.645
6619	21.24	11986.627	34349.426
7047	21.22	12425.179	37109.172
9911	21.22	14165.186	36293.398
9487	21.2	13913.558	36079.512
3154	21.2	10099.114	37590.094
10916	21.2	14582.624	35510.109
9339	21.2	13813.437	33850.785
3719	21.2	10493.758	33875.945
7915	21.19	12882.601	33206.629
47	21.19	7727.821	34329.613
3762	21.19	10523.528	34451.395
10848	21.19	14626.478	37655.977
9820	21.17	14201.566	37753.754
6555	21.15	11961.148	35858.352
5606	21.15	11524.171	39177.137
528	21.15	8156.161	37206.02
1244	21.13	8712.433	37374.539
6109	21.13	11643.282	34151.934
3538	21.13	10349.715	36010.164
2074	21.13	9101.651	37488.48
6540	21.13	11918.582	36306.836
1433	21.11	8772.591	39312.668
728	21.09	8362.078	36269.215
3038	21.09	10002.918	36224.547
1016	21.09	8522.047	34561.32
8855	21.05	13397.872	36926.367
6517	21.05	12049.855	36754.184
6565	21.05	11895.476	35532.652
9956	21.03	14050.343	35665.891
4075	21.03	10716.521	36634.559
7384	21.03	12604.07	36590.992
10555	21.03	14294.808	35377.52
2949	21.03	9934.381	34427.93
6665	21.03	11898.601	33539.598
4691	21.03	10983.498	36895.137
5167	21.01	11217.028	34291.934
1193	21.01	8810.828	36580.82
7059	21.01	12447.586	36544.656
8057	21.01	12973.043	35131.789
2852	20.99	9894.428	35830.996
10502	20.99	14395.794	34781.496
1002	20.97	8456.171	34847.609
10741	20.97	14510.544	39903.434
7709	20.97	12916.157	35734.984
2464	20.97	9283.134	33870.797
9913	20.97	14153.512	36311.027
5885	20.96	11622.176	35037.5
2013	20.96	9236.688	35997.52
5098	20.94	11140.725	33267.813
6649	20.94	12027.066	33958.762
9156	20.94	13640.113	36855.809
2654	20.94	9704.071	38444.18
10733	20.94	14218.394	39820.262
6589	20.92	11896.629	34993.91
7956	20.92	13090.787	33149.586
2717	20.92	9707.483	39974.699
5241	20.92	11302.522	36429.34
5998	20.9	11829.713	33131.777
6811	20.9	12280.159	34565.164
10210	20.9	14015.533	33942.23
2030	20.9	9270.098	36381.371
1594	20.88	8941.644	37509.586
8652	20.88	13181.738	34418.094
4239	20.86	10751.216	35017.012
1537	20.86	9013.339	38590.797
682	20.86	8406.216	34606.113
11026	20.84	14530.887	33433.426
3631	20.84	10306.297	33651.098
314	20.82	7716.204	38729.813
6988	20.82	12419.055	38925.449
4708	20.82	10927.794	37408.559
8567	20.82	13285.005	37034.086
8747	20.82	13193.424	33056.316
6406	20.82	12039.388	39655.773
688	20.82	8257.955	34817.16
5230	20.8	11278.698	36248.469
6679	20.8	12022.624	33350.789
6937	20.8	12280.775	39507.301
7015	20.8	12486.482	37830.141
1254	20.8	8668.398	37540.492
5926	20.78	11633.45	33677.98
4897	20.76	11106.37	37536.129
4593	20.76	10789.549	34684.555
7608	20.76	12799.719	38135.02
7126	20.76	12328.89	34374.258
557	20.74	8082.607	36135.652
9340	20.74	13887.991	33900.355
6431	20.74	12026.197	39061.047
10301	20.74	14079.741	33138.754
3016	20.73	9933.046	35961.832
560	20.73	8008.704	35580.086
9646	20.73	13806.898	38262.172
5637	20.73	11601.71	38454.957
10569	20.73	14229.578	35584.316
607	20.73	8050.069	34133.621
5877	20.73	11516.535	35154.168
2521	20.71	9507.967	33350.535
2436	20.69	9353.209	34309.43
6877	20.69	12178.94	36874.656
4118	20.69	10572.538	35438.941
6310	20.69	11662.939	38044.871
10603	20.69	14305.975	36290.344
2927	20.69	9979.411	33209.32
2849	20.67	9891.399	35800.887
6530	20.67	11997.206	36647.184
9399	20.67	13852.323	35036.23
8355	20.67	13085.842	39677.93
4801	20.65	11106.79	39085.621
7508	20.65	12662.319	39913.219
686	20.65	8259.42	34783.586
8407	20.65	13221.13	39305.855
1859	20.65	9254.579	33588.203
7003	20.65	12292.052	38397.777
4732	20.63	10945.261	38607.672
6713	20.63	12241.338	33025.762
5693	20.63	11505.466	36895.027
283	20.63	7726.284	37760.047
7624	20.63	12879.33	37582.609
9407	20.63	13918.267	35188.551
5223	20.61	11382.235	36019.508
8107	20.61	12926.809	36077.254
9015	20.59	13690.959	39817.094
8780	20.59	13444.023	33770.668
319	20.59	7682.086	38817.246
10897	20.59	14482.375	35813.273
4269	20.59	10769.132	34835.277
8737	20.57	13208.733	33353.867
6701	20.57	12064.658	33021.672
470	20.57	8186.276	37677.07
8844	20.57	13479.57	36848.133
4873	20.57	11120.212	38144.336
9059	20.55	13571.21	38713.004
5183	20.55	11299.163	34866.371
8762	20.53	13472.793	33182.355
466	20.53	8152.631	37936.816
8478	20.53	13282.776	37988.52
3973	20.53	10499.225	38579.629
6091	20.53	11663.06	33894.422
4650	20.53	10972.766	35699.313
3350	20.51	10257.126	38710.324
3782	20.51	10534.4	34807.434
6961	20.51	12463.391	39671.48
7150	20.51	12323.178	33678.355
3678	20.51	10527.108	33408.125
5386	20.51	11323.286	38451.367
6639	20.51	11962.75	34106.988
3056	20.5	10057.359	36651.051
8886	20.5	13552.265	37222.879
5913	20.5	11502.35	34363.832
6965	20.5	12469.983	39745.922
3960	20.5	10533.428	37984.629
9309	20.5	13811.938	33209.773
543	20.5	8019.589	36596.078
546	20.48	8074.114	36382.402
2145	20.48	9213.908	39122.57
3982	20.48	10534.805	39250.836
5657	20.48	11635.351	37570.637
8201	20.48	13074.186	37757.676
4289	20.46	10667.399	34612.746
3034	20.42	10082.751	36150.574
4388	20.42	10743.114	33753.129
308	20.42	7841.661	38534.98
8642	20.4	13219.025	34733.754
2846	20.4	9875.23	35990.887
1584	20.4	8866.915	37961.719
4911	20.4	11206.075	37155.875
3276	20.4	10274.669	39906.773
2833	20.38	9901.469	36369.668
6397	20.36	12001.631	39841.66
10989	20.36	14616.017	33699.691
4109	20.36	10700.433	35649.367
3636	20.36	10308.537	33683.051
10249	20.36	14143.399	33504.355
8028	20.36	13068.631	34177.535
5611	20.34	11526.381	38986.133
3905	20.34	10560.682	36581.223
5870	20.34	11517.748	35528.078
42	20.34	7652.727	34133.484
4653	20.34	10919.956	35823.766
3605	20.34	10323.936	34148.234
5651	20.34	11543.658	37691.129
3866	20.32	10477.358	35904.527
8126	20.32	13138.689	36357.629
5190	20.32	11281.244	35036.516
829	20.3	8441.194	39947.492
7300	20.3	12615.005	34716.48
2531	20.29	9699.698	33500.02
622	20.29	7995.707	33750.395
202	20.29	7846.747	36756.32
4402	20.29	10724.634	33407.434
5918	20.29	11514.283	34170.598
9886	20.29	14135.363	36683.074
1249	20.29	8732.636	37478.133
5941	20.27	11510.172	33377.93
2331	20.27	9477.752	36490.746
1785	20.27	9031.993	34232.551
974	20.27	8617.973	35447.977
7637	20.27	12839.71	37280.828
1062	20.27	8739.356	33325.449
9737	20.25	14102.492	39641.352
9312	20.25	13822.282	33262.23
6184	20.25	11667.713	35290.016
2820	20.25	9779.01	36433.848
3040	20.25	10019.716	36282.879
1174	20.23	8828.954	36376.313
10437	20.23	14373.607	34019.852
1630	20.23	8894.299	37315.184
4990	20.23	11120.268	35258.336
9984	20.21	14001.95	35317.297
10922	20.21	14612.583	35378.816
3164	20.21	10129.563	37649.637
9024	20.21	13626.513	39727.484
831	20.19	8530.368	39965.289
826	20.19	8586.245	39790.336
9464	20.19	13932.729	35866.73
2782	20.19	9848.987	37738.402
7084	20.19	12487.337	35429.262
7628	20.17	12842.471	37375.117
305	20.17	7653.823	38480.621
638	20.17	8190.944	33304.168
7643	20.17	12828.809	37110.746
3975	20.17	10359.862	38622.879
3419	20.17	10303.359	37137.262
6808	20.15	12160.297	34478.801
8320	20.15	13118.701	38898.355
3999	20.15	10713.262	39633.977
8666	20.15	13318.505	33920.996
6618	20.15	11857.022	34348.148
5655	20.15	11593.34	37529.113
9780	20.13	14097.511	38495.383
8446	20.13	13243.707	38517.801
1826	20.13	9266.078	33039.906
5092	20.11	11195.652	33190.922
6437	20.11	12017.095	38943.031
750	20.11	8353.78	37256.199
9804	20.11	14093.936	38073.957
5640	20.09	11438.898	38246.641
9109	20.09	13614.902	37295.602
6132	20.09	11847.473	34413.309
4817	20.09	11037.058	38571.387
3660	20.09	10183.721	33272.23
3643	20.07	10220.423	33500.762
5691	20.07	11510.35	36869.242
6922	20.06	12185.322	38385.293
9319	20.06	13973.763	33419.242
1939	20.06	9218.203	34803.113
9968	20.04	14103.384	35251.422
3778	20.04	10392.322	34758.988
1754	20.04	9054.164	35146.695
3836	20.04	10559.198	35541.977
8593	20.04	13209.454	36573.762
9285	20.02	13625.478	33513.941
2410	20.02	9389.727	34984.172
10607	20.02	14216.466	36375.828
9092	20.02	13756.813	37505.102
444	20.02	8029.519	38784.148
7853	20	12913.059	33661.813
2554	20	9656.687	34128.57
10369	20	14401.851	33511.031
1168	20	8755.034	36246.172
4452	20	10991.513	33266.398
4671	20	10803.568	36374.805
5083	20	11042.303	33366.184
1844	20	9121.634	33392.188
6191	20	11757.292	35395.203
4578	19.98	10921.021	34462.969
6319	19.98	11786.12	38255.535
7074	19.98	12423.363	36180.484
7408	19.98	12533.418	37208.5
8142	19.96	12956.531	36814.012
2198	19.96	9369.207	39278.32
1791	19.96	8961.504	34118.07
10427	19.96	14423.039	33911.828
6592	19.96	11991.02	34788.813
6527	19.94	11936.398	36804.641
55	19.94	7990.915	34549.578
2361	19.94	9416.451	35710.57
5161	19.94	11217.928	33995.512
9357	19.94	13834.121	34194.332
636	19.92	8154.835	33238.688
5448	19.92	11340.538	39102.148
661	19.92	8350.225	33723.711
2670	19.92	9684.471	39046.402
9508	19.9	13851.866	36219.141
10970	19.9	14625.553	33966.805
6257	19.88	11832.478	36737.465
10737	19.88	14345.111	39986.363
4016	19.88	10652.841	38788.438
9939	19.86	14047.534	36034.117
1035	19.86	8618.45	33661.859
7115	19.86	12371.923	34895.617
7903	19.86	12731.323	33406.652
4583	19.86	10960.278	34550.445
6486	19.86	12058.384	37239.422
4938	19.84	11208.036	35925.301
5240	19.84	11315.804	36403.047
1224	19.84	8712.999	36964
7207	19.84	12701.859	33411.512
7164	19.84	12466.904	33449.73
5104	19.84	11006.975	33078.23
8575	19.84	13241.761	37167.891
767	19.84	8393.551	37518.684
4955	19.83	11195.256	35622.281
10734	19.83	14415.043	39830.32
4575	19.83	10873.132	34441.18
2597	19.83	9683.145	35940.066
7630	19.83	12846.088	37456.863
312	19.83	7975.53	38570.473
6838	19.81	12072.892	35562.539
6126	19.81	11833.445	34331.891
1954	19.81	9181.901	35146.535
1578	19.81	9029.235	37860.176
8371	19.81	13077.154	39895.281
5680	19.79	11531.074	37086.801
1717	19.79	9050.497	36052.523
2579	19.77	9561.589	35284.285
4742	19.77	10807.495	39047.406
3344	19.77	10228.964	38926.344
459	19.77	8001.561	38236.496
9174	19.77	13683.283	36674.996
889	19.75	8612.165	38180.879
5153	19.75	11399.714	33499.383
5011	19.75	11109.745	34783.738
6676	19.75	12012.034	33331.59
1626	19.75	9032.592	37251.508
8827	19.75	13506.086	36134.242
4918	19.73	11170.279	36808.629
6448	19.73	12065.445	38416.91
9012	19.73	13674.19	39773.043
4705	19.73	10925.871	37311.602
8060	19.73	12952.378	35256.055
3539	19.73	10315.586	36014.973
6440	19.71	11923.77	38680.695
8716	19.71	13297.742	33595.395
4216	19.71	10702.936	35171.129
823	19.71	8354.895	39890.469
1052	19.71	8805.616	33061.59
1513	19.69	9003.761	38885.715
10646	19.69	14235.201	37794.422
1140	19.69	8696.327	35654.844
6198	19.67	11796.134	35476.117
1010	19.67	8615.532	34731.566
3769	19.67	10553.868	34597.945
3338	19.67	10248.769	38800.574
2598	19.67	9635.802	35995.027
7446	19.67	12651.865	38290.973
2424	19.67	9349.176	34913.465
846	19.67	8557.841	39332.398
9287	19.67	13752.33	33366.477
8660	19.67	13282.926	33988.805
5874	19.67	11621.052	35333.77
3493	19.67	10239.133	36336
279	19.67	7809.089	37621.348
2985	19.65	10088.558	35045.641
3217	19.65	10135.425	38402.781
7957	19.65	12948.871	33188.504
7273	19.65	12597.693	34166.781
6687	19.65	11999.158	33175.852
4401	19.65	10629.157	33403.082
8393	19.65	13202.705	39597.066
348	19.65	7891.991	39250.711
3019	19.63	10125.743	36030.043
2159	19.63	9205.384	39491.344
9759	19.63	14073.456	39048.539
8769	19.63	13530.397	33572.547
8266	19.63	12937.352	38258.539
3298	19.63	10286.62	39498.227
5706	19.63	11532.162	36732.387
3969	19.63	10408.576	38275.645
10597	19.61	14310.786	36204.973
5904	19.61	11456.588	34460.441
965	19.61	8627.802	35791.039
4698	19.61	10937.822	37127.746
9667	19.61	13838.758	38539.203
670	19.61	8293.146	34181.523
4106	19.61	10608.811	35619.844
9161	19.61	13701.947	36600.254
3383	19.6	10341.854	38259.645
9914	19.6	14035.377	36321.379
7365	19.6	12540.308	36095.859
1728	19.58	8913.388	35873.469
6835	19.58	12158.872	35538.156
1025	19.58	8496.09	34045.266
2745	19.58	9908.721	38840.688
5662	19.58	11618.059	37351.391
1987	19.58	9115.012	35706.191
6127	19.58	11730.557	34343.504
10728	19.58	14412.683	39441.438
2412	19.56	9298.837	35027.93
4905	19.56	11087.274	37467.961
9091	19.54	13598.017	37502.82
9265	19.54	13675.506	34226.84
1763	19.54	8992.069	35076.867
7621	19.54	12740.88	37537.078
7845	19.54	12816.944	33860.703
32	19.54	7816.449	33708.91
8358	19.54	13095.186	39735.73
9268	19.54	13711.97	33986.18
3981	19.52	10559.361	39179.34
6514	19.52	11953.348	36703.797
3946	19.52	10406.227	37265.125
7752	19.52	12846.113	35365.211
899	19.52	8588.359	37701.137
8422	19.52	13242.888	39240.367
7122	19.5	12444.845	34751.953
10626	19.5	14406.397	37180.578
9760	19.5	14082.398	39098.324
9841	19.5	14091.421	37225.188
2803	19.5	9904.355	36697.941
6997	19.48	12460.905	38486.613
7739	19.48	12877.013	35501.633
3318	19.48	10178.516	39184.504
8609	19.48	13268.393	36024.977
4608	19.48	10975.273	34973.004
736	19.48	8320.863	36585.734
714	19.48	8297.797	35874.566
10870	19.48	14506.553	36857.809
9004	19.46	13370.518	39870.793
2442	19.46	9454.906	34358.652
5144	19.46	11296.898	33395.473
10518	19.46	14386.086	34931.977
7843	19.46	12787.922	33850.938
8020	19.46	13087.072	34031.773
1656	19.46	9014.631	36987.023
8999	19.46	13488.281	39621.633
8240	19.46	13086.758	37975.398
7602	19.44	12880.478	38207.395
784	19.44	8299.749	38117.641
5999	19.44	11671.632	33141.23
4054	19.44	10763.724	37106.16
4659	19.44	10924.032	36027.387
7401	19.44	12585.885	36977.641
7293	19.42	12632.682	34593.766
5878	19.42	11520.574	35189.648
1640	19.42	9027.01	37148.137
7381	19.42	12656.03	36515.066
7125	19.42	12446.156	34369.938
4365	19.42	10701.711	34051.781
3842	19.42	10479.573	35596.426
2870	19.42	9750.725	35112.852
6351	19.42	11836.185	39542.434
9972	19.4	14008.599	35282
7349	19.4	12584.322	35727.641
2681	19.4	9695.105	39412.684
10854	19.4	14639.952	37189.441
9042	19.4	13774.683	38990.938
8417	19.4	13283.933	39127.859
93	19.4	7801.683	35935.324
2234	19.38	9422.113	38193.078
3965	19.38	10456.122	38203.559
10861	19.38	14641.372	36916.883
2344	19.38	9291.713	35945.559
4440	19.38	10990.603	33060.523
1084	19.38	8729.905	34107.191
1900	19.38	9098.547	34234.938
477	19.38	8165.796	37650.047
2007	19.38	9250.192	35862.898
10961	19.38	14611.023	34561.27
7204	19.38	12502.676	33304.563
10632	19.38	14224.826	37330.965
9702	19.38	13945.247	38970.168
7429	19.37	12518.293	37840.566
6970	19.37	12496.496	39474.207
6286	19.37	11755.924	37297.598
1812	19.37	9037.697	33038.875
4457	19.37	10948.936	33293.848
7425	19.37	12687.036	37590.176
7281	19.37	12645.27	34256.047
2798	19.37	9839.741	37315.359
280	19.37	7807.738	37682.988
3971	19.35	10543.591	38357.32
651	19.35	8407.465	33216.969
10433	19.35	14252.789	33970.008
652	19.35	8262.304	33391.785
8479	19.33	13286.185	38015.648
7045	19.33	12350.844	37106.73
3790	19.33	10507.075	35076.961
10921	19.33	14569.007	35306.832
1654	19.33	9027.368	36959.922
9217	19.33	13672.377	35806.133
785	19.33	8249.101	38234.211
871	19.33	8580.398	38861.027
2121	19.33	9117.434	38531.992
7001	19.31	12488.607	38588.043
2854	19.31	9897.047	35876.691
745	19.31	8229.422	37041.984
4704	19.31	10917.955	37297.176
5931	19.31	11620.017	33515.094
9932	19.31	14153.618	36166.457
5667	19.31	11478.598	37464.086
5616	19.31	11483.795	39090.023
7168	19.29	12314.716	33216.504
7302	19.29	12683.449	34727
6765	19.29	12156.365	33629.195
4688	19.29	10973.413	36824.559
4797	19.29	11121.1	38964.672
3277	19.27	10347.016	39921.277
5014	19.27	11137.506	34911.637
4886	19.27	11020.826	37727.855
8595	19.27	13193.012	36619.871
2757	19.25	9754.969	38371.188
2983	19.25	9948.023	35013.996
10417	19.25	14252.535	33859.566
2715	19.25	9773.452	39958.242
4211	19.25	10571.63	35125.445
8583	19.25	13338.422	36951.57
6027	19.25	11740.759	33313.898
9797	19.23	14055.457	38147.883
3012	19.23	10027.758	35870.398
8619	19.23	13299.712	35484.668
4344	19.23	10763.436	34437.762
1686	19.23	9049.141	36498.457
9599	19.23	13884.76	37300
4728	19.23	10830.655	38288
6314	19.23	11788.903	38135.535
7614	19.23	12913.324	37937.934
9185	19.21	13755.711	36449.602
6889	19.21	12205.11	37327.07
7672	19.21	12714.965	36457.426
4805	19.21	11140.195	38880.09
1132	19.21	8646.182	35395.219
5763	19.19	11535.41	36244.41
6384	19.19	11638.572	39911.688
24	19.19	7769.664	33601.984
2561	19.19	9659.899	34527.102
9438	19.19	13998.706	35609.84
49	19.19	7978.334	34438.641
7374	19.19	12524.273	36283.453
9758	19.19	14198.487	39044.789
89	19.19	7951.075	35773.969
4338	19.19	10660.029	34352.566
4699	19.19	10952.2	37132.883
7402	19.19	12575.047	36992.086
9733	19.19	14195.303	39904.371
6285	19.19	11725.538	37266.969
1905	19.19	9226.404	34324.359
259	19.17	7926.531	37357.648
8150	19.17	13075.308	36956.027
5234	19.17	11328.755	36327.656
10857	19.17	14548.779	37295.73
1735	19.17	9040.327	35475.836
6538	19.17	12027.557	36462.094
7371	19.17	12593.425	36173.395
6413	19.17	11995.859	39493.836
635	19.17	8146.027	33236.074
6434	19.17	12035.162	38886.547
1750	19.17	9016.313	35092
993	19.17	8502.467	35040.078
839	19.15	8611.454	39744.82
6844	19.15	12218	35832.34
9006	19.15	13554.166	39892.395
2884	19.15	9802.56	34302.668
4107	19.15	10685.808	35625.43
2984	19.15	10091.813	35038.191
2215	19.15	9433.293	38750.098
2911	19.15	9802.862	33425.309
7343	19.15	12642.275	35667.535
8031	19.14	13011.994	34265.777
302	19.14	7951.414	38408.125
10888	19.14	14630.096	36154.434
435	19.14	8012.783	39079.031
8722	19.14	13304.807	33620.523
9110	19.14	13692.311	37334.863
749	19.14	8324.003	37231.203
4035	19.14	10708.187	37564.77
10538	19.12	14358.771	35224.84
7214	19.12	12601.482	33435.559
9876	19.12	14102.382	36589.145
10317	19.12	14281.468	33154.32
4686	19.12	10860.935	36820.949
7121	19.12	12486.849	34705.578
3955	19.12	10527.945	37917.434
4713	19.12	10960.695	37667.617
4105	19.12	10709.094	35595.809
4574	19.12	10868.642	34419.867
456	19.12	8090.503	38156.672
8419	19.1	13264.899	39191.586
4628	19.1	10783.257	35457.523
2183	19.1	9370.112	39890.773
4898	19.1	11131.347	37590.074
385	19.1	7907.668	39780.938
4665	19.1	10864.577	36245.777
3672	19.1	10429.925	33191.621
9374	19.1	13914.897	34640.008
7218	19.1	12593.107	33474.387
6898	19.08	12192.648	37586.879
9275	19.08	13596.587	33906.816
7740	19.08	12781.785	35513.191
3251	19.08	10110.931	39435.977
5909	19.08	11565.647	34586.934
4011	19.08	10750.608	39207.449
6506	19.06	11879.578	36892.996
1243	19.06	8767.248	37333.914
2347	19.06	9356.812	36026.449
4038	19.06	10766.932	37368.949
4100	19.06	10689.18	35846.434
8086	19.06	13087.705	35599.004
4724	19.06	10886.573	37963.152
4694	19.06	10852.474	37072.055
9308	19.06	13995.982	33145.035
2017	19.06	9146.812	36049.344
3891	19.04	10496.36	36342.539
3925	19.04	10536.01	36900.203
8996	19.04	13501.803	39396.219
4707	19.04	10820.449	37371.293
9354	19.04	13980.307	34111.422
2093	19.04	9246.773	37876.875
6543	19.04	11861.137	36314.953
2224	19.04	9475.292	38583.605
6515	19.04	11976.772	36737.133
673	19.04	8222.447	34335.977
6810	19.04	12089.786	34561.844
821	19.02	8309.595	39739.793
1740	19.02	9021.713	35549.387
2446	19.02	9344.661	34401.543
7233	19.02	12550.937	33691.914
983	19.02	8562.52	35324.605
2585	19.02	9589.405	35490.09
9811	19.02	14183.298	37976.301
4703	19.02	10812.158	37281.266
2872	19	9810.285	35082.027
2690	19	9700.114	39794.336
4551	19	10815.97	34122.09
7009	19	12399.81	38266.277
5159	19	11354.581	33764.711
1070	19	8668.263	33816.965
6509	19	11954.137	36973.113
705	19	8260.289	35374.188
379	19	7956.464	39736.137
1009	19	8458.18	34727.504
7871	19	12826.348	33521.078
9938	18.98	14164.092	35946.676
2480	18.98	9288.467	33758.172
5331	18.98	11263.048	37220.586
9748	18.98	14098.095	39410.316
4950	18.96	11150.636	36033.68
9754	18.96	14079.957	38957.504
639	18.96	8141.571	33015.426
3289	18.96	10282.358	39621.363
4032	18.96	10602.316	37919.363
2338	18.96	9475.381	36054.984
3397	18.96	10294.25	37679.547
2682	18.96	9607.341	39422.898
999	18.96	8603.69	34784.059
10614	18.96	14350.965	36677.652
3772	18.94	10431.279	34634.672
7250	18.94	12645.676	33902.891
10986	18.94	14601.368	33861.988
7974	18.94	13034.569	33489.371
9098	18.94	13700.835	37612.32
4765	18.94	11111.488	39778.438
9719	18.93	13788.736	39695.336
4368	18.93	10594.839	33826.004
306	18.93	7884.885	38482.414
2784	18.93	9917.461	37509.156
468	18.93	8060.198	37980.805
921	18.93	8614.64	37081.789
5042	18.93	11105.024	34022.961
371	18.93	7839.435	39634.277
2945	18.91	10058.639	34115.594
926	18.91	8440.89	36863.375
3115	18.91	9990.492	37169.238
741	18.91	8245.699	36841.574
7357	18.91	12616.082	35938.328
1088	18.91	8824.771	34279.777
6548	18.91	12058.574	36159.266
113	18.91	7696.098	36232.957
10183	18.91	14164.019	34096.246
878	18.91	8623.051	38606.836
6711	18.91	12109.407	33023.148
3253	18.91	10005.107	39501.969
8976	18.89	13506.51	38606.512
1955	18.89	9070.594	35152.297
7056	18.89	12472.149	36728.977
7796	18.89	12858.326	34489.125
8402	18.89	13197.506	39528.914
9813	18.89	14097.455	37978.594
6142	18.89	11696.707	34505.676
533	18.89	8174.032	37060.688
527	18.89	8168.863	37193.77
3857	18.89	10488.865	35775.102
637	18.87	8093.95	33246.672
476	18.87	8093.255	37768.695
4996	18.87	11193.072	35379.199
674	18.87	8357.51	34369.305
9708	18.87	13968.359	39199.184
1192	18.87	8739.944	36576.09
31	18.87	7778.382	33691.836
1086	18.87	8835.357	34176.18
9723	18.87	13898.581	39865.324
6119	18.87	11694.604	34282.324
7617	18.87	12762.763	37979.773
4199	18.85	10751.417	35345.316
5132	18.85	11399.361	33249.648
3951	18.85	10468.206	37666.438
2731	18.85	9800.54	39552.852
7291	18.83	12522.878	34579.164
4910	18.83	11136.169	37149.922
1007	18.83	8618.62	34670.324
9912	18.83	14103.37	36309.02
38	18.83	7803.643	33951.688
10612	18.83	14260.357	36590.004
3459	18.83	10144.169	36431.598
4683	18.83	10799.975	36638.773
1807	18.83	8949.308	33414.727
3789	18.83	10479.668	35059.141
2056	18.81	9164.113	36934.84
1051	18.81	8667.107	33004.961
2739	18.81	9900.521	38983.508
4066	18.81	10704.14	36947.633
7824	18.81	12905.654	34016.891
6566	18.81	11884.201	35568.453
8974	18.81	13532.627	38503.105
6415	18.81	11995.226	39272.055
5641	18.79	11425.589	38250.191
1423	18.79	8648.328	39078.566
630	18.79	8204.138	33433.055
1245	18.79	8683.878	37384.145
3646	18.79	10323.644	33602.934
7591	18.79	12755.358	38576.586
5661	18.79	11436.63	37631.105
264	18.79	7700.728	37393.063
4351	18.79	10588.745	34245.664
4737	18.79	10806.737	38735.176
7834	18.79	12798.925	34110.738
10867	18.79	14587.956	36822.805
1715	18.79	9007.821	35979.188
7669	18.77	12778.68	36426.906
10329	18.77	14350.87	33251.16
1163	18.77	8802.204	36071.902
7082	18.77	12333.919	35710.594
5608	18.77	11538.258	39269.004
8085	18.77	13010.111	35586.77
5204	18.77	11292.522	35456.863
3193	18.77	9980.681	37946.348
10878	18.77	14628.171	36506.254
1832	18.75	9068.402	33155.598
35	18.75	7741.377	33846.012
2360	18.75	9282.632	35691.973
6891	18.75	12256.163	37371.195
1260	18.75	8769.767	37616.566
858	18.75	8629.647	39081.668
9255	18.75	13720.845	34626.84
7352	18.75	12632.952	35787.797
9634	18.75	13849.39	38069.809
6316	18.75	11646.18	38205.965
2396	18.75	9306.725	35321.188
549	18.75	8191.936	36506.93
1710	18.73	8988.941	35917.895
4729	18.73	10837.416	38417.609
994	18.73	8474.27	35050.008
2716	18.73	9716.521	39961.445
4616	18.73	10883.699	35168.629
10772	18.73	14440.642	38850.102
2898	18.71	9863.375	33713.145
8427	18.71	13230.866	39083.098
8637	18.71	13310.645	34845.785
3759	18.71	10533.157	34412.156
5060	18.71	11156.492	33749.969
5235	18.71	11223.973	36340.375
2259	18.71	9298.027	37185.633
9385	18.71	13920.394	34895.543
10736	18.71	14303.967	39945.508
915	18.71	8525.5	37332.473
6913	18.71	12142.724	38093.691
8110	18.71	13047.958	36111.035
3991	18.71	10557.028	39701.117
7102	18.71	12406.883	35212.41
7101	18.71	12485.233	35189.141
2905	18.71	9921.603	33507.648
6780	18.71	12098.733	33928.258
6049	18.7	11821.653	33455.426
7580	18.7	12816.317	38668.816
4755	18.7	10939.258	39720.988
1039	18.7	8513.379	33744.711
8655	18.7	13305.602	34225.297
2082	18.7	9248.622	37613.633
4545	18.7	10966.947	34078.828
7786	18.7	12862.098	34927.895
5356	18.7	11335.297	37554.898
6011	18.68	11699.051	33221.828
6412	18.68	12041.549	39486.324
6624	18.68	11894.602	34168.926
7406	18.68	12693.791	37022.449
7346	18.68	12669.332	35674.148
7132	18.68	12345.065	34260.484
2538	18.68	9517.532	33716.945
2052	18.68	9088.096	36835.121
8707	18.68	13192.298	33724.266
5358	18.68	11383.967	37584.992
2934	18.66	9981.456	33389.664
6883	18.66	12155.798	37023.953
9588	18.66	13904.995	37017.707
6822	18.66	12139.827	34975.699
6559	18.66	12001.4	35698.262
4928	18.66	11095.275	36470.309
7881	18.66	12847.378	33585.91
1828	18.66	9159.12	33086.227
454	18.66	8202.391	38150.754
8356	18.66	12936.812	39683.324
10759	18.66	14472.698	39183.078
2018	18.66	9127.83	36051.254
6423	18.64	11982.354	38963.469
5656	18.64	11576.617	37543.527
455	18.64	8104.057	38152.188
1080	18.64	8706.34	34070.965
2765	18.64	9920.076	38248.559
6355	18.64	11649.645	39564.895
897	18.64	8511.654	37881.102
2921	18.64	9802.09	33318.57
890	18.64	8548.154	38204.953
2817	18.64	9909.088	36613.785
2910	18.64	9759.118	33424.855
8042	18.64	13110.657	34653.461
8313	18.64	13124.02	38798.398
2617	18.62	9619.141	37078.199
9715	18.62	13858.8	39348.793
1899	18.62	9142.221	34228.504
3911	18.62	10406.266	36678.32
7138	18.62	12491.312	33840.344
8772	18.62	13436.708	33629.871
6816	18.62	12274.074	34726.395
9261	18.62	13598.428	34445.375
3408	18.62	10312.381	37251.191
3565	18.6	10280.808	34802.227
930	18.6	8438.366	36992.176
9931	18.6	14212.191	36159.449
8299	18.6	13069.234	38628.52
1739	18.6	9038.913	35546.035
1884	18.6	9137.13	34011.273
2668	18.6	9637.463	39032.852
3993	18.6	10554.492	39813.574
2262	18.6	9320.269	37305.355
10837	18.6	14634.494	37942.828
4808	18.6	11090.412	38471.215
5933	18.58	11569.476	33564.793
287	18.58	7768.947	38010.324
8584	18.58	13344.277	36977.465
6188	18.58	11811.942	35330.832
879	18.58	8421.571	38615.035
7100	18.58	12352.291	35176.695
6587	18.58	11891.102	34974.094
2422	18.58	9478.782	34805.91
9254	18.58	13749.488	34609.203
7329	18.58	12504.222	35356.168
4150	18.58	10676.353	35494.441
4656	18.58	10814.054	35929.781
4857	18.58	11048.181	38240.203
57	18.58	7939.672	34587.109
2140	18.56	9174.915	39045.16
7067	18.56	12405.884	36521.953
9603	18.56	13887.265	37405.516
10553	18.56	14378.821	35365.758
7018	18.56	12418.747	37893.453
584	18.56	8176.699	35018.07
1040	18.54	8526.416	33771.824
2640	18.54	9610.65	37905.098
2808	18.54	9721.458	36546.32
3972	18.54	10489.07	38537.98
215	18.54	7689.624	36849.445
7661	18.54	12772.904	36648.211
6899	18.54	12144.643	37622.902
5730	18.54	11560.46	36685.535
1612	18.54	9024.464	37419.875
3739	18.54	10366.441	34283.566
8788	18.54	13522.069	34826.07
8386	18.52	13238.353	39864.422
4981	18.52	11021.512	35716.543
1741	18.52	9052.573	35554.113
8758	18.52	13498.714	33057.988
7626	18.52	12899.238	37654.598
7627	18.52	12796.04	37371.086
729	18.52	8387.905	36286.461
10511	18.52	14348.899	34867.332
7166	18.52	12418.473	33167.426
8438	18.5	13294.474	38683.781
6248	18.5	11709.926	36529.512
7811	18.5	12784.502	34438.238
10125	18.5	14144.817	34307.168
2772	18.5	9767.412	37854.18
6454	18.5	11898.932	38251.602
2758	18.5	9821.835	38391.465
69	18.5	7901.67	34795.789
3547	18.5	10238.561	35634.871
678	18.5	8413.392	34464.621
6972	18.5	12331.533	39579.141
3818	18.5	10475.597	35357.563
2926	18.5	9974.883	33174.328
3414	18.5	10196.292	37078.215
555	18.5	8042.163	36362.531
3773	18.5	10417.591	34647.852
8570	18.5	13224.994	37079.734
6763	18.48	12157.441	33606.949
8378	18.48	12971.507	39979.801
9382	18.48	13998.057	34752.297
405	18.48	8137.625	39606.824
2059	18.48	9264.766	37027.871
6982	18.48	12420.023	39051.008
7433	18.48	12649.6	38092.816
3260	18.48	9937.227	39851.922
9051	18.47	13571.954	38828.238
585	18.47	8001.415	35051.828
2586	18.47	9631.649	35500.125
5180	18.47	11329.379	34778.984
4010	18.47	10579.927	39144.41
4080	18.47	10603.506	36519.023
4794	18.45	11058.836	39249.336
4652	18.45	10959.238	35818.492
6262	18.45	11732.926	36838.148
4903	18.45	11169.983	37409.656
2749	18.45	9917.955	38926.902
8360	18.43	13014.17	39748.266
847	18.43	8492.234	39357.883
2732	18.43	9891.661	39361.059
9114	18.43	13749.128	37119.164
2931	18.43	10080.925	33310.855
2657	18.43	9637.597	38580.949
1024	18.43	8441.511	34023.477
10788	18.43	14548.324	38495.363
4555	18.41	10894.918	34192.594
2825	18.41	9864.238	36249.273
7423	18.41	12628.344	37557.293
2612	18.41	9599.183	36818.414
4676	18.41	10970.993	36441.023
3485	18.41	10346.378	36296.066
16	18.41	7786.632	33426.742
3996	18.41	10606.091	39821.844
732	18.41	8370.663	36372
2219	18.41	9466.135	38470.879
2673	18.41	9551.795	39094.117
7024	18.41	12400.996	37511.148
5250	18.39	11312.161	36548.281
6974	18.39	12375.529	39273.93
1453	18.39	8660.079	39763.574
9349	18.39	13925.392	33919.387
6806	18.39	12273.494	34328.777
6942	18.39	12124.764	39721.695
5249	18.39	11224.107	36512.492
4000	18.39	10721.704	39476.125
4051	18.39	10755.078	37085.496
6409	18.39	12015.918	39746.555
7629	18.39	12719.942	37401.172
6436	18.39	11917.869	38942.652
8763	18.39	13491.297	33186.355
7316	18.37	12634.488	35082.563
9808	18.37	14108.911	37856.383
5232	18.37	11367.336	36306.012
2113	18.37	9218.968	38262.008
3658	18.37	10323.647	33234.039
7817	18.37	12741.532	34262.715
10624	18.37	14259.24	37101.699
7072	18.37	12296.567	36109.73
2611	18.37	9684.431	36793.84
10726	18.35	14299.945	39346.094
10716	18.35	14393.926	38983.148
3558	18.35	10283.043	35118.531
5972	18.35	11517.821	33062.105
9997	18.35	14022.168	35402.938
2923	18.35	9833.909	33024.973
6870	18.33	12242.093	36671.074
6395	18.33	11947.175	39830.832
4818	18.33	11089.447	38592.059
2643	18.33	9507.612	38019.293
8615	18.33	13228.11	35661.289
2642	18.33	9553.72	38001.742
7448	18.33	12589.027	38537.473
7112	18.33	12431.546	34835.824
4370	18.33	10586.158	33838.836
3944	18.33	10561.287	37156.621
9010	18.33	13542.611	39987.012
7011	18.33	12286.372	37984.258
7935	18.31	12853.576	33141.488
7013	18.31	12396.806	38105.359
8578	18.31	13354.733	36897.73
1994	18.31	9205.435	35746.563
3668	18.31	10186.023	33151.84
6962	18.31	12374.054	39688.324
8813	18.31	13553.931	35259.59
3060	18.31	9978.956	36689.895
5838	18.31	11444.834	35808.074
5743	18.31	11617.23	36433.395
5139	18.31	11235.638	33321.195
419	18.31	8140.309	39348.559
7123	18.31	12306.795	34294.875
4925	18.31	11189.381	36420.281
9875	18.29	14036.477	36586.977
10611	18.29	14218.362	36528.172
1008	18.29	8462.518	34722.91
1946	18.29	9194.704	34993.508
9836	18.29	14179.764	37420.473
354	18.29	7646.3	39364.246
971	18.29	8515.836	35672.789
2913	18.27	9916.483	33454.309
3708	18.27	10482.257	33743.484
1947	18.27	9270.367	35009.395
8389	18.27	13335.262	39936.566
5039	18.27	11122.416	34274.285
1646	18.27	9026.749	36864.152
7604	18.27	12787.214	38288.898
4718	18.27	10986.847	37808.805
2977	18.27	10021.365	34889.098
3653	18.27	10221.099	33479.238
3127	18.27	9937.238	37294.055
977	18.27	8469.808	35560.492
9790	18.27	14034.267	38426.879
10901	18.27	14482.565	35595.895
7798	18.27	12740.797	34546.684
1786	18.27	9041.86	34247.816
2919	18.25	9874.26	33294.199
10590	18.25	14236.927	36042.953
2535	18.25	9577.052	33651.777
8070	18.25	12939.059	35399.906
6590	18.25	11859.074	35054.078
1521	18.25	8881.157	38665.539
2328	18.25	9434.804	36421.371
5677	18.25	11511.132	37021.266
4954	18.25	11010.874	35610.77
6953	18.25	12286.333	39755.953
9406	18.24	13870.426	35182.547
3510	18.24	10268.747	36129.176
7139	18.24	12374.777	33873.383
1978	18.24	9231.059	35556.48
4932	18.24	11153.017	36327.441
2058	18.24	9125.443	37003.48
7373	18.24	12501.492	36251.508
7620	18.24	12777.509	37787.293
1138	18.24	8643.835	35545.816
842	18.24	8522.53	39472.422
5087	18.24	11028.665	33441.902
6887	18.24	12172.592	37188.551
8610	18.24	13255.259	35750.488
7959	18.22	12969.741	33209.199
1106	18.22	8796.55	34928.051
5010	18.22	11182.213	34769.348
8395	18.22	13248.093	39616.195
7435	18.22	12581.455	38151.324
6778	18.22	12232.155	33891.859
697	18.22	8293.585	35026.855
6657	18.22	11991.856	33717.188
3562	18.22	10329.16	34982.855
9840	18.22	14190.892	37219.793
1137	18.2	8646.758	35518.387
1937	18.2	9153.464	34766.281
1120	18.2	8639.81	35271.168
6629	18.2	12012.497	34261.82
6463	18.2	11996.911	37946.867
3392	18.18	10270.383	38100.793
655	18.18	8363.487	33433.258
9784	18.18	14113.072	38569.781
3380	18.18	10191.141	38221.594
2577	18.18	9523.065	35254.199
7127	18.18	12491.35	34421.758
8665	18.18	13338.487	33911.246
4460	18.18	10973.874	33312.313
7657	18.18	12778.481	36798.441
8090	18.18	13061.489	35741.625
3221	18.16	9939.251	38482.469
2712	18.16	9535.299	39940.285
5922	18.16	11582.76	33893.523
2323	18.16	9376.433	36560.594
6507	18.16	11964.132	36899.109
2769	18.16	9760.627	38078.379
8342	18.16	13045.816	39523.34
3598	18.16	10196.572	34289.859
9692	18.16	13882.351	38830.707
4733	18.16	10928.076	38611.891
2889	18.16	9767.372	34149.914
1550	18.16	8859.212	38159.309
2973	18.16	9949.863	34865.637
1291	18.14	8847.166	37935.809
2547	18.14	9558.911	33982.027
8455	18.14	13198.379	38324.207
9610	18.14	13976.855	37554.215
10775	18.14	14610.547	38936.996
6927	18.14	12206.75	38729.563
6239	18.14	11841.043	36319.156
969	18.14	8545.725	35822.293
4514	18.14	10874.723	33883.961
5114	18.14	11211.077	33026.625
5924	18.14	11457.926	33660.832
7118	18.14	12368.911	34607.566
2992	18.12	9949.826	35304.438
8189	18.12	13089.508	37520.996
5345	18.12	11386.555	37369.953
1481	18.12	8885.814	39579.285
1851	18.12	9087.267	33474.668
8531	18.12	13298.912	37379.891
3340	18.12	10141.444	38812.379
5649	18.12	11573.739	37960.32
2206	18.12	9398.744	39100.141
9845	18.12	14126.91	37286.457
9094	18.12	13668.974	37562.727
6447	18.1	11864.251	38349.277
4067	18.1	10681.982	37000.594
6607	18.1	12002.619	34753.227
665	18.1	8377.422	33990.309
11043	18.1	14485.034	33247.891
2324	18.1	9405.891	36568.121
1680	18.1	8892.093	36392.438
10745	18.1	14595.539	39656.492
2367	18.1	9351.625	35463.363
2563	18.08	9573.819	34564.191
6920	18.08	12073.093	38363.094
8211	18.08	13126.471	37781.586
7449	18.08	12675.623	38622.836
6471	18.08	12003.607	37542.914
2310	18.08	9454.735	37103.297
5040	18.08	11090.804	34277.957
9436	18.08	13965.368	35565.133
6588	18.08	11958.96	34987.008
10525	18.08	14392.462	35006.297
7369	18.08	12642.159	36155.352
4715	18.08	10910.75	37684.297
6955	18.08	12495.248	39877.051
3822	18.08	10451.11	35397.141
706	18.08	8263.951	35403.227
900	18.08	8452.103	37753.781
6886	18.08	12175.728	37144.426
3572	18.06	10198.254	34721.859
3324	18.06	10346.621	38971.453
8437	18.06	13170.322	38675.977
2604	18.06	9685.822	36250.113
4979	18.06	11197.068	35692.988
1841	18.06	9068.751	33321.125
6985	18.06	12375.991	38835.375
1799	18.06	8989.278	33544.629
4922	18.06	11163.697	36617.723
4923	18.06	11074.324	36680.074
4087	18.04	10690.027	36135.867
5370	18.04	11330.765	37882.879
8074	18.04	13072.103	35462.883
9779	18.04	14172.768	38491.914
3669	18.04	10467.406	33026.707
7269	18.04	12669.928	34100.137
968	18.02	8451.691	35819.07
3410	18.02	10319.347	37309.191
1524	18.02	9057.3	38741.766
4055	18.02	10612.817	37159.254
2908	18.02	9813.077	33408.016
5239	18.02	11288.856	36386.285
10546	18.02	14308.648	35323.012
6549	18.02	11961.911	35912.961
3422	18.02	10321.716	37167.52
239	18.02	7755.063	37040.625
2800	18.02	9757.015	36862.164
9855	18.02	14015.574	37038.359
1033	18.02	8626.522	33962.383
1534	18.02	8936.66	38538.754
2744	18.01	9773.074	38790.699
10390	18.01	14258.028	33741.105
7298	18.01	12543.886	34703.137
5242	18.01	11423.3	36429.09
2580	18.01	9574.824	35299.438
583	18.01	8141.667	35002.609
2771	18.01	9860.791	38138.188
9493	18.01	13797.099	36123.152
737	18.01	8387.582	36600.566
3724	18.01	10454.516	34037.262
5722	18.01	11489.424	36571.844
6547	18.01	11930.971	36153.266
5589	18.01	11588.804	40003.328
3630	18.01	10177.459	33962.914
4018	18.01	10602.211	38794.359
9732	18.01	14146.436	39888.781
1266	17.99	8681.084	37638.426
2740	17.99	9776.687	38985.355
107	17.99	7870.601	36169.934
7070	17.99	12435.027	36349.375
10049	17.99	14098.21	34771.207
1112	17.99	8837.734	35055.656
7151	17.99	12337.779	33791.191
6040	17.99	11652.22	33374.805
9182	17.99	13640.811	36406.586
924	17.99	8626.619	37154.285
8322	17.99	13056.797	38969.473
2593	17.99	9522.234	35802.191
990	17.99	8459.988	35192.453
40	17.99	7698.828	34053.313
10621	17.99	14422.606	36949.906
7540	17.97	12827.913	39558.496
8991	17.97	13423.513	39138.547
9291	17.97	13734.93	33459.859
256	17.97	7991.173	37293.691
10905	17.97	14458.842	35647.934
4499	17.97	10894.843	33714.176
6470	17.97	11865.108	37519.523
1685	17.97	9033.775	36489.945
1709	17.97	9053.05	35905.98
7735	17.95	12813.424	35692.371
2867	17.95	9903.102	35402.645
5193	17.95	11275.199	35145.328
6061	17.95	11798.99	33567.906
1982	17.95	9180.554	35623.738
1831	17.95	9072.129	33116.594
1874	17.95	9104.61	33768.332
3005	17.95	10093.197	35548.164
6764	17.95	12184.153	33623.344
6871	17.95	12132.122	36674.77
2793	17.95	9832.591	37448.996
7025	17.95	12340.511	37544.039
6560	17.93	11949.704	35708.16
1985	17.93	9195.55	35681.219
6422	17.93	11994.359	38952.293
4091	17.93	10691.952	35906.965
9030	17.91	13734.678	39533.715
2366	17.91	9360.191	35443.379
7105	17.91	12424.678	35006.543
3886	17.91	10395.894	36128.652
3947	17.91	10465.796	37291.742
579	17.91	8067.374	34984.48
3017	17.91	10017.206	35983.914
6394	17.91	11885.152	39771.094
2415	17.91	9345.669	34770.48
1029	17.91	8594.607	33888.184
5260	17.91	11223.329	36670.824
2222	17.89	9304.52	38569.098
4871	17.89	11040.174	38126.863
1526	17.89	9018.494	38767.672
8222	17.89	12980.576	37867.133
5635	17.87	11631.716	38409.27
330	17.87	7646.04	38935.836
7963	17.87	13025.487	33251.688
2099	17.87	9068.651	37988.051
1034	17.87	8575.138	33646.121
7205	17.87	12562.148	33369.262
2859	17.87	9711.046	35460.234
4230	17.87	10585.433	34953.672
5093	17.87	11158.562	33196.633
2015	17.87	9119.843	36021.789
8972	17.87	13558.313	38378.633
8654	17.87	13206.53	34183.324
2416	17.87	9347.335	34776.027
3651	17.87	10350.151	33387.527
1440	17.87	8788.752	39472.926
8832	17.87	13536.447	36481.773
6306	17.87	11794.308	37903.555
2961	17.87	10041.885	34687.117
3536	17.87	10301.294	35976.184
6573	17.87	12060.732	35305.332
1775	17.85	8910.234	34540.609
2666	17.85	9646.102	38998.859
9214	17.85	13660.63	35772.793
2951	17.85	10099.215	34495.48
572	17.85	8175.291	35297.195
4243	17.85	10741.693	35047.73
5900	17.85	11520.649	34759.816
2174	17.85	9248.111	39948.777
294	17.85	7912.002	38197.148
8782	17.85	13516.568	33876.301
6510	17.85	11963.022	36977.461
8873	17.85	13432.491	37084.949
8245	17.85	13001.286	38056.777
10479	17.85	14395.161	34512.629
8643	17.83	13194.762	34733.598
1624	17.83	8943.132	37247.676
794	17.83	8315.428	38872.648
9434	17.83	13890.851	35520.426
7955	17.83	12933.131	33146.656
9225	17.83	13738.028	35675.609
6238	17.83	11679.052	36317.93
9017	17.83	13658.915	39845.527
6462	17.83	12067.973	37893.324
9273	17.83	13662.307	34062.488
1940	17.83	9224.196	34812.973
9036	17.83	13726.335	39233.672
7400	17.83	12569.991	36948.766
2247	17.81	9484.217	37778.508
8104	17.81	12956.907	36028.617
2873	17.81	9751.138	34807.461
7353	17.81	12507.884	35823.055
6164	17.81	11710.565	34924.82
1427	17.81	8649.485	39167.105
9781	17.81	14138.656	38511.492
2751	17.81	9785.664	38661.574
7060	17.81	12299.089	36632.211
8790	17.81	13556.038	34971.375
6924	17.81	12271.803	38650.164
4383	17.81	10744.745	33964.094
710	17.81	8371.821	35711.395
3548	17.81	10200.329	35686.879
3568	17.81	10210.507	34652.961
6208	17.79	11788.019	35683.207
6457	17.79	11934.834	38114.773
743	17.79	8265.8	36968.414
5887	17.79	11528.422	35086.336
875	17.79	8565.165	38769.516
2839	17.79	9767.62	36120.859
4427	17.79	10605.5	33297.512
9823	17.79	14185.458	37759.816
10898	17.79	14534.55	35833.047
2169	17.79	9171.87	39711.531
6935	17.79	12183.344	39417.867
445	17.79	8134.583	38533.973
8484	17.79	13286.664	38060.594
7367	17.79	12661.264	36132.48
3792	17.79	10360.047	35123.781
7234	17.79	12587.54	33703.621
963	17.78	8547.07	35781.672
7049	17.78	12427.011	36858.375
3240	17.78	10078.433	39140.602
891	17.78	8491.412	38237.215
2400	17.78	9366.931	35410.68
1079	17.78	8848.38	34046.066
4785	17.78	11105.859	39742.043
7023	17.78	12340.594	37800.066
9837	17.78	14197.889	37428.906
6055	17.78	11765.108	33521.852
6905	17.78	12146.996	37919.586
473	17.78	8045.969	37718.992
819	17.76	8378.937	39667.086
7566	17.76	12771.86	39067.938
111	17.76	7672.282	36224.785
1399	17.76	8789.196	38587.77
5741	17.76	11539.331	36424.102
407	17.76	8199.991	39660.305
1031	17.76	8479.901	33946.707
1404	17.76	8670.763	38680.637
7866	17.74	12835.49	33487.68
694	17.74	8281.568	34947.512
3081	17.74	9990.592	36859.574
10950	17.74	14627.016	34870.383
8623	17.74	13334.007	35272.281
3239	17.74	10005.071	39099.238
3608	17.74	10187.027	34162.512
1133	17.74	8790.858	35448.449
37	17.74	7879.375	33912.371
2602	17.74	9530.462	36172.234
9048	17.74	13676.779	39097.746
2	17.74	7957.815	33012.043
4521	17.74	10971.477	33919.109
2365	17.72	9381.161	35432.051
326	17.72	7728.114	38896.387
5168	17.72	11305.499	34323.84
5890	17.72	11598.397	34807.555
4190	17.72	10643.212	35253.402
1885	17.72	9276.082	34053.152
3718	17.72	10523.163	33843.328
8706	17.72	13319.321	33710.57
6153	17.72	11819.138	34666.844
3549	17.72	10272.823	35693.086
596	17.7	8088.633	34856.305
10858	17.7	14629.89	37158.301
6327	17.7	11786.077	38518.055
9025	17.7	13706.815	39729.852
1032	17.7	8574.315	33960.035
1085	17.7	8756.55	34110.125
10134	17.7	14043.733	34355.281
5907	17.7	11605.803	34525.648
765	17.7	8308.543	37456.004
7574	17.7	12727.188	38860.359
3224	17.7	10082.572	38546.109
41	17.7	7833.011	34080.547
1263	17.7	8843.99	37636.375
1730	17.7	8895.537	35674.063
7236	17.7	12506.191	33735.168
3280	17.68	10232.649	39944.969
8524	17.68	13180.075	37568.324
7288	17.68	12629.258	34454.117
3387	17.68	10298.174	38036.043
10831	17.68	14448.829	38121.895
10388	17.66	14255.946	33678.504
2414	17.66	9306.099	35065.598
10851	17.66	14625.029	37483.105
3433	17.66	10346.22	36961.559
429	17.66	8151.256	39264.32
6488	17.66	11986.898	37290.047
2322	17.66	9351.551	36544.461
10710	17.66	14275.963	38882.305
5280	17.66	11350.693	36853.734
9286	17.66	13667.499	33515.293
2353	17.66	9382.801	35832.648
6777	17.66	12088.05	33849.09
5038	17.64	11117.131	34264.32
1276	17.64	8711.675	37776.266
10906	17.64	14473.28	35704.172
8188	17.64	13106.643	37456.578
6934	17.64	12110.576	39367.219
6978	17.64	12371.438	38969.266
9085	17.64	13639.911	38064.992
603	17.64	8105.148	34514.07
9226	17.64	13724.009	35689.414
2592	17.64	9622.431	35698.941
10957	17.64	14473.651	34481.77
8032	17.62	13049.137	34298.004
2477	17.62	9347.121	33708.477
5599	17.62	11424.397	39566.711
421	17.62	8194.255	39369.711
6809	17.62	12264.798	34514.613
6995	17.62	12368.423	38784.625
2080	17.6	9278.255	37542.215
10766	17.6	14483.995	39055.781
8783	17.6	13502.687	34118.469
2255	17.6	9376.591	37457.91
9298	17.6	13638.23	33266.316
9677	17.6	13942.605	38691.859
3059	17.6	9959.03	36689.133
9263	17.6	13593.494	34139.152
7155	17.6	12479.649	33523.84
418	17.6	8107.964	39339.047
947	17.6	8591.969	36279.762
4074	17.58	10675.763	36628
6340	17.58	11788.457	39062.863
2515	17.58	9654.639	33078.34
2425	17.58	9335.479	34608.305
223	17.58	7816.362	36931.598
1510	17.58	9045.753	38842.457
10151	17.58	13998.284	34159.793
3409	17.58	10186.411	37255.438
2952	17.58	10132.726	34498.238
7106	17.58	12374.646	35019.801
8709	17.58	13149.153	33759.355
8268	17.58	12935.302	38312.34
1773	17.58	8859.732	34735.215
8101	17.57	13025.043	35905.781
8062	17.57	12994.022	35281.27
7575	17.57	12876.536	38860.703
1966	17.57	9079.894	35372.43
7040	17.57	12312.279	37286.242
2314	17.57	9443.709	36700.211
1072	17.57	8800.222	33877.758
2807	17.57	9920.217	36807.848
6242	17.57	11667.711	36392.945
6173	17.57	11682.491	34982.094
3434	17.57	10181.152	36967.066
242	17.57	7757.691	37060.504
735	17.57	8315.586	36529.09
7488	17.55	12500.178	39416.898
2663	17.55	9499.632	38683.926
2472	17.55	9388.24	33648.684
7647	17.55	12800.471	36988.938
7359	17.55	12572.949	35957.273
9329	17.55	13831.481	33700.098
5326	17.55	11271.825	37204.695
8271	17.55	12963.215	38370.492
9494	17.55	13987.996	36155.375
2048	17.55	9096.498	36720.746
3278	17.55	10238.431	39934.504
7610	17.55	12880.096	37851.43
8394	17.55	13260.685	39602.371
9682	17.55	13915.003	38736.91
28	17.55	7895.827	33639.73
2971	17.55	9963.872	34762.406
848	17.55	8477.494	39396.629
6858	17.55	12218.203	36152.891
5440	17.55	11240.928	38976.559
4046	17.53	10655.585	37290.82
6345	17.53	11832.186	39401.012
7095	17.53	12465.316	35099
4730	17.53	10940.63	38518.313
376	17.53	7824.657	39709.984
300	17.53	7666.835	38326.469
64	17.53	7931.488	34710.512
9283	17.53	13784.146	33801.434
3793	17.53	10471.521	35147.109
6557	17.53	12019.425	35661.18
7033	17.53	12383.649	37483.773
6438	17.53	11869.556	38657.648
7759	17.53	12923.801	35171.949
4709	17.53	10953.199	37480.133
611	17.51	8182.505	33878.77
2895	17.51	9894.629	33929.602
7526	17.51	12833.46	40006.992
2768	17.51	9798.921	38070.73
6077	17.51	11793.38	33751.238
6638	17.51	11877.05	34063.668
547	17.51	8125.355	36387.363
4208	17.51	10648.984	35108.176
8349	17.51	13053.866	39613
1392	17.51	8815.012	38538.547
6779	17.51	12131.983	33924.852
1228	17.51	8771.395	37080.152
4820	17.51	11089.379	38611.852
9651	17.51	13949.385	38286.875
10768	17.49	14634.869	39082.633
972	17.49	8466.363	35687.898
6820	17.49	12170.527	34871.672
3895	17.49	10494.872	36391.02
3983	17.49	10517.56	39265.703
5154	17.49	11333.027	33578.211
2714	17.49	9879.059	39822.652
917	17.49	8517.907	37038.277
5015	17.49	11121.419	34630.969
6346	17.49	11779.531	39406.508
1778	17.47	8894.044	34344.613
309	17.47	7959.239	38551.684
10633	17.47	14379.003	37397.16
3882	17.47	10530.989	36081.883
7119	17.47	12366.27	34670.195
1673	17.47	9000.568	36554.613
1067	17.47	8814.882	33666.898
2665	17.47	9632.325	38897.883
6508	17.47	11929.957	36967.887
8711	17.47	13216.43	33799.84
452	17.47	8001.79	38414.691
6818	17.47	12157.125	34754.195
7120	17.45	12488.152	34671.809
9264	17.45	13579.663	34211.262
7612	17.45	12761.496	37881.465
4381	17.45	10727.945	33948.309
4795	17.45	11145.421	39258.895
14	17.45	7721.756	33412.938
934	17.45	8608.527	36823.805
2549	17.45	9622.07	34034.039
9751	17.45	14105.597	39154.734
7603	17.45	12725.917	38268.207
3218	17.45	10124.798	38406.605
7031	17.45	12389.113	37424.699
2321	17.43	9332.648	36826.27
664	17.43	8294.783	33969.117
1411	17.43	8829.987	38812.191
1110	17.43	8666.519	35005.758
2930	17.43	10006.095	33268.48
10885	17.43	14540.442	36362.91
6093	17.43	11654.147	33930.855
4014	17.43	10581.416	39038.664
1849	17.43	9196.685	33445.023
1099	17.43	8787.644	34742.484
7232	17.43	12674.687	33678.125
4813	17.41	11031.857	38517.664
2225	17.41	9311.687	38611.879
3535	17.41	10276.897	35967.703
650	17.41	8402.511	33153.695
8978	17.41	13397.236	38769.262
6542	17.41	11900.186	36313
2680	17.41	9494.107	39388.742
329	17.41	7699.799	38928.691
5017	17.41	11053.808	34676.559
4398	17.41	10729.094	33363.148
1610	17.41	8944.814	37372.102
6468	17.41	12005.919	37777.84
2866	17.39	9760.18	35390.117
3223	17.39	9967.875	38541.766
4784	17.39	11065.184	39734.445
1006	17.39	8554.222	34643.992
411	17.39	8068.39	39717.492
6670	17.39	12059.608	33621.035
2129	17.39	9198.618	38742.965
667	17.39	8297.566	34135.637
1549	17.39	9029.14	38434.383
4980	17.39	11036.981	35693.098
1996	17.39	9189.606	35794.664
4033	17.39	10698.103	37734.117
6546	17.39	11866.661	36355.387
1945	17.39	9116.376	34982.375
3696	17.39	10426.107	33557.988
4369	17.37	10645.508	33827.191
7541	17.37	12857.277	39563.27
8381	17.37	13252.636	39753.996
7764	17.37	12844.72	35227.852
11037	17.37	14550.956	33197.227
10862	17.37	14585.64	36919.172
3690	17.37	10424.852	33551.867
631	17.37	8064.388	33458.742
7167	17.37	12455.404	33213.914
5668	17.37	11551.107	37467.816
653	17.37	8276.519	33410.922
7016	17.37	12305.438	37862.371
5592	17.37	11528.526	39704.676
8938	17.37	13365.688	37731.852
9463	17.37	13960.693	35862.141
257	17.37	7762.601	37300.02
7395	17.37	12565.923	36799.512
2730	17.37	9757.857	39436.816
1403	17.37	8848.085	38616.23
6337	17.37	11729.652	38921.98
7086	17.35	12349.833	35284.605
2475	17.35	9292.684	33697.563
5169	17.35	11324.288	34335.5
7480	17.35	12518.261	39277.996
2635	17.35	9523.995	37659.148
4311	17.35	10713.31	34737.188
4987	17.35	11107.543	35493.266
2518	17.35	9601.7	33241.191
4984	17.35	11029.722	35412.703
9590	17.35	13815.411	37049.863
2327	17.35	9366.924	36390.344
7091	17.35	12464.122	35346.621
7832	17.35	12811.102	34108.926
3609	17.35	10266.345	34168.641
7663	17.34	12920.538	36681.484
3544	17.34	10271.426	35885.609
9871	17.34	14029.189	36568.348
67	17.34	7747.58	34747.922
8418	17.34	13290.84	39140.438
7844	17.34	12732.228	33854.266
8379	17.34	13039.239	39982.703
2008	17.34	9137.679	35864.328
94	17.34	7755.456	35966.449
4436	17.34	10942.995	33021.348
806	17.34	8250.276	39311.484
6414	17.34	12050.279	39570.211
8106	17.34	12957.956	36061.352
734	17.32	8378.864	36487.02
3644	17.32	10245.406	33508.797
755	17.32	8397.374	37339.871
9714	17.32	13894.372	39307.996
2254	17.32	9474.942	37384.93
6872	17.32	12217.013	36783.48
6063	17.32	11764.359	33576.695
1218	17.32	8839.839	36890.844
6990	17.32	12470.44	38938.777
1829	17.3	9110.299	33092.242
7476	17.3	12628.919	39163.551
2552	17.3	9539.911	34101.742
854	17.3	8618.8	38978.309
9292	17.3	13719.157	33161.809
7634	17.3	12915.443	37254.926
3234	17.3	10078.169	39010.664
2116	17.3	9132.275	38345.309
2641	17.3	9498.157	37945.328
254	17.3	7917.342	37270.168
726	17.3	8236.387	36209.051
6445	17.3	12050.607	38530.793
9753	17.3	14010.499	39240.375
1784	17.3	8996.219	34219.961
612	17.28	8148.727	33897.363
816	17.28	8394.294	39562.359
1121	17.28	8791.361	35303.461
3939	17.28	10368.774	36980.836
6455	17.28	11883.167	38010.043
6274	17.28	11769.504	36968.832
8260	17.28	13035.672	38198.602
6080	17.28	11826.543	33775.574
4763	17.28	11004.345	39775.172
7310	17.28	12562.641	34952.781
8831	17.28	13504.583	36325.086
2599	17.26	9692.942	35999.188
2496	17.26	9279.238	33474.785
849	17.26	8618.55	39195.906
5368	17.26	11421.12	37823.121
7477	17.26	12626.073	39191.586
7284	17.26	12658.408	34325.832
818	17.26	8256.024	39587.434
8055	17.26	12966.042	35103.488
4027	17.26	10671.76	38159.465
6999	17.26	12339.933	38545.355
6084	17.26	11674.482	33822.758
315	17.26	7960.245	38756.723
8661	17.24	13226.85	34021.348
6317	17.24	11833.109	38233.242
3986	17.24	10437.059	39357.598
2847	17.24	9850.636	36020.273
5007	17.24	11190.758	35021.945
3610	17.24	10193.389	34229.512
3566	17.24	10281.486	34841.422
9297	17.24	13594.244	33242.645
5034	17.24	11117.428	34204.098
5614	17.24	11599.966	39052.633
2144	17.24	9189.623	39102.332
6812	17.24	12067.812	34586.09
6612	17.24	12055.75	34504.523
8817	17.24	13469.896	35724.41
778	17.22	8348.786	37779.578
7030	17.22	12437.462	37396.492
3989	17.22	10490.728	39474.695
4876	17.22	11015.579	37880.152
7285	17.22	12689.144	34375.629
928	17.22	8439.449	36938.262
8977	17.22	13535.394	38679.48
4071	17.22	10732.867	36803.551
2583	17.22	9554.204	35436.754
5779	17.22	11555.06	36371.48
252	17.22	7939.108	37264.809
9373	17.22	13845.54	34590.43
6951	17.22	12261.446	39999.762
6452	17.22	12002.159	38208.668
7129	17.22	12417.068	34191.23
7245	17.2	12618.445	33838.895
2043	17.2	9070.183	36630.531
9259	17.2	13732.954	34373.629
10636	17.2	14323.075	37501.48
5184	17.2	11312.704	34892.477
1951	17.2	9266.361	35077.531
10744	17.2	14584.009	39957.117
855	17.2	8576.151	38991.637
1115	17.2	8720.938	35113.172
552	17.18	8101.584	36264.836
7058	17.18	12388.138	36769.145
7044	17.18	12367.127	37087.512
10722	17.18	14347.2	39218.953
8828	17.18	13448.363	36141.27
6785	17.18	12122.862	34014.645
8078	17.16	12948.054	35506.867
7304	17.16	12547.276	34817.02
2980	17.16	9994.645	34952.414
2963	17.16	10083.782	34691.414
1021	17.16	8440.425	34420.238
6845	17.16	12230.365	35839.289
2600	17.16	9610.331	36016.352
9455	17.16	13935.981	35834.758
1253	17.16	8701.121	37523.031
15	17.16	7852.765	33418.141
8421	17.16	13171.266	39239.676
4759	17.16	10959.463	39930.398
8406	17.16	13251.544	39297.32
9703	17.16	13884.312	39041.633
4045	17.14	10672.339	37279.215
7641	17.14	12830.724	37049.234
7051	17.14	12394.88	36917.324
6633	17.14	11978.386	34031.164
2880	17.14	9745.006	34757.715
4471	17.14	10820.032	33442.012
8942	17.14	13394.006	37745.875
9299	17.14	13699.606	33022.758
3561	17.14	10150.591	34956.949
4099	17.14	10620.189	35785.078
7012	17.14	12365.657	37986.961
5376	17.14	11404.056	38195.309
6957	17.14	12350.896	39953.625
2517	17.14	9657.397	33179.934
1095	17.14	8784.366	34495.98
5638	17.12	11468.886	38205.156
6252	17.12	11852.994	36605.094
6896	17.12	12263.44	37504.395
5812	17.12	11444.877	35958.566
1965	17.12	9088.35	35362.766
9903	17.12	14057.508	36492.441
2348	17.11	9399.683	35750.359
5130	17.11	11300.034	33245.031
6861	17.11	12098.126	36212.496
3997	17.11	10601.877	39849.199
3648	17.11	10277.387	33640.117
9502	17.11	13926.467	36173.984
10668	17.11	14268.136	38497.742
7364	17.09	12525.218	36094.715
723	17.09	8331.731	36094.496
1381	17.09	8722.383	38387
8591	17.09	13294.712	36734.574
4719	17.09	10805.353	37811.637
5897	17.09	11515.279	34708.691
3794	17.09	10381.372	35183.359
7301	17.09	12615.469	34726.273
367	17.09	7681.083	39525.754
10723	17.07	14259.346	39252.859
10641	17.07	14297.521	37625.246
11038	17.07	14551.874	33214.117
10305	17.07	14272.709	33031.207
3779	17.07	10501.822	34784.715
6735	17.07	12195.306	33160.148
3907	17.07	10421.398	36635.309
684	17.07	8397.063	34648.27
364	17.07	7775.962	39461.316
3440	17.07	10284.961	36785.285
7854	17.07	12912.999	33676.566
8659	17.07	13258.349	33969.672
8714	17.07	13217.707	33534.895
3222	17.07	9938.874	38502.73
3639	17.07	10283.985	33716.176
84	17.07	7750.277	35241.129
5129	17.07	11418.886	33197.641
1066	17.07	8777.43	33600.465
8388	17.05	13341.519	39883.027
2763	17.05	9754.582	38196.457
7000	17.05	12324.823	38556.398
6917	17.05	12190.087	38264.316
6900	17.05	12128.896	37667.645
9946	17.05	14046.127	35806.258
225	17.05	7647.104	36942.621
12	17.05	7896.343	33373.16
6343	17.05	11648.716	39252.355
3235	17.05	10062.363	39027.957
3977	17.03	10511.756	38947.316
8601	17.03	13220.967	36257.59
5775	17.03	11528.068	36312.281
240	17.03	7978.876	37052.508
2646	17.03	9564.169	38116.508
7382	17.03	12511.634	36518.473
789	17.03	8335.076	38672.813
602	17.03	8096.858	34692.762
6576	17.03	11882.136	35356.555
988	17.03	8628.394	35110.891
9746	17.03	14151.758	39364.043
2809	17.03	9880.887	36563.34
436	17.01	8014.584	39098.207
2194	17.01	9331.909	39474.547
251	17.01	7854.308	37250.281
2925	17.01	10090.066	33056.266
662	17.01	8360.179	33740.727
1057	17.01	8844.596	33258.633
9237	16.99	13709.756	35330.602
[truncated: 1,861 more rows]
