# Supplementary material for: Insights on the Control of Yeast Single-Cell Growth Variability by Members of the Trehalose Phosphate Synthase (TPS) Complex
Source: Front Cell Dev Biol. 2021 Jan 28;9:607628. doi: 10.3389/fcell.2021.607628 (PMC7876269; doi:10.3389/fcell.2021.607628)
Supplement: Supplementary file 2 [file Data_Sheet_1.ZIP › final_code/input_datasets/BY4741_3_t1.csv]

Id	Area (µm²)	Centre X Position (µm)	Centre Y Position (µm)
6131	85.93	11465.105	35300.211
2522	85.32	9918.011	38591.242
13067	84.84	14279.975	37494.52
14126	82.56	14442.436	34038.348
5688	82.35	11319.155	36743.137
14245	82.19	14489.232	33145.086
4312	81.37	10442.964	39986.07
3163	80.57	9960.756	34977.691
10612	79.61	13376.755	38356.469
5594	78.98	11389.706	34876.625
5208	77.33	11065.461	39041.66
5205	77.23	11082.68	39015.734
11320	76.81	13618.374	34516.395
1906	76.47	9579.365	33048.094
6709	76.31	11893.701	38987.68
5556	75.66	11290.317	33911.633
8344	74.99	12599.399	34304.82
3732	74.99	10274.178	34002.934
9900	74.74	13293.631	36457.723
10025	74.34	13153.85	34632.402
75	72.64	7686.465	35161.602
10441	72.16	13412.311	35697.145
719	70.99	8217.972	37545.445
13892	70.86	14423.79	36464.414
9882	70.8	13213.288	36756.156
14207	70.68	14603.342	33436.633
7399	70.44	12200.745	37202.691
11017	70.01	13637.447	37165.793
5196	69.86	11156.664	39182.898
9520	69.67	13002.913	37469.313
9171	69.59	13061.596	33386.262
7378	68.37	12171.876	36840.855
3182	68.18	10067.669	35329.32
13036	68.02	14298.188	36845.164
7836	68	12408.804	38900.988
5413	67.72	11131.804	35298.188
9648	67.33	13011.02	40008.707
6581	66.59	11814.208	39625.172
6213	66.49	11477.103	33676.883
979	66.15	8612.386	34533.023
1973	66.11	9539.451	35251.723
4964	65.92	10817.961	36078.219
6902	65.44	12018.722	37181.938
1348	65.23	9015.203	36238.102
12811	65.17	14352.438	35271.672
7247	64.36	12123.857	34544.691
12089	64.33	14171.563	39017.973
9026	64.31	12892.624	35140.289
4771	64.25	10746.154	34241.043
7968	64.12	12475.915	35755.086
4940	63.98	10906.882	35599.383
12533	63.75	14046.834	33092.855
12079	63.27	14007.89	39422.934
9078	63.23	12724.474	34581.363
7144	63.22	11871.198	33537.555
4711	62.97	10617.161	35799.566
12175	62.79	14090.094	37722.766
13246	62.68	14532.635	39323.98
12745	62.64	14319.453	34536.039
1458	62.47	9266.693	34510.633
1303	62.45	8967.098	37760.598
8524	62.2	12532.45	36365.977
6591	61.32	11706.906	39893.734
9847	61.19	13218.743	37328.844
10179	60.97	13393.822	33342.504
12992	60.97	14376.502	36377.094
3786	60.82	10451.656	33339.539
494	60.69	8008.893	35599.09
7787	60.52	12340.055	39833.328
8095	60.34	12315.393	33365.855
7754	60.27	12273.525	39486.656
8613	59.69	12503.414	37882.977
1429	59.62	9045.009	33070.566
11852	59.58	13970.974	36961.91
14191	59.52	14456.155	33371.207
13275	59.48	14429.913	38852.078
3023	59.27	9803.329	35280.254
2620	59.04	9902.262	35904.824
14118	59.02	14631.942	34259.465
8508	58.94	12615.096	36124.691
767	58.87	8237.055	38912.023
3704	58.64	10180.113	34628.953
4661	58.58	10754.368	36360.715
6705	58.56	12061.059	39255.461
13164	58.35	14353.256	38844.656
1685	58.04	9442.418	39216.938
1296	58.03	8963.948	37852.461
1961	57.97	9639.058	34751.836
5172	57.64	11197.873	39644.711
9088	57.01	12748.043	33984.594
12099	56.49	14187.287	38652.055
932	56.28	8490.294	36513.711
3899	56.13	10464.402	36236.457
6594	56.07	11705.055	39993.008
5147	55.9	10893.18	39658.258
632	55.88	8324.527	35588.508
8514	55.79	12527.035	36198.141
3334	55.71	9920.901	37510.074
5386	55.67	11126.055	36035.688
9605	55.65	13113.561	39124.902
5897	55.48	11580.211	39434.117
3715	55.36	10266.449	34519.371
3336	55.36	10019.593	37556.176
8744	55.29	12902.712	38697.652
11529	55.17	13951.597	33786.898
4982	55.08	10790.801	36481.184
7384	55.08	12136.652	36986.828
8010	54.9	12342.5	35154.84
354	54.89	8070.794	38924.047
4967	54.81	10832.056	36106.91
8770	54.75	12762.702	38583.254
511	54.5	8167.032	34980.805
8711	54.48	12860.815	39954.141
9288	54.46	13131.713	34796.547
8503	54.46	12578.181	36059.715
12173	54.33	14198.644	37943.07
9261	54.27	13100.482	34527.387
5778	54.27	11356.246	37938.457
6560	54.21	11838.947	38862.785
12416	54.08	14117.331	34814.797
6216	54.08	11514.196	33751.508
9463	53.95	13117.399	36505.781
10630	53.7	13353.249	39030.039
985	53.68	8585.639	34050.387
12958	53.66	14325.443	35934.563
12346	53.62	14172.427	35761.227
59	53.51	7671.628	34637.367
11920	53.31	13821.375	37882.641
12825	53.28	14271.917	35352.48
10387	53.14	13430.318	35252.164
9724	52.74	13215.452	38603.684
3617	52.66	10318.164	36456.555
483	52.64	8092.964	36332.48
5820	52.55	11337.027	38878.023
12402	52.4	14102.68	34986.246
11098	52.36	13672.039	36269.926
10099	52.3	13196.657	33574.063
8330	52.26	12503.189	34039.031
5665	52.24	11234.399	36232.984
8453	52.2	12602.143	35810.055
4744	52.03	10621.405	35062.508
10123	51.76	13214.983	33234.586
6009	51.63	11633.114	37436.816
11193	51.61	13761.042	36016.641
4318	51.57	10601.883	39919.086
1982	51.5	9549.616	35501.645
9381	51.3	12977.652	35143.523
8638	51.04	12626.933	38444.879
12462	50.96	14126.631	34071.191
11476	50.92	13927.081	33209.246
11656	50.86	13887.089	35266.676
3832	50.81	10464.472	34551.496
1361	50.77	8973.451	36009.047
9967	50.73	13286.707	35365.109
10497	50.71	13494.126	36425.672
5105	50.67	10792.688	38619.863
9550	50.44	12962.459	38137.387
3084	50.4	9902.781	33766.813
1459	50.37	9096.905	34595.922
2404	50.33	9624.217	38219.164
1395	50.08	9043.547	34465.867
8987	49.85	12905.485	35434.953
8047	49.77	12479.425	34527.945
10039	49.75	13321.482	34536.195
10195	49.71	13465.807	33536.152
5447	49.64	11168.851	34649.012
5610	49.58	11334.86	35260.094
3057	49.54	9726.26	34395.063
10015	49.52	13234.512	34846.695
10310	49.41	13536.398	34319.527
1761	49.41	9449.821	36546.652
4649	49.37	10590.973	36496.102
13314	49.35	14506.66	38473.137
9654	49.29	13267.895	39905.527
4670	49.27	10661.86	36117.172
2541	49.12	9772.744	37868.625
5013	49.1	10804.447	36977.676
1173	49.04	8784.872	39038.859
4858	49.03	10935.556	33361.578
12054	48.74	14017.76	39935.609
12835	48.68	14378.827	35431.324
1368	48.6	8944.067	35680.328
8338	48.58	12615.874	34194.746
6572	48.55	11713.647	39310.395
899	48.55	8457.743	37345.949
8617	48.51	12680.83	38067.48
3823	48.49	10532.59	34315.836
7448	48.41	12272.952	38303.762
1413	48.39	9036.092	33854.758
6882	48.37	11930.56	37502.297
4023	48.3	10554.562	38969.586
4555	48.28	10687.715	38758.18
7783	48.26	12437.503	39785.469
6609	48.16	11865.352	39612.77
7602	48.09	12147.484	39117.039
11313	48.09	13767.788	34736.176
11879	48.05	13962.358	37469.637
641	48.01	8364.205	35780.379
1659	47.99	9418.46	39872.527
10106	47.93	13201.299	33627.184
3026	47.91	9908.691	35177.57
5845	47.82	11257.654	39363.055
1352	47.76	8965.993	36115.051
3753	47.74	10189.105	33566.602
8611	47.42	12524.913	37834.563
10667	47.42	13495.165	39719.824
616	47.4	8382.595	35185.531
5100	47.32	10963.064	38560.309
8059	47.3	12375.355	34133.512
6930	47.28	11961.105	36859.344
11700	47.28	13850.387	35623.484
12242	47.26	14016.428	36810.906
1282	47.21	9048.402	38560.645
1057	47.19	8796.181	34799.094
6950	47.15	11925.064	36807.492
1561	47.15	9168.751	37959.484
7090	47.09	11910.024	34574.328
1028	47	8833.308	33449.641
1565	46.9	9150.268	38072.23
7086	46.88	11958.006	34527.914
6602	46.8	12025.101	39917.289
3984	46.78	10497.099	37790.395
342	46.77	8144.481	39533.637
11194	46.77	13673.325	36031.273
850	46.71	8541.351	38633.633
5166	46.54	11003.935	39850.512
13310	46.48	14496.086	38739.848
3374	46.42	10021.389	38517.102
3670	46.29	10247.232	35284.316
5714	46.29	11229.394	37189.805
1385	46.23	9003.655	35162.359
13074	46.21	14256.601	37818.652
7128	46.17	11928.146	33956.141
10194	46	13473.104	33526.438
5866	45.94	11264.472	39643.184
12425	45.92	14143.656	34691.617
5448	45.92	11196.069	34751.809
5332	45.9	11171.859	37115.922
10109	45.85	13341.602	33357.371
9896	45.85	13175.602	36621.742
9707	45.81	13176.417	38845.324
8850	45.58	12781.884	36604.227
2462	45.56	9672.028	39786.836
1156	45.56	8751.506	38365.004
10493	45.48	13401.056	36279.031
5266	45.48	11144.357	37985.715
6717	45.46	11978.191	39029.516
11893	45.42	13943.427	37596.207
11977	45.41	13789.711	38883.563
14040	45.41	14488.876	35555.121
4619	45.31	10698.105	37133.262
13358	45.29	14587.109	37701.586
5964	45.27	11504.927	38250.891
3764	45.27	10323.447	33182.32
599	45.1	8348.38	34580.191
12392	45.08	14055.754	35103.223
13984	45.04	14452.816	35696.535
5053	45.02	10865.33	37753.168
472	45	8152.887	36379.117
14199	44.91	14493.41	33413.547
6251	44.91	11435.749	33001.438
4957	44.87	10848.427	35864.691
8426	44.81	12638.241	35392.512
10624	44.81	13479.549	38834.164
5112	44.79	10790.313	38779.391
8566	44.74	12648.652	36989.465
136	44.7	7723.267	36400.32
7875	44.7	12322.362	38270.453
12383	44.68	14036.778	35294.316
13174	44.62	14361.541	39128.141
1780	44.58	9323.565	36169.039
9507	44.58	13117.131	37350.355
5870	44.56	11315.007	39769.664
8712	44.56	12840.585	39953.797
11811	44.54	13789.494	36438.68
4746	44.52	10621.182	34800
13099	44.51	14285.549	38193.344
3822	44.51	10501.214	34297.445
10392	44.51	13492.6	35363.055
770	44.51	8397.693	39057.914
3531	44.45	10178.281	38949.926
7266	44.43	12117.645	34754.969
4641	44.43	10638.801	36801.578
10351	44.41	13558.814	34689.438
504	44.33	7993.02	35405.613
9200	44.29	13104.903	33836.074
10613	44.26	13400.738	38378.883
4748	44.22	10693.643	34899.098
4827	44.22	10765.355	33297.305
9206	44.2	13127.148	33924.625
7866	44.18	12410.316	38405.207
11583	44.08	13990.512	34563.539
12507	44.05	14147.468	33600.195
3380	44.01	10104.819	38568.219
4600	43.91	10730.658	37514.551
10028	43.89	13333.327	34642.379
9683	43.89	13339.733	39366.398
2375	43.84	9511.464	37436.984
8063	43.78	12447.947	34214.508
9082	43.76	12762.398	34433.344
492	43.74	8184.019	35587.109
1663	43.74	9417.527	39941.715
7793	43.68	12290.604	39939.594
587	43.68	8233.769	34087.766
13244	43.68	14463.623	39548.617
6896	43.66	12024.996	37422.758
10747	43.64	13752.908	38141.746
10573	43.64	13442.342	37850.254
1107	43.62	8749.287	36751.922
1502	43.53	9173.161	36356.363
13173	43.51	14216.566	39050.453
12386	43.43	14149.06	35328.102
7843	43.39	12381.152	38748.23
13185	43.34	14403.658	39360.762
4798	43.3	10706.339	33484.887
5073	43.18	10891.079	38114.852
7391	43.17	12082.965	37024.121
9586	43.17	12943.193	38778.242
4802	43.15	10768.545	33560.008
8710	43.15	12733.723	39907.891
7835	43.07	12406.074	38883.805
5026	43.07	10947.501	37239.352
5518	42.99	11007.339	33062.859
3304	42.95	9973.25	36869.707
11629	42.95	13844.867	35221.664
8525	42.95	12704.503	36443.246
11286	42.9	13591.88	34825.691
12471	42.86	14118.122	33898.34
3854	42.78	10532.655	35224.004
10274	42.72	13396.724	33927.352
5419	42.72	11041.027	35151.152
8315	42.63	12677.055	33659.469
5412	42.59	11201.104	35295.969
5179	42.57	11062.603	39564.461
266	42.57	7970.256	38366.676
8500	42.48	12495.818	36023.684
10619	42.48	13411.711	38598.332
13159	42.46	14266.535	38741.613
3579	42.44	10250.455	37476.777
14099	42.44	14565.143	34328.738
1503	42.42	9159.93	36414.895
11587	42.4	13913.494	34618.773
5367	42.38	11055.53	36657.223
1651	42.38	9181.917	39910.234
3328	42.32	10123.737	37351.629
5608	42.28	11372.213	35238.129
5310	42.28	11034.34	37358.148
11982	42.25	13927.344	39009.613
12239	42.21	14100.48	36768.609
1221	42.21	8701.052	39265.148
11882	42.13	13927.342	37473.195
438	42.05	8179.939	37692.102
14206	42.04	14573.938	33434.801
4041	42.04	10382.98	39445.016
1705	42	9303.884	38316.793
8361	41.98	12519.048	34609.797
13235	41.98	14467.499	39648.453
3644	41.96	10226.797	36046.02
12460	41.94	14058.666	34027.906
9794	41.94	13226.45	37194.34
10682	41.92	13712.318	39602.395
5696	41.9	11241.981	36885.027
2384	41.9	9697.855	37607.488
11486	41.88	13811.14	33280.727
7964	41.86	12469.279	35935.66
3366	41.77	9924.231	38336.988
8428	41.75	12571.992	35433.375
920	41.73	8583.076	36593.172
8007	41.63	12301.591	35359.855
11006	41.61	13573.703	37475.543
9190	41.59	12956.584	33704.168
5527	41.56	11266.481	33009.773
12789	41.56	14288.177	35107.152
8860	41.54	12846.066	36404.445
5947	41.54	11464.503	38566.602
11338	41.54	13641.489	34397.613
7443	41.52	12150.817	38088.199
12535	41.46	14011.531	33112.699
6388	41.38	11800.155	35873.93
9661	41.31	13299.227	39623.977
1900	41.31	9410.192	33002.496
1072	41.29	8791.385	35442.336
11448	41.25	13701.252	33072.484
8592	41.25	12640.486	37479.281
10708	41.23	13656.105	38822.91
4513	41.21	10634.795	39519.828
279	41.19	7649.346	38540.141
2418	41.19	9646.826	38378.195
11457	41.15	13652.245	33146.199
12146	41.14	14100.676	38035.828
12019	41.12	13863.951	39517.473
3100	41.1	9857.797	33189.984
13175	41.1	14317.882	39141.637
3278	41.06	10032.827	36308.27
1379	41	8891.73	35356.609
12090	41	14168.518	39041.223
4300	40.98	10416.866	39724.996
9754	40.96	13276.691	37879.289
539	40.94	8044.436	33577.184
2613	40.92	9895.103	36375.277
6099	40.79	11624.46	35948.773
12686	40.75	14360.997	34082.695
5677	40.75	11358.474	36400.203
11380	40.71	13620.696	33795.707
8572	40.68	12573.924	37069.301
8627	40.56	12648.748	38247.672
9667	40.54	13313.921	39726.824
9607	40.54	13075.222	39148.059
8772	40.52	12716.21	38626
10599	40.5	13417.619	38238.238
4707	40.48	10733.598	35783.094
8070	40.46	12321.465	34124.27
5498	40.45	11135.936	33585.125
6421	40.45	11683.812	36350.543
6587	40.39	11752.079	39842.695
11502	40.37	13895.06	33436.895
6545	40.35	11821.305	38543.152
10711	40.33	13751.273	38940.828
1517	40.33	9088.47	36939.797
9850	40.31	13221.934	37339.105
6926	40.31	12023.098	37164.859
51	40.29	7691.523	34417.102
13160	40.27	14415.602	38758.973
12174	40.24	14099.405	37709.934
1576	40.22	9196.685	38159.914
1457	40.22	9159.028	34453.184
8593	40.2	12701.83	37489.223
283	40.2	7800.992	38646.902
1583	40.18	9102.66	38285.801
3758	40.12	10311.153	33624.309
441	40.12	8071.003	37797.48
969	40.08	8593.9	34858.469
367	40.08	8114.078	38618.578
1643	40.06	9230.359	39726.438
13683	40.02	14445.329	36863.57
9010	40.01	12813.377	35295.609
325	39.95	8193.951	39811.027
3552	39.93	10258.697	38765.707
6093	39.91	11432.349	36062.93
4647	39.81	10614.598	36429.34
4786	39.79	10666.016	33866.375
7125	39.79	11974.047	33919.113
9104	39.78	12798.874	33528.527
3041	39.74	9830.485	34689.426
12312	39.74	14133.006	36127.113
1236	39.74	8818.549	39966.734
8791	39.74	12789.961	38135.637
2548	39.72	9873.133	37674.422
2428	39.7	9642.742	38714.129
5151	39.68	10881.436	39743.84
10623	39.66	13449.402	38726.211
590	39.66	8279.767	34263.664
1559	39.58	9145.845	37943.875
4947	39.58	10963.117	35747.672
12362	39.58	14023.63	35725.762
3685	39.56	10325.704	35083.625
1369	39.56	8969.991	35709.449
5341	39.55	11051.587	36866.137
11955	39.53	13852.082	38406.793
7437	39.47	12091.888	38046.414
7676	39.47	12116.326	39150.305
10124	39.45	13340.301	33234.898
12501	39.43	14202.38	33549.594
3081	39.43	9809.111	33704.016
889	39.43	8492.527	37805.98
12693	39.41	14237.354	34183.258
5370	39.41	11190.444	36695.699
9453	39.39	13072.687	36388.043
9008	39.39	12843.128	35265.316
12232	39.37	14059.251	36983.223
943	39.37	8578.331	35773.898
8362	39.35	12510.14	34611.379
7045	39.35	11968.864	35510.555
6514	39.35	11785.079	37960.121
7484	39.33	12075.797	39025.926
1908	39.33	9698.942	33122.273
8436	39.32	12649.65	35527.16
7300	39.3	12203.377	35270.609
2465	39.28	9610.723	39830.297
5170	39.28	11159.862	39947.992
9566	39.2	13017.352	38400.133
7058	39.18	12041.02	35355.559
9691	39.18	13181.103	39164.234
13351	39.14	14549.401	37924.117
3046	39.14	9784.082	34544.051
1000	39.12	8433.959	33615.453
9390	39.12	13131.19	35331.758
12125	39.12	14006.326	38372.887
9841	39.11	13342.929	37241.508
4653	39.11	10610.008	36247.68
4794	39.09	10609.032	33772.664
1763	39.07	9440.064	36666.297
13655	39.03	14627.415	37257.18
5712	39.03	11314.691	37148.035
9735	39.03	13307.843	38212.223
4601	39.01	10656.316	37528.402
6910	38.99	11983.656	37252.129
7404	38.95	12194.899	37295.246
8015	38.91	12407.962	34937.82
10173	38.91	13386.617	33265.082
2517	38.89	9878.555	38775.113
1840	38.89	9460.791	35605.313
10074	38.88	13242.666	33900.109
9531	38.86	13112.749	37651.625
10999	38.84	13637.94	37628.668
5454	38.8	11113.582	34584.242
8798	38.8	12812.716	37779.719
3783	38.8	10554.474	33297.57
11961	38.78	13911.731	38476.313
8550	38.78	12687.734	36795.293
5942	38.76	11456.937	38689.223
4883	38.72	10967.443	33986.109
881	38.7	8517.658	37950.648
358	38.68	8057.423	38496.602
9494	38.65	13089.812	37255.27
9901	38.61	13282.381	36487.328
10252	38.61	13380.597	33746.996
3260	38.59	10069.839	35973.34
13162	38.57	14360.203	38801.965
7780	38.55	12465.051	39758.16
10637	38.53	13509.341	39118.449
14095	38.53	14534.123	34600.238
1622	38.51	9269.878	39080.387
8693	38.49	12628.483	39849.27
5904	38.49	11609.963	39359.027
1602	38.43	9240.212	38654.531
12755	38.42	14332.418	34608.727
3389	38.4	9937.636	38924.313
2392	38.38	9520.303	37840.074
12164	38.38	14042.338	37889.297
6081	38.38	11484.083	36531.238
5886	38.36	11475.455	39913.129
10064	38.34	13314.236	33994.031
4566	38.34	10582.315	38407.945
4637	38.32	10706.38	36747.305
7973	38.3	12353.376	35822.004
4589	38.28	10628.337	37846.398
2606	38.28	9839.318	36422.059
439	38.26	8081.25	37693.281
1775	38.26	9300.285	36355.281
7056	38.26	11894.983	35308.352
1461	38.21	9128.728	34631
8789	38.21	12752.962	38116.488
1318	38.21	8860.354	37392.098
12389	38.21	14168.858	35385.266
3656	38.17	10340.632	35636.816
4892	38.17	10933.834	34272.32
4303	38.17	10479.898	39799.289
10110	38.13	13198.725	33369.727
10581	38.11	13430.827	37953.801
1702	38.11	9398.638	38498.676
4730	38.05	10616.999	35306.789
3871	38.05	10422.903	35692.883
11327	38.03	13599.127	34601.359
9314	38.01	13069.972	34945.727
11484	37.94	13786.469	33263.492
3848	37.94	10387.819	35037.707
5849	37.92	11303.042	39422.402
8664	37.92	12650.985	39117.047
6976	37.9	11861.459	36501.258
10767	37.9	13708.388	37505.777
6182	37.88	11584.038	34416.395
7401	37.88	12166.156	37211.438
6229	37.84	11486.548	33556.258
5060	37.82	10979.399	37915.215
6849	37.8	12040.367	38343.527
999	37.8	8589.452	33561.305
8016	37.8	12430.744	34960.293
3410	37.8	10112.318	39254.023
13207	37.76	14340.883	39713.996
6448	37.76	11723.799	36957.77
11867	37.75	13796.572	37294.66
9909	37.73	13162.529	36246.621
13941	37.73	14449.036	35791.965
7801	37.73	12411.685	39666.426
5685	37.71	11235.273	36682.844
5867	37.69	11394.004	39700.039
8986	37.67	12828.357	35429.953
1515	37.67	9230.145	36745.516
13661	37.67	14637.002	37122.309
5436	37.63	11139.975	34789.219
10113	37.63	13206.835	33394.273
1732	37.61	9308.125	37741.914
11968	37.59	13922.404	38586.109
328	37.59	8116.12	39870.723
1641	37.57	9171.655	39687.27
10152	37.57	13349.055	33136.246
7108	37.55	11913.003	34184.477
9942	37.55	13276.173	35818.016
1097	37.53	8822.401	36262.613
7223	37.53	12201.107	34207.664
7957	37.52	12416.491	36071.781
12139	37.52	14096.786	38278.633
6442	37.52	11849.383	36806.121
3845	37.5	10534.253	34931.5
11322	37.5	13648.524	34544.594
11001	37.48	13699.91	37660.969
3957	37.46	10412.289	37243.105
7473	37.44	12127.534	38766.43
10298	37.4	13388.737	34207.012
3564	37.36	10206.937	38263.297
5515	37.36	11056.487	33021.047
2919	37.32	9744.346	35662.543
5679	37.32	11406.807	36486.707
3675	37.29	10199.82	35159.637
12420	37.29	14032.986	34862.504
677	37.29	8390.914	36876.313
8701	37.27	12772.263	39793.734
9213	37.27	13130.332	34074.668
5611	37.27	11257.403	35275.262
3923	37.23	10498.256	36779.508
11189	37.19	13653.374	35996.648
11009	37.19	13607.747	37256.461
11537	37.19	13966.667	33946.766
13209	37.17	14377.032	39758.434
5291	37.15	11187.737	37676.738
9262	37.13	13030.999	34537.516
13098	37.13	14404.039	38163.301
314	37.13	7734.282	39777.906
7834	37.11	12385.675	38851.668
9963	37.11	13271.212	35315.613
1327	37.09	8876.537	37059.492
3181	37.06	10133.235	35317.094
1430	37.04	8995.753	33075.879
13234	37.04	14633.08	39629.867
7822	37.02	12492.777	39101.676
7029	37.02	11868.614	35594.074
5687	37.02	11341.435	36718.637
5898	37.02	11550.43	39454.051
7052	37	11991.589	35545.816
3017	37	9787.723	35723.934
1926	37	9544.472	33825.5
1075	36.96	8683.115	35536.066
1959	36.94	9548.628	34700.551
9062	36.94	12871.739	34657.414
503	36.92	8166.339	35302.961
5092	36.92	10946.192	38502.605
633	36.92	8310.775	35618.363
5818	36.9	11332.32	38813.734
5533	36.9	11411.096	33230.695
13313	36.88	14487.211	38473.215
9489	36.88	13085.483	37047.535
44	36.85	7745.333	34188.574
7417	36.85	12185.387	37583.266
10365	36.83	13527.765	34930.77
10000	36.83	13241.091	34999.566
12454	36.81	14087.312	34174.234
11039	36.81	13723.727	36620.094
1609	36.81	9074.542	38798.539
3830	36.81	10508.817	34539.805
5028	36.75	10950.74	37282.883
14208	36.75	14633.147	33446.469
757	36.73	8393.004	38238.063
12005	36.71	13867.46	39343.242
5551	36.71	11342.516	33885.949
3820	36.69	10476.162	34151.469
11615	36.69	13946.78	35162.324
12211	36.69	14014.876	37308.641
5813	36.67	11310.748	38594.922
1056	36.67	8801.034	34700.332
12412	36.6	14191.017	34773.59
6497	36.6	11724.708	37756.691
13689	36.6	14552.034	36698.422
3978	36.56	10491.04	37715.539
5122	36.54	10874.833	38941.07
10746	36.54	13687.571	38137.617
3283	36.52	10074.247	36458.684
10534	36.52	13356.513	37035.387
8542	36.5	12501.618	36689.813
3106	36.5	9723.25	33257.125
234	36.5	7810.774	38069.188
3378	36.48	9936.441	38547.574
3	36.48	7702.199	33131.41
2499	36.42	9842.092	38990.074
4564	36.42	10675.785	38386.52
9590	36.4	12975.251	38866.555
7449	36.4	12240.16	38309.879
1948	36.4	9657.745	34199.16
1108	36.39	8825.198	36757.898
8699	36.39	12661.213	39971.488
851	36.39	8525.512	38729.602
5297	36.37	11117.039	37753.758
5540	36.37	11392.742	33466.945
8434	36.35	12522.629	35504.555
7026	36.35	12051.033	35575.703
3751	36.33	10337.356	33538.609
5420	36.33	11126.732	35192.109
10398	36.31	13529.474	35377.832
7941	36.25	12441.396	36605.602
54	36.25	7879.501	34523.285
7977	36.23	12328.718	35872.441
1100	36.21	8675.639	36356.531
13257	36.19	14624.575	39147.336
7188	36.19	12208.921	33660.699
11938	36.18	13861.764	38274.273
4851	36.18	10913.016	33140.516
13328	36.16	14547.268	38363.332
515	36.16	8156.848	34799.27
11518	36.16	13925.099	33627.797
12068	36.12	14023.82	39719.051
11595	36.12	13961.918	34862.246
554	36.12	7990.271	33054.848
5082	36.12	10800.597	38345.57
13128	36.12	14283.952	38551.145
810	36.12	8629.689	39799.254
13656	36.12	14495.329	37278.441
3548	36.12	10211.488	38686.289
2345	36.12	9583.992	36824.035
1402	36.1	8908.807	34423.523
8586	36.1	12522.211	37382.336
1060	36.1	8718.617	35119.988
6459	36.08	11681.309	36998.895
146	36.06	7692.141	36530.504
6227	36.06	11609.488	33541.012
1063	36.04	8691.001	35150.594
3976	36.04	10382.182	37663.281
6307	36.04	11832.317	33994.93
7989	36.04	12341.15	35431.965
9855	36	13233.684	37143.109
8881	36	12809.033	35975.547
1274	36	8874.195	38783.578
9424	36	13117.688	35921.289
5014	35.98	10781.526	36990.621
311	35.98	7872.229	39703.941
13249	35.96	14499.062	39368.59
1397	35.96	9045.821	34555.391
9652	35.96	13327.905	39883.832
7063	35.96	11986.492	35145.426
6477	35.93	11724.974	37177.18
6507	35.93	11788.934	37870.926
2461	35.93	9616.592	39758.227
13373	35.93	14447.567	37573.723
12530	35.91	14077.573	33034.371
1849	35.89	9419.638	35335.84
522	35.87	8202.665	34644.477
1698	35.85	9412.701	38800.043
8597	35.83	12674.25	37548.828
8642	35.83	12617.529	38504.652
903	35.83	8583.452	37247.273
2421	35.81	9581.906	38482.664
3528	35.79	10144.339	39109.352
13247	35.79	14618.994	39325.289
13662	35.77	14601.756	37127.477
1500	35.77	9133.112	36220.5
1733	35.75	9412.231	37527.59
7424	35.73	12081.924	37630.316
3570	35.72	10279.247	38130.934
12991	35.72	14243.481	36361.781
1353	35.7	9048.059	36114.543
11314	35.7	13612.45	34741.152
7366	35.7	12241.9	36530.105
5618	35.7	11406.231	35359.281
300	35.7	7908.218	39331.309
5434	35.7	11021.037	35038.398
9029	35.7	12716.618	35241.883
8504	35.68	12511.974	36083.164
2506	35.66	9915.761	38798.863
9729	35.62	13172.855	38432.012
11406	35.62	13623.206	33440.125
948	35.58	8581.972	35470.953
6384	35.58	11833.807	35789.68
12071	35.58	14056.014	39522.395
3968	35.58	10552.377	37524.766
8661	35.58	12523.874	39054.246
5103	35.56	10810.443	38571.484
1878	35.56	9432.709	34228.332
5649	35.56	11382.062	35831.016
13320	35.56	14599.111	38554.684
6966	35.54	12006.744	36393.109
3749	35.54	10217.956	33794.434
1407	35.54	9015.279	34276.477
6876	35.54	12044.098	37688.105
4853	35.54	10910.793	33161.621
4654	35.54	10636.584	36263.422
6549	35.52	11837.683	38634.441
1737	35.49	9476.913	37657.059
7295	35.49	12259.112	35222.953
10530	35.49	13563.077	36986.578
11399	35.47	13749.555	33348.578
2487	35.47	9896.103	39393.883
10153	35.45	13141.888	33144.91
3119	35.45	10108.957	33411.152
11450	35.43	13692.564	33086.445
671	35.43	8415.71	36778.23
1085	35.41	8796.174	35704.164
8702	35.39	12871.267	39819.945
7466	35.39	12188.476	38585.664
1980	35.39	9560.348	35437.672
1892	35.35	9489.315	33583.391
8276	35.35	12659.786	33341.441
9459	35.35	13027.132	36442.32
11535	35.33	13978.063	33918.254
7993	35.33	12422.44	35485.793
813	35.31	8531.009	39920.246
13073	35.29	14342.571	37775.43
6854	35.28	11979.428	38165.336
12034	35.26	13810.969	39911.023
10578	35.24	13503.481	37920.434
4995	35.24	10948.423	36653.527
9765	35.24	13229.278	37385.535
10262	35.24	13517.354	33892.047
7963	35.22	12475.366	35927.789
649	35.22	8335.966	36078.492
3177	35.22	9999.726	35233.234
9394	35.2	13120.238	35418.773
14079	35.18	14507.054	34800.043
8523	35.18	12516.008	36364.215
5834	35.14	11299.018	39135.008
555	35.14	8092.056	33056.715
4792	35.12	10683.899	33712.844
7764	35.08	12138.297	39825.98
9493	35.08	12984.01	37194.234
12277	35.08	14096.924	36480.906
7030	35.08	11888.96	35618.383
874	35.08	8510.864	38073.492
13260	35.05	14532.981	39164.16
8821	35.05	12878.325	37466.227
1120	35.03	8665.913	37116.215
133	35.03	7959.003	36281.855
11865	35.01	13798.584	37216.742
12505	35.01	14154.963	33578.301
5451	34.99	11025.795	34502.496
1424	34.99	8873.826	33387.848
8713	34.97	12835.293	39960.402
1540	34.97	9208.696	37521.332
5224	34.97	11022.398	38738.441
9136	34.91	12871.485	33006.121
7234	34.91	12258.411	34399.266
9603	34.87	12998.341	39058.852
8541	34.87	12535.73	36687.676
10697	34.87	13592.257	39385.164
1155	34.87	8778.756	38300.32
2458	34.85	9666.629	39613.965
8697	34.85	12505.01	39908.453
7241	34.83	12235.037	34457.621
12767	34.83	14415.617	34846.891
5134	34.82	10965.545	39242.195
6947	34.8	11945.406	36776.219
4920	34.78	10824.078	35144.988
5050	34.76	10959.081	37671.102
2474	34.76	9897.331	39873.227
1955	34.76	9663.253	34677
222	34.74	7780.12	37996.977
4581	34.72	10743.901	37987.32
10563	34.72	13541.777	37510.934
12428	34.7	14080.714	34454.707
12109	34.68	14126.868	38468.793
5294	34.68	11068.471	37696.695
7974	34.66	12457.132	35838.453
9191	34.66	13090.684	33716.875
12294	34.64	14027.985	36281.867
6040	34.64	11572.281	37014.18
11490	34.64	13878.711	33345.242
6579	34.62	11810.161	39568.594
4740	34.6	10615.705	35212.227
13057	34.59	14324.678	37362.793
6521	34.57	11832.8	38119.48
1245	34.55	8886.86	39943.406
11886	34.55	13833.797	37549.449
9508	34.53	13115.938	37367.633
5932	34.53	11583.332	38822.125
10678	34.53	13577.665	39814.109
11586	34.51	13794.037	34599.211
6321	34.49	11839.966	34484.379
8738	34.49	12770.82	38838.371
12723	34.49	14276.245	34319.301
141	34.47	7646.942	36447.922
7750	34.47	12137.544	39410.875
1521	34.47	9075.846	37059.965
1587	34.45	9141.726	38375.633
6050	34.41	11579.502	36818.422
5788	34.41	11347.885	38149.332
4821	34.39	10690.596	33172.828
5815	34.39	11228.465	38739.387
11180	34.39	13681.375	35905.316
1689	34.39	9346.081	38961.742
7763	34.39	12272.052	39734.699
5797	34.37	11259.479	38356.891
5716	34.37	11347.428	37200.238
7665	34.37	12155.644	39139.836
4706	34.37	10722.364	35773.477
8682	34.37	12534.982	39634.016
563	34.36	8247.29	33192.457
5559	34.36	11394.979	33945.691
6407	34.36	11671.796	36027.594
6848	34.36	11895.183	38340.676
1850	34.34	9444.837	35382.809
8872	34.34	12852.442	36053.848
4310	34.34	10516.971	39952.301
6067	34.32	11429.828	36615.766
12534	34.3	14005.928	33098.563
6060	34.3	11450.8	36547.754
1860	34.26	9390.73	34783.77
3833	34.26	10496.406	34581.738
8600	34.26	12524.51	37644.688
9638	34.24	13135.145	39886.969
13369	34.24	14532.365	37792.82
5490	34.24	11028.55	33715.73
791	34.24	8241.55	39750.383
1375	34.22	8869.165	35573.785
10030	34.22	13349.008	34657.645
6577	34.22	11655.571	39543.824
1237	34.2	8751.234	39972.695
8741	34.2	12723.701	38645.414
10644	34.18	13434.151	39267.547
9019	34.18	12852.889	35389.508
3746	34.16	10213.536	33948.594
5190	34.15	11131.218	39333.879
8567	34.15	12536.333	36999.848
12297	34.13	14112.873	36325.391
8685	34.13	12678.073	39720.98
6319	34.11	11682.525	34214.551
2534	34.09	9818.365	37999
10554	34.09	13446.343	37420.168
5275	34.07	11139.503	38100.988
1721	34.07	9280.938	38078.051
12269	34.07	14102.966	36409.191
11808	34.07	13797.108	36411.184
3071	34.05	9849.269	33809.008
1220	34.05	8785.895	39219.836
11971	34.05	13992.015	38647.281
11747	34.01	13884.895	36069.57
8008	34.01	12365.323	35102.617
2618	34.01	9817.009	36202.031
11881	33.99	13871.946	37471.605
7261	33.97	12279.458	34652.117
12286	33.97	14174.912	36233.938
12133	33.97	14033.974	38177.559
14241	33.95	14506.487	33070.242
10402	33.95	13468.667	35404.41
6447	33.93	11827.653	36895.152
7883	33.93	12364.176	37905.664
13178	33.93	14352.385	39177.09
1103	33.93	8725.578	36588.66
8660	33.92	12520.863	39047.383
7450	33.92	12095.909	38327.543
9613	33.92	13123.782	39372.055
5477	33.9	11106.052	33817.512
2369	33.88	9606.792	37365.93
12094	33.88	14210.581	38883.012
3673	33.88	10283.543	35147.813
14239	33.88	14560.707	33036.992
6369	33.84	11685.724	35430.535
7324	33.84	12270.3	35813.406
8731	33.84	12810.667	39153.895
1320	33.84	8938.875	37472.508
9852	33.84	13242.93	37056.227
4781	33.84	10662.725	34093.992
5681	33.84	11402.012	36573.281
4909	33.84	10981.14	34877.781
755	33.82	8379.573	38204.773
3870	33.82	10378.405	35602.715
10488	33.8	13427.566	36217.648
8060	33.8	12405.2	34186.535
2957	33.8	9855.784	35677.43
131	33.78	7915.391	36237.82
13224	33.76	14596.236	39832.02
4928	33.76	10941.411	35294.656
7469	33.76	12250.221	38698.324
8013	33.76	12373.329	35248.02
5920	33.76	11630.419	38966.504
10281	33.76	13471.85	33959.199
8115	33.74	12486.704	33294.184
1012	33.74	8563.47	33024.453
5794	33.74	11224.282	38291.285
6120	33.72	11469.042	35434.867
845	33.7	8599.647	38830.969
6325	33.7	11817.189	34592.164
489	33.69	8202.872	36029.215
9920	33.69	13318.838	36077.645
643	33.69	8415.257	35901.297
10710	33.67	13577.524	38907.102
569	33.67	8345.972	33434.883
128	33.67	7839.175	36193.164
4586	33.65	10723.928	38005.281
1562	33.65	9268.084	38064.523
5235	33.65	11094.044	38607.352
2464	33.65	9530.47	39817.934
3124	33.63	10079.869	33606.988
10162	33.63	13514.526	33158.516
10571	33.63	13378.087	37809.723
3788	33.63	10553.647	33416.844
6541	33.61	11709.32	38447.133
5539	33.61	11419.834	33425.461
7817	33.61	12281.218	38955.242
3401	33.61	10070.726	39137.336
3916	33.59	10477.129	36587.438
6231	33.59	11521.215	33594.625
5548	33.57	11359.635	33755.195
3818	33.57	10445.908	34053.922
9537	33.55	12988.947	37795.195
10998	33.55	13764.072	37619.078
3681	33.55	10184.956	34996.504
3814	33.55	10546.878	33921.098
306	33.53	7695.93	39519.664
4026	33.53	10355.837	39006.66
8285	33.53	12586.558	33499.227
2556	33.53	9715.314	37359.414
6181	33.51	11477.61	34385.137
4865	33.51	10895.321	33537.336
3417	33.51	10128.841	39539.094
9091	33.51	12880.902	33853.84
8532	33.51	12579.51	36518.129
1363	33.51	8955.212	35780.098
7093	33.49	12005.262	34306.242
8058	33.49	12316.825	34427.223
1869	33.49	9317.984	34738.801
12314	33.47	14202.814	36144.066
10103	33.47	13137.842	33610.461
7237	33.47	12205.909	34428.793
1967	33.47	9504.906	35038.609
5613	33.46	11238.812	35311.93
928	33.46	8444	36414.785
11714	33.46	13918.665	35771.398
9548	33.44	13037.827	38095.434
9065	33.44	12801.735	34696.727
5888	33.44	11514.945	39949.52
987	33.44	8488.997	33841.609
14232	33.44	14573.738	33283.063
1614	33.44	9087.506	38881.207
7358	33.42	12247.478	36240.188
3360	33.42	10110.473	38127.996
13153	33.4	14278.368	38670.832
7207	33.4	12245.715	33956.383
6191	33.38	11590.382	34213.738
4950	33.38	10936.959	35820.656
3368	33.38	10126.511	38374.086
14244	33.36	14493.442	33113.523
9169	33.36	12972.962	33363.191
1594	33.34	9213.928	38510.262
10449	33.32	13382.123	35869.953
2217	33.32	9696.693	35830.492
1499	33.32	9197.144	36169.328
1294	33.3	8889.996	38058.309
2432	33.28	9698.628	38905.855
10681	33.28	13594.48	39962.207
55	33.26	7848.81	34538.191
1851	33.26	9375.126	35390.336
493	33.26	8133.662	35596.688
9423	33.26	13136.284	35864.313
1070	33.23	8841.748	35408.461
3116	33.23	10016.776	33346.953
7471	33.21	12167.009	38732.234
3856	33.21	10400.503	35336.57
3265	33.21	10028.53	36070.805
1092	33.19	8846.551	36056.32
10329	33.19	13392.992	34554.938
6867	33.19	11975.008	38131.18
12547	33.17	14379.039	33069.598
13701	33.15	14567.743	36797.777
1496	33.13	9126.215	36099.227
10593	33.13	13429.259	38128.586
918	33.11	8504.007	36573.121
1964	33.11	9618.211	34846.199
10285	33.11	13459.993	33983.742
10604	33.11	13396.679	38264.84
294	33.09	7762.76	39275.344
2403	33.09	9523.276	38174.258
7126	33.09	11877.697	33945.254
10656	33.07	13438.634	39515.469
5780	33.07	11395.222	37954.785
14098	33.07	14504.106	34322.789
3917	33.05	10391.169	36591.805
8851	33.05	12774.049	36612.391
10359	33.05	13394.623	34851.363
11381	33.03	13602.432	33801.504
5861	33.02	11390.814	39549.871
10538	33.02	13519.188	37117.477
7002	33	11855.863	35986.488
307	33	7833.18	39533.766
7461	33	12145.445	38557.969
7064	33	11889.502	35209.395
577	32.98	8235.146	33853.586
7072	32.96	12024.587	35051.66
1171	32.94	8654.966	39002.332
775	32.94	8258.652	39304.871
10257	32.92	13453.117	33787.875
1442	32.88	9128.477	33301.73
598	32.88	8298.329	34496.074
1053	32.86	8712.908	34486.531
6322	32.84	11796.295	34518.836
3980	32.84	10455.888	37760.309
11935	32.84	13845.508	38119.594
10492	32.84	13390.643	36276.426
6527	32.84	11794.517	38214.477
13271	32.82	14482.991	39040.41
12111	32.8	14030.228	38522.645
8607	32.8	12635.947	37788.809
4893	32.79	10781.546	34348.492
9268	32.79	12991.471	34629.461
13274	32.77	14552.236	38826.008
984	32.77	8457.574	33999.73
786	32.75	8363.989	39638.414
2292	32.75	9607.772	35890.191
32	32.71	7820.816	33793.633
10258	32.71	13565.888	33788.461
11544	32.71	13942.428	34107.941
1884	32.69	9400.294	33870.531
7444	32.69	12104.342	38090.031
4755	32.67	10625.129	34751.859
9161	32.65	12941.732	33237.914
3356	32.63	10118.383	38054.961
1002	32.63	8505.758	33379.68
8116	32.63	12373.624	33308.789
12700	32.63	14233.597	34231.074
5130	32.63	10848.513	39204.465
6862	32.61	11963.281	38053.516
470	32.59	8203.768	36544.91
5109	32.59	10929.766	38728.176
4778	32.59	10717.072	34028.645
4951	32.57	10926.739	35822.34
5404	32.57	10998.27	35508.348
1431	32.57	9025.47	33145.699
13194	32.57	14324.249	39572.488
50	32.56	7977.659	34401.723
3852	32.56	10357.409	35175
3055	32.54	9808.988	34383.5
3381	32.54	10013.96	38601.984
11527	32.54	13883.714	33767.488
6315	32.52	11689.9	34146.781
1677	32.52	9338.815	39582.34
7945	32.52	12429.768	36686.762
1883	32.5	9300.14	33839.504
8774	32.5	12712.166	38353.57
5365	32.5	11080.947	36631.828
11026	32.5	13668.827	36999.605
1607	32.5	9174.414	38770.047
5961	32.48	11560.411	38204.262
12323	32.48	14063.867	35925.777
9643	32.46	13025.714	39942.559
10727	32.44	13744.54	38154.762
3547	32.44	10262.651	38685.469
14148	32.44	14464.489	33893.047
5975	32.4	11485.874	37994.805
6939	32.4	12037.968	37008.414
10475	32.4	13449.971	36112.441
6163	32.4	11584.681	35090.141
7334	32.38	12235.68	35918.051
5846	32.38	11298.114	39397.723
2431	32.36	9496.67	38861.727
1401	32.35	8880.949	34323.043
11688	32.35	13938.778	35505.289
9403	32.31	13044.324	35518.496
6413	32.31	11661.814	36232.254
9947	32.31	13190.921	35624.434
787	32.31	8398.351	39638.051
4991	32.29	10954.405	36618.957
5438	32.29	11091.649	34870.297
12426	32.29	14018.158	34728.066
4558	32.29	10711.309	38576.449
1855	32.27	9446.409	34993.266
5165	32.27	11020.664	39813.191
345	32.25	8015.026	39294.758
11401	32.25	13734.416	33368.98
14200	32.23	14583.233	33413.293
3517	32.21	10248.394	39445.551
11042	32.21	13716.699	36696.035
12537	32.19	13999.308	33122.289
7845	32.17	12453.823	38769.457
13248	32.17	14519.146	39362.238
280	32.17	7852.62	38555.156
3316	32.15	10054.842	37147.141
991	32.15	8519.936	33796.133
7166	32.15	12041.21	33291.059
14197	32.15	14595.03	33398.645
1866	32.15	9430.599	34617.145
5303	32.13	11134.896	37560.223
1481	32.12	9086.871	35451.855
197	32.1	7644.283	37575.652
4825	32.1	10709.629	33281.777
7838	32.08	12357.356	38938.629
9739	32.08	13138.537	38292.664
7458	32.08	12222.024	38508.211
5482	32.06	11054.55	33907.441
1006	32.06	8497.076	33434.219
4793	32.06	10651.137	33715.266
10090	32.06	13326.231	33496.93
645	32.04	8380.596	35923.371
3191	32.04	10071.811	35648.113
11874	32.02	13783.031	37417.734
12209	32.02	14119.696	37264.926
1322	32	8881.639	37198.535
9758	32	13205.075	37709.891
1513	31.98	9182.851	36690.168
8535	31.98	12536.733	36602.797
546	31.96	8004.127	33474.004
604	31.96	8218.879	34771.629
12545	31.94	14352.308	33035.809
934	31.94	8574.707	36245.176
12569	31.92	14379.092	33440.883
9028	31.9	12883.134	35222.176
9906	31.9	13177.987	36244.203
12539	31.9	14161.672	33132.426
5967	31.89	11467.895	38268.227
11810	31.89	13988.39	36427.176
1962	31.87	9565.074	34813.188
10695	31.87	13762.13	39314.941
1579	31.87	9178.063	38235.934
4532	31.87	10773.327	39176.672
74	31.85	7715.98	35137.609
3729	31.85	10159.61	34218.484
3994	31.85	10527.634	38138.617
142	31.85	7710.141	36466.305
14	31.85	7845.432	33363.664
3293	31.85	9963.298	36635.605
6113	31.83	11611.847	35648.508
3414	31.83	10102.305	39476.863
6564	31.83	11648.881	38945.734
5219	31.83	11164.433	38936.195
8647	31.83	12671.213	38684.805
5244	31.81	11011.149	38310.875
9706	31.79	13301.146	38840.285
5160	31.79	10818.255	39966.848
13225	31.79	14560.952	39835.641
4301	31.79	10448.429	39757.258
3616	31.77	10160.165	36412.727
11321	31.77	13728.219	34520.289
652	31.75	8310.294	36249.516
10442	31.73	13560.549	35697.598
7781	31.73	12328.265	39763.004
1406	31.73	8998.284	34235.492
1608	31.73	9131.357	38778.887
9007	31.73	12767.677	35571.184
48	31.71	7760.411	34295.047
6873	31.71	11990.923	37902.824
8859	31.71	12873.749	36656.004
842	31.69	8563.477	39075.293
6357	31.69	11760.35	35223.77
6135	31.69	11494.973	35391.676
2601	31.67	9726.27	36676.609
5342	31.66	11106.711	36903.84
5863	31.64	11381.252	39588.609
12449	31.64	14135.924	34402.625
10346	31.62	13557.639	34651.332
8624	31.62	12692.211	38233.113
836	31.62	8535.939	39209.039
2553	31.6	9820.647	37745.879
14231	31.6	14558.157	33274.715
5084	31.6	10867.299	38360.012
4557	31.58	10726.603	38485
9680	31.58	13203.281	39273.039
5727	31.56	11363.349	37535.145
5684	31.56	11323.256	36653.422
8347	31.56	12708.908	34321.883
14188	31.56	14515.726	33364.492
9927	31.54	13156.995	35913.84
1246	31.52	8878.024	39971.246
7811	31.52	12477.017	39146.207
11835	31.48	13882.851	36744.844
9070	31.48	12885.335	34464.988
11646	31.48	13881.045	35238.691
4799	31.46	10634.047	33492.68
6888	31.46	11974.129	37638.102
11171	31.44	13605.26	36139.508
721	31.44	8298.705	37591.094
3892	31.43	10492.564	36128.609
14211	31.43	14480.188	33458.32
1658	31.43	9325.174	39831.629
5125	31.41	10852.662	39049.629
331	31.41	8145.914	39997.02
3444	31.39	10169.735	39591.457
2150	31.39	9540.206	35796.43
260	31.39	7853.379	38311.805
11812	31.39	13855.789	36498.461
870	31.39	8562.984	38230.199
3056	31.39	9911.878	34386.203
6202	31.35	11551.153	34013.293
14059	31.35	14566.693	35235.805
1629	31.33	9071.412	39405.402
12754	31.33	14300.352	34594.145
9482	31.31	13022.115	36944.891
8	31.31	7782.234	33235.875
366	31.31	8003.603	38608.281
5473	31.31	11182.931	33991.508
12388	31.31	14040.878	35343.148
7271	31.31	12273.867	34823.82
11854	31.29	13972.415	36982.953
3972	31.29	10489.858	37609.293
11516	31.29	13895.909	33617.945
490	31.27	8170.234	35826.93
12134	31.25	14152.838	38191.199
4861	31.22	10968.332	33389.793
1693	31.22	9426.106	39032.457
9440	31.2	12938.4	36221.707
13151	31.2	14332.725	38667.824
3985	31.2	10450.466	37804.934
964	31.2	8482.316	35070.473
4823	31.18	10591.946	33204.996
10698	31.16	13578.745	39405.793
188	31.16	7674.329	37416.895
5524	31.16	11029.155	33146.121
6353	31.16	11820.056	35127.043
9544	31.16	13040.529	37926.445
1887	31.14	9296.469	33703.828
10753	31.14	13737.775	37974.445
3109	31.14	9934.212	33138.383
5566	31.14	11357.812	34168.707
9755	31.12	13281.236	37902.574
8608	31.12	12667.955	37793.383
549	31.1	8021.066	33180.121
3211	31.1	10022.11	35735.379
3851	31.08	10385.332	35066.016
6535	31.08	11812.87	38351.613
5694	31.08	11216.413	36817.98
3679	31.08	10347.663	34969.727
8709	31.06	12799.173	39901.547
10096	31.06	13206.863	33546.438
8618	31.04	12631.35	38074.973
11206	31.04	13720.506	35830.18
8733	31.04	12839.949	39192.813
9958	31.04	13147.051	35569.355
7084	31.04	11862.683	34492.875
917	31.02	8434.255	36545.578
9077	31	12802.512	34561.738
5259	31	11086.708	38192.535
11903	31	13913.861	37657.984
11085	31	13620.071	36463.598
1357	31	8927.9	35928.754
7446	30.95	12280.496	38161.961
5734	30.95	11301.897	37672.121
720	30.95	8324.78	37546.16
5951	30.95	11436.164	38319.379
505	30.93	8057.858	35115.359
3748	30.93	10139.287	33717.906
3961	30.91	10525.138	37362.027
5725	30.91	11328.989	37481.105
11868	30.89	13977.06	37349.043
5837	30.89	11210.621	39176.422
6432	30.87	11795.276	36599.559
5030	30.83	10788.466	37328.137
4808	30.81	10676.563	33624.785
4691	30.81	10590.601	35913.477
13685	30.81	14601.526	36964.199
5121	30.81	10946.965	38919.707
1635	30.79	9137.141	39543.113
7819	30.79	12437.19	39003.563
9080	30.79	12878.414	34328.141
2627	30.77	9902.482	36025.953
8383	30.77	12501.851	34855.004
1514	30.74	9255.332	36710.637
6852	30.74	12038.663	38460.445
10183	30.74	13358.057	33389.668
9728	30.72	13207.603	38347.391
11407	30.72	13743.725	33469.332
4752	30.72	10660.375	34714.156
1676	30.72	9473.031	39568.523
11403	30.7	13719.622	33391.023
11524	30.7	13873.017	33671.621
1009	30.7	8446.993	33234.953
610	30.68	8393.282	34894.613
8826	30.68	12858.185	37292.559
9251	30.66	12948.494	34412.184
5406	30.64	11146.131	35536.281
8842	30.64	12888.847	36815.352
4782	30.6	10755.177	34104.242
13262	30.6	14563.741	39242.203
4743	30.58	10625.636	35054
284	30.56	7931.364	38664.922
12221	30.56	14190.42	36882.586
9666	30.56	13154.217	39726.414
10603	30.54	13363.701	38253.953
14154	30.54	14547.415	33734.879
5682	30.53	11336.426	36578.559
8024	30.53	12488.415	35025.148
530	30.51	8132.673	34128.832
9589	30.49	13003.696	38852.992
5316	30.49	11202.227	37474.738
4931	30.49	10873.295	35376.125
3716	30.47	10216.217	34549.07
9133	30.47	12737.069	33258.461
8812	30.47	12843.162	37604.355
355	30.47	8008.887	38740.594
6871	30.47	12026.163	37861.34
1589	30.47	9090.921	38391.309
6419	30.47	11728.911	36346.652
3114	30.47	10019.953	33284.723
2544	30.45	9722.047	37930.246
3438	30.45	10324.042	39926.184
4998	30.45	10864.56	36684.762
3627	30.45	10296.396	36307.016
3097	30.45	9844.234	33400.93
2457	30.43	9645.088	39589.785
14217	30.43	14497.71	33463.664
3330	30.43	9935.263	37395.605
7297	30.43	12205.221	35235.367
10712	30.41	13750.57	38716.793
10002	30.39	13228.971	35017.031
8666	30.39	12589.275	39230.406
8318	30.37	12701.541	33671.824
3821	30.37	10514.387	34242.742
1163	30.35	8845.399	38707.184
1298	30.33	8851.424	37879.508
972	30.33	8500.206	34660.402
7004	30.32	12011.126	36048.578
8640	30.32	12687.062	38452.551
5215	30.32	11083.612	38806.625
7876	30.3	12389.769	38302.449
1464	30.3	9274.015	34775.109
1762	30.3	9331.016	36547.109
10413	30.28	13537.851	35474.926
6556	30.28	11803.691	38745.586
552	30.28	8195.65	33315.68
2352	30.26	9593.143	36977.816
12423	30.24	14126.234	34649.008
567	30.24	8297.256	33297.184
12867	30.24	14348.907	35609.852
1671	30.24	9440.259	39655.684
1675	30.22	9479.368	39477.121
11972	30.22	13906.338	38668.516
7984	30.22	12441.749	35665.633
3791	30.22	10383.688	33525.695
3631	30.22	10238.039	36069.391
4754	30.22	10609.897	34732.445
7365	30.2	12232.687	36486.844
7868	30.2	12386.951	38150.977
1408	30.2	9031.967	33966.219
9978	30.2	13184.093	35105.438
10655	30.18	13368.853	39506.406
10235	30.18	13538.533	33721.32
14129	30.16	14591.084	34085.367
5659	30.16	11229.476	36056.723
618	30.16	8292.336	35323.59
5607	30.16	11312.037	35236.465
5638	30.14	11214.541	35620.715
7960	30.14	12375.639	36114.664
1867	30.14	9303.524	34708.348
14152	30.12	14614.555	33701.355
10331	30.12	13456.699	34557.664
6539	30.1	11767.884	38443.695
8554	30.09	12612.802	36818.066
4577	30.09	10739.452	38301.023
13359	30.07	14605.894	37704.156
4316	30.07	10686.241	39913.941
1133	30.05	8662.491	37389.941
12215	30.05	14182.775	37040.016
8652	30.05	12612.249	38826.133
479	30.05	8009.34	36218.07
488	30.03	8101.457	35946.711
6222	30.03	11483.536	33521.566
1713	30.01	9321.67	38190.633
5135	30.01	10815.125	39289.004
1360	30.01	8919.415	35997.66
2625	29.99	9818.095	35967.141
9950	29.97	13165.974	35445.977
11361	29.97	13594.795	34107.695
108	29.97	7977.172	35382.117
3179	29.95	10103.734	35291.527
13214	29.95	14402.372	39892.875
13143	29.93	14352.607	38621.188
867	29.93	8594.869	38171.656
4770	29.93	10650.472	34174
2478	29.91	9747.808	39730.77
7950	29.91	12476.387	36499.23
6111	29.89	11556.338	35888.086
4906	29.86	10868.646	34769.824
2504	29.86	9713.653	39096.098
12512	29.86	14171.69	33331.789
1281	29.84	8944.918	38543.039
8501	29.84	12637.945	36029.902
9606	29.82	13101.431	39142.059
7814	29.82	12384.372	39241.02
1510	29.82	9141.811	36599.605
5579	29.82	11331.034	34535.465
8544	29.8	12621.884	36699.543
11275	29.8	13641.572	35068.387
33	29.78	7907.68	33802.574
6377	29.76	11659.409	35572.688
6136	29.74	11636.66	35398.043
8692	29.74	12651.227	39814.91
3724	29.72	10142.338	34442.457
244	29.72	7750.516	38149.023
13878	29.7	14431.155	36649.383
11941	29.7	13892.253	38332.891
11564	29.7	13968.961	34372.457
6574	29.7	11726.489	39385.996
2338	29.68	9698.069	36555.891
484	29.68	8010.729	36073.625
10158	29.64	13404.909	33048.512
4990	29.64	10858.319	36617.219
6953	29.63	11921.969	36582.625
3128	29.61	9932.618	33798.801
4	29.61	7763.683	33176.664
130	29.61	7769.749	36206.898
9923	29.61	13284.346	36117.387
7756	29.59	12183.856	39535.559
14061	29.59	14636.402	35240.402
1412	29.59	8903.626	33844.055
8051	29.57	12446.924	34310.168
9502	29.57	13089.357	37299.453
5672	29.57	11213.824	36349.77
4745	29.55	10605.792	34770.391
5997	29.53	11476.439	37515.117
330	29.51	8201.202	39973.559
4035	29.51	10501.786	39217.789
1758	29.51	9353.273	36733.473
6253	29.49	11425.724	33096.246
9719	29.49	13196.953	38471.313
7154	29.49	11936.833	33380.824
12989	29.47	14371.993	36352.664
14102	29.47	14441.202	34403.105
619	29.47	8249.2	35372.039
3609	29.45	10306.604	36618.852
7453	29.45	12251.046	38383.555
5446	29.43	11043.507	34636.465
9703	29.42	13304.205	38830.152
2393	29.42	9565.925	37855.195
2385	29.42	9687.008	37616.57
10457	29.38	13411.398	35998.668
12403	29.38	14033.218	35028.266
1077	29.36	8838.066	35609.926
347	29.36	8110.58	39368.445
12940	29.36	14349.4	35806.434
9740	29.34	13256.108	38297.332
5514	29.34	11018.175	33013.719
1226	29.32	8697.555	39582.051
11297	29.3	13585.498	34907.523
1560	29.28	9272.471	37946.059
6097	29.28	11591.264	35896.012
10683	29.26	13722.23	39688.117
12456	29.26	14047.478	34268.566
10701	29.26	13692.424	39230.137
2525	29.26	9890.08	38400.293
9539	29.24	13086.298	37840.422
5	29.24	7932.107	33177.426
11525	29.24	13936.454	33715.793
644	29.2	8215.427	35909.539
11860	29.2	13906.567	37091.383
3560	29.2	10146.376	38348.148
11591	29.2	13879.084	34811.617
1944	29.2	9640.804	34058.344
3085	29.19	9907.578	33773.012
5744	29.19	11239.132	37811.363
1453	29.19	9154.667	34177.145
10431	29.19	13517.927	35594.098
1334	29.17	8940.779	36865.824
3280	29.17	10017.554	36388.098
6841	29.17	11918.835	38533.184
7249	29.17	12133.378	34573.129
2467	29.17	9502.674	39965.227
1270	29.17	8923.536	38823.82
1687	29.15	9368.371	39234.859
3185	29.15	9974.805	35378.5
1	29.15	7670.166	33108.301
1273	29.15	8963.994	38780.449
13946	29.15	14452.223	35809.242
7102	29.13	11912.716	34129.23
8363	29.11	12559.993	34618.879
3576	29.11	10249.426	37568.332
6874	29.11	11918.752	37902.676
1350	29.09	9027.192	36250.555
4539	29.07	10591.229	38853.246
9542	29.07	13110.674	37873.16
11136	29.07	13703.116	36328.176
3958	29.07	10451.824	37278.629
8705	29.05	12866.198	39862.566
3586	29.03	10194.327	37294.262
11962	29.03	13959.734	38500.055
1266	29.03	8994.553	38971.488
3999	29.01	10522.809	38428.563
6262	28.99	11807.981	33231.418
1036	28.97	8637.767	33635.789
6239	28.97	11423.38	33379.066
6077	28.97	11618.239	36442.313
7815	28.97	12490.178	39262.195
13165	28.97	14348.919	38855.898
4520	28.96	10649.909	39347.328
12149	28.96	14172.033	38075.977
9840	28.94	13287.324	37234.195
7795	28.94	12361.494	39946.188
4549	28.92	10700.363	38689.266
942	28.9	8504.028	35763.289
950	28.9	8452.264	35545.137
7060	28.9	11866.879	35130.637
8048	28.9	12344.484	34538.375
6287	28.88	11702.498	33767.563
3287	28.86	10044.417	36498.195
5364	28.86	11171.229	36621.195
5737	28.86	11276.622	37736.078
11172	28.84	13696.121	36154.668
15	28.84	7831.015	33383.703
1004	28.84	8550.942	33391.723
3918	28.82	10364.863	36634.754
3692	28.8	10334.74	34790.633
8556	28.8	12616.933	36845.152
3884	28.78	10428.359	36001.102
3352	28.78	10109.558	37887.492
11864	28.78	13793.454	37213.746
1065	28.78	8770.512	35172.566
6232	28.78	11498.002	33610.102
11697	28.78	13898.115	35588.613
3651	28.76	10219.099	35888.137
3367	28.76	9970.076	38337.711
6267	28.74	11737.05	33414.848
5348	28.74	11058.948	36754.691
2355	28.74	9593.159	37167.879
3766	28.71	10264.638	33306.047
10506	28.71	13495.687	36561.742
911	28.71	8447.65	36982.461
11164	28.69	13713.003	36364.371
3868	28.69	10389.871	35504.625
1253	28.67	8867.896	39546.742
6305	28.67	11765.685	33955.184
4979	28.67	10898.455	36436.223
5549	28.67	11384.234	33761.223
3754	28.65	10187.836	33585.328
6996	28.65	12033.878	35934.957
3648	28.65	10260.816	35790.441
69	28.63	7870.542	34920.012
12689	28.63	14339.43	34096.664
3744	28.61	10281.487	33924.574
1835	28.61	9479.226	35764.867
9990	28.61	13201.142	35211.676
6989	28.59	12057.226	36150.098
5031	28.59	10814.052	37328.398
12220	28.59	14076.021	36875.207
12219	28.57	14084.486	36872.852
2327	28.55	9559.487	36411.461
1321	28.53	9049.607	37193.223
5021	28.53	10888.043	37144.105
110	28.51	7961.742	35493.449
14193	28.51	14452.955	33382.984
5510	28.51	11040.189	33175.758
13121	28.5	14255.378	38352.508
5403	28.5	11058.361	35626.941
12384	28.5	14150.297	35303.484
7133	28.48	11936.234	33660.043
859	28.48	8511.591	38356.422
12433	28.48	14147.773	34552.074
2611	28.46	9836.991	36262.219
6352	28.46	11657.687	35123.148
638	28.46	8257.255	35753.152
6141	28.44	11607.69	35120.977
5785	28.42	11232.321	38073.191
1023	28.42	8727.712	33206.664
7820	28.42	12464.614	39062.328
38	28.4	7812.203	33921.027
13061	28.4	14382.962	37424.125
3949	28.38	10360.145	37114.301
2312	28.38	9613.174	36025.141
469	28.38	8136.717	36827.613
1695	28.36	9324.862	39049.379
4935	28.36	10785.06	35515.031
6010	28.36	11636.869	37196.012
1477	28.34	9190.532	35374.285
287	28.34	7968.747	38903.953
11916	28.32	13853.22	37814.176
9454	28.32	12946.832	36394.047
8522	28.32	12569.425	36338.195
3566	28.32	10162.284	38035.746
1753	28.32	9323.155	37051.48
1003	28.3	8578.199	33389.961
2325	28.3	9576.876	36365.379
2434	28.3	9625.283	38996.988
1638	28.29	9272.209	39557.148
6142	28.29	11529.419	35151.77
7062	28.29	11926.355	35143.051
7370	28.27	12212.828	36644.852
6264	28.25	11731.067	33333.391
4554	28.25	10663.43	38733.277
9212	28.23	13028.842	34054.133
5639	28.21	11408.957	35658.215
807	28.19	8247.839	39938.563
837	28.19	8426.341	39211.379
4768	28.17	10631.417	34379.07
5851	28.15	11306.429	39469.184
60	28.15	7917.691	34639.82
1035	28.15	8728.489	33585.602
9267	28.13	13127.517	34602.434
501	28.13	8078.768	35509.574
6376	28.13	11760.777	35569.688
8698	28.13	12607.806	39952.078
6220	28.13	11519.762	33798.41
6911	28.09	11863.426	37268.242
5937	28.09	11432.607	38926.727
591	28.09	8219.011	34437.402
11261	28.09	13715.659	35230.273
11473	28.09	13958.652	33153.355
7478	28.06	12215.247	38874.613
12744	28.06	14292.584	34524.898
1445	28.04	9184.641	33421.266
5647	28.04	11273.102	35787.348
1366	28.02	8889.713	35603.242
9157	28.02	12969.234	33176.07
756	28.02	8248.824	38205.961
1299	28	8913.347	37902.906
11725	28	13890.605	35893.223
8056	28	12474.294	34388.516
661	28	8270.563	36606.074
9462	28	12940.763	36482.184
11857	28	13953.905	37031.922
11742	27.98	13922.035	36006.125
12764	27.98	14411.126	34811.941
5667	27.98	11252.309	36245.539
11333	27.98	13623.763	34377.035
10149	27.98	13310.256	33115.355
7429	27.96	12153.401	37753.992
6522	27.96	11747.108	38153.43
790	27.94	8235.453	39700.375
3536	27.9	10242.588	39071.191
715	27.9	8303.432	37433.766
13125	27.88	14247.117	38456.672
31	27.84	7804.404	33772.348
13353	27.84	14461.512	37976.23
12041	27.84	13850.713	40008.828
7905	27.84	12435.195	37231.914
9158	27.83	12978.91	33184.512
12331	27.83	14078.549	35993.074
7347	27.83	12120.326	36098.078
835	27.83	8462.667	39189.824
8093	27.81	12350.311	33632.676
5390	27.79	11167.452	35791.672
5127	27.79	10952.059	39131.82
5474	27.77	11055.022	34009.18
2868	27.75	9909.202	35828.777
485	27.75	8087.472	36094.148
7001	27.75	12027.544	35978.109
3112	27.73	10067.422	33274.84
7761	27.73	12240.49	39667.891
5541	27.71	11221.565	33482.488
2609	27.71	9726.566	36248.945
1389	27.71	8850.009	34902.563
1145	27.69	8707.623	37788.941
14117	27.69	14512.929	34245.059
5544	27.69	11353.908	33658.055
4727	27.67	10676.311	35556.711
9239	27.65	13071.037	34216.742
6567	27.65	11815.682	39112.047
9013	27.65	12903.773	35329.355
823	27.65	8604.11	39687.969
5879	27.63	11556.313	39830.313
1473	27.63	9167.899	35097.738
13005	27.63	14234.167	36588.168
7226	27.61	12136.807	34278.949
3921	27.56	10455.964	36684.199
7997	27.56	12457.966	35521.594
863	27.56	8449.905	38437.117
7293	27.56	12211.686	35218.633
8449	27.54	12706.893	35726.402
808	27.54	8323.385	39943.336
5169	27.54	11174.721	39909.773
4962	27.52	10945.329	36055.5
5526	27.52	11086.475	33156.824
3772	27.52	10174.845	33131.117
3761	27.5	10196.697	33481.203
2394	27.5	9605.299	37855.039
6172	27.5	11525.627	34482.836
114	27.48	7870.414	35728.973
5655	27.48	11348.866	35922.789
6329	27.48	11755.968	34685.605
12548	27.46	14273.853	33075.813
120	27.42	7807.486	35899.82
14037	27.42	14517.594	35502.488
3514	27.4	10204.617	39739.531
3426	27.4	10105.178	39700.594
3811	27.39	10476.92	33872.051
11388	27.39	13610.052	33563.523
11963	27.39	13892.348	38544.527
3093	27.37	9773.073	33616.992
8497	27.37	12621.877	35869.285
11561	27.37	13889.653	34361.168
8089	27.37	12315.857	33510.664
1842	27.35	9408.729	35508.988
3816	27.35	10541.257	33969.465
3166	27.35	9983.294	35049.211
9478	27.35	13072.644	36832.574
7884	27.33	12349.116	37938.309
5726	27.31	11262.107	37521.422
4843	27.27	10988.297	33021.805
626	27.27	8261.247	35483.246
8797	27.27	12752.702	37732.898
9073	27.27	12887.689	34523.094
8884	27.25	12718.607	36039.977
8662	27.25	12566.376	39065.191
11592	27.25	13787.632	34813.934
2550	27.25	9739.176	37718.402
3940	27.23	10394.04	36985.961
9714	27.23	13172.825	38697.469
1172	27.23	8667.996	39019.859
956	27.21	8431.975	35220.977
1668	27.21	9278.465	40005.688
13338	27.21	14534.182	38239.949
11731	27.19	13793.075	35927.992
14051	27.19	14566.886	35358.926
1746	27.19	9440.113	37221.98
10555	27.19	13465.582	37424.539
5819	27.17	11397.625	38842.426
11324	27.16	13774.136	34573.668
9481	27.16	13013.84	36931.793
480	27.16	8186.574	36283.578
1905	27.16	9313.866	33150.746
871	27.16	8551.555	38292.227
11208	27.12	13757.282	35854.176
9677	27.1	13260.024	39576.379
7947	27.1	12333.509	36438.598
8825	27.08	12837.136	37258.539
1505	27.08	9085.837	36489.781
1386	27.08	8857.099	35231.191
4643	27.06	10580.282	36652.449
5276	27.06	11207.242	38111.988
12503	27.06	14047.511	33566.84
473	27.06	8189.818	36411.941
12114	27.04	14050.439	38577.047
4923	27.04	10823.304	35219.844
1377	27.02	8904.433	35315.184
6484	27.02	11637.713	37322.82
12691	27.02	14350.962	34135.855
7310	27.02	12186.071	35482.34
5079	27.02	10854.287	38297.836
9109	27	12754.19	33628.148
12128	27	14092.917	38423.211
4977	26.98	10904.1	36374.969
5497	26.98	11077.83	33534.738
998	26.98	8589.178	33540.203
7381	26.96	12130.597	36946.176
973	26.96	8540.534	34709.297
5093	26.94	10883.927	38514.43
1376	26.93	8992.545	35254.449
1910	26.91	9494.244	33189.418
2896	26.91	9852.926	35889.105
1247	26.91	8938.266	39595.207
581	26.89	8317.566	33863.031
12687	26.89	14412.618	34082.875
3800	26.87	10549.896	33679.766
3988	26.87	10421.834	37987.859
12855	26.85	14367.993	35569.637
5722	26.85	11322.435	37417.172
1256	26.85	9061.461	39316.293
3810	26.85	10429.827	33847.5
6992	26.85	12043.966	35900.219
3092	26.83	9788.73	33560.262
3144	26.83	10104.716	34525.605
12415	26.81	14038.058	34791.398
9629	26.81	13126.406	39748.984
5471	26.79	11143.314	33985.461
7468	26.77	12167.393	38697.168
53	26.75	7774.404	34513.84
783	26.75	8338.201	39591.816
7170	26.71	11903.832	33073.031
9409	26.71	13022.769	35608.848
10147	26.71	13253.378	33102.297
1105	26.7	8765.67	36601.578
2317	26.7	9654.302	36115.148
1921	26.68	9558.082	33594.945
1557	26.66	9243.843	37903.895
13219	26.66	14321.624	39922.434
674	26.66	8368.776	36799.535
1346	26.66	8912.62	36486.965
1484	26.64	9259.862	35548.926
12920	26.64	14376.17	35681.922
8724	26.64	12835.07	39276.008
5550	26.64	11411.57	33867.188
2547	26.62	9734.375	37974.453
8623	26.6	12687.613	38205.426
9595	26.6	13083.902	38938.789
7864	26.6	12303.986	38388.844
1404	26.58	8977.73	34140.633
10349	26.58	13550.779	34670.391
5877	26.58	11496.507	39803.734
10156	26.56	13398.316	33032.805
9385	26.56	13013.952	35187.313
7958	26.54	12325.349	36085.809
5835	26.52	11226.236	39146.84
5480	26.52	11173.202	33886.945
185	26.5	7909.931	37406.035
111	26.5	7808.46	35512.738
11012	26.5	13714.757	37317.211
8885	26.5	12827.414	36042.293
36	26.5	7741.2	33908
11875	26.49	13805.545	37427.371
5222	26.47	10997.163	38680.211
11655	26.45	13909.238	35263.027
3361	26.45	9993.761	38147.262
9668	26.43	13216.699	39735.035
3132	26.43	10044.429	33997.809
4971	26.39	10976.733	36261.746
5358	26.39	11154.252	36567.066
5005	26.39	10943.128	36829.98
9405	26.39	13058.881	35547.488
3922	26.37	10392.515	36775.766
1911	26.37	9614.484	33224.332
1110	26.35	8655.297	36882.41
290	26.35	7905.875	39035.52
1573	26.33	9247.369	38137.734
11	26.31	7684.27	33317.621
847	26.31	8593.499	38883.598
9012	26.31	12836.164	35327.285
8560	26.31	12604.812	36918.152
2600	26.29	9783.272	36640.52
3620	26.29	10162.961	36516.359
9090	26.29	12834.884	33838.77
1433	26.27	9172.297	33024.363
11976	26.27	13795.709	38812.098
10703	26.27	13693.544	39265.148
1554	26.27	9219.751	37880.676
7970	26.26	12370.597	35770.27
5500	26.26	11193.943	33606.289
8543	26.24	12691.009	36692.254
9663	26.24	13172.367	39648.242
722	26.22	8415.461	37676.063
1626	26.2	9147.426	39282.848
10082	26.18	13233.658	33729.391
12575	26.16	14296.407	33513.699
5798	26.16	11413.661	38369.977
6422	26.16	11849.115	36387.723
8569	26.16	12583.998	37061.074
14066	26.16	14639.885	34978.398
6058	26.16	11524.936	36851.027
9037	26.14	12790.005	34996.801
1578	26.12	9232.852	38218.973
1142	26.12	8797.087	37758.586
4907	26.1	10873.07	34803.625
5391	26.1	11137.892	35821.281
11425	26.1	13669.942	33285.859
10368	26.1	13444.964	34977.664
8425	26.1	12511.344	35391.398
7983	26.08	12305.964	35662.43
9450	26.08	12942.9	36332.246
11712	26.08	13852.572	35754.789
170	26.01	7956.974	37010.145
147	25.99	7746.583	36556.73
3022	25.99	9754.317	35266.758
4042	25.97	10361.951	39495.691
1283	25.97	9024.659	38600.727
13013	25.97	14219.277	36638.992
2351	25.93	9494.609	36974.031
9664	25.93	13227.098	39687.324
3377	25.91	10078.865	38533.641
3295	25.91	10093.763	36653.813
8358	25.91	12566.189	34548.086
2349	25.89	9606.423	36924.684
3156	25.89	10105.638	34816.684
12332	25.89	14153.317	35992.148
4645	25.89	10732.783	36676.559
11774	25.89	13882.645	36179.941
12772	25.85	14349.36	35007.375
11598	25.85	13925.396	34921.688
527	25.83	8106.956	34304.754
4317	25.83	10743.852	39913.191
5987	25.83	11505.796	37979.758
10117	25.83	13273.028	33457.207
10650	25.81	13417.878	39345.816
7852	25.81	12291.209	38316.695
4570	25.81	10711.709	38177.281
9844	25.8	13309.375	37272.539
2310	25.8	9612.243	36015.172
2610	25.8	9733.41	36250
3565	25.8	10291.197	37999.488
11197	25.8	13622.578	35756.199
3301	25.8	9962.974	36784.477
9960	25.78	13315.012	35261.379
13874	25.78	14566.967	36595.039
5256	25.78	11142.4	38465.313
3032	25.76	9816.714	34869.539
782	25.74	8244.408	39589.914
3160	25.72	10024.176	34871.492
81	25.72	7937.079	35190.156
11478	25.72	13907.272	33218.629
5876	25.7	11616.906	39793.762
4829	25.7	10708.261	33112.617
9467	25.7	13041.558	36750.809
2297	25.7	9681.387	35946.301
9948	25.68	13279.652	35651.652
853	25.66	8591.264	38553.66
7762	25.66	12101.861	39714.316
8079	25.64	12297.996	33884.699
12464	25.64	14123.663	34091.156
9856	25.64	13206.776	37153.305
6162	25.6	11520.424	35081.051
9041	25.6	12770.571	34788.195
5175	25.6	11131.203	39741.086
771	25.57	8338.923	39139.805
1476	25.57	9233.948	35216.348
4894	25.55	10945.25	34444.676
10548	25.55	13429.835	37298.766
4871	25.53	10948.206	33767.816
6215	25.53	11511.869	33734.152
10076	25.53	13157.28	33924.039
3161	25.51	9974.148	34886.207
4854	25.49	10950.254	33162.113
9165	25.49	12992.099	33287.406
7180	25.47	12246.205	33435.645
6043	25.47	11511.74	36714.43
11713	25.45	13860.519	35767.563
3737	25.43	10241.548	34096.203
1364	25.41	8890.732	35571.574
495	25.41	8040.493	35608.406
10371	25.41	13369.721	34986.816
4942	25.41	10789.958	35628.734
958	25.41	8461.26	35235.281
8800	25.39	12729.862	37524.133
9846	25.37	13330.144	37292.668
9479	25.37	12943.161	36847.301
5903	25.34	11481.171	39352.441
8559	25.3	12680.789	36892.629
13243	25.3	14482.34	39516.672
2430	25.26	9586.316	38819.176
3095	25.26	9796.09	33356.563
8032	25.24	12395.079	34626.824
8875	25.22	12913.345	36168.711
[truncated: 683 more rows]
