# Supplementary material for: Insights on the Control of Yeast Single-Cell Growth Variability by Members of the Trehalose Phosphate Synthase (TPS) Complex
Source: Front Cell Dev Biol. 2021 Jan 28;9:607628. doi: 10.3389/fcell.2021.607628 (PMC7876269; doi:10.3389/fcell.2021.607628)
Supplement: Supplementary file 2 [file Data_Sheet_1.ZIP › final_code/input_datasets/Ntd-TPS1_SortedCells3_minus_t3.csv]

Id	Area (µm²)	Centre X Position (µm)	Centre Y Position (µm)
7961	147.07	13320.992	39285.984
7334	146.32	12736.634	39465.344
2426	142.39	9678.942	34171.129
9336	130.82	14208.132	39494.289
7980	130.09	13291.259	38992.004
5399	128.29	11286.645	38213.285
5489	127.78	11486.433	39829.223
7254	124.94	12542.256	38298.445
3251	121.44	10332.176	39676.281
3339	121.32	10343.511	37277.844
9951	117.22	14477.37	38918.961
9482	116.93	14118.547	36390.039
3158	116.47	10074.353	38089.262
1556	115.13	8850.527	39233.977
4934	113.43	11201.955	36463.773
7995	112.24	13163.685	38743.117
5126	111.53	11182.181	33201.289
7023	109.42	12498.004	33975.344
1215	108.64	8456.881	33260.789
9326	107.39	14018.25	39484.188
1902	106.97	9092.069	35927.398
6790	106.8	12322.761	36702.254
6611	106.3	12241.173	39233.512
339	106	7842.211	38622.473
2044	105.69	9199.589	39542.035
8945	104.9	13603.051	33426.637
6866	104.19	12343.376	34980.406
7245	103.87	12558.969	37946.426
9659	103.81	14215.81	34473.012
943	101.51	8321.469	39860.813
333	100.17	7726.669	38558.316
5381	100.11	11333.1	37525.539
5935	100.02	11793.364	36122.672
8948	98.68	13724.426	33448.566
435	98.16	8166.516	39672.543
2534	97.85	9697.05	36956.969
7964	96.95	13280.583	39328.18
6727	96.72	12383.928	37724.883
1691	96.63	8962.201	35256.781
7630	96.01	12845.692	33323.059
3150	96	9963.138	37886.176
2037	95.71	9144.958	39432.77
7947	95.42	13216.432	39947.051
2278	95.32	9400.306	34783.234
3866	94.9	10705.915	37390.301
10087	94.67	14574.714	35463
1224	94.25	8569.03	33135.93
1412	94.12	8839.845	37327.434
3448	94.12	10216.541	34397.457
9448	94	14190.646	37597.84
2860	93.85	9906.581	34231.426
8006	93.79	13312.247	38586.066
7335	93.41	12847.221	39496.758
4797	93.06	11197.939	39804.832
6879	93.05	12344.075	34631.883
7951	92.72	13137.63	39622.508
5802	92.43	11777.57	33480.781
996	92.43	8487.378	39215.652
279	92.37	7790.399	37453
3548	91.99	10378.141	34316.191
7973	90.96	13249.219	39230.465
3868	90.94	10599.832	37447.391
2692	90.75	9738.256	38471.699
2799	90.63	9856.9	35682.441
5689	90.57	11605.674	35131.113
8812	90.34	13638.211	36836.258
2815	90.08	9764.824	35414.598
2043	90.02	9227.756	39526.785
6168	89.69	11916.282	37909.301
6161	89.67	12040.317	38077.445
1393	89.56	8772.764	37023.664
10118	89.42	14486.587	34736.57
6933	89.31	12304.43	33722.879
5532	89.16	11475.54	39008.695
10043	89.1	14616.622	36481.797
5406	89.1	11232.015	38291.898
6554	88.68	12109.448	37572.859
6496	88.22	12193.4	35715.223
6095	88.03	12028.898	39823.977
3687	87.91	10542.09	37976.891
3845	87.82	10589.227	38296.922
9176	87.64	13867.81	38099.035
1510	87.57	8813.532	39789.313
6531	87.36	12271.646	36673.277
7533	87.32	12864.687	34923.254
3483	87.11	10262.456	33602.883
8350	87.03	13560.966	33738.266
6258	86.51	11873.05	35630.809
5157	86.44	11391.226	33270.805
7615	86.42	12916.247	33354.359
6942	86.42	12467.408	33533.648
5148	86.34	11241.227	33180.945
2494	86.05	9596.889	36183.004
5624	86.01	11603.833	36571.648
448	86	8150.42	39416.602
6388	85.98	12275.467	33456.625
4721	85.96	10888.616	37897.961
4751	85.75	10950.667	38757.82
238	85.73	7805.719	36963.598
5187	85.5	11255.185	33932.578
4844	85.23	11106.04	39083.797
5366	85.11	11352.42	37115.297
7522	84.79	12909.894	35052.965
7836	84.62	13044.408	37829.82
3370	84.5	10288.861	36597.223
4810	84.48	11105.091	39727.516
3279	84.42	10229.095	38758.965
4326	84.23	10696.876	33935.289
423	84.16	7921.883	39966.785
7537	84.1	12722.035	34684.246
2790	83.85	9905.772	35739.5
6197	83.83	11935.167	37119
656	83.83	8158.14	33892.395
9086	83.81	13980.552	35905.098
4924	83.74	11161.639	36649.289
542	83.62	8200.057	36744.086
5396	83.58	11265.921	38075.574
6898	83.51	12491.901	34434.449
8391	83.45	13387.668	35023.867
9547	83.39	14028.975	34627.441
3870	83.08	10772.446	37286.887
7276	83.06	12701.593	38987.043
6806	82.85	12443.808	36467.477
1550	82.78	8856.215	39385.414
7905	82.62	12966.185	39231.074
2731	82.62	9718.77	37295.406
9679	82.57	14362.276	35074.887
437	82.55	8131.574	39707.09
4670	82.53	10905.169	36507.223
487	82.49	8087.118	38172.285
4485	82.32	10853.178	35138.508
3229	82.3	10071.332	40001.813
2103	82.28	9362.463	39222.539
7690	82.09	13037.233	34026.949
1375	82.05	8683.568	36553.262
9212	82.05	13971.101	38847.754
7364	81.99	12834.048	38943.195
3295	81.61	10297.845	38194.469
8915	81.51	13611.328	33829.164
6642	81.46	12278.858	39736.113
4683	81.36	10937.97	36798.777
4825	81.36	11056.366	39303.859
2813	81.32	9791.568	35355.828
6476	81.28	12153.026	35324.32
4345	81.26	10642.082	33563.441
8796	81.23	13754.484	37339.91
4854	81.19	11206.17	38893.488
9471	81.19	14040.029	36974.832
1465	81.01	8788.9	38622.738
6221	81	11923.768	36392.668
852	81	8226.673	37747.699
9595	80.9	14178.735	33199.012
8629	80.86	13646.45	39766.883
648	80.82	8184.99	33998.348
3141	80.82	9944.859	37695.73
5129	80.82	11161.346	33240.039
8977	80.8	13842.14	33137.891
3100	80.75	10012.497	36721.926
8831	80.71	13777.024	36287.602
7319	80.61	12893.334	39872.836
7881	80.5	13005.712	38585.906
6834	80.5	12344.542	35577.328
3075	80.5	9955.407	36300.191
9136	80.48	13820.136	37120.039
1496	80.44	8717.166	39391.93
5119	80.44	11080.596	33423.184
2228	80.44	9340.176	36266.379
7544	80.33	12776.905	34459.445
6481	80.25	12191.518	35384.059
3290	80.23	10324.461	38464.938
1898	80.19	9254.245	35896.152
6716	80.17	12334.257	38157.699
5950	80.13	11741.28	36372.531
1583	80.08	8924.244	38421.539
9900	80.06	14577.744	39840.758
6138	79.94	11949.855	38660.555
3184	79.88	9972.571	38929.535
8269	79.85	13168.821	34068.391
5141	79.85	11314.994	33027.23
2288	79.79	9374.075	34676.012
2681	79.69	9847.986	38988.941
4292	79.44	10697.051	34920.309
2070	79.33	9345.151	39808.188
204	79.33	7883.366	36512.805
2679	79.31	9907.633	38980.883
2124	79.27	9478.193	38524.965
6280	79.19	12022.178	35212.086
8004	79.18	13192.565	38557.293
531	79.14	8019.442	37059.293
5833	79.08	11661.425	34028.66
4881	79.06	11085.503	37854.945
9521	79.04	14169.399	35422.859
942	79	8336.369	39846.875
8068	78.95	13320.481	37846.887
2283	78.91	9379.683	34912.664
9977	78.91	14475.381	38000.613
2117	78.83	9277.39	38944.492
3809	78.79	10729.699	39147.309
8373	78.58	13506.396	34426.816
1684	78.56	9046.115	35725.754
9768	78.51	14384.678	37580.816
3005	78.49	9994.667	34899.547
5886	78.47	11772.254	35167.523
6581	78.43	12158.013	38370.566
3537	78.33	10393.281	34052.813
9284	78.26	13924.938	39645.844
6040	78.2	11777.512	38736.816
6906	78.14	12414.543	33973.598
7290	78.05	12556.875	39227.629
1131	78.03	8593.843	35270.449
4404	78.03	10949.836	33748.742
9687	78.01	14283.734	35319.363
3046	77.97	9945.075	35754
3059	77.93	10025.749	36005.484
7756	77.91	12953.36	35946.934
9757	77.91	14405.001	37251.836
315	77.85	7771.141	38245.527
1279	77.82	8800.948	34203.957
8779	77.76	13620.357	37775.359
3452	77.74	10253.016	34161.805
6852	77.68	12284.237	35290.672
7260	77.66	12557.079	38462.789
9218	77.6	13958.708	38931.547
1466	77.6	8654.848	38659.879
8395	77.59	13360.989	35210.137
1372	77.57	8716.077	36532.68
3833	77.51	10719.187	38473.789
6393	77.49	12241.903	33641.633
10109	77.43	14614.294	34784.367
7247	77.41	12684.04	38016.352
3318	77.39	10316.417	37961.398
5054	77.36	11134.125	34493.641
5996	77.3	11843.081	37424.957
5551	77.26	11590.658	38569.426
3134	77.2	10088.576	37590.199
8705	77.18	13759.906	38872.836
5575	77.16	11612.1	37901.238
9151	77.16	13864.087	37497.543
9007	77.16	13961.904	33717.602
9991	77.11	14639.462	37608.723
9692	77.09	14386.868	35435.441
2256	77.07	9410.702	35658.832
5437	77.07	11385.291	39060.477
3564	77.03	10542.233	34726.984
534	76.99	8086.032	37159.367
6858	76.99	12445.951	35096.215
8281	76.93	13163.406	33961.457
2012	76.93	9271.577	38316.953
4490	76.86	10780.863	35282.211
1016	76.84	8447.121	38408.313
1979	76.82	9249.502	37488.563
7645	76.76	12928.126	33162.934
1644	76.7	9053.573	36843.566
8579	76.65	13491.108	38755.531
6149	76.65	12040.753	38411.371
9622	76.61	14332.36	33490.98
2148	76.59	9326.413	38020.227
3242	76.53	10312.945	39986.773
2783	76.47	9902.25	36104.828
8283	76.46	13208.908	33722.293
6588	76.44	12232.911	38558.238
2101	76.4	9426.847	39173.805
783	76.34	8227.488	36118.91
992	76.34	8541.974	39164.691
9133	76.34	13916.282	37079.926
3232	76.32	10214.491	39768.055
4837	76.32	11065.925	38952.203
9623	76.32	14415.133	33537.543
5571	76.28	11520.23	37841.055
9474	76.26	14129.96	36752.832
9122	76.21	13963.783	36817.156
7130	76.17	12518.778	36715.391
1810	76.13	9222.458	33323.16
4356	76.11	10644.477	33175.664
280	76.07	7824.006	37485.16
6885	76	12444.672	34720.613
9954	76	14494.764	38647.797
8402	76	13469.331	35386.137
8929	75.98	13568.574	33527.777
8165	75.94	13234.452	36599.434
2262	75.94	9450.134	35564.871
3781	75.9	10624.168	39835.211
2225	75.9	9386.571	36457.238
9021	75.82	13918.331	33983.938
7943	75.78	13179.379	39864.547
417	75.77	7899.449	39865.07
6148	75.73	11873.153	38319.754
7259	75.71	12496.409	38448.992
8654	75.69	13770.476	39488.523
5132	75.69	11199.916	33319.586
4739	75.65	10966.081	38551.957
8573	75.59	13422.98	38682.598
9123	75.55	13993.291	36866.344
9275	75.54	13936.525	39411.004
1297	75.52	8813.947	34601.391
767	75.52	8331.518	35766.883
9061	75.4	13969.803	35301.207
1063	75.4	8528.958	37133.578
3776	75.36	10467.458	39977.941
5433	75.36	11293.446	39000.469
3757	75.31	10397.427	39680.043
5523	75.29	11544.682	39351.516
873	75.29	8334.039	38316.703
2195	75.13	9283.487	36931.141
4399	75.1	10792.953	33609.688
3262	75.06	10337.406	39254.602
6021	75.04	11730.343	38116.191
939	75.02	8233.981	39825.941
582	75.02	8065.486	35782.867
2472	74.96	9538.14	35319.461
1317	74.92	8798.349	35155.453
1685	74.9	8898.022	35732.871
6341	74.88	11967.813	33359.297
980	74.87	8524.924	39278.016
7366	74.85	12801.486	38679.238
8802	74.81	13719.367	37104.727
5466	74.81	11271.548	39588.398
4423	74.77	10848.224	33997.234
7351	74.75	12889.827	38963.625
4374	74.73	10790.458	33127.422
2990	74.65	10092.721	34615.359
231	74.62	7959.58	36902.813
8593	74.62	13492.11	39123.914
1183	74.6	8449.86	34280.164
4278	74.52	10767.732	35187.02
4410	74.48	10872.84	33810.637
668	74.46	7991.629	33610.98
8865	74.44	13714.189	35211.699
2560	74.41	9669.157	37774.656
6442	74.39	12129.824	34528.527
8195	74.39	13240.063	36150.551
2632	74.33	9644.37	39813.645
1400	74.27	8787.205	37134.777
7340	74.21	12814.198	39351.766
3865	74.19	10767.12	37347.039
9796	74.18	14336.214	38227.777
6811	74.16	12291.127	36263.008
6576	74.14	12191.764	38289.535
6969	74.12	12634.269	33076.113
1860	74.04	9150.675	34786.941
976	74.02	8565.571	39524.793
9069	74	13989.965	35495.023
1493	74	8826.451	39280.289
7687	73.98	13099.602	33934.137
8990	73.95	13924.049	33513.379
4877	73.95	11107.407	38009.922
5965	73.95	11650.96	36604.121
7063	73.89	12618.534	34902.445
4896	73.87	11173.199	37644.098
9158	73.83	13978.206	37764.191
3679	73.77	10397.462	37796.094
6359	73.62	11962.628	33001.828
7470	73.6	12901.188	36270.543
6535	73.56	12212.022	36808.758
5750	73.56	11618.161	33547.875
6254	73.52	11946.542	35746.422
3402	73.51	10149.585	35653.738
3173	73.45	9951.79	38690.684
2441	73.45	9513.957	34503.586
5629	73.41	11423.753	36657.113
7958	73.41	13315.479	39443.578
673	73.37	8198.492	33190.602
2257	73.33	9382.061	35669.258
2516	73.33	9648.913	36552.066
7079	73.29	12584.625	35353.344
5951	73.29	11770.687	36391.387
2030	73.28	9257.494	39105.773
7283	73.28	12521.376	39099.746
9695	73.24	14370.712	35556.949
9093	73.2	13820.835	36068.91
2959	73.2	9970.948	33828.609
7337	73.2	12766.428	39558.898
3033	73.18	10127.18	35466.004
5217	73.16	11348.286	34710.48
2625	73.1	9546.389	39643.758
8487	73.1	13437.017	37497.012
8797	73.08	13574.262	37026.965
3261	73.03	10162.025	39188.277
7015	73.03	12578	33822.691
2080	73.03	9337.877	39646.012
2243	72.95	9404.086	35919.176
6972	72.93	12579.271	33167.773
302	72.93	7649.619	37963.766
2162	72.89	9376.267	37777.438
3453	72.8	10210.089	34188.871
9961	72.8	14433.25	38778.324
9438	72.76	14144.197	38121.23
8612	72.74	13355.431	39548.961
5097	72.72	11115.104	33862.914
8241	72.72	13332.238	34899.883
7552	72.7	12807.814	34362.117
2210	72.7	9429.499	36816.691
6455	72.7	12138.631	34787.449
2882	72.7	9824.71	33686.344
687	72.66	8166.684	33133.387
10064	72.64	14585.027	36157.82
8201	72.62	13337.191	35978.762
6414	72.53	12169.994	34100.711
3327	72.53	10332.803	37551.336
10015	72.49	14469.895	37160.707
6489	72.45	12217.96	35629.816
7919	72.45	12985.885	39461.246
5986	72.41	11843.348	37248.141
2023	72.41	9218.687	38611.063
2608	72.39	9675.573	39093.52
7378	72.36	12717.979	38070.906
1346	72.34	8767.416	35939.605
9114	72.32	13913.269	36594.891
1485	72.3	8736.538	39010.535
1756	72.3	9024.534	34052.348
8578	72.28	13448.054	38743.672
5231	72.26	11407.72	35270.836
524	72.24	8140.926	37229.125
7594	72.24	12736.492	33710.168
7342	72.22	12780.671	39380.406
216	72.22	7938.196	36648.977
8753	72.2	13702.117	38152.875
6174	72.2	11959.724	37553.902
809	72.2	8288.5	36631.355
5230	72.18	11258.587	35227.363
306	72.18	7957.547	38094.141
6956	72.18	12435.911	33444.922
396	72.16	7725.026	39558.281
3283	72.16	10219.598	38575.055
709	72.16	8364.241	33445.281
2240	72.15	9454.705	36211.047
10129	72.15	14444.319	34573.613
6256	72.15	11999.718	35835.469
3319	72.05	10241.101	37975.922
1665	72.05	8937.481	36203.828
9783	72.03	14303.728	38058.031
837	71.95	8339.623	37352.449
7496	71.93	12742.534	35660.207
3079	71.88	10050.079	36318.645
1612	71.88	9018.263	37471.801
3861	71.88	10627.202	37620.898
8472	71.88	13527.125	37120.281
2247	71.78	9484.856	36055.141
239	71.76	7644.556	36975.41
401	71.76	7757.753	39631.375
8949	71.74	13666.625	33453.141
5831	71.72	11681.371	33995.965
2127	71.7	9444.954	38608.852
3185	71.69	9984.163	38945.348
4383	71.67	10918.442	33299.305
9144	71.67	13936.457	37254.039
6650	71.67	12325.436	39585.941
1833	71.57	9147.42	33968.641
3590	71.53	10538.62	35424.953
9353	71.51	14078.938	39319.039
8747	71.51	13588.846	38379.012
9015	71.51	13783.014	33889.211
604	71.49	8031.794	35378.035
6551	71.47	12263.493	37387.559
7038	71.47	12569.722	34243.742
8438	71.47	13480.207	36324.469
7499	71.47	12845.457	35424.469
9491	71.44	14008.165	36293.004
3240	71.38	10296.744	39900.145
3111	71.38	10096.156	37047.184
7941	71.36	13287.861	39827.934
10167	71.36	14425.991	33402.066
5235	71.36	11422.048	35346.871
5824	71.36	11815.535	33931.816
7500	71.32	12750.396	35430.73
2875	71.32	9862.593	33914.98
3669	71.3	10562.388	37518.898
5554	71.3	11462.06	38608.457
4817	71.24	11178.332	39521.266
9968	71.23	14543.03	38455
5492	71.21	11507.434	39900.527
1670	71.19	8951.963	35754.691
9534	71.03	14070.217	35166.48
7546	71.03	12795.783	34494.898
4449	70.98	10973.961	34394.867
539	70.98	8169.385	36993.875
1557	70.94	8901.735	38962.258
3630	70.9	10476.055	36388.887
5007	70.86	11130.625	35433.293
2733	70.84	9849.801	37311.148
6589	70.77	12188.592	38638.82
3220	70.77	9960.884	39793.754
2921	70.73	9822.528	33251.48
10084	70.73	14554.897	35424.102
270	70.67	7984.216	37391.66
7102	70.63	12554.888	35790.367
2979	70.61	10060.081	34282.07
9430	70.59	14177.231	38236.512
3428	70.59	10326.819	34969.641
3897	70.59	10697.953	36768.652
2872	70.59	9845.8	34085.652
9974	70.57	14508.831	38275.797
4295	70.54	10590.888	34299.637
1864	70.54	9084.779	34808.512
8064	70.5	13204.159	38122.602
2854	70.44	9734.203	34151.207
6370	70.44	12057.656	33156.055
3269	70.42	10296.787	38808.188
5504	70.4	11433.997	39657.258
8994	70.4	13919.914	33569.84
7069	70.36	12598.161	35085.313
17	70.36	7974.496	33312.805
9468	70.34	14178.09	36905.352
5627	70.31	11586.595	36602.539
6116	70.31	11859.25	39389.93
2708	70.31	9838.616	37779.438
1935	70.23	9070.212	36675.336
8131	70.19	13179.003	37374.906
1058	70.19	8610.997	37339.027
6867	70.19	12475.253	34997.289
6451	70.17	12106.537	34733.613
8245	70.15	13194.161	34723.199
1034	70.13	8569.23	37986.176
5658	70.11	11437.267	36123.84
4869	70.1	11142.641	38364.898
8524	70.06	13426.777	38358.676
4313	70.06	10617.939	34023.855
27	70.04	7893.25	33442.105
8403	70.02	13511.012	35431.473
3608	69.96	10534.807	35919.578
5222	69.96	11337.564	34920.246
9983	69.96	14432.789	37672.598
10166	69.9	14625.09	33373.066
550	69.9	8043.048	36399.23
702	69.88	8328.889	33365.391
2663	69.87	9867.448	39560.242
2743	69.87	9915.56	37100.887
661	69.83	8165.286	33788.832
9942	69.83	14435.022	39224.254
8259	69.83	13197.112	34388.109
1606	69.81	9057.493	37713.309
6340	69.81	11918.818	33538.371
1364	69.79	8839.445	36413.223
1982	69.75	9072.884	37550.785
9307	69.75	14036.633	39971.652
9181	69.75	13877.612	38228.457
9980	69.75	14559.167	37913.258
7963	69.73	13301.527	39287.328
8398	69.73	13384.516	35274.754
7702	69.73	13106.455	34271.035
660	69.71	8093.281	33645.453
9950	69.71	14598.3	38893.961
6035	69.69	11738.725	38625.129
7848	69.69	13001.969	37979.184
5570	69.69	11513.047	38107.543
815	69.69	8353.237	36830.34
9162	69.69	13983.936	37790.789
10098	69.67	14620.17	35356.383
6261	69.67	12045.638	35714.152
6617	69.67	12215.798	39427.91
7367	69.62	12812.691	38750.328
9932	69.6	14424.178	39315.477
10075	69.6	14545.019	36026.527
7307	69.58	12528.263	39798.891
9064	69.54	13784.849	35336.18
6586	69.52	12121.556	38411.156
3440	69.5	10253.327	34462.902
827	69.48	8383.419	37109.324
5546	69.46	11545.322	38668.891
3009	69.44	10000.596	34939.848
931	69.42	8243.072	39587.238
228	69.41	7866.645	36853.813
3611	69.39	10382.473	35974.555
2992	69.31	10045.686	34646.109
6960	69.29	12428.882	33054.316
1546	69.29	9029.012	39280.262
3511	69.27	10564.193	33500.613
2648	69.25	9768.569	39848.73
9985	69.23	14636.778	37708.574
4	69.21	7930.484	33060.266
8738	69.21	13634.102	38522.598
6410	69.19	12236.608	33989.332
8255	69.18	13328.1	34320.598
6618	69.18	12198.484	39435.801
9229	69.18	13839.363	39118.336
3198	69.18	9966.566	39287.805
911	69.18	8354.45	39219.84
3485	69.12	10309.113	33645.523
9113	69.08	13873.788	36584.211
9599	69.04	14202.138	33312.883
5686	69.02	11548.425	35371.098
1880	69.02	9233.004	35274.73
5491	69	11449.61	39873.602
10032	69	14573.744	36847.293
6450	68.98	12182.897	34716.754
7886	68.98	13089.144	38691.977
5806	68.95	11649.682	33569.012
1159	68.95	8426.58	34843.992
10136	68.91	14614.645	34249.188
1006	68.85	8450.478	38876.801
3099	68.85	10052.35	36711.785
8058	68.83	13351.603	38049.422
6848	68.79	12311.034	35574.027
3820	68.79	10682.882	38794.66
9008	68.77	13832.691	33734.57
2109	68.75	9486.426	39040.867
5225	68.75	11253.295	35034.656
8833	68.74	13641.847	36314.234
1548	68.72	8879.009	39368.043
1773	68.68	9055.173	33420.867
4287	68.64	10670.118	34783.113
1632	68.6	8907.951	36910.59
5167	68.6	11410.79	33398.457
8904	68.58	13605.785	34155.441
5877	68.58	11787.737	35057.922
9314	68.56	14129.291	39665.508
9694	68.56	14320.19	35493.98
3218	68.52	10076.881	39759.352
7033	68.51	12573.994	34175.008
6010	68.49	11818.158	37833.266
9478	68.47	14199.644	36557.938
1184	68.47	8553.039	33969.191
7252	68.47	12603.266	38190.484
6892	68.47	12420.694	34355.563
4488	68.45	10986.685	35176.996
6865	68.41	12437.321	34965.996
6894	68.41	12432.823	34400.508
5770	68.41	11497.599	33223.559
10047	68.39	14508.415	36269.477
5609	68.33	11487.949	37122.996
9172	68.33	13970.314	38054.219
7661	68.33	13114.072	33441.703
467	68.31	8106.633	38660.055
9084	68.22	13838.971	35872.219
3542	68.2	10491.113	34147.242
2812	68.2	9808.307	35355.832
5790	68.18	11770.682	33295.688
9760	68.18	14409.965	37381.207
2028	68.16	9139.464	38884.367
4667	68.16	10984.327	36370.102
9808	68.14	14371.003	38692.234
6994	68.14	12681.398	33511.434
803	68.12	8416.153	36425.543
6542	68.12	12192.342	37145.895
8169	68.12	13151.726	36644.203
5615	68.08	11488.321	37009.172
1136	68.05	8565.499	35365.215
7440	68.01	12879.891	37057.301
741	68.01	8257.662	34733.234
300	67.99	7770.152	37825.684
899	67.97	8403.777	39041.09
6211	67.97	12044.502	36594.172
9097	67.95	13978.196	36180.199
2849	67.95	9728.578	34322.52
9400	67.93	14159.03	38791.098
2666	67.93	9792.263	39304.086
2403	67.93	9528.909	33615.406
8558	67.91	13437.147	38572.09
1885	67.89	9160.601	35464.648
2724	67.89	9715.318	37435.973
184	67.87	7893.352	36215.707
3595	67.85	10352.149	35612.074
3527	67.83	10471.966	33853.336
3837	67.76	10583.999	38563.676
2172	67.76	9415.537	37367.949
3518	67.74	10492.834	33705.637
5943	67.74	11679.829	36253.168
7726	67.68	12998.046	34929.938
2094	67.68	9315.658	39325.945
4172	67.66	10761.557	36051.336
9509	67.66	14015.881	35816.227
6279	67.64	11929.499	35136.445
7237	67.6	12523.344	37680.914
1569	67.59	9041.571	38781.387
8311	67.57	13166.947	33027.508
3344	67.53	10240.169	37058.867
8828	67.51	13602.835	36488.258
6595	67.49	12180.449	38771.969
3954	67.49	10620.703	36138.852
3576	67.47	10439.088	35168.012
2735	67.47	9718.49	37313.551
328	67.47	7801.438	38471.945
1725	67.41	9054.182	34652.18
9726	67.41	14403.603	36150.891
2895	67.41	9714.537	33604.98
1337	67.39	8846.413	35647.816
8584	67.37	13534.596	38906.43
7610	67.32	12817.817	33615.316
9906	67.3	14616.568	39906.078
6845	67.28	12409.471	35549.629
1386	67.28	8797.693	36804.281
5731	67.2	11433.602	34071.16
4308	67.2	10739.948	33979.426
2728	67.18	9705.875	37253.398
5953	67.18	11691.455	36417.184
2035	67.18	9109.359	39212.57
1260	67.16	8708.75	33838.301
1102	67.15	8534.399	36102.684
9750	67.13	14418.798	36917.434
1999	67.11	9255.014	38044.184
8853	67.07	13715.708	35665.402
6597	67.07	12159.102	38844.34
6028	67.07	11659.519	38411.336
6729	67.03	12396.358	37747.473
3853	66.99	10636.577	37733.117
138	66.97	7966.526	35536.703
9074	66.93	13966.413	35633.727
1873	66.93	9253.61	35101.648
8869	66.92	13731.76	34956.59
1380	66.9	8809.561	36691.773
6507	66.9	12095.74	35969.332
5378	66.88	11294.06	37459.406
4708	66.86	10806.108	37520.473
6710	66.86	12289.171	38372.402
5096	66.86	11021.956	33848.559
2584	66.8	9667.271	38632.031
6819	66.8	12364.305	36138.168
2727	66.8	9878.688	37198.34
1643	66.78	8986.015	36815.766
8434	66.78	13540.41	36275.445
5868	66.78	11784.53	34885.605
9767	66.76	14258.677	37501.316
5944	66.72	11753.493	36272.348
962	66.72	8578.943	39877.727
5513	66.72	11485.26	39571.828
954	66.72	8254.456	40006.898
9964	66.72	14578.518	38589.863
2341	66.7	9317.542	33571.324
2058	66.69	9166.132	39832.125
2892	66.67	9804.663	33556.16
9728	66.67	14305.975	36178.328
6300	66.65	12036.921	34530.121
454	66.65	8126.202	39247.785
1198	66.61	8435.37	33734.777
8799	66.59	13589.151	37045.004
6322	66.59	11908.316	34286.789
5185	66.59	11347.053	33899.781
1164	66.55	8475.816	34742.652
6383	66.55	12218.312	33319.719
6697	66.55	12295.093	38916.824
754	66.55	8372.274	35176.711
5362	66.53	11288.333	36958.543
6228	66.51	11852.607	36535.926
5780	66.47	11586.011	33075.613
2732	66.47	9808.785	37302.805
9023	66.47	13946.405	34017.391
9104	66.46	13939.027	36356.82
1836	66.46	9120.821	34047.199
3697	66.46	10484.767	38249.617
7736	66.46	13067.429	35194.973
5901	66.44	11747.176	35482.828
9469	66.44	14208.787	36939.535
4422	66.44	10889.509	33994.207
9913	66.42	14624.578	39952.727
8261	66.42	13283.016	34401.301
1731	66.42	8949.691	34455.816
9012	66.42	13845.44	33816.98
9309	66.4	14163.719	39981.422
3	66.36	7847.423	33054.012
922	66.34	8352.191	39420.016
6735	66.34	12399.797	37820.129
5664	66.34	11436.166	35943.27
7350	66.32	12745.738	38955.898
1351	66.32	8832.992	36124.578
4712	66.3	10966.789	37607.578
3734	66.3	10530.236	39258.605
7011	66.3	12667.629	33788.164
6782	66.3	12328.735	36934.699
5678	66.28	11545.833	35445.297
6135	66.28	12059.735	38896.012
3492	66.26	10347.91	33206.023
10040	66.24	14552.775	36687.992
1627	66.24	9052.11	37164.078
10135	66.24	14445.604	34145.988
8249	66.23	13144.374	34538.035
5905	66.23	11734.417	35530.41
7238	66.21	12635.339	37703.977
259	66.19	7877.362	37203.691
5071	66.19	11184.32	34383.797
8525	66.19	13483.136	38389.391
2285	66.15	9299.234	34611.473
2631	66.15	9660.5	39769.141
10180	66.13	14605.727	33075.344
1788	66.13	9277.294	33030.984
5459	66.13	11241.503	39390.324
1109	66.11	8500.756	36012.578
1430	66.11	8830.675	37640.969
2107	66.09	9278.579	39023.48
5360	66.05	11239.231	36900.086
9396	66.03	14131.978	39038.895
3227	66.01	10101.272	39920.172
3204	66.01	10060.022	39366.883
1464	66	8731.812	38613.855
4966	65.98	11186.4	36007.902
3354	65.96	10246.584	36958.07
2803	65.96	9839.646	35502.152
8433	65.94	13408.663	36250.668
1483	65.94	8711.298	38969.18
3738	65.9	10527.473	39423.98
6124	65.86	11932.567	39163.969
3920	65.82	10599.447	36261.84
6119	65.82	12053.129	39407.34
1047	65.82	8500.928	37373.52
1944	65.8	9110.933	36869.359
2722	65.8	9833.204	37434.473
7086	65.8	12538.675	35520.121
3121	65.77	10129.688	37322.035
4684	65.75	10951.71	36814.113
9082	65.73	13897.513	35860.609
5921	65.73	11671.174	35698.262
5105	65.71	11018.27	33662.113
8244	65.67	13304.738	34691.066
9135	65.67	13911.187	37101.457
2936	65.67	10036.686	33206.531
3257	65.67	10294.994	39312.512
3962	65.65	10745.917	35895.84
2817	65.65	9866.459	35204.047
6863	65.63	12309.972	35196.93
2268	65.61	9468.812	35331.77
5072	65.61	11137.685	34408.922
5765	65.61	11430.565	33172.5
7465	65.59	12795.017	36460.043
2674	65.59	9852.367	39135.301
9700	65.59	14323.109	35621.219
5297	65.57	11420.85	36211.945
2672	65.56	9905.142	39400.266
3575	65.56	10519.602	35137.375
8822	65.56	13703.886	36432.102
1193	65.54	8583.81	33956.32
588	65.54	8172.396	35625.176
2851	65.54	9864.308	34409.836
1414	65.52	8762.861	37363.375
753	65.5	8277.8	35143.645
2419	65.46	9653.462	33928.113
6433	65.46	12100.618	34369.117
3230	65.46	10112.286	40003.203
5890	65.44	11751.482	35206.313
4864	65.42	11183.472	38499.801
6056	65.42	11782.384	39363.094
9441	65.4	14138.85	37866.883
1345	65.38	8807.621	35883.199
6598	65.38	12088.682	38873.578
8280	65.38	13302.859	33956.207
3171	65.38	10025.53	38659.199
5419	65.36	11274.34	38625.906
2678	65.36	9836.084	39253.527
2748	65.33	9712.001	36960.066
5145	65.33	11317.625	33132.461
6337	65.31	12021.435	33729.703
6646	65.31	12438.274	39491.695
7041	65.29	12584.89	34296.148
9016	65.27	13980.146	33931.465
8159	65.27	13345.539	36722.824
8137	65.25	13251.452	37247.313
7323	65.25	12833.812	39967.957
9066	65.25	13829.284	35415.227
8616	65.23	13502.634	39639.742
3474	65.23	10218.59	33656.383
2741	65.21	9833.166	37086.93
408	65.21	7968.493	39763.41
1969	65.19	9208.272	37328.621
1900	65.19	9230.61	35903.277
427	65.19	8004.075	39878.141
9653	65.17	14414.541	34298.926
7820	65.17	12938.391	37664.906
2659	65.15	9801.207	39638.172
7729	65.11	12943.738	35059.621
3925	65.1	10702.779	36324.102
4816	65.1	11118.14	39515.852
2336	65.1	9438.885	33664.375
6605	65.08	12134.804	39044.559
6291	65.04	11877.239	34853.797
4454	65.04	10800.876	34468.879
5497	65.04	11573.57	40010.676
234	65.04	7735.17	36934.516
4674	65.02	10841.755	36563.137
3054	65.02	10042.657	35968.957
5899	65	11797.976	35430.742
984	64.98	8524.947	39332.563
4750	64.98	10876.298	38754.344
160	64.98	7667.3	35887.867
10027	64.96	14584.972	36751.93
7896	64.96	13067.936	39003.508
65	64.96	7769.94	34316.484
1712	64.96	8855.388	35051.563
4860	64.94	11014.874	38733.242
1105	64.94	8555.225	36206.055
2004	64.94	9103.488	38171.16
1092	64.92	8546.573	36241.633
538	64.92	8119.548	36989.852
2717	64.88	9879.798	37383.512
3634	64.88	10467.456	36519.086
2655	64.88	9837.708	39961.895
697	64.87	8309.167	33187.324
1680	64.81	8919.169	35636.984
10034	64.75	14623.145	36553.273
170	64.73	7808.34	36014.859
8834	64.71	13603.688	36312.332
8422	64.71	13415.07	35945.066
6085	64.69	11732.676	39880.09
1064	64.69	8575.752	37136.957
1584	64.67	8889.547	38152.523
3464	64.65	10148.91	33847.145
2111	64.65	9361.144	38819.117
9696	64.62	14411.194	35563.508
1067	64.62	8580.66	36902.004
910	64.62	8408.906	39215.512
5241	64.6	11262.119	35510.66
7970	64.58	13331.793	39168.027
9479	64.58	14180.094	36572.398
1831	64.56	9194.783	33898.102
9317	64.56	14105.266	39713.609
9291	64.56	13980.047	39881.852
9927	64.54	14525.876	39527.41
762	64.5	8325.857	35562.836
9457	64.5	14164.797	37260.965
5683	64.48	11604.14	35333.793
5440	64.46	11371.488	39137.641
7707	64.44	13080.081	34424.098
391	64.42	7660.724	39406.09
7137	64.41	12608.901	36917.523
9037	64.39	13829.44	34600.484
5807	64.39	11716.867	33570.23
6219	64.37	11869.799	36686.359
2879	64.37	9777.357	33951.816
7764	64.37	13092.968	36239.395
6154	64.33	11877.906	38242.047
2944	64.33	9954.193	33386.105
6159	64.33	11969.718	38036.805
9024	64.29	13821.915	34036.219
5823	64.29	11671.668	33919.527
7635	64.29	12834.548	33152.719
6744	64.29	12465.438	37388.637
2750	64.27	9717.111	37008.012
5196	64.25	11266.277	34119.367
9994	64.25	14559.429	37365.68
8614	64.21	13515.276	39616.938
2971	64.19	10097.782	34052.051
8635	64.19	13595.708	39850.816
9380	64.18	14209.249	39422.512
7396	64.18	12733.871	37805.32
1482	64.16	8757.832	38963.609
731	64.16	8301.323	34366.047
8657	64.14	13629.196	39528.902
1417	64.14	8646.771	37453.973
2360	64.14	9377.345	33228.203
3004	64.14	10033.742	34879.305
6917	64.12	12431.588	34088.738
2677	64.12	9844.012	39193.176
8431	64.12	13360.506	36219.039
9310	64.12	14029.073	40000.949
6231	64.06	12057.495	36264.902
8340	64.02	13548.725	33598.813
7250	64	12500.72	38167.809
5864	64	11774.547	34686.004
8910	63.97	13654.278	34039.129
9507	63.95	14201.391	35796.504
3778	63.93	10528.151	40004.23
8488	63.93	13377.749	37607.07
5656	63.91	11619.409	36098.016
2398	63.91	9584.204	33517.984
6798	63.89	12363.227	36560.703
4835	63.89	11066.873	39237.949
747	63.87	8335.448	34958.176
3000	63.87	9978.012	34784.871
9963	63.87	14504.43	38583.031
10164	63.85	14543.636	33586.559
42	63.83	7721.45	33600.504
2890	63.83	9870.876	33512.641
9068	63.79	13840.403	35490.566
2781	63.77	9847.322	36076.035
7047	63.77	12587.357	34392.563
9790	63.77	14214.997	38148.074
7604	63.77	12880.052	33497.691
8407	63.74	13359.392	35554.664
9302	63.72	14204.676	39808.633
2675	63.72	9776.819	39169.027
2459	63.72	9675.072	34951.66
2603	63.7	9495.439	38979.398
5373	63.7	11232.935	37246.953
2689	63.7	9906.708	38724.484
2547	63.68	9527.516	37196.629
443	63.66	8092.564	39535.141
7080	63.64	12560.18	35357.055
3467	63.64	10187.811	33894.453
1904	63.58	9118.789	35938.496
5032	63.58	11123.123	35155.43
3410	63.56	10221.816	35723.887
9670	63.56	14367.869	34844.363
5099	63.56	11146.815	33889.387
5503	63.54	11602.875	39648.262
7526	63.49	12798.435	34826.883
9562	63.47	14194.687	34177.699
6323	63.47	11911.727	34079.215
7603	63.47	12903.384	33496.957
7479	63.45	12878.866	36160.074
9292	63.45	13960.26	39884.484
9806	63.43	14352.346	38682.348
2022	63.37	9123.482	38605.223
6083	63.37	11816.272	39870.742
1875	63.35	9181.733	35181.336
5942	63.35	11683.138	36237.258
9421	63.33	14027.286	38364.168
7724	63.31	13094.202	34818.492
1524	63.31	9028.358	39616.773
3187	63.29	10103.895	39056.055
4713	63.28	10858.999	37610.664
7891	63.28	13078.64	38871.387
5841	63.28	11680.159	34105.527
1255	63.28	8834.481	33821.824
8023	63.28	13277.689	38171.883
982	63.24	8454.856	39297.871
8806	63.22	13762.447	36923.254
752	63.2	8206.628	35101.004
574	63.18	8197.001	35941.621
7447	63.16	12765.093	36922.773
2049	63.14	9196.185	39570.789
38	63.14	7821.196	33574.68
6167	63.14	11969.246	37866.613
579	63.12	8167.113	35761.73
7664	63.12	13066.351	33468.793
9939	63.12	14629.515	39179.52
3165	63.1	10105.593	38292.242
6946	63.1	12468.889	33603.91
7501	63.08	12786.248	35444.863
1551	63.06	9054.984	39392.246
6857	63.06	12344.22	35380.441
2720	63.06	9730.195	37406.531
3331	63.06	10243.696	37367.828
2500	63.06	9664.426	36256.219
9899	63.05	14499.607	39823.148
4276	63.05	10654.526	35158.496
3131	63.03	10039.473	37487.066
7892	63.03	13062.041	38910.137
9031	63.03	13870.787	34294.742
4331	63.03	10768.453	33656.887
9452	63.03	14161.005	37368.516
1514	63.01	8687.185	39877.207
2242	62.99	9453.117	35912.586
8163	62.99	13314.845	36796.086
6958	62.97	12472.424	33198.523
5143	62.97	11342.823	33026.527
4657	62.97	10926.478	35999.656
6938	62.95	12493.377	33501.109
569	62.95	8025.387	36214.176
2157	62.93	9381.42	37930.184
6787	62.93	12309.995	36986.469
4904	62.93	11135.326	37204.285
5111	62.91	11062.598	33485.32
84	62.91	7852.36	34741.969
4717	62.91	10840.289	37841.547
7101	62.91	12673.184	35772.805
2476	62.91	9633.565	35449.289
4937	62.85	11093.024	36493.566
6303	62.85	12008.673	34294.078
5908	62.85	11725.889	35556.305
8205	62.83	13175.185	35805.727
7967	62.83	13293.553	39373.098
3291	62.83	10305.619	38153.48
4384	62.82	10825.557	33303.293
1451	62.82	8704.104	38051.508
6895	62.8	12343.064	34423.961
223	62.8	7743.124	36728.566
8825	62.8	13729.673	36475.938
8665	62.78	13610.663	39356.137
6192	62.74	11852.049	37276.355
147	62.72	7773.136	35623.305
9893	62.72	14269.178	39991.254
2409	62.7	9552.475	33745.406
9936	62.7	14629.315	39157.949
4901	62.68	11094.471	37485.641
398	62.66	7853.141	39595.801
9697	62.66	14377.033	35569.734
4762	62.62	10795.322	39154.746
9535	62.6	14085.525	35192.961
2259	62.6	9277.87	35516.73
6146	62.59	11874.658	38507.668
3685	62.57	10426.196	37970.523
6456	62.57	12185.175	34822.645
5144	62.57	11237.77	33037.715
7135	62.57	12510.683	36858.691
9914	62.53	14457.315	39993.277
2546	62.49	9701.968	37191.652
3877	62.49	10750.566	37101.926
8066	62.49	13342.537	38146.168
5047	62.49	11043.502	34687.785
3672	62.49	10432.468	37555.977
4893	62.45	11144.915	37592.785
6403	62.41	12125.632	33908.738
561	62.41	8182.757	36327.664
1271	62.41	8819.304	33995.598
8396	62.39	13358.689	35242.285
1312	62.38	8727.773	34931.879
6057	62.38	11660.256	39402.348
3840	62.36	10574.583	38387.66
6694	62.34	12477.527	38886.551
7840	62.34	13132.731	37887.563
7743	62.32	12937.329	35471.734
6296	62.3	12006.266	34738.895
8017	62.3	13260.103	38407.613
2155	62.28	9407.461	37875.953
9675	62.28	14320.854	34934.707
1049	62.26	8622.065	37424.551
3824	62.24	10598.234	38934.633
1663	62.24	8922.556	36173.902
9043	62.24	13819.965	34748.234
5846	62.2	11777.721	34215.305
8473	62.2	13501.165	37136.09
6860	62.18	12336.968	35172.313
9904	62.18	14590.081	39884.816
3825	62.16	10740.689	38944.316
7622	62.16	12745.064	33231.645
376	62.15	7709.555	39080.211
2729	62.15	9735.954	37269.141
2623	62.13	9618.502	39639.566
6643	62.13	12367.111	39438.813
199	62.13	7858.735	36467.445
1888	62.13	9174.278	35673.836
9472	62.11	14178.422	36992.137
8400	62.11	13427.303	35362.406
6298	62.11	11894.434	34505.629
3332	62.11	10172.649	37430.5
5870	62.09	11643.459	34915.586
2952	62.09	9933.068	33629.398
1185	62.09	8473.037	33970.098
7404	62.07	12735.907	37585.129
7261	62.07	12502.311	38511.516
737	62.05	8376.902	34558.531
5722	62.05	11618.095	34285.238
5617	62.03	11519.325	36757.641
6983	62.01	12611.751	33296
278	62.01	7691.668	37446.988
2465	61.99	9569.886	35010.965
10125	61.97	14484.696	34522.852
2595	61.97	9602.294	38823.242
5090	61.95	11071.791	34041
7654	61.95	13106.123	33319.117
2607	61.95	9582.456	39049.355
2345	61.95	9420.477	33616.246
8849	61.93	13705.594	35748.629
4341	61.92	10722.576	33776.285
1603	61.92	8962.282	37972.344
1617	61.92	8999.38	37294.961
9161	61.92	13947.213	37791.047
1394	61.9	8789.205	37029.367
319	61.88	7955.449	38333.438
4890	61.88	11030.815	37740.551
2771	61.88	9909.36	36524.34
3274	61.88	10227.239	38945.109
5712	61.86	11571.297	34546.668
9211	61.86	13793.641	38771.969
9352	61.82	14165.286	39312.508
5850	61.82	11760.35	34299.316
5102	61.82	11083.665	33940.742
436	61.8	8098.554	39681.098
1129	61.8	8583.46	35543.98
3477	61.78	10300.559	33746.648
9800	61.78	14295.394	38515.559
5983	61.78	11738.823	37147.852
7523	61.76	12717.946	35082.004
3834	61.76	10688.516	38515.191
5397	61.76	11329.66	38111.289
82	61.72	7867.408	34648
9165	61.7	13933.24	37843.965
3772	61.7	10471.246	39934.352
5709	61.7	11477.571	34460.801
8726	61.7	13581.11	38667.027
7830	61.69	13020.557	37802.715
3338	61.69	10271.749	37238.797
5630	61.69	11508.55	36696.305
2	61.65	7988.602	33050.324
547	61.65	8094.52	36595.727
597	61.63	8044.359	35493.844
3638	61.63	10475.719	36562.316
3599	61.61	10465.756	35674.789
3109	61.59	10042.245	37002.332
7983	61.59	13183.82	39033.684
6876	61.59	12344.895	34898.199
5131	61.55	11117.636	33306.609
7851	61.55	13046.837	37997.543
4883	61.55	10997.669	37909.137
9958	61.55	14544.389	38716.063
3796	61.53	10709.883	39501.949
8932	61.53	13742.678	33543.477
8257	61.51	13162.568	34383.113
4880	61.51	11041.176	38145.352
4303	61.49	10615.909	34237.242
6226	61.49	11915.565	36487.043
2764	61.49	9738.108	36686.09
4597	61.47	10815.322	35846.898
6539	61.47	12195.945	37026.504
3498	61.47	10306.868	33090.078
5847	61.46	11674.558	34230.891
9168	61.46	13958.542	37911.289
5583	61.46	11432.7	37704.281
1318	61.44	8828.561	35234.324
8987	61.44	13916.367	33421.566
9976	61.44	14605.995	37993.957
7109	61.42	12632.713	35999.828
5233	61.42	11415.363	35290.789
5584	61.4	11617.461	37706.516
7262	61.4	12668.483	38572.352
5353	61.4	11350.985	36584.105
5089	61.38	11080.176	33982.773
9283	61.36	13976.697	39628.754
3529	61.36	10494.898	33893.969
8963	61.34	13761.117	33014.477
4813	61.34	11163.538	39433.148
9044	61.32	13931.379	34755.246
6447	61.3	12264.352	34615.879
1851	61.28	9213.333	34436.148
9660	61.26	14392.109	34533.164
613	61.24	8041.708	35067.48
61	61.23	7657.486	34163.074
2856	61.23	9720.059	34184.699
5628	61.23	11469.106	36629.934
9434	61.23	14045.488	38049.93
621	61.21	8035.715	34863.613
3666	61.19	10439.883	37429.383
9892	61.19	14355.765	39917.969
3241	61.19	10143.471	39982.035
4699	61.17	10854.464	37239.344
871	61.17	8365.383	38250.453
8484	61.13	13457.306	37456.754
1840	61.13	9161.434	34160.766
9570	61.11	14167.992	34014.172
5941	61.11	11749.666	36227.797
9523	61.11	14130.947	35515.348
3217	61.11	10094.898	39726.934
6368	61.09	11945.517	33140.023
400	61.05	7646.542	39618.707
10110	61.03	14504.712	34836.008
3374	61	10212.833	36470.879
2676	61	9910.624	39179.441
8889	61	13699.382	34757.789
2147	61	9296.714	38301.598
3819	60.98	10753.352	39097.074
4340	60.96	10585.877	33772.73
2578	60.96	9611.657	38379.891
4482	60.96	10942.596	35103.184
925	60.94	8230.677	39460.68
2394	60.94	9502.556	33410.809
1210	60.94	8483.373	33189.398
8450	60.94	13399.766	36578.16
2026	60.94	9241.282	38744.207
1997	60.94	9210.051	38025.66
3624	60.92	10358.876	36226.039
9593	60.92	14052.162	33428.051
3543	60.92	10561.491	34187.688
461	60.9	8124.5	38803.414
3791	60.88	10629.406	39446.574
3323	60.88	10199.402	37799.82
6505	60.88	12259.559	35955.98
7542	60.88	12783.915	34765.117
511	60.86	8144.172	37725.766
7046	60.86	12565.929	34381.375
6047	60.84	11748.607	38919.184
5088	60.84	11096.877	34265.969
9062	60.84	13885.716	35306
1526	60.84	8934.951	39643.145
5248	60.82	11377.472	35693.887
1615	60.8	8897.754	37237.547
5380	60.78	11392.595	37519.566
2470	60.78	9492.197	35263.668
5202	60.77	11385.072	34295.332
1732	60.77	9054.955	34508.168
4382	60.75	10970.999	33277.363
5160	60.75	11326.464	33302.355
5866	60.75	11671.587	34831.621
6093	60.73	12020.118	39754.316
7683	60.73	13129.587	33805.086
3915	60.71	10598.042	36490.273
1970	60.69	9241.759	37329.953
2358	60.69	9335.385	33457.59
380	60.69	7652.543	39266.289
7776	60.67	13062.703	36578.211
872	60.67	8295.723	38306.301
1101	60.67	8573.89	36065.016
2858	60.67	9910.259	34218.922
1017	60.67	8614.165	38423.543
9591	60.67	14179.343	33401.465
5025	60.65	11011.602	35327.176
840	60.65	8228.97	37431.633
8390	60.65	13391.873	34994.73
3755	60.65	10380.477	39652.113
9248	60.63	13843.397	39217.727
49	60.61	7778.489	33766.355
6158	60.61	12033.233	37991.383
8764	60.57	13663.798	38023.074
1081	60.57	8594.978	36584.387
5708	60.57	11466.786	34456.922
1290	60.57	8694.723	34385.105
87	60.57	7685.157	34835.328
1826	60.57	9207.787	33629.297
7531	60.57	12914.155	34902.113
7078	60.56	12590.136	35343.02
736	60.56	8409.178	34521.422
8347	60.54	13371.128	33694.941
6613	60.54	12233.93	39286.668
2627	60.54	9507.291	39675.668
2806	60.54	9790.143	35523.285
3731	60.5	10554.3	39192.363
10121	60.48	14523.012	34770.145
1519	60.46	8858.256	39837.031
4752	60.44	10818.809	38758.449
5994	60.44	11689.188	37381.301
4782	60.44	10791.173	39666.207
5031	60.42	11093.14	35415.469
1232	60.42	8789.073	33259.734
5591	60.4	11569.166	37504.613
3145	60.4	10094.724	37831.973
2392	60.38	9497.965	33344.582
608	60.38	8043.979	35152.258
5218	60.38	11294.209	34721.352
8365	60.36	13527.102	34161.836
2073	60.34	9422.558	39895.043
7355	60.34	12842.229	39028.125
1701	60.34	8966.772	35153.34
3203	60.34	10117.15	39350.012
3091	60.34	10076.259	36624.121
5735	60.33	11443.703	33927.168
9536	60.31	14104.085	35194.555
6424	60.31	12165.055	34328.629
140	60.31	7850.2	35567.934
8636	60.31	13693.47	39851.621
8794	60.31	13664.107	37263.484
9486	60.31	14110.611	36422.926
4805	60.31	11169.945	39975.922
2838	60.29	9861.039	34731.801
1619	60.29	9006.943	37335.48
5680	60.27	11543.728	35478.211
5739	60.27	11512.146	33712.898
489	60.25	8151.765	38208.496
5800	60.23	11834.447	33454.895
1767	60.23	8912.131	33530.211
4700	60.23	10803.71	37286.84
1669	60.21	8915.514	36048.223
949	60.21	8322.395	39959.832
3313	60.19	10344.582	37859.461
6259	60.19	11920.486	35632.992
3315	60.19	10148.182	37868.379
1460	60.19	8701.165	38442.297
1449	60.19	8797.908	38013.324
880	60.19	8381.142	38487.32
1235	60.17	8705.735	33358.996
8198	60.17	13213.054	35939.402
1352	60.17	8766.836	36134.66
9938	60.17	14450.415	39178.527
7321	60.15	12748.401	39914.047
2097	60.15	9285.838	39398.441
8018	60.13	13205.787	38407.777
8466	60.13	13540.379	37038.059
2884	60.11	9889.326	33736.852
127	60.11	7833.702	35320.258
9289	60.11	13965.814	39774.598
8912	60.11	13678.213	34119.426
9614	60.1	14298.151	33210.031
2943	60.1	10086.863	33363.93
893	60.1	8293.151	38886.527
2539	60.08	9567.79	37078.797
7327	60.08	12760.477	39686.285
9321	60.08	14105.208	39451.113
6777	60.06	12365.946	37097.504
6603	60.06	12134.094	38974.184
7059	60.06	12575.492	34789.656
5564	60.06	11459.147	38275.324
1668	60.04	8877.402	35959.445
1147	60.04	8536.476	34964.27
1651	60.04	8895.736	36456.793
662	60.02	8156.9	33487.859
9459	60.02	14049.357	37269.129
479	60.02	8189.455	38550.258
250	60	7967.688	37100.945
7900	60	13083.671	39092.18
3903	60	10651.678	36829.727
6076	60	11675.079	39742.137
7596	59.98	12816.486	33776.539
4283	59.96	10676.341	34970.891
2027	59.96	9140.542	38772.895
8981	59.96	13796.074	33208.133
5744	59.94	11425.152	33738.203
6382	59.92	12088.791	33317.875
9054	59.92	13920.268	34968.414
5761	59.9	11633.099	33431.801
10016	59.9	14572.802	37180.332
7010	59.9	12615.702	33786.055
1943	59.88	9126.413	36843.016
6096	59.88	11980.257	39882.105
5121	59.88	11047.812	33457.449
734	59.87	8265.063	34465.445
9685	59.87	14424.197	35263.137
5932	59.87	11697.315	36011.504
8415	59.85	13437.528	35737.707
5515	59.83	11456.799	39283.613
4820	59.83	11207.57	39562.422
30	59.81	7745.302	33489.391
8896	59.81	13621.838	34576.41
1202	59.79	8537.045	33605.352
5516	59.79	11625.747	39288.816
6742	59.77	12405.637	37628.98
303	59.77	7889.399	37972.43
2156	59.77	9476.492	37925.371
8270	59.75	13271.63	34075.625
2641	59.75	9676.094	39930.824
7000	59.75	12567.916	33624.316
9208	59.75	13995.67	38744.305
3159	59.73	10118.912	38164.52
4489	59.73	10949.432	35229.188
8213	59.73	13164.762	35425.18
7099	59.73	12579.369	35755.051
3876	59.73	10639.431	37085.828
1487	59.71	8773.95	39066.961
8121	59.71	13335.471	37559.516
5048	59.71	10996.44	34692.863
2923	59.69	9907.6	33302.852
7128	59.69	12597.109	36576.813
7462	59.69	12831.264	36410.754
9051	59.67	13948.683	34938.188
1323	59.67	8719.825	35341.281
277	59.67	7986.377	37442.457
830	59.67	8373.044	37185.707
4841	59.65	11062.554	39026.641
8418	59.65	13394.607	35885.168
9712	59.62	14361.422	35943.422
6277	59.62	11868.544	35095.008
3196	59.62	10115.101	39275.172
9996	59.58	14509.866	37380.305
2368	59.58	9338.834	33065.227
7921	59.58	13131.34	39470.824
2982	59.56	10011.778	34343.746
2462	59.56	9545.782	35002.844
8176	59.56	13290.585	36417.559
6522	59.52	12196.925	36407.684
6034	59.52	11693.184	38591.137
7750	59.52	13060.019	35593.504
6632	59.52	12462.742	39790.957
4843	59.52	11069.559	39068.117
8672	59.52	13574.263	39194.211
578	59.5	7995.772	35753.16
8909	59.5	13575.639	34011.285
6387	59.5	12185.328	33454.195
8788	59.5	13756.182	37410.152
672	59.5	8181.172	33189.605
3843	59.48	10664.028	38241.211
10038	59.48	14487.424	36637.453
6058	59.48	11758.761	39435.926
269	59.48	7702.645	37385.441
5755	59.46	11471.66	33603.207
9875	59.46	14228.925	39712.734
9647	59.44	14391.27	34165.77
6741	59.42	12411.877	37582.41
3449	59.42	10256.312	34418.301
1111	59.41	8479.621	35749.965
8998	59.41	13837.292	33629.691
1234	59.37	8828.109	33342.578
2246	59.37	9320.186	36032.109
5512	59.37	11611.621	39557.301
9170	59.33	13892.988	37944.621
1903	59.33	9141.203	35929.777
1242	59.33	8797.784	33560.262
3255	59.33	10250.136	39442.598
9350	59.31	14133.817	39309.137
10045	59.31	14462.39	36261.219
607	59.31	8010.699	35120.047
3298	59.29	10314.26	38264.641
5949	59.29	11803.694	36330.211
1116	59.29	8566.703	35872.719
3651	59.29	10454.653	36910.684
1611	59.27	8925.454	37470.684
7931	59.25	13034.841	39815.48
10037	59.25	14551.536	36627.457
2337	59.23	9466.12	33704.652
7765	59.23	13019.257	36252.969
4479	59.23	10960.104	34981.402
3880	59.23	10665.556	37176.41
8956	59.23	13618.354	33192.723
5704	59.23	11571.525	34849.414
7087	59.23	12594.89	35525.457
730	59.21	8261.672	34338.363
848	59.21	8243.666	37657.59
9531	59.21	14091.767	35395.117
3348	59.21	10159.138	37128.738
3468	59.18	10335.981	33908.789
8294	59.18	13144.453	33352.961
2742	59.18	9760.202	37090.527
7986	59.18	13260.625	38841.211
9476	59.18	14198.666	36816.781
3212	59.16	10003.655	39637.828
7839	59.16	12950.437	37872.836
4965	59.16	11168.284	35992.391
7325	59.16	12749.662	39994.574
7258	59.14	12614.895	38431.453
6715	59.12	12324.315	38433.508
167	59.1	7866.389	35977.984
6689	59.08	12455.097	39099.395
5128	59.08	11188.096	33228.953
6711	59.08	12293.238	38385.316
5885	59.08	11661.712	35144.691
3108	59.08	9985.973	36996.949
4264	59.08	10617.942	35355.906
2847	59.06	9850.028	34307.086
3476	59.06	10263.678	33729.566
6030	59.06	11789.258	38442.379
1861	59.02	9072.446	34786.762
8185	59.02	13276.12	36280.363
165	59	7755.968	35965.203
5506	58.97	11590.74	39679.73
9829	58.95	14314.263	39326.969
1737	58.95	8908.082	34606.215
5608	58.93	11628.739	37108.887
1221	58.93	8539.432	33036.813
6856	58.93	12382.633	35373.16
6971	58.93	12534.119	33125.238
7642	58.91	12968.902	33109.742
9390	58.91	14125.483	39269.961
4465	58.91	10830.82	34747.109
2966	58.89	9981.083	34030.527
4718	58.89	10889.488	37850.055
817	58.89	8402.775	36860.867
7517	58.89	12720.057	35175.277
9651	58.87	14227.134	34272.906
6018	58.87	11673.368	38035.496
8219	58.87	13188.011	35386.277
9381	58.87	14065.436	39113.535
6091	58.87	11744.937	39995.18
7913	58.87	13063.979	39307.852
861	58.85	8313.174	38011.055
2201	58.85	9306.311	36954.996
1869	58.83	9258.549	34975.535
8243	58.83	13344.564	34688.906
1222	58.83	8432.57	33101.098
7888	58.81	13116.027	38776.453
5226	58.79	11304.172	35078.293
3557	58.77	10421.622	34461.328
2276	58.77	9382.012	35016.172
4486	58.77	10877.324	35159.68
8312	58.77	13331.474	33059.727
3282	58.77	10298.492	38543.648
8037	58.75	13225.574	38003.125
5428	58.74	11244.456	38823.93
6624	58.74	12103.777	39790.395
496	58.74	8041.705	37992.648
6152	58.74	11899.04	38172.145
162	58.72	7649.263	35935.398
1674	58.72	8925.369	35862.223
8277	58.72	13283.207	33914.766
3594	58.7	10430.063	35563.961
1341	58.7	8839.201	35722.016
5260	58.7	11414.719	36011.961
692	58.68	8326.549	33118.172
1197	58.68	8428.44	33721.359
9439	58.68	14173.369	37849.664
3024	58.68	9969.59	35242.797
851	58.66	8367.838	37738.094
8888	58.64	13772.629	34753.477
4716	58.64	10887.563	37786.512
1321	58.62	8733.381	35317.145
8505	58.62	13394.67	38082.742
10140	58.62	14449.331	34005.043
3228	58.62	10025.032	39931.723
932	58.6	8207.724	39607.242
1177	58.6	8423.619	34129.297
3784	58.6	10637.888	39939.652
9780	58.6	14294.73	37878.305
9517	58.58	13998.556	35695.844
392	58.58	7757.198	39426.059
1051	58.58	8439.101	37437.84
8332	58.56	13556.977	33398.996
9788	58.56	14359.334	38107.535
3879	58.54	10674.183	37167.816
9419	58.52	14194.313	38541.504
8972	58.52	13969.824	33007.707
7652	58.52	12967.108	33259.805
4768	58.51	10801.408	39291.574
6295	58.51	11986.76	34714.43
1166	58.49	8582.012	34757.07
9973	58.49	14527.856	38248.051
2118	58.49	9448.561	38654.594
4293	58.49	10579.868	34452.594
9652	58.47	14397.044	34287.156
1336	58.45	8819.097	35567.051
5371	58.45	11223.289	37166.945
3093	58.43	10070.739	36638.289
8342	58.43	13398.487	33621.98
9242	58.43	13833.525	39203.543
3072	58.41	9950.686	36256.676
9166	58.41	13827.147	37844.184
3788	58.39	10568.754	39438.016
2698	58.39	9852.185	38018.406
6411	58.39	12115.257	34038.941
5110	58.39	11115.636	33747.973
381	58.37	7785.176	39296.008
6891	58.35	12401.179	34354.391
9050	58.35	13803.465	34908.746
3851	58.33	10607.149	37946.617
7519	58.31	12840.276	34933.035
3208	58.31	9968.886	39462.727
3238	58.31	10269.32	39868.094
2493	58.29	9529.179	36019.707
9921	58.29	14477.437	39717.477
3499	58.29	10292.428	33094.457
4192	58.28	10718.738	35838.836
8534	58.28	13555.432	38439.777
7129	58.28	12504.535	36678.348
9404	58.28	13997.311	38863.473
743	58.26	8345.347	34831.32
3461	58.26	10252.908	33807.527
2984	58.26	10100.837	34462.633
1270	58.24	8670.073	33988.953
9180	58.24	13971.006	38165.508
7153	58.22	12558.09	37014.48
3587	58.22	10501.407	35373.121
8375	58.22	13525.6	34532.066
991	58.22	8536.267	39132.086
3294	58.2	10242.235	38173.027
666	58.2	8146.078	33590.488
9056	58.18	13848.892	35246.145
6739	58.18	12336.291	37536.945
6415	58.18	12218.213	34138.215
761	58.16	8293.787	35519.719
9933	58.16	14552.106	39322.238
7554	58.14	12834.525	34447.453
8260	58.14	13160.417	34396.504
3303	58.14	10251.332	38068.57
1033	58.12	8477.183	37983.008
2896	58.1	9813.901	33643.262
470	58.1	8087.762	38703.734
9678	58.1	14342.712	35061.035
3439	58.08	10202.916	34461.848
9395	58.06	14086.454	38994.094
7320	58.06	12920.18	39887.895
137	58.05	7832.268	35523.48
2786	58.05	9764.338	36204.438
8752	58.05	13767.006	38146.895
1601	58.05	8953.532	37942.914
6831	58.03	12416.353	35872.988
15	58.03	7689.938	33232.219
6796	58.01	12365.632	36837.633
10163	58.01	14636.26	33573.309
8978	57.99	13889.413	33144.109
5970	57.99	11716.939	36665.145
4917	57.99	11032.725	36816.777
2669	57.99	9919.276	39383.895
9428	57.99	14189.587	38202.176
6965	57.97	12532.497	33023.543
5612	57.97	11609.845	36868.215
6902	57.97	12365.312	34176.383
9516	57.95	14194.442	35693.715
8452	57.93	13558.201	36590.727
7324	57.93	12843.989	39977.203
4483	57.91	10899.908	35108.105
8139	57.91	13331.399	37279.848
2889	57.91	9710.262	33506.09
8846	57.91	13720.282	35946.93
9473	57.87	14066.673	36749.672
6128	57.87	11853.793	39026.68
5829	57.85	11651.826	33983.273
2837	57.85	9725.361	34723.762
8030	57.82	13306.081	38227.816
5517	57.8	11611.907	39289.02
131	57.78	7687.648	35409.609
860	57.78	8404.859	38001.215
5210	57.76	11235.892	34514.148
4330	57.74	10626.304	33650.328
8585	57.74	13407.77	38909.387
6955	57.74	12351.477	33437.902
9959	57.74	14474.857	38749.012
7478	57.74	12723.458	36158.266
6060	57.72	11679.677	39520.359
2866	57.7	9899.327	34001.094
3607	57.7	10487.837	35918.031
891	57.68	8288.549	38825.145
2129	57.68	9396.988	38366.605
9793	57.68	14411.369	38173.41
4263	57.66	10573.468	35327.277
1139	57.66	8431.121	35143.734
4809	57.66	11021.807	39700.07
6755	57.66	12446.947	37223.172
446	57.64	8193.1	39294.008
6647	57.62	12478.378	39520.609
3347	57.62	10178.203	37120.785
5258	57.62	11258.999	35997.496
7125	57.6	12599.28	36526.34
8059	57.6	13312.779	38049.266
9215	57.59	13846.962	38905.719
876	57.59	8375.431	38400.473
1219	57.57	8536.011	33005.805
1605	57.55	8908.398	37710.094
8838	57.55	13682.691	36357.828
9982	57.53	14621.484	37939.902
4714	57.53	10933.387	37643.055
7783	57.53	13109.419	36787.164
6248	57.53	11983.074	35948.039
3044	57.51	9981.329	35722.023
2006	57.51	9160.825	38193.652
6203	57.51	12007.826	36736.512
7529	57.49	12781.23	34847.648
8258	57.49	13149.427	34386.793
3413	57.47	10232.051	35436.656
10111	57.47	14597.12	34892.27
9627	57.45	14274.601	33585.16
1200	57.45	8460.203	33797.879
8996	57.43	13953.725	33590.109
7225	57.41	12667.663	37357.738
166	57.41	7686.739	35974.668
9187	57.41	13937.387	38373.102
7403	57.41	12730.73	37572.449
4870	57.39	11009.085	38406.23
744	57.38	8236.878	34876.523
5563	57.38	11438.359	38254.824
3259	57.38	10215.261	39163.852
8420	57.36	13422.967	35920.734
2868	57.34	9767.35	34037.578
9650	57.32	14279.427	34201.348
8383	57.32	13491.346	34730.738
5287	57.3	11404.696	36165.207
6649	57.3	12413.368	39569.586
1527	57.26	8980.176	39648.727
8320	57.26	13566.821	33057.523
3219	57.26	9981.29	39775.723
1413	57.26	8728.355	37329.066
7070	57.26	12696.828	35093.766
625	57.26	8185.208	34626.098
1470	57.24	8762.076	38801.07
3690	57.24	10464.736	38039.184
5180	57.24	11289.554	33733.625
7304	57.22	12613.99	39778.461
969	57.22	8578.12	39624.789
419	57.22	7806.139	39898.996
8513	57.22	13445.437	38229.199
523	57.22	8146.086	37499.922
9569	57.22	14018.236	33977.645
2511	57.2	9683.073	36494.262
8330	57.18	13542.494	33389
4731	57.18	10859.949	38243.121
4720	57.18	10832.509	37855.809
1803	57.16	9095.193	33242.129
3090	57.16	10029.653	36619.664
8404	57.15	13432.054	35462.293
1518	57.13	9040.947	39787.262
813	57.09	8215.098	36713.293
1666	57.09	8969.297	36202.703
6538	57.09	12072.436	37027.078
31	57.09	7980.701	33497.453
3645	57.09	10516.699	36687.781
8815	57.09	13687.67	36615.449
1807	57.09	9144	33265.867
3392	57.07	10146.656	35944.379
4939	57.05	11146.568	36231.777
3202	57.05	9924.695	39313.352
866	57.05	8387.252	38176.305
1707	57.05	8995.083	35013.129
2853	57.03	9863.582	34447.414
10081	57.03	14471.898	35648.746
2520	57.01	9507.121	36720.012
3507	56.99	10353.71	33374.34
9095	56.97	13884.285	36088.375
6534	56.95	12252.941	36765.289
8309	56.95	13311.314	33299.598
8142	56.93	13149.488	37341.637
902	56.93	8406.304	39076.617
3129	56.93	9999.318	37429.719
6795	56.93	12441.714	36792.781
6637	56.93	12281.303	39985.883
335	56.93	7988.454	38596.219
7706	56.92	13048.155	34376.031
5255	56.92	11258.71	35944.125
3067	56.92	9973.741	36159.133
9645	56.92	14250.194	33996.695
2445	56.9	9701.852	34672.996
9587	56.9	14093.055	33573.703
8443	56.9	13540.609	36509.148
3752	56.9	10412.263	39609.777
6276	56.9	11895.23	35412.047
7962	56.88	13182.031	39281.988
6105	56.88	11901.707	39684.727
5557	56.86	11500.76	38314.438
1306	56.86	8725.444	34802.008
9020	56.86	13844.939	33982.508
2888	56.86	9776.553	33500.371
290	56.86	7805.673	37654.152
8508	56.84	13538.774	38123.32
7753	56.84	13120.906	35775.098
8946	56.84	13570.783	33425.051
956	56.82	8523.981	39825.277
6317	56.8	11909.418	34141.004
1967	56.8	9113.749	37200.773
2423	56.8	9635.053	34085.988
4828	56.78	11193.231	39345.832
8003	56.78	13293.992	38538.656
1178	56.78	8514.189	34130.438
7273	56.78	12561.147	38910.43
514	56.76	8087.21	37796.145
8618	56.76	13376.933	39677.68
7606	56.76	12764.702	33502.309
6090	56.72	11816.379	39979.273
4735	56.72	10941.415	38387.164
2567	56.72	9639.866	37989.727
6175	56.7	11859.09	37606.785
4600	56.7	10800.826	35869.094
3055	56.7	10092.876	35975.406
9116	56.7	13800.564	36625.539
5063	56.7	11143.385	34576.004
6360	56.69	11993.752	33020.664
8879	56.69	13684.361	34856.438
9795	56.69	14230.74	38198.969
3442	56.69	10302.574	34530.406
5342	56.67	11243.255	36354.102
3151	56.67	10133.104	37895.844
4775	56.67	10893.635	39403.66
2831	56.67	9896.715	34926.199
3610	56.67	10398.081	35934.215
503	56.65	8137.462	37918.809
6504	56.65	12217.632	35919.934
7021	56.65	12547.958	33949.047
6381	56.63	12077.977	33292.434
1539	56.61	8848.828	39482.922
3678	56.59	10545.438	37770.68
6807	56.59	12425.592	36465.742
6162	56.59	11957.759	38077.813
1772	56.59	8943.574	33413.293
5064	56.57	11116.014	34579.227
9833	56.57	14240.269	39351.469
6626	56.57	12220.94	39865.012
9550	56.57	14148.004	34466.289
5842	56.57	11708.852	34118.207
133	56.55	7683.131	35477.113
10062	56.55	14586.835	36148.121
2134	56.55	9386.7	38146.668
6299	56.53	11980.545	34509.137
881	56.53	8235.003	38552.137
9673	56.53	14281.796	34914.348
2769	56.53	9817.044	36496.547
9412	56.51	14179.995	38699.281
8315	56.51	13197.258	33127.359
9742	56.51	14280.706	36552.543
2695	56.51	9751.123	38392.008
2282	56.51	9312.028	34854.695
7133	56.51	12657.578	36784.348
8271	56.49	13167.977	34121.594
7901	56.47	12985.912	39117.441
3486	56.46	10189.785	33334.648
970	56.46	8626.226	39663.648
8483	56.44	13412.923	37409.207
1532	56.44	8971.705	39724.977
558	56.44	8169.833	36271.219
1590	56.44	8955.031	38223.496
7761	56.42	12931.743	36127.664
8999	56.42	13952.978	33638.156
2150	56.42	9421.473	38053.832
7873	56.4	12940.694	38199.254
9000	56.4	13851.293	33650.699
8645	56.4	13715.552	39598.836
3471	56.38	10309.808	33936.535
2596	56.38	9638.567	38845.852
2140	56.38	9350.441	38211.305
8603	56.36	13430.898	39328.906
5511	56.36	11439.427	39544.473
3177	56.36	9990.477	38759.152
9429	56.32	14074.989	38223.879
7475	56.32	12740.446	36354.719
9827	56.32	14237.905	39274.52
2618	56.32	9563.675	39308.805
7287	56.3	12683.634	39165.887
3681	56.3	10545.241	37907.371
1002	56.3	8584.575	38807.172
9188	56.3	13854.491	38388.977
5940	56.28	11682.544	36227.961
8246	56.26	13334.91	34730.77
9966	56.26	14458.241	38399.535
3719	56.26	10432.124	38917.84
5621	56.24	11609.841	36818.117
5911	56.24	11661.051	35642.594
5747	56.23	11611.74	33759.457
763	56.23	8367.792	35622.422
2471	56.23	9507.822	35312.309
7071	56.23	12602.462	35108.336
480	56.21	8151.037	38552.105
6935	56.21	12473.628	33748.66
9347	56.21	14185.935	39566.52
6851	56.21	12420.262	35289.617
6032	56.21	11665.601	38547.426
8479	56.17	13479.292	37296.664
2544	56.17	9626.488	37160.172
5979	56.17	11799.623	36917.27
9501	56.15	14149.872	35986.57
3675	56.11	10399.524	37593.301
9393	56.07	14057.342	38960.645
2504	56.07	9625.919	36366.156
6847	56.07	12306.284	35564.238
6176	56.07	11947.776	37608.145
9420	56.07	14136.299	38549.992
2665	56.05	9797.573	39290.629
2950	56.05	10066.625	33601.289
4909	56.03	11067.708	37158.313
2296	56.03	9489.958	34536.234
2994	56.01	10107.231	34685.445
9804	56.01	14419.415	38656.262
6007	56.01	11643.042	37761.926
1577	56.01	9031.626	38624.094
317	56	7718.52	38289.316
6333	56	11941.968	33909.359
5691	55.98	11572.875	35151.895
1562	55.98	8878.539	38815.211
2774	55.96	9714.167	36279.113
1374	55.96	8634.183	36551.621
971	55.94	8597.43	39673.84
9131	55.94	13940.837	37036.789
76	55.94	7716.299	34472.781
2993	55.94	10000.627	34671.035
1244	55.92	8673.03	33678.313
5522	55.92	11509.494	39343.316
9925	55.92	14608.028	39480.934
8621	55.9	13445.182	39690.492
8343	55.9	13494.932	33622.148
5677	55.9	11613.581	35718.484
293	55.88	7955.636	37695.313
172	55.88	7875.12	36054.41
6568	55.88	12181.3	37927.93
6959	55.86	12484.918	33280.055
150	55.86	7951.307	35697.52
4865	55.86	11091.318	38508.785
10070	55.86	14560.358	35964.184
593	55.86	8113.754	35657.078
9559	55.86	14167.587	34422.602
1269	55.84	8650.565	33983.641
10039	55.84	14622.387	36674.641
1247	55.82	8724.656	33777.566
3107	55.82	10103.62	36986
5426	55.82	11246.093	38804.52
609	55.8	8022.549	35201.594
433	55.8	8077.339	39662.387
474	55.8	8149.733	38471.152
1542	55.8	8981.015	39506.402
8964	55.79	13751.5	33065.078
9630	55.79	14386.262	33639.816
1299	55.79	8780.653	34664.105
3085	55.79	9937.663	36400.051
8486	55.77	13400.49	37476.359
4491	55.77	10933.292	35301.855
635	55.77	8180.3	34310.148
7723	55.77	13069.992	34731.672
8453	55.77	13436.824	36594.754
7407	55.75	12849.046	37620.703
1858	55.73	9263.995	34718.703
7050	55.73	12578.435	34500.574
6525	55.71	12235.475	36451.383
8937	55.67	13699.61	33636.883
3278	55.67	10209.253	38736.352
2238	55.67	9461.255	36137.367
6590	55.67	12233.723	38695.137
176	55.65	7856.493	36108.074
3097	55.65	10012.649	36679.383
7027	55.65	12668.369	34033.594
3148	55.63	10091.626	37876.453
136	55.63	7935.248	35522.699
8126	55.63	13325.762	37581.676
8780	55.61	13679.836	37791.832
788	55.61	8211.466	36159.469
1228	55.61	8752.43	33060.113
5158	55.61	11404.655	33268.445
6003	55.61	11790.569	37696.379
2932	55.59	9989.338	33158.32
9167	55.59	13807.891	37859.93
174	55.59	7832.721	36078.508
7385	55.57	12861.87	37838.723
7345	55.57	12757.023	39426.574
2099	55.56	9372.436	39415.383
6512	55.56	12111.941	36090.695
6569	55.56	12086.939	37953.563
651	55.56	7991.45	34088.715
7599	55.56	12778.719	33781.441
9616	55.56	14258.11	33250.355
605	55.54	8065.898	35379.809
10082	55.54	14467.044	35673.836
510	55.54	8075.14	37709.625
7156	55.52	12611.227	37026.402
4818	55.52	11001.357	39521.781
7065	55.52	12658.536	34931.566
10165	55.52	14490.55	33630.367
7759	55.5	13079.754	36048.871
3701	55.5	10505.901	38361.871
9414	55.5	14014.432	38708.629
723	55.5	8272.094	34019.184
5431	55.48	11284.836	38930.074
9065	55.46	13958.764	35376.254
5693	55.46	11421.906	35211.559
2789	55.46	9912.03	36052.715
670	55.46	8050.063	33175.809
1142	55.44	8448.434	35198.098
5200	55.44	11320.183	34222.469
2704	55.42	9913.152	37985.121
878	55.42	8289.565	38421.254
3762	55.42	10477.397	39759.559
1537	55.4	8899.605	39477.73
9497	55.4	14095.295	36059.809
8903	55.4	13615.279	34148.531
6616	55.38	12190.408	39424.117
6354	55.38	11864.84	33291.27
5219	55.38	11398.179	34785.5
8566	55.38	13560.344	38636.145
10173	55.36	14450.595	33215.754
2188	55.36	9370.793	37109.387
332	55.36	7753.533	38552.508
6823	55.36	12349.355	35962.098
2495	55.34	9588.214	36194.188
8782	55.34	13772.791	37568.551
7784	55.34	12957.742	36841.754
4848	55.33	11178.507	38819.977
[truncated: 3,472 more rows]
