# Supplementary material for: Insights on the Control of Yeast Single-Cell Growth Variability by Members of the Trehalose Phosphate Synthase (TPS) Complex
Source: Front Cell Dev Biol. 2021 Jan 28;9:607628. doi: 10.3389/fcell.2021.607628 (PMC7876269; doi:10.3389/fcell.2021.607628)
Supplement: Supplementary file 2 [file Data_Sheet_1.ZIP › final_code/input_datasets/BY4741_3_t5.csv]

Id	Area (µm²)	Centre X Position (µm)	Centre Y Position (µm)
6323	1620.63	14481.865	33263.41
5324	1100.1	13379.179	38256.441
2616	1009.53	10888.725	35710.273
4533	941.86	12844.76	39845.91
2741	922.31	11067.472	38918.984
3700	907.56	12020.311	37061.172
4440	894.36	12525.975	36257.699
6053	856.46	14292.775	36733.664
2628	839.82	10821.964	35979.984
5455	827.14	13552.357	35820.164
6069	805.06	14276.603	37379.953
5673	804.23	13968.761	36860.18
6326	791.5	14571.826	33311.961
4968	787.57	13280.3	36350.531
2624	779.2	10961.596	35900.699
2957	778.65	11314.13	36633.566
3139	774.32	11461.778	35193.633
1101	766.96	9336.891	38472.969
6034	766.08	14330.92	35820.387
1535	762.67	9535.788	39971.516
4236	758.46	12400.3	38781.801
4961	754.67	13212.5	36643.277
4385	744	12595.47	34194.121
6107	734.58	14349.141	38738.359
5406	731.72	13631.984	37047.391
4932	724.87	13213.555	37226.402
6303	723.62	14439.32	33931.172
2045	704.07	9914.208	38484.508
2944	700.64	11237.92	36127.688
1514	694.59	9527.498	38947.535
3168	692.71	11468.273	33564.219
5025	680.19	13145.472	34519.738
2492	673.89	10725.583	35665.684
2225	672.99	10448.588	33230.195
5764	660.86	14166.762	38910.371
2528	654.52	10744.11	34131.277
5123	647.05	13467.447	33423.102
1947	642.5	9957.383	34867.996
2735	634.8	11162.49	39076.754
3873	632.25	12166.212	36733.668
4837	623.23	13105.089	39021.836
2652	621.77	10787.504	36875.754
684	621.03	8607.213	34423.645
5989	605.91	14345.349	35159.438
5113	603.83	13395.603	33231.309
5701	600.44	13818.444	37772.449
4357	593.98	12311.974	33252.109
4242	590.86	12277.077	38197.668
5905	590.54	14120.091	33971.941
4314	586.02	12333.59	35045.125
4030	585.56	12148.097	39020.055
4683	585.38	13057.656	33276.691
5397	584.81	13691.623	37546.059
6040	582.97	14375.189	36258.566
2908	580.08	11394.256	34771.008
969	579.79	9263.402	34399.91
5283	578.89	13392.596	36167.523
6158	575.71	14438.767	38743.664
3718	575.19	11922.4	36692.539
1086	572.92	9437.061	39100.375
6150	572.74	14504.544	39256.984
2193	571.73	10263.855	34407.344
6177	570.35	14590.771	37593.961
1233	569.09	9534.319	35145.594
3314	566.6	11698.868	39778.523
1930	566.33	9913.843	33663.922
4560	566.15	12792.087	38304.457
5730	565.58	13925.449	38902.961
3035	564.35	11203.192	39532.914
5756	564.09	14004.929	39310.41
2024	553.78	9915.395	37401.902
4291	546.79	12471.144	35648.535
2188	544.34	10183.116	34515.719
5556	544.17	13884.761	33318.691
2898	543.8	11289.156	33807.371
5852	538.9	14016.296	35612.059
5876	535.93	14099.929	34871.305
2558	535.63	10913.219	33057.395
3312	535.55	11812.243	39509.965
3827	532.62	12119.597	34432.367
4529	532.6	12575.523	39983.605
5332	527.83	13352.043	38920.746
5967	526.47	14317.17	34426.109
4657	526.07	12744.21	33877.07
6147	525.25	14533.302	39210.34
4805	519.88	12999.506	37360.852
4631	519.88	12886.239	35035.508
4381	519.63	12498.559	33929.219
5544	519.44	13950.672	33051.996
1583	514.96	9692.199	37503.465
5712	513.89	13857.696	38169.523
5678	513.12	13790.612	37104.598
6330	512.49	14560.552	33168.063
6239	511.27	14578.162	36305.398
5105	510.21	13213.191	33123.371
2369	509.54	10443.043	39880.762
2561	508.68	10770.587	33182.852
571	508.49	8232.418	38799.246
3884	506.82	12197.683	37090.891
6240	506.76	14430.897	36347.742
2489	504.54	10659.789	36006.184
5385	503.45	13746.853	38037.551
386	501.34	8163.977	34876.016
2811	499.41	11123.141	35924.773
5573	496.75	13947.574	33672.363
2434	494.95	10733.748	37886.695
1882	493.53	9797.549	35169.566
2836	493.22	11194.53	34643
4505	491.88	12516.53	38945.254
5097	491.4	13341.067	33249.746
2500	489.53	10620.196	34949.762
4282	488.97	12467.584	35824.816
5235	486.98	13555.541	34580.348
891	484.22	9014.886	36131.824
509	483.02	8210.714	37436.414
4750	481.92	13111.323	35308.125
3826	479.72	12222.912	34347.406
3466	478.86	11894.937	38871.836
4487	478.59	12499.032	37770.578
1020	478.57	9146.299	37966.121
2025	478.04	10018.714	37446.668
4642	477.06	12729.797	34474.035
5804	476.5	14092.635	37618.004
4218	474.63	12272.272	39376.332
4491	474.59	12686.496	38109.754
1606	474.36	9727.68	36140.406
3877	472.96	12132.356	36875.719
6262	465.45	14449.001	35690.309
5885	465.13	14112.714	34702.727
2	464.57	7701.737	33025.301
464	463.83	8320.325	35480.57
4853	463.48	13012.159	39895.051
5766	460.68	14182.008	38543.051
1566	460.57	9641.913	38611.496
53	460.22	7709.129	35037.527
1612	459.67	9899.631	35795.355
898	459.11	8971.066	35893.93
689	458.31	8507.685	33689.129
2398	456.38	10629.723	39411.695
2988	456.2	11352.399	37824.871
2408	454.35	10557.063	38860.723
2256	453.33	10456.319	34442.617
370	452.28	8003.515	35489.16
3720	452.28	11866.089	36389.551
369	452.05	8183.149	35480.547
1135	449.75	9320.658	36062.316
856	449.65	8968.166	37741.164
903	449.29	8875.279	35463.57
4467	448.2	12574.859	36957.641
4588	445.25	12772.949	36495.586
6160	445.06	14492.086	38627.563
2119	443.83	10241.418	39333.051
4344	443.64	12441.403	34107.457
3178	442.8	11494.921	33444.242
3315	441.15	11698.305	39887.219
6316	439.85	14483.946	33348.934
2713	439.14	10804.11	39860.129
4706	438.24	13097.061	34418.078
5868	437.99	14142.99	35203.844
5141	437.41	13542.868	33610.969
3691	437.38	11930.536	37395.383
4651	437.09	12883.446	34422.105
4190	436.63	12062.272	39146.242
257	436.28	8138.167	39420.277
5621	434.91	13879.049	35164.684
3327	431.88	11860.781	39503.23
2810	430.44	11053.862	36547.305
2632	429.81	10789.816	36370.605
1462	429.54	9611.943	35907.52
2826	429.52	11128.863	35183.953
2619	428.99	10930.33	35716.52
2286	427.97	10460.761	36124.125
1033	427.3	9236.5	38546.215
810	427.24	8696.734	39158.754
5441	427	13755.814	35908.613
637	426.69	8511.6	37963.094
4690	426.27	13098.653	33723.77
3470	425.66	11974.294	38919.133
4418	425.43	12595.616	35703.23
2792	425.39	11166.502	37006.324
4912	425.06	13212.206	38491.605
4424	425.04	12571.957	35949.688
6202	425.02	14441.644	36752.59
3210	424.45	11790.731	34410.57
4783	424.22	13113.07	36392.906
43	423.78	7666.59	34531.691
991	423.4	9174.097	36247.711
5634	422.11	13847.321	35516.5
2493	422	10612.664	35690.973
4312	421.02	12298.158	35250.723
923	420.91	8997.026	35052.438
4713	420.64	13126.086	34687.828
6320	420.01	14479.615	33209.191
438	419.97	8346.895	34470.422
5579	418.05	13930.175	33992.605
5793	417.98	14197.822	37837.559
2706	416.35	10888.519	39546.508
863	416.08	8963.015	37645.59
4818	415.2	12954.49	38027.281
2503	414.55	10689.74	34788.762
5693	413.49	13937.964	37482.945
2205	412.9	10269.812	33899.055
3882	411.96	12077.999	36916.496
6115	411.87	14401.805	39252.922
3779	411.48	11955.949	34422.871
5798	410.26	14100.732	37925.234
707	408.15	8545.565	33292.523
6161	407.44	14500.184	38365.336
4456	407.38	12683.951	36686.469
1579	405.95	9870.461	37561.078
2717	405.6	11155.951	39836.922
5433	405.41	13672.066	36159.602
313	405.33	8066.747	37684.828
2247	404.93	10501.359	34183.953
5284	403.98	13490.399	36316.957
4803	403.94	13111.521	37245.461
6075	403.46	14250.469	37705.77
5744	402.44	14014.281	39829.855
3011	402.17	11329.405	38772.641
2893	402.16	11367.44	33646.973
4907	400.97	13296.987	38722.258
2609	400.16	10905.973	35488.223
2623	400.05	10842.603	35748.68
1018	399.34	9167.126	37853.012
5148	399.07	13391.002	33815.91
692	397.62	8430.881	33503.059
5266	397.18	13410.856	35582.5
5006	397.04	13229.938	34739.875
253	396.35	8112.114	39763.059
471	396.33	8359.214	35675.387
967	395.72	9157.336	34345.07
2365	395.22	10477.943	39695.688
5748	394.8	14109.114	39984.84
6080	394.46	14397.901	38053.813
54	393.42	7683.053	35054.469
1227	393.1	9634.965	34643.258
2684	392.89	10786.965	38513.512
5396	392.83	13637.113	37516.469
4463	392.14	12646.26	36879.742
5589	389.52	13986.582	34458.473
5349	388.12	13490.197	39609.504
667	387.89	8453.968	35438.027
2376	387.31	10599.833	39809.742
3036	384.82	11262.175	39532.273
4622	383.79	12839.872	35155.242
352	383.58	8152.096	36262.199
5996	383.2	14374.486	35320.836
5399	382.47	13568.681	37370.141
3798	381.82	11870.18	33425.168
5106	381.26	13337.301	33124.285
1996	381.22	10029.973	36198.895
4488	380.51	12678.996	37957.055
2021	380.38	10124.256	37243.352
1491	379.96	9514.827	37729.641
2177	379.82	10245.201	35177.363
5867	379.69	14034.555	35184.762
5363	379.06	13718.178	39583.586
3307	378.77	11711.919	39198.141
2439	378.48	10730.92	37405.535
2223	378.37	10321.965	33072.898
2465	377.32	10588.169	36384.82
5820	376.87	14076.684	36760.16
2966	376.82	11226.407	37075.691
2169	375.96	10221.57	35945.762
2124	375.76	10177.294	38842.578
3024	374.77	11252.88	39252.586
6082	374.58	14280.162	38079.66
2665	374.37	10861.007	37643.215
4617	374.08	12826.677	35320.664
1576	372.3	9766.211	37758.773
376	372.28	7986.152	35293.422
3054	371.7	11577.755	39327.844
2322	370.86	10454.419	37650.887
2499	370.8	10613.298	35195.465
4248	370.65	12319.328	38154.797
638	370.54	8488.598	37697.207
2147	370.13	10245.881	37367.352
1498	369.62	9620.065	38109.605
4210	369.41	12434.365	39672.574
2562	369.25	10933.209	33251.844
4604	368.97	12805.104	35868.578
2164	368.64	10316.125	36346.559
759	368.28	8743.848	36641.516
5088	368.14	13323.23	33383.695
2843	368.1	11160.819	34537.191
2870	368.08	11130.208	33479.141
3756	368.06	11862.615	35481.707
5915	367.95	14146.485	33488.629
1949	367.89	9909.049	35065.004
3294	367.68	11705.678	38339.234
2872	367.24	11033.075	33026.141
3672	366.78	11899.267	38865.16
2682	366.72	10957.741	38446.777
456	366	8385.723	35081.375
4872	365.02	13310.321	39624.234
5874	363.95	14051.84	34995.883
5412	363.81	13713.056	36585.68
5515	363.32	13645.99	34432.895
4686	363.22	12952.672	33594.039
2955	362.17	11231.619	36571.547
622	362.03	8539.068	38527.793
4523	361.96	12624.731	39743.094
2673	361.78	10887.632	38004.93
3095	361.51	11628.27	37326.684
2464	361.46	10636.923	36686.602
261	360.63	8070.423	38816.031
3754	360.23	11987.414	35436.262
4965	360.14	13169.411	36514.504
4909	359.41	13173.069	38729.824
3710	359.39	11961.079	36752.77
1051	359.27	9227.585	39622.43
642	359.22	8456.019	37238.121
3698	359.03	12021.834	37313.805
2253	358.89	10505.983	34429.945
3789	358.83	11921.111	33847.441
2882	358.37	11409.436	33122.008
2127	358.35	10251.953	38660.617
2321	358.07	10485.474	37606.574
587	357.86	8344.019	39696.141
2437	356.11	10622.2	37731.047
1530	356.02	9669.792	39675.484
1990	355.9	10064.644	35864.871
4213	355.71	12334.44	39725.855
207	355.6	7797.935	38539.074
4691	355.19	13123.623	33816.246
6324	354.05	14592.49	33284.645
3154	353.97	11580.528	34305.398
4484	353.74	12521.429	37724.316
1104	353.66	9299.905	38206.777
2053	353.26	10107.008	39146.078
6322	353.2	14460.169	33220.391
3900	353.09	12143.344	37983.469
3918	353.01	12073.936	38917.43
3143	352.93	11579.839	34978.609
5737	352.61	13861.956	39407.375
4746	352.55	12973.738	35032.32
233	352.26	7827.27	39931.672
2658	352.05	10945.721	37132.711
407	351.63	8036.956	33467.23
2725	351.42	11059.264	39453.988
5490	351.35	13594.099	34712.527
428	351.27	8230.912	33983.258
4864	350.98	13132.529	39778.902
1016	350.92	9136.816	37831.988
656	350.25	8498.9	36460.91
4268	350.06	12433.544	36495.898
3281	349.64	11718.785	37649.105
5542	349.1	13641.45	33034.906
752	348.89	8818.472	36151.871
2921	348.78	11401.975	35250.992
3237	348.18	11825.914	35677.902
5800	347.99	14038.823	37779.023
6109	347.96	14213.043	38941.941
2515	347.57	10615.253	34687.254
3849	347.48	12198.416	35169.266
5729	347.28	13785.121	38773.438
4991	347.23	13269.301	35204.254
634	347.23	8514.978	37841.277
2214	347.07	10184.349	33453.043
894	346.79	8963.646	36005.281
2448	346.4	10690.811	37022.668
6151	346.23	14620.71	39035.262
2259	346	10534.961	34822.348
5076	345.91	13239.038	33788.277
1533	345.81	9607.184	39716.891
3755	345.43	12045.616	35464.734
1925	345.25	10105.863	33301.738
921	344.95	8891.562	35247.813
5488	344.85	13769.85	34628.289
1100	344.8	9390.936	38387.57
34	344.74	7757.533	34187.926
4465	344.55	12530.736	36886.926
1028	344.55	9140.116	38263.574
5249	344.34	13487.114	35255.215
1488	344.24	9509.315	37323.852
2351	344.09	10377.284	39336.109
2899	343.97	11392.423	33836.891
4278	343.89	12324.559	35763.133
5908	343.21	14116.631	33788.105
848	342.75	9042.318	38449.445
5655	342.52	13792.461	36298.387
1023	341.75	9188.832	38051.121
4892	341.54	13332.202	39260.715
147	341.42	7774.129	37886.27
5074	341.18	13312.471	33886.578
2542	340.95	10766.72	33450.484
4562	340.73	12748.464	38006.02
6098	340.58	14259.658	38633.109
4413	340.49	12646.074	35416.648
4342	340.39	12369.841	34026.27
4434	340.18	12520.282	36091.789
3831	340.16	12114.419	34644.695
2678	340.03	10948.003	38395.961
2202	339.93	10207.663	33838.688
2244	339.28	10470.554	34041.273
1411	339.24	9694.275	35722.621
2427	339.18	10672.535	38277.297
3086	339.11	11499.126	38142.297
3058	338.9	11605.22	39244.496
4866	338.9	13265.228	39795.723
5380	338.9	13651.95	38712.113
1110	338.78	9304.604	37631.305
4192	338.51	12134.984	39303.629
5970	338.46	14334.532	34498.27
3100	338.03	11577.601	36710.203
5716	337.88	13908.921	38369.793
4621	337.77	12711.909	35134.563
3266	337.54	11681.043	36890.516
4814	337.25	13031.731	37819.734
1954	337.19	10064.089	35223.098
1601	336.81	9891.998	36265.336
4501	336.41	12664.188	38576.648
2529	336.08	10713.723	33921.82
5248	335.93	13425.413	35143.012
2827	335.89	11197.978	35183.805
5528	335.85	13603.858	33689.648
5660	335.81	13782.431	36329.137
838	335.53	8867.161	38674.074
4231	335.47	12378.479	38638.273
4375	335.01	12672.922	33552.859
4565	334.87	12807.754	37670.023
2048	334.66	9935.463	38813.617
3301	334.26	11833.439	38754.711
5442	334.22	13674.231	35919.016
4263	334.2	12293.661	36660.203
4564	333.25	12787.95	38028.32
2209	333.02	10310.229	33518.445
4189	333	12116.114	39039.207
4591	332.19	12839.541	36295.738
5027	331.91	13327.177	34538.93
3296	331.87	11817.246	38430.027
6175	331.85	14531.089	37677.695
3820	331.64	12198.008	34094.641
4541	331.5	12865.592	39711.793
782	331.16	8743.296	38251.387
5099	331.16	13202.502	33283.969
2917	330.47	11255.883	35167.555
2612	330.39	10959.677	35640.508
5860	330.35	14164.898	35274.531
3112	330.11	11485.655	36424.898
5304	330.11	13441.697	37743.504
5980	330.03	14285.475	34996.984
5955	329.63	14358.388	33974.84
728	329.49	8717.476	35010.922
5854	329.42	14168.828	35653.461
1218	329.4	9653.741	34086.965
2724	329.36	11000.004	39744.957
3239	329.19	11795.006	35761.516
5395	329.05	13762.627	37510.746
2428	329.01	10577.816	38297.152
4920	328.69	13135.188	38185.785
5687	328.25	13959.054	37358.953
2837	327.48	11138.686	34680.637
2277	327.46	10422.63	35584.957
6126	327.39	14318.389	39815.746
1094	327.19	9409.334	38691.883
4826	327.18	12938.832	38668.875
4383	326.95	12608.282	34076.145
5362	326.73	13709.645	39495.465
2467	326.72	10749.822	36251.766
5881	326.47	14189.259	34664.602
6117	326.37	14242.736	39553.098
4321	326.26	12271.841	34714.531
928	326.06	9041.721	34356.773
2036	325.95	9921.614	38225.164
2778	325.89	11117.803	37643.52
340	325.87	8177.667	37582
4993	325.72	13284.074	35256.246
2041	325.53	10015.018	38410.719
156	325.43	7802.755	37956.602
6105	325.03	14354.031	38693.102
5808	324.97	14014.017	37196.293
3768	324.51	12021.854	34940.5
6037	324.51	14201.216	36034.363
5899	324.47	14081.424	34066.512
3811	324.3	12205.159	33551.305
4707	324.28	13023.547	34426.613
3876	324.02	12123.396	36840.516
5843	323.77	14130.173	36016.016
5734	323.69	13867.604	39235.953
574	323.65	8394.686	38948.813
559	323.59	8393.462	38124.484
1178	323.4	9430.575	34121.465
6193	323.36	14628.332	37148.68
665	323.13	8574.122	35663.813
39	323.11	7870.551	34414.922
5354	323.06	13388.175	39952.785
5813	323.02	14054.896	36873.441
1050	322.9	9172.531	39578.117
3319	322.89	12017.258	39804.785
3285	322.75	11786.522	37759.121
4673	322.37	12968.238	33068.707
6176	322.1	14549.868	37812.109
2539	322.02	10706.18	33376.02
3030	321.98	11385.487	39440.602
6110	321.97	14348.598	39018.461
6140	321.56	14465.627	39539.703
5400	321.56	13704.296	37394.559
99	321.12	7949.967	36173.563
3916	321.05	12124.291	38657.758
4356	320.87	12372.061	33195.125
5370	320.32	13591.701	39277.5
2479	320.18	10607.315	36139.086
5689	319.74	13929.198	37370.496
1999	319.55	10072.686	36349.98
4928	319.48	13273.671	37770.051
5715	319.34	13840.847	38305.02
2795	319.28	11047.81	36755.781
3889	319.23	12192.34	37184.676
5384	319.23	13684.221	38029.715
3891	319.11	12179.806	37474.461
5327	318.69	13409.006	38486.035
3764	318.58	11886.036	35100.656
4975	318.21	13166.235	35949.227
2949	317.89	11355.502	36287.5
4317	317.71	12429.34	34849.234
6186	317.39	14449.298	37464.426
5456	317.27	13653.159	35887.59
3146	317.18	11528.858	35040.594
4618	316.83	12903.147	35327.449
1156	316.74	9366.649	35289.246
5841	316.64	14108.45	36215.473
5231	316.62	13549.669	34540.223
2916	316.55	11332.537	35150.266
4474	316.45	12697.691	37378.406
4882	316.43	13293.995	39511.566
981	316.39	9188.643	35263.391
4567	316.34	12746.638	37619.16
2676	316.32	10798.866	38236.617
4225	316.14	12353.787	38827.102
1603	316.11	9832.685	36313.129
4772	315.86	13070.778	36277.32
2536	315.82	10683.175	33603.938
5142	315.8	13374.391	33639.344
4228	315.74	12438.463	38895.891
1070	315.65	9484.027	39999.871
2207	315.63	10208.68	33684.898
3763	315.45	11961.521	35395.492
431	315.17	8211.832	34329.535
857	314.73	8849.318	37768.887
4455	314.52	12615.204	36587.883
3265	314.29	11719.458	36849.191
5103	313.85	13345.554	33021.07
1154	313.46	9457.182	35497.207
3767	313.4	12040.073	35243.633
4244	313.4	12411.888	38291.313
4492	313.14	12647.142	38136.527
4855	312.91	13055.089	39913.586
686	312.85	8455.612	33893.188
877	312.75	8871.842	36948.969
5565	312.56	13919.864	33520.98
4949	312.37	13340.116	37130.594
2866	312.35	11016.82	33607.371
4799	312.27	12982.493	37085.535
5146	312.22	13516.297	33782.543
600	312.06	8466.568	39912.914
2285	311.82	10486.304	36018.801
793	311.76	8783.969	38932.91
902	311.72	8952.81	35671.82
4442	311.64	12693.248	36337.648
674	311.51	8459.841	35121.742
989	311.45	9197.699	36062.395
5595	311.41	13960.897	34754.438
1026	311.36	9103.158	38176.277
4452	311.14	12494.798	36580.32
4204	311.07	12286.276	39830.238
2512	310.3	10626.962	34646.73
2914	310.19	11369.926	35129.109
1231	309.9	9501.588	34929.078
1500	309.61	9639.605	38270.316
1073	309.42	9336.422	39473.203
4273	309.38	12414.726	35964.477
2319	308.94	10382.405	37554.523
2841	308.64	11109.27	34474.723
3792	308.56	11971.879	33801.82
5533	308.54	13736.673	33348.902
1169	308.23	9389.678	34676.098
2951	307.89	11404.342	36378.215
1904	307.66	9810.073	33590.066
907	307.62	8936.719	35561.945
5091	307.6	13190.506	33463.438
1556	307.53	9708.267	38983.934
2800	307.41	11187.59	36588.559
1593	307.03	9719.826	36569.953
1561	306.82	9874.637	38662.316
740	306.78	8787.912	35333.594
1224	306.43	9658.568	34565.316
1415	306.34	9604.691	35784.41
2677	306.2	10866.809	38250.625
2787	305.61	11030.837	37250.09
5615	305.59	13874.438	35127.648
2709	305.57	10882.934	39637.332
5740	305.55	13804.512	39800.598
5818	305.48	14012.512	36708.434
4923	305.44	13301.838	38102.109
2497	305.27	10611.905	35104.387
470	305.09	8253.824	35637.172
1931	304.98	9930.433	33688.781
2441	304.67	10652.545	37420.629
4208	304.65	12459.886	39648.625
5774	304.4	14097.282	38168.34
4328	304.29	12312.894	34313.785
1002	304.27	9225.096	36636.609
5887	303.92	14125.504	34538.496
4316	303.85	12405.197	34829.766
4645	303.16	12798.248	34585.953
3757	303.14	11887.459	35506
3072	303.08	11457.969	38580.676
5601	302.87	13943.087	35053.371
6245	302.68	14452.958	35586.832
5799	302.6	14168.914	37967.137
6294	302.51	14561.735	34215.152
990	302.43	9127.145	36112.969
1035	302.33	9169.17	38658.055
6197	302.24	14598.163	37020.16
817	302.09	8813.74	39859.02
4980	302.07	13272.976	35707.832
2481	302.05	10632.258	36151.16
4601	301.97	12848.952	35944.324
6145	301.86	14460.373	39437.387
6194	301.22	14491.077	37165.438
6253	301.09	14483.087	35618.965
4531	300.84	12730.56	39798.078
5676	300.67	13898.372	36983.297
228	300.63	7730.695	39668.801
4394	300.53	12509.528	34499.492
2534	300.48	10662.44	33758.652
4584	300.46	12868.183	36546.359
3687	300.36	11970.429	37527.742
3299	300.11	11800.916	38637.82
494	300.09	8387.176	36767.703
1109	299.6	9473.9	37546.113
3897	299.52	12089.003	37939.406
734	299.5	8763.694	35063.816
5975	299.1	14410.033	34734.816
4473	298.73	12635.334	37369.559
6119	298.73	14338.828	39604.508
6103	298.64	14413.097	38646.18
5302	298.64	13376.463	37699.094
2828	298.43	11038.471	35043.309
3864	298.31	12249.021	36131.465
5688	298.04	13868.523	37362.469
2606	297.83	10782.018	35403.656
651	297.76	8410.335	36670.664
408	297.7	8191.808	33208.164
929	297.51	9039.699	34445.973
1917	297.45	9927.034	33026.406
2896	297.2	11339.007	33778.633
1058	297.14	9135.802	39940.211
2563	296.69	10968.827	33280.668
2296	296.51	10493.288	36670.57
5681	296.49	13791.097	37187.484
5787	296.28	14032.896	38069.035
5577	296.26	13975.314	33805.766
4863	296.24	13321.082	39768.477
2847	296.17	11022.731	34394.207
101	295.33	7712.903	36289.777
4971	295.33	13158.218	36140.219
265	295.08	8110.125	38510.719
4303	295.02	12345.4	35313.004
2531	294.92	10607.282	33662.297
5912	294.67	14198.244	33439.246
2555	294.65	10689.278	33062.426
2824	294.5	10997.259	35393.371
4451	294.25	12531.276	36579.242
3681	294.23	11975.831	38057.375
4389	294.18	12698.291	34215.773
823	294	8875.546	39863.746
2625	294	10941.682	35943.555
2694	293.89	10875.898	38829.27
652	293.87	8488.282	36406.34
6214	293.72	14569.043	36683.352
5751	293.49	14024.177	39617.02
466	293.43	8306.368	35508.309
3886	293.33	12161.652	37101.617
4616	293.33	12846.042	35280.414
2224	293.14	10549.911	33190.965
1054	293.12	9180.622	39800.406
4355	293.12	12486.13	33184.703
4550	293.1	12762.876	38727.91
1539	292.95	9827.83	39922.133
1911	292.89	9840.738	33286.738
3115	292.87	11446.46	36438.293
4702	292.82	12945.41	34299.27
5917	292.82	14155.187	33023.449
5765	292.74	14162.558	38939.824
4722	292.72	13065.821	34835.691
6139	292.7	14628.62	39521.406
4861	292.68	13069.422	39957.867
3026	292.66	11298.351	39314.941
3287	292.43	11780.746	37849.805
371	292.38	8131.708	35488.945
2739	292.07	11156.601	38826.445
5591	292.03	13909.488	34506.219
1125	291.67	9432.017	36555.309
4620	291.51	12881.996	35109.383
1041	291.46	9262.341	38970.527
2525	291.4	10658.261	33985.77
3116	291.4	11423.6	36505.73
4778	291.36	13027.866	36329.277
234	291.11	7734.042	39946.086
5250	291	13526.708	35267.605
1537	290.92	9892.227	39765.027
1893	290.82	9780.19	34433.402
765	290.79	8662.737	37007.48
2266	290.79	10353.454	35067.34
750	290.77	8840.827	35942.285
4332	290.67	12476.76	34422.594
1111	290.54	9411.542	37419.414
2956	290.52	11339.124	36609.164
2317	290.1	10548.187	37414.688
1953	289.81	10124.934	35210.383
1585	289.54	9713.735	37248.496
6113	289.5	14346.923	39064.41
2292	289.45	10391.135	36482.379
3228	289.35	11685.848	35319.605
582	289.31	8395.086	39526.77
5317	289.2	13415.84	38127.223
1167	289.1	9314.824	34629.102
1650	289.02	9777.982	35614.27
4526	289.01	12654.22	39863.285
5151	289.01	13456.191	33875.395
2689	288.79	10783.832	38666.715
5268	288.39	13556.962	35586.969
3911	288.32	12183.363	38476.879
4552	288.18	12709.84	38514.012
6041	288.16	14241.9	36247.992
219	288.03	7690.937	39412.051
3892	287.91	12076.249	37524.684
4304	287.88	12415.044	35372.359
6133	287.82	14610.088	39979.098
3039	287.8	11315.607	39658.27
5335	287.78	13511.618	39007.816
3823	287.72	12257.221	34289.594
5706	287.63	13845.471	38008.305
379	287.63	8157.977	35194.938
657	287.47	8578.952	36478.648
1614	287.43	9814.054	35859.16
4365	287.28	12583.296	33390.805
724	287.26	8791.078	34688.414
4412	287.24	12514.67	35393.457
5244	287.22	13369.512	34876
3772	287.01	11979.527	35034.844
2000	286.94	10046.284	36392.441
4205	286.9	12360.788	39836.664
771	286.44	8660.402	37283.773
5329	286.42	13449.22	38614.004
3166	286.34	11490.813	33494.379
4553	286.13	12721.623	38538.164
4660	286.07	12876.699	33745.387
760	285.84	8821.874	36649.766
3689	285.6	12038.294	37575.941
3074	285.54	11454.917	38458.957
441	285.44	8198.092	34537.988
2664	285.25	10958.21	37564.168
3006	285.25	11310.891	38486.637
6288	285.23	14526.999	34494.035
2578	285.14	10778.759	34238.961
4930	285.06	13200.787	37599.516
2858	284.94	11101.741	33706.004
2960	284.93	11238.465	36774.383
2722	284.71	11014.596	39701.66
6092	284.64	14348.985	38511.613
3207	284.52	11677.727	34105.301
3272	284.45	11722.593	37073.246
3293	284.39	11807.552	38242.059
3056	284.26	11549.122	39342.859
2906	284.14	11324.636	34427.074
2669	284.1	10973.808	37805.449
3044	283.74	11474.566	39805.164
5708	283.74	13862.734	38159.383
6314	283.57	14632.675	33338.891
623	283.55	8521.097	38619.973
5426	283.47	13617.039	36357.352
2776	283.41	11184.594	37567.898
363	283.32	8085.192	35984.887
4913	283.24	13162.709	38583.434
2546	283.2	10709.22	33174.43
1072	283.18	9470.488	39457.199
4426	283.13	12509.662	35971.453
244	283.07	8196.601	39865.879
4649	282.91	12766.797	34327.055
3817	282.76	12241.397	33844.926
1552	282.72	9893.803	39285.887
4811	282.57	13081.772	37730.352
6148	282.55	14614.541	39216.723
4234	282.42	12383.831	38740.383
6266	282.4	14484.419	35447.688
1130	282.3	9296.355	36241.898
5590	282.21	13789.187	34493.273
1913	282.19	9856.599	33078.434
953	282.09	9124.567	33188.625
1562	281.98	9913.106	38690.906
703	281.86	8489.541	33325.324
620	281.86	8592.899	38721.555
868	281.77	8854.931	37282.191
5880	281.63	14013.285	34619.887
5892	281.61	14040.9	34160.688
2136	281.54	10201.763	38153.242
900	281.4	8968.334	35597.066
189	281.4	7968.301	38267.387
5337	280.75	13432.505	39158.316
4499	280.67	12612.098	38394.91
3260	280.65	11841.443	36698.301
4885	280.64	13223.91	39578.668
997	280.64	9137.526	36496.137
4749	280.56	13129.398	35223.813
1225	280.56	9546.004	34594.262
4808	280.14	13111.47	37540.797
3902	280.02	12235.745	38203.863
3185	279.91	11732.447	33302.941
4838	279.89	13073.134	39037.406
3686	279.89	11987.734	37790.801
268	279.79	8049.731	38393.012
2659	279.52	10950.597	37173.367
4650	279.51	12881.126	34359.141
5153	279.2	13384.224	34098.359
4810	279.12	12984.345	37685.438
2154	278.99	10191.459	37189
2060	278.99	10317.819	39815.262
680	278.91	8585.009	34756.41
5547	278.82	13928.037	33095.023
5914	278.74	14155.736	33466.145
4801	278.7	13085.786	37148.543
2641	278.43	10943.103	36545.031
6091	278.34	14279.077	38443.723
1474	278.3	9579.051	36713.602
3008	278.11	11226.034	38631.156
452	278.09	8390.202	34781.941
4265	277.74	12476.844	36390.109
3908	277.53	12217.918	38396.051
602	277.44	8622.258	39683.109
4448	277.17	12532.659	36493.656
1509	277	9696.448	38794.219
791	276.98	8649.479	38893.723
510	276.98	8321.045	37439.77
2747	276.65	11091.709	38495.629
3851	276.44	12185.793	35372.637
3171	276.4	11506.829	33646.977
578	276.4	8256.462	39192.77
2132	275.94	10204.451	38582.574
3031	275.73	11378.922	39472.078
6136	275.68	14593.458	39719.809
2180	275.54	10194.514	35049.906
468	275.35	8346.672	35590.727
5316	275.23	13426.296	38020.293
3903	275.06	12091.951	38219.105
6108	275.06	14207.192	38773.652
965	275	9153.11	34067.008
5366	274.83	13686.807	39122.359
2865	274.78	11088.076	33516.449
4695	274.76	13127.22	33964.305
5888	274.58	14142.808	34582.84
4198	274.58	12270.376	39625.648
4509	274.55	12652.676	39007.277
2801	274.53	11052.558	36642.965
3308	274.51	11721.901	39279.676
1927	274.51	10080.866	33496.281
809	274.51	8781.138	39110.789
2777	274.43	11063.293	37586.434
4573	274.37	12840.669	37494.852
106	274.2	7690.453	36421.848
2272	274.01	10387.016	35394.055
2181	273.99	10344.404	34861.352
3246	273.99	11667.098	35917.246
430	273.8	8278.947	34156.793
2349	273.76	10500.026	39106.258
2953	273.68	11332.906	36468.551
822	273.57	8883.011	39830.652
4624	273.55	12809.956	35188.531
5658	273.47	13984.752	36316.559
2015	273.42	10054.561	37037.648
4840	272.97	13120.846	39263.422
996	272.73	9207.096	36461
56	272.69	7929.477	35085.43
1608	272.65	9899.645	35914.227
2246	272.55	10508.349	34132.469
3164	272.44	11547.711	33904.027
2424	272.44	10711.565	38466.258
5631	272.42	13894.882	35477.57
2179	272.4	10280.984	35036.926
5723	272.34	13989.109	38544.148
2122	272.32	10140.599	39003.102
1529	272.27	9612.244	39650.703
3868	272.21	12229.002	36377.684
6293	272.04	14502.537	34214.309
5923	272.02	14373.98	33328.434
2948	272.02	11211.851	36239.645
5682	271.73	13973.564	37240.98
3142	271.6	11517.843	34970.789
5762	271.46	14151.022	39112.004
4802	271.37	13083.422	37190.742
695	271.31	8586.175	33458.672
4836	270.94	12997.324	38948.57
720	270.94	8708.01	34380.254
5300	270.87	13539.35	37398.102
3196	270.75	11757.129	33848.668
3135	270.73	11494.077	35283.863
3010	270.73	11393.698	38733.586
5447	270.6	13690.84	36044.855
5578	270.54	13961.978	33837.887
2264	270.43	10383.982	34929.891
3901	270.35	12103.446	37978.73
3309	270.22	11652.944	39435.695
780	270.12	8778.07	38192.805
2656	270.1	10889.166	37032.273
6112	270.06	14317.267	39029.352
5690	270.06	13832.878	37443.063
2935	269.95	11382.303	35722.93
2886	269.91	11389.656	33358.219
1605	269.85	9810.944	36094.844
3080	269.83	11430.563	38209.348
670	269.74	8574.326	35360.793
2603	269.53	10938.531	35188.008
2638	269.41	10950.582	36509.055
706	269.36	8724.48	33098.988
1155	269.26	9441.994	35279.684
3251	269.16	11681.769	36243.141
5572	269.07	13878.922	33656.484
5539	268.99	13729.064	33260.496
4671	268.91	12734.729	33150.047
687	268.28	8580.489	33938.367
1129	268.19	9449.229	36437.305
2230	268.17	10380.997	33416.805
2830	268.03	11121.566	35085.535
360	268.01	8087.087	36221.352
40	268	7841.479	34428.199
2782	267.88	11133.608	37452.66
2201	267.86	10272.634	33812.434
4940	267.78	13233.173	37029.445
5	267.75	7780.409	33124.434
2839	267.52	11087.251	34757.125
2212	267.52	10332.142	33424.441
3211	267.5	11813.332	34483.871
5628	267.5	13940.488	35399.355
5239	267.42	13388.065	34741.688
3200	267.36	11831.95	33886.262
2537	267.31	10644.958	33605.258
6170	267.31	14530.908	38128.043
3703	267.21	11978.736	37144.086
2423	267.15	10724.003	38374.273
3075	266.88	11461.315	38157.93
2216	266.88	10261.393	33194.348
4687	266.87	13087.454	33608.277
2968	266.79	11343.497	37089.672
425	266.69	8228.955	33744.879
2773	266.65	11132.867	37990.152
1200	266.64	9486.334	33470.102
2318	266.54	10485.642	37502.281
948	266.37	8872.239	33277.168
2242	266.04	10442.073	33946.73
2490	266	10584.47	35804.813
5567	265.89	13870.159	33560.461
4709	265.77	12989.487	34518.574
2139	265.74	10282.63	38016.941
5991	265.56	14267.844	35241.371
4524	265.51	12498.962	39798.637
5585	265.49	13965.523	34261.633
5408	265.43	13606.229	37144.23
4507	265.41	12491.555	38988.691
3310	264.95	11809.171	39455.613
3915	264.93	12165.175	38622.949
5638	264.87	13855.941	35655.184
5361	264.7	13565.625	39704
2958	264.64	11217.82	36707.699
5365	264.59	13577.018	39297.09
597	264.53	8526.996	39811.516
614	264.47	8460.188	39083.285
4643	264.45	12868.652	34550.09
2310	264.26	10355.811	37005.199
3860	264.26	12232.704	35808.16
5831	264.2	14097.432	36299.984
5090	263.99	13199.92	33437.695
2163	263.8	10155.09	36301.316
1038	263.55	9083.484	38770.34
4199	263.53	12131.95	39715.969
852	263.38	8885.25	37948.59
3037	263.32	11390.604	39589.594
756	263.21	8721.155	36477.695
1230	263.19	9610.885	34736.719
3297	263.15	11831.304	38520.965
1019	263.05	9262.189	37958.449
5282	262.82	13423.378	36103.301
1091	262.54	9424.701	38921.113
4446	262.54	12575.757	36411.02
583	262.44	8360.751	39529.668
2028	262.38	10106.009	37777.316
36	262.33	7685.217	34299.477
4890	262.27	13198.294	39165.492
2901	262.25	11358.679	34056.445
1067	262.13	9273.517	39896.949
1117	262.02	9341.919	37293.168
411	261.75	8017.003	33072.867
4568	261.73	12866.635	37350.414
362	261.73	8006.734	35967.086
2526	261.69	10750.225	33992.367
4241	261.66	12387.899	38188.445
2055	261.58	10126.765	39428.824
2178	261.46	10323.67	34973.91
2315	261.43	10520.564	37251.09
5376	261.39	13574.185	38794.945
4752	261.31	13043.338	35408.664
5969	261.25	14299.281	34482.469
2702	261.2	10956.442	39131.887
3097	261.16	11570.605	36904.949
5525	261.14	13591.815	34000.457
44	261.14	7913.665	34531.344
5832	261.06	14093.324	36369.773
1171	260.87	9425.641	34509.063
6097	260.87	14278.868	38565.336
3088	260.85	11482.35	37886.973
5770	260.74	14121.865	38358.34
4327	260.7	12275.424	34543.699
754	260.64	8667.077	36243.824
2869	260.41	11074.507	33426.18
3263	260.26	11701.969	36747.723
4232	260.2	12448.65	38660.191
5307	260.03	13502.177	37813.031
1600	260.01	9775.573	36531.016
419	260.01	8341.358	33325.066
5378	259.95	13746.836	38609.547
512	259.8	8412.623	37568.098
180	259.8	7850.67	38203.055
5309	259.74	13427.606	37844.098
5772	259.66	14024.445	38415.02
2291	259.63	10476.627	36475.527
205	259.59	7854.019	38445.066
2131	259.57	10261.843	38578.828
5725	259.57	13903.618	38561.805
2688	259.55	10926.326	38615.367
1029	259.36	9088.321	38284.23
6295	259.32	14586.981	33976.762
1525	259.24	9645.566	39479.457
4343	259.24	12400.793	34075.742
30	259.22	7741.507	34078.738
934	259.11	8997.138	34128.707
4519	259.09	12676.337	39614.387
4489	258.78	12626.97	37964.059
864	258.65	8937.69	37364.727
5358	258.63	13684.277	39956.125
5593	258.61	13879.021	34702.828
18	258.44	7902.223	33692.813
3913	258.3	12162.151	38586.5
4935	258.07	13226.778	37278.48
2238	257.9	10546.989	33812.789
5415	257.81	13719.764	36510.551
2236	257.79	10424.372	33738.566
5570	257.73	13927.638	33611.281
3101	257.71	11517.568	36739.371
221	257.69	7834.909	39420.359
2998	257.58	11259.043	38245.504
4979	257.52	13149.701	35805
5913	257.37	14045.987	33458.488
165	257.29	7749.205	38038.063
3290	257.21	11740.556	38044.676
1205	257.21	9538.589	33716.469
2166	257.04	10292.613	36200.07
5580	256.79	13794.498	34058.746
3020	256.77	11205.858	39068.336
5295	256.64	13516.274	37009.977
1991	256.64	10031.66	35963.676
1921	256.52	10017.017	33173.262
3061	256.39	11630.781	38859.906
4313	256.39	12362.253	34993
3	256.29	7926.356	33063.965
4300	256.25	12304.773	35553.703
5757	256.22	14054.904	39412.297
4411	256.2	12565.208	35326.328
5077	256.12	13132.508	33499.594
1184	256.1	9296.223	33731.008
5145	256.03	13452.082	33676.785
2057	255.99	10103.377	39591.73
3857	255.91	12262.849	35702.871
5722	255.89	13918.649	38477.254
4555	255.87	12781.201	38320.504
2022	255.76	9934.521	37289.82
4544	255.72	12827.899	39165.094
4823	255.72	13007.998	38290.492
191	255.7	7940.204	38323.465
2595	255.7	10820.686	35031.949
4557	255.34	12755.638	38468.297
2997	255.22	11221.072	38181.508
2378	255.2	10694.825	39927.977
5838	255.09	14023.759	36172.637
1486	255.05	9604.054	37254.313
4402	255.03	12502.556	34746.461
1045	254.93	9070.543	39296.121
2194	254.93	10212.935	34441.746
3770	254.82	11918.913	35034.469
633	254.72	8561.761	38121.258
1475	254.7	9602.399	36817.18
2362	254.59	10410.649	39613.813
484	254.55	8306.074	36138.961
3275	254.38	11634.279	37215.766
2143	254.38	10310.914	37838.711
3717	254.34	11944.685	36666.898
4919	254.32	13254.02	38185.953
4216	254.3	12403.444	39557.57
445	254.19	8215.638	34660.969
208	254.17	7923.269	38555.699
6152	254.13	14523.916	39053.891
5279	254.11	13445.344	36006.059
4457	254.07	12608.457	36704.316
3705	254.05	12033.577	36901.621
4559	253.98	12701.439	38240.391
2010	253.96	9968.026	36761.77
6129	253.96	14518.034	39802.82
932	253.96	8969.282	34033.883
3208	253.86	11835.172	34378.832
5355	253.82	13593.06	39850.199
405	253.8	7998.577	33366.086
3824	253.77	12201.763	34316.293
5541	253.71	13620.615	33322.395
5102	253.34	13306.259	33007.832
6122	253.32	14369.917	39650.887
5675	253.17	13949.553	36924.313
245	253.13	8141.329	39887.191
5821	252.87	14187.031	36772.867
3323	252.83	11893.783	39992.848
873	252.79	8879.68	37088.043
2630	252.6	10901.536	36264.281
1081	252.58	9477.778	39368.395
3748	252.56	12024.939	35866.453
643	252.52	8579.632	37136.844
4480	252.5	12626.636	37676.328
6285	252.42	14506.195	34691.992
690	252.42	8484.753	33729.867
2283	252.29	10423.551	35889.891
1216	252.27	9638.674	33949.789
368	252.23	8166.448	35718.051
5098	252.18	13192.866	33258.098
676	252.12	8482.42	34962.441
5886	251.79	14028.351	34753.441
4793	251.75	13067.118	36723.824
624	251.6	8448.579	38328.039
4817	251.47	13034.637	37986.504
2044	251.45	10097.867	38460.586
4246	251.37	12281.013	38053.551
2954	250.95	11320.09	36540.836
124	250.93	7905.84	37299.527
2952	250.82	11398.726	36465.172
5144	250.8	13558.392	33674.477
2929	250.66	11210.819	35512.969
481	250.57	8336.462	35970.898
5387	250.55	13734.789	37863.441
2426	250.3	10737.06	38192.457
415	250.26	8364.382	33104.406
437	250.2	8293.235	34387.547
4977	250.15	13279.634	36002.598
1950	249.99	9999.155	35121.875
1505	249.99	9638.284	38604.813
4522	249.8	12646.438	39703.801
3184	249.57	11730.884	33222.801
5409	249.55	13662.258	36888.785
2511	249.44	10610.044	34629.051
1037	249.4	9073.34	38692.277
3050	249.4	11614.508	39679.527
4989	249.4	13195.525	35104.383
473	249.32	8211.229	35798.781
2527	249.26	10650.561	34067.012
3025	249.25	11293.578	39288.949
4665	249.23	12790.399	33416.629
3227	249.19	11632.36	35286.094
4277	248.96	12370.557	36003.93
2371	248.94	10505.531	39910.219
2029	248.84	10115.405	37943.324
1907	248.82	9784.745	33450.309
5120	248.59	13352.849	33281.426
6309	248.56	14460.036	33787.508
842	248.56	9020.211	38491.469
5330	248.5	13467.018	38721.648
1076	248.35	9435.066	39547.742
4502	248.21	12604.935	38721.305
5897	248.13	14134.646	34293.344
2377	248.12	10681.683	39804.391
3787	248.04	11916.408	34075.242
731	247.92	8689.483	35034.551
829	247.83	8936.361	39484.063
6276	247.64	14565.09	35128.457
1064	247.52	9412.577	39832.387
3009	247.48	11328.75	38701.281
400	247.41	8125.679	34018.215
5492	247.31	13771.432	34464.859
239	247.31	7874.582	39984.809
2031	247.29	10106.514	38018.188
381	247.29	8056.202	35004.117
4970	247.25	13173.644	36134.688
673	247.23	8427.188	35110.5
5287	247.08	13389.71	36540.043
3291	247.04	11788.935	38105.102
1011	246.97	9206.224	37411.863
2566	246.91	10889.553	33427.523
1477	246.76	9589.593	36869.914
4756	246.74	13055.778	35439.059
3183	246.62	11804.322	33120.375
1025	246.37	9173.862	38126.926
414	246.22	8242.621	33082.242
4708	246.22	13121.506	34490.137
3230	245.93	11755.463	35458.813
4341	245.93	12320.259	34016.699
83	245.91	7864.877	35618.355
2661	245.7	10784.515	37215.797
1896	245.57	9906.358	34275.379
1128	245.47	9326.209	36435.871
818	245.45	8745.63	39866.355
94	245.43	7836.579	36088.008
4294	245.41	12351.966	35710.945
3680	245.36	11968.342	38026.352
3675	245.3	11915.524	38426.164
5405	245.28	13710.94	37205.789
5002	245.26	13237.681	34889.156
840	245.24	8918.655	38711.508
4	245.11	7759.521	33068.16
2159	244.99	10158.451	36407.145
737	244.92	8831.942	35192.172
5368	244.92	13761.879	39206.18
2233	244.82	10506.137	33534.738
5671	244.8	13877.936	36636.68
937	244.78	9032.448	33858.844
48	244.76	7868.373	34809.059
631	244.69	8596.59	38062.902
2135	244.63	10296.736	38437.328
6007	244.61	14347.143	35502.719
5150	244.53	13469.558	33852.527
3065	244.42	11581.267	38714.953
2121	244.38	10236.729	38962.715
5685	244.36	13780.03	37307.777
1578	244.23	9717.002	37818.215
22	244.19	7807.496	33815.207
895	243.56	9043.258	36005.09
994	243.33	9084.505	36382.871
4598	243.31	12713.137	35931.133
2265	243.31	10379.35	34961.387
1187	243.23	9295.183	33592.371
3769	243.21	11868.23	35021.875
983	243.17	9082.462	35342.035
2405	243.12	10767.825	39067.527
4748	243	13009.701	35079.246
125	242.93	7673.354	37305.711
2043	242.91	9930.165	38438.395
980	242.81	9229.965	35105.176
579	242.68	8243.37	39482.227
1955	242.56	9971.28	35271.703
4471	242.54	12518.821	37273.746
982	242.45	9227.439	35274.508
1201	242.22	9553.339	33487.063
3122	242.18	11612.499	36333.039
459	242.08	8243.573	35261.887
6096	242.04	14330.32	38560.469
4362	242.04	12654.59	33231.52
5879	241.95	14027.779	34917.973
1951	241.85	10102.385	35185.977
4985	241.7	13163.376	35335.195
5460	241.7	13716.388	35718.168
1061	241.66	9413.021	39761.727
3087	241.64	11497.055	37867.781
6166	241.45	14541.894	38253.914
5699	241.22	13853.018	37704.801
4994	241.18	13182.119	34994.184
1004	241.09	9084.004	36829.145
5742	241.09	13923.872	39911.645
2557	241.07	10588.01	33098.559
1501	240.88	9574.544	38369.5
4569	240.8	12726.343	37411.27
2050	240.76	10067.3	39027.742
249	240.67	8192.493	39698.063
616	240.65	8423.182	39100.797
4262	240.61	12427.24	36575.707
2697	240.57	10949.228	39021.645
87	240.55	7801.095	35789.668
6004	240.53	14367.256	35461.113
3843	240.21	12252.262	35111.328
2006	240.13	10035.696	36550.938
5551	239.9	13812.043	33174.695
4194	239.8	12181.616	39430.41
16	239.78	7801.411	33660.938
357	239.71	8199.194	36431.832
258	239.55	8014.805	39184.746
1372	239.19	9534.891	35687.684
4296	239	12454.054	35728.172
3043	239	11262.49	39947.789
2046	238.98	10009.492	38493.395
5341	238.96	13435.887	39404.309
4610	238.9	12760.245	35462.598
4577	238.67	12854.666	37180.254
4599	238.67	12823.469	35933.203
4396	238.56	12554.174	34506.68
1532	238.44	9529.394	39709.859
6	238.23	7680.397	33210.453
999	238.21	9251.482	36598.625
1471	238.1	9695.419	36446.949
3129	237.98	11552.971	35776.625
4222	237.93	12471.131	39038.133
2842	237.79	11042.15	34531.375
377	237.77	8072.45	35404.316
2375	237.6	10738.449	39803.078
2981	237.51	11236.182	37702.543
4773	237.49	12943.371	36281.461
3704	237.49	11861.531	37160.879
3746	237.49	12026.054	35827.133
4786	237.47	13038.536	36641.258
2933	237.41	11272.705	35678.07
4675	237.39	12940.532	33128.508
216	237.26	7906.093	39220.949
5100	237.22	13227.482	33289.887
339	237.08	8075.761	37576.773
2856	237.08	11051.142	33901.746
557	237.05	8368.719	38098.637
2808	236.97	11076.549	36520.98
2629	236.85	10974.114	36149.172
1036	236.82	9126.948	38669.156
1512	236.55	9623.893	38891.488
2326	236.53	10417.797	37879.922
3910	236.34	12140.164	38449.566
2368	236.26	10514.649	39841.23
6090	236.24	14241.668	38340.246
5367	236.11	13689.199	39153.406
2813	235.95	11158.941	35680.289
3788	235.93	11873.345	33833.098
2579	235.8	10942.906	34336.672
609	235.69	8568.741	38962.715
5072	235.59	13155.904	33813.965
6137	235.51	14557.963	39727.113
5540	235.51	13717.188	33283.895
2978	235.4	11394.189	37611.297
1924	235.3	10001.918	33252.895
3295	235.26	11761.57	38336.367
6171	235.25	14459.731	37866.625
4454	235.25	12688.679	36582.09
511	235.19	8296.047	37482.008
5959	235.07	14227.112	34121
3019	234.88	11220.724	39040.055
262	234.86	8003.084	38635.285
744	234.86	8832.388	35503.77
993	234.84	9161.612	36308.043
2646	234.63	10938.611	36722.145
3289	234.59	11827.882	38008.926
586	234.59	8230.93	39638.457
4530	234.57	12796.157	39791.551
6068	234.48	14379.933	37314.391
1933	234.48	10043.637	33889.129
6146	234.42	14561.706	39131.234
4534	234.36	12906.207	39946.727
3682	234.34	11961.213	37946.742
6052	234.29	14258.478	36711.781
4542	234.23	12860.71	39753.234
5782	234.23	14091.004	38309.266
3724	234.21	11917.365	36472.211
5552	234.19	13875.653	33230.445
1236	234.04	9557.192	35328.105
3685	233.96	11915.339	37791.188
942	233.87	9045.409	33757.141
1492	233.79	9601.178	37744.934
627	233.58	8546.706	38184.234
5534	233.2	13605.443	33452.781
5550	233.06	13788.039	33166.844
2915	233.02	11306.563	35129.789
4337	232.89	12480.442	34252.496
2054	232.85	10098.99	39368.973
4420	232.74	12616.079	35757.879
1468	232.74	9573.533	36259.844
2364	232.66	10441.586	39649.121
5916	232.54	14167.921	33220.035
6178	232.24	14557.716	37598.926
5684	232.2	13965.471	37287.188
4654	232.03	12873.718	34218.852
2523	231.93	10625.142	34271.348
2937	231.89	11346.971	35816.117
872	231.87	9051.939	37082.977
2176	231.76	10335.465	35525.715
2200	231.55	10157.234	34107.664
463	231.51	8335.965	35449.949
5957	231.51	14346.53	34028.242
2294	231.47	10452.048	36573.828
395	231.45	8008.586	34474.309
1089	231.38	9341.278	38853.363
2766	231.32	11083.107	38082.531
1534	231.22	9497.991	39857.16
1168	231.15	9270.913	34665.004
2974	231.05	11355.242	37423.59
4226	231.03	12276.488	38846.367
4525	230.9	12603.961	39843.086
4423	230.78	12633.014	35920.73
1105	230.78	9318.544	38079.945
5512	230.74	13723.351	34414.152
5291	230.38	13558.981	36879.711
2692	230.38	10940.847	38809.141
4676	230.36	12987.819	33178.66
4506	230.32	12562.034	38956.91
2990	230.3	11392.1	37846.051
4871	230.28	13152.879	39614.672
2273	230.23	10358.642	35468.953
4351	230.05	12350.792	33520.254
2703	230	10813.771	39181.387
4764	229.98	13133.139	35753.48
5711	229.96	13889.227	38221.906
2347	229.92	10352.21	38894.434
344	229.88	8126.61	36719.82
5640	229.86	13919.98	35663.16
479	229.83	8204.034	35915.441
6116	229.81	14317.099	39460.766
4393	229.73	12675.188	34450.141
4438	229.73	12570.428	36228.184
1483	229.71	9563.938	37217.063
4627	229.5	12896.87	35219.652
3180	229.38	11420.772	33269.203
5641	229.37	13989.532	35746.883
714	229.29	8639.364	33534.266
4859	229.27	12980.829	39926.668
2942	229.17	11371.107	36012.066
4497	229.17	12680.525	38340.121
3220	229.12	11650.989	35016.984
2215	228.91	10182.487	33476.254
4458	228.79	12608.151	36738.031
1568	228.79	9881.641	38291.301
4475	228.7	12674.966	37431.219
4510	228.64	12583.142	39124.109
1547	228.54	9743.498	39621.27
6310	228.54	14613.617	33591.57
5956	228.48	14333.759	33990.332
1915	228.35	9720.402	33141.863
6205	228.27	14597.328	36852.547
654	228.16	8429.648	36430.785
6029	228.1	14346.667	35698.68
2210	227.97	10138.292	33609.18
399	227.93	8101.475	34197.039
211	227.93	7902.704	38927.836
3191	227.76	11698.558	33658.672
664	227.72	8500.017	35653.48
4626	227.68	12832.1	35216.281
4694	227.6	13025.36	33942.23
225	227.51	7873.836	39588.73
5788	227.45	14149.106	38082.898
1017	227.41	9268.023	37839.926
4350	227.35	12294.268	33772.449
6207	227.32	14547.422	36587.457
3165	227.22	11513.394	33684.934
5922	227.18	14401.808	33293.949
5686	227.11	13802.443	37315.578
5835	227.09	14167.886	36123.84
770	226.99	8741.555	37243.195
836	226.95	8993.323	38861.719
2972	226.95	11325.686	37371.504
4415	226.95	12701.721	35617.242
2699	226.93	10844.755	39096.012
1047	226.68	9133.136	39432.316
2005	226.65	10088.035	36543.004
2144	226.63	10289.258	37890.801
3869	226.57	12235.893	36421.047
1071	226.57	9318.896	39722.266
107	226.26	7744.435	36448.59
3793	226.15	11933.119	33548.523
4527	226.05	12509.734	39902.957
2496	225.99	10675.79	35312.164
2947	225.94	11247.4	36200.895
2642	225.88	10864.526	36575.43
5122	225.84	13553.277	33294.441
699	225.75	8574.419	33281.402
4376	225.67	12700.009	33563.066
2577	225.59	10929.767	34160.047
951	225.55	9024.443	33040.027
3775	225.52	11909.861	34459.32
1022	225.46	9249.082	38031.426
5741	225.4	13844.684	39901.461
2675	225.4	10851.122	38188.816
4921	225.4	13200.329	38237.254
2174	225.36	10257.205	35680.719
3091	225.21	11472.687	37405.523
5238	224.94	13465.22	34725.949
5293	224.83	13561.723	36967.992
2303	224.79	10392.113	36878.551
6206	224.79	14427.844	36853.023
5446	224.67	13601.47	36028.887
2716	224.6	11166.135	39800.672
2331	224.52	10527.969	38028.906
3684	224.39	12018.698	37753.211
4854	224.27	12961.326	39905.313
629	224.25	8508.853	38247.375
4768	224.25	12935.208	36110.422
1013	224.14	9214.19	37769.016
3155	224.04	11519.354	34373.031
5584	223.95	13886.807	34252.773
662	223.95	8569.27	36136.34
3679	223.91	12034.275	38234.191
743	223.73	8673.328	35427.281
2062	223.5	10200.335	39632.855
5594	223.39	13782.96	34706.086
792	223.39	8665.317	38914.137
5709	223.28	13851.769	38181.703
4813	223.18	13112.533	37803.051
2902	223.18	11414.452	34087.168
2585	223.14	10861.629	34659.652
2999	223.01	11412.306	38258.719
601	222.97	8418.428	39966.098
6062	222.91	14322.296	37251.555
9	222.91	7827.27	33272.82
4320	222.89	12332.803	34632.422
3203	222.89	11685.736	34036.363
3852	222.83	12167.399	35483.375
998	222.78	9180.433	36580.434
2900	222.76	11259.678	34013.559
5004	222.7	13225.313	34909.484
4558	222.68	12863.381	38186.293
4766	222.64	13114.838	35813.242
5374	222.47	13658.344	38715.102
1948	222.37	9981.402	34945.738
5275	222.26	13408.508	35885.375
3749	222.26	11849.582	35877.184
837	222.24	8961.055	38671.41
4547	222.16	12838.131	39083.32
2407	222.16	10710.97	38806.078
5648	222.15	13884.856	35958.773
1046	222.11	9205.218	39304.348
4878	222.05	13255.529	39468.277
5288	221.97	13368.307	36674.719
6292	221.95	14511.583	34135.422
6227	221.93	14478.097	36405.09
5558	221.92	13969.565	33365.988
3828	221.9	12131.168	34461.777
1165	221.86	9444.818	34884.828
5254	221.76	13465.316	35294.004
694	221.72	8587.865	33431.723
2742	221.69	11058.049	38945.527
2182	221.63	10183.883	34886.68
2637	221.61	10856.59	36503.367
1466	221.57	9651.431	36004.066
1611	221.57	9846.441	35780.516
4698	221.46	12966.04	34083.16
2295	221.44	10388.901	36665.781
365	221.24	8097.021	35837.734
420	221.21	8203.06	33508.402
4229	221.15	12461.543	38951.5
3807	220.92	12242.173	33328.105
2037	220.63	9967.088	38227.113
585	220.63	8234.438	39592.094
4641	220.61	12837.76	34703.434
38	220.56	7771.904	34403.695
615	220.25	8530.937	39095.98
5926	220.17	14291.017	33407.27
358	220.15	8003.617	36107.801
4659	220.06	12834.027	33728.391
2868	220.04	11087.682	33385.813
5612	219.98	13842.325	35113.293
4554	219.94	12898.92	38586.957
4948	219.92	13283.019	37125.723
5576	219.64	13832.855	33774.328
3212	219.64	11752.219	34576.059
3231	219.62	11655.793	35463.633
2863	219.56	11053.015	33802.945
6104	219.54	14368.259	38665.898
4270	219.46	12328.949	36328.043
2873	219.33	11079.675	33050.098
2965	219.33	11310.397	37041.34
4797	219.2	13086.142	36944.699
2666	219.14	10921.753	37669.555
713	218.85	8722.19	33477.266
4305	218.68	12451.82	35410.336
2138	218.41	10143.205	38238.191
681	218.26	8494.465	34550.586
916	218.24	8852.549	35116.789
7	218.18	7841.749	33254.734
2796	217.91	11103.539	36792.18
2411	217.87	10691.959	38643.746
4256	217.84	12429.718	37123.133
5299	217.84	13465.686	37311.328
1030	217.64	9212.864	38397.16
3765	217.47	11878.855	35201.672
4289	217.43	12487.266	35911.32
2995	217.3	11345.92	38041.293
5350	217.26	13521.046	39622.176
3906	217.24	12247.206	38272.5
925	216.97	8905.077	34311.43
5104	216.94	13150.656	33026.129
6318	216.88	14550.624	33358.605
4220	216.86	12485.488	39156.367
1581	216.84	9811.552	37634.703
696	216.76	8498.721	33272.367
2644	216.59	10825.577	36631.637
1570	216.57	9728.752	37863.992
878	216.57	8936.61	36758.047
5083	216.5	13224.693	33592.07
2645	216.48	10788.118	36719.469
1185	216.44	9393.51	33760.363
1049	216.28	9268.988	39447.602
1939	216.23	10104.012	34416.371
6165	216.04	14596.812	38444.613
1157	216.02	9407.537	35396.066
3181	216	11416.123	33316.207
4479	215.98	12521.943	37540.867
4209	215.98	12321.991	39651.844
2416	215.86	10774.148	38751.57
212	215.79	7760.608	39162.051
4843	215.67	13121.01	39640.039
2855	215.6	11181.048	33886.094
2757	215.6	11008.039	38199.156
2192	215.58	10146.509	34336.023
5857	215.58	14115.812	35492.785
5910	215.54	14150.458	33366.797
2335	215.52	10515.809	38320.547
5247	215.48	13532.904	34955.973
2720	215.4	11124.825	39635.703
5844	215.4	14061.531	35817.621
3674	215.38	12036.944	38348.797
957	215.15	9177.13	33315.973
5960	215.1	14269.695	34207.984
5824	215.08	14099.96	36664.605
5870	215.04	14034.159	35232.316
2540	215.02	10629.181	33380.148
5448	214.92	13753.548	35747.906
860	214.91	8934.432	37513.211
4933	214.83	13234.863	37248.742
2662	214.81	10813.014	37219.945
5109	214.81	13478.687	33049.844
4319	214.71	12486.57	34914.148
3305	214.66	11810.403	39002.316
3161	214.62	11475.823	34275.523
5264	214.62	13517.024	35483.621
3273	214.43	11632.259	37084.457
2009	214.43	9962.437	36673.426
1935	214.35	9918.982	34038.703
2297	214.27	10511.619	36736.043
827	214.24	9001.755	39731.574
2805	214.12	11153.316	36459.848
889	214.01	8912.197	36380.887
2770	213.91	11144.027	37877.504
5650	213.85	13856.188	36037.559
2752	213.55	11139.374	38356.578
3057	213.55	11476.779	39239.961
4581	213.51	12885.269	36705.949
1943	213.32	10021.794	34761.555
4528	213.2	12588.23	39938.672
3870	213.11	12209.018	36534.059
4700	213.09	13064.204	34106.422
709	212.95	8775.598	33422.145
4322	212.86	12276.843	34478.148
3847	212.74	12095.531	35129.988
462	212.74	8399.2	35428.68
1580	212.65	9733.045	37606.895
4196	212.55	12236.59	39556.793
1024	212.53	9229.825	38108.008
50	212.45	7951.415	34873.445
4758	212.34	13089.326	35484.332
2683	212.22	10808.405	38463.996
5233	212.15	13347.761	34549.504
3217	212.13	11792.147	34721.703
619	212.01	8596.068	38685.645
2235	211.8	10360.359	33728.723
2149	211.76	10244.315	37454.125
5124	211.65	13363.815	33475.141
766	211.59	8780.095	37109.43
2237	211.52	10474.118	33762.832
3759	211.5	12041.586	35270.988
2967	211.4	11371.566	37084.379
1526	211.36	9666.225	39505.473
5121	211.23	13525.529	33280.637
5719	211.17	13891.63	38435.844
2751	211	11019.958	38627.191
4771	210.92	12940.864	36223.703
72	210.83	7975.411	35272.805
6311	210.69	14541.829	33624.559
5517	210.69	13604.569	34214.168
104	210.58	7709.307	36352.809
2887	210.5	11219.738	33376.32
2979	210.46	11273.863	37623.133
1193	210.44	9490.823	33083.043
5437	210.06	13710.006	36203.801
5459	210	13617.503	35644.984
5769	210	14027.134	38603.344
6089	209.91	14251.255	38243.527
2535	209.89	10670.567	33517.457
1044	209.81	9059.376	39208.824
1958	209.66	10068.615	35536.352
1479	209.54	9589.75	37062.676
828	209.5	8867.098	39440.484
4917	209.47	13193.288	38360.926
2584	209.41	10920.002	34560.266
260	209.35	8126.581	39066
5553	209.18	13843.381	33275.531
5993	209.18	14224.787	35266.434
5536	209.16	13751.903	33235.055
4633	209.06	12854.746	34830.527
2413	208.99	10587.815	38742.473
4517	208.87	12534.374	39526.039
917	208.8	8989.101	35145.145
109	208.78	7934.561	36716.629
2419	208.78	10697.989	38579.328
4380	208.76	12671.874	33888.539
2851	208.74	10988.758	34096.516
5651	208.72	13882.808	36069.852
2431	208.7	10596.07	38069.816
2160	208.64	10303.114	36506.852
2532	208.62	10772.417	33737.391
3224	208.6	11756.734	35115.211
5958	208.49	14231.757	34071.492
4879	208.37	13316.311	39475.461
2348	208.34	10557.194	39071.895
1540	208.22	9719.914	39924.848
3302	208.16	11645.021	38835.551
3051	208.11	11492.358	39697.004
938	208.11	8897.044	33890.422
988	208.11	9121.127	35994.051
4986	208.09	13186.804	35355.672
1121	208.01	9438.886	37110.031
5925	207.92	14282.55	33373.953
4410	207.28	12634.672	35286.406
5738	207.28	13892.007	39570.934
391	207.24	7993.584	34718.91
1126	207.17	9348.814	36627.234
4538	207.01	12773.384	39686.453
3778	206.98	11859.273	34384.004
4829	206.9	13000.223	38744.316
4881	206.69	13283.388	39485.539
4545	206.59	12749.806	39009.273
774	206.52	8792.223	37650.23
1586	206.46	9706.842	37334.668
4243	206.36	12299.285	38282.41
1508	206.19	9493.685	38755.125
3223	205.98	11711.404	35085.844
2718	205.94	11161.289	39951.504
4546	205.85	12802.873	39045.207
621	205.73	8591.511	38775.254
4945	205.69	13170.664	37102.457
4274	205.43	12324.531	35976.543
3153	205.43	11561.833	34490.125
5643	205.35	13865.646	35801.055
4990	205.16	13311.348	35153.668
4224	205.12	12454.944	38803.77
2153	205.04	10320.669	37169.121
2834	204.97	11020.877	34927.434
3028	204.87	11303.564	39361.363
4249	204.81	12343.779	37829.805
2994	204.77	11208.25	38002.41
2861	204.6	11169.256	33775.223
3734	204.56	12003.763	35940.359
4819	204.51	12995.71	38115.84
3125	204.49	11427.029	35948.16
4628	204.41	12806.299	35225.094
3844	204.37	12086.95	35112.785
259	204.2	8105.123	39259.012
679	204.1	8543.574	34720.133
3875	203.78	12264.843	36767.551
4796	203.72	13018.357	36836.563
4325	203.7	12390.439	34517.18
2229	203.66	10546.872	33303.477
4759	203.53	13019.938	35495.949
2211	203.41	10191.356	33373.57
4672	203.32	12971.14	33023.895
5411	203.3	13634.822	36826.574
2797	203.2	11022.162	36862.621
1923	203.09	10019.076	33231.594
3089	203.03	11581.347	37575.199
1987	203.03	10088.108	35686.461
3109	202.95	11510.501	36604.715
2885	202.94	11312.454	33204.633
2269	202.71	10398.464	35226.5
3917	202.67	12205.275	38764.746
6187	202.57	14558.931	37260.746
1888	202.55	9817.676	34576.336
6237	202.4	14430.796	36539.902
2198	202.4	10238.444	33988.641
82	202.09	7784.863	35555.461
650	202.07	8478.118	36548.906
17	202.02	7818.188	33684.73
2568	201.94	10949.604	33662.426
2173	201.82	10230.93	35636.883
702	201.71	8540.67	33301.941
3027	201.54	11329.078	39332.051
88	201.54	7847.653	35834.488
6018	201.5	14374.451	35570.289
2816	201.44	11143.495	35426.832
4865	201.37	13344.004	39781.363
5801	201.25	14096.089	37793.82
4794	201.1	12942.343	36735.746
2854	200.83	11138.024	33876.949
6273	200.75	14514.216	35389.227
660	200.69	8436.981	36311.891
4292	200.68	12367.926	35659.93
2234	200.66	10546.296	33572.848
4831	200.62	12973.03	38759.852
1042	200.46	9145.416	39168.977
51	200.24	7762.52	34891.434
3130	200.16	11587.103	35782.391
613	200.06	8414.719	39053.703
1123	200.06	9318.053	36944.211
1881	199.97	9749.686	35155.914
5255	199.95	13370.906	35300.926
2930	199.91	11409.032	35545.203
1237	199.87	9549.011	35390.949
931	199.66	8878.512	34212.883
1919	199.62	10128.468	33138.535
4663	199.62	12747.587	33515.832
23	199.62	7737.7	34010.32
4447	199.56	12608.766	36460.719
5849	199.55	14149.869	35884.379
4638	199.55	12786.789	34887.227
5965	199.45	14396.404	34408.023
636	199.11	8415.025	37929.723
1507	199.07	9579.604	38710.172
1476	198.99	9489.429	36865.672
5260	198.88	13484.776	35389.176
2655	198.86	10905.29	37004.391
1941	198.82	10100.432	34707.301
5372	198.8	13750.197	38830.723
442	198.8	8324.516	34554.23
3467	198.61	11985.927	38879.863
3907	198.32	12112.261	38299.699
4976	198.3	13312.053	35964.711
2240	198.24	10390.376	33895.766
5107	198.15	13528.67	33035.539
4481	198.01	12665.036	37681.469
2895	198.01	11407.225	33752.016
2034	198.01	9991.521	38035.961
3131	197.99	11619.518	35834.777
4787	197.9	13085.077	36669.973
2251	197.88	10450.513	34342.316
2587	197.84	10975.503	34765.738
1610	197.8	9724.297	36001.051
3119	197.78	11453.06	36235.855
2946	197.69	11296.272	36163.77
3052	197.4	11551.039	39718.363
977	197.38	9253.18	34826.469
2172	197.32	10216.344	35777.441
783	197.17	8650.724	38406.156
626	196.77	8588.299	38444.656
5310	196.75	13453.126	37868.238
4653	196.65	12795.293	34451.809
825	196.48	8990.33	39960.867
6074	196.44	14343.131	37663.934
5581	196.4	13813.7	34192.367
3221	196.35	11814.441	35018.895
4318	196.23	12467.425	34897.766
5882	196.16	14108.767	34676.656
3140	195.85	11598.403	35242.863
3848	195.54	12144.937	35144.246
2148	195.41	10264.216	37398.406
4995	195.35	13221.488	35070.703
3804	195.16	11933.034	33271.012
2807	195.14	11168.792	36509.137
1571	195.04	9813.781	37890.57
5548	194.89	13904.257	33108.773
2026	194.87	9948.534	37563.238
4269	194.78	12279.184	36520.277
6077	194.74	14305.714	37792.805
6050	194.74	14215.94	36530.164
4392	194.6	12562.365	34434.367
4842	194.55	12980.956	39536.254
5680	194.53	13934.632	37126.371
4942	194.51	13204.946	37044.105
1506	194.47	9645.654	38618.277
5487	194.37	13610.276	34629.117
605	194.18	8431.437	39502.055
2495	194.14	10667.425	35450.258
4603	194.03	12731.133	35819.879
962	194.03	9175.952	33959.902
2647	193.97	10874.297	36726.539
210	193.9	7962.925	38787.871
5125	193.88	13405.277	33481.563
2304	193.82	10541.359	36900.379
2926	193.67	11341.806	35365.633
3678	193.61	11887.273	38228.844
42	193.61	7941.266	34485.191
2907	193.53	11336.864	34613.098
5726	193.53	13974.111	38592.039
930	193.51	9015.09	34170.863
2939	193.49	11228.057	35945.168
2838	193.46	11026.48	34732
4849	193.4	13020.029	39826.773
2145	193.36	10158.923	37927.129
5241	193.34	13522.817	34827.684
3081	193.28	11564.943	38235.805
3175	193.26	11610.287	33431.895
572	193.23	8275.748	38860.551
5883	193.23	14034.858	34680.246
580	192.88	8334.333	39483.348
761	192.8	8650.13	36774.598
5272	192.69	13379.184	35758.699
6043	192.67	14365.451	36270.563
2519	192.59	10639.81	34589.895
1082	192.59	9364.329	39128.727
2330	192.5	10471.819	38024.715
5727	192.5	13791.601	38704.332
3256	192.48	11738.349	36468.16
2218	192.38	10266.935	33280.031
1107	192.36	9282.762	37969.133
2456	191.94	10577.431	36543.273
2560	191.9	10943.161	33050.715
847	191.77	8939.194	38433.23
348	191.75	8105.895	36570.195
4943	191.73	13214.427	37080.59
2749	191.64	10995.565	38574.043
2961	191.58	11300.073	36869.816
4585	191.58	12825.775	36603.789
4459	191.5	12680.032	36782.605
5394	191.46	13588.788	37806.461
4284	191.37	12308.149	35829.121
4409	191.37	12510.568	35280.602
115	191.37	7952.512	36904.262
2719	191.31	11010.833	39986.48
5717	191.18	13958.599	38388.688
5336	191.12	13524.417	39139.531
3253	191.12	11846.752	36280.027
5084	191.12	13229.844	33620.891
888	190.97	9016.876	36378.035
859	190.91	8906.869	37794.313
4197	190.87	12096.292	39603.383
1902	190.87	9847.875	33700.895
3235	190.77	11655.075	35565.805
1607	190.74	9826.323	36155.352
5869	190.66	14149.58	35219.715
47	190.6	7728.161	34700.73
2586	190.58	10871.351	34696.023
4333	190.56	12341.464	34427.66
727	190.51	8840.578	34797.645
1172	190.39	9304.152	34602.555
5642	190.35	13884.117	35784.02
4951	190.33	13328.279	37177.145
1886	190.28	9845.263	34620.711
3226	190.26	11772.742	35274.555
235	190.14	7755.806	39959.91
1910	190.08	9791.367	33244.531
76	189.85	7957.079	35348.961
5243	189.62	13439.769	34870.469
646	189.55	8459.925	36721.281
2889	189.47	11218.41	33473.043
594	189.41	8318.245	39834.02
3236	189.36	11753.274	35648.926
5929	189.3	14251.765	33651.188
3173	189.2	11478.337	33412.875
1207	188.97	9656.383	33853.059
3170	188.95	11512.281	33626.965
2784	188.95	11128.491	37484.273
3013	188.76	11338.554	38858.328
2430	188.63	10707.711	38067.113
3268	188.61	11638.21	36960.406
4515	188.59	12568.838	39301.406
4898	188.57	13188.05	39050.68
2993	188.3	11231.478	37964.969
3046	188.28	11513.571	39843.137
3264	188.27	11825.415	36786.934
644	188	8442.982	36870.621
1176	187.88	9339.904	34022.324
5398	187.79	13637.517	37619.805
2401	187.63	10645.721	39240.324
5338	187.58	13412.363	39238.527
1177	187.5	9475.311	34031.891
1616	187.29	9709.252	35885.836
1898	187.27	9711.748	34286.461
3846	186.62	12204.494	35126.004
4602	186.54	12911.309	36056.32
1191	186.43	9467.073	33131.797
1014	186.29	9240.061	37794.152
5747	186.22	14009.804	39963.621
3322	186.2	12000.863	39897.77
2698	186.12	10968.05	39086.906
2478	186.1	10656.327	36130.078
4915	186.06	13169.313	38319.309
4201	185.99	12244.051	39781.969
2726	185.85	11048.339	39586.297
2175	185.81	10220.094	35519.449
2422	185.7	10659.023	38627.547
6142	185.68	14564.987	39284.574
1897	185.64	9803.13	34276.316
2056	185.62	10029.47	39438.402
375	185.45	8156.697	35500.98
5110	185.35	13515.671	33051.469
4795	185.35	13009.854	36822.988
3137	185.32	11464.467	35324.359
4884	185.32	13163.562	39534.953
778	185.3	8826.826	37792.648
2794	185.28	11029.291	36724.629
2833	185.28	11032.778	34895.395
6277	185.24	14630.483	35130.063
223	185.2	7652.968	39469.293
2400	185.03	10762.804	39226.359
263	184.97	8002.231	38497.445
625	184.82	8425.034	38346.355
976	184.76	9066.242	34818.324
2859	184.74	10987.612	33728.543
5758	184.59	14196.081	39184.281
5812	184.47	14119.198	37160.934
5298	184.45	13440.938	37308.309
3738	184.43	12051.294	36043.098
474	184.38	8382.807	35810.461
2324	184.32	10449.016	37693.867
2920	184.24	11239.6	35206.77
4435	184.13	12643.772	36139.359
4334	184.07	12443.941	34199.504
1160	183.99	9416.207	35230.168
489	183.67	8262.653	36496.332
5475	183.55	13641.193	34956.234
5978	183.4	14343.356	34894.676
5457	183.13	13637.565	35599.961
880	183.11	8908.581	36664.848
4867	183.06	13236.779	39894.762
3022	183.04	11291.026	39163.184
2001	182.94	9943.33	36396.668
3895	182.88	12145.4	37645.48
2432	182.69	10593.17	38142.973
3776	182.63	11909.327	34478.117
[truncated: 1,175 more rows]
