# Supplementary material for: Insights on the Control of Yeast Single-Cell Growth Variability by Members of the Trehalose Phosphate Synthase (TPS) Complex
Source: Front Cell Dev Biol. 2021 Jan 28;9:607628. doi: 10.3389/fcell.2021.607628 (PMC7876269; doi:10.3389/fcell.2021.607628)
Supplement: Supplementary file 2 [file Data_Sheet_1.ZIP › final_code/input_datasets/Ntd-TPS1_SortedCells1_control_t5.csv]

Id	Area (µm²)	Centre X Position (µm)	Centre Y Position (µm)
869	287.95	8472.418	33918
436	205.31	8156.282	37204.266
2323	203.29	10086.041	35045.57
5925	202.57	12937.083	35406.863
23	202.24	7681.733	33642.051
5703	200.33	12827.859	36794.215
6555	197.55	13371.806	39881.355
3519	193.37	10942.007	37134.957
6761	185.23	13973.236	33419.531
741	182.66	8603.138	38182.176
851	179.19	8458.369	34731.367
3354	177.13	10986.381	33273.945
3793	175.96	11115.039	34272.457
5792	175.8	12899.128	34026.488
375	174.37	8091.312	38156.605
312	165.84	7957.059	39743.617
5868	165.65	13033.574	33491.508
6326	164.92	13297.464	34280.859
6773	164.79	13883.198	33904.672
4917	162.41	11988.563	34352.637
2675	162.38	10279.945	36712.914
718	161.09	8625.35	39086.652
5512	160.98	12577.848	38158.762
3888	159.98	11281.229	35040.09
1441	159.64	9070.772	33115.512
5835	158.54	12879.84	33209.113
6152	158.08	13166.332	39245.496
4741	157.3	11893.891	39685.457
252	156.23	7942.434	38406.785
528	155.23	8145.331	33241.707
866	155.08	8572.752	34098.793
3392	154.58	10972.566	33899.703
6159	154.58	13148.824	38894.484
6121	153.66	13131.583	39765.852
714	153.28	8600.395	39253.039
3446	152.28	10887.468	34743.43
3905	152.16	11226.659	35615.977
664	151.95	8413.683	38857.453
5636	151.63	12806.026	38699.09
3830	151.32	11189.354	33032.449
3053	150.71	10387.854	39384.824
2050	149.88	9680.731	39052.23
4592	149.71	11692.742	35605.816
7516	149.62	14541.03	36364.43
5818	149.5	12907.485	33577.434
5446	149.35	12615.115	35944.758
2554	148.91	10231.809	39942.836
2053	148.79	9554.594	39101.824
5398	148.77	12610.805	34717.559
2274	148.45	10000.869	33268.512
4998	146.3	12214.493	33659.473
1808	145.88	9474.659	36495.508
7403	145.69	14246.6	39678.313
767	145.65	8596.906	37431.031
4835	144.16	11954.181	36978.387
1526	143.85	9082.779	35364.254
7510	143.72	14577.58	36856.102
6133	143.43	13181.793	39672.414
5497	143.37	12701.228	37499.551
356	143.12	8158.49	39071.578
4137	140.82	11417.706	39587.785
6712	140.61	13746.661	34963.031
2534	140.56	10000.583	39507.688
2896	140.38	10523.533	34453.262
2225	140.1	9804.966	35089
5766	140.1	12915.121	35071.91
769	139.94	8565.677	37502.801
1736	139.83	9468.884	37887.773
7248	139.75	14397.07	33514.902
7531	139.62	14619.864	35437.801
4525	139.23	11821.47	34026.195
1504	138.79	9108.778	34649.086
600	138.6	8394.146	35956.605
5249	138.49	12301.034	36763.66
6995	138.41	14188.5	39903.41
5267	138.35	12328.778	35716.953
2844	138.03	10523.961	33411.355
4447	137.85	11508.381	33380.301
5529	137.72	12545.987	38875.559
5381	137.2	12662.888	34107.57
304	136.93	7818.541	39534.113
3697	136.78	11080.717	37472.949
5203	136.26	12472.389	38170.883
2063	136.24	9654.282	39540.098
749	136.24	8502.45	38309.352
453	136	8066.809	36383.996
22	135.57	7765.845	33606.152
6709	134.83	13690.427	35214.809
3896	134.44	11361.609	35458.719
6706	134.37	13774.091	35148.145
6419	134.25	13511.761	33878.266
5065	133.81	12213.017	35839.121
2131	133.77	9765.386	38351.863
247	133.52	7955.65	38115.434
6464	133.37	13390.706	36930.734
6083	132.89	12963.22	39334.621
7187	132.85	14138.865	34309.027
2825	132.8	10287.601	33169.324
2607	132.74	10246.399	38546.703
4453	132.57	11616.569	33198.074
4209	132.3	11522.22	39244.957
6099	132.2	13079.778	39682.695
2365	131.78	10001.149	36228.523
643	130.9	8389.823	37520.363
6861	130.79	13962.591	36187.645
7407	130.77	14215.688	39822.48
5080	130.73	12274.494	36229.48
3166	130.65	10571.041	35441.656
3953	130.42	11364.783	36824.086
4950	130.29	11896.528	33543.793
4603	130.25	11684.137	35949.52
2793	130.17	10320.658	34152.828
7398	130.1	14297.001	39350.391
2592	130.02	10192.884	38801.441
4428	129.73	11511.009	34172.148
4938	129.71	12022.819	33959.566
4497	129.69	11816.051	33512.422
1409	129.64	8960.489	34119.008
5395	129.5	12632.97	34598.484
47	129.31	7975.36	34442.055
1885	129.14	9349.132	34311.652
7229	128.97	14067.636	33043.41
300	128.97	7704.879	39505.973
3039	128.91	10491.038	38583.215
6949	128.89	13941.111	38699.434
3692	128.87	11124.106	37596.813
6325	128.85	13249.843	34252.695
4743	128.6	11956.024	39471.762
7495	128.6	14637.233	37191.648
1314	128.51	9025.183	37148.859
1399	128.28	8930.47	34151.707
3550	128.22	10942.176	38610.059
2533	128.01	10105.66	39439.797
7111	127.95	14044.847	36448.059
2447	127.59	10099.192	37594.43
4965	127.55	12056.434	33013.063
5278	127.51	12395.549	35368.27
7577	127.22	14525.819	33435.504
4395	127.07	11511.329	35530.738
6701	127.05	13646.755	35308.707
3251	127.05	10765.51	34839.285
5356	126.99	12701.456	33415.664
1509	126.57	9216.853	34803.125
3041	126.24	10356.607	38629.352
3356	126.21	10945.532	33296.965
7355	126.21	14231.692	37800.316
1259	126.11	8921.912	38222.57
1310	126.03	8888.525	37314.844
4418	126.03	11451.653	34463.055
5162	125.82	12458.229	39675.566
2134	125.79	9702.375	38449.789
7540	125.69	14608.17	35382.766
255	125.5	7647.286	38484.527
7313	125.38	14229.725	35586.578
4701	125.13	11835.871	39546.023
3794	125.13	11085.928	34280.793
1895	124.75	9393.069	33875.945
6383	124.67	13202.869	33356.41
4629	124.58	11828.033	36742.984
5333	124.31	12462.283	33452.746
3340	124.31	10765.678	33032.508
4983	124.29	12231.312	33313.742
2167	123.98	9839.005	37321.457
5890	123.81	12954.629	34063.859
7520	123.68	14454.417	36174.422
362	123.35	8024.555	38786.566
7395	123.33	14320.318	39104.125
978	123.28	8802.441	36074.262
7196	123.24	14160.783	34102.406
7328	123.22	14288.895	36373.668
6364	122.93	13188.843	33731.277
6516	122.87	13371.96	38259.906
4246	122.82	11438.398	37576.129
5376	122.82	12639.144	33907.633
505	122.7	8045.008	34142.703
7063	122.36	14196.859	37756.281
5856	122.09	13086.246	33151.074
4244	121.93	11588.255	37533.555
5310	121.93	12324.934	34377.098
4685	121.74	11710.597	38623.645
357	121.69	8010.108	39083.668
4305	121.63	11624.96	36702.609
3511	121.61	10970.257	36828.492
77	121.59	7960.839	34997.191
1257	121.47	8854.507	38163.68
7055	121.36	14152.876	37979.379
6412	121.3	13433.918	33633.145
7260	121.24	14412.23	33746.637
1557	121.15	9230.352	36001.434
6742	121.07	13751.022	33369.602
4970	120.96	12106.785	33027.293
3529	120.86	10922.473	37409.617
5138	120.82	12275.645	39513.52
5181	120.69	12427.895	38805.82
5614	120.38	12909.568	39155.203
1306	120.38	9030.065	37254.805
6736	120.33	13571.827	33954.609
6321	120.27	13176.298	34418.414
3032	120.21	10450.654	38208.285
6998	120.13	14099.201	39641.742
4508	120.11	11788.976	33623.633
4544	120.08	11726.167	34346.113
5746	119.96	12873.824	35503.93
5499	119.96	12625.938	37558.465
6851	119.94	13911.726	36078.984
3083	119.9	10597.384	38856.566
2958	119.87	10471.187	35910.859
3305	119.75	10588.414	33827.824
4582	119.65	11809.794	35333.102
6977	119.64	13852.44	39351.551
6304	119.52	13298.448	35287.359
7490	119.39	14622.776	37657.234
3023	119.37	10523.582	37925.098
3047	119.31	10558.695	39185.664
1245	119.2	9009.927	38598.191
1982	119.12	9698.324	35689.602
3056	119.1	10441.954	39593.777
5287	119.08	12482.731	35191.273
2243	118.98	9903.507	34039.973
6429	118.93	13551.213	34970.641
4407	118.87	11621.162	35043.777
692	118.85	8437.189	39951.641
951	118.79	8822.404	35360.563
6287	118.77	13137.263	36359.512
2474	118.68	9978.179	37951.797
5204	118.52	12406.807	38224.359
6335	118.51	13317.28	33922.398
6040	118.41	12943.385	38156.414
1890	118.08	9422.868	34409.457
5383	118.03	12686.687	34197.52
7007	118.01	14176.52	39163.809
538	117.99	8404.399	33222.043
4219	117.95	11592.269	38799.547
1039	117.91	8767.083	37620.293
6494	117.87	13373.212	37406.246
558	117.85	8219.3	34340.848
7109	117.83	14131.082	36685.074
3647	117.82	11115.464	38150.063
5479	117.78	12584.034	36981.781
5194	117.76	12456.482	38492.348
689	117.47	8581.009	39794.023
3443	117.38	10788.326	34689.258
5480	117.22	12569.187	36992.699
7291	117.22	14393.647	34785.09
1487	116.9	9225.533	34327.988
7270	116.84	14371.63	34027.273
529	116.84	8086.646	33251.242
1554	116.82	9243.867	35867.117
5909	116.65	12973.166	34966.379
5517	116.63	12649.726	38296.34
238	116.57	7720.624	37766.027
2123	116.55	9916.404	38928.707
1284	116.44	8937.742	37512.676
4485	116.23	11737.398	33315.926
6173	116.23	13240.406	38522.309
2934	116.07	10472.082	35361.434
7146	116.07	13997.884	35322.945
4857	116	11911.783	36310.855
7213	115.94	14136.751	33510.246
1221	115.88	8999.049	38887.867
38	115.88	7829.973	34082.859
5805	115.84	12809.902	33862.277
5179	115.8	12315.914	38791.531
5435	115.71	12579.188	35732.508
3752	115.44	11190.27	35425.105
2159	115.27	9731.958	37535
819	115.11	8613.781	35451.273
3488	115.02	10919.658	36031.926
6662	115	13696.888	36602.02
7253	114.98	14392.225	33674.129
3822	114.9	11192.907	33195.512
4621	114.81	11703.829	36531.77
2902	114.71	10430.837	34638.863
4520	114.69	11659.215	33898.301
4208	114.62	11518.453	39182.477
5743	114.6	12910.108	35735.609
2759	114.56	10284.805	35066.125
4869	114.46	11955.815	35861.738
7485	114.33	14521.44	37696.523
6753	114.29	13687.628	33156.777
6981	114.27	13783.438	39698.988
5034	114.21	12160.4	34480.934
3831	114.16	11003.373	33080.578
4840	114.12	12049.783	36757.879
7535	114.1	14578.92	35514.012
7512	114.06	14635.153	36577.398
1640	114.04	9114.503	38534.512
4580	114.02	11664.985	35291.289
6100	113.95	12933.109	39685.547
5501	113.95	12683.275	37597.898
7053	113.87	14104.328	37859.246
5673	113.77	12830.686	37600.859
7082	113.7	14090.967	37228.555
3124	113.68	10676.006	37002.32
3805	113.66	11150.872	33754.023
7118	113.64	14162.918	36297.035
1698	113.64	9364.161	39285.145
4774	113.62	11858.059	38492.395
1669	113.56	9202.431	39495.09
4436	113.54	11631.323	33680.715
2845	113.49	10515.348	33438.336
7123	113.41	14071.4	36340.352
4894	113.35	11892.731	34997.5
5324	113.24	12322.042	33682.496
2787	113.16	10190.88	34293.18
20	113.05	7732.425	33603.402
4273	112.91	11505.628	36874.906
3618	112.87	11100.469	39088.477
3542	112.87	10884.256	37966.223
2251	112.85	9862.333	33366.352
2187	112.82	9774.425	36440.383
2266	112.78	9794.679	33317.508
622	112.66	8241.194	36845.352
2936	112.57	10449.597	35401.531
3702	112.55	11200.402	37157.996
912	112.51	8703.461	34073.512
3853	112.43	11292.982	33398.91
5202	112.41	12407.459	38468.461
3556	112.36	10824.709	38794.516
754	112.36	8581.436	37706.129
2552	112.28	10269.569	39912.125
1320	112.26	8944.385	36887.996
5217	112.24	12483.981	37695.93
5242	112.2	12349.442	37111.684
7416	112.11	14504.621	39904.203
1818	112.09	9285.347	35943.723
5238	112.07	12462.764	37027.691
5037	112.07	12274.694	34569.871
2222	112.07	9750.075	35112.102
344	111.97	8105.149	39344.305
5893	111.95	13066.877	34181.227
7332	111.92	14259.129	36593.926
621	111.86	8248.523	36741.828
5124	111.74	12139.472	38544.059
4210	111.74	11536.415	39272.363
5459	111.7	12519.506	36287.07
4746	111.7	11990.558	39496.527
5675	111.7	12836.821	37375.977
709	111.67	8550.445	39335.07
3723	111.67	11182.108	36188.406
2981	111.57	10364.766	36414.016
1383	111.53	8988.219	35079.762
5300	111.47	12369.471	34898.879
5150	111.46	12109.167	39943.66
4745	111.44	12035.368	39491.652
567	111.38	8403.618	34610.191
2979	111.38	10492.605	36394.371
2107	111.19	9889.103	39364.578
2553	111.15	10340.446	39923.512
1512	111.11	9112.524	34985.094
3481	111.07	10970.703	35699.719
5366	111.05	12546.021	33697.648
2916	111.05	10475.874	35064.891
2025	111	9604.892	37910.984
3437	110.9	10960.99	34554.719
108	110.88	7692.069	36236.488
2220	110.86	9754.603	35395.719
6158	110.86	13225.384	39088.629
3155	110.84	10714.521	35879.207
3620	110.8	11055.884	39108.641
695	110.8	8603.034	39981.219
1653	110.71	9169.779	39050.363
6030	110.67	13085.768	37979.113
4531	110.65	11639.928	34153.035
3796	110.65	11099.466	34027.367
6591	110.65	13569.359	38829.164
6479	110.57	13550.404	37223.309
573	110.57	8255.419	34820.887
1656	110.56	9210.945	39126.84
2632	110.48	10295.541	38039.438
2907	110.38	10387.847	34761.047
5268	110.36	12486.553	35431.59
1329	110.36	8989.666	36823.227
6261	110.15	13282.98	37033.133
1199	110.06	8881.344	39583.492
2599	110.04	10227.566	38929.414
3095	109.98	10694.767	37739.137
2870	109.94	10407.944	33878.285
5762	109.92	12823.345	35035.227
859	109.81	8620.956	34402.07
6526	109.67	13530.143	38683.57
873	109.58	8569.917	33650.559
4424	109.58	11500.856	34369.762
92	109.5	7795.453	35939.441
5397	109.48	12544.937	34708.074
5245	109.46	12425.714	36864.398
780	109.44	8622.446	37158.008
3790	109.39	11154.148	34162.738
7030	109.33	14094.317	38498.945
3928	109.31	11300.27	36434.797
6774	109.23	13918.687	33925.402
3318	109.2	10742.142	33754.535
7552	109.1	14606.867	34563.563
261	109.08	7972.881	38572.234
5317	109.06	12424.928	33918.164
3555	109.04	10802.607	38736.984
1867	108.97	9384.372	34988.758
7242	108.95	14402.433	33284.977
4895	108.91	11853.941	35057.363
3732	108.77	11007.278	35614.801
5830	108.72	12731.433	33409.285
2760	108.68	10277.078	34803.285
7564	108.68	14612.445	33704.957
2602	108.68	10254.414	38717.172
4777	108.68	11858.012	38352.984
1622	108.66	9132.638	37960.219
5951	108.64	12924.78	36081.133
2133	108.52	9817.915	38396.523
2901	108.49	10551.555	34600.723
2221	108.47	9900.54	35404.301
6728	108.47	13706.658	33989.113
5178	108.47	12416.829	39055.133
786	108.45	8431.134	36993.344
6574	108.37	13625.801	39729.543
5200	108.31	12287.186	38403.602
1715	108.31	9317.387	38764.137
3160	108.26	10681.349	35630.176
1378	108.16	9051.56	35151.355
2813	108.12	10305.189	33687.129
5455	108.12	12637.753	36159.848
43	107.89	7722.625	34334.199
604	107.85	8328.522	36097.992
4248	107.8	11562.838	37596.91
3756	107.74	11117.538	35259.68
3884	107.72	11297.325	34868.559
1878	107.7	9344.016	34912.953
2827	107.64	10319.811	33236.078
263	107.64	7712.734	38732.219
6927	107.64	13800.814	38263.387
3934	107.62	11324.972	36491.281
6735	107.57	13592.896	33913.387
5170	107.55	12365.457	39278.938
1814	107.51	9469.601	36061.012
4997	107.47	12102.716	33648.781
2510	107.47	10119.32	38970.59
4548	107.36	11843.404	34412.746
5306	107.32	12445.047	34755.133
607	107.28	8355.707	36273.254
1897	107.26	9289.798	33700.602
6000	107.18	13104.596	37457.406
3861	107.16	11354.836	33770.063
4031	107.13	11328.998	37883.07
1389	106.97	9006.31	34648.652
2521	106.93	10071.252	39142.477
2917	106.92	10505.586	35078.883
2766	106.92	10195.359	34727.012
947	106.9	8821.719	35325.176
7081	106.88	14188.806	37223.414
5298	106.86	12421.561	34839.172
6772	106.84	13809.265	33855.707
6508	106.84	13391.738	37751.383
3534	106.82	10908.512	37685.961
5632	106.8	12811.471	38670.699
7410	106.78	14302.601	39945.172
992	106.72	8805.578	36583.652
4670	106.65	11830.247	38234.336
732	106.65	8622.595	38611.141
7305	106.65	14353.126	35225.383
224	106.65	7698.069	37399.406
4240	106.57	11538.685	37693.531
3630	106.51	11034.892	38578.465
5930	106.51	12942.688	35524.668
3849	106.49	11232.665	33324.027
6942	106.47	13835.404	38543.984
4247	106.46	11630.585	37576.18
3492	106.42	10860.877	36247.941
6392	106.4	13191.951	33059.684
7119	106.34	14100.809	36313.227
6153	106.32	13240.64	39242.977
3581	106.3	11106.116	39784.086
2093	106.28	9879.887	39830.195
5465	106.28	12599.566	36596.359
845	106.24	8451.408	34851.02
7408	106.21	14411.926	39836.066
215	106.15	7986.885	37297.844
4892	106.11	11958.346	34988.105
3611	106.03	11052.52	39253.195
889	105.96	8803.219	33064.984
5554	105.86	12494.536	39475.691
3546	105.79	10825.914	38290.766
1134	105.79	8663.829	38687.199
2585	105.75	10344.641	38973.148
1370	105.75	9018.971	35550
7409	105.73	14283.198	39864.781
4035	105.65	11398.487	38203.063
7294	105.59	14346.68	34868.988
1024	105.59	8679.981	37389.195
1593	105.56	9124.874	37010.039
3915	105.52	11378.274	36022.012
6634	105.52	13611.989	37298.613
6113	105.48	13074.32	39896.211
1921	105.46	9656.103	33184.957
7139	105.46	14046.27	35667.188
5085	105.44	12237.854	36673.316
836	105.42	8499.168	35044.965
6169	105.4	13299.032	38770.316
5599	105.34	12826.18	39564.336
333	105.33	8134.452	39612.578
167	105.31	7842.171	36758.516
6260	105.29	13313.717	37339.594
3862	105.27	11366.624	33913.703
1589	105.25	9083.15	36838.602
592	105.25	8260.158	35409.973
1811	105.23	9419.978	36261.508
2837	105.1	10425.945	33194.672
2255	105.1	9801.203	33427.547
555	105.06	8291.449	34185.512
1401	105.02	8992.758	34222.793
694	105	8524.609	39968.699
3412	105	10812.875	34125.473
379	104.98	8162.388	37992.711
4872	104.98	12016.261	35664.926
4421	104.98	11565.89	34590.129
7521	104.96	14596.504	35904.281
1160	104.9	8771.37	39318.586
4734	104.88	11994.071	39846.793
4591	104.85	11663.583	35515.891
1166	104.77	8770.398	39473.938
3306	104.75	10640.662	33832.453
7186	104.67	14104.971	34496.254
2339	104.65	10089.895	35551.469
1322	104.64	9022.325	36964.504
3433	104.56	10919.061	34465.051
1323	104.56	9011.161	36987.852
1367	104.54	9036.798	35476.313
1721	104.52	9308.689	38614.355
1944	104.52	9555.765	33986.375
3935	104.52	11221.027	36514.375
6117	104.5	12969.96	39984.762
2042	104.48	9497.083	38685.113
4427	104.46	11622.694	34148.621
5485	104.43	12527.613	37211.055
4898	104.41	11987.28	34793.309
4879	104.35	11890.779	35538.641
2113	104.33	9893.475	38988.621
4778	104.21	12063.499	38418.344
2969	104.21	10497.688	36090.625
2819	104.14	10321.368	33606.48
5663	104.1	12761.045	37983.531
2094	104.1	9769.595	39961.809
1424	104.06	8844.616	33260.371
7015	104	14082.007	39102.871
5198	103.87	12486.335	38590.203
2828	103.83	10178.62	33274.113
5058	103.81	12069.822	35564.711
915	103.77	8724.177	34113.648
5288	103.77	12404.759	35218.773
3725	103.75	11203.695	35931.785
1402	103.74	9026.368	34235.891
6315	103.64	13218.619	34735.234
4874	103.58	11998.604	35699.141
2912	103.58	10533.394	34812.141
5241	103.52	12420.23	37112.266
1902	103.49	9284.659	33765.449
2204	103.37	9873.536	35994.281
386	103.35	8180.44	37678.199
5905	103.31	13012.063	34789.902
7271	103.29	14397.409	34029.871
7310	103.28	14374.792	35369.285
4675	103.28	11735.952	38326.355
1422	103.26	8946.972	33418.395
4855	103.22	12022.532	36466.5
3327	103.22	10628.853	33406.809
4232	103.2	11434.693	38248.824
1927	103.08	9694.744	33504.559
5043	103.03	12268.118	34729.758
5309	102.99	12440.149	34373.324
6073	102.97	13113.873	38903.09
1679	102.95	9244.55	39952.523
4402	102.91	11513.533	35158.758
7155	102.89	14098.231	35252.262
5315	102.89	12486.317	33841.863
1025	102.85	8729.909	37481.789
3162	102.82	10772.502	35694.098
4043	102.82	11318.301	38453.566
4644	102.78	11753.31	37303.527
5335	102.72	12308.645	33221.297
5927	102.72	13070.514	35465.059
1543	102.7	9108.595	35708.828
3777	102.68	11117.079	34634.473
377	102.64	7999.503	38239.754
5411	102.57	12582.873	35110.055
4571	102.49	11704.329	34928.887
3484	102.39	10917.015	35828.523
3767	102.38	11141.791	35229.031
3285	102.32	10653.896	34354.797
2144	102.26	9858.246	38144.238
3430	102.26	10869.069	34445.957
4766	102.24	11912.492	38946.922
2948	102.24	10471.001	35601.512
1590	102.24	9133.595	36871.879
569	102.22	8392.503	34652.613
4839	102.2	11974.871	36738.441
1836	102.15	9282.341	35698.215
1462	102.15	9251.152	33593.867
4266	102.13	11524.4	37091.004
3089	102.11	10667.412	38160.531
3842	102.05	11415.531	33201.754
3311	102.03	10641.067	33894.445
5139	102.01	12068.799	39607.98
3080	102.01	10646.084	38796.359
4474	101.99	11670.952	33143.18
121	101.93	7984.045	36402.324
7268	101.9	14418.103	33914.879
7033	101.88	14108.372	38571.348
4612	101.88	11676.233	36323.066
5977	101.72	13072.5	36956.844
6192	101.7	13276.965	37991.039
2158	101.69	9912.516	37511.125
5902	101.69	13106.289	34655.969
829	101.67	8559.163	35395.516
4543	101.63	11829.984	34333.859
3612	101.59	11143.381	39263.027
5858	101.57	12948.307	33194.695
3524	101.57	10915.381	37302.352
4971	101.57	12237.915	33031.195
677	101.49	8243.224	39357.207
1559	101.32	9117.808	36026.598
3523	101.3	10807.318	37283.621
2156	101.28	9842.935	37738.145
3115	101.26	10715.716	37164.48
6445	101.24	13439.299	35901.188
4959	101.23	11996.215	33174.461
1752	101.23	9291.416	37187.816
6722	101.21	13595.596	34449.727
2373	101.03	10002.547	36460.012
6740	100.98	13620.637	33520.32
6858	100.96	13909.303	36165.828
1862	100.9	9361.156	35414.641
5506	100.88	12664.477	37854.828
6719	100.86	13749.348	34610.031
4767	100.82	12013.767	38947.648
7508	100.82	14585.218	36827.094
4238	100.8	11570.741	37967.039
4297	100.8	11469.233	36581.195
2268	100.75	9829.322	33029.977
3097	100.73	10701.745	37568.609
7204	100.73	14009.934	33944.32
5213	100.73	12301.31	37862.066
5957	100.71	13028.451	36328.488
5069	100.69	12078.575	35875.535
5045	100.67	12153.032	34757.996
540	100.65	8274.573	33414.828
3066	100.63	10721.241	39480.973
1872	100.63	9348.043	34776.914
455	100.61	8047.199	36415.855
3048	100.59	10533.478	39258.684
2734	100.56	10298.135	35981.313
5225	100.54	12430.812	37400.738
2944	100.5	10554.434	35547.359
5933	100.5	13009.463	35591.074
7318	100.5	14353.731	36132.574
2244	100.42	9894.325	33932.898
3507	100.42	10793.193	36641.344
954	100.4	8642.058	35399.504
2177	100.34	9717.658	36549.789
7311	100.34	14291.479	35381.441
5815	100.33	12824.746	33522.398
7259	100.31	14253.668	33744.695
4952	100.31	12006.717	33335.344
2903	100.27	10414.58	34652.961
896	100.17	8736.172	33327.398
1450	100.17	9119.85	33395.766
7129	100.17	14148.125	36168.344
1585	100.17	9095.214	36727.445
6863	100.15	13847.592	36222.762
6619	100.1	13752.368	37508.859
7500	100.08	14503.897	36863.508
539	100.06	8258.822	33394.754
15	100.02	7849.463	33424.625
96	100	7681.87	36060.934
217	99.98	7888.095	37318.844
3467	99.92	10778.249	35461.512
7387	99.87	14273.224	38884.227
1048	99.85	8705.685	37779.422
6764	99.67	13827.54	33702.465
3774	99.65	11105.28	34788
7269	99.56	14247.639	33971.355
584	99.48	8292.165	35034.523
3498	99.46	10800.765	36377.336
4967	99.41	12060.635	33025.91
4739	99.41	12046.729	40011.695
5410	99.33	12628.545	35088.66
27	99.27	7772.843	33695.809
3730	99.2	11144.451	36037.301
2750	99.2	10307.858	35506.164
24	99.18	7890.845	33645.215
3324	99.18	10725.63	33365.563
1553	99.14	9177.809	35832.184
2239	99.14	9764.136	34151.355
5729	99.12	12921.886	35765.004
5347	99.12	12633.296	33130.949
4522	99.04	11650.599	33937.73
1274	99	9024.442	37863.598
1416	98.98	8984.983	33549.695
3013	98.98	10399.556	37272.844
1719	98.97	9302.754	38572.605
2594	98.95	10245.977	38802.406
1800	98.93	9346.191	36550.395
5803	98.93	12782.975	33853.824
5953	98.91	13042.854	36111.801
5773	98.89	12860.183	34927.535
1946	98.87	9623.401	34085.004
5643	98.87	12867.237	38602.02
4732	98.81	11879.995	39776.305
3292	98.81	10587.779	34249.699
3111	98.81	10751.385	37093.07
5452	98.75	12536.59	36101.168
3929	98.74	11418.098	36434.641
4403	98.74	11518.883	35194.477
2502	98.72	9965.203	38542.434
3818	98.64	11037.145	33370.27
4233	98.64	11423.218	38254.445
4218	98.6	11479.097	39094.949
2215	98.58	9706.5	35465.797
745	98.51	8487.288	38240.164
888	98.43	8662.158	33007.34
5169	98.41	12324.462	39582.547
772	98.33	8520.446	37333.867
4303	98.29	11554.109	36689.316
2238	98.26	9839.088	34137.316
5941	98.26	13054.887	35744.379
6592	98.24	13636.13	38880.715
4921	98.22	11891.305	34171.363
7300	98.22	14389.236	35012.605
3114	98.16	10759.69	37110.492
117	98.14	7695.085	36354.059
3123	98.12	10699.668	36951.469
5122	98.1	12182.354	38387.016
4785	98.01	11880.098	38013.012
5188	98.01	12280.574	38659.547
372	98.01	7997.942	38416.723
4283	97.95	11527.488	36736.863
815	97.95	8538.732	35826.906
452	97.95	8014.735	36600.523
6588	97.89	13769.18	38994.781
3035	97.8	10401.672	38280.723
6328	97.76	13276.309	33990.539
3282	97.74	10641.917	34599.215
500	97.74	8099.979	34514.922
2567	97.7	10285.187	39502.32
1385	97.66	9012.391	35092.688
268	97.57	7676.477	38823.156
5342	97.53	12414.356	33164.781
2427	97.51	9934.835	37298.172
1683	97.43	9478.926	39835.434
2090	97.43	9703.622	39976.238
494	97.39	8081.863	34861.641
5049	97.32	12135.724	34978.531
955	97.28	8787.266	35450.156
3132	97.26	10712.909	36638.395
225	97.24	7894.882	37426.898
4920	97.24	12052.522	34134.781
1924	97.22	9505.329	33356.551
3515	97.22	10970.256	36963.68
1837	97.2	9411.211	35713.789
6994	97.16	14143.985	39889.66
2226	97.16	9745.829	34811.168
2059	97.09	9530.78	39368.457
656	97.01	8295.361	38121.301
7014	97.01	14067.463	39054.203
3540	96.95	10892.918	37940
3566	96.93	10880.746	39333.484
6194	96.9	13281.056	38018.969
6371	96.9	13293.764	33601.762
702	96.9	8608.239	39750.168
4907	96.88	11999.071	34755.367
725	96.88	8572.264	38866.484
5892	96.84	13134.195	34092.406
5505	96.84	12512.132	37844.758
1433	96.82	8972.003	33120.004
3890	96.67	11273.441	35152.129
530	96.67	8186.845	33306.367
5260	96.65	12293.161	36113.145
685	96.61	8302.891	39744.871
2108	96.61	9743.292	39372.438
4151	96.61	11312.612	39771.16
4245	96.57	11575.39	37548.727
2811	96.53	10170.944	33964.43
2586	96.51	10304.925	38981.371
1395	96.44	8888.157	34347.586
444	96.42	8160.568	37198.133
382	96.34	8147.896	37942.684
5714	96.32	12710.915	36462.539
3921	96.3	11363.716	36308.516
1827	96.28	9380.2	35838.152
4415	96.26	11512.72	34713.27
63	96.26	7929.05	34714.809
1815	96.21	9289.127	36135.551
4294	96.19	11484.885	36575.801
2366	96.13	10018.925	36287.156
1521	96.11	9178.093	35148.676
1520	96.09	9097.707	35145.141
5389	95.98	12657.697	34327.445
1236	95.92	9017.048	38774.227
5516	95.92	12534.835	38281.98
374	95.9	8200.007	38154.906
3359	95.88	10971.625	33313.875
1309	95.8	8927.121	37292.645
1365	95.8	8890.671	35678.797
608	95.77	8384.783	36290.02
5240	95.77	12362.192	37093.277
2301	95.65	10022.279	34680.207
4856	95.65	11958.205	36247.453
6274	95.63	13341.614	36979.723
2115	95.63	9728.904	39008.465
1135	95.61	8832.134	38702.402
546	95.61	8345.693	33728.305
1945	95.59	9617.699	34038.535
4327	95.54	11530.832	36247.68
1023	95.52	8705.636	37379.844
2032	95.48	9678.06	38130.066
4020	95.48	11378.573	37585.32
6804	95.48	13847.232	35038.02
3711	95.46	11110.536	36624.141
5222	95.44	12329.444	37560.234
3749	95.42	11032.18	35695.789
6838	95.4	13969.105	35840.738
1822	95.4	9351.252	36030.695
5156	95.4	12486.2	39879.117
6757	95.36	13807.808	33213.152
2	95.33	7957.215	33013.973
35	95.31	7799.11	33957.262
1510	95.27	9220.059	34821.121
7348	95.27	14374.559	37402.887
4749	95.27	11990.077	39274.598
952	95.23	8800.205	35375.68
598	95.19	8295.903	35880.594
2904	95.1	10393.586	34691.52
822	95.02	8463.693	35564.383
281	95.02	7758.991	39194.723
5305	95	12483.927	34708.828
4926	94.98	12008.756	34264.121
531	94.9	8134.535	33020.34
4956	94.9	12021.284	33354.91
2247	94.9	9858.802	33715.359
3734	94.9	11191.151	35629.199
3302	94.88	10699.119	34055
3712	94.88	11070.758	36682.625
6285	94.88	13217.123	36261.902
2330	94.88	9944.998	35305.773
1742	94.79	9394.237	37789.297
1352	94.77	8982.767	35924.141
219	94.71	7920.835	37363.547
1318	94.69	9019.07	36867.871
2071	94.69	9696.759	39800.07
919	94.67	8819.418	34286.664
5212	94.62	12484.234	37833.074
7031	94.62	14132.86	38515.043
3927	94.6	11314.313	36403.453
4439	94.58	11433.14	33777.578
5136	94.58	12180.752	39423.949
4999	94.54	12122.612	33684.164
4837	94.54	11893.241	37015.02
7370	94.52	14264.927	38506.574
6628	94.48	13633.819	37359.449
1894	94.48	9279.551	33874.453
684	94.46	8375.485	39671.465
6448	94.46	13503.144	36137.254
6571	94.43	13583.348	39988.82
1152	94.43	8699.376	39159.301
6454	94.43	13534.273	36482.809
6957	94.43	13878.312	38832.371
3871	94.41	11278.018	34410.441
3826	94.39	11140.76	33271.035
476	94.37	8169.478	35304.32
6546	94.33	13496.364	39401.438
2596	94.33	10177.959	38807.813
2637	94.31	10264.046	38106.113
2824	94.27	10217.337	33479.766
925	94.25	8786.49	34747.324
6899	94.25	13879.661	37302.574
5251	94.2	12444.981	36545.914
5302	94.2	12393.565	34923.813
874	94.2	8613.845	33666.086
6566	94.2	13687.261	39820.008
2303	94.18	10038.541	34691.164
2746	94.18	10192.463	35693.184
864	94.14	8491.581	34049.211
1514	94.14	9267.61	35013.293
491	94.12	8062.652	34815.473
551	94.1	8225.588	34113.195
445	94.1	8151.987	37211.156
5292	94.08	12423.352	35012.605
2363	94.04	10079.263	36155.723
1869	94.02	9294.011	35029.992
1040	94.02	8839.735	37640.262
2512	94	10074.121	39014.664
5602	94	12886.107	39356.184
6525	94	13502.396	38606.605
3682	94	11014.704	37729.215
5787	93.98	12780.333	34442.188
5917	93.97	12992.549	35284.508
5086	93.95	12129.271	36678.492
5804	93.93	12726.333	33857.086
2677	93.87	10283.303	36792.805
7580	93.85	14548.228	33216.246
2383	93.81	9952.471	36692.27
3307	93.81	10582.017	33843.09
5687	93.77	12836.133	37282.941
6282	93.77	13332.546	36446.934
4798	93.75	11863.075	37783.145
5862	93.75	13043.988	33232.824
3531	93.74	10889.496	37654.793
7504	93.7	14582.942	36920.16
2688	93.68	10140.818	36433.922
3058	93.66	10551.706	39814.223
358	93.6	8008.166	39105.609
632	93.58	8352.45	37260.594
4671	93.58	11797.602	38248.172
2288	93.56	10056.906	34119.609
877	93.41	8507.176	33748.395
848	93.41	8548.063	34649.027
5655	93.33	12797.093	38138.59
3933	93.31	11418.937	36479.246
7411	93.28	14344.386	39988.527
1805	93.26	9364.854	36393.395
2162	93.2	9829.97	37449.152
681	93.16	8388.662	39565.859
6781	93.16	13992.045	34177.621
1655	93.14	9187.086	39109.371
7296	93.12	14385.656	34934.77
2279	93.1	9979.085	33393.492
6139	93.1	13267.379	39583.535
1133	93.06	8840.66	38622.273
467	93.05	8005.055	35584.859
5441	93.05	12630.545	35792.457
1561	93.05	9145.49	36056
717	93.05	8568.846	38995.293
6292	93.01	13252.542	35753.02
6687	92.99	13657.792	35775.605
817	92.97	8462.256	35692.039
738	92.95	8450.871	38381.848
6903	92.95	13886.062	37410.18
6164	92.95	13291.766	38688.016
6296	92.95	13224.463	35664.707
7581	92.91	14484.274	33253.094
6741	92.91	13664.368	33520.246
7057	92.84	14095.011	37981.992
4832	92.82	11874.912	36895.73
3859	92.78	11329.625	33580.457
1419	92.78	8865.047	33630.809
1541	92.72	9190.799	35686.098
1002	92.7	8837.675	36896.672
3157	92.66	10707.702	35600.332
3936	92.64	11307.387	36550.941
5286	92.59	12351.272	35180.445
3714	92.59	11187.02	36425.234
5293	92.59	12370.55	35021.469
6449	92.59	13446.923	36146.91
624	92.59	8374.374	37040.609
4751	92.55	11947.269	39417.203
7321	92.51	14307.515	36208.488
5369	92.45	12502.439	33739.074
250	92.43	7687.353	38216.184
4861	92.43	11862.867	36358.676
280	92.39	7791.283	39180.125
4833	92.38	11961.647	36904.305
1440	92.36	9102.974	33094.602
2938	92.32	10552.651	35414.18
39	92.32	7649.343	34138.098
4642	92.28	11724.584	37272.383
1972	92.28	9622.38	35369.348
6896	92.28	13810.426	37050.637
2561	92.26	10277.44	39623.895
5846	92.26	12852.511	33147.805
3885	92.26	11311.455	34894.539
383	92.22	8191.908	37963.387
3065	92.2	10710.757	39640.047
816	92.18	8513.564	35674.887
3078	92.09	10574.783	39042.773
2884	92.07	10361.981	34285.293
3979	92.05	11254.487	37085.738
6124	92.03	13337.835	39886.363
2256	92.03	9754.286	33432.117
4754	92.03	11990.759	38958.027
1674	91.97	9168.379	39713.527
6585	91.95	13726.009	39239.152
3393	91.9	10965.782	33923.031
5566	91.9	12659.166	39915.125
483	91.84	8063.105	34990.305
6398	91.76	13496.338	33060.32
3107	91.76	10728.18	37035.59
3750	91.76	11021.308	35718.289
2983	91.74	10559.417	36585
687	91.74	8347.953	39895.598
5032	91.74	12268.656	34332.676
6128	91.72	13197.716	39601.91
1637	91.69	9129.491	38350.844
4255	91.67	11472.762	37466.633
7527	91.59	14456.343	35650.676
6150	91.59	13262.858	39198.723
258	91.57	7838.456	38537.887
5759	91.51	12842.277	35228.93
5972	91.51	12950.324	36817.676
5147	91.49	12268.101	39810.137
1684	91.44	9367.464	39894.176
2834	91.4	10462.428	33029.098
878	91.36	8523.927	33774.117
5541	91.36	12626.328	39172.305
7340	91.34	14254.594	37104.137
2704	91.32	10341.299	36298.57
631	91.3	8322.357	37236.059
2550	91.3	10232.464	39856.254
5097	91.28	12201.622	37330.578
7431	91.28	14469.274	39185.273
6897	91.26	13898.916	37064.453
1802	91.19	9402.102	36572.461
3349	91.17	10840.701	33072.566
5765	91.17	12891.616	35050.039
6131	91.17	13244.337	39619.727
3136	91.15	10600.221	36521.297
5400	91.13	12613.078	34733.559
5475	91.13	12652.888	36934.723
3867	91.11	11213.616	34294.664
3910	91.09	11286.035	35835.539
7519	91.09	14628.934	36158.52
903	91.07	8662.404	33821.055
4211	91.05	11625.782	38953.688
2089	91.05	9534.542	39943.855
871	91.03	8622.836	33964.023
485	91.03	8136.541	35005.094
3763	91.03	11190.786	35380.48
7483	90.98	14633.127	37946.852
2747	90.94	10265.933	35697.457
958	90.94	8637.244	35550.211
2253	90.92	9806.891	33409.805
6056	90.9	12996.837	38615.395
4584	90.9	11847.141	35385.297
571	90.9	8254.784	34791.355
97	90.86	7703.773	36064.785
4881	90.8	12056.22	35306.961
750	90.77	8457.899	38023.316
5246	90.77	12388.257	36919.625
7346	90.75	14222.51	37335.805
3406	90.73	10965.295	34080.754
5121	90.73	12064.802	38365.215
5678	90.73	12840.012	37459.871
2895	90.73	10528.691	34413.551
2349	90.71	9930.89	35964.859
5748	90.71	12767.276	35536.047
516	90.69	7993.023	33756.098
1391	90.69	8856.849	34736.113
6521	90.69	13557.604	38379.484
392	90.67	8090.842	37774.277
2046	90.67	9632.232	39035.141
559	90.63	8352.433	34372.773
1396	90.63	8895.908	34385.934
3791	90.57	11114.179	34207.008
501	90.56	7989.044	34555.434
3568	90.54	10830.303	39550.477
84	90.46	7882.28	35293.828
799	90.42	8590.038	36283.035
462	90.42	8038.831	36364.32
5709	90.38	12919.147	36685.727
3153	90.34	10690.129	35851.723
2789	90.34	10306.939	34358.613
6680	90.33	13771.226	36353.813
3300	90.33	10735.479	34041.07
4740	90.31	12036.496	39656.992
6895	90.29	13899.103	37020.445
7308	90.29	14306.28	35326.375
3669	90.27	11036.61	38130.336
781	90.23	8437.893	36867.523
2031	90.23	9559.136	38122.754
3551	90.23	10922.205	38618.793
6511	90.21	13511.6	37923.527
1220	90.17	9039.741	38846.664
1936	90.15	9512.935	33717.359
418	90.11	8064.713	37384.297
892	90.11	8730.617	33213.438
2060	90.1	9490.991	39392.57
1403	90.08	9035.275	34252.691
2235	90.02	9796.382	34308.551
7192	90	13997.282	34164.172
2817	90	10243.055	33510.563
2833	89.98	10180.704	33153.813
5087	89.98	12212.562	36787.555
605	89.96	8242.34	36144.711
3643	89.9	11188.875	38409.996
617	89.88	8383.909	36605.711
867	89.87	8587.052	33834.988
5442	89.85	12506.512	35826.223
6323	89.79	13200.927	34188.855
4432	89.75	11581.225	33896.906
72	89.67	7707.761	34851.41
1438	89.65	9261.691	33042.313
2272	89.65	9979.34	33211.516
29	89.6	7701.163	33719.289
2095	89.58	9712.487	39964.617
2135	89.58	9832.258	38160.695
6959	89.58	13805.689	38862.102
3217	89.56	10567.825	35128.539
6842	89.54	13930.778	35871.332
2006	89.54	9635.644	37205.535
454	89.43	8122.866	36393.113
496	89.35	8012.059	34668.148
6661	89.35	13636.07	36860.234
2919	89.29	10358.846	35126.223
5144	89.29	12121.076	39724.355
272	89.27	7725.216	38901.965
5325	89.27	12335.064	33795.625
6140	89.25	13248.648	39303.863
1644	89.25	9192.655	38747.559
7093	89.25	14011.054	37042.793
7337	89.23	14418.035	36953.039
1718	89.21	9328.163	38564.66
2038	89.21	9637.359	38584
6974	89.21	13875.602	39306.32
5676	89.2	12794.254	37375.402
1700	89.18	9477.363	39183.723
6307	89.18	13187.612	35394.539
5649	89.16	12784.711	38291.105
7499	89.16	14623.769	37161.625
7341	89.14	14402.602	37185.234
6469	89.14	13440.426	37018.023
6557	89.14	13551.535	39893.098
5592	89.14	12796.663	39632.379
7352	89.12	14274.113	37580.32
4633	89.12	11729.371	36842.598
4763	89.12	12030.202	38890.633
1976	89.08	9588.744	35493.934
4435	89.04	11454.799	33662.672
3104	89.04	10611.353	37433.594
6014	89	13123.457	37785.328
2029	88.98	9698.596	38033.938
2026	88.98	9496.276	37948.516
2812	88.98	10301.326	33656.352
7078	88.97	14176.615	37420.648
1555	88.97	9133.965	35871.703
5476	88.97	12563.785	36953.141
464	88.93	8078.07	36137.316
1594	88.91	9263.186	37034.012
88	88.91	7946.397	35778.227
3219	88.91	10697.078	35173.113
1457	88.87	9086.063	33481.984
6453	88.77	13500.269	36328.406
938	88.77	8717.925	35116.691
212	88.75	7912.006	37276.547
7466	88.74	14511.52	38176.16
2316	88.72	9945.739	34868.457
5659	88.68	12756.854	37886.953
3923	88.66	11323.845	36330.629
7353	88.66	14295.243	37629.18
5005	88.64	12125.756	33930.555
1973	88.6	9507.372	35385.379
3454	88.56	10991.532	34971.398
2028	88.54	9503.615	38023.23
2716	88.52	10332.83	36126.875
1884	88.49	9330.168	34611.137
1993	88.45	9679.492	36253.984
57	88.41	7828.543	34636.031
4409	88.37	11524.441	35091.535
7180	88.35	14092.314	34772.477
12	88.35	7892.778	33380.938
5600	88.35	12853.071	39563.719
3009	88.31	10366.915	36985.723
1513	88.31	9190.327	34994.277
509	88.31	8145.295	33898.809
4262	88.24	11507.553	37026.66
3348	88.2	10988.761	33066.801
930	88.18	8790.811	34931.043
1479	88.14	9133.756	34016.203
1789	88.12	9453.207	37105.441
4667	88.1	11786.149	38139.867
2501	88.06	9935.519	38509.094
3604	88.06	11105.046	39746.184
4761	88.06	12021.915	39063.336
5232	88.03	12470.329	37249.238
944	88.01	8633.732	35275.652
2198	87.97	9776.867	36079.43
4951	87.97	12053.471	33626.73
1868	87.95	9275.549	34997.211
5456	87.91	12589.555	36177.332
5757	87.89	12919.523	35176.383
4473	87.85	11824.93	33132.707
6145	87.85	13280.661	39129.332
1947	87.84	9534.944	34106.414
5705	87.84	12863.928	36829.758
55	87.82	7934.819	34591.879
5354	87.82	12557.363	33371.461
6102	87.82	13092.114	39739.813
7012	87.8	14076.45	38958.066
2317	87.8	10014.297	34893.273
4672	87.74	11784.04	38257.324
581	87.72	8276.442	34951.215
3944	87.68	11260.784	36743.336
1362	87.68	8908.931	35875.598
2044	87.66	9630.005	38901.578
1985	87.64	9678.525	35946.352
7102	87.57	14098.631	36589.5
3858	87.47	11396.127	33503.742
3209	87.47	10748.675	35345.793
5036	87.47	12086.03	34565.289
2117	87.45	9769.469	38796.543
5684	87.45	12908.406	37258.039
7140	87.43	13995.238	35418.426
1423	87.39	9035.736	33434.711
326	87.39	7893.33	39986.219
1026	87.38	8700.03	37528.422
3629	87.38	11027.373	38523.512
4663	87.32	11658.85	38047.828
5461	87.3	12650.648	36518.84
842	87.28	8598.056	34786.668
3304	87.28	10728.309	33818.625
3906	87.28	11388.453	35652.348
303	87.26	7679.139	39530.762
4909	87.26	11861.643	34497.586
7234	87.24	14345.524	33250.695
6428	87.24	13518.94	34828.879
611	87.22	8363.765	36376.82
7334	87.22	14347.587	36682.199
2292	87.18	9931.274	34433.43
4924	87.16	11912.072	34203.168
868	87.11	8590.785	33893.805
299	87.09	7771.555	39464.93
7137	87.07	13993.882	35614.77
594	87.07	8365.882	35714.391
5174	87.01	12369.026	38971.57
197	86.99	7752.625	37044.688
3290	86.95	10760.378	34441.57
7	86.95	7675.42	33196.941
5481	86.93	12690.553	37024.172
3434	86.93	10899.787	34518.762
6714	86.9	13777.409	34804.484
6312	86.88	13305.812	34846.844
6082	86.84	12947.676	39326.215
507	86.8	8153.317	33875.633
3076	86.8	10706.445	39240.836
5382	86.8	12590.935	34171.621
6118	86.8	13035.009	39984.957
525	86.78	8200.793	33434.711
2045	86.72	9639.174	39002.484
3094	86.69	10599.065	37920.461
3609	86.69	11199.47	39122.375
2223	86.69	9882.886	35112.793
5257	86.67	12400.892	36526.379
599	86.65	8327.243	35937.102
5117	86.63	12140.53	38096.41
5186	86.57	12465.109	38938.73
1615	86.55	9154.118	37714.258
2737	86.55	10314.621	36021.41
5014	86.51	12094.23	34054.648
5215	86.47	12416.311	37895.527
917	86.47	8831.595	34179.164
5968	86.46	12955.918	36708.586
6562	86.44	13757.174	39773.941
457	86.44	8188.965	36514.207
4884	86.44	11877.572	35361.066
5196	86.44	12334.838	38548.16
6940	86.42	13796.594	38524.375
910	86.38	8766.521	34022.652
2984	86.34	10438.029	36599.461
3455	86.34	10970.873	34974.758
6797	86.32	13993.086	34752.938
1977	86.32	9627.026	35501.664
5259	86.32	12375.279	36110.992
2541	86.32	9933.833	39854.602
478	86.3	8077.475	35390.199
6130	86.28	13260.31	39607.414
5209	86.25	12283.939	37988.324
6233	86.25	13296.432	37383.199
2320	86.17	9991.991	34955.496
210	86.17	7935.81	37268.027
7124	86.15	14209.839	36380.219
3869	86.15	11302.456	34324.008
7548	86.09	14623.602	34873.711
6299	86.09	13297.966	35488.66
6290	86.09	13291.809	36132.973
6673	86.05	13635.393	36409.598
2672	86.03	10343.816	36963.113
4863	86.02	12058.1	36163.406
2205	85.94	9849.666	36026.219
4516	85.94	11669.731	33827.742
5863	85.94	13021.502	33255.246
6403	85.9	13488.076	33188.895
1581	85.9	9066.886	36632.504
2283	85.88	9922.156	33742.555
3547	85.82	10834.822	38418.723
5127	85.82	12204.541	38733.836
6387	85.8	13296.734	33475.496
1933	85.8	9576.26	33657.602
6461	85.75	13476.301	36849.375
5236	85.75	12306.484	37288.012
3052	85.75	10433.169	39365.953
5542	85.73	12621.349	39193.871
988	85.71	8704.358	36458.777
2627	85.71	10339.194	38263.281
7414	85.69	14432.521	39805.199
1920	85.65	9648.629	33082.719
5717	85.63	12741.054	36535.207
5098	85.63	12203.378	37347.098
5628	85.63	12721.648	38862.695
4865	85.59	11960.207	35916.813
2796	85.59	10184.517	34168.688
6520	85.56	13496.758	38379.07
6012	85.54	13069.935	37763.117
5019	85.54	12216.1	34166.516
5747	85.48	12778.587	35517.758
858	85.44	8599.983	34393.898
5391	85.4	12558.609	34454.09
2500	85.38	9936.827	38485.305
4674	85.36	11750.146	38298.168
5108	85.34	12236.794	37857.43
7513	85.34	14623.259	36510.355
5353	85.33	12499.27	33306.359
7413	85.31	14482.099	39793.711
1605	85.27	9096.772	37490.246
6907	85.23	13973.752	37555.043
5713	85.21	12776.088	36431.316
16	85.21	7780.621	33430.836
739	85.21	8590.561	38382.258
1712	85.17	9369.731	38947.18
5272	85.15	12345.619	35285.59
6984	85.15	13898.703	39867.219
7442	85.13	14488.396	39090.648
5661	85.11	12911.408	37939.965
3925	85.1	11379.954	36361.91
4111	85.06	11343.002	39385.711
552	85.04	8293.889	34136.344
1709	85.04	9478.72	38909.281
3772	85.04	11069.445	35065.195
2314	85.02	9972.399	34818.988
5363	85.02	12629.064	33659.391
7526	84.92	14482.79	35598.875
6168	84.9	13319.148	38764.465
4306	84.9	11549.702	36377.801
1798	84.9	9287.478	36822.598
7120	84.87	14148.504	36313.238
4697	84.85	11777.145	39414.156
3486	84.85	10808.72	35934.863
6625	84.81	13695.481	37615
184	84.77	7706.083	36942.969
2343	84.77	10072.351	35791.363
477	84.75	8110.626	35377.805
4470	84.73	11825.686	33099.363
5779	84.73	12738.396	34547.109
4538	84.73	11691.483	34284.453
2493	84.71	10109.6	38384.793
923	84.67	8777.196	34502.133
4769	84.67	11868.097	38662.375
2325	84.65	10044.596	35085.688
6696	84.64	13735.412	35681.043
6033	84.62	13000.664	38062.441
6160	84.6	13347.974	38897.043
5575	84.58	12769.628	39847.906
2424	84.56	10021.104	37251.91
3691	84.56	11050.693	37594.238
1494	84.54	9190.614	34389.805
755	84.5	8447.728	37756.578
7225	84.5	14061.52	33289.289
3429	84.48	10863.138	34423.273
7522	84.46	14480.559	35817.336
1839	84.44	9356.709	35448.723
3590	84.41	11054.417	40002.051
1688	84.39	9421.582	39595.316
4325	84.35	11425.479	36240.836
345	84.35	8166.464	39342.625
3724	84.33	11156.761	35901.285
5125	84.25	12264.847	38655.109
743	84.23	8542.134	38211.555
7445	84.18	14436.766	38851.539
7280	84.18	14401.47	34480.34
1755	84.18	9314.26	37306.824
6745	84.18	13717.287	33166.758
3765	84.16	11104.912	35130.316
6363	84.1	13316.681	33714.344
5093	84.08	12152.589	37028.289
2001	84.08	9596.607	36824.551
3528	84.06	10819.219	37374.184
6068	84.04	13118.84	38804.391
2210	84.02	9840.303	35858.461
545	84.02	8350.678	33637.648
1047	84.02	8678.426	37777.297
3778	84	11049.926	34680.875
1725	83.93	9420.185	38393.871
6300	83.89	13217.063	35564.199
3514	83.87	10978.437	36897.773
980	83.85	8752.248	36252.027
3913	83.83	11285.265	35964.988
1901	83.83	9428.146	33761.543
6839	83.79	13932.763	35841.637
7075	83.79	14067.504	37375.18
2754	83.79	10279.503	35122.375
4802	83.77	11940.394	37552.133
2805	83.74	10225.755	34020.637
2298	83.72	9992.76	34618.957
6919	83.68	13886.254	38042.633
4480	83.66	11693.032	33224.375
5392	83.64	12624.897	34458.555
2141	83.62	9799.074	38072.27
1887	83.6	9451.689	34360.504
793	83.6	8447.948	36457.91
6810	83.56	13863.648	35185.555
1716	83.54	9460.115	38474.289
5950	83.47	12955.044	36063.617
3894	83.43	11400.132	35329.813
3079	83.41	10581.765	39103.66
1922	83.39	9598.142	33245.453
870	83.37	8477.386	33951.066
233	83.37	7803.25	37626.531
7434	83.35	14608.037	39268.719
5627	83.33	12871.848	38861.359
4413	83.31	11487.362	34693.313
6519	83.29	13472.24	38348.902
2518	83.29	10000.394	39102.105
929	83.26	8715.722	34878.66
5308	83.24	12304.283	34297.141
2972	83.2	10392.294	36134.234
1859	83.18	9302.752	35324.207
2989	83.18	10417.05	36784.02
1345	83.16	8856.336	36355.844
5965	83.14	12927.1	36566.328
751	83.14	8505.921	37884.004
7325	83.1	14302.88	36292.375
1756	83.1	9422.126	37329.445
7565	83.06	14604.474	33730.965
835	83.06	8525.418	35224.801
2985	83.05	10414.773	36640.961
4632	83.03	11833.973	36812.637
2956	83.01	10470.103	35796.359
3994	83.01	11268.649	37207.727
3631	83.01	11085.854	38593.637
5057	83.01	12158.36	35540.863
7282	83.01	14260.557	34509.652
7404	83.01	14327.19	39686.922
236	82.99	7780.506	37726.781
5101	82.99	12258.931	37507.211
6265	82.97	13222.032	37080.961
1469	82.97	9084.281	33753.109
5458	82.95	12499.176	36255.367
4595	82.93	11786.239	35688.207
4694	82.91	11639.613	39255.07
5767	82.89	12859.918	35081.301
309	82.87	7818.691	39714.059
3856	82.87	11354.539	33494.508
490	82.87	8160.608	34814.734
7480	82.87	14443.371	38124.398
6215	82.82	13298.695	37791.816
7561	82.82	14596.797	33865.48
2996	82.8	10529.265	36907.777
332	82.8	8090.468	39950.355
5091	82.78	12176.611	36942.133
6549	82.76	13483.181	39592.867
4275	82.76	11501.972	36899.008
6824	82.72	13962.616	35568.941
7194	82.72	14064.588	34288.543
1360	82.7	9046.764	36055.551
1702	82.7	9383.025	39221.832
6136	82.64	13194.592	39532.352
4433	82.62	11489.054	33650.07
3449	82.62	10880.623	34787.891
7475	82.62	14629.85	38281.188
626	82.62	8219.477	37046.391
1735	82.61	9371.695	38088.852
3924	82.61	11220.039	36344.941
4593	82.61	11801.845	35604.191
2178	82.57	9876.621	36564.605
7397	82.57	14255.813	39255.668
460	82.53	8191.995	36278.828
6631	82.51	13741.83	37237.422
2237	82.51	9714.778	34410.664
606	82.49	8231.401	36212.836
7043	82.47	14053.386	38153.813
4699	82.47	11699.937	39447.664
7052	82.45	14194.417	37849.52
2899	82.43	10474.716	34520.672
6234	82.43	13243.338	37392.813
1393	82.41	8908.601	34542.547
613	82.41	8375.067	36490.66
6163	82.38	13163.13	38678.285
2877	82.38	10513.127	34174.379
1456	82.34	9276.686	33476.473
1747	82.32	9359.759	37583.988
6283	82.32	13265.758	36468.395
716	82.32	8614.749	38983.016
849	82.3	8612.733	34675.309
6779	82.3	13980.681	34117.695
2799	82.28	10168.117	34247.855
1748	82.26	9473.124	37389.91
4009	82.26	11382.253	37376.992
4787	82.24	11931.369	38119.547
3574	82.22	10948.618	39816.652
6630	82.22	13592.487	37503.574
3613	82.18	11115.914	38968.855
5823	82.18	12720.54	33626.371
6514	82.18	13459.97	38226.48
7247	82.13	14313.785	33469.063
2351	82.11	9980.523	36025.199
6633	82.09	13628.785	37261.414
1536	82.09	9226.817	35562.449
1889	82.07	9342.79	34405.102
5519	82.03	12584.707	38540.457
4613	82.01	11835.315	36323.598
678	82.01	8358.479	39360.848
441	82.01	8171.163	37064.059
4237	81.99	11545.959	37872.977
3377	81.99	10887.98	33716.707
4782	81.99	11998.317	38214.941
7121	81.99	14031.558	36324.445
5447	81.97	12566.327	35956.914
1161	81.97	8652.993	39331.789
2128	81.95	9787.332	38746.648
5176	81.93	12301.944	39031.117
6141	81.93	13216.121	39309.816
7285	81.92	14389.304	34518.703
1375	81.92	8863.759	35399.945
5195	81.9	12469.505	38519.387
1246	81.88	9060.152	38605.965
5677	81.88	12715.648	37404.012
2043	81.86	9535.683	38736.293
6727	81.86	13660.553	33985.285
5667	81.86	12774.996	37790.141
2267	81.82	9724.417	33323.555
2625	81.8	10188.17	38226.344
703	81.78	8469.366	39461.563
5237	81.78	12324.158	37024.988
1242	81.78	8932.608	38541.293
4038	81.76	11290.362	38415.754
6791	81.74	13912.516	34644.781
1642	81.72	9174.855	38616.711
348	81.72	8191.191	39374.258
7536	81.7	14505.802	35529.492
5813	81.69	12833.18	33491.359
7049	81.69	14090.468	38073.008
6758	81.67	13819.627	33264.797
1823	81.67	9396.881	35752.777
5494	81.65	12563.443	37351.273
6952	81.65	13910.891	38737.758
3603	81.65	11061.319	39741.086
6857	81.65	13984.169	36156.504
2496	81.63	10116.914	38409.02
3077	81.63	10653.516	39246.922
5210	81.55	12361.293	37991.852
5078	81.55	12209.857	36211.059
5367	81.53	12585.826	33707.383
657	81.53	8244.059	38241.648
1871	81.51	9303.417	35072.16
3161	81.51	10697.035	35655.277
4512	81.49	11790.263	33754.23
5668	81.44	12736.771	37538.965
1517	81.44	9265.167	35080.406
893	81.42	8644.669	33220.105
3346	81.38	10940.615	33025.297
4665	81.34	11661.525	38066.887
2380	81.3	10053.181	36655.332
2352	81.28	10122.675	36035.695
2826	81.28	10151.004	33174.207
565	81.21	8346.091	34515.223
6044	81.21	12935	38260.078
5329	81.19	12468.587	33354.148
5256	81.19	12401.24	36485.246
5303	81.17	12482.989	34674.543
1743	81.11	9383.29	37802.074
6931	81.09	13947.936	38287.23
4858	81.07	11855.933	36316.922
680	81.05	8204.754	39486.613
1128	81.05	8809.133	38541.078
3887	81.03	11250.805	35029.277
2384	81.02	9975.442	36694.07
563	81.02	8411.598	34470.125
2920	81.02	10467.441	35149.773
726	81.02	8470.469	38878.449
5462	81	12505.883	36522.844
2471	81	10028.707	37880.559
1926	81	9672.101	33459.641
4229	80.98	11600.029	38457.457
385	80.96	8058.067	37985.266
2933	80.96	10489.816	35354.035
5402	80.92	12592.189	34842.504
4646	80.92	11699.09	37404.902
1562	80.88	9121.658	36057.188
209	80.77	7851.051	37252.004
2976	80.77	10491.626	36348.047
911	80.77	8844.55	34052.684
6329	80.75	13223.982	34022.086
1663	80.75	9103.787	39311.992
4792	80.73	12063.484	37894.387
2814	80.71	10280.492	33721.668
4942	80.71	11988.371	33720.324
1948	80.67	9654.947	34130.602
5533	80.65	12540.857	38995.063
7322	80.65	14255.41	36270.617
5334	80.63	12451.07	33217.824
6179	80.63	13193.833	38327.625
901	80.61	8772.895	33607.227
2007	80.57	9614.427	37284.156
6636	80.57	13691.366	37337.492
6370	80.57	13215.404	33541.004
3100	80.57	10762.424	37371.781
4818	80.56	11911.604	37300.285
350	80.56	8158.493	39139.813
1968	80.56	9519.65	35256.887
7126	80.54	14112.065	36075.156
4078	80.52	11300.017	38839.922
2112	80.52	9839.53	38979.035
549	80.44	8291.597	33973.938
1336	80.44	8886.691	36395.617
4935	80.42	11958.271	34109.238
1986	80.42	9631.891	36000.852
2640	80.4	10289.103	37682.559
3537	80.38	10982.437	37815.23
3049	80.38	10513.912	39271.152
2615	80.34	10227.475	38349.059
7317	80.33	14235.136	36049.934
7266	80.33	14249.075	33863.637
2589	80.27	10246.229	39085.258
4838	80.19	11949.467	36708.113
5454	80.17	12657.484	36135.117
778	80.15	8610.22	37087.789
1932	80.15	9611.881	33647.129
1537	80.13	9098.659	35572.254
33	80.11	7877.331	33913.934
3703	80.1	11125.734	36921.262
5361	80.1	12590.768	33477.797
5510	80.08	12645.89	38096.188
119	80.08	7917.008	36383.621
183	80.06	7813.618	36935.902
3881	80.04	11324.468	34782.383
1508	80.02	9147.296	34768.219
7557	80.02	14622.26	33969.453
712	80	8611.555	39199.195
6402	79.98	13468.068	33185.711
6976	79.96	13887.697	39312.488
3500	79.94	10874.22	36435.055
792	79.94	8453.779	36430.621
3068	79.94	10661.971	39562.617
3886	79.92	11331.263	34982.586
6695	79.92	13657.141	35675.688
5760	79.88	12799.276	35232.191
6187	79.88	13278.242	38221.594
3926	79.88	11284.064	36391.793
5605	79.87	12823.56	39423.332
4504	79.87	11760.342	33581.004
3236	79.85	10739.531	35049.926
6270	79.83	13238.048	37173.133
5211	79.79	12393.925	38105.766
4622	79.79	11804.778	36587.156
5399	79.79	12681.181	34731.367
2345	79.77	10026.008	35872.969
3863	79.75	11212.763	33998.691
5047	79.73	12167.712	34874.824
2285	79.71	9922.24	33872.41
4639	79.71	11764.082	36968.133
2229	79.69	9902.981	34631.441
7396	79.65	14341.382	39219.012
7351	79.65	14399.258	37543.691
5569	79.64	12556.159	39980.766
7231	79.64	14206.623	33158.219
3232	79.64	10748.046	35021.543
3719	79.62	11151.936	36329.383
384	79.62	8069.309	37982.867
2137	79.62	9754.35	38199.137
5889	79.6	13085.925	34035.598
4793	79.54	11991.879	37950.238
5321	79.54	12455.296	33936.793
2067	79.48	9639.814	39715.484
216	79.48	7755.043	37308.48
5681	79.44	12879.653	37497.172
5646	79.44	12879.154	38210.359
5601	79.44	12824.31	39324.066
2027	79.43	9551.88	38003.852
541	79.41	8361.265	33436.117
175	79.41	7682.419	36854.996
5885	79.41	13082.22	33961.336
733	79.39	8419.853	38617.543
612	79.39	8381.388	36379.145
1439	79.37	9153.021	33091.777
4256	79.35	11545.818	37469.324
315	79.33	7907.085	39785.328
591	79.31	8254.13	35375.059
4916	79.31	11856.731	34352.805
566	79.29	8273.862	34549.316
3012	79.29	10558.675	37159.926
6734	79.29	13660.037	34068.754
641	79.29	8306.039	37459.734
1619	79.29	9242.403	37880.23
185	79.27	7644.936	36948.883
4996	79.27	12154.942	33630.387
5218	79.27	12444.902	37753.242
550	79.27	8374.245	33998.848
232	79.25	7879.859	37615.949
895	79.25	8666.225	33324.871
4623	79.23	11848.382	36610.453
2010	79.23	9659.802	37408.121
2707	79.21	10234.829	36337.355
4696	79.21	11828.238	39402.262
537	79.2	8399.232	33160.949
6841	79.2	13956.255	35865.934
2757	79.18	10144.996	34961.531
2161	79.16	9865.529	37390.742
4862	79.12	11926.713	36156.613
728	79.12	8507.453	38679.691
2211	79.12	9892.23	35879.555
3309	79.1	10697.85	33889.672
1525	79.08	9146.858	35234.238
905	79.08	8796.185	33881.699
5940	79.08	13007.36	35703.887
7455	79.06	14543.02	38495.195
3293	79.04	10763.03	34261.313
6293	79.02	13140.079	35791.293
76	78.98	7644.566	34982.484
259	78.97	7954.699	38557.992
1967	78.93	9579.825	35214.055
4993	78.87	12153.813	33536.898
4773	78.85	11917.554	38475.609
5539	78.83	12689.79	39134.676
1176	78.81	8655.641	39769.715
242	78.81	7763.107	38014.105
1539	78.81	9155.973	35607.02
1007	78.79	8767.821	37082.016
2337	78.77	10010.956	35482.402
4086	78.77	11333.204	39108.617
7323	78.7	14256.79	36291.234
1961	78.68	9658.448	34797.035
6209	78.64	13147.726	37925.68
3	78.62	7863.836	33014.242
6987	78.6	13914.844	39962.84
2562	78.58	10243.324	39696.266
1028	78.56	8664.585	37540.805
3530	78.54	10950.486	37482.363
810	78.54	8544.261	35786.758
7448	78.52	14602.283	38659.086
5226	78.52	12382.995	37425.984
5916	78.51	12949.219	35257.828
1963	78.47	9619.471	34892.289
1420	78.43	8958.393	33642.66
6561	78.41	13538.914	39988.883
4796	78.39	11941.687	37770.758
7304	78.35	14419.264	35165.359
4846	78.33	11934.146	36809.977
4673	78.31	11654.637	38293.672
7392	78.29	14411.674	38953.758
4315	78.29	11612.42	36436.406
3497	78.29	10859.638	36366.98
4496	78.28	11819.551	33458.152
5253	78.28	12297.073	36633.93
5911	78.28	12963.29	35105.875
5496	78.28	12498.444	37494.398
5451	78.26	12520.056	36097.645
396	78.26	8162.941	37653.277
293	78.26	7885.874	39253.02
4891	78.24	11886.96	34975.629
5948	78.24	13021.811	35909.352
31	78.24	7737.348	33853.145
2175	78.2	9912.862	36813.109
1130	78.18	8783.703	38591.438
1005	78.18	8707.851	36968.16
6760	78.16	13854.408	33410.48
1636	78.16	9131.405	38289.297
4676	78.16	11769.495	38356.098
1527	78.14	9073.911	35374.309
3027	78.14	10528.132	37987.293
4374	78.1	11499.235	35827.16
4438	78.1	11581.602	33747.031
5137	78.08	12100.194	39432.949
2324	78.05	10019.169	35052.035
2062	78.01	9602.604	39426.141
64	78.01	7987.005	34721.539
4400	77.97	11518.786	35383.707
105	77.97	7865.756	36174.293
1610	77.91	9272.913	37545.547
2455	77.91	10123.977	37653.848
2797	77.89	10264.556	34170.402
4958	77.87	11900.712	33422.883
2184	77.87	9907.281	36617.82
5263	77.8	12375.582	36186.254
5096	77.78	12170.142	37193.586
852	77.76	8609.873	34736.27
6644	77.76	13646.11	36900.684
5095	77.76	12171.787	37150.699
6762	77.76	13978.99	33632.129
4215	77.74	11596.565	39057.402
2993	77.74	10448.843	36851.488
2847	77.7	10475.963	33519.195
1263	77.7	8958.486	38307.316
1140	77.7	8830.288	38813.512
6968	77.68	13879.249	39047.176
274	77.68	7695.248	38937.902
2068	77.61	9618.733	39735.43
6575	77.61	13707.111	39734.531
3159	77.57	10605.46	35624.348
4814	77.55	12055.021	37244.203
6103	77.55	13011.508	39750.773
827	77.51	8557.066	35330.441
4873	77.51	11853.388	35674.039
886	77.43	8568.11	33471.16
4249	77.43	11433.871	37633.23
2397	77.41	9986.014	36863.648
5396	77.41	12508.953	34689.066
883	77.39	8511.942	33599.277
3843	77.39	11296.311	33247.363
6127	77.39	13283.261	39985.305
2341	77.36	10058.928	35710.836
2304	77.34	10132.085	34692.941
4617	77.34	11720.216	36466.055
1934	77.28	9521.456	33685.398
5956	77.26	13006.109	36185.613
4354	77.26	11441.877	35963.117
6715	77.26	13718.375	34630.832
4212	77.26	11522.197	38987.496
4664	77.24	11757.269	38051.254
4659	77.24	11789.351	37908.629
652	77.24	8346.065	37785.137
526	77.22	8061.334	33460.273
6756	77.2	13992.48	33148.668
1279	77.2	8861.694	37968.676
5932	77.16	13119.837	35553.813
4373	77.07	11443.877	35815.098
2673	77.05	10177.703	36972.016
4755	77.03	11977.658	38964.164
1069	77.01	8651.518	38101.348
4464	76.95	11600.155	33154.387
1586	76.95	9065.708	36727.34
251	76.92	7660.161	38328.402
6156	76.92	13216.421	38999.824
7435	76.9	14522.971	38957.68
6751	76.88	13696.378	33026.98
459	76.88	8098.88	36267.359
5314	76.88	12348.796	33807.41
7441	76.84	14630.364	39086.145
1333	76.84	8937.984	36645.141
1442	76.84	9063.025	33159.855
7482	76.82	14423.757	37919.512
3501	76.82	10965.467	36443.855
6137	76.8	13320.933	39540.555
3017	76.74	10464.43	37670.777
3372	76.72	10900.978	33582.707
1302	76.72	8937.417	37251.734
6597	76.7	13568.406	38714.766
1209	76.69	8990.796	38950.84
361	76.67	8177.866	38677.152
3034	76.65	10512.921	38266.348
3823	76.57	11155.177	33200.645
2165	76.55	9850.066	37277.137
1826	76.53	9278.237	35823.906
6697	76.51	13720.34	35693.555
898	76.49	8665.958	33470.621
4651	76.46	11663.675	37656.117
4299	76.46	11488.729	36593.957
305	76.46	7833.164	39637.586
1235	76.44	8880.405	38773.441
3510	76.42	10986.618	36826.859
7188	76.4	14040.823	34357.328
4430	76.4	11611.609	34230.992
3142	76.4	10628.974	36173.336
1572	76.4	9097.052	36439.559
5413	76.38	12631.767	35123.738
1178	76.36	8748.973	39871.906
5526	76.34	12628.469	38716.793
1613	76.34	9244.945	37619.875
2265	76.32	9738.124	33303.844
1592	76.28	9159.231	36938.914
3203	76.28	10637.752	35256.387
2868	76.28	10521.143	33846.719
1498	76.26	9148.547	34495.672
2185	76.26	9901.286	36700.613
1031	76.25	8795.799	37583.555
2275	76.23	10040.608	33268.988
113	76.19	7727.558	36307.738
985	76.19	8827.254	36382.094
277	76.15	7814.667	39047.719
7029	76.13	14168.843	38494.102
773	76.13	8511.333	37040.68
5148	76.09	12103.334	39848.98
3587	76.09	11023.796	39822.461
2850	76.05	10431.674	33554.305
5891	76.05	13058.878	34065.746
5079	76.03	12094.971	36216.762
3106	76.03	10650.789	37293.691
6769	76.02	13831.59	33788.66
837	76.02	8470.489	35052.66
7172	75.94	14172.853	34888.371
2278	75.94	10057.215	33353.613
3690	75.92	11100.157	37543.324
1790	75.9	9390.45	36867.988
5795	75.88	12807.543	34108.227
239	75.88	7832.508	37927.477
1629	75.84	9189.172	38226.48
3269	75.84	10687.699	34709.734
3453	75.82	10964.865	34909.102
1020	75.8	8762.678	37338.914
1970	75.8	9559.782	35289.348
1415	75.77	8948.794	33752.324
3099	75.77	10740.042	37602.055
3525	75.77	10918.277	37314.434
1324	75.75	8899.385	36723.574
5971	75.75	12975.421	36792.977
4800	75.71	11858.885	37523.188
2879	75.71	10418.17	34189.914
1720	75.69	9470.833	38586.797
2408	75.67	10082.588	37058.926
1860	75.65	9358.097	35353.316
3622	75.65	11138.652	38883.805
6667	75.65	13680.427	36674.797
1618	75.65	9217.186	37834.535
7579	75.61	14549.345	33197.27
7103	75.61	14034.397	36592.762
6001	75.59	13085.508	37526.598
3043	75.59	10508.022	38950.227
3299	75.57	10657.579	34021.91
6436	75.57	13550.235	35263.98
2209	75.57	9889.524	35835.09
2157	75.56	9851.948	37756.129
7132	75.56	14158.893	35951.406
6198	75.54	13217.956	38089.945
2264	75.5	9871.224	33294.863
2597	75.44	10138.01	38814.859
6524	75.42	13526.733	38511.59
2650	75.42	10180.184	37257.711
3301	75.42	10722.767	34052.426
3082	75.4	10757.76	38796.848
32	75.4	7840.306	33900.828
4420	75.4	11605.884	34526.809
1480	75.38	9272.704	34057.629
5312	75.36	12415.358	34193.922
798	75.34	8556.026	36266.223
683	75.31	8254.693	39594.254
6322	75.31	13270.93	34159.828
1980	75.29	9606.678	35613.512
69	75.29	7895.108	34800.07
6843	75.27	13977.744	35890.164
2145	75.23	9846.87	38148.258
3508	75.23	10861.339	36781.969
331	75.21	8108.54	39894.938
3141	75.17	10687.557	36140.203
4081	75.17	11235.512	38978.414
1547	75.17	9186.643	35802.098
1971	75.11	9570.339	35303.66
264	75.1	7956.937	38760.477
7230	75.06	14072.761	33142.711
2262	75.06	9920.106	33510.43
363	75.04	8128.045	38536.816
2270	75	10084.25	33059.773
3234	75	10587.236	35046.453
5262	74.98	12420.137	36181.984
5130	74.96	12277.703	39067.422
1232	74.9	9052.375	38746.402
3472	74.88	10960.209	35498.184
3431	74.88	10817.752	34444.801
1870	74.88	9281.88	35054.16
7011	74.88	14004.511	39243.391
5777	74.85	12854.413	34490.199
5372	74.85	12613.292	33843.809
1863	74.81	9299.572	35133.383
6707	74.81	13581.611	35198.383
6126	74.75	13333.329	39941.559
7064	74.75	14180.162	37759.895
830	74.73	8623.347	35114.883
3873	74.73	11416.52	34528.824
6724	74.67	13576.014	34216.273
2004	74.64	9649.186	37114.02
3101	74.64	10659.39	37402.309
682	74.6	8408.817	39567.777
3432	74.58	10929.134	34448.816
1449	74.58	9061.986	33325.539
4634	74.58	11748.43	36862.461
5715	74.56	12770.954	36478.184
1351	74.52	9049.704	35911.457
1372	74.5	9046.242	35557.926
199	74.48	7650.923	37060.957
2536	74.48	10077.885	39555.234
3183	74.48	10672.037	35498.793
661	74.46	8333.357	38677.953
1201	74.46	8917.849	39296.336
787	74.44	8605.805	36825.355
4037	74.39	11317.972	38369.836
4410	74.39	11597.873	34811.875
1817	74.27	9396.247	35938.383
6691	74.25	13669.605	35810.129
37	74.21	7693.196	34059.844
3764	74.2	11050.305	35127.988
4626	74.2	11711.372	36666.355
5672	74.16	12877.428	37588.043
2745	74.16	10234.523	35640.301
2372	74.1	9989.555	36444.242
256	74.08	7881.018	38488.766
673	74.04	8246.624	39312.023
5432	74.04	12666.869	35679.141
887	74.02	8518.147	33079.258
3941	74	11220.347	36675.824
7315	74	14372.088	35937.398
3897	73.98	11289.261	35459.762
4598	73.98	11797.302	35837.648
658	73.97	8382.622	38531.543
2173	73.97	9733.592	36744.793
5861	73.93	12975.722	33217.449
1334	73.91	9050.631	36668.016
6045	73.83	12929.65	38314.227
3681	73.83	11175.07	37693.262
186	73.81	7982.495	36950.008
498	73.81	8065.464	34688.414
2593	73.81	10260.25	38800.957
7290	73.81	14272.193	34598.848
6149	73.79	13286.006	39143.539
3522	73.79	10787.399	37180.527
4230	73.79	11466.603	38212.734
4849	73.79	11992.009	36649.953
5955	73.77	12947.85	36139.422
[truncated: 2,182 more rows]
