# Supplementary material for: Insights on the Control of Yeast Single-Cell Growth Variability by Members of the Trehalose Phosphate Synthase (TPS) Complex
Source: Front Cell Dev Biol. 2021 Jan 28;9:607628. doi: 10.3389/fcell.2021.607628 (PMC7876269; doi:10.3389/fcell.2021.607628)
Supplement: Supplementary file 2 [file Data_Sheet_1.ZIP › final_code/input_datasets/BY4741_1_Ntd_TSL1_t3.csv]

Id	Area (µm²)	Centre X Position (µm)	Centre Y Position (µm)
12145	4032.15	14079.257	36028.473
5302	976.55	11024.821	34284.5
8880	356.37	12642.983	40385.953
7394	288.3	11922.066	39184.852
8769	262.48	12302.435	38662.191
5568	237.98	10973.999	37745.129
14870	227.33	15333.145	38776.5
495	211.42	8730.212	39133.016
1059	207.97	9407.223	36365.016
5838	203.51	11384.172	38640.508
10855	203.26	13380.117	37290.031
7261	202.7	12000.447	37153.016
7496	197.01	12140.813	39721.578
6638	195.77	11725.515	39095.781
1563	192.07	9593.54	34475.938
8882	192	12615.5	40499.281
13064	191.96	14570.212	34943.387
6333	191	11591.598	36250.836
4490	189.3	10834.937	38648.969
13667	188.49	14781.866	34983.281
13505	187.88	14762.688	36430.137
10550	187.82	13176.416	39356.477
199	187.4	9009.184	35893.605
2137	186.04	9983.557	36576.887
15157	184.68	15541.992	38006.453
6838	182.23	11723.375	35526.742
4239	181.81	10707.25	37891.215
6627	181.48	11797.95	39175.457
11471	179.66	13968.856	38589.68
12860	178.9	14200.634	34002.93
13294	177.9	14598.081	39548.766
4167	177.29	10607.881	36936.996
4275	176.86	10713.099	38656.609
1061	176.02	9307.302	36395.625
3389	175.64	10531.162	33866.34
1185	174.66	9383.172	39168.598
5765	174.01	11352.211	39735.09
15011	172.11	15617.585	39894.129
4423	172.08	10771.428	39160.18
13321	169.16	14600.538	40249.645
8115	167.15	12151.675	33699.047
6692	165.3	11691.593	38219.102
5685	164.64	11028.858	39698.387
15323	161.39	15552.813	36850.73
15350	161.08	15683.845	35958.051
1414	160.68	9531.215	36746.797
756	158.13	9058.551	36498.059
2031	156.22	10093.726	38872.742
5750	155.93	11330.094	39870.449
259	154.19	8768.148	36577.305
8128	153.65	12104.426	33578.895
4243	153.06	10746.769	38010.426
10124	152.1	12942.699	36066.188
5648	151.91	10994.836	38872.652
4803	150.95	10958.984	35006.789
12530	150.62	14326.145	38903.402
9101	149.65	12590.374	37642.086
10743	149.57	13476.765	39672.164
11382	148.98	13967.36	40134.5
9740	148.77	12787.533	37353.965
2778	148.61	10212.145	36461.906
4395	147.89	10858.947	39828.66
3017	147.44	10474.687	38657.668
567	147.18	8774.84	40093.332
6107	146.83	11370.857	33703.59
1425	146.79	9626.622	36547.148
2557	146.53	10139.468	34123.227
10187	146.43	13057.174	34912.945
7239	146.33	11879.135	36366.891
5903	145.97	11380.557	37433.098
10566	145.3	13195.298	39900.215
2183	145.09	9965.278	35524.875
6288	144.9	11465.815	34760.305
12440	144.48	13988.405	39784.996
7126	144.19	11877.625	34657.824
15327	143.98	15544.027	36630.969
5327	143.73	11014.385	34371.035
9150	143.63	12575.189	37183.992
4465	143.4	10809.2	38682.707
6511	143.14	11512.915	39129.227
2744	143.1	10192.037	36178.855
13814	143.08	14891.881	34878.809
297	141.89	8739.413	37029.875
12426	141.74	14071.5	39607.066
7405	140.82	11940.765	39323.605
5361	140.72	11051.833	34807.805
14602	140.68	15354.704	36376.57
14419	138.86	15223.742	35502.113
10031	138.79	13099.191	38230.328
5716	138.65	11018.452	40368.184
13035	138.63	14463.807	34520.5
10054	137.77	12911.321	37606.551
7114	137.25	11963.641	34355.984
4250	137.25	10646.74	38229.117
1716	137.18	9692.978	35187.652
9291	136.95	12481.605	35669.758
4246	136.81	10705.717	38166.168
12583	136.8	14354.16	37741.176
10638	136.62	13340.938	40358.738
1326	136.62	9566.618	38057.445
205	136.58	8827.426	35991.051
686	136.55	9096.896	37275
5783	136.14	11396.998	39614.875
25	135.51	8900.097	33839.387
5980	135.11	11313.808	36369.43
727	133.54	9074.324	36903.824
5672	133.31	11145.415	39471.289
11397	133.18	13948.873	40006.578
4429	132.96	10967.457	39294.891
14431	132.93	15079.684	35154.305
8790	132.93	12434.683	38974.559
2994	132.83	10532.897	39255.211
13911	132.83	15033.009	35977.789
13333	132.7	14689.167	40353.488
8845	132.49	12339.701	39969.191
510	130.47	8915.084	39394.695
11363	130.28	13563.863	40249.563
13241	130.23	14507.655	38213.129
9518	130	12714.059	34367.625
5682	129.42	10997.389	39649.508
4662	129.25	10961.116	36163.051
14289	129.1	15241.645	36925.824
13461	128.98	14832.16	37274.496
11954	128.75	14042.516	35217.563
4084	128.73	10601.014	35613.754
11284	128.37	13644.644	38565.586
5879	128.31	11252.723	37720.328
5443	128.18	11152.875	35909.621
6543	128.1	11481.418	39568.371
13940	127.95	15020.428	36737.465
6867	127.87	11729.76	35016.293
9623	127.24	12754.132	35318.078
12419	127.18	14166.495	39305.828
7851	127.14	12068.482	35756.938
12508	127.08	14371.745	39365.93
4438	126.99	10913.014	39113.93
7699	126.8	12194.812	37535.18
13357	126.72	14704.557	40004.816
9503	125.84	12789.963	34191.645
7639	125.71	12059.746	38297.676
13554	125.51	14643.392	35663.031
7772	125.48	12094.099	37026.316
779	125.46	9215.936	36190.051
6004	125.46	11242.53	35871.465
15432	125.34	15480.807	34424.484
13422	125.23	14704.707	37997.43
12569	125.09	14294.08	38141.004
11720	125.02	13843.017	34723.34
7248	124.61	11928.761	36696.277
2222	124.27	9923.411	35144.59
1371	124.1	9555.409	37242.617
11400	123.71	13803.678	40048.051
2932	123.43	10175.211	40089.27
1895	123.35	9783.694	38524.484
11195	123.31	13675.449	36965.59
6670	122.85	11664.402	38551.902
7156	122.54	11990.166	35316.133
10430	122.24	13134.28	36599.813
6853	121.99	11758.058	35436.547
15020	121.97	15595.07	39774.363
7097	121.64	12027.53	33992.027
13302	121.59	14527.681	39794.863
1415	121.41	9473.905	36743.125
14066	121.09	14882.149	40199.348
5490	121.01	11156.361	36609.336
13541	120.82	14803.593	35814.906
2995	120.74	10414.517	38993.57
7022	120.55	12003.503	33532.328
3016	120.48	10532.789	38656.207
5405	119.69	11080.217	35335.488
11317	119.63	13550.34	39357.133
11234	119.63	13630.59	37712.469
2114	119.27	9963.88	36613.625
1215	119.1	9462.683	40001.461
6291	118.71	11523.82	34905.359
6895	118.54	11660.164	34962.902
3013	118.5	10345.557	38607.523
11149	118.5	13712.942	35777.613
11256	118.33	13555.971	38122.102
9184	118.27	12664.143	36595.992
674	118.24	9198.233	37427.531
14945	118.18	15341.66	40083.715
2971	118.14	10382.593	39939.117
66	118.02	8709.842	34402.23
2258	117.99	9919.24	34828.969
14025	117.91	14912.17	39071.426
1029	117.89	9316.965	35783.492
9841	117.81	12803.281	39330.625
8783	117.6	12332.782	38769.625
14642	117.47	15262.047	36583.18
11360	117.24	13642.895	40176.555
6079	117.11	11275.141	34453.41
10465	117.11	13294.76	37136.52
14571	116.63	15329.855	35807.457
11349	116.4	13631.418	39746.938
14923	116.15	15375.045	39614.668
10058	115.99	13105.199	37459.059
7430	115.69	11833.176	39866.422
1801	115.63	9757.926	36556.648
1445	115.32	9537.483	36228.305
13396	115.23	14744.604	38800.715
5582	115.08	11047.452	37972.684
15004	114.9	15623.086	40028
15278	114.81	15666.444	37341.449
8503	114.31	12283.224	35115.859
7592	114.27	12206.355	38692.781
14149	114.25	15204.799	39829.484
8844	114.14	12372.97	39936.996
7274	113.85	11998.528	37610.168
4545	113.83	10840.825	37883.914
5990	113.79	11201.223	36180.059
9107	113.73	12538.903	37697.43
12915	113.41	14569.794	33947.211
9748	113.41	12717.408	37542.457
13491	113.26	14681.123	36753.469
2780	112.43	10179.002	36480.152
1079	111.99	9324.335	36753.719
14006	111.97	14847.967	38478.203
701	111.9	9155.666	37224.199
4868	111.86	10822.219	34742.836
9663	111.84	12878.288	35830.906
10519	111.72	13316.717	38593.91
2972	111.28	10383.077	39714.797
1375	111.13	9668.177	37106.027
593	111.11	9052.647	40278.344
11056	111.07	13642.425	33692.445
6819	110.94	11762.088	35928.895
13301	110.86	14601.323	39725.047
7486	110.73	12187.583	40033.867
14984	110.73	15293.526	40323.145
13162	110.44	14500.014	36882.883
14175	110.38	15097.954	39463.828
4361	110.15	10694.539	40454.02
14541	110.15	15290.268	35217.332
11174	110.04	13690.138	36547.266
13919	109.94	14991.618	36138.191
697	109.69	9146.733	37185.898
370	109.64	8711.512	37694.832
985	109.37	9432.637	34828.957
13178	109.18	14540.625	37384.535
4346	109.14	10641.549	39864.637
9008	109.02	12657.91	38767.598
8863	108.89	12283.576	40315.504
10101	108.68	12934.513	36390.539
10220	108.58	13109.848	34193.18
8814	108.54	12358.503	39447.676
4241	108.43	10619.469	37962.547
2821	108.26	10324.456	37115.113
8869	108.12	12437.1	40490.02
12256	108.08	14188.156	36518.035
7329	107.91	11878.402	38385.094
4179	107.83	10645.643	37124.598
7473	107.57	12215.711	40469.227
6583	107.55	11444.418	40050.934
10974	107.28	13490.205	35050.93
13172	107.18	14568.238	37242.617
10779	107.07	13491.053	38418.762
6016	107.03	11363.169	35458.945
1085	106.95	9264.251	36860.285
8952	106.93	12628.657	39014.203
2714	106.92	10223.79	35509.926
9771	106.88	12696.048	37808.988
3648	106.7	10640.604	33583.117
10181	106.51	12993.584	34841.387
14065	106.48	14952.016	40195.152
13311	106.32	14508.931	40104.508
15337	106.17	15565.369	36482.18
12431	106	14123.926	39645.879
12672	105.98	14337.079	36506.691
427	105.98	8749.904	38194.352
2964	105.9	10381.348	40244.234
15104	105.77	15633.807	38095.031
10912	105.59	13334.767	36332.848
7630	105.57	12169.828	38482.695
8846	105.46	12412.203	39986.816
1395	105.46	9510.228	36805.926
6745	105.44	11803.984	37528.805
6918	105.29	11825.87	34031.012
2999	105.19	10366.181	39073.086
8920	105.19	12581.662	39377.445
4255	105.04	10678.168	38405.012
13305	105.04	14448.887	39990.563
2903	104.98	10191.775	39027.141
7280	104.85	11939.294	37654.375
10489	104.69	13137.798	37734.961
1169	104.52	9265.809	38730.125
9348	104.46	12531.666	34699.902
7454	104.46	11866.347	40470.254
1071	104.39	9257.4	36617.594
4407	104.31	10882.398	39763.973
1900	104.31	9880.101	38628.914
4564	104.29	10846.378	37851.891
5877	104.14	11274.619	37971.668
2990	104.1	10426.792	39426.82
1222	104.04	9325.119	40398.188
12316	103.97	14114.103	37173.594
15362	103.76	15590.153	35928.68
15119	103.76	15665.666	38144.914
3060	103.7	10430.066	37845.469
11306	103.45	13688.692	38959.359
1149	103.45	9293.235	38196.695
566	103.35	8791.773	40089.82
9028	103.22	12510.695	38421.461
1399	103.16	9618.457	36586.809
10029	102.95	13114.046	38512.285
13843	102.93	15045.323	35466.156
4119	102.89	10613.163	35917.484
10503	102.86	13204.056	38139.063
10852	102.84	13432.923	37236.898
6615	102.82	11699.184	39684.609
9484	102.82	12711.671	33744.805
4382	102.7	10786.776	40136.648
14157	102.66	15200.048	39746.359
11655	102.64	13829.81	36302.793
1846	102.51	9895.299	37533.398
9879	102.45	12732.382	39847.32
13944	102.32	14986.312	36767.168
372	101.99	8913.003	37696.676
7487	101.38	12124.792	40088.93
6273	101.3	11534.455	34425.652
14409	101.23	15116.14	35644.52
8860	101.23	12372.594	40203.469
7468	101.19	12066.771	40416.734
13279	101.17	14584.656	39211.02
11402	101.17	13923.488	39850.277
14101	101.11	15205.054	40345.559
1917	101.07	9706.517	39011.68
4227	101.05	10647.339	37712.871
5904	101.02	11214.598	37459.535
73	100.9	8912.449	34445.926
14375	100.9	15141.129	36260.984
2025	100.86	9938.568	39215.484
14819	100.77	15472.163	37915.301
891	100.67	9233.865	34307.199
13406	100.65	14690.261	38511.898
1458	100.65	9570.551	36078.887
14885	100.58	15435.104	38856.871
5790	100.56	11268.42	39192.219
14578	100.37	15289.487	35910.73
391	100.37	8799.073	37798.695
7410	100.31	11943.675	39386.492
2112	100.25	10073.338	36774.371
950	100.15	9389.476	33843.723
13204	100.12	14436.45	37686.902
4485	100.12	10831.91	38554.949
247	100	8938.496	36497.508
2919	99.98	10140.967	39526.754
875	99.87	9071.75	34587.105
15072	99.81	15627.683	38233.453
368	99.79	8739.192	37689.723
8500	99.77	12389.839	35030.777
4278	99.6	10752.801	38676.801
3125	99.52	10457.384	36469.254
12463	99.45	14125.588	40424.258
7918	99.33	12154.488	34883.219
15025	99.29	15611.137	39594.895
8725	99.25	12346.699	38435.078
4810	99.2	10914.939	35039.059
13600	99.08	14644.413	35316.965
11924	99.04	14175.787	34628.77
11282	98.99	13681.206	38479.477
542	98.95	8760.766	39754.066
5896	98.95	11201.853	37654.406
13920	98.93	14956.275	36145.121
12561	98.91	14190.805	38231.172
13398	98.79	14814.202	38523.012
10869	98.78	13433.024	37045.949
967	98.72	9335.553	34268.617
10074	98.72	13100.234	37098.34
6366	98.66	11556.194	36893.82
13405	98.6	14630.668	38444.332
11301	98.6	13677.393	38838.383
1127	98.6	9268.526	37805.41
14379	98.58	15191.824	35942.648
6455	98.55	11604.425	38496.109
1740	98.51	9700.612	35460.973
14826	98.45	15293.914	38039.363
10461	98.45	13170.315	37031.621
14294	98.39	15189.517	36789.742
5317	98.37	11004.101	34373.145
1983	98.35	9943.916	40421.816
11706	98.32	13899.352	35084.594
15343	98.22	15581.566	36565.605
6865	98.1	11738.965	34999.797
2100	98.05	10084.531	37221.664
894	98.03	9206.577	34060.398
14608	97.97	15272.544	36445.93
6731	97.82	11754.195	37602.242
11203	97.82	13705.121	37115.813
7723	97.78	12144.53	37354.375
14841	97.74	15465.607	38449.422
4640	97.72	10760.779	36345.238
2977	97.68	10413.52	39542.109
13194	97.55	14484.02	37575.891
5742	97.51	11383.784	40229.172
7813	97.49	12088.734	35997.855
4213	97.49	10729.315	37568.684
1279	97.43	9646.777	39172.066
6311	97.42	11430.596	35487.258
10100	97.34	13054.887	36379.711
10511	97.32	13134.492	38409.277
1111	97.28	9448.954	37504.961
14128	97.26	15062.403	40160.496
150	97.19	8746.935	35422.02
15369	97.15	15671.02	35680.781
4254	97.05	10573.759	38393.336
77	97.03	8709.148	34551.398
13136	96.97	14546.473	36481.508
13174	96.97	14498.368	37259.488
13313	96.9	14616.642	40135.891
2941	96.9	10162.12	40396.238
15240	96.78	15604.559	37412.703
3061	96.75	10348.207	37847.207
8798	96.69	12457.717	39151.535
15252	96.61	15686.779	37461.477
10072	96.55	13107.786	37073.785
5726	96.5	11397.179	40363.578
5561	96.23	11184.667	37585.004
10802	96.17	13360.846	38120.965
12369	96.11	14116.474	38290.684
12393	96.09	14145.786	38744.359
12443	96.09	13996.981	39838.188
10392	96.06	13207.267	35816.09
1216	95.96	9371.657	40039.059
7752	95.9	12104.361	37188.133
14034	95.84	14904.246	39299.566
9934	95.83	12728.825	40519.41
7115	95.79	11893.019	34392.816
8501	95.67	12440.565	35048.563
9872	95.63	12752.413	39722.895
14212	95.6	15070.676	38218.68
1224	95.54	9336.002	40420.063
4347	95.48	10709.282	39897.473
6904	95.35	11824.277	34416.934
10242	95.35	12956.506	33910.348
7586	95.33	12129.479	38964.898
13149	95.31	14513.815	36783.449
5906	95.31	11288.35	37508.207
14418	95.29	15120.427	35493.492
9006	95.19	12542.688	38745.688
5886	95.02	11201.37	37855.531
5381	95	11030.295	35072.363
4356	94.93	10721.42	40232.438
5953	94.91	11276.171	36891.484
12434	94.91	14188.57	39664.508
15078	94.87	15678.484	38267.379
11162	94.81	13704.083	36145.824
5804	94.79	11248.159	38883.996
14298	94.75	15211.959	36818.875
5239	94.71	11094.245	33648.336
7257	94.66	12028.721	37054.102
12510	94.64	14321.552	39368.012
12462	94.54	13995.061	40399.484
1091	94.52	9456.851	36954.094
2933	94.47	10227.468	40138.102
7784	94.47	12161.169	36562.809
6535	94.43	11579.05	39513.016
12468	94.24	14000.226	40518.637
7771	94.22	12157.129	37022.285
562	94.22	8918.021	40022.395
6045	94.16	11368.705	34957.504
14469	94.12	15211.85	34268.902
6786	94.1	11688.616	36478.922
1296	94.04	9478.72	38784.527
13274	94.04	14437.914	38988.402
1434	93.97	9492.695	36110.273
582	93.95	8999.402	40475.957
9848	93.95	12746.517	39422.305
8836	93.91	12401.347	39786.195
873	93.89	9152.101	34518.23
13937	93.89	14911.568	36584.398
13474	93.87	14654.093	36915.598
12879	93.78	14198.77	33827.551
6019	93.76	11344.387	35576.398
10001	93.7	12940.746	39203.746
9570	93.7	12773.325	34814.816
1851	93.68	9821.779	37645.883
9900	93.66	12747.981	40252.125
200	93.58	8925.356	35888.477
11512	93.47	13813.568	38063.203
578	93.43	9009.409	40306.422
6516	93.26	11545.928	39189.961
888	93.26	9128.679	34216.52
4551	93.2	10873.095	37973.887
5949	93.2	11397.832	36800.172
11958	93.16	14070.819	35234.98
644	93.13	9161.95	37877.715
7373	93.09	11863.127	39033.32
720	93.07	9098.048	36814.922
7661	93.05	12055.11	37985.336
11518	93.05	13959.186	38147.844
13384	93.03	14767.573	39072.93
12410	93.03	14077.461	39106.027
6773	93.01	11681.657	36902.543
13214	92.95	14503.92	37834.391
10596	92.93	13296.677	40419.492
1852	92.84	9791.158	37732.988
10380	92.8	13327.081	35449.543
9565	92.63	12741.873	34758.109
897	92.61	9179.648	34065.336
8802	92.47	12345.678	39198.742
724	92.4	9091.959	36837.324
12627	92.36	14277.53	37309.398
8667	92.34	12294.859	37758.609
14416	92.24	15259.453	35759.961
4343	92.19	10603.951	39807.578
9055	92.17	12604.034	38274.688
7900	92.15	12178.988	35138.879
12514	92.15	14293.708	39172.98
10480	92.09	13280.673	37543.785
10766	91.98	13374.481	38716.738
2279	91.94	10028.049	34956.734
6533	91.94	11551.105	39499.105
8908	91.94	12651.643	39544.508
229	91.9	9011.422	36350.508
10412	91.84	13134.783	36244.766
6614	91.82	11703.029	39804.496
2143	91.82	10026.627	36358.996
4474	91.8	10937.185	38758.371
7400	91.75	12005.217	39225.867
964	91.71	9365.697	34221.301
14460	91.59	15236.618	34644.488
10871	91.59	13388.506	37060.473
11369	91.55	13647.957	40444.246
10309	91.54	13253.45	34191.715
15154	91.5	15688.103	37983.016
2029	91.48	10095.697	39123.695
2686	91.48	10322.065	35222.863
13322	91.48	14516.318	40353.047
5558	91.46	11078.181	37514.543
12401	91.44	13980.475	38876.508
7227	91.38	11904.219	35883.047
7292	91.38	11915.359	37857.543
1564	91.34	9496.375	34193.488
4648	91.34	10961.564	36407.535
6030	91.32	11216.539	35263.063
14048	91.25	14982.971	39993.887
15451	91.21	15659.77	34143.852
637	91.17	9240.282	38228.738
14021	91.06	14897.663	38910.68
10831	91	13361.089	37579.492
5835	90.94	11325.892	38607.742
8605	90.9	12467.556	36712.68
11713	90.88	13830.245	34881.867
14300	90.86	15102.981	36867.93
583	90.86	9232.979	40314.465
12743	90.86	14338.318	35166.145
4300	90.75	10632.388	38934.258
6637	90.71	11762.27	39082.988
8479	90.65	12276.721	34411.969
12251	90.62	14070.502	36438.531
5791	90.58	11340.317	39206.227
7484	90.54	12093.396	39995.758
12446	90.48	14167.53	39849.48
12704	90.48	14191.426	35864.047
5797	90.46	11231.44	39027.098
14909	90.44	15327.601	39408.844
770	90.41	9172.533	36385.402
10922	90.41	13402.465	36214.398
10584	90.31	13283.574	40409.73
569	90.31	8897.393	40192.234
11678	90.31	13952.91	36029.055
9899	90.31	12738.847	40234.406
4068	90.29	10712.678	35447.254
6388	90.29	11463.997	37225.617
7429	90.29	12043.659	39829.805
9992	90.25	12913.799	39329.602
614	90.23	9118.75	39169.816
7559	90.21	12249.594	39071.066
10637	90.18	13475.084	40329.238
6417	90.16	11531.129	37869.859
14501	90.14	15301.175	34137.805
6641	90.02	11620.264	39152.648
10744	89.96	13404.957	39700.453
7533	89.95	12046.774	39194.586
14873	89.87	15273.589	38793.988
10104	89.72	13089.282	36416.652
4247	89.7	10686.979	38182.594
2516	89.56	10270.416	33912.098
820	89.5	9062.511	35488.363
7666	89.5	12129.287	37710.289
11640	89.5	13898.049	36682.461
2768	89.49	10280.232	36406.938
7910	89.49	12151.167	34983.578
7495	89.47	12062.776	39695.91
1976	89.41	9969.695	40293.273
14558	89.39	15388.178	35618.305
3081	89.29	10385.448	37359
12866	89.26	14328.107	33731.402
14009	89.24	14884.087	38537.898
4523	89.24	10914.642	38243.133
598	89.22	9101.515	39874.676
14436	89.2	15205.951	35036.129
6237	89.16	11449.699	33826.738
14153	89.1	15123.83	39920.578
7318	89.06	11968.916	38197.059
13845	88.93	14983.314	35551.078
1225	88.87	9313.044	40449.754
11229	88.85	13722.967	37644.098
11209	88.85	13579.323	37213.098
1333	88.83	9601.097	37929.668
15060	88.8	15558.886	38383.785
11044	88.8	13371.434	33762.363
10376	88.76	13135.927	35250.078
2805	88.76	10118.199	36718.098
6757	88.76	11824.489	36933.574
11441	88.74	13884.811	39332.789
7471	88.74	12220.691	40455.633
13129	88.72	14534.018	36267.609
10934	88.7	13502.385	35891.285
8704	88.64	12385.823	38270.117
7351	88.62	11932.096	38631.816
7233	88.59	12000.415	36244.219
10011	88.59	13017.61	38693.531
219	88.55	8696.426	36212.875
6572	88.55	11569.947	39786.586
307	88.55	9017.961	37117.098
11289	88.53	13694.199	38623.344
5687	88.53	11105.267	39758.645
9367	88.43	12593.282	34629.648
287	88.41	8731.839	36967.551
11629	88.41	13837.673	36835.512
4442	88.37	10904.68	38839.438
9170	88.36	12492.665	37060.324
3270	88.36	10465.188	34684.652
1738	88.36	9876.179	35443.668
105	88.34	8968.18	34947.055
6591	88.2	11515.651	40403.406
4601	88.2	10938.172	37172.066
5992	88.16	11400.289	36202.215
8590	88.15	12406.28	36412.465
5518	88.15	10990.172	36939.586
15016	88.11	15652.636	39640.801
2070	88.05	9966.095	37880.363
1800	88.01	9846.565	36515.914
2830	87.97	10270.367	37354.012
3831	87.9	10695.462	34155.496
2742	87.88	10270.03	36119.367
1946	87.82	9783.939	39700.609
5848	87.8	11261.772	38493.164
4116	87.78	10645.754	35901.141
7667	87.72	12241.172	37731.539
4447	87.72	10776.44	38919.516
1831	87.69	9715.887	37133.77
10052	87.65	13057.737	37848.945
7498	87.63	12059.501	39477.102
2016	87.63	10081.925	39548.543
10748	87.63	13536.595	39498.5
13412	87.61	14786.5	38292.266
10826	87.61	13386.043	37759.48
13907	87.59	14931.462	35944.836
345	87.55	8815.476	37387.906
14137	87.51	15067.217	40273.902
11251	87.51	13550.806	37968.055
15365	87.49	15554.148	35621.699
12535	87.49	14380.879	38704.055
15259	87.47	15564.976	37236.805
2930	87.4	10273.35	39984.316
6355	87.4	11463.994	36573.246
6619	87.28	11619.897	39520.734
12752	87.26	14209.512	34834.613
9515	87.21	12769.346	34312.465
2838	87.21	10176.901	37609.293
1174	87.21	9288.005	38788.695
12302	87.17	14067.493	36921.109
7635	87.09	12166.155	38213.773
4483	87.01	10812.793	38523.313
10057	86.94	13031.061	37445.832
15287	86.94	15557.076	37105.141
6577	86.92	11425.561	39974.719
14110	86.82	15175.457	40449.992
805	86.82	9111.038	35697.988
6737	86.73	11814.511	37672.824
10884	86.69	13474.044	36634.57
10558	86.67	13139.855	39599.66
4972	86.67	10906.974	34073.301
261	86.52	9032.514	36587.09
13127	86.5	14575.679	36265.277
11493	86.48	13792.008	38189.176
10762	86.46	13346.053	39143.621
188	86.44	8986.631	35800.895
469	86.42	8737.76	38803.977
10059	86.4	13015.503	37510.035
1102	86.34	9365.821	37326.527
11637	86.33	13896.413	36649.527
1992	86.31	10059.898	40129.945
14959	86.31	15395.138	40225.547
11222	86.29	13642.175	37572.34
808	86.19	9196.986	35752.094
2073	86.15	9996.814	37970.246
9221	86.11	12488.703	36575.117
586	86.11	9256.163	40476.066
10303	86.1	13255.83	34033.359
11600	86.04	13940.481	37445.191
7424	86.02	11856.829	39682.004
574	85.98	9024.596	40230.145
9835	85.96	12710.948	39280.957
64	85.94	9024.007	34370.191
1936	85.88	9744.908	39499.676
9288	85.87	12506.406	35625.531
3215	85.85	10410.235	35278.008
977	85.79	9339.222	34546.508
10364	85.77	13315.585	35135.02
2131	85.75	10061.057	36519.363
4390	85.67	10767.543	40051.66
2145	85.67	9933.13	36360.973
10972	85.66	13526.68	35213.684
3152	85.64	10350.801	36086.984
2083	85.62	9976.507	37663.629
742	85.6	9150.509	36734.441
1013	85.58	9294.076	35590.547
4261	85.56	10636.155	38524.484
10342	85.56	13166.749	34748.016
2985	85.52	10342.071	39335.625
7600	85.46	12217.073	38757.484
10199	85.44	12992.248	34731.023
7466	85.44	12112.25	40400.426
2607	85.43	10147.116	34624.957
7049	85.39	11907.526	33638.703
7276	85.37	11996.444	37633.387
11511	85.35	13885.024	38033.066
5649	85.31	10984.75	38920.664
13442	85.23	14618.702	37669.625
6896	85.2	11704.57	34733.52
15395	85.18	15506.488	35190.816
11462	85.18	13886.279	38961.426
1957	85.14	9775.88	39983.625
14637	85.1	15447.308	36567.953
7416	84.98	12015.558	39581.613
2347	84.97	10114.027	34063.473
7598	84.93	12222.614	38733.695
12489	84.91	14299.171	39990.832
6069	84.89	11287.592	34357.078
8891	84.81	12652.823	40271.789
2989	84.81	10480.629	39424.258
6349	84.79	11591.011	36484.863
518	84.77	8772.475	39502.043
5412	84.75	11028.285	35413.816
12629	84.75	14276.914	37324.535
1056	84.72	9329.892	36224.258
2897	84.68	10222.461	38862.32
11453	84.68	13866.327	39023.898
13833	84.66	14891.785	35330.543
8105	84.62	12174.482	33972.297
3213	84.56	10355.23	35264.543
15371	84.47	15620.454	35724.023
6569	84.43	11416.408	39691.902
14848	84.41	15279.315	38645.285
6721	84.37	11737.874	37725.344
4287	84.31	10572.699	38810.48
11170	84.3	13651.3	36421.176
8886	84.28	12580.764	40125.164
5639	84.28	11157.676	38704.523
13148	84.24	14575.46	36713.137
4357	84.22	10739.605	40237.223
14430	84.2	15132.326	35453.996
764	84.1	9108.94	36264.035
13437	84.05	14688.769	37599.641
7297	84.05	11937.34	37923.68
14341	84.05	15064.773	36385.609
13393	84.05	14765.597	38737.996
5875	84.03	11285.026	37935.945
10045	84.03	12957.393	37895.602
1973	84.01	9893.611	40464.82
7339	83.95	11854.056	38499.785
6610	83.89	11764.671	39976.395
11938	83.87	14051.383	34708.832
6631	83.85	11821.226	39001.324
11998	83.78	14027.149	35959.551
10495	83.78	13268.362	37863.164
6589	83.76	11586.946	40300.109
11265	83.72	13614.533	38187.395
14084	83.72	14962.813	40413.285
11037	83.7	13505.348	33963.551
9948	83.66	13080.786	40535.531
8506	83.62	12304.898	35219.566
3825	83.55	10703.377	34130.316
14576	83.53	15281.587	35881.406
10832	83.43	13429.621	37608.027
8150	83.39	12311.386	33678.676
108	83.38	8712.364	34960.391
382	83.38	8861.644	37749.832
1154	83.3	9388.898	38285.434
1966	83.3	9718.781	40196.137
2042	83.22	10045.56	38731.336
6000	83.22	11366.429	36043.578
14076	83.2	15038.931	40290.129
1958	83.13	9773.577	39996.043
8834	83.09	12318.602	39679.98
9905	83.03	12814.707	40283.605
2000	83.03	10052.518	40080.707
4322	82.95	10599.174	39502.285
581	82.9	8919.512	40468.289
14494	82.88	15386.624	33856.043
13081	82.82	14591.812	35484.602
8494	82.8	12459.72	34776.711
14	82.78	8986.104	33702.531
13503	82.78	14676.32	36736.559
9784	82.72	12866.682	37965.102
6066	82.71	11332.378	34651.309
3005	82.67	10516.759	38901.875
1669	82.67	9798.141	34504.367
4302	82.65	10650.352	38993.887
622	82.65	9078.754	38890.461
8119	82.63	12148.092	33784.031
10258	82.57	13112.086	33559.188
9658	82.55	12813.369	35709.453
1454	82.53	9494.621	36035.313
6197	82.53	11496.604	33598.316
10918	82.51	13517.159	36124.332
8943	82.48	12519.449	39253.863
13339	82.44	14796.131	40453.996
11299	82.44	13759.677	38804.363
10952	82.38	13363.641	35462.145
4689	82.36	10849.929	35806.887
7463	82.32	12253.303	40332.941
222	82.32	8765.677	36262.531
1795	82.3	9717.265	36456.293
4372	82.3	10901.67	40488.66
7773	82.26	12060.759	37032.398
12311	82.23	14050.912	37087.316
11210	82.17	13557.297	37217.453
2049	82.13	9917.081	38569.832
9937	82.13	13112.65	40283.305
503	82.13	8726.092	39310.711
11947	82.13	14014.19	34920.566
10078	82.09	12969.157	37213.328
12705	82.09	14345.755	35886.512
2789	82.05	10285.937	36559.5
8685	82.05	12436.822	38025.895
982	82.02	9379.35	34783.797
206	82.02	8971.15	36011.738
1298	82	9514.154	38830.199
9699	81.9	12835.364	36364.938
4344	81.88	10568.152	39857.77
1728	81.88	9855.64	35343.898
9444	81.84	12518.085	34154.129
13802	81.81	14984.899	34454.094
7524	81.79	12097.54	39447.523
4394	81.59	10934.335	40090.516
11176	81.59	13638.906	36590.109
53	81.56	8927.498	34203.113
1100	81.52	9445.951	37206.652
901	81.5	9078.735	34108.141
7433	81.48	11916.024	39934.023
4460	81.38	10758.106	38968.883
11899	81.35	14168.735	34118.406
10639	81.33	13452.537	40378.219
10917	81.23	13383.212	36367.203
15238	81.21	15630.03	37401.402
14266	81.19	15223.777	37854.398
6277	81.17	11593.915	34541.406
5832	81.12	11193.369	38577.715
6925	81.04	11661.428	34150.832
172	81.04	8739.448	35670.785
10462	81.02	13298.872	37072.977
5902	81	11373.096	37425.191
5895	81	11344.87	37638.965
1703	81	9713.539	34960.426
4849	80.98	10917.4	34940.461
1070	80.96	9461.029	36564.387
1299	80.94	9604.495	38522.77
3453	80.94	10537.438	33973.703
12613	80.92	14387.427	37515.168
12408	80.92	14010.89	39078.805
10553	80.92	13297.618	39464.09
8320	80.9	12305.539	34132.844
1592	80.89	9650.702	33781.332
14466	80.89	15191.416	34193.512
10151	80.85	12946.604	35323.238
14964	80.83	15263.05	40285.898
12585	80.79	14366.352	37773.93
300	80.73	8990.135	37077
5788	80.73	11368.395	39180.555
4629	80.71	10864.286	36542.32
8889	80.71	12583.615	40153.211
14424	80.66	15195.117	35584.414
10028	80.64	13035.196	38501.746
1604	80.62	9843.94	33552.832
6408	80.62	11542.974	37549.207
7492	80.6	12222.411	39661.988
7391	80.6	11993.931	39168.867
6613	80.58	11671.419	40070.977
7158	80.56	11990.547	35346.887
9786	80.52	12736.576	37994.215
1392	80.48	9531.116	36777.273
15062	80.43	15683.105	38403.867
12486	80.33	14287.033	40266.152
14186	80.27	15080.52	39085.449
8631	80.23	12348.806	37116.828
7256	80.23	11847.979	37041.734
13539	80.2	14619.027	36091.789
10809	80.2	13506.919	37932.309
14796	80.18	15311.446	37274.465
7500	80.14	12152.649	39491.387
10460	80.08	13331.092	37028.289
2015	80.06	9998.604	39498.121
14064	80.02	14944.814	40161.242
1336	80	9563.862	37754.254
7124	79.99	11976.234	34602.93
911	79.97	9109.132	33851.895
987	79.89	9451.401	34866.047
9068	79.85	12484.389	38124.355
10452	79.85	13316.367	36878.695
15379	79.83	15606.862	35299.309
7647	79.76	12255.567	37885.961
768	79.74	9210.518	36343.035
2755	79.72	10151.781	36337.328
2763	79.72	10263.49	36373.617
14106	79.7	15152.81	40426.465
4352	79.7	10736.208	40178.887
7281	79.66	12000.101	37703.879
5735	79.66	11324.876	40519.523
13276	79.66	14429.33	39158.676
12241	79.64	14122.895	36289.445
4409	79.58	10950.557	39487.93
12336	79.56	14014.444	37697.078
5927	79.55	11267.035	37151.055
643	79.51	9079.457	38174.289
15019	79.49	15532.492	39706.559
11515	79.47	13934.383	38072.672
14949	79.43	15340.017	40135.34
1294	79.43	9526.348	38684.832
1540	79.35	9492.745	34940.68
7145	79.33	11975.583	35189.855
5677	79.33	11080.087	39539.348
6778	79.33	11800.472	36615.461
6499	79.32	11501.196	38961.629
12484	79.32	14338.788	40241.461
6928	79.3	11716.397	33871.27
12655	79.3	14079.955	36866.02
6733	79.24	11694.337	37625.934
5892	79.24	11214.128	37624.051
10112	79.24	12931.992	36178.098
9746	79.22	12857.967	37462.977
13368	79.22	14745.217	39616.453
7386	79.14	11913.866	39120.113
14971	79.14	15421.933	40312.391
5961	79.12	11397.844	36732.855
13210	79.12	14449.876	37771.914
8965	79.1	12592.838	39071.16
313	79.1	8774.564	37173.168
6436	79.09	11440.46	38299.215
5987	79.05	11396.407	36117.508
10541	79.05	13250.614	39043.992
14227	79.01	15096.414	38288.258
2109	79.01	9998.03	37012.605
10574	78.89	13214.426	39950.555
4694	78.82	10890.793	35854.465
10828	78.78	13531.669	37793.688
7415	78.76	11976.43	39570.332
316	78.74	8956.935	37178.398
497	78.72	8916.842	39168.438
12324	78.68	14091.639	37339.449
11625	78.68	13910.04	37028.277
14176	78.66	15119.029	39180.496
1090	78.66	9455.767	36935.07
10815	78.61	13446.665	37975.23
8110	78.59	12249.565	33996.336
4621	78.57	10800.59	36645.148
9025	78.53	12590.936	38375.164
13821	78.51	15029.929	34988.883
11610	78.45	13782.999	37372.641
6548	78.4	11451.498	39630.016
6585	78.36	11411.83	40116.285
5979	78.28	11349.605	36356.93
10117	78.22	12969.574	35988.094
4285	78.19	10689.734	38799.066
4569	78.19	10778.204	37577.051
12652	78.19	14272.138	36855.453
11430	78.15	13892.243	39756.426
9406	78.15	12520.14	34441.164
947	78.09	9411.716	33760.758
12320	78.09	14092.852	37210.758
5914	78.07	11353.616	37072.227
4417	78.05	10908.772	39633.688
2167	78.05	10113.064	35849.219
8870	78.01	12470.223	40518.645
787	77.96	9218.85	35974.031
5854	77.94	11364.908	38272.91
9544	77.92	12717.082	34572.938
11261	77.88	13734.454	38178.285
5988	77.84	11258.731	36165.754
14500	77.74	15466.758	34133.355
13292	77.71	14588.722	39452.813
11154	77.67	13566.843	35870.293
11520	77.67	13900.48	37870.707
1264	77.67	9642.897	39511.254
3358	77.59	10386.82	34298.109
12411	77.59	14120.344	39121.258
11232	77.57	13727.212	37686.063
5883	77.51	11331.615	37813.43
7266	77.48	11886.831	37472.414
1696	77.48	9734.517	34863.934
10813	77.46	13469.825	37961.813
8910	77.46	12536.109	39565.016
8878	77.46	12611.27	40355.328
4518	77.44	10782.724	38499.27
2909	77.42	10226.46	39170.395
12421	77.38	14143.031	39425.848
11253	77.38	13734.76	38047.5
1776	77.34	9784.038	35976.879
801	77.32	9069.281	35627.32
14141	77.32	15067.908	40013.84
1543	77.28	9669.664	34663.734
13997	77.28	14905.166	38146.004
7390	77.28	12030.721	39141.051
8879	77.27	12520.548	40375.621
9009	77.23	12642.172	38795.102
9488	77.19	12891.648	33805.781
1554	77.17	9626.523	34609.461
54	77.15	8990.367	34225.426
9975	77.04	13102.311	39723.578
2160	76.98	10112.683	35958.551
7395	76.94	11982.669	39179.348
14995	76.94	15531.366	40362.496
12734	76.88	14355.246	35592.73
14570	76.88	15436.122	35794.891
9703	76.86	12763.642	36475.168
9560	76.83	12710.816	34699.406
75	76.81	8828.857	34492.09
12500	76.79	14301.007	39680.82
344	76.79	9018.146	37385.242
7516	76.75	12256.122	39386.895
283	76.75	8901.022	36945.809
15204	76.75	15557.297	37858.707
14953	76.73	15460.311	40184.98
13745	76.67	14786.26	34239.879
9329	76.67	12602.335	35049.715
7605	76.65	12194.259	38804.152
7109	76.63	12032.497	34215.91
3132	76.63	10342.512	36313.113
6807	76.63	11760.21	36021.516
2835	76.63	10208.33	37477.859
14059	76.58	15000.394	40113.922
9942	76.58	12911.104	40420.922
14003	76.56	15034.92	38362.602
1809	76.48	9727.703	36798.883
4731	76.46	10943.386	35754.684
9498	76.44	12744.255	33967.578
2027	76.42	10092.975	39272.168
2820	76.4	10118.86	37110.004
7506	76.4	12183.091	39553.465
584	76.33	9249.127	40394.734
14191	76.33	15216.17	38839.41
11144	76.33	13727.006	35651.621
4274	76.31	10594.916	38652.59
733	76.27	9101.22	36673.953
846	76.25	9202.525	35014.395
4069	76.23	10728.949	35474.234
10822	76.15	13365.241	37711.027
12511	76.12	14250.974	39395.625
4444	76.08	10910.193	38860.09
9976	76.02	13025.705	39743.18
15445	76.02	15640.239	34304.16
10840	76	13493.45	37637.457
6832	75.96	11742.546	35702.938
2693	75.94	10180.693	35293.074
11399	75.91	13964.785	40025.859
6238	75.91	11530.271	33832.395
5481	75.91	10976.007	36446.668
13756	75.89	14793.281	34072.77
14967	75.89	15296.402	40297.805
10647	75.87	13412.138	39855.316
5842	75.85	11306.927	38354.77
532	75.79	8915.769	39568.871
15447	75.79	15532.652	34017.168
335	75.77	8845.224	37282.906
8718	75.75	12460.719	38403.586
1419	75.73	9631.941	36474.957
997	75.68	9265.713	35167.031
2953	75.62	10333.463	40417.879
6301	75.58	11499.653	35108.727
7240	75.56	11875.67	36389.316
6239	75.56	11414.443	33884.984
6956	75.5	11740.364	33721.047
12564	75.48	14235.812	38335.77
1364	75.45	9545.971	37457.941
11943	75.39	14014.713	34863.156
1954	75.33	9846.688	39954.652
7286	75.33	11970.609	37774.52
2756	75.31	10256.771	36340.664
13168	75.31	14523.948	37034.957
10446	75.31	13213.376	36766.371
11353	75.29	13649.405	39931.434
76	75.25	9037.817	34520.449
11254	75.25	13703.627	38079.398
2007	75.24	9947.305	39941.66
3200	75.22	10481.26	35148.238
487	75.16	8843.643	39063.777
3031	75.12	10406.596	38506.855
10409	75.12	13203.129	36199.578
6696	75.1	11631.637	38037.668
539	75.1	8839.252	39696.348
4133	75.04	10577.694	36150.965
12747	75.02	14222.85	35263.617
6765	74.99	11624.549	36759.207
2967	74.97	10535.297	40089.488
9807	74.97	12774.203	38503.469
627	74.95	9050.858	38761.949
14563	74.91	15273.357	35713.328
398	74.89	8718.128	37892.73
4979	74.89	10779.104	34096.859
1838	74.83	9714.5	37361.324
13420	74.81	14780.389	37928.512
10642	74.81	13390.376	40479.766
3201	74.81	10370.138	35153.207
5769	74.79	11265.904	39524.313
7445	74.74	11989.38	40318.375
12492	74.74	14193.556	40060.145
7446	74.68	11906.374	40348.039
8793	74.64	12287.024	39021
3006	74.64	10520.479	38953.656
5739	74.64	11283.247	40160.461
214	74.62	8870.067	36173.617
12487	74.62	14363.61	40265.387
781	74.58	9121.364	36237.695
9817	74.58	12855.365	38629.367
5802	74.57	11378.902	38856.688
11507	74.57	13764.625	38304.273
1470	74.55	9650.355	35892.625
13936	74.55	15026.398	36557.414
2844	74.53	10223.63	37669.184
10397	74.47	13195.545	35883.871
14209	74.45	15195.019	38667.457
5724	74.45	11133.898	40521.059
12724	74.43	14246.478	35512.105
5882	74.43	11302.63	37809.516
13459	74.41	14803.721	37227.18
5894	74.37	11294.366	37631.305
15291	74.37	15562.543	37120.586
10033	74.37	12954.299	38274.828
7729	74.37	12157.751	37364.125
3171	74.35	10372.815	35521.422
11187	74.35	13631.618	36747.188
13481	74.35	14689.3	36962.016
14559	74.26	15430.255	35675.84
11429	74.24	13930.718	39745.41
11703	74.2	13897.668	35038.602
11216	74.18	13636.338	37340.684
4170	74.16	10690.381	36975.941
1124	74.16	9274.204	37744.969
6646	73.99	11758.179	38970.691
10274	73.99	13284.494	33589.766
11189	73.97	13712.251	36834.074
1928	73.95	9886.802	39274.746
5644	73.84	11161.274	38769.949
15008	73.78	15527.02	40114.738
12474	73.78	14325.387	40377.492
12451	73.78	14124.499	39998.465
15459	73.76	15644.449	33531.598
9722	73.76	12859.114	36824.98
14531	73.76	15399.264	34938.23
9758	73.74	12877.655	37664.105
2957	73.72	10391.982	40487.398
3926	73.7	10752.66	34770.059
1080	73.7	9399.774	36756.406
4704	73.68	10936.688	35935.98
4675	73.68	10817.099	35951.012
10191	73.63	13054.924	34948.805
13327	73.63	14472.518	40471.402
13918	73.61	14868.446	36130.492
2868	73.59	10182.662	38261.453
10516	73.57	13320.57	38556.434
10890	73.55	13371.415	36672.121
10434	73.53	13199.841	36643.105
7697	73.51	12224.85	37501.953
2829	73.49	10151.905	37323.602
6796	73.47	11770.294	36411.051
2901	73.45	10284.32	38967.977
1306	73.42	9667.303	38380.629
1265	73.42	9647.211	39536.855
9134	73.4	12554.66	37316.035
13365	73.38	14780.414	39730.66
13	73.34	8925.595	33647.379
9662	73.28	12696.151	35760.301
1290	73.28	9622.188	38876.379
11571	73.28	13819.136	37561.547
5577	73.26	11044.627	37925.211
9889	73.26	12796.211	40094.363
92	73.24	8777.176	34836.465
553	73.22	8752.796	39899.613
2678	73.21	10304.189	35098.832
3015	73.21	10340.311	38632.016
11431	73.19	13890.911	39790.719
225	73.17	8829.869	36294.969
10466	73.15	13189.915	37148.461
4066	73.15	10596.27	35428.906
2666	73.11	10208.802	35031.035
10769	73.11	13401.651	38794.152
10862	73.09	13474.823	37159.727
2376	73.07	10050.283	34003.039
8789	73.05	12389.341	38904.859
6352	73.05	11516.617	36538.199
11395	73.03	13875.361	39978.871
2955	73.01	10387.386	40468.039
15015	72.99	15600.842	39920.328
1452	72.99	9637.838	36004.078
4857	72.9	10854.945	34706.32
4699	72.9	10784.136	35897.035
7441	72.88	11951.456	40230.043
11178	72.86	13590.297	36613.566
4634	72.76	10747.149	36287.82
9201	72.76	12501.7	36735.176
13502	72.73	14751.321	36723.648
9628	72.71	12745.942	35360.492
8948	72.71	12567.304	39301.512
11175	72.71	13663.127	36583.875
15374	72.67	15596.072	35771.594
11252	72.67	13603.858	38001.156
589	72.67	9137.367	40129.773
1556	72.65	9640.053	34620.625
1969	72.65	9701.964	40249.035
14147	72.65	15099.096	40108.809
13080	72.59	14579.751	35442.371
215	72.53	8913.503	36175.949
14821	72.53	15318.026	37940.234
1914	72.52	9854.645	38950.52
5498	72.52	11053.809	36692.395
6616	72.44	11756.142	39724.348
4339	72.44	10684.354	39752.797
11233	72.42	13615.805	37699.348
1183	72.4	9395.862	39116.902
13929	72.38	14901.5	36370.113
7368	72.38	11907.361	38974.5
14256	72.38	15215.631	37916.27
14999	72.32	15600.893	40175.348
11609	72.3	13970.729	37326.258
1830	72.29	9719.331	37120.684
8089	72.29	12051.749	33904.527
10933	72.29	13500.022	35858.398
14786	72.27	15408.882	37062.344
653	72.25	9146.529	37770.438
2862	72.23	10250.481	38162.73
326	72.17	8810.362	37236.809
8504	72.17	12317.035	35168.641
11490	72.13	13875.539	38492.512
4416	72.11	10851.945	39565.039
9032	72.09	12640.253	38440.77
2139	72.09	10093.626	36272.609
12504	72.08	14311.665	39763.43
13131	72.08	14563.232	36376.387
13789	72.02	15004.564	33998.012
12727	72.02	14257.962	35549.711
6611	72	11718.285	39989.219
7932	71.92	12181.026	34486.867
7565	71.92	12047.124	39110.211
13159	71.9	14489.923	36861.348
1227	71.85	9418.679	40482.316
14792	71.83	15414.79	37163.09
5638	71.81	11033.988	38697.801
10970	71.81	13502.55	35184.145
8598	71.81	12311.174	36451.809
10999	71.81	13534.35	34337.82
1766	71.79	9845.182	35802.414
244	71.79	8966.295	36433.18
14027	71.77	15021.591	39071.926
563	71.77	8732.731	40039.07
1980	71.75	9927.832	40360.23
1883	71.75	9887.152	38285.199
7069	71.75	12018.26	33794.063
1372	71.71	9516.209	37281.93
9038	71.71	12490.661	38482.133
13425	71.69	14779.244	37722.426
1189	71.67	9268.591	39347.168
7804	71.65	12103.24	36121.523
273	71.65	8794.856	36838.805
12707	71.65	14278.012	35913.129
1276	71.62	9653.994	39473.309
6758	71.6	11640.671	36943.352
8700	71.54	12438.346	38192.727
7404	71.52	11954.154	39274.051
14140	71.5	15231.322	40010.465
10406	71.48	13177.877	36144.348
1162	71.44	9392.823	38468.684
1278	71.44	9683.807	39159.285
11620	71.39	13767.428	36973.316
6357	71.35	11500.089	36681.93
1093	71.33	9423.896	36986.727
6289	71.33	11409.637	34789.77
2178	71.31	10051.125	35732.207
8532	71.29	12361.736	35789.203
12304	71.29	14061.136	36949.012
4401	71.27	10872.568	39639.059
1223	71.19	9420.786	40410.352
6618	71.17	11790.789	39782.449
171	71.16	8903.867	35668.742
13815	71.14	14918.033	34880.695
7626	71.14	12100.84	38429.695
9577	71.12	12733.842	34881.031
12372	71.12	14164.521	38345.086
1394	71.1	9658.865	36796.352
1257	71.08	9640.541	39707.238
5383	71.08	11084.258	35087.973
2010	71.06	10014.723	39653.184
8895	71.04	12662.762	39866.234
12470	70.98	14260.473	40296.512
15305	70.98	15613.394	36910.523
6442	70.95	11530.385	38407.184
9733	70.93	12855.161	37181.715
663	70.89	9228.124	37636.855
8489	70.89	12403.015	34623.051
9979	70.85	13061.58	39780.254
6932	70.83	11725.622	33936.91
6282	70.83	11606.7	34707.605
5521	70.81	11159.31	36976.609
10658	70.77	13393.492	39638.031
4399	70.62	10774.696	39937.414
149	70.6	8819.641	35408.891
13645	70.6	14723.966	35168.023
7906	70.58	12074.988	35195.531
11371	70.52	13668.878	40494.93
9584	70.52	12836.493	34984.289
4958	70.52	10768.063	34300.82
10491	70.5	13253.765	37767.293
1713	70.49	9896.216	35157.066
12261	70.47	14188.089	36573.551
2958	70.37	10407.281	40493.125
1238	70.31	9502.54	40432.746
12449	70.31	14147.524	39927.816
12364	70.22	13976.48	38119.676
14413	70.22	15217.715	35731.18
7785	70.22	12241.296	36267.586
1829	70.22	9850.389	37098.375
3141	70.22	10441.433	36199.934
10758	70.16	13365.311	39044.586
12450	70.14	14052.229	39948.141
11142	70.14	13607.494	35636.477
616	70.14	9104.081	39197.508
5318	70.14	10977.133	34372.5
5703	70.12	11132.261	40234.965
966	70.08	9289.08	34266.703
13160	70.08	14575.193	36861.344
772	70.06	9069.693	36407.117
1428	70.04	9615.003	36306.461
7708	70.03	12118.941	37261.672
470	70.01	8813.41	38803.953
6746	69.97	11637.751	37542.078
1977	69.95	9916.104	40306.824
2154	69.93	9924.315	36209.414
14119	69.91	15110.203	40484.602
14994	69.91	15536.943	40347.102
825	69.89	9194.116	35508.23
13200	69.83	14593.661	37614.543
5994	69.78	11217.169	36212.598
7312	69.78	11954.456	38156.332
4582	69.72	10867.557	37413.98
11483	69.7	13765.828	38661.441
11952	69.7	14066.339	35149.305
3105	69.7	10371.638	36812.539
11614	69.64	13851.863	37128.824
12351	69.62	14154.291	37826.941
10326	69.62	13237.063	34485.07
6593	69.6	11571.316	40503.105
4180	69.55	10570.712	37128.203
4295	69.49	10693.952	38891.922
10444	69.49	13306.827	36731.078
4058	69.47	10625.922	35374.703
9714	69.45	12786.634	36615.492
8897	69.43	12474.373	39921.227
6617	69.43	11697.223	39753.988
1074	69.41	9381.994	36675.121
15006	69.37	15542.861	40099.465
11662	69.36	13838.906	36202.625
7413	69.34	11908.679	39450.605
13469	69.32	14829.891	37084.934
15357	69.26	15535.915	36061.848
13771	69.24	14651.448	33732.238
9956	69.22	13035.896	40008.43
14263	69.2	15169.016	37735.422
11199	69.18	13715.787	37036.613
1935	69.16	9814.446	39490.215
12259	69.11	14100.251	36554.531
8797	69.09	12462.692	39127.859
6353	69.03	11436.032	36545.465
14615	69.01	15439.405	36480.414
14550	69.01	15462.42	35324.125
5492	68.97	11078.52	36607.844
12456	68.93	13999.706	40205.238
1196	68.93	9372.44	39506.805
10437	68.9	13179.736	36686.691
9325	68.9	12673.04	34997.176
11002	68.9	13479.407	34361.352
11529	68.84	13809.489	37708.363
8811	68.84	12378.528	39403.434
5729	68.84	11189.941	40419.922
14562	68.82	15298.908	35702.648
8706	68.82	12384.283	38310.359
6077	68.78	11309.672	34405.289
14057	68.76	14948.852	40087.848
7254	68.76	12027.904	36942.758
5659	68.76	11175.932	39085.801
5681	68.74	11180.87	39625.535
8866	68.72	12452.218	40403.23
4355	68.68	10611.943	40193.402
14845	68.68	15426.917	38516.566
10515	68.65	13169.801	38479.359
6870	68.61	11672.011	35064.902
13137	68.55	14528.184	36503.781
99	68.55	8849.958	34934.023
5245	68.47	11015.06	33736.648
15453	68.46	15582.375	34007.566
3303	68.46	10353.651	34616.902
10895	68.44	13457.019	36429.102
6910	68.4	11691.691	34218.207
13933	68.4	15045.392	36493.246
14011	68.36	14936.061	38639.047
3273	68.34	10448.334	34704.063
13543	68.3	14643.848	35864.258
2973	68.28	10409.092	39744.242
3122	68.26	10528.864	36439.52
1200	68.26	9417.025	39547.93
145	68.26	8898.898	35381.871
12264	68.24	14176.464	36633.199
11974	68.24	14140.055	35629.863
6331	68.23	11416.24	36184.969
12402	68.19	14036.822	38880.035
15021	68.17	15551.278	39482.043
481	68.13	8775.816	38928.191
14513	68.07	15458.325	34583.648
3307	68.07	10333.639	34634.387
1511	68.01	9531.757	35165.621
6395	68	11503.451	37321.695
14902	68	15330.515	39287.777
2005	67.94	9971.301	39934.102
5634	67.94	11173.311	38622.602
3172	67.92	10541.878	35534.141
14138	67.86	15132.107	39971.188
15054	67.84	15524.549	38748.234
1570	67.82	9519.692	34063.91
1191	67.8	9321.876	39380.203
5748	67.71	11364.182	40078.813
5263	67.71	11185.887	33900.988
625	67.69	9156.314	38966.27
9344	67.67	12504.462	34672.645
5557	67.65	11030.782	37502.973
14426	67.61	15233.049	35364.188
8998	67.61	12618.43	38973.699
12781	67.55	14228.759	34553.055
277	67.55	8952.131	36876.523
2055	67.54	9936.91	38509.012
7897	67.54	12184.567	35340.516
9922	67.54	12737.171	40454.309
1263	67.52	9620.463	39497.574
4625	67.5	10768.44	36737.723
11255	67.5	13548.97	38108.422
11358	67.5	13593.377	40123.969
8825	67.46	12383.932	39580.477
56	67.46	8819.981	34239.711
4514	67.44	10962.745	38478.121
2259	67.44	9966.796	34827.367
14377	67.44	15160.852	35941.086
1342	67.44	9560.173	37807.254
9452	67.44	12577.054	33718.59
9533	67.36	12779.795	34527.184
6473	67.36	11423.112	38716.52
601	67.34	9047.974	39694.211
445	67.34	8937.447	38528.285
8116	67.31	12224.793	33701.035
15401	67.27	15506.032	34821.289
11389	67.25	13841.503	40174.93
121	67.21	8905.916	35128.973
7132	67.19	12021.358	34861.359
957	67.17	9373.67	34118.723
4137	67.15	10730.641	36206.41
5884	67.15	11233.469	37824.574
11446	67.13	13894.046	39180.195
12544	67.11	14281.545	38626.27
10114	67.11	12945.752	36193.355
4626	67.06	10898.881	36425.551
13601	67.06	14796.509	35319.73
10041	67.06	13055.236	38071.867
2398	67	10025.037	33562.707
1269	67	9524.771	39333.434
11456	67	13800.398	39088.008
12318	66.94	14057.241	37173.324
13328	66.88	14523.368	40520.855
112	66.87	8785.445	35017.746
14414	66.83	15055.422	35739.578
15239	66.81	15531.222	37411.363
3354	66.77	10336.501	34269.633
7348	66.77	12040.019	38612.5
6632	66.75	11771.459	39014.336
986	66.73	9457.258	34849.563
8935	66.71	12542.948	39207.594
10352	66.71	13218.272	34893.621
4976	66.71	10887.492	34086.27
9917	66.67	12720.482	40383.027
4400	66.65	10760.315	39941.785
13189	66.64	14537.262	37542.578
10791	66.64	13392.588	38241.234
9747	66.62	12721.889	37485.453
4439	66.62	10949.043	39126.508
3062	66.6	10535.607	37564.371
12651	66.5	14258.299	36847.367
5647	66.48	11056.458	38839.324
13555	66.48	14768.855	35706.512
8990	66.46	12633.204	38902.063
13377	66.44	14746.686	39213.504
14761	66.44	15439.498	36947.145
3048	66.42	10431.068	37879.523
6300	66.42	11436.104	35081.207
2018	66.41	9906.05	39577.68
597	66.41	9220.679	39809.59
1695	66.41	9895.841	34860.488
1410	66.39	9653.787	36705.758
1508	66.39	9538.355	35455.395
6515	66.37	11579.704	39174.852
4579	66.33	10812.275	37392.852
5770	66.33	11227.277	39525.438
13375	66.33	14707.757	39448.762
10540	66.27	13188.408	39025.09
13215	66.18	14535.9	37837.121
7414	66.18	11909.698	39547.355
2667	66.16	10221.925	35036.387
12642	66.14	14321.869	36960.852
5617	66.12	11054.355	38548.113
8586	66.06	12420.005	36379.656
12630	66.04	14287.48	37332.199
5441	66.04	11055.032	35897.219
826	66.04	9099.018	35544.813
13130	66	14560.726	36344.496
6803	65.97	11764.173	36137.07
11206	65.97	13589.413	37168.277
6574	65.89	11540.363	39843.523
1792	65.87	9849.949	36433.543
12593	65.85	14324.85	37834.371
4334	65.83	10719.91	39715.426
10921	65.79	13350.049	36197.012
12547	65.75	14273.583	38360.594
1781	65.75	9692.868	36153.441
10780	65.74	13344.113	38446.215
9715	65.72	12749.138	36620.363
3024	65.72	10369.506	38367.633
7425	65.68	11836.226	39722.152
14693	65.62	15289.97	36720.078
12467	65.6	14190.729	40510.063
6283	65.56	11485.872	34735.02
6391	65.54	11596.523	37266.465
14040	65.54	14964.435	39843.277
1105	65.54	9374.027	37385.289
6245	65.51	11447.623	34001.43
15386	65.51	15674.734	35417.742
2188	65.51	10046.199	35538.621
11264	65.47	13662.805	38183.785
10631	65.45	13241.27	40501.531
2578	65.45	10227.599	34397.953
14038	65.45	14978.397	39654.512
12442	65.43	14073.845	39798.367
2118	65.39	10051.466	36673.875
9973	65.35	13066.063	39688.359
13525	65.35	14677.876	36140.539
13133	65.31	14607.424	36435.949
7465	65.31	12177.123	40381.688
1023	65.31	9378.759	35720.648
5598	65.29	11117.092	38298.605
1827	65.29	9784.385	36972.906
9983	65.26	13010.362	39623.113
13873	65.26	14906.288	35726.719
7612	65.24	12079.865	38520.801
11241	65.24	13623.173	37831.656
1424	65.22	9626.906	36523.98
3008	65.22	10413.505	38672.473
13535	65.22	14776.512	36027.078
12370	65.22	14016.58	38314.242
8898	65.18	12537.641	39642.711
6463	65.16	11588.621	38539.855
759	65.16	9091.992	36543.203
1788	65.14	9766.189	36282.672
10387	65.14	13279.191	35621.059
13766	65.12	14778.887	33889.316
14535	65.08	15287.819	34984.992
9076	65.05	12477.348	37917.266
11238	65.05	13735.553	37788.375
12635	65.05	14370.051	37179.535
11281	65.01	13727.519	38446.863
239	64.97	8869.214	36394.813
1173	64.97	9380.149	38785.625
5563	64.97	11073.979	37654.355
3351	64.97	10534.763	34230.875
10907	64.95	13392.735	36549.602
6398	64.91	11417.759	37382.641
7305	64.87	12016.502	37975.242
1334	64.82	9530.414	38026.48
14585	64.78	15468.538	36042.406
14457	64.76	15190.915	34595.367
13728	64.68	14805.565	34616.805
5422	64.68	10997.969	35622.5
11201	64.68	13714.651	37103.133
13380	64.68	14629.416	39049.809
15123	64.64	15500.953	38170.488
3004	64.64	10444.563	38874.746
1350	64.62	9523.141	37658.711
10508	64.62	13318.233	38232.648
2093	64.61	9998.107	37252.785
14987	64.55	15470.761	40496.266
7476	64.53	12259.503	40480.895
1409	64.49	9586.408	36663.152
14020	64.49	14939.302	38828.953
1032	64.47	9339.014	35799.516
12862	64.47	14265.479	33693.23
2225	64.47	9914.505	35159.945
11221	64.43	13715.98	37540.703
5366	64.41	11167.538	34897.191
13534	64.41	14651.271	35993.766
7482	64.39	12125.418	40230.707
3352	64.38	10495.27	34242.227
11145	64.36	13588.175	35681.324
14846	64.34	15444.581	38549.285
10026	64.26	13002.004	38470.113
1242	64.26	9507.281	40003.301
10501	64.26	13222.516	38056.047
11657	64.24	13924.632	36361.332
10481	64.24	13298.477	37543.973
10882	64.22	13495.476	36598.324
13518	64.22	14714.442	36575.844
6594	64.22	11824.958	40297.172
1707	64.18	9689.687	35058.109
12691	64.13	14190.575	36069.133
1075	64.11	9340.05	36698.727
998	64.11	9438.245	35167.469
596	64.11	9125.067	39803.949
6866	64.09	11830.314	35000.57
7919	64.07	12250.046	34942.035
4553	64.07	10879.995	37990.828
1152	64.07	9391.858	38250.398
13206	64.05	14414.696	37703.555
6284	64.05	11561.984	34735.867
6335	64.05	11488.201	36269.996
15261	64.05	15577.372	37255.234
4711	64.03	10965.682	35689.898
1988	63.99	10108.882	40485.254
2924	63.92	10240.265	39801.984
4434	63.92	10810.395	39066.609
12620	63.9	14329.323	37223.488
10643	63.9	13481.175	40505.645
13917	63.86	14979.788	36086.605
8624	63.86	12441.191	37027.988
5403	63.84	11157.583	35329.508
7477	63.84	12123.807	40512.164
9919	63.8	12864.508	40414.133
5881	63.78	11333.095	37787.391
948	63.74	9459.497	33765.949
10760	63.71	13429.511	39055.336
12735	63.63	14219.544	35606.211
1370	63.59	9615.735	37235.316
15195	63.59	15599.073	37768.172
12438	63.59	14094.109	39722.188
11484	63.59	13914.699	38356.156
4132	63.55	10725.501	36101.938
13058	63.53	14562.363	34805.168
123	63.53	8739.748	35169.16
11433	63.49	13937.78	39540.043
437	63.49	9038.125	38435.617
430	63.46	8952.428	38323.402
5424	63.46	11075.891	35655.836
657	63.4	9165.699	37554.723
7159	63.4	12041.117	35355.977
4002	63.4	10721.868	35031.887
5532	63.36	11139.747	37023.43
12250	63.32	14023.58	36424.715
2147	63.3	10031.866	36398.859
1964	63.26	9739.439	40155.074
12609	63.23	14265.436	37441.992
6170	63.21	11328.771	33641.789
10616	63.19	13222.985	40431.59
7427	63.19	12040.195	39787.645
189	63.17	8938.312	35801.93
2071	63.17	10059.212	37880.809
14954	63.17	15409.322	40190.074
4371	63.15	10793.341	40485.266
12472	63.15	14289.399	40328.383
8854	63.11	12390.29	40079.746
4176	63.07	10707.169	37062.207
602	63.07	9078.565	39698.293
14760	63.07	15316.949	36937.484
10857	63.03	13373.62	37072.414
1464	63.02	9515.626	35834.758
11293	62.98	13656.505	38705.313
577	62.92	9006.902	40256.465
2030	62.92	9964.64	38859.438
588	62.92	9235.137	40513.508
11383	62.9	13905.931	40144.551
13960	62.86	15002.658	37136.395
8737	62.8	12459.36	38483.234
10009	62.79	12970.95	38836.672
14208	62.79	15056.966	38653.648
4159	62.77	10619.558	36601.672
12394	62.75	14128.296	38753.844
14103	62.67	15084.32	40364.078
4215	62.65	10663.16	37574.297
827	62.63	9124.489	35544.973
5931	62.59	11203.857	37166.152
7127	62.56	12034.198	34656.793
12624	62.52	14371.557	37294.762
6726	62.42	11804.602	37818.715
5993	62.4	11356.702	36207.773
13404	62.4	14745.012	38437.047
5798	62.29	11308.394	39063.926
1284	62.23	9504.426	39016.098
7514	62.23	12254.283	39337.152
15153	62.21	15483.377	37976.109
1595	62.21	9528.945	33845.461
233	62.13	8782.894	36383.535
9196	62.13	12503.266	36641.758
1188	62.13	9373.73	39340.652
9941	62.13	12961.612	40367.914
2090	62.12	9973.412	37465.496
10119	62.12	12960.665	36002.043
11127	62.12	13643.764	35241.488
612	62.12	9228.847	39352.93
5720	62.1	11187.577	40454.773
9156	62.1	12591.163	37205.473
6524	62.1	11529.186	39330.277
11285	62.08	13597.966	38585.68
6053	62.06	11262.53	34686.004
8820	62.06	12421.011	39534.523
12310	62.04	14064.474	37066.098
1197	62.04	9267.075	39509.469
11164	62	13666.322	36228.016
12517	62	14204.163	39006.996
7366	62	11872.802	38885.563
13317	61.98	14525.169	40177.328
12356	61.96	14027.308	37896.051
4389	61.94	10901.485	40230.871
6622	61.92	11655.119	39363.367
9519	61.9	12853.179	34366.023
11612	61.9	13846.601	37108.359
12416	61.89	14163.451	39210.316
1737	61.89	9696.093	35421.328
13408	61.85	14786.021	38203.906
1357	61.77	9669.301	37400.121
6470	61.77	11540.1	38679.117
2980	61.75	10424.95	39559.496
8553	61.73	12273.53	35894.652
5972	61.73	11378.085	36575.008
9742	61.71	12738.322	37370.203
1262	61.71	9669.415	39747.156
14492	61.69	15440.258	33786.961
573	61.69	8999.771	40211.453
11374	61.66	13878.185	40309.852
5975	61.62	11208.439	36320.344
15397	61.62	15652.941	35217.297
6605	61.62	11655.786	40192.887
1249	61.58	9576.089	40058.863
6319	61.58	11403.529	35720.512
9575	61.54	12791.297	34854.344
12520	61.52	14215.489	39019.297
14960	61.48	15283.286	40230.129
9970	61.46	13103.285	39669.398
15341	61.46	15651.255	36534.207
1984	61.43	10051.128	40427.797
12758	61.39	14326.783	34938.453
8618	61.39	12313.947	36963.293
5951	61.39	11219.907	36875.344
2915	61.39	10241.836	39284.559
1245	61.39	9684.515	40021.066
14493	61.37	15278.398	33833.109
7637	61.33	12049.34	38255.32
5294	61.27	11014.722	34183.719
10010	61.22	12953.088	38937.891
11279	61.18	13667.657	38368.922
4561	61.16	10923.126	37827.578
12505	61.12	14310.106	39631.934
4443	61.12	10951.685	38854.105
6624	61.02	11768.159	39397.156
296	61.02	8885.25	37025.641
5747	61.02	11222.629	40063.957
10478	60.99	13262.038	37427.313
769	60.99	9166.157	36351.109
11994	60.99	14060.349	35912.145
7307	60.97	11845.421	38078.82
260	60.93	8921.586	36586.293
4605	60.91	10822.963	36946.66
10017	60.91	12907.773	38751.828
6370	60.91	11579.665	36910.16
9993	60.91	12956.201	39353.563
12424	60.89	14100.164	39525.891
12423	60.87	14018.916	39520.094
9874	60.85	12829.92	39750.957
4576	60.83	10909.184	37656.199
9307	60.83	12504.161	35317.613
3798	60.83	10610.036	34049.098
6776	60.79	11711.275	36609.313
9718	60.79	12719.577	36696.313
9005	60.7	12523.105	38743.348
5799	60.68	11269.369	39138.957
10049	60.68	13067.157	37992.875
14154	60.66	15190.67	39955.734
15080	60.64	15552.112	38280.535
15326	60.54	15624.756	36607.406
7678	60.54	12104.139	37578.207
4440	60.54	10850.201	39149.488
9972	60.53	12983.28	39681.906
1658	60.51	9697.852	34395.105
5721	60.47	11095	40466.305
1221	60.47	9421.158	40320.27
13410	60.45	14830.581	38237.32
10803	60.45	13403.915	38127.301
5470	60.43	11164.575	36261.461
13320	60.41	14499.321	40237.461
13467	60.39	14822.146	37343.82
7777	60.37	12179.16	36878.563
11776	60.3	13926.164	33836.789
1158	60.3	9421.449	38421.281
12490	60.28	14231.035	40007.371
1287	60.26	9630.716	39056.43
4299	60.24	10681.593	38933.176
4296	60.24	10749.859	38894.574
9060	60.24	12686.029	38033.609
432	60.24	8868.146	38352.91
8892	60.2	12642.691	40056.168
10063	60.18	12980.312	37527.219
9727	60.18	12789.217	37031.359
15352	60.18	15598.22	35974.824
10983	60.16	13487.95	34951.199
630	60.12	9191.836	38603.461
14816	60.12	15472.837	37811.109
4349	60.1	10742.371	40114.367
14825	60.08	15428.362	38034.309
6653	60.08	11748.203	38763.098
1099	60.07	9460.685	37161.105
4535	59.97	10936.745	38086.988
3089	59.95	10459.287	37164.293
8826	59.95	12322.716	39589.73
1167	59.91	9446.294	38673.711
9840	59.91	12731.344	39315.477
12455	59.91	14063.015	40137.012
6657	59.78	11662.987	38799.348
13105	59.78	14579.861	36003.391
11604	59.76	13900.355	37517.594
13923	59.74	14914.534	36208.48
2014	59.7	10071.229	39481.586
4342	59.68	10744.626	39797.414
8623	59.66	12358.247	37023.727
11323	59.66	13613.823	39453.668
6478	59.64	11538.718	38785.859
1962	59.64	9750.608	40045.402
6356	59.64	11405.839	36643.293
6602	59.63	11808.551	40479.023
8583	59.59	12394.157	36255.367
8928	59.55	12558.081	39468.324
6396	59.55	11516.143	37342.652
2926	59.53	10155.481	39906.781
234	59.53	8938.966	36386.797
1251	59.51	9526.616	39835.629
118	59.49	8778.543	35105.27
7335	59.47	11873.16	38471.41
1076	59.43	9394.205	36701.59
4446	59.41	10967.2	38904.574
5727	59.4	11304.257	40365.379
516	59.38	8869.177	39499.926
7434	59.36	11865.987	40085.02
4403	59.36	10762.005	39690.039
2889	59.36	10290.294	38764.859
14787	59.34	15466.938	37067.188
12019	59.3	14176.754	36003.492
4228	59.3	10589.957	37718.875
3357	59.28	10526.527	34292.742
4202	59.28	10675.809	37472.945
3661	59.24	10639.501	33659.551
12619	59.2	14311.133	37224.762
11514	59.2	13875.022	38065.43
7271	59.17	11835.444	37547.078
11109	59.15	13717.877	34594.125
4269	59.15	10564.822	38580.645
14911	59.13	15438.306	39418.035
15458	59.13	15653.669	33838.008
5763	59.13	11256.293	39670.406
4303	59.11	10578.183	39017.273
14991	59.11	15567.998	40314.34
10765	59.11	13547.313	38987.426
1219	59.09	9284.735	40205.316
6859	59.07	11637.928	35265.551
628	59.07	9225.32	38777.617
6683	59.07	11824.937	38416.336
11240	59.05	13609.227	37807.031
1780	59.03	9838.271	36066.074
6526	59.03	11590.205	39409.371
10110	59.03	12927.295	36152.574
2908	59.03	10151.507	39151.742
9224	59.01	12664.497	36319.59
7358	58.99	11903.652	38820.262
12391	58.99	14126.782	38728.117
6846	58.95	11660.891	35338.789
9304	58.95	12530.984	35518.336
1148	58.94	9417.562	38189.766
10564	58.94	13250.279	39855.762
11219	58.9	13645.015	37478.18
15111	58.86	15518.782	38121.336
13306	58.86	14521.521	39986.891
8864	58.86	12414.578	40319.766
7319	58.82	11885.232	38242.895
650	58.82	9142.072	37983.215
421	58.73	8713.85	38135.723
4348	58.71	10594.814	40017.336
12422	58.71	14090.297	39433.848
91	58.65	8992.978	34830.617
5298	58.63	11164.558	34242.109
11488	58.63	13893.041	38405.063
3029	58.63	10354.471	38459.328
350	58.63	8911.676	37439.938
340	58.63	8729.617	37365.117
6450	58.61	11478.288	38483.551
14165	58.59	15069.557	39604.996
11940	58.57	14052.008	34842.121
13106	58.57	14413.701	36005.992
329	58.53	8787.7	37256.453
4502	58.53	10768.662	38393.352
11983	58.53	14142.901	35783.734
9470	58.5	12525.668	33665.004
13389	58.5	14730.439	38899.254
8111	58.48	12144.246	34003.887
13164	58.48	14501.22	36931.254
5853	58.48	11205.75	38268.434
6438	58.46	11501.993	38308.965
5289	58.44	11007.532	34131.391
7179	58.44	11860.154	35516.586
12329	58.42	14191.037	37555.867
6547	58.42	11464.611	39621.059
5707	58.38	10990.676	40264.617
2092	58.38	10004.643	37495.09
13468	58.36	14762.771	37072.492
11226	58.27	13560.928	37631.941
1107	58.25	9371.5	37441.648
10787	58.21	13438.814	38194.172
12587	58.19	14219.166	37792.633
1943	58.15	9697.559	39644.926
6035	58.13	11245.216	35286.336
15372	58.13	15691.146	35758.949
230	58.13	8859.528	36361.078
12550	58.07	14229.051	38405.316
2747	58.07	10268.566	36275.309
13489	58.05	14775.103	37012.391
1496	58.04	9552.253	35305.477
14302	58.02	15056.186	36666.953
11346	57.96	13555.474	39702.621
5618	57.96	11078.757	38550.863
10781	57.94	13486.65	38448.223
3057	57.9	10469.68	37732.746
8610	57.9	12355.422	36848.535
1848	57.88	9878.752	37583.82
13074	57.86	14419.782	35326.996
15308	57.84	15543.732	36974.676
6068	57.84	11260.003	34350.91
15000	57.82	15644.667	40189.484
5699	57.81	11005.087	40210.945
1879	57.77	9875.318	38211.164
10891	57.75	13541.191	36681.211
1859	57.75	9696.65	37944.484
2857	57.75	10166.265	37946.359
5745	57.73	11301.11	40265.066
431	57.71	8985.598	38330.293
5069	57.67	10874.585	33812.434
8580	57.65	12316.614	36161.805
690	57.65	9192.93	37313.148
2894	57.61	10294.172	38783.016
10842	57.61	13419.688	37404.453
544	57.61	9007.581	39761.516
4566	57.59	10966.694	37546.43
2119	57.58	9983.141	36682.266
8735	57.54	12399.942	38469.551
2795	57.54	10137.211	36583.645
7437	57.52	12028.086	40196.34
1721	57.5	9725.789	35222.914
14170	57.48	15256.707	39368.176
12509	57.48	14358.119	39366.234
7345	57.46	11943.875	38590.559
6280	57.42	11455.512	34615.875
1963	57.4	9776.63	40090.633
4571	57.38	10907.633	37598.09
168	57.38	9024.314	35640.512
5833	57.37	11354.914	38601.801
2028	57.35	9909.231	39299.594
11979	57.35	14187.859	35705.18
5986	57.33	11222.457	36115.648
1012	57.29	9420.549	35582.172
312	57.29	8836.927	37162.852
7138	57.25	11914.706	35083.293
13370	57.23	14658.081	39368.711
6630	57.23	11779.642	39295.48
10261	57.23	12977.229	33568.172
556	57.19	8815.14	39956.773
7740	57.15	12185.268	37096.598
3028	57.12	10454.306	38454.063
6642	57.12	11728.222	38862.477
7517	57.1	12129.047	39403.859
7407	57.1	11989.808	39351.617
10483	57.08	13320.203	37593.164
13977	57.06	14965.219	37634.738
13056	57.06	14526.296	34792.566
6652	57.06	11807.413	38758.363
4413	57.04	10841.384	39529.672
9087	57.04	12573.801	37553.328
14174	56.96	15053.396	39422.719
4533	56.94	10900.473	38070.371
8661	56.94	12347.528	37662.719
6296	56.92	11610.826	35034.301
10847	56.92	13459.641	37466.859
[truncated: 1,969 more rows]
