# Supplementary material for: Insights on the Control of Yeast Single-Cell Growth Variability by Members of the Trehalose Phosphate Synthase (TPS) Complex
Source: Front Cell Dev Biol. 2021 Jan 28;9:607628. doi: 10.3389/fcell.2021.607628 (PMC7876269; doi:10.3389/fcell.2021.607628)
Supplement: Supplementary file 2 [file Data_Sheet_1.ZIP › final_code/input_datasets/Ntd-TSL1_SortedCells2_plus_t2.csv]

Id	Area (µm²)	Centre X Position (µm)	Centre Y Position (µm)
6295	234.11	10261.402	34479.324
11169	231.48	11949.831	33810.5
12337	229.42	12683.547	34507.27
15556	227.27	13416.623	38318.887
11180	221.4	11949.526	33903.063
18620	216.94	14433.805	33797.266
17164	209.7	14123.743	38885.691
9398	208.74	11225.679	36493.844
6433	207.34	10543.089	33519.137
9456	201.45	11376.052	37345.883
15898	201.44	13571.797	38821.48
4120	198.54	9434.623	35927.039
9930	198.22	11604.035	36557.574
17369	196.89	14131.877	36689.355
9988	193.27	11627.392	35615.199
12076	191.99	12319.973	35656.219
2806	190.51	8887.482	38745.793
7424	190.42	10759.526	39176.98
1437	186.3	8396.355	37347.84
3526	185.61	9186.361	37301.98
12040	182.44	12398.23	36349.676
10268	179.84	11792.651	34321.207
2878	179.78	8988.046	38113.598
8886	179.01	11185.779	35812.523
5362	177.02	9849.396	33531.383
10969	176.27	11882.056	36633.445
11108	175.89	11913.836	34650.813
2793	175.85	8901.3	38648.07
11919	175.66	12370.355	38038.066
9578	175.18	11367.783	38772.746
18568	174.22	14485.413	34164.887
8287	174.07	10810.832	36723.301
9960	171.96	11492.356	36172.246
13947	171.65	13272.203	38388.035
3090	171.46	8929.1	35109.305
12998	171.02	12745.372	36317.465
16032	170.39	13694.809	38030.355
7226	168.76	10359.764	38032.102
1696	167.9	8478.709	39334.34
3358	167.19	9095.847	34954.426
18560	166.75	14583.876	34347.148
11532	166.63	12275.522	36642.73
7640	166.46	10750.711	36588.367
5087	166.12	9786.762	37345.02
11442	166.02	12249.229	35316.953
12851	165.62	12788.557	38845.648
16934	165.44	13941.037	38066.094
17641	164.97	14421.236	33247.664
9400	164.37	11342.888	36560.707
9011	163.18	11199.118	34170.617
5975	163.09	10286.016	39268.355
10101	162.44	11632.715	33810.93
4431	162.24	9646.7	33746.422
4251	162.13	9464.792	34500.289
17167	161.34	14144.287	38953.32
17158	161.23	14146.182	39086.047
17506	161.09	14173.338	34495.078
9082	160.92	11157.448	33264.566
4175	160.92	9482.142	35517.328
1652	160.81	8449.437	39915.93
5077	160.42	9901.445	37249.922
15727	160.33	13553.936	38938.891
18519	159.96	14602.539	35020.332
11335	159.68	12192.699	34093.984
17122	159.56	14024.437	39443.043
2414	159.37	8758.294	36721.07
17001	159.33	13933.897	38951.555
18551	159.29	14633.968	34465.254
11908	159.22	12473.705	38229.758
9389	159.14	11310.302	36235.051
8475	158.74	10952.723	39395.324
8723	158.05	11125.768	38073.164
8868	157.88	10991.611	36205.391
13996	157.82	13319.329	37792.129
15956	157.55	13684.689	38173.672
6487	157.49	10462.949	34093.664
10862	157.36	11912.422	37687.078
18188	157.28	14464.668	39396.211
12498	157.24	12516.048	36920.262
12108	157.11	12391.889	35403.441
17378	157.07	14042.13	36499.602
7623	156.5	10690.243	36975.551
6092	156.32	10184.847	37615.91
3938	156.32	9370.237	37824.363
10394	156.28	11809.913	36223.992
15728	155.94	13412.398	38967.566
16571	155.67	13944.543	33795.637
18628	155.23	14618.03	33579.367
16380	154.96	13611.695	34873.625
17204	154.9	14203.297	38172.391
3083	154.87	8857.946	35562.223
17093	154.5	14180.751	39833.242
5016	154.48	9821.887	38019.773
6322	154.44	10259.367	34058.078
14276	154.39	13225.542	33762.141
13913	154.29	13248.291	38858.32
9817	154.29	11507.634	38315.594
11813	154.23	12460.79	39563.934
17897	154.23	14387.003	36706.332
16595	154.16	13798.967	34026.652
14147	154.14	13281.928	35458.34
7543	154	10586.831	37914.488
18461	153.74	14434.202	35655.738
12032	153.51	12373.658	36252.043
14404	153.2	13352.752	33211.527
11381	152.87	12077.579	34588.137
14496	152.85	13413.491	34441.727
18254	152.74	14630.326	38313.754
10521	152.68	11644.229	37769.41
14635	152.68	13511.997	36979.766
5817	152.37	10072.891	39033.23
4691	152.34	9587.507	36775.016
14284	151.97	13335.207	33496.781
3448	151.67	9199.737	36220.59
6031	151.49	10142.038	38168.551
14444	151.47	13412.158	33819.445
17399	151.11	14130.959	36094.234
17134	150.86	14156.371	39376.609
4914	150.82	9715.402	39510.441
14424	150.71	13505.01	33574.516
1832	150.61	8446.303	37227.594
6175	150.55	10164.659	36475.566
16286	150.13	13743.755	35852.348
4795	150.08	9494.862	38498.336
4144	150.06	9322.813	35580.273
822	149.75	8109.153	37694.555
14409	149.52	13406.152	33334.566
841	149.52	8193.234	37630.957
17303	149.5	14199.975	37205.188
4126	149.46	9318.39	35750.098
10127	149.42	11597.999	33711.848
5724	149.4	10025.2	37636.445
8189	149.37	10972.138	35031.359
412	149.37	7909.386	37675.371
9171	149.27	11218.811	33878.352
10776	149.25	12054.733	39003.676
18417	149.23	14430.202	36250.121
5749	149.08	9982.67	38183.27
1283	149.08	8277.177	34772.113
9071	148.83	11114.76	33211.25
13319	148.45	13027.438	34408.934
15742	148.39	13437.247	39161.496
978	148.24	8183.29	35763.309
12138	148.12	12412.843	34833.254
6006	147.91	10170.851	38478.789
4477	147.89	9560.66	34533.035
10125	147.81	11547.484	33697.57
8216	147.74	10911.919	35393.785
13421	147.72	13048.301	35720.754
14206	147.58	13330.499	34798.387
7205	147.39	10462.607	37535.758
14563	147.18	13538.465	35824.926
5410	147.14	10007.681	33224.031
819	147.07	8091.583	37679.84
15869	146.82	13694.18	39322.238
6393	146.8	10245.1	33060.742
10113	146.78	11471.424	33925.043
11448	146.74	12159.004	35425.996
16307	146.49	13627.367	35734.617
7132	146.45	10518.98	36885.363
14070	146.32	13144.84	36747.254
2519	146.2	8830.845	38123.809
18259	146.18	14581.423	38443.879
18163	146.11	14481.762	39731.094
3241	145.82	8972.468	33160.391
14297	145.76	13153.806	33557.047
2313	145.72	8823.846	35129.348
14403	145.63	13464.148	33199.145
9361	145.44	11396.703	35897.367
11324	145.32	12249.259	33933.988
11892	145.19	12448.25	38374.758
17332	145.19	14049.152	36953.18
16220	145.17	13575.738	36796.766
16369	144.98	13714.322	35073.449
1346	144.98	8257.259	35811.863
10868	144.88	11849.615	37773.156
372	144.59	7958.16	37053.148
15837	144.52	13732.63	39685.113
12590	144.46	12587.917	37725.063
11702	144.4	12272.558	38933.332
18515	144.21	14466.025	34996.578
9579	144.19	11223.547	38841.512
1470	144.08	8271.74	37804.563
8257	144.02	10814.941	36268.121
9157	143.89	11329.816	33782.484
11614	143.77	12155.856	38029.59
5662	143.77	10030.323	36827.18
4927	143.73	9916.421	39345.895
17484	143.71	14178.258	34892.43
3673	143.66	9189.3	39108.988
13757	143.58	13126.549	39285.355
10454	143.31	11736.364	37066.016
15794	143.27	13394.361	39856.078
13557	143.2	13034.369	37488.941
5012	143.18	9802.652	38206.281
16296	143.1	13622.657	35617.848
11228	142.97	12043.245	33098.832
4891	142.97	9839.623	39759.098
10321	142.79	11684.794	35226.973
13424	142.49	13092.812	35793.773
9592	142.37	11210.803	39023.441
9113	142.33	11266.859	33182.387
4906	142.22	9896.844	39634.203
8069	142.2	10800.687	33568.348
11136	142.18	12013.953	34336.504
12608	142.06	12614.049	37963.621
8425	142.06	10880.602	38816.805
16409	141.97	13627.545	34597.352
1993	141.83	8612.167	35112.121
17845	141.8	14248.047	35797.109
16670	141.57	13983.043	34991.543
7580	141.55	10691.742	37433.883
5614	141.47	10043.889	36293.871
16753	141.45	13915.395	36276.738
1797	141.37	8621.314	37689.191
14529	141.32	13535.585	35163.051
1661	141.26	8514.213	39638.141
3700	141.24	9149.225	39497.695
12241	141.22	12579.836	33192.227
12841	140.95	12844.632	38794.996
6158	140.8	10258.06	36859.488
12170	140.74	12354.459	34428.773
14442	140.65	13400.382	33805.777
9863	140.47	11541.08	37736.125
4019	140.36	9461.853	37390.863
16733	140.34	13805.296	35844.836
17822	140.24	14235.663	35418.453
15866	140.19	13570.608	39572.715
18665	140.17	14518.339	33054.598
17480	140.15	14050.674	35093.848
10488	140.13	11739.83	37575.91
17087	140.13	14102.125	39773.453
18321	139.71	14469.885	37436.883
3169	139.69	8878.264	34045.801
10205	139.13	11726.335	33260.848
16183	138.96	13692.857	37061.672
12000	138.92	12320.14	36868.051
3087	138.86	9015.054	35318.648
10837	138.86	12037.151	38305.23
10520	138.83	11838.282	37762.699
16964	138.81	13818.372	38578.328
614	138.67	7774.167	39691.414
18177	138.63	14555.728	39540.504
12191	138.61	12476.686	33854.406
1340	138.6	8358.729	35686.648
4208	138.6	9441.479	35253.891
2298	138.46	8646.293	34888.461
14740	138.38	13404.46	37989.695
14467	138.33	13395.342	34085.422
4953	138.27	9732.731	39265.566
18639	138.27	14593.798	33646.074
8888	137.98	11198.461	35846.262
13287	137.93	12956.057	33916.164
18299	137.68	14548.504	37763.906
16565	137.64	13894.887	33693.832
12338	137.52	12561.646	34504.984
12258	137.41	12622.226	33478.637
14223	137.39	13278.968	34490.02
8786	137.29	10996.934	37233.871
14262	137.27	13249.783	33881.379
4373	137.24	9391.006	33288.125
6354	137.22	10219.617	33518.012
6974	137.14	10413.295	34647.945
15914	137.14	13606.75	38771.48
5442	137.06	10067.32	33515.973
3627	137.04	9143.788	38864.27
10427	136.97	11654.173	36537.887
14094	136.93	13253.993	36466.527
10697	136.87	12043.098	39878.586
2323	136.85	8770.917	35344.293
1914	136.78	8527.113	36375.992
1970	136.64	8423.501	35685.074
14155	136.62	13325.027	35276.395
12328	136.56	12566.532	34314.266
9152	136.53	11350.183	33694.016
11927	136.47	12464.778	38128.125
6309	136.41	10197.466	34390.18
7155	136.39	10494.469	37068.754
16709	136.39	13954.411	35354.973
7727	136.39	10646.115	35483.148
14023	136.32	13143.67	37484.246
2924	136.14	8993.711	37357.227
16881	136.12	13796.795	37680.641
8690	136.09	11097.754	38155.648
5753	136.03	10029.946	38334.883
17352	135.99	13995.7	36822.191
1648	135.97	8544.848	39835.91
6366	135.95	10283.391	33362.789
13781	135.89	13137.142	39676.742
1465	135.86	8393.709	37779.824
4250	135.82	9440.209	34492.551
12983	135.78	12737.796	36607.137
5643	135.68	10095.661	36626.117
10009	135.59	11487.006	35224.223
5665	135.53	9989.12	36841.387
10287	135.43	11689.061	34576.363
13304	135.41	12942.592	34145.012
1892	135.2	8523.29	36220.328
16507	135.13	13720.145	33030.25
14471	135.11	13404.879	34110.957
89	135.11	7750.474	34181.965
17674	135.11	14306.445	33505.395
4822	135.07	9591.522	38962.137
13040	134.99	12767.416	36050.16
16503	134.92	13574.884	33286.199
15770	134.92	13510.123	39684.539
9211	134.86	11404.751	34515.172
18279	134.84	14593.455	37852.965
2694	134.82	8850.399	39652.707
936	134.78	8082.23	36652.656
16993	134.76	13991.801	38843.832
1693	134.72	8559.57	39308.199
9405	134.71	11319.521	36609.289
17710	134.67	14379.578	34080.758
5798	134.61	10095.543	38850.449
5669	134.59	10115.244	36935.484
15846	134.46	13620.005	39441.168
18229	134.4	14429.513	38891.695
10812	134.36	11895.13	38371.5
444	134.34	7887.541	38004.52
1083	134.28	7994.233	34230.023
10045	134.13	11609.753	34494.508
7120	134.13	10350.477	36636.172
18100	134.05	14229.313	39646.121
405	134.02	7830.56	37621.277
13808	133.94	13306.242	39776.867
18104	133.86	14420.543	39741.832
3473	133.82	9255.147	36668.172
3383	133.75	9135.066	35337.887
12146	133.67	12350.349	34671.531
7794	133.56	10687.751	34295.313
17748	133.5	14341.574	34447.777
3647	133.48	9174.477	38906.539
10412	133.34	11661.313	36394.629
1810	133.31	8528.255	37559.23
10013	133.29	11543.643	34962.938
7510	133.23	10735.253	38445.012
1724	133.23	8460.033	38657.121
13043	133.1	12859.286	35789.098
5252	133.04	9722.751	34781.371
3207	132.98	8961.299	33616.691
10926	132.9	11936.078	37039.141
11561	132.85	12222.07	37295.758
1542	132.83	8227.945	38715.93
4837	132.81	9492.452	39099.289
8887	132.71	11055.7	35829.055
9618	132.64	11218.444	39288.605
12077	132.58	12439.78	35667.129
5825	132.58	10087.113	39082.504
8456	132.5	10976.632	39290.531
16508	132.42	13702.777	33032.336
17744	132.37	14222.935	34403.477
3997	132.27	9396.015	37658.137
10903	132.25	11875.48	37446.961
12165	132.25	12328.467	34349.09
13631	132.25	13117.897	38428.957
3296	132.19	9250.14	33750.633
16504	132.18	13691.465	33318.328
2285	132.14	8793.258	34701.207
4760	132.08	9602.306	37635.914
16526	132.06	13920.587	33050.98
6223	132	10167.091	35880.176
13811	131.93	13187.013	39848.563
10828	131.87	11937.617	38199.406
13234	131.77	12983.962	33166
7634	131.77	10672.115	36799.477
13749	131.77	13122.896	39196.488
8953	131.74	11202.536	34796.914
4214	131.64	9400.346	34998.195
17527	131.58	14033.363	34363.883
17120	131.52	14043.922	39691.473
9329	131.45	11390.048	35510.836
5785	131.45	9917.951	38734.555
18608	131.39	14461.551	33918.145
17225	131.31	14118.739	38066.875
9014	131.26	11160.143	34190.754
15848	131.24	13734.711	39470.438
18041	131.24	14395.216	38711.941
538	131.2	7918.021	38767.906
9338	131.2	11346.454	35571.016
849	131.18	8078.618	37416.652
5649	131.16	9948.202	36662.277
2926	131.03	8964.806	37397.547
13964	130.97	13338.861	38214.68
4095	130.97	9478.772	36450.609
13750	130.87	13003.924	39201.875
3838	130.76	9472.975	38888.922
13646	130.59	12929.326	38629.199
12699	130.57	12571.566	39250.273
12025	130.55	12398.618	36425.09
18542	130.53	14470.457	34644.578
17054	130.51	13838.488	39562.508
10512	130.37	11813.278	37749.18
10150	130.37	11601.704	33417.504
17038	130.36	13956.93	39392.742
12555	130.36	12642.183	37430.43
3037	130.36	8924.989	35990.691
105	130.32	7666.402	34368.715
15708	130.22	13434.331	38657.652
1551	130.16	8216.484	38842.078
17388	130.13	14160.829	36264.383
17502	130.13	14144.657	34738.098
2496	130.07	8696.615	37916.121
3479	130.07	9068.789	36742.547
11283	130.07	12261.283	33338.105
11856	130.07	12289.257	39051.117
12870	129.99	12719.62	38676.219
14225	129.97	13308.341	34516.262
13923	129.82	13270.248	38681.371
12019	129.8	12316.603	36635.305
7192	129.8	10543.402	37382.152
12648	129.8	12496.426	38292.129
13729	129.72	12942.833	38985.602
12952	129.7	12820.753	37220.68
5153	129.7	9798.419	36304.953
2718	129.67	9008.165	39214.172
2444	129.67	8802.483	37100.977
5007	129.67	9824.192	38444.785
11176	129.67	11905.789	33856.195
7795	129.65	10769.245	34302.199
5272	129.61	9704.001	34735.957
2151	129.61	8611.425	33102.563
14080	129.61	13244.538	36597.156
9090	129.61	11017.339	33063.031
5454	129.53	10081.935	33756.969
3188	129.47	8865.077	33922.617
1397	129.42	8290.271	36668.273
10207	129.32	11692.142	33289.906
18432	129.3	14562.778	35931.766
1296	129.13	8225.565	35012.508
3460	129.11	9066.229	36509.023
4637	129.07	9660.148	36193.309
7715	129.03	10769.124	35681.156
5601	128.96	10027.344	36093.438
10399	128.94	11669.502	36281.309
10319	128.86	11674.871	35191.219
14595	128.8	13448.253	36209.34
12602	128.69	12670.73	37868.098
1506	128.69	8266.815	38322.484
314	128.65	7808.103	36435.855
4703	128.63	9620.183	36918.492
11012	128.57	11870.525	36143.016
15872	128.57	13572.744	39360.664
5148	128.52	9723.176	36537.453
12013	128.5	12307.925	36826.211
9426	128.5	11285.308	36891.004
16413	128.34	13671.088	34402.141
13138	128.19	12869.667	34075.637
336	128.06	7715.977	36595.277
15870	128	13693.132	39340.973
12934	127.94	12898.221	37543.926
11205	127.92	11846.122	33171.906
18384	127.9	14592.379	36829.594
17929	127.84	14342.07	37190.992
13758	127.83	13117.846	39320.551
1617	127.79	8237.718	39574.879
14568	127.77	13449.639	35897.504
8073	127.75	10793.428	33665.551
3812	127.73	9345.957	39379.801
5106	127.6	9708.334	37115.613
4443	127.56	9593	33984.16
17562	127.54	14172.011	33652.563
6019	127.5	10318.468	38347.238
14398	127.48	13360.419	33092.004
14145	127.38	13239.378	35734.941
9793	127.35	11515.178	38574.496
18604	127.33	14609.115	33898.91
1450	127.29	8225.884	37536.703
13379	127.27	13062.78	35181.273
9253	127.23	11232.21	35122.965
18275	127.23	14587.862	38023.281
11798	127.21	12323.145	39654.375
14261	127.17	13303.911	33866.586
16790	127.14	13827.591	37066.48
5290	127.12	9908.552	34485.977
9067	127.1	11067.968	33446.156
5175	127.06	9725.66	36170.887
7296	127.06	10561.573	39237.461
6263	127.04	10132.28	34939.813
17773	127	14343.634	34840.5
6250	126.96	10219.394	35346.574
15730	126.94	13561.631	38975.57
11130	126.92	11940.575	34523.348
7761	126.91	10756.858	34992.176
8598	126.75	11184.269	39481.078
11175	126.73	11971.786	33830.957
10803	126.69	11949.079	38787
16960	126.6	13783.97	38552.953
14487	126.6	13362.692	34353.32
13963	126.58	13178.774	38201.602
11790	126.54	12478.486	39809.438
14170	126.46	13261.098	35153.672
3658	126.45	9137.78	38932.086
17581	126.45	14057.796	33583.977
12647	126.35	12617.748	38275.664
1833	126.33	8454.94	37255.891
13146	126.31	12744.655	33819.301
7167	126.14	10504.436	37139.387
9403	126	11232.138	36599.156
17846	125.97	14288.716	35802.285
5605	125.93	10073.188	36228.988
11529	125.85	12271.869	36612.246
13806	125.83	12946.577	40007.41
17290	125.83	14086.773	37346.297
17390	125.72	14164.046	36310.906
8782	125.72	11004.053	37502.461
2163	125.7	8725.455	33090.66
2205	125.68	8654.549	33874.949
9650	125.68	11388.36	39567.066
18490	125.45	14632.668	35303.266
4961	125.43	9902.879	38993.375
17954	125.39	14210.178	37656.598
8461	125.33	10957.428	39308.145
13194	125.28	12897.342	33484.328
9344	125.28	11263.104	35681.289
1666	125.28	8536.486	39729.805
15569	125.2	13482.517	38354.063
12230	125.14	12407.304	33112.172
9571	125.14	11312.168	38717.824
11960	125.1	12361.209	37636.027
8131	125.07	10940.225	34283.949
10107	125.05	11516.155	33852.316
10162	125.05	11572.031	33258.316
1637	125.05	8407.349	39987.324
5987	125.01	10149.642	38805.992
13803	124.97	12984.366	39955.164
11096	124.95	11989.936	34846.672
2085	124.8	8420.622	34078.328
1162	124.68	8019.948	33216.949
16284	124.66	13760.105	35833.547
4043	124.63	9295.791	37055.383
17945	124.57	14309.755	37371.598
13972	124.53	13169.357	38012.977
3593	124.53	9270.524	38497.668
13190	124.51	12903.495	33398.926
10376	124.51	11819.482	36077.371
8617	124.45	11134.624	39398.742
12093	124.45	12362.261	35490.691
18156	124.41	14541.123	39635.445
2301	124.38	8790.16	34947.34
7992	124.38	10678.892	33246.41
17598	124.34	14080.984	33453.484
4530	124.28	9684.569	35263.328
5560	124.28	10025.763	35597.59
12072	124.24	12411.74	35607.586
6314	124.18	10279.64	34144.254
5582	124.13	10117.843	35938.367
2181	124.13	8798.484	33465.289
14632	124.11	13557.271	36895.488
2891	124.01	9024.065	37908.375
1477	124.01	8317.06	37917.828
9440	123.95	11326.923	37051.246
2048	123.94	8531.305	34169.488
13868	123.88	13207.592	39117.734
11072	123.86	12029.453	35098.016
5304	123.86	9844.149	34601.023
12279	123.84	12599.988	33856.832
10451	123.8	11657.839	36943.16
13081	123.8	12836.981	35345.41
9713	123.78	11509.787	39696.184
2611	123.74	8839.979	39237.715
12164	123.72	12286.224	34325.766
18075	123.72	14335.96	39190.945
17441	123.72	14047.982	35292.871
10808	123.61	11923.144	38609.172
7425	123.51	10662.982	39178.305
2385	123.44	8673.808	36220.676
1018	123.44	8191.378	35164.383
7739	123.32	10776.451	35394.156
2931	123.3	9000.327	37489.547
2410	123.28	8735.628	36699.68
17701	123.28	14227.565	33972.926
10572	123.17	11836.198	38380.098
16761	123.13	13874.52	36366.633
17436	123.11	14173.459	35502.398
8304	123.11	10986.4	36968.965
410	123.09	7779.668	37672.766
18410	123.09	14640.786	36462.77
10297	123.07	11715.083	34831.754
4656	123.03	9531.031	36433.711
17283	123.02	14205.876	37620.395
8130	123	10887.734	34274.063
4417	122.92	9574.872	33528.684
10649	122.92	11636.282	39518.691
16540	122.84	13832.452	33269.348
5117	122.84	9858.433	36922.98
14530	122.82	13366.403	35212.258
11438	122.79	12183.865	35266.508
18555	122.77	14452.022	34547.32
7930	122.77	10603.134	34015.398
8252	122.61	10876.546	36168.047
96	122.59	7779.659	34233.43
2681	122.42	8911.275	39891.977
6329	122.4	10256.441	33912.324
17279	122.36	14193.531	37585.727
8733	122.33	11196.946	37915.719
4206	122.31	9369.47	35214.055
1974	122.15	8555.909	35423.703
1589	122.13	8347.973	39278.902
7408	122.13	10724.347	39363.738
11191	122.1	11984.977	33785.125
11382	122.02	12099.058	34595.379
16933	122	13785.242	38037.309
11622	121.96	12093.191	38238.48
15920	121.92	13704.29	38526.152
16417	121.83	13709.496	34136.328
6323	121.75	10242.738	33863.66
17694	121.73	14260.672	33911.672
4626	121.73	9658.682	36103.246
1016	121.71	8117.698	35161.508
5375	121.67	9786.706	33447.918
5757	121.62	10049.413	38372.793
8237	121.6	10835.111	35885.598
17437	121.6	14174.696	35520
6446	121.58	10557.026	33711.633
11084	121.56	11884.384	35058.066
17041	121.42	13828.5	39455.508
17507	121.41	14104.953	34504.891
3724	121.37	9242.89	39773.105
10904	121.33	11943.068	37459.074
1650	121.31	8512.538	39864.84
9081	121.29	11117.809	33261.172
6187	121.18	10342.664	36147.789
5872	121.18	9945.001	39621.504
10353	121.14	11695.461	35735.289
13985	121.1	13267.721	37950.301
2671	121.1	8890.231	39790.988
8006	121.04	10795.268	33021.91
11898	120.98	12363.367	38427.57
2895	120.95	9033.51	37671.121
10262	120.79	11797.786	34258.039
7133	120.77	10558.721	36923.656
11409	120.68	12236.269	34916.996
15719	120.62	13396.051	38818.105
2178	120.54	8684.714	33365.113
2308	120.54	8804.426	35036.859
13873	120.45	13258.985	39154.863
12993	120.43	12766.942	36244.066
9812	120.43	11520.239	38219.137
13869	120.41	13327.003	39121.492
1809	120.31	8566.839	37544.449
7579	120.31	10701.396	37415.023
16028	120.29	13601.747	38308.992
14331	120.29	13321.956	33389.938
4415	120.29	9696.731	33438.652
16036	120.26	13628.83	38086.707
10361	120.24	11726.197	35875.52
3758	120.2	9329.215	39851.574
2204	120.2	8779.242	33868.008
13545	120.16	12921.899	37383.035
16184	120.08	13606.769	37067.059
7948	120.08	10745.961	33701.484
13097	120.04	12758.944	34994.98
18203	120.04	14506.588	39242.59
4378	119.99	9418.68	33009.141
18612	119.97	14552.872	33952.414
18152	119.93	14455.034	39999.074
5453	119.89	10115.017	33752.398
1991	119.87	8543.408	35378.16
17496	119.74	14048.057	34644.535
1229	119.7	8223.704	33846.57
3437	119.68	9086.266	36152.656
3426	119.62	9167.62	36089.82
7477	119.57	10664.854	38764.395
15928	119.53	13570.371	38562.066
17162	119.49	14164.408	38830.207
811	119.43	8074.814	37908.566
16955	119.34	13793.164	38410.609
5535	119.32	9930.362	35176.957
9182	119.28	11334.564	34046.707
3514	119.28	9132.911	37180.68
16039	119.28	13764.832	38099.453
4382	119.22	9456.141	33063.336
7458	119.2	10568.044	38887.547
10302	119.18	11787.843	34914.902
8865	119.16	11159.361	36140.625
5437	119.11	10050.835	33424.285
14567	119.07	13425.627	35865.469
3115	119.03	8883.224	34647.035
15909	119.01	13664.457	38697.254
17903	118.99	14268.397	36829.188
18032	118.99	14370.097	38562.566
3183	118.82	8887.398	33897.809
307	118.78	7678.044	36351.789
9649	118.76	11356.744	39555.824
1804	118.68	8509.773	37520.219
8443	118.66	10780.803	39114.781
748	118.65	8131.249	38182.258
7036	118.63	10526.538	35561.938
12905	118.55	12863.296	38002.07
508	118.55	7659.17	38357.953
2418	118.53	8633.167	36757.402
14179	118.45	13279.828	35175.406
421	118.44	7682.869	37820.844
11515	118.42	12170.194	36351.152
10215	118.42	11825.438	33499.527
5558	118.42	9995.126	35564.09
12268	118.38	12598.196	33559.273
4474	118.36	9670.556	34497.125
9271	118.32	11290.472	35378.008
3864	118.32	9372.907	38561.219
9542	118.26	11401.112	38384.766
12211	118.22	12306.814	33328.766
18270	118.17	14510.874	38000.926
7639	118.15	10733.293	36565.059
12160	118.13	12458.742	34566.352
8164	118.09	10863.172	34722.293
8190	118.07	10927.473	35050.797
12024	117.99	12467.526	36412.078
18208	117.96	14518.263	39258.504
2505	117.96	8685.97	37947.625
13293	117.96	13057.887	34024.41
4699	117.94	9530.884	36844.309
13914	117.92	13335.366	38878.508
1039	117.9	8081.195	34672.672
8722	117.88	11142.566	38065.355
17635	117.88	14351.288	33127.738
8764	117.86	11090.381	37625.137
1371	117.84	8315.774	36305.117
4458	117.84	9593.118	34206.59
16357	117.82	13717.949	35008.855
5519	117.82	9995.604	34780.852
2651	117.8	8701.07	39691.332
17556	117.78	14151.971	33878.223
16532	117.78	13876.41	33195.371
9734	117.78	11549.454	39119.391
1875	117.65	8431.783	36797.492
12105	117.63	12339.297	35381.695
17619	117.57	14095.64	33109.398
985	117.52	8131.369	35705.832
3581	117.5	9255.947	38237.313
401	117.46	7915.788	37537.879
12397	117.44	12620.47	35417.805
4269	117.38	9396.133	34441.133
1157	117.38	8012.346	33166.652
12335	117.36	12700.902	34427.629
8749	117.32	11027.249	37749.586
13860	117.3	13205.422	39329.164
419	117.29	7814.598	37753.992
16156	117.25	13588.813	37318.359
10530	117.19	11762.101	37932.34
17841	117.19	14339.044	35683.742
13153	117.17	12717.441	33969.168
17002	117.13	13909.738	38984.695
6235	117.11	10250.078	35729.438
8366	117.07	10818.144	37889.617
16634	116.94	13864.351	34550.012
13609	116.94	13080.72	38101.074
12985	116.94	12766.286	36647.863
4433	116.86	9601.902	33771.031
12320	116.83	12676.884	34208.914
9220	116.81	11377.39	34661.305
12650	116.77	12578.966	38318.246
792	116.71	8184.336	38285.457
12219	116.69	12444.054	33193.438
18320	116.67	14473.762	37408.211
4776	116.63	9507.708	37850.113
13305	116.6	13023.915	34169.066
10688	116.6	11711.391	39977.848
12015	116.6	12481.113	36858.281
11511	116.6	12187.363	36326.289
4131	116.56	9295.916	35773.164
7754	116.46	10727.63	35238.18
4210	116.44	9290.401	34949.367
7230	116.42	10371.712	38135.555
10728	116.38	11940.644	39729.859
3602	116.37	9269.023	38691.785
18480	116.37	14522.446	35452.863
11793	116.33	12411.562	39938.852
16613	116.31	13874.445	34211.57
8153	116.23	10785.25	34555.805
461	116.14	7979.223	38235.016
18020	116.12	14212.225	38323.703
527	116.1	7705.722	38571.031
17305	116.06	14020.343	37223.715
1012	116.06	8036.404	35330.531
10510	116.06	11835.593	37728.289
11881	116.04	12352.506	38504.195
6213	116.02	10203.194	35761.488
2525	116	8641.267	38248.027
9195	115.98	11221.525	34237.207
9664	115.96	11362.792	39781.508
12318	115.92	12645.521	34202.723
1179	115.91	8035.116	33150.926
14522	115.87	13478.913	34931.125
4145	115.83	9276.189	35585.711
14448	115.83	13515.113	33907.906
10924	115.69	11917.303	37343.73
10762	115.64	11910.5	39183.063
9360	115.62	11292.56	35891.813
18412	115.6	14429.875	36529.703
18313	115.54	14444.778	37584.277
8409	115.54	10811.597	38593.352
2235	115.52	8753.285	34264.617
13610	115.46	12924.064	38163.676
9079	115.43	11181.315	33251.977
7264	115.41	10458.64	38463.207
7465	115.41	10768.454	38654.145
8714	115.41	11055.349	37998.961
11467	115.29	12127.867	35807.512
8841	115.29	11093.224	36701.336
3911	115.27	9411.758	37855.797
1959	115.25	8432.185	35616.344
10689	115.23	11970.168	39800.016
12005	115.16	12369.418	36941.777
8906	115.14	11016.88	35439.988
12398	115.1	12554.977	35430.32
9663	115.06	11250.981	39746.48
8729	115.04	11058.444	37849.547
10245	115.04	11659.736	33916.73
8688	115	11129.34	38443.223
1708	114.91	8557.634	39166.211
16192	114.89	13630.97	37180.555
14127	114.83	13166.484	35929.586
12190	114.81	12455.414	33835.504
14092	114.76	13304.876	36387.82
3577	114.74	9198.936	38138.141
9881	114.72	11611.876	37657.18
10579	114.72	11674.897	38505.852
6080	114.68	10281.482	37754.336
10293	114.66	11838.422	34682.914
7809	114.54	10660.532	34378.43
13984	114.49	13147.205	37936.84
2110	114.47	8425.253	33610.664
6409	114.39	10436.973	33290.633
8377	114.37	10930.337	38026.395
11955	114.35	12357.465	37819.078
18547	114.31	14590.415	34737.035
10909	114.3	11858.767	37478.781
6949	114.28	10394.638	34254.625
286	114.26	7700.204	36143.715
1418	114.26	8367.879	37127.297
1494	114.2	8324.952	38223.398
16355	114.2	13585.538	34979.195
10731	114.18	11920.709	39459.766
10423	114.18	11830.743	36508.898
1600	114.14	8311.302	39429.875
13556	114.12	12945.751	37481.738
16470	114.08	13773.796	33743.73
14084	114.03	13142.792	36652.797
6020	114.03	10161.268	38381.516
12926	114.01	12872.516	37684.191
4916	113.99	9744.376	39522.891
15570	113.99	13421.584	38353.313
591	113.93	7658.688	39269.766
7628	113.87	10704.15	36707.27
4285	113.85	9440.278	33984.813
3524	113.84	9129.492	37274.973
8798	113.8	11113.228	37179.789
7711	113.7	10694.058	35638.414
3466	113.64	9230.322	36575.289
16987	113.62	13862.979	38760.629
14585	113.62	13475.152	35995.859
2817	113.62	8895.895	38790.586
12482	113.59	12622.66	36616.16
10138	113.57	11606.531	33573.988
10432	113.57	11791.864	36562.941
385	113.57	7643.348	37191.566
5572	113.55	10106.726	35763.285
11630	113.55	12123.073	38342.117
7679	113.51	10618.548	36114.379
12089	113.49	12283.678	35434.734
18527	113.47	14558.206	35089.879
3212	113.43	8891.521	33358.27
4598	113.36	9700.419	35632.063
11075	113.34	12026.116	35194.039
11215	113.32	11913.874	33298.496
7219	113.3	10410.661	37864.309
422	113.28	7935.262	37829.086
5731	113.28	9991.382	37850.871
12135	113.26	12480.463	34810.27
4829	113.24	9694.957	39037.969
1829	113.18	8415.192	37504.07
16274	113.13	13643.822	36023.277
125	113.09	7983.766	34590.508
10198	113.07	11792.256	33179.117
6202	113.05	10316.753	35912.273
8788	113.01	11029.582	37248.816
2307	112.86	8759.786	35034.473
8011	112.8	10786.226	33060.926
4635	112.78	9547.974	36191.871
4705	112.78	9614.024	36960.363
11884	112.78	12435.39	38525.441
12832	112.78	12730.64	39040.078
9448	112.78	11274.037	37163.332
12622	112.72	12574.17	38028.266
18516	112.72	14541.764	35000.371
17573	112.67	14186.34	33497.852
9940	112.55	11454.012	36435.754
18488	112.55	14527.496	35268.684
9878	112.55	11569.909	37641.039
2097	112.49	8510.05	33741.34
8968	112.46	11158.353	34751.578
5216	112.42	9724.848	35502.984
16381	112.38	13651.068	34882.906
5764	112.3	10057.835	38421.066
1312	112.3	8210.226	35138.426
2689	112.26	9031.873	40009.313
4332	112.26	9417.341	33594.73
1862	112.26	8608.525	36916.996
9773	112.23	11536.176	38639.699
17237	112.21	14038.424	37975.707
12389	112.19	12587.262	35269.523
11134	112.19	11850.45	34586.891
2014	112.17	8537.34	34785.191
11959	112.11	12351.409	37611.547
10708	112.03	11982.567	39597.203
4453	112.01	9584.017	34159.473
3240	112.01	9044.484	33100.059
14449	112	13373.955	33931.047
12376	112	12596.874	35122.246
15790	111.94	13357.615	39847.844
2927	111.94	8860.676	37400.941
676	111.92	8081.201	39591.711
164	111.9	7802.926	34926.188
4402	111.86	9539.91	33238.82
4057	111.84	9389.111	37137.152
16772	111.82	13886.17	36669.668
3280	111.82	9131.703	33554.637
2258	111.8	8728.119	34536.289
10757	111.77	11960.66	39154.352
16544	111.73	13973.445	33365.816
7710	111.67	10616.939	35631.328
2730	111.67	9000.563	39067.762
16415	111.61	13755.814	34417.008
5949	111.57	10172.629	39295.785
12006	111.57	12392.672	36945.238
1405	111.56	8384.318	36914.434
5797	111.56	10074.151	38834.473
12110	111.56	12310.79	35127.063
15896	111.54	13624.752	39115.961
3031	111.54	9030.74	35927.172
3049	111.48	8961.401	35794.805
5246	111.44	9891.539	34954.727
18022	111.42	14319.905	38414.93
17360	111.38	14008.09	36623.867
8240	111.29	10850.391	36024.699
9388	111.23	11381.467	36207
2481	111.19	8654.882	37659.449
13344	111.19	13126.197	34766.453
124	111.11	7876.924	34579.77
17330	111.11	14000.952	36930.109
15739	111.11	13366.864	39083.109
13800	111.1	12983.156	39914.801
5505	111.04	10119.131	34578.824
2687	111.02	9012.758	39989.93
10820	110.96	12053.688	38466.453
8659	110.92	11041.089	38779.273
16440	110.85	13664.91	34048.332
16925	110.81	13871.193	37979.34
15737	110.81	13466.536	39072.738
16059	110.77	13730.567	37987.836
2359	110.69	8698.921	35729.832
8062	110.69	10812.758	33481.703
13578	110.69	13131.111	37729.203
9905	110.65	11626.323	37073.055
5003	110.6	9881.556	38430.77
12023	110.56	12489.387	36400.551
4416	110.56	9667.959	33474.195
9895	110.48	11634.63	37520.664
2692	110.39	9027.056	39623.117
16058	110.39	13692.341	37987.984
15740	110.37	13406.165	39098.926
16624	110.33	13963.314	34331.008
11440	110.29	12271.788	35298.27
3265	110.29	9259.795	33338.391
3076	110.25	8853.383	35471.293
213	110.25	7767.742	35448.281
9103	110.23	11170.462	33117.059
4418	110.16	9629.708	33535.184
330	110.14	7689.593	36553.281
5651	110.08	10036.139	36673.293
14163	110.06	13162.727	35354.465
14221	110.06	13235.353	34484.719
12722	110.04	12618.964	39572.375
7087	110.02	10349.895	36169.965
11854	110	12404.663	39035.762
10662	109.95	11710.741	39602.777
10236	109.93	11822.163	33822.797
10984	109.87	12032.392	36476.551
17831	109.87	14220.482	35575.563
1793	109.87	8582.556	37980.152
7100	109.85	10514.37	36298.922
12033	109.83	12367.924	36267.688
12061	109.79	12404.349	36013.797
12594	109.77	12607.991	37737.777
9343	109.73	11358.62	35669.277
435	109.72	7963.997	37887.074
12317	109.7	12676.39	34166.344
10147	109.62	11499.916	33384.852
3290	109.62	9124.046	33649.133
1485	109.58	8234.703	38027.707
12762	109.58	12712.133	39723.844
15893	109.52	13642.672	39043.906
13622	109.5	13113.513	38314.363
10445	109.45	11734.986	36791.938
11829	109.43	12464.068	39382.605
13	109.39	7883.669	33163.719
11817	109.37	12473.761	39587.285
18144	109.35	14577.999	39948.465
6325	109.33	10248.764	33885.637
1329	109.26	8403.614	35456.348
15874	109.24	13770.183	39434.188
12728	109.24	12531.608	39684.074
5655	109.22	9954.626	36738.125
5735	109.14	10094.418	37949.566
6004	109.12	10291.834	38760.219
8074	109.12	10976.083	33668.09
10938	109.1	11936.87	36896.406
11864	109.06	12284.632	38879.066
17465	109.06	14108.437	34937.211
16298	109.03	13613.651	35647.156
4388	109.01	9332.267	33131.594
7050	108.93	10360.66	35819.805
5432	108.93	10006.858	33384.32
7288	108.91	10485.059	39097.402
4662	108.89	9627.712	36517.707
4982	108.89	9749.154	38741.117
17860	108.89	14326.905	36106.727
14618	108.89	13404.112	36637.441
1311	108.85	8361.76	35126.164
15923	108.83	13699.344	38538.375
13433	108.81	13010.457	36043.859
418	108.8	7661.563	37707.609
17155	108.8	14100.471	39056.273
18538	108.8	14626.574	34912.117
12713	108.72	12529.788	39449.281
5698	108.7	10117.701	37257.27
1570	108.7	8226.31	39056.363
18069	108.68	14251.142	39142.867
8709	108.66	11113.088	38291.898
6152	108.66	10137.48	36838.012
11751	108.66	12167.781	39579.949
17011	108.55	13988.269	39068.414
4704	108.45	9576.649	36923.09
11533	108.45	12213.632	36653.742
17042	108.45	13889.874	39460.387
17033	108.43	13872.464	39262.93
5674	108.35	10012.803	37093.406
7807	108.34	10752.682	34369.715
2715	108.28	8884.92	39158.645
12414	108.28	12549.66	35670.832
7977	108.26	10685.598	33387.641
7147	108.2	10394.285	36994.285
8336	108.18	10985.697	37299.645
16347	108.14	13574.634	35176.676
414	108.12	7646.877	37682.012
18226	108.12	14601.523	38846.621
1778	108.11	8506.277	37998.859
5727	108.07	10112.839	37683.652
221	108.07	7830.023	35483.656
16860	108.05	13857.382	37485.859
16510	108.03	13746.321	33045.633
4911	107.97	9858.582	39444.527
5781	107.95	9918.986	38644.598
1720	107.91	8569.753	38887.887
373	107.84	7712.173	37055.762
10248	107.82	11764.371	34059.773
2213	107.8	8733.867	34008.367
17563	107.8	14019.883	33654.227
12494	107.76	12607.261	36846.496
8695	107.74	11103.881	38179.664
696	107.74	8121.431	39083.859
11274	107.66	12087.703	33270.035
249	107.61	7698.022	35708.988
7034	107.51	10437.103	35528.656
13426	107.51	13012.301	35835.332
5099	107.51	9886.341	37072.438
9568	107.51	11206.97	38656.293
14715	107.47	13429.877	37758.313
12526	107.45	12687.177	37284.535
15826	107.45	13632.797	39979.281
117	107.34	7868.16	34542.41
2716	107.32	8929.679	39165.395
2159	107.32	8703.737	33071.625
12141	107.3	12342.899	34919.105
4900	107.28	9847.781	39912.152
17501	107.28	14118.91	34729.859
9347	107.28	11317.791	35711.219
8794	107.24	11063.278	37099.488
17980	107.2	14349.521	37892.523
13888	107.2	13136.418	38965.594
1354	107.17	8370.43	35893.777
3668	107.17	9239.295	39020.09
9883	107.15	11529.437	37361.648
17404	107.13	14173.184	36196.984
12243	107.09	12678.368	33219.914
5985	107.09	10188.205	39081.723
8215	107.07	10790.741	35389.297
10912	107.05	11859.928	37217.297
4596	107.05	9570.797	35619.957
9427	107.03	11342.926	36906.328
1761	107.01	8437.137	38398.395
5170	107.01	9882.4	36152.191
14600	107.01	13433	36356.879
17156	106.99	14054.03	39061.785
13409	106.99	12964.623	35524.195
14029	106.97	13189.592	37234.793
1014	106.94	8139.653	35106.938
18443	106.86	14581.722	35834.637
12945	106.8	12854.798	37496.254
10049	106.8	11616.77	34536.32
9739	106.78	11470.618	39174.039
17675	106.76	14388.044	33512.172
12941	106.76	12812.829	37364.641
4766	106.74	9528.571	37669.129
7597	106.73	10753.98	37295.695
17031	106.69	13889.221	39235.949
400	106.59	7829.669	37536.359
4627	106.55	9690.136	36105.211
17800	106.53	14343.399	35121.52
13430	106.51	12972.148	35951.746
16793	106.48	13990.803	37115.414
16564	106.46	13823.06	33673.223
309	106.46	7905.271	36386.047
17468	106.44	14109.09	34963.426
4814	106.32	9650.246	38650.914
3053	106.32	8848.181	35877.113
2667	106.3	8695.238	39870.965
11786	106.28	12270.178	39989.008
10497	106.27	11751.772	37649.516
18607	106.25	14587.044	33913.484
9586	106.25	11321.928	38946.754
4058	106.23	9289.536	37164.23
2600	106.15	8695.194	39223.906
9252	106.11	11211.804	35109.734
8354	106.09	10958.12	37624.191
9552	106.05	11394.284	38560.227
3166	106.04	8890.09	34028.145
5562	106	9949.607	35620.305
11046	105.92	12042.687	35429.938
8078	105.9	10944.151	33709.645
13979	105.88	13306.98	37860.297
1889	105.86	8565.682	36500.902
13582	105.86	12955.422	37747.637
17230	105.81	14008.108	37881.102
9742	105.75	11470.881	39193.348
9245	105.71	11394.944	35013.988
1520	105.65	8411.365	38564.031
18002	105.61	14364.698	38044.227
5361	105.52	9707.305	33529.457
14074	105.46	13253.798	36839.996
3901	105.46	9447.612	38068.363
11888	105.44	12317.791	38627.563
15783	105.42	13416.74	39696.504
14454	105.42	13544.521	33996.063
14477	105.4	13525.538	34238.441
2778	105.4	9054.454	38845.902
1603	105.31	8370.379	39461.684
7333	105.31	10422.173	39449.609
10137	105.29	11474.042	33565.156
10246	105.27	11683.54	33954.727
7281	105.27	10454.604	38940.723
13193	105.23	12720.211	33479.762
12896	105.21	12774.393	38426.313
6083	105.21	10219.629	37795.773
4075	105.17	9460.238	36801.07
13095	105.17	12739.442	34966.273
1510	105.14	8365.012	38413.973
698	105.1	8061.59	39100.797
3445	105.08	9247.728	36168.879
8024	105.06	10830.141	33124.684
7646	105	10679.869	36445.52
17215	104.98	14211.077	38006.063
6254	104.94	10218.909	35386.988
13951	104.94	13338.405	38406.969
17081	104.94	13833.577	39925.453
13264	104.94	13126.524	33326.215
2045	104.92	8586.623	34436.605
14658	104.91	13496.12	37223.875
13428	104.83	12981.575	35921.992
2111	104.83	8552.888	33611.074
10194	104.83	11778.647	33085.645
8256	104.71	10823.671	36210.969
11419	104.71	12122.162	35029.262
15806	104.71	13423.456	39999.668
8840	104.68	11181.299	36700.941
1153	104.62	8137.145	33425.16
3527	104.58	9168.736	37300.117
6368	104.56	10332.393	33381.219
16476	104.56	13643.915	33506.836
12962	104.5	12746.654	37156.18
5129	104.48	9801.643	36781.746
3215	104.43	8928.444	33361.543
16998	104.43	13949.666	38900.953
12255	104.43	12593.65	33365.035
4314	104.41	9286.328	33720.707
10173	104.37	11485.255	33306.934
16062	104.25	13715.614	37690.648
5140	104.22	9896.035	36663.434
1285	104.22	8346.588	34874.059
11701	104.22	12180.061	38932.031
12095	104.2	12421.93	35528.809
10254	104.14	11817.01	34120.703
2404	104.14	8771.537	36648.891
17602	104.1	14187.406	33226.375
18201	104	14502.991	39223.078
17379	103.99	14160.543	36527.758
1467	103.97	8264.191	37792.648
18514	103.95	14438.65	34968.211
13380	103.95	13001.101	35184.129
3144	103.87	8941.873	34169.098
8277	103.83	10870.635	36591.199
4356	103.83	9478.064	33449.305
5864	103.72	10060.304	39454.281
11304	103.68	12163.056	33601.148
7117	103.64	10413.19	36527.465
9724	103.6	11476.456	39277.309
15707	103.6	13555.051	38650.836
8316	103.58	10944.09	37108.098
7487	103.56	10773.728	38566.813
627	103.56	7680.314	39853.789
4595	103.54	9508.39	35580.355
16302	103.53	13588.117	35677.988
9221	103.51	11226.264	34703.52
242	103.51	7953.522	35662.543
8587	103.49	11077.949	39607.668
11925	103.45	12338.445	38112.391
740	103.45	8103.57	38419.305
7482	103.41	10577.629	38503.285
11154	103.37	11854.377	34213.531
14594	103.37	13527.166	36200.832
16520	103.37	13580.908	33108.891
12384	103.37	12525.662	35187.727
1504	103.33	8290.989	38283.875
17049	103.31	13877.263	39537.094
8496	103.3	10880.764	39455.969
5100	103.28	9817.829	37077.238
1093	103.28	8123.87	34083.68
11193	103.26	12030.595	33498.523
14043	103.24	13282.524	37030.125
1624	103.18	8323.731	39724.426
17296	103.16	14126.577	37438.875
2579	103.16	8666.09	38978.488
964	103.1	8134.746	36176.453
4480	103.08	9579.293	34603.57
5984	103.07	10301.69	39075.828
18077	103.01	14245.956	39233.168
310	102.99	7837.711	36400.273
831	102.95	8151.356	37794.613
17355	102.95	14089.201	36847.707
14722	102.93	13380.084	37848.805
8776	102.87	11088.772	37441.688
761	102.85	8158.611	38220.523
11933	102.82	12387.229	38150.516
13267	102.78	13066.186	33399.125
4518	102.78	9581.085	35182.93
4654	102.76	9615.498	36409.438
3761	102.76	9442.063	39910.844
18483	102.76	14603.739	35557.414
14431	102.74	13396.574	33637.207
16736	102.68	13826.179	35857.102
11288	102.68	12269.263	33416.09
17532	102.68	14171.849	34440.625
18648	102.66	14551.408	33432.141
1979	102.64	8529.709	35552.102
5420	102.55	10115.112	33294.867
14509	102.53	13446.212	34604.473
4101	102.51	9292.655	36327.113
9156	102.45	11282.185	33754.121
5589	102.43	10067.104	36013.777
16086	102.41	13758.876	37573.98
7359	102.36	10476.724	39870.867
7987	102.34	10758.923	33193.363
6375	102.34	10135.253	33470.766
8757	102.3	11111.737	37546.969
4026	102.26	9287.361	37461.969
4034	102.24	9399.62	37212.762
18376	102.18	14461.803	36733.609
12091	102.16	12371.138	35438.41
69	102.16	7801.534	34003.668
9788	102.15	11622.664	38506.848
94	102.11	7695.215	34224.965
13105	102.11	12799.648	34870.602
1780	102.07	8521.201	38071.297
1052	102.03	8030.035	34488.555
5867	102.01	10090.72	39536.508
8309	101.99	10797.819	37058.438
612	101.99	7973.601	39658.344
12054	101.93	12426.87	36142.715
9231	101.92	11359.093	34823.164
14264	101.86	13193.886	33892.336
16724	101.78	13919.204	35641.379
1468	101.78	8320.948	37798.34
805	101.74	8074.224	38071.551
4960	101.72	9802.906	38989.949
4263	101.7	9470.932	34333.543
18650	101.69	14634.141	33436.289
7626	101.63	10596.702	37017.957
6294	101.61	10244.117	34457.871
17582	101.59	14187.301	33585.777
17448	101.57	14057.45	35397.348
3476	101.55	9189.173	36693.52
10111	101.55	11567.185	33907.027
5547	101.53	9926.034	35391.246
13598	101.51	12998.255	37904.305
16530	101.47	13927.872	33133.969
12434	101.47	12539.618	36011.074
5127	101.47	9720.197	36728.824
5507	101.42	9978.28	34596.449
1099	101.4	8040.778	33855.789
4476	101.4	9648.251	34523.797
11731	101.4	12252.079	39248.043
6134	101.4	10176.871	36885.309
7611	101.36	10747.737	37145.977
14549	101.32	13485.354	35659.695
9589	101.3	11326.546	38965.348
15867	101.28	13741.519	39576.59
8044	101.23	10923.589	33240.629
11711	101.23	12132.193	38968.668
16872	101.23	13979.717	37567.309
10972	101.19	11849.933	36662.586
16205	101.17	13590.431	36938.496
7725	101.15	10618.029	35463.633
9120	101.11	11219.265	33261.879
4222	101.09	9373.1	34776.656
7939	101.07	10665.844	33830.008
1410	101.05	8206.368	36964.242
7798	101.03	10746.867	34309.895
11877	101	12315.098	38728.434
12177	100.9	12346.754	34272.41
5189	100.9	9742.659	36056.348
14289	100.8	13305.209	33517.176
13224	100.78	12931.453	33027.234
13408	100.75	13031.08	35516.605
12755	100.73	12805.461	40006.844
1593	100.71	8290.764	39346.574
6165	100.67	10299.145	36684.438
1923	100.61	8457.987	36183.445
1473	100.61	8362.774	37871.281
7780	100.59	10700.113	34747.055
3132	100.59	9040.85	34337.879
9015	100.5	11195.298	34219.379
208	100.42	7835.482	35393.719
10228	100.4	11818.417	33724.414
13125	100.38	12806.942	34401.602
3539	100.34	9130.227	37516.129
7066	100.08	10418.853	35930.074
14349	100.08	13172.354	33193.625
9776	100.06	11440.756	38705.922
7173	100.04	10418.013	37276.914
593	100.04	7678.89	39271.605
5049	100.04	9755.734	37577.934
6025	100.02	10241.795	38433.344
7090	100	10372.021	36184.805
5366	99.96	9917.242	33580.457
515	99.96	7750.716	38459.426
17908	99.94	14386.76	36938.883
11948	99.9	12328.571	37726.625
16225	99.83	13646.385	36615.012
6222	99.81	10137.344	35879.723
10481	99.77	11839.057	37441.461
7545	99.73	10647.737	37953.387
1015	99.73	8098.607	35119.277
5255	99.69	9868.536	34873.863
1322	99.63	8348.574	35277.73
17770	99.62	14386.722	34691.367
3125	99.6	8949.379	34533.387
11954	99.56	12401.144	37813.723
14073	99.56	13328.975	36812.242
1546	99.54	8349.332	38735.074
18045	99.5	14323.728	38747.352
6234	99.48	10194.875	35671.465
18251	99.48	14564.599	38564.648
1187	99.46	8274.638	33114.98
11239	99.42	11873.24	33164.398
5903	99.42	10289.212	39983.117
16131	99.4	13634.5	37285.305
9943	99.4	11471.661	36239.945
13425	99.4	13064.107	35825.883
14526	99.39	13464.165	35099.715
10780	99.39	11882.869	39084.047
1508	99.35	8291.354	38373.535
16936	99.33	13824.648	38134.816
1918	99.31	8495.993	36105.863
12492	99.31	12502.402	36798.645
11564	99.31	12129.793	37326.313
9159	99.29	11251.163	33816.242
2873	99.21	9035.966	38068.844
8157	99.19	10932.142	34647.867
7007	99.16	10460.458	35063.496
17478	99.14	14114.153	35028.551
14330	99.14	13236.872	33357.922
12193	99.14	12428.733	33901.934
13824	99.12	13265.927	40000.953
16615	99.12	13875.685	34226.117
11073	99.06	11911.669	35101.836
8850	99.06	11044.796	36499.156
1491	99	8357.797	38174.551
9648	99	11276.441	39545.605
11093	98.96	11854.579	34818.188
3873	98.96	9424.692	38414.605
16867	98.91	13937.398	37528.336
12810	98.89	12790.075	39242.223
13367	98.89	13002.166	34928.254
9808	98.83	11580.394	38190.191
74	98.81	7734.307	34057.141
207	98.81	7651.819	35392.363
1552	98.81	8371.681	38877.188
18545	98.79	14490.89	34709.5
11579	98.77	12269	37558.32
3557	98.72	9127.311	37896.344
7557	98.7	10679.421	37720.16
434	98.64	7846.585	37877.184
6286	98.64	10322.594	34637.477
13197	98.58	12819.88	33166.242
1639	98.58	8623.922	39762.105
10664	98.54	11683.598	39655.891
12613	98.54	12556.796	38009.676
8128	98.49	10969.747	34266.457
17552	98.49	14115.699	34093.289
13789	98.45	13031.244	39798.688
9588	98.45	11381.25	38958.863
2635	98.45	8695.878	39551.43
12505	98.39	12675.116	36978.91
3451	98.39	9182.203	36305.266
4483	98.35	9690.221	34680.098
7642	98.33	10671.746	36694.016
12477	98.33	12653.257	36567.695
18548	98.27	14571.678	34741.301
16621	98.27	13960.288	34285.91
10996	98.27	12013.019	36314.031
17359	98.24	14063.339	36618.332
6065	98.18	10184.293	37667.207
10448	98.16	11701	36822.785
10804	98.16	11904.617	38495.973
10738	98.12	11849.341	39515.824
562	98.12	7757.432	39007.465
11733	98.08	12278.484	39260.961
12327	98.06	12586.106	34313.777
13061	98.06	12911.029	35682.684
16270	98.06	13687.695	35981.02
2708	98.06	9033.558	39406.148
16902	98.06	13810.083	37843.832
18613	98.04	14517.255	33660.441
18027	98.04	14352.916	38471.496
6072	98.03	10152.435	37705.828
16977	98.01	13948.371	38617.109
2630	98.01	8719.202	39471.102
5241	97.99	9884.467	35244.859
10452	97.95	11720.132	36988.32
5549	97.95	10111.596	35412.383
2473	97.91	8826.987	37585.039
18645	97.91	14530.427	33419.301
247	97.89	7744.915	35688.594
5717	97.89	10098.647	37499.563
1784	97.83	8596.849	38108.949
10024	97.76	11445.931	34901.141
9798	97.76	11621.789	38385.852
668	97.74	8181.428	39527.211
9737	97.74	11576.506	39136.18
3575	97.68	9208.626	38095.41
11819	97.68	12479.273	39278.227
11430	97.66	12212.119	35213.086
10964	97.64	12022.266	36608.93
14144	97.62	13229.348	35716.637
5683	97.6	10019.471	37132.723
506	97.49	7669.425	38314.887
9066	97.45	11003.731	33349.121
3196	97.43	8870.578	33707.668
16248	97.39	13678.564	36287.863
4336	97.37	9316.195	33623.461
11958	97.37	12326.983	37575.719
18062	97.34	14400.949	38942.887
9046	97.32	11075.748	33942.766
3561	97.3	9085.283	37951.672
11432	97.3	12173.238	35220.445
10691	97.26	12055.773	39848.324
1241	97.26	8231.23	34124.707
15741	97.24	13550.916	39143.531
11028	97.22	12005.731	35976.027
342	97.18	7838.969	36665.266
5902	97.14	10234.507	39980.246
5024	97.12	9895.346	38103.875
8845	97.11	11132.25	36421.773
8169	97.11	10981.727	34811.758
4944	97.09	9846.958	39180.672
9680	96.99	11288.44	39991.145
2831	96.95	8993.266	38540.5
13346	96.93	13082.404	34813.285
8133	96.88	10982.079	34283.645
2551	96.88	8672.276	38677.441
2615	96.86	8657.847	39279.617
4053	96.76	9445.166	37117.949
10367	96.76	11700.448	35919.492
8113	96.74	10969.877	34085.879
10732	96.7	11887.408	39467.148
16475	96.7	13710.678	33487.773
11843	96.7	12299.976	39246.875
15789	96.66	13553.725	39840.703
3408	96.63	9140.098	35859.816
5306	96.59	9783.024	34608.406
4136	96.59	9364.212	35822.199
1949	96.51	8469.847	35757.344
3380	96.47	9094.877	35270.813
7	96.47	7756.611	33079.586
3233	96.45	8984.446	33055.93
18673	96.38	14488.946	33072.066
7052	96.19	10468.671	35830.777
17178	96.17	14040.025	38524.227
6999	96.17	10542.946	34866.008
3122	96.15	9004.861	34471.969
13980	96.13	13231.861	37884.52
4181	96.11	9340.991	35542.09
2342	96.11	8660.494	35467.375
2309	96.07	8650.424	35041.895
8325	96.07	10937.507	37208.828
10090	96.05	11514.159	34046.367
2121	96.01	8622.915	33259.809
6432	96.01	10525.453	33489.215
18012	95.94	14280.682	38092.316
4605	95.9	9499.151	35717.773
13929	95.84	13269.946	38740.133
6145	95.84	10218.457	36768.758
10295	95.8	11788.697	34771.941
2454	95.8	8765.663	37173.328
16129	95.76	13691.483	37205.676
7687	95.71	10591.007	35988.457
9017	95.69	11082.094	34242.711
9349	95.67	11288.24	35739.422
13441	95.65	12954.009	36096.102
969	95.59	8021.86	35956.105
8556	95.57	10933.773	39656.949
6016	95.51	10266.704	38320.762
14615	95.5	13489.979	36632.457
3000	95.5	8977.328	36472.27
2106	95.5	8614.488	33560.781
7136	95.48	10363.438	36941.555
8967	95.44	11058.519	34717.734
5684	95.44	10116.147	37149.246
1420	95.44	8267.084	37151.633
11556	95.44	12151.827	37206
6117	95.42	10304.946	37054.746
152	95.4	7724.675	34834.57
11576	95.38	12096.346	37508.477
1665	95.34	8621.746	39669.902
13771	95.3	13026.541	39463.652
8903	95.21	11147.744	35733.414
7197	95.17	10498.952	37409.102
2386	95.13	8663.731	36326.961
1380	95.09	8225.102	36418.434
12649	95.07	12654.842	38307.91
16188	95.05	13702.371	37127.301
1326	95.04	8286.258	35348.938
12343	95	12672.821	34564.371
1606	94.94	8327.457	39495.742
5682	94.84	9974.833	37128.871
14655	94.82	13551.517	37159.461
6122	94.79	10298.921	37108.816
12933	94.79	12840.953	37529.129
14420	94.77	13498.136	33532.242
328	94.77	7951.785	36545.156
5952	94.75	10148.102	39361.07
3672	94.71	9068.047	39059.23
12204	94.67	12351.39	33801.676
10916	94.67	11953.028	37243.477
16649	94.63	13849.346	34859.117
10011	94.58	11441.439	34950.613
11163	94.52	11928.535	34024.609
13232	94.44	12924.88	33139.098
5456	94.38	9963.311	33786.84
17096	94.35	14059.742	39852.844
1695	94.27	8579.756	39325.484
13950	94.27	13250.899	38401.137
737	94.27	8057.005	38394.043
3091	94.25	8867.06	35105.715
8589	94.23	11020.668	39707.426
15959	94.23	13755.897	38213
351	94.23	7709.95	36856.043
4062	94.21	9314.844	36918.262
5198	94.21	9812.05	35808.801
11152	94.15	11850.67	34183.246
453	94.15	7933.723	38083.043
219	94.04	7701.858	35472.441
13394	94	13079.841	35370.434
4899	93.96	9799.406	39898.738
2108	93.96	8598.904	33596.609
717	93.96	8050.859	38495.109
241	93.92	7695.485	35661.344
10360	93.89	11846.445	35869.383
1576	93.87	8212.144	39152.922
17880	93.87	14415.164	36334.035
16213	93.75	13613.66	37019.82
11340	93.71	12142.84	34110.887
1460	93.69	8245.947	37700.875
12270	93.66	12706.742	33638.332
3791	93.66	9413.211	39517.199
4850	93.64	9652.974	39308.613
13343	93.52	12926.948	34758.43
14053	93.37	13178.334	37162.938
953	93.35	8070.087	36249.777
17409	93.31	14171.025	35918.801
3819	93.25	9404.303	39199.207
9605	93.23	11248.951	39155.18
12779	93.12	12721.088	39572.137
8060	93.1	10794.247	33428.121
10217	93.1	11718.785	33503.906
13602	93.08	13108.198	37960.273
15736	93.04	13433.908	39064.707
2408	92.87	8801.516	36690.594
4773	92.85	9662.813	37823.715
17901	92.83	14353.775	36804.941
5461	92.79	10083.284	33947.227
39	92.79	7832.078	33708.879
8582	92.74	11014.109	39933.293
5591	92.74	10020.132	36043.074
402	92.68	7707.806	37550.289
3179	92.62	8937.352	33836.664
1565	92.49	8289.354	39030.637
11090	92.49	11912.049	34780.602
17834	92.45	14271.041	35607.406
2128	92.39	8472.045	33009.223
187	92.39	7792.513	35148.664
10200	92.31	11781.777	33224.211
16478	92.18	13599.134	33524.719
16647	92.18	13805.634	34842.121
5611	92.07	10001.538	36276.387
1036	91.99	8111.545	34866.809
2922	91.99	8880.385	37666.57
9936	91.87	11508.036	36699.535
1627	91.85	8334.68	39764.676
11464	91.82	12080.884	35759.441
8703	91.78	11127.192	38244.465
15849	91.76	13571.528	39495.762
11547	91.72	12181.341	36989.449
9242	91.7	11246.346	34995.965
13504	91.66	12988.474	37026.328
18482	91.64	14601.764	35530.938
4234	91.62	9369.633	34642.781
13474	91.61	12956.551	36517.945
671	91.59	8020.474	39549.945
5538	91.57	9991.742	35244.34
1900	91.55	8533.392	36264.352
11504	91.53	12130.017	36256.215
17819	91.47	14268.64	35413.277
7986	91.45	10759.991	33482.074
9106	91.41	11377.155	33023.758
12625	91.41	12628.376	38053.836
8579	91.38	11089.446	39857.852
8149	91.34	10922.733	34525.699
9621	91.2	11397.706	39317.875
16045	91.18	13714.26	37887.953
14634	91.11	13397.866	36975.004
3821	91.07	9485.507	39250.832
1059	91.07	8000.115	34314.5
8572	91.07	10857.522	40005.457
13763	91.07	13001.12	39343.012
7536	91.03	10621.582	38091.813
7295	90.97	10392.002	39217.672
7950	90.97	10688.451	33739.578
5139	90.9	9855.235	36657.574
7461	90.88	10641.128	38921.07
6479	90.88	10490.293	33966.711
9785	90.86	11558.91	38479.367
10487	90.84	11834.344	37559.551
13369	90.82	13126.131	34933.871
7776	90.82	10638.007	34694.215
4498	90.82	9532.522	34851.754
8253	90.8	10956.584	36175.742
5881	90.74	9920.458	39738.648
529	90.74	7788.768	38644.141
2096	90.72	8604.457	33715.992
5380	90.69	9775.724	33187.965
8118	90.65	10885.139	34183.621
14408	90.61	13508.294	33320.758
6136	90.59	10239.284	36917.219
1505	90.57	8357.106	38310.727
13937	90.55	13197.791	38474.617
5441	90.55	9973.21	33486.785
11329	90.49	12201.375	34038.172
13177	90.46	12900.977	33775.156
7040	90.44	10494.647	35678.27
1249	90.34	8300.26	34212.07
9488	90.32	11218.43	37627.434
18370	90.3	14447.595	36980.297
4775	90.26	9589.497	37847.922
3105	90.24	9005.551	34796.797
17541	90.24	14030.483	34261.234
6108	90.23	10156.771	37190.984
11739	90.21	12168.599	39324.383
1055	90.17	8117.412	34559.672
646	90.09	8046.672	39914.758
16874	90.07	13940.27	37592.734
3520	90.03	9152.068	37210.438
6388	89.98	10207.72	33228.281
10915	89.98	11938.527	37221.629
11557	89.94	12225.679	37208.387
10387	89.86	11837.887	36175.145
4394	89.84	9524.67	33041.492
13427	89.82	12986.44	35907.234
2393	89.78	8816.887	36473.027
17090	89.75	14106.697	39824.422
4680	89.73	9652.538	36641.383
7033	89.67	10472.642	35513.688
2440	89.65	8808.322	37000.527
2858	89.57	8933.801	38169.793
12920	89.55	12759.168	37935.324
1394	89.54	8354.502	36603.289
7125	89.48	10512.247	36704.285
8136	89.44	10990.847	34333.703
10161	89.4	11431.83	33244.402
9816	89.38	11463.451	38306.5
10575	89.34	11747.445	38416.246
6992	89.32	10525.418	34749.578
2302	89.31	8825.02	35016.227
1359	89.27	8315.699	36043.832
3344	89.23	9134.264	34627.371
10046	89.17	11538.713	34496.355
869	89.13	7997.861	37080.793
726	89.08	8005.107	38596.984
5471	89.06	10101.3	34070.422
4085	89.04	9461.414	36604.223
3783	89	9334.266	39489.527
16281	88.96	13638	35787.059
7486	88.96	10711.334	38557.152
10578	88.94	11819.266	38473.168
1638	88.92	8290.187	40011.965
14710	88.85	13528.233	37673.227
16462	88.77	13756.568	33919.914
866	88.73	8194.354	37051.793
2657	88.69	8843.565	39800.809
14375	88.62	13339.246	33082.711
2940	88.58	8902.943	37332.594
18063	88.58	14271.925	38973.215
13407	88.46	13010.5	35511.207
5234	88.44	9770.777	35114.633
10921	88.29	11895.233	37289.727
5871	88.21	10104.207	39617.879
2863	88.17	8891.948	38256.316
5886	88.17	10121.916	39956.098
3330	88.1	9133.204	34279.559
12586	88.02	12609.86	37679.766
3403	87.98	9272.76	35820.816
11473	87.96	12265.774	35867.137
17549	87.94	14101.387	34047.145
8261	87.94	10906.674	36369.969
2011	87.94	8588.775	35080.18
10680	87.93	11655.594	39847.031
14556	87.91	13407.478	35710.641
13936	87.91	13334.775	38776.551
3172	87.85	8965.04	34069.992
2850	87.77	8923.19	38439.355
12358	87.75	12615.819	34864.121
11740	87.73	12261.223	39330.367
3799	87.7	9455.692	39277.973
7283	87.68	10499.558	39005.414
2842	87.66	8851.393	38373.293
17547	87.62	14037.231	34002.895
17907	87.6	14355.225	36909.07
17194	87.52	14110.182	38360.152
6085	87.29	10187.225	37805.457
18534	87.27	14509.576	34874.113
8199	87.25	10854.965	35136.191
12690	87.16	12685.5	39031.27
13106	87.16	12858.16	34911.23
10124	87.1	11611.758	33689.906
2294	87.06	8715.474	34854.258
10450	87.06	11699.556	36878.992
903	87.02	8080.745	36845.699
2423	87.02	8634.074	36856.988
16748	87.02	13923.158	36185.043
9114	86.99	11405.524	33201.895
130	86.97	7978.929	34657.117
5738	86.97	10070.548	37997.391
7767	86.89	10611.382	35062.063
795	86.79	8113.995	38289.629
1269	86.74	8292.944	34502.586
7512	86.7	10622.139	38463.977
17185	86.68	14043.405	38563.277
15720	86.66	13484.445	38819.16
16573	86.64	13811.297	33830.434
12402	86.6	12654.44	35517.699
13645	86.45	13070.408	38624.602
3209	86.43	8854.872	33635.094
3491	86.35	9110.858	36986.988
9971	86.33	11546.363	36043.039
10813	86.28	11861.322	38368.965
9803	86.2	11421.001	38462.488
17144	86.12	14118.921	39267.059
10495	86.1	11797.261	37639.277
13740	86.09	12961.685	39079.48
16326	86.03	13633.579	35316.234
16303	85.99	13565.841	35707.395
1746	85.99	8459.19	38566.742
10843	85.95	11878.442	38066.027
6060	85.93	10312.359	37882.461
146	85.87	7781.522	34751.594
1511	85.86	8237.273	38461.668
7220	85.84	10537.866	37888.652
107	85.82	7772.855	34384.008
4883	85.82	9539.535	39874.695
11991	85.8	12439.308	37325.387
9584	85.8	11259.062	38929.914
10102	85.68	11440.749	33816.066
1286	85.61	8316.614	34883.113
13581	85.57	13010.517	37743.922
10032	85.57	11569.296	34681.094
10126	85.47	11616.269	33701.715
6233	85.4	10219.502	35637.723
12056	85.32	12432.413	36173.836
16935	85.3	13914.825	38075.203
5626	85.28	9961.236	36375.723
13384	85.26	13028.816	35247.832
9217	85.07	11233.329	34625
13460	84.97	13061.083	36459.641
15885	84.88	13655.266	39242.18
15731	84.76	13398.163	38995.523
3794	84.74	9417.801	39546.273
3850	84.74	9324.15	38678.039
13272	84.71	13047.836	33563.84
10615	84.67	11800.306	39124.941
7622	84.65	10651.588	36973.445
12635	84.53	12645.579	38131.672
17140	84.5	14037.152	39164.719
12323	84.4	12616.648	34229.055
12761	84.38	12782.346	39629.906
2985	84.36	8863.062	36843.496
11642	84.32	12270.071	38548.059
333	84.17	7958.463	36557.078
10263	84.13	11761.34	34298.977
4275	84.04	9354.025	34170.473
5256	84.04	9893.663	34888.688
5943	84	10224.056	39582.902
17189	84	14019.424	38626.02
12932	83.98	12911.572	37511.758
3200	83.96	8968.919	33538.316
8908	83.92	11198.032	35471.348
10418	83.92	11699.274	36475.844
4978	83.84	9724.322	38920.32
5341	83.79	9766.712	33881.848
9477	83.79	11364.469	37458.293
7728	83.75	10703.962	35500.82
11300	83.71	12223.618	33539.469
13470	83.63	13045.054	36485.652
14259	83.56	13198.11	33807.652
6358	83.4	10222.638	33592.375
8223	83.33	10837.535	35479.102
8424	83.29	10794.607	38804.215
1538	83.25	8245.39	38682.301
16313	83.06	13736.707	35504.594
9386	83.02	11408.464	36189.516
11459	83	12146.674	35700.898
13073	82.98	12728.649	35533.074
17584	82.94	14114.101	33636.234
8420	82.94	10972.938	38752.453
17344	82.92	14053.383	36737.344
12742	82.9	12558.743	39852.844
18369	82.89	14503.252	36953.367
13829	82.89	13186.993	39674.801
16765	82.87	13980.28	36476.055
18345	82.81	14443.784	37288.262
18409	82.71	14519.982	36425.395
4609	82.69	9664.417	35800.684
18193	82.69	14474.756	39142.766
8173	82.67	10926.389	34884.172
7217	82.6	10553.743	37844.809
3969	82.56	9378.042	37595.027
13371	82.54	12926.456	34965.176
3342	82.44	9064.412	34545.262
10442	82.39	11658.619	36774.652
539	82.31	7719.489	38790.891
460	82.27	7933.548	38201.402
8974	82.27	11094.779	34471.016
7438	82.25	10674.95	38976.746
5132	82.23	9853.409	36809.609
11033	82.2	11894.916	35766.121
4090	82.16	9427.434	36691.301
5215	82.08	9810.017	35486.074
4638	82.08	9537.981	36218.344
2049	82.06	8475.623	34195.625
3493	82.02	9237.762	37046.691
14611	81.97	13557.738	36587.422
13695	81.89	12936.666	38776.98
343	81.87	7892.353	36689.852
12659	81.87	12672.053	38592.32
10866	81.85	11867.188	37743.906
10769	81.83	11887.869	39256.367
8192	81.77	10921.928	35068.371
3411	81.77	9090.428	35923.027
6262	81.74	10310.521	34934.734
9711	81.7	11579.105	39678.355
9269	81.68	11373.785	35355.77
4270	81.66	9296.946	34131.039
33	81.58	7847.041	33681.992
16046	81.49	13684.832	37893.664
14727	81.49	13567.273	37867.297
3587	81.47	9270.983	38391.234
13640	81.39	12989.948	38572.5
16293	81.37	13720.15	35576.574
4681	81.22	9702.722	36663.742
6081	81.14	10186.461	37779.715
657	81.08	8067.702	39705.922
10961	81.03	11869.23	36595.297
5392	81.03	9884.899	33313.195
18675	81.03	14498.055	33086.645
5115	80.97	9795.024	36903.281
121	80.95	7883.524	34559.215
14664	80.83	13373.527	37356.645
9499	80.83	11405.487	37775.113
2427	80.82	8641.714	36938.734
10930	80.82	11886.48	37095.84
11022	80.8	11952.899	35926.512
5615	80.72	10104.899	36306.664
6477	80.68	10546.572	33950.27
16852	80.68	13827.67	37438.371
7490	80.62	10753.181	38584.363
18096	80.51	14230.05	39611.57
5180	80.41	9743.356	36188.152
4020	80.39	9355.651	37399.449
647	80.39	8018.591	39922.152
5334	80.36	9713.663	34068.277
631	80.36	7771.863	39934.633
11953	80.34	12413.291	37798.793
10080	80.24	11470.038	34425.793
4495	80.22	9640.914	34834.473
3600	80.2	9249.25	38648.594
10112	80.11	11445.628	33909.508
3295	80.11	9093.871	33744.777
3107	80.09	8986.194	34835.258
17935	80.05	14331.225	37268.23
12422	80.03	12682.837	35718.945
13904	79.99	13157.195	39110.836
8592	79.91	11019.343	39748.09
14656	79.9	13392.86	37191.133
3925	79.84	9339.01	37726.715
12228	79.8	12487.109	33086.137
4256	79.65	9348.013	34598.484
8428	79.65	10962.162	38854.234
9972	79.63	11465.363	36050.211
13570	79.63	13047.222	37641.023
2592	79.63	8658.879	39111.305
8075	79.61	10829.239	33668.758
17703	79.57	14246.002	33984.102
18496	79.57	14592.864	35343.48
16714	79.57	13961.138	35520.574
2428	79.55	8736.298	36940.57
5472	79.53	10099.596	34091.141
16479	79.4	13584.605	33535.512
4942	79.38	9750.698	39173.813
7135	79.32	10501.243	36927.523
4342	79.28	9469.774	33639.086
17550	79.24	14113.827	34069.121
11076	79.22	11977.738	35206.012
12311	79.22	12598.675	34089.094
4619	79.22	9630.811	35995.629
7311	79.21	10377.063	39308.133
18436	79	14557.355	35980.492
3034	78.9	9042.576	35979.988
8453	78.9	10815.492	39256.656
18497	78.8	14458.825	35404.754
10816	78.71	11886.393	38411.734
17131	78.65	14078.043	39341.344
10845	78.65	11922.537	38095.453
4368	78.63	9348.88	33167.969
7529	78.5	10722.871	38019.883
9147	78.4	11279.441	33571.227
12097	78.38	12493.484	35539.398
860	78.36	8051.03	37270.957
13746	78.27	13076.344	39142.527
7345	78.23	10451.397	39694.445
5763	78.13	10015.231	38415.332
16574	78.13	13831.543	33868.832
16253	78.06	13602.648	36095.43
11456	77.94	12137.406	35556.594
6975	77.9	10502.71	34653.629
7191	77.9	10365.936	37355.477
10463	77.81	11640.595	37270.969
4170	77.81	9280.132	35457.402
9786	77.75	11595.061	38494.207
17202	77.69	14011.364	38160.434
11765	77.67	12165.681	39757.941
6052	77.67	10280.205	38122.281
12233	77.48	12699.196	33050.145
13644	77.4	12975.414	38624.605
8211	77.39	10838.93	35313.699
576	77.29	7788.297	39132.059
10313	77.27	11712.405	35131.578
9470	77.25	11358.471	37440.055
9481	77.16	11384.602	37528.57
707	77.02	8178.788	38732.82
4709	76.98	9522.052	36990.289
587	76.87	7727.419	39232.953
376	76.66	7804.521	37080.648
5816	76.62	10112.431	39019.203
6221	76.62	10278.29	35871.48
5512	76.56	10088.466	34666.137
1208	76.52	8243.648	33409.238
4996	76.41	9739.037	38327.09
9439	76.29	11244.418	37046.445
11415	76.25	12153.67	35002.711
4442	76.14	9516.654	33980.004
93	76.12	7717.669	34223.324
11082	76.12	11905.945	34941.98
5556	76.04	10121.099	35536.414
8554	75.99	10915.162	39638.457
11429	75.99	12209.52	35195.891
16616	75.93	13926.488	34236.902
17912	75.64	14282.8	36950.102
4242	75.62	9347.525	34730.5
[truncated: 3,042 more rows]
