# Supplementary material for: Insights on the Control of Yeast Single-Cell Growth Variability by Members of the Trehalose Phosphate Synthase (TPS) Complex
Source: Front Cell Dev Biol. 2021 Jan 28;9:607628. doi: 10.3389/fcell.2021.607628 (PMC7876269; doi:10.3389/fcell.2021.607628)
Supplement: Supplementary file 2 [file Data_Sheet_1.ZIP › final_code/input_datasets/BY4741_1_t1.csv]

Id	Area (µm²)	Centre X Position (µm)	Centre Y Position (µm)
18295	141.59	12221.092	33895.395
27325	137.21	14409.258	37558.199
21538	135.66	13072.017	37267.719
12674	109.11	10963.35	38349.777
24210	104.41	13933.997	38556.313
26360	102.23	14222.489	39003.656
26520	100.89	14236.139	36909.258
2008	99.86	9104.587	37196.211
16824	99.2	11862.748	33987.715
14493	98.69	11358.367	36797.715
17239	97.71	11911.352	37395.371
3116	96.94	9282.953	37628.719
28319	94.47	14864.754	38032.305
14267	94.45	11253.809	39383.266
28127	93.67	15014.355	34678.867
3932	91.94	9677.37	35842.238
21425	91.94	12903.677	38483.152
28579	90.07	15247.537	39662.656
17212	89.88	11889.261	37145.273
16126	87.16	11814.743	38603.914
27225	85.89	14510.008	35808.324
19100	85.01	12362.004	39144.98
29521	84.72	15616.003	38946.379
24118	83.27	13837.511	39694.297
3159	83.15	9433.63	38014.398
21465	82.65	13092.642	37748.137
16210	81.87	11804.779	37729.793
24655	78.42	13765.49	36526.891
28428	78.42	14884.323	39464.805
19556	77.41	12597.888	38231.508
16379	77.27	11631.57	36430.754
28746	77.06	15250.449	36975.359
24790	75.11	13773.84	34437.547
17792	74.74	12076.63	39563.492
1753	74.25	9184.889	40009.242
26534	74.19	14247.404	36814.316
14429	74.05	11212.271	37578.645
19185	73.84	12285.796	39643.863
18074	73.82	12099.814	36285.039
27103	73.25	14547.758	33837.648
7644	73	10303.208	38996.629
24582	72.71	13936.156	37598.086
11518	72.18	10636.849	34641.512
2351	71.41	9241.804	34875.684
4884	70.32	9771.133	37431.07
27272	70.26	14466.827	36595.941
27596	70.07	14669.245	40528.309
24624	69.4	13813.684	36918.535
4236	69.34	9592.092	33636.883
1976	69.25	9175.459	37391.961
21857	69.13	12980.337	33792.125
14200	68.69	11202.482	40353.016
22322	68.12	13189.364	38919.52
16013	67.35	11646.528	40385.043
14202	67.33	11366.374	40430.668
24603	67.23	13913.142	37501.355
11568	67.2	10543.583	34937.223
14733	66.24	11289.245	35497.586
18265	66.16	12168.865	34108.488
22018	65.97	13205.776	34800.613
2701	65.97	9290.022	34748.191
28241	65.22	14912.78	36641.133
28048	64.82	14880.701	33664.73
20557	64.8	12802.637	38392.824
28093	64.71	14944.979	34161.051
5229	64.57	10104.015	39575.781
19746	64.51	12618.894	36322.746
12696	64.25	10807.391	37886.52
28891	64.23	15160.584	33731.906
14345	64.21	11391.508	38356.027
13346	63.6	11016.198	34046.109
23782	63.4	13674.169	39016.895
18715	63.17	12460.342	35179.133
23974	63.14	13636.163	39497.613
7469	63.08	10157.54	37420.723
23066	62.71	13506.148	35553.691
22059	62.58	13173.457	35143.336
17293	62.56	12042.119	37822.754
5340	62.35	9906.536	38196.117
12618	62.06	10766.859	38835.605
28065	62.02	14945.488	33841.191
16106	61.99	11666.355	38800.758
27122	61.83	14539.531	34193.988
19315	61.72	12506.174	39493.504
13443	61.49	11032.619	34365.332
22519	61.39	13530.449	39392.031
23604	61.33	13734.647	37416.141
26524	61.18	14251.308	36960.598
2246	61.16	9097.013	35694.742
23491	60.86	13722.984	36075.105
23430	60.84	13619.757	35437.129
88	60.78	8946.901	33864.832
16912	60.7	11928.819	34526.742
21866	60.57	13025.337	33555.828
17917	60.55	12081.289	37757.445
15842	60.53	11613.48	38543.516
21385	60.4	12923.443	39120.555
28475	60.28	14943.332	40350.344
19782	60.24	12592.766	35842.988
21642	59.97	13036.007	35820.215
19199	59.96	12283.488	39900.566
22883	59.73	13483.197	37418.863
24757	59.63	13833.571	34709.18
13197	59.36	10829.115	34097.613
28897	59.25	15159.353	33605.16
24759	59.21	13836.908	34735.176
17284	59.17	11858.174	37784.598
12129	59.15	10652.673	38955.258
28047	58.96	14918.102	33641.039
18013	58.9	12142.593	37002.121
29501	58.84	15638.351	39229.891
27707	58.58	14659.551	39041.707
17567	58.48	11833.473	39136.176
2890	58.23	9341.116	36037.051
22425	58.19	13220.618	40432.941
12654	58.19	10883.624	38645.254
12583	58.1	10942.643	39552.949
23487	57.98	13678.45	36037.367
23996	57.98	13669.163	39785.859
26244	57.73	14043.991	40354.887
13106	57.73	10912.207	34579.539
4476	57.62	9865.342	34754.066
3367	57.58	9445.009	40230.547
26214	57.45	14174.714	40043.797
28806	57.25	15099.376	35782.543
23563	57.2	13690.976	37016.063
29692	57.2	15645.498	36084.34
26265	57.14	14313.801	40418.527
27756	56.89	14624.267	38695.063
1154	56.57	8832.27	39748.617
15473	56.41	11566.65	36298.734
27381	56.37	14589.593	38461.641
12164	56.18	10703.38	39343.324
5173	56.18	9952.712	40127.121
29563	56.18	15493.748	38045.551
21630	56.09	13060.577	36052.203
26248	56.07	14112.69	40420.824
27704	55.97	14776.538	39011.977
27129	55.72	14515.816	34346.59
27323	55.3	14530.233	37535.668
3076	55.26	9291.844	37138.668
12580	55.24	10916.471	39485.246
29155	55.19	15460.933	38052.938
19551	55.05	12547.789	38429.535
29187	55.03	15283.612	38532.941
12181	55.03	10626.124	39476.82
24900	54.96	14154.686	34219.148
22314	54.9	13313.29	38685.871
10801	54.86	10418.668	36310.684
21171	54.84	12870.8	40394.664
28353	54.73	15023.407	38631.844
28561	54.57	15091.981	40057.129
29608	54.42	15559.155	37347.078
24144	54.36	13939.12	39328.113
29602	54.34	15604.624	37302.863
27456	53.92	14603.635	39617.914
22663	53.86	13512.164	38368.457
29075	53.83	15357.736	36622.023
26494	53.77	14225.308	37406.059
18592	53.77	12416.337	34507.559
17011	53.75	11855.145	35268.227
1012	53.65	9012.762	38849.344
24639	53.62	13876.699	36817.168
11975	53.56	10692.394	37550.027
28191	53.21	14929.554	35850.563
407	52.93	8985.707	35292.254
16009	52.91	11820.42	40300.547
19702	52.64	12659.589	36783.832
5413	52.5	10096.941	37645.652
28692	52.43	15256.002	37663.441
27811	52.35	14675.835	38028.688
1442	52.35	9227.394	40307.652
12568	52.27	10959.6	39921.359
27861	51.89	14741.166	36781.789
21391	51.83	12933.387	38920.887
28254	51.81	14885.093	36800.215
22298	51.8	13306.664	38520.344
14203	51.78	11284.794	40441.234
30134	51.7	15541.037	33656.938
3055	51.55	9289.965	36989.473
27353	51.51	14561.352	38013.809
14271	51.43	11206.517	39450.383
18131	51.32	12221.321	35553.266
10353	51.22	10537.179	38934.324
12656	51.2	10953.269	38363.039
20467	51.16	12734.389	37189.734
14387	51.13	11268.406	38136.652
24194	51.11	13829.808	38671.035
18910	51.11	12442.682	36922.945
19241	51.03	12385.582	40264.16
16599	50.99	11697.115	34807.375
13735	50.9	11162.443	35834.723
19443	50.86	12512.279	39156.004
19505	50.74	12480.159	39037.105
22547	50.72	13375.952	39019.945
3820	50.63	9625.58	36570.137
27697	50.53	14810.122	39293.105
13939	50.51	11145.681	37323.34
28801	50.49	15257.599	36021.547
27503	50.4	14497.323	39877.254
27416	50.28	14548.758	39090.926
19016	50.26	12310.746	38209.961
29125	50.21	15319.841	37466.852
5166	50.19	10044.964	40450.988
22355	50.11	13133.974	39364.332
3897	50.05	9573.902	36213.945
24803	49.98	13967.871	34027.91
15959	49.92	11486.91	39852.215
11091	49.88	10378.537	34823.199
17681	49.77	11841.836	40033.289
28467	49.63	15048.685	40137.406
20506	49.61	12799.994	37697.852
23776	49.54	13721.119	38965.664
27762	49.52	14799.57	38815.621
28892	49.48	15199.842	33816.922
3760	49.4	9514.327	37035.988
19504	49.23	12567.794	39015.609
4609	49.17	9776.286	35683.395
28418	49.17	14919.382	39377.863
28994	49.15	15316.342	35217.676
24954	49.15	14046.068	35007.52
18639	49.13	12339.04	34715.605
22514	49.11	13350.736	39365.133
12550	49	10822.979	40139.711
20283	48.79	12852.304	35049.621
20341	48.73	12776.663	35660.223
18986	48.52	12302.114	37739.574
25058	48.52	14163.72	36712.898
28827	48.21	15060.375	35487.836
22676	48.21	13351.718	38237.988
4926	48.18	9805.781	37969.461
5083	48.16	9701.451	39425.184
27689	48.14	14674.989	39204.688
10623	48.08	10435.794	37378.734
19623	47.95	12598.969	37821.324
4939	47.95	9837.487	38119.406
28188	47.95	14863.408	35723.406
24074	47.89	13781.514	40129.715
24010	47.89	13605.601	39912.605
22518	47.85	13547.011	39386.578
29685	47.83	15672.712	35981.121
15244	47.81	11548.574	34996.492
21394	47.79	12967.752	38938.707
22375	47.73	13310.932	39682.07
28405	47.68	14969.822	39179.527
18955	47.64	12472	37359.336
29709	47.62	15679.3	35765.773
5491	47.56	10086.193	36742.922
29259	47.52	15310.39	39910.453
29194	47.49	15357.716	38709.301
21345	47.47	12972.953	39756.434
20450	47.45	12901.126	37027.758
26552	47.29	14360.511	36648.355
3735	47.22	9660.077	37080.195
28194	47.12	14911.734	35876.355
3687	47.12	9681.558	37552.324
26343	47.1	14372.657	39441.145
28299	46.91	15026.085	37711.574
27306	46.85	14451.135	37298.277
16063	46.82	11719.038	39348.633
21400	46.8	13000.433	38703.277
27568	46.78	14610.86	40355.422
27698	46.66	14755.984	39302.371
7254	46.64	10240.901	36067.438
5769	46.64	10096.092	35288.387
26557	46.59	14214.076	36737.113
3389	46.59	9471.49	40312.934
28540	46.55	15089.378	40193.227
27509	46.53	14424.335	39917.672
13264	46.49	10907.7	33579.188
20480	46.36	12795.162	37430.344
4334	46.3	9895.174	34158.809
24660	46.26	13902.832	36265.926
27341	46.18	14604.604	37832.059
3633	46.16	9584.502	38479.539
491	46.14	8800.655	35793.469
21395	46.14	13018.327	38947.055
20442	46.13	12902.547	36916.563
23616	46.13	13627.395	37565.539
25140	46.05	14087.207	37841.891
26996	46.03	14306.368	35388.863
13206	46.01	10770.66	34133.516
26353	45.99	14379.403	39190.039
11960	45.99	10623.456	37409.676
23684	45.95	13686.713	38300.188
10518	45.88	10436.272	37639.566
10365	45.88	10516.046	38826.313
23965	45.86	13730.689	39416.063
16343	45.82	11768.309	36819.867
3158	45.78	9362.358	38006.031
29018	45.67	15290.945	35738.176
23628	45.67	13688.043	37714.059
21516	45.65	12940.963	37457.563
12599	45.61	10956.469	39205.438
28525	45.61	15096.734	40438.574
10799	45.57	10341.577	36290.676
15939	45.57	11503.52	39465.707
5517	45.49	10104.698	36707.641
11844	45.49	10638.252	36706.969
23262	45.47	13549.694	33913.207
27554	45.44	14550.83	40283
24966	45.36	14111.999	35136.867
3752	45.34	9566.231	36954.227
7282	45.32	10156.241	36214.676
14313	45.28	11383.697	38803.039
15163	45.21	11483.369	34478.531
24652	45.19	13915.213	36508.184
28972	45.17	15463.454	34768.668
28461	45.09	15047.913	39989.516
25029	45.05	14150.746	36222.105
17873	45.05	12230.686	38286.84
5228	45.01	10011.729	39573.289
14961	45	11233.09	33903.613
22947	44.92	13421.421	36632.656
20359	44.9	12744.732	35975.391
21595	44.9	13068.135	36544.016
6076	44.9	9991.611	33933.613
17183	44.88	11917.434	36805.531
23293	44.86	13614.45	34228.324
792	44.84	8754.162	37431.301
22533	44.82	13384.691	39221.512
17163	44.82	12023.446	36612.227
7382	44.8	10328.675	36970.109
17808	44.73	12191.882	39444.164
28445	44.71	14931.457	39690.223
27851	44.71	14781.718	36934.445
24631	44.67	13892.361	37021.027
19757	44.65	12562.276	36172.5
21448	44.63	12946.162	38144.637
23680	44.63	13581.195	38263.387
16430	44.61	11674.227	36220.871
20447	44.59	12700.405	37015.273
9314	44.5	10470.437	40276.07
19789	44.48	12615.513	35628.074
23511	44.48	13583.44	36430.891
21338	44.44	13060.114	39882.535
26510	44.4	14203.307	37360.52
2595	44.4	9279.339	33975.242
29049	44.29	15415.644	36231.258
3715	44.25	9485.718	37259.141
23793	44.25	13592.454	39138.289
13841	44.23	11074.878	36547.02
3973	44.21	9551.128	35340.676
27920	44.21	14643.567	35658.242
28736	44.19	15078.259	37152.152
29508	44.06	15548.195	39053.02
27467	44	14413.552	39755.926
14280	43.94	11348.504	39299.859
22347	43.9	13275.541	39261.559
994	43.88	9025.815	38743.977
19897	43.83	12626.547	34910.996
29213	43.83	15443.766	39182.758
3133	43.81	9390	37807.844
17969	43.77	12242.849	37277.801
29655	43.75	15551.819	36508.367
5223	43.71	9904.098	39525.262
22507	43.69	13501.176	39634.051
19035	43.69	12436.01	38345.176
27706	43.69	14831.002	39025.16
29063	43.65	15460.987	36494.355
24963	43.64	14078.04	35091.773
21594	43.6	12988.201	36529.668
24918	43.58	14017.162	34516.238
21479	43.58	13069.262	37848.965
28470	43.54	14889.627	40176.609
23667	43.54	13576.302	38151.211
22506	43.52	13411.353	39619.555
27307	43.5	14573.74	37333.066
27608	43.46	14676.805	39961.41
18559	43.46	12453.608	34278.996
28769	43.44	15136.024	36787
19617	43.44	12591.419	37753.332
25547	43.44	14108.289	38518.824
29569	43.42	15544.125	37707.008
29176	43.42	15394.512	38443.063
24798	43.41	13795.335	34216.262
16693	43.41	11716.783	34028.324
28699	43.39	15119.839	37423.262
23505	43.37	13563.494	36336.012
5020	43.35	9883.332	38942.996
5314	43.27	10046.367	38523.973
18071	43.16	12241.352	36544.004
24414	43.1	13864.223	38474.391
17914	43.1	12093.034	38011.867
23116	43.1	13434.145	34707.215
10276	43.02	10453.696	40116.613
14394	43	11232.682	38186.434
4589	43	9718.996	35613.648
27234	42.98	14443.717	35909.441
29225	42.98	15316.37	39427.012
28843	42.98	15214.95	35285.883
5507	42.96	9943.566	36892.992
11605	42.95	10688.507	35157.824
29108	42.95	15433.337	37070.488
27648	42.93	14688.705	39671.922
3585	42.93	9559.525	39174.113
4330	42.89	9843.648	34149.594
10304	42.81	10369.068	39677.68
29072	42.77	15328.388	36601.809
28476	42.74	14895.743	40358.02
5103	42.72	9803.775	39843.672
27640	42.68	14730.3	39922.406
23136	42.66	13402.073	34564.602
3661	42.64	9650.502	38112.031
29188	42.62	15402.167	38567.563
5007	42.58	9849.351	38804.023
29626	42.56	15571.106	36955.414
27945	42.54	14650.455	35178.641
1521	42.52	9100.93	40132.887
14159	42.47	11113.467	39943.008
29370	42.45	15447.182	40446.613
10716	42.45	10458.12	36768.086
28416	42.41	14879.248	39359.844
28932	42.39	15345.876	34312.723
25150	42.39	14065.029	38064.051
24733	42.37	13868.793	35439.098
29251	42.35	15443.655	39844.82
29249	42.31	15414.897	39802.883
28563	42.31	15097.392	40090.527
26413	42.31	14315.911	38476.234
1865	42.29	9252.258	38762.008
18591	42.28	12379.839	34500.047
17910	42.26	12048.817	37957.828
2926	42.24	9412.339	36300.48
10310	42.22	10347.448	39772.711
17943	42.2	12179.631	37679.801
14739	42.18	11200.454	35538.266
28606	42.14	15144.179	39390.469
28863	42.14	15204.723	34535.844
15753	42.12	11594.623	37797.852
26269	42.12	14315.149	40446.836
21604	42.06	13117.975	36287.871
23529	42.05	13597.149	36604.18
27228	42.01	14584.916	35813.406
23538	42.01	13661.866	36691.852
16971	41.99	12014.906	34920.352
19893	41.95	12504.701	35109.824
28594	41.93	15191.106	39511.168
19593	41.89	12622.8	37874.773
2508	41.87	9169.599	33972.34
15289	41.85	11531.299	35260.152
21607	41.85	12945.645	36361.438
22670	41.83	13379.725	38448.758
26176	41.83	13986.473	39617.941
14579	41.83	11274.78	36211.875
24152	41.83	13968.146	39467.387
26158	41.82	14142.817	39279.051
16510	41.82	11830.746	35604.898
3269	41.8	9442.181	39488.629
10654	41.8	10483.282	37212.719
22094	41.8	13304.839	35795.133
28549	41.78	15086.051	39993.313
14185	41.76	11011.55	40311.293
19469	41.74	12650.128	39245.496
17985	41.74	12242.025	37161.266
28785	41.74	15078.775	36304.969
16481	41.74	11783.494	35664.086
24673	41.72	13885.069	36133.984
17972	41.7	12244.84	37321.453
11075	41.68	10366.201	34987.359
12098	41.68	10740.574	38610.707
12064	41.68	10556.218	38263.148
28327	41.62	14971.233	38146.797
22297	41.62	13249.365	38518.109
13942	41.6	11143.058	37350.402
13865	41.6	11095.123	36792.168
10636	41.6	10479.459	37097.809
27444	41.51	14503.726	39490.289
17867	41.43	12194.426	38504.352
27781	41.43	14812.537	38425.066
23453	41.43	13620.796	35763.434
7551	41.41	10217.399	38253.871
20100	41.38	12741.429	33705.277
24814	41.36	13817.107	33969.648
28669	41.3	15238.978	38342.625
15750	41.28	11497.195	37769.934
21343	41.28	13113.772	39721.816
28351	41.28	14908.895	38536.383
12746	41.28	10770.204	37515.414
21735	41.26	13021.604	34767.828
12071	41.26	10701.226	38305.477
23732	41.26	13692.607	38403.664
29558	41.24	15510.691	38239.242
28869	41.24	15198.597	34431.656
24166	41.24	13898.418	39231.871
2482	41.24	9149.268	34139.547
27006	41.18	14258.449	35277.055
3657	41.18	9613.189	38087.293
14146	41.18	10991.9	39754.867
19440	41.16	12604.064	39450.133
24127	41.15	13931.743	39507.262
26291	41.13	14353.284	39987.691
16976	41.13	12028.346	34954.34
28117	41.13	14954.573	34484.934
21399	41.11	13031.818	38686.754
23555	41.09	13641.105	36900.449
7570	41.07	10326.171	38404.867
19725	41.07	12655.697	36433.707
26311	41.05	14348.725	39674.445
26362	41.03	14298.225	39018.785
23361	41.03	13710.516	34883.938
15955	41.01	11515.985	39725.645
10326	41.01	10369.271	39440.266
24945	40.99	13992.67	34876.211
27458	40.82	14435.295	39633.152
29281	40.82	15344.52	40210.051
26216	40.78	14136.577	40057.734
18214	40.76	12067.292	34628.059
18773	40.76	12390.814	35718.035
3603	40.74	9648.064	38858.352
14311	40.74	11330.628	38797.207
848	40.74	8869.614	37732.656
27383	40.72	14472.118	38471.434
15291	40.72	11536.54	35301.398
28838	40.72	15124.611	35448.059
10344	40.7	10410.082	39144.02
15891	40.7	11510.403	38945.207
24024	40.69	13623.361	40100.359
28248	40.69	14897.11	36723.941
6113	40.69	10027.836	33835.754
18659	40.69	12270.141	34813.211
12645	40.65	10854.895	38548.113
18027	40.61	12158.093	36832.258
6664	40.61	10206.144	35546.445
19031	40.59	12350.897	38336.828
20006	40.57	12490.969	34258.441
21405	40.55	12910.608	38748.316
24574	40.51	13820.762	37775.289
21362	40.49	13024.088	39370.473
28902	40.49	15440.775	33576.496
17198	40.49	11918.063	36977.746
7569	40.46	10138.337	38402.785
27473	40.46	14446.124	39798.391
17994	40.44	12080.392	37211.684
20580	40.44	12733.635	38723.211
28905	40.4	15373.128	33624.258
4965	40.4	9783.923	38308.879
28164	40.38	14942.181	35256.219
29219	40.38	15336.998	39290.363
29240	40.36	15373.575	39684.539
18778	40.36	12314.086	35740.852
28186	40.34	14968.897	35690.527
12712	40.32	10832.381	37714.488
13599	40.26	11095.028	35394.953
23394	40.26	13724.113	35054.375
29586	40.24	15519.246	37613.41
19318	40.24	12541.569	39577.445
839	40.24	8897.748	37702.754
29671	40.23	15553.077	36414.121
15806	40.19	11603.286	38271.844
23766	40.19	13662.973	38822.473
25125	40.17	14173.928	37566.336
25841	40.17	13999.333	39148.02
19547	40.17	12520.644	38380.242
22308	40.15	13263.906	38609.313
17939	40.15	12200.646	37642.73
28451	40.15	14938.421	39789.125
26393	40.09	14244.366	38768.375
30117	40.07	15576.399	33913.309
27639	40.05	14834.168	39919.336
28587	40.05	15152.462	39735.859
24209	40.03	13964.281	38537.551
12519	40.03	10724.538	40399.984
24572	40.02	13913.015	37772.738
25145	40	14159.262	37949.953
857	40	8899.818	37846.523
16448	40	11756.842	36059.199
28030	39.98	14747.752	33815.453
5125	39.98	9696.92	40162.809
17810	39.98	12106.324	39156.688
26461	39.98	14284.107	38063.039
24421	39.96	13892.424	38307.234
29055	39.96	15334.616	36326.156
12785	39.96	10962.459	36815.551
22472	39.94	13352.945	39935.328
14811	39.94	11288.828	34931.98
17973	39.92	12227.327	37328.559
4730	39.9	9828.044	36342.195
30091	39.9	15650.86	34488.914
29490	39.88	15559.329	39366.723
12753	39.88	10803.625	37274.16
1028	39.88	8936.246	38978.023
3733	39.88	9558.364	37078.344
13522	39.86	11063.644	34859.328
14189	39.86	10992.801	40400.051
28541	39.86	15201.127	40197.445
22430	39.84	13142.123	40462.637
29179	39.82	15415.208	38461.555
14747	39.82	11322.514	35566.746
24982	39.8	14045.424	35425.668
19569	39.79	12566.085	38030.07
9341	39.79	10374.921	39991.172
24849	39.77	13923.964	33684.355
20644	39.77	12856.476	39826.488
28505	39.77	15019.207	40455.875
21397	39.75	12953.424	38968.746
7466	39.73	10252.167	37394.512
6513	39.73	10133.238	34879.973
789	39.73	8815.424	37361.563
21966	39.73	13224.108	34214.523
20124	39.71	12766.62	34072.746
20592	39.69	12694.066	39082.277
29112	39.67	15428.615	37167.094
3684	39.65	9672.147	37803.301
24146	39.63	13907.751	39361.535
2029	39.63	9090.399	36808.504
3059	39.63	9414.555	37022.859
28236	39.61	15032.677	36435.164
21344	39.57	12963.03	39741.313
16560	39.57	11663.918	34848.336
21583	39.57	12930.199	36449.078
4769	39.57	9762.945	36627.328
29154	39.56	15364.005	38031.551
29689	39.56	15690.344	36057.656
26207	39.54	14061.331	39955.492
12717	39.54	10912.459	37795.074
22357	39.54	13200.618	39365.543
5621	39.52	9987.112	36095.016
16715	39.5	11818.007	33951.18
16702	39.48	11650.13	34130.461
26507	39.48	14299.763	37294.207
24064	39.46	13846.016	40407.336
27273	39.46	14427.12	36600.973
22554	39.42	13368.132	39078.719
24032	39.42	13697.258	40136.922
29540	39.38	15623.591	38534.371
16947	39.36	11966.36	34776.988
22182	39.36	13162.207	36993.633
26651	39.34	14196.309	35875.145
963	39.34	8986.959	38572.242
27258	39.33	14441.604	36481.953
15966	39.33	11422.816	39958.828
13175	39.33	10903.824	34302.848
16383	39.33	11727.946	36487.652
23611	39.33	13644.252	37505.379
27960	39.31	14690.42	35114.113
27051	39.31	14275.316	34199.203
18804	39.27	12268.381	36030.152
26324	39.27	14233.804	39487.352
24167	39.27	13914.701	39247.332
28808	39.25	15233.583	35834.387
23005	39.23	13431.833	36119.988
29559	39.23	15564.068	38284.805
16008	39.23	11767.667	40293.152
29471	39.21	15651.741	39503.406
24123	39.17	13898.111	39784.453
17227	39.17	11919.924	37260.957
26491	39.17	14294.317	37687.801
22087	39.15	13131.856	35679.43
7582	39.15	10275.6	38491.531
1749	39.15	9084.816	39957.934
9311	39.13	10533.631	40210.152
29534	39.11	15684.945	38756.309
25019	39.11	14142.005	36047.875
5698	39.1	9964.645	35912.605
17207	39.1	11841.39	37099.613
3629	39.08	9540.898	38412.641
15774	39.08	11460.624	37986.656
14460	39.06	11244.994	37294.871
16528	39.06	11701.973	35417.668
21203	39.06	13002.594	40442.578
28344	39.04	15039.084	38450.406
4576	39.04	9880.631	35466.691
23656	39.04	13732.912	38035.215
22403	39	13237.671	40145.008
16544	39	11768.958	34987.973
26327	38.98	14397.686	39584.359
24061	38.98	13784.796	40367.742
2009	38.94	9049.228	37211.301
26530	38.94	14326.813	36766.48
24122	38.94	13914.98	39758.945
17712	38.94	12212.107	40280
10424	38.92	10413.06	38106.137
24892	38.9	14093.535	34068.578
28444	38.9	14883.495	39651.793
27194	38.88	14480.93	35350.09
29616	38.88	15689.248	37161.668
11964	38.87	10567.813	37467.77
27559	38.87	14617.075	40308.473
23310	38.87	13633.505	34362.176
4050	38.87	9530.158	34681.398
21346	38.85	13110.841	39760.969
4095	38.83	9573.592	34400.172
7542	38.81	10330.144	38188.137
24871	38.79	14020.023	33847.32
3110	38.77	9285.065	37519.277
4668	38.75	9716.749	35977.973
5137	38.73	9820.661	40260.879
28181	38.73	14843.742	35574.078
29547	38.71	15569.565	38353.191
25068	38.69	14126.14	36879.188
29247	38.69	15402.774	39782.863
27322	38.67	14444.372	37523.035
15778	38.66	11551.109	38032.621
24200	38.66	13847.402	38745.02
16069	38.64	11678.401	39450.664
27753	38.64	14761.385	38974.863
20579	38.64	12819.143	38659.797
25847	38.64	14107.965	39211.652
28991	38.64	15428.182	35121.73
19173	38.62	12362.665	39519.613
22329	38.62	13314.576	39048.777
1825	38.6	9199.442	39463.316
24040	38.6	13610.279	40303.051
27686	38.58	14733.645	39197.828
19722	38.56	12495.974	36717.594
13491	38.56	11099.8	34604.133
30070	38.56	15579.983	34922.156
29677	38.54	15646.526	36181.473
24055	38.48	13707.209	40534.125
13808	38.48	11171.96	36356.273
12057	38.46	10680.483	38230.258
28936	38.46	15403.466	34350.664
25848	38.46	14004.836	39220.805
26267	38.44	14284.011	40436.285
19983	38.43	12634.594	34430.551
16421	38.43	11730.502	36127.219
18179	38.41	12121.74	34882.664
27317	38.39	14585.826	37477.285
16227	38.39	11763.356	37620.203
27939	38.39	14754.707	35427.656
26289	38.39	14384.035	39972.359
14406	38.39	11247.399	37709.234
15973	38.37	11443.085	40046.125
27520	38.37	14481.822	40037.398
4913	38.37	9701.506	37757.535
7645	38.35	10241.813	38997.977
16075	38.33	11642.889	39005.672
18865	38.33	12453.384	36549.168
4738	38.31	9774.88	36379.395
17012	38.31	11980.854	35305.574
28888	38.31	15107.342	33996.363
20648	38.31	12688.852	39883.383
15887	38.27	11494.271	38924.043
26338	38.27	14193.138	39375.449
19535	38.23	12551.529	38594.602
18134	38.21	12260.525	35612.527
23642	38.21	13689.403	37903.965
21706	38.21	12914.698	35073.621
12957	38.21	10805.34	35551.957
19101	38.21	12359.198	39224.977
16698	38.21	11764.674	34086.762
22468	38.2	13464.104	39875.641
24260	38.18	13907.599	38369.816
10752	38.18	10454.228	36635.176
5457	38.16	10043.929	37127.742
7614	38.16	10117.952	38737.668
25135	38.16	14098.636	37724.113
24052	38.14	13751.493	40503.961
21215	38.12	12911.511	39959.719
20224	38.1	12846.966	34549.191
28569	38.1	15087.83	39849.738
22838	38.1	13406.211	38079.715
28507	38.1	14853.803	40490.242
23790	38.1	13702.765	39134.777
27576	38.1	14445.74	40399.414
28465	38.1	14908.966	40093.199
689	38.1	8943.196	36727.297
21576	38.08	12999.217	36679.516
26356	38.08	14230.557	39285.199
28361	38.06	14998.869	38727.129
29343	38.06	15374.959	40317.531
28472	38.04	14951.684	40250.262
21728	38.04	13084.118	34669.43
24176	38.02	13869.397	39026.738
1844	38.02	9217.203	38899.457
19300	37.98	12606.87	40106.063
28830	37.97	15055.34	35573.223
21183	37.97	12866.382	40474.887
13912	37.95	11164.384	37103.242
22243	37.95	13213.904	37969.551
28772	37.95	15063.955	36868.715
17260	37.93	11920.762	37622.27
18866	37.91	12442.254	36557.715
28588	37.89	15053.126	39750.512
19597	37.87	12660.897	37897.625
4947	37.87	9798.579	38206.77
17093	37.87	12005.06	35965.355
29497	37.85	15479.845	39187.156
758	37.85	8767.462	37091.703
19688	37.83	12582.318	36989.949
27400	37.83	14476.044	38852.805
3048	37.83	9458.568	36932.113
21601	37.83	13018.92	36262.148
24657	37.83	13905.425	36542.203
17242	37.81	11986.325	37397.828
26392	37.81	14243.481	38760.563
10489	37.79	10533.252	37793.551
29480	37.79	15515.029	39603.398
17190	37.77	11964.657	36870.672
29623	37.75	15531.423	36913.113
27757	37.75	14654.613	38696.395
14228	37.75	11213.971	40016.246
26329	37.75	14241.682	39600.691
27748	37.75	14635.087	38952.605
14261	37.74	11356.596	39546.117
26999	37.74	14203.127	35429.262
30132	37.74	15504.886	33620.629
5685	37.74	9943.712	35877.125
6685	37.74	10139.745	35690.629
13066	37.74	10927.128	34927.152
28249	37.74	14907.71	36726.547
13343	37.7	11157.084	34020.863
28628	37.7	15131.626	39132.305
24556	37.7	13818.998	38183.027
17839	37.7	12064.198	38761.254
27605	37.7	14771.646	40252.867
28221	37.7	14854.052	36189.305
23764	37.68	13702.783	38802.977
14207	37.68	11248.724	40484.797
18637	37.68	12445.595	34713.527
3726	37.66	9507.115	37356.02
20168	37.66	12796.848	34258.637
16695	37.66	11797.645	34057.461
27853	37.64	14766.212	36949.535
23348	37.64	13565.074	34701.609
3103	37.64	9265.399	37444.879
27661	37.62	14765.271	39590.453
18727	37.6	12445.674	35376.289
28762	37.6	15049.354	37032.98
29598	37.6	15537.789	37532.039
24179	37.56	13800.66	39064.465
14528	37.56	11361.925	36438.109
23544	37.56	13645.057	36740.973
23060	37.56	13357.056	35474.879
13049	37.56	10905.31	35073.57
28385	37.54	14889.732	39086.516
12745	37.54	10918.126	37515
13978	37.54	11135.147	37591.238
15699	37.54	11598.999	37289.137
5616	37.52	10097.071	36069.125
28621	37.52	15100.63	38996.293
29578	37.52	15619.053	37836.656
5405	37.52	10105.509	37561.129
24811	37.47	13768.864	33911.098
14055	37.45	11110.389	38579.125
15116	37.45	11538.231	34138.703
28062	37.45	14838.199	33819.867
12884	37.45	10787.445	35894.301
29123	37.43	15361.931	37371.051
18719	37.41	12304.369	35287.586
19576	37.41	12640.469	38106.859
18012	37.39	12062.185	36995.328
6595	37.39	10242.909	35248.781
17705	37.39	11953.824	40473.34
4667	37.39	9776.07	35979.07
5100	37.37	9717.916	39772.859
22335	37.35	13254.216	39131.629
22185	37.33	13184.058	37009.559
24616	37.33	13937.395	37137.293
24620	37.33	13806.991	37167.621
19550	37.31	12651.583	38415.551
28250	37.31	14974.715	36735.141
7272	37.3	10149.327	36163.809
3109	37.3	9433.619	37511.145
5410	37.3	9959.695	37611.961
2857	37.28	9322.927	35763.473
16001	37.26	11527.15	40465.039
15240	37.26	11546.9	34965.129
22540	37.24	13384.877	39279.141
28446	37.24	14966.325	39712.258
18992	37.24	12328.415	37900.305
21390	37.24	13066.532	38899.168
28822	37.24	15171.576	35726.301
15841	37.22	11477.873	38539.719
27736	37.18	14641.975	38913.484
22445	37.16	13386.247	40448.371
3612	37.16	9530.484	38724.598
19721	37.16	12634.384	36705.566
3457	37.16	9673.132	40437.383
10536	37.14	10531.233	37496.996
27812	37.14	14796.427	37724.953
14341	37.12	11355.735	38663.098
22882	37.12	13352.653	37413.461
27170	37.12	14511.447	35066.367
26240	37.1	14129.756	40314.777
29195	37.1	15385.565	38846.367
27852	37.1	14804.072	36936.438
4793	37.1	9723.081	36788.445
29224	37.08	15455.371	39393.305
12637	37.08	10935.994	38750.684
23492	37.07	13656.606	36091.727
14815	37.07	11215.718	34969.363
29042	37.07	15360.557	36086.047
14463	37.07	11402.18	37363.625
2277	37.05	9111.375	35612.41
16392	37.05	11772.695	36569.035
28169	37.03	14998.365	35400.824
19087	37.03	12467.965	39045.234
29047	37.01	15429.592	36158.852
24014	37.01	13585.887	39962.379
23990	37.01	13694.772	39732.625
27110	36.99	14598.919	33953.566
20652	36.99	12868.018	39900.477
28415	36.99	14961.048	39343.063
20564	36.99	12889.968	38454.906
22491	36.97	13408.53	39501.129
27754	36.97	14655.574	38977.203
26196	36.97	14048.129	39857.063
3262	36.93	9264.255	39377.563
27410	36.93	14501.114	39010.32
17724	36.93	12100.021	40466.973
24987	36.91	14145.861	35496.395
18169	36.89	12117.011	35121.836
27963	36.87	14785.186	34856.414
4935	36.87	9858.828	38042.895
19753	36.85	12592.354	36119.867
26203	36.85	14115.222	39901.504
29481	36.84	15501.822	39613.133
27913	36.84	14815.512	35855.996
26160	36.84	14059.862	39296.852
26389	36.84	14384.869	38732.238
15173	36.84	11459.721	34569.523
28871	36.84	15112.828	34190.688
27203	36.84	14523.626	35495.172
20406	36.82	12765.582	36496.566
29223	36.82	15294.759	39365.039
16994	36.8	12010.826	35120.613
18817	36.8	12419.305	36180.277
27826	36.8	14766.963	37583.426
16201	36.78	11767.807	37962.219
27947	36.78	14759.503	35223.898
22097	36.78	13136.474	35814.539
23606	36.76	13740.301	37426.109
23659	36.76	13695.376	38041.242
7578	36.76	10118.87	38461.805
29460	36.74	15555.589	39668.297
17224	36.74	11907.959	37199.543
29554	36.74	15530.203	38489.117
27343	36.72	14620.101	37929.27
23797	36.72	13752.257	39177.754
26476	36.72	14200.428	38009.027
21714	36.7	12949.741	34847.832
28925	36.64	15462.042	34022.598
5716	36.64	9941.745	35752.844
21231	36.62	13090.823	40065.199
18157	36.62	12220.67	34994.93
18808	36.61	12314.629	36073.934
19534	36.61	12565.998	38571.68
26223	36.59	14114.833	40122.441
19183	36.59	12418.059	39616.422
23012	36.59	13367.087	36182.063
20535	36.59	12792.865	38113.379
28438	36.57	14957.954	39600.848
17090	36.57	11984.992	35942.832
3112	36.55	9366.533	37585.035
29553	36.55	15520.359	38478.316
24830	36.53	13818.884	33826.516
4967	36.53	9860.374	38328.594
23998	36.53	13713.7	39787.844
1990	36.53	9213.79	37283.195
22579	36.53	13353.938	38745.762
27052	36.53	14355.37	34208.375
24925	36.53	14105.935	34587.336
9317	36.51	10472.459	39973.117
21723	36.51	13099.961	34954.188
20514	36.49	12845.906	37845.551
25818	36.49	14191.753	38863.691
25129	36.49	13988.544	37625.184
30027	36.49	15505.273	35327.09
28857	36.49	15075.51	34707.105
4852	36.47	9742.984	37122.738
28701	36.47	15063.871	37439.789
30087	36.47	15485.196	34567.281
26635	36.47	14389.488	36249.91
10352	36.47	10438.805	38913.809
14740	36.45	11302.636	35553.426
30125	36.45	15607.179	33842.121
17608	36.45	11874.127	39355.625
19084	36.43	12340.872	38941.461
3557	36.43	9580.854	39606.203
28174	36.43	14842.347	35487.254
12086	36.43	10618.393	38413.238
18941	36.43	12451.447	37249.004
905	36.43	8794.271	38181.102
27907	36.41	14656.456	36017.023
28568	36.41	15166.01	39825.039
730	36.41	8782.246	36904.547
369	36.41	8871.823	35131.926
14109	36.41	11091.003	39241.551
24021	36.41	13569.271	40066.949
27060	36.39	14223.895	34101.066
28878	36.39	15140.398	34041.191
2840	36.39	9308.804	35624.543
15347	36.39	11423.722	35509.164
23800	36.38	13678.329	39216.102
22184	36.38	13229.439	37007.633
18721	36.38	12439.266	35307.941
29457	36.36	15622.968	39931.766
22677	36.36	13420.88	38252.426
26331	36.36	14213.073	39616.465
12036	36.36	10595.616	38086.547
20330	36.36	12855.619	35499.879
26330	36.34	14271.445	39613.57
27392	36.34	14492.639	38606.645
22390	36.34	13278.249	39928.883
26409	36.34	14236.001	38364.789
24185	36.32	13842.944	38879.727
22438	36.3	13485.264	40329.164
3762	36.3	9671.36	37054.887
29258	36.3	15305.703	39902.844
12756	36.28	10838.227	37282.172
28307	36.28	15043.169	37827.707
308	36.28	9034.614	34829.824
17233	36.28	11900.441	37328.203
7277	36.28	10277.32	36195.289
12626	36.24	10763.873	38964.457
27788	36.24	14642.214	38209.043
27959	36.22	14698.778	35069.594
24203	36.22	13828.988	38778.777
26483	36.22	14248.75	37855.754
16352	36.22	11831.141	36995.066
25824	36.2	13990.245	38969.605
559	36.2	8984.993	36189.969
14239	36.2	11374.045	39857.941
23775	36.18	13663.383	38961.715
14392	36.18	11389.476	38167.578
18275	36.18	12181.667	34139.461
16639	36.16	11639.522	34417.629
12135	36.16	10605.12	39033.242
28514	36.16	15233.457	40312.426
799	36.16	8917.638	37462.301
28267	36.15	14988.108	37036.063
28126	36.15	15037.064	34628.547
29676	36.15	15488.629	36167.645
17314	36.13	11998.572	37988.004
27816	36.13	14733.76	37769.461
883	36.13	8847.969	38042.441
28336	36.13	14861.111	38335.723
15954	36.11	11477.911	39720.91
16431	36.11	11752.299	36221.16
26159	36.11	14026.735	39293.57
15803	36.11	11490.169	38203.859
26307	36.11	14314.504	39930.207
18973	36.09	12435.388	37585.641
27267	36.09	14449.713	36559.777
12711	36.09	10875.44	37714.598
5347	36.07	9973.46	38263.973
13966	36.05	11186.12	37477.344
27042	36.05	14236.002	34370.164
6707	36.05	10213.372	35808.375
23514	36.05	13604.047	36480.5
29264	36.01	15459.064	39948.313
26372	36.01	14303.579	39122.297
26170	36.01	14033.397	39495.805
27303	35.99	14607.854	37164.816
3234	35.99	9336.262	38996.832
28197	35.99	15016.024	35974.199
21364	35.99	12916.093	39158.676
18218	35.99	12261.074	34659.555
22571	35.99	13375.487	38979.461
13889	35.99	11160.631	36905.809
22348	35.97	13136.806	39262.02
28070	35.97	14857.321	33860.23
7609	35.97	10239.686	38717.281
4638	35.97	9706.966	35876.055
29600	35.95	15499.476	37537.617
4987	35.95	9803.731	38487.18
16820	35.94	11888.32	33966.711
24423	35.94	13910.273	38339.914
27670	35.92	14647.943	39354.547
23983	35.88	13583.348	39618.129
28206	35.88	14891.705	36094.141
3959	35.88	9667.996	35576.293
17459	35.86	11921.983	38664.063
20381	35.86	12759.392	36217.711
23948	35.86	13635.837	39253.922
5359	35.86	9973.916	38070.309
27414	35.86	14565.012	39056.641
28080	35.84	14972.251	33978.176
3597	35.84	9616.947	39097.395
4998	35.84	9778.892	38663.227
25827	35.84	14010.563	39055.914
23959	35.84	13750.73	39383.586
24829	35.82	13834.784	33807.801
4661	35.82	9765.468	35946.289
10373	35.8	10533.894	38556.008
20120	35.8	12769.074	34019.707
24612	35.8	13848.346	37381.477
21628	35.76	12948.533	36027.289
18962	35.76	12413.019	37445.539
16422	35.76	11779.121	36131.246
24091	35.76	13789.92	39966.258
16191	35.76	11772.614	38112.617
24700	35.74	13771.025	35926.801
13826	35.74	11001.197	36490.063
19218	35.74	12276.261	40057.238
20117	35.74	12780.201	33932.836
29571	35.74	15517.757	37741.121
10948	35.74	10430.969	35879.875
28473	35.72	14922.479	40287.219
21348	35.72	13034.899	39775.867
20286	35.72	12750.877	35071.852
17774	35.72	12141.901	39639.895
14309	35.71	11388.256	38772.035
18569	35.71	12371.113	34362.641
26472	35.71	14384.554	37965.258
27693	35.69	14658.82	39241.734
3757	35.67	9528.372	37030.07
11793	35.67	10564.522	36300.934
26205	35.67	14020.651	39939.691
22421	35.65	13190.903	40360.059
22853	35.63	13366.751	37931.605
24090	35.63	13894.745	39965.332
21988	35.61	13157.147	34441.863
23195	35.61	13402.476	34164.02
15678	35.61	11477.832	37061.512
25813	35.61	14052.292	38757.32
16019	35.61	11676.92	40146.422
4689	35.61	9791.992	36121.332
28895	35.59	15174.049	33553.664
12981	35.59	10801.541	35613.676
16358	35.57	11794.223	36614.051
14316	35.57	11293.221	38822.813
24623	35.57	13966.455	36912.086
27372	35.57	14413.535	38312.828
15930	35.57	11466.796	39412.957
12106	35.55	10729.06	38670.828
2677	35.55	9294.991	34557.957
24036	35.55	13693.413	40251.211
22394	35.55	13231.346	39997.801
10485	35.55	10517.881	37749.93
21556	35.53	13014.389	36960.195
14299	35.53	11387.079	38694.797
28913	35.53	15380.087	33766.199
27334	35.49	14546.111	37733.043
17228	35.49	12039.757	37282.891
20635	35.49	12880.669	39664.895
13798	35.49	11026.437	36285.832
27823	35.49	14674.501	37549.336
22460	35.48	13464.849	40079.293
14090	35.48	11068.073	38937.793
12716	35.46	10820.076	37777.105
29448	35.46	15652.091	39809.336
24761	35.46	13863.973	34793.477
474	35.46	8736.602	35706.41
19139	35.46	12458.321	39376.422
28921	35.44	15361.587	33862.809
24625	35.44	13783.893	36918.344
2210	35.44	9124.342	35870.949
27507	35.42	14458.675	39914.871
4695	35.42	9863.876	36154.523
16770	35.42	11962.569	33568.496
26998	35.42	14310.268	35419.395
14454	35.42	11379.158	37226.84
27338	35.42	14611.118	37795.012
21701	35.42	12961.499	34983.949
17302	35.4	11846.379	37924.227
5366	35.4	10019.74	38171.352
18844	35.4	12310.19	36389.078
19911	35.4	12597.615	34767.574
25083	35.38	13986.752	37026.281
29102	35.36	15285.439	36953.637
22719	35.36	13442.993	38319.867
15901	35.36	11594.48	39011.477
28717	35.36	15063.082	37321.426
15710	35.36	11588.619	37405.117
27654	35.34	14734.195	39476.703
19529	35.34	12600.859	38534.152
21647	35.32	13101.437	35841.586
2154	35.32	9206.826	36225.84
16894	35.32	12013.336	34416.09
19676	35.3	12526.488	37155.324
13134	35.3	10775.082	34384.605
3427	35.3	9633.437	40280.336
17683	35.3	11879.364	40058.934
14150	35.3	11152.366	39837.715
425	35.3	8729.098	35392.496
23953	35.3	13617.409	39315.934
19820	35.28	12684.624	35594.781
7630	35.26	10289.682	38889.277
7283	35.25	10248.888	36214.797
24898	35.23	14187.478	34185.746
12141	35.19	10711.58	39103.121
5041	35.19	9746.264	39236.512
3630	35.17	9669.838	38429.543
22388	35.17	13242.167	39903.668
7586	35.17	10167.491	38527.422
29372	35.15	15358.717	40494.723
16338	35.15	11655.523	36761.625
27442	35.15	14523.582	39472.379
11041	35.15	10530.61	35406.688
28452	35.13	14913.695	39812.141
13216	35.13	10940.894	33903.188
23949	35.13	13561.537	39278.879
27694	35.13	14742.846	39257.668
20052	35.13	12483.135	33868.93
29115	35.13	15290.437	37221.656
11076	35.11	10376.895	34995.684
5669	35.11	10032.811	35850.09
15632	35.11	11426.641	36753.895
17789	35.11	12064.132	39476.344
22852	35.11	13360.241	37921.844
6602	35.09	10212.199	35267.055
2947	35.09	9397.322	36384.328
12766	35.09	10910.764	37370.57
14274	35.09	11358.468	39162.266
4951	35.07	9808.653	38280.313
16570	35.07	11697.456	34911.711
24101	35.05	13766.777	39832.984
22352	35.05	13329.696	39306.449
11597	35.05	10611.378	35124.555
26305	35.05	14244.522	39877.328
13907	35.05	11143.554	37042.969
23786	35.05	13553.331	39039.031
23779	35.05	13739.328	38999.152
5008	35.03	9810.149	38823.512
19246	35.03	12347.953	40408.551
20433	35.03	12863.292	36786.883
22920	35.02	13418.134	36909.258
14126	35.02	11038.697	39438.648
22061	35.02	13163.56	35157.832
13758	35.02	11092.389	36025.738
19603	35.02	12594.017	37989.113
18876	35.02	12397.458	36672.367
27443	35	14466.114	39486.484
21515	35	13001.967	37425.195
5592	35	10077.205	35951.539
29654	35	15497.034	36497.199
17486	35	12035.243	38754.922
22201	35	13308.204	37326.332
4712	35	9708.787	36240.215
23801	34.98	13735.931	39215.523
29504	34.98	15505.954	39298.996
27463	34.98	14441.783	39718.762
16948	34.96	11899.134	34792.973
5406	34.96	9934.59	37565.031
22187	34.96	13331.298	37038.539
22183	34.96	13198.244	37000.238
19345	34.96	12626.176	39354.723
26553	34.94	14201.088	36659.367
29605	34.94	15550.733	37329.281
11607	34.94	10613.901	35171.227
28564	34.94	15168.822	40111.852
23631	34.94	13621.527	37779.355
3342	34.94	9395.985	40103.98
11552	34.94	10669.574	34858.59
27389	34.92	14604	38566.102
16977	34.92	11939.787	34970.965
17327	34.9	11897.809	38103.84
24213	34.88	13902.414	38576.469
17096	34.88	12040.477	36015.211
5164	34.88	9974.533	40411.109
4872	34.88	9862.433	37283.379
28666	34.88	15165.523	38309.664
2725	34.88	9379.248	35006.785
27413	34.86	14475.18	39042.176
29092	34.86	15341.535	36841.633
25090	34.86	14015.316	37064.883
20101	34.86	12796.726	33714.762
22442	34.86	13456.969	40410.059
27255	34.86	14444.665	36434.047
26993	34.86	14396.251	35355.941
26257	34.86	14404.401	40340.016
26876	34.84	14281.572	35534.387
22539	34.84	13395.683	39276.105
19632	34.84	12689.029	37627.949
26295	34.84	14248.005	40011.949
14543	34.84	11333.964	36565.504
28210	34.84	14880.751	36114.836
13272	34.84	10879.175	33622.539
16661	34.82	11831.269	34226.59
21460	34.82	12997.067	37730.445
22878	34.82	13362.166	37661.984
29596	34.82	15541.146	37519.867
29647	34.8	15683.49	36646.676
12797	34.8	10971.191	36597.816
27669	34.8	14768.435	39343.887
20614	34.79	12733.942	39312.387
13484	34.77	11129.422	34557.766
27282	34.77	14605.446	36782.863
18558	34.77	12470.076	34276.82
11224	34.77	10466.054	34122.578
11845	34.77	10544.777	36708.957
24102	34.77	13926.392	39852.629
23244	34.77	13732.842	33731.719
17970	34.77	12201.411	37306.238
3746	34.77	9569.813	37162.805
8698	34.75	10138.843	40454.02
14696	34.75	11342.642	35697.613
29711	34.73	15650.342	35465.813
18049	34.73	12230.056	36610.086
3037	34.73	9291.742	36818.637
17410	34.73	11980.658	38489.457
14447	34.73	11289.121	37485.496
21720	34.71	13075.877	34916.332
16406	34.71	11661.28	36334.648
24054	34.71	13596.909	40518.762
26310	34.71	14334.425	39655.375
15921	34.71	11472.54	39336.688
16427	34.71	11637.143	36185.168
14527	34.71	11248.816	36439.637
29242	34.69	15467.696	39702.406
24151	34.67	13896.586	39435.746
24099	34.67	13910.813	40102.129
19768	34.67	12636.006	35998.02
12041	34.67	10548.864	38108.992
30075	34.65	15629.82	34663.414
23630	34.65	13625.119	37771.441
21198	34.65	12992.105	40348.09
27980	34.65	14738.655	34351.723
27917	34.65	14738.232	35915.59
28199	34.65	14966.604	35981.145
27210	34.65	14497.035	35559.98
5368	34.65	10096.976	38183.066
23542	34.65	13752.4	36710.898
19311	34.63	12560.991	39774.52
26273	34.63	14226.827	40497.23
11024	34.63	10431.289	35599.344
11156	34.61	10395.315	34373.797
29663	34.61	15608.671	36310.223
18724	34.59	12339.137	35319.074
7531	34.59	10176.51	38060.836
28781	34.59	15085.305	36539.027
23984	34.58	13561.292	39621.852
1971	34.56	9218.296	37640.91
21197	34.56	12969.676	40342.773
27401	34.56	14445.937	38893.387
18731	34.56	12454.147	35384.336
21872	34.56	12947.531	33592.332
16029	34.54	11772.056	40275.605
29702	34.54	15506.526	35882.633
17863	34.54	12209.366	38481.645
28739	34.52	15236.592	37168.273
24587	34.52	13854.656	37681.723
23475	34.52	13761.73	35939.664
28670	34.52	15173.141	38035.523
28590	34.5	15187.168	39759.07
14414	34.5	11216.703	37762.438
5579	34.48	9961.887	36230.938
16906	34.48	11928.395	34478.129
14114	34.48	11157.294	39313.484
20617	34.48	12698.882	39324.211
22509	34.48	13498.374	39320.758
27932	34.48	14780.976	35346.203
7616	34.46	10139.45	38751.703
29277	34.46	15319.372	40168.445
29094	34.46	15430.63	36866.73
23730	34.46	13752.843	38392.73
24141	34.46	13863.936	39314.156
26227	34.46	14000.229	40168.656
16273	34.46	11822.145	37081.926
17821	34.46	12073.869	39121.496
15624	34.46	11542.955	36690.156
22486	34.46	13540.373	39752.984
28443	34.46	14954.893	39648.258
17631	34.44	11906.982	39509.559
21658	34.44	13034.514	35632.301
17035	34.44	11929.693	35480.391
987	34.44	8913.334	38701.551
14403	34.44	11342.569	38018.789
27842	34.44	14755.196	37363.152
19552	34.44	12564.762	38461.664
21366	34.42	13107.486	39192.977
18799	34.42	12440.249	36001.574
13616	34.42	11025.698	35569.898
23410	34.4	13570.078	35248.133
22024	34.4	13155.028	34889.68
13789	34.38	11091.347	36237.734
4975	34.38	9808.158	38420.367
18702	34.36	12445.574	35114.512
29624	34.36	15672.292	36914.297
29645	34.36	15579.037	36592.031
15974	34.36	11560.222	40048.34
13727	34.36	10998.928	35780.988
28240	34.35	14987.505	36562.992
22582	34.35	13453.013	38751.184
13953	34.35	11021.203	37377.207
5329	34.35	9903.115	38443.785
24785	34.33	13866.512	34606.762
28207	34.33	14857.48	36095.109
21715	34.33	12942.473	34858.871
11508	34.33	10684.872	34575.984
23340	34.33	13678.975	34603.32
24806	34.33	13765.461	34154.883
27940	34.33	14622.315	35437.051
5220	34.31	10100.822	39761.305
13000	34.31	10959.699	35382.113
27794	34.31	14632.555	38327.832
16892	34.31	11979.065	34406.641
18952	34.31	12378.019	37329.793
29087	34.31	15336.834	36816.59
17106	34.29	11868.715	36068.848
12210	34.29	10557.209	39933.156
22992	34.29	13536.804	36273.43
5573	34.29	10099.576	36207.551
24600	34.27	13775.854	37446.617
18086	34.27	12179.042	36166.449
17619	34.27	11896.919	39446.832
27104	34.27	14418.798	33842.375
24116	34.27	13779.985	39686.391
553	34.27	8925.42	36162.109
2736	34.25	9454.447	35075.711
27082	34.25	14290.52	33605.531
19980	34.25	12643.067	34360.801
29117	34.25	15335.263	37282.176
14408	34.25	11388.58	37725.977
27016	34.25	14309.111	35131.055
23955	34.25	13639.932	39352.91
26200	34.25	13979.708	39885.414
16885	34.25	11956.137	34379.668
14255	34.25	11289.537	39726.523
18103	34.23	12192.672	36066.68
26513	34.23	14339.987	37105.813
20645	34.23	12690.987	39838.719
22555	34.23	13532.716	39078.746
18251	34.23	12049.166	34308.98
27312	34.21	14457.831	37370.855
22109	34.21	13305.84	35991.891
13923	34.19	11151.914	37198.379
28341	34.19	14968.841	38424.996
3168	34.19	9312.351	38176.305
8694	34.19	10124.349	40352.512
21317	34.19	13031.807	40099.371
18802	34.17	12289.532	36019.543
3956	34.15	9520.934	35520.699
14308	34.15	11209.616	38772.477
11142	34.15	10477.179	34594.867
22860	34.15	13397.108	38018.551
1826	34.15	9180.747	39169.02
16348	34.15	11786.112	36846.34
4041	34.13	9591.453	34867.258
2488	34.13	9225.865	33863.602
22937	34.13	13400.648	36842.633
19554	34.13	12492.321	38191.426
23785	34.13	13631.301	39037.344
7518	34.13	10247.311	37876.141
10375	34.12	10346.662	38614.867
23086	34.12	13527.155	35196.637
4528	34.12	9855.168	34945.793
974	34.1	8867.742	38631.34
12882	34.1	10948.836	35873.539
28911	34.1	15324.31	33745.016
13148	34.1	10853.37	34479.898
5200	34.1	10106.656	39651.715
21401	34.1	13090.602	38707.008
4356	34.1	9698.693	34274.297
7330	34.08	10239.188	36559.871
19303	34.08	12479.435	39799.98
19715	34.08	12499.651	36620.289
18987	34.08	12367.662	37741.059
19673	34.08	12628.97	37126.656
24805	34.08	13866.63	34149.734
26194	34.08	14164.532	39848.875
5214	34.08	10076.668	39724.023
2914	34.06	9471.042	36174.164
22069	34.06	13269.364	35341.215
24418	34.06	13846.823	38247.594
29097	34.06	15311.931	36914.129
12029	34.06	10554.031	38001.77
3439	34.04	9525.515	40338.512
18942	34.04	12447.139	37265.719
25808	34.04	14169.025	38668.715
24979	34.02	13987.111	35331.164
11849	34.02	10653.549	36757.426
18765	34.02	12390.58	35649.367
28774	34	15131.774	36617.922
4912	34	9723.086	37735.926
9191	34	10359.833	40177.797
2680	33.98	9356.176	34584.184
15700	33.98	11603.877	37301.969
15991	33.98	11548.908	40260.656
24591	33.98	13798.825	37704.184
24708	33.98	13971.79	35456.398
14310	33.98	11301.522	38792.645
4797	33.98	9743.633	36804.754
5727	33.96	10037.219	35488.684
5786	33.96	9968.476	35097.438
2162	33.96	9214.975	35954.109
24053	33.96	13738.568	40516.879
29458	33.96	15563.537	39938.301
26189	33.96	14048.092	39787.344
24637	33.96	13775.25	36803.379
21662	33.96	12923.404	35723.895
24079	33.94	13812.867	40205.949
29202	33.94	15282.426	38952.594
7357	33.92	10216.397	36733.699
22240	33.92	13130.429	37948.066
14304	33.92	11235.677	38732.316
26395	33.9	14242.536	38815.434
28617	33.9	15191.86	39283.707
4963	33.9	9726.063	38304.055
22433	33.9	13313.057	40518.816
5287	33.9	10063.023	38870.574
30107	33.9	15636.653	34079.051
21517	33.9	13060.233	37467.934
29080	33.9	15445.146	36712.09
28345	33.9	14852.664	38460.211
22004	33.9	13188.028	34626.262
5238	33.9	10045.144	39397.141
11952	33.89	10598.948	37358.203
28740	33.89	15150.364	37173.301
15852	33.89	11597.317	38627.359
25031	33.89	14018.931	36250.586
20691	33.89	12692.859	40048.172
3411	33.89	9318.143	40424.98
23620	33.89	13657.989	37604.84
4678	33.89	9733.826	36053.82
27624	33.87	14815.211	39807.121
27672	33.87	14797.614	39381.027
24868	33.87	14178.619	33795.98
2417	33.87	9057.446	34575.641
3682	33.85	9487.235	37764.652
20629	33.85	12887.677	39534.434
28943	33.85	15409.302	34400
7517	33.85	10116.073	37871.258
23610	33.85	13697.036	37495.469
21577	33.83	12957.478	36738.113
16077	33.83	11701.427	39014.246
4747	33.83	9755.795	36461.855
19107	33.83	12419.546	39314.238
22395	33.83	13199.678	40011.813
26376	33.81	14354.279	38881.164
22267	33.81	13282.231	38298.121
13932	33.81	10999.98	37272.309
22260	33.81	13303.397	38201.566
5040	33.81	9766.137	39235.246
3663	33.79	9474.024	38134.316
12689	33.79	10898.563	38178.84
27712	33.79	14688.438	39099.691
29077	33.79	15465.008	36661.566
14226	33.77	11207.82	39978.402
28748	33.77	15206.753	36974.875
1758	33.77	9113.46	40023.551
14852	33.77	11217.717	34550.52
30119	33.75	15582.196	33963.27
11528	33.75	10751.422	34723.625
28325	33.75	14937.273	38115.359
26492	33.75	14248.144	37694.09
29141	33.75	15299.106	37877.809
3817	33.73	9557.657	36530.309
22523	33.71	13336.58	39427.156
23767	33.71	13592.674	38829.219
24606	33.71	13843.817	37243.188
19610	33.71	12511.986	37711.008
20587	33.71	12888.679	38973.637
13920	33.71	11114.224	37182.465
5299	33.71	10063.153	38720.277
22855	33.69	13410.657	37972.668
4737	33.69	9739.669	36369.199
17812	33.69	12212.458	39196.219
14270	33.69	11229.688	39446.359
2852	33.69	9361.334	35723.297
21837	33.67	13094.8	33851.141
10568	33.67	10520.057	37265.801
29230	33.67	15402.053	39532.57
22124	33.67	13268.437	36128.68
12193	33.67	10554.67	39656.738
19802	33.67	12475.949	35462.906
29385	33.66	15547.171	40445.969
1961	33.66	9132.287	37817.738
29162	33.66	15277.483	38192.48
22127	33.66	13133.471	36165.73
2703	33.64	9274.563	34775.973
20335	33.64	12717.807	35570.883
23467	33.64	13748.192	35906.773
29103	33.64	15438.994	36952.605
19739	33.64	12510.682	36572.371
11803	33.64	10650.049	36326.137
19531	33.62	12546.81	38543.137
16073	33.62	11701.473	39284.047
15229	33.62	11549.769	34868.457
27925	33.62	14822.947	35771.328
27657	33.6	14658.009	39509.539
27407	33.6	14433.009	38977.527
21337	33.6	13037.072	39875.305
23061	33.58	13514.301	35498.133
22237	33.58	13188.117	37937.469
20528	33.58	12722.413	38024.656
21482	33.58	13076.176	37549.852
18770	33.58	12397.204	35703.02
27262	33.58	14505.268	36515.141
27933	33.58	14714.876	35348.445
22481	33.58	13337.299	39730.949
3631	33.58	9655.013	38433.742
7416	33.58	10178.02	37216.328
17878	33.56	12152.504	38324.176
27780	33.56	14656.292	38413.379
22017	33.56	13218.491	34790.805
22075	33.56	13216.293	35412.301
5568	33.56	9998.347	36137.379
24638	33.54	13964.137	36807.656
11831	33.54	10622.586	36557.641
5328	33.54	10095.916	38441.293
26300	33.54	14352.093	40107.23
25040	33.54	14127.329	36388.965
29588	33.54	15669.947	37674.598
13090	33.54	10886.865	34788.531
335	33.52	8971.006	34967.891
12741	33.52	10922.137	37458.004
15168	33.52	11591.63	34527.145
24975	33.52	14141.719	35252.387
438	33.5	8797.524	35454.52
28917	33.5	15345.367	33822.277
16499	33.5	11774.226	35496.398
18120	33.5	12195.851	35623.703
5484	33.5	9931.353	37049.641
23332	33.5	13564.444	34449.789
27948	33.48	14792.687	35263.719
25812	33.48	14005.32	38746.242
28687	33.48	15164.734	37842.379
27193	33.48	14524.108	35332.629
27037	33.46	14272.309	34591.043
19574	33.46	12594.012	38094.367
29393	33.44	15495.764	40538.188
14855	33.44	11354.696	34580.059
6588	33.44	10259.837	35209.793
20632	33.44	12772.766	39631.691
1902	33.43	9230.68	38494.547
27315	33.41	14430.057	37434.262
6718	33.41	10143.971	35862.172
26523	33.41	14399.548	36949.52
10409	33.39	10432.307	38272.23
24701	33.39	13781.763	35625.426
24680	33.39	13928.497	35948.68
14256	33.39	11255.658	39769.711
5729	33.39	10043.169	35501.348
26171	33.39	13991.078	39499.316
26531	33.37	14398.158	36768.586
22262	33.37	13179.195	38215.199
24170	33.37	13968.773	39263.535
21068	33.37	12893.325	40198.504
13634	33.37	10987.978	35620.699
2349	33.37	9119.798	34856.336
14604	33.35	11188.739	35989.305
27552	33.35	14449.763	40234.305
22871	33.35	13509.902	37851.262
22045	33.35	13311.61	35000.16
28653	33.33	15055.55	38459.402
29007	33.33	15418.56	35416.141
24977	33.33	14029.787	35310.039
27310	33.33	14534.274	37348.188
1291	33.33	8875.309	40156.164
19319	33.33	12527.187	39586.227
19310	33.33	12547.804	39765.938
27061	33.31	14298.415	34105.977
17803	33.31	12141.22	39343.84
18150	33.31	12235.575	35211.242
23168	33.31	13367.047	34204.953
15902	33.29	11615.815	39013.109
26245	33.29	14146.615	40370.277
14263	33.29	11358.044	39320.742
26580	33.29	14407.118	36519.16
1080	33.29	8896.41	39441.598
23995	33.29	13645.991	39782.32
28125	33.29	15013.208	34602.219
21499	33.27	12990.142	37620.84
27711	33.27	14638.354	39100.145
10549	33.27	10404.273	37258.051
10800	33.25	10465.049	36306.246
23960	33.25	13621.917	39385.215
750	33.25	8768.278	37020.566
19019	33.25	12299.826	38223.797
28691	33.23	15227.78	37654.355
29591	33.23	15494.259	37447.996
456	33.23	8902.04	35615.316
16812	33.23	11957.354	33913.953
5033	33.23	9836.111	39166.984
10309	33.22	10361.068	39756.441
19692	33.22	12603.507	37014.406
13749	33.22	11047.839	35924.781
27912	33.22	14713.366	35851.504
30100	33.22	15629.047	34201.867
5119	33.22	9747.158	40005.527
22569	33.22	13381.133	38965.602
24614	33.22	13815.837	37098.496
3602	33.22	9560.1	38858.215
26505	33.2	14278.921	37245.496
29373	33.2	15451.997	40504.973
11513	33.2	10714.951	34623.066
20541	33.2	12709.669	38144.523
28632	33.18	15160.173	38681.316
7289	33.18	10245.769	36313.973
29127	33.18	15303.777	37498.793
20452	33.18	12701.217	37046.391
21554	33.16	13063.377	36940.523
22863	33.14	13365.491	37729.883
27796	33.14	14805.569	38036.57
30031	33.14	15519.662	35370.598
17232	33.14	11877.463	37314.609
25103	33.14	14091.976	37351.734
7547	33.14	10141.311	38206.051
17254	33.14	11997.818	37558.676
17922	33.12	12110.417	37832.461
17146	33.12	11928.334	36474.512
21239	33.12	13053.42	40072.848
29029	33.1	15367.236	35956.027
29019	33.1	15321.789	35753.523
10761	33.1	10479.191	36713.773
28846	33.1	15148.828	35116.07
15236	33.1	11563.353	34925.039
24205	33.1	13797.555	38794.07
16228	33.1	11648.551	37649.934
17731	33.08	12066.425	40182.184
22672	33.08	13460.656	38498.086
24045	33.06	13691.305	40383.785
11262	33.06	10442.507	33982.297
17827	33.04	12100.449	38846.141
24816	33.04	13823.237	33982.473
23464	33.04	13701.597	35886.961
26375	33.04	14238.541	38862.605
28737	33.04	15108.962	37151.609
28698	33.02	15189.286	37417.781
28219	33.02	14883.595	36148.027
11692	33.02	10615.526	35710.914
27216	33.02	14570.308	35634.133
21416	33.02	12948.997	38350.289
25020	33	14174.812	36048.277
12675	33	10777.649	38045.828
7566	32.97	10152.618	38371.797
16195	32.97	11788.664	38175.902
24149	32.95	13938.768	39419.004
27278	32.95	14599.471	36704.832
28457	32.93	14865.958	39908.129
2223	32.93	9237.242	35928.566
20327	32.93	12704.164	35453.195
11763	32.93	10585.002	36144.793
4701	32.93	9835.628	36184.551
27888	32.91	14685.026	36283.516
19698	32.91	12617.024	36763.891
27774	32.91	14762.399	38643.941
22167	32.91	13235.931	36789.043
5017	32.91	9701.119	38928.914
26526	32.91	14254.201	37016.285
24890	32.91	14068.455	34019.086
4636	32.91	9828.431	35832.684
13763	32.87	10997.694	36040.176
27154	32.85	14518.169	34732.023
20367	32.83	12796.066	36106.559
5475	32.83	10083.327	36975.109
17711	32.83	11871.656	40520.434
23765	32.83	13548.297	38821.691
28700	32.83	15198.35	37439.523
29205	32.81	15397.71	39040.926
14307	32.81	11221.245	38769.129
17703	32.79	11923.858	40369.613
29592	32.79	15630.617	37482.793
3187	32.79	9418.796	38473.992
28454	32.79	14973.244	39840.465
15882	32.79	11415.156	38871.746
15994	32.79	11590.518	40299.914
21070	32.79	12742.56	40214.719
26210	32.77	14100.124	40000.906
29229	32.77	15371.277	39511.691
23209	32.77	13479.418	33797.559
13087	32.77	10806.957	34758.609
11454	32.76	10699.362	34265.621
22454	32.76	13399.109	40002.395
28509	32.76	14978.769	40524.68
23369	32.76	13712.173	34899.48
16196	32.76	11621.574	38185.398
14276	32.74	11322.963	39284.277
15254	32.74	11459.616	35087.992
21596	32.74	13088.05	36543.234
12569	32.74	10889.428	39922.914
22444	32.72	13347.413	40438.594
3876	32.72	9674.923	36389.977
3958	32.72	9641.373	35566.176
22003	32.72	13151.368	34614.129
18813	32.7	12455.707	36136.781
4853	32.7	9798.539	37138.563
16463	32.7	11675.155	35906.926
22551	32.7	13511.899	39061.93
22034	32.7	13239.119	34926.934
3674	32.68	9510.327	37960.305
14773	32.68	11218.092	35260.73
27427	32.68	14479.351	39206.328
5577	32.68	10102.583	36215.961
11726	32.68	10649.515	35838.441
26496	32.66	14390.874	37441.543
14138	32.66	11020.746	39589.016
11030	32.66	10479.795	35330.277
22451	32.66	13532.085	40181.574
10730	32.66	10404.19	36859.586
26561	32.64	14367.55	36442.965
21844	32.64	13037.38	33935.391
11660	32.64	10558.914	35429.113
26299	32.64	14291.851	40097.184
15909	32.62	11547.673	39125.16
28804	32.62	15193.116	36071.383
21161	32.62	12733.059	40316.207
21684	32.62	12983.297	35387.738
15996	32.62	11503.718	40329.824
24630	32.62	13811.742	37006.117
26407	32.62	14342.057	38632.059
25012	32.6	13995.758	35929.109
23006	32.6	13361.994	36120.035
28377	32.6	14876.009	39016.098
30036	32.6	15495.96	35229.945
10982	32.6	10344.243	35655.984
29419	32.58	15570.66	39987.977
3788	32.58	9582.205	36663.055
17075	32.58	12024.496	35817.578
15941	32.58	11557.995	39482.902
21160	32.58	12824.085	40309.813
13840	32.56	11161.2	36537.383
29210	32.56	15453.498	39143.383
27616	32.56	14808.732	40078.961
22191	32.56	13295.221	37148.973
13986	32.56	10998.912	37722.813
12522	32.54	10625.222	40466.766
1033	32.54	8742.495	39007.711
24585	32.54	13861.253	37646.449
19532	32.54	12611.984	38565.059
3593	32.54	9637.104	39050.23
20573	32.54	12819.185	38610.27
19799	32.54	12538.084	35761.473
1859	32.53	9169.806	38732.77
20096	32.53	12901.348	33660.047
29683	32.53	15502.26	35968.449
16177	32.53	11695.594	38318.715
27846	32.53	14696.657	37117.027
23681	32.51	13674.965	38285.281
23527	32.51	13652.677	36586.219
5460	32.49	10016.823	37186.098
16350	32.49	11824.628	36886.043
19001	32.49	12414.887	38002.727
24580	32.47	13771.763	37564.434
26547	32.47	14313.057	36629.375
19275	32.47	12514.339	40124.063
29546	32.47	15562.256	38664.66
17031	32.45	11936.131	35458.836
24886	32.45	13994.733	33987.664
17673	32.45	12041.265	39976.223
4683	32.45	9810.195	36100.613
26517	32.45	14337.61	37188.723
16384	32.45	11797.884	36502.559
16242	32.45	11660.374	37431.973
22063	32.45	13217.205	35205.324
25069	32.43	14090.186	36889.586
2001	32.43	9246.862	37127.746
5346	32.43	9914.027	38234.68
3264	32.41	9444.695	39393.137
26598	32.41	14223.061	36336.957
2050	32.41	9223.843	36674.988
20512	32.41	12854.472	37822.066
21437	32.41	12941.91	38285.059
30131	32.41	15618.992	33586.398
28811	32.41	15262.244	35933.766
28269	32.39	14892.627	37156.941
21586	32.39	13001.486	36463.859
18182	32.39	12143.018	34929.164
12104	32.39	10618.22	38646.996
15433	32.39	11482.832	36173.82
26212	32.37	14022.722	40024.059
26471	32.37	14252.755	37940.031
24748	32.37	13912.03	35070.523
16689	32.35	11771.408	34018.605
28775	32.35	15219.87	36701.738
12196	32.35	10706.77	39717.23
14536	32.33	11251.104	36511.941
4964	32.33	9747.712	38306.832
2589	32.33	9412.893	33915.695
19605	32.33	12605.826	38010.473
21387	32.33	13111.295	39147.547
18742	32.31	12475.055	35430.461
14562	32.31	11379.173	36410.281
18078	32.31	12137.542	36404.273
21679	32.31	12981.27	35303.227
28456	32.31	14928.45	39890.492
1307	32.3	8905.768	40200.98
11538	32.3	10641.989	34776.07
23201	32.28	13511.638	33972.883
4469	32.28	9876.651	34743.5
24760	32.26	13816.265	34768.98
15781	32.26	11417.905	38054.488
27213	32.26	14517.549	35617.727
23584	32.24	13727.499	37244.098
28874	32.24	15107.778	34226.563
23441	32.24	13744.499	35655.215
20493	32.22	12751.169	37555.309
3481	32.22	9678.087	40186.828
20365	32.22	12748.813	36085.945
27351	32.22	14522.66	38007.066
1882	32.2	9053.649	38585.543
22452	32.2	13511.192	40240.098
5757	32.2	10038.8	35181.629
16086	32.2	11642.349	38887.523
27965	32.18	14779.366	34924.199
7377	32.18	10204.956	36931.523
28644	32.18	15141.563	38801.813
28279	32.18	15041.851	37413.793
5495	32.16	9971.394	36776.203
21871	32.16	13102.757	33587.41
21565	32.16	13069.705	36816.988
28365	32.16	14919.94	38800.051
27863	32.16	14750.491	36824.609
29568	32.16	15519.593	37989.961
7585	32.16	10310.73	38517.91
27379	32.14	14473.39	38447.859
19176	32.14	12336.403	39538.648
15712	32.14	11503.212	37418.148
15986	32.14	11600.937	40183.27
7558	32.14	10323.589	38293.715
3252	32.12	9392.917	39199.734
19304	32.12	12482.789	39868.207
18880	32.12	12322.458	36680.172
21480	32.12	12944.325	37855.43
7304	32.12	10117.913	36385.004
28265	32.12	15039.864	36982.609
21657	32.1	13105.684	35624.559
13126	32.1	10828.175	34643.277
7701	32.1	10143.175	39561.965
7420	32.1	10326.399	37274.219
29231	32.08	15328.904	39545.348
22060	32.08	13214.104	35145.281
19549	32.08	12492.682	38408.602
17667	32.08	11954.894	39915.777
3081	32.08	9445.629	37190.723
29601	32.07	15510.646	37271.867
378	32.07	8855.612	35170.414
20189	32.07	12833.394	34366.313
26252	32.05	14226.38	40291.293
29046	32.05	15434.259	36154.43
28429	32.05	14846.48	39466.18
16886	32.05	11946.652	34385.914
14468	32.05	11198.525	37084.828
22098	32.05	13179.954	35841.133
27301	32.05	14477.184	37152.719
19528	32.05	12618.348	38522.156
27880	32.05	14777.331	36550.309
22536	32.03	13471.581	39245.684
18529	32.03	12348.326	34170.633
24955	32.03	14180.942	35004.656
20407	32.03	12788.185	36505.113
20496	32.01	12855.125	37585.816
17860	32.01	12090.2	38393.898
20322	32.01	12762.004	35418.93
28933	32.01	15428.971	34316.359
16433	32.01	11826.525	36240.203
24047	31.99	13659.029	40425.598
27067	31.99	14401.122	33938.355
23609	31.99	13586.199	37490.246
29064	31.99	15422.77	36499.137
27249	31.99	14523.557	36273.516
12495	31.97	10597.09	40214.004
457	31.97	8942.437	35619.332
27106	31.97	14584.932	33897.359
19656	31.95	12579.109	37508.145
29662	31.95	15544.415	36304.992
22391	31.95	13153.815	39941.844
15286	31.95	11576.827	35228.332
12917	31.95	10797.719	35715.445
259	31.93	8708.879	34538.328
29659	31.93	15535.622	36570.105
23071	31.93	13510.745	35613.125
20601	31.93	12734.417	39187.746
17947	31.93	12247.459	37414.34
14039	31.93	11001.353	38350.305
3681	31.93	9514.032	37741.953
14926	31.91	11356.525	34028.848
20003	31.91	12684.704	34217.164
12697	31.91	10919.625	37885.055
27795	31.91	14782.454	38338.234
25552	31.89	14186.582	38602.355
20456	31.89	12723.756	37063.191
13954	31.89	11079.729	37384.895
26213	31.89	14137.905	40039.934
14425	31.89	11235.711	37859.855
29177	31.89	15474.585	38444.984
24602	31.89	13806.556	37448.984
11010	31.89	10493.067	35512.996
19051	31.89	12290.577	38575.352
23962	31.87	13643.071	39398.609
12367	31.87	10617.704	40142.859
22318	31.87	13324.896	38814.617
27452	31.86	14583.961	39582.789
28849	31.86	15188.374	34903.855
14799	31.86	11316.076	34814.324
28278	31.86	15029.88	37381.973
15821	31.86	11463.248	38379.066
26337	31.84	14230.18	39367.344
11834	31.84	10704.611	36609.398
20061	31.84	12663.236	33709.535
29082	31.84	15420.056	36742.98
19200	31.84	12361.681	39904.215
13531	31.82	11065.254	34947.105
4615	31.82	9798.482	35708.813
30136	31.82	15570.287	33659.043
26493	31.82	14207.053	37389.648
11060	31.82	10355.224	35237.832
28423	31.82	15032.46	39419.059
15944	31.8	11443.467	39576.828
14908	31.8	11324.944	34201.371
28732	31.8	15243.137	37114.879
19793	31.8	12497.213	35696.063
27735	31.78	14684.345	38879.945
22080	31.78	13252.07	35552.586
24656	31.78	13865.357	36542.41
29684	31.76	15669.909	35971.57
17841	31.76	12088.456	38810.789
23969	31.76	13684.5	39452.566
23754	31.76	13583.369	38683.559
24136	31.76	13963.823	39592.773
22292	31.74	13172.925	38467.027
4771	31.74	9740.702	36649.969
25549	31.72	14006.407	38537.73
17241	31.72	11874.281	37398.441
18964	31.72	12263.93	37499.074
[truncated: 10,479 more rows]
