# Supplementary material for: Insights on the Control of Yeast Single-Cell Growth Variability by Members of the Trehalose Phosphate Synthase (TPS) Complex
Source: Front Cell Dev Biol. 2021 Jan 28;9:607628. doi: 10.3389/fcell.2021.607628 (PMC7876269; doi:10.3389/fcell.2021.607628)
Supplement: Supplementary file 2 [file Data_Sheet_1.ZIP › final_code/input_datasets/Ntd-TPS1_SortedCells2_minus_t1.csv]

Id	Area (µm²)	Centre X Position (µm)	Centre Y Position (µm)
8436	38.69	13304.64	36640.746
1250	34.63	8622.311	39538.16
10009	32.31	14196.927	36737.398
9941	32.14	14197.463	38111.438
4508	31.15	10388.63	39268.09
4769	30.9	10570.145	34777.762
5458	30.49	11014.511	34498.246
6664	30.48	12063.203	34757.777
1126	29.9	8341.977	37373.219
10785	29.63	14625.98	33796.691
9662	29.21	13786.667	35754.328
8088	29.19	13071.326	36860.16
6080	29.02	11590.082	34742.102
860	28.92	8192.178	34154.367
5619	28.85	11408.944	35057.938
478	28.62	7831.2	38792.008
3348	28.48	9888.88	37344.789
4162	28.44	10237.055	34457.758
4175	28.43	10184.453	34212.004
2507	28.18	9174.715	38269.992
6677	28.18	12025.43	34274.941
8341	28.16	13343.5	38035.789
10077	27.93	14198.737	34722.852
4929	27.79	10993.39	34434.359
4223	27.28	10235.657	33011.273
7024	27.22	12220.092	39854.68
2571	27.18	9180.955	39908.41
3653	27.18	9924.175	34893.352
9972	27.16	14159.684	37368.742
6294	27.14	11801.42	36558.301
4127	27.14	10303.105	35512.199
1589	27.01	8614.691	33485.77
2293	27.01	9147.877	33922.32
8501	26.99	13355.182	34851.063
4873	26.91	10783.491	33088.25
5756	26.89	11221.98	37765.234
10083	26.78	14210.946	34491.07
10431	26.72	14615.783	39662.66
10502	26.72	14639.824	37665.023
9891	26.66	14197.676	39024.906
6992	26.51	12273.667	39238.941
10642	26.49	14636.018	37242.152
1493	26.49	8529.896	35586.824
8369	26.36	13340.862	37506.121
7772	26.28	12829.227	36956.313
8132	26.28	13033.24	37807.594
7222	26.26	12444.632	35907.641
2802	26.13	9470.816	35191.375
10294	26.07	14398.452	37558.504
5461	25.99	11144.417	34583.031
9169	25.99	13773.331	34462.18
8329	25.95	13336.971	38332.508
5325	25.88	11200.619	37440.008
1912	25.86	8845.444	38618.41
9235	25.78	13824.525	33009.09
1701	25.74	8831.393	34871.578
5538	25.71	11002.835	33153.762
1170	25.71	8347.496	38033.266
10273	25.71	14418.517	36785.359
4315	25.61	10473.158	35103.352
816	25.59	8139.684	35402.496
3798	25.59	10007.266	37389.094
5329	25.59	11178.599	37241.574
2211	25.59	9016.169	34332.961
8981	25.55	13768.109	38503.844
5206	25.55	10935.598	39718.844
7299	25.5	12469.515	34491.262
8667	25.46	13425.709	34841.895
463	25.44	7811.964	38670.086
3931	25.4	10264.845	39859.332
1093	25.38	8209.618	36807.652
7759	25.38	12820.408	37279.48
7335	25.36	12377.104	33493.852
7950	25.34	13116.148	33107.102
6880	25.34	12083.158	36406.285
7375	25.3	12691.001	33294.633
3549	25.3	9910.817	33280.605
1437	25.3	8624.556	36580.609
4911	25.27	10794.258	33940.004
7832	25.23	12881.423	35819.98
3675	25.17	10101.228	35280.855
5807	25.15	11419.089	38838.266
5899	25.09	11634.728	38906.398
9911	25.09	14048.557	38515.43
6406	25.07	11804.059	39051.895
7326	25.04	12453.104	33881.898
4186	25.04	10173.861	34102.223
5618	25.02	11326.691	35036.238
10049	25	14123.616	35695.547
1294	24.96	8556.259	38503.316
1383	24.96	8495.632	36908.602
1662	24.86	8768.138	34239.527
4040	24.82	10211.286	37678.473
2961	24.82	9696.132	34176.723
2766	24.75	9301.467	36047.695
5128	24.71	10891.557	38423.703
2952	24.69	9635.099	33987.512
4461	24.69	10419.413	38291.008
10085	24.67	14129.686	34555.113
3669	24.67	10030.553	35146.93
8531	24.67	13310.168	34210.516
10174	24.61	14388.858	33919.863
2924	24.52	9678.038	33302.895
4207	24.42	10208.026	33613.711
5113	24.4	10973.563	37975.113
10442	24.4	14536.606	39574.707
3065	24.4	9700.728	36470.66
6228	24.4	11699.175	34768.016
1107	24.36	8234.407	37026.512
2940	24.36	9693.605	33597.313
702	24.35	7992.499	36985.164
4582	24.33	10696.384	39195.121
9922	24.29	14093.518	38410.148
9178	24.23	13662.005	34296.5
1909	24.23	8706.01	38570.148
2061	24.19	8931.472	38141.344
8831	24.17	13519.73	38177.336
6589	24.15	11885.318	37148.199
7450	24.15	12696.503	35372.805
7455	24.12	12575.822	35567.609
6652	24.08	11981.259	35080.824
4995	24.08	10887.74	35400.926
3928	24.08	10138.277	39849.117
2643	24.02	9303.037	38364.512
9089	24.02	13718.234	36300.613
8139	24	13009.842	37929.324
2539	23.98	9086.359	39069.539
2949	23.94	9703.606	33916.539
764	23.94	8033.534	36144.898
7795	23.87	12860.432	36472.617
9135	23.83	13779.143	35285.109
5134	23.83	10951.983	38514.516
2277	23.83	9250.494	33605.664
4217	23.81	10316.427	33457.414
7636	23.81	12544.23	39455.406
3828	23.75	10117.762	37994.09
5852	23.75	11462.85	39783.137
10043	23.69	14004.288	35596.871
4854	23.68	10730.592	33194.41
9829	23.68	13910.726	39595.41
6068	23.66	11609.302	34919.055
8934	23.64	13585.456	39900.57
3853	23.62	10042.074	38437.129
5955	23.62	11572.219	37779.289
2720	23.56	9361.579	36814.941
2025	23.56	9044.719	38883.133
5094	23.56	10980.913	37518.188
2692	23.54	9352.48	37359.281
594	23.52	8157.513	39153.879
1426	23.52	8453.89	36768.324
3302	23.52	9834.872	38733.68
4654	23.5	10773.721	37273.594
3163	23.5	9534.602	38389.066
5267	23.48	11113.653	38476.539
8534	23.45	13181.14	34228.031
4714	23.45	10740.569	36201.801
2685	23.45	9361.461	37521.871
10732	23.45	14580.117	35203.996
6477	23.45	11903.969	39285.625
3329	23.39	9800.649	38039.469
794	23.35	8127.256	35421.801
4174	23.35	10337.801	34186.289
4705	23.35	10764.972	36097.801
2086	23.35	8891.271	37271.348
8662	23.33	13555.533	34714.07
7180	23.31	12486.842	36551.875
2688	23.31	9462.044	37628.301
4622	23.31	10755.671	38033.996
5576	23.29	11281.661	33850.469
6595	23.29	12056.45	37015.91
1523	23.29	8612.035	34961.488
2869	23.27	9296.73	34026.453
7124	23.27	12455.048	37864.668
7863	23.25	12920.034	34978.973
1520	23.25	8559.62	35201.543
9034	23.25	13663.285	37485.59
3290	23.25	9722.485	38988.789
10164	23.23	14343.635	33762.855
3493	23.22	9844.346	34471.93
6454	23.2	11936.62	39775.996
2527	23.18	9204.851	38866.191
7337	23.18	12376.821	33551.648
8962	23.18	13724.081	39249.473
2314	23.16	9272.597	34417.727
3574	23.16	9995.91	33355.336
7054	23.16	12406.517	39561.324
9258	23.16	13969.047	33599.586
4815	23.14	10740.776	34254.855
10705	23.14	14631.343	35731.867
8144	23.14	13056.743	38055.395
9313	23.12	13945.767	35224.332
3077	23.12	9492.966	36761.734
7874	23.08	12922.548	34860.23
1039	23.08	8412.853	35619.313
8482	23.06	13243.831	35470.949
7582	23.06	12540.986	37894.145
1040	23.06	8245.981	35670.188
6717	23.04	11980.138	33015.121
10079	23.04	14053.951	34743.867
539	23.04	7794.545	39670.977
2377	23.04	9086.37	35698.594
2190	23.02	9054.498	34869.059
4902	22.99	10908.499	33750.027
10129	22.99	14205.794	33289.016
4621	22.99	10721.84	38018.105
10738	22.97	14548.271	34866.375
1746	22.95	8728.226	35848.148
7620	22.95	12544.288	38828.953
10349	22.95	14317.553	38852.84
774	22.95	8016.067	36031.289
8091	22.93	12998.769	36910.422
4138	22.93	10303.951	35091.301
2603	22.91	9327.225	39218.789
2421	22.89	9095.036	36421.383
5664	22.89	11353.158	35856.777
17	22.89	7777.002	33260.102
1956	22.89	8810.749	39596.887
664	22.87	8140.32	37707.695
8075	22.85	12960.936	36543.688
7409	22.83	12709.95	34286.098
10731	22.83	14496.59	35182.004
6502	22.83	11905.562	39234.676
7909	22.83	12796.263	33704.43
2798	22.83	9280.676	35157.227
888	22.83	8191.353	33776.336
7062	22.81	12495.113	39331.973
994	22.81	8294.191	34599.625
3701	22.81	9999.346	35826.457
2979	22.79	9645.642	34471.855
4931	22.78	10900.346	34469
2894	22.76	9487.726	33443.688
8030	22.76	13130.777	35395.613
689	22.72	8194.765	37042.641
9342	22.7	13857.574	35269.637
7593	22.7	12707.126	38238.137
10473	22.7	14459.856	38472.219
9144	22.68	13777.196	34984.719
7550	22.66	12696.833	37169.301
7477	22.64	12699.535	35926.863
8588	22.64	13518.951	33173.934
3352	22.64	9826.057	37378.031
4316	22.64	10389.519	35123.07
3876	22.62	10108.848	38985.777
8604	22.62	13473.502	33482.875
7192	22.58	12303.338	36689.543
3914	22.58	9935.177	39648.977
3307	22.56	9763.085	38558.523
1699	22.56	8818.706	34838.996
4824	22.55	10731.687	33823.094
761	22.55	8091.31	36099.848
6946	22.55	12274.243	38087.594
10687	22.55	14602.848	36187.383
5162	22.55	10865.514	38951.637
6639	22.55	12001.751	35366.98
10317	22.53	14424.696	38250.195
3116	22.53	9694.22	37541.953
8842	22.53	13500.27	38380.465
2555	22.53	9177.163	39466.832
5778	22.51	11339.547	38169.566
9703	22.51	13924.014	36417.395
7125	22.51	12341.302	37894.219
6138	22.51	11622.728	33450.539
9771	22.49	13981.57	38016.109
441	22.49	7811.278	38425
1177	22.49	8335.809	38302.313
10704	22.47	14592.846	35731.223
1209	22.47	8204.388	39384.859
4692	22.45	10706.456	36277.727
7237	22.45	12449.376	35864.242
7258	22.45	12481.855	35150.238
10748	22.43	14451.024	34288.07
4015	22.43	10338.981	38241.82
6718	22.43	11908.057	33034.863
3176	22.43	9687.158	38541.598
6744	22.41	12099.198	33505.777
3513	22.39	9908.711	34040.012
4114	22.39	10246.725	35815.965
2252	22.37	8999.927	33091.965
7934	22.37	12756.141	33195.926
4291	22.37	10352.725	34446.098
9066	22.37	13779.5	36798.266
5531	22.35	10998.887	33201.449
1349	22.35	8559.196	37614.039
139	22.33	7746.575	34806.758
8980	22.33	13663.475	38497.656
10644	22.33	14434.782	37024.668
6919	22.33	12146.4	37441.863
9987	22.33	14055.264	37023.473
10729	22.32	14526.217	35163.422
5886	22.3	11430.214	39228.496
8977	22.28	13766.034	38947.855
4987	22.28	10970.119	35258.648
6858	22.28	12258.944	36019.492
9953	22.28	14011.234	37681.93
2279	22.26	9247.193	33619.332
5586	22.26	11379.359	34091.629
5467	22.26	11129.722	34409.367
8418	22.22	13219.443	36894.188
9106	22.22	13744.517	35914.66
2218	22.2	9048.604	34155.793
6562	22.2	11872.97	37971.273
2439	22.2	9080.559	36675.465
919	22.2	8315.399	33216.223
10411	22.18	14407.384	39879.215
10736	22.18	14589.888	34784.34
7098	22.16	12477.541	38503.707
7952	22.16	13129.225	33180.715
6142	22.16	11504.586	33186.594
3617	22.16	10014.013	34255.176
6582	22.14	12064.576	37195.691
4765	22.14	10758.172	34994.262
4489	22.1	10420.77	38978.355
8539	22.09	13260.986	34091.121
7065	22.09	12448.418	39402.488
6190	22.09	11840.463	33875.625
3674	22.07	10109.214	35277.566
5022	22.07	10958.758	36005.52
10726	22.05	14609.146	35128.289
5274	22.05	11148.688	38367.891
7627	22.05	12692.646	39101.879
9184	22.05	13754.677	34359.461
5983	22.03	11576.986	36876.797
2914	22.03	9706.745	33212.68
10691	22.03	14598.387	35923.051
4547	22.03	10768.276	39772.504
8723	22.03	13562.971	36364.73
1789	22.01	8802.461	36499.867
4596	21.99	10762.449	38644.633
4756	21.97	10774.182	35198.039
8641	21.95	13423.769	34241.234
7346	21.93	12296.655	33180.004
6007	21.93	11485.08	36468.211
4694	21.91	10591.112	36299.785
4996	21.91	10851.067	35404.473
10490	21.91	14618.461	38013.074
2875	21.91	9317.777	33876.977
6661	21.89	11981.258	34610.207
9163	21.89	13629.102	34657.07
1375	21.89	8587.442	37127.281
3034	21.87	9695.525	35733.383
4453	21.87	10403.387	38039.664
9996	21.86	14020.715	37139.871
1064	21.84	8393.533	36226.77
901	21.84	8182.231	33208.172
123	21.82	7979.948	34546.211
3804	21.82	9931.133	37501.316
3652	21.8	9936.591	34883.531
9851	21.8	14164.428	39943.477
7311	21.78	12468.397	34141.266
3690	21.78	10116.335	35666.156
5400	21.78	11138.236	35819.246
3039	21.76	9603.274	35820.371
209	21.76	7807.425	35760.207
2169	21.76	8873.489	35512.129
10696	21.76	14485.45	35817.988
6290	21.74	11711.497	36518.5
728	21.74	8092.334	36618.207
619	21.74	8106.725	38698.371
1858	21.72	8683.846	37590.594
9053	21.72	13682.405	37121.387
4206	21.7	10160.94	33567.43
7278	21.7	12363.476	34789.715
8530	21.7	13198.399	34199.332
6162	21.7	11830.703	33199.777
8153	21.7	13015.699	38214.141
10781	21.68	14637.112	33705.891
10641	21.68	14493.61	37231.281
8124	21.68	13050.571	37681.664
3785	21.68	10110.678	37054.383
21	21.66	7882.951	33314.398
8990	21.66	13773.676	38351.238
6789	21.64	12266.049	34310.652
188	21.64	7977.772	35538.129
10035	21.64	14174.847	36025.691
843	21.63	8074.604	34608.207
8189	21.61	13034.828	38895.754
6444	21.61	11771.505	39822.336
2217	21.61	9034.463	34149.363
9141	21.61	13771.694	35132.039
4832	21.59	10590.99	33720.438
2580	21.57	9482.901	39889.309
1438	21.57	8576.894	36611.34
8339	21.57	13347.572	37987.789
1054	21.55	8407.273	36042.359
9269	21.55	13991.715	33819.816
10801	21.53	14621.647	33252.309
4716	21.53	10703.447	35957.207
2147	21.53	9060.735	35934.012
7179	21.53	12496.541	36547.715
10751	21.53	14624.073	34341.785
995	21.53	8210.202	34613.766
5630	21.53	11336.181	35230.07
3629	21.53	9939.359	34539.922
1480	21.51	8584.728	35936.762
1509	21.51	8471.417	35384.508
4729	21.49	10672.508	35744.5
3256	21.49	9918.263	39983.137
10010	21.49	14025.274	36754.355
8351	21.49	13233.675	37911.691
8226	21.49	13091.076	39542.145
4092	21.47	10279.795	36439.992
9975	21.47	14113.048	37420.914
7388	21.47	12616.263	33774.816
10017	21.45	14062.019	36394.465
4924	21.43	10979.262	34350.199
6155	21.43	11789.649	33036.133
4290	21.43	10373.276	34398.664
8331	21.42	13326.437	38371.453
7344	21.4	12376.192	33424.809
4887	21.4	10907.396	33496.836
1431	21.4	8444.777	36802.977
1593	21.4	8512.283	33568.605
10764	21.38	14593.698	34001.309
10037	21.38	14163.278	35738.496
5540	21.38	11411.215	33005.965
5843	21.38	11252.466	39803.879
1807	21.36	8730.3	36798.645
10405	21.36	14304.664	39734.637
10184	21.36	14304.648	34279.488
2564	21.32	9158.695	39702.313
3623	21.32	10098.016	34405.551
5552	21.32	11420.297	33351.52
10356	21.32	14355.843	39008.313
8623	21.32	13518.994	33837.871
6474	21.32	12001.669	39552.734
9185	21.3	13649.468	34424.41
9025	21.3	13726.722	37591.594
10139	21.3	14323.457	33047.723
8631	21.3	13367.502	33976.957
10218	21.3	14379.824	35485.5
9773	21.3	13998.378	38042.539
2319	21.28	9226.297	34520.094
1181	21.28	8399.228	38466.441
9020	21.26	13657.646	37520.234
8724	21.26	13563.775	36405.199
6988	21.26	12237.358	39187.266
7536	21.24	12650.258	36836.465
5376	21.24	11203.654	36148.813
1057	21.24	8324.352	36075.859
10668	21.24	14637.829	36648.625
4255	21.24	10542.363	33556.66
2503	21.22	9244.862	38238.238
2223	21.22	8867.252	34282.289
9697	21.22	13953.494	36343.629
440	21.22	7773.506	38394.672
10296	21.22	14426.131	37626.621
7322	21.2	12415.605	33814.824
9009	21.19	13686.514	37696.004
9023	21.17	13630.19	37574.863
1806	21.17	8836.13	36773.684
7170	21.15	12442.977	36721.719
8706	21.15	13395.154	36054.047
7233	21.15	12356.362	35748.934
9899	21.15	14146.027	38885.133
8642	21.13	13505.584	34241.41
8619	21.13	13557.226	33756.641
10233	21.13	14395.427	35961.988
7879	21.13	12845.516	34660.613
6569	21.11	11967.277	37794.59
7924	21.09	12903.963	33587.18
3534	21.09	9921.601	33372.867
8742	21.09	13502.344	36807.648
10313	21.09	14225.921	38161.438
725	21.07	8201.633	36566.355
3511	21.07	9891.845	34220.492
2253	21.07	8858.328	33134.688
10419	21.07	14562.939	39773.949
4795	21.07	10721.874	34494.855
6939	21.05	12259.13	37884.164
6098	21.05	11624.293	33988.414
7323	21.05	12486.431	33814.805
7386	21.03	12631.068	33748.73
10733	21.03	14611.699	35015.984
10800	21.03	14519.908	33211.109
10775	21.03	14640.311	33868.734
2874	21.03	9471.966	33817.117
6706	21.03	12055.384	33582.207
9853	21.03	14030.158	40006.336
10075	21.03	14196.077	34679.246
6300	21.01	11744.249	36744.949
6476	20.99	11912.873	39270.629
8665	20.99	13421.064	34780.863
2886	20.97	9484.676	33523.43
101	20.97	7750.314	34375.445
8284	20.97	13203.996	39529.18
9160	20.97	13729.824	34634.453
8090	20.97	13089.447	36899.145
8154	20.97	13117.32	38270.535
6011	20.97	11611.408	36231.109
2747	20.96	9394.99	36362.691
3093	20.96	9680.481	37057.359
1602	20.96	8430.607	33174.227
6876	20.96	12095.031	36360.672
2963	20.96	9576.103	34205.07
9091	20.96	13600.831	36308.633
8364	20.96	13208.041	37754.863
9945	20.94	14186.527	37853.449
6763	20.94	12276.421	33851.242
5122	20.94	10972.149	38164.992
3051	20.9	9662.569	36181.828
9929	20.9	14117.513	38196.973
9982	20.9	14112.795	37278.176
926	20.9	8330.824	33284.895
3473	20.88	9920.988	35067.887
2355	20.88	9117.54	35208.906
7389	20.88	12626.974	33796.098
10084	20.88	14195.948	34522.965
4697	20.86	10715.141	36344.492
5234	20.86	10995.268	39562.164
7408	20.86	12588.841	34250.531
4633	20.86	10763.571	37686.91
7947	20.86	13094.205	33014.074
6097	20.86	11511.806	34241.156
1876	20.84	8800.346	37838.457
2201	20.84	8938.13	34700.688
2627	20.84	9285.248	38516.438
4440	20.84	10469.078	37711.113
1334	20.84	8431.804	37976.641
10275	20.84	14407.542	36860.543
7	20.84	7899.718	33090.328
3002	20.82	9556.856	35020.488
7545	20.82	12686.318	36985.602
8413	20.8	13240.422	37145.77
5369	20.8	11198.201	36260.031
9200	20.8	13718.016	34124.727
6109	20.8	11635.3	33831.348
2224	20.78	9050.917	33970.285
9907	20.78	14094.09	38752.578
9150	20.78	13768.127	34774.969
10339	20.78	14242.001	38687.801
130	20.78	7897.628	34603.402
4284	20.76	10468.566	34285.723
9216	20.76	13667.869	33572.496
3571	20.76	10132.66	33311.945
10114	20.76	14039.014	33637.617
3649	20.76	9992.181	34825.844
2595	20.76	9306.768	39311.891
10784	20.74	14623.039	33773.555
4818	20.74	10744.101	33974.902
3510	20.74	9733.172	34207.848
2686	20.74	9345.812	37537.324
7248	20.74	12432.556	35503.91
4645	20.74	10660.996	37422.191
8542	20.73	13311.495	33840.965
2229	20.73	9053.893	33876.73
836	20.73	8082.296	34792.176
9694	20.73	13927.331	36239.852
2212	20.73	8999.452	34375.477
9718	20.73	13800.614	36787.766
97	20.73	7927.974	34337.305
4686	20.71	10725.437	36508.414
6358	20.71	11655.471	38032.5
4536	20.71	10454.079	39805.316
6628	20.71	11885.214	35758.691
808	20.69	8093.767	35327.297
1718	20.69	8762.68	35239.391
5024	20.69	10911.272	36111.191
2225	20.69	9055.52	33996.969
7824	20.69	12913.093	36013.777
9079	20.67	13640.331	36480.887
6348	20.67	11773.403	37851.957
9281	20.67	13929.817	34070.828
6606	20.67	12021.45	36393.797
5292	20.67	11100.864	38085.176
7516	20.65	12631.768	36431.684
549	20.65	7754.918	39841.352
2385	20.65	9202.155	35892.152
6331	20.65	11677.058	37489.512
4569	20.65	10717.893	39276.301
4827	20.65	10750.349	33902.273
787	20.65	8024.211	35585.68
6030	20.65	11591.479	35872.301
5059	20.63	10943.477	36835.77
7173	20.63	12470.66	36792.652
10283	20.63	14256.203	37139.281
4312	20.61	10548.439	35018.863
5378	20.61	11131.25	36200.207
5087	20.61	10929.602	37344.094
4903	20.61	10915.556	33796.449
5242	20.61	11090.499	39156.129
8276	20.61	13285.844	39714.766
9762	20.59	13972.334	37736.199
6137	20.59	11493.169	33440.676
8838	20.59	13475.285	38350.953
4130	20.57	10298.134	35256.5
6214	20.57	11804.491	34432.473
5942	20.55	11531.221	37876.746
8541	20.55	13193.315	33819.074
6002	20.55	11427.85	36697.105
964	20.55	8264.965	34008.539
6682	20.55	12016.237	34047.191
3460	20.55	9820.238	35403.52
1071	20.55	8410.665	36326.754
7511	20.55	12610.998	36329.711
7670	20.53	12857.068	39747.039
6983	20.53	12196.284	39106.348
6513	20.53	12057.335	38839.012
5403	20.51	11170.762	35590.445
8332	20.51	13277.097	38377.672
1192	20.51	8358.899	38721.469
10188	20.51	14399.968	34375.723
4861	20.51	10624.024	33022.449
4566	20.5	10743.056	39577.121
2814	20.5	9490.126	35011.305
10427	20.5	14637.636	39952.707
5887	20.5	11615.829	39237.039
514	20.48	7849.985	39256.645
10741	20.48	14537.177	34748.105
1070	20.48	8411.05	36287.488
7155	20.48	12494.688	37314.945
8961	20.48	13679.288	39246.574
5352	20.48	11129.027	36831.836
752	20.48	8095.442	36347.313
10105	20.46	14213.345	33749.805
6357	20.46	11705.179	38025.383
6680	20.46	11942.974	33993.777
7413	20.46	12574.292	34391.793
6734	20.46	12271.917	33389.488
1018	20.44	8348.78	35091.098
4938	20.44	10871.88	34650.246
10111	20.44	14191.483	33588.238
10663	20.44	14592.682	36835.887
5174	20.44	10875.433	39261.906
637	20.44	8001.278	38342.621
5554	20.42	11391.462	33359.961
8029	20.42	13034.687	35386.617
3336	20.42	9750.606	37870.84
10688	20.42	14628.94	36188.254
10685	20.4	14553.617	36152.684
4897	20.4	10905.619	33658.34
6790	20.4	12069.44	34319.766
10435	20.4	14542.212	39740.895
2390	20.38	9180.14	35963.734
5427	20.36	11207.567	35403.691
6052	20.36	11497.828	35173.953
7622	20.36	12696.476	38931.352
9232	20.36	13693.501	33038.047
2569	20.36	9168.511	39869.223
2673	20.36	9456.469	37861.113
6635	20.36	11992.974	35547.43
5742	20.36	11283.206	37529.203
1564	20.36	8606.851	33980.004
8792	20.36	13408.004	37595.492
6821	20.36	12137.898	35175.996
9168	20.36	13615.952	34765.859
4079	20.36	10309.497	36839.539
4496	20.36	10361.63	39087.813
2220	20.36	8903.397	34204.527
4728	20.34	10755.551	36047.465
7981	20.34	13097.344	34091.969
7805	20.34	12774.444	36260.434
9202	20.32	13727.148	33831.559
5658	20.3	11348.321	35739.879
8547	20.3	13322.005	33509.688
10058	20.3	14194.537	35388.133
724	20.3	8056.973	36561.074
5654	20.3	11338.656	35692.133
8430	20.3	13239.789	36835.027
372	20.3	7689.081	37637.719
8318	20.3	13292.678	38577.371
2346	20.28	9153.079	35067.188
6599	20.28	11985.515	36820.059
6152	20.28	11599.555	33102.934
2053	20.27	8986.024	38287.922
10348	20.27	14418.448	38838.375
10061	20.27	14094.189	35122.137
4737	20.27	10577.595	35625.434
9136	20.25	13616.978	35297.992
3588	20.25	9938.056	33524.773
5316	20.25	11137.121	37594.273
5344	20.25	11034.044	36964.145
1691	20.25	8763.239	34671.512
6605	20.23	11989.454	36685.543
10743	20.23	14566.671	34460.137
4208	20.23	10223.485	33622.254
9107	20.23	13774.112	35917.359
8664	20.23	13540.643	34724.254
4808	20.23	10664.222	34368.777
704	20.23	8099.232	36986.469
9661	20.23	13856.251	35748
5988	20.23	11601.572	36773.988
6146	20.23	11583.274	33265.285
10316	20.23	14375.412	38229.746
6544	20.21	12040.457	38273.063
1601	20.21	8559.479	33168.41
1996	20.21	9017.741	39402.848
7242	20.21	12462.161	35425.227
3499	20.21	9911.348	34316.34
3707	20.21	10115.62	35972.297
3046	20.21	9527.171	35984.91
10127	20.19	14092.682	33228.02
799	20.19	8182.669	35497.766
9070	20.19	13720.86	36577.91
7994	20.19	13101.374	34394.074
4073	20.17	10187.869	36738.453
10166	20.17	14390.252	33772.645
10271	20.17	14412.759	36696.027
10066	20.17	14133.446	35203.246
5499	20.17	11083.232	33696.18
6432	20.15	11838.248	39473.129
6036	20.15	11564.384	35699.539
9074	20.15	13604.66	36392.977
9111	20.13	13738.951	35746.855
5429	20.13	11164.543	35132.426
2808	20.13	9463.565	34952.266
8985	20.13	13754.987	38545.926
7603	20.13	12667.086	38461.746
9152	20.13	13778.3	34827.477
10	20.13	7850.806	33137.48
9931	20.13	14157.415	38225.578
7036	20.13	12399.859	39784.023
3463	20.11	9863.061	35200.148
9158	20.11	13738.572	34611.32
3438	20.11	9825.029	35843.133
5534	20.11	11182.206	33046.313
10224	20.11	14233.979	35749.684
8636	20.11	13400.235	34070.273
10023	20.11	14093.949	36304.168
10670	20.11	14464.196	36414.098
10426	20.09	14547.79	39940.164
1879	20.09	8663.249	37930.715
8910	20.09	13517.726	39701.922
5428	20.09	11140.791	35090.223
5396	20.09	11131.377	35806.59
6765	20.09	12256.837	33911.734
6743	20.09	12069.268	33491.879
6701	20.09	12028.04	33526.09
3003	20.07	9496.972	35025.02
7751	20.07	12902.79	37344.902
9936	20.07	14158.134	38009.844
2387	20.06	9112.501	35920.453
10108	20.06	14054.655	33537.941
810	20.06	8001.042	35342.617
318	20.06	7749.649	36944.285
6803	20.06	12190.193	34852.668
10803	20.04	14506.863	33035.535
4624	20.04	10570.726	37828.328
6791	20.04	12139.271	34360.426
8360	20.04	13338.221	37714.031
6070	20.04	11623.298	34625.777
6458	20.04	12037.807	39986.914
3500	20.02	9826.391	34364.332
10183	20.02	14393.809	34228.793
8502	20.02	13348.273	34864.344
414	20.02	7881.882	38097.184
4272	20.02	10407.833	34013.488
563	20.02	8140.62	39965.285
4999	20.02	10865.08	35479.219
7151	20.02	12475.163	37274.172
9138	20.02	13732.687	35334.496
10031	20	14205.254	36117.555
10045	20	14170.589	35632.625
377	19.98	7856.868	37700.125
9981	19.98	14128.29	37261.879
5932	19.98	11439.467	38033.934
387	19.98	7974.216	37790.914
2057	19.98	8959.899	38018.508
2073	19.98	9027.924	37776.703
1099	19.96	8255.391	36968.723
2166	19.96	9007.534	35475.305
4830	19.96	10609.912	33697.402
3528	19.96	9752.494	33557.926
784	19.96	8182.265	35857.152
956	19.96	8324.033	33847.973
3331	19.96	9867.083	38087.453
6920	19.94	12282.162	37458.887
10062	19.94	14026.284	35128.828
5042	19.94	10909.883	36374.559
9137	19.94	13778.844	35318.867
6991	19.94	12254.185	39217.242
4796	19.92	10617.356	34506.016
1094	19.92	8320.178	36828.063
6107	19.92	11571.461	34105.141
4211	19.92	10204.099	33363.445
3484	19.92	9899.939	34632.266
3238	19.92	9617.508	39663.086
879	19.92	8044.346	33920.828
4108	19.9	10343.934	35982.238
4369	19.9	10395.877	36221.84
9713	19.9	13921.269	36648.605
9229	19.9	13669.456	33310.387
9128	19.9	13762.135	35712.297
1486	19.9	8549.241	35988.199
5248	19.88	11089.625	39255.434
4165	19.88	10221.386	34527.645
3692	19.88	10032.384	35677.688
7318	19.88	12356.179	34009.117
2235	19.88	8925.1	33531.105
8857	19.88	13553.366	38822.02
9792	19.88	13984.439	38823.945
3834	19.88	10041.64	38108.746
8645	19.88	13509.771	34265.395
7146	19.88	12466.849	37445.156
792	19.86	8144.162	35411.855
8605	19.86	13547.192	33502.98
1667	19.86	8810.178	34324.484
1532	19.86	8576.748	34859.93
9210	19.86	13733.153	33679.16
8486	19.86	13352.045	35359.137
3606	19.86	10122.615	33906.531
5961	19.86	11581.107	37614.18
3921	19.84	10010.015	39859.336
8045	19.84	13043.322	35814.805
4019	19.84	10168.732	38016.555
10222	19.84	14382.686	35575.609
6496	19.84	12053.983	39124.992
4063	19.84	10200.904	37078.973
1231	19.84	8361.856	39813.965
9937	19.84	14100.07	38023.168
4790	19.83	10659.695	34658.949
10158	19.83	14390.398	33586.086
6963	19.83	12166.559	38523.242
7842	19.83	12731.251	35718.086
10401	19.83	14339.781	39664.031
10044	19.81	14210.051	35629.141
6697	19.81	12024.935	33746.875
6533	19.81	11925.182	38310.867
1252	19.81	8461.023	39280.73
5445	19.79	11188.112	35056.023
6733	19.79	12276.054	33344.715
9783	19.79	13995.571	38474.262
2111	19.79	8998.125	36573.023
8570	19.79	13241.175	33040.402
7858	19.79	12792.144	35133.57
5805	19.77	11326.052	38829.367
8578	19.77	13520.02	33032.895
7016	19.77	12123.554	39728.699
9170	19.77	13722.393	34470.988
3083	19.77	9507.502	36894.859
6642	19.75	11986.36	35134.441
6475	19.75	12035.736	39558.957
2064	19.75	9038.91	37912.242
3229	19.75	9519.121	39331.832
5543	19.75	11275.861	33094.691
10794	19.75	14582.164	33397.914
3324	19.75	9906.101	38231.945
10282	19.75	14268.134	37098.16
883	19.75	8180.58	33653.746
4076	19.75	10346.384	36764.633
5823	19.75	11385.096	39308.371
4150	19.75	10279.93	34784.238
8503	19.73	13340.895	34869.148
7419	19.73	12686.595	34513.551
3100	19.73	9694.978	37262.188
10481	19.73	14558.135	38177.164
5940	19.73	11629.514	37857.598
4360	19.73	10566.02	36105.316
7268	19.73	12464.737	34940.395
9741	19.73	13991.183	37236.309
10797	19.73	14482.044	33172.59
2637	19.71	9434.9	38611.723
288	19.71	7978.598	36566.313
9197	19.71	13580.532	34046.227
7869	19.71	12867.184	34783.492
2046	19.71	8986.172	38315.211
4375	19.71	10534.634	36399.34
1954	19.71	8843.514	39569.527
9688	19.71	13898.271	36183.445
7474	19.69	12706.273	35899.449
4689	19.69	10667.128	36528.523
6721	19.69	12258.153	33010.359
3195	19.69	9701.656	38796.98
5793	19.69	11333.194	38509.055
3043	19.67	9661.73	35858.016
4920	19.67	10858.855	34195
6724	19.67	12087.392	33106.094
3253	19.67	9744.012	39801.195
10059	19.67	14045.73	35399.328
2762	19.67	9456.747	35972.215
2642	19.65	9459.563	38341.344
10138	19.65	14313.212	33042.016
4200	19.65	10287.802	33771.184
104	19.65	7794.712	34388.344
786	19.65	8145.548	35878.504
6235	19.65	11843.583	34891.848
4782	19.65	10779.915	34897.031
10335	19.65	14236.725	38622.129
5314	19.65	11134.601	37566.793
5672	19.65	11316.022	36024.434
1824	19.65	8658.623	36995.414
7836	19.65	12856.177	35582.184
6487	19.65	12009.144	39396.551
5065	19.63	10792.081	36938.559
7718	19.63	12831.161	38170.523
7273	19.63	12449.437	35020.535
4732	19.63	10760.599	35808.293
7818	19.63	12887.707	36169.793
7445	19.61	12685.059	35256.141
7926	19.61	12922.64	33338.203
7687	19.61	12903.134	39192.602
7495	19.61	12649.871	36141.426
5213	19.61	10911.16	39913.313
4629	19.61	10762.761	37872.023
4515	19.61	10354.783	39401.066
1578	19.61	8575.337	33935.977
8983	19.6	13655.119	38530.48
5085	19.6	10922.291	37313.938
3538	19.6	9874.42	33471.266
5673	19.6	11394.285	36047.219
6645	19.6	11925.582	35204.559
8342	19.6	13339.325	38054.707
5410	19.6	11150.132	35703.926
8703	19.6	13447.701	35884.391
1350	19.6	8516.442	37654.48
9199	19.6	13741.585	34109.5
5904	19.6	11566.929	38754.293
5067	19.6	10973.711	37079.102
50	19.6	7960.254	33728.293
10182	19.6	14287.19	34223.887
7596	19.6	12697.765	38289.973
8279	19.58	13298.05	39745.289
7094	19.58	12345.276	38721.375
8500	19.58	13186.908	34813.832
2638	19.58	9491.797	38613.742
2431	19.58	9273.358	36576.996
4591	19.58	10657.671	38886.844
9212	19.56	13767.217	33740.195
605	19.56	8087.11	38800.008
8564	19.56	13330.109	33256.387
796	19.56	8122.646	35461.156
4355	19.56	10511.399	35951.723
8554	19.56	13158.036	33419.875
7870	19.56	12864.265	34794.941
4680	19.56	10701.185	36678.039
8836	19.56	13380.603	38307.094
1232	19.56	8364.179	39838.77
7412	19.56	12695.698	34318.102
8947	19.54	13698.804	39545.895
6425	19.54	11736.184	39334.875
6515	19.54	11909.311	38884.773
6837	19.54	12125.151	35565.383
4454	19.54	10480.559	38042.805
5031	19.54	10883.699	36194.715
10698	19.54	14631.265	35838.742
7612	19.54	12699.254	38640.48
5229	19.54	11022.76	39673.051
5406	19.52	11122.223	35614.246
1544	19.52	8538.21	34500.66
10722	19.52	14510.676	35350.523
7333	19.52	12431.671	33488.977
2847	19.52	9353.575	34331.297
8270	19.52	13230.579	40012.617
7906	19.52	12775.174	34105.461
4877	19.52	10840.771	33191.359
6759	19.52	12179.651	33720.016
6100	19.5	11491.234	33996.938
2672	19.5	9420.509	37844.262
5233	19.5	11072.285	39482.652
8314	19.5	13277.148	38769.699
1853	19.5	8768.023	37412.371
4181	19.5	10151.696	34018.641
6064	19.48	11634.113	34863.605
6048	19.48	11559.172	35356.797
777	19.48	8080.918	35768.961
9230	19.48	13698.879	33004.352
2588	19.48	9439.863	39466.48
4552	19.48	10596.297	39946.523
10423	19.48	14573.283	39840.055
10739	19.48	14491.335	34616.703
1295	19.48	8588.707	38518.91
9711	19.48	13922.82	36609.168
1519	19.48	8449.955	35198.719
7765	19.48	12913.48	37075.844
1894	19.46	8648.251	38173.496
5897	19.46	11576.467	38885.746
8492	19.46	13270.84	35244.43
2677	19.46	9284.856	37969.527
1698	19.44	8727.916	34800.008
9	19.44	7825.601	33124.094
7492	19.44	12524.234	36136.328
5581	19.44	11422.982	33957.367
610	19.42	8079.315	38924.273
4455	19.42	10363.496	38080.09
4228	19.42	10273.26	33139.563
8459	19.42	13298.214	36160.531
5470	19.42	11004.426	34194.422
2560	19.42	9175.266	39567.633
4588	19.42	10689.677	39053.371
10347	19.4	14339.463	38835.203
10671	19.4	14474.142	36423.422
1638	19.4	8750.587	33668.316
6679	19.4	11978.079	33965.625
2734	19.4	9420.782	36441.527
8832	19.4	13496.154	38190.309
4184	19.38	10254.466	34050.09
3843	19.38	10057.883	38332.91
10734	19.38	14596.299	34770.801
2298	19.38	9263.127	33976.281
7089	19.38	12328.121	38684.91
8612	19.38	13391.327	33646.438
9818	19.38	13938.127	39322.688
6078	19.38	11575.263	34690.52
4939	19.38	10800.004	34661.832
1144	19.38	8315.482	37662.344
2687	19.38	9399.073	37584.051
789	19.37	8004.184	35615.008
2283	19.37	9200.089	33769.547
814	19.37	8197.285	35374.641
6277	19.37	11826.527	36139.191
4910	19.37	10969.31	33919.277
6033	19.37	11449.903	35582.52
92	19.35	7660.755	34286.426
7549	19.35	12620.589	37138.488
4954	19.35	10961.828	34785.48
6213	19.35	11656.59	34348.098
10792	19.35	14556.643	33365.504
9312	19.35	13834.696	35199.355
9742	19.35	13941.704	37258.563
10737	19.35	14615.586	34843.477
1644	19.35	8816.055	33855.961
5481	19.33	11144.033	34047.871
1873	19.33	8821.702	37804.523
109	19.33	7691.587	34454.617
4232	19.33	10398.478	33015.836
1607	19.33	8543.535	33280.375
4096	19.33	10289.814	36272.566
3397	19.33	9725.588	36635.664
1598	19.33	8471.517	33353.242
8481	19.33	13339.195	35458.844
10397	19.33	14249.802	39548.59
4190	19.33	10230.896	33874.391
4584	19.33	10746.275	38970.035
1716	19.31	8843.822	35198.215
9670	19.31	13963.949	35906.91
630	19.31	8155.905	38560.43
6793	19.31	12269.157	34525.02
7428	19.29	12560.163	34781.262
10353	19.29	14359.041	38929.891
3950	19.29	10291.642	39357.527
7912	19.29	12916.995	33711.785
7366	19.29	12674.307	33040.813
10450	19.29	14548.584	39166.168
7249	19.27	12354.998	35513.824
4022	19.27	10248.447	38027.996
8322	19.27	13160.305	38311.91
4526	19.27	10540.539	39622.156
6899	19.27	12230.374	36812.938
8571	19.27	13303.057	33041.82
8308	19.27	13281.154	38878.469
9101	19.25	13758.551	36159.219
5513	19.25	11194.644	33327.727
7466	19.25	12535.527	35774.348
8722	19.25	13544.687	36343.668
5017	19.25	10890.853	35897.684
8595	19.25	13469.802	33337.551
7961	19.25	13079.261	33442.629
10506	19.25	14568.867	37758.816
3291	19.25	9904.772	38994.586
5779	19.25	11241.217	38172.773
4399	19.25	10429.08	36800.102
10486	19.25	14558.661	38288.359
9278	19.25	13795.634	33980.188
8282	19.25	13206.277	39451.805
8295	19.23	13213.527	39377.965
8185	19.23	13134.159	38868.801
2167	19.23	8949.585	35483.629
102	19.23	7752.376	34384.66
309	19.23	7902.015	36855.023
8519	19.23	13160.665	34319.738
1703	19.23	8665.374	34963.742
7296	19.23	12381.755	34447.152
9689	19.23	13913.007	36186.242
5317	19.23	11029.742	37595.477
5762	19.23	11216.45	37847.207
6361	19.21	11822.511	38074.688
7097	19.21	12387.761	38772.641
3091	19.21	9694.271	36999.168
4247	19.21	10460.859	33251.371
2641	19.21	9362.412	38322.34
9660	19.21	13961.664	35734.004
5426	19.21	11109.954	35373.59
581	19.21	8071.478	39733.242
6013	19.19	11531.657	36252.145
8410	19.19	13347.737	37104.836
10761	19.19	14500.127	34225.957
5842	19.17	11254.695	39773.746
10716	19.17	14447.799	35251.098
8691	19.17	13503.157	35555.535
7791	19.17	12914.562	36636.035
10383	19.17	14254.027	39300.945
8528	19.17	13155.305	34170.027
3442	19.17	9772.005	35588.613
10403	19.17	14280.45	39726.602
6157	19.15	11841.793	33061.012
1305	19.15	8568.779	38151.301
6211	19.15	11810.976	34322.852
1253	19.15	8569.961	39323.414
1721	19.15	8844.256	35309.648
6961	19.15	12203.542	38488.953
8543	19.15	13206.089	33673.934
7057	19.15	12418.434	39276.094
7114	19.15	12426.642	37988.023
7309	19.15	12457.197	34433.379
917	19.15	8408.024	33158.586
284	19.15	7658.251	36507.523
7826	19.15	12901.599	36027.594
6099	19.15	11635.566	33996.508
2170	19.14	9044.139	35518.375
1239	19.14	8468.339	39799.855
4204	19.14	10171.981	33546.449
6362	19.14	11709.167	38095.309
8657	19.14	13364.253	34555.004
8038	19.14	13074.201	35547.016
834	19.14	8116.663	34772.609
8839	19.14	13558.095	38351.27
3533	19.14	9821.137	33362.723
397	19.14	7666.3	37875.559
10416	19.14	14245.357	39980.492
8474	19.12	13310.171	35636.004
2163	19.12	8965.223	35462.277
6056	19.12	11526.654	34960.844
7400	19.12	12648.546	34203.363
4194	19.12	10324.521	33689.242
5623	19.1	11405.746	35149.266
6591	19.1	12066.979	37160.152
6303	19.1	11805.371	36826.41
4630	19.1	10749.268	37877.496
669	19.1	8131.771	37820.914
1511	19.1	8601.738	35403.242
270	19.1	7684.486	36362.531
1935	19.1	8643.138	39060.469
5483	19.1	11179.867	34085.035
3706	19.1	10058.619	35938.961
820	19.1	8087.046	35167.184
2304	19.1	9092.127	34157.676
4476	19.1	10424.552	38599.891
9233	19.08	13637.829	33089.477
8507	19.08	13301.698	34644.695
6384	19.08	11841.165	38449.992
8119	19.08	12954.56	37595.617
10040	19.08	14047.886	35853.492
2405	19.08	9121.935	36171.086
7133	19.08	12464.157	37777.883
10475	19.08	14458.516	38509.973
9162	19.08	13582.075	34652.508
8142	19.08	12963.451	38032.313
8678	19.08	13488.939	35058.441
4802	19.08	10725.844	34290.559
10487	19.08	14458.917	38288.996
6024	19.06	11453.857	36005.789
7882	19.06	12822.972	34709.008
5263	19.06	11131.012	38937.07
4117	19.06	10177.744	35633.969
5179	19.06	10804.824	39290.309
823	19.06	8099.12	34929.695
10681	19.06	14554.041	36069.387
6179	19.06	11748.926	33605.98
8877	19.06	13537.044	39205.703
3939	19.06	10350.362	39608.699
1618	19.06	8821.52	33007.086
6807	19.06	12154.686	34902.684
1834	19.04	8723.604	37122.004
2678	19.04	9280.658	37679.414
1270	19.04	8588.348	39041.438
4780	19.04	10773.312	34861.355
46	19.04	7767.072	33634.121
1864	19.04	8810.261	37745.551
2039	19.04	9063.989	38473.605
6660	19.04	12022.039	34922.883
7921	19.04	12783.824	33541.68
5938	19.04	11447.74	38129.051
6994	19.02	12134.163	39261.91
10238	19.02	14320.616	36006.121
1957	19.02	8725.178	39615.695
1554	19.02	8504.798	34387.172
6970	19.02	12151.194	38723.371
2960	19.02	9628.989	34160.797
3643	19.02	9940.071	34676.539
10802	19.02	14578.98	33285.605
10074	19.02	14177.764	34850.758
4695	19	10742.226	36299.934
6344	19	11808.033	37741.801
2574	19	9252.132	39980.621
5669	19	11241.825	35969.91
2036	18.98	8927.188	38715.188
3561	18.98	9902.854	33118.926
449	18.98	7786.337	38485.188
8361	18.98	13289.919	37718.875
1329	18.98	8463.196	37928.074
7850	18.98	12724.393	35260.41
5638	18.98	11423.732	35375.316
5990	18.96	11444.542	36779.758
6498	18.96	11857.605	39163.641
738	18.96	8049.336	36484.164
10708	18.96	14637.029	35450.516
5220	18.96	11192.793	39875.758
8676	18.96	13485.914	35041.801
897	18.96	8028.063	33352.961
4558	18.96	10747.542	39995.273
8366	18.96	13150.184	37785.586
8099	18.96	12990.055	37050.094
3765	18.96	9973.23	36753.277
6557	18.96	11853.494	37859.699
10095	18.96	14012.462	33977.098
10390	18.96	14386.657	39416.125
7442	18.94	12632.393	35186.473
7427	18.94	12578.741	34775.262
9725	18.94	13802.881	36863.055
9995	18.94	14105.277	37131.801
2592	18.94	9372.011	39538.004
8991	18.94	13623.087	38386.141
1610	18.94	8460.723	33003.27
4663	18.94	10723.364	36919.281
5106	18.94	10923.231	37840.715
8863	18.94	13389.61	38976.898
6173	18.94	11739.953	33435.117
7142	18.94	12489.721	37653.543
1508	18.94	8540.112	35345.957
5804	18.92	11292.413	38827.039
5824	18.92	11412.478	39335.281
9154	18.92	13705.568	34890.676
2751	18.92	9298.551	36120.305
5347	18.92	11119.632	36699.148
6686	18.92	11959.334	33857.273
3070	18.92	9572.953	36525.754
2489	18.92	9066.247	38066.281
3800	18.92	10009.187	37404.668
5432	18.92	11177.74	35216.176
4993	18.91	10807.952	35378.867
7982	18.91	13089.701	34103.73
7663	18.91	12750.814	39969.035
3367	18.91	9850.821	37239.188
8816	18.91	13493.107	37936.426
5211	18.91	10978.337	39898.344
10656	18.91	14530.533	36945.207
8896	18.91	13454.975	39570.227
7308	18.91	12291.745	34427.297
7095	18.91	12461.774	38738.695
6860	18.91	12099.187	36040.523
8521	18.91	13279.105	34324.109
9187	18.91	13608.057	34207.176
6613	18.91	12060.922	36257.469
9294	18.91	13928.816	34513.496
4466	18.91	10534.863	38417.031
4641	18.91	10767.327	37580.613
7531	18.89	12586.742	36800.316
1092	18.89	8323.413	36805.547
459	18.89	7767.942	38616.719
3490	18.89	9723.755	34714.316
5083	18.89	10860.47	37282.762
3964	18.89	10340.389	39169.637
5647	18.89	11419.8	35620.129
1282	18.89	8623.522	38929.922
9665	18.89	13963.343	35821.348
4409	18.89	10356.327	36971.383
1792	18.89	8748.404	36628.004
1837	18.87	8729.346	37174.215
6408	18.87	11845.955	39079.598
9172	18.87	13685.752	34509.199
411	18.87	7899.772	38068.105
8471	18.87	13339.033	35868.504
2103	18.87	8924.865	36999.637
10109	18.87	14139.225	33546.594
8875	18.87	13540.234	39169.5
2197	18.87	9060.256	34652.57
1794	18.87	8725.795	36637.633
7856	18.87	12753.228	35096.648
5580	18.85	11389.784	33942.652
4812	18.85	10601.966	34232.84
10514	18.85	14524.029	37569.336
2272	18.85	9157.442	33522.93
1758	18.85	8715.856	36015.551
7845	18.85	12837.088	35472.434
7247	18.85	12485.255	35493.273
740	18.85	8152.952	36498.512
2195	18.85	8957.033	34643.406
5958	18.85	11592.787	37508.313
6087	18.85	11490.661	34336.141
10159	18.85	14223.464	33608.379
2485	18.85	9243.491	37946.473
4027	18.85	10290.95	38098.422
7198	18.85	12484.591	36435.047
5514	18.85	11167.415	33358.484
3025	18.83	9639.637	35523.617
2336	18.83	9259.933	34824.656
5433	18.83	11196.382	35233.027
1300	18.83	8450.682	38386.227
6309	18.83	11671.712	37005.105
5147	18.83	10893.489	38699.887
5025	18.83	10847.906	36138.594
6727	18.83	12269.749	33186.664
5482	18.83	11105.369	34062.09
265	18.83	7825.085	36318.563
5896	18.83	11454.626	38864.844
9005	18.83	13779.362	37843.543
10645	18.83	14452.779	37037.238
8267	18.83	13207.336	39884.801
7564	18.83	12570.777	37674.395
6094	18.81	11429.143	34147.961
8423	18.81	13144.977	36730.598
9280	18.81	13813.032	34036.859
3899	18.81	10015.381	39380.461
7835	18.81	12751.009	35577.57
8793	18.81	13524.521	37607.32
3143	18.81	9590.345	37945.523
8698	18.81	13528.445	35776.156
4400	18.81	10430.18	36809.773
10715	18.79	14627.008	35535.594
2887	18.79	9369.059	33571.512
1580	18.79	8498.084	33670.777
9838	18.79	13921.137	39894.746
2380	18.79	9175.919	35808.617
3831	18.79	10038.99	38045.477
6274	18.79	11807.993	36055.953
1021	18.77	8233.304	35187.141
7219	18.77	12436.982	36185.113
2022	18.77	8937.691	38806.039
3480	18.77	9891.114	34892.438
7807	18.77	12862.458	36264.801
8533	18.77	13329.074	34224.258
7377	18.77	12577.191	33367.977
8123	18.77	12949.577	37671.848
2023	18.77	8905.553	38822.938
10051	18.75	14039.556	35519.844
8686	18.75	13466.15	35367.258
4627	18.75	10600.48	37865.66
1751	18.75	8696.877	35972.676
7854	18.75	12883.005	35292.637
4616	18.75	10774.104	38459.066
10499	18.75	14473.053	37874.637
6462	18.75	11879.038	39668.727
5152	18.75	10783.577	38765.453
2148	18.75	8857.89	35942.723
2150	18.75	9001.224	35960.797
6901	18.75	12068.998	36886.48
2911	18.73	9698.213	33155.563
2294	18.73	9139.684	33932.238
4710	18.73	10731.343	36148.301
9649	18.73	13982.718	35591.086
10232	18.73	14419.159	35947.043
4411	18.73	10508.386	36999.246
4238	18.73	10542.007	33098.348
2780	18.73	9491.316	35501.188
5716	18.73	11413.334	37247.336
4843	18.73	10619.718	33402.68
3864	18.73	9998.987	38730.652
6029	18.73	11526.179	35837.32
7363	18.71	12672.309	33019.305
10007	18.71	14019.75	36717.047
701	18.71	8200.323	36972.371
6516	18.71	11992.116	38896.574
1428	18.71	8588.092	36779.828
1439	18.71	8460.259	36625.93
10054	18.71	14175.349	35301.711
7406	18.71	12664.665	34244.48
6898	18.71	12282.546	36776.508
953	18.71	8332.837	33761.727
339	18.7	7886.068	37168.578
10005	18.7	14154.912	36999.988
3245	18.7	9634.452	39876.148
3562	18.7	9875.446	33120.086
1275	18.7	8454.11	39103.758
3648	18.7	9937.332	34807.727
10806	18.7	14588.877	33107.875
577	18.7	8205.369	39695.813
2534	18.7	9251.253	39013.789
2275	18.68	9139.768	33573.512
2238	18.68	8956.061	33597.867
7546	18.68	12579.968	37034.102
3226	18.68	9700.449	39294.922
3935	18.68	10147.884	39956.789
8809	18.68	13483.314	37877.344
5289	18.68	11143.68	38015
7780	18.68	12871.222	36762.863
6754	18.68	12224.17	33654.598
4625	18.68	10724.792	37841.105
3508	18.68	9800.488	34188.746
10268	18.68	14326.121	36664.301
6921	18.68	12139.62	37481.625
8052	18.68	13033.087	35989.199
9303	18.68	13853.395	34785.055
4505	18.66	10506.558	39212.961
4352	18.66	10542.389	35895.625
3699	18.66	10134.286	35804.531
2168	18.66	8963.356	35501.293
2121	18.66	8863.678	36689.285
8772	18.66	13466.079	37242.172
8383	18.66	13353.225	37190.66
2824	18.66	9345.158	34904.672
7812	18.66	12736.188	36337.074
7875	18.66	12894.187	34898.902
7925	18.64	12923.761	33621.023
4013	18.64	10314.131	38181.504
8859	18.64	13481.455	38927.031
1694	18.64	8673.198	34718.305
3949	18.64	10280.549	39319.621
10234	18.64	14361.812	35962.57
10014	18.64	14066.169	36560.047
4231	18.64	10374.439	33012.207
9195	18.62	13747.59	34002.383
1047	18.62	8389.882	35896.293
943	18.62	8405.404	33676.016
4249	18.62	10372.081	33405.527
1537	18.62	8632.71	34739.531
10793	18.62	14500.498	33369.176
10207	18.62	14265.637	35023.141
9687	18.62	13927.476	36179.406
6775	18.62	12238.852	34210.859
10041	18.6	14164.938	35860.438
5979	18.6	11556.782	37327.754
6501	18.6	11929.195	39222.848
7159	18.6	12383.865	37048.867
4182	18.6	10225.884	34035.488
4322	18.6	10514.635	35267.586
7090	18.6	12399.344	38687.301
7915	18.6	12924.493	33765.871
2626	18.6	9316.952	38511.238
6538	18.6	11916.275	38195.238
10134	18.58	14193.328	33091.996
4324	18.58	10542.68	35308.332
6119	18.58	11582.498	33760.316
9306	18.58	13967.385	34986.332
7900	18.58	12919.627	34241.469
4598	18.58	10616.439	38665.879
6372	18.58	11679.968	38256.273
222	18.58	7933.814	35889.59
1810	18.58	8775.788	36820.398
1095	18.58	8267.636	36873.445
4743	18.58	10767.319	35446.891
7974	18.58	13036.165	33754.094
9968	18.56	14143.255	37340.422
8122	18.56	13140.339	37656.664
4904	18.56	10797.11	33804.242
6834	18.56	12239.4	35416.367
10089	18.56	14159.111	34321.875
1224	18.56	8404.773	39696.246
6037	18.56	11562.869	35725.656
1973	18.56	8944.448	39790.012
9804	18.56	13935.905	39135.645
5356	18.56	11199.91	36594.129
9097	18.54	13752.484	36057.375
2254	18.54	8931.89	33158.535
6160	18.54	11683.023	33158.277
6271	18.54	11707.105	36010.059
525	18.54	7925.197	39446.469
1179	18.54	8394.453	38362.191
5377	18.54	11160.231	36161.035
1230	18.54	8400.332	39794.398
6121	18.54	11585.982	33790.121
2067	18.54	8910.629	37940.57
6663	18.52	11956.262	34753.625
1942	18.52	8683.791	39230.871
7489	18.52	12542.962	36090.336
2486	18.52	9207.565	37954.895
5034	18.52	10782.652	36259.352
1540	18.52	8610.24	34763.953
1641	18.52	8717.611	33701.5
2084	18.52	8876.012	37440.824
1278	18.52	8596.638	38858.242
9026	18.52	13754.269	37626.652
7433	18.5	12575.411	34942.297
3261	18.5	9904.611	39698.551
2944	18.5	9624.221	33683.211
9870	18.5	14123.859	39523.633
2179	18.5	9063.688	35242.203
5171	18.5	10944.383	39159.438
338	18.5	7681.392	37151.207
8039	18.5	12970.052	35573.176
6340	18.5	11708.707	37615.676
3795	18.5	10091.76	37347.504
6145	18.5	11496.28	33259.137
3222	18.5	9686.869	39219.414
3364	18.5	9824.142	37222.293
2928	18.5	9607.837	33381.27
8661	18.5	13403.652	34693.223
6767	18.48	12158.592	33929.297
24	18.48	7832.521	33342.652
1185	18.48	8314.131	38586.5
7245	18.48	12354.685	35482.684
6026	18.48	11630.818	36049.445
2178	18.48	9038.323	35217.332
8734	18.47	13371.021	36626.73
7888	18.47	12751.147	34313.875
9019	18.47	13749.196	37821.109
10496	18.47	14531.636	37824.102
10145	18.47	14272.591	33297.313
6600	18.47	12034.233	36839.23
1151	18.47	8368.013	37742.363
4054	18.47	10197.3	37454.855
8428	18.47	13321.863	36764.164
3223	18.45	9493.625	39267.133
1535	18.45	8619.754	34657.207
6673	18.45	11986.459	34187.848
4269	18.45	10381.279	33814.313
3619	18.45	10015.708	34316.469
2786	18.45	9426.438	35326.801
7993	18.45	12956.699	34369.133
9967	18.45	14150.283	37554.281
4418	18.45	10421.785	37053.91
6915	18.45	12268.42	37343.965
5232	18.43	11116.257	39469.238
1087	18.43	8319.882	36695.27
6593	18.43	11941.285	36883.332
3372	18.43	9773.774	37324.777
2214	18.43	8919.35	34386.633
6822	18.43	12084.155	35196.18
8775	18.43	13389.253	37261.809
4693	18.43	10606.996	36286.988
2933	18.43	9636.91	33515.238
10807	18.43	14457.02	33121.137
650	18.41	8186.713	38044.84
3052	18.41	9560.667	36194.246
298	18.41	7696.804	36740.773
7332	18.41	12294.781	33779.039
5168	18.41	10904.143	39053.777
4103	18.41	10144.308	36177.766
5102	18.41	10978.596	37781.578
5894	18.41	11518.969	38821.57
4285	18.41	10390.683	34303.309
2138	18.41	9046.944	36339.5
10756	18.41	14624.969	34390.785
3293	18.41	9787.96	39015.367
9809	18.39	13954.525	39194.035
7354	18.39	12462.496	33257.539
3465	18.39	9716.202	35234.547
2877	18.39	9409.707	33883.605
272	18.39	7653.482	36371.086
4804	18.39	10777.375	34329.215
7462	18.39	12517.519	35740.984
1059	18.37	8244.336	36146.34
6541	18.37	11952.349	38248.52
9011	18.37	13643.114	37753.156
7443	18.37	12498.1	35219.441
8646	18.37	13406.947	34267.82
1091	18.37	8263.193	36792.883
4809	18.37	10701.193	34390.609
2548	18.37	9103.038	39272.711
8940	18.37	13628.134	39699.063
2309	18.37	9087.341	34253.465
4196	18.37	10319.693	33748.121
904	18.37	8123.015	33005.926
8288	18.37	13337.16	39566.293
419	18.37	7763.898	38130.59
9203	18.37	13578.634	33845.199
4646	18.37	10665.062	37438.906
8449	18.37	13172.228	36295.336
10659	18.35	14627.565	37001.941
9127	18.35	13747.563	35706.828
7138	18.35	12359.172	37521.711
4210	18.35	10346.526	33326.293
587	18.35	7995.599	39302.168
8121	18.35	13098.72	37621.438
4807	18.35	10576.685	34363.426
2419	18.35	9207.817	36388.684
2257	18.35	9258.72	33133.68
1515	18.35	8486.682	35148.113
4102	18.35	10298.201	36114.621
7634	18.35	12697.542	39372.266
1494	18.35	8514.303	35621.352
1634	18.35	8646.673	33603.949
6225	18.35	11667.659	34717.703
234	18.35	7899.432	36039.324
7213	18.33	12443.123	36071.336
6133	18.33	11459.241	33631.59
9985	18.33	14094.173	37021.703
1293	18.33	8476.566	38494.594
3968	18.33	10324.047	39183.793
496	18.33	7704.953	38943.047
1622	18.33	8722.379	33164.176
4077	18.33	10151.489	36770.43
3719	18.33	10024.174	36108.078
10292	18.33	14387.064	37517.395
1346	18.33	8443.22	37557.602
5562	18.31	11345.145	33519.336
10436	18.31	14475.058	39449.719
10369	18.31	14338.293	39162.68
10309	18.31	14372.068	37935.785
5861	18.31	11489.123	40006.422
2584	18.31	9404.836	39983.793
5913	18.31	11529.904	38603.777
4280	18.31	10381.385	34171.09
8159	18.31	13112.46	38353.59
7617	18.31	12630.45	38736.391
4049	18.31	10324.759	37615.23
8035	18.31	12954.869	35495.66
164	18.31	7711.416	35196.289
10675	18.29	14628.552	36464.66
303	18.29	7941.792	36778.152
10791	18.29	14477.271	33629.098
7352	18.29	12405.038	33233.664
10201	18.29	14382.269	34774.875
992	18.29	8354.967	34482.012
6374	18.29	11830.389	38272.047
7960	18.29	12941.068	33390.828
3279	18.29	9716.501	39376.297
5813	18.29	11271.994	39034.266
2407	18.27	9209.923	36191.48
10365	18.27	14355.362	39117.73
6252	18.27	11670.308	35462.484
2245	18.27	9058.78	33480.719
410	18.27	7887.653	38040.316
2918	18.27	9496.276	33263.152
7782	18.25	12821.498	36842.508
5640	18.25	11225.115	35389.422
4276	18.25	10416.833	34098.859
807	18.25	8142.962	35566.313
7903	18.25	12921.633	34076
10118	18.25	14046.907	33431.102
2027	18.25	8978.448	38897.098
7448	18.25	12541.541	35349.371
8591	18.25	13528.728	33206.719
3137	18.24	9670.84	37866.758
4781	18.24	10752.684	34883.984
5853	18.24	11622.793	39880.965
2358	18.24	9127.077	35277.605
7091	18.24	12377.379	38703.246
8018	18.24	13134.871	35032.395
10256	18.24	14359.545	36535.32
8417	18.22	13148.765	36866.031
7873	18.22	12715.182	34853.281
7755	18.22	12814.169	37500.863
6000	18.22	11430.721	36681.133
506	18.22	7794.328	39132.109
7905	18.2	12838.104	34094.543
6327	18.2	11815.715	37411.852
8248	18.2	13016.427	39901.527
268	18.2	7822.951	36350.727
10686	18.2	14455.918	36161.215
7441	18.2	12516.983	35172.621
6773	18.2	12194.744	34156.879
4559	18.2	10753.433	40000.117
1470	18.2	8457.476	36269.32
9003	18.2	13676.898	37839.371
5529	18.2	11187.361	33177.617
829	18.2	8141.753	34973.836
7032	18.2	12135.469	39990.402
45	18.18	7883.512	33630.176
2883	18.18	9440.56	33482.297
6096	18.18	11627.395	34223.828
9208	18.18	13709.982	33891.77
91	18.18	7728.905	34277.785
1302	18.18	8546.194	38398.965
6950	18.18	12086.107	38187.934
3429	18.18	9917.42	35985.012
8545	18.18	13322.121	33778.625
762	18.18	8146.803	36120.922
476	18.18	7920.259	38780.168
7205	18.18	12426.634	36275.766
2833	18.18	9437.455	34757.152
4512	18.18	10365.729	39338.602
6596	18.18	11966.097	36715.113
2354	18.18	9197.293	35202.387
8011	18.18	13134.813	34927.879
7241	18.16	12403.251	35712.012
2182	18.16	8900.358	34995.66
8113	18.16	13118.276	37418.984
3458	18.16	9774.947	35397.391
2270	18.16	9237.885	33465.086
10220	18.16	14418.678	35550.164
8379	18.16	13354.46	37410.527
9117	18.16	13663.338	35818.891
1796	18.16	8841.746	36657.609
10213	18.16	14334.564	35334.367
1191	18.16	8377.998	38710.574
8348	18.16	13179.679	37881.363
635	18.14	8171.371	38322.957
6750	18.14	12096.965	33637.715
7212	18.14	12473.241	36373.98
1558	18.14	8571.362	34208.934
373	18.14	7735.589	37644.871
6120	18.14	11525.1	33763.125
6040	18.14	11532.919	35472.699
5366	18.14	11012.32	36221.184
4574	18.14	10607.702	39337.887
5508	18.14	11071.845	33504.895
2186	18.14	8903.86	34776.422
5922	18.14	11598.183	38441.641
2050	18.14	8912.557	38441.367
4062	18.14	10226.645	37055.813
9193	18.12	13757.366	33987.891
7840	18.12	12891.498	35622.699
2646	18.12	9419.756	38413.922
8170	18.12	12987.184	38529.203
6969	18.12	12281.066	38714.395
4779	18.12	10632.238	34857.313
3567	18.12	9928.481	33114.191
8550	18.12	13288.647	33618.207
10665	18.12	14482.921	36572.125
7565	18.12	12607.364	37691.094
6636	18.12	11921.755	35257.23
7773	18.12	12823.237	36975.895
7432	18.12	12622.543	34904.547
3242	18.12	9637.563	39778.363
881	18.12	8001.427	33934.57
5569	18.12	11376.644	33719.68
6892	18.12	12258.667	36661.57
1083	18.12	8212.941	36600.234
3869	18.1	10052.783	38784.746
8172	18.1	12934.513	38545.125
9881	18.1	14129.145	39399.457
6251	18.1	11720.237	35391.523
5656	18.1	11279.859	35713.457
5924	18.1	11592.009	38160.504
2705	18.1	9306.047	37335.148
6802	18.1	12262.732	34815.523
954	18.1	8388.097	33807.039
10667	18.1	14519.746	36631.066
3430	18.1	9761.534	36002.258
4296	18.1	10434.394	34692.258
10343	18.1	14345.446	38781.234
10497	18.1	14435.66	37836.055
6443	18.1	11675.922	39813.039
5123	18.1	10901.832	38185.664
3053	18.1	9627.989	36213.523
6148	18.08	11621.972	33273.156
6683	18.08	11999.438	34124.074
2860	18.08	9364.34	34182.57
207	18.08	7705.887	35725.109
3766	18.08	10036.547	36821.035
10215	18.08	14372.897	35414.367
6877	18.08	12243.163	36362.574
11	18.08	7858.832	33176.906
4301	18.08	10411.936	34774.965
6558	18.08	11953.856	37892.027
4734	18.08	10655.991	35875.844
9252	18.08	13991.902	33455.652
51	18.08	7692.167	33734.18
1118	18.08	8375.643	37253.047
7139	18.08	12438.748	37557.961
5950	18.08	11599.423	37696.086
3153	18.08	9706.752	38182.105
8630	18.08	13361.504	33938.309
2573	18.06	9256.82	39956.195
3374	18.06	9737.4	37037.41
3142	18.06	9659.645	37939.176
3191	18.06	9562.242	38718.539
822	18.06	8109.515	35246.867
6574	18.06	11934.609	37648.449
8648	18.06	13549.986	34313.77
4110	18.06	10334.843	36025.133
5051	18.06	10966.695	36627.59
2962	18.06	9549.741	34195.523
5883	18.06	11557.082	39214.609
3769	18.06	10108.618	36841.887
5260	18.06	11116.274	38892.988
6281	18.06	11749.907	36303.254
9293	18.06	13919.843	34470.059
2447	18.04	9103.701	36815.707
4868	18.04	10990.891	33003.602
5705	18.04	11360.686	36818.379
3251	18.04	9791.287	39757.113
1565	18.04	8560.507	34003.48
9894	18.04	14134.469	38805.91
8873	18.04	13471.235	39133.836
1887	18.04	8793.322	38050.148
7843	18.04	12712.506	35719.473
6647	18.04	12036.046	35218
6555	18.02	11946.686	38127.438
9027	18.02	13775.999	37660.492
8586	18.02	13568.694	33161.863
4672	18.02	10641.514	36814.629
2092	18.02	8955.919	37114.734
3587	18.02	10119.395	33508.879
1769	18.02	8746.735	36240.895
366	18.02	7807.738	37517.656
9999	18.02	14109.141	36910.801
7407	18.02	12562.501	34249.359
4213	18.02	10336.464	33405.012
7918	18.02	12846.666	33489.688
4314	18.02	10455.597	35045.727
6267	18.02	11687.59	35923.336
6523	18.01	12051.184	38491.035
3799	18.01	9988.146	37405.094
8552	18.01	13324.44	33370.359
8186	18.01	13046.031	38884.535
9766	18.01	13907.445	37804.051
8313	18.01	13275.862	38689.129
5269	18.01	10997.809	38585.891
1313	18.01	8519.666	38272.223
4057	18.01	10273.702	37218.941
6736	18.01	12125.994	33432.484
224	18.01	7666.143	35899.957
9207	18.01	13605.009	33886.285
9266	18.01	13812.512	33764.203
1851	18.01	8842.703	37365.832
7642	18.01	12690.58	39606.121
2187	18.01	8922.324	34777.5
8899	18.01	13451.392	39594.617
4644	18.01	10647.721	37405.359
4805	18.01	10604.997	34349.277
8615	17.99	13373.836	33696.738
6678	17.99	11854.505	34283.551
9855	17.99	14090.539	39596.359
4567	17.99	10584.987	39578.668
6827	17.99	12147.347	35268.496
2974	17.99	9592.409	34406.191
7595	17.99	12531.375	38281.195
7741	17.99	12735.155	37775.445
2546	17.99	9224.647	39238.258
7175	17.99	12324.963	36801.66
49	17.99	7816.891	33673.137
9943	17.99	14008.181	37831.039
8340	17.97	13215.141	38001.371
10484	17.97	14558.397	38220.754
10680	17.97	14522.717	36373.156
5075	17.97	10959.143	37161.633
4195	17.97	10247.631	33721.762
5637	17.97	11258.961	35303.012
7493	17.97	12638.109	36136.672
5004	17.97	10807.499	35559.828
2012	17.97	9026.024	39018.012
4283	17.97	10492.76	34280.371
9164	17.97	13591.588	34670.242
8841	17.97	13487.28	38371.793
7797	17.97	12736.389	36498.305
10495	17.97	14538	38077.621
5126	17.97	10976.532	38379.777
8668	17.97	13449.594	34846.047
5974	17.97	11463.701	37222.039
5224	17.97	11196.268	39597.945
4106	17.97	10204.865	35906.027
2587	17.95	9448.011	39667.973
6769	17.95	12255.839	33958.605
8012	17.95	12929.698	34950.645
4605	17.95	10576.444	38525.336
5466	17.95	11147.916	34403.609
7739	17.95	12794.362	37705.801
10071	17.95	14200.516	34788.992
7515	17.95	12620.047	36413.754
8978	17.95	13673.313	38626.715
9962	17.95	14098.78	37522.094
4789	17.95	10677.287	34637.184
10378	17.95	14272.869	39228.281
7261	17.95	12284.818	35199.43
3452	17.93	9845.696	35568.992
8558	17.93	13260.707	33456.359
4739	17.93	10696.116	35644.555
7110	17.93	12463.567	38166.852
3199	17.93	9707.037	38868.445
3641	17.93	10050.466	34663.629
1165	17.93	8276.648	37985.484
3021	17.93	9676.509	35479.523
10638	17.93	14563.242	37212.844
9098	17.93	13749.302	36089.863
8995	17.93	13663.653	38222.988
3502	17.93	9918.92	34390.16
8377	17.93	13298.062	37372.801
10719	17.93	14561.297	35330.926
8235	17.91	13049.764	39672.68
8442	17.91	13193.726	36448.5
6609	17.91	12053.836	36411.059
9291	17.91	13854.195	34365.145
3022	17.91	9703.364	35486.219
3894	17.91	10066.857	39320.82
5490	17.91	11074.303	33864.844
6564	17.91	11994.354	37977.289
1037	17.91	8316.52	35586.707
1625	17.91	8793.546	33258.008
3310	17.91	9829.225	38597.887
10451	17.91	14492.707	39180.66
10465	17.91	14427.627	38644.195
2301	17.91	9234.188	34013.598
2292	17.91	9273.436	33914.281
1069	17.91	8376.49	36284.961
10038	17.91	14203.461	35738.594
4968	17.91	10803.452	35011.348
896	17.91	8194.073	33341.738
456	17.91	7921.619	38574.477
8801	17.91	13517.977	37770.801
900	17.91	8098.94	33383.406
2767	17.91	9491.839	35759.332
1620	17.89	8762.478	33046.508
7305	17.89	12387.54	34298.977
1205	17.89	8385.222	39261.195
7816	17.89	12875.956	36079.578
8217	17.89	13125.213	39352.309
7611	17.89	12633.955	38602.051
8629	17.89	13423.471	33911.145
5799	17.89	11230.177	38708.941
7618	17.89	12651.029	38766.086
6665	17.89	12040.959	34451.453
7606	17.89	12693.097	38488.289
8319	17.89	13190.911	38616.902
9857	17.89	14126.221	39659.047
1320	17.89	8605.135	38001.855
2846	17.89	9481.613	34315.73
7405	17.89	12611.534	34238.719
7452	17.89	12671.178	35445.301
7730	17.87	12796.205	38075.129
7537	17.87	12525.957	36866.805
9650	17.87	13929.37	35595.09
2297	17.87	9128.922	33966.297
10298	17.87	14284.271	37652.004
3672	17.87	9990.559	35188.777
6255	17.87	11682.064	35632.27
6254	17.87	11715.048	35551.984
4586	17.87	10738.146	39016.391
1603	17.87	8564.464	33198.855
2549	17.87	9154.984	39316.941
7876	17.87	12820.622	34922.578
2282	17.85	9123.577	33765.555
6959	17.85	12113.357	38409.781
6810	17.85	12119.666	34968.5
9958	17.85	14071.959	37753.742
10008	17.85	14036.139	36724.121
10516	17.85	14474.319	37599.738
4859	17.85	10727.704	33262.75
5416	17.85	11168.105	35523.734
501	17.85	7919.102	39058.016
2576	17.85	9386.977	39778.887
8365	17.85	13354.41	37759.652
10690	17.85	14586.689	35909.754
9726	17.83	13827.583	36874.949
7743	17.83	12811.658	37810.848
6927	17.83	12124.612	37661.051
434	17.83	7713.008	38308
6865	17.83	12115.276	36173.363
7496	17.83	12499.703	36166.234
10032	17.83	14129.197	36122.121
8876	17.83	13393.666	39181.492
8572	17.81	13276.278	33064.938
8057	17.81	12942.924	36002.734
3018	17.81	9655.608	35350.824
5579	17.81	11227.972	33925.398
340	17.81	7711.909	37174.367
10753	17.81	14526.637	34369.473
6828	17.81	12124.62	35274.555
6447	17.81	11801.959	39879.957
7586	17.81	12641.512	37975.184
10366	17.81	14394.504	39119.676
7532	17.81	12694.867	36811.273
10805	17.81	14454.274	33087.551
10501	17.81	14631.505	37982.602
7853	17.81	12785.511	35292.242
6824	17.81	12139.573	35208.512
10064	17.81	14063.442	35137.914
6266	17.81	11718.845	35887.613
5236	17.79	11159.901	39269.578
71	17.79	7863.315	34010.227
52	17.79	7800.707	33760.457
8404	17.79	13250.81	37314.457
7601	17.79	12623.671	38445.797
5041	17.79	10812.397	36372.055
4265	17.79	10513.991	33749.18
4785	17.79	10631.648	34911.863
4886	17.79	10810.446	33484.297
1417	17.79	8625.688	36728.684
2619	17.79	9280.1	38698.563
699	17.79	8071.98	36935.133
5155	17.79	10860.327	38869.328
6093	17.79	11548.994	34139.801
1389	17.79	8524.687	36996.508
2005	17.79	8906.493	39228.199
6845	17.79	12184.462	35722.621
5597	17.79	11269.354	34513.895
1595	17.79	8614.096	33594.262
941	17.79	8408.285	33645.238
2748	17.79	9298.299	36368.227
9731	17.79	13867.704	37019.43
10100	17.79	14056.616	33833.316
6955	17.79	12182.998	38341.262
6003	17.79	11634.157	36389.828
7150	17.78	12434.501	37230.523
6913	17.78	12125.025	37339
6849	17.78	12073.55	35815.563
3270	17.78	9845.158	39273.98
9285	17.78	13971.585	34205.855
179	17.78	7978.32	35452.121
5608	17.78	11248.281	34821.793
981	17.78	8370.012	34316.359
10320	17.78	14416.521	38297.215
1134	17.78	8349.107	37558.176
2533	17.78	9070.503	38953.402
3428	17.78	9919.595	35972.344
2177	17.78	8992.828	35189.238
7592	17.76	12676.555	38134.648
3758	17.76	10033.314	36608.496
4866	17.76	10676.078	33148.145
4468	17.76	10424.934	38463.234
10654	17.76	14606.067	36931.711
1012	17.76	8320.573	34923.094
10477	17.74	14570.644	38367.063
4934	17.74	10955.947	34529.473
1195	17.74	8363.653	38843.664
7188	17.74	12437.256	36645.863
7444	17.74	12693.637	35242.234
10147	17.74	14219.885	33344.785
6207	17.74	11651.206	34238.262
89	17.74	7694.665	34241.031
7069	17.74	12346.782	39165.152
3358	17.74	9771.092	37469.109
1051	17.74	8309.697	36011.531
6926	17.74	12130.058	37640.742
2754	17.72	9391.486	36195.906
1771	17.72	8847.988	36244.496
1967	17.72	8637.85	39866.559
474	17.72	7976.745	38750.125
1632	17.72	8808.623	33501.68
8373	17.72	13201.291	37641.625
3610	17.72	10127.134	34013.152
7908	17.72	12853.285	33653.609
448	17.72	7671.54	38469.277
4192	17.72	10334.917	33903.055
10643	17.72	14465.97	37280.93
7015	17.7	12183.08	39725.438
10070	17.7	14114.472	35001.84
1666	17.7	8731.383	34304.344
7723	17.7	12892.034	38213.344
10239	17.7	14405.679	36035.867
[truncated: 3,337 more rows]
