# Supplementary material for: Insights on the Control of Yeast Single-Cell Growth Variability by Members of the Trehalose Phosphate Synthase (TPS) Complex
Source: Front Cell Dev Biol. 2021 Jan 28;9:607628. doi: 10.3389/fcell.2021.607628 (PMC7876269; doi:10.3389/fcell.2021.607628)
Supplement: Supplementary file 2 [file Data_Sheet_1.ZIP › final_code/input_datasets/Ntd-TSL1_SortedCells2_plus_t3.csv]

Id	Area (µm²)	Centre X Position (µm)	Centre Y Position (µm)
10319	580.46	11606.563	33701.277
10998	477.63	11843.741	37766.906
3554	473.89	9181.906	37300.762
16640	463.51	13698.363	39331.223
17725	456.65	14504.459	37411.273
14843	455.12	13414.737	38315.199
12035	449.24	12319.325	35653.711
10609	434.36	11774.795	36874.398
11283	413.33	11949.681	33808.805
18024	410.4	14437.181	33797.008
13835	409.29	13021.748	35511.805
15269	408.29	13574.884	38821.008
12000	399.79	12373.941	36255.516
3190	399.37	8884.443	34038.621
5807	398.68	10118.277	36936.473
1418	396.97	8269.29	37797.691
11269	371.52	11949.569	33900.223
555	368.18	7668.293	39271.34
2354	366.5	8827.605	37128.711
16969	364.37	14172.712	35511.566
15287	361.73	13706.806	38528.055
2338	360.93	8813.798	36971.422
9632	357.8	11348.293	36565.77
16752	349.7	14121.928	38884.887
17880	348.65	14436.39	35653.344
9801	344.47	11212.626	39023.809
16787	342.96	14201.204	38169.277
10589	337.96	11656.155	36537.512
8109	337.75	10749.127	36587.68
16084	334.88	13613.542	34871.234
18010	334.47	14609.521	33894.477
6061	334.13	10285.425	39265.902
16859	332.79	14199.352	37203.355
11145	332.21	12044.696	35426.465
16291	331.2	13877.82	34218.609
10106	330.34	11606.11	36554.66
16512	330.32	13798.193	37680.383
12274	329.42	12688.442	34502.191
13651	327.83	13273.83	38384.66
10153	325.15	11626.486	35615.18
13779	324.46	13254.565	36468.469
14304	322.1	13443.418	37532.227
8571	320.42	10926.851	35053.379
1416	320.07	8395.583	37778.961
17933	319.32	14600.796	35020.18
6505	318.96	10544.761	33518.336
16206	318.1	13708.597	33028.578
12490	317.39	12586.897	37722.238
15277	316.7	13663.595	38693.742
12970	316.3	12749.758	33817.145
11383	314.94	12250.71	33929.715
11481	313.67	12211.711	35205.887
16920	313.54	14041.487	36500.906
16683	313.06	14182.295	39830.227
17728	313	14471.71	37437.027
9424	312.64	11330.506	33782.398
9176	309.81	11185.606	35810.477
17616	306.97	14506.382	39231.051
15313	305.42	13685.436	38174.355
18030	305.15	14619.628	33579.215
13121	304.48	13026.531	34407.859
16934	304.37	14130.619	36090.754
10364	304.33	11488.665	33301.883
8659	304.21	10813.486	36724.047
11794	303.94	12459.159	39562.688
11696	303.87	12271.703	38931.836
16914	302.85	14132.251	36688.625
9450	302.47	11201.101	34168.531
5331	301.95	9795.779	36303.285
10022	301.03	11510.614	38312.813
17930	300.63	14463.05	34995.723
17984	300.15	14484.848	34163.27
12265	299.79	12569.835	34314.605
9861	298.28	11363.532	39781.301
3472	297.76	9200.901	36220.484
9008	297.13	11100.874	38157.613
12784	297.09	12901.93	37543.906
10355	297.09	11431.397	33237.855
6374	296.78	10262.856	34478.109
12720	295.88	12789.503	38841.699
14050	294.16	13402.869	33333.363
13615	293.6	13207.38	39115.566
4178	293.43	9483.452	35516.883
102	293.22	7665.579	34364.715
4401	292.93	9646.433	33745.938
12750	292.82	12779.733	38423.34
5205	292.17	9800.768	38203.355
11082	291.48	11882.301	36636.02
2903	290.98	8989.783	38112.832
4994	290.81	9493.753	38496.656
16346	290.71	13982.448	34989.633
7916	290.61	10762.16	39177.238
5928	290.46	10076.276	39032.961
4546	290.15	9698.722	35630.438
9619	289.85	11311.587	36231.988
12840	289.66	12746.266	36316.66
4026	289.5	9463.679	37390.066
6074	288.97	10150.463	38804.305
11890	288.78	12370.601	38036.777
11779	288.72	12321.914	39652.137
17026	288.7	14174.12	34497.488
2818	288.43	8904.196	38646.125
14251	288.35	13405.449	36633.898
15120	288.26	13436.007	39160.664
16078	287.76	13713.927	35072.387
13002	286.86	12903.867	33397.066
17673	286.82	14632.866	38308.926
6470	286.82	10244.756	33056.793
10131	286.59	11497.767	36170.059
6114	286.5	10140.22	38165.383
14105	286.3	13398.234	34082.453
17559	286	14423.853	39855.504
15237	285.4	13571.225	39570.719
13941	285.27	13334.624	33494.84
6386	285.23	10197.729	34386.887
17717	284.96	14443.312	37583.105
3107	284.47	8863.317	35557.309
3117	284.39	8933.348	35108.742
12421	284.35	12606.545	36846.133
17841	284.16	14432.131	36247.508
5268	283.95	9903.064	37249.93
17325	283.55	14250.271	35798.957
9682	283.43	11380.392	37343.492
17811	282.86	14594.053	36828.281
16262	282.68	13946.547	33796.363
12151	282.49	12480.104	33851.426
13180	282.28	13084.361	35367.031
11766	282.09	12478.532	39808.797
16256	281.73	13896.124	33693.629
2830	281.57	8892.148	38738.027
16122	281.27	13629.778	34596.277
1379	281.15	8370.028	37126.523
2074	281.06	8611.59	33101.992
284	280.81	7677.522	36348.285
11491	280.77	12249.239	35316.676
7746	280.58	10359.7	38028.602
17964	280.5	14592.166	34733.605
15202	280.29	13733.626	39685.574
7832	280.02	10421.904	39444.523
1582	279.68	8449.498	39914.352
17643	279.56	14602.538	38842.906
16551	279.29	13941.368	38064.414
18053	279.27	14421.924	33246.094
5735	278.59	10119.477	35938.137
13450	278.45	12943.496	38982.836
2131	277.78	8656.633	33874.492
11318	277.26	11872.757	33161.672
12036	276.88	12439.404	35663.105
1622	276.44	8478.209	39334.395
16721	276.4	14157.078	39375.609
15960	276.31	13571.63	36795.063
14267	275.96	13511.842	36980.152
17906	275.77	14633.105	35300.605
13831	275.56	13280.838	35457.07
4252	275.44	9465.94	34498.5
13636	275.43	13333.935	38770.645
10394	275.29	11728.724	33259.863
12879	275.16	12767.367	36050.605
17707	275.04	14547.941	37762.43
16903	274.66	13993.406	36824.883
13534	274.41	13188.409	39847.027
17010	274.31	14177.355	34891.352
13752	274.08	13146.037	36743.238
10950	273.74	11938.131	38198.688
6401	273.47	10259.634	34058.141
10055	273.38	11542.009	37734.477
16886	273.22	14048.193	36952.543
1891	273.07	8428.006	35683.914
12739	272.86	12842.954	38794.387
655	272.67	8123.076	39079.836
2385	272.46	8655.697	37653.148
4625	272.42	9587.232	36772.137
12217	272.26	12624.445	33476.691
16378	271.96	13954.252	35351.262
2291	271.79	8674.101	36221.672
12189	271.31	12411.972	33110.16
5756	270.81	10074.65	36228.563
3393	270.54	9094.117	34957.141
1568	270.02	8409.636	39985.535
8836	269.81	10951.928	39394.164
13935	269.72	13225.186	33760.465
13620	269.51	13251.271	38857.32
15163	269.33	13395.792	39854.43
84	269.05	7752.517	34181.449
1026	268.86	8118.958	34554.258
8225	268.78	10613.349	35056.805
9346	268.7	11158.406	33264.828
5804	268.7	9992.666	36842.574
773	268.26	8110.749	37690.563
8924	267.96	11187.288	39477.469
11882	267.94	12475.031	38226.832
16051	267.53	13631.099	35314.742
12882	266.38	12857.099	35791.473
10457	266.06	11792.294	34319.125
1719	266.02	8618.901	37687.793
9509	266	11217.984	35109.938
11994	265.81	12400.97	36425.277
12778	265.81	12875.708	37683.117
9141	265.54	11134.022	36419.012
8017	265.43	10586.178	37909.844
11032	265.08	11877.791	37445.547
16678	264.74	14104.029	39771.02
11230	264.57	12013.775	34336.422
11979	264.55	12311.502	36824.652
3978	264.51	9373.043	37827.898
3235	264.43	8961.177	33614.578
3264	263.95	8974.068	33154.57
15246	263.95	13771.426	39431.746
1246	263.84	8275.306	34767.875
11993	263.57	12469.608	36410.922
1189	263.4	8223.324	33844.207
10715	263.38	11836.98	38376.473
17419	262.8	14217.835	37655.004
17169	262.52	14308.703	33504.777
12064	262.02	12390.185	35398.914
16277	261.98	13798.905	34027.336
11203	261.92	11914.078	34645.688
13828	261.86	13241.944	35730.883
10179	261.85	11548.914	34958.703
2351	261.75	8802.327	37099.953
12424	261.56	12515.832	36918.16
12501	261.56	12671.875	37869.828
8545	261.4	10861.872	34721.613
1846	261.39	8521.271	36217.809
17621	261.19	14520.065	39255.563
17370	261.12	14389.428	36705.469
5575	260.54	10011.578	33224.008
13693	260.5	13321.016	37791.098
14266	260.5	13400.313	36975.367
11050	260.06	11937.015	37038.848
5114	259.82	9716.554	39506.754
15099	259.72	13554.444	38935.367
13258	259.49	13058.551	36718.297
15991	259.11	13600.132	36094.746
12132	259.09	12357.867	34427.586
5787	258.76	10096.221	36624.242
12256	258.57	12647.425	34202.559
2322	258.44	8634.648	36759.152
9435	258.28	11219.931	33877.766
11632	258.11	12159.135	38031.117
17299	258	14234.296	35418.965
13387	257.9	12929.856	38627.727
3324	257.77	9251.567	33750.672
1832	257.65	8527.522	36373.379
4344	257.56	9395.415	33287.961
2315	257.48	8736.008	36700.551
13891	257.46	13279.492	34490.742
10827	257.31	12047.136	39875.32
873	257.11	8083.495	36649.863
8813	257.06	10781.007	39112.203
12125	256.98	12331.947	34349.445
3774	256.37	9244.772	39771.109
9354	256.06	11019.855	33060.348
14234	255.85	13449.592	36210.16
15211	255.79	13623.575	39442.453
18038	255.77	14594.26	33645.563
9006	255.52	11131.508	38442.129
72	255.41	7733.823	34054.242
1578	255.2	8547.869	39833.777
13665	254.47	13179.877	38201.66
312	254.22	7718.033	36593.57
5849	254.18	10026.536	37636.195
771	253.92	8092.611	37677.945
11392	253.92	12192.106	34093.508
5913	253.59	10099.44	38851.066
5107	253.59	9899.974	39630.027
16799	253.3	14120.911	38064.117
17953	252.61	14628.563	34909.563
9417	252.35	11349.592	33691.176
7652	252.35	10517.576	36299.051
17852	252.29	14561.825	35931.969
5209	252.23	9824.993	38017.371
12835	252.19	12769.925	36240.887
2194	252.12	8794.09	34699.777
14329	251.89	13379.248	37848.609
386	251.87	7835.272	37620.844
16578	251.75	13817.124	38576.035
5118	251.69	9741.098	39520.969
4094	251.5	9480.426	36448.617
2603	251.33	9014.225	39213.238
10672	251.06	11642.264	37769.453
1912	250.91	8614.561	35112.078
479	250.91	7661.188	38353.398
8827	250.77	10980.529	39288.391
10333	250.7	11605.089	33571.219
5862	250.62	10070.869	37993.879
1519	250.45	8347.506	39282.941
11122	250.45	11955.077	35928.457
17686	250.43	14595.864	37851.172
3680	250.24	9145.529	38864.609
9343	249.97	11183.645	33252.207
13375	249.8	13120.438	38428.324
16674	249.72	13834.186	39924.09
16707	249.51	14042.259	39693.273
15383	249.26	13729.954	37983.406
15013	249.26	13421.518	38351.906
6094	249.05	10174.163	38479.188
11898	249.01	12467.572	38126.633
1762	248.88	8455.094	37252.871
6251	248.4	10164.996	36475.527
3206	248.38	8886.606	33897.637
5443	248.36	9707.281	34734.844
10560	248.36	11811.746	36222.805
3503	248.11	9255.587	36670.02
12977	247.69	12716.324	33968.316
9989	247.38	11517.115	38575.773
17803	247.37	14462.252	36733.199
16754	247.29	14144.795	38951.789
12275	247.25	12564.894	34504.777
16610	247.19	13936.869	38948.23
12504	247.15	12614.785	37961.203
3420	247.08	9136.272	35337.578
12543	246.98	12578.391	38316.984
17232	246.85	14222.514	34403.219
10922	246.81	11949.721	38785.332
9564	246.79	11390.319	35504.828
17506	246.66	14254.326	39138.625
7690	246.64	10491.325	37071.242
16746	246.6	14145.752	39082.984
8093	246.56	10689.168	36976.664
9379	246.54	11269.777	33180.398
16201	246.47	13577.571	33284.457
15103	246.45	13413.365	38965.391
3615	246.22	9270.345	38498.039
1307	246.16	8258.147	35810.445
6285	246.14	10203.688	35760.805
1896	245.97	8557.946	35424
16034	245.62	13626.197	35734.207
5021	245.57	9593.101	38959.676
4388	245.45	9669.208	33470.711
5720	245.14	9952.266	35620.148
13105	244.97	12941.344	34140.184
391	244.93	7780.516	37670.906
5793	244.91	10037.24	36672.602
2575	244.88	9029.546	39622.027
13584	244.76	13329.012	39121.211
3708	244.61	9177.036	38906.184
4802	244.55	9603.706	37635.441
8569	244.51	10973.828	35028.793
7674	244.26	10520.16	36883.734
707	244.24	8132.902	38179.879
1729	244.05	8508.371	37520.828
17402	243.88	14340.695	37192.293
12123	243.73	12286.273	34325.07
14132	243.69	13416.478	34442.27
13203	243.46	13050.689	35715.867
17092	243.38	14054.577	33583.988
16847	243.34	14204.203	37620.805
14122	243.19	13367.833	34354.43
794	243.11	8193.469	37632.813
17487	243.08	14396.547	38714.566
9335	243.04	11114.857	33211.168
4250	243.02	9441.857	34491.098
5147	242.86	9731.122	39266.375
12967	242.83	12872.278	34076.426
17645	242.58	14429.669	38890.68
15387	242.17	13716.532	37689.543
8309	242.14	10601.865	34015.156
16203	241.7	13693.978	33316.75
11267	241.6	11903.643	33856.234
13170	241.37	13064.662	35181.574
5092	240.99	9841.909	39758.293
13925	240.62	13250.755	33879.16
5792	240.59	9952.353	36661.543
8937	240.57	11139.27	39397.043
8251	240.55	10688.575	34295.766
11739	240.36	12169.353	39579.094
17259	240.14	14345.278	34839.879
2578	239.82	8851.492	39650.262
2956	239.7	9004.717	37486.844
14323	239.3	13430.842	37759.215
14081	239.28	13415.184	33816.738
7948	239.07	10565.029	38886.254
10499	239	11676.967	35192.703
11309	238.86	12043.732	33097.402
10322	238.73	11545.523	33698.27
802	238.59	8080.03	37415.375
11224	238.21	11942.745	34523.219
17141	238.19	14352.053	33124.32
17578	238.19	14539.859	39634.941
4448	237.94	9673.072	34497.754
16020	237.58	13746.217	35854.398
6576	237.58	10465.412	34093.219
14165	237.46	13535.486	35161.348
2111	237.21	8801.316	33461.965
9637	237.14	11233.326	36596.254
5970	236.85	9947.2	39619.176
13666	236.66	13338.763	38213.316
10303	236.54	11517.291	33852.84
16572	236.51	13794.565	38407.691
15241	236.37	13696.451	39321.914
9638	236.33	11319.946	36610.473
2104	236.03	8684.901	33363.246
3949	235.99	9410.115	37852.148
12600	235.93	12530.548	39444.926
17077	235.87	14174.02	33653.477
17563	235.85	14577.965	39943.875
5526	235.49	9709.842	33528.578
17023	235.45	14145.903	34735.629
5903	235.43	9919.331	38733.934
8829	235.36	10960.665	39306.277
6235	235.32	10256.741	36857.492
10850	235.09	11925.117	39457.504
10473	235.07	11688.492	34577.707
8180	235.05	10769.202	35679.902
12637	234.95	12712.142	39722.68
4133	234.86	9317.451	35749.141
12540	234.82	12619.016	38273.055
17452	234.8	14365.992	38040.859
10206	234.76	11611.342	34495.094
16636	234.74	13873.545	39261.906
8349	234.71	10558.767	33714.395
9822	234.3	11220.977	39286.109
4499	234.23	9686.552	35262.031
11834	234.03	12290.778	39049.559
13249	234.02	13047.859	36483.707
10859	234.02	11983.601	39592.586
6405	233.94	10248.795	33883.773
8472	233.92	10943.475	33711.188
3307	233.88	9133.063	33554.16
10378	233.75	11781.552	33082.855
17511	233.56	14338.068	39189.73
14044	233.54	13466.629	33197.629
9786	233.5	11314.146	38717.77
13655	233.4	13337.035	38403.996
11227	233.1	11849.947	34585.719
16125	233.06	13668.79	34399.773
12809	232.75	12748.779	37152.539
1453	232.54	8267.899	38319.52
5350	232.43	9725.572	36171.762
13513	232.35	13033.922	39795.965
15148	232.14	13510.847	39683.27
8104	231.91	10673.726	36798.664
5537	231.76	9786.747	33443.902
12612	231.74	12533.491	39681.945
17412	231.72	14311.622	37368.879
9850	231.7	11390.111	39566.543
17726	231.62	14476.918	37406.512
9368	231.53	11169.839	33112.602
13043	231.45	12985.882	33165.188
3840	231.35	9419.615	39545.352
4578	231.24	9660.677	36194.594
16032	231.24	13586.266	35676.391
15281	231.14	13606.909	38770.648
4417	231.03	9593.629	33983.539
9860	231.01	11250.93	39745.438
13479	230.99	13117.888	39321.844
7748	230.72	10522.446	38089.223
15352	230.63	13601.638	38309.516
8175	230.36	10613.796	35631.914
3113	230.2	9018.514	35316.328
15268	230.2	13628.697	39111.105
12005	230.18	12401.395	36350.672
10798	230.15	11683.769	39655.465
16229	230.11	13876.282	33195.938
17598	230.01	14555.831	39538.211
6450	229.97	10282.312	33362.836
5592	229.84	10008.498	33384.016
10451	229.82	11799.874	34253.5
1671	229.8	8461.146	38566.859
16129	229.8	13708.115	34134.793
8252	229.78	10769.387	34301.398
351	229.67	7958.153	37053.859
6320	229.59	10223.461	35343.332
15932	229.51	13609.207	37065.625
13006	229.23	12900.643	33480.195
17959	229.19	14470.932	34642.164
13680	229.04	13149.479	37937.645
14163	228.71	13465.445	35096.289
5607	228.69	9916.84	33575.535
13468	228.65	13124.124	39194.191
6039	228.6	10173.856	39293.633
8600	228.48	10776.208	35394.965
16223	228.31	13922.804	33051.793
17680	228.27	14589.251	38021.324
17931	228.21	14541.712	35000.664
13924	228.21	13303.207	33864.762
15294	228.04	13568.236	38558.012
12176	227.96	12447.208	33192.738
11926	227.87	12351.732	37609.438
5601	227.85	10070.075	33514.785
17481	227.7	14372.843	38563.227
16074	227.37	13718.995	35007.957
2945	227.22	8995.569	37358.301
399	227.18	7663.319	37708.367
1435	227.14	8357.436	38170.664
10535	227.1	11726.387	35877.156
7641	227.04	10373.11	36182.766
1481	227.01	8228.389	38714.984
3944	226.99	9449.678	38070.004
6440	226.95	10219.572	33518.23
4450	226.66	9560.359	34528.254
10792	226.62	11712.477	39599.242
10563	226.56	11671.084	36279.793
577	226.41	7774.775	39687
8387	226.34	10680.012	33242.5
14201	226.24	13540.101	35824.719
3889	226.16	9473.139	38886.492
4347	226.09	9421.875	33008.375
10209	225.99	11619.685	34533.188
14206	225.99	13448.585	35897.188
13469	225.97	13003.504	39201.234
2562	225.76	8913.95	39889.605
9029	225.74	11055.978	37999.234
9480	225.63	11380.735	34661.762
9527	225.59	11294.951	35377.672
5310	225.55	9722.607	36730.797
6104	225.55	10319.884	38344.293
8795	225.3	10879.532	38813.133
10848	225.24	11941.33	39727.559
12203	224.99	12580.044	33195.918
5796	224.8	10027.952	36734.871
9160	224.73	10993.792	36205.957
5760	224.67	10046.701	36293.973
5370	224.63	9811.554	35807.449
10722	224.63	11675.423	38503.816
10479	224.53	11841.086	34683.555
17017	224.52	14049.009	34644.184
9669	224.34	11328.86	37048.27
5293	224.25	9711.875	37115.797
441	224.25	7979.994	38232.93
15014	224.09	13484.711	38352.828
4216	224.04	9443.307	35252.152
2035	223.85	8554.232	33608.891
11872	223.77	12449.461	38373.316
9788	223.73	11369.482	38774.707
3076	223.63	8851.242	35877.191
17675	223.62	14510.121	37998.391
13140	223.6	13081.767	34810.219
13836	223.5	13326.79	35274.824
8513	223.42	10890.376	34270.129
13084	223.35	12955.724	33914.523
8551	223.25	10982.34	34808.855
17377	223.19	14271.186	36829.461
5424	223.16	9721.892	34779.605
4048	223.08	9294.943	37056.734
17321	223.08	14340.71	35684.102
11565	223.06	12215.108	36653.906
14344	223.06	13406.507	37986.949
13066	223.02	13067.433	33398.563
16027	222.96	13624.386	35615.543
7749	222.79	10371.432	38134.605
14070	222.58	13398.198	33631.863
4385	222.49	9698.459	33437.43
11987	222.43	12319.175	36633.41
12348	222.1	12552.35	35667.234
3167	221.97	8945.672	34165.98
14203	221.87	13435.434	35845.301
10435	221.68	11685.905	33951.102
2206	221.09	8646.143	34888.492
2015	221.05	8511.291	33737.461
4033	221.03	9289.424	37460.652
2398	220.95	8695.929	37914.738
13334	220.93	12957.394	37744.586
11961	220.86	12423.124	37155.281
1760	220.57	8447.602	37225.668
8402	220.4	10797.751	33020.656
17204	220.11	14380.934	34079.363
2420	220.03	8832.501	38124.516
17126	220.01	14095.822	33108.871
12589	220	12571.821	39250.883
13138	219.92	13127.51	34763.547
10083	219.9	11625.382	37073
15699	219.84	13590.709	37318.297
17326	219.8	14289.485	35800.996
14317	219.8	13529.621	37667.887
10345	219.77	11603.041	33416.117
637	219.63	8025.157	39549.496
7728	219.59	10464.393	37532.813
10588	219.46	11801.689	36532.359
5758	219.23	10003.006	36274.305
13317	219.23	12945.924	37481.863
10784	219.13	11636.98	39518.414
12272	219.11	12701.058	34427.754
10890	219.02	12056.253	39002.027
10501	218.5	11685.653	35226.652
13477	218.42	13129.138	39285.121
13209	218.31	13065.711	35825.363
966	218.29	8033.234	35330.797
6201	217.83	10307.216	37053.844
13529	217.81	13305.933	39774.141
1819	217.75	8531.241	36267.016
16751	217.72	13989.263	38843.32
9585	217.6	11263.742	35680.516
3101	217.58	8855.233	35468.977
1650	217.43	8461.815	38655.172
7965	217.37	10666.125	38762.645
4390	217.28	9633.41	33535.875
15242	216.93	13696.725	39340.863
17022	216.87	14120.262	34728.395
5027	216.76	9698.382	39035.652
11922	216.57	12357.257	37821.66
16943	216.53	14173.632	35917.145
15213	216.49	13736.626	39469.449
1970	216.49	8535.116	34166.352
270	216.45	7701.122	36143.855
16073	216.34	13587.907	34977.613
14252	216.28	13492.054	36631.406
199	216.28	7836.755	35394.676
9983	216.11	11626.699	38503.516
14334	216.09	13491.117	37902.875
16617	215.97	13988.803	39063.855
13206	215.93	13095.333	35791.746
11968	215.93	12281.656	36936.805
17282	215.9	14347.153	35119.852
9797	215.84	11383.676	38961.156
1051	215.84	7995.422	34227.898
18013	215.82	14462.917	33915.602
5801	215.78	10032.154	36826.152
9487	215.74	11207.67	34794.602
6170	215.63	10186.357	37609.648
4076	215.61	9462.154	36802.477
11982	215.57	12321.846	36866.742
16179	215.49	13644.038	33505.633
17382	215.49	14389.907	36934.699
5321	215.25	9893.555	36662.422
13348	215.23	12998.078	37903.605
9596	215.21	11292.958	35892.27
15442	215.09	13634.306	37283.414
4218	215.07	9291.471	34946.484
9443	215.03	11333.468	34044.555
10872	214.94	11959.356	39153.242
13523	214.92	12985.371	39955.066
3262	214.84	9048.688	33096.641
691	214.82	8007.747	38596.5
6070	214.79	10187.557	39076.719
39	214.67	7848.37	33681.461
3715	214.57	9135.5	38931.254
15359	214.23	13698	38031.215
3755	214.15	9150.99	39495.129
764	214.08	8076.815	37903.137
12205	214.04	12678.797	33220.891
4633	214.02	9529.498	36840.602
13676	213.98	13309.043	37858.563
6298	213.85	10167.674	35879
11263	213.85	11967.818	33827.742
5667	213.79	9980.46	34594.43
16427	213.69	13875.261	36366.133
6231	213.66	10138.351	36838.16
9629	213.66	11218.333	36491.98
17659	213.6	14567.075	38565.277
9658	213.48	11345.877	36905.945
15364	213.46	13631.619	38084.598
392	213.41	7908.986	37672.359
5346	213.39	9885.304	36150.965
11095	213.39	12036.482	36473.668
9618	213.33	11383.595	36207.156
703	213.29	8102.781	38416.043
1525	213.27	8291.045	39345.035
6072	213.16	10306.757	39076.738
6411	213.14	10256.4	33910.477
10678	213.12	11763.899	37930.84
17044	213.12	14032.707	34363.297
1501	213.1	8290.821	39031.34
9673	213	11275.969	37161.949
10617	212.87	11739.114	37063.695
1226	212.79	8292.589	34498.93
17006	212.72	14117.94	35031.57
6297	212.7	10139.17	35877.984
12412	212.66	12623.006	36615.379
6487	212.66	10437.975	33286.504
12462	212.64	12645.741	37425.789
9332	212.58	11072.871	33445.512
16402	212.53	13806.496	35842.852
4137	212.41	9295.082	35773.281
5710	212.33	10073.548	35540.785
2617	212.31	9005.247	39067.496
2863	212.26	8996.457	38542.426
14060	212.22	13507.633	33569.695
11195	212.07	11991.558	34843.637
13318	212.01	13035.234	37486.402
15085	211.74	13433.755	38658.102
11396	211.68	12144.906	34109.273
7667	211.63	10353.076	36635.559
12255	211.49	12675.444	34163.785
15104	211.4	13562.259	38970.395
15161	211.34	13360.74	39842.922
12252	211.34	12596.037	34087.809
9055	211.18	11029.733	37748.945
16436	211.11	13979.261	36479.828
7989	211.09	10736.518	38442.887
12328	211.09	12558.072	35428.773
4458	211.09	9689.288	34678.613
11181	211.07	11883.826	35053.914
16930	211.05	14162.222	36308.59
8259	210.97	10754.582	34367.289
16645	210.97	13889.445	39460.91
16235	210.95	13830.462	33266.652
13727	210.94	13281.576	37030.16
9137	210.92	11095.813	36700.184
9158	210.9	11160.659	36141.59
14045	210.86	13353.346	33211.035
1315	210.69	8373.04	35894.34
8599	210.67	10914.815	35394.641
10068	210.65	11609.804	37657.484
16550	210.65	13784.123	38037.496
11293	210.63	11848.177	33170.398
4220	210.57	9403.907	34993.531
1967	210.55	8586.639	34438.258
3057	210.42	9043.807	35978.691
10629	210.34	11641.48	37273.234
5664	210.28	10121.814	34578.133
5676	210.19	9997.403	34779.973
16127	210.17	13758.199	34413.832
10308	210.11	11472.464	33923.113
17194	210.05	14229.827	33970.707
16803	210.02	14007.292	37878.941
16926	209.71	14159.809	36263.586
3545	209.65	9132.577	37180.707
10010	209.61	11582.615	38189.406
8261	209.6	10663.55	34373.891
16750	209.52	14166.253	38833.207
5714	209.46	9995.065	35560.203
11589	209.4	12224.025	37292.809
17106	209.38	14081.734	33451.48
2216	209.17	8827.965	35126.207
17530	209.17	14228.048	39643.375
8849	209.14	10881.26	39456.641
5453	209.12	9909.904	34485.965
12063	209.08	12341.156	35379.52
17050	208.96	14174.243	34441.551
7699	208.92	10507.071	37137.375
9092	208.92	10998.848	37233.266
2214	208.87	8652.75	35041.328
16458	208.79	13991.921	37117.324
8721	208.71	10959.225	37623.004
6341	208.56	10133.76	34937.945
17186	208.56	14261.139	33910.32
1934	208.56	8536.501	34783.238
13672	208.54	13169.418	38011.125
4973	208.5	9510.871	37849.539
2208	208.41	8790.489	34946.902
8463	208.41	10802.818	33565.941
4569	208.37	9661.001	36103.547
759	208.33	8073.778	38069.832
11750	208.24	12167.529	39755.805
17094	208.14	14115.811	33635.078
11137	208.04	11850.053	35869.98
1147	207.93	8274.464	33114.828
17114	207.91	14187.875	33228.254
15366	207.89	13765.482	38098.496
9474	207.78	11406.263	34513.426
11929	207.76	12360.325	37636.551
338	207.62	7698.867	36927.289
13979	207.58	13237.32	33355.59
2161	207.39	8755.005	34263.129
16454	207.24	13829.646	37065.688
4185	207.14	9327.125	35579.406
16154	207.14	13667.56	34047.07
16644	207.14	13829.295	39454.387
12702	206.99	12730.924	39039.449
16744	206.99	14053.947	39060.258
9597	206.89	11398.759	35899.172
11643	206.84	12124.984	38340.32
8118	206.82	10682.466	36444.809
5600	206.8	9973.287	33486.387
14107	206.59	13405.999	34111.762
11225	206.59	12056.627	34529.457
9492	206.59	11360.997	34819.492
9937	206.57	11471.416	39191.617
631	206.53	8069.287	39705.41
15954	206.51	13614.542	37019.949
7707	206.43	10419.746	37277.133
9589	206.43	11291.926	35738.527
16863	206.42	14025.091	37225.723
10669	206.36	11811.67	37749.254
1595	206.15	8624.485	39667.023
500	206.15	7705.497	38571.215
14041	206.11	13363.845	33092.34
16870	205.94	14086.831	37345.715
11549	205.92	12170.425	36348.184
9283	205.9	11163.074	34189.887
5830	205.9	10117.43	37256.73
2885	205.73	8933.236	38171.859
5282	205.71	9792.539	37347.039
17464	205.67	14280.628	38093.609
16635	205.65	13889.621	39237.777
8467	205.44	10979.186	33666.902
12094	205.32	12412.419	34831.617
11837	205.32	12286.095	38875.758
2916	205.32	9024.964	37909.184
12790	205.25	12854.527	37494.926
12915	205.17	12839.813	35345.715
17970	205.07	14454.013	34549.348
5618	205.02	10115.063	33749.664
8406	204.94	10790.835	33060.234
17439	204.88	14351.421	37893.77
17000	204.67	14109.849	34961.305
1367	204.62	8386.043	36913.461
1536	204.62	8373.249	39462.641
7798	204.44	10487.472	39097.762
1139	204.35	8036.779	33147.828
8748	204.33	10932.46	38024.121
1024	204.25	8030.14	34489.258
12228	204.21	12601.143	33558.098
13997	204.19	13170.654	33195.203
12050	204.17	12283.409	35436.699
12257	204.16	12678.901	34206.676
12150	204.04	12457.085	33834.66
2345	204.02	8808.671	36997.598
4316	203.94	9417.453	33593.469
5868	203.62	9981.807	38179.27
4273	203.6	9397.854	34438.949
435	203.54	7933.689	38082.301
13765	203.5	13246.24	36595.938
5951	203.45	9919.485	39343.836
4287	203.33	9443.359	33981.883
4125	203.31	9437.327	35920.898
1877	203.31	8434.005	35615.438
5200	203.18	9824.324	38442.641
1998	203.12	8420.483	34075.781
5527	203.04	9850.927	33524.438
14	203.01	7883.554	33161.848
3467	202.99	9085.584	36151.242
10575	202.95	11662.38	36392.09
5879	202.95	10048.814	38371.656
17899	202.91	14600.245	35529.727
9827	202.81	11396.654	39317.234
13158	202.78	13005.693	34925.27
1423	202.72	8317.122	37913.773
7720	202.7	10545.991	37382.039
640	202.66	8082.195	39589.359
11464	202.34	12237.368	34913.477
1120	202.34	8022.5	33214.094
16909	202.32	14007.483	36622.66
17087	202.2	14186.774	33495.738
3678	202.2	9058.397	38845.52
9044	202.18	11199.533	37915.941
15115	202.11	13365.813	39081.379
2243	202.11	8660.46	35466.074
9759	202.05	11403.679	38383.426
7588	202.03	10530.645	35561.574
10612	201.95	11661.438	36939.984
11172	201.91	12027.85	35194.762
9578	201.86	11348.583	35570
2260	201.84	8699.924	35726.016
12358	201.74	12684.281	35718.121
11858	201.7	12439.238	38528.574
13189	201.7	13015.463	35508.754
9967	201.68	11535.824	38639.059
5034	201.67	9492.362	39093.777
1274	201.55	8210.534	35136.008
12578	201.55	12685.074	39028.137
6308	201.45	10249.194	35725.469
13385	201.32	13074.1	38625.422
15174	201.32	13422.618	39999.707
12830	201.24	12770.318	36644.617
1358	201.07	8290.269	36666.801
12729	201	12722.826	38676.07
11302	200.9	11915.488	33298.094
1735	200.88	8527.892	37557.52
9482	200.84	11227.994	34700.816
13770	200.84	13142.56	36654.09
11969	200.77	12393.436	36942.66
2335	200.77	8739.337	36939.504
6261	200.71	10344.853	36147.719
11116	200.71	11871.143	36141.762
8531	200.63	10925.221	34521.66
16575	200.63	13783.279	38550.625
4341	200.54	9276.714	33181.285
7791	200.46	10459.953	38936.063
1753	200.46	8418.919	37503.801
14084	200.42	13513.751	33904.141
11043	200.34	11954.795	37245.145
6004	200.31	10289.535	39986.336
14080	200.27	13402.213	33803.746
13943	200.27	13306.726	33517.645
13776	200.08	13305.811	36387.34
10604	200.02	11659.838	36769.453
8617	199.98	10836.666	35885.316
5157	199.98	9902.396	38993.02
11763	199.96	12271.701	39993.031
43	199.88	7834.932	33704.648
8603	199.87	10836.884	35483.938
5287	199.83	9887.197	37070.891
12096	199.83	12346.563	34915.574
10481	199.77	11787.962	34769.922
12759	199.75	12864.247	38004.527
916	199.64	8025.068	35956.809
16300	199.64	13960.957	34330.164
1596	199.56	8537.329	39728.379
5901	199.5	9921.884	38642.324
1507	199.42	8214.71	39148.52
13621	199.29	13336.232	38876.875
972	199.25	8112.883	35160.953
700	199.18	8056.171	38392.305
1037	199.14	8008.307	34131.875
11847	199.1	12319.971	38727.289
12238	199.08	12601.03	33856.504
6111	198.98	10240.259	38432.043
5583	198.93	10114.518	33292.664
2490	198.93	8696.427	39223.371
13928	198.91	13194.217	33895.133
13063	198.79	13127.844	33326.656
10997	198.75	11871.079	37743.246
4594	198.68	9617.632	36406.137
6373	198.52	10242.216	34457.574
8537	198.33	10786.297	34553.66
7741	198.31	10413.334	37869.219
9108	198.26	11113.614	37182.219
12636	198.24	12782.25	39626.891
511	198.18	7917.264	38767.672
1647	198.08	8572.49	38886.125
7664	198.01	10415.083	36526.391
16496	197.99	13858.868	37483.531
935	197.97	8135.39	35705.941
9033	197.87	11145.238	38064.68
16997	197.83	14108.267	34936.293
16033	197.82	13564.402	35707.609
1702	197.76	8519.699	38067.43
11512	197.66	12129.89	35807.035
12327	197.64	12621.921	35418.453
13484	197.61	13002.071	39343.586
13215	197.51	12973.797	35948.828
8516	197.49	10981.045	34281.254
8466	197.34	10795.173	33664.535
1404	197.2	8226.45	37534.984
3966	197.18	9340.143	37724.383
18017	197.15	14494.553	33650.391
9088	197.13	11005.79	37500.785
17911	196.99	14591.996	35346.176
5195	196.9	9882.955	38432.422
9036	196.9	11128.38	38075.871
16586	196.78	13949.941	38616.012
1141	196.78	8015.247	33165.48
8316	196.76	10669.636	33827.988
2922	196.72	9039.07	37673.363
5011	196.72	9649.825	38652.309
1441	196.65	8329.096	38221.688
5386	196.46	9726.559	35499.832
2551	196.42	8893.147	39793.77
16807	196.34	14041.069	37971.895
8221	196.32	10758.839	34986.605
12514	196.26	12575.291	38026.449
9526	196.23	11372.187	35352.547
9796	196.23	11324.647	38945.426
3900	196.21	9272.127	38692.656
1634	196.15	8558.193	39164.258
11490	196.15	12272.343	35297.961
4067	196.15	9317.604	36918.973
2900	196.13	9036.377	38067.117
4449	196.02	9650.404	34521.359
15084	196.02	13554.336	38649.008
8047	195.9	10702.696	37414.152
11170	195.86	12030.485	35100.336
9789	195.84	11222.37	38840.367
12017	195.69	12426.592	36142.66
15112	195.69	13433.064	39063.359
13681	195.65	13269.524	37950.098
13716	195.59	13143.888	37480.715
2500	195.52	8841.722	39236.043
12312	195.46	12525.493	35187.797
9147	195.44	11047.323	36496.398
17482	195.42	14253.449	38616.844
9386	195.38	11221.107	33259.973
4544	195.36	9571.455	35618.273
15939	195.33	13630.792	37181.363
1733	195.17	8568.887	37544.172
3606	195.13	9257.524	38235.168
17583	195.12	14483.156	39726.008
12088	195.12	12396.353	35092.055
9848	194.92	11277.21	39544.926
8974	194.85	11089.439	38941.266
5818	194.71	9975.151	37129.141
12023	194.62	12406.011	36015.41
13332	194.6	13132.134	37726.422
4404	194.56	9603.653	33767.488
6241	194.5	10301.479	36681.332
10432	194.5	11663.121	33911.211
10484	194.46	11715.658	34828.73
11085	194.27	11851.766	36661.91
2359	194.06	8766.493	37173.93
9025	194.04	11114.717	38291.164
6208	193.97	10157.896	37183.98
2532	193.93	8700.027	39691
4041	193.74	9401.094	37216.637
10587	193.7	11832.274	36509.23
11281	193.62	11987.66	33783.391
14245	193.51	13557.146	36586.27
4542	193.51	9506.572	35576.898
1505	193.45	8229.177	39055.07
16239	193.37	13973.577	33365.879
12788	193.33	12813.094	37363.637
10066	193.26	11572.525	37638.477
17939	193.26	14558.747	35085.641
12799	193.07	12821.146	37219.066
10386	193.05	11792.12	33178.957
8633	193.05	10822.038	36209.41
1115	192.97	8136.171	33425.215
12155	192.97	12426.059	33964.574
976	192.91	8191.595	35165.555
5498	192.76	9717.553	34063.059
9514	192.64	11282.565	35232.023
8704	192.61	10987.765	37298.797
14233	192.57	13527.632	36201.676
11920	192.49	12403.016	37812.371
16855	192.49	14126.066	37438.754
4615	192.47	9652.068	36640.477
3455	192.45	9168.909	36085.141
7779	192.43	10461.042	38461.844
4642	192.38	9615.26	36959.215
1532	192.32	8311.614	39429.492
10332	192.26	11472.608	33561.902
9594	192.22	11203.786	35846.668
3151	192.22	8841.865	34457.914
5962	192.17	10061.998	39455.043
13614	192.15	13160.531	39107.453
4453	192.03	9578.984	34601.977
10553	191.92	11836.44	36175.309
11967	191.86	12369.62	36937.262
18065	191.84	14513.016	33054.168
8453	191.8	10814.818	33480.352
2600	191.8	8887.287	39156.902
10608	191.76	11700.404	36822.371
13090	191.74	13056.124	34022.672
11193	191.61	11856.616	34818.523
15116	191.59	13406.144	39095.523
3492	191.51	9067.403	36508.563
16777	191.48	14111.03	38359.602
5861	191.42	10094.31	37948.348
17974	191.13	14588.013	34342.488
7612	190.96	10419.694	35926.473
8176	190.84	10695.39	35634.508
1714	190.79	8583.258	37978.66
2031	190.69	8615.481	33558.359
4637	190.56	9621.555	36915.363
2212	190.38	8760.409	35034.512
8100	190.37	10701.812	36708.125
3505	190.37	9188.957	36693.289
202	190.25	7769.57	35450
11604	190.14	12272.023	37558.863
13654	190.12	13252.949	38401.27
12408	189.94	12658.396	36565.621
15092	189.92	13397.09	38817.02
17336	189.91	14328.42	36108.035
5112	189.85	9858.046	39440.203
7501	189.73	10395.99	34253.191
13368	189.69	13116.712	38314.254
5049	189.56	9652.064	39308.32
16974	189.5	14048.884	35292.465
14169	189.46	13366.619	35211.203
2036	189.41	8428.328	33608.176
4062	189.27	9290.919	37166.34
10069	189.22	11529.151	37359.176
379	189.18	7826.656	37535.41
4143	189.18	9364.758	35818.992
16940	189.14	14174.913	36196.363
5363	189.12	9744.589	36055.141
1681	189.1	8437.63	38395.563
11253	189.06	11927.924	34020.672
16030	188.99	13613.834	35646.113
10300	188.97	11440.848	33813.852
8515	188.74	10943.838	34284.738
4266	188.64	9471.762	34332.277
6566	188.51	10489.463	33965.609
9779	188.41	11208.92	38655.004
8371	188.39	10685.634	33384.891
11049	188.37	11917.422	37340.074
3588	188.26	9086.199	37949.047
9588	188.22	11320.268	35706.547
17170	188.2	14391.568	33509.996
13855	188.16	13278.684	35173.273
4151	188.16	9277.314	35584.816
5301	188.12	9793.661	36904.699
12931	188.09	12759.952	34991.648
12940	188.03	12799.966	34867.543
3136	187.99	8989.68	34836.715
13190	187.95	13032.777	35513.809
5427	187.8	9872.509	34872.184
17073	187.78	14152.935	33878.527
352	187.68	7714.421	37053.145
10488	187.66	11787.885	34912.941
12652	187.53	12721.517	39569.172
16655	187.53	13841.194	39562.051
17575	187.51	14458.466	39999.059
11704	187.51	12135.88	38965.527
16529	187.45	13813.155	37843.18
9253	187.24	11160.185	34750.355
10593	187.17	11792.77	36561.754
12982	187.15	12720.58	33665.027
615	186.99	8048.906	39914.105
8670	186.96	10985.471	36965.496
9380	186.94	11407.388	33204.313
5992	186.88	10141.28	39850.16
404	186.84	7686.031	37819.223
13850	186.82	13263.669	35154.512
12305	186.76	12598.628	35120.871
10342	186.63	11501.373	33382.594
3621	186.53	9251.496	38649.539
10404	186.3	11824.219	33498.211
17255	186.27	14388.105	34692.484
17798	186.25	14448.157	36980.977
9940	186.21	11477.574	39274.906
17297	186.19	14273.557	35409.906
2592	186.11	9034.571	39409.129
9458	186.07	11220.037	34240.863
3055	186.07	9035.023	35928.555
6003	185.98	10232.541	39978.32
3211	185.98	8868.369	33920.367
11355	185.94	12272.028	33413.379
1842	185.92	8459.102	36183.488
11284	185.88	12026.383	33496.453
10671	185.77	11681.965	37750.406
512	185.69	7717.769	38787.563
3914	185.65	9375.195	38557.555
11350	185.62	12261.008	33338.699
12607	185.6	12619.846	39568.941
7640	185.58	10355.222	36168.59
9767	185.56	11395.436	38559.91
13721	185.46	13190.397	37234.871
8654	185.35	10874.908	36590.48
16895	185.35	14053.666	36734.746
5596	185.21	10053.812	33422.797
10119	185.19	11455.682	36434.652
2180	185.08	8730.18	34539.293
6272	185.04	10317.221	35910.816
2468	185.04	8666.602	38977.441
4101	184.96	9292.965	36325.684
4214	184.85	9371.621	35214.012
1800	184.68	8431.59	36799.762
8081	184.66	10748.071	37146.176
14092	184.64	13544.228	33993.723
2130	184.56	8782.583	33868.945
1699	184.56	8506.069	37998.02
10178	184.5	11445.918	34949.523
3470	184.41	9249.414	36169.355
16685	184.37	14058.091	39852.871
6106	184.33	10157.794	38377.012
1380	184.24	8267.538	37148.375
17348	184.24	14415.961	36333.953
412	184.04	7845.417	37875.715
402	183.97	7814.879	37753.621
10188	183.89	11448.075	34896.527
17609	183.74	14463.313	39395.453
5312	183.74	9802.126	36779.414
3601	183.68	9201.841	38134.164
2327	183.66	8633.344	36853.316
91	183.64	7778.885	34230.914
5156	183.58	9805.324	38988.484
10176	183.57	11488.891	35222.105
16438	183.53	13885.222	36670.285
2047	183.49	8626.082	33259.664
1421	183.43	8362.655	37871.664
8108	183.35	10734.159	36565.277
16642	183.34	13956.346	39392.656
231	183.32	7696.524	35708.898
11808	183.32	12464.791	39382.063
8073	183.28	10755.006	37291.527
1283	183.26	8347.716	35279.051
9799	183.24	11327.156	38964.375
10421	183.24	11632.872	33809.754
405	183.18	7933.638	37827.508
1787	183.14	8607.813	36917.871
9370	183.14	11379.979	33022.422
13755	183.11	13251.415	36839.164
13889	183.09	13237.341	34484.766
2033	183.09	8600.961	33596.758
14204	183.05	13426.531	35866.395
4083	182.8	9461.991	36603.793
7684	182.49	10396.222	36992.691
8501	182.45	10969.72	34085.148
1491	182.42	8372.338	38876.215
10424	182.38	11821.284	33821.398
530	182.26	7761.921	39005.504
16220	182.22	13582.033	33109.117
5873	182.01	10031.423	38333.109
9657	181.88	11286.777	36890.23
2089	181.86	8727.04	33090.508
6092	181.86	10295.501	38756.438
11877	181.82	12362.451	38422.395
16404	181.82	13829.122	35858.59
16422	181.8	13917.254	36280.617
12115	181.8	12459.981	34566.637
4321	181.78	9315.187	33625.012
14086	181.75	13375.383	33929.539
17469	181.75	14210.241	38317.438
12163	181.75	12352.528	33801.809
2320	181.57	8761.402	36726.313
11913	181.52	12331.4	37724.684
13519	181.5	12985.03	39914.723
17500	181.5	14401.692	38940.594
287	181.48	7904.493	36383.172
14057	181.46	13498.161	33532.66
14160	181.44	13480.816	34929.766
154	181.31	7803.567	34925.242
9426	181.21	11251.178	33814.82
10927	181.15	11929.734	38607.906
16742	181.15	14100.308	39053.41
5727	181.13	10109.201	35762.34
15243	181.09	13578.763	39357.035
15964	181.06	13646.67	36616.074
3727	181	9242.095	39019.059
5694	181	9934.071	35175.652
226	180.96	7954.253	35662.375
10819	180.9	11972.659	39798.633
11472	180.87	12122.598	35025.727
17115	180.79	14012.206	33243.102
12032	180.71	12413.523	35607.012
3147	180.62	8884.826	34646.191
14113	180.56	13410.96	34253.648
11047	180.56	11894.177	37287.813
9082	180.5	11088.85	37438.336
426	180.48	7887.548	38005.875
10306	180.44	11570.408	33904.645
17928	180.42	14437.56	34968.504
13492	180.21	13027.719	39465.371
4027	180.19	9357.485	37398.012
12051	180	12374.445	35439.363
17898	180	14526.001	35451.68
15154	179.95	13419.103	39693.43
17091	179.93	14186.413	33583.258
1464	179.77	8408.958	38561.262
12541	179.7	12497.689	38292.055
14281	179.49	13495.375	37223.828
11341	179.47	12088.988	33269.137
5302	179.35	9861.703	36919.883
8619	179.29	10853.375	36024.059
10122	179.24	11471.964	36238.066
5356	179.16	9746.541	36184.355
16843	179.12	14194.898	37583.223
11171	179.01	11911.086	35103.203
12542	178.89	12653.417	38309.414
13211	178.85	13014.085	35834.492
16006	178.82	13687.898	35983.605
2522	178.82	8698.795	39550.938
11077	178.6	12021.281	36609.285
17067	178.55	14115.03	34069.723
15986	178.53	13679.198	36283.617
13639	178.49	13196.968	38474.957
822	178.43	8195.068	37051.836
6454	178.36	10335.342	33378.137
3994	178.36	9379.779	37595.836
10649	178.34	11833.99	37560.031
16593	178.32	13863.896	38758.094
11438	178.24	12082.851	34588.324
11040	178.13	11863.134	37217.402
5705	177.97	10114.221	35412.449
8432	177.95	10925.017	33238.703
7678	177.93	10363.613	36940.949
11584	177.86	12226.269	37205.734
1600	177.84	8623.111	39758.934
1396	177.84	8400.109	37346.438
17066	177.59	14099.519	34044.727
13358	177.55	12925.918	38160.984
4352	177.53	9457.889	33062.105
1059	177.4	8125.929	34083.629
5703	177.4	9926.957	35387.461
1552	177.26	8238.273	39573.723
11548	177.21	12187.358	36325.105
5742	177.11	10027.142	36042.59
3800	177.05	9331.99	39851.953
10856	176.86	11852.768	39515.273
12426	176.86	12674.152	36978.465
7908	176.86	10655.562	39149.313
4332	176.79	9480.933	33448.133
8240	176.75	10639.324	34692.742
9011	176.65	11104.327	38176.609
8785	176.42	10787.796	38602.883
848	176.42	8082.916	36844.578
5980	176.34	9922.066	39735.91
10546	176.27	11819.09	36076.93
4306	176.12	9287.53	33720.719
8543	176.12	10944.947	34657.246
5101	176.02	9848.822	39911.066
12008	175.98	12490.309	36397.988
10660	175.98	11753.765	37649.629
17078	175.96	14016.622	33654.059
16016	175.85	13761.127	35833.137
9953	175.85	11550.4	39118.996
16906	175.83	14089.459	36843.945
12056	175.73	12423.438	35525.309
1165	175.67	8398.62	33346.969
11510	175.46	12080.328	35756.086
10941	175.25	12054.194	38464.473
6205	175.14	10299.145	37109.195
2601	175.14	8931.702	39164.824
11725	175.14	12253.278	39247.313
8026	175.12	10680.343	37720.301
8783	175.1	10810.874	38590.07
16486	175.1	13826.361	37434.195
1810	175.1	8566.127	36501.477
16506	175.1	13982.639	37566.625
9584	175.04	11360.066	35668.203
3116	175.02	8870.18	35102.77
13005	174.98	12721.578	33478.66
306	174.97	7690.493	36550.32
2138	174.95	8734.429	34006.344
11797	174.83	12476.362	39587.242
15113	174.81	13466.085	39071.59
3569	174.79	9132.604	37514.637
8823	174.79	10817.726	39256.324
10645	174.77	11634.217	37517.973
1900	174.76	8532.521	35549.566
2213	174.74	8804.419	35036.047
16727	174.64	14035.511	39161.438
5314	174.62	9853.089	36809.766
5932	174.62	10090.795	39079.297
16606	174.51	13948.403	38899.883
7970	174.51	10577.294	38502.797
16908	174.49	14063.789	36618.961
14222	174.43	13476.092	35999.219
414	174.35	7964.293	37884.078
6224	174.2	10220.484	36767.41
6163	174.14	10219.367	37794.32
6307	174.05	10195.268	35667.91
308	174.05	7950.796	36544.996
17613	174.01	14474.39	39145.184
380	173.89	7918.599	37536.586
3376	173.85	9133.646	34624.59
6325	173.78	10220.481	35384.711
994	173.66	8112.219	34861.742
1251	173.64	8347.311	34872.621
16682	173.38	14106.761	39823.637
10937	173.15	11887.743	38409.723
16181	173.05	13585.064	33533.02
634	173.03	8181.695	39525.223
11590	172.95	12133.219	37325.965
5841	172.94	10099.47	37498.043
10815	172.92	11714.857	39975.738
7954	172.82	10594.015	38663.035
5819	172.57	10022.366	37132.371
6391	172.46	10281.036	34142.695
5619	172.44	10085.682	33752.395
10281	172.4	11471.813	34421.363
13754	172.38	13331.661	36809.941
8010	172.38	10621.874	38092.176
10539	172.34	11701.634	35921.477
3849	172.19	9457.938	39276.117
12443	172.17	12688.265	37283.066
8191	172.05	10650.509	35474.211
1620	172.02	8579.285	39325.676
3242	171.98	8932.712	33357.773
9312	171.96	11078.436	33940.953
6404	171.92	10244.509	33860.172
3551	171.92	9131.26	37275.645
10390	171.75	11786.376	33225.727
13981	171.71	13320.837	33389.719
8141	171.67	10620.461	36113.73
17838	171.58	14426.103	36533.656
5319	171.44	9856.385	36655.684
971	171.44	8096.732	35117.934
12828	171.44	12741.717	36601.902
8382	171.42	10760.627	33193.258
3219	171.25	8875.078	33705.063
177	171.21	7791.985	35149.414
12153	171.17	12429.471	33901.363
2381	171.02	8829.746	37580.945
2310	171.02	8772.449	36646.156
4181	171	9343.014	35539.875
13527	170.98	12946.541	40002.012
1454	170.87	8291.221	38370.621
5387	170.87	9723.459	35523.168
9718	170.81	11218.859	37627.539
9345	170.79	11119.362	33262.355
14277	170.77	13555.545	37158.52
2426	170.69	8641.74	38244.719
8512	170.69	10969.942	34265.906
4374	170.66	9541.492	33237.621
6036	170.66	10223.349	39577.645
8541	170.56	10935.981	34645.793
1560	170.56	8335.215	39762.551
3227	170.5	8973.316	33538.875
7586	170.5	10439.296	35525.344
6266	170.48	10161.706	36182.629
2882	170.39	8920.241	38439.828
9285	170.37	11195.82	34219.707
16651	170.35	13878.431	39535.391
11560	170.27	12273.396	36610.695
17489	170.18	14325.097	38746.434
10443	170.08	11816.454	34116.777
12090	170.06	12478.964	34810.18
3830	169.91	9336.848	39487.805
11572	169.87	12180.684	36986.133
1419	169.85	8322.834	37795.902
13034	169.81	12933.734	33027.402
17375	169.79	14354.759	36803.813
11866	169.78	12319.387	38624.488
11695	169.76	12182.527	38931.305
795	169.7	8165.517	37659.23
5965	169.41	10095.203	39534.152
8775	169.35	10930.318	38486.445
5622	169.32	9966.82	33783.883
319	169.16	7841.962	36664.922
6151	169.16	10153.347	37705.598
10012	168.99	11518.931	38216.02
18016	168.84	14554.41	33950.531
9998	168.78	11624.539	38382.785
12278	168.7	12672.25	34559.848
1619	168.63	8560.43	39308.719
16039	168.63	13735.859	35502.484
16299	168.61	13961.769	34285.656
7724	168.43	10499.389	37408.133
111	168.43	7869.146	34541.449
6364	168.42	10322.817	34633.148
6504	168.28	10525.942	33487.695
3496	168.24	9233.407	36573.133
6464	168.24	10209.681	33227.477
8111	168.13	10671.07	36691.59
18012	168.09	14590.203	33912.102
8696	168.07	10939.234	37208.617
15238	167.8	13744.045	39574.074
395	167.69	7648.625	37679.871
8243	167.69	10700.281	34746.789
16064	167.65	13576.816	35175.844
746	167.57	8185.646	38284.254
10750	167.29	11800.064	39121.414
208	167.21	7832.851	35480.016
12492	167.19	12609.653	37736.176
9706	167.15	11364.967	37459.512
6160	167.11	10282.945	37751.148
10606	167.09	11733.587	36793.383
13736	167.04	13177.284	37163.621
9195	166.94	11017.706	35437.816
13545	166.81	13264.542	39999.781
970	166.73	8142.03	35106.184
3548	166.6	9154.52	37210.441
7803	166.6	10396.051	39217.762
9812	166.52	11250.618	39152.203
16255	166.52	13825.705	33671.953
5797	166.46	9956.338	36737.246
10395	166.33	11828.354	33264.461
7742	166.33	10539.384	37884.332
5640	166.25	10101.564	34090.496
16012	166.21	13639.751	35781.168
3163	166.19	9041.955	34337.809
13843	166.17	13164.572	35352.352
5717	166.16	10032.161	35595.262
17902	166.14	14530.263	35267.598
7651	165.89	10375.221	36297.707
6162	165.52	10185.451	37777.629
11441	165.48	12102.992	34597.301
17381	165.08	14359.348	36908.883
18047	165.06	14634.4	33435.984
3155	164.89	8950.219	34531.824
10967	164.87	12040.723	38304.77
5082	164.72	9540.785	39871.113
925	164.7	8184.702	35765.805
16311	164.7	13864.515	34550.426
7953	164.64	10767.109	38653.117
1408	164.57	8331.495	37676.445
11518	164.51	12269.328	35867.234
13896	164.47	13309.101	34515.629
18018	164.32	14518.784	33657.84
9909	164.3	11512.342	39695.777
2204	164.2	8719.187	34852.563
11037	164.18	11856.741	37479.313
9510	164.18	11238.862	35119.77
10657	164.16	11796.573	37639.023
2548	164.05	8696.786	39871.316
10581	163.88	11695.435	36469.957
13228	163.82	12956.337	36096.184
2965	163.78	8902.525	37330.227
8195	163.65	10706.469	35501.125
11133	163.57	11891.885	35769.02
12633	163.51	12806.511	40005.078
8630	163.42	10958.659	36174.438
15377	163.38	13716.699	37887.238
5821	163.38	10117.764	37150.238
16211	163.38	13746.938	33044.039
3200	163.28	8937.398	33831.84
2504	163.17	8659.084	39278.434
11351	163.17	12127.842	33362.516
3258	163.13	8983.474	33053.969
7602	162.99	10471.783	35828.105
11173	162.98	11979.687	35207.602
9021	162.98	11128.007	38244.484
15948	162.96	13592.031	36936.715
10397	162.9	11692.909	33287.102
4640	162.71	9576.468	36923.832
17237	162.71	14346.326	34451.035
16611	162.69	13909.23	38985.051
13940	162.67	13198.955	33807.594
2982	162.65	8944.421	37178.688
17476	162.54	14353.192	38471.766
5885	162.5	10058.393	38418.828
10528	162.48	11698.308	35727.605
17867	162.36	14583.765	35838.133
4144	162.34	9272.87	35821.32
15109	162.23	13399.532	38995.027
17069	162.19	14118.099	34092.82
4971	162.17	9662.356	37821.355
3414	162.13	9095.525	35270.242
9093	162.08	11031.792	37247.449
13174	162.02	13029.196	35246.195
17472	161.92	14323.083	38410.414
7990	161.86	10620.805	38462.086
10934	161.86	11861.899	38365.977
6217	161.71	10239.907	36914.98
682	161.64	8053.653	38493.496
3443	161.62	9093.866	35917.809
10878	161.56	11912.522	39183.289
6306	161.5	10220.161	35635.195
8629	161.23	10879.231	36167.066
9063	161.21	11110.719	37547.695
11896	161.12	12339.42	38110.23
228	161.06	7747.589	35686.102
11925	161.04	12327.291	37574.98
3318	161.04	9125.224	33646.926
5329	160.75	9728.799	36540.195
8508	160.73	10885.343	34181.703
10496	160.68	11715.344	35126.684
9907	160.58	11580.206	39675.598
16921	160.47	14161.7	36526.32
11772	160.39	12419.414	39941.844
6143	160.37	10316.396	37879.59
11585	160.33	12153.029	37206.203
9178	160.24	11060.087	35830.238
17664	160.16	14586.494	38442.945
13163	160.16	12927.895	34962.371
16330	160.14	13806.093	34840.012
68	160.12	7803.123	34000.457
5770	160.1	9962.209	36372.543
12332	159.97	12654.482	35515.777
477	159.95	7671.235	38315.164
6136	159.87	10282.915	38121.059
5417	159.85	9893.468	34954.047
10933	159.83	11893.322	38361.711
8086	159.76	10562.254	36920.504
5139	159.74	9752.58	39173.961
12289	159.66	12616.332	34862.699
13214	159.66	12980.41	35925.488
15385	159.55	13689.04	37987.227
1210	159.53	8301.352	34210.613
13827	159.53	13229.45	35714.805
310	159.53	7963.877	36555.07
5412	159.49	9888.609	35242.563
3358	159.43	9132.836	34280.27
15378	159.41	13685.933	37893.043
5212	159.32	9899.277	38101.516
10140	159.26	11550.109	36041.078
3323	159.2	9095.054	33744.91
5852	159.16	10114.452	37682.238
13605	159.01	13139.73	38964.648
8978	158.97	11042.238	38777.863
5174	158.84	9750.817	38737.887
3059	158.82	8923.72	35986.578
13579	158.8	13206.633	39328.559
10204	158.78	11540.78	34495.953
13213	158.69	12986.516	35906.066
17900	158.65	14605.685	35558.395
11638	158.61	12090.275	38232.07
3134	158.46	9006.091	34796.133
16008	158.4	13643.341	36024.738
8450	158.38	10795.956	33425.805
12140	158.36	12347.117	34270.023
4061	158.11	9389.05	37135.824
12486	158	12610.668	37679.719
11041	158	11941.688	37219.07
16545	157.96	13873.13	37979.969
1557	157.92	8325.906	39724.914
12317	157.79	12589.924	35268.648
8635	157.77	10815.188	36264.18
381	157.65	7709.846	37546.895
1028	157.65	7983.933	34590.453
10811	157.65	11657.259	39846.086
288	157.63	7839.21	36399.824
10358	157.63	11572.679	33262.066
5322	157.52	9704.715	36663.504
12018	157.5	12435.721	36174.895
4568	157.48	9691.105	36103.156
6176	157.44	10185.199	37664.484
4597	157.42	9531.047	36428.828
8903	157.4	10857.747	40005.371
8888	157.1	10935.561	39654
5708	157.1	9978.985	35473.324
2209	157.04	8826.075	35015.117
7815	157.04	10379.246	39307.734
2314	157.04	8804.285	36688.93
10992	157	11919.737	37686.551
8681	156.98	10947.247	37105.613
4426	156.96	9585.889	34161.316
657	156.85	8063.631	39098.641
14049	156.77	13512.02	33316.465
13633	156.73	13271.062	38737.176
1450	156.73	8290.601	38281.352
15188	156.71	13639.063	39974.645
1932	156.66	8592.591	35081.059
8004	156.54	10720.548	38015.855
9330	156.46	11005.601	33348.371
11981	156.44	12480.224	36858.277
9138	156.25	11182.901	36696.504
12746	156.23	12776.115	38608.633
5470	156.2	9785.79	34608.895
4356	156.14	9334.641	33129.609
12783	156.02	12841.084	37527.527
616	155.93	8022.453	39920.461
8018	155.93	10648.566	37953.527
46	155.89	7783.87	33746.23
910	155.72	8135.679	36175.906
145	155.7	7723.105	34831.922
8218	155.66	10732.093	35237.52
749	155.51	8117.603	38291.055
12782	155.43	12913.991	37509.254
4056	155.28	9447.147	37117.188
575	155.03	7974.261	39657.074
4553	155.01	9498.53	35714.508
16735	154.93	14121.346	39267.82
4429	154.89	9597.616	34204.09
14288	154.84	13464.373	37400.773
1706	154.8	8598.927	38105.809
7932	154.8	10676.23	38977.719
12620	154.76	12558.671	39847.125
10415	154.7	11816.859	33723.711
9969	154.66	11441.746	38701.895
17513	154.66	14245.262	39234.754
5762	154.55	10106.1	36307.785
15936	154.49	13704.136	37126.625
10020	154.47	11465.54	38302.301
7	154.43	7758.667	33078.496
10667	154.4	11835.407	37729.293
14278	154.4	13394.727	37190.41
10003	154.38	11420.144	38460.914
3010	154.36	8866.08	36846.113
3869	154.34	9406.524	39200.078
15314	154.2	13757.118	38210.801
3586	154.15	9129.186	37896.945
11058	154.13	11938.114	36894.605
8353	154.11	10690.616	33739.035
7924	154.05	10563.799	39242.152
5860	153.92	9982.456	37907.984
15093	153.92	13485.806	38819.391
5740	153.69	10070.427	36013.773
10536	153.65	11648.079	35878.469
10651	153.63	11739.543	37572.809
11564	153.61	12275.499	36637.867
8915	153.61	11022.349	39709.258
16197	153.59	13709.526	33487.48
11482	153.55	12175.468	35220.305
2406	153.38	8686.793	37946.461
8418	153.38	10830.798	33123.805
2949	153.32	8964.161	37399.125
13677	153.32	13231.881	37880.637
4577	153.21	9550.354	36189.105
7560	153.17	10462.203	35063.098
3431	153.17	9208.017	35603.98
8907	153.17	11088.99	39859.691
13350	152.96	13107.729	37960.441
12928	152.84	12740.388	34960.184
11469	152.77	12154.597	35001.84
10455	152.75	11758.848	34300.16
2449	152.69	8672.9	38679.129
5171	152.65	9726.774	38921.41
6564	152.59	10547.409	33949.199
15288	152.58	13623.349	38531.863
13808	152.56	13163.782	35931.914
16872	152.54	14167.315	37046.305
485	152.44	7748.762	38457.887
9875	152.44	11290.932	39990.629
3524	152.33	9112.81	36987.5
9697	152.25	11359.346	37439.77
12773	152.25	12763.388	37933.719
4088	151.81	9430.075	36691.07
9849	151.73	11358.826	39553.758
7585	151.68	10474.849	35511.695
4366	151.5	9526.912	33039.816
1971	151.39	8475.632	34195.008
13626	151.23	13275.468	38680.363
892	151.08	8074.313	36229.488
17449	151.06	14210.465	38005.172
2292	150.97	8661.37	36326.332
7549	150.76	10545.68	34863.828
12955	150.7	12810.204	34399.043
2573	150.66	9034.528	40010.313
11246	150.55	11855.598	34211.77
16501	150.53	13938.056	37524.5
10924	150.45	11906.756	38497.086
10615	150.45	11721.504	36987.723
12266	150.35	12587.889	34316.227
11244	150.33	11851.78	34180.898
4014	150.26	9398.054	37655.891
12909	150.2	12730.218	35532.453
13877	150.16	13331.252	34796.871
12899	149.91	12912.43	35679.277
10852	149.91	11888.661	39464.578
16508	149.8	13938.749	37590.773
541	149.76	7791.725	39131.59
16264	149.7	13813.245	33829.328
15265	149.45	13643.604	39041.66
7974	149.45	10756.109	38582.492
16180	149.45	13600.716	33524.133
10377	149.42	11667.328	33078.531
17965	149.38	14571.355	34741.344
7528	149.34	10504.323	34652.934
5140	149.22	9849.076	39179.938
5669	149.2	10092.144	34665.793
2872	149.15	8853.192	38368.844
197	149.09	7656.499	35393.215
6165	149.07	10187.797	37803.594
5542	149.05	9775.433	33186.43
3836	149.03	9417.426	39514.605
9501	148.82	11396.39	35011.898
8049	148.76	10698.366	37431.043
1451	148.69	8359.269	38310.535
9193	148.57	11149.028	35731.727
7896	148.42	10728.312	39364.398
2553	148.36	8847.355	39800.789
11505	148.27	12147.567	35699.676
13589	148.13	13259.757	39155.66
16332	148.02	13849.828	34856.691
1352	148.02	8354.778	36604.816
8782	147.88	10776.575	38566.484
13357	147.84	13082.403	38098.289
11832	147.79	12406.021	39035.406
15930	147.79	13696.129	37056.051
15438	147.75	13693.626	37202.172
5912	147.69	10073.468	38834.68
11784	147.52	12386.619	39740.07
88	147.23	7698.766	34218.801
3599	147.06	9209.7	38094.844
1485	147.06	8350.131	38733.359
4471	147	9638.256	34832.316
13106	146.98	13023.703	34167.961
14112	146.87	13525.166	34238.43
818	146.79	8075.771	37287.188
10777	146.58	11809.474	39423.629
10610	146.56	11699.933	36878.664
18042	146.39	14532.298	33420.133
8099	146.39	10594.695	37017.434
824	146.35	7998.894	37079.152
16773	146.25	14019.506	38627.551
1002	146.18	8084.373	34670.406
2334	146.14	8641.802	36935.316
13947	146.1	13148.842	33554.266
10799	146.08	11764.844	39661.066
10307	145.91	11447.826	33907.004
16085	145.89	13650.519	34880.824
8676	145.83	10799.841	37058.047
9727	145.78	11405.692	37774.656
1330	145.74	8320.047	36303.559
12261	145.55	12616.874	34226.23
671	145.12	8162.523	38719.883
1293	145.11	8405.447	35456.609
8699	145.09	10840.337	37267.773
5639	144.84	10102.62	34069.156
3475	144.84	9184.529	36300.57
11651	144.76	12271.212	38546.16
9630	144.76	11232.812	36499.727
1064	144.72	8044.792	33851.09
3730	144.49	9069.538	39058.258
15160	144.45	13554.952	39838.789
3025	144.42	8978.082	36473.535
17062	144.38	14037.451	34002.547
4274	144.32	9296.288	34129.258
11545	144.22	12131.863	36256.938
18072	144.05	14498.25	33084.023
6103	144.05	10266.747	38318.434
14074	143.94	13552.225	33686.137
13905	143.77	13349.991	34346.395
7794	143.75	10502.892	39001.621
1372	143.75	8207.624	36963.258
8553	143.71	10929.388	34881.27
1456	143.71	8367.894	38412.832
8910	143.61	11013.919	39935.102
8380	143.57	10760.052	33480.227
7972	143.5	10713.528	38557.715
3612	143.46	9271.704	38389.301
5405	143.46	9771.615	35108.941
11488	143.32	12183.88	35267.32
3073	143.21	8964.126	35793.824
599	143.21	7918.768	39964.039
3511	143.06	9069.766	36743.895
10846	142.98	12039.156	39680.332
1318	142.88	8315.021	36041.309
9286	142.81	11083.534	34240.09
207	142.6	7703.887	35471.91
8598	142.5	10791.934	35388.945
1518	142.39	8237.373	39270.242
17501	142.33	14273.212	38972.613
10526	142.33	11758.508	35613.871
11127	142.19	12006.614	35975.547
5385	142.06	9809.192	35486.246
17794	142.06	14503.452	36949.34
3860	142.06	9348.119	39379.004
225	141.91	7696.466	35660.203
10721	141.79	11820.532	38471.793
1259	141.77	8246.805	34978.164
15082	141.54	13500.578	38615.652
13335	141.5	13012.957	37742.332
332	141.45	7711.202	36853.637
10896	141.41	11883.56	39082.934
14096	141.29	13524.085	34060.523
8150	141.28	10591.106	35988.363
17028	141.24	14104.224	34507.02
16982	141.18	14055.797	35397.809
15405	141.08	13758.945	37569.926
779	141.08	8152.485	37792.836
13072	140.97	13044.605	33560.703
13461	140.89	12962.573	39078.859
3921	140.87	9423.881	38412.289
5629	140.82	10084.69	33945.363
5190	140.72	9738.639	38322.613
11734	140.59	12261.57	39328.168
4228	140.59	9377.374	34778.586
9251	140.24	11059.929	34713.902
7951	140.2	10640.92	38919.965
5100	139.65	9800.15	39899.398
3239	139.61	8889.719	33354.078
16709	139.61	14024.595	39443.98
11958	139.51	12440.593	37321.145
574	139.4	7807.164	39625.871
1429	139.21	8236.651	38026.891
1865	139.19	8470.945	35756.699
12991	138.96	12902.343	33773.406
1252	138.92	8315.882	34880.543
1339	138.82	8226.166	36416.379
11191	138.77	11914.085	34778.633
1950	138.77	8454.621	34712.598
4278	138.61	9353.926	34163.336
1580	138.34	8514.238	39865.23
7855	138.29	10477.919	39869.891
3372	138.21	9063.965	34543.465
5506	138.21	9767.254	33879.508
13250	137.94	12956.683	36516.773
9068	137.71	11095.213	37623.156
10640	137.71	11839.583	37439.879
10283	137.56	11492.54	34444.73
9713	137.52	11387.183	37529.07
1203	137.12	8232.304	34126.551
11853	137.08	12355.423	38503.051
8003	137.04	10678.807	37997.543
4326	136.91	9470.839	33636.566
3195	136.75	8968.551	34068.598
11800	136.62	12481.932	39280.359
12053	136.6	12368.024	35483.078
13384	136.56	12991.756	38574.742
12529	136.45	12647.414	38130.543
4389	136.31	9574.237	33526.324
592	136.14	7680.92	39852.953
275	136.05	7721.126	36221.555
124	135.99	7979.201	34654.672
8189	135.95	10619.656	35462.469
10406	135.89	11718.955	33502.816
104	135.64	7773.907	34381.477
16416	135.61	13923.472	36183.465
15310	135.61	13701.772	38539.66
1290	135.41	8288.562	35345.129
11368	135.4	12162.91	33600.496
140	135.34	7783.733	34748.703
8860	135.3	10811.177	39486.781
89	135.3	7718.457	34218.902
9142	135.22	11064.656	36431.125
120	135.2	7875.875	34575.684
5973	135.18	9982.024	39639.516
5697	135.17	9994.13	35244.457
1837	135.13	8497.532	36105.609
17197	135.07	14248.189	33983.785
9766	135.03	11388.228	38538.922
17860	135.01	14559.174	35980.898
11075	134.95	11873.429	36593.125
8255	134.86	10746.609	34308.902
13030	134.76	12822.936	33167.109
5749	134.69	10030.546	36088.336
11732	134.13	12171.498	39323.902
13552	134.09	13186.302	39674.82
11819	133.94	12299.732	39244.09
9256	133.81	11094.867	34468.82
8639	133.77	10910.244	36369.512
3526	133.77	9239.206	37046.105
6377	133.56	10146.154	34520.547
9934	133.13	11469.435	39170.234
4243	133.13	9349.346	34729.559
10290	133.06	11514.188	34045.738
14024	133.04	13341.819	33081.813
17059	132.98	14028.624	34257.496
13274	132.46	12988.98	37024.211
5554	132.29	9884.508	33312.535
17440	132.04	14307.206	37915.07
5397	132.04	9797.176	35327.793
16389	132.04	13916.648	35641.172
1255	131.91	8311.029	34939.457
12500	131.89	12682.419	37846.008
13192	131.83	12968.465	35527.48
12194	131.74	12699.179	33049.203
10439	131.64	11763.354	34059.5
4240	131.6	9334.715	34672.965
12687	131.53	12792.753	39240.164
9794	131.37	11261.918	38928.434
7670	131.28	10512.165	36705.238
15119	131.03	13550.265	39140.438
8886	131.01	10919.681	39639.074
4490	131.01	9573.517	35179.684
816	130.97	8050.923	37270.957
11107	130.91	12013.207	36312.699
17962	130.89	14495.383	34711.594
7543	130.76	10529.717	34746.074
1589	130.7	8517.849	39635.395
18071	130.64	14490.277	33071.055
16355	130.17	13874.555	35080.938
439	129.99	7934.757	38198.152
17311	129.97	14271.354	35607.059
3154	129.94	9006.189	34473.27
13042	129.9	12926.957	33138.281
2395	129.69	8678.923	37836.477
9980	129.53	11559.327	38479.305
672	129.19	8181.242	38732.625
13160	129.13	13125.6	34932.328
11501	129.06	12139.654	35555.879
3731	129	9187.137	39105.789
4259	128.63	9349.425	34597.82
13430	128.63	12926.663	38837.723
4173	128.61	9281.865	35456.887
2988	128.58	9043.192	36915.293
16309	128.38	13849.944	34535.77
10194	128.37	11567.661	34679.035
2851	128.14	8898.986	38795.656
3610	128.1	9076.916	38351.465
5468	127.98	9842.34	34598.285
18045	127.96	14547.991	33431.895
9932	127.91	11581.153	39131.285
1260	127.83	8227.241	35004.961
10699	127.52	11637.186	38186.125
11919	127.43	12414.606	37797.895
16227	127.24	13929.69	33132.719
9414	127.08	11279.332	33569.078
505	126.99	7790.14	38642.992
1457	126.7	8237.055	38459.395
13243	126.57	13056.51	36459.789
5884	126.34	10019.11	38413.207
2962	126.3	8861.968	37244.461
13415	126.26	12937.359	38774.762
8794	126.12	10796.717	38803.121
8092	125.95	10650.951	36972.574
13467	125.89	13077.828	39139.34
267	125.78	7671.587	36131.68
17309	125.74	14222.144	35574.512
8070	125.55	10721.739	37215.867
2515	125.53	8720.722	39472.352
17879	125.49	14465.209	35632.465
596	125.34	7771.336	39933.902
3237	125.3	8857.908	33634.703
9421	125.22	11287.451	33752.031
17969	125.15	14621.024	34496.699
10951	125.11	12017.605	38192.445
1477	125.05	8248.013	38680.266
12941	124.82	12860.643	34909.973
12373	124.73	12541.381	36010.996
8419	124.65	10807.211	33158.164
115	124.63	7884.888	34558.945
8343	124.59	10587.908	33962.215
2950	124.38	8861.059	37400.43
13000	124.27	12711.63	33636.242
14042	124.08	13434.04	33098.586
7917	123.94	10663.767	39177.746
17836	123.92	14519.882	36422.551
17404	123.86	14331.466	37268.945
3899	123.81	9326.344	38677.43
396	123.6	7954.755	37687.563
1273	123.48	8359.207	35132.023
8743	123.35	10941.824	37918.035
1816	123.04	8483.161	36240.328
5927	122.91	10112.596	39019.324
4237	122.79	9370.497	34641.254
14240	122.64	13433.164	36358.875
4581	122.6	9539.402	36219.543
9042	122.54	11056.828	37850.992
13137	122.27	12926.684	34756.602
16424	122.18	13815.223	36312.414
5785	122.14	10057.183	36521.242
6157	122.1	10145.662	37729.141
7737	122.1	10556.329	37842.781
9615	121.99	11409.313	36189.891
5696	121.93	10130.134	35237.863
5989	121.68	10252.576	39779.508
1854	121.64	8465.294	35975.93
14183	121.59	13551.18	35651.477
11177	121.3	11906.97	34940.84
12187	121.24	12488.762	33085.145
7591	121.22	10496.842	35676.32
16265	120.99	13832.601	33868.453
13204	120.93	12922.071	35767.523
12520	120.92	12678.734	38057.395
5172	120.65	9876.797	38685.934
13016	120.59	12891.329	33258.641
10113	120.51	11513.959	36699.137
9479	120.46	11235.798	34624.246
16933	120.42	14182.194	36357.949
6353	120.42	10192.107	35059.145
9103	120.4	11064.186	37100.02
2225	120.32	8773.329	35340.598
9668	120.23	11247.883	37046.105
13231	120.17	13114.674	36149.492
10974	120.07	11880.331	38064.926
2446	119.84	8697.2	38672.977
8790	119.34	10974.937	38749.637
18051	119.08	14500.354	33211.023
5933	119.08	10044.537	39078.402
5985	118.88	10122.45	39956.129
11282	118.83	11901.609	33796.77
7719	118.65	10367.888	37354.738
356	118.64	7804.591	37079.793
11414	118.58	12091.72	34249.336
4645	118.56	9522.548	36989.047
2084	118.48	8703.618	33071.547
11002	118.46	11902.362	37538.977
11495	118.41	12164.498	35431.535
4974	118.39	9592.94	37849.035
12554	118.37	12672.851	38592.199
16786	118.33	14013.025	38157.508
10820	118.08	12055.648	39847.039
[truncated: 3,365 more rows]
