# Supplementary material for: Insights on the Control of Yeast Single-Cell Growth Variability by Members of the Trehalose Phosphate Synthase (TPS) Complex
Source: Front Cell Dev Biol. 2021 Jan 28;9:607628. doi: 10.3389/fcell.2021.607628 (PMC7876269; doi:10.3389/fcell.2021.607628)
Supplement: Supplementary file 2 [file Data_Sheet_1.ZIP › final_code/input_datasets/BY4741_1_Ntd_TSL1_t2.csv]

Id	Area (µm²)	Centre X Position (µm)	Centre Y Position (µm)
11446	4489.37	14082.641	36030.105
9868	319.51	13201.996	39898.43
8352	261.91	12646.514	40384.367
14132	215.03	15542.471	38005.773
6670	210.34	11923.104	39182.199
12854	189.01	14783.315	34981.984
13374	184.03	15219.714	38286.988
12497	175.28	14408.273	40104.215
4977	164.86	10974.287	37743.363
13517	155	15224.647	35501.668
6026	146.13	11801.154	39176.48
5224	145.27	11354.302	39734.336
5402	144.2	11381.317	37431.926
9487	143.74	12944.251	36064.902
9840	140.87	13178.698	39356.293
2660	140.56	10216.124	36456.227
5322	140	11385.688	38639.328
8354	132.82	12618.711	40498.324
2212	128.94	9982.782	36574.559
5867	127.65	11517.318	39124.957
439	127.54	8731.252	39132.523
14000	127.52	15618.111	39891.477
3800	125.47	10609.281	36933.594
7468	124.61	12105.242	33570.066
6816	124.55	12142.176	39719.32
145	122.85	9012.05	35891.637
2098	121.35	10095.637	38873.438
1473	121.16	9534.411	36745.57
6233	120.28	11722.069	35523.262
12126	119.59	14202.01	34004.367
3880	119	10708.627	38166.477
3296	118.81	10531.451	33865.43
2662	118.71	10182.794	36477.633
995	118.4	9311.736	36391.809
11560	117.1	14094.83	36783.355
5107	116.35	11145.151	39469.746
4918	116.07	11154.864	36607.039
12735	115.89	14763.11	36431.242
6541	114.86	12000.872	37148.707
2656	114.34	10284.423	36403.234
4198	113.75	10837.681	38648.402
12243	112.89	14572.935	34943.785
1582	112.26	9595.36	34473.199
14280	112.05	15685.252	35955.953
12516	110.82	14601.03	40250
4207	110.8	10771.687	38386.867
708	109.94	9097.955	37272.699
993	109.31	9407.638	36358.68
965	109.12	9309.933	35783.066
1693	108.9	9692.476	35188.078
4127	107.91	10968.425	39294.273
195	107.68	8769.788	36577.012
5207	107.45	11331.621	39868.316
13837	107.24	15275.802	38793.09
10265	107.07	13382.069	37290.203
4074	106.11	10860.139	39826.688
8212	105.86	12298.169	38657.867
4151	105.07	10777.436	38919.324
1385	104.67	9566.944	38056.305
864	103.79	9205.485	34059.738
230	103.14	8741.582	37027.594
9539	102.81	13057.852	34913.293
10743	102.49	13966.452	40133.895
4118	102.49	10772.183	39157.766
8675	102.28	12664.862	36596.102
5705	101.65	11591.813	36250.664
1145	101.51	9385.729	39170.273
7068	101.3	12095.387	37025.469
530	101.23	8777.412	40092.371
1481	101.09	9628.431	36543.984
3885	100.71	10648.192	38229.223
13528	100.08	15078.986	35151.68
12154	99.54	14570.114	33946.207
1201	99.44	9462.879	40001.207
5485	99.06	11244.73	35870.055
4167	98.76	10809.094	38680.5
2637	98.68	10190.866	36176.977
19	98.51	8902.408	33839.262
766	98.49	9060.74	36496.387
5250	98.45	11399.059	39615.453
2963	98.39	10366.98	39072.098
10425	98.39	13644.93	33694.129
5119	98.07	11028.306	39697.18
5057	97.32	10994.046	38870.422
13289	97.15	15100.432	40107.723
14259	96.97	15545.479	36631.648
8232	96.94	12435.713	38974.262
9408	96.69	13100.78	38229.188
14252	96.63	15551.92	36849.43
5163	96.57	11019.503	40366.688
11903	95.94	14356.121	37740.078
6968	95.04	12172.088	38479.926
2508	95.02	10139.925	34123.855
4361	94.73	10962.647	36162.883
10103	94.62	13477.027	39670.297
718	94.48	9149.284	37186.199
2247	94.48	9963.814	35524.895
6103	93.95	11694.505	38219.379
8550	93.85	12492.554	38485.004
5665	93.53	11467.145	34758.84
13420	93.43	15240.395	36925.109
3110	92.88	10458.123	36468.555
6518	92.88	11882.236	36362.852
9965	92.78	13343.774	40356.883
12226	92.59	14465.568	34519.434
7460	92.15	12155.561	33695.305
11771	92.11	14190.837	40306.605
150	92.11	8828.038	35990.316
8649	92.01	12575.889	37184.637
1455	91.86	9473.466	36743.105
6037	90.92	11726.24	39094.57
7019	90.48	12197.806	37534.887
11737	90.48	13989.567	39783.715
4828	90.43	11051.987	34805.055
3877	90.27	10746.367	38012.578
1871	89.97	9784.198	38523.328
13031	89.75	15043.933	35980.031
13190	89.58	14882.047	40199.031
10633	89.33	13645.119	38563.262
296	89.28	8913.603	37691.113
6421	89.24	11966.349	34355.645
4252	89.1	10842.699	37881.906
5377	88.95	11256.033	37721.617
2274	88.68	9926.104	35144.934
6526	88.64	11929.94	36695.164
12486	88.36	14529.573	39793.285
9433	88.09	12911.312	37604.898
10744	87.95	13909.651	40145.258
12766	87.67	14804.667	35812.328
9070	87.67	12789.188	37353.125
12962	87.59	14896.071	34875.672
7127	87.46	12070.638	35755.57
10716	87.19	13563.937	40248.781
10649	87.13	13681.643	38837.301
4470	87.04	10959.445	35005.168
11722	86.9	14071.992	39606.063
6563	86.77	12001.202	37703.199
8309	86.61	12415.276	39986.941
6073	86.46	11664.126	38549.027
2959	86.25	10415.354	38991.422
12646	86	14706.146	37994.383
13916	85.98	15341.465	40084.969
2991	85.91	10345.94	38604.719
6553	85.64	11999.931	37609.027
8251	85.54	12346.365	39196.793
6255	85.14	11733.43	35013.73
8898	85.08	12791.567	34190.902
1440	84.74	9664.939	37105.68
4271	84.74	10848.574	37851.664
4387	84.64	10851.849	35805.461
13659	84.6	15353.828	36374.168
5968	84.55	11516.411	40401.652
665	84.35	9163.212	37875.805
11890	84.34	14296.18	38138.742
5551	84.28	11371.817	33706.387
295	84.24	8742.005	37689.715
2994	84.22	10533.14	38655.871
5902	84.12	11483.63	39567.09
12410	84.01	14510.922	38212.367
10604	84.01	13557.659	38119.293
10364	83.8	13491.209	35051.137
12773	83.59	14644.029	35660.867
13635	83.53	15329.377	35805.656
6292	83.19	11827.825	34029.313
5753	83.13	11466.147	37223.965
13841	83.09	15436.522	38855.34
12612	82.98	14744.87	38800.813
10496	82.98	13714.193	35777.539
11116	82.98	13842.688	34723.668
12558	82.82	14705.099	40003.02
10691	82.82	13632.188	39744.684
4857	82.8	11081.115	35333.805
13711	82.57	15290.872	36719.785
10860	82.44	13971.892	38586.152
5683	82.29	11429.341	35487.23
13056	82.19	15018.928	36735.492
2703	82.15	10324.222	37115.656
8230	81.83	12390.775	38898.992
12685	81.75	14832.585	37273.242
14355	81.64	15483.026	34423.129
5471	81.5	11315.431	36366.094
8227	81.41	12332.897	38766.773
13438	81.39	15260.94	36580.316
8514	81.29	12544.95	38744.836
6243	80.91	11760.207	35436.871
9753	80.87	13295.915	37133.848
11266	80.72	14043.319	35213.496
1953	80.66	9783.78	39699.477
101	80.62	8965.75	35261.668
9345	80.51	13059.18	39777.852
13292	80.51	15205.47	39827.457
784	80.49	9218.233	36188.598
6408	80.41	12026.544	33989.449
8974	80.22	12754.417	35317.488
3741	79.97	10600.324	35613.691
4141	79.7	10914.945	39113.738
6679	79.53	11940.94	39322.438
12533	79.45	14688.892	40351.699
12457	79.18	14585.803	39209.316
9100	78.99	12699.448	37808.598
5477	78.92	11203.764	36178.93
746	78.78	9076.4	36902.414
14312	78.65	15675.145	35417.906
12365	78.57	14485.571	37573.656
6921	78.53	12131.413	38966.117
4007	78.46	10643.119	39864.188
10582	78.42	13629.944	37712.039
6006	78.38	11701.008	39682.613
862	78.34	9234.299	34308.188
8910	78.28	12714.134	34366.074
12807	78.25	14645.81	35316.391
10767	78.02	13925.014	39848.152
12376	77.82	14437.407	37687.398
8747	77.69	12483.956	35669.652
2929	77.65	10414.101	39541.363
11707	77.61	14168.006	39306.535
4338	77.54	10749.236	36286.574
1495	77.5	9537.97	36228.711
4803	77.38	10977.302	34372.898
1111	77.31	9266.87	38729.727
9802	77.17	13316.903	38594.375
9750	77.06	13172.554	37029.766
12341	77.04	14568.719	37241.266
2619	76.69	10228.029	35510.086
6780	76.69	12219.159	40469.145
9156	76.62	12804.811	39328.906
11725	76.48	14125.348	39644.512
2824	76.41	10142.334	39527.98
10759	76.31	13950.287	40004.27
186	76.25	8938.365	36494.992
5536	76.14	11275.557	34452.469
11983	75.99	14338.34	36506.93
7992	75.93	12283.697	35113.754
13664	75.85	15273.22	36444.121
1615	75.83	9845.031	33550.293
2955	75.81	10529.105	39252.977
2180	75.7	10085.779	37220.09
4010	75.62	10710.597	39894.266
4754	75.62	11093.073	33647.992
13059	75.53	14986.725	36767.117
8935	75.51	12743.196	34756.867
13794	75.49	15473.133	37914.547
11984	75.45	14188.576	36517.82
11829	75.43	14370.568	39366.02
6456	75.34	11990.564	35316.355
14070	75.3	15628.763	38234.629
3566	75.22	10695.943	34154.754
9735	75.16	13181.816	36687.965
8517	74.93	12659.266	38766.457
1504	74.89	9568.883	36077.695
264	74.84	8847.218	37284.754
8305	74.8	12371.264	39935.898
6562	74.78	11939.328	37654.234
5669	74.72	11523.639	34903.168
14007	74.59	15595.177	39771
12519	74.57	14516.798	40351.934
14291	74.36	15554.905	35621.176
6217	74.34	11762.267	35927.742
10653	73.94	13690.203	38960.391
6716	73.78	11835.189	39864
8415	73.76	12581.664	39377.523
5116	73.36	11002.459	39646.176
9191	73.36	12753.135	39722.816
12041	73.32	14340.899	35164.008
2690	73.32	10118.451	36717.215
9005	73.29	12881.215	35830.387
13037	73.23	14957.568	36144.938
9440	73.21	12983.52	37530.199
9535	73	12996.039	34841.305
2897	73	10383.361	40243.258
9468	72.73	12936.122	36388.188
6036	72.71	11763.352	39082.316
2854	72.71	10174.983	40088.535
8215	72.65	12314.385	38662.375
8264	72.63	12359.295	39448.18
4089	72.62	10884.768	39762.48
10182	72.58	13492.8	38418.559
12485	72.56	14602.889	39724.563
1216	72.56	9327.288	40395.23
1022	72.52	9457.701	36952.813
6433	72.52	11875.798	34654.68
14106	72.46	15666.234	38143.559
4522	72.35	10823.539	34741.453
12348	72.21	14543.036	37382.813
5721	72.19	11463.771	36573.465
13276	72.14	15067.498	40273.32
12329	72.12	14498.333	36883.512
10327	72.06	13502.253	35890.145
6367	72.02	12004.746	33533.84
4028	72	10722.293	40232.016
10712	71.96	13643.849	40173.293
13836	71.91	15250.21	38782.301
5876	71.85	11405.96	39252.59
10544	71.73	13676.275	36962.109
12508	71.73	14616.344	40132.129
1013	71.7	9327.968	36752.531
8244	71.66	12457.78	39149.836
13329	71.6	15099.408	39464.254
3455	71.49	10641.796	33582.578
458	71.49	8918.321	39393.953
9727	71.47	13137.848	36597.949
13189	71.47	14952.821	40194.813
2921	71.45	10383.574	39713.039
2995	71.35	10479.545	38656.68
316	71.24	8800.719	37797.73
3808	71.24	10646.136	37122.699
13509	71.05	15117.715	35643.668
52	70.85	8708.295	34549.91
6686	70.82	11945.885	39385.543
12343	70.68	14500.57	37257.555
1004	70.62	9259.326	36617.211
10903	70.59	13814.861	38063.07
13815	70.59	15465.564	38448.016
12504	70.53	14510.786	40104.355
1461	70.3	9511.972	36804.625
7100	70.28	12091.894	35999
4342	70.26	10762.426	36343.867
7069	70.13	12158.985	37021.102
10219	70.11	13448.739	37973.051
6925	70.07	12207.27	38691.512
3870	69.99	10702.687	37891.285
5427	69.97	11203.414	37167.984
13879	69.95	15375.692	39612.586
13136	69.95	14916.041	39071.441
4802	69.92	11003.87	34372.324
3997	69.76	10593.61	39724.324
44	69.65	8712.422	34401.453
4990	69.59	11048.34	37970.949
5388	69.55	11202.797	37854.188
6976	69.44	12061.915	38298.043
5474	69.4	11397.911	36115.848
1993	69.28	9720.154	40195.777
1062	69.28	9269.871	37805.727
11685	69.25	13981.527	38873.715
739	69.17	9098.783	36814.008
10629	69.02	13684.68	38477.223
6633	69.02	11933.769	38630.668
11054	68.98	13900.747	36681.449
11763	68.94	13996.843	40398.59
2702	68.94	10120.998	37107.34
7465	68.94	12097.601	33534.684
10552	68.88	13707.568	37113.234
697	68.81	9202.13	37427.113
5403	68.81	11216.545	37459.848
12991	68.81	15044.162	35463.691
8459	68.73	12630.455	39012.813
3910	68.71	10705.976	38653.508
13611	68.67	15291.289	35215.285
5268	68.67	11232.672	39026.109
9200	68.63	12731.612	39844.172
805	68.61	9198.064	35750.797
3913	68.58	10754.503	38675.902
1084	68.58	9293.585	38195.105
553	68.54	9053.877	40279.961
8326	68.52	12282.734	40314.563
12628	68.44	14694.039	38509.992
9237	68.44	12749.381	40252.145
10218	68.33	13469.97	37959.742
7037	68.33	12143.916	37353.309
13147	68.33	14906.004	39298.207
10412	68.29	13373.6	33761.426
12375	68.23	14618.956	37667.535
2192	68.21	10075.362	36773.637
1471	68.19	9655.243	36709.391
11868	68.19	14282.544	38627.59
11730	68.15	14189.215	39663.695
9077	68.12	12717.962	37541.488
5854	68.12	11502.587	38961.371
5952	68.08	11445.459	40049.191
8308	68.04	12338.403	39971.23
8884	68	12878.028	33726.453
481	67.94	8928.176	39564.594
1788	67.92	9851.492	37096.375
11695	67.91	14078.964	39105.926
496	67.91	8761.625	39754.246
5260	67.91	11270.035	39189.48
13422	67.85	15083.114	37012.348
8885	67.85	12713.36	33744.004
10263	67.83	13433.759	37235.711
14274	67.79	15582.974	36564.93
10316	67.77	13383.475	36366.387
5176	67.77	11399.465	40361.742
2912	67.75	10381.392	39937.051
8125	67.75	12295.079	37757.449
10154	67.75	13433.722	39051.301
9438	67.69	13017.657	37509.258
654	67.52	9242.059	38228.867
11605	67.5	14116.348	37171.336
12613	67.48	14815.953	38522.129
9566	67.45	13111.905	34193.34
10509	67.37	13705.372	36144.074
1763	67.35	9756.813	36556.84
5731	67.29	11557.061	36892.691
9599	67.23	13114.112	33557.328
13266	67.22	15063.887	40160.281
3890	67.2	10574.397	38392.66
1786	67.16	9781.345	36974.344
9437	67.14	13108.138	37455.715
12595	67.06	14768.117	39071.246
949	67.04	9295.751	35589.848
3923	67.02	10574.28	38807.945
5232	66.99	11388.484	39544.508
357	66.97	8750.981	38192.508
8340	66.93	12436.73	40488.328
218	66.83	8731.361	36965.281
13427	66.64	15211.772	36818.254
6623	66.64	11855.226	38497.805
4476	66.62	10916.844	35036.652
7455	66.62	12251.828	33994.441
13036	66.6	14993.31	36137.289
11261	66.53	14015.634	34920.227
443	66.49	8918.9	39167.809
8158	66.41	12385.373	38267.949
13486	66.33	15192.117	35942.469
1820	66.32	9794.173	37730.965
1899	66.32	9704.69	39008.324
529	66.28	8793.955	40090.188
4146	66.24	10905.764	38840.004
11765	66.24	14126.368	40421.52
237	66.2	9019.298	37114.855
6613	66.12	11882.026	38384.629
7165	66.1	12180.84	35138.316
14295	66.09	15672.547	35677.672
11831	66.09	14322.932	39367.105
2857	66.05	10227.801	40139.871
112	66.03	8748.09	35422.445
9744	66.03	13317.404	36877.551
853	66.03	9074.43	34585.555
75	66.01	8713.103	34961.445
14129	65.97	15688.556	37981.512
9448	65.93	13102.395	37095.469
8058	65.93	12407.833	36410.496
1938	65.93	9742.261	39499.523
7081	65.89	12164.652	36562.434
9467	65.89	13057.267	36378.883
12491	65.89	14449.031	39987.172
6137	65.88	11754.832	37601.328
2297	65.82	9918.901	34830.535
12952	65.8	14985.807	34453.055
13439	65.78	15142.903	36260.68
6168	65.7	11827.334	36932.473
5195	65.68	11385.739	40228.719
2216	65.66	10027.351	36358.105
13639	65.66	15288.944	35911.227
9963	65.63	13476.412	40327.027
2941	65.61	10341.751	39336.516
8296	65.59	12400.626	39783.324
3898	65.55	10636.705	38521.66
6023	65.51	11621.848	39153.699
11839	65.49	14208.795	39006.59
584	65.49	9100.457	39874.434
9436	65.49	13032.708	37444.473
533	65.43	8898.517	40192.281
921	65.42	9341.198	34544.77
8533	65.4	12514.126	38417.414
630	65.26	9079.427	38890.77
5285	65.24	11250.098	38882.891
10637	65.09	13695.065	38622.156
6991	64.84	12057.048	37984.219
4840	64.84	11031.497	35071.879
4788	64.84	11015.344	34182.953
6422	64.84	11894.323	34392.793
851	64.82	9153.22	34517.785
2194	64.82	9964.159	36609.93
13130	64.82	14898.869	38908.547
12722	64.82	14684.121	36753.875
170	64.8	9011.671	36350.156
4056	64.8	10788.853	40135.957
14094	64.8	15635.186	38094.434
13231	64.76	15205.62	40344.273
551	64.73	8921.079	40467.984
2782	64.73	10223.817	38862.176
11743	64.73	14168.593	39847.941
757	64.71	9152.791	36734.09
1683	64.71	9713.733	34960.289
8939	64.67	12774.243	34812.531
11220	64.67	14171.351	34116.434
6773	64.65	12113.812	40399.445
5493	64.65	11365.609	35456.969
1877	64.63	9882.797	38624.648
12701	64.59	14655.988	36915.285
5873	64.57	11547.162	39190.09
196	64.57	9032.799	36586.516
5325	64.55	11308.448	38352.801
2972	64.53	10517.915	38901.52
6994	64.48	12244.009	37730.969
12051	64.48	14209.848	34835.836
5495	64.44	11347.289	35576.41
9150	64.34	12710.419	39285.84
10312	64.32	13336.283	36330.391
6509	64.29	11904.794	35881.051
9957	64.29	13245.87	40500.438
1398	64.23	9603.615	37929.453
7192	64.17	12240.242	34172.734
11268	64.13	14075.099	35234.414
1204	64.06	9371.006	40037.281
3046	63.96	10349.146	37845.84
14183	63.94	15605.015	37410.668
482	63.83	8915.88	39567.051
778	63.79	9175.045	36383.547
11801	63.79	14300.722	39991.484
466	63.77	8774.069	39501.801
2949	63.77	10428.15	39427.348
49	63.63	8914.23	34447.563
6674	63.63	12005.518	39223.934
14319	63.63	15507.799	35189.969
8923	63.62	12718.784	34571.551
14270	63.6	15566.538	36483.348
1583	63.58	9497.318	34193.059
9276	63.56	12731.137	40517.211
6457	63.56	11991.994	35346.449
7990	63.52	12442.588	35047.207
555	63.52	9233.051	40312.547
14290	63.48	15590.24	35926.375
10278	63.46	13435.201	37042.824
6779	63.39	12223.702	40453.574
5397	63.37	11203.819	37653.008
11243	63.29	14176.455	34628.391
1332	63.29	9480.72	38783.555
8791	63.23	12532.001	34698.816
10762	63.19	13805.806	40046.625
10520	63.16	13691.875	36546.266
4191	63.06	10832.866	38551.797
913	63.04	9336.722	34269.605
13513	63	15260.532	35758.457
14073	63	15678.478	38268.863
2541	63	10147.511	34623.684
2903	63	10535.858	40088.898
7177	62.98	12156.074	34883.867
4303	62.98	10939.024	37172.992
10293	62.93	13474.99	36633.789
9783	62.93	13204.294	38138.441
5912	62.87	11395.181	39633.719
11546	62.85	14070.87	36439.027
4561	62.77	10939.488	34433.164
42	62.64	9025.985	34370.324
11582	62.64	14085.902	36865.426
8906	62.58	12770.92	34313.566
9282	62.58	13113.412	40280.461
6803	62.54	12126.062	40088.098
5604	62.54	11497.748	33597.324
11068	62.54	13831.497	36302.148
5127	62.52	11105.909	39757.109
9470	62.5	13089.584	36414.152
13343	62.5	15082.298	39083.902
12609	62.49	14767.541	38736.355
13572	62.35	15387.627	33854.723
6012	62.35	11621.686	39519.828
14062	62.27	15684.172	38402.094
6263	62.24	11801.883	35123.895
5372	62.16	11277.488	37969.648
12993	62.06	14985.168	35550.539
11537	62.06	14123.966	36289.227
9429	62.06	13059.847	37846.555
1489	62.05	9495.425	36110.441
9765	62.05	13282.816	37542.402
12532	62.03	14668.289	40332.773
7996	62.01	12306.214	35217.758
6800	61.97	12190.118	40033.363
5812	61.93	11604.994	38494.16
12307	61.91	14548.167	36479.801
5443	61.91	11399.647	36799.629
12625	61.89	14631.851	38445.047
5703	61.87	11401.595	36200.254
6823	61.83	12154.398	39490.727
5661	61.82	11606.155	34705.594
8617	61.82	12542.712	37699.898
3881	61.8	10688.078	38180.938
786	61.74	9121.102	36238.016
3911	61.64	10719.095	38655.977
2022	61.62	9945.678	40421.57
8776	61.62	12602.488	35046.402
2080	61.62	9938.31	39214.547
11768	61.59	14000.546	40517.504
1810	61.59	9898.672	37533.094
9872	61.53	13215.373	39947.746
6930	61.49	12224.07	38731.316
13389	61.45	15066.583	38163.363
9602	61.45	12978.392	33567.258
7171	61.43	12152.671	34982.828
5896	61.41	11579.284	39511.586
6892	61.41	12249.889	39069.605
2029	61.39	10058.099	40132.941
9364	61.36	12942.227	39201.52
9548	61.36	12994.079	34729.426
2068	61.34	10083.092	39547.895
6993	61.34	12130.315	37709.355
1220	61.32	9335.121	40419.422
2064	61.32	10069.726	39479.797
616	61.24	9119.825	39168.813
3184	61.24	10410.748	35276.688
9845	61.24	13128.683	39420.652
1030	61.24	9448.821	37206.703
1790	61.2	9716.439	37133.125
5319	61.18	11327.563	38604.488
6277	61.18	11664.252	34961.184
13368	61.18	15071.322	38220.531
7055	61.13	12108.414	37187.539
2230	61.11	10112.704	35958.18
13516	61.07	15122.326	35492.941
163	61.03	8698.688	36213.207
11778	61.03	14327.038	40376.457
11741	61.03	13997.901	39836.898
9380	61.01	13018.253	38692.262
3874	61.01	10620.372	37961.09
9631	60.99	13254.682	34191.148
14376	60.97	15645.822	33530.781
6144	60.97	11817.409	37671.715
13955	60.95	15296.669	40323.328
11111	60.95	13832.343	34881.063
11805	60.93	14194.32	40061.027
10817	60.93	13886.599	39332.496
11943	60.92	14277.368	37310.605
4591	60.92	10909.219	34073.48
13933	60.92	15396.156	40224.711
8804	60.9	12594.834	34627.785
898	60.88	9392.04	33844.512
14013	60.86	15612.263	39592.688
6754	60.86	11867.441	40467.734
146	60.8	8925.816	35887.703
772	60.78	9109.717	36261.66
5422	60.76	11269.049	37151.32
1568	60.74	9669.617	34662.707
8322	60.74	12374.091	40204.145
14192	60.72	15688.019	37459.723
11834	60.7	14295.254	39170.816
14296	60.69	15622.272	35722.383
6662	60.69	11914.075	39118.602
10908	60.67	13961.114	38146.102
2713	60.67	10271.843	37353.773
9445	60.59	13107.637	37072.348
14369	60.57	15658.222	34142.824
6283	60.46	11827.15	34414.078
10320	60.44	13404.495	36214.184
5662	60.42	11562.687	34734.629
1339	60.4	9605.125	38520.902
544	60.38	9009.944	40306.664
9001	60.36	12815.299	35711.633
8824	60.32	12522.167	34438.078
7815	60.32	12305.622	34132.047
10213	60.28	13507.432	37930.699
3732	60.25	10727.745	35474.375
10203	60.23	13361.144	38120.176
5941	60.17	11571.338	39785.953
159	60.17	8914.912	36176.055
10535	60.15	13633.096	36745.176
1709	60.13	9878.26	35443.391
8743	60.13	12508.575	35624.41
5258	60.11	11369.467	39178.984
9048	60.05	12750.841	36620.43
13168	60.05	14985.82	39990.227
6990	60.03	12113.3	37968.246
4029	60.03	10740.609	40236.156
410	60	8902.519	38813.34
1604	60	9552.311	33732.605
12135	60	14199.487	33826.434
4332	60	10866.524	36541.711
14182	59.98	15630.838	37400.609
5393	59.98	11216.2	37622.332
6631	59.96	12041.736	38611.113
13297	59.94	15124.477	39920.438
5370	59.92	11286.287	37935.352
2868	59.9	10162.433	40394.078
13804	59.88	15294.82	38039.727
3047	59.86	10428.902	37845.223
9777	59.84	13269.47	37861.926
865	59.82	9181.964	34063.109
10558	59.75	13580.287	37211.746
2791	59.75	10193.663	39024.207
13554	59.71	15212.867	34269.09
9507	59.67	12947.673	35323.875
2924	59.67	10410.201	39742.762
10500	59.67	13568.743	35869.449
5448	59.67	11277.511	36890.633
3809	59.65	10569.3	37129.773
6050	59.63	11760.269	38969.672
4048	59.63	10903.469	40485.953
11958	59.61	14322.448	36957.574
6185	59.61	11801.878	36613.773
13306	59.61	15200.056	39743.879
8563	59.57	12605.937	38274.813
569	59.56	9139.187	40128.086
139	59.56	8988.663	35798.621
5050	59.56	11158.359	38702.996
3841	59.5	10728.978	37568.34
6192	59.5	11691.946	36476.527
9966	59.5	13453.128	40379.32
925	59.48	9380.598	34782.293
7987	59.46	12459.232	34775.801
10602	59.46	13705.308	38079.113
4174	59.46	10939.197	38756.969
10113	59.42	13537.223	39498.789
3222	59.42	10467.616	34685.199
1087	59.36	9392.495	38249.902
6715	59.35	12044.169	39828.469
9351	59.35	12915.64	39329.535
1118	59.35	9289.199	38787.477
8933	59.33	12712.063	34697.645
11678	59.27	14146.762	38738.691
4275	59.25	10780.764	37576.176
11797	59.23	14288.258	40265.848
12299	59.21	14577.074	36263.844
9168	59.19	12749.332	39420.77
1606	59.19	9652.04	33780.359
11906	59.17	14367.027	37774.996
6182	59.15	11683.444	36901.012
9772	59.1	13139.389	37731.281
11848	59.1	14329.816	38902.941
12166	59.06	14509.615	34083.676
9088	59.02	12879.844	37663.172
994	58.96	9403.749	36371.34
2648	58.96	10258.745	36339.609
5182	58.94	11188.832	40453.051
13424	58.94	15189.552	36788.953
13530	58.92	15208.403	35034.008
11625	58.92	14015.748	37697.195
5112	58.89	11081.214	39541.422
4005	58.89	10604.497	39805.66
9739	58.87	13308.203	36731.863
9891	58.87	13285.437	40409.438
8175	58.85	12347.479	38433.68
12733	58.83	14676.474	36735.629
4067	58.83	10769.456	40051.426
9291	58.83	12913.825	40419.707
2019	58.83	9930.07	40359.543
6278	58.81	11705.692	34732.41
9683	58.77	13330.061	35451.016
9420	58.75	13080.254	38169.758
10627	58.71	13728.863	38445.395
6547	58.71	11887.976	37471.406
3922	58.69	10690.329	38796.82
6555	58.69	11997.101	37633.828
4259	58.69	10875.534	37971.477
6376	58.67	11906.758	33637.734
6031	58.67	11821.641	39000.406
10761	58.66	13965.639	40025.863
5519	58.66	11372.62	34960.059
11052	58.64	13897.311	36648.445
928	58.64	9430.387	34828.391
11654	58.62	14119.286	38287.465
12905	58.58	14787.418	34238.773
11298	58.56	14028.717	35958.266
9672	58.56	13317.645	35135.742
3335	58.52	10537.168	33974.008
10727	58.52	13648.883	40440.973
13638	58.52	15282.935	35878.777
13987	58.52	15624.691	40028.078
3767	58.5	10613.802	35915.293
1304	58.39	9647.161	39169.121
9040	58.37	12764.375	36474.203
243	58.33	8775.07	37172.828
2116	58.33	9917.306	38568.727
9587	58.29	12957.242	33908.211
4973	58.2	11186.383	37583.203
14213	58.18	15668.704	37341.129
13863	58.16	15329.284	39405.559
6128	58.16	11738.828	37724.352
6821	58.16	12062.525	39475.465
13053	58.16	14913.381	36583.383
12450	58.14	14436.22	38986.242
126	58.12	8741.221	35669.902
1484	58.06	9617.579	36304.793
8518	58.04	12643.367	38792.512
8382	58.04	12666.529	39864.824
1223	58.04	9257.104	40473.688
13752	57.97	15317.861	36936.734
13547	57.97	15238.565	34644.348
6798	57.95	12094.102	39995.672
9905	57.93	13298.191	40417.223
10231	57.91	13389.064	37758.313
10840	57.91	13867.43	39021.996
7450	57.85	12176.272	33971.48
13992	57.85	15528.043	40114.43
2311	57.83	10029.215	34957.742
6653	57.81	11862.58	39032.23
4938	57.76	10990.758	36938.098
7989	57.68	12390.02	35028.293
6573	57.6	11916.62	37856.785
8365	57.6	12585.769	40152.789
5936	57.56	11416.733	39691.762
521	57.54	8919.988	40021.359
10248	57.47	13493.057	37636.406
10153	57.47	13367.877	39043.801
10492	57.45	13728.394	35653.246
1465	57.45	9618.968	36588.828
8070	57.45	12467.855	36710.715
3076	57.41	10386.895	37358.914
1032	57.35	9365.679	37326.289
9343	57.33	13103.621	39721.922
1281	57.32	9648.106	39535.176
13364	57.28	15196.234	38666.969
11947	57.26	14328.364	37339.922
12320	57.24	14514.242	36783.184
1349	57.24	9668.735	38379.598
13581	57.24	15302	34136.641
3909	57.24	10596.157	38651.508
12693	57.22	14823.583	37343.059
2498	57.22	10115.348	34062.934
6983	57.2	12258.723	37883.965
6571	57.18	11885.71	37837.664
8662	57.18	12493.78	37058.102
8403	57.16	12652.309	39541.813
10522	57.14	13640.898	36588.531
6844	57.14	12258.086	39385.723
6774	57.12	12070.559	40413.602
776	57.1	9210.065	36340.531
11945	57.09	14278.449	37325.211
166	57.07	8766.599	36262.602
5627	57.03	11451.384	33825.777
3935	57.01	10631.2	38933.445
9239	56.99	12817.362	40282.566
1711	56.97	9701.573	35460.246
10882	56.97	13796.156	38188.504
3857	56.93	10650.522	37711.512
9658	56.93	13169.409	34747.293
11044	56.93	13840.238	36833.633
11832	56.91	14252.384	39394.574
6566	56.89	11971.727	37774.152
4390	56.89	10892.906	35853.316
4186	56.87	10813.774	38520.484
663	56.86	9080.471	38173.098
1428	56.82	9546.612	37457.508
790	56.74	9219.471	35972.387
6298	56.74	11663.359	34150.672
2013	56.72	9970.843	40291.43
11085	56.7	13954.891	36028.289
2584	56.7	10209.41	35031.395
2055	56.66	10015.114	39651.844
13430	56.64	15103.641	36866.207
11815	56.63	14301.651	39678.848
8293	56.61	12319.175	39678.914
12301	56.59	14535.675	36268.176
13237	56.59	15152.505	40423.113
6669	56.55	11996.45	39169.242
6538	56.55	12029.286	37052.383
10841	56.53	13787.787	39064.523
10240	56.49	13431.942	37608.219
9627	56.49	13257.431	34033.012
6737	56.47	11953.054	40229.77
11597	56.47	14051.852	37085.121
9418	56.45	13056.652	38070.57
10900	56.43	13887.058	38030.875
5412	56.42	11356.382	37071.957
8683	56.42	12505.393	36641.473
3140	56.4	10350.79	36087.016
13403	56.4	15225.843	37853.781
5261	56.4	11342.476	39204.195
5715	56.4	11591.743	36484.152
10239	56.38	13363.058	37577.789
8977	56.38	12747.386	35358.82
12304	56.38	14563.824	36373.055
13797	56.36	15318.793	37939.285
4034	56.34	10693.959	40450.434
73	56.34	8968.681	34947.621
6139	56.34	11695.135	37625.055
11751	56.3	14125.212	39996.723
2890	56.26	10407.25	40491.543
6815	56.22	12064.914	39695.352
5948	56.22	11426.614	39973.875
8405	56.22	12537.799	39566.902
5384	56.22	11333.808	37812.848
326	56.2	8720.022	37892.168
4006	56.2	10569.818	39853.762
5651	56.2	11534.453	34425.746
13243	56.19	15176.81	40449.445
2108	56.17	10047.905	38731.66
12387	56.15	14503.292	37832.008
4909	56.13	10976.616	36445.551
4091	56.11	10953.322	39485.777
10360	56.09	13503.571	35182.395
5529	56.07	11261.65	34350.148
4859	56.01	11028.512	35412.734
11025	56.01	13783.826	37372.762
11016	55.97	13941.125	37445.602
408	55.96	8740.522	38800.988
6602	55.96	11969.932	38194.301
6721	55.94	11918.498	39932.293
2478	55.92	10271.915	33910.434
1657	55.86	9798.368	34506.465
217	55.78	8903.459	36945.441
10280	55.74	13390.101	37057.992
3729	55.74	10596.93	35428.238
6862	55.73	12048.629	39192.73
1221	55.73	9315.082	40449.137
6693	55.71	11977.582	39569.484
1059	55.63	9274.969	37744.695
11985	55.63	14188.287	36573.496
13552	55.61	15193.361	34193.711
7191	55.61	12182.559	34485.5
3275	55.61	10386.665	34298.188
3563	55.57	10704.132	34129.844
4349	55.55	10963.14	36404.738
11637	55.53	14155.022	37826.281
9680	55.5	13137.4	35249.492
6853	55.5	12098.64	39446.945
13281	55.5	15232.988	40009.461
6513	55.48	12001.817	36244.91
557	55.48	9250.166	40392.738
13977	55.48	15602.09	40173.711
10408	55.44	13506.562	33961.621
1997	55.4	9703.17	40247.109
8909	55.38	12854.842	34365.961
2188	55.38	9998.841	37010.609
1979	55.38	9774.742	39994.629
6703	55.36	11857.773	39681.004
5059	55.36	10985.325	38915.617
1014	55.3	9399.982	36757.387
9402	55.3	13037.22	38499.941
8277	55.29	12384.805	39580.738
10905	55.27	13935.211	38071.977
247	55.25	8959.006	37178.281
3803	55.21	10691.994	36975.02
450	55.21	8727.085	39308.008
6002	55.19	11704.624	39802.699
7070	55.17	12062.081	37030.289
6649	55.11	11907.85	38974.855
10807	55.11	13893.718	39754.988
2217	55.11	9932.225	36359.535
8762	55.07	12507.407	35316.699
1679	55.07	9735.526	34862.52
6537	55.06	11849.21	37039.691
13117	55.06	14847.374	38478.91
6155	55.04	11804.556	37526.957
4217	55.02	10784.989	38497.906
8370	55	12651.705	40270.652
9692	54.96	13210.31	35814.156
11641	54.92	14028.267	37894.902
1818	54.88	9824.946	37645.902
1279	54.88	9643.902	39509.824
9789	54.84	13136.088	38406.035
9875	54.84	13271.407	40036.219
910	54.84	9365.094	34220.891
5881	54.81	11530.257	39329.227
167	54.79	8829.824	36293.41
7093	54.77	12103.941	36121.867
5537	54.75	11199.3	34252.559
13348	54.73	15217.669	38839.258
3094	54.71	10372.636	36812.543
8862	54.65	12579.827	33717.793
2755	54.62	10182.962	38260.996
10107	54.6	13408.138	39699.879
1896	54.58	9855.854	38950.551
13045	54.56	14902.986	36369.629
4287	54.5	10869.368	37412.836
256	54.48	8811.182	37235.715
6578	54.48	11938.905	37922.367
11884	54.42	14237.324	38333.746
768	54.42	9093.464	36542.477
6198	54.4	11772.581	36410.234
5723	54.39	11501.37	36681.063
4148	54.33	10911.836	38858.285
5334	54.29	11262.332	38493.059
5657	54.29	11595.23	34541.699
6254	54.27	11737.718	34998.605
51	54.23	9039.023	34519.59
11757	54.19	14001.956	40202.973
6931	54.17	12219.911	38756.285
1207	54.16	9307.357	40187.652
8091	54.14	12349.561	37115.191
5796	54.12	11441.939	38300.699
13527	54.12	15133.396	35454.137
8360	54.12	12582.315	40124.254
714	54.1	9244.625	37092.871
9102	54.08	12897.146	37820.773
3239	54.08	10354.243	34615.719
2884	54.06	10332.61	40416.059
5770	54.04	11543.327	37547.914
12682	54.04	14804.88	37224.727
872	54.02	9109.672	33851.789
1017	54	9264.808	36860.898
13521	54	15196.849	35585.18
13282	53.98	15068.487	40012.727
4420	53.98	10945.307	35754
13622	53.96	15430.245	35675.543
12254	53.96	14591.379	35483.125
10163	53.94	13375.279	38714.297
13179	53.94	14949.584	40087.16
14060	53.93	15559.401	38382.949
2065	53.93	9998.762	39498.98
151	53.93	8972.531	36010.449
10648	53.91	13759.406	38802.621
1499	53.91	9639.37	36003.637
861	53.89	9128.955	34216.813
13395	53.89	15216.777	37917.133
9713	53.83	13138.608	36244.371
12382	53.81	14451.199	37769.586
7514	53.79	12469.174	34017.59
3731	53.77	10712.878	35447.457
13330	53.77	15120.905	39179.359
4513	53.75	10857.442	34705.121
11770	53.75	14261.086	40295.957
6742	53.75	11908.192	40346.52
2148	53.75	9964.64	37878.207
11613	53.73	14093.398	37337.09
13666	53.73	15440.16	36479.426
9706	53.72	13178.866	36143.969
5185	53.72	11326.892	40517.547
1703	53.7	9856.706	35344.254
4771	53.7	11185.653	33899.527
12845	53.68	14725.323	35167.336
8259	53.68	12380.121	39401.246
6671	53.62	11983.206	39177.703
6009	53.62	11758.008	39723.23
912	53.62	9290.287	34264.84
10612	53.6	13615.006	38185.203
4919	53.58	11078.91	36607.391
10575	53.58	13722.021	37641.738
3764	53.56	10646.87	35899.613
62	53.54	8779.471	34834.848
5676	53.54	11500.978	35108.301
2652	53.54	10264.446	36371.891
9751	53.54	13300.685	37070.695
10674	53.54	13615.328	39454.625
4971	53.5	11077.234	37514.691
429	53.5	8844.589	39062.383
13621	53.5	15388.63	35617.41
6260	53.49	11673.909	35063.477
7016	53.47	12225.049	37500.84
14006	53.45	15534.869	39704.586
14223	53.45	15558.131	37102.848
9034	53.39	12837.067	36362.453
10362	53.39	13527.356	35214.563
2716	53.39	10209.018	37475.973
10565	53.37	13636.851	37339.719
3107	53.35	10529.756	36439.363
12453	53.35	14431.041	39157.352
9233	53.33	12739.543	40232.617
9970	53.33	13480.676	40505.516
1088	53.29	9389.235	38284.23
1926	53.24	9888.098	39273.734
6519	53.24	11877.542	36387.016
7484	53.22	12313.562	33677.895
6000	53.22	11673.122	40069.684
11853	53.22	14382.897	38701.52
10385	53.2	13536.83	34336.859
13052	53.2	15029.76	36557.086
1225	53.18	9419.278	40480.508
12589	53.18	14747.637	39212.453
11742	53.18	14157.91	39843.875
11696	53.16	14121.243	39119.91
1060	53.16	9468.02	37755.734
5470	53.16	11351.124	36355.566
6828	53.14	12184.279	39552.711
866	53.14	9080.611	34108.297
5482	53.12	11368.612	36043.047
11028	53.12	13854.189	37127.645
9846	53.1	13299.647	39463.117
12660	53.06	14690.649	37597.59
3937	53.04	10651.472	38993.605
8888	53.04	12894.392	33804.223
1438	53.04	9517.463	37281.648
10167	53.03	13402.866	38793.121
4225	53.03	10916.443	38240.613
6453	53.03	11976.597	35188.508
5775	53.01	11528.777	37869.117
3174	52.99	10481.733	35146.191
1740	52.97	9785.695	35975.223
7984	52.97	12404.249	34622.676
10600	52.95	13604.922	38000.563
1761	52.93	9846.587	36514.148
2208	52.93	10062.881	36518.27
577	52.93	9221.714	39808.902
12319	52.91	14576.407	36713.148
12130	52.89	14328.023	33732.563
3270	52.87	10496.078	34242.074
1576	52.85	9627.316	34609.012
2635	52.83	10272.182	36118.805
6020	52.78	11770.013	39396.629
1501	52.74	9495.529	36034.535
11648	52.7	13977.177	38117.035
8063	52.68	12312.093	36450.969
207	52.64	8796.504	36838.336
12983	52.64	14893.242	35329.551
5970	52.62	11572.693	40501.344
13511	52.6	15057.118	35737.941
2851	52.59	10272.853	39982.504
988	52.59	9330.064	36223.969
10517	52.55	13652.004	36418.234
8442	52.53	12522.919	39250.93
5666	52.53	11409.924	34789.031
10757	52.49	13877.53	39980.027
12648	52.47	14781.467	37720.922
8638	52.47	12556.424	37314.184
6229	52.45	11744.392	35702.18
10227	52.45	13365.839	37710.586
8847	52.43	12518.765	34152.355
799	52.41	9070.195	35624.594
5534	52.41	11310.937	34404.453
13202	52.37	15042.281	40288.242
13212	52.36	14962.912	40410.547
6431	52.36	11977.29	34602.184
522	52.34	8733.772	40037.961
8160	52.3	12385.082	38309.563
509	52.3	8753.605	39898.223
8384	52.3	12475.757	39919
1100	52.3	9394.569	38466.953
5507	52.28	11217.753	35260.566
13957	52.28	15471.579	40494.223
6694	52.26	12015.917	39580.863
12253	52.26	14580.833	35440.516
1324	52.26	9624.085	38874.586
11711	52.24	14144.962	39425.016
823	52.24	9100.657	35545.043
4024	52.2	10612.271	40193.664
2043	52.18	10052.921	40079.699
8327	52.16	12415.454	40319.426
33	52.11	8929.09	34202.215
5965	52.09	11589.172	40299.211
13615	52.07	15464.707	35321.883
13771	52.05	15311.97	37272.18
742	52.05	9092.023	36835.516
5179	52.05	11191.79	40419.109
1005	52.03	9383.326	36674.297
138	52.03	8937.647	35799.594
1003	52.03	9461.504	36563.625
5396	51.97	11347.157	37639.262
5283	51.95	11380.414	38856.086
14165	51.95	15558.973	37858.441
10300	51.95	13457.446	36428.355
5701	51.93	11417.317	36183.879
9482	51.93	12970.604	35987.746
9218	51.91	12797.126	40094.422
10608	51.86	13735.83	38178.625
1578	51.82	9640.399	34620.637
3008	51.8	10407.189	38504.168
4261	51.8	10881.46	37988.871
245	51.78	8931.069	37176.328
8894	51.78	12745.852	33967.27
6301	51.78	11717.918	33870.801
802	51.76	9113.195	35695.867
10579	51.7	13729.73	37683.711
6321	51.65	11742.41	33720.555
7974	51.65	12278.023	34414.605
11840	51.65	14217.157	39017.973
1774	51.59	9726.833	36796.734
7993	51.53	12318.626	35167.91
13580	51.53	15468.533	34132.832
8406	51.51	12624.073	39570.59
2845	51.49	10155.928	39905.887
552	51.49	9001.873	40476.98
6937	51.49	12195.979	38802.711
9826	51.47	13252.657	39043.055
5893	51.46	11548.617	39497.727
12538	51.46	14796.944	40452.348
2647	51.4	10150.183	36338.965
1858	51.4	9887.188	38285.332
8156	51.38	12438.546	38191.648
3891	51.38	10678.066	38405.129
8341	51.34	12470.4	40516.48
351	51.32	8717.096	38135.766
14198	51.32	15565.589	37233.742
10752	51.3	13878.567	40193.672
8350	51.28	12522.442	40374.805
11686	51.28	14040.143	38877.371
11552	51.28	14103.185	36553.945
5395	51.26	11296.04	37630.973
10326	51.24	13499.944	35857.086
12695	51.24	14831.303	37084.891
8171	51.23	12462.211	38404.16
8349	51.21	12612.532	40353.383
2163	51.21	9978.768	37663.336
13602	51.19	15399.385	34938.434
9477	51.19	12935.709	36176.238
7003	51.17	12106.372	37578.352
5719	51.17	11516.964	36537.887
306	51.15	8862.643	37749.633
6770	51.15	12256.215	40331.773
9969	51.13	13391.279	40477.035
12032	51.13	14357.268	35591.895
13748	51.09	15307.333	36912.828
2839	51.05	10242.229	39799.945
14050	51.03	15525.97	38748.117
13990	51.01	15543.488	40099.063
10698	51	13651.093	39930.027
2676	51	10287.389	36558.797
11587	50.98	14069.775	36921.281
9451	50.98	12970.363	37213.02
10710	50.94	13594.737	40123.008
3975	50.94	10600.194	39502.742
10258	50.88	13459.519	37465.406
5453	50.88	11399.993	36731.758
11260	50.86	14016.049	34861.852
13627	50.82	15274.607	35711.23
4829	50.8	11168.119	34896.137
13109	50.75	14907.304	38145.691
8917	50.75	12781.587	34526.094
11933	50.75	14387.528	37516.102
4081	50.75	10874.452	39637.438
12388	50.73	14536.586	37836.754
9075	50.73	12859.956	37461.809
13838	50.71	15298.809	38802.281
14002	50.69	15651.135	39639.188
1907	50.67	9685.214	39157.93
5405	50.67	11288.509	37508.547
5192	50.63	11286.124	40159.852
1021	50.63	9456.933	36934.117
4373	50.63	10818.141	35949.336
13188	50.61	14946.184	40161.539
8432	50.59	12544.062	39205.293
1687	50.59	9691.111	35057.348
13570	50.59	15440.719	33786.598
2602	50.57	10325.674	35221.434
9113	50.56	12867.362	37964.625
1547	50.54	9533.291	35162.992
8374	50.52	12645.276	40056.836
1470	50.52	9589.633	36661.711
14321	50.52	15653.805	35216.922
5468	50.52	11210.393	36317.359
3132	50.48	10443.177	36199.602
10598	50.46	13554.109	37968.027
9258	50.38	12866.924	40411.371
10918	50.38	13810.154	37706.395
8687	50.38	12503.734	36732.891
13618	50.34	15378.6	35506.133
8773	50.33	12674.819	34997.457
2867	50.33	10128.147	40382.078
10850	50.31	13887.407	38960.254
8530	50.29	12594.321	38374.398
6032	50.29	11773.117	39012.434
9344	50.29	13027.31	39742.633
5228	50.29	11230.055	39526.492
12025	50.27	14260.231	35549.949
6691	50.27	11908.461	39449.832
12045	50.25	14222.671	35262.016
3155	50.25	10374.013	35521.5
5149	50.25	11132.663	40233.754
5997	50.25	11766.045	39976.855
50	50.21	8828.828	34492.484
10	50.21	8987.801	33702.645
6595	50.19	11955.079	38154.539
13010	50.19	14907.118	35724.867
5798	50.17	11531.454	38407.824
1977	50.17	9776.569	39982.242
7456	50.15	12146.09	34002.301
9741	50.13	13216.66	36764.848
13634	50.13	15437.4	35794.129
11657	50.13	14165.677	38343.652
542	50.11	9008.128	40256.086
5316	50.1	11195.682	38575.426
7178	50.1	12251.424	34941.719
2083	50.08	10092.695	39269.59
11879	50.06	14191.246	38231.086
6439	50.04	12022.234	34859.555
13921	50.04	15339.961	40134.426
11024	50.02	13971.555	37325.801
12963	50	14920.329	34879.609
6205	49.98	11762.466	36021.703
11969	49.98	14273.19	36854.539
494	49.98	8696.166	39738.324
9055	49.98	12861.545	36823.078
1758	49.94	9718.238	36451.387
2901	49.94	10542.049	40001.996
13181	49.94	15001.272	40113.617
11952	49.92	14372.91	37181.488
536	49.92	8921.495	40203.035
1566	49.9	9494.977	34940.68
14271	49.9	15651.713	36534.23
10570	49.89	13645.715	37570.867
4399	49.89	10938.362	35934.184
3001	49.89	10370.818	38366.195
12921	49.85	14780.255	33887.734
4507	49.85	10919.976	34940.832
9058	49.85	12790.7	37029.059
9289	49.81	12962.953	40365.801
10317	49.79	13519.413	36122.992
12603	49.77	14731.279	38899.266
8697	49.75	12490.963	36573.164
5943	49.75	11540.497	39842.797
12326	49.75	14576.125	36859.617
14001	49.75	15600.618	39918.527
9979	49.73	13414.428	39853.254
1746	49.73	9693.94	36153.227
1756	49.71	9851.369	36433.152
12493	49.69	14579.275	40016.531
9076	49.69	12724.117	37484.215
12942	49.67	15005.902	33997.016
12525	49.67	14473.566	40469.855
1476	49.64	9633.593	36472.398
14008	49.64	15552.43	39480.801
2993	49.62	10341.903	38631.953
10491	49.6	13607.766	35636.598
1328	49.6	9526.564	38684.324
12312	49.6	14555.236	36569.891
9421	49.56	12958.947	37895.035
12634	49.56	14787.952	38291.57
12767	49.56	14644.898	35862.707
11610	49.54	14094.12	37209.578
9646	49.5	13238.222	34484.352
2804	49.5	10226.31	39168.465
9297	49.48	13082.929	40533.105
6646	49.46	11873.17	38883.52
3689	49.46	10745.177	35037.996
2377	49.46	10052.672	34002.137
2605	49.44	10180.544	35292.285
10806	49.43	13933	39744.516
1156	49.41	9375.004	39339.176
8471	49.37	12594.292	39068.203
5115	49.35	11181.808	39624.477
13822	49.35	15280.284	38646.379
5475	49.35	11261.013	36166.156
6010	49.35	11698.809	39752.547
10828	49.33	13894.595	39178.891
12611	49.33	14731.711	38741.004
6429	49.31	12033.155	34591.879
4021	49.31	10737.969	40178.867
8877	49.25	12527.658	33664.09
5628	49.23	11532.441	33831.313
13968	49.23	15531.732	40360.109
234	49.23	8996.339	37077.445
4395	49.2	10786.403	35896.578
11794	49.18	14341.251	40241.051
8611	49.16	12586.898	37637.355
7040	49.14	12158.668	37364.727
5911	49.14	11455.307	39628.871
8237	49.12	12288.838	39020.848
14298	49.12	15691.129	35758.07
10603	49.12	13550.293	38106.93
8242	49.08	12462.449	39125.348
14366	49.08	15533.871	34017.5
1437	49.06	9553.995	37245.254
2712	49.06	10153.096	37322.52
12969	49.06	15030.016	34988.664
1651	49.04	9699.23	34395.176
2625	49.02	10115.491	35845.957
11796	49	14365.372	40265.945
9805	49	13124.069	38658.555
780	49	9071.235	36405.543
8141	48.99	12436.404	38025.266
10601	48.99	13737.36	38046.402
3269	48.99	10536.483	34232.152
14284	48.97	15537.686	36060.57
9130	48.97	12775.26	38502.125
10555	48.95	13590.102	37167.473
12709	48.95	14689.239	36960.934
2889	48.93	10392.772	40484.285
4092	48.91	10870.007	39500.66
8540	48.91	12642.872	38439.289
10276	48.89	13332.667	37027.746
8612	48.87	12597.278	37645.512
11557	48.87	14178.165	36632.672
9135	48.83	12857.206	38628.391
1619	48.83	9872.486	33573.508
9799	48.81	13321.08	38556.301
6305	48.79	11727.428	33935.309
13523	48.79	15234.611	35363.363
5229	48.79	11267.12	39526.633
212	48.76	8953.286	36875.473
14110	48.74	15503.467	38169.805
13137	48.72	15021.916	39071.371
1177	48.72	9418.619	39548.68
9710	48.7	13204.174	36199.145
12280	48.68	14581.283	36001.941
3175	48.68	10370.828	35152.32
8273	48.66	12422.349	39533.875
12732	48.66	14752.042	36722.484
5157	48.66	11100.571	40288.906
8084	48.64	12440.439	37025.875
6446	48.62	11915.562	35082.121
6741	48.58	11990.148	40317.988
1829	48.58	9698.128	37943.563
2893	48.54	10414.412	40122.238
9542	48.53	13056.083	34948.867
12308	48.51	14529.982	36502.555
722	48.51	9154.325	37224.539
2095	48.49	10095.302	39124.34
11740	48.49	14075.416	39795.645
8580	48.49	12486.46	38124.641
14305	48.49	15607.693	35297.637
931	48.41	9450.873	34865.43
4324	48.39	10802.228	36644.391
1404	48.39	9566.756	37753.926
2011	48.39	9895.011	40463.18
3156	48.39	10542.788	35533.879
274	48.35	8818.809	37384.977
1172	48.31	9373.896	39506.574
8020	48.3	12363.117	35787.621
362	48.3	8952.486	38323.477
1731	48.28	9846.084	35801.742
8076	48.26	12387.978	36855.316
13149	48.26	15041.409	39390.719
10270	48.22	13476.666	37158.133
13681	48.2	15446.611	36567.258
10307	48.2	13394.164	36548.348
13485	48.18	15161.802	35940.512
2149	48.18	10059.563	37879.578
12808	48.18	14797.097	35318.453
9782	48.16	13223.535	38055.383
11773	48.16	14290.207	40326.957
10750	48.16	13843.002	40173.063
5720	48.16	11436.391	36545.145
2226	48.16	9924.808	36209.875
12594	48.16	14627.749	39062.133
13762	48.1	15410.13	37060.176
10156	48.09	13346.455	39142.805
14235	48.07	15614.18	36908.992
299	48.05	8711.353	37695.742
1678	48.03	9897.261	34858.914
2719	48.03	10178.064	37610.117
35	47.99	8992.285	34225.414
5758	47.99	11504.152	37320.938
12912	47.97	14793.937	34071.832
1301	47.95	9656.482	39473.039
11869	47.95	14275.442	38360.113
1689	47.95	9897.264	35156.566
7063	47.93	12217.979	36965.684
6049	47.93	11720.018	38965.613
633	47.91	9159.115	38965.711
12577	47.89	14746.372	39615.531
4078	47.89	10775.591	39936.758
5762	47.89	11418.057	37381.594
10559	47.87	13559.04	37216.191
939	47.86	9267.303	35167.051
3996	47.86	10721.057	39714.828
5530	47.84	11292.07	34356.559
5956	47.82	11412.29	40115.996
1024	47.8	9424.987	36985.973
1291	47.78	9550.271	39344.215
4945	47.76	11141.071	37021.211
4330	47.74	10901.888	36424.684
433	47.74	8742.354	39088.148
13464	47.74	15066.643	36383.617
3242	47.74	10334.287	34633.723
4106	47.72	10910.575	39633.246
3182	47.68	10355.612	35264.336
2776	47.68	10291.409	38764.125
10234	47.68	13534.82	37792.906
1046	47.57	9453.873	37503.426
10521	47.57	13664.529	36582.477
12303	47.57	14562.092	36343.887
13926	47.55	15460.788	40185.129
11108	47.55	13897.188	35084.148
1458	47.53	9532.321	36777.609
13377	47.53	15097.517	38288.555
9019	47.53	12788.438	36042.438
1209	47.49	9286.374	40205.203
4163	47.47	10761.799	38968.359
11928	47.45	14190.645	37422.566
2249	47.43	10046.588	35538.934
2976	47.43	10519.856	38955.797
2594	47.43	10307.114	35098.898
14225	47.4	15565.36	37119.887
9855	47.4	13141.591	39598.977
13606	47.38	15288.754	34985.746
9864	47.38	13251.481	39854.797
14364	47.34	15640.163	34304.527
5139	47.34	10977.502	39997.395
1410	47.34	9560.486	37808.441
273	47.32	9019.385	37382.805
3117	47.32	10342.768	36312.023
966	47.3	9340.332	35798.215
5479	47.28	11218.012	36211.242
5230	47.28	11396.826	39532.199
10809	47.26	13892.314	39789.516
4580	47.2	10770.617	34301.184
12023	47.18	14246.533	35510.813
2084	47.17	9910.295	39299.742
10195	47.15	13394.621	38241.07
1173	47.15	9268.415	39508.891
5463	47.13	11379.923	36574.535
9795	47.13	13171.465	38477.668
13156	47.13	14980.153	39653.285
9322	47.11	12965.213	39820.996
1400	47.09	9531.84	38026.242
1973	47.09	9847.228	39951.09
753	47.07	9103.586	36671.309
5173	47.05	11135.05	40519.926
11254	47.05	14051.388	34707.207
5027	47.05	11181.896	38571.359
4922	47.03	11055.201	36691.074
8504	47.03	12619.75	38973.535
10467	47.03	13719.108	34593.605
3272	47.01	10338.271	34269.313
5494	47.01	11210.316	35483.492
940	46.99	9439.28	35165.832
1545	46.99	9539.073	35453.227
1158	46.99	9269.822	39344.656
7162	46.97	12184.913	35339.508
12010	46.96	14348.867	35886.941
6024	46.94	11636.924	39157.891
2053	46.94	9947.491	39941.109
11589	46.92	14063.521	36947.391
7462	46.92	12150.202	33781.426
5527	46.92	11336.497	34650.781
10511	46.9	13668.214	36226.289
10897	46.9	13766.445	38305.148
676	46.88	9149.765	37769.875
1799	46.86	9715.583	37361.398
9697	46.84	13198.055	35881.922
1423	46.84	9670.568	37400.336
14299	46.84	15598.433	35770.34
2789	46.82	10283.631	38964.813
12306	46.78	14608.074	36435.805
6458	46.76	12042.225	35354.793
9254	46.76	12721.909	40382.098
11766	46.74	14114.512	40429.16
9047	46.73	12787.821	36616.152
7082	46.73	12242.909	36266.984
13544	46.73	15191.149	34594.594
12127	46.71	14266.154	33692.297
6550	46.69	11836.599	37546.359
11849	46.67	14321.12	38906.117
78	46.65	8785.968	35018.055
11279	46.63	14141.698	35629.387
13753	46.63	15440.813	36945.961
10580	46.63	13617.722	37694.727
418	46.63	8776.393	38926.633
10729	46.63	13669.873	40495.809
10548	46.63	13717.447	37034.867
6061	46.61	11664.938	38795.898
9114	46.59	12739.731	37992.445
1037	46.57	9374.55	37383.625
8039	46.53	12370.406	35946.445
4865	46.53	10999.163	35622.148
4785	46.53	11009.402	34130.465
5389	46.51	11288.958	37577.469
2071	46.5	9907.669	39577.707
13121	46.5	14936.788	38637.797
9614	46.5	13285.801	33589.777
13035	46.5	14868.594	36131.184
2173	46.48	9999.205	37252.445
12982	46.46	14849.737	35312.984
3224	46.46	10449.618	34703.742
8750	46.46	12503.242	35698.156
4883	46.46	11151.827	35910.34
9766	46.42	13299.744	37542.996
618	46.42	9105.354	39194.426
12074	46.42	14230.521	34553.098
4405	46.38	10967.281	35688.496
3078	46.38	10437.938	37065.836
6677	46.34	11956.125	39271.953
13644	46.32	15469.062	36040.734
13858	46.32	15331.644	39285.051
11704	46.32	14162.914	39208.559
12761	46.32	14652.982	35992.297
409	46.3	8815.502	38803.945
11036	46.28	13767.732	36970.168
8181	46.28	12460.794	38481.43
6387	46.28	12018.594	33793.641
2679	46.28	10136.921	36580.941
957	46.28	9379.281	35717.934
5146	46.27	11004.287	40212.188
5635	46.25	11448.42	34001.07
10634	46.23	13599.419	38585.004
1804	46.23	9890.153	37446.844
6416	46.21	12033.942	34216.879
2153	46.21	9997.546	37967.719
10343	46.17	13367.276	35461.402
9334	46.17	12984.514	39680.57
3775	46.17	10578.057	36148.766
6056	46.15	11808.91	38756.992
12644	46.13	14781.595	37928.117
10429	46.13	13605.031	33738.66
4135	46.13	10812.946	39064.66
10524	46.13	13591.604	36612.898
9698	46.11	13235.339	35899.477
9665	46.09	13219.926	34891.859
1435	46.09	9617.346	37235.398
4042	46.09	10847.807	40340.855
11106	46.09	13897.784	35038.688
13940	46.09	15266.629	40285.148
14375	46.09	15654.845	33836.551
13040	46.07	14916.901	36206.961
8495	46.06	12636.16	38900.043
8789	46.06	12506.827	34672.102
9400	46.04	13004.549	38467.625
5523	46.02	11264.502	34685.328
8083	46.02	12358.983	37022.117
6469	46.02	11861.659	35515.848
4975	46	11074.661	37653.621
4079	46	10762.116	39940.859
10292	45.92	13495.892	36597.121
5973	45.9	11826.99	40295.754
5528	45.88	11241.694	34349.352
821	45.88	9195.654	35507.137
14184	45.86	15532.629	37410.766
11749	45.86	14149.003	39926.852
6286	45.86	11692.254	34217.836
6114	45.81	11709.75	38135.625
4856	45.81	11157.878	35327.234
1139	45.79	9396.656	39114.945
5629	45.77	11414.794	33884.672
6692	45.77	11909.875	39546.648
896	45.77	9459.75	33765.594
6666	45.75	12033.521	39139.668
11750	45.75	14053.401	39945.832
13626	45.75	15300.202	35703.16
12893	45.75	14806.268	34615.715
10266	45.73	13527.187	37300.031
4841	45.71	11083.651	35087.625
4273	45.71	10968.047	37546.07
6018	45.69	11656.858	39364.496
12694	45.69	14763.503	37072.563
14285	45.67	15627.864	36087.277
9004	45.67	12698.066	35757.559
381	45.65	8937.388	38526.23
10567	45.63	13646.448	37476.383
4970	45.63	11031.833	37501.703
14365	45.63	15584.111	34008.313
8055	45.6	12420.167	36377.746
5045	45.6	11173.82	38621.063
948	45.6	9421.268	35581.613
2749	45.58	10250.77	38161.816
12765	45.54	14619.609	36090.984
4000	45.5	10683.444	39751.848
3048	45.5	10537.403	37564.391
13027	45.44	14933.411	35944.824
2023	45.44	10052.997	40425.484
3639	45.42	10753.471	34769.711
12056	45.4	14327.883	34938.199
13119	45.38	14887.268	38538.012
10909	45.37	13900.943	37870.5
11264	45.37	14067.525	35148.215
11596	45.35	14065.044	37064.387
9754	45.35	13191.15	37145.063
10569	45.33	13717.561	37539.848
1480	45.33	9629.008	36523.27
8698	45.33	12666.516	36318.383
2025	45.31	10110.042	40483.242
8336	45.31	12453.238	40400.855
13159	45.27	14966.027	39841.926
9825	45.27	13189.674	39024.242
6156	45.27	11639.568	37541.598
6057	45.25	11749.103	38762.086
5275	45.25	11271.873	39137.516
9314	45.23	13035.298	40007.406
86	45.21	8907.984	35127.527
7461	45.17	12226.222	33699.719
10550	45.17	13716.221	37101.773
14255	45.17	15626.465	36606.551
11940	45.17	14373.021	37293.488
643	45.16	9193.312	38601.613
455	45.16	8888.555	39351.652
12762	45.16	14776.287	36026.133
13943	45.16	15296.235	40296.906
14054	45.16	15593.855	38621.145
12775	45.14	14770.777	35703.242
1587	45.14	9519.774	34064.141
3542	45.14	10610.16	34048.68
6897	45.02	12049.791	39107.512
10493	45.02	13590.323	35680.969
9383	45.02	13046.765	38736.324
1265	45	9640.756	39705.969
13591	45	15458.756	34582.535
11061	44.98	13869.288	36461.32
5949	44.98	11502.959	39985.422
6772	44.98	12178.325	40380.098
711	44.98	9193.287	37312.98
11913	44.96	14325.73	37833.16
5407	44.96	11353.672	37250.633
36	44.93	8821.789	34240.016
6169	44.93	11644.156	36941.328
9069	44.91	12771.51	37279.777
2014	44.91	9917.306	40304.504
4072	44.87	10934.944	40087.914
7437	44.85	12053.418	33903.16
9335	44.83	13067.275	39686.516
9462	44.75	13107.945	36490.965
7073	44.75	12182.487	36876.859
11074	44.75	13841.207	36200.652
5128	44.7	11158.71	39781.52
5106	44.7	10981.6	39458.363
11692	44.7	14012.951	39078.375
9484	44.68	12962.113	36001.688
8945	44.66	12734.509	34880.168
4987	44.66	11045.762	37925.953
4047	44.66	10794.148	40483.359
8756	44.62	12532.88	35517.211
8952	44.6	12838.404	34983.008
2979	44.6	10414.533	38672.336
4142	44.6	10950.098	39127.605
2887	44.6	10387.838	40466.793
14025	44.6	15680.88	39416.246
5005	44.6	11118.652	38297.625
6781	44.58	12239.853	40477.223
540	44.58	9027.072	40229.914
1317	44.56	9505.011	39014.367
594	44.52	9079.252	39696.375
687	44.5	9230.84	37636.164
13129	44.5	14941.478	38825.629
8022	44.48	12298.795	35812.098
369	44.47	9039.131	38435.859
12698	44.47	14704.609	37183.148
174	44.43	8784.969	36382.871
11885	44.41	14356.783	38031.609
11716	44.41	14102.106	39524.586
816	44.39	9064.773	35485.891
183	44.39	8968.923	36431.16
10585	44.37	13738.064	37787.168
6639	44.33	11904.427	38818.66
13433	44.29	15058.098	36666.285
5733	44.29	11581.141	36910.23
12526	44.27	14524.791	40518.789
5177	44.27	11306.257	40364.188
9063	44.26	12857.004	37180.746
5199	44.24	11301.455	40264.73
2585	44.22	10222.974	35036.848
1690	44.2	9876.203	35161.668
10843	44.2	13802.447	39087.59
5113	44.18	11129.144	39596.336
9479	44.18	12946.329	36193.906
2277	44.14	9942.7	35199.195
8339	44.12	12261.273	40479.738
13913	44.12	15326.937	40003.875
7025	44.12	12119.751	37260.301
3842	44.1	10663.406	37573.98
2316	44.08	9911.892	34684.703
4881	44.06	11154.458	35903.902
12360	44.06	14537.648	37541.504
2213	44.06	10095.374	36271.809
930	44.04	9458.367	34848.578
5872	44.04	11580.791	39173.164
895	44.04	9413.731	33761.523
1320	44.03	9632.933	39055.012
6755	44.01	12007.676	40474.09
9465	44.01	13089.776	36563.895
11826	44.01	14311.34	39631.02
10881	43.99	13877.246	38490.762
6176	43.99	11628.055	36755.266
4017	43.97	10743.165	40111.887
10904	43.91	13876.111	38063.637
2172	43.91	10006.575	37495.59
2784	43.89	10200.278	38898.848
575	43.89	9126.853	39803.133
727	43.87	9143.075	36913.43
12572	43.85	14781.388	39728.406
14325	43.85	15506.612	34820.879
6011	43.85	11792.835	39781.043
1751	43.78	9766.667	36280.668
10166	43.78	13521.421	38780.285
71	43.78	8851.097	34934.574
8738	43.76	12561.119	35896.859
6929	43.76	12195.249	38728.871
6788	43.76	12128.239	40230.277
11606	43.72	14058.023	37171.813
4268	43.68	10926.237	37826.512
6394	43.64	11923.471	33824.254
5383	43.64	11303.8	37808.332
1511	43.64	9650.933	35891.379
10810	43.62	13939.657	39539.191
11065	43.6	13940.455	36576.387
12000	43.6	14192.01	36068.605
9476	43.58	12928.613	36152.324
10973	43.58	13821.654	37562.066
5023	43.58	11054.174	38547.309
1277	43.57	9622.048	39497.242
197	43.57	8922.633	36585.383
1983	43.57	9686.422	40019.469
3779	43.57	10732.595	36206.117
2243	43.53	10052.663	35731.359
14100	43.53	15518.252	38121.031
6603	43.49	11885.856	38242.359
8764	43.47	12513.183	35361.109
1236	43.45	9503.655	40430.438
2970	43.45	10445.965	38873.719
12632	43.43	14831.483	38236.656
4214	43.43	10963.615	38476.09
9353	43.43	12959.139	39352.664
7072	43.43	12147.4	36853.566
11788	43.41	14191.193	40509.754
9333	43.39	13103.437	39667.098
9774	43.39	13254.345	37767.484
14075	43.39	15552.854	38281.18
5834	43.39	11423.215	38714.371
1218	43.37	9422.403	40410.363
5382	43.37	11334.332	37786.953
593	43.36	9048.407	39693.328
6549	43.36	12044.585	37502.188
1212	43.36	9422.615	40318.969
4104	43.36	10854.387	39565.152
364	43.34	8868.357	38352.715
8450	43.34	12569.678	39299.965
10780	43.32	13815.591	39656.336
12013	43.32	14280.548	35909.992
4329	43.3	10769.82	36737.223
7169	43.28	12077.73	35194.207
6958	43.28	12083.668	38631.668
6594	43.28	11850.514	38147.715
1095	43.28	9422.374	38422.324
5712	43.24	11522.809	36318.113
9512	43.24	12960.822	35431.906
5478	43.22	11358.058	36208.234
6534	43.2	12026.479	36941.508
2034	43.18	10022.161	40168.215
6505	43.16	11983.092	35756.426
5054	43.16	11162.378	38767.738
5203	43.14	11365.594	40077.602
1117	43.14	9382.263	38783.852
12630	43.13	14787.405	38203.035
4880	43.13	11055.342	35894.938
1605	43.13	9568.983	33759.473
3461	43.11	10734.023	33640.668
12238	43.11	14562.732	34804.727
4595	43.09	10889.615	34084.734
10538	43.07	13711.521	36832.668
5586	43.05	11330.985	33639.73
6784	43.05	12125.691	40510.555
5342	43.05	11365.356	38274.379
13279	43.03	15134.377	39969.629
1083	43.03	9417.184	38188.031
9862	43.03	13304.01	39794.074
9193	43.03	12830.928	39749.809
1532	43.01	9541.275	35574.625
10689	43.01	13556.522	39701.605
11776	43.01	14232.066	40359.188
13980	42.99	15568.135	40206.168
12331	42.91	14502.258	36931.031
13763	42.88	15468.086	37063.953
14380	42.88	15554.641	33546.098
6138	42.86	11624.449	37602.273
9377	42.84	12972.472	38837.18
11946	42.82	14289.691	37330.813
8957	42.82	12713.6	35028.086
14282	42.8	15599.31	35973.008
997	42.8	9428.402	36482.789
2017	42.8	9905.468	40341.855
9	42.8	8925.38	33648.168
6151	42.8	11825.721	37473.102
123	42.8	9025.497	35639.668
2735	42.78	10241.369	37814.449
2276	42.76	9915.804	35160.574
1334	42.72	9515.346	38829.164
10875	42.72	13916.388	38355.785
4941	42.72	11161.115	36976.047
1379	42.7	9547.502	38245.813
13510	42.7	15216.975	35730.027
12033	42.68	14221.48	35605.762
13766	42.68	15414.674	37160.785
1124	42.68	9307.835	38860.043
11729	42.67	13995.634	39658.188
13927	42.67	15410.329	40188.32
13253	42.63	15111.583	40484.488
5056	42.61	11058.667	38837.754
10611	42.61	13665.142	38183.285
6434	42.59	12035.952	34654.047
2765	42.59	10120.433	38516.406
10297	42.53	13542.779	36680.949
6974	42.49	12051.272	38254.063
12336	42.49	14523.915	37033.023
158	42.47	8870.372	36173.484
11908	42.47	14220.495	37792.945
12725	42.44	14699.752	36850.023
491	42.44	8842.442	39695.16
4790	42.44	11164.864	34240.961
10874	42.44	13767.673	38660.414
2131	42.4	9937.436	38507.738
650	42.4	9159.194	38489.098
2296	42.38	9966.765	34827.289
10371	42.36	13488.724	34951.816
537	42.34	9000.461	40211.82
8588	42.32	12478.225	37915.746
2695	42.28	10273.797	36872.563
9263	42.28	12739.131	40453.949
6093	42.26	11824.359	38416.398
638	42.26	9050.015	38761.152
5722	42.24	11406.107	36643.641
11968	42.24	14259.531	36845.891
11127	42.23	13781.479	33910.469
84	42.23	8779.122	35103.816
188	42.19	8811.226	36499.359
9155	42.19	12733.259	39314.027
13275	42.17	15156.211	40253.059
13048	42.17	15046.34	36490.098
13114	42.15	15036.462	38362.578
5998	42.15	11720.05	39988.543
9371	42.15	12939.563	39287.645
10183	42.11	13346.018	38444.309
5596	42.11	11479.081	33559.051
2799	42.11	10152.591	39150.637
5079	42.09	11178.148	39084.574
5745	42.09	11403.347	37120.625
6441	42.09	11833.022	34999.539
8571	42.07	12688.273	38031.492
11018	42.03	13959.109	37460.258
2231	42.03	9953.59	36009.914
5837	42.03	11540.453	38784.512
6436	42	11960.899	34805.34
3939	41.98	10579.333	39016.246
5644	41.96	11615.27	34119.461
6811	41.96	12224.004	39661.277
2196	41.96	10052.137	36673.77
8943	41.96	12793.105	34853.406
8315	41.96	12389.897	40080.199
11954	41.94	14330.309	37222.887
5339	41.94	11207.886	38268.406
5269	41.9	11310.14	39062.344
9688	41.9	13280.512	35620.336
3905	41.9	10565.798	38578.5
11327	41.88	14178.498	36001.789
11918	41.86	14192.967	37556.848
11257	41.82	14054.607	34841.688
4050	41.78	10947.016	40526.715
8426	41.78	12560.071	39467.305
2947	41.78	10478.473	39424.242
5201	41.77	11224.834	40063.027
1789	41.77	9721.538	37116.602
3766	41.77	10703.282	35911.566
961	41.73	9469.684	35766.961
3017	41.73	10490.223	38313.313
13399	41.71	15169.954	37734.676
9715	41.67	13243.002	36351.273
10387	41.67	13480.285	34359.473
6249	41.65	11638.992	35263.34
6590	41.63	12017.355	37974.625
4599	41.63	10780.704	34097.215
4757	41.63	11016.521	33734.711
8513	41.61	12523.986	38743.086
2718	41.61	10319.688	37582.73
4307	41.57	10825.569	36945.293
6459	41.55	12022.648	35362.102
6709	41.55	11837.284	39721.77
229	41.55	8886.704	37024.02
111	41.55	8820.334	35408.926
11714	41.55	14020.58	39520.602
465	41.55	8870.77	39498.164
9347	41.54	13011.5	39621.641
5317	41.54	11356.53	38600.406
4583	41.46	10971.126	34395.242
259	41.46	8790.191	37255.07
5969	41.44	11568.158	40400.664
1708	41.44	9697.854	35421.945
11078	41.44	13902.692	36245.309
13034	41.44	14980.648	36086.68
11282	41.44	14189.917	35704.434
3088	41.44	10361.565	36989.148
12929	41.42	14653.187	33730.215
6108	41.42	11633.969	38035.152
4876	41.42	11170.183	35806.457
2740	41.4	10167.381	37945.426
5675	41.4	11437.26	35078.953
3084	41.38	10461.125	37164.934
10879	41.36	13895.044	38403.734
5385	41.34	11236.306	37823.547
6184	41.34	11713.477	36607.621
8051	41.34	12318.135	36161.086
1289	41.33	9525.929	39334.27
565	41.31	9235.223	40511.762
5987	41.27	11810.496	40477.852
11735	41.23	14095.448	39721.055
11545	41.23	14025.357	36422.004
3782	41.23	10742.997	36297.387
13967	41.21	15537.721	40343.055
8035	41.19	12275.363	35893.363
10146	41.19	13344.814	39222.965
4453	41.17	10791.849	35169.59
5889	41.17	11462.48	39457.684
3934	41.17	10682.365	38932.824
2639	41.17	10269.956	36274.934
4150	41.15	10969.037	38903.863
8122	41.15	12348.674	37661.496
10892	41.13	13880.996	38265.727
3103	41.1	10501.827	36638.773
12606	41.1	14705.899	38985.828
3686	41.1	10721.661	35030.531
6949	41.08	12084.367	38519.547
5659	41.06	11456.378	34615.645
11041	41.06	13911.76	37027.52
4884	41.04	11181.135	35916.152
12764	40.98	14720.376	36075.992
9051	40.92	12720.461	36694.445
13351	40.92	15100.776	38905
8654	40.9	12594.906	37204.359
107	40.9	8899.645	35380.43
4143	40.88	10852.456	39147.945
11925	40.87	14241.615	37671.285
1991	40.87	9739.547	40154.809
9541	40.85	12919.939	34934.078
6568	40.85	11992.907	37797.457
1108	40.85	9447.548	38672.41
11617	40.85	14004.997	37463.961
1039	40.83	9371.861	37440.984
5447	40.81	11328.552	36889.23
14159	40.81	15600.716	37767.387
4283	40.81	10910.461	37657.344
13315	40.77	15069.835	39604.77
13819	40.77	15427.472	38513.992
6769	40.77	12153.452	40318.211
24	40.77	8934.055	33922.652
10501	40.77	13689.875	35873.797
8278	40.73	12322.511	39590.699
9725	40.71	13326.987	36544.996
8699	40.69	12537.201	36354.27
4147	40.69	10953.681	38853.41
9386	40.67	12908.508	38751.004
590	40.67	9043.966	39942.309
8887	40.65	12865.008	33786.859
5049	40.64	11035.605	38697.281
9072	40.64	12740.195	37369.672
4950	40.64	11007.895	37151.73
673	40.64	9143.045	37983.387
13630	40.62	15295.229	35731.672
11286	40.6	14144.909	35781.977
10924	40.58	13845.726	37817.008
6259	40.58	11727.248	35060.121
125	40.58	8904.413	35667.758
5909	40.58	11466.451	39621.398
88	40.56	8740.903	35167.953
8601	40.56	12574.592	37552.148
10204	40.54	13404.643	38126.52
9787	40.52	13321.277	38232.004
[truncated: 2,022 more rows]
