# Supplementary material for: Insights on the Control of Yeast Single-Cell Growth Variability by Members of the Trehalose Phosphate Synthase (TPS) Complex
Source: Front Cell Dev Biol. 2021 Jan 28;9:607628. doi: 10.3389/fcell.2021.607628 (PMC7876269; doi:10.3389/fcell.2021.607628)
Supplement: Supplementary file 2 [file Data_Sheet_1.ZIP › final_code/input_datasets/BY4741_3_t4.csv]

Id	Area (µm²)	Centre X Position (µm)	Centre Y Position (µm)
4799	509.26	12845.096	39846.984
6780	505.18	14589.286	33303.227
3967	495.26	12018.894	37068.41
2842	495.26	10887.908	35713.875
4504	481.03	12400.659	38779.066
5240	443.48	13212.354	36646.324
3197	442.45	11316.232	36633.223
1710	442.1	9536.138	39970.813
2847	436.05	10962.342	35896.543
6437	433.64	14295.158	36734.855
4701	413.82	12526.842	36258.371
5707	398.86	13636.584	37047.688
6568	398.17	14497.394	38364.969
4824	397.62	12787.999	38307.531
5213	393.06	13214.186	37229.047
6755	388.52	14439.541	33932.254
5614	386.51	13372.413	38246.285
3388	382.45	11461.026	35192.84
5405	382.03	13465.877	33423.105
1688	381.3	9528.357	38951.172
6493	380.44	14348.593	38739.977
3136	379.48	11289.068	33806.543
1159	375.79	9332.568	38471.855
957	363.91	8935.212	35562.34
2790	362.52	10767.69	33185.176
2599	360.41	10438.67	39879.363
6349	359.41	14347.281	35160.426
721	353.77	8606.73	34423.297
5306	352.65	13144.776	34521.242
2980	350.99	11063.883	38934.688
1007	349.07	9259.987	34397.977
2098	346.09	9908.38	33661.68
4577	346.01	12337.088	35046.207
3764	343.88	11888.809	38877.125
3587	342.79	11698.832	39779.355
2240	342.6	9912.527	38484.594
6032	342.26	13814.18	37772.844
2972	338.22	11161.338	39077.445
3149	337.85	11391.48	34766.891
6192	337.74	14016.753	35613.793
2757	337.09	10742.657	34130.262
4618	336.51	12312.827	33252.41
5249	335.36	13165.89	36136.438
3585	332.32	11811.69	39508.809
4512	330.54	12277.999	38198.313
6426	329.92	14372.772	36268.211
5556	327.65	13554.807	35818.016
1658	325.52	9690.289	37504.945
4949	323.13	13059.819	33276.262
4552	320.68	12467.154	35821.293
6092	319.87	14003.597	39312.742
6415	318.49	14322.407	35824.57
6002	318.17	13968.539	36853.023
6101	317.09	14164.95	38910.938
2410	316.71	10264.718	34410.266
6662	315.77	14425.751	36350.391
4658	315.72	12509.942	34502.594
2148	315.37	9955.953	34868.891
4645	314.59	12594.402	34194.297
6562	312.69	14442.143	38744.258
4556	312.44	12472.264	35648.039
3986	312.1	11866.06	36391.043
5075	311.85	13000.007	37362.473
6742	311.52	14629.3	34151.848
4897	310.39	12887.659	35032.367
2442	310.26	10447.703	33232.914
942	310.2	9014.89	36132.52
6661	304.97	14577.641	36306.145
4158	302.12	12164.245	36729.016
6222	298.63	14096.41	34874.668
1290	297.79	9532.288	35144.293
4103	297.45	12120.527	34434.281
578	296.43	8233.253	38799.539
396	296.26	8165.359	34875.141
2979	294.06	11074.696	38909.102
1144	292.79	9435.732	39102.438
2963	292.41	11197.92	39531.23
4922	291.86	12746.955	33876.922
6106	291.76	14183.541	38543.789
4163	291.59	12131.559	36876.539
4907	291.26	12727.938	34477.41
6545	290.13	14531.79	39211.285
3251	289.06	11330.688	38771.801
5246	288.08	13281.775	36345.453
5398	286.9	13392.561	33230.684
2844	286.72	10930.322	35713.59
5894	285.71	13948.352	33674.594
5134	285.17	13009.696	39897.773
4795	284.27	12572.649	39981.441
6062	284.18	13921.984	38902.828
1771	282.7	9727.529	36140.105
2216	280.48	9913.178	37402.746
525	279.56	8214.435	37435.07
3590	277.97	11698.011	39889.98
2719	276.11	10660.508	36007.586
2628	274.76	10687.614	38648.703
3182	274.45	11234.592	36121.594
5625	274.35	13352.487	38921.59
4730	273.03	12571.997	36958.43
949	269.76	8972.752	35895.648
2859	267.34	10788.159	36371.18
4462	266.96	12269.75	39375.141
2403	266.9	10180.667	34517.594
4681	265.79	12596.038	35700.773
2472	265.54	10457.296	34441.527
2725	262.23	10615.215	35692.543
6774	262.02	14479.648	33209.82
2422	261.96	10269.871	33895.727
3059	261.33	11123.543	35924.094
6128	260.83	14197.31	37836.762
2080	260.03	9797.61	35169.57
5420	258.88	13540.552	33611.711
2325	258.86	10243.19	39331.133
1030	257.27	9172.51	36247.145
5073	257	13110.305	37245.164
5381	256.52	13340.948	33248.871
4687	255.76	12572.159	35949.387
383	255.51	8183.509	35480.359
1777	254.8	9900.017	35792.93
6329	254.59	14316.363	34426.902
3072	254.55	11127.12	35186.355
2566	253.31	10551.084	38858.34
2723	250.21	10725.509	35664.527
481	249.71	8359.236	35674.742
1062	249.52	9146.825	37964.426
913	248.94	8963.004	37646.859
4046	247.03	11954.602	34424.672
3430	246.78	11489.692	33448.449
2942	246.45	10887.803	39547.699
44	246.36	7666.359	34531.48
6026	246.36	13939.361	37483.336
4065	246.15	11868.137	33427.215
5962	245.94	13847.051	35517.492
4974	245.28	13096.862	34419.691
5573	245.07	13490.223	36316.797
5751	244.19	13753.337	35910.355
4120	243.56	12203.234	35118.754
2733	243.24	10621.633	34951.773
5550	242.83	13408.465	35583.219
3079	242.57	11190.445	34642.355
5506	242.16	13553.784	34583.734
2738	239.41	10689.323	34789.137
906	238.85	8963.877	37742.797
5380	238.79	13191.103	33461.859
6777	238.01	14456.564	33259.359
3274	237.89	11262.647	39533.066
1667	237.84	9620.348	38109.637
4172	237.38	12196.64	37091.5
1622	237.34	9611.256	35908.844
1747	235.96	9768.107	37759.809
6560	235.88	14490.984	38630.055
4043	233.99	11909.753	34470.145
2834	233.87	10904.022	35490.508
5290	233.22	13127.077	34689.113
6230	232.65	14110.858	34702.648
600	232.42	8346.506	39695.887
3605	231.99	11861.486	39503.945
6055	231.99	13988.43	38543.996
5945	230.35	13878.889	35163.625
261	230.12	8113.075	39763.566
281	230.02	8142.102	39423.719
1077	229.91	9236.942	38545.207
5016	229.68	12973.243	35034.313
5091	229.26	12955.84	38030.137
2849	229.06	10816.554	35966.223
4510	229.03	12318.219	38158.094
59	228.34	7681.225	35053.758
3957	228.2	11931.491	37393.629
286	227.3	8070.011	38815.273
3464	227.11	11789.945	34410.883
4852	227.02	12773.295	36495.945
6469	227	14280.593	38079.965
698	226.69	8453.046	35437.879
2690	226.65	10588.068	36384.43
3232	225.77	11350.227	37828.211
796	225.66	8743.623	36642.039
3964	225.37	12020.178	37315.336
4458	225.04	12062.549	39144.824
2846	225.02	10844.07	35750.23
6142	224.72	14088.374	37622.047
3292	224.3	11578.204	39326.461
4574	224.12	12297.027	35249.824
448	224.09	8345.223	34474.41
2898	224.09	10860.267	37644.328
2616	223.88	10629.138	39409.512
5615	222.53	13396.134	38269.906
4604	222.44	12443.342	34105.398
2371	222.02	10316.217	36345.465
1194	221.52	9319.949	36060.23
4915	221.35	12883.505	34423.16
2912	221.04	10886.346	38004.363
5186	220.85	13297.457	38724.867
3766	220.81	11973.512	38918.434
2689	220.77	10636.835	36688.852
2961	220.28	11000.573	39742.23
580	220.08	8393.329	38949.285
472	219.83	8321.882	35481.434
4703	219.8	12698.379	36336.355
6460	218.92	14249.539	37706.785
1704	218.9	9668.19	39677.363
6194	218.17	14170.672	35651.793
4640	217.9	12497.989	33931.734
2665	217.75	10691.027	37024.895
1660	216.81	9514.438	37730.82
676	216.48	8454.979	37238.121
33	216.12	7741.328	34080.969
6250	216.02	14121.71	33961.172
2660	215.95	10731.871	37405.859
1749	215.93	9869.745	37563.359
6671	215.87	14451.349	35586.5
2923	215.83	10784.661	38510.668
4480	215.79	12335.172	39726.27
5377	215.79	13321.977	33382.031
3335	215.47	11626.71	37327.285
5747	215.37	13709.637	36204.785
2156	214.86	10064.032	35222.18
1284	214.45	9635.328	34643.531
3113	214.26	11028.802	33028.691
5738	214.24	13670.04	36161.723
4744	213.8	12520.197	37723.086
3985	213.57	11920.992	36698.711
5149	213.25	13308.796	39621.285
5275	212.92	13284.664	35256.27
640	212.56	8538.518	38526.07
5292	212.35	13231.265	34739.363
2471	212.33	10504.683	34427.445
5111	212.04	13107.691	39014.82
5252	211.98	13165.755	35947.926
6453	211.6	14279.233	37381.566
2175	211.45	10065.405	35865.41
6614	211.1	14440.989	36753.438
2502	210.87	10461.596	36124.555
6360	210.49	14375.453	35321.66
5571	210.16	13399.936	36169.059
4952	210.11	12951.898	33593.68
2464	209.82	10499.599	34186.473
3085	209.65	11163.139	34538.254
4749	209.55	12676.835	37958.719
5391	209.42	13212.834	33121.949
2747	208.54	10615.039	34688.816
5795	208.54	13766.35	34626.922
4023	208.38	11863.875	35482.152
5390	208.38	13337.152	33123.539
731	208.27	8431.156	33502.785
2885	207.75	10944.836	37131.387
2331	207.71	10175.996	38841.402
6585	207.69	14594.323	37593.535
3041	207.6	11166.606	37003.715
6340	207.58	14286.258	34996.867
5654	207.48	13708.238	39493.699
5987	207.48	13783.12	36329.91
1247	206.85	9694.219	33013.109
6709	206.83	14483.307	35443.668
254	206.55	7826.258	39930.16
966	206.45	8889.87	35246.617
4108	206.16	12115.691	34645.719
2607	206.03	10598.434	39809.449
2916	205.8	10865.763	38251.828
3209	205.68	11224.569	37077.5
5594	205.57	13440.456	37741.152
6219	205.42	14049.332	34995.973
6082	205.4	14108.081	39986.168
2438	205.01	10321.943	33073.547
1655	204.96	9507.629	37326.313
5699	204.59	13568.696	37367.027
2086	204.55	9821.715	34582.695
389	204.4	7989.707	35295.008
2878	204.36	10798.34	36869.645
2732	204.32	10612.792	35195.738
2769	204.32	10765.063	33449.063
4057	204.3	11921.736	33844.691
3112	204.02	11130.035	33477.602
2920	203.85	10956.259	38449.016
3046	203.35	11053.851	36547.934
3580	203.23	11710.098	39198.379
5144	203.19	13266.67	39794.328
1706	203.04	9606.411	39717.121
6069	202.75	13861.537	39409.09
4428	202.73	12115.205	39038.379
1031	202.33	9158.554	36303.977
6061	202.31	13785.928	38773.598
5100	202.26	12940.589	38668.426
5799	202.01	13593.105	34711.926
660	201.76	8509.21	37963.723
696	201.36	8573.167	35663.895
6553	201.22	14620.752	39035.457
6254	201.2	14143.062	33489.84
369	201.09	8150.799	36264.074
3563	201.07	11703.636	38337.355
777	200.7	8786.21	35331.297
2352	200.59	10248.281	37367.816
5230	200.38	13341.069	37130.77
5806	200.19	13597.279	34491.648
352	199.9	8178.88	37583.238
6155	199.71	14015.245	36704.352
6102	199.34	14162.288	38933.227
328	199.33	8068.867	37686.402
6694	199.33	14482.946	35620.699
2082	198.96	9906.039	35066.73
4676	198.94	12645.994	35416.039
103	198.67	7952.115	36173.848
5910	198.66	13984.642	34456.586
2123	198.39	10105.851	33300.059
4882	198.29	12826.549	35321.965
4825	198.02	12748.795	38008.207
1171	197.83	9304.699	37630.887
2214	197.68	10123.484	37244.871
2962	197.66	11058.947	39453.492
5202	197.62	13302.235	38101.707
853	197.53	8697.952	39156.32
685	197.3	8487.157	36403.367
5243	196.99	13169.572	36511.453
1273	196.78	9653.707	34091.098
3402	196.53	11579.253	34305.734
6078	196.34	14014.057	39829.387
6496	196.32	14212.041	38942.879
1004	196.32	9153.316	34067.566
2389	196.26	10244.97	35176.652
6020	196.09	13959.136	37359.621
6775	196.07	14459.491	33222.527
4883	196.01	12904.478	35326.465
152	195.59	7777.528	37887.695
1837	195.52	9779.319	35615.527
4716	195.06	12684.601	36685.242
1060	195	9165.643	37852.195
3265	194.92	11297.865	39314.516
5861	194.33	13641.177	33035.883
4550	194.06	12323.502	35762.469
4956	193.91	13122.807	33816.332
6158	193.75	14075.598	36764.48
4955	193.64	13100.813	33725.039
5917	193.58	13958.336	34753.449
5428	193.41	13390.636	33817.367
4672	193.39	12633.155	35282.816
2051	193.31	9738.443	35554.734
5126	193.31	13132.335	39778.055
6488	193.22	14262.54	38632.328
5640	193.08	13490.517	39610.188
2955	193.03	11155.559	39836.617
2	192.87	7700.85	33024.277
6019	192.7	13868.023	37362.141
3570	192.64	11835.785	38754.43
2334	192.6	10254.115	38658.34
3295	192.41	11606.188	39245.094
4168	192.34	12080.865	36916.305
3565	192.28	11818.666	38431.523
4827	192.18	12787.687	38028.293
5273	191.78	13268.135	35206.805
6331	191.76	14331.889	34497.891
6146	191.69	14012.456	37198.504
1212	191.63	9456.638	35496.574
222	191.61	7797.273	38540.797
2593	191.55	10477.494	39694.035
1164	191.32	9299.854	38204.563
1678	191.19	9640.549	38605.426
1172	191.07	9409.931	37417.836
199	191	7968.268	38264.109
5309	190.88	13324.843	34537.957
4635	190.61	12671.975	33550.387
2791	190.56	10933.586	33251.293
5697	190.36	13699.721	37555.102
6253	190.33	14116.179	33790.207
3191	190.27	11402.719	36378.227
6199	190.17	14164.508	35275.559
3033	190.06	11030.922	37247.848
3978	189.92	11958.728	36750.727
6508	189.66	14242.466	39553.637
3529	189.62	11677.862	36890.145
163	189.1	7804.724	37957.938
1100	189.1	9225.368	39618.41
3376	189.08	11426.567	35950.773
4478	188.93	12432.74	39673.758
4079	188.83	12205.281	33551.891
3071	188.79	11199.071	35183.457
6584	188.68	14547.597	37812.941
4889	188.62	12837.845	35157.293
3138	188.58	11394.109	33834.957
780	188.53	8678.892	35425.504
4690	188.51	12610.55	36014.734
4554	188.43	12489.697	35912.277
5833	188.39	13634.422	34286.156
417	188.35	8039.275	33469.273
463	188.31	8381.324	35079.367
5521	188.1	13426.308	35144.074
105	188.07	7713.941	36290.234
2246	188.01	9934.99	38813.914
6424	187.89	14241.192	36250.023
945	187.87	8961.782	36007.297
3277	187.74	11314.116	39660.613
3391	187.47	11579.744	34978.895
4066	187.38	12036.529	33181.035
2542	187.11	10485.022	37606.738
2643	187.11	10670.521	38276.934
6315	186.9	14357.288	33974.492
6789	186.78	14552.967	33164.023
6595	186.44	14447.094	37466.262
971	186.23	9042.43	34358.641
3157	186.21	11331.71	35151.434
897	186.11	9041.738	38450.355
6132	185.98	14099.352	37927.102
1754	185.98	9714.512	37249.66
5752	185.77	13674.514	35920.398
2182	185.73	10028.483	36200.461
4805	185.63	12866.223	39711.672
5869	185.6	13926.517	33094.516
2235	185.56	10018.288	38410.316
4537	185.56	12293.923	36661.074
4617	185.23	12371.861	33195.309
5623	184.81	13471.704	38721.707
4207	184.6	12071.446	38917.84
765	184.39	8793.482	34687.617
438	184.18	8229.045	33984.492
613	184.12	8464.693	39913.316
5957	183.99	13939.002	35399.969
6744	183.97	14561.338	34215.652
5192	183.55	13162.151	38585.191
5582	183.47	13352.071	36925.457
1190	183.41	9296.24	36243.691
3420	183.41	11473.06	33569.172
4473	183.2	12286.717	39829.563
2710	183.18	10608.652	36138.813
1158	183.09	9391.218	38387.512
5524	183.05	13488.049	35253.941
1769	183.01	9835.185	36312.867
2917	182.86	10946.745	38395.117
4264	182.84	12145.989	39009.223
4180	182.8	12179.415	37474.398
2644	182.7	10578.224	38295.133
1006	182.44	9155.171	34344.551
5173	182.36	13332.874	39260.316
3359	182.32	11485.685	36423.848
4765	182.21	12665.759	38575.703
5681	182.17	13749.529	38031.754
4514	182.15	12411.493	38292.508
1065	182.11	9192.148	38048.992
2186	182.07	10070.798	36349.563
2377	182.07	10221.928	35941.148
2492	182.01	10421.329	35583.344
2425	181.63	10310.032	33517.188
4501	181.54	12375.656	38638.336
2543	181.52	10453.092	37652.391
5207	181.52	13271.773	37769.059
5669	181.4	13652.397	38712.891
3078	181.29	11017.672	34928.965
1170	181.15	9473.153	37546.098
2420	180.96	10207.685	33838.27
2479	180.79	10385.518	34926.707
4855	180.64	12843.416	36297.066
6490	180.6	14413.222	38647.926
4205	180.58	12124.527	38659.336
2431	180.27	10187.223	33455.625
4126	180.23	12203.674	35167.551
2424	180.21	10209.113	33686.086
3554	180.12	11786.228	37758.57
4737	180.02	12697.18	37380.297
3386	180.02	11465.891	35321.961
2477	179.68	10533.438	34819.535
6244	179.68	14081.846	34066.004
789	179.54	8820.238	36152.668
1106	179.53	9180.432	39801.359
391	179.51	8159.659	35193.707
3501	179.18	11828.646	35680.125
771	179.07	8687.945	35039.016
4755	179.05	12645.96	38135.473
5190	179.03	13213.032	38490.926
3155	178.82	11366.682	35129.852
4567	178.82	12342.21	35315.805
2879	178.8	10777.588	36881.738
837	178.47	8783.075	38931.32
4091	178.47	12198.831	34095.434
2101	178.4	9810.904	33590.535
4788	178.38	12625.895	39741.586
1068	178.34	9101.733	38175.469
5234	178.28	13233.662	36945.078
3122	178.13	11407.28	33120.586
1040	178.11	9223.966	36635.77
6622	178.09	14545.125	36591.5
2217	178.03	10014.815	37444.348
109	178.03	7690.25	36419.508
5700	178.03	13705.08	37394.316
3195	177.99	11231.05	36571.551
2089	177.96	9781.159	34433.844
2346	177.9	10277.838	38018.211
4588	177.86	12313.04	34316.715
4594	177.78	12475.676	34423.152
3382	177.57	11621.472	35839.156
688	177.51	8578.005	36481.195
4801	177.5	12775.428	39959.43
5786	177.34	13638.702	34959.48
4021	177.27	12044.402	35464.766
5177	177.15	13178.831	39052.594
6048	176.94	13907.383	38367.125
3173	176.94	11377.162	35721.34
950	176.84	8967.576	35599.664
4738	176.84	12672.757	37436.355
3312	176.75	11457.567	38579.719
4868	176.69	12806.853	35867.285
3187	176.56	11355.915	36288.145
1538	176.56	9694.661	35721.336
2229	176.4	9920.457	38225.02
3516	176.27	11681.503	36241.48
5527	176.27	13525.529	35269.676
2576	176.08	10378.751	39337.352
4675	176.06	12518.058	35395.41
2762	176	10662.856	33757.809
2730	175.94	10611.978	35103.309
5042	175.77	13068.591	36276.59
6151	175.66	14054.438	36873.391
3075	175.62	11120.83	35084.621
6237	175.58	14072.72	34347.547
4560	175.56	12350.012	35713.641
4602	175.47	12371.408	34025.688
4733	175.37	12516.235	37273.191
4924	175.18	12878.725	33745.477
929	174.97	8870.538	36949.117
3595	174.93	12017.499	39804.902
4059	174.85	11972.29	33804.273
4543	174.72	12436.446	36493.969
6134	174.72	14037.765	37777.215
951	174.68	8953.111	35672.191
3083	174.66	11109.806	34474.371
5360	174.66	13311.481	33884.934
6337	174.3	14408.942	34736.238
3043	174.22	11046.923	36757.117
4815	174.11	12763.616	38727.5
6259	174.11	14198.282	33439.441
2343	174.03	10202.143	38153.055
1058	174.01	9138.633	37834.746
5094	173.91	13010.401	38290.652
1281	173.9	9658.421	34566.477
3080	173.82	11137.562	34679.098
967	173.82	8996.385	35051.93
5164	173.74	13224.101	39576.902
6454	173.53	14265.344	37380.691
4649	173.49	12701.659	34217.656
2355	173.44	10193.504	37187.625
1768	173.42	9892.068	36267.621
4177	173.23	12191.84	37183.5
5187	173.03	13172.027	38733.098
2537	173	10548.534	37414.664
5886	172.75	13919.455	33520.168
5695	172.67	13635.478	37517.48
6209	172.65	14033.526	35184.023
4033	172.54	12040.661	35243.281
3159	172.52	11237.308	35203.352
918	172.38	8855.457	37282.961
5071	172.31	13085.943	37147.852
2886	172.23	10947.746	37172.859
5427	172.06	13514.872	33781.996
4762	171.98	12613.125	38395.535
6609	171.96	14633.633	37011.551
1650	171.71	9603.764	37253.766
6448	171.56	14320.459	37254.105
4746	171.46	12495.941	37767.391
5070	171.41	12983.194	37083.027
1070	171.27	9138.312	38263.457
4736	171.27	12635.165	37371.328
4644	171.21	12609.717	34079.402
825	171.18	8742.42	38251.094
4476	171.14	12462.825	39649.605
4725	171.08	12530.417	36889.859
863	170.98	8814.588	39859.488
740	170.93	8490.241	33326.117
6504	170.79	14400.286	39251.805
768	170.7	8717.814	35009.402
1236	170.7	9428.627	34121.164
4201	170.68	12181.888	38475.336
5113	170.56	13072.135	39038.258
2462	170.54	10470.104	34039.434
970	170.53	8903.202	34314.605
1099	170.49	9169.789	39579.293
3160	170.47	11401.672	35248.773
418	170.33	8191.167	33205.828
2500	170.2	10487.944	36018.621
4798	170.01	12731.452	39799.125
1732	169.85	9873.34	38662.047
707	169.7	8459.189	35122.945
5388	169.61	13343.983	33022.73
2837	169.61	10960.421	35640.434
41	169.61	7870.479	34414.797
3196	169.61	11337.192	36610.719
5713	169.59	13713.577	36587.551
3952	169.55	11970.431	37529.211
4864	169.47	12847.511	35943.645
3023	169.47	11119	37640.949
5878	169.41	13890.892	33323.531
5680	169.4	13684.183	38029.34
2824	169.36	10819.197	35109.5
5599	169.28	13429.145	37843.262
3363	169.13	11448.336	36437.648
985	169.07	9034.441	33749.859
5194	169.05	13168.798	38323.258
3939	169.01	11916.01	38423.938
5764	168.86	13653.661	35887.984
3282	168.71	11473.996	39805.141
6072	168.69	13805.083	39800.719
3090	168.61	11021.85	34394.355
5018	168.53	13129.725	35222.359
1061	168.51	9262.172	37959.586
4088	168.51	12242.67	33845.07
994	168.46	9125.718	33191.199
4789	168.13	12500.814	39796.805
1711	168.07	9893.455	39766.348
289	168.02	8111.18	38508.992
5966	168	13917.287	35658.57
5136	167.96	13052.114	39918.125
6538	167.92	14466.084	39538.484
3049	167.88	11187.296	36587.309
6185	167.83	14129.77	36017.465
429	167.77	8294.076	33189.219
6468	167.77	14399.902	38053.742
5893	167.75	13876.964	33657.84
1028	167.63	9195.039	36060.727
790	167.63	8668.765	36245.875
1148	167.46	9422.55	38922.961
3566	167.42	11832.25	38521.668
4174	167.38	12162.352	37102.855
3453	167.38	11757.948	33846.867
4674	167.35	12566.781	35326.289
4020	167.29	11985.648	35436.598
2430	167.17	10332.388	33430.148
5608	167.04	13417.73	38127.504
5216	166.94	13225.356	37278.215
4192	166.94	12236.963	38202.777
6499	166.91	14315.85	39030.152
3074	166.89	11036.545	35043.074
4975	166.7	13025.594	34426.41
6546	166.68	14614.421	39216.863
4190	166.66	12145.021	37979.172
5422	166.58	13376.159	33635.59
5142	166.56	13320.758	39769.184
6093	166.52	14052.984	39412.148
797	166.48	8821.612	36648.227
5898	166.47	13961.814	33837.84
3599	166.39	11891.89	39993.023
505	166.24	8387.46	36766.977
6066	166.22	13864.581	39235.766
6510	166.18	14336.504	39602.148
4024	166.16	11885.792	35507.793
637	166.06	8592.211	38720.211
5644	166.01	13389.41	39957.219
4881	165.95	12847.237	35279.449
972	165.85	9040.56	34445.141
2339	165.81	10203.926	38582.914
3200	165.8	11237.581	36776.793
2695	165.7	10751.387	36253.047
244	165.58	7868.247	39591.5
5593	165.51	13376.438	37696.836
1544	165.32	9605.116	35783.047
1150	165.24	9409.884	38692.602
2125	165.2	10078.352	33495.77
5512	165.2	13524.004	34821.973
4578	165.14	12403.04	34828.969
901	165.14	8886.832	37952.203
2758	165.09	10713.82	33920.785
5619	165.09	13407.491	38488.266
5923	165.05	13940.567	35053.105
6013	165.01	13791.892	37187.645
6736	165.01	14526.468	34493.406
5856	164.97	13748.291	33239.379
1218	164.88	9415.453	35226.574
4474	164.86	12359.688	39836.922
4503	164.8	12384.19	38741.164
6038	164.78	13844.547	38008.902
4616	164.78	12483.721	33184.219
2509	164.55	10474.603	36475.953
908	164.51	8848.741	37771.426
5261	164.51	13273.231	35708.758
6497	164.49	14352.94	39017.52
947	164.36	8923.791	35818.59
3323	164.3	11558.021	38094.441
3019	164.28	11181.92	37568.027
616	164.26	8623.383	39685.676
3502	164.22	11794.606	35764.188
6227	164.21	14187.733	34662.859
5047	164.19	13023.945	36329.695
6186	164.15	14200.664	36035.379
2782	164.11	10690.593	33062.797
3424	164.09	11507.42	33645.66
1288	164	9500.352	34927.758
1089	163.98	9264.053	38972.008
2945	163.88	10877.825	39635.164
2329	163.8	10142.092	39003
1260	163.78	9538.414	33714.555
666	163.77	8489.573	37696.422
2760	163.75	10606.232	33664.445
3107	163.69	11020.655	33605.477
1724	163.5	9892.648	39285.641
1282	163.46	9544.279	34593.758
2765	163.46	10681.53	33603.059
3528	163.44	11721.583	36849.059
5049	163.42	12939.815	36371.758
3954	163.38	12040.111	37579.273
2440	163.34	10548.944	33189.816
570	163.25	8390.807	38125.27
2514	163.23	10494.051	36669.484
3945	163.08	11975.485	38057.441
1213	162.92	9441.491	35276.645
1123	162.87	9483.265	39999.434
2155	162.85	10125.914	35209.637
944	162.79	9044.791	36006.266
4030	162.77	11962.461	35397.691
4625	162.75	12582.574	33390.855
6231	162.6	14029.873	34752.836
2802	162.6	10965.719	33875.523
4579	162.52	12427.413	34849.852
2893	162.48	10957.462	37563.137
3248	162.31	11226.085	38630.383
5511	162.25	13388.015	34740.859
852	162.23	8782.96	39111.645
4100	162.21	12227.795	34343.234
1774	162.04	9899.759	35914.273
734	161.85	8586.279	33457.508
3314	161.74	11456.841	38458.605
3271	161.64	11378.529	39475.816
4960	161.47	13126.053	33964.816
42	161.37	7843.54	34429.309
4833	161.37	12746.878	37620.316
255	161.33	7734.338	39945.203
5665	161.28	13590.889	39275.246
4910	161.24	12795.786	34588.254
2411	161.2	10210.63	34442.363
3562	161.16	11808.678	38241.715
442	161.1	8214.32	34329.723
786	161.08	8841.348	35945.414
2657	161.05	10620.649	37734.012
5857	160.95	13731.354	33262.836
593	160.87	8395.258	39526.355
6173	160.87	14092.383	36372.633
3524	160.78	11842.296	36698.402
501	160.68	8411.721	36669.09
3070	160.61	10994.99	35399.012
2829	160.61	10936.867	35186.207
991	160.45	9021.937	33034.797
6525	160.41	14608.354	39979.277
725	160.3	8581.43	33939.191
724	160.3	8453.345	33893.371
3343	160.24	11575.825	36709.477
871	160.05	8873.378	39861.434
6520	159.74	14513.788	39803.328
2767	159.69	10703.079	33374.738
6627	159.65	14566.121	36685.57
1682	159.48	9694.957	38794.098
385	159.28	8131.485	35488.852
2590	159.27	10410.812	39614.18
5021	159.25	13115.998	35310.18
6039	159.21	13861.497	38162.207
3158	159.21	11252.225	35166.426
5694	159.17	13760.159	37511.488
6500	159.04	14346.706	39063.641
3517	159.04	11844.637	36278.48
5433	159	13455.204	33875.316
3325	159	11500.283	38142.73
264	158.96	8195.415	39865.02
690	158.88	8439.195	36309.07
1080	158.71	9169.674	38660.648
62	158.71	7931.155	35085.152
4849	158.67	12868.384	36548.199
1029	158.65	9128.171	36110.266
6009	158.61	13898.119	36983.992
368	158.61	8088.063	36222.848
5198	158.6	13135.393	38184.891
6554	158.58	14526.988	39054.301
1109	158.54	9274.174	39897.355
1110	158.52	9133.059	39940.707
3275	158.46	11390.316	39590.477
4467	158.46	12132.522	39716.988
6260	158.44	14046.236	33458.676
4039	158.44	11983.238	35034.953
194	158.44	7851.059	38203.141
5379	158.42	13200.231	33437.906
480	158.37	8252.675	35639.09
5394	158.37	13512.778	33048.797
2927	158.31	10785.294	38668.438
4756	158.25	12700.867	38240.254
2114	158.21	9719.251	33147.246
3270	158.17	11384.686	39437.746
5655	158.14	13718.949	39579.305
886	158.1	8865.871	38677.383
6767	158.08	14629.745	33339.07
4500	158.06	12435.696	38894.578
4693	158.06	12520.651	36089.793
1713	158.04	9829.006	39922.434
4802	158.02	12768.386	39686.367
3462	157.91	11677.114	34105.703
5641	157.77	13518.762	39622.402
687	157.75	8497.984	36461.465
1703	157.75	9613.017	39649.742
6478	157.7	14277.484	38441.484
3240	157.6	11257.787	38245.695
4189	157.56	12087.514	37937.816
6024	157.56	13833.153	37443.406
5032	157.54	13112.296	35812.473
4886	157.35	12881.833	35112.066
2199	157.22	9968.903	36761.469
3390	157.12	11515.83	34972.383
4460	157.1	12132.067	39304.594
4713	157.06	12495.992	36579.84
5897	157.04	13974.122	33808.707
3364	156.95	11424.811	36505.258
474	156.93	8306.375	35506.836
6549	156.89	14513.864	39254.66
2250	156.83	10068.402	39027.91
5570	156.8	13424.356	36106.926
2266	156.74	10320.718	39817.578
3135	156.68	11337.154	33777.527
586	156.58	8254.444	39193.629
1287	156.53	9612.166	34736.242
3246	156.51	11310.056	38486.105
2092	156.47	9802.366	34271.875
6226	156.47	14013.171	34620.238
1729	156.45	9709.041	38986.34
4991	156.41	13065.537	34834.41
1672	156.37	9641.319	38269.453
4031	156.34	11884.997	35099.824
2238	156.22	10099.43	38458.742
2510	156.12	10388.034	36481.23
6512	156.07	14375.305	39647.859
2931	155.99	10872.543	38830.109
792	155.91	8720.421	36478.117
6492	155.9	14356.369	38691.594
2937	155.84	10959.738	39134.793
3126	155.84	11388.985	33358.039
5141	155.8	13070.357	39958.398
5838	155.74	13591.372	34000.48
807	155.68	8660.277	37009.832
2460	155.67	10442.278	33943.785
4891	155.65	12808.336	35189.336
6114	155.61	14094.538	38168.84
2926	155.57	10925.472	38616.711
5504	155.53	13551.514	34541.176
6249	155.53	14056.307	33919.359
3555	155.53	11781.582	37850.066
6550	155.51	14493.875	39259.02
4547	155.32	12410.915	35965.07
6110	155.15	14120.486	38358.668
1634	155.09	9580.034	36715.242
6480	155.03	14349.352	38512.715
4035	155.03	12019.756	34943.242
864	154.99	8745.401	39867.465
5622	154.99	13447.106	38612.969
6081	154.82	14006.779	39961.609
4822	154.78	12757.345	38470.469
4708	154.75	12532.174	36495.266
6190	154.75	14147.529	35881.84
3256	154.75	11296.818	39027.145
5734	154.75	13613.801	36358.336
2465	154.75	10530.479	34204.125
728	154.73	8516.656	33687.52
3140	154.69	11356.825	34057.668
1226	154.67	9385.98	34675.863
6537	154.67	14627.785	39521.145
4791	154.65	12656.24	39863.449
2393	154.54	10195.553	35050.605
37	154.42	7757.124	34186.363
4499	154.32	12278.084	38846.367
1620	154.27	9676.533	35835.172
677	154.17	8578.102	37137.074
772	154.13	8765.471	35062.293
6178	154.09	14024.954	36171.129
4571	153.98	12368.432	35138.938
6263	153.96	14157.563	33021.449
1126	153.9	9470.608	39459.383
2903	153.87	10974.923	37804.742
2711	153.77	10631.61	36153.691
4770	153.73	12515.747	38948.227
3510	153.71	11668.718	35918.336
5200	153.67	13202.164	38236.5
3327	153.64	11483.002	37886.395
4112	153.56	12270.29	34716.273
430	153.52	8343.013	33325.656
4835	153.5	12871.602	37353.262
5934	153.48	13841.418	35112.703
5079	153.48	13109.221	37540.309
2651	153.44	10741.464	37879.352
2482	153.27	10352.326	35067.352
5986	153.23	13983.464	36317.578
415	153.21	7999.229	33365.348
6085	153.19	14021.489	39615.09
1042	153.14	9083.713	36830.027
2915	153.08	10797.195	38235.922
1733	153	9912.875	38689.398
6010	152.95	13795.882	37105.691
4912	152.89	12760.389	34324.52
4568	152.85	12417.748	35372.762
4785	152.83	12675.132	39614.586
3263	152.74	11253.97	39252.563
2555	152.7	10514.871	38315.641
4498	152.68	12351.687	38827.574
6773	152.66	14569.484	33173.82
5634	152.64	13436.141	39404.07
702	152.51	8575.984	35363.004
5581	152.47	13558.2	36879.648
1138	152.43	9476.669	39368.621
4055	152.43	11917.412	34075.875
2392	152.31	10282.561	35037.066
1225	152.29	9314.094	34628.969
5662	152.26	13760.142	39207.262
4953	152.24	13088.228	33608.773
4466	152.2	12269.066	39623.945
2745	152.16	10624.379	34644.457
3199	152.1	11215.973	36710.875
2115	152.07	9926.851	33027.844
5872	151.95	13786.175	33166.152
3239	151.95	11221.379	38181.695
5646	151.91	13591.892	39849.672
4603	151.89	12398.708	34075.52
6100	151.78	14147.905	39112.098
4887	151.76	12711.448	35132.898
6188	151.76	14060.038	35817.652
1082	151.64	9071.471	38693.305
2130	151.59	9929.722	33688.547
293	151.55	8050.272	38390.195
5435	151.53	13383.371	34098.879
6516	151.41	14317.28	39812.895
1742	151.38	9813.47	37890.781
4750	151.38	12626.515	37964.535
870	151.2	8883.307	39830.828
220	151.17	7851.529	38445.391
5310	151.17	13347.004	34548.332
1763	151.15	9721.101	36568.484
2120	151.15	10014.217	33238.352
2388	151.01	10337.699	35526.445
569	151.01	8369.179	38096.98
2772	150.86	10706.315	33175.277
528	150.86	8413.264	37566.59
952	150.82	8866.033	35465.063
5605	150.8	13425.595	38019.598
3315	150.8	11460.632	38160.063
2960	150.8	11013.605	39701.203
4840	150.76	12841.439	37494.824
1093	150.65	9068.074	39296.297
5911	150.57	13788.039	34490.051
1084	150.51	9085.413	38772.133
6172	150.44	14097.303	36300.953
1779	150.42	9814.788	35860.27
730	150.32	8484.974	33730.695
4032	150.32	11884.789	35199.375
4970	150.25	12944.804	34300.199
4773	150.21	12649.374	39007.969
5022	150.17	13044.251	35410.195
4936	150.15	12735.269	33150.621
4204	150.11	12162.934	38620.73
3293	150.07	11548.285	39344.621
2868	150.07	10943.464	36545.977
5118	150.07	13120.53	39261.902
6261	149.98	14152.761	33467.094
4202	149.94	12248.533	38585.77
3558	149.9	11829.313	38009.297
2522	149.9	10389.775	36875.668
3582	149.82	11652.794	39435.223
3186	149.79	11211.68	36239.914
2986	149.71	11091.585	38497.949
1701	149.63	9664.229	39505.906
2370	149.61	10155.653	36302.613
491	149.59	8304.4	36138.82
1019	149.54	9186.378	35265.172
717	149.42	8587.501	34752.852
1214	149.37	9369.316	35283.914
5382	149.37	13192.747	33258.656
2856	149.33	10901.326	36264.742
1033	149.33	9082.625	36382.035
2348	149.29	10310.793	37839.156
6704	149.29	14445.52	35682.008
6181	149.27	14108.341	36216.008
1767	149.27	9778.087	36530.219
3168	149.19	11211.096	35506.867
5210	149.04	13200.768	37598.777
5696	148.94	13679.87	37536.324
5387	148.92	13307.732	33008.594
2256	148.91	10123.855	39427.473
656	148.89	8560.665	38121.133
5248	148.87	13276.598	36373.18
367	148.79	8199.843	36433.379
3193	148.69	11333.009	36468.566
742	148.66	8725.089	33098.074
3969	148.66	11980.277	37143.242
1184	148.66	9432.601	36555.727
4705	148.64	12575.91	36409.844
3249	148.62	11327.535	38702.297
5081	148.56	12984.625	37684.98
3943	148.54	12037.444	38231.59
3971	148.52	12034.23	36901.047
288	148.35	7998.968	38497.023
5850	148.35	13547.13	33613.387
5515	148.33	13369.086	34876.16
1770	148.33	9812.033	36094.098
5112	148.29	13095.599	39037.609
2535	148.25	10519.925	37251.453
709	148.2	8481.856	34961.945
5976	148.16	13916.628	35897.531
1295	148.08	9545.702	35391.871
3487	148.04	11684.371	35320.445
5709	148.04	13606.706	37143.355
4197	148.02	12218.716	38396.598
6133	147.97	14168.181	37968.047
4659	147.97	12555.225	34506.621
5584	147.89	13516.459	37008.98
6531	147.79	14593.306	39721.188
594	147.76	8360.411	39529.266
3005	147.76	11132.157	37990.379
3082	147.68	11086.395	34758.332
632	147.64	8459.566	39081.879
80	147.57	7974.742	35273.379
2629	147.51	10584.912	38744.227
5383	147.45	13202.663	33283.73
223	147.28	7922.012	38554.957
6606	147.26	14493.186	37167.57
5366	147.22	13238.498	33789.758
5	147.18	7780.892	33125.355
3339	147.18	11568.928	36904.969
6761	147.16	14460.072	33786.719
1720	147.03	9747.192	39621.52
5156	146.99	13257.118	39467.621
2754	146.97	10657.095	33987.563
5684	146.91	13736.415	37863.68
5424	146.86	13451.674	33676.402
2224	146.82	10114.657	37943.426
5660	146.78	13686.177	39122.516
6459	146.67	14337.605	37662.219
2793	146.67	10964.676	33281.656
2206	146.67	10051.215	37037.238
4153	146.61	12228.432	36378
6485	146.55	14276.254	38564.52
6610	146.53	14598.434	37017.23
5630	146.47	13430.118	39156.855
5086	146.45	13032.502	37818.508
4539	146.36	12474.455	36391.047
2832	146.36	10780.314	35403.73
3942	146.36	11888.979	38228.805
2242	146.26	10008.732	38493.133
39	146.24	7686.953	34299.781
2784	146.22	10587.757	33095.457
976	146.17	8995.342	34126.375
1039	146.17	9253.167	36599.453
4811	146.13	12802.236	39044.719
3465	145.96	11813.117	34483.73
4913	145.88	12879.94	34359.855
813	145.88	8660.544	37281.34
381	145.88	8097.981	35837.488
2848	145.84	10941.652	35945.383
24	145.82	7905.346	33691.57
6374	145.8	14346.182	35502.223
1629	145.8	9696.211	36446.512
2807	145.78	10777.122	34239.117
4818	145.78	12721.029	38537.34
3568	145.76	11800.297	38637.871
238	145.75	7691.314	39411.305
5769	145.67	13714.886	35718.777
3537	145.63	11721.126	37069.258
1021	145.59	9082.18	35341.184
258	145.54	7874.123	39984.738
5090	145.54	13034.508	37984.594
1125	145.46	9320.011	39720.293
914	145.44	8936.364	37364.426
4740	145.38	12522.417	37534.59
5979	145.38	13880.776	35958.188
3131	145.32	11359.325	33645.691
4688	145.27	12507.759	35972.051
2950	145.25	10813.204	39858.309
4056	145.23	11875.38	33835.203
3560	145.23	11791.244	38105.746
3539	145.17	11634.348	37216.109
4511	145.15	12388.293	38190.344
3583	145.13	11807.166	39456.41
598	145.13	8233.207	39638.676
5432	145.09	13467.455	33850.219
5716	145.04	13719.607	36510.891
4154	144.86	12236.665	36421.172
1684	144.81	9621.695	38891.754
3221	144.77	11295.545	37564.453
526	144.64	8320.721	37439.746
1188	144.62	9327.056	36438.301
3028	144.6	11131.547	37452.363
5199	144.6	13252.987	38187.832
5567	144.52	13444.378	36005.988
3211	144.5	11344.624	37092.34
2338	144.42	10261.137	38578.949
2661	144.37	10652.226	37421.535
642	144.33	8520.246	38619.84
627	144.29	8568.211	38963.992
3192	144.29	11397.73	36464.281
6021	144.23	13924.354	37366.086
5884	144.23	13891.931	33508.766
170	144.21	7748.792	38039.027
4715	144.19	12615.688	36588.82
1116	144.18	9413.604	39832.34
447	144.18	8294.706	34388.527
4129	144.12	12183.994	35371.82
2237	144.1	9930.675	38437.781
1012	144.02	9271.869	34665.152
4583	144	12443.19	34502.012
3456	143.96	11828.782	33886.906
5369	143.93	13133.061	33501.188
2609	143.85	10693.882	39929.754
2866	143.75	10950.819	36508.902
351	143.72	8076.313	37579.223
2177	143.66	10027.879	35962.887
6211	143.66	14149.048	35194.027
1037	143.62	9136.221	36493.969
5961	143.54	13893.415	35477.215
5649	143.52	13682.779	39956.566
4863	143.49	12824.852	35934.742
6233	143.47	14122.235	34536.801
6104	143.41	14204.705	38774.34
6270	143.39	14374.057	33329.543
2391	143.39	10323.223	34973.023
10	143.39	7827.222	33273.691
6532	143.35	14557.022	39726.246
5889	143.18	13867.253	33561.363
22	143.14	7801.938	33661.383
386	143.12	8009.175	35492.688
2823	143.1	10819.77	35032.066
3970	143.06	11859.344	37160.754
4193	143.06	12091.726	38218.914
6576	142.97	14531.001	38128.695
4800	142.91	12906.944	39946.133
2977	142.68	11158.152	38826.789
4136	142.61	12263.378	35702.465
5853	142.57	13738.151	33349.086
5287	142.34	13225.508	34910.637
6014	142.32	13971.797	37239.844
2093	142.28	9907.198	34275.844
4842	142.22	12832.638	37149.219
4121	142.18	12253.528	35112.199
4098	142.18	12201.332	34316.477
1081	142.13	9124.704	38669.035
5109	142.11	12997.695	38946.563
5673	142.03	13746.472	38609.484
5591	141.97	13537.245	37402.07
782	141.92	8833.1	35502.156
759	141.86	8708.194	34379.555
6234	141.86	14142.6	34583.098
2930	141.86	10940.83	38809.473
2989	141.84	11019.338	38628.156
4200	141.84	12139.658	38449.852
6041	141.82	13851.658	38182.063
3385	141.82	11491.593	35282.867
435	141.8	8231.944	33744.941
6162	141.8	14099.677	36665.109
6042	141.78	13888.938	38221.984
2105	141.76	9785.436	33451.27
487	141.72	8203.224	35918.402
2165	141.71	10017.616	35623.777
4743	141.69	12662.867	37682.324
4809	141.67	12828.394	39166.273
4485	141.67	12404.122	39556.934
3435	141.63	11729.969	33221.949
6743	141.61	14501.515	34212.957
2755	141.53	10753.191	33994.461
457	141.49	8389.043	34782.27
527	141.46	8294.411	37481.996
2119	141.38	10015.37	33173.691
633	141.38	8532.033	39094.832
2225	141.17	10105.672	38018.367
1113	141.17	9412.746	39761.805
2538	141.15	10484.367	37504.066
382	141.11	8164.716	35718.52
2766	141.07	10646.426	33605.941
892	141.07	9019.833	38491.652
930	140.98	8934.813	36757.805
6321	140.9	14227.851	34122.367
6125	140.77	14033.127	38069.902
3099	140.71	11103.157	33706.48
2591	140.69	10442.157	39648.859
6544	140.69	14560.022	39131.719
5984	140.65	13789.848	36300.5
38	140.58	7979.891	34290.219
1189	140.5	9445.255	36439.504
751	140.36	8721.654	33477.078
3147	140.36	11327.309	34427.184
4148	140.35	12246.08	36131.422
392	140.27	8053.434	35006.516
4984	140.14	13116.164	34804.043
1072	140.12	9086.102	38282.961
3437	140.1	11732.074	33305.035
3280	140.06	11262.235	39949.23
5652	140.04	13569.97	39702.914
4862	140.02	12713.958	35930.172
4904	140.02	12838.096	34703.465
3419	139.98	11462.265	33565.184
3581	139.98	11722.201	39277.191
610	139.85	8527.133	39808.184
6615	139.75	14596.574	36852.895
923	139.73	8879.58	37088.371
4894	139.69	12896.303	35219.633
6732	139.56	14504.028	34691.406
4938	139.52	12964.044	33066.055
4495	139.46	12471.358	39037.609
4797	139.43	12797.001	39791.82
2067	139.39	9850.129	35571.32
3056	139.35	11076.684	36521.977
4536	139.31	12427.01	36578.078
3403	139.31	11520.307	34372.105
4491	139.25	12489.777	38989.684
3250	139.24	11393.062	38733.465
3127	139.2	11219.241	33375.988
2596	139.16	10513.728	39841.961
651	139.16	8509.156	38247.035
5658	139.14	13575.373	39298.086
5819	139.1	13721.773	34411.805
6746	139.1	14587.942	33975.301
2416	138.99	10157.477	34108.93
5633	138.93	13362.533	39398.277
4712	138.89	12531.257	36578.313
6739	138.89	14440.545	34294.914
4636	138.87	12700.65	33564.387
2756	138.85	10648.844	34068.016
6159	138.85	14185.598	36773.574
2187	138.83	10042.787	36389.898
100	138.81	7765.292	36099.348
2434	138.79	10261.794	33196.09
2806	138.79	10929.42	34162.27
4587	138.68	12275.682	34542.074
3458	138.64	11686.298	34036.543
2447	138.62	10380.641	33415.527
3009	138.6	11082.747	38083.059
2958	138.58	11124.771	39635.586
4131	138.58	12168.615	35485.207
4502	138.55	12450.395	38660.762
1242	138.39	9294.868	33593.492
5256	138.37	13149.894	35803.297
1700	138.32	9644.789	39479.945
1638	138.28	9589.705	36867.848
5914	138.26	13877.066	34703.453
1074	138.2	9211.918	38397.301
1067	138.12	9173.732	38126.238
2162	138.12	10070.31	35538.016
2530	138.03	10356.48	37005.988
2417	137.99	10277.364	33815.211
6030	137.89	13850.744	37704.039
5609	137.88	13358.666	38146.078
6330	137.84	14298.061	34484.375
4191	137.78	12103.833	37979.941
390	137.68	8073.154	35402.359
3194	137.66	11319.808	36541.469
3084	137.66	11039.987	34531.637
6213	137.66	14145.82	35218.895
3371	137.65	11613.214	36332.57
5262	137.53	13139.476	35461.227
6763	137.47	14612.099	33591.055
5628	137.42	13509.315	39012.414
737	137.38	8574.132	33281.113
426	137.32	8240.979	33082.813
5123	137.3	13122.875	39640.309
2109	137.15	9842.314	33288.852
835	137.05	8650.917	38892.863
3125	136.96	11415.104	33315.359
6112	136.94	14026.601	38414.684
2260	136.92	10103.169	39591.453
5043	136.82	12943.325	36284.309
5804	136.73	13769.954	34467.285
6769	136.67	14475.695	33350.465
3233	136.67	11392.261	37845.508
884	136.59	8992.964	38863.297
4036	136.55	11866.045	35022.121
990	136.54	8870.179	33278.723
283	136.52	8104.249	39258.176
4104	136.44	12130.993	34460.66
99	136.44	7835.62	36085.781
449	136.44	8202.007	34536.164
4145	136.44	12118.039	35988.223
5266	136.36	13165.491	35335.012
483	136.34	8210.321	35799.652
2622	136.32	10766.499	39066.375
2498	136.25	10423.053	35891.102
6108	136.19	14089.993	38311.273
427	136.19	8363.851	33102.906
3414	136.17	11547.214	33904.195
2640	136.09	10735.581	38192.648
5082	136.09	13082.396	37731.191
5661	136	13688.412	39153.41
52	135.98	7869.245	34807.996
359	135.9	8129.916	36721.273
3944	135.85	11969.756	38023.34
4531	135.83	12430.801	37122.387
5873	135.83	13811.617	33173.672
775	135.67	8830.78	35192.645
1249	135.63	9491.405	33083.691
2491	135.62	10375.516	35493.984
3337	135.58	11632.174	37085.914
227	135.42	7902.439	38927.648
3395	135.21	11528.341	35043.203
1626	135.14	9574.15	36258.145
5901	135.06	13794.975	34058.672
234	135.04	7902.823	39219.758
465	134.98	8246.18	35260.395
4596	134.96	12443.15	34202.398
975	134.95	8971.211	34032.641
3946	134.89	11960.477	37945.137
1673	134.81	9575.371	38370.984
4203	134.79	12161.606	38587.453
256	134.79	7757.558	39956.055
3983	134.75	11942.611	36666.934
6572	134.72	14540.915	38252.207
1256	134.56	9487.053	33472.203
5586	134.52	13426.324	37191.738
1051	134.49	9205.206	37412.086
889	134.47	8919.755	38711.367
1133	134.43	9435.073	39546.48
4819	134.37	12897.685	38588.191
2028	134.24	9905.704	35718.531
2600	134.18	10505.878	39909.949
2744	134.08	10609.542	34626.438
5017	134.03	13008.248	35076.992
5576	133.99	13388.485	36540.113
3063	133.85	11162.078	35681.738
2637	133.85	10722.782	38374.941
1149	133.78	9320.777	38939.586
2512	133.74	10451.131	36572.59
3299	133.72	11629.495	38858.91
3284	133.7	11510.643	39842.141
3258	133.68	11205.802	39068.387
282	133.59	8012.394	39185.188
5221	133.57	13232.593	37031.348
58	133.49	7709.285	35028.016
4601	133.47	12319.077	34017.078
3331	133.43	11470.047	37405.859
4775	133.38	12583.963	39122.566
2223	133.36	10106.045	37779.02
2606	133.3	10682.028	39804.578
6126	133.28	14149.911	38082.742
1240	133.26	9296.796	33732.992
705	133.22	8427.73	35112.246
2768	133.16	10628.934	33386.301
378	133.15	8086.099	35982.953
488	133.13	8334.588	35969.313
3111	133.07	11073.579	33425.844
4622	133.07	12655.409	33229.176
1228	133.05	9426.215	34507.887
3294	133.05	11477.055	39241.363
3170	133.05	11405.968	35549.527
5874	133.03	13874.397	33231.227
3257	132.88	11221.855	39039.434
3319	132.8	11430.412	38208.641
3949	132.8	11987.077	37791.488
5170	132.8	13196.825	39164.277
2193	132.8	10036.234	36553.102
1182	132.76	9319.44	36942.836
3950	132.74	11914.306	37794.348
3384	132.71	11609.121	35538.215
2452	132.69	10424.525	33736.391
6320	132.67	14233.416	34072.246
3938	132.65	12035.697	38349.406
3264	132.63	11293.839	39287.691
5572	132.57	13384.309	36166.473
6570	132.53	14597.457	38444.953
2935	132.51	10842.595	39095.117
5938	132.46	13877.025	35128.906
981	132.42	9031.212	33859.309
5150	132.38	13213.54	39626.742
5710	132.34	13664.031	36889.441
1057	132.34	9239.115	37793.617
2158	132.32	9971.56	35270.715
5793	132.28	13583.986	34796.215
2573	132.25	10498.089	39106.578
2753	132.19	10627.982	34271.039
6582	132.17	14528.406	37679.188
5551	132.07	13557.325	35587.566
5705	132.02	13710.389	37207.695
2480	132	10380.198	34961.121
877	131.92	8933.256	39483.641
4717	131.92	12609.693	36706.758
4941	131.88	12940.328	33128.633
2396	131.79	10183.64	34887.32
738	131.69	8547.546	33284.172
819	131.63	8707.216	37679.703
6452	131.59	14379.068	37313.359
3134	131.5	11406.678	33754.438
3050	131.44	11052.203	36643.129
4806	131.42	12859.608	39753.703
2547	131.38	10417.502	37879.664
2513	131.33	10386.702	36665.262
6225	131.27	14028.806	34919.996
377	131.23	8007.418	35966.246
5067	131.23	13082.636	36941.887
2797	131.19	10949.437	33661.242
6018	131.06	13801.392	37315.059
4908	131.04	12867.964	34547.777
4966	130.91	13064.483	34106.152
2571	130.91	10351.541	38895.691
2795	130.91	10888.36	33425.426
1294	130.89	9556.641	35328.043
2888	130.83	10811.579	37220.328
5510	130.83	13463.792	34726.504
406	130.83	8127.187	34017.738
3477	130.68	11652.005	35017.625
6262	130.66	14169.932	33220.801
5404	130.64	13552.24	33295.934
3177	130.62	11226.331	35943.898
6605	130.6	14624.645	37150.293
5998	130.6	13877.838	36637.555
405	130.56	8101.567	34195.926
1241	130.56	9393.006	33763.41
2152	130.52	9997.213	35122.098
4718	130.41	12613.038	36737.52
229	130.25	7759.903	39165.5
453	130.2	8214.652	34662.535
5051	130.14	13113.799	36401.734
6721	130.12	14564.81	35127.551
98	130.12	7731.211	36004.012
1059	130.12	9267.362	37837.684
6239	130.12	14042.103	34160.023
3434	130.02	11804.589	33119.844
6214	129.99	14033.566	35232.336
4045	129.97	11858.462	34385.164
4843	129.97	12854.698	37182.609
3417	129.95	11490.732	33495.008
3077	129.89	11032.583	34894.219
2349	129.89	10289.412	37892.27
4928	129.87	12793.916	33418.945
597	129.81	8234.113	39591.867
6004	129.76	13968.686	36873.73
6235	129.72	14133.199	34291.512
4898	129.7	12852.214	34831.277
4389	129.68	12149.086	39030.895
2489	129.66	10386.967	35395.59
127	129.56	7906.194	37297.848
3305	129.56	11580.488	38715.031
3988	129.55	11916.672	36472.645
5285	129.53	13237.644	34888.531
2328	129.51	10235.582	38961.789
2869	129.51	10863.349	36575.586
3559	129.49	11742.628	38042.863
2865	129.35	10855.768	36507.973
5072	129.35	13085.872	37191.148
2746	129.24	10603.246	34663.227
2763	129.2	10671.576	33517.906
2490	129.18	10359.497	35468.867
5531	129.16	13466.201	35294.262
2605	129.14	10738.928	39802.938
5858	129.14	13716.112	33281.879
5138	129.09	12979.491	39926.934
5389	129.09	13148.194	33026.914
5066	129.05	13017.385	36836.473
3	128.97	7759.31	33065.703
2219	128.95	9946.476	37565.363
4076	128.93	12241.578	33327.625
2552	128.88	10525.91	38030.152
1166	128.84	9317.802	38080.859
2721	128.84	10586.488	35804.488
5024	128.82	13053.372	35438.82
1096	128.74	9133.696	39433.449
5276	128.65	13179.752	34994.527
5254	128.55	13281.59	36003.539
1708	128.49	9498.245	39856.68
5385	128.49	13228.892	33288.832
2652	128.38	10724.054	37893.375
6056	128.36	13901.797	38561.543
45	128.36	7913.025	34530.602
6256	128.34	14151.002	33368.57
4823	128.3	12864.866	38187.727
4742	128.28	12631.569	37676.883
2373	128.26	10292.868	36201.168
2342	128.26	10297.286	38438.375
2449	128.22	10506.229	33536.742
4549	128.07	12371.951	36003.434
5063	128.07	13067.458	36723.578
6318	127.98	14344.797	34026.836
5913	127.94	13912.482	34508.648
2630	127.86	10624.622	38744.07
1714	127.78	9720.314	39923.758
3219	127.73	11354.615	37423.004
3571	127.69	11645.361	38836.336
4	127.67	7927.752	33066.637
1751	127.61	9815.39	37635.625
5102	127.55	12999.925	38743.188
4463	127.52	12181.437	39427.391
1739	127.48	9885.058	38289.633
2997	127.36	11007.75	38200.305
6005	127.34	13950.964	36924.156
2215	127.29	9931.294	37287.035
2936	127.21	10978.331	39121.563
5915	127.21	13783.04	34704.137
4162	127.19	12125.834	36838.934
4548	127.19	12323.633	35974.836
265	127.19	8139.143	39887.363
4061	127.17	11934.162	33549.352
5554	127.13	13377.519	35758.969
6719	127.08	14513.799	35389.902
470	127.06	8397.859	35427.738
3081	127.06	11028.592	34732.586
4490	126.92	12462.091	38952.633
6074	126.92	13844.46	39899.488
5981	126.85	13878.815	36070.262
4787	126.85	12645.771	39704.02
1064	126.79	9246.618	38029.449
2990	126.79	11139.034	38356.109
3208	126.77	11310.742	37042.164
1663	126.69	9600.897	37745.684
2933	126.67	10948.116	39021.801
638	126.67	8590.283	38774.621
2253	126.63	10108.966	39143.844
2873	126.62	10938.064	36722.68
733	126.52	8586.696	33431.539
3428	126.48	11609.621	33432.852
1146	126.48	9341.391	38854.938
2451	126.48	10360.356	33727.531
3288	126.4	11614.084	39682.133
6075	126.39	13922.536	39913.227
4923	126.33	12832.832	33728.621
1018	126.29	9229.639	35106.871
5757	126.25	13751.006	35746.188
5145	126.23	13237.476	39896.32
718	126.21	8492.976	34550.316
2956	126.04	11162.143	39951.188
818	126.02	8792.58	37649.633
3103	126	11052.074	33802.434
3130	125.98	11353.521	33553.465
5865	125.95	13957.585	33045.375
2889	125.95	10785.348	37218.359
5402	125.93	13525.637	33280.043
4875	125.91	12761.148	35461.762
752	125.91	8638.156	33532.117
6409	125.91	14345.902	35697.938
375	125.91	8004.018	36107.727
5859	125.89	13618.427	33325.352
1035	125.87	9205.237	36460.492
2938	125.79	10812.296	39182.363
4464	125.7	12238.154	39557.445
4766	125.54	12607.257	38719.484
2143	125.52	10099.521	34706.832
4124	125.5	12097.451	35129.895
649	125.5	8546.015	38183.695
2139	125.5	10103.315	34415.305
6278	125.43	14252.506	33652.316
4517	125.43	12279.712	38054.215
2729	125.37	10675.731	35311.164
2395	125.33	10343.092	34859.023
3471	125.31	11793.715	34721.363
6394	125.26	14375.606	35570.488
3175	125.22	11347.687	35815.449
4959	125.12	13026.117	33943.922
812	125.06	8742.022	37242.617
3485	125.03	11634.512	35287.664
522	125.01	8297.723	37324.145
4038	125.01	11919.911	35033.172
1038	124.91	9179.721	36579.793
3237	124.91	11343.214	38040.172
5965	124.91	13847.982	35643.73
2426	124.85	10137.987	33609.277
2954	124.76	11168.407	39800.5
5376	124.68	13266.946	33347.426
3380	124.59	11552.137	35777.754
2110	124.59	9855.377	33076.215
5271	124.47	13197.938	35101.813
2354	124.43	10244.008	37459.684
4610	124.41	12293.07	33775.168
4760	124.3	12681.997	38341.816
3101	124.24	11169.576	33775.992
3065	124.15	11142.119	35425.449
6228	124.15	14109.682	34674.289
590	124.15	8242.17	39480.586
1681	124.15	9491.776	38753.426
2921	124.07	10808.881	38464.613
3564	124.07	11763.171	38333.641
3948	124.01	12020.504	37752.094
4679	124.01	12702.364	35617.664
5054	123.93	13038.024	36641.598
6317	123.92	14333.408	33988.395
93	123.88	7802.315	35790.059
2094	123.84	9717.998	34285.887
3053	123.82	11151.619	36459.254
6107	123.82	14026.693	38604.84
693	123.78	8570.89	36136.625
3267	123.7	11302	39360.449
3463	123.59	11836.817	34376.824
110	123.51	7742.913	36447.402
5854	123.48	13604.462	33451.613
4562	123.46	12451.498	35729.219
3227	123.44	11233.86	37702.215
6175	123.4	14169.579	36123.699
3051	123.38	11057.393	36392.508
1776	123.3	9847.101	35779.699
6272	123.28	14280.809	33373.898
2255	123.19	10097.738	39368.688
6616	123.17	14428.158	36854.68
4519	123.15	12344.742	37831.145
2484	123.11	10528.793	35115.813
1056	123.11	9214.552	37771.828
5359	123.09	13154.762	33813.816
287	123.07	8003.304	38632.277
6784	123.03	14561.501	33320.324
4611	123.02	12349.873	33524.672
678	123.02	8443.562	36871.246
1756	122.98	9705.3	37336.094
5148	122.92	13151.002	39616.508
1271	122.92	9638.375	33949.883
6506	122.9	14318.443	39460.504
6650	122.88	14476.511	36404.285
5135	122.82	12960.964	39906.586
5583	122.8	13559.775	36967.773
836	122.77	8665.721	38911.969
2814	122.69	10862.56	34659.715
4918	122.65	12873.437	34220.379
6534	122.63	14458.408	39436.207
2899	122.56	10920.325	37670.641
2378	122.44	10235.081	35961.168
3425	122.42	11479.044	33412.668
974	122.4	8879.56	34211.512
4846	122.36	12886.386	36705.563
2685	122.35	10725.231	36567.098
2230	122.35	9965.707	38229.203
2413	122.23	10238.32	33988.488
2386	122.12	10257.968	35680.637
6477	122.1	14241.93	38341.676
885	122.1	8960.024	38672.629
4595	122.1	12341.795	34428.348
2808	122.1	10940.49	34335.391
4793	122.04	12508.796	39903.813
3381	121.98	11585.732	35784.496
4513	121.92	12298.88	38279.816
3445	121.92	11699.974	33658.172
2350	121.92	10157.778	37926.512
6476	121.87	14251.536	38243.844
5762	121.81	13678.762	35795.555
6588	121.79	14556.4	37599.703
6012	121.79	13933.59	37126.66
2270	121.66	10202.843	39630.309
3098	121.64	11052.897	33901.445
5064	121.56	12940.716	36736.906
1223	121.52	9443.841	34884.859
88	121.52	7867.561	35618.93
5041	121.43	12941.192	36223.223
682	121.37	8478.183	36548.898
5590	121.33	13463.868	37311.043
4016	121.22	11850.161	35876.551
5272	121.18	13310.267	35153.746
5195	121.16	13193	38362.121
922	121.12	9047.622	37083.512
4575	121.1	12361.483	34993.605
3527	121.08	11825.664	36785.18
5755	121.04	13600.654	36029.18
1479	120.99	9534.142	35689.402
973	120.93	9014.1	34169.574
484	120.91	8380.589	35810.77
997	120.89	9177.261	33315.242
5796	120.89	13610.039	34629.156
23	120.83	7818.246	33684.23
2918	120.78	10881.482	38405.031
2851	120.76	10827.717	35987.684
3156	120.72	11307.279	35128.094
4069	120.72	11931.961	33271.648
5130	120.72	13020.281	39827.105
4812	120.68	12836.207	39081.051
6542	120.6	14476.317	39406.836
5563	120.56	13407.596	35886.73
634	120.55	8423.025	39103.324
4489	120.41	12484.513	39154.363
5157	120.35	13316.089	39477.449
5682	120.33	13743.199	38046.684
3172	120.3	11271.543	35677.098
2366	120.3	10302.592	36507.727
5546	120.26	13514.927	35485.172
3012	120.24	11143.17	37879.953
2145	120.24	10021.845	34761.445
4784	120.24	12532.975	39524.871
654	120.2	8592.76	38063.078
6423	120.18	14366.899	36243.535
6483	120.18	14329.925	38560.238
2646	120.01	10709.64	38065.426
591	120.01	8335.373	39481.973
4714	119.97	12688.216	36582.859
4790	119.89	12602.858	39843.516
4810	119.88	12749.674	39009.383
2969	119.86	11127.106	39223.188
241	119.86	7653.322	39469.914
3482	119.86	11756.833	35114.992
4942	119.82	12984.432	33176.879
2099	119.82	9847.737	33701.496
1026	119.82	9121.226	35992.484
4964	119.72	12964.561	34079.457
5578	119.66	13367.847	36674.344
3045	119.65	11019.454	36861.125
4565	119.65	12303.179	35555
735	119.61	8500.961	33271.965
6070	119.55	13891.234	39571.375
4581	119.47	12483.341	34915.43
29	119.43	7737.894	34010.23
2117	119.42	10127.801	33138.039
4893	119.36	12832.108	35216.816
962	119.34	8851.694	35117.914
1020	119.34	9227.906	35275.547
1641	119.32	9589.728	37059.746
6579	119.3	14457.156	37869.324
3491	119.28	11657.357	35461.109
3415	119.24	11515.543	33687.137
5877	119.22	13873.087	33308.426
240	119.13	7832.475	39422.574
2172	119.13	10086.304	35686.008
5407	119.05	13405.419	33482.105
40	119.05	7771.782	34404.301
636	118.92	8595.133	38686.137
1066	118.88	9229.539	38109.645
3578	118.84	11811.851	39001.09
963	118.8	8988.386	35146.426
2409	118.75	10147.398	34338.336
6269	118.57	14401.195	33295.645
482	118.34	8412.668	35792.563
1748	118.29	9717.351	37819.594
1168	118.25	9279.805	37968.754
4901	118.25	12785.888	34887.012
3326	118.17	11503.745	37869.215
2883	118.11	10886.547	37034.309
2914	118.06	10849.395	38187.59
3433	117.98	11420.318	33270.785
398	117.88	8149.689	34688.195
4155	117.88	12210.578	36535.965
49	117.88	7970.274	34661.402
2463	117.86	10510.309	34132.898
643	117.86	8445.723	38327.801
5756	117.79	13692.315	36046.305
2708	117.77	10654.807	36129.863
2750	117.75	10657.23	34607.832
826	117.65	8650.664	38407.664
5826	117.6	13603.935	34216.086
129	117.58	7673.133	37306.684
422	117.56	8017.429	33073.191
4794	117.54	12586.029	39938.301
5821	117.46	13642.961	34433.605
4477	117.42	12324.322	39650.238
125	117.39	7976.502	37141.676
1098	117.33	9268.757	39446.32
2084	117.29	9845.468	34622.938
5395	117.25	13476.039	33053.426
3044	117.25	11103.076	36792.707
2539	117.23	10382.038	37551.09
6095	117.1	14196.919	39186.188
5374	117.04	13229.669	33619.27
2872	117.02	10788.878	36720.148
6491	116.98	14364.804	38666.07
2804	116.95	10989.309	34094.832
3467	116.89	11751.827	34578.477
2647	116.87	10596.328	38069.453
2761	116.83	10771.151	33738.824
3223	116.81	11394.485	37608.309
5253	116.77	13312.959	35967.469
873	116.7	8988.915	39960.777
4917	116.68	12797.466	34451.871
2427	116.66	10190.919	33374.188
5029	116.64	12957.059	35669.207
3478	116.62	11814.757	35019.352
3496	116.62	11657.495	35568.148
4599	116.56	12479.682	34251.371
4683	116.5	12616.436	35757.078
5900	116.5	13937.996	34000.613
2153	116.35	10100.543	35186.496
7	116.2	7679.007	33209.262
2957	116.16	11011.136	39987.055
4582	116.1	12331.143	34631.609
440	116.08	8282.364	34153.332
2631	116.06	10773.719	38750.168
497	116.05	8263.801	36497.57
1139	116.05	9363.986	39125.793
719	116.03	8538.112	34602.406
648	115.99	8587.018	38445.746
2132	115.99	10042.493	33890.973
3110	115.97	11088.231	33386.266
6016	115.95	13965.063	37287.199
4012	115.93	12040.996	35789.637
225	115.91	7964.042	38793.477
2633	115.89	10697.087	38580.059
3410	115.87	11474.102	34275.133
799	115.85	8650.739	36774.863
763	115.76	8798.852	34592.074
1185	115.68	9350.036	36626.309
4569	115.66	12453.821	35410.973
4699	115.66	12566.75	36227.98
3097	115.64	11180.377	33885.555
2197	115.62	9959.893	36674.711
2079	115.6	9749.742	35157.242
1646	115.51	9563.246	37216.547
4206	115.47	12207.889	38762.91
4754	115.47	12687.185	38121.184
767	115.39	8841.585	34796.578
4937	115.37	12970.13	33023.953
1623	115.3	9651.311	36004.262
3148	115.2	11338.167	34612.047
1178	115.16	9339.009	37298.461
5518	115.13	13531.955	34956.477
2545	115.11	10446.504	37692.98
3355	115.05	11509.83	36605.664
2785	115.03	10903.799	33037.785
2454	114.99	10474.277	33762.641
856	114.95	8682.302	39551.879
6197	114.93	14117.619	35492.891
4195	114.93	12247.35	38274.531
5031	114.9	13132.381	35752.828
6723	114.86	14630.052	35131.039
1639	114.82	9490.779	36865.852
3406	114.78	11628.088	34170.742
4497	114.76	12456.283	38804.102
3224	114.7	11273.457	37623.746
4161	114.69	12263.764	36767.301
5393	114.65	13529.116	33034.473
5880	114.59	13967.384	33365.457
3139	114.57	11259.684	34013.727
4706	114.57	12608.797	36458.523
6356	114.49	14224.814	35269.375
5035	114.47	12933.591	36111.379
5229	114.38	13282.889	37124.781
964	114.26	8899.602	35205.324
6724	114.17	14563.631	35251.379
4859	114.13	12908.935	36056.348
6050	114.09	13889.829	38435.891
6191	114.07	14077.966	35883.824
2344	114	10143.366	38236.551
4836	113.94	12728.652	37412.941
4101	113.94	12213.655	34356.5
410	113.94	8201.017	33510.66
5542	113.88	13483.076	35389.469
5753	113.84	13704.565	36001.266
2874	113.84	10874.061	36726.773
6059	113.77	13793.531	38703.164
2358	113.71	10320.166	37172.488
3999	113.65	12005.89	35939.328
4196	113.61	12110.221	38300.043
2788	113.59	10908.463	33057.25
729	113.54	8495.944	33690.789
2149	113.54	9980.348	34944.277
1662	113.46	9561.488	37744.258
4564	113.4	12352.557	35525.898
6734	113.38	14576.323	34466.051
2227	113.36	9990.819	38036.789
5899	113.29	13925.399	33987.887
5980	113.21	13857.377	36038.289
1167	113.13	9417.368	37899.898
1258	113.1	9519.814	33524.297
6047	113.08	13842.111	38303.398
1730	113	9839.107	38881.559
471	112.94	8334.111	35450.102
3210	112.94	11372.55	37085.016
940	112.92	8911.41	36379.262
3096	112.87	11139.18	33877.965
6431	112.85	14216.683	36530.273
6327	112.75	14395.78	34407.52
4105	112.73	12276.55	34479.773
5627	112.54	13354.18	38955.184
246	112.52	7733.726	39665.84
4002	112.5	12052.916	36039.922
4895	112.48	12808.647	35227.164
1092	112.46	9059.449	39209.344
5896	112.45	13832.755	33776.676
3367	112.43	11454.496	36234.961
6561	112.41	14549.091	38715.465
5875	112.39	13840.068	33276.672
113	112.37	7935.072	36717.828
2748	112.29	10691.375	34768.48
1636	112.18	9602.088	36815.215
6243	112.16	14119.492	33982.234
3423	112.08	11510.968	33626.328
6429	111.99	14230.255	36478.438
3141	111.99	11413.839	34087.805
6706	111.93	14450.033	35699.84
3055	111.93	11166.915	36508.289
6617	111.87	14431.484	36541.094
1022	111.83	9254.537	35439.043
6611	111.79	14531.667	36713.07
2816	111.72	10973.736	34766.125
3345	111.7	11521.099	36742.938
606	111.68	8244.461	39826.797
284	111.62	8127.701	39065.551
6150	111.62	14116.597	37155.969
793	111.51	8761.999	36492.617
2618	111.47	10646.538	39239.445
2572	111.41	10556.556	39069.355
2147	111.33	9968.655	34775.609
4584	111.3	12389.532	34516.039
2624	111.2	10711.511	38806.637
3007	111.16	11203.841	38001.352
3548	111.12	11723.418	37651.191
1238	111.12	9479.924	33842.453
909	111.1	8908.836	37793.766
5514	111.05	13440.64	34868.719
120	111.05	7954.077	36903.055
910	111.01	8936.165	37514.066
56	110.95	7762.474	34888.367
5890	110.93	13929.576	33608.434
2236	110.89	10074.877	38423.523
3490	110.82	11755.532	35459.367
4657	110.78	12673.502	34450.891
108	110.78	7707.476	36353.77
3765	110.65	11987.671	38878.492
695	110.65	8500.26	35654.32
1649	110.63	9682.881	37244.641
5401	110.57	13354.78	33278.941
5969	110.57	13986.745	35746.426
3185	110.45	11247.857	36202.469
5367	110.4	13179.491	33487.051
3179	110.36	11370.65	36013.426
5406	110.32	13366.152	33474.121
6598	110.26	14558.329	37258.914
6539	110.2	14561.882	39284.738
5423	110.17	13558.686	33674.938
5162	110.13	13298.645	39513.91
456	110.11	8233.851	34709.387
896	110.11	8939.017	38432.773
4769	110.09	12516.038	38936.18
854	109.99	8695.43	39473.527
4771	109.86	12561.141	38955.656
5104	109.86	12972.29	38757.844
824	109.82	8777.234	38191.328
993	109.78	8987.981	33161.027
2833	109.69	10813.196	35421.016
5668	109.67	13746.508	38833.18
584	109.65	8414.785	39053.902
6148	109.65	14108.779	37253.973
2523	109.65	10540.24	36901.602
3401	109.61	11562.953	34487.602
1741	109.57	9731.683	37865.449
4850	109.44	12825.525	36602.191
3216	109.44	11324.172	37370.559
5026	109.42	13019.142	35497.59
87	109.42	7786.826	35555.531
2435	109.4	10267.582	33280.773
5225	109.3	13216.316	37082.965
4183	109.25	12076.971	37526.215
3241	109.23	11411.018	38259.914
3329	109.23	11580.755	37576.953
4465	109.11	12096.258	39604.422
2382	109.11	10216.888	35778.313
6371	109.11	14366.028	35458.809
6273	109.02	14291.76	33406.371
716	108.98	8543.698	34721.027
3320	108.96	11562.84	38236.551
2728	108.9	10670.03	35450.863
5719	108.88	13698.137	36220.738
1257	108.85	9554.317	33488.504
6328	108.83	14287.441	34416.066
3526	108.75	11700.737	36748.855
5768	108.69	13618.138	35647.859
5780	108.69	13712.592	35120.598
3396	108.65	11469.444	34827.254
5711	108.62	13643.246	37035.148
5712	108.58	13633.332	36827.328
3598	108.56	11998.545	39899.328
2135	108.44	9920.078	34038.719
4758	108.4	12622.4	38334.957
739	108.35	8538.818	33304.93
4122	108.35	12087.638	35111.895
6729	108.35	14635.689	34868.645
2988	108.35	10995.77	38572.035
5227	108.29	13170.793	37101.387
2636	108.29	10659.528	38624.832
2684	108.27	10577.05	36542.77
6741	108.19	14509.675	34133.895
686	108.17	8427.853	36435.59
3389	108.16	11598.213	35243.887
1090	108.06	9143.979	39172.438
104	108.06	7775.848	36277.129
55	107.93	7951.107	34874.066
3029	107.91	11128.229	37485.422
3289	107.87	11493.208	39693.535
4015	107.85	12025.087	35868.809
4977	107.79	12987.028	34519.156
6113	107.77	14046.983	38468.504
4516	107.66	12380.516	38042.152
3184	107.62	11296.568	36164.211
2486	107.58	10396.435	35227.414
776	107.54	8838.75	35296.609
5698	107.47	13635.828	37619.016
1016	107.37	9164.643	34989.609
2951	107.33	10790.134	39861.207
5629	107.33	13522.124	39140.148
121	107.22	7980.364	36913.191
659	107.18	8417.199	37929.02
3266	107.14	11326.986	39332.441
4470	107.12	12244.392	39781.785
6011	107.01	13785.858	37102.926
3203	106.97	11299.32	36870.242
5905	106.83	13962.361	34261.59
875	106.82	9001.612	39731.246
2450	106.8	10543.422	33572.035
808	106.76	8778.345	37108.648
6049	106.74	13958.648	38389.074
3378	106.72	11574.471	35740.898
3106	106.7	11089.636	33516.676
6338	106.64	14345.924	34896.613
4545	106.59	12328.504	36328.645
4719	106.53	12679.322	36784.559
4187	106.39	12146.297	37645.676
3236	106.28	11229.652	37963.93
6768	106.26	14493.491	33348.141
6137	106.18	14097.067	37796.387
5277	106.18	13220.439	35070.375
3114	106.18	11080.806	33049.734
4976	106.11	13123.277	34492.594
4558	106.07	12367.906	35659.777
2787	106.07	10943.412	33051.484
2459	106.05	10390.159	33898.316
4096	105.99	12252.138	34287.051
4782	105.95	12571.41	39302.543
2835	105.9	10787.577	35520.078
43	105.8	7941.958	34484.684
3984	105.8	11929.996	36682.086
2385	105.8	10230.737	35638.395
2786	105.72	10835.763	33041.363
5101	105.69	12985.248	38733.531
1772	105.65	9832.36	36156.574
[truncated: 891 more rows]
