# Supplementary material for: Insights on the Control of Yeast Single-Cell Growth Variability by Members of the Trehalose Phosphate Synthase (TPS) Complex
Source: Front Cell Dev Biol. 2021 Jan 28;9:607628. doi: 10.3389/fcell.2021.607628 (PMC7876269; doi:10.3389/fcell.2021.607628)
Supplement: Supplementary file 2 [file Data_Sheet_1.ZIP › final_code/input_datasets/Ntd-TPS1_SortedCells1_control_t4.csv]

Id	Area (µm²)	Centre X Position (µm)	Centre Y Position (µm)
778	171.93	8472.521	33919.258
2056	146.91	10085.352	35045.719
1807	146.26	9554.424	39104.043
5158	143.48	12936.795	35409.82
5851	140.66	13973.367	33421.113
4977	137.98	12826.778	36793.375
763	130.16	8458.516	34731.547
23	130.06	7682.233	33643.555
3342	127.73	11113.515	34273.145
2955	122.59	10986.161	33273.707
645	120.14	8624.509	39087.426
2683	119.16	10386.924	39387.645
5351	117.44	13165.267	39247.059
2245	116.48	10231.237	39943.422
5112	115.18	13034.91	33493.133
5304	114.2	13133.272	39765.059
4814	112.65	12699.104	37500.016
4828	111.61	12576.303	38158.977
4766	110.88	12612.989	35945.672
2013	110.5	9999.373	33269.691
6467	110.37	14619.96	35437.473
1965	109.54	9804.408	35089.336
4921	109.39	12805.375	38699.766
4220	109.22	11954.148	36978.637
400	108.81	8066.437	36384.09
4616	108.34	12328.044	35717.508
688	108.14	8597.157	37432.086
2297	106.98	10229.179	38348.563
2501	106.94	10418.583	33559.863
3433	106.9	11223.987	35617.293
5805	106.27	13745.934	34963.996
3428	105.33	11362.951	35462.391
5997	104.81	13940.186	38699.754
6454	104.47	14540.039	36365.219
5358	103.78	13147.746	38895.41
641	103.64	8600.41	39254
1344	103.49	9081.711	35363.766
4559	102.89	12470.383	38171.434
3421	102.64	11279.249	35039.625
6365	101.65	14244.771	39678.703
5048	100.33	12899.889	34026.547
5332	100.23	13179.482	39672.832
217	99.69	7957.089	38115.797
2345	98.79	10279.981	36714.516
3375	98.79	11187.947	33034.207
5288	98.68	12962.385	39335.379
2653	97.62	10522.565	37926.625
2686	96.57	10440.576	39594.98
1876	96.53	9765.159	38352.984
1224	96.4	8927.972	34151.68
1789	96.07	9702.706	38450.797
3950	95.15	11821.287	34027.32
5833	94.62	13750.614	33370.383
2493	94.58	10523.142	33412.594
2536	94.27	10522.477	34454.602
269	94.14	7817.375	39534.113
2750	93.89	10755.691	36917.805
3132	93.28	10940.876	38610.73
4599	93.18	12299.608	36764.969
3756	93.03	11623.65	36704.234
5082	92.74	12880.192	33209.371
2793	92.72	10570.631	35443.293
6458	92.64	14453.631	36174.063
6238	92.36	14399.942	33285.91
616	92.16	8579.901	39794.676
71	91.67	7959.516	34998.316
6242	91.49	14394.516	33514.102
2956	91.36	10944.708	33297.738
2661	91	10451.388	38209.711
4003	90.82	11695.258	35606.391
4540	90.78	12429.962	38808.797
4429	90.73	12077.39	35875.566
3253	90.59	11078.302	37472.68
5067	90.44	12908.602	33577.031
265	90.42	7704.372	39507.184
775	90.42	8571.693	34100.891
1817	90.27	9654.528	39543.188
4843	90.23	12545.569	38875.824
3307	90.04	11189.504	35425.699
4519	89.9	12458.738	39676.461
6219	89.69	14136.613	33510.824
1448	89.69	9170.503	39050.227
4498	89.39	12275.46	39513.742
4653	89.23	12323.491	34377.672
1121	89.17	8936.068	37513.414
5498	88.89	13316.301	33923.063
4624	88.83	12395.059	35368.91
4363	88.66	12154.71	33535.004
4903	88.56	12909.036	39156.313
1142	88.41	8886.294	37316.152
4995	88.29	12910.583	35738.316
5796	87.99	13646.22	35308.633
5800	87.74	13773.284	35151.359
1663	87.72	9393.152	33876.566
5863	87.51	13884.953	33906.16
1694	87.47	9694.364	33504.605
22	87.43	7732.002	33605.141
6038	87.28	14189.283	39905.473
6289	87.24	14227.988	35587.41
4339	87.22	12055.407	33012.875
5521	87.2	13187.743	33732.441
1310	87.16	9224.729	34327.273
6141	87.03	14163.065	36297.684
3248	87.03	11122.263	37597.078
2677	87.01	10558.037	39185.383
3032	86.89	10786.573	34690.141
2798	86.84	10777.026	35462.988
479	86.82	8403.436	33222.215
5561	86.74	13432.347	33633.629
6051	86.72	14176.42	39162.176
1804	86.68	9680.531	39051.617
5102	86.65	13086.045	33152.051
2228	86.63	9999.936	39508.637
5010	86.55	12873.615	35504.68
6259	86.55	14369.258	34026.762
4252	86.51	11955.669	35862.973
6355	86.43	14318.517	39105.191
237	86.38	7676.286	38822.309
2943	86.36	10765.556	33033.996
5860	86.34	13808.983	33855.324
4713	86.28	12684.601	34198.52
4692	86.24	12700.353	33417.254
2448	86.2	10319.62	34151.637
5488	86.11	13248.003	34252.727
3214	86.11	11113.91	38150.176
511	86.07	8253.766	34791.754
3743	86.03	11504.764	36876.48
5843	85.9	13686.403	33157.586
4558	85.88	12407.107	38469.137
1322	85.88	9108.836	34650.176
1103	85.86	8920.222	38222.844
6091	85.71	14152.302	37980.922
6449	85.63	14577.129	36859.707
5146	85.38	12972.016	34968.469
5684	85.36	13550.045	39894.313
4368	85.17	12213.68	33657.844
3965	85.17	11726.645	34346.832
4296	85.15	11983.175	34353.078
2515	85.13	10489.868	33879.875
3715	85.06	11437.479	37576.48
561	85	8223.89	37046.074
4355	84.86	12232.14	33313.453
3376	84.71	11002.222	33081.516
1235	84.71	8957.133	34120.887
6231	84.67	14068.651	33043.883
4560	84.65	12407.463	38224.734
770	84.6	8620.635	34403.094
3953	84.52	11639.686	34153.121
1900	84.5	9731.343	37534.508
1890	84.5	9857.471	38145.035
4012	84.44	11684.621	35950.305
848	84.4	8821.566	35361.438
5605	84.33	13389.733	36931.086
846	84.25	8820.822	35326.805
45	84.23	7973.949	34442.43
3388	84.17	11231.781	33325.289
1978	84.15	9836.917	34138.555
1656	84.14	9346.798	34313.191
5664	84.1	13567.641	38830.535
6471	84.06	14578.665	35514.73
2616	84.02	10363.536	36415.297
4085	84.02	11710.092	38624.91
4682	84	12413.957	33165.176
4160	83.91	12013.338	38948.555
3617	83.69	11418.894	39588.914
5631	83.6	13372.034	37406.355
3839	83.58	11510.885	35532.23
2291	83.5	10247.066	38545.758
6476	83.45	14608.04	35383.207
3280	83.43	11201.259	35931.895
4324	83.23	11894.881	33544.93
703	83.18	8430.63	36994.168
871	83.04	8800.941	36074.461
1927	82.93	9773.624	36441.645
4142	82.91	12034.283	39492.059
6132	82.78	14130.827	36687.43
43	82.7	7722.192	34334.484
3687	82.66	11592.892	38800.023
884	82.55	8804.687	36584.566
314	82.53	8155.849	39070.434
1462	82.51	9200.72	39496.094
4708	82.49	12638.529	33908.297
2714	82.47	10597.851	38858.031
294	82.43	8134.254	39612.617
3454	82.39	11299.18	36436.078
2539	82.32	10550.308	34602.086
2279	82.14	10191.828	38802.539
4676	82.14	12461.919	33453.398
447	82.14	8044.497	34141.934
3926	82.12	11816.992	33512.711
2846	82.07	10578.445	34957.207
1008	82.07	8638.467	39079.066
6300	82.03	14286.733	36375.895
2920	81.93	10741.468	33755.488
4678	81.91	12308.537	33222.738
403	81.76	8187.779	36513.27
1854	81.74	9888.547	39365.414
4427	81.72	12213.486	35838.941
1151	81.72	8943.218	36888.148
2495	81.63	10513.515	33439.063
2669	81.57	10489.437	38583.402
5717	81.53	13757.506	38631.164
4166	81.53	11856.278	38492.832
226	81.53	7647.099	38485.66
599	81.49	8413.165	38859.016
4742	81.49	12632.183	35124.293
498	81.43	8218.334	34341.676
1365	81.24	9243.766	35867.504
6434	81.11	14622.905	37659.531
2586	81.09	10470.303	35602.313
4667	81.05	12321.367	33683.137
6487	81.03	14606.428	34563.797
4798	81.03	12569.703	36994.797
606	80.99	8242.431	39357.898
3026	80.94	10960.365	34556.219
4711	80.92	12663.11	34107.129
1227	80.84	9024.789	34235.941
5188	80.82	13027.415	36328.789
507	80.76	8402.824	34609.867
3384	80.69	11395.953	33252.672
5803	80.69	13689.077	35215.395
1841	80.63	9879.348	39830.793
1649	80.59	9342.189	34914.848
5315	80.59	12969.686	39985.441
2907	80.57	10588.399	33829.328
1983	80.55	9902.745	34040.59
189	80.49	7888.057	37319.449
4659	80.48	12485.37	33842.246
5959	80.48	13870.204	37396.383
4816	80.42	12624.323	37559.719
1640	80.4	9383.485	34990.934
6114	80.4	14089.859	37228.281
546	80.3	8355.229	36273.555
5649	80.28	13373.968	38259.84
3886	80.27	11506.871	33383.684
2554	80.17	10474.585	35065.266
2179	80.15	9976.807	37952.785
1138	80.09	9029.349	37256.605
2479	80.02	10288.192	33172.984
5132	80.02	13065.466	34182.449
4225	79.98	12047.932	36759.359
6359	79.96	14295.097	39350.863
5928	79.96	13847.172	36223.367
3124	79.9	10882.178	37967.117
3936	79.88	11787.387	33624.184
5920	79.88	13910.79	36080.211
4483	79.86	12139.357	38544.691
3716	79.86	11630.174	37576.285
6246	79.86	14392.004	33677.344
3340	79.82	11152.544	34164.09
3123	79.81	10891.367	37940.539
3065	79.79	10969.501	35701.535
5244	79.69	13085.941	37978.914
2868	79.63	10764.404	34840.961
2420	79.61	10283.581	35065.625
3851	79.61	11620.695	35043.855
1962	79.59	9748.135	35113.563
1189	79.59	8907.842	35876.32
911	79.56	8729.431	37482.641
558	79.56	8240.959	36846.02
804	79.5	8664.714	33328.559
301	79.44	8104.708	39345.527
5589	79.38	13439.123	35902.051
6370	79.36	14214.726	39823.473
3866	79.35	11499.82	34370.145
5223	79.23	13103.871	37457.953
3887	79.19	11573.608	33402.879
6378	79.17	14505.599	39905.109
5749	79.17	13611.596	37298.641
4448	79.15	12238.018	36674.184
1868	79.15	9916.035	38929.91
1159	79.13	8988.862	36824.648
4661	79.1	12424.563	33918.609
2895	78.92	10587.832	34250.688
4048	78.92	11752.714	37304.27
5700	78.92	13626.548	39729.973
4400	78.89	12273.868	34569.691
3343	78.83	11084.978	34281.82
4643	78.79	12369.013	34898.887
2893	78.77	10759.665	34442.762
1908	78.77	9838.315	37321.316
4140	78.77	11955.319	39472.422
5129	78.69	12955.065	34065.465
5026	78.66	12915.505	35069.609
6371	78.64	14409.355	39836.168
153	78.6	7684.152	36856.875
4631	78.54	12482.893	35192.148
3117	78.52	10906.849	37686.77
5149	78.52	12967.239	35136.551
2287	78.43	10254.132	38716.609
3676	78.39	11517.208	39182.129
678	78.37	8583.724	37707.727
747	78.31	8457.65	35191.523
4994	78.27	12923.672	36082.359
3717	78.14	11561.645	37597.148
2158	78.04	10096.296	37595.465
4728	78	12609.998	34719.391
4570	77.98	12484.131	37696.184
5430	77.98	13281.826	37035.652
738	77.95	8632.552	35277.07
1878	77.79	9817.581	38397.965
5468	77.75	13297.569	35289.738
4892	77.75	12827.207	39565.93
3475	77.66	11362.509	36826.16
1585	77.62	9472.475	36498.086
1153	77.58	9021.365	36966.449
2398	77.56	10297.888	35981.156
3090	77.51	10792.852	36642.113
6089	77.49	14104.457	37860.391
1396	77.49	9082.206	36839.852
542	77.41	8327.668	36098.727
1503	77.41	9315.1	38765.117
3071	77.33	10919.555	36032.66
2790	77.31	10772.214	35695.82
2207	77.24	10117.897	38972.188
4029	77.2	11702.99	36532.539
897	77.18	8766.287	37083.547
3033	77.14	10884.132	34742.766
734	77.14	8613.735	35453.074
4340	77.12	12058.64	33026.621
5661	77.07	13567.621	38717.176
3890	76.99	11613.813	33198.402
3680	76.93	11626.251	38954.516
2574	76.91	10470.777	35362.383
386	76.91	8152.048	37211.383
4169	76.89	11858.674	38353.77
4562	76.87	12393.628	38270.469
3861	76.8	11449.592	34465.105
4261	76.78	11878.305	35570.957
21	76.78	7764.613	33607.668
6276	76.74	14383.195	34936.719
6282	76.68	14351.912	35226.172
5298	76.68	13079.338	39681.262
3994	76.66	11808.695	35334.867
6373	76.64	14300.429	39946.707
522	76.64	8290.799	35034.477
5024	76.62	12823.806	35036.449
6451	76.61	14635.535	36577.684
2725	76.53	10694.025	37741.492
2555	76.53	10503.998	35079.469
385	76.43	8160.163	37197.656
6159	76.41	14045.968	35668.875
2741	76.41	10750.646	37093.781
4702	76.41	12501.153	33739.844
1644	76.39	9346.654	34778.004
1588	76.34	9418.307	36262.078
4002	76.32	11665.257	35516.422
657	76.22	8620.797	38612.215
5526	76.16	13292.817	33601.797
4996	76.16	12921.669	35765.547
6041	76.13	14096.99	39644.234
3406	76.11	11276.999	34410.941
49	76.11	7987.148	34555.559
3289	76.05	11005.481	35616.129
3915	75.99	11738.408	33316.434
802	75.9	8842.015	33262.051
2788	75.86	10680.88	35630.414
2784	75.86	10713.528	35879.398
5429	75.76	13312.777	37340.602
5826	75.72	13592.168	33914.398
1330	75.7	9112.055	34986.355
1596	75.7	9285.492	35946.48
1998	75.69	9800.502	33427.773
3106	75.67	10806.604	37284.406
4589	75.67	12461.691	37029.516
4073	75.67	11830.845	38235.047
4965	75.65	12835.154	37282.766
4757	75.63	12576.88	35732.754
3344	75.61	11098.607	34027.953
6165	75.59	13997.729	35323.902
3906	75.55	11670.549	33144.539
1424	75.53	9132.923	37960.965
3945	75.46	11658.121	33899.285
5362	75.44	13290.236	38689.738
822	75.3	8723.224	34114.223
2428	75.28	10195.272	34727.039
698	75.26	8622.116	37158.707
5926	75.24	13960.851	36188.504
1741	75.13	9699.505	35693.176
86	75.13	7795.48	35940.031
2490	75.01	10424.524	33196.281
4539	75	12315.345	38792.602
6113	74.98	14188.583	37223.645
1209	74.82	8985.523	35081.852
5715	74.82	13635.751	38881.086
851	74.78	8640.99	35400.051
187	74.77	7985.716	37299.461
1641	74.71	9292.272	35030.02
3846	74.67	11512.042	35159.031
4982	74.65	12918.535	36685.758
3191	74.61	11054.968	39110.598
5327	74.61	13197.797	39601.988
108	74.56	7695.219	36355.629
5807	74.56	13776.651	34806.012
2024	74.54	10054.789	34121
5617	74.5	13548.9	37224.602
5055	74.5	12782.094	33855.57
5329	74.5	13258.783	39607.871
209	74.5	7721.448	37766.102
341	74.48	8147.202	37943.137
3670	74.48	11535.744	39273.563
6436	74.42	14637.563	37194.98
1450	74.42	9210.626	39127.488
5831	74.4	13621.015	33519.902
4079	74.38	11736.205	38325.684
5479	74.38	13216.967	34736.215
4918	74.36	12809.837	38671.723
4537	74.34	12417.282	39055.824
2578	74.33	10551.337	35415.023
3108	74.31	10917.933	37316.508
538	74.27	8394.783	35954.168
6374	74.23	14342.572	39989.398
481	74.19	8273.828	33415.766
3201	74.17	11033.427	38577.488
4776	74.17	12636.756	36159.293
6432	74.13	14520.817	37698.82
2140	74.13	9933.34	37299.172
6026	74.11	13784.167	39699.629
2547	74.11	10387.564	34761.617
4944	74.1	12761.953	37984.902
5350	74.08	13240.287	39242.941
1054	74.04	8879.51	39584.598
3400	74.02	11353.289	33771.109
1899	73.98	9912.775	37511.902
670	73.94	8543.386	38211.305
495	73.92	8289.8	34185.469
2671	73.92	10355.792	38628.328
5545	73.9	13191.019	33059.273
1354	73.9	9189.721	35686.633
4238	73.9	12021.281	36466.57
2284	73.81	10227.371	38929.859
3460	73.81	11219.735	36514.828
4109	73.81	11676.806	39830.863
4958	73.81	12841.064	37462.254
1409	73.79	9096.273	37491.789
4803	73.73	12526.93	37213.406
2754	73.67	10676.769	37002.898
3162	73.65	11106.571	39785.121
5711	73.64	13769.349	38996.766
1823	73.62	9695.741	39800.289
6021	73.6	13851.851	39353.094
5911	73.6	13968.82	35841.508
4550	73.6	12457.115	38492.258
3735	73.58	11524.064	37091.344
2744	73.56	10758.578	37110.316
470	73.54	8185.577	33306.105
350	73.52	8088.978	37775.305
4645	73.52	12393.619	34924.66
1368	73.5	9231.394	36002.719
469	73.48	8087.19	33250.977
1521	73.46	9466.558	37887.266
4786	73.44	12599.133	36597.23
1400	73.44	9123.849	37012.309
6325	73.44	14229.324	37801.367
4823	73.42	12663.692	37856.133
6287	73.41	14372.941	35369.82
5961	73.37	13886.143	37411.332
6193	73.37	14139.09	34310.688
208	73.35	7781.771	37730.457
3414	73.35	11323.71	34782.508
5299	73.33	12932.585	39686.867
2342	73.31	10343.77	36963.316
4650	73.31	12443.528	34755.941
5827	73.25	13570.798	33953.48
3135	73.23	10799.899	38738.035
232	73.18	7972.255	38575.063
1591	73.18	9469.815	36060.352
2841	73.14	10567.682	35129.023
5592	73.12	13502.403	36137.785
3870	73.08	11509.858	34174.625
1979	73.08	9763.6	34153.211
6133	73.08	14210.191	36381.656
3200	73.04	11025.523	38522.613
6496	72.95	14611.737	33703.473
750	72.95	8498.783	35046.051
536	72.91	8294.651	35880.371
2194	72.87	10115.882	38410.852
3417	72.87	11295.273	34869.758
2474	72.77	10319.864	33607.793
4509	72.75	12108.599	39943.773
5383	72.73	13280.208	38019.836
589	72.6	8295.552	38122.172
1686	72.6	9655.244	33185.723
4696	72.58	12587.75	33476.281
5883	72.58	13993.904	34755.902
921	72.56	8838.897	37640.523
27	72.56	7771.819	33696.277
6258	72.56	14245.794	33972.977
920	72.5	8765.516	37620.617
4153	72.49	11881.421	39012.527
4156	72.45	12018.357	39065.164
1512	72.45	9418.019	38393.902
3709	72.41	11537.923	37693.844
1196	72.37	9016.24	35551.188
3271	72.33	11185.906	36425.555
2062	72.31	9943.508	35306.316
6304	72.24	14257.482	36593.781
4818	72.22	12683.464	37597.461
4584	72.22	12470.825	37248.91
513	72.2	8254.061	34820.746
113	72.18	7983.838	36403.391
3075	72.18	10859.907	36248.957
4592	72.14	12348.272	37111.746
3007	72.14	10811.572	34127.203
6162	72.12	14097.386	35254.383
3968	72.08	11843.055	34415.609
4730	72.08	12611.095	34734.68
1671	72.06	9283.373	33765.625
5576	72.04	13550.56	34973.48
1102	72.04	8856.548	38165.242
2313	72.04	10295.045	38040.797
1090	72.03	9007.17	38596.805
4020	71.99	11676.641	36321.93
1249	71.97	8945.438	33419.137
4525	71.97	12493.069	39476.871
4632	71.95	12403.307	35219.109
5371	71.95	13239.981	38522.863
3461	71.93	11306.988	36552.129
908	71.93	8761.125	37340.957
4344	71.91	12237.668	33031.73
796	71.78	8660.762	33009.125
6099	71.76	14195.109	37759.422
5689	71.74	13756.009	39774.465
6278	71.74	14387.226	35012.953
1943	71.74	9873.596	35996.113
2077	71.74	9929.081	35966.855
2442	71.72	10190.507	34293.883
1975	71.64	9796.514	34309.324
6459	71.62	14595.398	35906.125
1612	71.6	9279.442	35698.246
5787	71.6	13669.715	35810.043
557	71.59	8246.965	36742.457
1582	71.57	9363.025	36393.992
5683	71.51	13374.053	39885.313
2216	71.51	10072.374	39143.414
3702	71.47	11422.279	38254.262
3102	71.43	10946.632	37138.434
3181	71.43	11052.983	39254.988
1086	71.37	9013.754	38774.953
3847	71.37	11518.223	35195.129
316	71.37	8006.924	39084.527
4761	71.37	12628.471	35794.207
4956	71.34	12836.626	37377.539
852	71.32	8786.658	35451.594
1205	71.32	9049.153	35151.949
4421	71.32	12070.771	35564.008
3094	71.3	10968.11	36828.508
1226	71.28	8991.783	34222.621
5025	71.26	12891.798	35051.223
1884	71.2	9916.504	38254.055
6142	71.18	14099.665	36311.77
6075	71.16	14108.281	38573.398
5979	71.14	13801.023	38264.055
2100	71.14	10001.052	36461.734
3540	71.13	11317.21	38454.133
797	71.11	8801.65	33065.293
4649	71.09	12483.63	34709.398
2301	71.07	10134.212	38405.352
1614	71.03	9359.735	35414.664
5522	71.01	13148.143	33763.195
5191	70.99	13136.797	36359.383
344	70.99	8179.755	37679.324
2015	70.95	10076.803	33314.938
2551	70.9	10531.067	34813.516
1509	70.84	9306.13	38614.211
149	70.84	7840.916	36759.484
4299	70.74	11890.512	34172.117
5753	70.72	13636.996	36860.074
6211	70.72	14010.072	33945.504
811	70.7	8661.788	33822.629
443	70.68	8099.15	34515.18
3391	70.67	11290.814	33401.039
6087	70.65	14090.662	38074.688
1243	70.65	8983.719	33550.77
5057	70.63	12809.985	33865.613
4329	70.61	12019.846	33355.945
805	70.57	8735.411	33329.227
651	70.57	8572.407	38865.555
2914	70.55	10642.119	33895.629
5568	70.55	13509.541	33879.621
1859	70.51	9894.378	38989.531
3775	70.51	11535.684	36425.695
6288	70.51	14289.263	35380.949
3869	70.51	11621.372	34150.887
5747	70.47	13741.678	37239.117
4275	70.47	11853.012	35057.281
5484	70.47	13177.508	34422.289
5077	70.45	12729.699	33409.219
1918	70.45	9717.239	36551.359
3765	70.44	11468.724	36581.012
1072	70.34	8998.772	38888.547
233	70.32	7712.356	38732.777
3353	70.3	11149.07	33754.949
338	70.28	8163.216	37992.543
3286	70.24	11142.534	36038.281
261	70.21	7643.798	39370.211
5206	70.19	13073.176	36957.43
5636	70.13	13359.336	37736.313
3179	70.13	11197.97	39123.242
1603	70.11	9378.761	35838.563
3863	70.11	11563.448	34591.371
3363	70.09	11035.673	33369.992
3233	70.09	11036.062	38132.156
4652	70.07	12440.831	34372.527
893	70.07	8836.667	36896.891
2614	70.01	10492.499	36395.797
4129	70.01	11878.871	39777.008
2227	69.98	10103.749	39441.184
4188	69.94	11862.836	37784.098
5143	69.94	13012.057	34789.672
3382	69.94	11414.597	33202.805
5772	69.94	13635.065	36410.297
2401	69.9	10313.624	36021.945
6508	69.9	14548.485	33216.414
5066	69.9	12824.104	33523.859
825	69.9	8819.567	34286.262
4343	69.9	12104.94	33027.461
1796	69.86	9494.839	38686.773
2902	69.82	10734.814	34041.473
5366	69.8	13319.181	38766.004
5455	69.8	13291.358	36134.383
3368	69.78	11191.356	33193.91
3533	69.76	11398.461	38201.043
4566	69.76	12483.004	37833.117
4143	69.73	11990.354	39498.574
6509	69.67	14483.462	33253.59
622	69.67	8603.346	39981.844
1204	69.67	9011.371	35095.543
3418	69.65	11310.15	34895.59
615	69.65	8347.482	39896.176
1488	69.61	9476	39184.5
1592	69.61	9288.291	36135.473
24	69.61	7889.355	33646.32
4295	69.53	11855.339	34352.98
3477	69.53	11345.595	36855.801
6460	69.5	14479.023	35819.316
2596	69.46	10470.685	35910.363
4101	69.42	11833.682	39548.234
2688	69.4	10549.793	39815.5
1903	69.4	9829.209	37450.523
3113	69.38	10948.591	37482.781
2535	69.36	10526.882	34413.801
6293	69.36	14353.166	36135.098
3291	69.34	11190.885	35628.766
1327	69.32	9213.086	34804.699
434	69.3	8158.859	34815.414
731	69.3	8512.852	35676.719
3128	69.3	10826.128	38291.508
782	69.27	8569.076	33650.445
6230	69.27	14060.79	33292.266
6191	69.27	14103.044	34495.371
413	69.27	8003.875	35586.168
783	69.27	8613.017	33666.512
2835	69.27	10747.429	35347.617
3992	69.25	11665.005	35293.57
3176	69.23	11103.823	39747.488
3686	69.23	11478.152	39095.719
2094	69.17	10016.574	36287.98
5871	69.11	13830.05	34199.457
5537	69.08	13205.309	33356.887
761	69.06	8548.414	34649.773
472	69.02	8133.476	33020.766
3757	69.02	11526.837	36738.598
5233	69.02	13124.81	37785.68
1471	69	9477.534	39836.633
1393	69	9093.971	36727.457
2842	69	10697.245	35174.098
4533	68.98	12368.857	38972.328
438	68.96	8081.337	34861.969
5356	68.96	13224.601	39087.703
335	68.96	7998.519	38240.164
5441	68.9	13340.894	36980.957
819	68.9	8701.212	34075.02
6350	68.9	14272.77	38884.852
1356	68.88	9108.769	35709.746
4873	68.85	12657.698	39916.074
1372	68.85	9144.034	36056.313
2906	68.81	10728.023	33819.352
4170	68.81	12062.681	38418.969
5869	68.79	13979.835	34118.012
2090	68.79	10077.595	36156.695
6494	68.77	14596.606	33865.758
321	68.77	8024.297	38786.383
5492	68.77	13275.39	33990.875
1735	68.75	9587.095	35493.887
2931	68.75	10626.522	33406.316
278	68.73	7901.904	39784.105
2317	68.73	10262.698	38106.977
4326	68.71	12005.589	33336.52
6203	68.71	14160.511	34101.574
4450	68.69	12211.655	36788.184
2092	68.69	10000.374	36225.695
1936	68.63	9899.511	36373.688
6268	68.62	14258.792	34512.035
5236	68.58	12976.827	37872.387
3303	68.58	11030.403	35696.68
4727	68.54	12541.027	34707.359
1258	68.52	8970.965	33121.223
3277	68.5	11180.697	36188.566
621	68.42	8525.166	39967.887
2	68.4	7955.745	33014.668
3423	68.39	11272.882	35152
4298	68.35	12050.86	34135.891
878	68.33	8703.314	36460.098
2109	68.33	9951.654	36693.652
1333	68.31	9266.531	35014.859
2889	68.31	10653.16	34358.316
4700	68.31	12546.449	33696.07
3239	68.31	11013.376	37730.098
402	68.25	8045.849	36415.672
4779	68.25	12520.08	36288.883
1963	68.25	9882.296	35113.621
5033	68.23	12860.513	34930.273
6294	68.21	14306.875	36208.574
619	68.21	8437.455	39953.406
4472	68.21	12142.955	37927.375
5698	68.19	13582.893	39990.406
4797	68.19	12581.85	36982.371
1897	68.19	9844.53	37741.875
4301	68.17	12008.402	34264.898
6273	68.17	14391.912	34785.121
1023	68.16	8769.206	39474.137
2487	68.1	10180.46	33154.012
675	68.06	8458.193	38023.484
3858	68.06	11511.84	34712.938
5889	68.06	13846.572	35038.52
4651	68.04	12302.805	34297.32
2887	68.02	10641.712	34599.848
3330	68.02	11114.833	34635.195
5638	68	13389.947	37751.203
5012	67.93	12766.382	35536.5
5676	67.93	13495.119	39403.316
758	67.87	8451.939	34851.621
4927	67.87	12864.991	38603.191
5461	67.85	13224.289	35664.23
4480	67.83	12065.005	38366.105
4556	67.83	12287.98	38403.695
5956	67.81	13896.574	37064.805
4772	67.79	12535.764	36102.09
1527	67.79	9392.518	37790.516
6372	67.75	14282.208	39866.805
1785	67.73	9677.177	38131.617
1995	67.7	9860.323	33366.242
3107	67.7	10914.109	37302.652
849	67.7	8800.196	35376.93
577	67.64	8387.909	37522.738
4781	67.64	12708.042	36462.594
5864	67.62	13919.601	33924.879
328	67.6	8045.497	38409.781
4405	67.6	12268.514	34730.609
4036	67.58	11826.553	36743.719
1661	67.54	9421.054	34411.105
3905	67.52	11825.427	33133.996
5765	67.5	13697.038	36605.324
3878	67.47	11629.435	33683.047
2444	67.45	10305.394	34358.465
4486	67.43	12279.164	38659.199
5302	67.41	13092.32	39740.215
998	67.37	8664.547	38685.914
853	67.35	8643.674	35521.402
1439	67.29	9113.124	38537.195
5247	67.27	12999.163	38062.996
4316	67.25	12019.657	33962.109
4136	67.22	12033.41	39659.617
2710	67.22	10581.808	39104.266
5344	67.22	13279.823	39131.039
2256	67.22	10284.472	39504.313
3310	67.2	11116.748	35261.547
1727	67.18	9519.678	35258.293
5446	67.18	13191.232	36621.023
2017	67.12	9976.339	33395.313
1017	67.12	8768.647	39319.313
2242	67.12	10269.238	39913.789
4456	67.08	12171.356	37151.645
4151	67.04	11990.11	38958.453
2678	67.04	10531.293	39258.551
5348	67.01	13262.568	39198.805
1441	67.01	9174.448	38617.629
5311	67.01	13074.938	39897.848
830	66.97	8785.852	34748.113
3024	66.97	10918.362	34467.824
2745	66.93	10715.865	37164.547
2333	66.91	10192.776	37084.824
736	66.91	8463.129	35563.453
3459	66.91	11325.857	36492.031
4762	66.91	12505.761	35827.016
800	66.91	8729.913	33214.719
6093	66.87	14094.623	37983.73
2329	66.87	10315.59	37316.699
5438	66.85	13352.347	36900.023
4578	66.83	12431.278	37402.516
8	66.83	7674.42	33197.492
196	66.81	7698.475	37398.992
3025	66.81	10898.8	34519.852
4739	66.79	12628.182	35088.297
2711	66.78	10646.573	38792.941
2910	66.78	10581.801	33843.426
5257	66.76	12933.95	38261.84
4395	66.68	12267.676	34332.879
2468	66.68	10304.424	33687.395
63	66.66	7739.263	34755.82
2516	66.66	10407.527	33880.344
100	66.64	7689.857	36237.453
2115	66.64	9984.795	36864.73
4941	66.6	12756.788	37886.098
331	66.6	8198.788	38154.402
2482	66.6	10319.642	33237.461
4569	66.58	12416.2	37896.313
609	66.56	8388.497	39567.32
185	66.55	7910.86	37277.445
6037	66.47	14144.273	39890.234
4717	66.45	12655.162	34328.781
4276	66.45	11986.283	34793.781
4482	66.45	12180.421	38388.469
1364	66.41	9177.79	35834.422
1812	66.41	9529.675	39369.438
6146	66.37	14072.912	36341.066
1670	66.37	9427.003	33762.668
4097	66.35	11777.239	39415.188
6122	66.35	14010.325	37042.742
6260	66.35	14397.48	34029
5810	66.34	13595.054	34452.07
1996	66.32	9806.618	33411.004
6440	66.28	14623.415	37161.832
2478	66.26	10216.477	33481.559
4777	66.26	12590.144	36176.035
485	66.22	8345.442	33728.273
4145	66.22	11988.689	39275.688
1985	66.2	9746.092	33960.18
4833	66.2	12647.218	38297.156
3114	66.18	10888.243	37655.516
3021	66.18	10868.685	34447.785
6250	66.18	14253.685	33746.504
910	66.16	8679.115	37388.406
1435	66.16	9129.044	38352.066
951	66.14	8808.568	38325.898
4300	66.14	11910.332	34203.641
3959	66.14	11690.801	34284.652
786	66.12	8506.853	33748.484
5277	66.12	13114.266	38902.867
2488	66.09	10461.914	33030.566
4138	66.07	11889.617	39688.602
4795	66.03	12562.539	36954.031
6135	66.01	14044.37	36447.754
5330	65.99	13243.864	39620.02
842	65.99	8716.172	35118.176
4636	65.91	12369.479	35023.121
4076	65.86	11784.165	38258.551
1388	65.86	9066.063	36633.785
4218	65.82	11960.519	36905.09
6071	65.82	14094.647	38498.176
519	65.82	8276.163	34952.473
1534	65.78	9290.645	37190.434
554	65.78	8314.21	36592.18
2006	65.76	9796.611	33319.742
3450	65.76	11218.576	36345.852
4260	65.72	11889.205	35539.496
3182	65.7	11140.935	39263.383
6463	65.68	14481.466	35599.566
4441	65.65	12271.248	36230.156
3401	65.65	11365.242	33913.574
4161	65.63	11867.509	38663.207
550	65.59	8363.628	36377.156
5011	65.59	12777.98	35518.152
1999	65.57	9754.159	33431.77
5878	65.57	13912.075	34645.734
896	65.55	8708.245	36967.383
1691	65.55	9504.413	33356.781
4859	65.55	12549.459	39365.91
3772	65.53	11548.227	36378.094
4832	65.49	12532.065	38284
2011	65.47	9977.322	33213.227
4157	65.43	12031.119	38892.168
2283	65.42	10137.097	38815.957
4854	65.4	12624.871	39172.688
2359	65.38	10139.327	36433.793
1910	65.32	9756.433	36863.723
6407	65.3	14493.926	38785.836
464	65.3	8200.143	33434.477
6198	65.3	13997.292	34165.672
3149	65.26	10829.984	39551.059
5433	65.24	13221.613	37081.078
1214	65.22	9003.981	34648.727
5903	65.22	13995.94	35614.613
676	65.22	8505.526	37883.879
2483	65.2	10178.343	33276
421	65.2	8168.833	35305.543
3320	65.19	11141.442	35228.543
1490	65.19	9381.044	39223.305
499	65.17	8351.72	34373.852
5322	65.13	13337.639	39886.969
6236	65.13	14344.643	33251.023
2646	65.11	10463.524	37672.242
6128	65.07	14098.859	36589.973
2028	65.03	9930.816	34435.051
6255	65.01	14247.348	33864.727
4191	65.01	11939.822	37552.59
5367	64.99	13297.6	38770.855
317	64.99	8007.778	39106.141
5339	64.92	13216.162	39309.773
2372	64.9	10341.554	36299.957
5107	64.86	13043.266	33234.641
547	64.84	8384.382	36290.375
1567	64.82	9451.919	37106.117
483	64.82	8266.239	33566.984
6257	64.8	14416.766	33916.977
3329	64.8	11132.336	34913.258
5020	64.8	12919.691	35177.469
2410	64.78	10265.825	35697.824
6143	64.78	14148.979	36313.773
482	64.78	8360.232	33436.684
242	64.78	7723.987	38901.531
5877	64.76	13843.909	34592.594
997	64.76	8841.59	38622.176
6445	64.74	14636.75	36922.625
5184	64.73	13042.762	36114.523
773	64.73	8489.595	34050.457
6057	64.69	14067.217	39054.5
1465	64.69	9168.124	39714.207
6083	64.57	14053.133	38154.637
4942	64.55	12911.679	37941.758
4338	64.55	11719.054	33001.637
4985	64.55	12775.823	36431.785
33	64.53	7875.743	33915.832
428	64.53	8062.807	34990.816
2696	64.53	10719.414	39482.488
4914	64.51	12871.115	38862.793
2251	64.48	10277.251	39623.727
5660	64.46	13530.56	38682.145
1487	64.46	9488.451	39392.859
1370	64.46	9117.207	36028.375
1303	64.44	9133.795	34014.742
5958	64.42	13879.778	37304.125
2240	64.42	10233.361	39856.633
3247	64.42	11103.14	37543.82
5287	64.4	12946.317	39326.949
1360	64.4	9185.243	35802.328
5021	64.36	12842.286	35230.133
1507	64.36	9299.883	38572.285
6388	64.34	14469.264	39185.652
4244	64.34	11863.798	36359.051
6418	64.32	14509.466	38178.344
91	64.32	7702.597	36066.719
1732	64.3	9507.161	35387.844
410	64.28	8077.005	36138.105
3146	64.28	10879.488	39334.43
1114	64.28	9024.484	37863.496
4222	64.28	11892.324	37015.566
5103	64.27	12945.879	33193.129
714	64.25	8588.777	36283.559
3043	64.23	10969.35	34976.355
781	64.23	8623.109	33966.09
2618	64.23	10558.477	36586.051
6312	64.21	14401.068	37186.383
2695	64.19	10709.75	39639.922
5232	64.19	13070.654	37763.609
5266	64.17	12997.265	38618.211
3003	64.17	10964.126	34082.289
6335	64.15	14262.715	38507.051
4690	64.15	12555.679	33371.98
1687	64.11	9597.301	33246.223
742	64.11	8559.914	35396.121
2073	64.09	10071.003	35792.555
644	64.09	8568.573	38995.57
6457	64.09	14629.033	36158.332
1401	64.04	9262.099	37034.348
1475	64.04	9419.47	39596.02
4981	64.02	12769.198	36648.984
854	63.96	8637.386	35551.367
4177	63.96	11877.877	38013.516
2498	63.96	10474.82	33519.32
2973	63.94	10889.395	33718.316
2069	63.94	10088.65	35550.996
4476	63.9	12138.345	38097.902
2543	63.9	10391.691	34691.426
6014	63.9	13942.532	38972.605
3010	63.88	10935.208	34205.055
15	63.86	7849.763	33423.977
6005	63.86	13878.54	38832.934
4635	63.82	12421.466	35012.676
1666	63.81	9287.449	33700.172
5693	63.81	13687.106	39821.047
818	63.79	8844.213	34053.789
1662	63.75	9277.5	33875.262
1274	63.75	9061.541	33325.363
1010	63.73	8698.945	39160.934
6315	63.73	14220.007	37336.977
401	63.73	8122.216	36393.945
2051	63.71	10013.524	34892.781
5820	63.71	13705.497	33991.527
613	63.67	8303.799	39745.574
787	63.67	8522.907	33775.555
2421	63.67	10275.512	34804.395
4822	63.67	12513.453	37846.535
4231	63.65	11932.41	36811.668
4955	63.65	12793.777	37375.742
4563	63.65	12282.577	37989.23
4369	63.63	12120.891	33684.758
1778	63.61	9606	37908.961
1697	63.6	9574.766	33657.551
67	63.6	7707.142	34851.297
3733	63.58	11507.062	37027.195
5870	63.58	13991.146	34179.445
457	63.58	7992.132	33757.625
2850	63.58	10747.527	35022.148
3267	63.56	11107.895	36624.242
1695	63.56	9498.935	33514.516
835	63.54	8790.099	34931.52
5166	63.52	13008.189	35592.016
1339	63.52	9176.081	35151.688
6311	63.46	14254.424	37105.734
4580	63.46	12380.664	37486.57
1944	63.46	9849.519	36025.586
4006	63.44	11786.088	35688.414
634	63.44	8552.134	39338.316
3403	63.44	11211.23	34296.699
627	63.42	8608.041	39750.426
4183	63.42	11990.558	37950.41
6151	63.42	14148.569	36168.383
5575	63.4	13518.829	34829.047
909	63.4	8705.012	37380.234
6275	63.4	14345.531	34870.789
5043	63.35	12779.458	34442.902
3529	63.35	11326.796	37884.43
1731	63.33	9621.974	35370.148
5197	63.33	12955.75	36709.203
3136	63.33	10823.195	38796.16
3133	63.31	10921.815	38618.637
4255	63.31	11996.724	35702.57
2542	63.29	10414.385	34652.055
1842	63.27	9769.409	39963.219
699	63.25	8436.907	36870.199
509	63.25	8391.924	34653.125
205	63.25	7802.329	37627.031
4449	63.25	12128.168	36678.531
1887	63.25	9795.985	38076.039
6306	63.23	14345.547	36683.484
1150	63.23	9018.583	36870.281
4836	63.21	12669.178	38626.688
1685	63.17	9648.452	33084.125
5160	63.14	13070.869	35467.805
6144	63.14	14031.339	36325.426
5992	63.14	13834.124	38545.488
1264	63.1	9261.765	33042.797
16	63.08	7779.939	33431.871
5124	63.06	13082.215	33962.121
6110	63.06	14175.536	37423.07
4397	63.06	12157.774	34482.344
3234	63	11008.858	37884.355
31	62.98	7735.171	33853.43
229	62.98	7838.225	38538.559
2049	62.96	9970.92	34819.855
1598	62.96	9349.624	36030.652
755	62.94	8597.131	34788.473
190	62.92	7920.711	37364.156
4502	62.91	12119.732	39725.344
2054	62.91	9990.234	34956.336
1855	62.91	9741.89	39373.801
5808	62.89	13746.483	34611.328
2107	62.87	10051.805	36657.176
4274	62.85	11893.668	34996.922
2276	62.85	10245.827	39086.277
399	62.83	8015.395	36601.805
3770	62.83	11554.584	36690.207
1328	62.83	9218.892	34821.344
4189	62.81	11857.869	37523.598
249	62.81	7791.257	39182.813
5654	62.81	13552.749	38380.574
2524	62.79	10360.919	34286.133
2719	62.79	10668.071	38162.242
696	62.77	8610.422	37089.285
1472	62.77	9365.656	39895.332
5131	62.77	13133.83	34091.004
3269	62.75	11069.482	36683.477
2110	62.75	9973.922	36695.953
2657	62.75	10526.261	37988.977
772	62.75	8437.543	34031.414
4224	62.73	11973.745	36740.711
2273	62.73	10307.257	38981.938
3713	62.71	11586.792	37532.699
658	62.69	8501.304	38308.883
1179	62.68	9048.657	35912.848
1761	62.68	9634.626	37206.332
6179	62.68	14092.574	34773.496
5791	62.66	13656.745	35676.992
1259	62.66	9061.412	33160.949
2007	62.66	9828.753	33029.484
2638	62.64	10365.651	36985.813
1500	62.62	9368.285	38948.336
5338	62.58	13248.442	39303.969
268	62.58	7677.536	39531.285
4050	62.54	11699.257	37406.047
1469	62.54	9244.743	39954.137
3129	62.52	10834.158	38420.047
2709	62.5	10575.235	39042.289
4784	62.48	12505.24	36524.34
4253	62.46	12016.916	35664.43
6309	62.46	14416.628	36955.879
6285	62.46	14305.31	35326.922
1709	62.45	9534.54	34106.266
5164	62.45	13120.305	35554.176
6298	62.43	14301.699	36293.645
2628	62.41	10529.188	36907.605
3912	62.41	11693.034	33224.488
1338	62.39	9098.248	35144.609
610	62.39	8407.245	39569.371
2559	62.39	10466.877	35149.871
6444	62.37	14584.153	36922.164
4070	62.37	11785.749	38140.461
342	62.37	8190.652	37963.699
4528	62.33	12365.446	39279.543
2192	62.33	10107.834	38386.105
3442	62.33	11379.887	36023.004
1984	62.33	9893.3	33934.73
6058	62.31	14079.45	39103.469
2280	62.25	10245.107	38803.145
3081	62.25	10799.749	36380.211
2137	62.23	10019.251	37252.801
4147	62.23	11945.139	39416.797
3947	62.22	11650.146	33938.891
5707	62.22	13729.341	39538.453
3331	62.2	11048.065	34680.289
1792	62.16	9635.514	38583.609
2451	62.16	10183.206	34168.945
751	62.14	8469.272	35053.781
1314	62.14	9191.22	34390.398
3372	62.14	11137.681	33272.773
1779	62.14	9495.782	37948.949
4411	62.12	12134.307	34978.754
449	62.1	8152.43	33876.828
3856	62.1	11487.108	34694.629
422	62.1	8110.089	35378.922
3404	62.06	11301.215	34325.813
1843	62.06	9712.619	39966.602
183	62.02	7935.756	37268.832
2734	61.99	10611.033	37434.645
828	61.99	8777.015	34502.297
2235	61.97	9933.165	39856.207
566	61.95	8350.006	37262.457
5847	61.95	13819.831	33265.766
60	61.95	7928.151	34715.68
12	61.95	7892.565	33380.406
39	61.95	7648.268	34138.68
3764	61.91	11484.367	36577.43
2210	61.89	10072.565	39016.328
2557	61.89	10356.349	35127.262
565	61.89	8321.909	37237.113
4287	61.87	11860.841	34497.777
2594	61.87	10468.308	35796.813
3098	61.85	10969.2	36964.539
2409	61.83	10192.985	35692.695
3822	61.81	11441.478	35815.359
2706	61.81	10745.281	39210.777
3698	61.79	11599.526	38457.938
352	61.77	8162.097	37653.352
4937	61.77	12796.709	38140.258
5974	61.76	13885.741	38043.285
3453	61.76	11312.206	36405.816
5955	61.7	13808.912	37052.699
1954	61.68	9705.908	35466.688
5846	61.66	13805.715	33213.387
1221	61.64	8894.908	34386.16
2467	61.64	10301.267	33657.035
913	61.62	8663.33	37542.531
3279	61.62	11155.388	35902.734
5809	61.6	13717.697	34631.223
5469	61.58	13187.894	35395.434
275	61.56	7953.097	39741.086
4152	61.56	11976.547	38965.168
5457	61.56	13253.742	35753.23
4712	61.54	12590.625	34172.594
3964	61.53	11829.025	34335.191
6264	61.53	14233.099	34445.609
2319	61.53	10288.091	37682.992
1937	61.51	9776.605	36080.738
3522	61.51	11377.122	37588.086
999	61.49	8831.189	38702.762
3440	61.47	11285.244	35965.375
730	61.45	8539.831	35828.711
480	61.43	8259.241	33396.523
4366	61.41	12154.429	33630.852
2724	61.41	10598.9	37922.922
6441	61.41	14503.109	36863.098
2075	61.39	10023.402	35874.289
5964	61.39	13974.142	37557.477
6015	61.35	13878.422	39048.246
5490	61.35	13293.102	34284.496
1366	61.35	9134.395	35871.43
4203	61.33	12053.451	37246.113
4374	61.33	12125.698	33931.027
776	61.33	8587.894	33836.566
1706	61.33	9554.798	33988.484
4664	61.31	12454.944	33937.066
5611	61.3	13428.911	37088.203
1275	61.3	9117.985	33396.246
3341	61.28	11113.427	34207.434
4783	61.28	12649.304	36519.898
3653	61.28	11636.538	39917.387
4876	61.26	12769.972	39848.813
6400	61.26	14436.815	38853.254
4167	61.24	12046.512	38536.109
2708	61.24	10653.566	39247.457
3996	61.22	11847.452	35386.066
2753	61.2	10701.595	36952.301
4099	61.18	11699.691	39448.332
6055	61.18	14074.876	38959.836
4594	61.16	12420.418	37113.848
4470	61.16	12237.123	37859.074
6376	61.16	14432.761	39805.523
4647	61.14	12482.658	34675.242
4720	61.12	12624.516	34459.402
1729	61.12	9559.773	35290.309
369	61.1	8064.397	37385.426
4455	61.1	12152.492	37028.668
81	61.08	7945.043	35778.711
258	61.07	7885.111	39254.105
4319	61.05	11987.584	33721.32
1839	61.03	9704.01	39980.004
5610	61.03	13440.118	37019.121
5793	61.03	13719.65	35694.824
4131	60.97	11993.933	39847.094
6447	60.97	14585.865	36827.484
90	60.95	7681.368	36060.887
5581	60.93	13549.501	35264.566
4893	60.91	12852.869	39565.313
5954	60.91	13899.535	37022.461
435	60.89	8062.497	34816.109
6127	60.89	14026.114	36571.969
3328	60.87	11105.41	34790.266
5642	60.87	13510.444	37924.332
6266	60.87	14400.401	34481.438
3789	60.86	11423.55	36242.168
6482	60.86	14623.025	34874.27
4753	60.86	12635.884	35671.754
4487	60.84	12204.062	38734.793
555	60.84	8383.264	36605.344
5108	60.82	13022.158	33256.488
5554	60.82	13487.073	33189.32
927	60.82	8677.693	37777.191
3845	60.8	11523.79	35092.789
1532	60.78	9470.847	37390.156
1819	60.76	9640.187	39715.027
3446	60.76	11364.088	36310.129
52	60.74	7933.287	34593.133
6317	60.74	14372.669	37403.469
2057	60.74	10017.969	35052.203
4399	60.72	12086.456	34564.922
159	60.72	7705.12	36943.598
3097	60.7	10978.283	36897.371
3326	60.68	11068.431	35066.203
1194	60.63	9034.035	35478.316
2620	60.61	10414.423	36641.844
4240	60.61	11912.258	36311.668
34	60.61	7798.09	33957.754
5738	60.61	13750.936	37507.598
1880	60.59	9831.903	38161.207
4217	60.57	11875.408	36896.012
489	60.57	8372.832	33999.156
2786	60.55	10707.338	35600.297
3183	60.55	11114.588	38970.063
4957	60.53	12715.561	37404.977
110	60.53	7916.303	36383.598
1707	60.51	9617.157	34039.664
5303	60.51	13010.727	39750.953
727	60.51	8447.33	35820.988
2413	60.51	10307.719	35506.91
6429	60.51	14442.969	38124.156
1497	60.49	9479.565	38911.434
3070	60.47	10807.952	35935.102
3877	60.47	11454.028	33663.938
4159	60.45	11913.95	38947.625
1449	60.38	9186.063	39109.609
6327	60.38	14423.418	37918.813
1180	60.36	8981.737	35925.16
5398	60.32	13298.911	37792.68
1914	60.32	9901.912	36701.59
2037	60.3	10039.22	34691.289
1961	60.3	9898.501	35405.281
928	60.3	8704.808	37779.766
3874	60.3	11580.109	33897.926
6108	60.28	14067.373	37376.191
488	60.28	8289.927	33974.402
5549	60.24	13496.332	33061.461
4564	60.24	12360.871	37992.504
2904	60.22	10697.374	34055.473
2854	60.18	10739.142	35051.953
6430	60.17	14631.853	37946.957
308	60.15	8157.551	39140.793
2607	60.13	10495.576	36092.688
6223	60.11	14026.21	33584.77
6322	60.09	14292.898	37629.742
3512	60.07	11382.251	37377.285
6148	60.07	14112.688	36074.832
668	60.07	8607.796	38184.809
2080	60.07	9979.549	36025.574
2033	60.05	9990.82	34620.289
4915	60.05	12721.897	38865
1577	60.03	9346.583	36551.762
2609	60.03	10390.858	36134.949
5913	60.03	13955.083	35865.621
1932	59.99	9861.877	36254.609
4701	59.97	12584.899	33707.07
4165	59.97	11917.595	38476.156
1799	59.97	9640.739	39002.406
3259	59.95	11200.632	37159.563
6452	59.94	14623.351	36510.242
3437	59.92	11285.075	35837.535
160	59.9	7644.797	36948.609
1988	59.9	9858.437	33715.684
1266	59.88	9104.162	33095.395
5448	59.86	13265.886	36468.512
2782	59.86	10688.098	35851.938
4331	59.86	11994.068	33177.371
5594	59.86	13436.525	36281.746
3174	59.86	11028.89	39695.238
2272	59.84	10344.296	38974.156
5914	59.84	13930.657	35871.691
1710	59.82	9654.822	34131
3899	59.82	11599.704	33154.445
4874	59.82	12556.327	39981.785
5056	59.82	12726.724	33858.004
4053	59.8	11721.2	37520.617
5848	59.8	13994.36	33289.441
1966	59.8	9745.795	34811.473
5464	59.78	13296.79	35488.426
1331	59.78	9276.025	34997.746
390	59.78	8170.071	37064.695
3570	59.76	11299.087	38840.289
4979	59.72	12864.486	36830.578
3925	59.69	11820.044	33458.516
2642	59.67	10401.102	37272.719
1744	59.65	9679.891	35946.68
408	59.65	8037.585	36364.605
4262	59.63	12057.205	35308.055
1442	59.61	9192.669	38748.727
3327	59.59	11176.542	34774.316
532	59.57	8366.183	35716.289
529	59.57	8258.885	35407.703
5659	59.57	13499.855	38609.254
809	59.57	8772.078	33607.203
4466	59.55	12190.5	37592.902
1650	59.55	9329.251	34613.953
5520	59.53	13316.078	33715.438
4799	59.51	12690.151	37026.098
664	59.49	8590.085	38382.625
671	59.48	8487.925	38241.797
6070	59.48	14168.039	38494.871
6505	59.48	14525.856	33435.641
4040	59.44	11728.957	36844.074
915	59.44	8795.173	37584.227
4668	59.4	12334.075	33795.355
61	59.4	7987.023	34722.07
6390	59.38	14608.109	39268.559
2520	59.38	10428.507	34192.055
6150	59.36	14208.628	36164.172
2727	59.36	10703.059	37571.113
3714	59.34	11573.366	37549.129
451	59.34	8143.124	33899.965
1749	59.32	9679	36254.324
692	59.32	8519.256	37335.613
5740	59.32	13665.785	37568.324
295	59.3	8193.414	39664.703
3939	59.3	11790.148	33754.262
4378	59.3	12120.07	34019.352
5645	59.28	13459.677	38226.891
5701	59.26	13705.502	39735.301
1141	59.26	8923.461	37292.926
329	59.26	7997.589	38417.313
3790	59.26	11529.655	36247.926
4459	59.25	12201.463	37331.313
4182	59.23	12062.255	37895.703
4603	59.21	12296.801	36634.434
4245	59.21	11926.484	36157.863
1307	59.21	9136.151	34234.82
4896	59.21	12885.185	39355.207
4732	59.19	12590.754	34843.523
4748	59.19	12498.422	35362.309
5737	59.19	13591.873	37506.645
1782	59.17	9697.745	38035.313
1660	59.17	9340.789	34405.656
3212	59.15	11187.482	38411.375
64	59.13	7896.301	34800.637
5201	59.11	12951.708	36817.949
2165	59.11	10122.613	37654.352
1575	59.09	9287.143	36823.672
1520	59.09	9370.294	38089.285
4551	59.07	12470.056	38519.031
2036	59.07	10022.216	34682.586
3111	59.05	10923.877	37411.039
3202	59.05	11085.113	38595.059
4587	59.05	12307.664	37288.246
777	59.03	8588.761	33894.676
5553	59.03	13466.909	33186.477
1861	59.03	9728.791	39010.527
4617	59.02	12483.771	35432.309
4223	59.02	11948.885	36709.977
5091	58.98	12849.461	33147.32
4597	58.98	12388.506	36921.574
1948	58.96	9889.411	35836.027
4729	58.96	12680.391	34732.063
305	58.96	8190.466	39375.688
1092	58.94	8957.458	38308.262
4715	58.9	12639.622	34258.508
406	58.88	8191.375	36280.203
3398	58.88	11329.499	33581.824
333	58.88	8084.242	38159.488
264	58.88	7771.303	39464.848
2328	58.86	10180.58	37259.512
1399	58.86	9158.334	36939.504
655	58.84	8559.769	38777.508
3881	58.84	11431.048	33777.48
3933	58.82	11759.506	33581.461
3093	58.8	10985.665	36827.535
6054	58.8	14002.982	39244.922
5361	58.79	13163.244	38680.098
3468	58.79	11260.22	36745.152
2951	58.77	10986.437	33067.543
4506	58.77	12267.212	39810.91
3942	58.77	11669.818	33828.344
4672	58.73	12469.162	33355.898
3429	58.71	11288.42	35461.746
5486	58.71	13201.379	34188.73
2197	58.69	9935.832	38487.258
992	58.69	8809.187	38541.129
4507	58.63	12102.575	39849.387
4187	58.59	12001.692	37784.293
746	58.57	8623.089	35116.07
823	58.57	8832.388	34179.52
3395	58.56	11354.487	33495.27
1633	58.56	9300.149	35325.355
4591	58.54	12361.842	37091.422
1250	58.54	9034.078	33435.789
3110	58.54	10817.806	37376.688
4310	58.52	11958.628	34110.395
4689	58.52	12498.568	33308.336
3723	58.5	11471.837	37469.188
6088	58.48	14193.141	37850.43
250	58.46	7759.103	39194.973
78	58.46	7882.615	35293.723
1919	58.46	9877.06	36565.832
5750	58.44	13690.583	37340.859
6464	58.44	14455.895	35651.945
5487	58.42	13301.558	34228.102
405	58.4	8097.874	36269.438
4384	58.38	12213.867	34167.684
3260	58.38	11124.868	36921.844
4888	58.36	12795.728	39634.539
54	58.34	7827.166	34636.402
3778	58.33	11611.663	36437.363
528	58.31	8253.62	35376.824
1708	58.31	9621.112	34085.32
3369	58.27	11152.466	33202.914
4440	58.27	12094.359	36217.73
3823	58.25	11498.427	35828.516
1580	58.23	9429.563	36602.02
303	58.23	8136.3	39354.469
5410	58.23	13296.985	37384.266
6319	58.19	14317.924	37507.047
1720	58.19	9658.59	34798.004
6235	58.19	14277.048	33157.199
6060	58.19	14120.995	38873.285
4641	58.17	12423.647	34838.809
5347	58.17	13286.467	39145.367
4325	58.17	12053.047	33627.164
492	58.15	8292.42	34137.172
2418	58.15	10145.034	34962.309
1537	58.13	9313.301	37308.676
5597	58.12	13532.152	36483.328
4248	58.12	11959.6	35917.988
4458	58.12	12169.714	37192.801
2176	58.12	10027.496	37881.34
604	58.12	8246.709	39315.441
912	58.06	8697.798	37529.223
2606	58.06	10526.886	36087.855
2374	58.04	10233.681	36338.27
4546	58.04	12465.604	38940.504
2773	58.04	10628.716	36173.727
2901	58.04	10656.735	34021.914
1781	58.02	9503.779	38023.172
3101	58.02	10934.059	37133.93
5187	58	13005.885	36186.707
3458	58	11418.064	36480.676
3811	57.98	11440.84	35963.266
4514	57.96	12488.179	39881.559
3426	57.96	11399.769	35330.895
6194	57.96	14040.631	34358.34
5139	57.94	13108.158	34656.563
505	57.94	8346.117	34515.281
171	57.92	7751.046	37043.836
5673	57.92	13418.297	39140.82
2765	57.9	10600.558	36524.621
1976	57.9	9807.356	34329.598
903	57.89	8800.74	37267.973
1392	57.89	9065.25	36728.188
1421	57.89	9242.76	37880.98
1508	57.85	9468.766	38588.238
4330	57.85	11899.62	33423.551
2952	57.85	10840.365	33071.566
286	57.83	7892.522	39986.93
652	57.81	8469.953	38879.27
5407	57.81	13176.872	37571.215
4987	57.81	12741.178	36536.047
543	57.81	8242.429	36147.031
938	57.81	8802.213	38081.707
5447	57.79	13330.426	36445.82
3902	57.79	11825.207	33098.695
6398	57.79	14487.798	39092.035
1373	57.77	9122.177	36057.293
1579	57.75	9399.516	36572.23
4098	57.73	11838.589	39434.281
1270	57.73	9069.864	33121.445
3153	57.73	10935.421	39727.707
3684	57.73	11595.592	39057.934
1994	57.71	9723.343	33323.746
872	57.71	8752.294	36252.184
1420	57.71	9216.45	37836.063
5437	57.71	13237.928	37173.426
5596	57.71	13499.807	36328.332
1504	57.69	9458.398	38475.109
4962	57.69	12909.175	37258.805
5072	57.67	12721.149	33626.953
5451	57.66	13298.197	36327.336
1351	57.64	9097.895	35573.469
2949	57.64	10940.027	33026.375
4271	57.62	11885.396	34976.516
6358	57.62	14254.34	39256.969
213	57.6	7763.265	38014.668
5792	57.58	13735.018	35682.094
6354	57.56	14390.55	38988.23
4490	57.56	12277.114	39067.379
1033	57.56	8655.569	39770.02
467	57.56	8139.534	33241.609
2989	57.54	10965.724	33925.023
4416	57.54	12281.237	35151.598
5682	57.54	13366.32	39876.406
2231	57.54	10076.828	39555.738
1599	57.52	9395.625	35754.094
4596	57.5	12423.311	36863.605
6153	57.5	14158.631	35951.535
222	57.5	7938.957	38404.887
5151	57.5	12991.976	35284.945
5153	57.5	13061.479	35324.371
1187	57.48	9045.069	36056.34
5465	57.48	13216.669	35564.414
2737	57.46	10726.018	37036.461
5710	57.44	13724.82	39238.023
612	57.44	8373.866	39671.164
4205	57.44	12055.826	37295.098
4154	57.43	12025.622	39015.98
5385	57.43	13217.188	38090.914
2789	57.41	10696.705	35655.219
2762	57.41	10712.309	36640.879
5785	57.41	13656.572	35776.953
2731	57.39	10659.397	37403.035
4554	57.35	12483.339	38590.656
1383	57.35	9095.892	36440.066
1282	57.35	9275.266	33476.879
3746	57.33	11501.653	36899.48
4552	57.33	12334.682	38548.664
2307	57.31	10188.507	38227.449
1083	57.31	9050.631	38746.652
4778	57.31	12498.043	36256.629
4034	57.29	11712.379	36668.043
3083	57.27	10873.124	36434.543
3627	57.25	11312.365	39771.594
2663	57.25	10511.309	38267.18
1168	57.23	8886.396	36396.262
5859	57.2	13831.635	33790.32
5915	57.2	13977.071	35890.789
6333	57.18	14289.313	38268.926
1838	57.18	9532.618	39946.059
1216	57.16	8854.214	34736.48
4063	57.16	11789.461	37909.316
812	57.14	8681.619	33849.652
4484	57.14	12264.79	38655.262
5845	57.12	13989.997	33149.203
2020	57.12	9923.374	33743.48
6028	57.08	13896.512	39870.281
29	57.04	7701.132	33719.258
690	57.04	8564.645	37498.129
2004	57.04	9871.232	33296.945
996	57.04	8724.229	38612.426
2309	57.04	10338.628	38264.367
1780	57.02	9551.336	38005.395
5677	57.02	13482.748	39593.523
2452	57.02	10264.063	34171.289
679	57	8447.547	37757.223
6017	57	13964.92	39202.18
6279	56.97	14220.026	35076.371
3175	56.97	11059.401	39739.977
3193	56.95	11137.284	38883.422
3020	56.95	10863.106	34424.207
5924	56.95	13909.987	36168.656
2469	56.93	10280.162	33722.559
503	56.93	8410.659	34471.055
5182	56.93	12955.717	36064.289
1494	56.93	9448.085	38793.434
1765	56.93	9659.008	37409.168
5497	56.91	13333.036	33914.07
6497	56.91	14603.921	33732.723
1345	56.91	9073.053	35375.734
2592	56.91	10486.169	35779.328
4930	56.89	12878.375	38211.352
1915	56.89	9733.495	36746.617
2958	56.87	10967.618	33315.676
4619	56.87	12345.604	35286.762
6320	56.85	14398.45	37544.746
4611	56.83	12419.16	36182.699
5378	56.81	13277.95	38221.652
5778	56.81	13771.003	36354.227
943	56.79	8651.205	38102.844
1616	56.77	9354.981	35449.711
5195	56.77	12926.526	36567.664
3455	56.75	11418.736	36435.875
1715	56.75	9569.617	34568.684
2041	56.75	10123.021	34706.371
5688	56.75	13537.825	39990.305
4948	56.74	12775.178	37792.223
36	56.72	7692.128	34059.352
5591	56.7	13389.594	36011.555
6366	56.68	14326.577	39687.332
5657	56.68	13526.844	38509.766
4960	56.68	12878.452	37498.445
3316	56.64	11189.66	35381.563
4630	56.64	12350.053	35179.98
575	56.62	8305.923	37460.105
4855	56.62	12621.105	39194.66
4265	56.62	11875.466	35362.246
3318	56.58	11106.051	35132.145
5478	56.58	13191.198	34736.098
4004	56.58	11802.528	35603.863
704	56.54	8604.935	36826.719
2009	56.54	10082.821	33061.422
4535	56.54	12302.113	39031.359
4951	56.52	12875.363	37586.785
5668	56.52	13382.949	38998.559
5485	56.52	13270.122	34160.789
1699	56.49	9512.144	33719.551
794	56.49	8568.492	33473.727
2707	56.49	10706.619	39239.598
5336	56.49	13320.855	39542.078
6019	56.47	13874.047	39308.426
1046	56.47	8900.014	39985.211
3449	56.43	11323.37	36330.859
429	56.43	8136.089	35005.246
1658	56.43	9450.201	34361.543
1213	56.39	8865.564	34929.34
715	56.39	8613.127	36321.875
1018	56.37	8651.488	39333.207
3452	56.35	11282.662	36391.805
1716	56.35	9614.185	34605.895
4861	56.33	12709.104	39425.445
638	56.31	8611.305	39201.617
292	56.31	8107.651	39895.379
1414	56.31	9244.27	37620.73
2381	56.29	10153.338	36067.926
468	56.28	8150.929	33242.816
3707	56.28	11568.346	37965.734
1768	56.26	9494.12	37428.262
2926	56.24	10723.818	33366.781
3305	56.24	11018.576	35719.746
3402	56.24	11211.594	33999.227
5224	56.22	13084.261	37527.152
1538	56.2	9419.83	37329.469
1175	56.2	8854.108	36357.027
1326	56.18	9146.761	34769.586
13	56.18	7973.65	33390.25
5325	56.16	13282.858	39985.977
4254	56.16	11852.607	35675.336
2984	56.14	10988.667	33892.738
4039	56.14	11833.585	36813.875
4926	56.12	12750.021	38579.957
630	56.12	8517.526	39475.371
4232	56.1	11925.275	36843.297
4047	56.1	11723.749	37271.773
446	56.1	8186.973	34137.59
4768	56.06	12565.908	35959.684
3383	56.06	11294.941	33248.855
724	56.05	8544.159	35787.438
6295	56.05	14254.438	36272.395
5962	56.05	13851.055	37418.176
2576	56.05	10446.841	35400.027
2736	56.03	10650.992	37294.234
632	56.01	8492.564	39514.73
6486	55.99	14449.548	34559.941
5274	55.99	13118.672	38804.266
4178	55.97	11929.86	38120.973
4464	55.93	12258.799	37508.555
2123	55.91	10080.63	37060.129
4068	55.89	11661.658	38067.586
5593	55.89	13444.292	36145.531
2465	55.89	10173.304	33965.676
552	55.87	8374.406	36491.961
302	55.85	8168.929	39344.371
4242	55.85	11855.091	36318.086
6397	55.83	14630.453	39085.996
4986	55.82	12770.418	36479.227
1253	55.8	9031.167	33042.754
3718	55.8	11433.491	37634.148
2022	55.78	9920.922	33873.18
6380	55.78	14580.598	39961.41
5729	55.76	13737.632	38175.148
4527	55.74	12327.055	39584.574
1220	55.74	8886.877	34350.078
272	55.74	7820.229	39713.789
1340	55.72	9067.393	35155.379
5171	55.72	13005.772	35706.875
5841	55.72	13696.08	33027.496
677	55.7	8478.996	37947.563
4439	55.7	12210.231	36211.77
6020	55.66	13888.553	39313.387
813	55.62	8796.286	33880.34
2472	55.62	10240.518	33514.59
276	55.62	7960.502	39751.621
662	55.6	8617.413	38372.672
2519	55.6	10511.927	34175.316
5354	55.57	13215.829	39000.367
2682	55.57	10433.925	39364.387
5775	55.57	13753.979	36451.801
1798	55.57	9629.558	38902.688
6353	55.55	14410.072	38954.625
643	55.55	8614.533	38983.988
3451	55.53	11378.992	36364.293
1583	55.53	9427.831	36428.309
5603	55.53	13474.318	36852.293
1736	55.51	9627.529	35504.078
4080	55.47	11769.687	38358.027
5652	55.47	13470.951	38348.59
1602	55.45	9276.21	35825.605
307	55.45	8204.546	39485.746
2573	55.43	10487.887	35354.586
1879	55.41	9846.539	38149.461
4606	55.38	12399.944	36527.145
1742	55.38	9617.132	35704.383
2050	55.36	9945.591	34868.23
332	55.36	8096.61	38155.414
2343	55.36	10177.212	36972.828
1745	55.34	9630.799	36001.117
994	55.34	8783.41	38591.578
764	55.32	8609.154	34737.43
1350	55.28	9226.286	35563.305
5745	55.28	13631.875	37360.375
4704	55.26	12611.942	33844.934
3023	55.24	10929.018	34450.934
2521	55.24	10416.07	34190.598
5474	55.24	13308.732	34848.254
3057	55.2	10958.223	35499.348
5499	55.15	13220.361	33946.898
5566	55.13	13438.696	33774.527
4754	55.13	12665.619	35679.203
1874	55.13	9712.556	38784.57
4771	55.11	12518.475	36097.77
506	55.11	8273.245	34549.957
592	55.11	8417.838	38619.742
4852	55.09	12687.475	39135.41
5699	55.07	13758.985	39669.355
594	55.07	8269.994	38675.168
3080	55.05	10858.452	36367.52
3036	55.05	10880.141	34788.016
856	55.05	8693.06	35660.078
197	55.03	7891.504	37427.375
3188	55.03	11099.223	39089.902
769	55.03	8600.494	34395.992
4882	54.99	12828.806	40009.371
4496	54.99	12178.901	39422.398
221	54.95	7660.528	38330.016
2923	54.95	10567.736	33774.488
5901	54.93	13888.391	35524.035
735	54.93	8494.147	35518.637
1863	54.88	9770.577	38796.461
3272	54.86	11089.824	36476.766
4243	54.86	11897.057	36318.5
5137	54.84	13130.361	34594.633
6472	54.82	14505.383	35530.129
77	54.82	7745.449	35245.379
6183	54.82	14171.475	34888.891
4380	54.82	12094.073	34054.52
4495	54.8	12107.839	39371.945
5975	54.8	13844.872	38074.738
4648	54.8	12360.758	34676.512
412	54.78	8169.533	35851.809
5813	54.76	13727.057	34379.035
1091	54.76	9059.902	38607.609
3358	54.76	11034.176	33546.488
244	54.74	7693.606	38936.668
3862	54.74	11603.997	34528.488
1136	54.74	8935.754	37252.191
4974	54.74	12782.689	36706.152
6439	54.74	14546.883	37300.563
1074	54.74	8895.001	38918.465
1434	54.72	9130.488	38289.836
1858	54.72	9842.13	38979.684
1265	54.7	9152.421	33092.824
2038	54.7	10131.193	34693.461
4842	54.7	12603.244	38775.141
762	54.7	8613.629	34677.125
5852	54.69	13979.52	33632.004
1332	54.69	9187.913	34997.027
5802	54.69	13620.933	35211.078
4021	54.65	11835.384	36324.277
5541	54.63	13295.432	33474.266
2131	54.61	9984.259	37172.652
5902	54.59	13961.407	35569.063
1864	54.59	9904.545	38845.383
4294	54.57	12062.448	34590.484
1533	54.57	9373.532	37461.891
4826	54.57	12643.851	38096.695
5321	54.57	13232.664	39870.535
4669	54.57	12474.575	33525.98
2010	54.53	9970.188	33177.48
693	54.53	8512.427	37041.207
1581	54.51	9275.74	36620.695
2730	54.51	10761.705	37372.453
465	54.51	8059.961	33461.773
1228	54.49	9035.825	34252.559
1917	54.47	9913.7	36813.504
4565	54.47	12393.752	38107.727
1359	54.47	9199.952	35750.5
4523	54.47	12462.631	39750.652
3662	54.44	11521.327	39707.445
4407	54.44	12153.31	34757.168
895	54.42	8781.284	36961.676
5156	54.42	13106.98	35371.234
553	54.42	8309.951	36533.32
220	54.4	7685.477	38215
4066	54.4	11659.306	38050.012
4719	54.38	12557.596	34453.895
732	54.38	8463.25	35693.426
347	54.38	8043.598	37722.609
2199	54.38	9961.699	38546.254
4025	54.38	11719.83	36466.801
5836	54.36	13715.692	33165.688
5317	54.36	13035.017	39986.289
4074	54.36	11798.687	38246.922
560	54.36	8375.434	37040.98
2624	54.32	10417.241	36787.043
3049	54.32	10988.36	35144.52
3091	54.32	10860.202	36782.844
4954	54.3	12894.668	37660.988
4835	54.3	12582.745	38540.922
5282	54.3	13045.868	39110.691
5819	54.3	13660.693	33986.047
182	54.28	7849.536	37253.051
6232	54.28	14073.898	33143.902
5832	54.26	13663.525	33519.375
6241	54.26	14312.209	33469.379
537	54.24	8327.937	35938.59
4409	54.24	12166.332	34876.23
810	54.24	8810.546	33669.555
3069	54.24	10914.263	35828.652
5382	54.23	13279.204	37993.422
1129	54.23	9018.19	37426.098
4601	54.23	12443.112	36549.547
3167	54.21	11053.293	40002.859
2619	54.19	10437.277	36599.223
4285	54.19	11997.093	34757.23
4504	54.17	12279.656	39760.043
4246	54.17	12055.514	36162.574
32	54.17	7839.981	33900.961
2985	54.15	10969.943	33895.137
4588	54.15	12324.413	37025.836
2002	54.15	9719.282	33484.867
611	54.13	8252.741	39594.199
814	54.11	8797.908	33929.332
5653	54.09	13496.742	38378.863
4091	54.07	11783.702	39070.031
6269	54.07	14387.343	34518.156
5373	54.05	13194.358	38330.77
1643	54.05	9300.698	35068.301
2713	54.03	10756.099	38795.656
227	54.03	7879.901	38488.492
3156	54.01	10953.58	39935.781
6281	54.01	14418.654	35166.203
5854	54.01	13828.913	33703.102
1162	54	8996.557	36557.902
3165	54	11022.145	39823.098
6330	53.98	14288.219	38154.371
834	53.98	8714.308	34878.371
6073	53.98	14133.852	38514.922
3504	53.98	11265.922	37208.059
883	53.96	8733.582	36582.691
325	53.96	8054.713	38616.344
4096	53.94	11828.989	39403.574
5128	53.94	13085.088	34036.84
591	53.94	8381.573	38532.098
5260	53.92	12960	38373.949
5752	53.92	13743.57	37122.055
5935	53.9	13876.845	36376.961
1898	53.9	9849.445	37758.449
5392	53.88	13145.217	37926.977
1242	53.88	8947.319	33753.793
1873	53.88	9786.884	38746.059
1891	53.86	9763.835	37857.914
1740	53.82	9535.174	35621.422
440	53.78	8012.565	34671.543
5228	53.77	12950.723	37722.219
4573	53.77	12394.555	37514.098
478	53.73	8398.477	33160.926
1970	53.73	9862.564	34667.496
6233	53.71	14207.524	33159.754
6466	53.69	14449.508	35413.301
2269	53.69	10176.167	39188.656
5875	53.67	13855.983	34560.684
3616	53.65	11419.369	39572.836
3430	53.65	11382.871	35499.801
5797	53.65	13706.248	35335.441
4041	53.63	11747.172	36864.527
6272	53.63	14270.953	34599.57
1416	53.61	9153.567	37716.41
6092	53.59	14176.334	37980.309
4077	53.59	11654.317	38294.879
431	53.59	7996.018	35058.313
343	53.57	8058.313	37984.516
5200	53.55	12975.081	36793.559
70	53.55	7644.031	34983.813
270	53.54	7833.459	39638.523
3689	53.54	11549.869	38839.914
2070	53.52	9995.277	35704.613
2454	53.5	10168.889	34249.004
709	53.5	8448.712	36456.641
4078	53.5	11750.979	38298.375
5324	53.48	13332.766	39942.531
779	53.44	8476.183	33950.707
2729	53.4	10740.351	37603.258
2067	53.36	10009.467	35482.797
6006	53.36	13805.811	38861.359
3204	53.36	11082.646	38616.969
1762	53.36	9614.592	37285.434
5150	53.36	12948.751	35259.051
3420	53.34	11251.864	35029.031
2400	53.32	10347.714	36015.723
1800	53.32	9632.954	39035.852
2641	53.31	10557.487	37161.77
1284	53.31	9181.188	33562.559
2673	53.31	10507.041	38950.969
3333	53.29	11162.478	34730.93
6375	53.27	14482.532	39794.457
1820	53.25	9619.171	39735.086
6081	53.25	14184.058	38451.816
161	53.23	7982.651	36950.816
5558	53.19	13526.265	33575.656
4207	53.19	11911.067	37300.992
1185	53.15	9000.502	35984.027
1814	53.11	9602.108	39428.496
3706	53.09	11544.186	37873.906
186	53.09	7886.525	37292.813
3703	53.06	11433.256	38251.121
1613	53.06	9410.06	35715.531
2065	53.06	9974.22	35345.496
4699	53.06	12671.674	33681.566
3120	53.04	10982.158	37814.898
97	53.04	7865.027	36176.121
1411	53.02	9273.947	37545.348
1949	53.02	9837.766	35860.48
4714	53.02	12550.806	34227.387
2828	53	10637.486	35257.195
2282	52.96	10177.704	38806.84
4734	52.96	12657.543	34951.18
3274	52.94	11151.168	36330.957
3042	52.94	10989.713	34971.23
1889	52.94	9857.312	38115.051
4030	52.94	11802.964	36587.539
14	52.92	7714.79	33419.617
5450	52.92	13218.676	36262.66
3434	52.92	11388.139	35652.996
708	52.9	8452.96	36430.477
4497	52.9	12099.265	39433.809
1407	52.9	9106.714	37244.758
1755	52.88	9594.108	36826.07
2675	52.86	10457.068	39058.293
1201	52.86	8863.569	35401.492
654	52.86	8506.79	38681.34
749	52.85	8525.032	35226.191
1642	52.83	9279.811	35055.172
5489	52.83	13302.466	34279.047
1615	52.83	9376.009	35436.102
6357	52.83	14340.511	39221.027
571	52.81	8248.676	37362.871
5084	52.81	12755.593	33017.16
1095	52.81	8915.217	38345.965
3084	52.79	10965.771	36444.313
4825	52.79	12656.88	38068.691
4716	52.77	12701.326	34323.465
2383	52.77	10332.31	36130.129
5037	52.77	12738.477	34549.371
2659	52.77	10428.231	38100.773
3466	52.75	11218.917	36676.848
2019	52.73	10029.428	33673.688
6384	52.71	14549.204	39341.199
1752	52.71	9565.794	36668.422
2348	52.67	10280.63	36789.5
5899	52.65	13994.614	35416.641
1928	52.65	9843.566	36482.887
210	52.63	7833.218	37926.613
4372	52.63	12084.423	33853.867
1977	52.63	9713.576	34411.789
817	52.62	8764.845	34023.098
3997	52.6	11753.935	35396.762
2582	52.58	10556.102	35547.961
[truncated: 2,056 more rows]
