# Supplementary material for: Insights on the Control of Yeast Single-Cell Growth Variability by Members of the Trehalose Phosphate Synthase (TPS) Complex
Source: Front Cell Dev Biol. 2021 Jan 28;9:607628. doi: 10.3389/fcell.2021.607628 (PMC7876269; doi:10.3389/fcell.2021.607628)
Supplement: Supplementary file 2 [file Data_Sheet_1.ZIP › final_code/input_datasets/overexpression2_Ntd_TSL1_t1.csv]

Id	Area (µm²)	Centre X Position (µm)	Centre Y Position (µm)
6835	82.68	11499.009	38265.48
10762	81.8	13712.582	35126.199
7616	79.81	11902.387	36000.879
5776	76.51	11071.77	34674.906
10974	74.35	13783.036	34169.477
875	73.95	8194.677	33106.832
5215	73.43	10569.807	33374.824
1958	70.19	8734.404	39389.391
11398	68.54	14121.475	38463.531
2194	67.53	8936.806	35383.027
1778	65.9	8666.521	36200.164
9143	65.12	12847.109	33882.922
4536	64.56	10282.079	33428.863
2158	60.52	8884.684	35898.004
8662	59.81	12650.182	36566.539
8801	59.75	12580.023	39537.84
2867	59.64	9358.324	35587.551
5374	59.5	10960.812	35890.473
2419	59.12	9258.727	35426.102
8549	58.79	12508.937	34626.84
2020	58.68	8864.496	39143.383
4899	58.66	10684.273	39703.039
10684	58.35	13707.011	36656.754
8542	58.33	12547.862	34568.266
8485	56.49	12559.449	33550.277
8832	56.48	12733.072	39959.23
5367	56.23	10929.047	35812.688
7275	56.13	11658.261	35825.738
6045	55.29	11405.697	36344.668
10518	54.48	13771.752	39684.926
825	54.18	8198.477	34132.125
1781	54.18	8843.067	36277.129
3528	54.08	9723.827	37854.84
12356	53.68	14550.478	35982.684
11271	53.43	13837.892	39652.406
6079	53.24	11391.492	37098.121
1074	53.2	8215.652	36561.094
3418	53.08	9885.148	39804.039
9493	53.05	13060.459	38110.684
5076	52.82	10751.38	36027.207
9061	52.55	12881.676	35671.305
669	51.74	8108.888	37305.137
9026	51.13	12898.435	36520.086
8660	50.84	12658.151	36494.41
616	50.54	8093.052	38163.727
1675	50.33	8746.731	33910.617
7664	49.98	11867.701	35072.699
7618	49.98	12017.301	36020.496
10917	49.75	13946.176	33122.328
10582	49.35	13594.485	38773.293
2201	49.29	8945.399	35205.367
8598	49.18	12705.967	35445.68
2655	48.72	9483.998	39888.762
494	48.7	7951.129	39313.559
12073	48.6	14239.575	39323.047
10740	48.2	13611.56	35417.777
11382	48.16	14104.515	38703.203
10562	47.68	13776.476	39081.723
2102	47.55	9023.683	37523.988
5628	47.43	11179.321	37873.52
3022	47.24	9303.505	33442.863
10476	47.05	13419.219	39648.262
10174	46.95	13353.67	34638.387
7024	46.92	11473.351	34707.141
5597	46.76	11136.892	38862.219
3836	46.76	10115.616	33693.215
753	46.69	8086.849	35584.852
3615	46.63	9866.114	36444.426
2627	46.48	9252.067	39667.43
11690	46.48	14190.898	33010.207
9238	46.42	12985.872	33635.992
3671	46.28	9881.589	35358.121
11640	46.11	14106.401	34049.672
70	46.09	7669.223	33908.707
8358	46.09	12390.198	34534.469
390	46.03	7643.63	38022.621
247	45.9	7930.706	36241.047
7342	45.8	11721.837	37273.492
7440	45.79	12005.032	39764.594
10364	45.63	13452.152	37772.07
11757	45.59	14355.199	33953.73
11180	45.58	13874.56	38091.805
6956	45.56	11544.963	36211.41
681	45.5	8184.717	36870.098
5659	45.5	11193.786	37181.199
1552	45.38	8595.291	34439.629
8684	45.27	12625.557	36894.051
458	45.25	7839.824	38817.656
4561	45.15	10401.011	33028.891
1779	45.1	8728.175	36202.609
7904	44.89	12120.123	35345.934
99	44.81	7657.768	34187.168
5891	44.79	11385.52	33743.379
3365	44.73	9699.788	38849.898
2805	44.71	9454.094	36727.41
8754	44.62	12629.378	38064.477
145	44.62	7869.569	34844.238
5007	44.54	10689.6	37117.391
4774	44.44	10446.38	37499.668
10779	44.41	13609.422	34862.961
8452	44.33	12443.675	33095.996
7012	44.29	11541.435	34805.723
7013	44.25	11507.516	34816.863
10278	44.14	13372.936	36356.793
4971	44.1	10565.922	37763.883
10858	44.04	13694.162	33873.035
4131	44.04	10114.611	38418.133
3145	44	9505.395	34840.637
1412	43.97	8604.621	36914.031
5432	43.95	10786.591	36872.973
2666	43.83	9429.563	39706.098
4307	43.79	10144.284	37369.27
10418	43.72	13525.36	38618.141
10854	43.72	13736.794	33814.691
9525	43.7	13004.287	38495.68
10784	43.68	13722.905	34910.145
11579	43.62	14191.56	34958.797
8499	43.62	12518.225	33903.484
8228	43.56	12408.579	37193.73
11414	43.54	14008.813	38075.605
4125	43.51	9939.71	38209.027
430	43.49	7839.003	38437.445
8473	43.47	12582.753	33313.145
7583	43.45	12016.659	36492.984
1495	43.45	8575.736	35286.469
5695	43.43	11197.577	36683.414
8134	43.43	12486.18	39446.645
1535	43.31	8590.911	34465.855
2362	43.31	9271.584	33912.785
9538	43.3	13000.87	38577.609
9966	43.3	13313.779	33994.875
5090	43.24	10586.269	35605.969
6879	43.22	11608.974	37311.832
2490	43.18	9182.75	36926.164
2287	43.14	8976.783	33575.945
2812	43.08	9396.326	36800.098
1814	42.97	8726.793	36785.203
10718	42.97	13655.733	35988.832
7707	42.95	11982.488	34157.215
7103	42.93	11598.058	33460.492
5458	42.85	10782.435	37331.586
4696	42.84	10505.906	35877.41
927	42.82	8248.172	33924.266
11605	42.8	14010.119	34688.645
10122	42.8	13366.459	34423.707
11801	42.74	14333.225	34812.902
7548	42.72	12041.157	37031.066
10543	42.7	13697.702	39158.996
9674	42.61	13323.87	39338.445
8954	42.57	12862.888	37755.563
6921	42.55	11572.07	36563.512
12159	42.55	14540.263	39430.289
127	42.51	7926.625	34581.77
1377	42.49	8539.437	37760.676
7247	42.45	11661.374	35378.016
11388	42.43	14159.894	38524.188
2272	42.41	9058.952	33875.754
3540	42.39	9883.623	37701.043
5042	42.39	10573.491	36589.016
4582	42.34	10420.951	33456.434
12161	42.3	14617.826	39134.301
4768	42.24	10525.099	37338.449
836	42.18	8115.876	34076.711
4148	42.13	9954.888	38809.484
3895	42.09	10085.901	34758.629
4514	42.07	10329.476	33952.398
2670	42.03	9404.826	39441.828
9514	41.99	13053.013	38332.527
9050	41.97	12738.962	35744.219
8341	41.95	12375.035	34785.535
1580	41.94	8593.305	33657.09
2676	41.8	9282.69	39571.801
3771	41.78	9896.273	33380.359
8765	41.74	12526.909	38343.668
4057	41.72	10121.421	37350.266
9998	41.72	13259.256	33594.266
4585	41.69	10450.766	33515.262
9750	41.69	13173.35	37862.859
4764	41.67	10560.853	37282.621
10900	41.67	13607.851	33067.602
5699	41.65	11178.269	36416.211
11835	41.63	14375.585	35402.211
1435	41.61	8579.12	36661.195
11509	41.59	14156.825	36239.969
2764	41.59	9283.021	37956.16
611	41.57	8123.001	38369.09
2598	41.55	9116.04	39075.902
8315	41.48	12482.592	35668.398
4348	41.48	10145.709	36801.871
11711	41.42	14220.915	33181.66
1725	41.4	8848.032	35122.66
6910	41.4	11472.414	36757.762
3965	41.34	10064.856	35713.973
9878	41.3	13271.695	35287.738
3551	41.28	9755.953	37530.238
11506	41.25	14020.698	36478.129
6882	41.25	11472.306	37037.219
11088	41.23	13811.012	36018.363
9329	41.21	13063.532	35346.699
5761	41.19	11156.062	35006.078
5791	41.17	11200.21	34445.168
6762	41.15	11633.781	39646.301
7882	41.13	12092.239	35022.109
2998	41.11	9335.331	33517.777
10647	41.11	13730.197	37437.066
10990	41.11	13856.301	34478.219
7783	41.11	12227.93	33287.492
9187	41.02	12852.166	33103.953
683	40.96	8164.277	36899.223
3795	40.94	9713.309	33088.219
9374	40.9	13061.051	36159.922
4617	40.88	10444.786	34264.383
1005	40.86	8405.594	35424.355
7676	40.82	11968.299	34665.844
7837	40.8	12105.756	34164.492
5568	40.77	11039.326	39437.883
11483	40.73	14012.444	36757.422
12215	40.73	14615.087	38409.332
11347	40.65	14150.012	39208.953
12198	40.63	14540.814	38514.113
9483	40.63	12971.6	37988.855
5676	40.63	11180.061	36921.93
1625	40.59	8825.867	33036.664
3951	40.59	10037.089	35477.613
11438	40.58	14095.006	37589.848
9220	40.56	12998.423	33379.469
1383	40.5	8445.959	37600.945
5319	40.48	10877.202	34753.465
3997	40.48	9928.027	36181.176
11479	40.48	14051.763	37010.348
2418	40.46	9152.871	35405.52
7819	40.44	12148.392	33880.801
4973	40.44	10768.169	37553.637
11176	40.42	13939.339	37968.234
7502	40.38	11979.544	38219.965
4534	40.38	10181.468	33378.137
370	40.35	7970.381	37778.879
2388	40.35	9106.735	34664.043
12174	40.31	14633.46	39031.969
10753	40.27	13583.47	35562.492
9126	40.27	12812.835	34400.41
7686	40.21	11936.209	34469.141
12542	40.21	14595.988	33200.785
3662	40.19	9779.687	35485.363
10653	40.17	13711.024	37182.949
10993	40.17	13993.876	34533.832
2112	40.13	9059.121	37382.523
11549	40.13	14124.897	35438.98
3283	40.1	9551.44	37487.863
6837	40.1	11523.429	38018.129
10636	40.08	13625.191	37544.719
5199	40.08	10667.241	33488.547
6908	40.08	11629.097	36738.621
12025	40.04	14293.824	38347.863
4733	40	10493.881	36774.813
7874	40	12166.627	34920.051
7214	39.98	11822.698	34594.785
6957	39.98	11519.521	35894.207
9728	39.94	13290.511	38329.496
10927	39.9	13798.28	33390.582
10258	39.9	13488.834	35881.383
8011	39.9	12075.198	37361.52
1481	39.9	8491.902	35611.113
5079	39.9	10778.217	36053.422
847	39.89	8155.225	33959.215
2021	39.89	8969.162	39154.563
11029	39.87	13827.395	35036.094
12336	39.85	14555.606	36308.16
5580	39.85	11000.478	39420.047
5104	39.83	10737.416	35472.043
3809	39.81	9991.036	33185.73
11662	39.81	14074.42	33498.215
617	39.79	8164.842	38174.953
5082	39.79	10624.742	35737.605
11375	39.75	14135.971	38655.387
6043	39.75	11409.546	36332.637
12232	39.75	14520.471	38053.453
10011	39.75	13214.632	33429.605
10006	39.73	13328.934	33398.141
12303	39.67	14581.372	36719.863
10030	39.67	13335.851	33071.293
11204	39.67	13923.28	38527.191
1118	39.67	8413.607	37507.992
2750	39.66	9467.649	37997.656
5581	39.66	11065.546	39117.672
9675	39.66	13344.877	39340.887
6871	39.64	11588.17	37457.383
11101	39.64	13968.721	36353.035
12267	39.64	14639.179	37352.594
1306	39.62	8432.7	38801.156
8609	39.62	12583.687	35659.168
9611	39.6	13024.783	39754.469
8209	39.58	12447.253	37566.801
10287	39.56	13378.93	36568.277
2701	39.56	9406.447	38821.406
11993	39.54	14418.705	37913.965
12439	39.54	14461.986	34645.285
9859	39.54	13319.932	35892.773
10102	39.52	13397.293	34152.945
9138	39.5	12873.66	34064.492
9911	39.48	13352.111	34966.277
3059	39.48	9526.528	33224.371
1498	39.48	8599.579	35340.891
3179	39.46	9503.13	35388.02
2615	39.46	9127.015	39395.254
9092	39.43	12900.967	34788.684
432	39.41	7943.337	38444.18
7332	39.39	11757.938	37007.133
1524	39.37	8590.983	34856.148
11885	39.37	14395.523	36045.906
2797	39.37	9296.025	37116.973
12086	39.37	14249.835	39617.332
9176	39.35	12755.315	33267.207
5916	39.35	11292.008	34078.844
10857	39.33	13741.025	33855.66
1623	39.33	8810.312	33004.449
12257	39.33	14487.788	37801.828
2066	39.31	9013.438	38376.02
2259	39.29	8944.392	34236.301
2963	39.27	9410.956	34169.973
1844	39.23	8817.095	37295.996
655	39.23	8171.222	37445.859
2215	39.23	9015.43	34822.891
8330	39.21	12480.481	34933.781
5165	39.21	10610.57	34165.684
9195	39.21	13127.778	33054.504
9807	39.21	13288.264	36782.855
5789	39.21	11161.382	34382.543
538	39.2	7967.456	39860.492
3007	39.2	9459.475	33600.969
10422	39.2	13366.975	38705.098
11510	39.18	14197.68	36251.605
11175	39.16	13952.366	37956.906
4403	39.16	10319.439	35822.691
5605	39.14	11021.168	38724.598
1434	39.14	8570.056	36654.438
1642	39.14	8642.021	33420.895
11968	39.12	14411.304	37520.457
12074	39.12	14413.557	39329.195
3158	39.12	9673.141	35043.059
12210	39.1	14524.067	38314.633
245	39.06	7937.395	36178.336
5088	39.06	10759.406	35871.68
3695	39.06	9754.384	34778.453
11000	39.06	13889.389	34596.168
12331	39.02	14492.336	36263.777
9327	39.02	13000.832	35290.672
2475	39	9140.648	36667.848
7092	38.98	11550.058	33410.27
3684	38.98	9865.095	35226.551
7050	38.98	11585.252	34170.316
7888	38.97	12274.691	35073.152
6907	38.97	11532.309	36735.434
10926	38.95	13852.359	33373.965
4969	38.95	10667.92	37726.289
4772	38.95	10521.175	37444.324
5790	38.93	11059.1	34435.352
10425	38.91	13356.177	38750.086
8693	38.87	12532.457	37129.621
5160	38.87	10743.884	34373.711
1887	38.85	8712.01	38078.504
4689	38.83	10387.551	35700.609
2005	38.81	8882.279	39719.754
2142	38.81	8859.816	36620.77
4291	38.79	10175.062	37519.457
2547	38.77	9163.874	38241.391
11121	38.76	13801.77	36757.027
9989	38.74	13240.794	33795.566
1303	38.74	8448.071	39083.355
6974	38.72	11489.201	35630.629
11233	38.72	13839.673	39010.215
2042	38.72	9025.345	38656.074
5712	38.68	10997.326	36080.176
10984	38.68	13992.863	34381.266
9979	38.68	13171.183	33924.715
1555	38.66	8623.382	34184.609
45	38.66	7916.564	33564.238
3966	38.6	10129.65	35714.426
12168	38.58	14486.028	39243.926
7952	38.58	12180.017	36303.246
4955	38.54	10763.778	38049.805
4167	38.53	10113.096	39142.355
5990	38.53	11374.688	35279.887
10261	38.53	13468.804	35916.238
10609	38.51	13679.887	38220.543
1457	38.51	8598.147	36163.957
3808	38.47	10050.845	33185.004
1817	38.45	8713.495	36806.965
10615	38.43	13650.923	38063.172
3735	38.43	9839.97	33995.469
1429	38.41	8461.857	36577.793
12414	38.39	14448.015	35235.246
10375	38.39	13491.128	37862.859
2712	38.37	9478.639	38634.32
2095	38.37	8882.804	37737.961
5312	38.37	10890.192	34485.703
10619	38.35	13586.6	38139.176
12310	38.35	14487.258	36542.668
1119	38.33	8402.65	37523.492
7705	38.33	11972.75	34437.824
7101	38.31	11550.335	33439.313
10203	38.3	13434.142	34852.57
3077	38.3	9676.872	33657.59
1882	38.3	8784.239	38020.34
3563	38.28	9881.187	37202.895
10697	38.28	13594.63	36461.145
4261	38.28	10267.021	38615.398
175	38.26	7902.563	35267.352
3931	38.26	10011.912	35212.414
10047	38.26	13446.884	33170.031
12119	38.24	14636.493	39797.305
8042	38.24	12269.515	37837.723
6114	38.24	11233.149	37526.547
11100	38.24	13892.045	36347.723
9632	38.24	13105.511	39988.777
10384	38.24	13509.62	37965.555
723	38.24	8175.729	36076.531
2147	38.22	9019.722	36415.91
7868	38.22	12088.323	34832.688
9507	38.2	13116.222	38262.227
4115	38.2	10087.097	37974.027
4765	38.2	10524.455	37290.668
7573	38.2	12052.629	36587.566
10093	38.18	13562.03	34068.602
6059	38.18	11325.558	36677.434
11169	38.18	13799.614	37855.047
3377	38.16	9511.504	39169.039
5652	38.14	11105.903	37368.094
11458	38.14	14176.048	37037.605
11508	38.12	14109.312	36533.113
12211	38.12	14573.885	38317.563
8696	38.1	12584.762	37164.828
10400	38.1	13430.248	38307.793
4486	38.08	10312.4	34129.359
10221	38.08	13372.091	35144.699
23	38.08	7934.602	33277.16
1343	38.07	8557.263	38008.863
1651	38.07	8722.548	33538.004
11796	38.05	14287.41	34722.461
9394	38.05	12956.417	36498.23
8411	38.03	12447.681	33779.469
3524	38.03	9904.289	38141.98
4500	38.03	10292.635	34047.492
4907	37.99	10580.176	39287.289
308	37.99	7656.399	37111.883
9246	37.97	13130.548	33779.695
3392	37.97	9627.872	39618.855
10318	37.97	13435.485	37007.633
9880	37.95	13320.216	35299.305
3198	37.95	9698.238	35653.586
12110	37.95	14349.16	39991.039
8658	37.95	12521.608	36466.289
9670	37.93	13196.257	39553.598
11808	37.93	14281.752	34919.387
11182	37.91	13837.103	38166.199
4154	37.87	10074.063	38938.359
10327	37.87	13492.994	37210.516
2552	37.87	9061.71	38411.84
11359	37.85	14139.772	39034.184
8474	37.85	12696.857	33368.777
10942	37.85	13977.404	33629.5
3925	37.84	10097.535	35093.773
8279	37.82	12334.461	36232.605
10456	37.78	13486.949	39299.773
5056	37.78	10723.833	36234.234
8185	37.78	12468.408	38000.102
3958	37.76	10023.773	35545.305
4505	37.76	10171.492	33854.293
3709	37.76	9817.52	34466.98
11490	37.76	14153.324	36567.781
11629	37.76	14105.556	34269.617
9105	37.74	12780.798	34704.199
3020	37.74	9411.394	33436.992
7872	37.72	12113.826	34904.238
9930	37.72	13224.003	34638.578
6977	37.7	11538.094	35664.656
3859	37.68	10073.184	34255.461
3945	37.68	9952.815	35423.414
1152	37.68	8263.977	38299.637
576	37.66	8079.85	39321.52
4345	37.66	10271.124	36725.965
9940	37.66	13333.371	34531.883
7352	37.66	11727.053	37333.621
7605	37.66	11990.244	36146.895
4947	37.64	10760.972	38291.258
5742	37.62	11071.799	35519.285
9889	37.62	13264.18	35398.852
383	37.62	7947.059	37942.191
4435	37.62	10271.253	35103.676
5475	37.59	10956.043	37627.102
9114	37.59	12789.355	34553.395
2978	37.59	9448.025	34103.988
4675	37.59	10473.218	35458.961
10454	37.57	13505.144	39262.352
11124	37.57	13833.497	36884.145
6906	37.55	11536.283	36722.844
7693	37.53	11857.288	34545.051
10563	37.53	13719.706	39107.891
8377	37.51	12324.424	34167.648
12501	37.49	14483.126	33658.832
4767	37.49	10524.063	37302.402
1597	37.47	8481.712	33339.969
4761	37.45	10537.695	37233.18
2319	37.45	9107.739	33028.281
6023	37.45	11410.083	35917.637
11220	37.43	13920.803	38727.145
10932	37.43	13861.809	33446.086
8833	37.41	12898.684	39957.563
4067	37.41	10059.731	37441.945
6064	37.39	11345.35	36785.93
10279	37.39	13417.706	36355.902
9698	37.38	13281.07	39072.016
8529	37.38	12621.267	34465.129
643	37.38	8101.279	37515.766
818	37.36	8162.003	34552.574
2800	37.36	9323.555	36891.848
10868	37.34	13742.943	33711.891
7932	37.34	12205.04	35938.074
12433	37.32	14575.327	34853.625
10894	37.3	13689.704	33303.879
817	37.28	8079.555	34541.574
7933	37.28	12164.132	35960.754
9154	37.28	12902.962	33705.32
12126	37.28	14510.004	39849.512
11814	37.28	14248.616	35003.184
7846	37.26	12260.586	34322.684
2652	37.26	9450.65	39794.395
4186	37.24	9934.935	39573.699
11391	37.24	14173.423	38561.629
9792	37.24	13243.328	36900.012
7052	37.22	11623.117	34215.492
7075	37.22	11456.275	33643.156
8536	37.22	12593.359	34519.703
11481	37.2	14055.581	36710.555
7276	37.2	11825.973	35838.797
11496	37.18	14170.855	36389.129
2038	37.18	8893.178	38933.711
11074	37.17	13871.787	35686.93
6883	37.17	11510.144	37052.949
5703	37.17	11131.545	36448.113
3416	37.17	9894.676	39791.723
11401	37.15	14175.206	38174.391
9805	37.15	13287.046	36754.965
11602	37.15	14212.285	34648.832
9721	37.13	13228.661	38527.941
352	37.11	7663.795	37602.875
1926	37.11	8781.097	38769.664
575	37.11	8057.829	39299.488
12389	37.09	14512.842	35520.254
10906	37.09	13763.639	33158.004
10595	37.09	13637.511	38399.977
3857	37.07	10063.166	34220.727
2768	37.07	9492.38	37673.043
2477	37.07	9274.706	36677.836
11311	37.07	14138.335	39632.953
5158	37.07	10607.708	34363.633
6001	37.07	11418.782	35490.527
9227	37.07	13138.488	33512.07
2288	37.05	8912.742	33605.871
3324	37.05	9553.958	38130.742
946	37.05	8312.027	34344.238
10925	37.03	13887.682	33365.945
10783	36.99	13737.464	34901.137
9446	36.97	13075.686	37496.219
958	36.97	8223.27	34696.215
8195	36.97	12379.274	37970.695
3134	36.97	9634.72	34640.648
6077	36.97	11262.616	37066.004
1689	36.95	8813.4	34233.637
2115	36.95	9054.312	37464.98
850	36.95	8067.498	33714.203
12150	36.95	14573.264	39480.188
11343	36.95	14005.053	39135.496
5147	36.94	10714.698	34904.875
5447	36.94	10803.987	37134.676
2749	36.94	9425.037	37985.039
5498	36.94	10808.751	38295.363
7696	36.92	11964.102	34296.059
6920	36.92	11449.831	36540.371
171	36.92	7668.146	35218.719
5169	36.9	10744.532	33986.746
11567	36.9	14171.983	35403.891
4342	36.9	10216.229	36987.098
5565	36.88	11122.69	39679.363
5455	36.86	10906.402	37288.844
8047	36.82	12069.374	37862.746
4203	36.82	10080.111	40005.527
7313	36.82	11697.433	36691.48
7971	36.8	12148.849	36609.652
8249	36.8	12414.029	36984.82
4510	36.78	10140.843	33902.504
591	36.78	8054.051	38911.883
2031	36.78	8949.527	39078.777
8857	36.78	12841.37	39362.953
1030	36.76	8392.316	35753.863
2612	36.76	9145.75	39319.23
9883	36.76	13327.943	35339.738
6925	36.76	11621.082	36636.473
297	36.76	7726.423	36928.488
9479	36.74	12928.06	37928.039
2134	36.74	8957.413	36789.723
11349	36.72	14035.522	39236.09
8420	36.72	12475.536	33610.395
6754	36.71	11629.021	39888.32
4515	36.69	10270.809	33664.363
8581	36.67	12614.039	35110.836
12166	36.67	14476.26	39217.266
11941	36.67	14354.291	37013.332
9857	36.65	13243.278	35831.516
5756	36.65	11201.677	34971.527
11527	36.65	14076.529	35960.953
656	36.63	8131.475	37459.996
529	36.63	7724.67	39717.414
10020	36.63	13168.837	33186.105
8502	36.63	12563.861	33940.242
4504	36.61	10298.253	33812.383
4616	36.59	10396.627	34249.961
10333	36.57	13509.523	37281.078
10766	36.57	13682	34933.242
238	36.57	7645.799	36135.883
10911	36.57	13822.792	33049.637
6905	36.57	11636.309	37064.063
5253	36.57	10781.887	33236.57
4653	36.57	10417.161	35021.492
2820	36.55	9479.96	36648.23
11768	36.55	14366.359	34247.871
3408	36.55	9574.806	39942.73
10271	36.55	13393.281	36228.289
149	36.53	7724.659	34870.035
3847	36.53	9967.448	33842.426
3576	36.53	9818.115	37127.371
5210	36.51	10777.726	33615.926
4215	36.48	10237.515	39620.07
10361	36.48	13538.47	37721.469
8668	36.48	12556.147	36634.691
4416	36.48	10322.042	35701.023
5139	36.48	10755.578	35055.504
9096	36.48	12742.827	34838.313
9142	36.46	12859.999	33816.559
11515	36.44	14101.969	36062.855
8920	36.44	12754.262	38301.672
2854	36.44	9488.717	35920.395
10626	36.44	13583.041	37975.352
8338	36.44	12439.304	35071.055
1324	36.44	8507.361	38324.68
412	36.44	7738.151	38211.434
8910	36.42	12831.111	38415.426
4961	36.42	10670.648	38135.813
3792	36.42	9921.156	33413.34
8280	36.42	12341.14	36243.887
9731	36.4	13189.889	38372.316
2341	36.4	9191.037	33597.922
6985	36.4	11594.126	35466.922
6135	36.38	11311.3	37949.121
985	36.38	8238.809	35117.063
7593	36.38	12058.763	36327.887
7614	36.38	11866.326	35972.129
12217	36.38	14566.161	38450.965
7011	36.36	11521.433	35075.938
7733	36.36	11994.642	33531.434
10251	36.36	13476.119	35671.742
3196	36.32	9532.126	35642.719
5257	36.32	10866.281	33300.344
4256	36.32	10338.986	38488.297
2880	36.32	9288.329	35732.723
4392	36.3	10272.889	36179.555
1622	36.3	8478.843	33159.188
25	36.3	7779.706	33290.816
3987	36.28	10008.767	36002.176
982	36.28	8367.246	35064.855
12230	36.28	14569.669	38032.555
524	36.26	7681.544	39654.965
3543	36.26	9759.172	37764.109
4719	36.26	10465.501	36457.336
5582	36.26	11133.285	39128.434
10891	36.26	13737.545	33287.551
9815	36.26	13225.059	36628.719
11358	36.25	14105.398	39007.5
5375	36.23	10923.294	35900.211
2847	36.19	9330.743	36111.48
12550	36.19	14494.676	33312.555
4861	36.19	10489.515	39573.215
2377	36.17	9253.468	34255.188
9640	36.17	13315.512	39852.41
7691	36.15	11924.357	34531.98
11644	36.15	14083.505	33839.871
966	36.15	8414.398	34821.496
11383	36.13	14011.781	38733.59
1251	36.13	8613.917	39909.207
12108	36.11	14355.921	39973.594
3239	36.11	9509.231	36474.5
1282	36.11	8617.018	39394.77
7856	36.11	12112.701	34514.996
1104	36.09	8343.808	37205.453
3894	36.07	10125.408	34726.828
4717	36.07	10355.469	36409.016
1733	36.07	8814.232	35308.59
2367	36.07	9064.973	34099.762
11720	36.05	14242.7	33431.621
711	36.05	8074.701	36476.086
12308	36.05	14549.548	36849.879
8651	36.05	12692.697	36341.43
11330	36.03	14008.795	39556.805
12483	36.03	14450.594	34267.289
4596	36	10478.189	33756.641
7562	36	12032.176	36698.711
7760	35.98	11974.716	33029.742
4219	35.98	10274.657	39469.457
8996	35.98	12864.223	37000.965
6178	35.98	11215.477	38795.281
10436	35.98	13371.081	38908.547
6753	35.96	11441.978	39867.344
7234	35.96	11661.268	35006.297
7483	35.94	12028.5	38669.824
10123	35.94	13473.932	34428.273
8198	35.94	12340.198	37760.676
9912	35.92	13274.059	34998.684
2604	35.92	9149.434	39183.836
2593	35.92	9085.922	38998.18
8237	35.92	12489.188	37319.469
9177	35.9	12898.091	33276.047
10580	35.9	13713.192	38756.285
8281	35.9	12347.711	36245.945
9602	35.9	13128.663	39620.324
11189	35.88	13915.935	38305.699
12332	35.88	14579.341	36265.719
3194	35.88	9686.929	35604.016
9695	35.88	13150.201	39034.227
511	35.88	7833.452	39482.273
11609	35.88	14140.727	34747.59
1528	35.86	8433.123	34635.137
4272	35.84	10343.742	38060.141
10486	35.84	13527.132	39840.352
10162	35.82	13530.599	34603.07
1917	35.82	8782.282	38497.055
7521	35.82	11922.55	37975.93
8353	35.8	12357.516	34460.352
11250	35.8	13898.634	39325.023
3139	35.8	9598.14	34659.488
5123	35.79	10752.732	35134.922
7117	35.77	11562.441	33097.336
2808	35.77	9397.983	36757.262
5549	35.77	10874.838	39951.363
7046	35.75	11500.398	34431.828
10213	35.75	13492.361	35063.016
8636	35.75	12590.68	36084.074
3490	35.75	9729.172	38622.105
5039	35.75	10687.451	36563.168
6889	35.75	11578.578	37086.691
9459	35.73	13021.607	37660.129
9086	35.73	12754.951	34963.633
1951	35.73	8829.33	39227.531
9123	35.71	12881.574	34359.098
8054	35.71	12281.149	38015.32
8204	35.71	12371.617	37520.715
5417	35.71	10843.696	36642.215
7535	35.71	11970.141	37613.77
7174	35.71	11839.395	33919.836
7989	35.69	12189.55	37024.512
12034	35.69	14276.541	38504.566
5204	35.67	10585.624	33525.297
3548	35.67	9880.682	37819.148
7600	35.67	11918.778	36098.48
8465	35.67	12514.497	33201.93
7328	35.65	11651.025	36941.438
11594	35.65	14191.122	34886.059
6057	35.65	11353.569	36666.457
1500	35.65	8480.36	35348.773
10547	35.65	13733.213	39221.527
10541	35.65	13621.548	39410.984
495	35.63	7807.863	39339.336
2075	35.63	8993.998	38252.602
4783	35.63	10448.382	37709.605
7238	35.61	11713.737	35176.207
2653	35.61	9440.309	39799.84
841	35.61	8123.371	33849.512
8439	35.59	12482.606	33242.637
8608	35.59	12627.108	35648.195
9214	35.59	13134.934	33299.172
4602	35.57	10507.859	33869.762
4574	35.57	10552.563	33302.258
2077	35.57	8967.183	38300.129
5616	35.56	11075.536	38190.445
4668	35.56	10480.011	35270.625
10606	35.56	13622.861	38187.73
7550	35.56	12022.948	37074.867
87	35.56	7693.32	34061.074
5392	35.56	10782.134	36192.684
11327	35.54	14196.69	39517.293
11494	35.54	14079.257	36673.914
9756	35.54	13320.835	37681.988
8184	35.54	12350.254	37990.613
508	35.52	7664.102	39472.07
1405	35.5	8588.944	37120.059
12153	35.5	14567.745	39299.258
454	35.5	7818.485	38778.641
11436	35.48	14047.809	37556.023
78	35.48	7738.431	33960.02
8523	35.48	12503.426	34362.145
598	35.46	8076.989	38518.059
11459	35.44	14101.442	37059.676
10833	35.44	13748.054	34444.813
10916	35.44	13962.758	33114.809
653	35.44	8030.08	37395.977
12418	35.44	14530.638	34991.246
716	35.44	8089.242	36307.426
9686	35.44	13272.957	39176.793
205	35.44	7966.937	35673.543
2133	35.4	9052.492	36756.141
3756	35.4	9801.091	33656.641
8073	35.4	12169.792	38319.152
1729	35.38	8792.961	35177.773
4016	35.38	10120.412	36614.574
6947	35.38	11533.157	36072.281
4682	35.36	10379.974	35519.648
756	35.36	8077.001	35659.68
3643	35.36	9883.252	35792.84
10912	35.35	13917.369	33071.504
5655	35.35	11136.967	37424.383
8587	35.35	12704.107	35221.848
3703	35.35	9857.485	34632.465
8077	35.35	12158.984	38394.059
3886	35.33	10120.17	34640.984
11098	35.33	13805.332	36266.359
7842	35.33	12196.401	34271.297
5807	35.31	10996.06	33817.211
10515	35.29	13670.733	39645.852
11981	35.29	14241.397	37750.871
10455	35.29	13383.032	39291.258
2148	35.29	8988.009	36416.117
10399	35.29	13419.847	38280.438
11647	35.29	14200.545	33892.508
1802	35.29	8776.264	36636.289
9207	35.27	13083.503	33217.539
5196	35.27	10690.956	33754.656
9668	35.27	13242.412	39550.992
4738	35.27	10389.532	36872.703
3233	35.25	9635.31	36328.719
10550	35.25	13752.086	39242.973
11632	35.25	14207.466	33970.813
3138	35.25	9664.548	34652.195
4691	35.23	10471.034	35803.996
7640	35.23	11931.827	35316.93
1094	35.23	8359.539	36965.844
1775	35.23	8700.916	36148.723
10360	35.23	13458.331	37711.145
5864	35.23	11381.283	33297.078
11234	35.21	13893.192	39017.094
10022	35.21	13178.228	33198.734
7186	35.21	11716.743	34093.922
3143	35.21	9592.862	34773.766
11815	35.19	14347.898	35032.742
12176	35.19	14566.868	39089.039
9689	35.19	13281.439	39225.406
7709	35.17	11941.592	34164.727
6930	35.17	11474.842	36425.332
9245	35.15	12952.901	33764.109
7145	35.15	11733.955	33418.395
12530	35.15	14482.347	33382.23
8313	35.15	12283.133	35612.035
2294	35.13	8966.019	33415.566
939	35.13	8282.092	34251.695
6007	35.13	11215.155	35655.727
4013	35.13	10119.996	36443.207
1314	35.13	8433.987	38702.223
5896	35.13	11396.842	33796.816
6013	35.13	11332.2	35763.395
12090	35.12	14250.003	39735.852
1897	35.1	8654.007	38187.852
4356	35.1	10200.208	36685.613
2793	35.08	9462.782	37034.496
5951	35.08	11226.028	34752.863
10954	35.08	13856.471	33875.102
12091	35.08	14309.241	39739.34
5052	35.08	10647.733	36438.988
3289	35.08	9519.46	37608.609
675	35.06	8181.071	37086.676
9552	35.06	13010.216	38759.902
8992	35.06	12813.454	36937.195
5578	35.06	11157.587	39408.59
6994	35.06	11513.359	35308.121
2337	35.04	9272.078	33509.543
3661	35.04	9803.473	35478.773
970	35.04	8291.017	34874.855
10019	35.04	13348.41	33186.375
648	35.04	8151.542	37612.289
9344	35.04	13128.043	35558.602
9178	35.02	12804.016	33304.574
1477	35.02	8428.421	35796.957
5547	35.02	10892.925	39927.305
1125	35.02	8229.578	37693.363
1480	35.02	8572.254	35834.602
3690	35.02	9757.071	35012.703
11973	35.02	14310.506	37617.887
9736	35	13269.219	38224.527
2909	35	9478.996	35123.277
12496	35	14586.046	33835.988
4286	35	10284.33	37688.137
1939	34.98	8791.938	39094.742
11522	34.98	14052.888	36211.777
11123	34.98	13841.422	36845.73
6187	34.96	11316.097	39023.344
2671	34.96	9465.262	39443.145
12058	34.96	14286.535	39001.496
5876	34.96	11308	33493.195
1342	34.96	8476.063	37992.387
9099	34.96	12922.262	34907.191
1938	34.96	8811.315	39057.953
8790	34.94	12601.501	39173.461
771	34.94	8176.165	35562.574
11547	34.92	14057.589	35717.879
702	34.92	7991.259	36849.184
5680	34.92	11087.22	36744.297
7326	34.92	11657.862	36856.871
6220	34.92	11365.43	39809.77
9387	34.92	13112.604	36405.738
9133	34.92	12807.439	34179.93
3136	34.9	9675.1	34645.07
5945	34.9	11214.834	34681.098
4439	34.9	10315.229	35144.648
7786	34.89	12111.5	33305.676
9810	34.89	13312.956	36826.039
7794	34.89	12177.661	33431.23
9780	34.87	13265.199	37189.086
2446	34.87	9135.989	36040.809
11337	34.87	14003.96	39384.207
10121	34.87	13482.472	34406.93
9899	34.87	13323.196	35170.676
9210	34.87	12998.475	33253.09
8307	34.87	12338.271	35783.121
3315	34.85	9566.905	37929.863
627	34.85	8022.943	37860.945
8657	34.85	12645.909	36449.652
3764	34.85	9919.693	33558.48
8234	34.85	12379.348	37287.457
197	34.85	7936.798	35603.469
3344	34.83	9644.466	38429.969
11641	34.83	14012.5	34051.273
1999	34.83	9040.009	39951.609
1043	34.83	8401.482	35965.875
8663	34.83	12559.137	36579.742
9014	34.81	12907.356	36689.324
740	34.81	8144.822	35761.496
7570	34.81	12006.54	36852.438
11492	34.81	14186.286	36595.871
5382	34.79	10982.783	36025.453
11113	34.79	13946.543	36535.031
8533	34.79	12613.146	34496.285
3597	34.79	9833.578	36558.941
1620	34.79	8485.249	33140.527
10701	34.77	13695.64	36316.176
9393	34.77	12952.14	36477.551
2541	34.77	9267.441	38100.715
5852	34.77	11223.836	33092.055
4351	34.75	10344.448	36607.914
7945	34.75	12249.015	36249.863
1769	34.75	8822.733	35940.762
176	34.73	7675.325	35290.336
4399	34.73	10196.662	35755.91
4031	34.71	9929.202	36995.332
9484	34.71	13088.558	37999.988
1631	34.71	8813.647	33228.797
12405	34.71	14442.996	35121.969
4743	34.71	10360.755	37002.652
1645	34.69	8832.285	33465.16
9188	34.69	12925.105	33107.477
9205	34.69	13050.097	33193.246
12406	34.69	14578.907	35159.352
6010	34.69	11339.379	35691.566
10767	34.67	13573.031	34934.195
4983	34.67	10772.927	37455.996
8982	34.67	12718.726	37321.105
12393	34.67	14549.49	35554.613
2468	34.67	9068.735	36579.141
12235	34.67	14562.796	38100.891
4501	34.66	10186.76	34047.078
4946	34.66	10678.136	38249.828
1585	34.66	8478.962	33743.844
10504	34.66	13614.123	39914.043
8952	34.64	12815.229	37721.199
140	34.64	7723.152	34786.027
7820	34.64	12103.844	33895.543
8172	34.64	12449.148	38439.422
4325	34.62	10185.422	37099.648
9673	34.62	13311.117	39284.094
11491	34.62	14025.153	36576.363
10487	34.62	13469.739	39910.895
3200	34.62	9600.779	35708.484
11769	34.62	14349.425	34253.797
12229	34.6	14507.496	38024.34
7413	34.6	11746.845	39376.125
981	34.6	8295.201	35053.547
4431	34.6	10167.243	35331.074
1437	34.6	8528.227	36684.125
5151	34.6	10735.415	34737.285
1438	34.6	8577.864	36454.637
9397	34.58	12982.937	36644.402
2052	34.58	9016.224	38752.043
4008	34.58	9955.221	36363.047
252	34.58	7852.999	36330.699
5991	34.56	11379.666	35317.363
7000	34.56	11510.433	35129.5
4319	34.54	10200.155	37338.672
4649	34.54	10521.852	34967.984
2345	34.54	9108.125	33688.594
3094	34.54	9692.455	33963.91
9946	34.54	13177.415	34578.359
10722	34.54	13732.411	36054.352
10873	34.52	13667.506	33765.449
1573	34.52	8555.09	33846.473
8580	34.52	12509.183	35076.02
9701	34.5	13203.203	39082.219
11778	34.5	14278.018	34365.59
2512	34.5	9119.531	37546.426
2783	34.5	9309.893	37398.531
11784	34.5	14360.516	34430.273
4944	34.48	10630.073	38178.684
761	34.48	8120.435	35414.84
5886	34.48	11408.843	33657.887
7591	34.46	11943.631	36288.852
10202	34.46	13406.282	34844.426
3655	34.46	9917.368	35698.879
3993	34.46	9960.977	36119.551
38	34.46	7783.222	33525.641
9135	34.46	12832.391	34215.879
3331	34.46	9526.343	38220.691
1319	34.44	8593.834	38540.824
7865	34.44	12132.872	34763.895
4160	34.44	10030.362	39046.941
8296	34.44	12395.673	36203.414
4520	34.43	10218.705	33518.895
12355	34.43	14540.689	35955.699
4898	34.43	10654.349	39695.172
5545	34.43	10988.662	39905.879
3302	34.43	9648.965	37742.609
11368	34.41	14066.967	38841.91
11651	34.41	14201.31	33935.105
10317	34.41	13468.203	37001.105
1962	34.39	8744.81	39468.441
436	34.39	7837.769	38504.91
6210	34.39	11391.939	39685.324
4075	34.39	9992.583	37549.734
8442	34.39	12362.428	33264.758
6878	34.39	11537.6	37301.285
3403	34.39	9512.994	39830.516
5295	34.39	10975.948	33935.605
1617	34.37	8632.137	33112.02
7920	34.37	12159.691	35695.18
3731	34.37	9850.02	34269.063
5613	34.35	11079.012	38389.23
2232	34.35	8983.647	34448.637
9197	34.33	13044.915	33084.988
8544	34.31	12677.971	34596.883
12342	34.31	14571.225	36154.164
719	34.31	8187.465	36367.895
2028	34.31	8986.53	38975.906
8463	34.31	12634.834	33190.195
3406	34.29	9582.527	39873.797
6756	34.29	11501.026	39931.008
3514	34.27	9797.712	38004.906
4885	34.27	10400.396	40012.215
2688	34.27	9352.217	39234.883
7718	34.27	12033.229	33807.441
4794	34.25	10514.68	37892.434
4469	34.25	10315.541	34745.445
11628	34.25	14006.786	34246.922
1795	34.23	8809.906	36536.531
8436	34.23	12437.162	33202.621
5669	34.23	11136.389	37126.664
10050	34.23	13370.597	33256.391
11207	34.23	13951.502	38547.203
5103	34.23	10763.315	35470.168
10822	34.21	13705.029	34372.699
11725	34.21	14297.85	33609.344
2526	34.2	9103.096	37845.949
10460	34.2	13522.317	39401.863
4630	34.2	10484.789	34570.203
2943	34.2	9379.83	34547.008
8006	34.18	12260.871	37278.598
618	34.18	8103.72	38211.445
2299	34.18	8897.043	33260.227
6105	34.18	11388.998	37443.523
741	34.16	8114.456	35769.188
5759	34.16	11161.227	34980.949
2291	34.16	9043.715	33345.648
4752	34.16	10504.812	37141.719
11595	34.16	14090.884	34907.813
4521	34.16	10275.706	33534.27
1871	34.16	8814.967	37749.727
6042	34.14	11264.167	36318.32
2873	34.14	9380.669	35668.617
2874	34.14	9290.295	35667.711
12121	34.14	14494.292	39804.539
8233	34.14	12445.242	37277.191
5874	34.14	11320.37	33432.258
8188	34.14	12320.262	38029.238
10439	34.14	13555.322	38969.738
5744	34.12	11123.245	35259.703
11468	34.12	14046.732	37171.32
11919	34.12	14314.477	36705.469
2994	34.12	9430.991	33681.039
7607	34.1	11977.88	36175.629
1527	34.1	8560.208	34631.59
8	34.08	7982.706	33088.637
4317	34.08	10284.607	37291.465
5826	34.08	11012.179	33323.082
5077	34.06	10773.006	36028.777
1944	34.06	8669.183	39190.664
437	34.06	7946.876	38536.238
9980	34.06	13328.505	33651.297
6815	34.06	11589.388	38585.805
10224	34.04	13389.764	35230.555
8139	34.04	12403.584	39191.66
12132	34.04	14447.312	39941.801
8354	34.04	12373.401	34463.602
3680	34.04	9912.692	35155.402
4672	34.04	10485.54	35370.859
11657	34.02	14088.988	33729.711
9793	34.02	13231.18	36934.348
2169	34.02	8870.058	35876.145
4575	34.02	10522.76	33316.34
8967	34.02	12912.827	37605.922
3825	34.02	10084.259	33476.656
10941	34.02	13969.278	33593.297
7592	34	11898.033	36312.48
3667	34	9741.012	35535.02
2524	34	9108.037	37820.641
9665	34	13342.848	39507.008
8475	34	12662.476	33383.926
4254	34	10281.744	38767.703
7995	34	12253.843	37122.992
8394	33.98	12413.532	34104.355
8276	33.97	12417.367	36514.52
7556	33.97	11928.086	36906.051
3832	33.97	10044.212	33648.355
3272	33.95	9495.679	37215.488
12271	33.95	14500.766	37396.809
8176	33.95	12388.116	38172.484
5419	33.95	10956.096	36672.938
4648	33.93	10431.88	34939.523
7632	33.93	11988.504	35711.219
7420	33.93	11694.042	39510.949
9431	33.93	12978.788	37279.473
1189	33.93	8324.841	39108.113
100	33.93	7753.851	34194.27
10035	33.91	13147.367	33133.496
1413	33.91	8458.173	36949.68
4184	33.91	9985.742	39514.051
11583	33.91	14157.517	35021.711
9426	33.91	12927.857	37198.063
4298	33.91	10341.603	37592.066
7658	33.89	12024.14	34933.313
4242	33.89	10292.427	38822.465
1754	33.89	8666.35	35648.914
35	33.89	7890.955	33454.504
9786	33.89	13306.04	37322.395
1928	33.87	8813.362	38849.645
5579	33.87	11157.975	39415.84
9312	33.87	12965.128	35058.191
9265	33.87	13004.237	34133.391
6171	33.87	11386.512	38712.91
4584	33.87	10507.337	33498.211
12084	33.85	14342.281	39554.59
8059	33.85	12236.899	38125.137
635	33.85	8105.129	37977.656
9515	33.85	13128.317	38331.883
2039	33.83	9052.335	38934.543
4502	33.83	10236.762	34063.992
10429	33.83	13528.978	38777.809
866	33.83	8072.334	33448.891
10962	33.81	13798.011	33983.465
3393	33.81	9535.746	39621.973
12304	33.81	14606.171	36733.434
5889	33.81	11264.682	33712.004
11198	33.79	13827.01	38449.43
291	33.79	7717.897	36850.578
10120	33.79	13398.518	34406.68
1554	33.79	8538.717	34184.156
5442	33.79	10912.711	37078.793
11453	33.79	14145.069	37249.02
12031	33.79	14353.502	38426.746
7466	33.79	11992.766	39503.727
1621	33.77	8532.33	33149.902
1373	33.77	8459.662	37747.66
5808	33.77	11178.795	33838.789
5002	33.77	10767.333	37067.371
8166	33.77	12374.421	38595.801
9766	33.77	13156.478	37544.313
10677	33.76	13666.6	36823.563
2796	33.76	9395.909	37087.297
9702	33.76	13344.458	38798.668
11051	33.74	13786.144	35375.836
7754	33.74	11946.64	33279.883
3919	33.74	10088.089	35007.758
7330	33.74	11714.511	36984.461
5714	33.74	11162.562	36135.457
4827	33.74	10367.162	38915.488
10492	33.72	13514.326	40013.047
8206	33.7	12476.336	37543.813
6133	33.7	11420.242	37919.512
602	33.7	8059.039	38622.461
10540	33.7	13688.058	39379.934
7189	33.7	11759.095	34120.301
3319	33.7	9526.08	37981.84
12376	33.7	14479.57	35693.387
10758	33.7	13721.657	35344.516
5705	33.68	11122.797	36259.914
4814	33.68	10509.11	38347.953
12302	33.68	14613.941	36990.848
9987	33.66	13268.517	33748.469
10419	33.66	13478.357	38637.957
10117	33.66	13532.894	34338.031
7854	33.66	12082.601	34503.785
2844	33.66	9385.494	36069.633
3106	33.64	9604.466	34156.879
2043	33.64	8905.501	38662.855
5950	33.64	11395.933	34711.281
114	33.64	7985.038	34345.617
8491	33.62	12510.02	33703.453
7436	33.62	11825.192	39949.313
6164	33.62	11378.082	38554.176
2742	33.62	9306.343	38383.328
1102	33.62	8393.322	37077.945
7994	33.62	12184.228	37101.055
6795	33.6	11439.931	39035.699
6848	33.6	11578.895	37860.656
5962	33.6	11383.665	34952.313
10560	33.6	13673.978	39056.402
8965	33.6	12780.898	37589.637
1970	33.6	8671.317	39568.836
953	33.6	8358.108	34620.914
10729	33.6	13621.669	35861.98
8247	33.58	12281.708	36932.594
1350	33.58	8477.208	38057.77
10923	33.58	13793.577	33330.68
2322	33.58	9197.548	33098.402
2150	33.58	9061.148	36470.781
1766	33.58	8803.121	35861.238
480	33.58	7663.746	39126.602
5716	33.58	11141.069	36153.52
7156	33.58	11816.082	33595.184
12329	33.58	14508.664	36237.789
755	33.58	8038.923	35622.133
7264	33.58	11690.921	35650.492
3504	33.56	9871.51	38250.234
4379	33.56	10294.833	36079.086
8318	33.56	12485.827	35500.02
8649	33.56	12672.848	36316.813
1238	33.56	8245.944	39893.801
11546	33.54	14007.319	35711.586
7986	33.54	12207.302	36992.207
3672	33.54	9764.284	35360.008
1982	33.54	8773.529	39875.293
7167	33.54	11677.879	33749.246
9638	33.54	13344.502	39828.5
10303	33.54	13481.809	36853.094
9994	33.51	13306.325	33519.305
10084	33.51	13414.434	33939.477
329	33.51	7681.53	37273.023
2717	33.49	9455.613	38745.488
4609	33.49	10519.846	34117.645
10109	33.49	13453.31	34217.594
2567	33.49	9223.62	38660.211
1016	33.47	8263.563	35502.715
3455	33.47	9749.483	39213.031
11747	33.47	14409.823	33834.313
4327	33.47	10311.737	37174.793
7369	33.47	11833.622	37613
7207	33.47	11803.065	34480.672
364	33.45	7842.324	37725.383
1049	33.45	8388.044	36043.637
1221	33.45	8292.018	39644.555
2067	33.43	9062.658	38421.508
9518	33.43	12994.229	38402.449
183	33.43	7988.395	35369.121
9482	33.43	12935.479	37982.898
9520	33.41	13077.179	38455.047
2286	33.41	8879.002	33517.66
5227	33.41	10674.354	33304.52
7220	33.41	11677.912	34743.531
4499	33.41	10207.792	34034.371
12478	33.41	14608.976	34181.629
9951	33.41	13249.772	34304.336
10176	33.37	13567.156	34642.684
7424	33.37	11639.299	39597.449
11332	33.37	14153.262	39575.578
3339	33.37	9584.178	38331.164
8911	33.37	12917.687	38160.535
7913	33.37	12221.864	35482.82
8245	33.37	12483.058	36879.207
4098	33.35	10031.692	37801.492
10148	33.35	13391.964	34593.527
5016	33.35	10622.952	36908.469
6945	33.35	11602.989	36369.539
9477	33.35	13062.072	37917.219
7798	33.35	12184.966	33442.879
2929	33.33	9435.23	34800.602
7740	33.33	12050.679	33411.664
9865	33.31	13354.535	35703.07
5083	33.31	10612.797	35752.906
11353	33.31	14100.063	39259.305
11241	33.3	13946.728	39115.512
6065	33.3	11385.424	36785.766
2504	33.3	9154.719	37300.012
7076	33.3	11570.244	33659.391
2068	33.3	8880.252	38437.176
1760	33.28	8752.358	35772.719
820	33.28	8024.82	34310.316
6755	33.28	11600.933	39912.945
7633	33.28	12045.94	35441.277
1913	33.28	8833.928	38430.477
7788	33.28	12092.414	33370.758
3475	33.26	9794.665	38882.469
2561	33.26	9180.579	38552.18
6736	33.26	11403.308	39893.238
3737	33.26	9920.012	34006.547
11643	33.24	14089.592	34066.855
4704	33.24	10375.538	36077.531
3691	33.24	9746.88	35031.504
155	33.24	7697.472	34987.176
2573	33.24	9201.571	38722.664
4117	33.22	10126.194	37981.746
12017	33.22	14225.86	38216.715
31	33.22	7919.072	33381.68
8287	33.22	12403.737	36081.648
5890	33.22	11333.98	33720.242
9106	33.22	12883.74	34708.227
5159	33.22	10590.377	34369.512
12070	33.22	14306.796	39287.262
69	33.22	7712.591	33898.246
6124	33.2	11223.966	37706.297
599	33.2	8096.505	38540.746
11790	33.2	14362.019	34588.715
7148	33.2	11711.263	33447.414
2658	33.2	9434.351	39949.246
11307	33.2	14110.65	39958.758
633	33.2	8128.683	37918.816
7766	33.18	11851.579	33143.766
6912	33.18	11588.104	36796.039
7629	33.18	11926.242	35625.305
4268	33.18	10217.383	38238.797
4913	33.18	10704.99	39399.699
3096	33.16	9552.563	33974.395
8634	33.16	12684.593	36026.262
5024	33.14	10734.615	37006.164
4541	33.14	10351.13	33206.66
12321	33.14	14555.123	36440.285
1327	33.14	8549.001	38178.367
7680	33.14	11890.946	34702.387
10878	33.14	13595.999	33504.688
9494	33.12	12995.804	38124.633
11693	33.12	14150.455	33035.508
11879	33.12	14316.981	36000.574
11953	33.12	14214.99	37291.125
2885	33.12	9378.584	35455.051
12175	33.12	14578.865	39072.914
11826	33.1	14407.583	35209.824
763	33.1	8083.942	35417.785
788	33.1	8119.718	35245.414
1668	33.1	8760.931	33765.461
10836	33.1	13728.841	34179.988
1821	33.1	8656.642	36875.465
7153	33.1	11642.538	33554.348
6153	33.1	11335.303	38272.719
5240	33.08	10946.914	33040.566
4667	33.08	10541.451	35261.59
11457	33.08	14197.11	37037.285
10674	33.08	13777.966	36730.453
2285	33.07	9033.305	33512.98
7237	33.07	11668.925	35160.148
75	33.07	7908.19	33944.336
8344	33.07	12437.592	34888.648
7120	33.07	11502.836	33112.957
10374	33.07	13453.433	37852.945
3451	33.07	9814.338	39125.273
11157	33.05	13941.992	37573.605
9180	33.05	12843.392	33018.707
10310	33.05	13366.73	36910.113
7735	33.03	12061.568	33560.629
2007	33.03	9005.926	39443.684
7009	33.03	11515.273	35038.578
11447	33.03	14177.533	37465.074
10889	33.01	13671.149	33194.801
4470	32.99	10206.959	34753.668
9798	32.99	13299.022	36703.988
1591	32.99	8431.85	33552.223
5348	32.99	10810.416	35461.82
5905	32.99	11283.96	33887.711
2603	32.99	9103.643	39139.039
7681	32.97	11931.893	34703.359
5851	32.97	11224.18	33079.98
10334	32.97	13476.399	37308.227
1236	32.97	8282.385	39825.375
8350	32.95	12480.784	34691.098
9817	32.95	13289.966	36666.609
7194	32.95	11796.372	34185.5
5223	32.95	10740.524	33243.914
7750	32.93	12045.064	33225.805
2996	32.93	9382.814	33752.219
3545	32.93	9897.472	37781.301
2515	32.93	9239.672	37592.957
446	32.91	7848.011	38637.305
5817	32.91	11084.934	33738.145
8464	32.91	12561.438	33191.516
1360	32.91	8503.717	37909.844
1160	32.91	8299.983	38527.426
8243	32.91	12308.491	37062.078
7044	32.91	11535.935	34419.02
3069	32.91	9700.099	33421.238
2910	32.89	9332.299	35219.406
10756	32.89	13729.87	35572.461
2032	32.89	8890.49	39104.223
730	32.89	8100.315	36157.34
2587	32.89	9117.765	38958.848
4607	32.87	10461.699	34107.805
8297	32.87	12489.027	35925.934
12366	32.87	14530.172	35894.523
6083	32.87	11390.281	37129.262
7354	32.87	11812.51	37364.855
7038	32.87	11472.917	34599.094
507	32.87	7829.72	39429.039
7780	32.85	12207.788	33254.773
4161	32.85	10087.222	39049.801
4517	32.85	10288.027	33712.055
864	32.85	8084.615	33388.77
5809	32.84	11055.152	33887.012
7749	32.84	12003.514	33214.91
10068	32.84	13446.037	33635.625
10057	32.84	13528.076	33386.566
7745	32.84	12032.257	33481.918
5888	32.82	11332.791	33711.828
422	32.82	7872.882	38348.23
10635	32.82	13604.305	37537.969
1078	32.82	8403.93	36658.871
608	32.8	8181.328	38350.059
12319	32.8	14532.159	36689.578
10009	32.8	13288.683	33408.699
3972	32.8	9998.399	35757.684
3696	32.8	9797.166	34811.352
11832	32.8	14393.812	35331.398
8707	32.78	12658.18	37367.969
11243	32.78	13970.909	39186.191
9502	32.78	13085.861	38213.93
7408	32.78	11700.915	39147.148
7938	32.78	12197.221	36024.379
9074	32.78	12843.858	35359.91
11812	32.78	14373.785	34978.461
11415	32.76	14015.905	38098.539
7744	32.76	12009.504	33479.699
1860	32.76	8806.679	37587.246
1469	32.76	8513.707	35959.523
696	32.76	8093.641	36762.652
9434	32.76	13092.298	37297.695
1014	32.74	8254.025	35493.281
7624	32.74	11959.958	35867.875
8131	32.74	12374.018	39701.371
790	32.74	8048.074	34954.773
11758	32.74	14295.316	33966.09
8301	32.74	12481.275	35994.313
7770	32.74	12214.848	33025.227
7525	32.74	11973.889	37701.988
3531	32.72	9722.638	37867.223
6759	32.7	11606.099	39594.691
3337	32.7	9558.355	38302.738
4387	32.7	10239.182	36150.633
11014	32.7	13905.224	34795.121
7285	32.7	11647.19	36009.047
7797	32.7	12268.29	33438.648
3073	32.7	9510.257	33534.109
4853	32.7	10379.617	39432.758
4966	32.7	10777.303	37679.281
5711	32.68	11157.611	36067.031
10480	32.68	13361.135	39698.527
4884	32.68	10450.719	39989.551
3149	32.68	9494.479	34911.094
5926	32.66	11227.453	34339.191
392	32.64	7889.357	38044.914
4151	32.64	10069.064	38872.922
8002	32.64	12248.779	37262.211
3833	32.62	9973.287	33655.227
4064	32.62	10089.555	37400.844
9103	32.62	12907.705	34658.141
2807	32.62	9464.106	36743.703
2936	32.62	9439.531	34926.301
1830	32.61	8729.239	36984.938
9953	32.61	13171.179	34396.555
4224	32.61	10311.914	39349.633
5023	32.61	10606.845	36978.969
12182	32.61	14608.754	38868.934
10388	32.61	13424.787	38052.055
10331	32.59	13439.842	37271.219
1531	32.59	8592.056	34701.922
1838	32.59	8638.601	37105.863
11211	32.59	13826.681	38583.965
3708	32.59	9720.36	34460.086
11553	32.59	14195.689	35530.145
4835	32.59	10534.336	39055.867
11935	32.57	14405.119	36926.699
7612	32.57	12053.078	35956.719
5513	32.57	10950.741	38716.742
5362	32.57	10987.862	35684.676
1223	32.57	8386.547	39730.586
310	32.57	7799.67	37148.59
10031	32.57	13182.142	33101.441
505	32.55	7685.577	39399.359
12033	32.55	14317.587	38475.188
10305	32.55	13395.392	36859.504
9661	32.53	13154.532	39685.961
9273	32.53	12951.73	34323.07
5995	32.53	11335.276	35406.824
10856	32.53	13649.071	33852.375
10078	32.53	13516.946	33783.637
11428	32.53	14004.492	37708.637
459	32.51	7902.938	38820.207
5033	32.51	10768.699	36824.996
11086	32.49	13980.549	35979.02
5050	32.49	10573.021	36691.297
7068	32.49	11445.664	33853.938
9364	32.49	13071.89	36031.32
239	32.49	7679.012	36145.711
12156	32.49	14573.726	39352.988
893	32.47	8387.018	33319.504
11884	32.47	14237.476	36037.371
1514	32.47	8494.753	35247.305
1966	32.47	8751.617	39487.566
11634	32.47	14047.176	33986.996
11590	32.47	14052.505	34806.105
1731	32.45	8788.976	35280.863
1403	32.45	8619.8	37247.543
10736	32.45	13748.39	35672.785
5780	32.45	11156.149	34760.016
9993	32.43	13170.417	33511.063
1298	32.43	8627.056	38962.648
9962	32.43	13331.309	34277.621
8993	32.43	12731.924	36968.465
894	32.43	8367.296	33380.441
4965	32.43	10653.704	37677.234
1444	32.43	8496.924	36237.355
10754	32.43	13691.159	35567.254
5222	32.41	10672.277	33218.039
1354	32.41	8566.127	38120.965
10357	32.39	13429.866	37666.973
7966	32.39	12196.865	36503.172
3351	32.39	9568.352	38597.68
8109	32.39	12102.58	39788.641
5870	32.39	11361.112	33411.996
7177	32.38	11822.951	33963.77
12143	32.38	14502.523	39650.199
3478	32.38	9735.4	38673.977
10587	32.38	13593.783	38508.566
11317	32.38	14089.836	39698.543
5604	32.38	11130.03	38695.23
5444	32.36	10798.822	37103.879
1166	32.36	8214.729	38589.645
2293	32.36	9040.167	33392.57
8962	32.36	12852.446	37548.07
10834	32.36	13605.994	34127.246
677	32.34	8127.548	37119.047
601	32.34	8143.907	38605.387
12296	32.34	14634.216	37127.832
3827	32.34	10101.95	33515.754
7931	32.34	12152.026	35914.77
11692	32.34	14181.256	33030.977
9607	32.34	13008.409	39643.652
7119	32.34	11479.591	33105.117
10428	32.34	13560.72	38777.391
5373	32.34	10851.402	35858.906
7273	32.34	11704.655	35762.785
10548	32.32	13611.999	39224.68
7982	32.32	12221.279	36876.895
2964	32.32	9334.524	34174.336
11964	32.32	14370.387	37467.23
2852	32.32	9385.002	35897.383
1503	32.32	8518.385	35399.359
5863	32.32	11271.314	33285.801
4162	32.32	10001.549	39092.566
7221	32.32	11820.089	34749.836
3930	32.3	10020.666	35192.324
10431	32.3	13427.068	38814.289
10627	32.3	13621.701	37696.465
718	32.3	8024.208	36366.141
7769	32.28	12196.242	33020.332
2	32.28	7641.014	33055.918
6188	32.28	11267.001	39058.305
2743	32.28	9474.007	38402.133
11836	32.28	14261.33	35441.598
4871	32.28	10409.574	39669.949
1833	32.26	8681.809	37022.336
7374	32.26	11840.967	37783.234
5297	32.26	10901.55	33955.727
8847	32.26	12791.722	39527.578
1859	32.26	8843.503	37556.691
1416	32.26	8504.067	36988.258
5728	32.26	10993.45	35785.738
10649	32.26	13640.963	37442.594
1425	32.26	8482.932	36551.027
5183	32.26	10728.648	33952.762
7824	32.24	12279.38	33996.652
9458	32.24	12954.801	37654.141
6865	32.24	11488.905	37656.656
6975	32.24	11631.228	35634.453
3674	32.24	9835.015	35396.484
5372	32.24	10867.637	35838.094
9783	32.22	13344.851	37219.438
1143	32.22	8401.776	38014.371
2934	32.22	9351.028	34891.66
6896	32.2	11585.157	36900.07
2543	32.2	9092.944	38207.23
36	32.2	7960.504	33458.949
5003	32.2	10612.162	37073.777
5019	32.2	10616.614	36946.086
2189	32.2	9003.325	35350.051
4389	32.2	10166.646	36158.645
8369	32.2	12481.121	34355.52
7782	32.18	12203.428	33279.355
2741	32.18	9327.436	38352.293
4141	32.16	10128.802	38605.461
2578	32.16	9269.24	38800
7849	32.16	12091.952	34352.957
2311	32.16	8978.437	33086.703
6092	32.16	11241.835	37219.309
12429	32.16	14613.386	35070.387
1205	32.16	8415.197	39393.285
5559	32.16	11043.959	39974.316
2117	32.15	9053.182	37194.012
7985	32.15	12104.592	36988.984
10266	32.15	13441.889	36045.574
8772	32.15	12548.142	38463.602
7821	32.15	12114.102	33914.078
3892	32.13	9941.319	34706.633
4494	32.13	10212.325	34256.898
2378	32.13	9148.682	34269.633
7965	32.13	12085.352	36499.645
11586	32.11	14193.713	35064.148
9211	32.11	12996.955	33265.746
10231	32.11	13514.618	35465.309
8972	32.11	12773.499	37368.992
11418	32.11	14010.662	37876.566
7807	32.11	12262.989	33706.277
8574	32.11	12583.95	34999.328
1289	32.09	8575.388	39194.59
1820	32.09	8694.183	36863.949
8988	32.09	12712.434	37172.555
358	32.09	7801.804	37683.934
6120	32.09	11357.65	37626.84
7799	32.07	12235.71	33492.188
3882	32.07	9973.504	34586.719
8802	32.07	12537.54	39547.586
5188	32.07	10584.825	33699.047
5244	32.07	10855.988	33083
8849	32.07	12847.176	39552.984
11050	32.07	13882.569	35373.121
7808	32.07	12263.06	33724.91
5917	32.05	11361.699	34163.52
2129	32.05	8872.853	36911.203
12008	32.05	14356.256	38085.184
4109	32.05	10123.142	37913.102
488	32.05	7783.026	39228.754
8819	32.05	12704.84	39955.859
4484	32.05	10277.167	34435.469
11830	32.05	14356.832	35308.488
8744	32.03	12704.846	37933.777
222	32.03	7679.72	35912.633
5323	32.03	10857.492	34831.063
44	32.03	7725.937	33561.672
8404	32.03	12326.832	33885.059
84	32.03	7657.311	34019.738
8332	32.03	12378.241	34953.793
11135	32.03	13820.729	37025.348
7596	32.03	11854.175	36063.934
531	32.03	7963.438	39764.32
3	32.01	7747.617	33057.336
691	31.99	8132.278	36704.578
1439	31.99	8519.349	36472.766
4519	31.99	10137.066	33775.414
1465	31.99	8572.609	35933.43
12380	31.99	14593.468	35430.867
7143	31.99	11760.06	33325.094
4868	31.99	10461.681	39629.242
7404	31.99	11654.333	38960.18
9440	31.97	13022.789	37412.668
11320	31.97	14059.175	39436.027
4850	31.97	10392.009	39360.965
9342	31.97	13104.75	35543.285
5176	31.95	10669.088	33816.414
1400	31.95	8467.702	37227.609
12547	31.95	14448.945	33293.066
4088	31.95	9940.843	37760.547
1707	31.95	8640.518	34737.738
2507	31.94	9175.438	37395.906
9447	31.94	13087.525	37499.145
5200	31.94	10764.282	33492.266
3273	31.94	9545.287	37232.453
3128	31.94	9491.928	34538.785
10817	31.94	13623.533	34335.449
5738	31.92	11150.891	35419.203
7061	31.92	11567.442	34114.168
12088	31.92	14425.778	39658.004
10124	31.92	13522.817	34461
4359	31.92	10326.69	36407.949
11764	31.92	14232.106	34176.883
7271	31.9	11829.082	35752.547
2298	31.9	9010.564	33198.098
1770	31.9	8757.725	35976.941
12402	31.9	14554.653	35332.547
9449	31.88	13012.96	37530.859
4378	31.88	10344.101	36067.621
2861	31.88	9475.15	35987.824
8734	31.88	12690.079	37655.605
3335	31.88	9612.683	38271.719
5359	31.88	10838.054	35621.012
1302	31.86	8464.982	39066.047
8010	31.86	12069.88	37349.105
1198	31.86	8304.32	39217.504
6158	31.86	11358.252	38396.227
8289	31.86	12454.167	36106.684
11268	31.86	13997.034	39620.734
8340	31.86	12409.728	34770.891
11028	31.86	13937.648	35030.285
11010	31.86	13853.092	34742.047
3896	31.86	9965.279	34759.613
775	31.86	8045.646	35299.004
4063	31.84	10044.977	37397.012
5025	31.84	10772.694	36701.574
9041	31.84	12797.003	36099.93
7358	31.84	11704.565	37421.949
3693	31.84	9778.429	35063.344
7081	31.82	11513.947	33778.375
1891	31.82	8777.775	38103.074
11346	31.82	14051.879	39199.262
5860	31.82	11217.263	33210.285
8114	31.82	12236.444	39917.469
5346	31.8	10944.325	35411.691
2192	31.8	9054.43	35363.777
11969	31.8	14256.78	37546.949
4842	31.8	10406.583	39168.645
4539	31.8	10135.963	33163.086
9236	31.8	13031.679	33622.605
6050	31.8	11246.177	36468.563
9465	31.8	13002.928	37734.941
7469	31.78	12039.332	39524.785
4549	31.78	10301.823	33053.977
9961	31.78	13317.903	34266.523
742	31.78	7992.679	35774.391
10014	31.78	13303.032	33476.375
10561	31.76	13578.641	39067.785
10402	31.76	13565.163	38378.629
2197	31.76	9000.942	35121.508
4400	31.76	10324.21	35774.563
9300	31.76	13109.682	34886.496
5651	31.76	11120.837	37355.539
9868	31.76	13216.813	35429.719
10534	31.74	13661.215	39579.695
4807	31.74	10392.087	38085.246
8723	31.74	12647.981	37551.324
1730	31.74	8678.164	35252.836
2098	31.74	8855.116	37816.359
12239	31.74	14516.119	37841.867
824	31.74	8195.337	34429.133
5816	31.74	11176.463	33727.449
11226	31.72	13872.688	38873.633
5327	31.72	10836.088	34894.566
9035	31.72	12746.392	36369.551
8550	31.72	12533.704	34646.902
9827	31.72	13196.651	36326.852
3578	31.72	9917.196	36890.402
6182	31.71	11291.132	38944.109
11049	31.71	13865.983	35348.891
1924	31.71	8639.337	38715.148
9957	31.71	13180.129	34188.332
2282	31.71	8871.487	33745.352
5740	31.71	11063.748	35463.355
272	31.69	7667.572	36627.227
2772	31.69	9408.078	37722.309
4166	31.69	10134.674	39137.227
8677	31.69	12566.795	36796.113
7877	31.67	12183.241	34987.219
12503	31.67	14441.518	33699.48
9581	31.67	12997.572	39227.895
9288	31.67	12949.457	34578.27
5571	31.67	11077.911	39502.367
8495	31.67	12503.763	33762.699
7532	31.67	11894.667	37548.348
11608	31.67	14169.571	34723.949
6029	31.65	11255.097	36034.094
3936	31.65	10015.529	35326.617
7030	31.65	11501.033	34537.688
9079	31.65	12813.962	35143.102
2613	31.65	9173.384	39328.34
7121	31.65	11511.758	33141.441
8311	31.65	12476.246	35880.988
4157	31.63	10052.119	38963.602
5521	31.63	10836.81	38894.863
9603	31.63	12954.175	39621.668
4458	31.63	10209.279	34818.203
749	31.61	7989.755	35845.027
5741	31.61	11140.575	35490.965
10237	31.61	13508.333	35535.012
3465	31.61	9752.565	39022.715
11806	31.61	14221.161	34903.699
7720	31.61	12048.801	33824.578
2255	31.61	8952.558	34158.953
6172	31.59	11224.624	38738.605
10524	31.59	13572.862	39447.449
6937	31.57	11540.914	36242.738
7576	31.57	11878.746	36631.551
1100	31.57	8275.442	37060.68
1384	31.57	8510.885	37603.703
9365	31.57	13087.438	36033.824
12167	31.57	14585.444	39229.699
210	31.57	7719.853	35726.719
8835	31.55	12757.705	39987.449
10983	31.55	13787.067	34345.262
1559	31.55	8525.962	33979.477
5338	31.55	10948.251	35273.191
11799	31.55	14212.231	34764.242
4631	31.55	10352.658	34607.395
11501	31.55	14084.255	36437.121
5688	31.53	11050.03	36567.887
1906	31.53	8772.217	38320.141
7265	31.53	11834.005	35650.828
9102	31.51	12907.156	34644.566
3481	31.51	9733.582	38723.832
8766	31.51	12578.732	38378.477
4674	31.51	10537.939	35448.828
1278	31.51	8464.424	39325.145
1195	31.51	8224.146	39165.848
2447	31.51	9151.924	36047.617
12281	31.51	14581.024	37181.832
5172	31.49	10599.431	34089.965
8027	31.49	12107.487	37580.934
7954	31.49	12093.948	36333.152
1202	31.49	8250.88	39370.664
5040	31.49	10595.781	36577.289
7880	31.49	12159.721	35001.555
8518	31.49	12700.305	34286.246
4889	31.49	10619.791	39902.844
8106	31.49	12164.864	39704.672
2469	31.49	9236.615	36612.52
6037	31.48	11369.587	36231.973
10837	31.46	13579.848	34194.375
7831	31.46	12201.571	34080.52
3724	31.46	9874.518	34347.031
11312	31.46	14172.447	39642.41
8595	31.44	12520.209	35368.059
4642	31.44	10470.588	34861.98
1067	31.44	8398.306	36465.57
2630	31.44	9179.213	39755.168
2253	31.44	8927.245	34129.855
2881	31.42	9281.625	35420.402
2957	31.42	9373.307	34391.012
4866	31.42	10472.104	39621.664
5001	31.42	10734.52	37051.688
1634	31.42	8844.828	33293.664
12404	31.42	14527.355	35116.91
9709	31.4	13341.473	38640.977
10945	31.4	13821.695	33706.367
5772	31.4	11123.977	34889.953
11978	31.4	14400.254	37711.762
6936	31.4	11571.07	36241.922
7383	31.4	11689.379	37938.762
7334	31.4	11786.761	37018.715
2977	31.38	9279.517	34057.383
9289	31.38	13138.085	34589.52
7454	31.36	12001.123	39651.109
12520	31.36	14470.844	33576.406
5821	31.36	11118.962	33523.52
4175	31.34	10027.528	39305.254
2935	31.34	9452.081	34900.414
2607	31.34	9067.661	39249.02
8692	31.34	12704.071	37104.902
8088	31.34	12071.762	39034.539
6820	31.32	11558.52	38342.129
10054	31.32	13450.21	33369.797
8376	31.32	12433.727	34152.262
1984	31.32	8691.737	39886.262
8317	31.32	12478.077	35462.723
6964	31.3	11580.886	35839.957
1034	31.3	8295.902	35780.066
9382	31.3	13093.547	36295.883
5586	31.28	11150.76	39196.137
634	31.28	8083.634	37941.152
4647	31.28	10521.766	34907.676
10973	31.28	13957.543	34155.012
3961	31.28	9967.97	35634.816
3220	31.28	9583.879	36085.004
10660	31.28	13569.13	37106.574
5700	31.26	11041.489	36430.227
2780	31.26	9363.405	37599.891
3692	31.25	9901.781	35043.883
10735	31.25	13713.917	35629.547
5303	31.25	10856.054	34245.926
9317	31.25	13073.928	35138.238
2332	31.25	9201.814	33295.203
732	31.25	8037.299	36201.543
5054	31.25	10629.237	36486.508
848	31.23	8187.235	33676
6160	31.23	11356.65	38450.664
906	31.23	8387.232	33603.496
5012	31.23	10671.922	36862.566
3251	31.23	9681.977	36714.941
2207	31.21	8953.881	35006.59
7687	31.21	11873.485	34469.641
7033	31.21	11600.122	34541.859
11514	31.21	14079.386	36361.023
7997	31.21	12121.25	37206.547
12125	31.21	14513.437	39838.016
8701	31.21	12619.614	37252.777
8619	31.19	12601.794	35804.016
660	31.19	7992.662	37225.125
10324	31.19	13436.809	37141.848
9194	31.19	13050.667	33044.484
1583	31.17	8577.402	33720.32
12194	31.15	14548.715	38477.473
9956	31.15	13289.066	34172.609
5958	31.15	11262.413	34861.68
6934	31.15	11534.282	36513.469
11441	31.15	14092.967	37658.113
2478	31.15	9127.363	36688.094
8137	31.15	12355.365	39584.09
11749	31.15	14355.47	33875.516
10665	31.15	13669.871	36863.879
11477	31.15	14130.147	36985.938
1991	31.15	9032.778	39825.109
4919	31.15	10576.256	39222.395
8567	31.15	12688.604	34888.566
1261	31.13	8634.229	39676.742
11158	31.13	13961.267	37582.449
11109	31.13	13853.098	36476.84
8794	31.13	12615.712	39318.098
989	31.13	8299.403	35194.793
8494	31.11	12498.386	33754.008
854	31.11	8083.421	33788.777
4108	31.11	9953.542	37898.852
7595	31.11	11966.206	36057.098
5553	31.11	11120.921	39826.469
7915	31.11	12246.046	35528.332
11150	31.11	13868.324	37353.371
11229	31.11	13903.418	38953.484
3063	31.11	9651.419	33311.867
6874	31.09	11576.396	37194.813
10517	31.09	13771.889	39666.52
8175	31.09	12445.388	38157.672
2510	31.09	9177.661	37446.52
4529	31.09	10159.529	33624.055
2626	31.09	9127.92	39662.281
10664	31.09	13648.42	37160.465
10222	31.09	13483.693	35175.715
7048	31.09	11504.13	34126.621
5047	31.07	10641.355	36665.039
3673	31.07	9728.191	35373.855
8089	31.07	12146.623	39109.813
2410	31.07	9266.633	35114.695
4802	31.07	10524.054	37973.703
578	31.07	8097.126	39334.953
11555	31.07	14163.993	35546.625
1326	31.05	8586.323	38162.168
11626	31.05	14088.678	34240.766
1334	31.05	8609.563	38238.777
1245	31.05	8440.654	39782.508
8309	31.05	12327.001	35819.953
3854	31.03	10080.268	34056.328
1046	31.03	8385.116	36026.289
1385	31.03	8590.7	37606.262
3915	31.02	10080.586	34975.5
2437	31.02	9129.728	35924.242
10896	31.02	13624.939	33030.375
1041	31.02	8325.844	35929.754
858	31.02	8093.893	33531.797
6026	31.02	11362.707	36005.074
721	31	7996.192	36058.543
8412	31	12395.698	33486.363
263	31	7885.96	36542.805
10230	30.98	13412.718	35449.504
1550	30.98	8624.202	34410.145
9937	30.98	13193.352	34504.805
10574	30.98	13771.214	38636.535
10505	30.98	13748.776	39924.012
3066	30.98	9552.326	33384.285
5576	30.98	11121.3	39309.441
5725	30.96	11038.499	35781.176
2241	30.96	9048.334	34295.957
11257	30.96	13962.061	39407.328
11977	30.96	14236.416	37708.289
3568	30.96	9836.697	37323.336
9063	30.96	12899.099	35723.875
7392	30.96	11817.473	38132.66
4819	30.94	10461.767	38650.32
10614	30.94	13780.716	38056.965
7025	30.94	11473.1	34719.898
10021	30.94	13248.47	33188.289
8179	30.94	12366.495	38195.711
11216	30.94	13811.583	38666.781
1466	30.94	8562.359	35933.738
2790	30.92	9301.223	37197.379
2886	30.92	9470.861	35504.805
2325	30.92	9171.589	33118.691
1499	30.92	8577.397	35345.238
772	30.92	8172.856	35255.727
[truncated: 7,006 more rows]
