# Supplementary material for: Insights on the Control of Yeast Single-Cell Growth Variability by Members of the Trehalose Phosphate Synthase (TPS) Complex
Source: Front Cell Dev Biol. 2021 Jan 28;9:607628. doi: 10.3389/fcell.2021.607628 (PMC7876269; doi:10.3389/fcell.2021.607628)
Supplement: Supplementary file 2 [file Data_Sheet_1.ZIP › final_code/input_datasets/overexpression2_Ntd_TSL1_t3.csv]

Id	Area (µm²)	Centre X Position (µm)	Centre Y Position (µm)
3836	180.74	9721.511	37862.695
11642	151.38	13718.026	35128.246
6216	150.94	11065.878	34678.32
2698	146.91	9181.587	36926.184
5626	143.56	10567.653	33378.285
4896	143.39	10291.44	33433.66
12526	143.37	14080.362	33850.758
9044	141.57	12341.391	36248.691
11857	140.69	13780.472	34172.336
1513	139.02	8602.96	36916.914
10271	135.4	13078.241	37507.047
6067	131.86	11176.809	37881.074
5793	131.02	10958.707	35895.078
12282	129.31	14122.433	38463.832
1897	126.9	8665.896	36208.09
2099	126.28	8730.169	39394.949
4246	126.23	10019.635	35198.086
3401	125.52	9668.572	34652.77
1567	124.04	8592.925	36169.473
9451	124.01	12664.992	36498.309
2808	122.3	9135.033	38972.734
12693	121.71	14277.844	34921.344
3242	120.54	9441.819	34111.621
12686	120.46	14328.421	34816.164
3552	119.24	9546.16	37487.449
8951	118.76	12383.745	37971.328
1464	118.07	8578.78	37672.508
2769	118.03	9058.131	38416.504
936	117.47	8193.908	33112.41
2439	117.09	8938.384	34240.352
10841	116.86	13322.241	33405.609
3067	116.34	9303.159	36464.641
8433	115.75	11870.397	34474.961
13251	113.78	14548.506	35988.719
662	113.66	8089.63	38166.84
9330	113.66	12508.981	34631.762
10513	113.59	13277.604	39230.586
8107	113.45	11800.38	37960.832
1900	113.39	8838.693	36282.602
4909	112.23	10303.479	33060.051
2256	112.15	9023.188	37529.852
2630	111.57	9273.643	35815.328
4154	111	10120.801	33697.879
676	109.93	7994.169	37909.164
3370	109.68	9597.805	34156.234
9128	109.3	12391.378	34540.035
1095	108.95	8257.991	35630.121
7993	108.57	11654.137	35831.355
11174	108.55	13476.143	37316.234
9255	107.38	12554.71	33555.539
1005	107.3	8200.123	34135.688
8631	106.36	12254.619	35044.426
2615	105.9	9255.389	35431.145
7723	105.83	11538.112	34809.715
7608	105.71	11628.515	36741.305
12644	105.58	14353.625	33962.488
521	105.18	7658.195	39131.902
12200	104.81	14048.883	39438.781
2172	104.79	8864.238	39148.563
13426	104.31	14595.76	33203.648
10312	104.22	13057.329	38113.297
11742	104.03	13697.244	33880.355
6499	103.09	11400.758	36350.215
11150	102.71	13366.315	36917.141
7803	102.17	11469.031	33389.98
154	102.07	7866.64	34847
1896	102.05	8724.21	36205.059
12193	102.04	14171.385	39649.859
4578	101.82	10225.922	38812.168
9737	101.52	12897.279	38304.73
1787	101.17	8748.734	33912.699
8353	101.15	11902.473	36002.375
12767	101.12	14236.256	35954.922
11384	101.02	13769.96	39688.547
4378	100.71	10120.587	37353.309
6300	100.5	11348.609	33103.449
9073	100.37	12341.137	35781.625
5165	100.37	10520.249	37974.543
8646	100.06	12131.174	35350.133
12151	99.85	13834.214	39657.148
8063	99.76	11717.77	37277.809
11801	99.2	13943.047	33125.809
10759	98.99	13350.18	34643.324
12960	98.8	14237.239	39330.68
11838	98.51	13927.636	33889.609
9272	98.2	12515.456	33909.793
13267	98.13	14474.953	35655.949
3076	97.69	9397.765	36275.305
10608	97.55	13259.449	37195.695
3286	97.29	9300.464	33447.027
4872	97.11	10329.585	33955.484
3109	97	9355.63	35591.996
7526	97	11496.606	38269.484
2322	96.84	8882.359	35902.039
2754	96.73	9265.002	38101.203
8412	96.65	11864.862	35076.98
10302	96.56	12964.311	37992.113
2017	96.48	8711.846	38077.973
1658	96.37	8597.55	34444.305
3411	96.1	9503.531	34843.375
4215	96	10084.745	34762.598
800	95.98	8083.62	35587.297
469	95.73	7940.264	38447.695
3641	95.5	9696.173	38854.598
5272	95.39	10682.69	39705.988
9242	95.22	12583.655	33318.906
735	95.2	8160.776	36905.641
11113	95.14	13371.245	36358.945
10069	95.03	13049.576	33820.473
6127	94.87	11049.765	36575.969
11666	94.76	13721.661	34914.211
10382	94.7	13074.931	38859.477
893	94.6	8113.243	34080.645
10798	94.49	13309.813	34000.746
9497	94.49	12684.658	37241.988
12004	94.43	13827.293	36886.156
996	94.07	8244.753	33928.957
8619	94.05	12162.988	34924.012
1601	93.99	8592.002	35567.707
10844	93.99	13212.869	33434.16
4919	93.89	10398.46	33034.73
4341	93.76	9925.225	36769.277
9877	93.45	12879.456	35676.133
909	93.36	8070.303	33718.789
2375	92.59	8941.844	35211.129
8628	92.48	12093.932	35026.563
3433	92.42	9581.405	35150.871
538	92.17	7947.779	39318.746
6017	92.09	11155.127	39414.758
6319	92.08	11314.225	33436.27
7724	92.04	11509.047	34821.445
3785	92	9800.7	38474.41
10132	91.86	13028.827	35055.234
1475	91.85	8535.533	37765.828
8257	91.62	11968.911	37705.465
10964	91.54	13362.347	34430.355
11455	91.42	13590.827	38778.559
1765	91.37	8646.316	33570.781
10962	91.02	13391.812	34408.781
12225	90.98	14199.664	39142.605
1541	90.96	8576.167	36454.473
4696	90.95	10142.932	36804.809
8170	90.93	12003.649	39768.902
12060	90.89	13934.225	37972
6515	90.85	11359.251	36668.66
5352	90.54	10768.079	37558.488
11778	90.49	13691.502	33312.867
9556	90.47	12624.085	38069.637
5653	90.47	10888.161	33084.043
6137	90.33	11176.072	36422.293
498	90.27	7837.458	38815.938
9609	90.27	12577.219	39539.199
5491	90.24	10583.895	35610.109
12823	90.18	14399.474	36934.18
10151	90.16	13062.953	35349.68
1979	90.08	8646.859	37448.273
9454	89.8	12647.071	36568.672
13032	89.76	14546.882	39659.551
9642	89.72	12729.385	39963.227
5128	89.53	10557.91	37286.664
5788	89.36	10924.75	35817.559
3492	89.26	9675.509	36156.988
4844	89.2	10309.756	34134.672
6337	89.01	11384.351	33747.078
8984	88.99	12406.944	37200.211
10472	88.95	13325.131	39964.629
3263	88.91	9274.906	33511.188
632	88.88	8049.872	38917.348
10923	88.82	13542.576	33980.723
10662	88.72	13266.853	36128.059
4284	88.67	10061.403	35717.152
10453	88.65	13108.262	39993.621
5617	88.55	10585.342	33585.461
2173	88.44	8964.73	39161.426
12494	88.3	13994.031	34538.289
10796	88.17	13301.203	33981.477
1753	87.98	8638.855	33426.637
2901	87.96	9278.5	39573.988
3926	87.96	9863.248	36449.598
3284	87.94	9407.773	33444.324
5504	87.88	10733.383	35475.289
5137	87.88	10518.218	37443.801
3702	87.86	9880.155	39804.492
11222	87.84	13485.786	37867.195
2013	87.84	8780.215	38024.82
119	87.77	7779.527	34347.629
12464	87.75	14189.176	34962
2928	87.73	9400.928	38824.359
721	87.73	8105.86	37310.539
8452	87.73	11988.561	34161.371
9997	87.63	12756.239	33271.688
9164	87.55	12435.593	33861.711
2138	87.54	8863.734	39842.09
6037	87.52	11145.193	38866.934
10060	87.5	12982.125	33640.164
11865	87.42	13988.848	34385.574
2102	87.42	8744.386	39474.906
12853	87.38	14408.521	37524.074
304	87.31	7660.981	36747.023
11434	87.29	13773.921	39084.32
8432	87.04	11936.71	34474.586
4316	86.94	9924.918	36186.172
8356	86.88	12014.194	36025.484
3442	86.85	9500.233	35391.523
4894	86.64	10178.235	33379.73
3846	86.39	9880.913	37703.414
6180	86.29	11156.317	35424.594
13280	86.29	14509.634	35524.164
4127	86.08	9988.342	33189.484
12452	85.95	14169.659	35408.398
11250	85.93	13425.469	38311.477
10738	85.75	13348.903	34971.242
8321	85.66	12016.894	36496.34
579	85.6	7963.868	39866.152
11751	85.54	13740.125	33715.949
467	85.52	7834.249	38442.313
1660	85.45	8620.71	34187.516
3346	85.43	9663.846	33752.969
9841	85.43	12897.06	36523.852
9388	85.35	12702.667	35452.27
9727	85.26	12919.672	38161.824
1536	85.22	8578.395	36664.105
9173	85.06	12443.734	33782.516
10631	85.03	13291.34	36759.363
9987	84.7	12790.08	33544.695
12320	84.66	14091.484	37594.789
6232	84.55	11158.006	34386.566
1589	84.47	8488.497	35615.797
6047	84.45	11017.077	38728.945
12775	84.43	14392.498	36051.605
13102	84.26	14615.135	38414.164
13284	84.18	14548.868	35559.074
11320	84.13	13518.621	39404.492
4305	84.11	10005.444	36004.117
6155	84.09	10994.562	36085.695
12297	84.07	14007.532	38077.566
2815	84.05	9110.481	39078.367
7665	83.95	11516.494	35899.309
3955	83.78	9878.51	35798.898
1846	83.78	8791.419	35180.504
7426	83.74	11398.762	39896.145
7451	83.74	11627.703	39648.148
732	83.67	8180.597	36875.848
8592	83.65	12258.225	34326.938
6541	83.61	11387.783	37102.324
9209	83.59	12363.186	33268.742
1757	83.53	8680.648	33477.184
7948	83.49	11642.067	34877.777
12911	83.46	14291.079	38353.379
7663	83.44	11543.51	36215.371
7966	83.36	11658.33	35382.566
7625	83.34	11569.305	36567.086
5110	83.3	10486.661	37027.43
8581	83.28	12102.344	34167.48
3408	83.23	9592.05	34779.867
8284	83.23	12037.282	37036.629
8759	83.21	12101.763	37275
8500	83.11	12004.539	33217.914
9718	83.11	12753.219	38307.5
5132	83.05	10522.099	37342.543
5350	83.03	10562.051	37768.879
11338	83.02	13415.796	39651.344
11011	82.9	13560.11	34649.988
906	82.84	8188.818	33678.938
11585	82.84	13729.367	36059.324
3886	82.79	9815.566	37127.867
4599	82.73	10263.702	38620.656
4758	82.61	10316.367	35827.543
5883	82.59	10780.896	37337.723
5481	82.56	10611.653	35755.27
269	82.44	7927.343	36244.195
4976	82.44	10392.349	34254.09
3701	82.31	9891.18	39796.039
11544	82.21	13709.191	37185.922
13037	82.21	14536.779	39434.004
12361	82.21	14053.522	36713.977
9909	82.17	12897.666	34793.246
11861	82.17	13798.835	34211.512
10515	82.08	13166.222	38992.309
7858	81.98	11734.216	33424.691
1478	81.92	8469.726	37812.07
10879	81.89	13442.164	33174.699
3271	81.83	9454.756	33605.656
11309	81.79	13454.803	39161.867
5427	81.79	10568.278	36591.992
381	81.79	7660.905	37607.641
2194	81.77	9020.956	38660.168
10760	81.77	13216.774	34642.508
10347	81.75	13001.19	38499.637
824	81.73	8201.024	35300.891
12545	81.73	14071.381	33502.105
6006	81.71	11038.201	39444.059
11313	81.69	13501.705	39266.262
9219	81.58	12443.786	33099.699
1797	81.56	8680.392	34119.715
11665	81.54	13733.696	34905.902
11598	81.44	13654.567	35994.984
11785	81.43	13611.012	33072.43
5615	81.37	10583.174	33527.949
13047	81.35	14616.348	39137.859
7830	81.33	11505.457	33116.551
11204	81.33	13537.615	37721.969
8952	81.25	12336.302	37763.09
11291	81.23	13369.088	38912.453
2672	81.12	9068.612	36581.98
1031	81.08	8217.075	34701.305
12371	81.06	14151.178	36572.332
4947	81.02	10447.162	33519.328
7654	80.97	11534.351	36075.957
882	80.95	8196.082	34431.781
11478	80.87	13621.17	38192.813
3089	80.85	9399.457	36205.031
9083	80.85	12485.831	35671.355
8566	80.83	12144.503	33883.473
12233	80.79	14033.486	39256.207
4151	80.75	10044.974	33654.141
3322	80.7	9527.798	33230.418
12700	80.64	14249.931	35008.195
1232	80.58	8264.645	38301.102
8486	80.58	12060.423	33564.109
13195	80.54	14581.501	36720.852
2301	80.54	8858.483	36625.434
8071	80.51	11725.79	37338.668
9945	80.49	12815.229	34406.863
460	80.49	7870.331	38350.52
10620	80.47	13240.638	36903.301
11812	80.45	13850.342	33379.48
12342	80.45	14098.471	37062.895
3400	80.43	9636.035	34648.039
401	80.41	7967.191	37784.055
8892	80.33	12482.943	39452.855
11268	80.33	13522.305	38623.395
9183	80.33	12478.734	33614.988
9399	80.31	12628.413	35652.895
571	80.28	7721.672	39719.82
7582	80.26	11470.827	37041.891
8798	80.22	12265.041	37841.016
2229	80.07	8963.927	38304.297
990	80.05	8375.118	33882
7585	80.05	11633.81	37069.906
11633	80.05	13579.89	35566.305
12393	79.91	14154.073	36243.914
8614	79.91	12085.121	34836.652
12682	79.87	14284.324	34726.422
5551	79.78	10716.899	34909.102
13116	79.76	14565.678	38037.797
3217	79.7	9489.157	34360.156
3603	79.68	9520.329	38226.109
1935	79.68	8722.225	36791.941
4180	79.62	9945.632	34272.367
1711	79.61	8474.459	33165.125
2528	79.55	9189.837	33601.215
13068	79.47	14605.752	38873.027
7733	79.45	11471.971	34710.41
3078	79.38	9411.162	36312.395
11295	79.32	13554.523	38972.691
5332	79.32	10765.661	38054.055
10903	79.32	13499.135	33632.594
8348	79.28	12050.378	35961.09
6331	79.26	11412.283	33660.648
4437	79.24	10083.238	37978.516
3041	79.2	9450.354	36732.219
12059	79.07	13950.532	37963.27
4242	78.99	10094.786	35099.363
2556	78.99	9275.346	34060.57
1955	78.99	8679.31	37025.422
4454	78.95	10111.369	38422.703
9998	78.92	12902.373	33281.371
3308	78.9	9532.63	33012.266
11741	78.9	13738.633	33859.609
1037	78.88	8261.649	34798.547
12231	78.86	14031.745	39238.258
5057	78.84	10502.996	35882.258
12390	78.74	14108.369	36536.473
6497	78.72	11407.53	36337.441
8811	78.69	12278.46	38018.637
4903	78.65	10283.235	33274.344
10166	78.65	13129.721	35563.277
8567	78.63	12103.087	33898.098
7651	78.63	11602.217	36371.77
1727	78.61	8482.724	33145.309
6133	78.61	11194.655	36687.98
5572	78.53	10609.043	34169.617
4126	78.36	10047.537	33188.426
10521	78.32	13277.296	39077.738
2870	78.3	9114.525	39921.102
9061	78.28	12394.643	36211.813
13366	78.25	14604.495	34186.695
5633	78.23	10776.557	33241.305
12066	78.21	13833.932	38167.867
5445	78.19	10722.535	36236.395
10492	78.17	13193.543	39557.234
10173	78.17	12981.788	35706.301
6119	78.15	11082.284	36749.617
1937	78.11	8708.244	36811.844
1602	78.07	8576.453	35288.594
13020	78.04	14442.99	39947.977
10552	78.04	13185.367	38377.766
10007	78.02	12849.526	33108.656
4494	77.98	10109.444	39146.246
9313	77.94	12597.145	34522.844
7720	77.9	11522.651	35079.633
10705	77.88	13266.959	35290.496
4064	77.79	9868.496	33824.344
10041	77.77	13002.07	33383.184
9449	77.75	12518.908	36470.996
7764	77.71	11494.228	34226.727
11435	77.69	13715.459	39111.566
12973	77.65	14340.096	39555.926
11493	77.59	13583.358	38141.672
5803	77.59	10979.161	36030.117
10510	77.58	13271.194	39181.277
4936	77.56	10519.051	33322.504
11093	77.56	13486.224	35885.77
9812	77.56	12809.418	36942.137
5323	77.54	10675.684	38256.379
9917	77.5	12920.822	34908.934
1374	77.5	8614.32	39399.207
12946	77.42	14279.411	39006.277
3873	77.4	9876.69	37209.051
1922	77.4	8773.317	36639.754
12395	77.38	14193.764	36256.051
12072	77.36	13917.101	38307.844
4248	77.36	10009.302	35217.973
657	77.33	8121.41	38373.523
8680	77.33	12204.388	35945.816
9062	77.31	12487.832	35929.148
12267	77.19	14097.378	38709.652
12522	77.17	14102.544	34053.449
13096	77.17	14568.495	38322.867
888	77.13	8139.574	34004.625
11114	77.13	13415.56	36360.285
10435	77.1	13020.878	39757.285
3225	77.08	9407.043	34174.465
11678	76.98	13741.036	34449.746
13062	76.98	14563.899	39089.16
12654	76.96	14363.214	34252.57
9493	76.9	12707.225	37176.957
3207	76.87	9378.699	34551.609
8436	76.85	11922.149	34535.984
7680	76.83	11486.226	35634.969
8384	76.83	11930.426	35323.254
10415	76.81	13126.484	39372.824
6364	76.81	11286.894	34085.273
7609	76.71	11529.119	36741.543
11775	76.69	13737.504	33292.676
2933	76.64	9295.692	38896.316
4021	76.64	9859.383	34635.027
9145	76.58	12323.404	34171.938
2248	76.58	8876.395	37742.348
1802	76.54	8811.662	34236.16
11661	76.54	13608.081	34867.48
11868	76.46	13852.611	34482.516
10635	76.45	13284.729	36787.039
2552	76.45	9270.44	33916.488
4860	76.45	10232.735	34067.922
3830	76.45	9900.573	38145.5
7613	76.45	11469.881	36764.34
2227	76.41	8990.546	38256.656
12941	76.35	14339.238	38892.395
12285	76.35	14173.182	38178.262
9665	76.31	12838.06	39366.395
1686	76.29	8590.007	33662.902
13236	76.29	14567.768	36159.445
7827	76.29	11559.65	33100.246
8818	76.27	12116.611	38169.113
8626	76.23	12164.436	35009.004
9512	76.22	12533.269	37438.914
6577	76.2	11230.339	37531.707
10707	76.2	13322.485	35304.82
12239	76.12	14102.282	39011.543
4478	76.1	10063.901	38876.258
5563	76.08	10605.05	34367.926
10853	76.02	13165.684	33191.188
4859	76.02	10289.184	34051.633
12510	76	14101.696	34273.137
3050	75.97	9392.59	36805.242
11790	75.97	13759.778	33159.191
5600	75.95	10741.099	33718.793
24	75.93	7928.794	33280.965
643	75.93	8072.979	38523.277
9123	75.83	12361.872	34463.195
706	75.81	8166.553	37451.754
1395	75.81	8444.177	39088.066
5665	75.79	10862.144	33305.547
1638	75.77	8595.563	34706.961
3990	75.72	9762.741	35362.738
12450	75.7	14167.173	35359.586
1529	75.68	8459.222	36582.695
5282	75.66	10578.008	39291.402
11945	75.64	13926.596	35621.258
4515	75.64	10128.843	39706.348
12454	75.62	14095.552	35103.566
4488	75.62	10082.73	39055.496
12360	75.54	14048.382	37015.023
8539	75.54	12174.025	33434.813
8618	75.53	12110.151	34907.102
11647	75.51	13575.361	34939.793
9108	75.49	12277.523	35078.652
9042	75.43	12331.315	36236.398
7629	75.43	11618.933	36640.156
5383	75.41	10764.553	37071.098
2183	75.39	8947.465	39084.289
12645	75.37	14293.232	33970.02
2980	75.33	9419.992	37989.375
12732	75.33	14371.647	35407.164
9321	75.33	12550.844	34570.465
7788	75.33	11460.971	33647.84
9568	75.32	12522.525	38344.914
6590	75.28	11222.793	37712.02
12094	75.26	13885.106	38650.512
10491	75.26	13239.964	39555.523
11523	75.16	13728.538	37440.219
10279	75.14	12959.341	37661.453
7804	75.12	11557.369	33415.91
4075	75.09	9796.694	33660.305
2895	75.09	9400.625	39446.977
13226	75.07	14488.991	36267.887
13170	75.05	14581.819	37185.895
4448	74.99	9935.29	38214.797
4946	74.99	10509.624	33502.742
3587	74.99	9565.983	37934.859
9370	74.89	12620.919	35112.617
12514	74.89	14204.896	33974.688
6598	74.89	11403.009	37838.148
5348	74.87	10664.166	37731.223
12481	74.87	14208.069	34653.32
4208	74.86	10070.687	34667.527
8714	74.86	12079.934	36503.184
10832	74.86	13256.625	33598.559
2996	74.8	9277.479	37960.59
12407	74.78	14053.585	36216.141
12113	74.76	13835.933	39013.438
12425	74.76	14186.411	35856.555
8327	74.76	11940.736	36292.676
8453	74.74	11939.625	34168.039
5424	74.74	10682.786	36566.398
10429	74.72	12936.101	39643.023
1052	74.68	8290.779	35058.008
5388	74.68	10686.442	37121.063
10790	74.66	13178.227	34194.102
4267	74.64	10033.902	35482.469
5609	74.63	10666.289	33493.707
10303	74.59	13084.844	38002.754
4793	74.55	10266.882	35108.672
1720	74.53	8551.059	33024.785
8344	74.51	11973.212	36179.727
11158	74.4	13431.98	37011.781
2086	74.34	8668.546	39195.844
617	74.34	8054.574	39304.188
4206	74.32	10115.139	34644.406
3361	74.32	9548.224	33978.203
4395	74.3	9997.589	37548.828
11740	74.3	13647.874	33857.098
1398	74.26	8429.42	38805.52
1731	74.24	8823.961	33040.984
2614	74.2	9147.08	35407.969
12243	74.17	14139.69	39037.355
8929	74.17	12440.701	38161.43
11347	74.15	13523.058	39843.52
2307	74.13	9016.304	36420.633
8242	74.11	11952.825	38045.828
10922	74.09	13356.778	33955.125
9973	74.07	12900.946	33710.34
11622	73.99	13610.614	35420.961
10214	73.97	12951.528	36482.473
4179	73.97	10069.443	34261.074
10280	73.97	13027.851	37663.82
10066	73.97	12996.034	33712.141
1848	73.96	8786.334	35285.414
11502	73.94	13583.539	37978.023
12608	73.94	14244.972	33438.355
5489	73.9	10756.873	35874.848
12192	73.88	14140.591	39636.773
2900	73.86	9456.011	39540.113
6298	73.84	11226.772	33084.668
5930	73.84	10805.377	38300.152
3035	73.82	9319.797	36897.199
4857	73.82	10210.66	34036.07
149	73.8	7721.394	34792.773
12508	73.78	14007.572	34249.129
3913	73.76	9829.851	36562.402
10813	73.76	13331.91	33653.363
6650	73.74	11294.272	38949.074
5477	73.67	10771.935	36032.816
85	73.67	7737.908	33963.891
6445	73.65	11337.654	35410.43
11084	73.57	13478.34	35678.035
10499	73.57	13321.079	39343.156
8760	73.53	12262.221	37278.805
9898	73.51	12708.026	35226.84
11982	73.51	13965.49	36357.602
6343	73.48	11400.822	33800.164
1818	73.44	8637.419	34740.863
12576	73.42	14192.817	33015.301
7763	73.36	11626.655	34220.543
8553	73.34	12261.844	33730.629
10148	73.32	12998.931	35295.352
8842	73.32	12145.385	39112.18
4336	73.3	10117.919	36621.422
13200	73.3	14546.78	36854.188
791	73.28	8110.687	35775.051
12262	73.28	14135.003	38660.043
2825	73.21	9065.025	39250.398
9929	73.17	12763.035	34539.316
4892	73.17	10324.961	33343.254
76	73.13	7665.364	33913.816
9486	73.07	12531.815	37132.73
4674	73.05	10181.411	37103.512
8938	73.05	12465.639	38004.621
13060	73.02	14630.546	39037.211
10549	73	13287.873	38335.656
7780	72.98	11447.384	33857.137
10194	72.96	13057.406	36164.246
764	72.94	8071.011	36481.492
10821	72.94	13236.429	33800.832
334	72.94	7652.629	37117.008
4413	72.92	9939.685	37763.125
7734	72.92	11471.654	34724.023
1010	72.92	8277.088	34258.305
4862	72.92	10296.398	33815.434
3747	72.9	9743.511	39216.914
4654	72.86	10197.2	37343.578
8679	72.79	12150.088	35918.27
393	72.79	7687.173	37716.578
3968	72.79	9914.299	35702.316
1729	72.75	8807.444	33008.883
10313	72.75	12991.562	38127.875
9310	72.73	12614.651	34500.141
5065	72.67	10374.887	36081.422
2370	72.63	8849.359	35128.465
10610	72.63	13346.224	37225.563
6202	72.63	11153.11	35010.742
3105	72.61	9286.062	35738.199
5050	72.6	10385.155	35705.133
9162	72.6	12468.318	34113.727
8052	72.58	11754.841	37011.551
1147	72.54	8211.088	36565.199
11262	72.54	13397.59	38530.789
10033	72.48	13037.755	33292.793
8505	72.44	11954.323	33286.762
6154	72.42	11156.067	36071.68
8962	72.42	12471.039	37546.934
2475	72.38	9039.138	33395.824
13185	72.37	14632.447	37133.078
2763	72.37	9162.548	38243.852
7627	72.35	11445.682	36600.547
10543	72.33	13225.946	38532.176
10638	72.31	13315.161	36827.742
8720	72.31	12145.525	36613.285
9964	72.29	12836.215	33889.832
12590	72.29	14259.569	33079
1038	72.27	8410.287	34827.48
4977	72.27	10439.842	34269.867
6159	72.27	11138.819	36157.055
4274	72.25	10022.016	35549.922
4177	72.25	10058.857	34225.992
11772	72.23	13673.865	33201.359
5794	72.21	10920.232	35904.445
11033	72.17	13430.781	34856.805
8286	72.14	12018.716	37080.219
10027	72.14	13080.852	33220.328
12997	72.14	14356.647	39978.508
1730	72.12	8838.36	33024.648
13196	72.1	14604.679	36737.441
2879	72.1	9473.855	39892.953
4922	72.06	10404.397	33060.922
11738	72.06	13734.367	33820.324
4631	72.04	10279.483	37692.648
6626	72	11404.12	38447.27
7443	72	11499.454	39938.711
13153	71.98	14636.382	37357.148
2512	71.96	9169.945	33123.988
4874	71.96	10274.041	33668.512
11488	71.94	13648.006	38068.34
9448	71.92	12642.077	36455.078
4846	71.92	10333.218	34149.371
790	71.89	8141.391	35766.117
2473	71.89	9041.903	33349.516
11096	71.87	13465.289	35919.789
2309	71.85	9056.442	36476.441
8336	71.83	11917.464	36102.207
11576	71.83	13594.51	36463.332
6002	71.81	11120.308	39684.395
4669	71.75	10283.867	37049.664
10459	71.75	13341.474	39833.035
7844	71.75	11847.234	33148.648
9925	71.73	12887.358	34714.68
13145	71.71	14486.996	37805.996
11646	71.66	13679.944	34937.074
707	71.66	8125.549	37465.469
13041	71.64	14566.7	39303.281
4858	71.62	10182.55	34049.961
10673	71.6	13317.395	35897.227
7756	71.58	11537.849	34421.645
10428	71.58	13127.677	39625.563
12962	71.58	14411.778	39329.27
5610	71.56	10762.799	33497.141
8342	71.54	11996.081	36151.688
4880	71.52	10215.377	33525.031
7889	71.52	11837.179	33923.43
6440	71.47	11371.832	35284.426
8771	71.45	12173.289	37440.422
12132	71.43	13897.243	39330.965
5545	71.41	10762.516	35060.238
871	71.39	8148.945	34499.699
11243	71.37	13495.287	38150.613
1745	71.35	8834.186	33325.414
8351	71.33	11860.303	35979.781
5131	71.31	10522	37307.535
2504	71.29	9104.758	33031.715
8465	71.29	12033.913	33812.441
13382	71.2	14582.438	33839.031
6053	71.2	11080.144	38390.836
7571	71.18	11582.403	37198.773
7439	71.18	11438.435	39872.359
7761	71.18	11589.977	34176.535
11194	71.16	13549.998	37576.863
6462	71.16	11336.469	35696.105
8484	71.14	11992.031	33535.133
13432	71.08	14446.747	33298.48
5757	71.04	10945.919	35276.98
9234	71.02	12515.233	33207.305
6115	70.99	11186.841	36925.066
4655	70.99	10142.337	37373.602
13371	70.99	14448.592	34271.422
8937	70.97	12347.097	37994.969
164	70.97	7694.705	34991.113
699	70.95	8146.438	37617.59
2647	70.95	9132.992	36046.227
8531	70.93	12108.327	33310.871
1724	70.93	8627.789	33116.313
12859	70.91	14307.852	37622.688
11981	70.89	13890.768	36350.52
13360	70.89	14603.256	34128.352
8715	70.87	12194.584	36507.676
11342	70.83	13359.294	39701.723
12028	70.81	13911.816	37282.141
8989	70.79	12337.418	37266.031
5767	70.79	10808.304	35466.961
12613	70.78	14294.734	33613.184
10861	70.74	13331.771	33074.289
3679	70.74	9532.049	39740.832
11452	70.72	13710.904	38763.492
3360	70.68	9694.753	33968.957
779	70.68	8096.933	36163.176
10326	70.66	13112.908	38266.586
3559	70.66	9515.146	37611.887
883	70.64	8104.518	34160.852
904	70.62	8153.151	33962.953
12521	70.58	14195.725	34043.574
1042	70.58	8286.151	34881.059
8741	70.58	12190.968	37026.66
9768	70.55	12812.559	37723.945
8269	70.53	11966.231	37618.645
13016	70.53	14507.221	39856.219
5030	70.51	10477.995	35274.426
12430	70.51	14003.448	35715.984
482	70.49	7763.481	38619.914
9051	70.47	12411.271	36086.188
6401	70.45	11392.522	34716.234
4213	70.41	10122.608	34732.324
2970	70.39	9323.465	38354.129
10770	70.37	13330.091	34537.016
1421	70.35	8503.674	38329.305
8957	70.33	12372.868	37523.277
5012	70.33	10418.894	35025.691
4285	70.32	10125.571	35718.141
5365	70.32	10769.738	37457.668
9958	70.32	12872.992	34068.77
6311	70.3	11379.215	33303.406
6632	70.28	11375.134	38559.836
9140	70.26	12396.008	34372.074
8427	70.24	11887.991	34708.547
1670	70.22	8580.695	34039.328
6482	70.22	11259.699	36039.531
2739	70.2	9098.268	37850.691
39	70.18	7781.239	33528.902
4881	70.18	10271.373	33538.336
2106	70.14	8747.93	39493.422
4690	70.14	10267.673	36729.645
7481	70.12	11436.656	39038.629
11408	70.12	13685.969	39383.895
1199	70.12	8410.215	37513.438
5638	70.11	10672.267	33307.785
3403	70.11	9595.964	34664.277
10285	70.09	13000.984	37738.371
10865	70.09	13147.469	33136.523
10358	70.07	12997.054	38580.949
1839	70.07	8666.553	35040.262
13194	70.05	14611.695	36996.395
664	70.03	8099.899	38215.242
4511	70.01	9982.323	39517.895
2093	69.99	8825.481	39233.09
3500	69.99	9629.485	36334.836
678	69.97	8123.796	37923.973
474	69.93	7833.555	38510.566
811	69.91	8079.769	35424.422
12920	69.89	14276.653	38510.992
1480	69.89	8441.955	37604.645
13330	69.89	14458.089	34649.254
6645	69.89	11212.403	38798.98
9968	69.86	12853.801	33666.105
8883	69.86	12491.86	39988.109
8864	69.84	12098.384	39793.523
10584	69.78	13344.893	37978.5
9816	69.76	12862.823	37006.539
10461	69.7	13314.256	39854.148
9952	69.68	12802.152	34183.051
12676	69.66	14360.458	34591.633
810	69.65	8116.235	35419.02
4000	69.61	9861.962	35231.094
6261	69.59	11178.623	33730.57
2306	69.59	8984.049	36419.145
9161	69.59	12409.77	34107.266
2390	69.55	9013.899	34826.641
11877	69.53	13885.205	34599.348
11368	69.53	13610.661	39916.137
11124	69.53	13374.704	36572.992
3970	69.51	9882.07	35427.273
4165	69.51	9965.974	33847.238
1781	69.51	8758.049	33768.684
4638	69.49	10174.009	37523.926
8529	69.47	12223.815	33291.691
186	69.45	7664.76	35221.363
4139	69.43	9923.09	33417.371
6233	69.42	11062.012	34438.02
10215	69.42	12952.592	36502.176
9245	69.4	12662.739	33387.531
12998	69.38	14346.222	39994.465
12284	69.38	14130.812	38165.695
11157	69.38	13466.929	37006.566
10628	69.38	13219.791	36737.613
2581	69.36	9103.067	34670.875
10849	69.36	13233.992	33165.277
5838	69.34	10817.115	36568.16
8438	69.28	11853.966	34548.137
8346	69.28	11898.665	36217.285
774	69.28	8172.144	36081.008
1823	69.26	8784.633	34781.34
7903	69.26	11721.46	34096.043
10014	69.24	13047.928	33048.43
3264	69.24	9335.858	33522.801
12331	69.2	14086.234	37235.188
3660	69.2	9624.828	39229.539
7956	69.2	11664.999	35164.184
1808	69.15	8803.212	34534.07
3611	69.13	9580.88	38335.246
9006	69.13	12410.263	36988.609
4363	69.13	9976.51	37041.969
11617	69.11	13712.972	35633.82
6680	69.09	11389.374	39690.406
3850	69.07	9893.163	37786.301
8233	69.07	11976.414	38226.059
6058	69.07	11071.213	38194.496
10206	69.05	13112.992	36410.672
2831	69.05	9169.861	39332.922
45	69.05	7725.003	33565.555
7708	69.03	11506.927	35135.293
9202	69.03	12436.883	33206.047
11706	69.03	13739.015	34389.594
6100	69.01	11191.541	37187.922
3819	68.98	9792.787	38010.281
4553	68.94	10271.081	39474.414
9924	68.94	12778.308	34708.867
12894	68.94	14354.363	38089.18
1026	68.92	8357.237	34622.02
1442	68.92	8474.302	37996.953
8510	68.92	11970.833	33034.066
9009	68.88	12367.66	36734.969
11876	68.88	13955.318	34589.836
7588	68.88	11574.727	37090.84
3597	68.88	9549.327	38135.496
11808	68.86	13792.844	33331.379
4594	68.86	10335.951	38493.926
1903	68.86	8666.746	36319.691
5499	68.82	10756.436	35711.332
12600	68.8	14349.33	33260.859
1461	68.78	8501.159	37913.352
6455	68.78	11391.088	35512.441
7607	68.76	11532.571	36727.238
2129	68.75	8689.204	39888.039
7813	68.75	11594.94	33463.422
5601	68.73	10561.88	33722.809
2415	68.73	8916.615	34589.016
4547	68.71	10235.926	39624.266
11468	68.71	13633.633	38402.164
7925	68.69	11804.429	34485.199
190	68.69	7898.279	35272.223
1056	68.69	8234.742	35122.672
7561	68.69	11495.224	37655.012
2896	68.69	9463.362	39448.488
1017	68.69	8309.879	34349.531
12099	68.67	13918.196	38731.898
1506	68.61	8585.342	37125.52
12974	68.61	14245.964	39620.809
12388	68.61	14017.004	36483.254
1642	68.59	8587.195	34470.641
1444	68.59	8555.707	38015.609
6352	68.55	11285.205	33891.84
5948	68.53	10864.881	38754.707
8562	68.53	12262.046	33828.07
11557	68.52	13667.554	36828.371
8142	68.52	11742.232	39380.828
10506	68.52	13215.047	39432.348
7583	68.5	11506.575	37057.094
9963	68.48	12849.933	33883.887
12087	68.46	13950.246	38549.867
8990	68.46	12445.529	37282.266
2569	68.44	9249.568	34260.742
12516	68.42	14047.504	33991.422
12226	68.42	14001.433	39141.293
6402	68.42	11225.63	34755.191
4905	68.4	10223.7	33294.824
4136	68.38	10101.488	33295.855
5321	68.34	10626.942	38183.219
13122	68.34	14562.955	38102.992
88	68.34	7909.402	34008.121
4487	68.32	10025.544	39051.719
5956	68.3	10833.16	38900.438
8202	68.3	12035.464	39528.855
11510	68.3	13622.372	37547.938
4614	68.29	10340.506	38066.469
874	68.27	8158.165	34556.613
4633	68.25	10213.163	37740.336
3657	68.23	9509.534	39174.285
13044	68.23	14571.616	39360.125
5104	68.23	10357.886	37007.547
11611	68.23	13569.544	35872.156
13244	68.23	14529.189	35898.527
4966	68.21	10458.81	34113.117
12053	68.21	13796.544	37859.465
447	68.19	7733.596	38214.5
2066	68.19	8806.983	38851.703
3001	68.19	9487.914	37679.289
3116	68.13	9376.909	35673.52
13269	68.13	14476.741	35697.105
11813	68.13	13800.985	33395.473
10134	68.13	12962.823	35061.23
5880	68.11	10902.913	37293.129
10942	68.09	13394.744	34155.77
8301	68.09	11992.973	36750.77
11609	68.09	13758.717	35860.863
10594	68.09	13161.473	37548.48
10930	68.06	13557.824	34071.625
1247	68.06	8211.576	38595.984
9299	68.04	12500.274	34367.906
549	68.02	7827.539	39432.801
10579	67.98	13170.545	37868.402
7986	67.98	11836.118	35728.063
11994	67.98	13942.508	36540.406
10197	67.98	13073.554	36181.82
13227	67.94	14576.957	36269.688
2483	67.94	8894.512	33264.855
3673	67.92	9624.314	39624.77
12664	67.92	14276.131	34370.441
2876	67.9	9450.304	39799.957
9111	67.9	12374.391	34790.691
12273	67.9	14156.842	38528.363
7635	67.9	11470.528	36429.594
3028	67.86	9459.428	37038.859
4901	67.84	10331.586	33225.949
12252	67.75	14062.472	38845.699
5035	67.75	10533.027	35439.133
2481	67.73	9013.711	33201.848
1542	67.73	8516.009	36477.059
5271	67.73	10650.268	39698.91
3032	67.71	9292.342	37122.508
5527	67.71	10749.466	35139.203
3462	67.71	9693.688	35658.117
9922	67.69	12903.366	34660.711
9854	67.69	12873.911	36099.973
9879	67.67	12897.504	35725.641
5726	67.67	10890.134	34490.293
9424	67.65	12586.447	36088.891
10710	67.65	13323.528	35342.941
11106	67.65	13386.275	36230.359
10524	67.65	13199.223	39085.504
8963	67.63	12415.654	37569.469
9866	67.62	12734.655	35746.258
9813	67.62	12729.028	36972.465
5146	67.6	10355.1	37670.563
10776	67.6	13177.444	34587.379
11069	67.6	13505.654	35536.508
841	67.58	8127.684	34939.129
12783	67.58	14400.302	36175.578
5787	67.56	10991.272	35788.129
663	67.56	8161.295	38179.992
8246	67.56	12030.682	38089.289
12798	67.56	14420.601	36504.008
11580	67.56	13692.475	36320.223
13085	67.54	14537.175	38518.348
4011	67.54	9751.707	34782.488
12634	67.52	14406.966	33839.234
5555	67.52	10735.568	34742.375
4351	67.52	9927.45	36996.461
894	67.52	7993	34083.844
5854	67.5	10783.611	36877.566
5029	67.48	10538.819	35266.684
1149	67.48	8405.489	36660.277
5576	67.48	10741.684	33990.914
11482	67.46	13680.105	38226.164
2471	67.44	8909.61	33613.293
10868	67.44	13553.039	33009.121
8803	67.44	12066.287	37866.652
8564	67.42	12260.328	33864.863
9098	67.42	12485.966	34936.305
9138	67.39	12478.631	34359.934
550	67.37	7660.589	39478.184
5241	67.37	10408.06	39673.125
7913	67.35	11795.38	34201.289
13053	67.33	14485.004	39251.098
1060	67.33	8300.707	35197.375
2064	67.33	8777.795	38774.559
2048	67.31	8831.403	38435.648
4481	67.31	10071.419	38943.836
1180	67.31	8388.897	37083.469
12851	67.29	14366.886	37471.266
7579	67.25	11605.722	37316.254
10301	67.25	12932.383	37985.535
9658	67.23	12845.802	39558.652
10202	67.23	13094.097	36299.164
5800	67.21	10946.179	35995.809
5505	67.21	10761.501	35474.512
12000	67.19	13798.374	36761.777
7442	67.19	11597.422	39918.016
8651	67.17	12274.551	35461.504
802	67.1	8041.824	35625.102
243	67.1	7675.787	35917.309
1762	67.1	8720.647	33542.879
8882	67.08	12491.917	39969.551
11432	67.08	13669.015	39059.84
1706	67.08	8483.59	33343.039
3203	67.06	9484.921	34451.23
9779	67.04	12777.39	37593.801
5230	67.04	10485.353	39577.801
4743	67.02	10269.917	36183.98
4984	67.02	10459.308	34424.063
13115	67.02	14505.23	38029.922
3097	67	9484.51	35924.281
8823	67	12264.815	38269.762
12978	66.98	14376.305	39721.68
9770	66.98	12861.476	37756.883
2470	66.98	8972.774	33580.055
1343	66.98	8609.69	39913.805
5475	66.96	10747.922	36031.781
7507	66.96	11593.364	38590.766
10498	66.96	13340.627	39343.234
4906	66.94	10317.287	33003.762
3424	66.94	9668.597	35049.109
7856	66.93	11761.541	33330.473
14	66.89	7985.027	33190.18
3610	66.89	9554.663	38306.844
2288	66.87	8868.461	36916.133
10402	66.87	13057.075	39153.199
2793	66.87	9199.196	38727.586
8329	66.85	12055.151	36333.008
1207	66.85	8226.085	37699.246
7682	66.83	11535.661	35670.113
8750	66.83	12250.146	37126.309
12336	66.79	14211.866	37296.734
10335	66.77	13125.051	38337.172
5565	66.77	10740.318	34377.727
7932	66.73	11825.848	34599.438
4261	66.73	9949.476	35428.645
3976	66.71	9776.775	35489.332
12987	66.71	14240.065	39803.801
6027	66.7	11146.036	39199.766
12491	66.7	14208.525	34766.797
9324	66.7	12674.709	34601.855
12475	66.68	14187.914	34889.035
865	66.66	8133.835	34678.758
746	66.64	8130.132	36709.824
6600	66.62	11416.937	37926.234
1894	66.62	8698.368	36152.824
8308	66.62	12003.967	36856.547
2462	66.6	8861.195	33725.141
12598	66.6	14220.455	33185.191
11173	66.58	13506.549	37283.379
4384	66.56	10040.321	37402.605
803	66.56	8073.284	35664.852
4475	66.52	9952.776	38814.512
13231	66.52	14553.381	36313.156
12224	66.52	14111.92	39427.426
7624	66.48	11446.426	36545.379
4211	66.48	9948.49	34710.91
11101	66.48	13438.732	36048.148
8801	66.48	12117.137	37857.207
3728	66.45	9805.387	39564.047
3327	66.45	9652.372	33317.43
8069	66.45	11812.368	37309.977
8447	66.43	12013.638	34379.633
10031	66.43	12996.777	33269.363
3198	66.43	9490.845	34915.605
8926	66.41	12446.758	38441.852
3129	66.39	9371.511	35459.848
13104	66.39	14561.308	38454.359
8406	66.37	12021.862	34937.375
2154	66.37	8878.772	39725
4503	66.35	10027.582	39308.246
9408	66.35	12597.641	35811.086
2972	66.33	9471.02	38407.605
9244	66.29	12700.587	33377.121
1075	66.29	8401.446	35429.293
12462	66.27	14068.147	35250.113
875	66.27	8164.099	34292.531
4755	66.26	10320.481	35779.574
12038	66.26	13938.726	37578.148
8940	66.22	12335.759	38026.57
1357	66.22	8424.351	39449.023
2468	66.22	8875.107	33519.43
2461	66.22	8903.277	33710.938
4705	66.22	10196.634	36690.176
1053	66.2	8362.396	35068.656
5019	66.2	10452.365	35121.008
10854	66.18	13343.877	33191.969
1436	66.18	8606.45	38243.16
12188	66.16	14110.245	39962.449
1635	66.14	8430.19	34639.559
5080	66.12	10462.25	36461.535
9869	66.1	12873.133	35820.059
925	66.1	8079.247	33394.719
10874	66.1	13364.466	33149.063
11704	66.08	13703.315	34378.137
2810	66.06	9081.776	39003.367
4579	66.06	10289.348	38827.801
11830	66.06	13817.41	33712.969
3541	66.03	9492.588	37220.289
4753	66.03	10216.315	35744.285
2830	66.03	9143.476	39323.945
11269	66.01	13477.851	38640.867
9596	66.01	12599.121	39176.809
6252	66.01	11055.835	33888.902
10509	65.99	13303.398	39161.398
10715	65.95	13262.252	35404
2328	65.95	8949.575	36042.965
4252	65.91	10012.19	35330.383
12167	65.91	13984.382	39908.484
5397	65.87	10619.615	36912.766
5782	65.85	10984.298	35690.066
4728	65.85	10340.776	36072.785
6625	65.85	11355.215	38399.992
466	65.85	7934.087	38428.246
6555	65.85	11238.978	37224.258
2725	65.83	9238.686	37598.926
4514	65.81	9931.177	39578.461
8253	65.8	11920.018	37979.625
8228	65.78	12053.086	38450.68
1951	65.76	8725.175	36991.809
4955	65.76	10474.217	33761.668
10583	65.76	13221.74	37977.855
6064	65.74	11103.647	37834.848
2477	65.7	8961.746	33418.883
11267	65.7	13353.73	38604.695
5093	65.68	10491.371	36779.645
2097	65.68	8704.631	39310.363
6200	65.66	11161.705	34983.293
1114	65.66	8401.173	35969.035
7681	65.64	11627.345	35639.824
1741	65.62	8842.701	33298.641
10644	65.62	13221.306	36632.051
10968	65.6	13440.811	34509.008
8328	65.6	11896.878	36315.531
13324	65.58	14571.2	34855.844
1401	65.58	8439.527	38864.996
10272	65.58	13016.284	37534.77
3216	65.55	9347.481	34357.598
13441	65.53	14623.988	33117.176
6618	65.53	11390.618	38222.613
5875	65.51	10822.124	37203.875
6190	65.49	11167.355	35306.871
11276	65.49	13471.78	38755.781
10817	65.47	13263.046	33714.859
1100	65.45	8388.961	35758.309
2927	65.45	9292.592	38818.73
3809	65.43	9866.805	38255.832
7448	65.43	11636.934	39601.633
1394	65.43	8460.121	39073.227
1878	65.39	8748.059	35778.645
5966	65.39	10872.089	39227.234
10726	65.39	13320.716	35175.207
6496	65.37	11260.434	36321.164
10558	65.37	13273.244	38229.719
11796	65.37	13915.653	33075.887
8047	65.37	11646.211	36944.371
8331	65.35	11972.615	36061.426
4582	65.34	10227.975	38924.445
11613	65.34	13638.878	35895.445
6091	65.32	11102.354	37372.625
2660	65.32	9083.533	36182.621
7775	65.28	11553.845	33808.375
13187	65.26	14484.842	37181.438
4801	65.26	10340.021	35160.023
7938	65.26	11801.344	34743.426
5645	65.26	10768.879	33133.387
717	65.26	8099.912	37274.859
4773	65.24	10317.995	35705.57
820	65.22	8177.521	35564.309
7703	65.22	11550.722	35348.879
11826	65.2	13966.904	33597.578
9002	65.2	12479.257	36883.863
5159	65.2	10512.702	37897.008
4493	65.2	10130.543	39141.93
4231	65.2	10081.844	34978.195
7674	65.2	11547.87	35893.016
696	65.18	7991.252	37540.98
1574	65.18	8558.09	35937.563
3992	65.16	9831.842	35401.848
11208	65.14	13449.165	37776.789
9522	65.14	12673.608	37593.727
1290	65.14	8409.508	39398.098
321	65.12	7722.696	36932.52
7847	65.12	11657.212	33208.305
4049	65.12	9846.606	34274.422
12418	65.11	14209.229	35747.219
8552	65.11	12264.693	33709.938
10489	65.11	13198.847	39510.555
914	65.09	8081.272	33794.223
786	65.09	8114.913	35976.52
2191	65.07	8889.182	38938.777
9654	65.05	12810.93	39467.68
10006	65.05	12827.242	33101.563
13434	65.05	14538.949	33314.684
8933	65.03	12363.722	38201.895
3606	65.03	9597.744	38271.461
9712	65.03	12859.878	38579.695
11535	65.01	13620.722	37037.129
9544	65.01	12702.863	37937.621
475	64.99	7942.957	38540.613
2195	64.99	8901.885	38668.266
6415	64.95	11362.273	34981.422
9962	64.93	12857.372	33821.242
5440	64.93	10643.596	36442.09
7829	64.91	11477.595	33111.852
11044	64.91	13487.334	35067.789
1698	64.91	8599.739	33804.352
7568	64.91	11583.726	37460.449
176	64.91	7798.47	35116.785
11641	64.9	13781.048	35381.945
9675	64.84	12862.402	39173.914
5394	64.84	10667.755	36867.09
7863	64.84	11723.394	33491.508
1133	64.82	8224.124	36281.285
9469	64.8	12566.571	36801.301
6236	64.8	11048.68	34151.648
2883	64.78	9430.489	39953.703
11413	64.78	13695.257	39164.129
6044	64.78	11191.629	38685.395
11817	64.76	13857.388	33451.449
2848	64.76	9236.098	39669.07
10484	64.76	13151.683	39690.789
5982	64.74	10984.99	39911.258
11350	64.74	13466.713	39915
7823	64.72	11553.374	33015.98
5418	64.72	10766.282	36829.77
4084	64.72	9782.013	33605.055
11237	64.7	13421.14	38056.82
12376	64.7	14076.798	36676.836
3848	64.68	9754.765	37768.91
11856	64.68	13957.378	34161.797
7982	64.67	11686.511	35655.109
13038	64.67	14570.149	39483.973
12219	64.65	14001.804	39387.617
8533	64.63	12088.781	33373.977
9413	64.63	12639.255	35876.043
6410	64.61	11374.773	34924.613
3691	64.61	9571.218	39947.422
7594	64.61	11473.154	36890.262
10016	64.61	13040.232	33089.637
5564	64.59	10586.381	34375.145
4327	64.59	9950.871	36366.777
12352	64.59	14182.002	36911.477
4959	64.57	10559.327	33840.695
2290	64.57	9054.879	36757.719
6198	64.57	11198.878	34974.117
4757	64.57	10220.796	35792.313
1850	64.55	8810.139	35313.406
10378	64.55	13105.494	38806.477
11800	64.55	13960.238	33119.504
817	64.53	8201.878	35483.605
955	64.53	8383.093	33323.066
5480	64.51	10622.075	35742.695
9942	64.51	12881.44	34362.949
5508	64.49	10588.643	35527.719
4730	64.47	10292.351	36084.555
2730	64.45	9129.161	37716.074
5238	64.45	10457.108	39633.211
157	64.42	7720.548	34874.656
416	64.42	7942.259	37946.621
7534	64.4	11448.131	38046.797
12275	64.4	14169.446	38565.836
3317	64.4	9573.915	33169.645
10826	64.4	13138.967	33515.625
2435	64.4	8950.619	34166.164
12489	64.38	14139.769	34751.973
5663	64.38	10892.129	33268.457
11755	64.38	13662.548	33766.938
5008	64.36	10526.041	34971.383
8520	64.36	12267.947	33069.281
11564	64.36	13704.192	36660.766
7441	64.36	11625.211	39891.977
12439	64.36	14193.858	35534.125
267	64.36	7933.956	36182.016
11810	64.34	13884.124	33369.105
7693	64.32	11539.604	35555.688
11281	64.32	13524.954	38781.691
10123	64.3	13110.794	34889.457
781	64.3	8037.622	36207.012
6234	64.3	11196.211	34447.098
11445	64.3	13765.652	38639.602
2833	64.28	9123.697	39399.41
13051	64.28	14474.222	39221.434
3792	64.28	9726.676	38627.121
768	64.28	8086.028	36311.727
336	64.26	7796	37153.332
5869	64.26	10891.451	37116.5
228	64.22	7719.251	35734.145
8377	64.22	11987.976	35524.129
5288	64.22	10699.947	39402.555
13202	64.22	14490.574	36546.59
13198	64.22	14582.891	36822.59
3031	64.21	9391.58	37092.371
1578	64.21	8509.957	35964.523
9888	64.21	12840.871	35363.594
10163	64.17	13101.077	35546.988
13414	64.17	14479.926	33385.543
8758	64.15	12246.619	37268.074
3616	64.13	9508.652	38405.676
9135	64.13	12345.959	34298.16
8764	64.11	12066.136	37352.855
2015	64.11	8744.087	38073.059
9456	64.07	12555.503	36583.844
3947	64.05	9915.345	35907.039
12378	64.05	14167.186	36393.523
8479	64.05	12032.841	33484.605
12298	64.03	14013.279	38102.367
2914	64.03	9349.253	39240.52
7870	64.03	11812.283	33599.426
11252	64.03	13564.104	38380.543
6108	64.01	11132.084	37130.801
12865	64.01	14396.123	37716.332
11151	64.01	13387.141	36923.219
8860	64.01	12160.606	39708
13398	64.01	14581.965	33751.676
12651	64.01	14230.151	34178.781
1379	63.99	8570.155	39199.852
2447	63.98	8855.991	34046.484
11837	63.94	13853.699	33878.395
8603	63.92	12123.772	34519.371
4826	63.9	10204.393	34757.891
2931	63.9	9429.074	38842.43
2052	63.9	8779.098	38502.113
5261	63.9	10615.487	39905.293
2534	63.9	9108.732	33691.074
679	63.88	8079.423	37943.242
1631	63.88	8587.474	34861.613
11752	63.86	13669.093	33726.734
12421	63.84	14174.88	35785.73
8138	63.84	11696.426	39151.184
12091	63.82	13823.294	38587.742
4170	63.8	9923.538	34007.633
4083	63.8	9915.521	33563.875
1491	63.8	8625.444	37467.527
13325	63.78	14617.806	34860.742
9266	63.78	12493.935	33756.191
10068	63.78	13127.641	33785.809
349	63.78	7987.864	37231.41
8733	63.78	12217.568	36880.945
1634	63.77	8556.758	34635.641
5682	63.77	10779.734	33620.609
531	63.75	7779.362	39234.965
11634	63.71	13685.053	35571.188
6250	63.71	10994.251	33820.574
8090	63.71	11829.68	37616.527
10965	63.69	13469.975	34431.055
11051	63.69	13368.882	35149.371
3605	63.69	9664.347	38248.496
10427	63.67	12950.65	39626.129
5792	63.65	10847.045	35863.066
1104	63.65	8291.848	35784.711
12301	63.63	14007.985	37882.156
8897	63.63	12400.275	39196.922
10034	63.61	13132.116	33303.102
9903	63.61	12752.553	34967.73
4797	63.61	10312.672	35147.535
3045	63.59	9393.168	36762.586
2708	63.59	9212.492	37230.91
10530	63.59	13337.563	38644.367
2299	63.57	8981.634	36592.887
6491	63.57	11371.121	36235.504
729	63.55	8124.853	37124.371
6549	63.55	11248.043	37161.945
11968	63.54	13806.835	36021.504
3196	63.52	9348.037	34897.684
12339	63.52	14193.03	37040.867
6187	63.52	11121.411	35263.289
3607	63.52	9609.513	38275.789
10848	63.5	13302.482	33480.773
11247	63.48	13565.757	38199.633
4700	63.48	10341.84	36611.535
8002	63.46	11645.132	36013.516
2558	63.46	9064.199	34103.391
6473	63.46	11309.508	35839.211
654	63.46	8176.175	38352.336
10743	63.46	13190.21	35017.836
1668	63.44	8448.524	34012.59
13071	63.42	14594.411	38928.496
11477	63.42	13591.838	38182.008
37	63.4	7963.319	33463.125
10342	63.4	13075.05	38460.277
4028	63.38	9817.971	34474.211
10298	63.36	12926.923	37934.016
13293	63.34	14553.289	35338.734
12470	63.34	14170.031	35076.973
13310	63.32	14527.533	34995.539
12678	63.32	14341.942	34640.152
8311	63.32	12048.511	36591.168
1001	63.31	8328.366	34004.355
6057	63.31	11083.384	38154.914
2780	63.29	9176.67	38556.355
4484	63.29	10047.334	38967.723
11316	63.27	13483.576	39305.293
11618	63.27	13746.779	35674.898
12502	63.25	14001.564	34372.645
8501	63.25	12042.524	33229.871
6522	63.23	11382.374	36791.027
3259	63.23	9455.59	33703.602
12400	63.23	14099.205	36067.855
7686	63.21	11622.349	35417.184
8827	63.21	12167.598	38324.262
7892	63.21	11825.866	33968.84
5999	63.19	11114.879	39610.145
2068	63.19	8699.877	38922.934
1929	63.19	8831.946	36737.09
10331	63.17	13107.074	38308.664
8216	63.17	12025.25	38675.086
100	63.15	7669.084	34115.5
12383	63.15	14137.871	36440.094
11232	63.15	13505.562	37969.008
127	63.11	7876.93	34429.559
1337	63.09	8560.869	39830.848
2203	63.08	9012.461	38756.43
1106	63.08	8371.443	35821.859
5295	63.06	10654.966	38974.793
8029	63.06	11693.795	36695.133
3953	63.06	9736.223	35763.922
6097	63.06	11062.592	37476.645
12501	63.04	14014.31	34368.746
9954	63.04	12833.3	34220.602
11223	63.04	13506.313	37887.031
12480	63.02	14009.258	34645.645
1015	63.02	8388.809	34333.52
12579	63	14186.337	33035.922
9075	63	12323.471	35822.891
2969	62.98	9388.126	38351.957
1467	62.98	8524.319	37709.59
12785	62.98	14251.036	36229.703
5840	62.98	10845.548	36646.969
8831	62.98	12155.508	38398.902
2524	62.98	9178.28	33510.691
7915	62.98	11786.333	34228.938
3758	62.98	9909.703	39031.98
821	62.94	8174.023	35256.738
5628	62.92	10681.678	33398.875
9620	62.9	12509.424	39815.461
11381	62.9	13667.518	39647.98
8373	62.86	11995.535	35717.574
9461	62.86	12553.429	36638.328
2386	62.86	9052.452	35088.727
11420	62.85	13750.493	39248.223
13390	62.85	14444.295	33700.684
4715	62.85	10190.492	36234.434
1200	62.85	8398.552	37529.652
4934	62.83	10552.847	33308.555
3685	62.83	9514.414	39833.41
13167	62.81	14636.886	37479.57
6134	62.81	11180.878	36401.055
13335	62.81	14505.08	34689.992
9646	62.81	12754.515	39992.848
7882	62.79	11681.84	33755.145
3712	62.79	9829.812	39681.273
2096	62.77	8835.218	39282.801
6271	62.77	11016.622	33327.809
9187	62.77	12351.875	33347.09
4387	62.77	10056.502	37447.027
11433	62.77	13575.513	39071.578
6465	62.73	11330.254	35768.988
499	62.73	7899.26	38825.855
12444	62.71	14113.922	35320.922
3716	62.71	9710.182	39697.113
7796	62.71	11571.575	33491.992
6655	62.65	11312.711	39026.527
997	62.65	8241.232	33956.559
6014	62.65	11117.84	39314.941
8799	62.63	12138.112	37853.449
8299	62.63	12029.415	36701.094
9357	62.63	12644.776	34960.93
1328	62.63	8242.586	39898.273
839	62.6	8115.236	35249.902
12318	62.58	14046.171	37558.535
9184	62.58	12419.197	33326.68
4657	62.58	10141.635	37433.102
3260	62.58	9379.204	33755.078
13081	62.56	14546.044	38479.59
1709	62.54	8516.921	33410.973
12525	62.52	14085.643	34071.078
5697	62.52	10787.848	33795.965
4466	62.52	10125.417	38611.254
4309	62.52	10110.062	36053.805
5841	62.52	10946.621	36656.121
3486	62.52	9689.67	36056.277
4740	62.5	10162.499	36162.109
9850	62.5	12746.945	36372.242
11562	62.5	13767.832	36637.199
1426	62.48	8582.581	38167.047
5791	62.44	10864.184	35842.961
5129	62.44	10521.622	37292.945
8423	62.44	11963.347	34670.445
316	62.44	7713.818	36856.16
3394	62.42	9491.316	34544.66
3125	62.42	9276.328	35426.43
917	62.41	8197.157	33518.453
8889	62.39	12371.676	39706.121
2622	62.39	9171.197	35599.078
2918	62.39	9365.454	38980.926
8516	62.37	12217.828	33030.699
9705	62.37	12811.445	38710.484
4090	62.37	9883.923	33362.324
5641	62.35	10570.599	33059.449
13304	62.33	14534.338	35234.711
10187	62.33	13127.132	36087.738
10015	62.31	13124.946	33058.859
1694	62.31	8475.443	33748.879
8435	62.29	12054.938	34530.168
8871	62.29	12232.663	39922.137
4334	62.27	10116.635	36448.57
7471	62.23	11506.306	39382.379
12593	62.23	14415.701	33118.48
8370	62.21	11922.925	35628.289
10972	62.21	13466.769	34518.898
916	62.21	8101.895	33518.465
539	62.21	7803.589	39343.77
8749	62.19	12181.156	37104.152
10811	62.19	13167.596	33928.645
4658	62.19	10189.934	37434.492
9696	62.19	12881.055	38869.809
7884	62.19	11834.13	33821.254
10251	62.18	13134.953	37210.32
11221	62.18	13454.698	37858.648
8437	62.18	11972.805	34537.223
5006	62.16	10518.589	34912.809
11528	62.16	13743.388	37183.293
4898	62.14	10136.848	33170.016
8716	62.12	12250.28	36581.234
12580	62.08	14148.06	33038.379
5099	62.08	10385.869	36876.699
10404	62.06	12995.527	39231.895
9725	62.06	12828.836	38420.711
3115	62.04	9287.701	35672.023
7957	62.04	11710.909	35181.305
1352	62	8631.093	39680.098
6627	62	11353.401	38454.68
10885	62	13368.296	33262.57
3957	62	9727.77	35848.078
5636	61.98	10654.82	33272.801
1185	61.98	8306.069	37220.504
7845	61.96	11793.601	33172.398
165	61.96	7793.118	34991.168
8288	61.95	11989.203	37114.73
8765	61.95	12078.8	37364.453
9134	61.95	12328.776	34589.262
8682	61.91	12162.127	35965.414
2497	61.91	8978.099	33090.617
2519	61.91	9202.653	33297.957
987	61.89	8338.3	33835.57
4007	61.87	9902.223	35048.07
1940	61.87	8690.721	36870.176
2458	61.85	9043.31	33962.32
4790	61.85	10166.448	35334.484
9757	61.85	12739.755	37863.988
5804	61.83	10781.933	36055.504
4709	61.81	10324.664	36413.191
12523	61.81	14011.573	34055.77
3983	61.79	9738.995	35540.777
3072	61.79	9485.253	36509.711
11460	61.79	13589.901	38513.172
462	61.77	7864.563	38373.836
5596	61.75	10581.432	33703.527
1608	61.75	8477.708	35354.305
10737	61.72	13165.361	34963.859
11927	61.72	13866.252	35353.727
11030	61.72	13563.114	34842.102
494	61.7	7814.508	38784.117
9440	61.7	12669.527	36321.5
9923	61.68	12768.561	34665.52
4580	61.68	10278.906	38892.629
9250	61.66	12642.784	33513.715
6475	61.66	11406.866	35922.004
4311	61.66	9957.105	36123.297
3191	61.64	9431.675	34804.449
1272	61.64	8320.362	39112.145
13315	61.64	14592.318	35034.746
1777	61.64	8783.535	33718.633
6299	61.64	11225.114	33099.93
5579	61.64	10596.519	34094.809
9264	61.6	12690.814	33743.773
832	61.6	8024.497	35118.207
11760	61.6	13594.734	33508.531
9826	61.58	12726.156	36850.777
2428	61.58	8877.188	34371.098
6205	61.56	11198.025	35060.41
356	61.56	7677.503	37277.535
10129	61.56	13026.33	35008.668
3316	61.54	9506.23	33154.148
12868	61.54	14238.406	37755.555
2000	61.54	8809.988	37753.727
10269	61.54	13001.629	37499.676
10827	61.52	13167.137	33514.73
12647	61.5	14271.076	34071.41
10432	61.5	12960.653	39698.34
11032	61.49	13401.93	34849.277
4811	61.49	10205.985	34823.566
11594	61.49	13596.756	35924.965
3854	61.49	9779.757	37823.879
7881	61.49	11716.355	33742.695
5981	61.47	10791.646	39905.59
927	61.45	8068.701	33452.852
8707	61.45	12265.745	36439.844
3021	61.45	9389.415	37450.66
1482	61.45	8588.594	37607.996
13274	61.43	14593.724	35435.844
10071	61.43	13123.607	33832.391
704	61.41	8025.593	37402.055
2971	61.41	9302.025	38388.449
7760	61.41	11502.03	34132.035
644	61.41	8093.386	38545.52
5707	61.39	10974.743	33940.586
5044	61.33	10375.602	35523.852
10585	61.31	13317.813	37687.141
835	61.31	8184.449	35135.293
6412	61.29	11386.255	34958.371
694	61.29	8097.744	37521.004
5007	61.29	10432.251	34943.906
6342	61.29	11374.123	33783.105
11270	61.27	13537.401	38663.332
3488	61.27	9582.137	36089.43
8702	61.27	12095.03	36336.328
5897	61.27	10919.087	37510.391
8568	61.27	12114.377	33918.234
10655	61.26	13196.194	36331.117
8006	61.24	11809.676	36141.746
2372	61.24	8990.67	35144.594
12228	61.22	14048.581	39203.258
1473	61.22	8456.229	37751.516
5095	61.22	10497.718	36816.48
674	61.2	8019.166	37866.891
9624	61.16	12633.838	39932.699
12326	61.16	14174.674	37469.949
7802	61.14	11426.735	33616.676
3653	61.14	9551.295	39065.906
2720	61.14	9174.693	37450.707
4144	61.12	10080.005	33480.508
2192	61.12	9049.187	38938.234
547	61.12	7681.867	39404.691
6142	61.12	11128.769	36452.91
9411	61.1	12517.051	35863.898
3353	61.1	9508.873	33828.727
8314	61.08	11875.352	36636.617
4152	61.06	9969.445	33659.797
6568	61.06	11385.79	37447.641
12122	61.06	13946.435	39119.223
12086	61.06	13919.853	38531.566
10912	61.05	13525.594	33776.535
4961	61.05	10511.054	33875.391
3505	61.05	9505.017	36480.898
9361	61.01	12586.73	35003.324
9262	60.99	12509.128	33707.738
2941	60.99	9316.127	38654.438
38	60.99	7731.711	33500.453
3064	60.97	9356.485	36437.039
2289	60.97	9010.94	36985.43
4972	60.95	10493.132	34166.148
1855	60.93	8692.698	35399.816
8920	60.93	12372.134	38600.063
5053	60.93	10468.112	35808.074
1539	60.91	8525.458	36688.969
315	60.91	7989.038	36852.785
12980	60.91	14307.805	39742.844
12107	60.89	13812.182	38921.414
6409	60.89	11258.957	34865.742
825	60.89	8044.244	35302.473
3130	60.89	9465.89	35509.016
7670	60.87	11577.623	35842.219
12003	60.87	13836.559	36849.578
1911	60.87	8821.17	36495.055
12774	60.83	14239.631	36042.395
6167	60.83	11042.319	35785.734
12733	60.83	14259.074	35444.742
2111	60.83	8724.012	39545.043
618	60.82	8074.275	39327.094
10030	60.82	12998.853	33257.648
1389	60.8	8623.999	38966.402
10046	60.8	13114.397	33460.398
3227	60.8	9330.08	34177.965
4269	60.8	10122.579	35496.93
11715	60.78	13602.994	34132.188
6614	60.78	11363.818	38150.527
1197	60.76	8346.771	37413.926
13295	60.76	14528.211	35121.527
1310	60.74	8289.016	39650.02
10306	60.74	12977.124	38039.406
5078	60.74	10351.826	36413.398
2673	60.72	9233.681	36617.227
9851	60.72	12842.522	36077.746
319	60.72	7898.758	36881.887
5442	60.72	10626.833	36489.605
3244	60.7	9338.032	33818.414
1369	60.7	8462.165	39331.609
1932	60.68	8804.979	36774.039
6251	60.68	11186.205	33841.281
10621	60.68	13223.628	36940.113
12431	60.68	14054.661	35721.547
11568	60.66	13671.261	36392.59
10897	60.66	13521.048	33462.734
398	60.66	7665.489	37758.285
9124	60.64	12377.065	34470.316
3197	60.64	9447.804	34905.156
2434	60.64	8925.267	34131.945
11480	60.64	13623.479	38217.281
1325	60.64	8278.164	39829.902
12990	60.62	14315.957	39830.98
8292	60.62	11925.502	36909.707
12197	60.62	14089.132	39700.285
1593	60.62	8603.85	35711.355
3460	60.62	9527.334	35647.016
10204	60.62	13126.281	36352.984
1140	60.62	8395.874	36470.645
1409	60.6	8430.856	38706.922
4989	60.6	10486.162	34575.945
9541	60.59	12557.676	37849.219
13155	60.59	14591.296	37380.109
1831	60.57	8684.092	34904.742
8450	60.57	11971.239	34440.832
11458	60.55	13733.38	38480.547
8468	60.55	12051.094	33827.273
12840	60.55	14245.063	37288.207
2846	60.53	9126.591	39663.996
1084	60.53	8249.852	35498.406
10966	60.53	13526.418	34465.301
32	60.53	7914.97	33388.156
3503	60.51	9594.41	36464.348
2648	60.51	9148.566	36053.055
8165	60.51	11822.692	39952.523
3059	60.49	9477.038	36653.734
2336	60.49	8947.234	35581.238
11986	60.49	13986.237	36456.871
8752	60.49	12118.259	37211.086
12486	60.47	14179.757	34697.836
5275	60.47	10763.896	39502.773
386	60.47	7969.332	37671.66
11052	60.47	13480.345	35180.395
6651	60.45	11293.159	38973.715
3938	60.45	9892.392	36063.676
6026	60.45	11175.779	39196.676
5607	60.45	10687.756	33759.422
5654	60.45	10851.334	33087.945
12104	60.43	13869.533	38877.742
4491	60.37	9961.218	39119.844
4538	60.37	10220.529	39807.527
9203	60.36	12359.621	33233.313
559	60.36	7954.632	39532.457
13054	60.36	14568.537	39256.449
8734	60.34	12268.899	36926.09
8781	60.34	12103.311	37584.18
635	60.34	8055.413	38628.352
4889	60.34	10159.487	33631.07
566	60.32	7677.706	39660.555
12746	60.32	14256.48	35651.742
13173	60.3	14506.605	37218.055
6333	60.28	11260.326	33716.059
13224	60.28	14508.113	36242.883
5963	60.26	10919.788	39079.684
4291	60.26	9994.49	35761.285
9331	60.26	12530.132	34651.141
214	60.24	7933.545	35608.855
7523	60.24	11457.815	38243.262
6197	60.24	11195.446	34942.457
8728	60.22	12210.142	36789.004
10225	60.22	12948.276	36743.668
2649	60.22	9223.383	36086.445
11215	60.22	13459.078	37827.223
11952	60.2	13865.312	35690.238
2812	60.2	9216.629	39019.379
4592	60.2	10277.755	38772.641
245	60.16	7927.23	35936.938
12382	60.16	14083.301	36439.699
4065	60.14	9809.243	33829.82
10921	60.14	13413.037	33944.891
8876	60.13	12474.303	39795.551
12761	60.13	14253.545	35869.449
7617	60.13	11606.12	36814.996
13328	60.13	14600.821	34627.43
10423	60.11	13117.267	39546.836
2981	60.11	9463.915	38002.383
2685	60.11	9271.284	36681.762
12655	60.11	14348.172	34257.098
8666	60.09	12280.45	35613.578
435	60.09	7721.525	38123.074
12729	60.09	14389.829	35334.867
1703	60.09	8495.711	33618.164
10203	60.07	13073.246	36331.441
4517	60.07	10060.086	39727.074
5338	60.07	10667.161	38140.176
1782	60.07	8775.577	33771.84
9118	60.05	12383.359	34667.105
9932	60.05	12789.959	34558.563
6302	60.05	11413.502	33132.008
9100	60.03	12376.275	34957.699
11311	59.99	13566.685	39182.98
9682	59.99	12776.236	39220.633
2492	59.99	8894.424	33057.125
9913	59.99	12740.236	34843.797
8050	59.99	11710.491	36989.371
3279	59.99	9277.408	33410.137
5425	59.99	10591.73	36580.98
5575	59.97	10647.518	33974.422
2420	59.97	8994.204	34302.555
2854	59.95	9176.587	39760.727
13197	59.93	14634.42	36791.813
3233	59.93	9277.55	33981.672
1656	59.93	8623.28	34412.922
11416	59.91	13731.245	39225.871
771	59.91	8184.141	36373.445
5214	59.91	10403.271	39174.457
12050	59.9	13927.623	37743.273
11543	59.9	13645.648	37163.684
11615	59.9	13728.027	35576.57
8611	59.88	12132.776	34768.637
647	59.86	8140.25	38610.598
10516	59.84	13189.083	38992.914
648	59.84	8201.6	38317.578
4806	59.84	10172.485	35059.68
5874	59.82	10990.026	37156.809
3258	59.8	9428.677	33685.406
1641	59.8	8555.802	34768.359
7641	59.8	11531.418	36517.594
10262	59.8	13029.511	37377.781
6294	59.8	11023.559	33081.227
11960	59.8	13843.353	35915.5
813	59.8	8143.664	35448.824
8689	59.8	12233.675	36128.824
9606	59.8	12614.477	39406.605
10374	59.78	13007.307	38763.832
36	59.76	7886.662	33459.586
13430	59.76	14600.66	33291.375
134	59.74	7716.976	34555.977
5233	59.72	10391.083	39622.781
4116	59.72	10002.178	33005.164
5410	59.7	10769.862	36706.664
12814	59.7	14274.113	36810.047
10142	59.7	13022.595	35194.684
8492	59.69	12052.568	33416.219
9995	59.69	12844.109	33412.227
13142	59.67	14587.658	37731.637
11719	59.65	13577.753	34199.723
778	59.65	8197.914	36154.707
10161	59.65	12984.616	35505.863
128	59.65	7904.678	34433.988
10891	59.65	13446.192	33374.367
11577	59.63	13726.332	36524.699
2334	59.63	8851.198	35879.105
412	59.63	7905.283	37901.73
8187	59.63	11997.275	39656.172
3897	59.63	9902.826	37003.316
10762	59.63	13337.545	34659.836
13331	59.61	14485.289	34672.813
11525	59.61	13637.245	37447.332
5997	59.61	11040.857	39979.887
12483	59.61	14110.271	34691.238
3165	59.59	9435.947	34931.246
2184	59.59	8887.175	39108.301
8895	59.59	12351.529	39588.352
1171	59.57	8356.451	36967.398
11793	59.57	13992.37	33045.098
4033	59.55	9836.461	34521.02
2947	59.55	9451.888	38750.891
8994	59.55	12485.571	37324.035
2716	59.55	9172.4	37401.438
11167	59.55	13487.412	37214.805
2804	59.53	9225.295	38922.215
9247	59.53	12565.226	33461.828
3163	59.53	9329.465	35224.137
711	59.53	8051.732	37221.324
11600	59.51	13734.195	36009.473
5168	59.51	10492.865	38077.203
1450	59.51	8602.477	38057.555
8624	59.51	12161.487	34994.879
1568	59.47	8501.568	36191.246
8841	59.47	12067.913	39039.105
3920	59.46	9861.729	36405.277
11536	59.42	13604.924	37051.961
6022	59.42	11130.182	39132.316
7984	59.42	11825.349	35682.148
9428	59.4	12507.358	36100.406
5976	59.4	10792.6	39747.813
12697	59.4	14368.897	34981.293
4968	59.38	10516.925	34122.223
4990	59.38	10349.569	34610.359
4058	59.36	9844.076	34042.277
3194	59.36	9434.888	34857.172
7786	59.36	11509.516	33950.063
4884	59.34	10200.029	33611.762
1354	59.34	8507.724	39433.547
13159	59.34	14449.503	37411.086
3675	59.32	9589.267	39644.535
9671	59.32	12727.009	39147.41
837	59.3	8009.691	35152.164
9915	59.3	12923.531	34897.895
4688	59.3	10212.759	36992.48
9230	59.28	12657.188	33096.914
107	59.28	7750.165	34198.836
4489	59.28	9998.706	39097.672
4853	59.28	10209.184	34261.688
6291	59.26	11110.746	33028.945
7731	59.26	11602.897	34679.93
8464	59.26	11870.627	34097.414
5043	59.24	10411.964	35491.449
10863	59.24	13293.707	33112.844
2199	59.24	8907.817	38723.387
5033	59.23	10423.486	35328.125
2654	59.21	9243.042	36121.02
3618	59.19	9641.168	38433.719
4074	59.19	9776.197	33650.352
244	59.19	7896.973	35923.855
956	59.17	8362.234	33386.992
5806	59.17	10971.836	36064.82
692	59.17	8035.772	37512.406
3054	59.17	9367.231	36590.301
1620	59.17	8491.289	35250.805
10878	59.17	13522.78	33167.711
6009	59.17	11073.78	39507.324
1887	59.15	8819.492	35945.668
11203	59.15	13454.078	37716.156
11054	59.15	13390.189	35234.789
5223	59.13	10376.141	39436.457
5411	59.11	10586.012	36716.563
1962	59.11	8635.38	37110.836
10835	59.11	13290.623	33359.078
5632	59.09	10673.588	33222.402
12808	59.09	14309.63	36708.645
10819	59.07	13267.482	33752.438
2898	59.07	9397.95	39467.352
5324	59.07	10757.191	38295.41
8888	59.05	12317.084	39674.746
6487	59.05	11208.539	36152.648
812	59.03	8180.631	35444.742
10056	59.03	13110.758	33615.184
9643	59.03	12895.239	39962.699
3003	59.03	9441.65	37711.883
13391	59.01	14623.295	33703.199
2419	59.01	9049.214	34301.523
9887	59.01	12905.012	35552.91
4203	59.01	9978.964	34591.598
528	59	7872.666	39196.902
5987	59	10870.985	39955.402
12900	59	14373.285	38186.301
10684	59	13242.439	35835.934
2574	59	9109.5	34476.496
10291	58.98	13027.028	37851.93
8422	58.98	11998.12	34633.828
12214	58.98	14150.028	39580.137
9765	58.96	12920.298	37682.711
2221	58.96	8876.216	38441.348
1046	58.96	8399.368	34981.215
11963	58.96	13974.508	35957.023
2454	58.94	9056.609	33880.609
13345	58.94	14521.283	34542.555
2145	58.94	9036.633	39955.184
8255	58.92	11930.024	37673.5
511	58.92	7714.778	38955.98
5708	58.92	10846.057	33945.047
10185	58.92	13068.912	36035.57
12681	58.9	14354.15	34713.242
3835	58.9	9874.954	37855.375
11514	58.9	13745.505	37592.156
4973	58.9	10359.857	34176.469
1880	58.9	8736.996	35815.488
7842	58.88	11736.196	33134.605
10085	58.88	13009.847	34136.359
5709	58.84	10898.406	33960.637
9236	58.84	12605.805	33258.879
8105	58.84	11686.672	37943.652
9760	58.84	12775.973	37913.023
9776	58.82	12850.154	37551.406
1537	58.8	8631.382	36669.219
231	58.8	7987.502	35777.852
13126	58.8	14514.639	37846.715
4006	58.78	9745.203	35036.621
1179	58.77	8272.041	37066.66
[truncated: 7,635 more rows]
