# Supplementary material for: Insights on the Control of Yeast Single-Cell Growth Variability by Members of the Trehalose Phosphate Synthase (TPS) Complex
Source: Front Cell Dev Biol. 2021 Jan 28;9:607628. doi: 10.3389/fcell.2021.607628 (PMC7876269; doi:10.3389/fcell.2021.607628)
Supplement: Supplementary file 2 [file Data_Sheet_1.ZIP › final_code/input_datasets/BY4741_3_Ntd_TPS1_t4.csv]

Id	Area (µm²)	Centre X Position (µm)	Centre Y Position (µm)
8123	767.63	12234.329	33493.293
10125	743.71	13282.529	38534.402
9205	660.08	12526.396	38940.809
3714	601.09	9853.463	39621.555
5151	576.29	10510.745	37056.727
8820	568.06	12442.237	34426.828
11188	553.56	13802.842	34715.227
11701	550.96	14110.552	33872.742
4618	536.86	10172.091	38020.512
9431	536.21	12750.442	37321.668
9561	535.52	12807.528	34948.367
11586	533.17	13983.66	36665.766
769	529.97	8069.874	36880.688
10667	528.95	13543.265	37357.148
10529	507.91	13472.346	34601.109
6314	494.1	11093.64	34866.609
10592	477.26	13372.038	35826.645
11062	476.42	13587.14	33869.344
8810	473.49	12278.631	34572.234
12213	468.3	14439.509	35644.234
10626	461.64	13553.101	36473.094
5617	461.16	10698.742	34107.586
7232	460.2	11593.768	33130.734
576	457.98	7860.291	39431.105
467	455.39	7867.842	37724.547
11310	454.3	13887.42	36642.258
9580	449.32	12834.334	34805.605
8522	443.62	12482.141	39461.063
7298	438.81	11738.217	34154.055
11081	437.95	13589.67	33499.793
6301	436.93	11047.912	35259.707
7672	434.48	11852.29	39600.492
10139	432.57	13272.085	38447.164
10038	432.24	13105.053	39595.793
10770	432.05	13396.597	39822.746
12132	432.01	14624.467	37494.063
12096	430.02	14537.804	38240.809
7457	429.62	11738.552	36791.543
4792	428.74	10189.287	35901.445
11930	427.32	14340.154	36980.172
12209	425.42	14449.806	35593.789
6351	424	11196.521	34161.254
7465	422.15	11777.298	37131.629
8921	421.82	12564.111	33558.297
9058	420.14	12666.1	36101.297
9294	417.59	12888.454	39650.617
9731	416.96	12976.278	33827.504
9637	415.62	12908.395	34111.473
6808	412.05	11266.24	39201.477
5766	410.06	10831.601	34748.34
9621	408.38	12699.869	34234.434
2623	407.38	9113.95	35558.039
4208	405.62	10028.346	34266.051
8885	404.49	12337.641	33103.027
5928	398.84	10835.135	38033.82
11169	397.25	13983.45	34315.242
8601	393.19	12472.368	38108.336
2694	392.71	9215.953	36838.871
6340	391.18	11190.886	34384.828
5190	390.7	10353.746	37892.895
10859	390.34	13623.747	38081.07
11655	385.43	14144.621	35031.32
5603	382.62	10722.394	34194.41
5677	380.88	10782.884	33088.438
9764	379.4	13067.388	34532.949
12323	376.91	14512.525	33745.684
2455	376.59	8873.694	34560.477
11563	374.44	14080.276	36940.988
10508	373.91	13456.823	34219.598
10004	373.18	13040.848	38835.109
8778	372.26	12345.963	34985.777
9344	371.42	12733.496	38893.938
5040	369.16	10379.331	35445.352
2488	368.7	8882.857	33607.523
106	368.35	7663.085	35156.73
11650	367.6	14196.568	35184.223
1448	366.78	8287.056	37972.441
11959	363.16	14367.252	38012.273
2240	362.89	8859.695	38347.016
6250	362.7	11095.845	36185.742
2931	358.35	9288.591	38705.109
8824	352.36	12282.946	34184.523
2426	352.28	9052.31	35050.707
8110	352.17	12070.412	33229.602
9760	350.75	13063.018	34411.441
6346	350.48	11169.987	34428.039
2146	348.97	8630.119	39660.184
9716	348.51	13041.42	33578.109
10312	348.49	13332.328	35556.23
6317	347.69	11004.203	34871.527
11686	343.67	14003.527	34224.035
4831	343.49	10220.397	34799.48
8487	343.44	12268.002	39756.539
9592	343.09	12821.543	34650.734
8974	342.94	12593.422	34520.016
8844	342.5	12288.689	33855.793
6079	341.14	11072.929	38991.613
11911	340.87	14223.66	36598.195
2900	340.16	9297.727	39384.801
1736	339.66	8483.187	35217.121
1651	338.73	8530.923	36973.348
6185	338.67	11170.402	37196.934
5650	338.34	10609.929	33410.141
10585	338.27	13410.527	35782.02
12149	337.06	14614.356	37144.742
11579	336.92	14063.874	36587.867
9387	336.58	12730.085	37843.43
12261	336.08	14471.56	34890.004
5847	334.4	10925.839	36480.938
6218	334.22	11161.535	36581.008
8743	333.08	12344.775	35664.32
9761	332.27	12973.445	34434.816
8422	331.51	12137.008	38911.277
10211	331.26	13284.78	37151.07
9420	329.42	12789.202	37401.805
11684	328.96	14176.82	34151.813
5995	328.84	10956.374	39376.836
1999	327.92	8636.907	37040.633
7962	327.75	11932.152	35106.145
10439	326.81	13165.34	33131.773
11993	326.74	14216.406	38907.27
7309	326.39	11804.449	34290.422
3417	325.72	9490.389	35629.875
2974	325.68	9354.514	37873.313
11252	323.63	13774.115	35595.629
10316	323.42	13242.573	35364.375
10861	319.46	13662.545	37845.27
12196	318.69	14525.318	35935.324
9626	318.42	12862.159	34004.984
9030	316.09	12520.538	35637.867
12175	314.71	14633.324	36280.484
1454	313.45	8392.486	38172.414
9546	313.29	12850.052	35537.938
10926	313.12	13577.242	36749.563
8854	310.59	12378.739	33736.016
532	309.96	7685.515	38603.063
2888	309.25	9281.064	39577.898
2287	308.89	9008.304	37446.512
2342	308.22	8905.132	36636.836
12298	308.03	14616.996	34014.707
10793	307.26	13574.672	39452.801
11044	307.09	13691.234	34603.555
8807	306.26	12476.281	34503.277
12266	306.13	14623.085	34625.797
11379	306.07	13821.755	38483.16
7527	305.27	11787.34	37756.801
2615	304.56	9124.572	35380.078
7333	304.35	11837.856	34719.434
6602	304.33	11345.63	35640.363
2765	304.08	9060.501	38238.547
5140	304.06	10502.932	37057.613
11528	304.06	14154.046	37928.875
12018	302.97	14410.892	39426.559
10433	302.66	13345.065	33018.402
11789	300.75	14355.885	33810.699
4687	299.18	10339.071	37385.625
8306	298.37	12244.818	36906.105
2518	298.26	9193.213	33286.98
9861	298.11	13058.862	36532.059
10169	297.86	13273.744	37984.281
4074	297.86	9730.867	34144.172
3445	297.49	9605.748	35989.012
8660	297.34	12334.548	37183.652
10164	297.32	13314.758	37836.234
2673	296.61	9064.909	36571.367
7110	296.54	11496.862	34958.324
7843	296.5	12012.682	37647.422
11918	296.27	14361.214	36697.27
9492	296	12722.888	36308.922
2404	295.83	9018.602	35304.125
2680	295.6	9171.122	36743.813
7929	295.02	11852.453	35643.348
6197	294.93	11051.69	37143.109
11920	293.13	14349.099	36721.941
7543	291.5	11754.449	38159.805
8324	289.74	12144.91	37267.172
7720	289.26	11865.965	39267.395
7181	289.05	11443.617	33837.23
11167	287.76	13953.831	34239.941
3347	286.9	9606.854	34345.672
1449	286.84	8301.638	38084.207
3568	285.98	9509.534	37937.09
3707	285.47	9729.197	39932.684
5274	285.03	10531.333	39255.395
11542	284.81	14032.718	37352.289
1861	284.03	8733.056	33909.5
11605	283.26	14108.633	36101.934
9345	283.24	12842.824	38926.199
7652	282.75	11752.169	39934.871
7350	282.44	11812.024	35051.699
2956	281.98	9275.65	38405.832
7907	281.46	11897.317	36219.633
7994	281.44	11872.404	35085.477
5776	280.2	10902.27	34963.32
5178	279.89	10540.523	37675.844
3004	279.72	9366.74	37245.047
3945	279.22	9828.218	36593.383
869	278.78	8041.957	36717.938
6090	278.78	11069.141	38645.723
2779	278.49	9124.768	38576.848
10233	278.3	13214.36	36651.801
9597	277.82	12745.804	34746.391
9853	277.33	13034.737	36398.945
10869	277.04	13668.593	37689.063
5283	276.56	10474.405	39455.246
6054	275.62	11064.983	39681.461
2835	275.24	9111.023	39391.063
11051	274.88	13693.909	34253.742
11839	274.8	14251.432	35008.453
3473	274.53	9666.825	36532.16
7463	274.26	11702.201	37014.094
11148	274.22	13827.905	33899.41
11797	274.15	14296.387	34058.309
8360	273.21	12139.839	37738.957
11370	273.11	13925.372	38381.324
5739	272.9	10836.036	34143.328
10891	272.58	13657.407	37438.012
1537	272.16	8622.894	39351.652
10829	271.7	13614.668	38788.762
4245	271.29	10040.438	35210.563
9313	271.06	12856.339	39433.32
6375	271.01	10994.616	33704.535
11861	270.8	14309.69	35512.602
8197	270.57	12196.801	34815.223
3300	270.36	9673.357	33448.297
11077	269.95	13659.056	33791.551
1495	269.74	8385.592	39503.363
10548	269.63	13437.681	35043.313
674	269.49	8176.911	38542.867
8826	269.46	12435.144	34217.598
5845	269.42	10772.626	36455.395
6654	269.03	11247.196	36526.168
5079	269.03	10504.835	36061.289
1486	268.84	8221.96	39220.301
9608	268.42	12870.027	34389.523
11759	267.87	14057.671	33130.68
7129	267.67	11479.009	34628.355
11765	267.18	14232.048	33125.027
9428	267.14	12890.952	37269.977
12012	266.83	14319.444	39356.48
8401	266.37	12165.873	38576.164
7820	266.31	12049.393	37905.813
2854	266.26	9172.86	39716.273
10319	266.08	13205.594	35399.773
6367	265.61	11131.606	33822.32
6245	265.01	11073.693	36102.391
12355	264.74	14447.361	33108.383
10450	264.73	13387.098	33140.074
11676	264.34	14056.434	34296.02
5215	264.3	10403.523	38293.602
8683	264.23	12386.335	36678.43
11781	264.17	14244.08	33621.273
4830	263.81	10297.618	34797.844
11894	263.44	14346.858	36340.867
9234	263.35	12591.211	39363.555
1578	262.98	8517.035	38503.789
63	262.87	7925.491	34258.613
5462	262.47	10558.474	37075.496
2805	262.35	9221.906	38905.441
5811	262.31	10948.31	35693.961
5556	262.31	10747.307	35147.148
509	262.2	7690.871	38327.355
11306	262.08	13832.967	36491.383
6854	262.02	11571.529	39780.129
6041	261.57	11128.037	39769.766
3559	261.39	9573.055	37778.59
11190	260.59	13903.157	34737.836
2613	260.45	9230.594	35360.906
9529	260.38	12866.981	35624.59
6086	259.67	11131.31	39115.098
8349	259.19	12085.281	37551.402
4928	258.69	10388.244	33404.77
9747	258.65	13088.385	34263.879
5384	258.48	10575.43	38614.188
9072	257.85	12633.787	36320.652
4325	257.58	9968.787	36719.719
11245	257.39	13971.87	35507.496
6543	257.18	11367.17	34743.895
7444	257.1	11647.953	36499.609
11215	256.91	13849.808	35187.832
12090	256.51	14614.58	38359.105
6369	256.41	11088.131	33829.699
6960	255.95	11428.48	37706.043
1751	255.57	8578.619	34762.02
11490	255.55	14199.194	38877.672
10832	255.44	13598.97	38514.438
4466	255.28	9925.433	39627.098
10752	255.23	13358.927	39329.379
7746	255.19	12057.87	38316.691
11979	254.94	14274.878	38455.246
10945	254.79	13748.496	36293.504
10487	254.69	13344.573	33898.855
5985	254.54	10833.129	39236.711
11066	254.46	13651.538	33886.402
12295	254.42	14537.451	34284.93
4059	253.79	9800.918	34654.055
12283	253.48	14547.839	34559.117
10394	253.46	13284.704	33732.598
11905	253.25	14367.783	36578.801
11262	253.02	13988.388	35704.688
11695	253	13999.138	34015.867
6307	252.85	11006.741	34800.598
8350	252.58	12184.926	37553.66
7643	252.56	11767.665	39814.59
12225	252.28	14416.861	35521.125
12131	252.28	14439.581	37481.223
8697	251.93	12467.367	36307.359
2820	251.49	9194.152	39102.496
11826	251.43	14377.77	34679.945
12155	250.67	14593.516	36988.871
10782	250.57	13645.621	39878.055
10975	250.25	13759.004	35854.602
7544	250.06	11816.998	38225.734
1460	249.84	8332.928	38317.402
3405	249.84	9650.274	35418.828
98	249.83	7935.809	35009.055
5546	249.77	10561.769	35357.699
4443	249.27	9994.303	39334.664
1852	248.6	8817.073	33758.289
9627	248.54	12726.131	34010.965
8364	248.54	12246.085	37763.801
9596	248.45	12849.562	34678.363
11592	248.06	14180.393	36515.938
12232	247.89	14475.636	35101.488
10278	247.85	13132.413	35929.902
5643	246.38	10692.417	33597.668
17	246.21	7734.783	33490.414
11549	246.19	14106.171	37476.676
3315	246.15	9604.323	33634.742
12016	246.07	14325.849	39379.523
9039	245.92	12588.254	35846.316
9278	245.15	12602.49	39884.699
2037	245.06	8651.527	37683.473
3282	244.77	9590.601	33238.156
5412	244.5	10693.262	38034.973
11329	244.44	13957.842	37195.473
2622	244.33	9265.82	35554.805
8600	244.16	12369.152	38082.699
3223	243.95	9277.904	33883.242
2295	243.77	8970.214	37501.117
9033	243.7	12490.24	35692.414
11069	243.43	13632.177	33652.457
1594	243.41	8447.032	38213.57
7940	243.33	11889.474	35435.621
6254	243.14	11001.123	36222.484
2993	243.1	9338.763	37375.801
10503	242.74	13417.551	34149.988
7049	242.64	11580.138	35910.48
5201	242.45	10486.295	37981.109
9547	242.38	12874.326	35545.871
11843	242.36	14413.867	35117.988
5501	242.32	10633.661	36255.434
10919	242.01	13628.936	36910.66
6982	241.53	11530.658	37657.008
6572	241.38	11221.529	35170.156
9021	241.15	12658.442	35438.477
5993	241.05	10893.337	39368.637
9553	240.98	12770.156	35372.66
11411	240.94	13805.637	39488.711
11635	240.82	14014.053	35456.789
5759	240.81	10792.974	34561.547
6636	240.65	11379.147	36111.359
8149	240.59	12265.494	33885.598
9327	240.42	12885.792	38976.074
10375	240.33	13212.154	34156.012
8845	240.31	12364.993	33863.516
9451	240.27	12879.654	36778.211
10637	240.14	13378.938	36779.742
8029	239.94	12036.552	34199.984
8012	239.73	11985.081	34500.555
11935	239.71	14338.935	37084.773
10570	239.6	13453.687	35402.254
5914	239.08	10879.553	37881.148
2229	238.62	9005.594	38532.832
9076	238.6	12572.48	36459.047
11243	238.51	13827.47	35500.73
6766	238.35	11388.195	38579.984
8083	238.2	11990.608	33384.09
11474	238.03	14167.482	39119.563
10224	237.88	13287.572	36789.5
11445	237.82	14033.256	39929.191
9079	237.63	12694.966	36567.426
10822	237.51	13639.584	38637.129
4369	237.36	9954.874	37837.566
11668	237.36	14158.334	34619.594
3576	237.15	9521.799	38159.438
1518	237.07	8554	39949.266
9427	237.03	12826.548	37249.816
8665	236.76	12361.893	36929.406
2040	236.65	8761.755	37745.465
1048	236.52	8124.295	36647.414
11627	236.36	14008.588	35590.203
1591	236.13	8509.897	38173.523
1472	235.98	8299.345	38744.848
5503	235.85	10615.714	36365.137
1875	235.39	8729.778	34266.258
7001	235.35	11435.796	37301.512
3262	235.29	9347.663	33073.434
2089	235.25	8690.109	38680.27
10608	235.23	13501.948	36091.313
10640	234.89	13394.893	36812.523
6169	234.87	11113.216	37595.063
11173	234.87	13943.297	34418.43
6405	234.75	11009.765	33421.613
7849	234.75	11935.226	37454.336
7472	234.73	11764.614	37169.473
8166	234.54	12089.786	34085.809
1587	234.49	8546.705	38440.285
10948	234.26	13580.855	36358.387
10922	234.1	13630.57	36986.457
7673	233.91	12001.921	39640.191
8911	233.87	12492.986	33341.816
5424	233.85	10610.793	37972.938
7658	233.72	11863.931	39790.234
10816	233.47	13627.203	39052.426
7211	233.22	11423.134	33337.141
10354	233.22	13270.372	34631.852
10655	233.22	13374.402	37143.484
6305	233.18	11076.612	35065.891
9972	233.15	13033.706	38149.602
9113	233.07	12516.771	37178.348
8546	232.92	12282.837	39138.676
8472	232.88	12165.687	39533.348
11210	232.67	13843.412	35132.516
4900	232.19	10315.756	33448.676
1621	232.07	8527.293	37545.855
10701	231.92	13394.231	38105.363
1389	231.9	8285.173	36792.285
7276	231.61	11684.688	33620.473
9985	231.61	13005.785	38423.391
6564	231.5	11219.857	35071.527
1399	231.42	8212.231	36943.027
1164	231.19	8197.422	34408.777
7253	231.15	11712.124	33204.387
2001	231.08	8666.925	37096.574
4966	230.92	10430.609	34219.023
11532	230.85	14035.228	37781.148
11466	230.46	14066.833	39303.305
9068	230.29	12584.366	36254.313
6845	230.14	11350.11	39834.164
9590	230	12842.219	34618.016
8092	229.83	12021.906	33234.227
7396	229.66	11815.739	35619.031
10717	229.66	13458.433	38461.566
8852	229.64	12330.759	33683.219
10390	229.6	13279.895	33660.996
4916	229.6	10339.395	33016.418
10768	229.54	13348.996	39750.414
171	229.43	7924.825	36371.379
6313	229.39	10986.329	34845.152
9440	229.33	12748.809	37143.457
10881	229.05	13662.754	37590.402
8185	228.99	12156.684	34512.168
8979	228.89	12693.215	34542.258
663	228.7	8042.242	38813.777
11690	228.68	14078.975	33978.566
1463	228.57	8413.053	38431.547
10723	228.43	13421.716	38631.395
11344	228.32	13924.748	37651.41
7865	228.3	11903.979	37154.348
9603	228.2	12890.135	34307.875
11510	227.99	14070.219	38390.977
10165	227.97	13268.415	37839.988
11134	227.96	13958.062	33611.805
4226	227.88	10038.535	34652.875
7850	227.76	11891.16	37454.238
6476	227.59	11262.907	33950.879
2826	227.51	9128.353	39201.305
1740	227.46	8537.468	34788.391
10491	227.42	13384.763	33991.523
7101	227.27	11492.035	35153.426
8484	227.27	12097.523	39719.738
1556	227.09	8622.378	39279.098
10459	227.09	13515.977	33169.191
7477	227.04	11634.022	37261.656
9400	226.88	12899.328	37824.527
4253	226.79	10014.459	35372.559
9706	226.79	13049.974	33317.664
3113	226.73	9433.826	36193.492
2515	226.69	9111.929	33135.133
11735	226.67	14171.655	33337.117
8015	226.44	11910.087	34545.695
10105	226.35	13171.38	39007.422
11437	226.14	14198.031	39783.832
10682	225.85	13349.136	37667.172
6425	225.77	11149.402	33325.668
11767	225.71	14298.257	33226.48
10567	225.68	13349.104	35380.328
10461	225.27	13552.519	33232.461
12134	225.25	14534.552	37209.035
11545	225.03	14093.937	37423.445
3379	224.97	9662.444	34912.563
7061	224.95	11615.283	35837.234
4834	224.58	10301.756	34828.59
11854	224.53	14244.38	35286.227
6438	224.49	11250.686	33095.613
9207	224.49	12648.141	39034.945
447	224.35	7664.441	37523.941
9471	224.07	12755.019	36410.277
4306	223.99	9932.707	36110.289
10541	223.9	13456.554	34930.02
5135	223.88	10518.309	36985.246
6980	223.74	11579.508	37648.445
9712	223.59	12935.295	33528.27
1221	223.53	8133.105	33036.055
2723	223.51	9094.731	37418.359
4450	223.34	10106.324	39399.316
8927	223.21	12571.59	33562.809
11150	223.11	13863.892	33975.453
10921	222.92	13706.63	36960.383
12164	222.9	14615.877	36579.086
11128	222.82	13794.625	33508.574
11047	222.5	13576.858	34419.172
1476	222.4	8335.148	38867.375
5009	222.21	10379.659	34954.055
8832	222.15	12281.687	33984.039
4560	222.11	10224.374	38681.16
11834	222.09	14405.279	34864.707
11732	222.06	14186.747	33576.688
8969	222.02	12493.977	34454.973
11483	221.96	14202.174	39039.895
6634	221.96	11391.232	36081.43
10936	221.81	13694.485	36623.492
4417	221.69	9990.98	39026.828
1393	221.54	8278.63	36842.801
6315	221.52	11054.111	34856.297
9873	221.48	12968.867	36693.102
6912	221.46	11590.219	38709.348
7194	221.27	11432.622	33713.063
3236	221.23	9369.952	33779.715
1610	221.21	8577.532	37681.078
192	221.16	7861.48	36668.797
11812	221.04	14370.501	34397.938
11928	220.95	14297.879	36948.016
7491	220.7	11741.131	37310.746
5920	220.66	10828.959	37921.938
6064	220.6	11189.638	39335.629
3771	220.6	9733.138	39063.367
9069	220.47	12509.403	36285.676
8806	220.47	12319.054	34756.816
3636	220.37	9626.476	38914.797
3120	220.33	9376.719	35921.539
9973	220.26	12921.808	38182.922
12128	220.14	14549.136	37425.395
11652	219.93	14092.819	34966.879
8767	219.87	12403.554	35114.762
4951	219.76	10491.51	33869.438
12198	219.66	14446.384	35957.258
453	219.64	7936.967	37593.422
4017	219.64	9852.544	35428.227
1980	219.62	8704.272	36530.102
2217	219.55	8871.003	39210.395
11241	219.26	13906.5	35457.191
10359	219.2	13189.113	34737.285
10088	219.07	13183.133	39311.145
9435	219.05	12757.53	37049.879
9061	218.94	12543.555	36120.695
8251	218.9	12067.433	35723.836
54	218.9	7973.865	34215.504
11274	218.9	13980.502	36006.477
10715	218.59	13404.6	38421.73
1084	218.23	8028.591	35884.734
8563	218.11	12379.113	38870.688
11448	218.09	14197.122	39643.313
3195	218.03	9455.734	34469.09
10787	217.98	13614.627	39953.637
8042	217.77	11998.227	33817.406
1452	217.67	8230.437	38115.566
1878	217.63	8646.535	34319.223
3519	217.56	9664.994	37274.188
3909	217.48	9838.123	37266.031
3843	217.23	9728.27	38005.223
2908	217.12	9379.446	39200.656
10308	217	13325.214	35522.375
6641	216.96	11245.149	36290.473
11953	216.73	14360.883	37881.012
11551	216.69	14150.164	37187.754
1344	216.66	8198.859	35633.734
12220	216.58	14485.208	35712.574
6416	216.41	11017.408	33256.305
173	216.22	7646.6	36391.977
10357	216.14	13152.238	34687.605
6707	216.1	11277.858	37705.598
7885	216.04	11974.513	36614.625
11512	216.04	14081.244	38465.398
1196	216	8085.164	33788.633
4099	215.83	9905.944	33827.703
7345	215.79	11736.328	34950.574
10543	215.7	13533.952	34971.906
2327	215.56	8982.18	36997.02
3243	215.53	9288.029	33582.41
1351	215.41	8218.135	35781.043
12140	215.26	14604.178	37316.09
4545	215.16	10203.42	39019.441
10982	215.16	13672.08	35702.711
8066	215.12	12055.159	33703.164
8157	215.09	12142.557	33920.762
8026	214.86	11916.121	34399.871
8990	214.78	12640.2	34968.242
11300	214.7	13910.094	36376.332
9231	214.63	12631.836	39310.109
6614	214.45	11331.033	35831.191
7234	214.45	11471.365	33146.68
5589	214.4	10762.253	34596.684
1300	214.38	8259.387	34899.754
2035	214.36	8787.553	37654.695
1881	214.2	8702.665	34493.52
7904	214.11	11846.626	36092.984
8679	213.82	12430.787	36626.531
1386	213.76	8366.727	36671.027
11016	213.73	13664.727	35093.602
12173	213.57	14586.333	36531.906
498	213.34	7761.797	38157.184
10871	213.23	13734.464	37724.309
8605	213.06	12380.051	37853.758
6449	212.88	11348.49	33309.707
5071	212.86	10500.065	35982.172
6258	212.75	11096.825	36018.141
179	212.65	7779.228	36487.258
9004	212.63	12630.336	35186.945
6897	212.63	11544.825	39197.023
8528	212.63	12442.929	39561.629
8098	212.33	11961.529	33066.25
9646	212.31	12883.029	33943.188
11775	212.29	14313.059	33448.492
12174	212.25	14578.489	36256.68
507	212.23	7802.75	38299.879
8297	212.12	12252.605	36766.605
11856	211.93	14241.184	35354.852
9640	211.81	12805.312	33831.77
6665	211.77	11348.846	36832.199
9366	211.73	12832.57	38348.199
4566	211.7	10249.242	38762.129
4833	211.56	10143.965	34823.77
2940	211.47	9307.935	38558.941
11270	211.35	13974.664	35887.293
10	211.12	7782.816	33284.223
10466	211.01	13372.809	33256.078
12176	210.97	14551.268	36282.852
9466	210.74	12815.611	36398.219
4344	210.72	9919.156	37333.707
5381	210.6	10605.448	38551.496
12284	210.39	14442.506	34568.668
9335	210.37	12732.268	39107.137
4927	210.26	10524.204	33397.258
1995	210.24	8668.771	36968.516
10913	210.18	13586.041	37096.262
7451	210.14	11693.108	36660.875
6581	210.09	11406.542	35386.414
6782	210.09	11314.988	38766.512
6057	210.07	11036.895	39498.098
10106	209.95	13258.594	39014.879
11018	209.9	13701.803	34811.867
9952	209.46	12971.338	37697.145
547	209.38	7797.392	38809.777
1860	209.34	8660.107	33910.676
2471	209.32	8935.357	33809.613
1658	209.3	8452.951	36724.422
10610	209.28	13415.875	36094.91
4608	209.28	10265.562	38225.48
3936	209.24	9753.704	36810.457
8002	209.24	11919.098	34932.441
9690	209.03	12720.12	33150.797
10633	209.01	13449.153	36726.023
12346	208.96	14432.676	33457.684
10604	208.78	13405.912	36004.52
1966	208.54	8817.737	36204.434
10846	208.54	13676.659	38172.758
3258	208.36	9484.121	33033.18
8085	208.34	11979.849	33412.113
1873	208.33	8737.46	34160.746
6429	208.19	11111.276	33044.961
3353	207.83	9640.759	34432.691
8783	207.69	12395.181	35091.574
11436	207.67	14089.798	39762.828
7231	207.67	11550.7	33101.602
7161	207.62	11441.355	34193.305
8359	207.62	12114.42	37705.535
8503	207.35	12435.843	39810.422
10313	207.21	13240.558	35276.016
9897	207.21	13122.017	37352.914
4633	207.21	10339.492	37861.133
12087	207.12	14518.903	38630.387
7562	207.06	11627.776	38306.734
7100	207.02	11595.308	35123.457
11494	206.83	14139.936	38666.172
8926	206.77	12555.989	33554.133
12228	206.75	14532.065	35339.617
8069	206.58	12060.242	33790.973
5182	206.56	10352.993	37778.668
10734	206.49	13375.887	38917.977
6183	206.47	11077.638	37487.387
2775	206.41	9090.305	38525.102
6022	206.16	10935.921	39708.223
8945	206.08	12570.093	33805.457
5357	205.99	10636.592	39269.316
7427	205.99	11643.911	36325.832
585	205.76	7719.935	39491.488
8952	205.64	12692.331	33970.945
10366	205.59	13235.418	34521.664
2861	205.22	9226.102	39938.793
10995	205.2	13705.675	35289.094
10947	205.18	13669.937	36327.766
7062	205.13	11431.934	35839.645
7019	205.05	11533.924	36799.023
5421	204.92	10660.118	37929.164
11974	204.76	14238.578	38342.688
6200	204.65	10990.116	37171.547
3104	204.44	9291.975	36438.145
5018	204.38	10494.781	35136.535
11942	204.21	14390.575	37436.926
10906	204.19	13677.075	37298.637
10539	204.13	13384.207	34886
8895	204.02	12584.34	33010.594
11107	203.94	13626.985	33080.371
11794	203.94	14254.369	33947.828
1200	203.81	8176.233	33571.848
9053	203.56	12593.675	36010.52
10020	203.54	13034.01	39168.48
6675	203.5	11248.908	37098.172
11538	203.21	13989.235	37571.137
4229	203.21	10012.407	34777.063
2655	203.08	9119.671	36238.488
1968	203.06	8694.016	36257.465
12312	203.06	14513.999	33928.055
8271	203.04	12062.348	36166.465
8036	203	11937.868	33999.938
2807	202.98	9118.906	39006.926
6097	202.91	10988.363	38719.922
12201	202.81	14455.161	36017.758
11092	202.81	13775.018	33358.676
8676	202.79	12280.054	36575.512
12344	202.64	14559.603	33437.355
12307	202.6	14439.638	34131.594
7921	202.52	11944.188	35791.711
7667	202.45	11915.776	39985.113
1938	202.43	8751.696	35717.395
10718	202.41	13561.537	38460.945
4433	202.29	9965.051	39221.219
1522	202.14	8432.642	39997.98
11211	202.1	13917.349	35157.09
6138	201.97	10989.416	38191.77
6364	201.85	11167.705	34085.992
5228	201.81	10355.669	38491.887
9206	201.7	12691.282	38968.707
9311	201.57	12868.819	39412.137
9987	201.49	13091.843	38493.047
9445	201.47	12784.143	36906.629
8591	201.43	12275.094	38014.078
4516	201.32	10242.226	39498.891
3788	201.3	9783.297	38830.316
8519	201.16	12367.535	39658.957
10708	201.14	13525.366	38202.691
5587	201.12	10570.272	34535.168
186	201.11	7755.624	36602.285
9542	201.11	12824.399	35487.492
12338	200.82	14421.831	33337.637
9302	200.82	12898.918	39555.348
8710	200.72	12467.903	36167.387
10412	200.68	13327.985	33328.289
2320	200.57	9028.001	36906.668
9657	200.45	12816.975	33493.852
8091	200.44	11890.476	33222.246
7078	200.42	11505.141	35533.84
8931	200.34	12544.399	33658.375
12122	200.32	14512.129	37587.934
6380	200.32	11024.032	33751.148
8543	200.26	12461.796	39422.266
10395	200.24	13270.236	33750.762
3952	200.21	9735.502	36676.586
10756	200.21	13470.978	39417.68
9994	200.17	13044.646	38603.484
1329	200.09	8204	35411.059
11009	200.05	13570.785	35184.172
8381	200.05	12213.353	38263.992
4132	199.88	9889.436	33464.449
11242	199.8	13935.288	35493.168
7664	199.71	11993.616	39932.344
8010	199.65	11995.795	34469.867
11785	199.63	14266.201	33726.367
7867	199.59	11876.443	37170.398
9746	199.48	12960.672	34253.484
6619	199.34	11240.8	35898.426
2532	199.23	9093.516	33641.746
10123	198.98	13204.502	38510.305
10326	198.83	13263.192	35134.488
8082	198.73	11889.782	33351.957
8018	198.71	12045.54	34562.605
12244	198.65	14434.424	35233.699
2838	198.63	9092.654	39462.402
6420	198.62	11040.282	33289.523
8328	198.56	12107.467	37332.316
2899	198.56	9429.901	39376.352
6487	198.21	11284.88	34112.578
11867	198.18	14371.977	35769.344
6444	198.02	11379.929	33252.598
8320	197.96	12194.524	37209.227
416	197.96	7851.601	37079.41
6804	197.75	11343.402	39188.566
3640	197.75	9607.163	38952.699
5908	197.73	10820.359	37740.301
3861	197.54	9843.41	37894.992
11937	197.31	14380.87	37125.82
9276	197.26	12682.293	39848.688
1462	197.12	8328.655	38408.395
8241	196.99	12179.681	35600.07
5544	196.6	10642.98	35572.43
11158	196.53	13943.057	34152.703
12047	196.22	14527.151	39474.633
2479	196.09	8869.983	33708.23
6638	196.07	11339.278	36199.438
1358	195.93	8231.224	36022.449
4810	195.76	10262.379	35561.355
6284	195.65	11121.475	35303.789
1470	195.65	8223.671	38630.73
10690	195.63	13350.008	37870.43
10256	195.63	13149.442	36324.043
8655	195.63	12364.938	37111.336
11696	195.61	14082.507	34018.273
3719	195.53	9810.574	39671.289
12178	195.34	14589.331	36347.926
11256	195.25	13974.194	35639.613
4549	195.07	10270.886	39036.781
10379	194.98	13144.396	34258.711
9650	194.96	12910.408	33672.59
1492	194.92	8261.99	39305.43
1879	194.88	8691.413	34380.035
6277	194.77	11031.629	35425.344
433	194.77	7781.29	37322.238
2017	194.75	8825.188	37381.762
8670	194.5	12423.948	36771.461
11209	194.46	13781.373	35094.809
11136	194.31	13824.872	33686.535
9281	194.13	12531.083	39996.031
344	194.06	7718.981	36899.41
4935	193.94	10462.618	33608.438
8726	193.83	12425.509	35777.324
7632	193.83	11817.375	39679.672
8896	193.81	12582.19	33053.703
11050	193.79	13664.436	34225.84
691	193.73	8027.037	38306.406
7320	193.71	11666.791	34467.492
9448	193.71	12727.816	36723.461
6354	193.64	10987.455	34254.902
9301	193.5	12834.153	39550.305
3917	193.48	9884.282	37128.461
3127	193.43	9407.657	35745.699
3178	193.37	9345.965	34888.438
8161	193.22	12163.583	33987.684
6415	193.22	11196.686	33221.617
8902	192.99	12680.987	33174.016
1987	192.87	8822.615	36797.91
11405	192.83	13852.638	39357.52
5114	192.74	10512.864	36604.203
8553	192.7	12341.438	39217.297
11342	192.68	13800.262	37632.984
2310	192.58	8968.965	37071.398
10602	192.2	13438.178	35961.645
4073	192.16	9901.114	34341.445
11381	192.12	13813.169	38525.965
5924	192.1	10826.362	37966.145
3958	192.09	9914.959	36451
6096	191.93	11191.303	38693.977
1931	191.91	8668.642	35538.176
8100	191.89	11953.47	33111.762
6316	191.86	11172.026	34867.684
6762	191.84	11246.246	38547.063
3305	191.78	9658.325	33496.633
10854	191.74	13678.526	38287.398
2702	191.74	9062.754	36912.168
1188	191.72	8196.597	33880.699
12137	191.7	14507.247	37268.773
7424	191.68	11725.368	36287.289
5528	191.59	10691.705	35822.469
3564	191.55	9555.523	37892.141
1582	191.45	8425.235	38313.727
7629	191.45	11709.693	39598.496
8733	191.38	12450.807	35888.359
5958	191.3	10823.021	38433.914
2955	191.17	9418.638	38396.484
9159	191.07	12677.458	37966.684
2965	191.07	9323.034	38234.625
1359	191.03	8209.688	36050.738
11755	190.99	14201.545	33034.32
2690	190.9	9082.632	36794.633
10493	190.88	13395.36	34015.613
2332	190.84	8880.47	36750.078
5970	190.8	10946.925	38886.184
9795	190.8	12966.785	35253.859
6841	190.74	11412.268	39650.031
5204	190.73	10439.773	38005.129
12325	190.65	14607.834	33504.734
9488	190.63	12722.432	36491.637
4046	190.5	9832.871	35090.898
11745	190.48	14048.876	33178.293
10823	190.44	13753.767	38650.859
1205	190.42	8048.755	33384.691
2335	190.42	8938.804	36820.668
7476	190.38	11811.973	37256.848
11612	190.27	14083.298	36200.242
4194	190.27	10027.729	33897.52
38	190.21	7840.63	33861.758
5672	190.21	10903.511	33052.699
1706	190.06	8473.614	35797.234
12039	190.02	14554.928	39985.441
11752	190	14007.545	33327.156
7050	189.88	11511.237	35914.063
8602	189.79	12351.817	38139.379
1261	189.77	8298.438	33969.02
11844	189.75	14401.481	35175.285
1216	189.63	8124.645	33321.906
3587	189.61	9606.428	38415.699
7296	189.61	11677.66	34110.129
7617	189.56	11798.035	39287.828
3898	189.54	9900.882	37469.957
4357	189.5	9994.583	37575.035
10338	189.4	13286.915	35018.648
3394	189.38	9633.191	35213.125
2430	189.25	9030.104	34785.273
6568	189.25	11404.452	35116.734
2736	189.21	9225.237	37631.602
5137	189.19	10456.896	37007.895
10614	189.17	13483.009	36123.91
12230	188.75	14527.694	35412.742
3338	188.66	9580.072	34077.348
653	188.6	8098.648	39174.188
2074	188.6	8741.372	38400.371
8258	188.48	12249.551	35860.063
2776	188.47	9226.126	38548.836
9882	188.47	13111.025	37012.07
11756	188.43	14132.191	33043.363
4998	188.24	10476.097	34776.828
1290	188.2	8290.808	34634.707
8675	188.04	12401.79	36563.82
5273	187.91	10344.605	39231.316
5051	187.85	10433.11	35649.859
5141	187.83	10520.991	37053.273
3599	187.76	9612.342	38658.891
10642	187.6	13506.727	36825.172
7369	187.58	11714.151	35359.813
5909	187.47	10897.26	37745.445
2970	187.47	9286.248	38023.832
9390	187.35	12808.008	37875.551
590	187.28	7739.23	39533.219
618	187.22	7933.914	39933.602
3710	187.2	9759.09	39954.867
12025	187.2	14372.935	39625.559
9097	187.18	12656.392	36981.414
1745	187.16	8435.884	34690.176
11127	187.05	13939.532	33424.047
472	187.03	7680.108	37766.891
1638	187.01	8446.806	37313.652
3351	186.97	9690.618	34407.781
12265	186.76	14454.311	34620.379
11019	186.72	13746.012	34814.977
7202	186.7	11474.49	33494.172
8435	186.63	12183.628	39125.98
3241	186.61	9284.523	33529.691
8442	186.55	12222.658	39181.719
11857	186.45	14407.654	35365.98
1318	186.38	8335.434	35214.305
414	186.38	7948.763	37057
7471	186.36	11747.111	37150.184
1723	186.17	8556.229	35268.199
11776	186.17	14266.878	33452.098
35	186.15	7735.247	33805.762
7687	186.15	12017.166	39451.387
7983	186.01	11979.323	34997.18
2480	185.94	9026.237	33783.148
3343	185.75	9648.02	34188.895
7724	185.69	12056.071	39068.797
10012	185.55	13073.714	38894.23
12358	185.55	14507.891	33140.469
9524	185.52	12805.898	35831.996
718	185.52	8118.997	37703.109
6191	185.46	11151.703	37249.109
1939	185.46	8682.574	35745.535
2489	185.44	8969.756	33628.293
4303	185.29	9979.039	36059.309
6486	185.27	11211.343	34105.465
7992	185.1	12011.266	35058.262
7814	185.1	11856.772	38128.059
12035	185.02	14558.042	39948.719
9605	184.98	12720.714	34342.773
6929	184.96	11425.926	38158.926
8804	184.9	12326.108	34710.105
3174	184.81	9464.405	35069.738
2544	184.81	9260.678	33930.484
2910	184.77	9338.097	39230.441
1451	184.67	8286.283	38111.758
6682	184.67	11406.076	37203.852
1788	184.64	8496.98	33581.059
3409	184.54	9664.01	35494.566
1842	184.46	8646.261	33556.246
1767	184.39	8549.364	34266.23
9323	184.37	12810.842	39253.215
3724	184.31	9734.285	39465.371
10475	184.31	13419.44	33478.477
7227	184.25	11551.209	33281.047
6061	184.23	11166.397	39291.926
1132	184.21	8139.537	34982.203
6510	184.21	11325.804	34460.543
9892	184.08	13062.527	37256.527
1229	183.97	8395.442	33086.805
1304	183.91	8393.323	34957.148
8589	183.91	12307.531	38285.023
12042	183.89	14614.31	39663.945
9843	183.81	13031.954	36286.691
7718	183.58	11938.525	39248.668
5599	183.54	10648.391	34166.359
5833	183.47	10916.25	36167.453
4508	183.47	10334.934	39691.402
8352	183.43	12096.708	37593.586
3601	183.41	9524.777	38702.094
11540	183.37	14042.09	37636.219
1227	183.33	8127.971	33140.648
7039	183.31	11517.579	36085.738
680	183.31	8108.62	38368.863
8791	183.22	12342.409	34644.328
8272	183.14	12224.413	36187.648
7490	183.12	11710.693	37281.934
6829	183.12	11312.756	39397.504
10911	183.03	13633.685	37090.746
1673	182.97	8563.732	36420.336
6832	182.97	11276.48	39439.93
3076	182.85	9475.374	37006.242
10695	182.76	13518.771	38010
6320	182.74	11154.312	34649.176
1748	182.57	8513.271	34717.621
8906	182.53	12605.807	33255.504
6514	182.53	11218.926	34517.727
10615	182.39	13406.972	36129.91
7416	182.34	11700.101	36055.617
10367	182.3	13178.94	34541.574
7264	182.28	11685.233	33441.883
9896	182.16	12937.454	37273.98
6899	182.13	11547.732	39234.98
6153	182.09	11055.409	37880.117
5629	181.86	10585.116	33737.891
1343	181.82	8385.087	35629.102
11697	181.82	14119.611	34059.922
6594	181.8	11233.807	35545.566
10481	181.78	13355.102	33689.563
12181	181.67	14423.578	36085.203
10500	181.61	13511.139	34100.891
12350	181.34	14508.151	33236.91
4746	181.3	10164.632	36467.699
6414	181.26	11128.179	33197.633
6440	181.21	11369.948	33161.496
1093	181.19	8156.837	35739.367
594	181.19	7725.077	39604.328
11751	181.11	14037.934	33274.484
2408	181.07	8967.383	35367.52
1398	180.96	8353.429	36937.98
2062	180.92	8758.962	38197.707
9339	180.88	12845.131	38801.613
4848	180.81	10160.357	34770.93
8582	180.79	12287.309	38195.414
5760	180.75	10778.065	34629.457
8856	180.59	12363.302	33781.672
11323	180.59	13781.239	37086.168
8677	180.58	12341.451	36575.477
1841	180.58	8679.31	33505.227
4538	180.33	10141.459	39274.27
1133	180.29	8158.921	34995.477
8813	180.25	12383.271	34301.16
3344	180.23	9667.385	34238.66
11046	180.21	13732.859	34292.367
5707	180.21	10977.362	33486.41
4780	179.96	10185.076	35943.578
9829	179.94	13035.521	35963.957
5896	179.94	10895.616	37551.508
6192	179.85	11073.963	37057.039
8099	179.81	12048.29	33101.258
9855	179.81	13123.815	36417.77
11607	179.64	14008.238	36117.133
4957	179.58	10463.288	34015.367
2981	179.58	9454.487	37744.027
5844	179.58	10961.312	36433.785
8853	179.48	12471.545	33701.691
9945	179.35	13116.031	37646.32
11321	179.27	13946.122	36993.844
7819	179.12	12029.892	37868.18
11597	179.06	14055.293	36289.133
4235	179.04	9937.203	35009.676
7146	179.04	11424.404	34556.219
11665	179.02	14147.832	34843.641
423	179.02	7805.995	37181.035
6827	179.01	11266.03	39376.672
74	178.99	7726.657	34438.906
7069	178.93	11594.921	35647.422
11284	178.66	13943.412	36152.988
7130	178.64	11570.85	34650.078
10029	178.62	12977.108	39341.859
9355	178.6	12806.151	38491.969
5765	178.58	10946.224	34730.086
6176	178.37	11058.687	37394.109
12287	178.3	14607.678	34382.363
7330	178.22	11763.569	34693.754
3099	178.2	9414.592	36699.59
11067	178.16	13603.924	33898.563
3896	178.14	9895.126	37450.738
1443	178.12	8331.904	37774.652
3713	178.1	9862.083	39986.402
6750	177.99	11363.243	38353.34
1435	177.99	8407.936	37555.242
9858	177.84	12920.605	36451.402
4937	177.78	10496.925	33664.305
7250	177.76	11720.6	33155.516
11885	177.36	14334.552	36224.863
5176	177.32	10498.97	37623.98
8956	177.28	12536.231	34104.117
1140	177.22	8140.143	34795.004
3313	177.15	9523.39	33578.758
4611	177.13	10285.625	37993.379
11813	176.94	14407.709	34397.129
10910	176.88	13673.042	37090.156
11260	176.84	13890.692	35652.797
4386	176.78	10013.092	38330.531
6450	176.76	11416.658	33382.949
11525	176.67	14079.301	37879.922
11365	176.63	13811.257	38145.824
10246	176.59	13201.224	36514.871
6140	176.59	11160.394	38229.723
9819	176.57	13061.056	35869.047
3281	176.48	9526.215	33210.277
8181	176.29	12214.961	34424.805
34	176.25	7887.362	33798.516
4120	176.23	9790.794	33798.363
1563	176.17	8438.105	38857.043
8970	176.09	12583.122	34483.211
3245	176.02	9375.247	33359.629
10917	175.96	13702.143	37149.41
1827	175.9	8646.761	33321.34
5038	175.86	10354.456	35416.871
5662	175.85	10678.013	33058.547
11453	175.63	14036.144	39740.238
670	175.63	8034.596	38752.219
8803	175.56	12475.313	34706.172
11289	175.44	13938.651	36273.988
12274	175.23	14421.214	34746.598
5281	175.21	10428.366	39435.219
12063	175.17	14623.348	39046.566
5625	175.14	10762.901	33934.859
147	175.14	7974.036	35764.008
10109	175.08	13316.451	38810.773
12136	175.06	14482.342	37261.977
7147	175.02	11618.224	34556.445
12189	174.98	14466.931	35899.711
5822	174.95	10829.461	35910.734
11547	174.95	14133.953	37453.031
11197	174.83	13870.683	34929.867
1082	174.75	7991.061	35836.906
7215	174.73	11461.268	33398.219
11569	174.7	14129.066	36723.898
12324	174.64	14558.717	33491.105
8815	174.62	12355.224	34363.703
3143	174.52	9423.939	35715.094
11013	174.5	13706.294	35017.078
2131	174.5	8673.225	39440.902
4544	174.22	10290.562	38981.164
12127	174.22	14421.846	37401.543
9391	174.2	12907.788	37878.793
3690	174.2	9537.981	39806.148
1821	174.16	8726.044	33218.973
10419	174.08	13241.922	33400.762
11465	173.93	14201.278	39292.125
2948	173.91	9480.484	38333.77
9533	173.83	12891.454	35732.48
12076	173.78	14617.29	38770.164
7251	173.76	11689.748	33162.953
8980	173.74	12531.892	34577.746
5194	173.74	10416.169	37919.152
5657	173.66	10688.846	33249.246
10257	173.64	13321.93	36327.969
1271	173.59	8274.749	34161.078
9551	173.57	12759.1	35336.059
4387	173.55	10117.98	38339.184
8580	173.53	12396.512	38436.945
1298	173.47	8308.027	34839.004
11783	173.43	14370.484	33652.691
3509	173.41	9677.733	37240.109
9024	173.41	12562.504	35557.305
6062	173.39	11066.908	39296.574
5852	173.34	10803.345	36717.891
4564	173.22	10230.049	38748.754
6082	173.22	11149.036	39074.434
578	172.93	7767.879	39455.309
2460	172.93	9006.898	34331.91
1961	172.9	8717.094	36115.855
10100	172.74	13220.068	39246.633
11108	172.74	13831.165	33009.082
557	172.7	7827.383	39112.406
5043	172.67	10497.514	35483.723
1468	172.67	8210.683	38467.273
1129	172.61	8098.42	34966.016
4822	172.61	10222.873	35251.617
668	172.59	8155.445	38920.184
8864	172.53	12475.016	33448.988
736	172.4	7985.449	37316.555
10844	172.38	13774.342	38334.102
9871	172.34	13083.283	36637.055
3779	172.21	9708.748	39080.414
12075	172.21	14496.954	38755.203
6386	172.19	11114.39	33497.898
9665	172.13	12779.282	33332.789
8276	172.05	12130.975	36233.098
10438	172.01	13198.934	33119.844
1173	172	8184.34	34235.48
7055	171.84	11449.415	35742.113
1701	171.65	8473.293	35931.461
6059	171.56	11196.127	39552.188
10448	171.56	13399.746	33102.105
5848	171.56	10972.398	36503.941
5712	171.44	10869.327	33641.215
11103	171.38	13590.8	33266.688
8279	171.38	12206.596	36327.16
2211	171.21	9000.292	39420.234
8932	171.17	12620.638	33695.895
11316	171.11	13932.059	36933.563
1279	171.08	8389.75	34348.621
6240	171.02	11073.929	36331.941
5944	171.02	10893.151	38282.539
10549	170.9	13450.722	35073.395
2009	170.79	8674.091	37254.531
12015	170.67	14264.186	39365.813
2144	170.64	8686.107	39656.152
6181	170.6	11018.388	37478.512
9379	170.58	12762.863	38302.762
6913	170.44	11510.572	38730.738
193	170.33	7948.332	36691.891
11187	170.25	13839.359	34682.977
11825	170.18	14279.753	34649.496
6780	170.12	11334.974	38745.309
7970	170.02	12021.754	35177.02
10096	169.95	13226.975	39138.883
10853	169.93	13652.858	38270.316
6622	169.93	11234.497	35950.879
4289	169.89	10064.111	35981.086
11194	169.81	13922.098	34854.066
9782	169.74	12925.27	35032.395
9599	169.62	12908.508	34554.027
9144	169.51	12536.471	37600.227
3889	169.49	9805.63	37604.73
10689	169.45	13454.639	37856.961
9116	169.24	12504.019	37191.805
10289	169.24	13168.749	35602.531
9785	169.14	12996.737	35094.066
7464	169.12	11801.335	37062.488
7470	169.12	11705.323	37143.285
9187	169.1	12637.943	38686.754
9078	169.07	12508.695	36555.973
9376	169.05	12842.337	38205.801
1575	169.03	8540.787	38486.734
8367	168.89	12181.608	37858.496
6422	168.87	11134.792	33298.137
11945	168.85	14239.099	37585.988
8610	168.82	12329.479	37947.684
5780	168.72	10861.584	35160.551
11766	168.64	14376.61	33174.98
7822	168.57	11960.148	37956.051
10456	168.28	13488.962	33155.934
12044	168.26	14559.172	39695.465
8673	168.26	12474.41	36836.184
4080	168.22	9763.802	34227.555
1135	168.17	8079.595	35012.395
9898	167.97	12934.805	37371.09
9129	167.95	12657.475	37386.852
2063	167.94	8635.117	38218.016
8115	167.76	12089.768	33391.645
10492	167.59	13537.235	34011.004
1661	167.53	8538.993	36563.051
2198	167.51	8923.638	39288.688
1305	167.44	8379.983	34954.98
11249	167.44	13855.34	35564.434
425	167.4	7923.43	37198.727
12203	167.38	14560.478	35754.426
2938	167.36	9376.973	38521.258
4809	167.21	10139.567	35554.336
1945	167.09	8646.447	35835.008
9382	167.07	12714.185	38008.137
3468	167.07	9523.43	36412.613
2474	167.05	8961.575	33922.633
4201	166.96	10051.786	34002.539
2099	166.9	8680.727	38790.832
8598	166.84	12412.122	38065.395
11129	166.82	13827.18	33537.695
4102	166.75	9733.838	33876.555
5566	166.73	10721.828	34778.328
4110	166.56	9742.33	33942.852
7413	166.52	11721.765	36017.48
10471	166.48	13428.944	33422.203
11816	166.48	14249.403	34467.203
5508	166.37	10749.68	36199.383
8512	166.35	12361.789	39991.66
11239	166.33	13904.655	35387.566
7174	166.23	11505.116	34021.004
3901	166.21	9915.109	37496.215
1527	166.19	8591.205	39697.113
11185	166.1	13832.138	34657.055
2793	166.08	9113.467	38722.266
7115	166.08	11429.036	35049.516
10597	166.06	13358.368	35925.969
5876	166.04	10785.161	37146.156
10923	165.96	13764.735	36998.391
4921	165.91	10409.14	33116.574
3974	165.89	9772.587	36183.996
4993	165.87	10459.361	34622.117
8294	165.83	12157.48	36649.766
5893	165.77	10833.954	37515.844
1602	165.77	8611.924	37857.707
3474	165.71	9564.467	36614.09
1644	165.68	8557.348	37066.703
10034	165.68	12925.19	39548.988
681	165.66	8183.368	38438.012
1916	165.64	8682.989	35247.695
5609	165.54	10653.501	34279.074
2472	165.5	9019.728	33860.672
5123	165.47	10412.055	36692.254
11662	165.24	14056.366	34808.945
5310	165.18	10725.309	39792.934
1600	165.14	8605.798	38093.73
5221	165.08	10502.923	38445.816
10050	164.87	13337.899	39799.633
94	164.78	7779.548	34934.664
1116	164.76	8099.508	35381.066
8744	164.72	12347.545	35681.031
4050	164.7	9875.411	34860.633
8033	164.68	11965.529	34241.902
8379	164.68	12082.057	38222.613
10648	164.6	13492.923	36930.277
6974	164.55	11578.912	37533.848
2693	164.51	9258.045	36827.699
12067	164.41	14512.085	38826.492
2587	164.39	9064.385	34826.531
11878	164.35	14332.311	35975.027
2972	164.24	9281.948	38111.785
6211	164.2	11081.45	36822.574
11760	164.14	14183.712	33126.027
3809	164.01	9764.724	38764.477
11312	164.01	13976.891	36729.805
10418	163.91	13320.378	33393.637
10238	163.86	13167.282	36397.258
10511	163.86	13392.228	34319.551
1776	163.8	8513.657	33926.422
7691	163.78	12006.934	39579.055
4233	163.76	10106.011	34906.281
2141	163.72	8758.304	39579.938
9275	163.67	12530.007	39847.238
11360	163.53	13824.307	38109.527
1289	163.4	8354.779	34627.305
3689	163.4	9676.231	39780.676
10751	163.36	13423.068	39309.754
8684	163.34	12400.181	36405.348
8698	163.3	12330.452	36330.313
675	163.26	8008.666	38549.73
11720	163.24	14038.676	33503.145
3203	163.21	9387.515	34402.254
10515	163.17	13411.358	34375.617
2602	163.01	9155.504	35145.684
5744	162.84	10931.887	34346.875
11333	162.75	13785.109	37362.031
11870	162.67	14405.855	35848.68
11345	162.63	13789.1	37667.336
9077	162.59	12630.506	36487.52
9215	162.55	12689.228	39120.289
4119	162.5	9782.882	33749.465
2519	162.25	9240.722	33320.285
10432	162.21	13252.757	33300.828
49	162.17	7644.582	34074.102
1981	162.17	8665.476	36587.488
12192	162.04	14463.709	35926.422
9767	161.98	13049.135	34561.902
11564	161.92	14029.86	36942.336
8342	161.83	12214.109	37454.93
10743	161.69	13382.565	39138.359
1557	161.56	8588.673	39015.129
10428	161.44	13253.948	33222.355
10121	161.42	13241.58	38485.031
7267	161.42	11801.503	33490.152
8303	161.41	12182.682	36866.355
4319	161.39	10057.704	36464.242
3935	161.37	9877.672	36788.293
7197	161.35	11571.846	33784.832
622	161.33	8146.426	39819.563
8788	161.33	12485.381	34903.129
1287	161.29	8264.452	34622.555
2336	161.21	8965.772	36844.715
9737	161.16	13002.626	34001.094
7015	161.04	11513.261	36970.402
10496	161	13452.317	34058.594
9698	160.89	13025.274	33172.238
8780	160.87	12434.442	35027.781
9237	160.85	12578.45	39426.777
7585	160.79	11819.423	38445.785
12117	160.77	14566.552	37530.895
7118	160.73	11593.764	35084.613
11810	160.6	14288.326	34380.473
8855	160.58	12477.377	33758.852
9370	160.49	12706.023	38386.145
7881	160.33	11908.734	36856.449
10042	160.28	13012.012	39765.484
454	160.24	7738.99	37590.605
2280	160.2	8944.484	37649.227
9075	160.18	12521.283	36429.672
7832	160.14	12006.36	37814.145
3895	160.05	9760.993	37445.965
11633	160.01	14019.189	35669.492
6639	159.99	11213.82	36245.293
5003	159.95	10418.051	34852.906
1548	159.85	8529.653	39207.055
7220	159.85	11544.824	33200.457
6910	159.85	11576.931	38921.441
1445	159.78	8380.817	37849.984
7442	159.76	11733.177	36492.391
6458	159.72	11272.589	33573.617
1678	159.72	8568.907	36535.5
1291	159.68	8240.406	34632.512
4739	159.59	10342.881	36625.473
1917	159.47	8794.786	35253.391
5374	159.47	10744.043	38831.008
3086	159.43	9321.848	36797.773
8073	159.43	12060.333	33569.465
7269	159.39	11695.878	33513.07
1991	159.39	8776.389	36842.117
2529	159.36	9088.738	33607.602
656	159.3	8191.673	38987.676
2288	159.18	8948.719	37462.934
3949	159.18	9704.234	36630.813
8667	159.18	12459.717	37022.215
10963	159.13	13618.132	35997.516
11590	159.01	14090.424	36402.715
9705	158.99	13077.031	33255.008
4761	158.95	10243.956	36365.219
9762	158.9	12933.642	34478.125
4918	158.88	10453.155	33047.316
5333	158.86	10569.113	39315.078
2372	158.86	8878.839	35940.633
6951	158.82	11600.847	37963.664
1896	158.8	8629.904	34696.586
12353	158.76	14482.461	33062.156
7205	158.72	11590.57	33552.148
7023	158.69	11484.437	36543.527
7619	158.67	11691.621	39358.793
12062	158.67	14435.241	39268.469
552	158.4	7727.915	39028.223
7473	158.28	11658.392	37175.133
2441	158.25	8869.177	34614.914
6371	158.25	11139.499	33886.172
8242	158.25	12067.692	35635.934
9820	158.21	12921.337	35867.758
12154	158.21	14618.686	36960.336
10460	158.21	13527.669	33227
2551	158.15	9062.182	34089.145
8186	158.05	12230.318	34526.453
700	158.05	8099.806	38124.191
2933	158.03	9313.996	38728.047
2077	157.96	8694.466	38450.059
11762	157.84	14334.13	33063.875
1080	157.82	8055.517	35799.355
6999	157.8	11581.854	37274.867
4154	157.77	9999.304	33095.863
10749	157.77	13384.399	39292.105
4244	157.77	9975.791	35157.281
2591	157.69	9093.724	34956.309
4228	157.67	10057.624	34725.199
2766	157.67	9069.046	38266.93
10247	157.65	13208.139	36225.012
3089	157.63	9462.402	36834.629
3484	157.44	9564.381	36892.758
5824	157.31	10979.462	35910.164
2313	157.31	8879.865	37118.719
2107	157.29	8651.056	38942.016
7854	157.27	12035.821	37274.281
12004	157.23	14320.838	39113.625
1123	157.21	8149.935	35143.023
12211	157.19	14475.226	35625.727
81	157.15	7699.98	34658.465
3432	157.1	9505.268	35835.699
5172	157.1	10554.576	37581.402
2180	157.1	8858.786	39599.543
6758	157.1	11350.055	38431.359
70	157.06	7822.666	34420.371
10112	157.06	13197.755	38904.457
2385	157	8957.628	35595.105
3273	156.96	9633.342	33085.098
11111	156.85	13843.96	33087.535
9449	156.83	12729.584	36745.93
1297	156.75	8270.043	34818.301
6723	156.6	11318.676	37894.313
1530	156.58	8509.08	39554.313
7376	156.45	11646.415	35436.648
11170	156.45	13832.842	34324.84
5128	156.35	10531.74	36877.305
8972	156.25	12639.548	34491.879
107	156.23	7769.948	35161.824
1444	156.1	8356.468	37820.199
6008	156.06	10883.463	39535.887
4113	156.06	9840.805	33969.102
7868	155.91	12006.312	36949.625
6779	155.87	11258.544	38732.992
9386	155.85	12767.355	37832.375
1066	155.79	8112.278	36100.133
6304	155.74	10994.184	35059.043
184	155.7	7933.666	36545.82
6608	155.7	11255.923	35691.32
655	155.68	8121.475	38983.723
2967	155.54	9459.843	38000.109
7949	155.53	11949.41	35281.805
3575	155.49	9491.175	38146.699
1528	155.43	8572.608	39437.344
5912	155.43	10829.36	37809.91
8067	155.32	12023.766	33747.227
9564	155.28	12850.255	34958.848
5972	155.28	10898.372	38975.926
1691	155.28	8534.693	36101.414
9520	155.2	12819.141	35763.992
10030	155.16	13021.148	39365.23
6466	155.12	11272.264	33677.621
610	155.05	7846.15	39833.164
11521	155.03	14059.511	38140.852
1549	154.97	8575.252	39220.527
4101	154.95	9871.759	33871.605
11372	154.93	13887.1	38400.07
11475	154.87	14049.179	39130.363
5713	154.82	10913.464	33684.395
3915	154.8	9827.341	37067.664
9118	154.8	12490.666	37221.297
6632	154.72	11229.887	36049.707
8371	154.68	12130.705	37951.645
3489	154.63	9689.543	36995.359
586	154.61	7951.466	39500.23
1887	154.57	8700.198	34607.535
9266	154.55	12567.25	39838.871
11981	154.53	14409.366	38501.508
7175	154.42	11545.672	34036.977
10691	154.34	13408.141	37889.934
2893	154.3	9375.572	39301.02
11771	154.28	14267.472	33279.316
8023	154.28	11890.172	34350.555
3982	154.26	9807.005	35980.527
1872	154.22	8633.891	34129.723
8893	154.2	12467.428	33163.703
3656	154.05	9537.413	39271.219
593	154.01	7941.052	39575.328
10986	154.01	13614.292	35731.094
10213	153.96	13186.782	37162.305
7719	153.94	11917.515	39256.355
11041	153.9	13732.803	34505.988
4994	153.86	10530.03	34659.645
12170	153.84	14596.675	36414.113
12153	153.82	14632.514	36922.313
2642	153.8	9215.388	35820.832
11739	153.76	14106.208	33466.945
2008	153.74	8791.063	37197.906
4745	153.73	10132.229	36450.41
3292	153.61	9493.832	33368.836
8779	153.59	12374.021	35007.703
11392	153.57	13982.404	39116.309
9856	153.53	13125.38	36432.336
7852	153.53	11983.203	37202.008
11433	153.5	13866.754	39892.184
5296	153.46	10485.084	39729.277
10078	153.46	13294.085	39496.449
7024	153.38	11599.703	36546.012
10172	153.32	13313.498	37698.289
5947	153.29	10850.041	38362.566
4789	153.21	10209.125	35870.551
5126	153.15	10401.131	36824.867
1060	153.06	8152.611	36281.512
4410	153.02	10043.212	38862.871
7180	152.98	11580.207	34123.145
11514	152.96	14128.018	38163.738
6389	152.94	11141.478	33524.543
8208	152.9	12195.641	35016.801
2836	152.88	9177.315	39416.168
9059	152.83	12610.272	36110.668
440	152.83	7911.336	37406.691
2912	152.79	9389.874	39270.68
4804	152.75	10180.93	35510.789
6431	152.6	11023.993	33083.543
8866	152.6	12482.809	33489.789
11139	152.54	13892.232	33711.34
11973	152.52	14347.077	38324.48
6768	152.46	11280.355	38580.758
8221	152.44	12144.533	35195.086
1716	152.44	8581.967	35439.688
1312	152.4	8247.45	34976.465
11571	152.37	14093.592	36857
11818	152.35	14297.774	34537.895
3679	152.33	9492.108	39529.555
4952	152.14	10525.842	33894.563
9373	152.14	12871.952	38154.906
6246	152.1	11057.428	36126.074
10443	152.04	13560.073	33048.539
11784	151.94	14360.214	33710.84
2353	151.91	8871.429	36486.27
11693	151.83	14111.751	33992.105
10964	151.79	13581.167	35999.594
6560	151.66	11342.49	34996.645
10557	151.66	13525.845	35207.305
6812	151.64	11218.155	39255.848
2500	151.64	9006.44	33297.348
5377	151.64	10654.979	38782.465
1709	151.62	8480.682	35860.789
1182	151.58	8011.942	34080.621
11788	151.58	14213.683	33772.555
8495	151.45	12183.51	39915.512
5028	151.41	10451.977	35266.586
4853	151.39	10249.765	34554.797
6271	151.37	11053.053	35669.449
1853	151.33	8649.869	33766.973
7278	151.31	11733.108	33680.734
4152	151.27	10110.605	33010.566
12313	151.24	14518.359	33955.93
8441	151.16	12066.136	39177.203
2407	151.01	8896.62	35347.844
5383	150.97	10664.733	38596.605
7097	150.85	11524.867	35102.18
8818	150.85	12334.968	34389.027
11168	150.83	13940.627	34279.137
4248	150.47	10055.165	35272.098
2971	150.47	9409.034	38061.043
2727	150.43	9079.832	37506.195
10181	150.39	13331.265	37747.203
2177	150.37	8867.747	39862.574
2732	150.37	9144.684	37561.59
6383	150.36	11108.966	33784.316
8959	150.34	12520.054	34212.574
1357	150.2	8262.25	36002.629
4211	150.18	9963.15	34313.883
10954	150.09	13674.621	36124.379
7308	150.05	11656.896	34277.445
11454	149.9	14108.893	39447.965
3114	149.84	9443.203	36212.648
7136	149.82	11563.33	34731.277
2994	149.78	9446.219	37394.41
197	149.76	7673.48	36764.133
7346	149.72	11655.543	34994.805
2797	149.68	9200.495	38820.762
5241	149.67	10558.544	38803.02
10350	149.65	13205.466	34898.57
1825	149.57	8698.822	33287.348
101	149.55	7836.186	35048.336
6234	149.45	11046.391	36538.348
10369	149.44	13348.36	34586.871
7788	149.4	12017.504	38408.77
3717	149.28	9748.435	39633.449
8146	149.24	12141.712	33822.629
7157	149.21	11525.763	34135.867
5358	149.19	10720.32	38956.016
8074	149.19	11869.081	33573.254
8196	149.15	12112.021	34806.652
1569	149.11	8536.79	38671.535
9736	149.09	13033.962	33974.277
6904	149.09	11619.565	39031.41
7093	149.09	11583.318	35415.172
10075	149	13341.273	39464.223
5874	148.92	10847.492	37131.32
6801	148.88	11240.551	39097.09
4866	148.78	10211.002	34207.371
1270	148.69	8216.76	34156.07
7448	148.69	11743.708	36565.012
6113	148.65	11182.664	38539.07
11035	148.59	13681.89	34770.09
10553	148.59	13405.468	35126.152
2783	148.57	9081.075	38635.953
5255	148.57	10461.991	39040.133
2358	148.55	8943.647	36059.668
8144	148.54	12090.685	33803.695
6954	148.48	11587.415	37675.301
570	148.48	7872.514	39355.488
7805	148.46	12002.151	38041.313
1047	148.42	8109.656	36604.781
11068	148.34	13618.526	33928.828
8347	148.15	12075.163	37524.414
9574	148.08	12785.857	35083.719
9677	148.02	12797.655	33420.773
5987	147.94	10819.645	39263.297
11824	147.81	14359.529	34626.609
4769	147.71	10313.53	36208.832
3612	147.69	9634.478	38738.906
6809	147.69	11246.975	39218.352
10535	147.65	13487.938	34723.957
4430	147.64	9970.86	39161.496
8050	147.62	11961.199	33909.813
9936	147.56	12967.353	37606.102
4484	147.54	10097.688	39970.77
2870	147.5	9433.91	39841.102
8121	147.44	12122.044	33419.684
5856	147.44	10816.515	36781.586
8618	147.41	12394.372	37575.926
9353	147.33	12724.212	38476.531
11511	147.33	14181.819	38400.777
7006	147.31	11436.812	37072.438
11879	147.31	14273.665	36033.313
9161	147.27	12498.697	38040.152
8406	147.2	12220.323	38681.148
10900	147.02	13717.538	37215.754
5665	146.95	10714.168	33129.52
11358	146.93	13941.648	38098.195
6765	146.91	11360.151	38575.777
3152	146.89	9401.033	35408.059
96	146.89	7845.541	34986.117
8488	146.85	12167.162	39763.68
10281	146.83	13189.926	35989.855
7379	146.83	11839.543	35468.727
5782	146.77	10843.073	35201.953
10469	146.75	13365.341	33370.68
7441	146.7	11774.602	36484.328
11444	146.68	14060.433	39906.008
10441	146.66	13497.27	33013.773
2045	146.62	8709.037	37857.48
4492	146.51	10154.882	39926.367
11517	146.51	14144.497	38003.367
9218	146.45	12644.695	39155.879
10244	146.43	13183.799	36473.316
9005	146.31	12686.946	35198.656
4128	146.26	9798.411	33393.176
3363	146.24	9589.108	34640.5
10033	146.14	13005.625	39523.492
6209	146.14	11174.936	36812.309
6226	146.07	11156.987	36701.188
12003	146.03	14227.225	39082.012
1166	146.01	8025.751	34133.836
9292	146.01	12841.554	39973.707
1368	146.01	8348.265	36325.648
7154	145.99	11438.08	34352.773
2419	145.97	8941.17	34979.473
12147	145.91	14585.796	37070.813
6509	145.87	11239.973	34412.477
6015	145.76	10882.279	39643.523
5518	145.72	10670.55	35980.797
1684	145.7	8491.587	36329.602
3695	145.53	9537.471	39876.141
10521	145.51	13418.646	34504.984
10055	145.51	13320.221	39898.789
12066	145.39	14540.981	38802.902
10848	145.36	13668.623	38202.676
5789	145.36	10917.276	35395.871
8786	145.32	12330.971	34890.426
11595	145.3	14022.334	36267.598
11688	145.3	14050.495	34253.125
2663	145.24	9074.502	36357.758
2560	145.2	9075.253	34197.02
11114	145.15	13811.538	33115.809
1894	145.11	8633.017	34666.484
3597	145.09	9571.936	38626.902
7681	145.01	11905.629	39735.711
5740	144.99	10976.226	34215.605
8989	144.99	12692.45	34896.422
9654	144.97	12727.432	33730.523
6522	144.97	11364.563	34616.387
12051	144.8	14623.988	39577.957
6011	144.72	10883.979	39589.219
5306	144.71	10506.765	39924.504
4279	144.71	9938.886	35879.637
10159	144.65	13211.235	38080.188
4240	144.55	10075.857	35052.645
6656	144.55	11309.34	36542.348
10791	144.46	13629.375	39705.563
1098	144.42	8051.593	35501.715
9074	144.42	12640.066	36392.652
4903	144.3	10194.019	33473.289
9600	144.25	12877.529	34563.246
5669	144.19	10744.358	33164.055
1660	144.09	8520.388	36795.301
9055	144.04	12556.285	36051.668
10283	143.96	13188.216	36031.91
2593	143.77	9110.692	34975.648
6232	143.67	10999.828	36480.488
5832	143.63	10957.355	36165.504
9518	143.61	12775.381	35738.461
1920	143.52	8809.756	35313.926
8280	143.5	12091.648	36342.348
5491	143.46	10765.363	36640.355
10673	143.46	13470.715	37433.707
12332	143.46	14547.501	33570.27
604	143.42	7679.25	39730.316
8644	143.4	12306.837	37254.93
2964	143.35	9365.975	38210.863
5801	143.35	10975.668	35632.141
2520	143.27	9121.182	33327.098
11336	143.25	13881.478	37550.148
5660	143.21	10599.308	33034.379
5064	143.21	10377.926	35857.438
4241	143.21	9989.836	35080.727
7570	143.1	11822.51	38370.863
2762	143.1	9213.337	38204.656
7654	143.04	11732.517	39979.645
1413	143.04	8311.703	37252.031
10683	143.02	13350.62	37722.57
11725	142.89	14102.953	33519.66
8919	142.85	12654.084	33512.703
5112	142.81	10522.077	36540.848
7334	142.75	11793.947	34748.914
1942	142.69	8715.995	35792.973
8680	142.68	12469.297	36627.168
1520	142.62	8620.425	39958.625
5981	142.6	10882.517	39151.164
1179	142.54	8157.412	34032.43
3818	142.54	9739.356	38347.801
2315	142.5	8965.577	37156.871
11313	142.46	13933.481	36843.742
11497	142.45	14015.406	38755.203
12098	142.43	14473.779	38257.426
10328	142.41	13278.545	35182.398
8915	142.35	12620.004	33423.863
3481	142.35	9504.461	36845.789
2286	142.33	8864.497	37436.5
1834	142.31	8651.674	33438.539
2151	142.31	8771.938	39698.996
1438	142.24	8268.389	37698.004
11863	142.24	14342.415	35550.227
164	142.18	7904.711	36108.938
4356	142.18	9973.056	37534.613
5583	142.01	10635.072	34481.398
1965	141.95	8661.594	36182.012
10713	141.83	13397.479	38396.867
4148	141.81	9770.144	33100.543
2510	141.79	8908.27	33094.297
6576	141.79	11279.37	35289.406
2843	141.76	9179.651	39515.574
12336	141.68	14580.472	33627.844
4997	141.68	10502.306	34765.773
144	141.68	7699.143	35727.824
6748	141.68	11308.793	38327.988
2740	141.66	9117.623	37741.477
1158	141.6	8113.887	34481.859
7155	141.6	11614.59	34365.113
462	141.58	7764.792	37651.711
8366	141.53	12259.854	37792.164
10607	141.53	13401.28	36039.719
6774	141.45	11302.13	38695.238
11393	141.43	13852.061	39166.957
7609	141.41	11710.385	39133.105
10207	141.33	13248.188	37326.148
693	141.09	8032.389	38016.766
1657	141.07	8478.92	36712.641
10360	141.05	13227.404	34747.465
3550	141.05	9577.772	37635.574
2600	140.97	9252.415	35112.039
3999	140.89	9736.058	35806.605
6428	140.82	11200.533	33022.742
2819	140.66	9075.446	39092.605
6117	140.65	11141.196	38627.742
1696	140.59	8439.355	36145.566
6021	140.57	10814.811	39694.574
5237	140.55	10414.579	38626.465
4404	140.43	10036.543	38708.434
10985	140.42	13684.311	35723.902
11705	140.34	14141.595	33946.16
1955	140.21	8731.319	36026.148
1782	140.21	8458.62	33656.215
5642	140.17	10762.938	33580.027
5881	140.09	10977.718	37287.504
5982	140.07	10841.337	39202.129
11418	139.94	13831.517	39537.797
1592	139.92	8438.117	38172.969
1571	139.9	8417.674	38704.477
3314	139.76	9514.164	33623.887
4857	139.75	10141.071	34611.723
8727	139.73	12387.9	35778.504
11814	139.65	14268.76	34403.832
4826	139.61	10279.604	34998.762
4845	139.59	10313.348	34709.09
8834	139.52	12475.646	33991.555
5607	139.52	10605.754	34242.609
5697	139.44	10906.21	33391.992
1692	139.44	8419.142	36107.285
4862	139.42	10243.771	34434.063
11425	139.4	13895.184	39801.148
3234	139.36	9321.856	33758.207
2700	139.25	9058.475	36886.922
1281	139.17	8315.219	34462.453
9663	139.09	12796.362	33575.629
1226	138.94	8004.132	33110.301
12033	138.77	14519.048	39768.426
2478	138.71	8952.757	33702.965
3956	138.69	9705.917	36414.098
4796	138.63	10314.116	35638.738
9989	138.62	13061.428	38518.973
10897	138.48	13648.627	37499.438
9324	138.48	12751.145	38958.723
9418	138.46	12738.636	37367.207
411	138.44	7762.311	37016.762
1117	138.42	8030.704	35400.23
2046	138.4	8834.224	37862.172
1869	138.37	8708.296	34098.887
2566	138.27	9095.293	34400.344
6996	138.27	11502.394	37226.965
1461	138.23	8251.026	38370.133
85	138.17	7646.626	34807.719
9962	138.1	13043.533	37960.648
5530	138.02	10673.084	35604.836
6864	138	11525.736	39615.926
4266	137.98	10023.182	35620.445
5698	137.89	10797.459	33403.137
10480	137.81	13378.116	33624.688
4383	137.73	10030.436	38275.781
11639	137.73	14050.182	35524.859
7021	137.62	11484.783	36818.492
10534	137.62	13523.816	34712.426
2053	137.52	8671.343	38050.926
11934	137.45	14363.734	37060.902
10363	137.35	13202.364	34484.043
3163	137.33	9420.259	35199.055
2834	137.29	9067.157	39382.699
5415	137.27	10620.195	38099.605
8434	137.24	12086.736	39121.965
12094	137.22	14479.007	38201.688
9189	137.16	12552.461	38717.477
3068	137.1	9466.484	36978.203
1081	137.05	8170.305	35800.184
11	137.05	7904.803	33343.277
6659	136.87	11219.159	36588.285
8246	136.85	12121.563	35664.09
5458	136.78	10702.929	37338.387
10647	136.78	13445.848	36896.594
2328	136.76	8903.467	37019.332
3438	136.7	9685.106	35901.754
7538	136.62	11705.155	38072.664
5252	136.6	10426.762	38994.656
3269	136.6	9618.094	33064.875
3721	136.51	9909.011	39696.172
1213	136.49	8029.395	33217.164
2959	136.49	9355.761	38160.586
1808	136.47	8533.101	33121.715
11396	136.45	13818.099	39221.879
8207	136.41	12070.766	34971.281
5157	136.32	10460.297	37236.164
10376	136.3	13348.329	34181.539
10556	136.3	13359.854	35193.645
7363	136.26	11802.433	35288.277
6880	136.26	11615.291	39588.32
8672	136.26	12399.672	36822.871
1960	136.14	8708.787	36043.469
10767	136.07	13358.541	39718.012
4949	135.97	10394.509	33821.105
11416	135.97	13949.485	39526.988
3910	135.95	9757.469	37266.793
6154	135.82	11097.803	37921.492
715	135.78	8003.566	37954.031
7823	135.78	11878.547	37967.895
11980	135.72	14346.417	38500.801
1266	135.61	8244.506	34064.121
7450	135.51	11825.732	36656.816
4548	135.51	10250.865	39027.395
8629	135.49	12468.732	37435.254
2996	135.42	9374.878	37455.016
1353	135.4	8315.926	35825.754
128	135.32	7776.569	35395.406
4638	135.28	10241.484	37969.281
6374	135.26	11021.391	33693.434
3455	135.24	9569.274	36176.48
5048	135.24	10355.913	35522.863
1611	135.17	8600.636	37682.602
11927	135.13	14405.574	36887.883
2215	135.11	8972.964	39130.793
4354	135.07	10031.593	37470.68
5097	135.07	10394.577	36197.43
6584	134.92	11254.73	35435.387
11250	134.9	13992.297	35572.125
2499	134.88	8847.278	33283.855
10706	134.71	13533.961	38128.129
8430	134.69	12265.547	38974.156
2871	134.63	9444.086	39922.309
11837	134.63	14241.523	34928.375
76	134.57	7784.513	34523.625
5349	134.56	10674.692	39192.855
7495	134.56	11752.376	37423.52
6745	134.46	11225.162	38274.34
4335	134.4	9942.588	36955.742
8838	134.23	12313.01	34019.984
3928	134.21	9781.859	36950.891
1369	134.19	8335.026	36400.402
1573	134.15	8513.476	38788.035
2757	134.1	9178.412	38098.594
488	133.98	7807.188	38057.473
9532	133.94	12874.4	35704.941
1772	133.85	8537.918	33863.238
5894	133.83	10856.094	37530.379
5591	133.71	10706.182	34296.645
9043	133.64	12651.102	35924.031
7343	133.62	11764.192	34873.18
8489	133.6	12075.936	39812.203
10365	133.56	13235.458	34499.762
7859	133.56	11925.5	37325.27
4785	133.39	10253.743	35756.766
9178	133.39	12518.268	38426.969
2729	133.37	9133.548	37542.645
5107	133.35	10420.646	36456.199
9735	133.27	12940.816	33950.043
7572	133.25	11689.047	38394.328
10914	133.08	13612.043	37141.422
6481	132.97	11377.79	34046.344
1680	132.97	8414.865	36219.836
4389	132.93	10129.172	38345.559
2209	132.93	8953.189	39344.715
[truncated: 2,334 more rows]
