# Supplementary material for: Insights on the Control of Yeast Single-Cell Growth Variability by Members of the Trehalose Phosphate Synthase (TPS) Complex
Source: Front Cell Dev Biol. 2021 Jan 28;9:607628. doi: 10.3389/fcell.2021.607628 (PMC7876269; doi:10.3389/fcell.2021.607628)
Supplement: Supplementary file 2 [file Data_Sheet_1.ZIP › final_code/input_datasets/Ntd-TPS1_SortedCells3_minus_t4.csv]

Id	Area (µm²)	Centre X Position (µm)	Centre Y Position (µm)
6182	300.19	12184.429	35308.594
1279	274.19	8807.646	37006.742
7671	273.35	13348.308	39266.941
2577	267.97	9730.221	36937.566
9381	266.82	14630.675	38862.004
7674	257.11	13318.509	38967.746
3620	252.6	10731.219	37371.895
5273	245.82	11514.047	39809.539
9029	242.99	14053.533	34599.965
5877	237.07	11922.902	38156.059
6331	235.98	12345.316	39868.113
2698	235.69	9874.557	34069.77
2680	234.21	9705.268	34151.172
5685	230.46	11707.681	36214.16
9382	229.29	14506.379	38895.684
5138	228.81	11371.452	36564.047
1903	227.99	9454.198	39878.34
3003	225.46	9934.925	39378.52
9291	223.96	14237.685	39471.449
5183	223.1	11311.826	38191.875
5136	222.89	11228.1	36440.133
6988	222.57	12763.807	39444.906
7656	220.94	13307.799	39304.781
6914	220.53	12567.264	38277.988
928	220.19	8514.154	39196.91
3465	220.08	10353.911	38441.777
1424	219.98	8878.66	39213.07
5812	219.58	11743.942	39676.746
3010	218.66	10119.695	39700.305
9485	218.64	14611.506	36132.598
6961	215.53	12550.536	39773.82
1912	215.34	9362.135	39627.242
9278	214.5	14271.882	39250.641
1877	213.39	9226.881	39521.871
8974	213.26	14143.821	36366.352
2723	213.14	9745.036	33578.176
1114	210	8611.644	33934.098
6544	209.63	12369.312	34959.051
5831	208.77	12058.016	39801.887
8750	207.47	13864.731	39187.23
6523	206.63	12332.883	35548.383
8692	202.09	13899.114	38076.113
3264	202.01	10324.779	33072.344
8423	200.19	13636.114	34130.273
7988	200.08	13353.612	34874.102
2804	199.83	9932.727	34207.23
9337	199.73	14606.756	39818.699
9546	199.54	14513.197	34713.512
4894	199.17	11087.855	34590.012
3046	198.81	10241.339	39751.945
7433	198.31	13126.118	37951.172
598	197.34	8184.951	33873.914
7688	197.28	13190.849	38723.07
1870	197.09	9083.682	39366.789
885	196.51	8348.381	39839.207
8	196.47	7794.243	33058.367
4520	196.24	10977.849	36798.781
58	195.63	7941.414	34304.77
718	193.85	8253.156	36101.105
2747	193.66	9845.82	33233.836
8500	192.64	13975.44	33565.02
7159	192.49	12888.747	34902.434
8458	192.3	13749.242	33427.367
9336	192.05	14526.133	39799.176
1542	191.84	8941.951	36156.836
2957	191.55	10100.724	38069.477
2199	191.47	9360.402	33433.383
4631	191.21	11132.775	39707.977
6915	191.13	12546.927	38356.008
3607	190.44	10657.603	37712.848
5681	189.98	11819.026	36102.023
2820	189.5	10119.388	34592.48
6758	189.29	12612.316	35327.805
3312	188.95	10404.11	34296.039
2942	188.54	9970.981	37682.297
6151	188.26	12153.536	34505.836
6991	187.07	12874.04	39473.113
6308	186.84	12269.582	39212.973
6608	186.7	12328.621	33701.102
8456	186.47	13627.458	33404.16
2616	186.32	9881.826	35660.426
607	185.98	8173.481	33568.535
5890	185.88	11944.814	37889.117
6103	184.81	12111.894	33299.758
5162	184.35	11359.864	37503.938
7873	184.04	13179.299	34370.023
8291	182.41	13666.436	38022.746
6561	181.53	12371.73	34609.703
1138	181.53	8481.083	33241.305
476	181.11	8168.937	37211.125
3090	180.82	10328.734	38172.723
3505	179.73	10418.806	39556.266
5311	179.65	11502.568	38989.137
7428	178.39	13071.96	37809.887
7700	178.04	13338.452	38565.188
3247	177.99	10327.423	33731.68
4982	177.66	11267.782	33159.652
3151	177.01	10318.044	36576.727
3413	176.97	10371.58	37256.863
3557	176.97	10758.444	39126.746
7937	176.74	13510.14	33061.992
6903	176.7	12584.967	37925.563
1412	176.67	8882.985	39461.098
997	176.42	8600.685	37117.156
4713	175.5	11062.612	37613.551
5148	174.37	11378.601	37092.023
294	174.31	7867.476	38603.242
4702	174.27	11113.788	37834.305
178	173.87	7769.955	36701.543
4576	172.99	10979.302	38737.23
166	172.81	7910.61	36492.664
6681	172.43	12601.325	33796.543
8888	172.43	13998.049	38823.926
7017	172.41	12863.355	38919.578
8381	172.26	13740.528	35188.406
8526	172.24	13948.06	33960.648
2319	171.49	9622.675	36162.32
2703	171.26	9884.848	33895.871
8634	170.42	13990.752	36794.602
7704	170.23	13233.697	38389.828
7641	169.92	13243.973	39926.57
896	169.92	8585.852	39807.512
6474	169.56	12348.212	36681.195
8733	169.06	13933.499	38932.906
3511	169.02	10360.009	39657.008
3222	168.98	10241.029	34376.688
5331	168.75	11490.671	38584.766
6254	167.99	12136.431	37553.172
4820	167.97	11021.168	35727.219
5548	167.66	11802.689	33462.27
7824	167.6	13239.478	35917.367
2245	167.24	9677.405	33906.246
9070	166.95	14203.253	33176.641
4079	166.57	10974.415	33727.457
405	166.45	8178.06	39398.77
8786	166.19	13951.995	39625.477
2559	166.15	9746.717	37274.863
5	165.67	7953.05	33042.941
9472	165.55	14601.86	36279.625
1756	165.42	9116.401	35907.938
1658	164.96	9148.89	33013.598
1871	164.85	9171.917	39413.5
1418	164.21	8884.357	39366.754
1407	163.62	9043.948	39703.105
1627	163.33	9051.408	34032.879
1494	163.29	8865.435	37310.059
6198	163.27	12221.739	35694.543
9268	162.99	14211.388	38678.051
7033	162.93	12743.573	38048.598
6337	162.57	12305.983	39716.703
5800	162.41	11806.348	39341.879
195	161.99	7831.366	36943.488
227	161.95	7816.208	37433.414
7581	161.82	13098.817	38563.707
6889	161.76	12494.428	37444.629
396	161.34	8160.327	39686.262
9587	161	14436.929	33514.664
8232	160.96	13769.683	39358.836
7654	160.94	13166.643	39598.457
4627	160.8	11200.621	39953.996
8329	160.54	13663.544	36813.938
5475	160.44	11498.571	34437.555
1143	160.31	8592.462	33115.828
7630	160.25	12921.771	39851.195
6524	160.19	12372.088	35553.82
7344	160.15	12936.96	35029.629
2177	159.98	9344.135	33549.445
781	159.88	8234.948	37422.422
9154	159.62	14260.352	35348.609
1383	159.54	8841.178	39768.129
5780	159.44	11803.912	38714.371
2045	159.21	9309.16	36913.266
7819	159.16	13269.773	36128.984
3072	158.87	10255.753	38739.977
7582	158.75	13033.775	38564.496
1585	158.41	8986.455	35236.453
6065	158.41	11992.746	33339.875
7162	158.22	12746.912	34665.41
8993	158.16	13992.826	35612.527
3031	157.97	10339.638	39963.32
5615	157.87	11808.042	34867.254
7885	157.82	13196.498	34046.902
8183	157.72	13384.967	39526.707
2380	157.64	9696.429	37756.496
3616	157.6	10750.114	37605.461
9465	157.59	14578.754	36667
8315	157.18	13748.349	37085.324
9455	157.05	14610.633	36728.828
7440	156.99	13035.705	37995.059
5696	156.72	11719.155	36395.316
604	156.59	8190.685	33771.512
6622	156.57	12300.625	33437.398
6483	156.44	12471.385	36445.762
2880	156.44	10051.964	35985.387
8961	156.21	14019.881	36846.621
2997	156.13	9950.02	39293.906
2620	156.03	9866.311	35480.422
2499	155.98	9874.194	38969.484
6621	155.94	12460.017	33423.875
3055	155.4	10187.612	39168.215
6743	155.31	12645.463	34879.684
8434	155.08	13722.8	33745.215
1211	155.06	8825.75	35134.105
3647	154.79	10723.781	36749.227
884	154.65	8362.778	39826.43
9225	154.65	14414.075	37559.477
5929	154.44	11960.691	37097.18
5954	154.33	11878.75	36516.344
731	154.27	8209.382	36306.078
2279	154.18	9701.233	34933.121
4671	154.1	11193.3	38704.93
6636	154.04	12659.59	33053.219
653	154	8388.323	33426.422
8513	153.96	13987.311	33695.121
3934	153.91	10564.191	35408.742
9499	153.47	14570.71	36003.836
2891	153.41	9980.039	36278.473
9393	153.24	14605.023	38566.09
6945	153.1	12584.666	39204.742
8935	153.06	14181.013	37777.074
286	153.01	7753.55	38539.723
6678	152.66	12644.474	33764.551
1849	152.66	9246.247	38590.785
1401	152.64	8962.712	39622.328
4739	152.51	11189.052	36628.648
769	152.2	8213.237	37231.184
9323	152.18	14235.533	39783.633
380	152.14	7949.162	39948.285
5958	151.84	12020.061	36292.723
8818	151.84	14159.65	39641.625
8944	151.78	14195.276	37238.602
3621	151.76	10625.945	37426.973
4727	151.74	11096.687	37135.699
789	151.74	8251.667	37728.699
5694	151.63	11765.271	36349.816
8882	151.53	14159.979	39019.207
7876	151.51	13311.143	34380.41
5365	151.44	11595.902	37483.82
5981	151.19	11898.297	35611.285
2951	151.17	9988.472	37867.633
7795	151.13	13338.232	36775.797
4929	150.9	11142.681	33841.5
6659	150.84	12680.153	33489.465
7376	150.78	12928.113	36246.254
1880	150.78	9164.394	39546.43
5389	150.55	11630.605	36550.406
4580	150.55	10772.619	38924.566
4147	150.23	10878.023	35118.832
5303	150.21	11571.429	39332.063
8897	150.17	14037.068	38689.176
1947	150.15	9307.84	38924.707
3224	150.13	10332.52	34413.137
8774	149.71	13962.227	39389.977
5188	149.71	11259.339	38271.461
7637	149.64	13314.444	39806.848
1260	149.58	8709.419	36533.332
5928	149.39	11948.679	37063.184
2139	149.27	9425.068	34763.344
493	149.23	8194.686	36972.406
6921	149.18	12584.353	38442.813
4012	149.14	10667.464	33543.125
9063	148.93	14042.708	33500.492
5900	148.89	11849.617	37810.473
5084	148.73	11227.559	35891.594
6110	148.6	12267.59	33619.258
1934	148.52	9390.915	39202.961
2095	148.49	9435.322	35636.773
8479	148.45	13865.859	33114.621
2877	148.43	10122.138	35953.027
8992	148.14	14006.23	35884.078
6184	148.14	12216.591	35363.895
5470	148.06	11596.581	34526.18
1078	147.97	8618.421	35249.996
1082	147.95	8610.792	34978.375
1958	147.91	9473.389	38591.008
7993	147.8	13413.826	35003.191
5529	147.55	11609.813	33055.586
5889	147.49	11997.534	37843.359
7005	147.43	12730.261	38965.801
3499	147.43	10551.663	39401.563
9227	147.26	14220.614	37576.91
7963	147.18	13553.387	34138.887
4043	147.16	10816.451	33105.965
4985	147.14	11208.154	33183.605
7226	147.07	12707.613	33491.57
1862	147.07	9167.38	38864.492
392	147.03	8193.601	39652.883
1694	146.95	9170.238	33950.66
2996	146.91	10093.391	39284.363
8022	146.82	13364.9	35954.488
2159	146.74	9390.007	34269.32
9435	146.68	14544.16	37248.156
8063	146.63	13553.973	37099.492
3527	146.36	10493.811	39954.992
6270	146.32	12068.655	38056.574
9011	146.32	14195.353	35397.969
7031	146.17	12709.819	37997.402
7719	146.17	13341.326	38025.461
9126	146.15	14241.291	34450.875
5948	146.15	11895.514	36663.313
6489	146.05	12317.515	36239.301
3340	145.88	10545.457	35116.59
5634	145.69	11629.352	35110.531
4640	145.61	11084.282	39286.113
9006	145.48	13994.739	35278.977
7773	145.36	13280.572	37224.125
4583	145.32	10784.642	39073.164
5761	145.29	11755.643	38096.047
2091	145.13	9278.847	35877.605
2770	145.13	9979.954	33366.945
3513	145	10423.649	39661.352
5391	144.75	11613.34	36580.785
7015	144.71	12878.191	38858.785
1184	144.64	8826.124	34184.508
7639	144.62	13205.292	39843.898
8646	144.58	13945.196	37060.301
8418	144.58	13680.998	34015.355
3343	144.56	10416.448	35178.406
1988	144.48	9415.199	38126.414
5637	144.42	11796.171	35146.988
818	144.41	8408.001	38471.469
6291	144.39	12207.001	38749.387
4153	144.35	10805.808	35261.039
9092	144.29	14355.02	33469.375
3615	144.21	10655.834	37599.203
3997	144.12	10720.367	33914.898
5402	143.96	11580.059	36501.41
753	143.87	8228.388	36722.648
6527	143.85	12309.678	35269.172
2821	143.79	10069.888	34624.555
6283	143.75	12069.063	38391.512
8958	143.7	14156.507	36730.137
5249	143.6	11297.798	39567.07
7753	143.58	13347.629	37824.023
971	143.58	8593.503	37965.609
9434	143.56	14430.123	37229.785
8963	143.49	14204.97	36549.91
9156	143.45	14344.847	35472.207
2444	143.27	9575.649	39621.473
1387	143.24	8718.007	39855.895
2071	143.18	9413.949	36437.199
8627	143.16	13938.647	36572.746
688	143.14	8301.675	35122.68
5646	143.06	11825.226	35410.77
535	143.06	8198.577	35605.379
7911	142.76	13169.695	33333.313
8387	142.66	13625.053	34796.488
8229	142.62	13638.211	39334.973
1875	142.62	9256.35	39506.344
6713	142.47	12694.321	34272.566
9511	142.43	14601.266	35440.902
4854	142.37	11155.952	35414.035
4083	142.34	10897.055	33791.289
6278	142.32	12184.514	38350.832
5017	142.32	11280.456	33911.945
9330	142.3	14384.25	39893.52
9153	142.24	14352.338	35299.609
6759	142.2	12583.912	35337.098
6556	142.14	12471.424	34698.719
1473	142.13	8981.506	37920.875
2454	142.09	9671.762	39792.617
2479	142.07	9827.803	39617.875
5211	142.03	11319.239	38980.492
8268	142.01	13661.573	38501.535
5374	141.97	11513.137	37101.547
4004	141.95	10678.076	33694.105
2293	141.91	9563.583	35299.336
3028	141.86	10299.99	39848.488
6063	141.86	11943.599	33517.934
8134	141.82	13465.907	38548.133
9594	141.8	14552.856	33435.887
5818	141.76	11843.752	39848.23
7146	141.68	12746.771	35153.84
6779	141.59	12697.757	35751.707
9121	141.47	14302.389	34177.867
7664	141.36	13340.019	39421.949
4912	141.28	11181.527	34190.113
4658	141.11	11133.285	39062.652
5523	141.07	11415.784	33251.133
7175	141.03	12833.733	34341.027
1931	140.92	9454.794	39153.199
3022	140.9	10097.624	39982.16
239	140.78	7981.747	37678.125
6692	140.78	12524.368	33952.539
7368	140.77	12978.787	35926.484
5865	140.71	11977.51	38640.473
5323	140.67	11572.277	38647.063
8153	140.65	13519.351	38732.465
911	140.63	8592.224	39505.969
7045	140.54	12888.871	37818.594
2485	140.54	9895.604	39541.332
7308	140.54	13123.525	33912.43
2083	140.52	9479.554	36193.637
8442	140.46	13768.486	33521.164
9094	140.44	14422.52	33563.473
2607	140.4	9791.964	36185.977
3952	140.36	10702.208	34949.18
1370	140.34	8743.483	39372.195
9046	140.25	14191.66	33992.125
2912	140.23	10038.366	36701.348
2443	140.21	9664.883	39620.02
899	140.17	8605.037	39857.789
6472	140.15	12297.733	36654.27
8876	140.08	14152.438	39249.367
4503	140	10930.659	36482.566
1040	140	8594.739	36102.355
1941	139.9	9389.989	38799.645
8166	139.88	13522.822	39102.336
5520	139.79	11523.729	33200.363
1458	139.75	8949.053	38402.727
122	139.69	7692.657	35869.344
2808	139.67	10085.593	34263.492
6567	139.65	12455.572	34381.484
8262	139.64	13690.643	38734.324
8794	139.62	13987.825	39863.652
6192	139.5	12244.553	35609.188
6286	139.46	12213.949	38619.621
6421	139.44	12427.453	37797.953
6334	139.41	12305.756	39961.73
2077	139.39	9365.193	36247.656
8569	139.23	13912.053	35285.426
7709	139.21	13329.664	38206.176
9496	139.12	14637.918	35999.168
6541	139.04	12335.332	35176.645
59	138.87	7717.402	34341.762
7229	138.87	12842.066	33594.168
6625	138.81	12358.045	33320.277
3014	138.77	9991.056	39773.98
6433	138.75	12372.521	37645.684
554	138.75	8057.292	35356.211
3228	138.64	10278.119	34142.363
6535	138.6	12373.939	35355.961
5357	138.58	11546.354	37820.113
3298	138.56	10522.64	33871.52
4534	138.54	10795.943	37325.93
8499	138.49	13943.403	33546.648
6920	138.49	12524.35	38426.938
2553	138.35	9744.826	37415.156
5998	138.33	12030.239	35191.945
8222	138.24	13761.857	39543.273
1115	138.18	8578.684	33948.547
428	138.14	8149.969	38783.59
4143	138.14	10928.814	35085.504
8503	138.05	13979.491	33615.684
5281	138.03	11600.04	39990.496
6165	137.95	12213.505	34798.93
8306	137.89	13646.447	37754.359
860	137.8	8364.532	39381.574
7868	137.78	13169.781	34516.844
3940	137.76	10682.02	35137.871
4852	137.76	11118.963	35395.824
1417	137.72	8906.99	39347.734
1111	137.53	8584.882	34042.266
3426	137.53	10361.402	37529.113
1428	137.49	8855.264	39260.301
7673	137.45	13328.49	39263.832
3032	137.37	10171.29	39962.098
4951	137.37	11104.905	33402.48
4092	137.37	10872.875	33974.359
1818	137.2	9101.095	37532.199
6526	137.2	12443.926	35267.621
6886	137.18	12691.696	37335.078
9390	137.13	14459.725	38756.301
1980	137.13	9352.994	37999.789
419	137.07	8133.938	38642.531
2130	137.07	9398.678	34657.535
6604	137.03	12437.766	33952.383
4917	136.99	11199.699	34230.641
5983	136.93	11973.424	35726.273
9251	136.82	14362.702	38205.047
6055	136.76	11963.883	33886.594
4881	136.74	11160.01	34474.008
863	136.72	8234.654	39437.137
5903	136.72	11987.951	37533.633
7766	136.72	13205.131	37354.281
2085	136.7	9429.071	35900.609
8383	136.67	13756.964	34933.621
3532	136.63	10650.544	39813.531
2830	136.59	10021.079	34879.188
1191	136.53	8720.194	34364.09
8201	136.53	13753.826	39773.48
5783	136.47	11782.065	38825.188
1811	136.44	9236.88	37308.961
9540	136.4	14529.08	34815.004
908	136.4	8624.771	39656.48
9084	136.36	14321.733	33186.762
7084	136.36	12791.868	36904.109
189	136.34	7984.029	36885.52
2936	136.23	10115.125	37570.34
6415	136.19	12425.163	37724.43
2692	136.15	9789.516	34016.691
9152	136.05	14307.547	35296.465
2336	135.96	9675.82	36531.449
9155	135.94	14413.352	35412.531
2999	135.92	10088.381	39343.199
1487	135.78	9044.413	37450.707
9009	135.61	14114.74	35373.781
536	135.61	8160.373	35630.793
918	135.59	8555.236	39313.348
7079	135.55	12908.165	37035.195
9032	135.52	14194.01	34399.563
6750	135.5	12622.655	35063.863
7667	135.5	13274.927	39208.859
1306	135.42	8802.109	37492.348
1521	135.42	9011.513	36796.035
1342	135.42	8814.91	38603.906
29	135.36	7769.899	33471.527
804	135.31	8393.932	38230.09
3068	135.31	10145.554	38647.445
8004	135.11	13533.967	35409.91
8811	135.11	14191.023	39960.188
5844	134.96	11888.109	39370.102
5770	134.9	11815.008	38419.875
8529	134.88	13845.37	34014.809
4561	134.83	10888.893	38221.707
9469	134.73	14489.501	36239.117
8184	134.65	13543.818	39594.422
6434	134.65	12290.385	37368.117
3036	134.54	10340.845	39993.746
7267	134.54	12952.734	33141.477
8103	134.5	13370.784	38125.656
7769	134.44	13325.886	37497.199
6386	134.42	12322.047	38893.895
4735	134.35	11159.679	36569.039
6390	134.35	12415.812	38637.215
2911	134.33	10076.783	36690.672
5471	134.29	11496.439	34337.023
8351	134.29	13667.59	36293.738
9170	134.25	14228.464	35772.637
3229	134.19	10236.113	34168.734
8668	134.18	13892.465	37472.332
558	134.18	8067.748	35132.133
5240	134.16	11271.609	39369.941
2006	134.12	9452.181	37819.098
358	134.1	7785.147	39614.098
3252	134.06	10286.941	33581.402
3356	134.06	10492.812	35652.617
1455	133.89	8965.419	38328.004
1077	133.89	8506.765	35249.695
2966	133.89	10053.793	38637.52
6910	133.85	12524.811	38143.711
2158	133.83	9456.018	34268.031
1063	133.81	8607.814	35525.055
6912	133.79	12630.727	38168.91
472	133.79	8011.612	37372.953
5441	133.77	11628.504	35313.656
775	133.75	8367.102	37331.445
7995	133.72	13386.895	35186.844
4681	133.72	10993.1	38531.332
7896	133.72	13188.325	33940.539
5258	133.7	11226.475	39783.613
6209	133.66	12121.205	35950.18
9529	133.66	14580.902	35404.18
4644	133.64	11190.781	39413
3849	133.49	10772.167	35875.949
8725	133.47	13785.115	38850.035
1194	133.43	8838.079	34581.797
1622	133.41	8975.689	34210.574
6314	133.41	12081.456	39386.578
6316	133.39	12243.606	39404.734
1490	133.35	9036.824	37480.461
3099	133.31	10334.206	38055.68
5732	133.29	11768.495	37126.664
1668	133.18	9118.468	33219.938
9448	133.14	14604.324	36910.855
7591	133.12	12919.856	38939.578
433	133.12	8181.459	38533.957
6039	133.03	12033.453	34270.906
412	132.93	8150.782	39227.445
3526	132.89	10517.186	39947.66
2523	132.85	9878.03	37997.762
5393	132.82	11449.278	36634.941
1557	132.8	8942.333	35619.793
9068	132.66	14203.295	33380.574
5591	132.62	11702.983	34084.113
6008	132.59	11904.876	34831.199
2981	132.53	10009.536	38924.289
944	132.49	8480.044	38856.141
3587	132.49	10609.654	38543.453
9557	132.45	14510.765	34504.094
2547	132.37	9906.545	37363.18
8151	132.36	13475.55	38721.102
8326	132.28	13617.161	37022.145
2627	132.26	9815.959	35335.27
6563	132.14	12446.227	34331.754
8779	132.13	13799.092	39465.09
925	132.11	8568.918	39144.785
6144	132.07	12271.056	34341.453
2679	132.05	9758.219	34130.691
1892	132.05	9193.397	39811.238
8046	132.03	13400.18	36551.84
8076	132.01	13440.244	37385.059
1673	131.97	9247.558	33303.453
9188	131.97	14281.742	36268.609
1936	131.93	9369.057	39250.941
6746	131.93	12501.451	34975.262
6812	131.9	12544.77	36696.164
2265	131.78	9537.82	34481.031
527	131.76	8193.185	35741.516
5871	131.68	11897.576	38483.781
3512	131.68	10490.263	39655.652
3594	131.63	10745.448	38452.715
9014	131.61	14111.037	35169.93
8844	131.61	14163.485	39287.875
683	131.59	8359.861	34936.891
7310	131.57	13060.848	34004.027
7023	131.55	12840.601	38727.82
228	131.55	7849.707	37465.551
505	131.55	8121.743	36576.641
2919	131.55	10122.287	37025.48
7275	131.47	13129.595	33298.191
250	131.47	7675.705	37944.441
1807	131.47	9076.588	37142.195
1938	131.42	9387.267	39074.195
8098	131.42	13380.493	38026.836
3388	131.4	10493.917	36497.516
6550	131.38	12371.356	34874.613
5962	131.36	11973.787	36109.23
9069	131.34	14075.857	33406.609
8528	131.32	13971.725	33996.699
1234	131.3	8793.064	35920.777
8148	131.23	13450.869	38660.051
2283	131.23	9613.452	34984.883
8459	131.19	13690.789	33429.223
1900	131.13	9371.332	39788.234
9241	131.13	14329.383	38038.18
6650	131.01	12635.25	33275.656
5045	131.01	11372.761	34690.973
1110	130.88	8475.512	34258.992
6995	130.88	12842.578	39330.977
8962	130.84	14205.654	36883.176
7143	130.8	12870.848	35402.43
6295	130.78	12112.882	38852.762
2405	130.78	9692.282	38610.664
8001	130.77	13452.569	35339.496
8848	130.75	14105.888	39298.02
9470	130.71	14532.397	36245.012
4131	130.65	10819.422	34755.957
3241	130.65	10212.019	33872.816
9181	130.52	14407.744	36017.383
6639	130.52	12603.365	33147.125
3323	130.46	10444.048	34441.141
7233	130.44	12901.266	33609.629
6081	130.44	12053.504	33038.055
9605	130.42	14629.897	33053.488
4073	130.31	10816.156	33587.945
4721	130.29	11052.283	37476.504
5197	130.29	11301.638	38606.898
6249	130.27	12231.011	37276.363
7439	130.25	13071.659	37975.145
3078	130.25	10246.739	38556.453
6482	130.17	12452.04	36445.715
1257	130.17	8741.344	36513.648
4683	130.15	11170.094	38344.641
8353	130.13	13710.508	36336.898
8822	130.09	14195.385	39692.148
1917	130.04	9390.457	39452.648
4036	130.02	10668.454	33154.328
6744	130.02	12687.9	34910.168
3376	130	10387.276	36205.809
1493	129.94	9027.549	37275.723
5879	129.75	11997.799	38252.711
7895	129.73	13328.196	33934.434
2552	129.71	9860.164	37414.605
5435	129.69	11573.577	35422.316
6495	129.69	12389.629	36115.738
1052	129.67	8581.322	35776.723
8389	129.65	13710.617	34833.902
1826	129.64	9229.695	37882.168
4667	129.6	11134.785	38880.77
2146	129.6	9326.397	34591.473
7867	129.56	13220.445	34701.586
2402	129.52	9504.82	38504.754
371	129.52	7926.392	39843.531
5321	129.46	11492.316	38866.43
2065	129.41	9397.81	36587.844
2892	129.41	10077.001	36299
7326	129.41	13105.067	34401.855
196	129.41	7671.191	36958.289
4963	129.37	11185.828	33218.527
9162	129.25	14350.689	35597.746
1858	129.21	9268.111	38722.867
8445	129.18	13573.891	33576.656
1162	129	8749.845	33758.305
9374	129	14462.403	39199.707
6218	129	12080.836	36242.18
5317	128.98	11497.358	38829.391
7178	128.96	12803.632	34437.055
3030	128.87	10324.716	39881.703
650	128.87	8351.979	33345.41
1716	128.85	9174.782	34768.645
3311	128.85	10526.197	34260.926
6077	128.83	11889.501	33272.32
699	128.79	8349.739	35544.688
3633	128.77	10701.782	37145.902
5845	128.77	12014.431	39373.699
4151	128.77	10793.181	35164.281
5555	128.75	11673.39	33548.934
1821	128.75	9084.659	37694.16
2769	128.72	10111.169	33341.551
5805	128.7	11703.958	39500.086
8506	128.66	13876.299	33629.559
7899	128.58	13233.798	33702.574
5881	128.56	11900.91	38298.32
2538	128.56	9865.658	37760.973
8369	128.54	13740.834	35643.027
8328	128.54	13728.933	36740.66
9012	128.52	14096.026	35144.422
7277	128.52	12939.526	33331.805
8384	128.49	13699.252	35023.652
7094	128.49	12857.799	36390.504
4942	128.49	11140.039	33727.254
9426	128.47	14460.192	37649.324
4007	128.45	10610.614	33751.289
1696	128.45	9146.453	34026.176
6164	128.45	12162.368	34765.281
3676	128.43	10728.144	36301.938
5160	128.41	11320.463	37435.086
2710	128.41	9852.43	33665.91
6725	128.35	12516.602	34412.355
3112	128.31	10268.049	37956.148
5997	128.29	12048.178	35191.656
6638	128.26	12557.38	33105.02
3586	128.24	10701.725	38532.477
9222	128.18	14284.799	37479.492
3128	128.18	10199.847	37409.754
7606	128.18	12992.885	39210.293
3427	128.18	10458.889	37535.188
1976	128.16	9467.11	38234.945
5815	128.14	11745.484	39728.664
2882	128.12	9926.042	36082.09
4533	128.1	10799.301	37266.957
8579	128.05	13867.824	35469.43
3605	128.03	10567.217	37956.828
4921	128.01	11098.008	34020.223
678	128.01	8282.964	34711.816
4527	127.97	10953.475	37131.684
5707	127.97	11676.459	36584.613
450	127.93	7985.054	38075.184
5182	127.85	11355.643	38089.125
4953	127.82	11075.034	33436.207
7026	127.74	12819.742	38386.383
2671	127.74	9753.272	34300.477
4931	127.72	11171.403	33869.004
3338	127.7	10352.909	34948.023
1909	127.7	9303.758	40004.328
6996	127.7	12807.937	39358.043
3254	127.7	10333.991	33623.84
9458	127.68	14599.619	36824.551
8440	127.66	13594.047	33506.992
1651	127.64	8982.53	33180.027
5999	127.62	11898.737	35196.02
5328	127.6	11616.525	38548.742
7975	127.6	13551.07	34508.836
7851	127.59	13249.527	35140.664
7612	127.47	13093.328	39285.531
6093	127.47	12083.564	33133.801
3352	127.39	10455.975	35542.434
4008	127.39	10745.588	33755.402
3050	127.36	10228.405	39589.746
8652	127.34	13994.476	37141.547
3507	127.3	10437.095	39588.906
3386	127.28	10500.808	36367.477
1680	127.26	9269.93	33488.293
5049	127.26	11364.094	34899.676
8047	127.22	13426.2	36555.273
4051	127.22	10942.651	33278.891
148	127.18	7919.39	36195.891
1343	127.14	8681.794	38640.223
1102	127.05	8436.109	34502.191
9560	127.03	14468.818	34550.395
1567	126.99	8978.141	35734.133
5050	126.99	11279.541	35016.77
4714	126.99	11200.513	37623.598
8084	126.95	13362.319	37538.629
2421	126.95	9515.876	39018.633
2366	126.93	9556.786	37174.707
3596	126.91	10615.191	38276.746
2410	126.9	9669.914	38763.539
7722	126.9	13230.67	38101.754
700	126.88	8394.114	35601.949
3958	126.88	10721.244	34899.668
1804	126.86	9115.425	37039.777
9118	126.86	14221.095	34154.359
1991	126.82	9433.797	37856.934
9447	126.78	14443.422	36895.688
6003	126.7	11895.587	35072.902
8984	126.68	14092.654	35772.16
5052	126.63	11328.981	35057.645
2851	126.53	9952.427	35296.531
4769	126.46	11036.011	35941.754
529	126.42	8091.144	35763.77
5275	126.38	11478.953	39852.84
6341	126.32	12464.885	39469.32
5075	126.32	11404.36	35672.691
904	126.24	8613.238	39974.234
2967	126.23	9978.637	38668.57
97	126.21	7709.555	35458.738
7999	126.19	13410.031	35251.199
6658	126.19	12516.582	33478.48
5343	126.17	11570.524	37890.254
717	126.11	8376.576	36038.648
7177	126.11	12860.367	34427.07
7123	126.09	12770.044	35639.398
6273	125.98	12218.834	38269.504
9593	125.98	14450.033	33378.711
2483	125.98	9841.788	39737.84
8495	125.98	13950.12	33494.133
4995	125.96	11225.628	33297.891
3341	125.94	10465.46	35148.973
8707	125.94	13880.347	38365.488
5801	125.94	11689.461	39381.512
267	125.92	7797.96	38226.145
2228	125.88	9609.168	33498.23
8953	125.86	14068.565	36952.824
1492	125.84	8920.935	37219.027
8678	125.78	13972.421	37770.645
9159	125.69	14397.96	35533.789
3287	125.67	10516.74	33685.188
5055	125.67	11283.823	35206.645
5289	125.63	11619.736	39660.328
6923	125.63	12527.434	38490.531
2658	125.61	9750.265	34701.07
4539	125.57	10831.824	37499.504
779	125.55	8256.161	37411.23
1581	125.54	8992.302	35132.066
6662	125.54	12491.771	33513.223
5379	125.52	11515.874	36989.305
439	125.48	8113.568	38153.645
8648	125.44	13936.111	37079.184
7152	125.44	12853.388	34801.938
8970	125.38	14034.45	36270.492
6247	125.38	12218.286	37124.82
8253	125.36	13716.203	38918.355
2318	125.36	9511.254	36032.953
6023	125.23	12062.362	34508.348
8342	125.23	13661.15	36453.988
8279	125.15	13617.04	38357.059
3142	125.13	10272.223	36936.785
262	125.08	7978.349	38158.637
3013	125.06	10007.698	39752.898
3979	125.06	10639.888	34215.504
8572	125.04	13810.746	35312.977
6543	125.02	12463.222	34942.813
9419	124.98	14500.003	37977.867
9178	124.96	14388.027	35920.242
4039	124.96	10872.593	33028.52
7949	124.94	13520.695	33602.117
4918	124.92	11122.658	34244.273
5574	124.92	11839.564	33909.34
1179	124.92	8694.614	33969.531
2876	124.9	10066.107	35948.586
4979	124.88	11342.4	33111.805
9366	124.88	14579.961	39299.992
459	124.87	8169.822	37707.234
7114	124.83	12885.194	35860.34
6467	124.77	12470.329	36768.813
3524	124.71	10537.115	39858.898
6919	124.65	12643.404	38407.977
8082	124.64	13463.985	37473.648
934	124.64	8434.599	39054.828
1096	124.6	8504.379	34722.387
7686	124.6	13208.516	38942.004
2994	124.56	9992.451	39267.348
475	124.54	8174.495	37483.184
1165	124.48	8803.992	33790.816
6709	124.48	12594.138	34222.34
6704	124.46	12598.881	34154.289
2845	124.44	9992.279	35220.688
6751	124.42	12630.778	35087.035
7789	124.41	13266.998	36939.063
4872	124.41	11069.501	34668.121
9005	124.37	14090.672	35265.086
6455	124.37	12392.161	37075.789
8823	124.35	13995.875	39752.863
8601	124.31	13846.256	36046.43
9341	124.29	14616.053	39863.453
4734	124.19	11102.315	36556.195
4728	124.16	11161.429	37182.84
6649	124.14	12552.452	33274.383
7875	124.06	13222.485	34365.539
5298	124.04	11514.606	39550.023
3595	123.96	10690.011	38219.848
7693	123.93	13139.177	38757.797
2291	123.89	9518.761	35245.547
9145	123.87	14387.318	35051.902
5923	123.87	11871.046	37226.289
7108	123.83	12905.695	36138.941
9264	123.73	14399.177	38669.16
633	123.72	8190.824	33114.199
3095	123.64	10338.46	38245.555
788	123.64	8393.42	37721.453
4136	123.6	10824.735	34847.59
9484	123.56	14426.021	36129.328
3118	123.5	10181.961	37827.695
2018	123.5	9456.788	37443.875
8008	123.47	13385.328	35531.258
9439	123.43	14619.892	37099.867
5882	123.41	11997.892	38016.848
6285	123.41	12260.262	38538.008
4577	123.35	10844.336	38739.699
5063	123.28	11286.506	35490.66
727	123.26	8211.018	36210.652
5032	123.22	11409.99	34271.863
5995	123.2	11955.339	35114.945
6522	123.16	12433.455	35528.68
7322	123.16	13130.006	34249.309
8661	123.08	13781.826	37317.73
2718	123.06	9895.369	33493.516
2206	123.05	9300.837	33013.527
5209	122.99	11232.023	38872.453
2565	122.95	9744.27	37294.781
8788	122.93	13837.707	39677.117
1509	122.91	9014.586	37156.965
1124	122.87	8563.117	33584.414
6387	122.87	12470.666	38902.461
8116	122.85	13453.906	38336.047
1017	122.83	8428.092	36842.973
914	122.82	8594.617	39542.684
6620	122.8	12376.745	33414.688
1848	122.78	9151.463	38583.742
258	122.78	7672.765	38126.387
7337	122.72	13119.289	34797.84
3399	122.68	10536.724	36735.984
3308	122.59	10517.523	34124.875
5340	122.59	11540.08	38086.066
8932	122.57	14003.77	37744.172
6407	122.53	12361.404	38138.82
5583	122.51	11685.205	34006.848
3690	122.47	10742.562	36138.527
3012	122.43	10105.803	39738.98
8827	122.41	14048.265	39456.004
8647	122.39	13802.406	37072.586
6199	122.37	12073.064	35691.465
8592	122.36	13923.155	35839.254
5980	122.34	11946.365	35610.266
6669	122.34	12544.27	33653.848
7596	122.32	13094.647	38983.449
8620	122.3	13966.375	36334.762
1141	122.28	8456.968	33080.934
6665	122.26	12496.648	33582.563
2495	122.16	9863.277	39233.773
5425	122.13	11463.175	35923.41
808	122.13	8364.135	38299.645
4535	122.13	10943.534	37417.449
5214	122.13	11414.319	39038.91
2704	122.11	9728.913	33913.668
5648	122.09	11773.538	35462.094
5087	122.05	11285.437	35977.328
2700	122.01	9858.573	33831.844
7257	121.95	12859.692	33131.68
707	121.95	8357.976	35745.883
2890	121.95	9978.377	36238.434
2019	121.91	9276.914	37468.574
541	121.91	7998.965	35730.93
643	121.91	8333.261	33169.75
626	121.9	8001.171	33294.277
367	121.86	7822.645	39775.629
6242	121.86	12221.777	37004.102
40	121.74	7979.053	33644.281
6588	121.72	12458.126	34067.137
9404	121.65	14535.38	38252.887
3984	121.65	10618.39	34278.238
954	121.61	8472.487	38389.121
3653	121.61	10604.881	36573.48
1731	121.59	9259.841	35254.535
4633	121.55	11147.454	39494.805
6040	121.53	11938.448	34060.98
3696	121.51	10559.213	35898.883
7160	121.49	12868.128	34912.211
6248	121.42	12114.737	37243.645
2414	121.42	9628.754	38801.797
4669	121.38	11092.892	38931.648
2950	121.36	10116.282	37855.828
767	121.3	8400.464	37165.703
5436	121.28	11568.721	35457.137
2420	121.28	9641.256	38986.199
3180	121.19	10174.075	35634.09
3148	121.19	10256.995	36787.785
8925	121.15	14170.947	38099.281
9186	121.11	14332.44	36157.125
7934	121.11	13422.234	33007.398
3304	121.11	10420.811	34032.086
1109	121.11	8610.215	34186.008
2487	121.05	9819.517	39283.848
8187	121.01	13530.517	39616.035
1029	121	8571.496	36223.063
6940	120.98	12549.651	39078.879
9508	120.96	14602.74	35660.422
2213	120.92	9425.044	33121.199
1023	120.92	8442.738	36407.652
8514	120.92	13858.627	33712.559
1946	120.9	9480.832	38920.109
9550	120.88	14548.613	34747.723
559	120.84	8047.319	35182.023
3250	120.82	10279.472	33783.617
8918	120.78	14072.474	38026.699
9575	120.78	14470.39	34122.914
862	120.77	8379.025	39401.867
8901	120.75	14124.441	38510.273
9049	120.73	14124.059	34053.395
5639	120.73	11776.659	35185.949
374	120.73	7960.018	39881.141
8801	120.71	14076.68	39770.664
5142	120.69	11263.448	36879.844
5723	120.69	11637.563	36793.648
5961	120.61	11950.089	36370.813
8343	120.61	13757.012	36453.426
5649	120.54	11759.682	35508.793
6720	120.54	12589.492	34360.113
4519	120.5	10963.321	36778.566
5611	120.5	11802.061	34665.953
55	120.5	7684.227	34226.895
2724	120.44	9840.39	33624.563
4065	120.42	10843.686	33440.074
552	120.42	8005.765	35290.516
8809	120.4	14063.992	39949.152
186	120.38	7891.836	36834.297
9392	120.38	14532.534	38560.512
1416	120.36	8933.239	39499.094
9122	120.36	14252.256	34249.578
3051	120.32	10322.093	39292.387
1540	120.29	8857.916	36106.457
1924	120.27	9454.067	39362.547
5695	120.27	11796.302	36367.781
5832	120.23	12009.581	39860.434
8424	120.19	13636.021	33807.48
7886	120.17	13296.162	34055.191
7086	120.17	12777.67	36712.891
6644	120.13	12595.987	33205.164
5638	120.11	11665.442	35182.227
6892	120.09	12586.272	37650.617
9324	120.09	14267.821	39817.238
1714	120.06	9078.465	34632.395
4587	120.04	10820.458	39133.824
895	120.02	8550.984	39805.137
9506	120	14498.34	35627.223
7926	119.96	13333.595	33278.152
2834	119.92	10025.143	34918.656
5255	119.92	11303.097	39728.398
1937	119.9	9308.358	39004.488
287	119.85	7656.477	38540.281
1835	119.79	9191.071	38173.145
6904	119.77	12629.684	38066.836
1054	119.77	8590.278	35853.688
716	119.77	8316.049	36028.848
4022	119.75	10586.441	33478.961
6159	119.73	12132.997	34711.949
7216	119.71	12762.155	33689.531
2234	119.71	9660.274	33640.016
521	119.69	8051.377	36195.266
8846	119.67	14191.764	39290.387
66	119.67	7877.301	34721.746
8626	119.6	13900.581	36562.074
9066	119.56	14118.646	33551.559
8294	119.52	13729.438	38130.793
2317	119.52	9554.382	36000.594
5977	119.5	12025.001	35813.883
5178	119.48	11407.439	37926.77
1168	119.48	8735.689	33817.773
1887	119.46	9219.766	39755.641
7021	119.42	12828.635	38657.297
2494	119.42	9871.13	39174.359
555	119.42	8092.267	35362.16
6648	119.41	12507.916	33257.75
1913	119.35	9421.638	39634.125
9401	119.33	14438.138	38150.406
2832	119.31	9919.202	34904.996
9010	119.31	14066.249	35373.914
6679	119.27	12692.822	33767.879
6237	119.27	12238.068	36786.332
9255	119.27	14322.359	38491.625
2762	119.27	10061.73	33186.098
6530	119.23	12459.05	35310.438
929	119.23	8552.075	39259.953
451	119.23	8166.625	37899.414
2610	119.23	9874.607	36056.813
7677	119.19	13209.597	39011.898
8915	119.16	14204.109	38213.813
8106	119.14	13379.937	38172.313
8694	119.08	13929.637	38110.508
2500	119.04	9701.326	39072.703
7915	119.04	13246.399	33448.34
8928	119.02	14199.201	37830.113
7324	119.02	13072.905	34353.488
3138	118.95	10187.656	37107.586
1793	118.95	9078.907	36823.566
5626	118.91	11813.008	35037.324
9062	118.89	14166.243	33497.098
8521	118.87	13808.631	33865.195
1881	118.75	9222.719	39550.008
1400	118.75	9057.333	39598.559
2899	118.75	9963.071	36377.57
2794	118.73	10124.981	34030.539
347	118.72	7687.916	39388.91
1783	118.62	9097.021	36657.73
4509	118.6	10868.184	36543.563
4268	118.58	10950.918	35978.43
5757	118.56	11638.818	37878.629
2859	118.56	10090.651	35582.371
1813	118.54	9267.295	37310.91
1189	118.54	8634.876	34316.168
1744	118.52	9072.469	35704.539
488	118.52	8113.17	37139.73
7845	118.37	13213.86	35366.078
7168	118.37	12807.923	34743.738
2517	118.35	9763.97	38451.805
2811	118.31	10035.692	34322.668
1619	118.31	8975.402	34435.133
3846	118.29	10745.265	35818.91
8158	118.22	13436.281	38888.609
4697	118.2	11136.261	37989.055
3042	118.16	10200.922	39632.715
8949	118.12	14007.124	37107.105
6992	118.08	12793.734	39540.004
2946	118.08	10121.442	37812.246
3959	118.05	10565.258	34705.793
6564	118.05	12426.443	34334.496
1755	118.05	9257.243	35883.098
7808	118.03	13317.625	36394.129
5934	118.01	12032.234	36715.031
8886	118.01	14093.215	39090.125
2419	117.99	9525.248	38958.191
755	117.99	8378.063	36811.699
3021	117.93	10055.444	39910.02
2465	117.91	9795.332	39828.281
2208	117.89	9363.626	33046.609
3495	117.89	10539.475	39323.184
462	117.87	8115.046	37776.965
8398	117.83	13722.41	34735.137
4127	117.83	10856.089	34726.309
4606	117.83	10818.431	39647.383
5776	117.83	11766.78	38605.102
2766	117.82	9933.625	33282.051
1923	117.78	9342.017	39306.578
5820	117.76	11760.924	39859.902
3502	117.72	10520.802	39449.063
8322	117.7	13601.946	37002.789
5502	117.68	11451.868	33537.902
9270	117.66	14398.828	38781.715
2493	117.64	9805.209	39149.316
4117	117.6	10826.644	34447.469
3924	117.6	10644.328	35333.18
7585	117.59	13116.865	38671.77
6092	117.57	12269.54	33130.285
1979	117.57	9298.8	38296.262
5547	117.55	11657.993	33411.379
3544	117.45	10737.763	39480.816
2572	117.43	9787.054	37071.699
1718	117.43	9107.848	34788.211
4976	117.41	11367.902	33005.344
5596	117.37	11804.296	34194.422
2979	117.37	9998.066	38909.801
4928	117.36	11045.94	33829.113
1226	117.36	8844.427	35547.496
1302	117.32	8649.402	37402.699
1299	117.26	8639.1	37319.117
4000	117.24	10763.669	33959.953
7707	117.22	13303.652	38151.578
5013	117.2	11373.966	33878.832
2687	117.2	9875.648	34286.078
5245	117.18	11205.42	39499.188
2093	117.18	9478.664	35892.184
8986	117.14	14041.968	35796.375
1048	117.13	8528.448	35994.008
9085	117.13	14282.252	33230.098
8561	117.13	13973.504	34916.695
1379	117.13	8655.895	39644.473
57	117.11	7795.441	34296.141
687	117.09	8233.1	35079.012
2923	117.07	9943.858	37079.859
1429	117.07	9056.917	39259.117
873	117.05	8269.977	39566.992
8200	117.03	13544.599	39966.746
924	117.03	8561.617	39113.219
2063	117.01	9456.75	36794.734
6126	117.01	12142.976	34017.301
5021	116.99	11327.582	33951.328
2916	116.97	10130.169	36965.367
1798	116.91	9253.163	36874.301
7802	116.9	13177.724	36620.852
9365	116.86	14451.499	39293.863
9414	116.86	14586.279	37891.938
6534	116.84	12407.37	35350.484
2292	116.84	9531.771	35293.23
7827	116.82	13280.17	35980.246
353	116.82	7750.846	39539.27
7966	116.82	13354.246	34297.078
2140	116.78	9438.429	34489.621
8600	116.78	13933.563	35975.293
6038	116.76	11934.214	34265.266
2165	116.72	9350.775	34075.117
1217	116.7	8746.033	35319.844
5581	116.69	11706.301	33974.703
219	116.65	7646.994	37379.504
6268	116.59	12113.698	37932.813
3007	116.55	10032.742	39617.164
1700	116.55	9187.435	34140.539
1145	116.53	8774.257	33039.719
7018	116.53	12770.194	38935.879
609	116.51	8015.18	33591.074
1920	116.46	9323.091	39501.52
6104	116.46	12242.997	33298.949
6548	116.44	12471.246	35073.344
6979	116.42	12873.053	39953.105
3258	116.4	10309.628	33438.859
6196	116.38	12144.353	35628.098
7247	116.34	12769.182	33209.801
3988	116.32	10643.482	34003.566
9281	116.32	14344.316	39305.34
3075	116.32	10323.451	38786.875
3057	116.32	10140.046	39257.355
8975	116.3	14002.333	36158.98
7073	116.3	12753.576	37234.195
2066	116.28	9487.237	36622.277
5759	116.23	11699.848	38012.555
8206	116.23	13720.296	39829.301
2324	116.21	9691.265	36236.254
3226	116.17	10277.175	34440.406
4679	116.15	11119	38487.508
6747	116.11	12517.73	34992.211
8934	116.11	14010.535	37769.953
3473	116.09	10422.366	38663.105
8973	116.09	14080.955	36328.926
8221	116.05	13658.409	39507.695
331	116.05	7734.813	39062.328
1485	116.05	8857.258	37621.711
1004	115.98	8607.567	36883.191
2982	115.98	9935.203	38961.352
2905	115.92	10102.853	36602.539
482	115.9	8045.008	37038.523
5205	115.9	11269.79	38805.48
3529	115.86	10555.427	39982.652
6397	115.84	12488.91	38337.922
3169	115.82	10170.973	35926.098
5236	115.78	11344.042	39324.281
1039	115.78	8560.678	36082.352
3630	115.77	10666.487	37064.574
7651	115.77	13154.585	39448.727
8463	115.75	13669.588	33177.453
92	115.75	7861.316	35302.313
7859	115.65	13247.784	34984.352
1203	115.63	8747.799	34781.184
9163	115.61	14388.864	35600.262
5885	115.61	11986.628	38054.379
9348	115.61	14484.678	39969.273
557	115.55	8034.413	35098.445
8038	115.55	13506.039	36301.41
9520	115.54	14434.328	35542.734
3580	115.54	10597.172	38688.27
6809	115.5	12620.602	36556.469
3678	115.5	10578.949	36062.547
7681	115.46	13285.73	38819.371
5041	115.44	11261.177	34491.863
5874	115.4	12037.558	38437.055
441	115.36	8180.396	38189.215
630	115.36	8012.379	33030.758
5657	115.34	11684.124	35623.551
8946	115.34	14074.24	37247.309
2626	115.29	9834.492	35335.484
5026	115.25	11289.037	34099.129
1278	115.25	8673.039	36854.863
9442	115.23	14495.734	37138.629
9429	115.15	14433.534	37359.027
1464	115.13	8983.472	38204.293
6463	115.13	12336.493	36965.273
7375	115.11	13044.582	36233.266
8401	115.08	13625.829	34462.035
1655	115.04	8860.881	33011.891
3369	115.02	10441.485	35980.074
8363	115.02	13746.871	35925.332
9185	115.02	14271.83	36150.172
3071	115	10235.164	38715.922
3130	114.92	10297.185	37217.504
7362	114.9	13086.289	35570.555
5449	114.9	11574.463	35350.344
8748	114.87	13897.199	39168.777
3525	114.85	10499.665	39914.422
6335	114.83	12455.091	39972.906
8880	114.81	14115.676	38971.813
7300	114.79	13076.295	33589.309
5484	114.77	11457.133	34049.074
7705	114.77	13285.275	38388.535
8368	114.73	13660.368	35625.035
5552	114.67	11644.264	33525.77
8576	114.67	13854.56	35391.738
4870	114.65	10998.035	34905.84
6461	114.65	12352.461	36913.824
5274	114.65	11602.753	39813.898
1977	114.64	9322.408	38279.34
34	114.62	7846.438	33554.027
6429	114.62	12437.829	37562.57
7984	114.54	13435.901	34774.133
8010	114.52	13425.018	35636.23
8205	114.48	13623.694	39828.43
7335	114.46	13094.648	34712.711
5573	114.44	11695.553	33896.328
4877	114.42	11159.096	34708.645
6469	114.42	12387.486	36816.527
4152	114.39	10976.616	35206.449
5394	114.37	11534.421	36673.723
1805	114.37	9262.575	37093.105
4550	114.35	10914.241	37829.609
1868	114.35	9136.087	39192.398
8288	114.33	13709.558	38228.426
2823	114.33	10131.343	34664.883
9308	114.33	14304.533	39615.199
355	114.31	7882.188	39574.84
3135	114.29	10265.869	37039.863
5622	114.25	11803.035	35023.961
7589	114.23	13088.526	38887.465
4649	114.18	11094.792	39218.391
7389	114.18	12985.953	36819.824
7107	114.16	12746.071	36136.043
8831	114.16	14044.032	39466.555
9174	114.14	14361.276	35849.824
9591	114.14	14568.085	33564.066
8665	114.12	13783.813	37389.145
111	114.1	7797.982	35602.672
5768	114.1	11684.634	38391.094
4857	114.08	11010.935	35158.957
4093	114.04	10913.998	33972.43
3186	114.04	10258.392	35415.852
8790	114.02	13928.004	39729.434
7717	113.98	13229.519	38002.512
5556	113.98	11742.222	33548.902
7253	113.98	12868.694	33299.492
7625	113.96	13060.374	39793.879
9058	113.95	14030.343	33694.234
9387	113.93	14571.701	38692.926
3223	113.89	10282.392	34398.523
2561	113.87	9834.651	37282.984
2933	113.85	10065.954	37465.605
8781	113.81	13988.826	39510.023
7978	113.77	13371.614	34667.711
3391	113.77	10501.882	36541.305
5439	113.73	11438.885	35271.453
271	113.7	7983.606	38313.254
8731	113.66	13985.875	38909.77
8344	113.64	13628.622	36466.762
9300	113.62	14215.356	39542.602
8902	113.62	14162.282	38528.879
639	113.58	8350.466	33098.59
6537	113.58	12362.89	35153.398
4656	113.54	11096.8	39045.422
8079	113.54	13483.618	37435.742
9	113.5	7648.173	33074.711
7252	113.49	12807.159	33247.797
2409	113.45	9637.809	38752.801
1758	113.43	9144.252	35916.23
6933	113.41	12503.61	38866.039
7431	113.39	12976.014	37852.453
1512	113.37	8933.279	36891.543
9254	113.37	14399.221	38476.465
9403	113.35	14555.85	38228.004
8804	113.35	14005.042	39858.617
383	113.35	8031.005	39860.113
8920	113.35	13997.589	38032.711
400	113.31	8120.65	39516.781
506	113.31	8069.893	36380.211
2829	113.29	10059.794	34859.438
5729	113.29	11653.004	37085.633
3825	113.28	10681.942	36037.973
5930	113.26	12056.157	37096.738
7263	113.26	12993.855	33086.961
5795	113.26	11755.299	39232.641
957	113.24	8485.929	38434.313
4560	113.24	10932.41	38173.363
9360	113.24	14440.144	39496.973
8296	113.22	13660.365	38132.813
5675	113.22	11709.297	35884.727
5467	113.2	11423.71	34763.398
4672	113.2	11041.116	38710.16
6085	113.1	11969.856	33119.328
5028	113.03	11346.501	34201.031
9079	113.01	14236.876	33053.121
171	113.01	7961.19	36630.578
2351	112.99	9546.216	36954.477
2256	112.99	9609.344	34276.672
4947	112.99	11043.251	33642.715
202	112.99	7835.501	37019.633
4123	112.95	10813.333	34524.09
5380	112.95	11544.685	36737.336
2783	112.95	9995.642	33807.793
8280	112.95	13697.367	38392.395
5856	112.93	11882.811	39004.422
7250	112.93	12913.305	33237.113
5509	112.93	11433.879	33377.391
226	112.91	7716.382	37427.008
5285	112.91	11629.825	39626.109
4031	112.91	10762.045	33079.461
545	112.91	7993.251	35519.844
8117	112.83	13509.865	38367.355
8457	112.83	13593.44	33401.965
1662	112.83	9150.023	33101.699
7997	112.8	13386.584	35220.664
1209	112.78	8753.13	34912.277
2633	112.76	9820.159	35404.539
1028	112.74	8507.65	36223.777
2956	112.72	10127.518	38017.957
8633	112.72	13853.7	36733.629
5614	112.68	11698.111	34809.148
5131	112.68	11271.434	36331.84
8085	112.68	13405.129	37584.535
3202	112.66	10323.348	35200.27
3052	112.64	10145.566	39328.09
4599	112.6	10920.793	39383.406
6930	112.6	12587.297	38725.648
127	112.6	7891.645	35958.316
891	112.59	8350.808	39940.801
7839	112.57	13254.725	35614.824
9230	112.57	14255.02	37604.016
1971	112.53	9378.021	38191.52
9602	112.51	14565.243	33207.285
5279	112.51	11479.617	39914.609
4096	112.51	10949.4	34024.867
4062	112.51	10792.421	33373.113
8345	112.43	13564.743	36487.004
5816	112.43	11723.014	39756.258
3469	112.41	10422.263	38468.875
5165	112.41	11291.643	37613.406
1357	112.37	8784.522	38943.68
3622	112.34	10586.762	37497.523
9537	112.28	14450.547	35240.574
6568	112.28	12368.067	34402.855
1989	112.26	9303.791	38146.855
1960	112.26	9424.314	38346.355
6790	112.24	12658.457	35978.168
3096	112.2	10132.454	38273.078
7866	112.2	13329.281	34668.742
1348	112.16	8739.426	38759.594
159	112.16	7885.944	36446.43
6960	112.14	12641.722	39757.324
9142	112.14	14369.354	35037.477
5799	112.11	11637.83	39289.281
8029	112.11	13472.417	36091.16
7370	112.09	13107.541	36028.004
9088	112.09	14229.368	33288.77
7184	112.07	12871.524	33980
5779	112.07	11772.874	38697.09
5931	112.07	11894.339	36861.645
1390	112.01	8845.321	40001.719
7153	111.99	12823.85	34805.391
2492	111.97	9878.307	39115.063
6380	111.97	12482.41	39077.336
1127	111.95	8603.774	33351.734
2164	111.93	9326.332	34049.422
8258	111.91	13608.604	38646.191
2236	111.9	9578.242	33724.164
9415	111.9	14569.644	37895.109
1715	111.82	9177.815	34632.934
6981	111.78	12778.213	39974.207
6673	111.76	12500.475	33727.656
2386	111.76	9505.054	37901.852
5772	111.74	11691.387	38526.559
8372	111.72	13731.869	35726.852
556	111.72	8173.619	35361.824
3053	111.72	10277.908	39424.16
8999	111.7	14014.384	35473.621
6075	111.69	11967.653	33266.254
6820	111.69	12635.336	36895.563
5673	111.69	11691.52	35858.934
1180	111.67	8843.265	33975.625
5878	111.65	11903.394	38219.887
3243	111.63	10336.812	33915.93
3364	111.63	10424.414	35911.313
9059	111.59	14197.26	33805.242
2744	111.59	9812.588	33205.703
3590	111.47	10601.695	38365.035
1930	111.46	9282.282	39429.516
8917	111.44	14110.678	38267.98
2737	111.42	9736.16	33485.941
2576	111.4	9905.106	37179.313
315	111.38	7808.249	38907.496
4712	111.38	10994.251	37587.191
9579	111.36	14439.772	33860.461
7983	111.36	13517.297	34709.691
8821	111.34	14132.728	39692.051
5151	111.34	11314.436	37132.977
4593	111.34	10827.748	39271.391
2542	111.3	9912.962	37525.207
5849	111.28	12020.754	39416.137
893	111.26	8280.843	39988.473
2102	111.26	9475.591	35545.215
3501	111.24	10552.344	39439.773
3037	111.24	10175.776	39996.289
2498	111.21	9760.601	38960.188
5852	111.19	11944.044	39160.449
8595	111.19	13865.992	35851.508
1558	111.19	8870.883	35629.391
1364	111.17	8728.935	39128.641
2705	111.15	9802.566	33931.344
7659	111.15	13320.284	39351.328
5690	111.13	11781.208	36250.262
2135	111.11	9291.647	34698.477
7355	111.09	13072.489	35235.012
4752	111.09	11119.368	36473.625
5202	111.05	11334.412	38776.836
5482	111.05	11466.682	33998.906
8438	111.03	13620.721	33504.02
5378	111.01	11554.435	36927.629
5036	111.01	11209.237	34363.773
3398	110.98	10544.755	36667.574
8071	110.96	13503.766	37274.891
6737	110.96	12600.897	34769.293
5867	110.94	11992.354	38651.84
8688	110.94	13920.993	37923.859
1834	110.94	9130.072	38151.883
5336	110.9	11485.729	38254.047
5541	110.88	11794.617	33273.941
3020	110.88	10128.666	39898.855
7890	110.82	13265.618	33858.777
7909	110.82	13334.404	33618.898
5636	110.77	11686.893	35124.336
2636	110.75	9891.986	35184.633
948	110.73	8611.223	38784.238
2457	110.71	9681.19	39805.313
337	110.71	7912.166	39319.699
4705	110.69	11159.343	37967.543
2915	110.67	10022.527	36886.973
2000	110.65	9402.555	37757.43
960	110.63	8481.843	38212.145
5253	110.63	11303.615	39690.336
7642	110.59	13261.198	39937.648
7211	110.57	12822.636	33654.98
3472	110.57	10511.898	38635.293
8311	110.55	13691.656	37241.492
2932	110.55	10024.837	37409.984
5189	110.52	11365.763	38277.789
7616	110.48	13014.65	39440.547
9127	110.44	14419.826	34510.965
7600	110.44	13108.41	39067.801
6398	110.44	12315.346	38351.414
5152	110.44	11248.995	37144.82
3342	110.42	10546.962	35152.926
7618	110.42	13096.712	39571.199
6684	110.4	12665.126	33800.664
613	110.4	8180.621	33468.227
281	110.38	7826.831	38453.566
989	110.29	8464.162	37417.461
7891	110.27	13308.921	33891.023
6303	110.25	12163.342	39024.867
8900	110.23	14186.763	38768.473
4542	110.23	10887.351	37590.887
4933	110.21	11108.782	33920.453
1329	110.21	8728.936	38031.969
7170	110.19	12895.781	34470.105
5219	110.13	11398.066	39117.34
6294	110.11	12185.205	38822.809
4687	110.08	11034.656	38384.566
2337	110.08	9694.503	36535.184
8680	110.02	13902.23	37807.219
5654	110.02	11751.813	35534.172
9353	110.02	14503.658	39694.5
52	110	7683.897	34142.152
3232	109.98	10265.084	34267.336
9446	109.98	14479.296	36884.211
7290	109.96	13091.719	33448.742
2918	109.92	10067.883	36984.063
4139	109.92	10986.053	34960.293
6613	109.9	12479.363	33501.586
679	109.88	8371.159	34813.563
7888	109.88	13266.702	33806.906
3444	109.88	10452.305	37948.633
3634	109.87	10690.17	37154.621
4996	109.87	11319.692	33307.195
6173	109.85	12173.698	34943.176
6060	109.83	12032.845	33773.691
453	109.81	8068.87	37973.977
882	109.81	8331.976	39817.551
6947	109.81	12556.968	39237.453
8551	109.75	13845.324	34725.066
7587	109.75	13105.698	38849.914
5851	109.75	11960.487	39143.324
1358	109.73	8738.148	38949.402
1496	109.65	9033.037	37316.199
3578	109.64	10624.681	38914.27
5452	109.62	11597.122	35128.605
3305	109.62	10454.103	34054.758
6711	109.62	12609.59	34273.691
2201	109.6	9401.754	33207.449
7786	109.58	13347.513	37138.941
2461	109.58	9701.692	39910.66
6426	109.54	12362.561	37513.797
1349	109.52	8788.207	38782.422
1266	109.5	8835.795	36672.93
8346	109.48	13564.856	36253.988
1838	109.48	9184.974	38254.691
6683	109.44	12582.669	33791.07
6100	109.42	12220.923	33269.039
2422	109.42	9609.155	39029.324
6396	109.39	12355.036	38338.668
2558	109.35	9761.353	37248.426
2885	109.33	9999.866	36140.18
3612	109.33	10627.411	37537.059
6168	109.33	12145.459	34905.941
9000	109.29	14157.532	35492.598
1685	109.27	9232.439	33609.473
1797	109.27	9137.71	36849.426
6739	109.25	12635.29	34783.02
3983	109.25	10748.557	34264.992
436	109.23	8137.609	38382.684
5420	109.21	11426.136	36143.887
8741	109.21	13867.563	39096.242
4650	109.21	11026.1	39236.059
7728	109.19	13157.272	37866.512
8081	109.18	13426.654	37454.355
6379	109.14	12478.786	39022.996
7579	109.14	13120.607	38557.809
6318	109.12	12224.845	39414.719
5286	109.12	11461.468	39636.051
9249	109.08	14257.579	38178.203
8251	109.06	13562.068	38885.711
9075	109.02	14062.846	33104.988
8682	109.02	13961.279	37823.246
1720	109	9103.779	34816.82
2682	109	9744.129	34164.109
745	109	8315.074	36610.246
510	108.98	8196.348	36251.848
3107	108.98	10172.713	37848.805
1411	108.96	8927.625	39456.676
3650	108.96	10679.042	36807.715
6070	108.95	11897.412	33204.09
7992	108.95	13415.141	34973.059
2814	108.93	10125.269	34444.676
6345	108.91	12352.238	39566.441
1653	108.91	8853.522	33320.613
2622	108.87	9817.648	35502.344
336	108.85	7811.499	39275.199
5854	108.83	12053.759	39225.945
5220	108.83	11420.804	39153.594
7155	108.81	12804.667	34822.648
2417	108.81	9679.177	38842.703
6413	108.81	12410.383	37704.195
3978	108.79	10585.859	34165.027
7672	108.79	13209.284	39260.457
5008	108.77	11316.162	33710.098
65	108.75	7892.895	34628.285
4134	108.73	10866.679	34811.266
8624	108.72	13931.508	36502.059
5392	108.68	11494.228	36606.625
806	108.68	8321.652	38287.324
9246	108.64	14241.995	38126.273
6690	108.56	12569.01	33927.66
3603	108.52	10633.533	37926.945
2126	108.51	9404.926	34893.148
1089	108.49	8449.766	34825.746
8453	108.49	13580.908	33377.719
2720	108.47	9828.753	33536.383
3238	108.45	10170.069	33829.758
6391	108.45	12337.119	38666.219
1436	108.45	8928.649	38942.434
1901	108.43	9401.639	39817.781
5823	108.41	11729.06	39935.563
217	108.41	7727.394	37366.504
711	108.39	8221.651	35919.422
7380	108.39	13015.602	36399.469
6128	108.37	12193.959	34079.391
1873	108.35	9217.563	39470.719
2904	108.33	10054.549	36601.348
7982	108.31	13359.696	34708.457
1305	108.29	8673.971	37434.488
6780	108.29	12578.156	35768.648
6148	108.26	12126.184	34348.129
9512	108.24	14609.406	35453.652
8397	108.24	13752.618	34734.996
458	108.24	8102.783	37690.586
3315	108.22	10456.754	34315.723
3132	108.2	10316.707	37280.023
6435	108.2	12392.802	37492.816
1939	108.18	9286.216	39085.727
659	108.16	8209.343	33978.508
105	108.16	7874.403	35546.641
2623	108.16	9819.005	35531.379
1544	108.14	8995.717	36182.539
2856	108.14	10028.605	35487.793
7163	108.12	12831.827	34666.176
3493	108.1	10557.846	39237.188
8099	108.1	13422.562	38058.766
5839	108.1	12048.209	39731.398
9023	108.08	14092.307	34869.379
3244	108.05	10306.298	33927.91
629	108.05	8050.278	33029.09
8816	108.03	14003.018	39606.781
4756	108.01	11009.59	36351.242
9358	107.99	14634.186	39458.512
8538	107.99	13895.626	34271.375
8118	107.97	13371.484	38368.953
477	107.97	8051.59	37287.5
1588	107.95	9033.518	35001.664
9257	107.95	14222.137	38519.949
6438	107.95	12474.971	37198.395
2418	107.91	9554.467	38848.473
9285	107.91	14266.955	39328.617
5418	107.89	11461.915	36101.734
785	107.89	8269.635	37639.016
850	107.87	8380.482	39199.727
9428	107.87	14535.793	37356.797
5276	107.87	11534.226	39878.758
2865	107.82	9931.536	35716.734
7341	107.82	13022.278	34907.902
5952	107.76	11940.258	36464.664
6310	107.74	12261.177	39266.238
6315	107.74	12216.974	39403.004
7632	107.68	12944.09	39867.469
4707	107.64	11058.46	37718.785
7221	107.62	12803.359	33760.199
4543	107.6	10959.613	37621.77
114	107.6	7978.218	35678.633
2990	107.6	9937.955	39157.172
5970	107.59	12010.807	35925.895
6572	107.59	12389.546	34156.93
9542	107.57	14623.264	34870.195
3492	107.57	10365.469	39234.387
8685	107.57	13986.819	37889.73
7662	107.55	13253.573	39371.59
1126	107.53	8500.719	33625.074
7990	107.53	13426.648	34890.164
6117	107.51	12149.107	33886.574
67	107.47	7710.193	34815.719
495	107.47	8051.625	36979.051
3442	107.45	10346.251	37942.063
1283	107.45	8813.08	37113.598
6431	107.45	12432.497	37606.168
6832	107.45	12584.314	36992.184
96	107.43	7713.873	35390.613
8057	107.43	13527.502	36993.609
6934	107.37	12588.388	38890.211
5046	107.36	11318.386	34702.414
440	107.36	8198.271	38170.539
5538	107.34	11756.832	33222.094
4146	107.34	10951.509	35106.379
8654	107.32	13817.019	37178.266
5366	107.32	11419.58	37499.965
9206	107.28	14234.734	36917.656
3357	107.26	10480.774	35670.652
2833	107.24	10077.66	34908.512
4532	107.24	10830.012	37267.18
7435	107.2	13028.323	37958.156
150	107.16	7845.538	36213.297
2775	107.14	9958.42	33607.883
1675	107.14	9079.299	33402.555
6381	107.11	12368.945	38802.496
2621	107.11	9755.727	35485.316
3589	107.05	10573.078	38349.473
8330	107.03	13715.232	36824.098
2086	107.03	9471.545	35960.152
5319	107.01	11627.308	38845.207
5271	107.01	11495.626	39762.004
661	106.99	8297.232	33997.023
4144	106.93	10966.839	35083.313
9444	106.9	14598.316	37156.316
1215	106.86	8760.742	35295.633
5465	106.86	11596.881	34829.133
1163	106.86	8824.267	33782.227
8431	106.84	13586.755	33710.492
8683	106.8	13834.004	37839.566
6807	106.8	12627.557	36504
3084	106.8	10206.248	38406.676
2311	106.78	9527.844	35877.301
2247	106.74	9661.093	34065.012
5880	106.7	11950	38262.344
1503	106.69	9021.519	37098.297
2224	106.67	9522.042	33323.945
927	106.67	8434.603	39195.102
8014	106.67	13463.485	35716.074
1559	106.67	9008.023	35668.777
4945	106.65	11159.948	33610.559
9116	106.63	14414.955	34144.309
9538	106.61	14493.868	34999.762
7083	106.57	12856.503	37179.523
765	106.55	8409.505	37091.293
6384	106.53	12366.146	38866.199
4718	106.53	10998.147	37374.461
1549	106.53	8939.734	36026.543
6230	106.51	12071.219	36572.793
680	106.51	8259.817	34855.035
1137	106.51	8625.701	33223.055
6626	106.49	12451.756	33032.555
8421	106.46	13703.227	34097.273
8174	106.44	13491.715	39242.016
1327	106.44	8822.65	37994.824
6954	106.4	12506.915	39498.16
3535	106.34	10664.684	39919.574
6468	106.3	12368.368	36814.945
4970	106.3	11082.235	33084.113
2550	106.3	9756.356	37386.586
9399	106.26	14568.63	38432.652
1196	106.26	8805.07	34642.926
1140	106.26	8563.135	33018.09
9015	106.26	14131.163	35170.992
1233	106.24	8834.178	35864.598
2925	106.24	10034.837	37183.715
7696	106.23	13320.906	38517.277
1389	106.23	8831.821	39905.684
3246	106.21	10287.558	33709.289
7356	106.19	13017.371	35275.305
1019	106.17	8620.179	36564.262
6549	106.17	12449.127	34778.836
7594	106.15	13065.473	38955.105
4892	106.15	11050.768	34585.363
3299	106.13	10360.685	33886.586
1641	106.11	8908.023	33503.82
8239	106.11	13619.296	39197.695
5677	106.07	11723.127	35990.566
1708	106.05	9238.103	34416.602
5905	106.05	11974.689	37586.809
8290	106.01	13689.977	38002.18
5459	106	11431.605	35249.043
6399	105.98	12464.767	38364.988
9203	105.98	14227.681	36794.117
494	105.96	8146.743	36970.285
460	105.92	8059.275	37747.688
543	105.88	8070.595	35473.383
74	105.86	7727.897	34911.527
7570	105.86	12965.619	38178.121
6447	105.84	12437.9	37323.273
390	105.82	8103.54	39641.27
819	105.8	8215.976	38528.598
1829	105.8	9234.808	38003.09
2452	105.8	9687.329	39747.289
7846	105.77	13292.389	35380.48
1500	105.75	8932.971	37062.375
6686	105.75	12687.572	33897.117
1339	105.75	8727.383	38422.637
1552	105.75	8950.917	35842.324
357	105.73	7673.955	39600.336
4889	105.69	11139.979	34559.066
7928	105.69	13191.125	33005.195
7699	105.67	13219.898	38536.434
7810	105.65	13302.352	36258.039
5665	105.65	11795.445	35747.387
1064	105.65	8605.621	35308.871
5533	105.63	11454.875	33152.027
7354	105.63	12962.889	35208.578
5203	105.63	11271.659	38783.047
874	105.61	8233.199	39583.578
8954	105.61	14204.582	36969.027
135	105.57	7901.634	36035.93
8724	105.55	13821.955	38749.766
837	105.54	8223.126	38808.965
9134	105.54	14393.759	34820.02
3091	105.54	10242.551	38198.738
9423	105.52	14595.763	37550.066
3461	105.52	10433.874	38338.363
5387	105.52	11451.63	36852.363
3302	105.52	10490.077	33967.828
7687	105.52	13277.744	38662.156
2183	105.52	9408.376	33605.324
6419	105.46	12451.969	37753.461
4710	105.44	11172.744	37569.926
6220	105.42	12236.231	36288.605
9004	105.38	14190.814	35547.613
835	105.36	8314.163	38806.121
9438	105.36	14586.088	37344.637
2536	105.31	9809.777	37707.457
9388	105.27	14502.249	38727.254
1861	105.23	9067.122	38762.781
8194	105.19	13474.799	39669.656
8332	105.17	13582.845	36568.668
8323	105.17	13647.489	37008.055
6106	105.15	12209.086	33432.859
140	105.13	7881.903	36085.977
5996	105.13	11870.721	35186.262
1475	105.13	8988.69	37951.785
7345	105.1	12969.044	35037.805
5025	105.1	11309.445	34017.113
4729	105.1	11159.296	36903.559
5597	105.08	11699.967	34207.637
3137	105.06	10204.503	37100.539
3268	105.04	10372.933	33186.621
6513	105.04	12441.985	35852.492
600	105	8090.11	33941.891
5933	104.98	12049.51	36943.613
8564	104.98	13944.431	34945.633
6465	104.96	12490.004	36756.141
2506	104.96	9863.734	38677.434
4575	104.96	10903.908	38732.84
2653	104.94	9726.811	34651.777
2969	104.92	9933.52	38705.488
1502	104.88	8918.631	37078.719
5179	104.88	11294.019	38052.035
4954	104.83	11087.476	33465.148
1926	104.83	9313.686	39377.258
2396	104.81	9637.378	38359.359
4888	104.77	11168.347	34555.672
1548	104.77	8903.108	35937.965
9053	104.75	14002.984	33910.676
8649	104.73	13847.601	37095.336
2590	104.73	9764.131	36664.598
2476	104.71	9865.052	39940.477
8113	104.71	13432.69	38292.059
8705	104.69	13837.597	38344.484
1867	104.69	9203.139	39168.094
5862	104.69	11877.203	38852.02
448	104.67	8138.855	38023.125
7383	104.65	13089.339	36557.211
888	104.65	8365.82	39926.836
7829	104.64	13303.061	36038.871
391	104.64	8075.116	39649.098
6243	104.64	12097.543	37005.074
3688	104.64	10647.135	36118.078
8451	104.62	13566.898	33366.777
7998	104.62	13560.881	35243.117
8855	104.58	14053.922	39343.504
8246	104.56	13718.132	39053.922
3631	104.56	10776.752	37080.445
9244	104.56	14385.586	38086.32
567	104.52	8062.861	34845.215
8575	104.52	13984.828	35354.949
5154	104.5	11260.16	37225.469
1736	104.48	9185.242	35444.223
2052	104.48	9331.798	36934.508
5802	104.48	11785.917	39416.469
7776	104.48	13336.809	37319.809
6888	104.46	12491.331	37366.707
9331	104.44	14297.007	39970.73
3351	104.42	10513.473	35531.605
5925	104.42	11879.438	37256.066
7602	104.42	13011.096	39095.668
574	104.39	8120.183	34620.496
2069	104.39	9443.869	36406.703
985	104.37	8498.087	37651.379
4785	104.35	11194.093	35973.473
2596	104.33	9708.553	36475.313
5752	104.33	11752.828	37798.422
452	104.29	8077.099	37917.844
8276	104.29	13586.037	38617.211
8608	104.27	13990.256	36224.238
7730	104.27	13151.861	37892.492
3691	104.27	10610.886	36158.883
3568	104.25	10597.898	39027.266
8105	104.23	13543.949	38156.328
3140	104.23	10343.058	37130.789
467	104.21	8141.197	37526.984
204	104.16	7681.607	37074.457
5686	104.12	11774.751	36206.172
5750	104.12	11671.003	37740.613
4978	104.1	11261.161	33017.383
9160	104.1	14402.219	35547.773
5144	104.06	11317.511	36935.613
3296	104.06	10496.33	33832.691
6834	104.04	12635.676	37004.445
8614	104.04	13803.309	36264.605
9394	104.04	14520.514	38623.586
6956	104	12530.53	39641.57
6929	103.98	12552.654	38697.633
7887	103.96	13194.175	34097.781
5350	103.96	11482.554	37967.184
3456	103.96	10475.324	38152.801
8978	103.96	14175.3	35963.438
2908	103.95	10103.927	36643.488
1107	103.93	8500.651	34388.008
6058	103.91	12047.034	33708.344
1307	103.91	8708.129	37488.332
553	103.85	8020.326	35338.125
4647	103.83	11069.618	39173.129
8926	103.81	14146.066	38130.07
4704	103.81	11023.185	37888.496
1767	103.81	9226.412	36080.898
7797	103.81	13259.426	36578.266
2586	103.79	9873.85	36838.617
3160	103.79	10237.076	36379.727
1948	103.77	9475.858	38633.938
1757	103.77	9165.76	35911.281
8696	103.73	13796.11	38126.359
213	103.7	7902.859	37184.406
4496	103.68	10957.728	36171.637
9492	103.68	14587.154	35942.879
605	103.62	8171.542	33797.938
4574	103.62	10823.193	38711.84
6592	103.62	12464.062	33844.805
8324	103.6	13586.367	37010.848
5310	103.58	11525.627	38966.895
9592	103.56	14515.656	33609.242
2978	103.54	9972.605	38801.266
5807	103.52	11637.95	39536.48
1432	103.45	8905.646	38797.691
2282	103.43	9571.235	34983.293
1742	103.43	9199.369	35653.723
2579	103.41	9742.746	36987.102
1246	103.41	8845.687	36338.977
1213	103.41	8754.17	35265.684
2901	103.39	10076.943	36422
8175	103.37	13458.412	39307.348
1282	103.37	8767.994	37072.895
6487	103.35	12387.644	36539.773
5192	103.33	11210.706	38477.852
1374	103.33	8842.45	39587.148
2694	103.31	9803.18	34023.352
3528	103.31	10483.753	39966.195
4614	103.29	10990.045	39901.332
2575	103.29	9727.082	37172.359
8533	103.28	13889.186	34126.367
116	103.26	7898.099	35782.254
8868	103.24	14133.519	39428.602
1113	103.22	8449.636	34108.539
3449	103.22	10439.768	38007.746
3344	103.22	10430.061	35189.289
[truncated: 4,244 more rows]
