# Supplementary material for: Insights on the Control of Yeast Single-Cell Growth Variability by Members of the Trehalose Phosphate Synthase (TPS) Complex
Source: Front Cell Dev Biol. 2021 Jan 28;9:607628. doi: 10.3389/fcell.2021.607628 (PMC7876269; doi:10.3389/fcell.2021.607628)
Supplement: Supplementary file 2 [file Data_Sheet_1.ZIP › final_code/input_datasets/Ntd-TPS1_SortedCells2_plus_t5.csv]

Id	Area (µm²)	Centre X Position (µm)	Centre Y Position (µm)
23981	927.89	14007.768	36450.98
22387	926.78	13760.082	35779.5
13186	776.7	11043.36	38656.652
4265	713.87	8683.794	38871.309
14716	698.35	11339.931	39011.453
18797	692.22	12383.251	35338.371
24088	690.13	14181.287	34637.801
18191	678.89	12471.808	36102.398
9613	674.39	10256.734	39129.875
14606	644.81	11402.819	37697.426
25207	630.48	14546.517	34961.145
8663	624.01	9845.718	33518.695
16518	620.35	11863.08	39101.91
24461	617.53	14265.15	35921.277
17734	599.3	12246.694	39169.797
16552	596.92	11940.057	38348.328
5806	594.89	9247.035	36529.367
17032	593	12003.821	33826.875
25343	589.24	14506.732	33675.738
16537	588.17	12007.374	38789.223
18371	578.9	12393.57	34674.711
7862	573.3	9682.238	39030.137
15450	566.29	11469.053	34313.402
21580	564.51	13547.752	35538.066
15044	559.95	11568.11	37823.391
23399	556.77	13973.425	37155.891
21540	553.98	13525.752	35142.047
24906	553.9	14592.446	39352.645
2531	550.11	8384.681	37148.434
17796	545.82	12317.913	39850.035
18923	544.11	12656.91	36655
19464	537.56	12830.46	36767.648
14996	528.69	11310.4	38030.648
17735	514.94	12122.007	39282.691
25232	514.63	14494.54	34846.215
20583	512.73	13086.674	39603.641
4427	512.03	8976.706	39571.949
11053	507.45	10750.109	39793.785
9327	507.05	10098.813	37358.117
6983	504.56	9462.184	34098
20166	504.38	13109.386	35443.512
6941	503.08	9273.927	34190.84
8470	501.16	9815.774	34962.438
9491	499.69	9821.499	39677.793
21489	495.09	13543.005	34932.516
13418	491.93	11169.657	37752.531
23042	488.64	13843.369	36491.887
23403	486.36	13774.296	37222.617
13265	484.81	10878.726	38749.633
1565	481.24	8186.602	36660.359
11578	475.8	10738.001	35171.332
9817	472.57	10270.923	37230.91
23025	471.4	13779.642	36328.945
18489	470.96	12319.503	33376.141
24388	468.43	14377.819	35097.434
3419	466.07	8620.889	33872.539
20521	464.27	12925.911	38799.504
20213	462.82	13094.191	35715.793
21795	462.41	13410.889	37986.988
20543	462.34	13085.574	39209.996
21896	462.15	13556.607	39428.266
18874	461.24	12557.529	36263.5
23508	460.96	13974.285	38199.941
21118	457.97	13230.096	34506.461
16067	457.24	11807.384	36106.879
5821	454.1	9257.513	36644.449
13486	451.92	10986.589	37283.82
23022	451.8	13941.303	36135.781
2844	451.3	8615.498	39737.043
5540	450.98	9112.77	34742.82
24099	447.72	13929.776	34714.059
24164	444.94	14160.758	33880.191
13496	442.64	11166.489	37043.148
11209	440.79	10620.483	38385.813
24659	438.83	14361.409	37991.957
22125	437.49	13745.666	37623.844
11781	437.4	10741.077	34069.93
6521	437.3	9415.472	37400.488
25051	434.93	14536.03	37363.863
24953	434.7	14520.44	38933.449
867	433.91	7788.791	37497.852
691	433.51	7687.531	36401.426
5229	432.17	8994.482	33660.375
17601	430.54	12250.081	37720.945
9803	430.5	10303.187	37410.273
23819	430.48	14138.921	38398.871
4004	429.64	8820.209	36866.871
22969	428.03	13891.135	35460
22399	427.36	13592.156	35876.613
19600	426.61	12877.857	35589.598
20274	424.64	13089.873	36231.727
20628	422.42	13272.036	39896.816
17395	421.46	12265.331	35133.434
25120	420.6	14608.761	36270.406
19718	419.66	12887.084	34901.949
8746	419.08	9795.14	33032.848
21141	418.7	13135.143	34418.055
13266	418.24	11170.522	38742.141
23874	415.6	14130.728	37778.242
5268	408.18	8991.287	33446.148
2751	404.93	8402.98	39279.316
9554	404.66	10306.879	39618.121
14852	404.62	11549.616	39449.531
22732	404.24	13970.804	33057.605
16244	402.25	11791.443	37636.07
20452	401.84	12917.037	38154.133
9005	401.71	10035.589	34890.293
7969	400.94	9754.063	39657.406
20209	400.5	12939.425	35674.363
24900	399.87	14554.46	39517.41
11078	399.49	10605.688	39746
12287	398.7	10912.048	35409.387
21027	398.38	13289.068	35482.469
22192	393.68	13763.045	36982.219
25218	392.8	14594.212	35050.656
8253	392.8	9591.819	37263.898
6661	391.44	9240.119	36533.152
20859	391.38	13320.084	36969.836
14925	389.51	11552.738	38918.098
7331	387.5	9581.658	34593.027
5980	386.67	9264.057	37822.906
21961	386.25	13718.718	39981.43
19259	385.58	12877.604	39654.789
22555	384.24	13734.831	34149.367
20734	383.76	13300.736	38924.145
13511	383.11	11184.714	36936.191
23450	382.31	13861.599	37634.156
15186	382.29	11604.899	36287.168
14691	381.58	11205.828	38648.898
21150	380.89	13229.087	34156.012
9158	380.16	10081.057	35990.156
12939	379.99	11148.807	39408.855
8267	379.64	9846.829	37128.281
24201	379.24	14186.992	33589.012
24570	377.98	14326.248	36919.895
19436	376.14	12912.486	36921.059
24499	375.93	14388.291	36249.801
9888	375.77	10166.158	36715.59
23654	375.7	14137.36	39695.211
25283	375.28	14522.218	34379.27
3137	374.07	8564.667	36954.383
14834	373.13	11568.945	39633.723
23726	372.67	14039.309	39366.895
15586	370.89	11577.317	33387.246
22668	370.49	13706.072	33429.387
10262	370.03	10318.707	33345.938
19500	369.85	12705.582	36596.098
17653	369.59	12218.252	38337.488
7949	369.36	9856.902	39805.961
20944	369.24	13138.213	36229.602
6469	369.13	9474.501	37973.836
19933	368.8	13075.247	33201.445
3967	367.98	8774.633	36497.734
24947	367.25	14485.492	38862.215
24178	366.85	14014.793	33700.543
22796	366.39	13803.854	33543.313
20488	366.25	12934.887	38504.508
8599	365.68	9888.799	33987.012
1933	365.58	8009.257	33780.758
18147	365.03	12418.884	36613.031
2463	363.49	8344.697	36449.969
19641	363.15	12908.848	35466.781
9660	361.73	10306.105	38688.434
5902	361.52	9099.486	37372.695
21975	360.33	13724.781	39488.055
6797	359.82	9276.359	35370.777
22427	359.63	13766.919	35777.285
24933	359.3	14497.955	39036.117
14585	359.2	11396.351	37695.59
9555	358.63	10182.56	39625.031
16388	358.25	11674.574	39396.398
9812	357.92	10294.956	37205.352
18187	357.54	12353.45	36080.973
3002	356.5	8607.195	38000.602
15092	356.46	11582.55	37276.695
17864	356.45	12337.272	39412.664
20928	356.12	13174.662	36410.348
1786	355.22	8117.311	34752.688
469	354.32	7736.728	35222.281
11734	353.53	10738.397	34153.465
18190	352.94	12297.722	36097.711
16525	351.14	11855.896	38817.414
25187	350.91	14631.009	35284.371
19297	350.47	12820.25	39202.668
17105	350.47	12052.819	33268.574
25244	349.66	14550.649	34952.742
20529	349.11	13035.25	39017.145
11508	348.97	10764.337	35932.941
10043	348.65	10305.213	35182.645
18177	348.63	12400.326	36254.652
20706	347.92	13238.394	38981.254
17122	347.81	12008.777	33057.379
6735	347.44	9430.337	35609.723
13886	347.31	11013.382	33505.09
19162	346.66	12667.453	38976.832
9913	346.04	10274.171	36866.176
25189	345.7	14568.424	35288.598
25000	344.95	14586.161	38253.336
8572	344.19	9898.554	34471.691
10047	344.07	10331.414	34977.098
22617	343.52	13699.382	33668.871
17369	343.38	12204.162	34953.859
8332	343.13	9858.708	36266.215
17605	342.96	12254.005	37820.742
11170	342.92	10618.936	38915.508
21766	342.56	13482.699	37578.449
21618	342.37	13512.092	35993.859
11033	342.33	10553.101	39704.949
24486	342.21	14396.414	36184.984
16426	341.98	11818.64	39967.785
8709	341.77	9887.088	33378.496
20958	341.2	13146.745	36082.008
8523	340.99	9862.877	34806.012
24444	340.49	14365.259	35736.816
1516	340.05	8154.243	36885.578
4280	339.68	8809.096	39044.375
12531	339.53	10891.966	37295.098
22081	339.3	13682.857	38032.965
20744	339.05	13290.051	38492.352
20003	338.94	13085.982	33643.207
18391	338.9	12291.876	34595.07
24985	337.98	14512.529	38377.34
22945	337.96	13804.462	35265.344
24144	336.89	14148.29	34202.688
11226	336.77	10697.636	38255.324
11404	336.58	10734.728	36884.961
14686	336.43	11224.753	38605.91
3255	336.35	8603.039	35817.145
19788	335.58	12838.033	34382.672
3300	335.11	8579.815	35326.008
6598	334.82	9394.209	36925.391
3157	334.8	8604.708	36577.336
21592	334.42	13556.008	35689.406
7963	334.21	9909.777	39600.004
19050	333.84	12525.683	37651.34
4651	333.73	8991.219	37844.387
20613	333.04	13197	39778.688
7289	332.92	9488.041	34074.316
1394	332.67	8001.405	38070.59
22778	332.31	13970.427	33445.164
16468	332.27	11869.828	39650.656
19353	332.06	12710.086	38292.039
19772	331.75	12876.526	34584.539
22385	331.49	13700.772	35762.406
16575	330.64	12018.114	38161.355
10878	330.57	10457.346	38461.266
7234	330.05	9671.373	33892.828
8974	329.15	10107.542	34740.563
19013	328.82	12673.466	37290.754
25231	328.29	14621.005	34786.5
16266	328.27	11575.342	37819.848
14786	328.08	11397.461	39785.316
23830	327.69	14016.991	38442.441
23892	327.6	14167.026	37531.094
23539	327.5	13824.221	38478.063
12896	326.66	11162.663	39615.805
8501	326.28	9816.683	35047.828
22497	326.08	13713.136	34806.277
17315	325.87	12254.296	34672.305
23971	325.85	14023.737	36625.672
17991	325.6	12478.718	37839.402
1272	324.65	8166.406	39587.551
14615	324.03	11393.147	37959.051
23653	323.69	14124.577	39661.129
20154	323.67	13126.284	35247.516
1264	323.63	8135.297	39538.434
20100	323.63	12923.262	34594.609
4468	323.56	9035.815	39413.539
25165	323.25	14515.828	35789.199
22997	322.98	13875.801	35781.844
21755	322.85	13407.471	37366.793
21265	322.81	13311.526	33237.547
12691	322.65	10974.138	38423.789
10817	322.43	10510.72	37809.953
20092	322.1	13107.205	34454.844
24207	321.64	14187.084	33455.32
9980	321.26	10337.332	35919.277
22611	320.87	13669.149	33903.203
23797	320.85	14061.481	38700.203
15817	320.74	11758.339	34168.727
16639	319.8	11849.081	37962.922
22929	319.76	13956.304	35048.426
6848	319.76	9458.827	34908.039
18247	319.51	12466.606	35721.621
11045	319.34	10454.692	39777.727
18077	319	12414.787	37051.117
16767	318.54	11870.27	36704.785
3615	318.13	8812.793	33445.875
22134	317.69	13581.173	37357.809
6651	317.67	9314.715	36684.109
20990	317.64	13339.843	35754.254
16138	317.23	11629.049	36736.195
21851	317.2	13415.208	38818.289
16937	316.93	11840.369	34771.609
2499	316.83	8402.201	36813.02
24092	316.6	14167.095	34680.797
22271	316.49	13614.407	36575.41
8828	315.91	9940.631	33409.512
9724	315.59	10328.69	38295.902
4902	315.57	8974.411	36131.598
10771	315.51	10355.363	37362.91
20631	315.15	13154.67	39952.871
24402	314.59	14369.577	35280.367
6708	314.44	9386.059	35794.477
22831	313.94	13955.044	34041.137
21377	313.79	13454.807	33919.547
17482	313.31	12236.691	36015.695
23359	313.17	13943.815	36820.574
24943	313.13	14577.685	38812.117
24043	312.94	14135.456	35519.188
14389	312.71	11413.399	36123.613
1492	312.67	8189.106	37065.141
16922	312.66	11960.731	34628.578
277	312.56	7747.91	34240.934
23777	312.48	14161.514	38850.84
24048	312.2	14037.663	35532.855
24881	312.16	14625.669	39659.809
8256	311.79	9866.56	37289.074
21867	311.62	13499.805	39101.215
12658	311.58	10901.357	38253.672
16418	311.2	11797.946	39930.832
22003	311.18	13618.299	38997.059
15973	310.86	11667.44	35180.609
21335	310.82	13428.402	33499.309
21282	310.8	13269.393	33053.785
20210	310.53	13125.511	35679.543
20016	310.47	13070.261	33815.543
13504	309.76	11190.677	37139.574
7945	309.48	9823.505	39797.621
20992	309.32	13247.711	35779.699
708	309.15	7972.416	36473.473
8090	308.81	9894.292	38322.016
25143	308.73	14553.54	36157.922
7496	308.56	9520.631	36049.926
11276	308.44	10697.778	37885.887
24006	308.4	14153.45	35987.348
24623	308.02	14371.939	37481.887
24199	308	14128.904	33516.113
21081	307.98	13323.546	34808.055
6959	307.87	9436.512	33979.77
20717	307.79	13235.998	38821.117
2981	307.77	8604.194	38324.375
13809	307.77	11058.382	34319.855
20403	307.69	12971.708	37251.633
22606	307.64	13753.384	34130.441
22899	307.58	13944.965	34716.98
21153	307.48	13207.146	34248.27
24922	306.81	14445.961	39155.367
24454	306.64	14358.901	35856.449
6330	306.43	9289.073	38916.117
22445	306.3	13707.815	35541.484
25335	305.76	14588.947	33901.629
8838	305.64	9850.359	33511.047
21839	305.59	13514.389	38450.352
25125	305.43	14624.33	36327.754
21299	305.43	13499.57	33031.598
5283	305.26	8923.423	33299.844
9649	305.09	10265.227	38885.188
24024	304.84	14165.826	35852.598
21730	304.71	13534.814	37247.316
24142	304.55	14087.104	34178.52
4357	304.38	8668.417	39733.063
7116	303.94	9400.452	33374.109
16169	303.81	11777.24	36977.832
4534	303.75	9003.542	38646.555
22216	303.75	13696.496	36819.281
10265	303.69	10169.6	33405.586
23640	303.48	13999.133	39871.414
1900	303.48	8184.189	34054.906
8344	303.33	9791.151	36072.504
11757	302.71	10755.556	34289.512
20388	302.48	13116.448	37042.031
19930	302.24	13006.688	33198.215
183	302.2	7818.196	33860.367
6283	302.16	9467.765	39333.777
15033	301.83	11589.751	37768.703
8151	301.6	9800.944	38083.859
24011	301.33	14176	36017.609
17748	301.28	12172.118	39440.992
23775	301.28	14187.367	38828.422
5436	300.99	9061.107	33867.473
10941	300.95	10507.368	38888.344
22806	300.38	13930.875	33652.5
18892	300.3	12666.751	36381.922
18060	300.26	12283.096	37289.02
21174	300.03	13335.85	33843.805
5978	299.84	9151.937	37765.188
3336	299.32	8452.734	34790.238
25153	298.67	14555.612	35906.59
8399	298.63	9736.586	35625.578
19103	298.61	12575.043	38308.313
15977	298.42	11644.069	35347.371
7956	298.35	9905.597	39842.891
25151	298.14	14588.62	36207.766
23007	298	13791.263	35955.484
16527	297.77	12045.242	38912.602
21945	297.58	13715.471	39796.867
3285	297.33	8616.132	35567.98
17728	297.31	12251.372	39177.445
6958	297.06	9281.697	33978.02
21231	297.01	13167.52	33341.699
9305	296.91	9964.804	37354.836
5960	296.89	9206.809	37677.504
22310	296.49	13665.899	36414.578
25003	296.14	14468.181	38279.652
25091	295.89	14592.742	36762.078
17329	295.7	12223.047	34821.852
16656	295.32	11855.395	37733.965
1052	295.3	7863.514	38870.324
18569	295.21	12531.901	33323.664
21171	295.13	13245.54	33833.293
3882	295.09	8640.513	35901.137
23480	295.09	13981.868	37828.641
14697	295.05	11316.089	38719.383
11289	294.67	10739.662	37748.098
23984	294.52	14167.851	36466.074
16440	294.48	11937.17	39825.43
24126	294.48	14021.346	34312.379
22546	294.36	13640.929	34434.137
2604	294.27	8324.688	37781.254
11512	293.88	10656.446	35964.762
22832	293.86	13856.207	34046.031
17980	293.52	12317.918	38005.129
20905	293.46	13247.346	36592.363
20850	293.27	13333.76	36904.5
9078	293.14	10066.057	35524.586
21747	293.1	13530.829	37321.344
12773	292.6	10963.27	39191.285
13817	292.58	11085.152	34350.852
2861	292.39	8572.724	39360.41
14678	292.26	11403.643	38459.652
261	291.91	7694.52	34183.656
25300	291.78	14561.566	34228.449
24365	291.74	14171.68	34638.148
14700	291.72	11336.254	38739.516
4848	291.7	8963.824	36864.805
8187	291.34	9754.314	37776.434
11365	291.32	10569.772	37188.117
21858	291.3	13540.86	38924.707
4523	291.28	8905.94	38877.344
24062	291.18	14166.029	35131.074
22758	291.13	13943.844	33286.031
24617	290.93	14251.753	37417.953
18329	290.93	12445.606	34953.18
25179	290.68	14443.357	35740.531
1450	290.61	8091.936	37665.961
24151	290.59	14127.485	34030.379
19155	290.57	12499.131	38894.984
19095	290.24	12580.708	38198.227
15384	290.15	11581.177	34787.773
21861	290.13	13546.984	38953.625
18367	290.07	12376.425	34640.758
22962	290.05	13909.311	35383.438
10858	289.94	10518.072	38283.242
14680	289.9	11385.852	38511.77
23845	289.77	14106.06	37837.008
8066	289.77	9907.24	38687.008
19227	289.54	12685.27	39760.023
20141	289.46	13124.435	35102.805
22097	289.44	13729.045	38131.309
23524	289.29	13802.446	38424.914
1488	289.29	8011.189	37031.156
25114	288.81	14500.898	36467.117
4389	288.69	9025.394	39843.828
17811	288.69	12486.276	39902.125
25065	288.5	14481.127	37037.645
13982	288.46	11170.58	33087.203
15403	288.4	11624.087	34681.52
18248	288.4	12417.83	35729.023
9621	288.29	10330.854	39160
20826	288.1	13212.814	37065.914
2402	287.79	8292.456	36027.238
20599	287.75	12916.539	39781.234
15870	287.68	11687.855	34413.98
23656	287.66	14170.504	39747.414
6816	287.62	9308.359	35206.516
14823	287.5	11569.103	39913.441
4451	287.39	9024.351	39313.949
23904	287.37	14163.341	37378.363
21102	287.29	13340.701	34630.461
11618	287.16	10717.351	34784.566
14128	286.99	11382.369	34412.188
23989	286.83	14132.912	36521.961
22721	286.76	13659.008	33139.887
18422	286.7	12279.056	34079.625
20802	286.59	13135.975	37639.23
20040	286.2	12937.379	33982.824
6539	286.03	9481.116	37457.32
2648	285.86	8331.729	38212.789
19669	285.78	12907.098	35349.508
23746	285.63	14180.445	39146.801
9370	285.59	10058.56	37938.199
6888	285.59	9269.383	34522.574
19355	285.55	12899.661	37996.066
21764	285.55	13496.621	37495.316
25316	285.55	14471.936	34062.496
23639	285.51	14176.509	39829.449
7816	285.49	9657.864	38661.043
20218	285.44	13046.982	35747.734
17994	285.38	12331.472	37926.141
20544	285.28	13121.81	39228.375
19691	284.92	12849.21	34948.758
3487	284.77	8560.826	33468.855
20676	284.77	13135.431	39356.984
20190	284.73	13070.237	35510.332
22337	284.63	13753.127	36184.168
11799	284.32	10698.712	33856.93
246	284.23	7801.161	34069.195
14890	284.04	11578.551	39247.809
1147	283.87	7948.106	39507.152
4532	283.83	8881.8	38953.055
15945	283.64	11820.535	35038.266
15055	283.64	11581.61	37645.512
21761	283.6	13552.506	37418.941
9424	283.48	10080.709	38671.965
5878	283.48	9069.693	37081.859
24573	283.35	14350.989	37024.434
2426	283.33	8362.208	36149.449
15701	282.98	11703.427	33297.199
24565	282.73	14274.687	36935.535
7785	282.66	9560.137	38483.344
6257	282.54	9301.748	39673.332
350	282.51	7904.372	34641.566
24633	282.51	14242.215	37571.941
24706	282.45	14267.458	38687.18
7199	282.45	9684.591	33475.176
8294	282.43	9782.243	36712.766
20694	282.39	13235.616	39170.152
13466	282.12	11141.599	37435.629
23871	281.95	14180.743	37695.656
4659	281.64	8985.323	37863.395
8723	281.43	9762.718	33461.297
16505	281.22	12023.95	39185.031
17902	280.99	12416.52	39120.359
25113	280.92	14473.554	36454.434
19538	280.61	12829.974	36448.836
18023	280.46	12417.78	37609.078
14278	280.13	11378.65	35393.871
4494	280	8952.238	38964.816
19020	280	12681.322	37407.941
21393	279.84	13456.181	34079.672
7518	279.71	9473.923	36366.059
577	279.59	7936.563	35914.813
23980	279.56	13988.954	36409.211
23963	279.54	14174.964	36804.094
21771	279.52	13479.167	37652.441
14851	279.29	11630.266	39444.449
10340	279.25	10447.213	33228.602
14875	279.08	11589.994	39372.371
11704	278.96	10702.772	34334.477
21384	278.92	13556.425	34007.473
20810	278.88	13305.71	37210.949
19307	278.81	12885.639	39094.613
21208	278.79	13329.57	33759.922
16021	278.71	11713.608	35769.797
23541	278.56	13787.87	38536.117
22623	278.42	13620.771	33691.52
25060	278.29	14420.503	37279.246
23429	278.21	13866.444	37453.445
9845	278.14	10278.081	37095.828
12931	277.72	11182.74	39332.434
24334	277.66	14375.325	34137.156
986	277.56	7727.996	38449.297
23789	276.95	14002.176	38655.273
11430	276.93	10685.11	36759.855
22663	276.89	13754.084	33346.648
20736	276.68	13319.647	38945.883
1982	276.64	8194.22	33227.508
16334	276.59	11748.222	38693.852
15022	276.57	11390.341	37699.605
19741	276.47	12861.569	34676.313
2055	276.34	8196.689	33291.23
22358	276.24	13699.915	36001.773
25172	276.24	14428.3	35612.426
16532	275.8	11904.028	38728.445
14665	275.51	11248.441	38232.688
23621	275.51	13978.366	39791.074
20094	275.38	13105.715	34519.164
23630	275.38	13791.523	39967.176
19369	275.25	12868.307	37707.371
7974	275.13	9822.101	39684.883
1664	275.09	7998.69	35631.145
25039	275	14526.264	37547.008
22635	274.96	13767.591	33513.91
16843	274.84	11956.875	35606.668
17862	274.52	12424.341	39389.766
23798	274.38	14198.61	38549.199
22681	273.96	13714.488	33192.965
19908	273.9	12857.996	33163.492
7075	273.87	9391.549	33505.211
15634	273.87	11546.317	33147.953
3721	273.69	8828.064	34476.098
16271	273.64	11780.978	37871.328
22143	273.54	13681.184	37445.684
16678	273.48	11970.807	37514.531
22106	273.43	13750.702	37689.273
24987	273.37	14545.04	38393.391
9525	273.33	10075.181	39998.449
24874	273.27	14473.585	39616.094
1806	273.25	8134.651	34458.895
6216	273.1	9160.099	39764.445
17613	273.08	12098.64	37929.184
16267	273.06	11758.599	37824.426
23647	273.02	14003.51	39943.16
22513	272.97	13675.106	34741.805
1473	272.66	8148.576	37247.848
25274	272.41	14491.862	34323.18
20398	272.31	12935.467	37142.074
17783	272.31	12193.196	39933.629
18618	272.3	12665.006	33775.105
21257	272.24	13171.509	33192.078
21304	272.2	13407.293	33147.496
22761	272.12	13866.64	33335.273
24427	272.05	14293.763	35492.652
19398	271.82	12726.263	37355.914
24249	271.78	14231.491	33089.781
4340	271.74	8708.75	39618.383
14564	271.66	11407.72	37478.5
16833	271.55	12028.165	35768.719
6123	271.51	9143.721	38920.934
16397	271.43	11722.138	39497.59
513	271.43	7729.484	35555.781
22541	271.26	13673.978	34357.91
14907	271.26	11580.77	38987.344
19035	271.13	12500.928	37544.363
16268	271.13	11555.601	37829.719
19133	271.01	12683.57	38614.227
13734	270.95	11133.153	35253.699
21368	270.9	13550.09	33885.871
6012	270.88	9268.02	38129.793
22091	270.86	13661.302	38102.906
24557	270.65	14403.502	36810.266
12279	270.46	10796.081	35303.625
18840	270.42	12685.265	35789.734
9180	270.21	10075.928	36080.219
22065	270.21	13592.824	38171.32
16371	270.17	11582.541	39240.789
10252	270.03	10136.496	33543.109
21586	269.92	13549.97	35641.172
15232	269.79	11463.079	36131.563
19798	269.75	12878.102	34273.809
20596	269.5	13110.839	39753.563
16660	269.46	12010.161	37763.023
16582	269.44	11973.838	38180.902
11307	269.4	10755.685	37818.398
6934	269.27	9295.459	34141.293
1315	269.19	7997.922	38834.527
3902	269.15	8772.501	36031.141
15060	269.08	11548.375	37350.441
15298	269.04	11531.171	35627.152
20568	268.75	13052.593	39374.969
21490	268.62	13485.695	34927.031
23348	268.41	13902.287	36647.922
16481	268.23	11886.095	39568.641
24930	268.22	14553.914	38996.852
3416	268.18	8625.358	34100.398
22906	268.16	13966.234	34810.012
20603	267.95	12918.891	39822.641
16770	267.93	11867.495	36409.57
15693	267.83	11800.411	33273.469
10495	267.79	10519.6	34709.859
2778	267.45	8303.456	39540.109
24250	267.16	14355.443	33094.359
25251	267.1	14570.456	34691.691
25173	266.82	14463.076	35624.98
10432	266.78	10518.509	33951.086
20768	266.53	13314.674	38009.5
568	266.24	7699.44	35875.051
8226	266.24	9879.121	37419.117
6853	266.18	9286.263	34933.168
24728	266.07	14365.866	39240.348
25402	265.97	14525.854	33069.543
1097	265.94	7896.386	39207.219
22764	265.92	13984.067	33354.59
1440	265.76	8040.992	37543.344
22012	265.69	13758.726	38856.543
9679	265.65	10305.576	38526.82
23776	265.55	14095.757	38838.719
18555	265.42	12632.178	33192.371
12978	265.4	11144.351	39019.223
21055	265.32	13335.238	35198.734
7167	265.32	9641.005	33025.32
18847	265.28	12582.113	35867.547
3071	265.27	8583.877	37564.98
19111	265.27	12521.49	38343.359
7874	265.25	9679.428	39139.543
20554	265.23	13064.019	39290.59
24928	265.07	14594.225	39344.539
7992	265	9844.54	39280.508
18680	264.98	12553.028	34618.824
24842	264.82	14243.629	39693.949
11664	264.73	10603.412	34708.313
9842	264.63	10275.626	37055.934
3781	264.54	8815.509	34964.391
21215	263.94	13198.728	33503.184
15012	263.92	11615.598	37954.117
18558	263.89	12543.753	33226.922
23623	263.89	13956.871	39832.211
4561	263.81	9030.008	38539.816
19261	263.79	12813.54	39657.707
5279	263.71	8974.362	33289.41
7776	263.58	9672.312	38388.426
10697	263.54	10543.113	36815.059
23655	263.54	14106.134	39745.566
5321	263.52	9225.426	33087.68
6323	263.46	9420.665	38883.578
19782	263.35	12862.21	34345.133
10488	263.04	10467.251	34513.852
21037	263.04	13292.526	35301.27
21270	263.02	13291.947	33268.043
9698	262.95	10265.719	38342.234
20632	262.87	13252.06	39982.727
21605	262.76	13542.972	35858.113
20369	262.72	13031.163	36883.293
1961	262.7	8166.241	33358.316
19569	262.55	12890.492	36357.012
25333	262.45	14607.289	33861.246
19339	262.45	12835.944	38395.305
69	262.41	7664.971	33260.223
5323	262.26	9195.874	33091.68
1346	262.26	8032.434	38544.023
23004	262.22	13916.606	35936.832
22152	262.16	13735.573	37327.66
22938	261.99	13984.027	35200.863
24693	261.97	14385.009	38483.793
4368	261.93	8803.138	39758.836
13854	261.76	11044.564	33816.133
20749	261.72	13284.323	38562.398
14516	261.64	11212.808	37063.668
12161	261.57	10912.508	34403.199
21457	261.49	13445.7	34625.938
19250	261.45	12751.544	39920.066
19313	261.41	12787.395	38826.617
22717	261.34	13585.195	33118.656
9965	261.05	10289.261	36110.578
9920	260.99	10258.823	36637.602
2765	260.92	8396.69	39384.691
14872	260.63	11435.169	39294.234
23895	260.36	14175.192	37581.117
17034	260.3	11962.09	33866.227
20593	260.23	13054.252	39728.559
18286	260.11	12456.967	35325.352
3273	260.09	8416.574	35727.184
24357	260.09	14363	34612.777
21454	260.07	13362.063	34593.82
23619	260.07	13802.384	39763.051
22971	259.82	13963.457	35469.219
24349	259.75	14408.891	34489.43
3004	259.75	8615.973	38037.434
14993	259.71	11620.072	38011.215
19829	259.27	12903.946	33967.254
18537	259.27	12457.311	33153.656
1224	259.25	8044.846	39876.754
16052	259.17	11818.861	36021.574
21662	259.1	13488.463	36455.148
16323	259.08	11836.406	38528.133
22176	258.98	13597.099	37151.094
7184	258.98	9576.224	33183.605
4789	258.87	9047.92	37120.324
16434	258.79	12018.546	39765.891
25358	258.75	14588.282	33617.691
21638	258.73	13362.385	36281.559
9465	258.62	10099.358	39346.277
23828	258.58	14010.869	38418.723
22439	258.56	13692.83	35503.934
20783	258.48	13231.341	37728.305
5592	258.29	9211.067	35034.402
11893	258.22	10720.142	33297.262
24128	258.22	14096.504	34315.992
19066	258.22	12497.363	37777.992
19224	258.08	12537.259	39649.113
14174	258.01	11282.83	34729.281
19840	257.99	12864.443	33705.84
24626	257.95	14231.325	37531.379
18632	257.79	12536.085	33889.816
24582	257.68	14228.874	37189.492
6893	257.66	9437.865	34547.492
9425	257.49	10099.318	38686.965
6063	257.45	9099.38	38530.496
14815	257.41	11526.681	39767.98
22220	257.39	13737.268	36843.449
20394	257.26	13100.617	37109.277
19073	257.18	12609.838	37889.449
16778	257.05	11995.094	36278.543
21678	257.05	13536.312	36691.398
2275	256.97	8352.192	35184.836
19327	256.78	12773.039	38753.992
24476	256.65	14300.326	36015.605
18209	256.51	12281.392	35999.898
22852	256.51	13885.547	34262.066
23880	256.47	14149.486	37805.992
15501	256.26	11515.479	34088.094
17798	256.24	12486.46	39863.844
17947	256.24	12361.949	38633.352
14929	256.19	11507.822	38642.395
20705	256.17	13315.939	38970.715
17536	256.07	12208.277	36843.574
147	256.05	7681.631	33702.652
24426	256.05	14368.301	35473.453
25361	255.99	14549.39	33351.863
19624	255.97	12797.419	35721.031
16207	255.9	11830.903	37298.914
7732	255.65	9683.925	38040.469
5082	255.63	9052.343	34473.227
18828	255.61	12637.362	35718.465
12455	255.55	10767.067	36560.961
24443	255.38	14302.115	35734.02
21775	255.21	13536.845	37658.148
14075	255.07	11241.031	33858.32
22006	255.02	13655.566	39071.691
7070	254.75	9438.66	33496.875
14236	254.44	11252.161	35153.816
6243	254.31	9438.644	39986.031
8179	254.14	9776.907	37730.395
14220	253.71	11248.634	35074.102
22455	253.7	13608.354	35274.098
23555	253.7	13793.817	38933.133
2940	253.68	8501.395	38816.555
24638	253.54	14306.828	37644.211
22382	253.48	13672.249	36054.551
2581	253.35	8352.77	37616.664
8331	253.33	9892.429	36249.063
21714	253.2	13347.068	37111.742
6763	253.2	9380.572	35473.691
24014	253.08	14150.282	36045.715
2992	252.87	8550.766	38422.793
19055	252.85	12570.327	37690.855
2671	252.72	8284.649	38365.484
15606	252.68	11582.734	33309.195
25253	252.66	14430.029	34757.461
21847	252.58	13539.001	38718.215
20665	252.55	13323.695	39510.188
107	252.53	7928.052	33423.145
1679	252.53	8118.125	35726.098
1703	252.45	8196.696	35352.41
9153	252.41	10057.212	35967.164
14754	252.37	11405.179	39391.617
17656	252.32	12187.532	38427.098
13350	252.12	11000.415	38053.469
14553	252.12	11327.843	37346.789
22751	251.99	13862.186	33149.727
25115	251.99	14619.993	36482.629
24608	251.93	14277.115	37284.141
17882	251.8	12334.271	38980.242
22303	251.78	13664.607	36634.598
23545	251.76	13862.305	38692.332
8820	251.65	9954.217	33320.004
21043	251.59	13323.135	35332.82
20440	251.53	13084.606	37909.457
20637	251.47	13300.518	39660.121
21197	251.45	13291.005	33696.176
22357	251.38	13671.712	35957.543
22056	251.38	13595.784	38430.813
2358	251.32	8399.014	35708.746
22037	251.26	13689.261	38522.555
17716	251.24	12268.781	39106.672
6880	251.21	9469.476	34486.941
7561	251.17	9532.736	36654.875
17819	251.15	12293.093	39976.852
8419	251.15	9879.848	35522.922
2400	251.11	8212.605	36013.199
18143	251.07	12446.243	36575.684
21430	251.05	13494.267	34323.586
24052	251.03	14087.231	35385.973
14688	250.98	11374.711	38620.551
849	250.96	7776.352	37406.641
25085	250.94	14562.35	36721
24564	250.92	14326.587	36927.168
22599	250.84	13570.437	34104.59
16563	250.84	11937.011	38405.305
4311	250.8	8770.208	39324.59
22058	250.76	13727.06	38440.563
15141	250.73	11478.673	36739.324
7123	250.67	9412.704	33387.012
12930	250.67	11112.275	39327.629
23438	250.59	13976.398	37581.844
10983	250.59	10548.681	39188.086
15221	250.46	11590.538	36105.961
25086	250.46	14620.072	36729.91
17554	250.46	12200.232	37057.496
13279	250.44	11055.04	38616.535
8700	250.4	9772.899	33339.84
22851	250.36	13790.968	34233.328
19875	250.23	12904.362	33366.496
6930	250.23	9340.408	34134.453
21934	250.21	13411.997	39994.594
19428	250.19	12908.882	37115.199
5847	250.09	9240.124	36857.172
8128	249.98	9826.189	38173.738
17978	249.96	12402.606	37995.793
8246	249.96	9891.914	37224.156
18264	249.94	12296.021	35507.668
1877	249.86	8031.117	34172.543
3080	249.39	8596.335	37593.723
11070	249.25	10716.954	39673.191
16872	249.23	12023.747	35332.34
19308	249.19	12774.562	39106.344
24295	249.17	14233.09	33693.352
20033	249.1	12945.833	33950.305
19387	248.93	12806.213	37580.691
21721	248.89	13498.734	37192.832
20096	248.87	13070.269	34568.543
24716	248.77	14354.26	38976.738
22073	248.75	13736.982	38004.906
20922	248.75	13210.877	36678.66
8802	248.68	10108.941	33093.277
18685	248.64	12697.983	34684.031
13974	248.6	11167.198	33054.695
6917	248.58	9464.898	34370.758
13271	248.56	11144.495	38493.566
18595	248.35	12623.188	33503.805
21247	248.31	13138.662	33438.066
1010	248.27	7856.792	38575.543
18481	248.2	12461.786	33629.977
1622	248.16	8163.878	35947.141
24457	248.08	14348.625	35895.016
8303	248.01	9860.376	36550.992
6824	247.91	9427.698	34954.027
24833	247.89	14352.708	39666.828
19440	247.68	12728.037	36996.996
24187	247.66	14025.2	33767.066
21857	247.6	13446.017	38906.691
13602	247.6	11093.729	36079.219
18131	247.58	12442.752	36809.422
9947	247.51	10314.518	36317.547
21843	247.41	13378.629	38537.121
16358	247.35	11771.635	38985.445
20118	247.28	13065.753	34752.199
23045	247.09	13803.722	36538.191
16551	247.09	11975.121	38335.367
18260	246.82	12334.488	35482.395
414	246.76	7757.7	34842.367
11793	246.74	10563.054	34107.938
24945	246.65	14599.946	38819.711
373	246.53	7680.749	34709.52
8395	246.51	9787.703	35589.57
8439	246.51	9883.855	35373.363
10788	246.47	10538.692	37506.598
16478	246.45	11926.052	39462.203
20503	246.44	13026.915	38573.078
6010	246.4	9103.884	38124.469
22569	246.38	13748.847	33988.441
4054	246.26	8831.779	37178.391
21941	246.21	13771.103	39767.344
22204	246.19	13588.702	36721.301
9095	246.17	10066.468	35605.273
15511	246.15	11600.647	33841.789
10726	246.11	10415.25	36997.688
21534	246.09	13445.524	35095.109
23988	246.09	14191.523	36480.133
22124	246.09	13675.114	37556.965
6267	246.01	9306.092	39730.574
11572	245.99	10759.909	35122.484
17630	245.92	12105.49	38033.465
12054	245.75	10981.746	33983.184
12753	245.59	10786.686	38903.063
23420	245.5	13871.496	37285.633
11652	245.48	10567.548	34645.754
19594	245.38	12878.96	35834.59
23592	245.32	13852.128	39467.168
4778	245.31	8857.124	37046.754
11084	245.31	10570.479	39449.98
5709	245.23	9141.799	35710.16
22955	245.21	13851.383	35334.461
21235	245.21	13138.656	33355.457
25307	245.15	14420.083	34270.957
25142	245.11	14501.185	36147.477
24857	245.04	14364.901	39935.379
10032	245.02	10300.115	35105.805
18435	244.63	12323.06	33873.793
6061	244.48	9268.501	38525.121
24277	244.35	14373.244	33501.324
18769	244.19	12639.021	35138.602
4384	244.19	8777.908	39924.477
16530	244.16	11849.419	38668.246
1663	244.12	8122.161	35629.113
15119	244.08	11574.656	36903.52
1303	244.02	8087.753	39086.875
7987	243.98	9823.073	39538.426
23013	243.93	13860.879	36023.672
17777	243.87	12246.345	39871.121
21919	243.87	13534.488	39746.387
24513	243.87	14249.426	36278.996
8264	243.31	9758.715	37056.945
7832	243.27	9540.018	38857.348
24408	243.12	14350.659	35323.391
15056	243.1	11527.379	37643.258
3110	243.08	8518.186	37285.297
24714	243.06	14362.447	38851.594
18421	242.97	12472.66	34051.066
25121	242.81	14585.588	36304.938
17019	242.78	11884.803	33989.641
13564	242.6	11178.089	36422.18
25014	242.53	14629.867	38129.793
21924	242.53	13465.957	39849.551
14798	242.49	11213.999	39881.664
17049	242.49	11919.73	33658.066
22016	242.49	13724.537	38712.297
3878	242.45	8835.195	35676.59
11482	242.32	10602.334	36115.691
23523	242.32	13832.791	38421.277
6342	242.32	9340.756	38703.68
24003	242.26	14138.708	35930.063
3363	242.18	8587.304	34489.77
15882	242.13	11776.662	34461.914
18767	242.13	12505.812	35107.133
19611	242.13	12888.318	35624.676
23756	242.11	14145.79	39259.438
12706	242.09	10984.844	38727.555
23814	241.99	14051.777	38336.406
18408	241.97	12461.177	34444.012
21550	241.95	13376.171	35243.785
21056	241.78	13160.875	35201.383
22890	241.76	13955.514	34592.941
1599	241.7	8019.634	36331.063
16771	241.63	12029.517	36425.816
8312	241.38	9897.619	36642.152
11213	241.28	10601.485	38158.277
3430	241.26	8441.029	33664.578
18471	241.24	12318.939	33563.309
16524	241.23	11940.969	38807.645
21635	241.17	13446.705	36261.031
23562	241.01	13958.716	39147.547
15049	240.98	11514.864	37598.91
21234	240.96	13204.49	33353.82
19835	240.94	12768.285	33696.648
11097	240.9	10710.65	39298.621
22444	240.88	13550.942	35526.148
19120	240.8	12524.684	38410.039
15513	240.77	11508.191	33852.633
22896	240.71	13813.169	34648.73
23548	240.61	13868.899	38729.816
1750	240.59	8185.739	34873.281
18625	240.57	12624.959	33791.652
4168	240.55	8695.714	38157.32
16163	240.52	11651.382	36933.07
926	240.46	7710.813	38000.539
7772	240.4	9537.002	38337.34
20974	240.34	13284.827	35942.148
22944	240.31	13920.64	35260.188
23945	240.31	14018.98	36904.348
22312	240.25	13634.483	36434.422
1107	240.21	7835.466	39261.34
18772	240.19	12532.999	35141.781
5802	240.15	9200.781	36504.465
1932	240.15	8193.185	33737.563
7938	240.13	9667.33	39966.746
15551	240.04	11598.183	33793.273
24707	239.94	14350.23	38689.324
21487	239.86	13442.66	34889.313
2332	239.83	8394.862	35583.047
14964	239.71	11537.167	38331.742
12336	239.67	10887.411	35723.863
6247	239.65	9275.737	39998.008
25124	239.64	14556.972	36320.41
25095	239.62	14542.655	36550.465
24738	239.41	14409.163	39338.066
4380	239.35	8834.113	39889.367
17411	239.33	12188.316	35489.863
20746	239.33	13224.696	38539.961
6209	239.08	9217.518	39689.254
9940	239.06	10258.31	36256.215
19326	239.06	12888.904	38668.875
12676	239.02	10982.155	38311.508
19295	238.96	12759.652	39166.863
9628	238.96	10238.755	39236.848
19720	238.95	12819.465	34921.18
4045	238.95	8830.921	37090.043
3327	238.93	8412.713	34973.965
5025	238.77	9019.504	34936.957
11290	238.75	10625.742	37749.945
24816	238.56	14351.248	39559.074
6551	238.52	9367.485	37299.012
24478	238.5	14282.877	36062.988
13290	238.39	11002.24	38324.523
4386	238.37	8655.125	39994.102
23582	238.22	13978.925	39296.324
24845	238.22	14374.254	39755.422
6316	238.06	9302.455	38832.063
20965	237.97	13150.343	36194.172
25118	237.93	14525.164	36486.109
25206	237.91	14610.555	34948.609
14956	237.8	11499.368	38575.105
1210	237.78	7732.635	39901.676
7019	237.57	9297.53	33909.871
10902	237.57	10550.684	38573.766
24033	237.45	14146.262	35715.652
13468	237.45	11060.969	37444.223
16687	237.43	11895.026	37387.152
4760	237.37	9053.285	37269.051
21159	237.36	13229.545	33974.359
20156	237.28	12925.152	35285.934
1233	237.26	8039.757	39637.617
23023	237.22	13917.908	36177.102
17975	237.16	12290.429	38279.957
17973	237.13	12328.502	38257.84
6503	237.13	9317.787	37626.336
19929	237.13	13080.848	33171.844
11373	236.97	10756.521	37287.973
11985	236.93	10824.097	33558.984
16231	236.84	11824.929	37516.109
24514	236.74	14388.035	36289.199
4097	236.72	8646.52	37480.457
1693	236.72	8095.638	35474.398
23767	236.32	14010.382	39052.176
16002	236.26	11768.106	35614.938
23783	236.23	13993.272	38910.004
19639	236.21	12833.043	35455.375
24132	236.11	14136.57	34398.91
3582	236.07	8657.61	33295.609
6556	235.8	9272.48	37317.234
22510	235.75	13720.675	34663.535
22855	235.73	13949.773	34386.445
11693	235.73	10726.605	34605.316
22026	235.71	13743.435	38488.027
14661	235.5	11273.446	38200.746
21175	235.4	13296.119	33857.836
24448	235.36	14309.637	35798.227
1984	235.29	8105.05	33241.871
3308	235.21	8515.177	35408.723
2735	235.17	8285.043	39052.023
14896	235.17	11476.807	39256.035
20670	235.04	13185.493	39589.273
17620	234.98	12106.112	38009.031
13268	234.92	11038.442	38797.355
15123	234.88	11446.194	36938.152
21661	234.88	13413.764	36443.094
24535	234.73	14227.082	36622.867
8885	234.71	10061.583	33874.293
19597	234.71	12878.255	35847.574
4	234.69	7703.208	33016.453
12565	234.62	10880.038	37648.973
20622	234.6	13267.109	39865.496
6145	234.56	9151.113	39222.266
8694	234.56	9760.384	33642.48
4808	234.52	8885.835	36917.453
11637	234.5	10763.972	34911.668
12624	234.46	10918.008	38086.609
1248	234.41	8161.375	39481.031
3100	234.35	8485.529	37203.395
8959	234.12	10063.302	34387.359
20143	234.12	13109.02	35127.613
2808	233.98	8404.293	39893.637
866	233.98	7682.379	37492.289
12810	233.97	10931.17	39579
20536	233.93	12935.24	39174.609
7978	233.91	9860.222	39738.133
17637	233.89	12240.141	38100.465
23966	233.85	14154.981	36816.5
17274	233.81	12234.663	34425.117
17655	233.77	12080.856	38412.738
9082	233.6	9963.22	35533.406
25269	233.47	14594.456	34576.758
17584	233.43	12235.694	37467.07
5587	233.37	9160.811	34984.32
3740	233.35	8645.067	34615.184
3681	233.14	8660.529	34002.027
1734	233.08	8074.176	35014.461
21298	232.91	13360.728	33012.648
17920	232.91	12431.527	38645.699
22619	232.85	13606.936	33670.254
10838	232.76	10500.614	37953.426
10664	232.76	10553.219	36499.641
22409	232.72	13695.991	35662.059
1411	232.7	7997.505	37973.988
23564	232.38	13943.942	39185.758
1480	232.36	8137.292	37321.012
17916	232.34	12279.378	38918.164
2987	232.32	8516.831	38413.457
12275	232.3	10786.524	35182.496
15107	232.28	11606.377	37094.703
1035	232.22	7980.733	38751.992
16409	232.18	11702.124	39804.102
24809	232.09	14366.909	39533.848
4741	231.99	8963.109	37202.371
18686	231.95	12566.545	34683.113
24481	231.88	14352.026	36080.781
22538	231.86	13703.202	34609.898
20030	231.7	12930.839	33866.402
19301	231.67	12717.783	39029.563
24221	231.67	14124.007	33192.805
3539	231.61	8541.329	33042.563
25159	231.51	14465.084	36040.535
17421	231.46	12129.809	35633.043
3146	231.32	8581.551	37016.031
17972	231.3	12277.94	38235.477
11284	231.21	10723.082	37928.645
1535	231.15	8019.933	36857.707
11087	231.11	10758.184	39521.711
8089	230.9	9823.779	38315.242
11266	230.86	10721.198	37831.867
18425	230.86	12364.439	34088.633
17860	230.84	12358.004	39362.758
16910	230.73	12057.577	35092.035
3550	230.69	8495.528	33099.789
13341	230.63	11007.883	38010.879
16513	230.63	11849.629	39069.039
21996	230.46	13660.651	39166.258
5073	230.42	9023.26	34726.375
16653	230.42	11882.141	37672.801
22467	230.33	13575.213	35400.758
9048	230.21	10056.048	35433.5
8222	230.11	9893.401	37379.047
21010	230.04	13230.007	35618.055
13777	230	10995.486	34718.066
4382	229.92	8680.367	39919.465
17670	229.9	12129.011	38597.141
4408	229.81	8900.284	39723.277
3434	229.66	8586.444	33712.652
2976	229.54	8476.17	38607.203
2873	229.48	8586.472	39437.934
22683	229.44	13694.186	33210.945
2038	229.43	8403.204	33195.957
18599	229.35	12689.688	33526.461
7681	229.27	9622.775	37589.191
19627	229.27	12843.974	35722.73
2021	229.21	8293.392	33085.246
4399	229.14	9018.127	39997.273
18661	229.08	12513.012	34266.641
24999	229.08	14623.928	38246.578
5686	228.95	9052.161	35498.594
3334	228.85	8556.633	34776.723
2207	228.77	8400.066	34483.703
19598	228.74	12736.683	35869.301
18751	228.74	12517.449	34978.945
25013	228.7	14565.059	38082.234
21224	228.66	13312.893	33598.34
5241	228.64	8962.678	33523.301
20008	228.58	13132.005	33756.945
21692	228.56	13460.92	36821.234
23790	228.56	14097.614	38655.379
18294	228.56	12376.589	35339.668
5083	228.54	8860.561	34479.094
17456	228.45	12239.643	35872.965
25175	228.37	14591.414	35638.672
23043	228.35	13773.834	36499.738
2887	228.35	8451.892	39203.371
16802	228.31	12011.803	35920.543
22045	228.3	13711.102	38571.43
9824	228.26	10273.777	37262.063
13675	228.24	11182.505	35687.508
14114	228.22	11295.528	34260.781
12482	228.18	10866.982	36711.133
10931	228.18	10401.259	38802.637
22749	228.18	13943.396	33136.184
16396	228.12	11752.82	39496.867
13888	228.12	11173.888	33520.465
21471	228.03	13554.09	34824.563
24226	227.89	14189.475	33216.488
9937	227.87	10271.385	36545.055
20696	227.85	13296.012	39180.621
17486	227.84	12230.737	36082.313
1240	227.82	8186.326	39448.434
19763	227.76	12844.314	34543.879
8966	227.76	9955.487	34509.219
16889	227.74	12009.264	35186.797
10887	227.62	10369.413	38531.578
5252	227.57	8851.974	33617.473
13579	227.53	11076.187	36243.367
21389	227.51	13548.651	34054.078
20533	227.45	13010.657	39095.613
10860	227.38	10353.284	38320.773
24433	227.36	14238.235	35555.82
8341	227.18	9884.231	36062.969
20132	227.15	13077.603	35008.48
21868	227.09	13440.573	39104.191
2686	227.03	8372.489	38523.191
21133	226.99	13346.031	34334.191
2821	226.9	8535.978	39831.43
17595	226.8	12268.257	37532.063
24371	226.76	14319.205	34782.758
1193	226.74	7672.244	39769.539
22688	226.72	13684.377	33244.305
25372	226.69	14475.289	33421.742
19233	226.67	12615.286	39818.008
3072	226.59	8553.523	37566.703
13743	226.49	11052.635	35091.203
23967	226.46	14167.704	36838.563
20075	226.44	13105.18	34258.926
22324	226.4	13608.442	36245.855
11323	226.38	10738.118	37593.191
20531	226.17	13082.524	39060.969
994	226.09	7970.753	38453.887
21953	226.03	13730.271	39899.445
12869	225.94	10996.032	39924.367
6971	225.92	9275.637	34066.863
5826	225.9	9094.234	36708.898
20784	225.88	13219.18	37758.621
14406	225.75	11387.703	36199.234
9614	225.75	10310.89	39125.039
12276	225.71	10870.851	35284.355
17999	225.67	12397.052	37954.098
20278	225.63	13103.496	36278.773
3761	225.5	8803.023	34721.074
18392	225.46	12472.676	34599.547
20298	225.44	13068.732	36450.891
24624	225.4	14398.895	37491.637
12411	225.36	10920.743	36346.297
20755	225.31	13256.468	38621.18
18662	225.31	12549.388	34358.391
14657	225.31	11302.756	38141.621
16727	225.29	11984.387	37043.84
22085	225.13	13766.416	38053.027
22472	225.12	13607.968	35102.07
12969	225	11068.654	38965.754
14776	225	11233.893	39648.941
18171	224.9	12446.928	36467.566
23908	224.83	14013.593	37453.758
13630	224.81	11052.588	35782.488
750	224.77	7678.254	36747.969
10903	224.75	10485.057	38607.84
15768	224.73	11807.21	33686.027
19605	224.73	12836.354	35600.375
23016	224.69	13938.838	36055.563
12421	224.56	10792.121	36364.883
25005	224.5	14521.956	38290.297
16355	224.48	11810.993	38944.363
16435	224.48	11864.614	39768.703
24965	224.31	14531.854	38781.02
19242	224.29	12527.468	39867.98
14878	224.29	11548.249	39428.406
19948	224.29	12976.781	33281.371
20668	224.27	13142.046	39546.199
22032	224.27	13637.848	38512.852
9998	224.23	10313.02	35816.965
19621	224.21	12715.234	35713.605
18233	224.14	12317.18	35871.164
22578	224.1	13640.139	34017.707
18272	224.08	12478.81	35537.703
23940	224.04	14120.296	37179.164
14542	224.02	11215.125	37318.109
18231	223.97	12279.775	35845.313
20669	223.87	13337.807	39553.27
16032	223.81	11699.324	35974.16
15756	223.72	11735.745	33632.164
44	223.68	7882.747	33158.938
16841	223.62	12042.472	35900.492
25043	223.6	14468.84	37595.02
23974	223.6	14147.819	36662.113
15539	223.47	11587.819	33930.727
3800	223.41	8756.863	35079.688
1995	223.31	7997.128	33306.316
2052	223.26	8319.722	33254.621
9329	223.2	10087.286	37477.402
17672	223.2	12078.423	38622.957
20875	223.18	13334.252	36840.023
11118	223.16	10666.516	39151.395
11132	223.03	10719.17	39018.969
3270	222.97	8535.528	35711.359
15579	222.91	11604.08	33351.371
19146	222.85	12637.785	38794.754
19912	222.78	13091.604	33030.445
1269	222.78	8191.071	39554.883
10061	222.76	10305.342	35071.215
19042	222.74	12622.718	37615.203
23782	222.68	14149.484	38900.164
1474	222.66	8193.498	37280.336
11259	222.64	10553.123	38101.426
645	222.63	7688.088	36114.285
24186	222.59	14097.401	33749.992
21357	222.59	13544.436	33786.348
21443	222.57	13434.825	34480.156
23350	222.36	13777.022	36673.285
12116	222.36	10965.553	34178.961
13414	222.34	11110.439	37718.168
5624	222.32	9253.579	35104.277
21271	222.24	13201.368	33275.402
5593	222.24	9121.011	35038.555
11642	222.2	10566.333	34918.324
25178	222.2	14461.463	35709.855
18688	222.17	12621.602	34686.781
22092	222.17	13568.948	38111.434
3323	222.01	8446.896	34943.664
4171	222.01	8772.548	38165.961
10140	221.94	10315.318	34181.66
4061	221.92	8788.122	37233.473
25141	221.88	14476.282	36155.879
10945	221.86	10498.157	38938.656
18802	221.86	12682.833	35454.906
14826	221.78	11480.797	39921.578
15196	221.74	11597.161	36330.688
1730	221.69	8182.527	34997.527
2346	221.61	8312.66	35640.211
16476	221.57	11975.415	39450.668
10352	221.51	10425.533	33311.305
19434	221.49	12726.746	37159.176
24188	221.4	14149.99	33766.168
14692	221.38	11272.434	38719.367
16257	221.34	11639.306	37736.32
19844	221.21	12778.057	33735.605
9443	221.19	10092.72	38901.625
24042	221.19	14038.214	35508.938
23894	221.11	14121.838	37569.953
25056	221.09	14416.099	37407.563
1856	221.04	8011.199	34365.297
16570	220.94	11863.589	38452.063
2577	220.94	8303.038	37554.152
20772	220.92	13147.693	38082.57
24850	220.9	14225.157	39794.34
302	220.86	7923.713	34324.227
22642	220.84	13751.447	33570.906
14835	220.84	11482.468	39642.934
11103	220.82	10692.234	39390.449
941	220.77	7702.371	38162.641
25261	220.58	14505.632	34530.246
1289	220.54	8192.971	39177.938
24949	220.52	14597.454	38873.887
20659	220.5	13222.143	39483.723
20523	220.44	13125.669	38853.43
24544	220.38	14412.383	36640.457
23419	220.27	13923.969	37277.203
3039	220.27	8604.42	37965.816
24367	220.12	14193.776	34641.543
22788	220.06	13913.927	33469.34
19584	219.92	12841.663	36217.266
10690	219.83	10480.359	36760.117
24865	219.81	14532.766	39791.184
13325	219.73	11040.645	38280.543
22881	219.71	13842.068	34481.145
5527	219.69	9150.197	34672.168
12626	219.64	10842.454	38130.465
1138	219.62	7713.268	39461.172
771	219.43	7967.901	36899.277
16801	219.43	11926.505	36186.207
6631	219.41	9387.227	36925.738
19079	219.22	12547.188	37929.047
6826	219.18	9425.756	35022.82
15507	219.14	11532.298	34111.992
19675	219.06	12860.343	35435.906
6922	219.02	9341.75	34419.855
22967	219	13939.913	35448.508
25080	218.91	14576.061	37008.426
10081	218.87	10205.977	34628.422
19265	218.81	12897.296	39710.461
21669	218.77	13355.055	36499.984
17239	218.74	12188.363	34247.031
4277	218.72	8712.643	39004.688
449	218.7	7809.177	35132.695
12992	218.56	11100.866	39095.039
23033	218.54	13827.578	36379.18
24422	218.51	14405.021	35372.305
10415	218.39	10524.099	33879.223
17780	218.37	12126.35	39876.152
4717	218.32	9044.097	37356.219
21126	218.32	13295.883	34614.656
10156	218.22	10323.755	34261.898
20610	218.16	13070.808	39946.551
20502	218.14	13038.321	38574.133
19156	218.12	12626.662	38894.961
11414	218.05	10750.034	36995.508
23514	217.95	13820.342	38216.941
6259	217.87	9462.334	39670.949
14791	217.84	11252.953	39810.965
19664	217.82	12728.85	35274.211
7919	217.74	9627.184	39771.484
16256	217.66	11801.891	37696.102
21387	217.66	13405.101	34023.723
17677	217.63	12080.776	38713.586
23804	217.53	14087.844	38615.094
1106	217.51	7732.772	39252.805
23983	217.49	14112.256	36458.711
21711	217.49	13563.002	37082.676
17226	217.38	12222.47	34167.844
6457	217.3	9466.846	37915.852
24273	217.26	14252.619	33430.719
9737	217.26	10336.12	38093.035
20978	217.24	13309.222	35976.949
23816	217.18	14081.223	38348.629
17382	217.11	12143.998	35081.461
7173	217.09	9535.926	33045.5
1739	217.03	8025.946	35063.59
11248	216.99	10700.277	38300.039
20700	216.84	13269.217	39264.352
7725	216.8	9600.384	38019.789
18708	216.8	12639.451	34794.32
17589	216.78	12240.802	37489.355
13606	216.69	11011.627	36105.402
17717	216.67	12064.162	39119.176
20618	216.55	13263.187	39808.477
22107	216.51	13693.553	37709.332
1650	216.46	8011.022	35604.406
14973	216.38	11594.584	38453.234
7609	216.38	9691.419	37117.473
22101	216.34	13712.117	37970.336
16708	216.32	12009.936	37259.773
7482	216.32	9628.021	35994.441
15024	216.3	11471.625	37714.98
23550	216.25	13944.636	38767.371
8528	216.19	9856.913	34866.707
16502	216.19	12031.405	39428.07
5630	216.17	9071.036	35191.281
15604	216.09	11515.623	33297.582
15292	216.09	11556.243	35846.5
17758	215.9	12257.234	39590.688
19687	215.84	12811.028	35224.227
21956	215.81	13580.053	39940.535
16593	215.81	11915.535	38272.277
13310	215.75	11105.593	38434.449
6394	215.65	9371.563	38434.078
20774	215.44	13184.122	38117.738
7022	215.44	9407.657	33912.129
8839	215.37	10030.881	33517.383
12305	215.1	10837.355	35509.098
1130	214.98	7975.39	39390.832
23883	214.94	14050.4	37822.594
6846	214.89	9480.711	34822.309
24529	214.85	14389.007	36527.426
14569	214.85	11311.221	37506.781
19485	214.79	12789.525	36550.527
22343	214.73	13574.607	36211.82
16649	214.73	11952.877	37974.531
8449	214.71	9750.566	35415.684
16777	214.69	11951.972	36254.793
9973	214.58	10261.616	36164.098
21030	214.41	13313.547	35532.027
11728	214.39	10643.533	34143.285
25074	214.2	14474.819	37151.492
22428	214.2	13750.68	35779.625
17025	214.06	11868.996	34049.434
25036	213.91	14594.19	37829.852
24986	213.87	14451.114	38386.34
8025	213.85	9903.296	39240.336
11542	213.74	10757.452	35655.883
13388	213.68	11028.031	37679.445
18965	213.64	12690.899	36921.648
22011	213.47	13671.969	38847.402
12858	213.47	11008.877	39783.449
19565	213.3	12908.646	36281.41
21251	213.26	13231.296	33471.73
25068	213.14	14460.414	37088.773
14867	213.09	11525.734	39518.754
18882	213.07	12538.146	36321.949
15826	213.05	11745.329	34197.387
14943	212.97	11538.757	38506.199
15245	212.87	11565.511	36050.723
15559	212.87	11447.014	33524.563
17113	212.84	11877.41	33310.645
11069	212.8	10694.439	39655.781
19665	212.76	12803.611	35278.656
17401	212.7	12212.456	35286.168
22123	212.68	13611.357	37552.699
10981	212.57	10466.967	39155.227
2140	212.45	8322.764	33943.445
19774	212.32	12708.718	34589.98
12702	212.26	10977.585	38597.18
21969	212.24	13690.817	39625.031
17732	212.22	12168.152	39198.445
16743	212.22	12017.118	36923.063
24392	212.19	14382.199	35149.895
17286	212.07	12243.151	34510.395
23993	211.97	14028.31	36316.957
24248	211.94	14279.499	33081.695
25357	211.82	14626.636	33600.137
7365	211.82	9560.031	34993.234
4425	211.63	8880.18	39566.449
7900	211.53	9509.2	39588.238
18179	211.44	12481.951	36255.664
23852	211.34	14137.09	37904.488
7830	211.21	9655.171	38796.844
21601	211.21	13502.088	35794.758
9763	211.15	10190.72	37772.055
24160	211.11	14072.878	33824.141
12104	211.07	10969.024	34154.98
25037	211.07	14568.059	37512.449
15228	211.07	11554.243	36118.766
17387	211.04	12263.289	35126.953
20997	211.04	13313.62	35843.578
18540	210.96	12663.202	33023.609
18543	210.96	12613.388	33118.074
9773	210.88	10314.964	37548.934
8130	210.86	9873.984	38194.688
22826	210.81	13979.546	33852.473
20269	210.79	13055.29	36162.352
20562	210.71	13034.691	39349.102
20657	210.69	13182.831	39476.402
4448	210.67	8917.491	39309.508
23611	210.65	13966.688	39609.426
16980	210.6	12001.777	34407.367
5838	210.4	9142.353	36830.926
19837	210.4	12875.886	33690.5
23769	210.37	14070.605	39064.453
10379	210.35	10544.125	33517.477
10926	210.29	10479.065	38773.09
11380	210.29	10591.251	37038.629
8860	210.27	10122.414	33746.121
3653	210.25	8766.443	33888.824
18118	210.17	12305.582	36717.016
11338	210.04	10624.67	37385.496
17903	209.98	12487.776	39178.492
18267	209.98	12384.778	35522.191
18512	209.96	12360.921	33311.746
11904	209.91	10674.817	33050.66
7533	209.87	9598.827	36542.055
14320	209.79	11371.592	35698.93
13434	209.79	11017.35	37544.852
9969	209.62	10144.262	36132.73
18647	209.56	12681.303	34108.426
7803	209.5	9533.626	38604.188
20417	209.45	13052.147	37429.914
14924	209.33	11621.667	38910.629
13705	209.31	11072.17	35268.926
23034	209.29	13950.827	36402.988
10652	209.24	10497.009	36419.301
12126	209.22	10834.388	34308.047
12592	209.18	10782.885	37810.402
17028	209.12	11869.522	34088.434
14983	209.02	11444.663	38274.457
9150	208.91	10117.673	35930.914
15948	208.83	11807.058	35108.02
16870	208.83	12017.751	35292.309
13901	208.68	11094.626	33572.719
3608	208.51	8674.493	33427.105
16246	208.47	11676.725	37640.348
24859	208.41	14226.759	39986.598
12416	208.39	10943.992	36351.035
24046	208.34	14103.901	35527.234
23501	208.32	13778.346	38104.957
15147	208.3	11490.044	36829.313
14902	208.3	11550.625	39269.074
18475	208.28	12473.665	33599.703
584	208.18	7815.501	35942.605
8012	208.16	9853.522	39126.57
25099	208.12	14443.618	36630.188
22340	208.11	13610.034	36199.332
17582	208.09	12168.249	37459.879
7922	208.07	9636.519	39817.539
17500	207.97	12211.717	36299.41
13785	207.93	10995.216	34769.027
24475	207.91	14359.307	36000.102
4110	207.89	8635.911	37632.113
22601	207.88	13553.084	34117.219
10470	207.8	10433.575	34468.688
11444	207.78	10631.071	36846.113
2250	207.76	8248.592	34954.715
14806	207.74	11318.116	39942.77
14347	207.74	11348.878	35917.586
5706	207.7	9152.702	35680.262
3291	207.65	8552.176	35272.73
8586	207.63	9702.471	34436.98
18867	207.61	12673.564	36218.336
19048	207.59	12653.722	37633.211
23924	207.53	14176.339	37292.789
16089	207.49	11822.439	36236.242
22885	207.42	13938.989	34548.109
5138	207.36	9030.832	34366.258
23020	207.34	13933.146	36135.379
17764	207.32	12079.588	39704.113
7505	207.32	9496.493	36124.469
5496	207.3	9067.753	34337.801
12821	207.26	10805.663	39740.906
22850	207.17	13909.169	34224.129
1605	207.13	8138.6	36190.738
16848	207.07	11855.282	35717.988
18430	207.05	12416.732	34126.438
6744	207.03	9469.903	35631.328
23839	206.96	14116.269	38211.91
14796	206.94	11406.438	39867.906
21428	206.94	13394.364	34324.789
519	206.9	7770.111	35567.449
14905	206.86	11528.304	38962.586
3767	206.84	8663.672	34861.668
22767	206.69	13957.555	33380.457
15999	206.67	11794.999	35544.566
5034	206.61	8992.245	35025.039
25012	206.55	14573.828	38049.898
2477	206.53	8232.699	36637.629
12800	206.46	10952.795	39445.547
15052	206.38	11458.057	37622.344
16995	206.34	12009.528	34441.098
22394	206.32	13637.169	35793.016
12003	206.3	10912.028	33683.785
6233	206.3	9281.599	39888.164
2945	206.23	8581.734	38898.637
7426	206.17	9534.22	35480.516
23578	206.17	13969.278	39213.785
16035	206.13	11844.631	35982.574
21855	206.11	13389.13	38863.23
2912	206.09	8591.884	38996.992
16722	206.09	11912.091	37346.59
20723	206.09	13158.569	38884.531
15114	206.04	11597.713	37131.059
6537	206	9348.994	37449.191
2335	205.98	8329.437	35596.496
9805	205.75	10202.953	37486.852
3117	205.65	8425.141	37085.531
22853	205.44	13828.971	34306.352
21988	205.42	13596.637	39419.391
16825	205.31	12029.841	36045.051
25111	205.29	14424.254	36435.348
16883	205.25	11903.554	35146.34
25180	205.23	14587.05	35430.621
22024	205.23	13565.562	38484.27
15359	205.16	11629.505	35405.348
9945	205.12	10289.308	36292.375
14133	205.1	11385.739	34440.844
15380	205.08	11560.266	35011.926
22130	205.08	13701.491	37667.82
12765	205.06	10836.099	39083
12358	204.93	10847.522	36021.531
7411	204.91	9609.328	35394.848
5935	204.91	9231.443	37560.086
9269	204.85	10075.175	36811.457
17606	204.75	12119.516	37828.637
2204	204.71	8408.77	34466.289
6747	204.71	9310.443	35671.406
14885	204.48	11494.599	39135.102
6910	204.48	9333.33	34330.602
23019	204.47	13950.737	36135.227
25397	204.47	14490.205	33017.457
3988	204.45	8795.086	36734.266
16300	204.43	11665.61	38117.316
17983	204.37	12421.736	38059.125
23999	204.35	14007.629	36113.926
14646	204.35	11336.933	38082.699
10722	204.31	10450.34	36956.512
475	204.27	7740.564	35284.094
10288	204.25	10326.281	33233.918
21067	204.24	13180.411	35026.148
15475	204.22	11579.454	34261.168
14381	204.2	11375.48	36061.816
16547	204.2	11958.712	38316.992
24634	204.18	14285.851	37577.926
23868	204.16	14146.712	37978.934
9950	204.14	10308.552	36366.664
15982	204.1	11656.23	35373.711
400	204.06	7942.481	34807.961
10075	204.03	10141.061	34615.172
19839	204.01	12803.768	33703.113
18029	204.01	12439.497	37629.488
4812	203.95	9037.823	36935.09
20509	203.95	13005.059	38603.094
22496	203.93	13574.732	35079.473
19180	203.7	12590.354	39150.086
4575	203.7	8874.107	38626.949
23363	203.68	13808.212	36891.895
24703	203.64	14398.507	38653.145
23598	203.62	13804.348	39505.105
20878	203.6	13159.263	36850.211
21306	203.55	13513.386	33191.871
13272	203.53	11009.033	38500.59
7254	203.51	9543.791	33992.078
15979	203.41	11809.767	35368.961
19197	203.34	12680.908	39260.93
16337	203.28	11642.173	38694.727
16291	203.28	11654.305	38034.879
17815	203.2	12387.182	39905.121
14143	202.91	11314.18	34536.68
5899	202.86	9102.342	37336.793
17726	202.7	12094.54	39169.195
22474	202.67	13688.893	35175.055
22535	202.63	13743.33	34539.945
20710	202.61	13160.601	39060.945
2092	202.59	8385.054	33687.234
19981	202.57	12958.077	33535.098
22458	202.49	13590.265	35297.738
1844	202.44	8124.009	34339.203
18413	202.42	12478.978	34246.891
1636	202.38	8120.584	35854.785
5969	202.26	9241.68	37715.535
5031	202.22	8860.794	34981.734
8775	202.13	10115.872	33011.066
7833	202.07	9503.277	38856.227
23740	202.01	14073.724	39405.996
19264	202.01	12912.099	39687.371
13282	201.82	11118.512	38621.648
11330	201.75	10612.917	37613.852
14310	201.75	11397.449	35589.055
24234	201.73	14158.081	33076.266
1286	201.63	8130.504	39166.91
15461	201.59	11465.77	34388.293
24925	201.59	14534.998	39211.656
14828	201.57	11436.018	39926.605
137	201.55	7940.038	33597.09
24574	201.53	14261.614	37029.66
3286	201.44	8517.558	35268.086
3206	201.42	8453.82	36183.301
17820	201.34	12421.097	39990.473
19379	201.34	12811.082	37507.586
23497	201.13	13802.59	38073.172
21646	201.11	13468.322	36338.145
12068	201.06	10929.525	34048.672
4032	201	8748.392	36992.203
14004	201	11243.473	33100.379
23473	200.98	13872.717	37767.715
11273	200.92	10726.297	37879.711
22490	200.83	13773.287	35257.891
10974	200.81	10353.661	39136.078
23634	200.79	14104.813	39767.527
2774	200.73	8389.741	39504.645
6841	200.73	9465.902	35080.09
22435	200.71	13626.106	35492.438
9139	200.69	10011.571	35852.82
22615	200.69	13593.169	33969.941
20777	200.67	13207.949	37890.375
2552	200.62	8291.13	37233.801
4164	200.62	8606.584	38067.453
20587	200.54	13117.811	39645.023
17884	200.54	12298.15	38995.813
12502	200.52	10921.234	36960.617
5298	200.46	8860.938	33052.898
19218	200.46	12666.435	39529.023
11197	200.46	10604.278	38326.785
20581	200.33	13105.501	39545.957
24111	200.31	14071.164	34499.172
5728	200.31	9235.584	35856.258
17043	200.25	11949.246	33960.688
16029	200.21	11649.603	35956.781
24376	200.19	14271.504	34927.273
998	200.19	7830.393	38547.234
10349	200.16	10346.962	33304.07
24718	200.12	14264.961	39035.914
22008	200.1	13598.048	39084.184
19152	200.08	12493.79	38864.727
22330	200.02	13745.612	36282.156
19220	200.02	12598.97	39602.66
14302	200	11216.443	35501.852
24517	199.96	14354.529	36376.063
14157	199.93	11249.231	34627.703
16069	199.85	11640.982	36104.84
836	199.81	7871.71	37303.105
24686	199.77	14351.312	38321.684
16125	199.77	11662.668	36675.043
5936	199.77	9170.09	37580.176
20873	199.75	13205.212	36821.297
2769	199.72	8375.761	39426.324
12785	199.72	10951.691	39337.922
9533	199.68	10271.379	39827.016
7520	199.56	9516.259	36430.91
25048	199.54	14550.289	37612.41
17822	199.52	12321.547	39606.07
8204	199.52	9756.467	37543.859
1465	199.5	8002.342	37436.949
24122	199.47	14014.449	34597.832
17741	199.43	12129.67	39407.594
19253	199.43	12830.286	39978.566
8305	199.39	9724.071	36593.863
8101	199.39	9896.729	38368.047
12360	199.35	10926.627	36068.617
435	199.33	7925.221	34903.887
11265	199.33	10770.661	38219.668
188	199.33	7724.561	33875.074
18844	199.24	12659.595	35806.148
22112	199.18	13708.747	37744.063
12697	199.16	10776.231	38487.32
15041	199.12	11490.806	37798.09
10117	199.08	10323.286	34528.078
22170	199.03	13574.737	37129.215
6250	199.03	9376.865	39651.738
22067	199.01	13715.073	38175.293
17703	199.01	12206.309	38973.199
9601	198.91	10142.131	39294.746
23764	198.91	14050.324	38961.637
11926	198.89	10556.404	33086.617
25301	198.89	14457.233	34243.953
19827	198.85	12820.978	33951.508
7204	198.78	9681.366	33504.148
17177	198.41	12113.176	33499.914
24145	198.39	14121.39	34264.398
4579	198.34	8904.163	38321.594
24237	198.32	14001.205	33095.152
13754	198.13	11153.182	34617.707
2877	198.01	8428.578	39125.852
4104	197.86	8764.398	37572.449
9263	197.76	10111.45	36693.727
24519	197.7	14299.378	36390.098
18872	197.67	12619.101	36249.148
24980	197.67	14497.067	38341.125
18243	197.65	12359.665	35646.574
24442	197.65	14328.529	35711.004
24256	197.63	14401.628	33119.402
22179	197.63	13614.725	37165.527
1592	197.61	8184.836	36288.719
19546	197.53	12709.533	36496.93
22652	197.51	13687.271	33612.746
7144	197.51	9468.704	33278.945
22144	197.42	13722.036	37460.043
14918	197.32	11434.314	38838.516
6357	197.3	9409.261	38535.965
10811	197.24	10446.622	37761.422
72	197.24	7853.219	33276.781
2901	197.21	8599.634	39270.156
13550	197.13	11051.645	36607.105
23873	197.05	14067.274	37766.813
8361	196.98	9801.393	36188.027
24890	196.96	14471.943	39694.348
14032	196.96	11208.708	33497.578
8393	196.96	9844.176	35856.609
11567	196.92	10559.938	35104.641
18929	196.92	12520.26	36669.621
7000	196.9	9358.026	33850.715
18013	196.82	12477.202	37744.664
22982	196.78	13886.859	35591.535
16295	196.78	11710.494	38062.078
16375	196.78	11839.485	39309.555
2216	196.78	8332.431	34569.551
1053	196.77	7958.082	38875.066
6909	196.75	9430.349	34323.531
690	196.69	7901.312	36389.891
1696	196.67	8157.556	35532.324
17012	196.67	12005.272	34206.074
6894	196.61	9352.481	34553.559
21556	196.5	13356.998	35369.074
21928	196.44	13500.717	39944.316
4796	196.34	9011.512	37138.859
7950	196.29	9743.009	39811.98
12290	196.29	10798.62	35413.211
3368	196.29	8567.592	34561.23
8766	196.25	9727.273	33133.504
7163	196.15	9317.923	33113.406
10977	196.09	10494.178	39143.375
6877	196.04	9278.109	34472.863
8347	196.02	9837.591	36075.59
2089	195.96	8393.879	33628.285
21097	195.96	13325.643	34931.121
24380	195.96	14364.629	34972.691
15646	195.94	11790.5	33101.965
21089	195.92	13188.45	34862.316
14886	195.88	11596.92	39136.215
20803	195.86	13168.104	37390.328
18284	195.86	12274.681	35324.953
20157	195.69	12995.403	35364.074
18085	195.69	12272.559	37107.273
17170	195.63	12101.647	33385.352
1112	195.62	7660.048	39265.699
11005	195.58	10345.721	39347.801
12711	195.48	10848.07	38751.277
9942	195.44	10163.299	36260.461
8319	195.44	9679.113	36535.453
3445	195.42	8503.939	33794.699
1299	195.41	8192.898	39043.754
9041	195.41	10032.708	35248.09
119	195.39	7758.184	33510.441
9126	195.29	10034.98	35824.945
18035	195.27	12338.303	37423.023
21609	195.21	13355.256	35905.625
24068	195.19	14203.623	35039.859
20662	195.19	13221.585	39508.539
5931	195.14	9202.867	37534.672
1609	195.1	8072.525	36203.891
12976	195.02	11046.069	39013.531
20191	195.02	13092.212	35551.27
17878	195	12317.486	39272.406
1509	194.98	8113.536	37153.484
19727	194.93	12756.969	34631.855
22258	194.91	13741.892	36567.211
10749	194.91	10394.868	37135.848
9238	194.87	10046.975	36581.934
21144	194.81	13263.378	34442.352
19008	194.77	12617.298	37229.613
21555	194.75	13358.837	35288.012
16230	194.73	11817.561	37496.535
25190	194.7	14539.302	35296.484
18244	194.68	12459.416	35697.727
6235	194.66	9309.805	39926.949
8642	194.54	9908.435	33948.715
13329	194.5	11042.418	38302.398
2398	194.5	8400.216	35985.434
24017	194.43	14012.048	35825.816
5123	194.37	8930.282	34603.566
19101	194.33	12590.098	38266.625
6286	194.31	9403.174	39366.699
24571	194.26	14263.432	36953.613
13346	194.24	11035.223	38029.996
14935	194.24	11544.182	38686.973
21248	194.24	13149.185	33466.52
14338	194.16	11263.779	35866.07
2615	194.14	8199.763	37855.961
4186	194.05	8778.565	38226.336
19284	194.01	12757.281	39375.848
10830	194.01	10427.939	37862.258
20938	193.99	13254.529	36470.055
21791	193.95	13392.719	37871.887
6750	193.93	9424.795	35688.984
3609	193.76	8752.08	33427.004
19938	193.64	13070.196	33239.055
2418	193.59	8224.771	36095.5
10612	193.55	10402.431	36247.715
13667	193.53	11134.588	35619.621
10658	193.39	10461.964	36435.605
18064	193.24	12330.723	37291.914
18217	193.24	12422.3	36051.93
17977	193.01	12452.939	38283.148
23436	192.99	13817.367	37541.543
3481	192.93	8473.705	33362.145
25299	192.91	14564.254	34162.598
4621	192.91	8851.833	38271.387
8185	192.84	9763.901	37760.996
20995	192.84	13235.823	35837.141
5192	192.8	9050.151	34016.313
21290	192.69	13289.25	33153.961
845	192.67	7925.666	37378.551
6314	192.63	9474.873	38826.621
7997	192.55	9795.108	39308.895
8624	192.47	9857.97	33824.438
25246	192.24	14543.149	34971.164
22481	192.24	13688.834	35228.648
21163	192.15	13293.674	34032.777
17847	192.09	12435.19	39464.617
566	192.07	7808.625	35868.184
[truncated: 15,985 more rows]
