# Supplementary material for: Insights on the Control of Yeast Single-Cell Growth Variability by Members of the Trehalose Phosphate Synthase (TPS) Complex
Source: Front Cell Dev Biol. 2021 Jan 28;9:607628. doi: 10.3389/fcell.2021.607628 (PMC7876269; doi:10.3389/fcell.2021.607628)
Supplement: Supplementary file 2 [file Data_Sheet_1.ZIP › final_code/input_datasets/Ntd-TSL1_SortedCells2_plus_t1.csv]

Id	Area (µm²)	Centre X Position (µm)	Centre Y Position (µm)
5833	124.82	10660.252	39180.754
13711	113.09	13795.854	37682.551
7906	113.05	11793.167	34321.676
13868	112.48	14142.724	38956.691
8270	111.87	12052.262	39005.707
7349	111.69	11372.043	37347.035
1530	108.22	8609.879	35113.246
10016	105.68	13007.387	36045.926
7820	104.33	11428.609	33243.051
4318	103.72	10113.585	36939.891
9309	103.18	12682.642	34510.438
7673	103.13	11486.708	36173.102
14694	102.95	14631.17	34467.152
13327	102.86	13624.647	35735.09
6505	100.58	10813.443	36270.969
7015	99.91	11197.012	34172.711
2409	99.52	8853.038	35565.535
9029	99.14	12470.411	38232.203
3259	97.95	9459.932	34500.758
3742	97.4	9891.54	39636.012
13990	97.05	14127.99	36693.363
13740	96.67	13938.903	38068.969
13882	95.31	14119.829	38882.063
1759	95.13	8841.128	34461.324
1320	93.97	8475.532	39337.09
1137	93.87	8390.789	37350.453
7850	93.62	11843.485	33175.121
3011	93.58	9368.142	37831.047
14720	93.24	14639.744	34026.742
13957	93.2	14194.559	37209.398
9117	93.05	12397.916	36355.047
9435	92.83	12678.669	37082.035
6904	92.39	11043.149	36211.176
14550	92.3	14511.317	37406.203
13502	92.07	13916.819	33052.504
5664	91.03	10490.076	37068.141
10008	91.01	13090.154	35796.535
2888	90.9	9146.492	39500.93
5714	90.84	10357.692	38034.855
8719	90.07	12246.849	35321.027
10328	90	13270.056	38390.348
12991	89.98	13570.99	39362.047
10284	89.73	13312.255	39435.238
318	89.6	7826.688	37623.613
4314	89.33	10026.379	36829.461
13553	89.16	13795.103	34027.895
6900	88.29	11155.877	36140.102
4830	88.1	10242.265	33062.887
3180	88.04	9317.744	35581.813
13909	88.02	14198.985	38172.73
9133	88.01	12408.988	35609.477
9307	87.99	12698.637	34428.371
14067	87.7	14176.244	34896.492
4000	86.55	9890.577	34890.762
4523	86.43	10282.469	39270.512
12905	86.32	13550.834	38941.684
12993	86.22	13763.832	39432.988
8376	86.15	11933.16	37042.555
9640	86.11	12838.973	38799.852
9037	85.99	12367.757	38039.945
1018	85.94	8275.155	34774.652
8208	85.94	12054.515	39851.348
8539	85.9	11946.303	33907.277
10632	85.84	13349.746	33218.691
4585	85.4	10311.699	37880.813
13839	85.38	14180.576	39833.133
6749	85.23	11205.346	39024.852
12975	85.21	13728.99	39687.355
14427	85.19	14417.689	39743.137
1165	85.11	8268.053	37803.398
8025	84.88	11650.77	36537.848
8959	84.84	12458.424	39565.027
3206	84.33	9479.728	35521.598
3915	84.29	9721.218	36540.387
13995	84.25	14037.931	36500.785
7999	84.15	11807.205	36225.684
4360	84.13	10021.98	37638.855
2647	84.11	9094.298	34959.441
9694	84.08	12894.993	37547.355
3670	84.04	9491.687	38500.105
8864	83.87	12280.671	38881.012
14476	83.85	14460.217	39397.289
4615	83.83	10194.434	37385.465
620	83.73	8107.472	37699.152
2978	83.73	9466.493	38890.676
10331	83.42	13335.143	38410.703
14708	83.39	14482.092	34164.352
267	83.21	7715.579	36597.738
4866	83.1	10538.084	33521.059
3211	83.08	9440.519	35256.625
10241	83.04	12980.521	39957.668
9462	82.79	12638.279	37434.348
3133	82.7	9476.165	36453.285
10449	82.47	13276.165	35459.992
6785	82.33	11093.965	38159.293
1125	82.12	8366.477	37133.422
10393	82.03	13144.835	36748.57
13852	82.03	14022.727	39443.27
6902	81.99	10991.547	36207.098
9666	81.95	12772.392	38429.375
4376	81.93	9978.896	38185.844
8695	81.89	12234.549	34919.445
12945	81.89	13351.493	39849.277
7519	81.83	11547.336	39122.258
632	81.81	8190.208	37635.105
14080	81.8	14170.678	34499.563
5969	81.74	10748.288	36590.16
9157	81.6	12390.34	35404.184
6734	81.53	11130.9	39400.07
3591	81.39	9585.932	36776.438
1281	81.34	8402.685	39990.852
14510	81.34	14579.159	38444.688
13369	81.3	13607.964	34875.652
6534	81.18	10982.605	36972.254
11984	81.03	13390.929	33637.047
14311	81.03	14426.248	36532.891
3166	80.95	9315.392	35751.332
9248	80.91	12575.934	33196.637
6038	80.72	10646.141	35489.227
743	80.7	8179.488	35769.063
7283	80.57	11393.469	35899.57
12116	80.53	13510.355	36983.211
6279	80.49	10743.443	33703.516
7654	80.45	11601.23	36569.43
7691	80.42	11628.498	35615.742
7620	80.42	11565.995	37643.281
13881	80.4	14161.915	38831.199
8314	80.38	12033.259	38304.453
4253	80.32	10104.935	35770.113
11978	80.24	13504.042	33575.813
13157	80.22	13778.827	38040.652
14604	80.22	14637.447	36465.191
13970	80.17	14048.992	36955.477
8532	80.17	11943.893	33816.266
12013	80.11	13359.642	34355.438
14752	79.99	14617.122	33582.348
14552	79.98	14496.603	37415.465
6102	79.88	10682.583	34295.301
1935	79.86	8651.438	37661.453
13899	79.82	14207.865	38324.973
4546	79.75	10288.212	38762.984
9174	79.67	12409.994	34832.598
5834	79.67	10757.792	39179.137
1678	79.65	8608.357	33105.379
4903	79.63	10459.599	34096.555
6617	79.61	10875.282	38815.809
6886	79.53	11127.913	36418.199
7781	79.52	11630.38	33812.605
14509	79.44	14628.501	38317
13940	79.42	14191.744	37591.078
14424	79.38	14227.444	39649.199
7426	79.32	11362.794	38774.383
7636	79.23	11622.827	37075.047
6459	79.19	10971.766	35032.852
13806	79.19	13954.437	39393.746
6418	79.11	10938.252	34285.93
12003	79.02	13393.919	34087.219
10431	79	13163.839	35931.352
14213	78.98	14377.171	34082.156
8488	78.94	11912.149	34652.105
1468	78.84	8523.041	36378.867
3748	78.79	9740.465	39526.465
14244	78.77	14338.779	34842.137
7133	78.77	11327.207	33783.133
13025	78.77	13695.466	38538.566
2497	78.61	8883.777	33898.133
7300	78.6	11306.28	36240.859
12907	78.48	13558.163	38978.156
2874	78.48	9187.204	39110.211
8336	78.44	11906.707	37690.09
6724	78.37	11182.837	39484.078
1800	78.35	8800.524	35037.66
9761	78.35	12855.133	35791.547
3063	78.25	9390.815	37660.977
6264	78.25	10597.244	34015.773
3392	78.25	9572.713	33532.066
9085	78.19	12478.834	36862.961
5856	78.12	10764.755	38660.141
10226	78.1	13132.904	39678.594
13455	78.1	13715.892	33029.715
14545	78.04	14440.319	37585.77
4765	78.02	10193.033	34390.395
7814	78.02	11600.879	33418.797
9831	78	12743.782	33822.406
2967	77.89	9481.943	39253.859
6658	77.85	10879.398	39456.348
14169	77.83	14419.722	33247.695
1440	77.81	8429.692	36797.746
14469	77.77	14551.526	39541.34
4718	77.77	10216.872	35348.887
9427	77.73	12512.883	36921.359
10141	77.6	12928.443	38629.316
7936	77.54	11713.089	34834.828
9044	77.41	12462.279	38129.383
10533	77.35	13247.873	33883.211
1688	77.25	8725.882	33094.117
7069	77.23	11115.222	33262.625
14458	77.18	14640.744	39609.758
14382	77.16	14317.639	38416.281
5925	77.16	10689.178	37435.301
13862	77.14	14152.342	39379.613
348	77.12	7883.748	38006.18
14636	77.08	14431.828	35658.715
13338	77.02	13626.665	35317.832
6804	76.99	11123.612	38075.352
3747	76.99	9711.642	39514.355
14028	76.95	14169.839	35503.906
13572	76.91	13862.866	34553.547
3258	76.89	9439.016	34495.098
10316	76.87	13332.38	38772.734
3800	76.85	9916.797	38739.559
9033	76.85	12491.386	38291.996
8801	76.81	12216.961	37299.203
3072	76.79	9457.015	37391.617
166	76.68	7647.457	35395.031
9907	76.66	12983.511	33167.914
14735	76.66	14608.064	33899.762
7922	76.66	11848.388	34587.988
10453	76.66	13321.51	35277.832
14118	76.6	14012.9	33654.766
2274	76.6	8991.014	37356.195
9725	76.56	12733.3	36606.496
13663	76.47	13978.705	36481
4273	76.45	10023.273	36095.852
13877	76.39	14144.895	39089.457
8043	76.37	11653.767	36947.609
7315	76.31	11316.864	36613.77
8406	76.3	11877.162	36640.43
7427	76.14	11221.029	38846.227
9023	76.12	12359.156	38429.332
9484	76.1	12583.184	37726.965
13754	76.08	13788.617	38411.043
1904	76.08	8806.975	36980.5
12756	76.07	13480.13	38356.68
415	76.05	7705.413	38570.867
9223	75.97	12305.358	33330.031
10007	75.95	13045.312	35721.063
3454	75.93	9700.964	34738.09
14456	75.89	14452.679	40000.777
4279	75.89	10037.635	36294.641
750	75.87	8126.567	35707.836
8207	75.87	11968.832	39801.336
10535	75.78	13189.571	33894.223
8939	75.72	12477.197	39813.078
1353	75.68	8460.216	38569.867
10049	75.64	13050.964	36719.695
10463	75.61	13259.787	35157.398
13266	75.51	13628.401	37182.445
7944	75.49	11784.004	34917.109
13741	75.43	13910.49	38076.84
14737	75.43	14459.667	33920.703
12068	75.41	13432.424	35850.305
6518	75.36	10867.44	36592.391
3981	75.36	9767.94	35114.566
14553	75.34	14470.894	37438.723
8835	75.3	12149.296	38031.613
9109	75.28	12397.033	36426.871
14728	75.28	14638.067	34124.516
9104	75.13	12314.439	36637.121
246	75.09	7903.043	36388.516
14298	75.05	14424.104	36253.773
6328	75.05	10783.609	33062.445
13456	75.03	13700.984	33035.238
7927	75.01	11836.673	34684.848
9668	74.99	12919.593	38164.926
3871	74.97	9896.652	37251.34
792	74.95	8113.256	35165.629
31	74.88	7847.653	33687.012
1045	74.84	8207.605	35141.309
12931	74.76	13566.312	39578.523
2182	74.74	8900.237	38650.969
4223	74.65	9926.894	35179.281
11970	74.65	13401.744	33336.891
4304	74.63	10092.403	36626.488
1207	74.55	8225.274	38717.949
1888	74.53	8732.269	36701.758
9984	74.51	13061.284	35182.32
7953	74.49	11681.133	35228.805
5589	74.49	10523.415	35564.637
3389	74.47	9695.323	33439.965
14350	74.47	14308.37	37373.133
13515	74.36	13970.411	33367.223
3820	74.36	9880.209	38433.992
12071	74.34	13445.79	35900.945
8434	74.32	11951.009	35934.492
5901	74.32	10584.88	37917.453
14189	74.23	14385.295	33512.871
12917	74.21	13433.893	39164.273
9991	74.19	13076.517	35369.84
8096	74.15	11759.463	37933.566
3528	74.11	9696.899	35632.148
7708	74.11	11481.646	35225.441
7332	74.07	11285.593	36889.91
4700	74.03	10165.175	35880.672
1177	73.9	8321.524	38224.777
6478	73.88	10911.688	35394.316
8990	73.86	12285.947	39055.309
8642	73.82	12188.509	34098.652
8640	73.8	12198.207	34039.469
13062	73.77	13681.547	38173.605
8879	73.77	12268.198	38934.027
8776	73.71	12269.743	36615.406
12994	73.67	13623.098	39118.996
1385	73.65	8577.772	37982.902
295	73.61	7954.729	37055.762
8780	73.57	12273.164	36643.563
4258	73.57	10117.236	35939.289
3755	73.54	9916.305	39348.719
1291	73.54	8447.697	39917.656
3543	73.46	9655.025	36106.836
3996	73.44	9718.635	34781.047
7730	73.42	11607.632	34496.715
89	73.42	7660.596	34371.629
8089	73.4	11850.978	37774.055
4566	73.36	10137.48	38170.879
4242	73.34	10074.258	35547.152
6027	73.32	10765.938	35682.805
5550	73.27	10414.731	34648.699
6490	73.25	10830.832	35888.254
7609	73.21	11536.353	37739.156
616	73.17	8072.79	37910.297
1439	73.15	8630.58	36761.734
2244	73.11	8985.561	38115.672
817	73.11	8076.55	34672.742
12906	73.08	13407.26	38971.793
322	73.06	7775.783	37674.656
8414	73.04	12029.779	36480.023
1396	73.02	8526.934	37561.941
6763	73.02	11040.073	38781.074
9953	73	13023.004	34412.762
7801	73	11544.982	33698.664
6610	72.98	10788.372	38612
4533	72.94	10146.742	38807.43
9736	72.92	12739.427	36319.309
10244	72.92	13304.75	39780.148
13789	72.9	13986.223	39068.648
705	72.86	8077.851	36653.586
1386	72.85	8618.305	37689.316
8535	72.85	11904.37	33856.105
13835	72.83	14095.429	39774.613
14320	72.81	14382.402	36708.598
4679	72.75	10311.883	35914.723
8215	72.71	12038.365	39881
6106	72.63	10744.94	34311.961
8367	72.63	11856.328	37218.949
12098	72.62	13549.929	36586.199
2716	72.62	9083.122	36154.508
2817	72.58	9265.664	38502.063
13950	72.58	14208.828	37660.676
7623	72.56	11609.992	37659.152
11992	72.56	13412.967	33821.258
4340	72.56	10114.489	37260.832
4749	72.52	10320.036	34640.414
7785	72.52	11515.171	33855.219
2482	72.46	8876.927	34049.914
8811	72.37	12092.091	37513.113
14740	72.35	14589.876	33646.832
9308	72.35	12559.881	34507.27
9300	72.33	12563.527	34316.715
2693	72.33	9139.252	35860.754
13669	72.33	13993.493	36823.27
5957	72.31	10687.42	36980.449
9858	72.29	12902.86	33400.297
13156	72.23	13689.148	38036.711
1395	72.21	8564.939	37546.859
14483	72.19	14517.744	39261.684
3079	72.19	9284.93	37462.727
12933	72.19	13505.556	39687.66
9699	72.16	12915.384	37387.508
13459	72.16	13744.137	33050.504
2974	72.12	9489.859	39101.621
14396	72.12	14391.274	38712.816
6919	72.1	11180.569	35813.387
14029	72.1	14171.113	35525.473
3169	72.06	9292.2	35774.129
9287	71.98	12591.91	34090.938
1162	71.96	8392.267	37785.73
13996	71.96	14158.562	36531.043
8036	71.93	11731.369	36794.156
9014	71.93	12430.474	38527.652
3477	71.91	9576.157	35185.449
9497	71.87	12610.743	37969.543
4159	71.87	10079.186	33758.07
7921	71.85	11686.641	34577.746
1813	71.83	8766.318	35345.742
6633	71.77	10974.505	39290.629
14463	71.77	14481.73	39733.98
8124	71.77	11831.637	38382.648
3229	71.75	9366.126	35217.168
7199	71.75	11243.744	34998.707
4776	71.7	10254.29	34059.688
7855	71.7	11722.431	33263.461
1240	71.68	8347.266	39282.527
9062	71.66	12349.389	37614.637
10304	71.64	13247.536	38861.273
13985	71.62	14004.074	36627.488
10243	71.6	12941.299	40005.84
5827	71.56	10777.567	39118.316
7269	71.56	11346.35	35573.859
1450	71.5	8561.681	36502.117
7572	71.5	11632.265	38186.754
8988	71.5	12402.068	39036.289
8059	71.49	11835.639	37442.105
1890	71.49	8754.508	36725.117
5924	71.45	10697.447	37417.965
10503	71.41	13275.325	34493.012
1515	71.41	8552.044	35425.41
14670	71.39	14594.342	35023.59
6867	71.37	11178.62	36703.785
14226	71.35	14220.802	34404.887
7561	71.35	11511.267	38577.41
8023	71.29	11828	36510.773
2737	71.27	9251.195	36671.465
7208	71.27	11229.215	35126.531
1512	71.26	8420.894	35688.492
10339	71.24	13335.272	38218.695
13537	71.24	13943.027	33800.141
2868	71.24	9134.194	38934.953
14666	71.22	14461.51	34999.266
8082	71.16	11834.953	37730.41
14581	71.14	14458.773	36738.441
14437	71.06	14419.538	39857.859
8297	71.06	11892.981	38372.23
5652	71.06	10516.583	36886.188
2527	71.06	8887.381	33361.398
1430	71.04	8605.988	36919.691
6059	71.03	10725.934	35240.949
4370	71.03	10067.058	37999.41
6493	71.01	10846.562	36025.043
9936	70.93	13055.27	34025.168
6065	70.87	10753.66	34992.41
9557	70.83	12569.575	39253.551
12989	70.83	13692.866	39322.621
8636	70.83	12244.744	33934.641
13154	70.8	13728.13	37990.613
1794	70.78	8644.468	34893.246
10089	70.76	13030.324	37490.637
14304	70.72	14413.564	36335.406
9758	70.64	12764.912	36052.59
5757	70.64	10557.586	39240.375
12088	70.58	13446.392	36213.91
3895	70.58	9860.146	36923.645
2214	70.58	8991	38541.742
7549	70.57	11438.443	38708.172
3782	70.51	9900.715	38997.453
2719	70.43	9199.487	36224.016
7262	70.37	11390.982	35514.871
7282	70.35	11288.712	35893.168
6844	70.35	10993.268	37237.621
4780	70.34	10244.787	33887.141
1945	70.34	8697.356	37920.445
3234	70.3	9398.882	35000.277
4778	70.18	10238.553	33864.527
7068	70.18	11177.391	33253.41
3690	70.09	9588.19	38962.98
6641	70.05	10947.978	39397.379
12940	70.03	13412.783	39696.406
9802	70.03	12796.371	34873.105
8448	70.03	12038.514	35433.516
4082	69.99	9914.112	33582.504
3567	69.97	9530.099	36433.711
4245	69.97	10024.628	35599.609
7631	69.95	11636.204	37276.672
3290	69.95	9436.697	33986.695
4557	69.95	10156.802	38385.762
9213	69.93	12473.34	33858.828
5937	69.93	10752.905	37299.867
1318	69.91	8553.924	39311.953
7446	69.89	11215.154	39291.391
6787	69.88	11100.79	38180.727
9128	69.86	12403.313	36013.613
12899	69.84	13393.295	38818.848
3550	69.82	9543.822	36193.402
6549	69.8	10933.642	37212.516
10131	69.76	13116.359	38432.305
9093	69.76	12390.179	36947.68
7141	69.76	11216.782	33880.52
3614	69.74	9703.791	37118.043
9573	69.68	12614.617	39573.914
6462	69.66	10921.222	35070.5
12020	69.65	13412.298	34443.215
10542	69.63	13223.562	33765.117
6760	69.63	11201.19	38657.805
6112	69.61	10655.047	34380.105
9058	69.61	12353.996	37820.504
1727	69.57	8652.52	33878.574
3682	69.57	9646.805	38653.063
13326	69.49	13584.103	35679.102
9780	69.49	12833.137	35347.133
12005	69.45	13404.734	34113.652
13319	69.43	13739.535	35854.262
2528	69.43	8924.263	33364.211
3443	69.42	9559.275	34536.934
7973	69.42	11692.025	35740.168
6501	69.32	10872.6	36167.961
422	69.3	7715.969	38786.859
7099	69.26	11263.312	33183.078
4383	69.26	10025.493	38338.035
1529	69.26	8538.851	35379.434
4363	69.26	10109.344	37686
8612	69.24	12258.508	33342.695
7803	69.24	11594.395	33717.426
10348	69.22	13304.141	37862.398
13781	69.22	13948.866	38903.254
14273	69.15	14261.714	35416.621
3830	69.13	9800.283	38210.402
14188	69.13	14303.203	33506.52
6433	69.11	10783.009	34558.344
13602	69.11	13981.237	34995.059
13391	69.07	13668.417	34406.066
14145	69.05	14007.785	33250.289
7577	69.05	11517.282	38220.809
2948	69.03	9417.225	39545.32
7091	69.01	11167.147	33119.066
2099	68.99	9005.391	39215.57
2418	68.99	8924.976	35113.77
3834	68.97	9821.054	38019.395
7890	68.96	11679.155	33958.504
8507	68.94	12053.752	34529.227
14009	68.94	14170.192	36199.688
105	68.94	7873.402	34582.223
8298	68.92	11883.035	38413.336
4463	68.9	10135.195	39854.871
3368	68.88	9329.402	33135.789
14228	68.84	14337.432	34448.426
4306	68.84	9946.383	36664.02
6983	68.84	11156.094	34750.574
13278	68.82	13573.153	36800.609
2020	68.8	8837.396	39240.781
6417	68.78	10882.566	34276.055
4369	68.73	10091.876	37954.414
10197	68.73	12999.104	39203.605
4452	68.73	10100.228	39618.254
843	68.69	7992.541	34230.73
527	68.67	8119.342	39085.906
8046	68.67	11733.913	37065.77
7467	68.65	11384.523	39569.137
10395	68.63	13325.565	36815.313
4143	68.63	10132.435	33472.68
7977	68.63	11843.483	35871.578
7867	68.63	11824.453	33502.523
8024	68.53	11798.034	36533.605
9523	68.53	12650.227	38309.891
9254	68.51	12591.464	33366.285
14413	68.51	14332.933	39191.68
601	68.5	8182.398	38287.563
10209	68.5	13125.947	39288.523
12757	68.48	13420.175	38357.441
1184	68.44	8262.421	38325.406
4611	68.42	10182.073	37616.137
1459	68.42	8530.442	36265.676
13260	68.42	13691.943	37063.066
13944	68.4	14201.278	37625.184
9019	68.38	12450.27	38377.789
3603	68.38	9617.961	36920.449
7809	68.36	11604.703	33575.535
2381	68.36	8956.389	35797.559
14107	68.3	14027.852	34263.844
13387	68.3	13623.01	34600.016
10010	68.28	13008.991	35837.434
3417	68.28	9513.308	33982.355
14582	68.27	14591.637	36830.734
9853	68.25	12895.243	33488.078
13530	68.21	13890.514	33695.395
9425	68.21	12601.688	36846.688
8702	68.13	12119.311	35031.547
2283	68.11	8997.69	37492.332
9290	68.11	12643.077	34206.039
14410	68.09	14250.114	39145.164
3390	68.09	9664.257	33476.031
244	68.02	7675.361	36353.77
1803	68.02	8818.69	35129.27
7275	67.96	11259.45	35681.137
2414	67.96	9014.123	35317.02
8032	67.94	11846.643	36666.078
14119	67.92	14164.16	33658.762
1408	67.88	8443.384	37229.949
2823	67.86	9264.161	38696.316
6822	67.84	11002.21	37504.742
13317	67.84	13758.881	35835.945
13164	67.84	13766.113	38102.566
7416	67.82	11391.03	38560.922
13913	67.82	14207.946	38007.559
7312	67.79	11343.658	36570.168
2493	67.77	8932.943	33842.32
5866	67.75	10708.552	38559.676
6974	67.75	11195.65	34800.34
8466	67.73	12025.544	35101.832
5971	67.73	10668.66	36697.883
4650	67.69	10254.769	36860.777
4509	67.67	10144.68	39362.207
7059	67.63	11067.428	33446.723
7176	67.63	11402.868	34517.727
5777	67.61	10419.71	39451.684
7564	67.61	11503.221	38323.492
12115	67.59	13394.562	36979.949
4408	67.58	10093.364	38852.223
14775	67.58	14515.967	33055.992
12069	67.54	13422.569	35866.086
14496	67.52	14598.826	38848.52
14520	67.5	14586.367	38024.172
515	67.5	8019.132	39552.922
6980	67.48	11056.258	34717.875
9211	67.48	12452.764	33838.902
13959	67.44	14017.145	37226.867
14286	67.42	14245.605	35801.27
13014	67.38	13660.633	38700.32
7506	67.36	11507.072	39702.82
14144	67.33	14185.251	33228.566
9137	67.31	12435.036	35669.578
9828	67.29	12866.884	34075.391
7847	67.29	11778.292	33091.906
6326	67.25	10792.315	33023.992
13425	67.25	13753.186	33923.699
1149	67.23	8225.211	37540.609
9674	67.23	12861.327	38001.676
9795	67.21	12735.465	34967.578
3796	67.19	9916.802	38647.988
14748	67.19	14429.79	33805.492
8262	67.17	11907.808	39188.148
4147	67.15	10064.552	33521.27
10186	67.15	12937.185	38985.391
3881	67.13	9884.358	37075.207
5694	67.13	10541.023	37385.668
1060	67.13	8403.647	35456.598
9686	67.13	12869.581	37686.586
14405	67.12	14425.192	38895.965
10400	67.12	13240.666	36599.574
264	67.1	7686.209	36554.539
4158	67.04	10112.109	33754.059
14624	67.04	14577.672	35835.098
14274	66.96	14233.269	35418.668
6445	66.94	10980.147	34815.656
2599	66.94	9247.511	33751.711
3428	66.92	9589.693	34208.32
10287	66.9	13321.83	39123.988
4691	66.89	10199.956	35761.938
8241	66.87	11885.335	39466.301
4126	66.87	10003.214	33227.059
9147	66.87	12369.673	35437.902
7821	66.83	11568.716	33261.633
14551	66.77	14470.508	37410.594
828	66.75	8114.323	34561.598
6438	66.75	10939.856	34659.797
7988	66.75	11819.036	36082.504
10370	66.71	13139.758	37483.473
10248	66.71	13186.105	39849.809
1796	66.67	8786.777	34949.34
7152	66.67	11329.523	34049.266
9063	66.67	12359.419	37637.395
13323	66.66	13621.016	35618.57
3838	66.64	9891.06	38104.262
12900	66.62	13564.295	38820.172
6803	66.6	11137.765	38069.32
8509	66.6	12012.185	34338.91
9611	66.58	12826.209	39136.941
13357	66.58	13583.29	34980.281
4418	66.58	10073.012	39037.672
13152	66.54	13598.383	38308.801
577	66.54	8156.042	38224.195
13784	66.54	13933.009	38952.867
9731	66.52	12765.082	36244.199
13775	66.5	13987.695	38844.23
7558	66.48	11618.19	38509.996
14686	66.46	14467.973	34645.559
4814	66.44	10328.412	33384.621
789	66.44	8138.383	35109.422
13637	66.44	13802.896	35848.523
2665	66.43	9093.623	35275.609
6783	66.39	11126.382	38446.57
2197	66.37	8882.217	38741.281
2806	66.35	9196.194	38140.574
1950	66.33	8685.177	37947.34
1963	66.31	8636.148	38249.984
1640	66.29	8550.874	33615.063
13919	66.25	14113.612	38072.242
4530	66.21	10298.222	39077.711
1110	66.21	8286.778	36671.949
2521	66.2	8956.031	33619.621
8574	66.16	12038.801	33101.48
9241	66.16	12406.633	33114.477
456	66.12	7656.609	39271.254
12948	66.1	13388.095	39861.621
13325	66.1	13611.18	35647.527
8557	66.1	11870.335	33165.711
4140	66.08	10045.802	33424.965
2743	66.06	9066.061	36744.465
9382	66.06	12537.141	36014.988
3458	66.02	9529.155	34853.188
12081	66	13473.091	35997.613
12987	65.97	13737.382	39578.617
13451	65.95	13573.71	33287.953
10553	65.93	13148.623	33560.262
13653	65.93	13913.028	36280.313
9106	65.91	12486.041	36402.82
13801	65.87	13885.726	39238.008
10504	65.87	13303.419	34519.492
4243	65.83	9992.866	35564.953
14525	65.83	14590.1	37856.711
4421	65.83	10081.048	39083.262
1548	65.83	8533.092	34785.977
4316	65.81	9988.869	36842.715
14283	65.81	14336.312	35685.336
8067	65.79	11737.099	37576.672
3328	65.79	9413.589	33596.953
14339	65.79	14336.987	37191.941
14140	65.79	14078.684	33455.641
638	65.79	8074.926	37418.77
567	65.77	8128.759	38186.195
5867	65.74	10771.88	38569.449
13622	65.72	13949.601	35355.848
4632	65.72	10173.738	36885.109
1864	65.72	8670.23	36225.262
13952	65.7	14083.709	37348.676
8883	65.68	12129.077	38970.324
7661	65.66	11450.87	36439.227
3858	65.62	9787.025	37352.48
13772	65.6	13859.436	38762.973
1501	65.58	8428.24	35618.781
11968	65.58	13462.09	33201.719
8767	65.56	12165.999	36352.777
13263	65.54	13698.953	37130.551
3355	65.45	9389.788	33291.219
4247	65.45	9945.839	35624.523
9199	65.43	12352.895	34429.555
6717	65.41	11073.655	39610.117
6442	65.39	10860.591	34723.281
3651	65.39	9596.76	37638.664
1106	65.39	8350.563	36605.195
3357	65.37	9414.565	33010.57
7474	65.33	11361.463	39785.316
10458	65.33	13159.502	35356.52
3232	65.31	9287.809	34951.688
528	65.29	8060.282	39103.586
8128	65.29	11671.282	38509.945
13924	65.26	14034.264	37976.973
7071	65.26	11157.909	33266.34
1958	65.24	8827.844	38124.832
7276	65.22	11315.101	35713.488
13638	65.2	13826.48	35858.883
7712	65.2	11541.072	34964.867
3442	65.2	9644.071	34526.145
14127	65.18	14184.877	33500.613
13658	65.16	13869.337	36370.563
3351	65.14	9346.37	33170.594
10338	65.12	13178.265	38204.027
973	65.12	8220.657	33846.492
5645	65.08	10348.071	36639.34
6045	65.08	10773.654	35398.344
277	65.06	7706.97	36856.391
12042	65.06	13531.53	35167.484
3767	65.01	9843.11	39181.438
7624	65.01	11526.848	37363.477
8308	64.99	11935.878	38201.727
2960	64.99	9339.428	39381.09
1343	64.97	8457.305	38658.641
10547	64.97	13329.892	33499.773
7314	64.95	11228.042	36600.18
9259	64.95	12595.914	33563.328
107	64.95	7983.817	34594.648
2764	64.93	9133.569	37183.379
398	64.91	7656.448	38361.156
5880	64.89	10734.727	38448.289
6845	64.89	11026.918	37250.859
5964	64.89	10670.599	36802.867
10059	64.87	12988.479	37028.133
829	64.83	7998.233	34317.941
13564	64.82	13959.757	34243.406
2042	64.82	8697.488	39692.895
12036	64.8	13477.295	34933.699
82	64.8	7776.414	34234.902
8964	64.78	12476.867	39279.762
10012	64.78	12977.457	35922.301
2544	64.74	8981.108	33059.395
13364	64.74	13708.456	35078.395
4215	64.72	10129.468	34942.125
6383	64.72	10941.462	33711.746
475	64.68	7771.936	39695.336
324	64.66	7902.648	37680.711
1252	64.66	8324.455	39499.012
14156	64.66	14094.831	33113.941
2060	64.62	8692.631	39874.598
13760	64.62	13814.364	38580.535
13311	64.6	13640.887	36027.805
7129	64.59	11349.361	33695.406
1231	64.59	8224.72	39058.832
7299	64.57	11379.167	36211.234
2858	64.57	9171.445	38906.266
7978	64.55	11722.665	35877.461
1452	64.51	8521.978	36223.164
14516	64.49	14506.127	38000.547
7080	64.47	11014.162	33064.461
13819	64.47	13831.15	39564.824
10405	64.43	13141.796	36653.551
5968	64.41	10732.262	36566.02
14032	64.36	14044.228	35293.965
8914	64.32	12161.255	39761.086
4758	64.3	10255.961	34487.012
3607	64.28	9612.301	36962.617
6798	64.28	11052.774	38001.555
7	64.26	7754.582	33083.887
1181	64.26	8286.646	38286.535
6504	64.22	10820.962	36212.602
6024	64.2	10691.267	35639.809
13413	64.18	13662.664	34049.484
1163	64.18	8260.584	37795.711
1908	64.18	8798.486	37104.906
618	64.16	8090.105	37681.363
1282	64.16	8621.863	39765.746
2075	64.13	8847.327	39655.789
5745	64.11	10563.037	38890.625
1289	64.09	8510.486	39869.094
7811	64.09	11497.703	33387.156
2678	64.03	9272.443	35591.238
13367	64.01	13758.397	35083.797
4333	63.99	10114.248	37150.277
6076	63.95	10610.401	35057.883
10447	63.95	13237.85	35735.957
2417	63.93	8865.702	35106.117
13529	63.91	13820.036	33673.051
4698	63.91	10274.814	35873.008
13802	63.91	13868.951	39266.402
14481	63.9	14504.456	39243.543
14113	63.9	14114.168	34095.055
421	63.9	7915.338	38770.145
2993	63.86	9422.885	38416.762
9714	63.84	12744.163	37159.625
14645	63.82	14520.48	35454.469
5863	63.82	10574.361	38505.543
4089	63.8	9779.408	33449.402
12062	63.74	13402.743	35715.711
902	63.74	8192.698	33377.871
9100	63.72	12307.573	36827.504
10353	63.72	13262.758	37950.297
14696	63.72	14448.361	34553.926
13032	63.72	13777.963	38555.223
13239	63.67	13688.372	37208.113
2371	63.65	9039.554	35981.719
5710	63.65	10408.48	37868.91
1703	63.63	8680.928	33367.988
8781	63.63	12210.625	36657.992
14618	63.61	14558.631	35934.531
7164	63.61	11219.728	34238.891
8266	63.57	11885.137	39258.191
10038	63.57	13045.322	36484.969
13710	63.57	13843.271	37606.957
14076	63.55	14116.01	34730.84
8565	63.53	11909.189	33300.09
7612	63.53	11630.049	37523.598
9231	63.51	12440.19	33194.898
331	63.47	7679.787	37824.621
10409	63.42	13302.545	36391.953
3901	63.42	9799.064	36784.516
9015	63.42	12318.308	38629.621
12977	63.4	13618.318	39444.449
1300	63.4	8535.442	39733.648
9522	63.38	12612.011	38275.004
5715	63.38	10516.719	38094.105
8195	63.36	11706.641	39979.496
1750	63.34	8748.442	34264.059
9933	63.34	12952.621	33918.961
10001	63.32	12961.68	35526.367
13348	63.32	13571.385	35177.77
5612	63.32	10417.232	35931.824
199	63.3	7694.985	35710.676
6309	63.3	10755.296	33192.785
13310	63.28	13684.812	35982.02
8530	63.28	11954.535	33810.199
1005	63.26	8290.117	34504.219
6023	63.24	10613.001	35632.973
3381	63.24	9538.097	33239.578
1844	63.24	8698.311	35731.715
9195	63.24	12284.881	34327.449
9367	63.24	12548.481	35672.977
1020	63.22	8344.941	34877.996
2112	63.22	8997.786	39070.449
8945	63.21	12412.232	39940.984
9159	63.19	12307.595	35127.836
9703	63.19	12853.286	37498.355
627	63.17	8150.186	37799.578
9107	63.17	12464.958	36414.656
11991	63.15	13394.562	33808.875
5625	63.11	10368.862	36186.301
4756	63.09	10242.601	34460.512
174	63.09	7824.024	35489.84
10532	63.07	13301.958	33869.668
12888	63.05	13568.092	38564.348
5752	63.05	10482.915	39097.871
4707	63.05	10193.236	35672.664
14683	63.01	14622.899	34914.66
13955	63.01	14124.25	37441.238
731	62.99	8131.733	36178.699
9708	62.99	12816.865	37222.516
935	62.99	8033.387	33154.094
10531	62.98	13194.344	33809.531
12915	62.94	13403.33	39102.016
8227	62.92	11980.522	39597.336
9087	62.9	12320.748	36871.344
14199	62.88	14257.025	33912.586
7722	62.86	11566.43	34682.703
14647	62.84	14598.259	35531.551
2721	62.82	9177.234	36307.652
7951	62.8	11673.839	35190.707
2668	62.78	9131.041	35342.887
13173	62.75	13710.522	37694.809
10032	62.75	13057.221	36456.832
13261	62.73	13604.933	37070.391
499	62.71	8043.031	39917.609
8353	62.71	11917.517	37347.293
13435	62.71	13708.953	33489.438
4553	62.69	10264.781	38324.328
1188	62.67	8363.007	38414.191
4026	62.65	9902.362	34489.863
1175	62.63	8355.442	38176.488
9256	62.63	12616.368	33480.055
404	62.61	7746.913	38462.863
3109	62.57	9385.984	37142.563
3571	62.55	9624.8	36516.055
6825	62.52	11109.041	37548.68
5534	62.5	10389.062	34257.492
6853	62.48	11107.129	37182.242
2533	62.46	8967.877	33163.547
3745	62.44	9853.748	39447.059
1613	62.38	8419.262	34082.379
4234	62.36	9921.635	35393.813
6635	62.36	10954.506	39308.129
8617	62.36	12266.973	33419.141
5701	62.32	10460.953	37537.867
6477	62.32	10788.348	35388.535
8737	62.32	12127.609	35809.359
4662	62.31	10161.646	36479.477
8717	62.31	12176.72	35269.035
7019	62.31	11192.366	34221.137
9946	62.31	13020.07	34170.352
1329	62.29	8554.623	39166.746
8726	62.29	12280.392	35436.246
1164	62.29	8318.963	37800.648
10344	62.27	13166.33	38016.641
7790	62.23	11470.123	33927.328
7407	62.23	11400.175	38386.145
8950	62.21	12319.858	39657.66
3565	62.19	9610.766	36411.934
10291	62.19	13140.798	39184.027
11995	62.19	13510.946	33909.793
13849	62.17	14042.153	39691.098
8506	62.17	11940.292	34525.449
8291	62.17	11901.152	38499.164
9196	62.17	12327.339	34351.352
14060	62.15	14111.748	35033.043
4384	62.15	10046.971	38372.898
3486	62.13	9681.205	35265.211
6843	62.11	11111.76	37224.559
7017	62.11	11158.981	34193.09
8626	62.09	12163.842	33601.754
13876	62.09	14050.966	39064.105
10469	62.09	13276.919	35177.004
7773	62.08	11524.886	34046.551
5566	62.04	10538.439	34869.586
3329	62.04	9313.465	33625.492
3418	62.04	9590.436	33986.695
14004	62	14127.143	36094.527
2373	61.98	8921.557	35990.633
14206	61.98	14222.048	33975.32
81	61.94	7693.155	34227.629
4407	61.94	10071.82	38839.867
7982	61.94	11696.98	35914.789
1044	61.92	8355.467	35130.68
10306	61.92	13333.799	38878.383
7510	61.92	11633.886	39522.66
13506	61.92	13873.546	33197.844
360	61.9	7742.932	38137.434
6795	61.9	11111.529	38292.801
2430	61.88	9001.727	34797.645
13999	61.88	14154.419	36266.195
2276	61.88	8964.295	37398.359
8365	61.86	11856.027	37479.953
7547	61.85	11533.633	38642.02
7830	61.81	11480.665	33308.414
4038	61.81	9841.709	34602.191
8840	61.79	12088.156	38239.516
13452	61.77	13690.985	33318.574
4453	61.77	9940.397	39622.313
2369	61.75	9028.427	35929.645
8897	61.75	12250.683	39248.07
8421	61.75	11856.145	36363.676
7858	61.73	11688.738	33294.211
9005	61.73	12313.564	38729.969
10100	61.73	13127.232	37729.43
6287	61.69	10759	33484.234
98	61.69	7862.457	34545.555
2902	61.69	9238.568	39774.449
7869	61.67	11716.435	33507.207
3122	61.67	9456.821	36801.805
1167	61.67	8313.264	37919.543
3391	61.62	9703.615	33530.73
10310	61.62	13264.138	38683.488
6525	61.62	10809.195	36729.828
1288	61.6	8539.64	39837.727
10411	61.58	13240.711	36476.324
8290	61.56	11946.016	38789.051
9053	61.54	12325.605	37729.48
3406	61.52	9598.854	33776.207
3928	61.48	9742.189	36057.219
1392	61.46	8504.343	37522.77
5993	61.44	10618.382	36114.902
6816	61.42	11026.106	37752.699
8179	61.42	11706.886	39603.953
4555	61.42	10315.553	38351.988
14653	61.42	14627.998	35309.793
12990	61.4	13690.522	39341.824
2836	61.39	9141.039	38868.863
1031	61.37	8224.011	35013.402
6460	61.37	10924.608	35054.664
8762	61.35	12127.145	36258.422
6829	61.35	11085.435	37626.227
13875	61.31	14096.689	39058.383
10289	61.31	13255.319	39154.73
6416	61.23	10970.781	34266.68
1299	61.23	8620.407	39672.707
6541	61.21	10943.736	37112.504
8087	61.19	11837.622	37763.188
5677	61.17	10416.259	37279.457
4076	61.17	9845.652	33530.211
14649	61.17	14523.043	35270.258
2257	61.17	9031.137	37673.238
2005	61.16	8665.988	38979.367
4699	61.16	10136.348	35874.613
13358	61.14	13714.691	35009.648
7333	61.12	11339.528	36909.238
5829	61.08	10652.861	39148.402
3532	61.08	9661.374	35802.746
1192	61.08	8410.584	38566.594
332	61.02	7929.981	37832.648
13246	61	13584.839	37318.484
7788	61	11564.406	33912.355
9250	61	12675.986	33223.434
13738	61	13871.329	37979.961
1251	61	8367.233	39462.188
13023	60.96	13699.542	38527.492
2523	60.91	8851.925	33636.637
8972	60.89	12461.424	39385.852
8765	60.85	12184.446	36327.629
9291	60.85	12675.744	34209.652
167	60.79	7831.564	35394.938
2444	60.79	9005.019	34474.637
4275	60.77	10068.845	36231.246
6103	60.73	10766.063	34301.266
10359	60.73	13315.756	37793.973
6868	60.73	11089.878	36704.707
10629	60.73	13169.836	33194.637
12105	60.71	13400.654	36638.891
7473	60.62	11247.302	39747.199
9124	60.56	12424.457	36141.66
8622	60.54	12218.868	33543.367
6791	60.54	11125.441	38247.996
6719	60.54	11015.398	39752.109
2238	60.54	9032.012	38071.664
10410	60.54	13249.942	36465.715
3852	60.52	9751.44	37577.535
12169	60.52	13400.842	37991.055
1341	60.5	8566.195	38889.852
14077	60.48	14142.471	34740.688
4708	60.45	10245.976	35730.445
9503	60.43	12571.117	38029.211
2946	60.43	9410.631	39520.965
12008	60.41	13521.13	34238.715
3240	60.37	9372.272	34776.223
2679	60.35	9201.367	35608.875
7200	60.35	11390.948	35014.914
12124	60.33	13546.723	37160.652
229	60.33	7696.985	36146.012
1319	60.33	8577.949	39327.5
6890	60.31	11040.266	36502.992
7882	60.31	11816.825	33824.023
3993	60.31	9887.511	34957.609
8711	60.29	12208.673	35215.074
8677	60.27	12097.267	34599.055
13393	60.25	13752.963	34421.941
9843	60.24	12716.113	33667.324
1580	60.24	8473.249	34197
1471	60.24	8492.97	36104.492
1249	60.22	8307.092	39430.727
6502	60.22	10956.284	36178.848
14445	60.22	14568.99	39936.199
5716	60.22	10369.353	38139.035
14480	60.2	14499.578	39224.48
14287	60.2	14288.665	35804.723
9935	60.18	13117.192	34019.07
14391	60.16	14368.311	38565.805
9180	60.16	12351.103	34673.348
6375	60.14	10796.866	33567.145
5629	60.14	10511.248	36301.066
8180	60.12	11679.79	39657.852
6718	60.1	11017.607	39710.23
850	60.1	8121.616	34083.996
396	60.1	7667.45	38316.633
906	60.08	8133.936	33427.82
12132	60.08	13458.451	37404.063
4367	60.06	9985.653	37857.766
14115	60.06	14149.387	33878.734
1784	60.04	8790.027	34703.398
132	60.02	7799.988	34928.703
13566	60.01	13960.517	34331.078
14166	59.99	14348.267	33128.617
12979	59.99	13732.432	39471.398
9092	59.95	12365.41	36940.758
1358	59.95	8434.751	38399.695
510	59.93	8065.175	39711.777
6941	59.91	11193.662	35472.879
2438	59.87	8881.911	34650.168
1172	59.87	8236.173	38031.066
7308	59.85	11214.626	36492.711
3941	59.83	9722.916	36174.539
4226	59.83	9986.442	35247.152
3986	59.83	9877.551	35249.234
2068	59.79	8907.468	39894.688
4805	59.78	10215.785	33521.254
8676	59.78	12073.144	34584.293
3801	59.78	9745.95	38743.402
3361	59.78	9451.512	33065.727
2509	59.78	8868.102	33709.992
4507	59.76	10169.008	39297.469
12944	59.76	13550.842	39842.328
14001	59.74	14160.662	36313.887
9337	59.72	12593.817	35122.977
13678	59.72	13824.964	37068.246
14534	59.72	14546.084	37766.051
5974	59.68	10676.445	36447.871
3917	59.68	9799.311	36307.012
14452	59.66	14574.061	39950.668
14037	59.66	14049.465	35093.039
10009	59.64	13060.032	35827.379
12895	59.6	13429.59	38659.426
10286	59.58	13203.084	39118.891
2285	59.58	8940.822	37181.965
8022	59.56	11698.394	36480.563
3446	59.55	9574.658	34601.426
14081	59.55	14099.651	34505.695
4864	59.55	10522.614	33492.242
14131	59.53	14053.259	33584.898
4813	59.53	10280.251	33367.43
339	59.53	7843.314	37879.898
3016	59.47	9407.326	37856.832
7562	59.47	11459.788	38308.203
14577	59.47	14499.414	36954.164
250	59.45	7802.172	36438.199
3775	59.45	9729.937	39269.055
9204	59.45	12423.812	33966.82
14132	59.43	14184.264	33587.578
5588	59.43	10434.43	35530.609
12965	59.43	13631.856	39981.43
13401	59.43	13708.825	34136.758
8898	59.41	12273.849	39263.512
5939	59.41	10598.779	37021.867
7573	59.41	11579.234	38189.488
9568	59.39	12529.401	39450.762
9149	59.37	12361.062	35489.355
7062	59.35	11112.932	33216.348
3108	59.32	9440.164	37121.238
7344	59.3	11271.435	37164.773
7278	59.3	11284.412	35742.617
7782	59.3	11436.177	33817.219
14325	59.3	14264.188	36830.754
9113	59.28	12371.161	36253.313
14094	59.26	14029.265	34364.691
8294	59.26	11921.292	38608.922
3424	59.24	9578.934	34161.922
12087	59.24	13523.809	36206.477
8362	59.24	11874.597	37451.133
7878	59.22	11816.459	33726.176
14292	59.2	14323.689	36109.852
10126	59.2	13114.584	38313.383
5569	59.18	10457.293	35065.52
9962	59.18	12924.619	34758.875
6920	59.18	11054.856	35833.68
7556	59.16	11591.296	38496.328
2342	59.16	8974.598	36472.195
10396	59.16	13251.06	36841.809
5661	59.16	10391.397	36997.141
9313	59.16	12670.37	34566.824
913	59.14	8018.362	33219.793
988	59.14	8298.944	34214.316
9859	59.1	12717.458	33483.363
1274	59.09	8332.351	39766.313
13019	59.09	13604.821	38771.891
7896	59.09	11814.712	34121.813
1183	59.07	8355.645	38313.375
4770	59.05	10274.378	34147.551
10088	59.05	12944.131	37481.52
9826	59.05	12714.149	33972.453
8296	59.03	11860.155	38370.137
3010	59.01	9443.635	38071.148
9494	59.01	12668.274	37869.125
10578	58.99	13317.665	33392.094
3899	58.97	9717.28	36732.23
4670	58.97	10338.595	36150.016
9272	58.95	12596.533	33858.043
14665	58.95	14434.663	34968.457
1223	58.93	8285.643	39033.387
12114	58.91	13554.13	36899.91
655	58.86	7995.646	37085.98
1799	58.84	8755.839	35034.598
8373	58.84	11891.936	37293.602
8955	58.82	12381.632	39750.602
9816	58.82	12802.193	34403.328
2072	58.8	9031.2	40013.168
1929	58.8	8822.251	37586.844
9220	58.78	12347.088	33805.078
3903	58.76	9850.357	36813.203
2480	58.76	8887.145	34030.695
7902	58.76	11820.826	34244.422
4137	58.76	10003.763	33387.434
12916	58.74	13545.955	39146
9965	58.74	13079.532	34815.367
4547	58.68	10166.564	38480.191
126	58.66	7722.216	34836.766
3450	58.64	9552.912	34703.168
2550	58.63	9042.551	33101.27
3402	58.61	9520.099	33729.656
9350	58.61	12616.18	35418.301
4392	58.59	10055.294	38421.801
13629	58.55	13915.157	35645.332
4130	58.55	10112.815	33297.227
3883	58.55	9815.479	37081.051
14667	58.55	14540.167	35001.523
8796	58.53	12148.443	37207.531
3210	58.53	9336.297	35544.27
10630	58.51	13143.194	33201.059
9136	58.51	12320.66	35658.219
8646	58.49	12140.218	34113.211
14668	58.47	14611.95	35004.668
4875	58.47	10554.114	33713.516
10446	58.47	13226.256	35719.242
1211	58.47	8344.383	38739.32
9811	58.47	12873.729	34586.801
7412	58.45	11418.473	38464.043
1912	58.45	8828.703	37136.09
9171	58.45	12475.232	34809.137
4002	58.43	9778.668	34611.078
6467	58.41	10850.578	35139.293
7382	58.4	11402.78	37777.441
14374	58.38	14363.338	38046.469
5892	58.34	10720.088	38022.488
1622	58.34	8602.469	33717.977
4656	58.32	10295.625	36685.965
8814	58.32	12268.026	37562.598
8718	58.3	12267.336	35300.477
13865	58.28	14033.891	39166.598
2403	58.28	8850.941	35476.195
7020	58.28	11080.27	34245.121
12152	58.24	13525.506	37674.578
8962	58.24	12469.459	39590.203
110	58.24	7974.623	34659.414
7274	58.22	11357.784	35672.934
76	58.22	7747.815	34186.121
8525	58.22	11924.167	34024.703
2074	58.2	9023.679	39628.621
4194	58.18	10114.914	34581.27
9923	58.17	13063.393	33401.613
12914	58.11	13361.447	39083.473
8035	58.11	11656.544	36777.016
365	58.09	7977.057	38238.195
3115	58.09	9311.589	36923.578
14632	58.07	14459.328	35635.348
6921	58.05	11196.909	35848.973
3652	58.03	9524.822	37673.359
8803	58.03	12128.597	37325.574
6609	58.03	10809.982	38595.543
3909	58.01	9850.368	36659.574
2062	58.01	8887.963	39793.852
8300	57.95	12051.612	38467.363
3953	57.94	9809.671	35810.258
8172	57.94	11847.069	39516.391
8014	57.92	11658.414	36395.52
6338	57.92	10827.004	33124.879
9884	57.92	12929.253	33032.488
13607	57.92	13875.52	35089.777
12980	57.9	13570.22	39497.223
10139	57.9	13067.201	38625.176
7181	57.9	11374.487	34663.215
10011	57.88	12984.393	35910.621
13891	57.88	14038.023	38528.473
7378	57.86	11378.32	37697.285
9152	57.86	12491.546	35541.66
328	57.84	7657.501	37709.617
14648	57.84	14601.549	35557.422
6581	57.84	10815.141	37893.543
9798	57.84	12755.225	34997.184
9698	57.82	12811.477	37365.617
457	57.8	7675.946	39273.449
4623	57.8	10301.282	37055.094
516	57.8	8079.49	39594.273
3281	57.8	9392.133	34440.465
10549	57.78	13304.139	33519.359
9656	57.78	12719.298	38678.332
1579	57.78	8529.163	34171.992
786	57.76	8034.06	35337.285
7969	57.76	11757.021	35614.738
647	57.76	8070.844	37286.879
14736	57.72	14584.131	33914.375
10116	57.67	13078.447	38102.746
2793	57.65	9123.421	37901.219
6270	57.63	10664.281	33832.828
13370	57.63	13646.608	34882.777
2923	57.63	9439.534	39912.332
5598	57.61	10358.37	35822.988
310	57.61	7825.341	37538.184
5793	57.59	10476.253	39874.43
8044	57.57	11716.519	36988.961
9042	57.57	12334.48	38112.766
8384	57.57	11931.459	36899.656
485	57.55	7675.048	39858.016
13982	57.55	14083.806	36847.129
4603	57.55	10217.488	37797.121
5756	57.53	10389.35	39219.902
6940	57.53	11014.599	35444.941
8785	57.51	12277.665	36942.074
793	57.49	8187.121	35166.352
2227	57.49	8929.432	38171.848
7309	57.49	11226.737	36499.031
3579	57.48	9648.846	36643.828
9963	57.48	13122.474	34767.484
13649	57.48	13920.463	36185.93
13814	57.44	13875.588	39536.797
6851	57.44	11061.342	37100.309
5746	57.4	10452.517	38942.188
2871	57.38	9235.791	39022.777
13000	57.38	13639.352	39045.523
8480	57.38	11909.444	34782.188
3128	57.36	9457.412	36606.047
13513	57.36	13828.489	33271.266
12955	57.36	13419.988	40002.68
1297	57.34	8510.033	39641.129
9429	57.34	12672.682	36980.629
9084	57.34	12422.873	37161.008
14691	57.32	14584.161	34736.078
9347	57.32	12585.7	35272.188
10109	57.32	12994.347	37906.098
13704	57.3	13932.3	37530.016
10232	57.3	13029.543	39800.816
2277	57.23	8858.303	37402.641
4848	57.21	10432.522	33291.828
2451	57.19	9039.984	34602.297
1734	57.19	8729.919	34009.82
1272	57.17	8319.139	39725.512
4309	57.17	10024.918	36737
266	57.17	7955.289	36558.285
13921	57.15	14004.718	37882.414
12009	57.15	13407.53	34255.406
790	57.15	8094.008	35122.66
8467	57.11	11910.522	35103.5
13807	57.11	13822.595	39458.121
9633	57.09	12728.493	39044.707
7903	57.09	11795.216	34259.906
9945	57.09	12937.491	34147.926
9289	57.09	12672.083	34169.945
551	57.07	8001.809	38597.93
13840	57.05	14056.672	39855.137
9012	57.02	12350.442	38506.121
14406	57	14398.07	38944.406
4782	57	10251.646	33912.824
8420	57	12009.629	36319.902
247	57	7832.914	36404.188
66	56.98	7729.006	34057.453
3098	56.98	9291.971	37058.238
3731	56.96	9838.163	39762.957
9135	56.94	12309.271	35658.301
4209	56.94	9992.48	34785.602
7567	56.94	11620.169	38388.426
5623	56.94	10348.732	36170.836
1370	56.92	8504.245	37999.863
12043	56.9	13361.165	35215.496
7375	56.9	11215.597	37629.086
14741	56.9	14513.399	33664.559
3110	56.88	9283.976	37168.746
14036	56.84	14057.644	35399.133
10211	56.84	13114.591	39325.055
14739	56.8	14549.846	33953.77
11997	56.8	13543.398	33997.816
8477	56.79	11882.347	35057.809
13302	56.79	13600.161	36097.438
13153	56.77	13689.28	37988.535
2110	56.77	9062.284	39059.266
1707	56.75	8795.711	33466.586
7935	56.73	11851.069	34819.453
14676	56.73	14555.352	35090.41
4278	56.71	9999.16	36277.262
13680	56.71	13986.339	37118.879
14329	56.69	14382.249	36941.73
10502	56.69	13233.869	34486.355
12061	56.69	13565.932	35711.16
6482	56.65	10833.437	35481.137
7856	56.63	11823.22	33267.047
7466	56.61	11353.13	39558.797
12130	56.59	13371.201	37359.891
8369	56.57	11951.429	37243.641
4809	56.56	10218.749	33595.816
4307	56.56	10033.62	36671.984
1658	56.56	8469.473	33011.043
13430	56.54	13772.448	33744.5
7719	56.52	11442.16	34902.961
3599	56.52	9525.927	36847.547
13968	56.52	13998.642	36932.121
13561	56.5	13872.037	34215.676
7772	56.5	11511.244	34045.613
13584	56.48	13845.066	34864.297
8240	56.46	11917.67	39462.164
9581	56.46	12708.701	39725.988
6304	56.44	10682.958	33388.895
9125	56.42	12428.854	36174.488
2594	56.42	9118.245	33652.41
5862	56.4	10661.873	38768.73
294	56.36	7709.512	37057.07
13700	56.36	13854.469	37487.379
8028	56.36	11787.466	36564.41
9877	56.34	12922.387	33141.641
5895	56.33	10618.317	38094.574
8258	56.31	11955.573	39155.32
14613	56.29	14613.066	36174.773
2014	56.29	8799.839	39150.781
8743	56.29	12262.858	35870.727
1801	56.29	8649.423	35046.684
13808	56.29	13885.43	39462.652
10196	56.27	13119.786	39197.191
13975	56.27	14051.34	36739.375
173	56.25	7696.396	35473.707
11798	56.25	13428.982	33100.23
9176	56.23	12341.236	34921.145
40	56.23	7903.191	33784.297
6810	56.23	11190.111	37918.16
8066	56.17	11831.088	37562.309
3525	56.17	9507.575	35579.563
8518	56.17	11852.967	34214.703
3551	56.15	9655.357	36195.656
13709	56.15	13936.21	37595.391
12160	56.13	13375.321	37849.758
9978	56.13	12998.597	34930.363
9115	56.13	12363.68	36270.492
12154	56.11	13427.31	37760.496
1982	56.08	8669.705	38680.297
9979	56.08	13124.164	34935.41
3527	56.08	9568.302	35623.668
329	56.06	7810.657	37758.289
6111	56.06	10748.616	34370.797
2171	56.06	9050.218	38849.637
1575	56.06	8584.7	34438.324
3530	56.04	9497.792	35718.547
14414	56.04	14246.966	39233.953
13832	56.02	13830.745	39923.547
13785	56.02	13906.109	38989.234
8845	56	12121.698	38344.516
8797	55.98	12223.564	37211.152
14	55.98	7880.558	33165.391
8725	55.96	12154.94	35431.793
10163	55.96	12935.146	38779.129
2897	55.96	9175.867	39668.469
5670	55.96	10499.562	37142.68
1410	55.94	8451.771	37260.137
4642	55.94	10215.024	36772.355
9921	55.94	13124.208	33329.852
261	55.92	7947.702	36546.016
9355	55.9	12651.95	35520.063
4161	55.88	9961.214	33788.105
514	55.85	8179.133	39529.168
9214	55.83	12427.323	33905.352
8042	55.83	11695.704	36881.344
2704	55.81	9165.307	36090.809
5649	55.79	10509.92	36706.813
6551	55.79	10834.796	37271.199
13065	55.79	13752.798	38216.406
3103	55.77	9387.913	37091.184
5711	55.77	10534.947	37891.445
14398	55.75	14321.533	38749.113
6508	55.75	10903.845	36371.871
10279	55.73	13204.208	39333.125
7207	55.73	11208.951	35114.406
14012	55.73	14167.644	35920.273
8908	55.71	12164.087	39583.629
1520	55.71	8528.401	35553.434
3272	55.69	9465.947	34335.738
3936	55.69	9877.269	36152.168
4562	55.67	10238.664	38435.293
1493	55.67	8466.322	35761.281
1914	55.65	8761.642	37176.824
6004	55.64	10585.525	35991.52
11969	55.64	13504.234	33324.297
14241	55.62	14381.952	34694.77
9057	55.6	12399.36	37816.125
2770	55.56	9124.583	37278.215
2431	55.54	8981.431	34838.051
7889	55.52	11653.508	33916.965
7424	55.52	11310.34	38720.32
9417	55.48	12617.887	36617.996
91	55.46	7769.481	34388.453
2733	55.46	9226.095	36577.148
6091	55.44	10697.901	34747.402
14459	55.44	14537.742	39637.348
3656	55.44	9505.037	37853.766
5654	55.42	10499.078	36930.621
7339	55.42	11322.064	37052.535
2921	55.42	9326.374	39855.109
9414	55.41	12647.98	36570.074
11977	55.41	13494.998	33536.258
2117	55.41	8892.283	38793.805
357	55.41	7930.096	38084.141
6976	55.39	11093.305	34915.664
10140	55.39	12973.566	38627.039
5822	55.37	10719.061	39371.117
2566	55.37	9271.313	33185.387
2096	55.33	8882.128	39160.34
9775	55.33	12725.127	35534.078
9604	55.31	12853.141	39358.762
13984	55.29	14061.807	36621.469
613	55.27	8070.953	38072.457
8237	55.27	11940.342	39730.109
5936	55.27	10717.808	37217.637
13185	55.27	13757.607	37574.816
3439	55.23	9668.587	34501.992
3158	55.21	9436.489	35931.289
4757	55.21	10261.212	34475.879
5698	55.21	10495.028	37410.715
9693	55.19	12841.023	37531.609
7190	55.18	11357.817	34825.926
9158	55.18	12389.846	35096.004
9061	55.18	12325.053	37578.52
2021	55.12	8707.137	39244.813
7892	55.1	11761.948	34060.82
10102	55.08	12953.657	37752.281
9351	55.08	12550.767	35433.723
4588	55.08	10178.467	37670.969
170	55.06	7762.225	35450.492
5739	55.06	10455.702	38466.645
1792	55.04	8713.876	34856.086
9683	55.04	12755.321	37938.109
6808	55.04	11053.575	37855.016
37	55.02	7779.801	33751.332
7808	55	11470.555	33566.309
5902	54.96	10646.832	37955.074
3824	54.96	9818.827	38447.488
4355	54.95	10096.341	37501.625
9446	54.93	12685.037	37287.348
7526	54.93	11468.393	39193.301
2292	54.93	8899.449	37336.738
8901	54.91	12167.856	39326.422
6587	54.89	10926.707	38029.16
9322	54.89	12613.516	34866.543
9794	54.89	12924.12	34967.414
14366	54.87	14344.448	37895.215
270	54.85	7835.704	36668.008
14331	54.85	14280.013	36952.512
7710	54.83	11438.908	34953.246
8340	54.81	11866.228	37748.68
6704	54.81	10854.966	40008.059
13664	54.81	13883.107	36675.777
10040	54.81	12952.761	36522.289
14278	54.79	14221.327	35578.074
9727	54.75	12766.284	36652.371
2621	54.72	9130.418	34280.598
1849	54.7	8846.956	35877.52
13969	54.66	14106.465	36932.566
1911	54.66	8813.827	37127.875
6379	54.64	10976.304	33671.227
8902	54.64	12259.667	39333.367
1637	54.62	8595.979	33596.789
2597	54.6	9091.615	33747.102
1562	54.58	8452.998	34714.906
8534	54.58	11965.286	33832.699
5653	54.58	10555.655	36927.434
5562	54.56	10524.099	34751.52
7213	54.54	11274.358	35235.383
10000	54.52	13029.13	35517.527
6036	54.52	10618.005	35464.676
9301	54.5	12584.024	34317.227
4619	54.47	10154.118	37192.832
127	54.47	7970.882	34841.613
4310	54.45	9951.05	36742.211
13498	54.43	13577.994	33112.156
10219	54.43	13023.477	39467.426
13867	54.43	14115.062	39268.152
9373	54.43	12680.587	35721.742
14073	54.35	14046.189	34647.281
433	54.35	7753.965	39010.531
3695	54.33	9693.138	39039.891
5840	54.31	10672.256	38978.539
12894	54.27	13552.028	38652.027
1232	54.27	8209.42	39155.523
195	54.26	7950.598	35668.098
2097	54.24	8926.148	39169.07
2687	54.24	9268.668	35823.703
8127	54.22	11816.339	38474.18
6620	54.22	10959.256	38856.168
10185	54.22	13131.225	38969.617
4450	54.2	10089.442	39537.559
14324	54.16	14349.195	36806.266
14681	54.16	14506.539	34876.691
3448	54.14	9687.406	34682.477
8039	54.14	11699.052	36827.02
7225	54.14	11285.839	35379.746
340	54.1	7963.817	37889.426
7484	54.08	11283.718	39988.895
5960	54.03	10701.564	36707.035
1189	54.01	8234.768	38464.016
1639	54.01	8423.991	33612.688
1119	53.99	8204.021	36964.766
9804	53.99	12856.076	34913.031
651	53.97	8192.212	37053.188
14208	53.97	14242.544	33986.938
1831	53.97	8658.548	35471.586
4627	53.95	10293.531	37109.871
10285	53.95	13154.241	39113.18
2717	53.93	9246.28	36170.949
4166	53.91	10080.564	33949.129
4241	53.89	10118.567	35539.113
6864	53.87	11190.892	37012.957
1900	53.87	8733.568	36942.289
14393	53.85	14248.152	38619.832
14746	53.85	14428.847	33794.633
9482	53.81	12608.881	37682.703
7505	53.81	11575.104	39679.801
6558	53.8	10984.314	37302.059
10255	53.8	13261.316	40001.227
11996	53.8	13372.275	33932.016
9927	53.78	13044.142	33564.563
3968	53.78	9720.294	35528.762
558	53.76	8053.216	38397.43
1686	53.72	8699.426	33074.797
981	53.72	8226.992	34127.793
7802	53.72	11610.614	33706.035
3910	53.7	9892.028	36666.945
2725	53.7	9271.801	36345.043
1624	53.68	8508.234	33742.371
1653	53.66	8619.736	33262.164
10330	53.64	13247.509	38404.48
4505	53.64	10222.999	39584.844
12002	53.62	13519.387	34064.336
1096	53.62	8220.353	36419.594
9770	53.6	12909.212	35685.414
2810	53.6	9250.995	38241.762
5832	53.6	10655.596	39171.844
13676	53.59	13869.095	37012.816
9424	53.57	12499.935	36799.758
3156	53.57	9430.188	35922.031
14783	53.53	14489.366	33073.742
2585	53.51	9127.87	33557.742
10112	53.51	13106.132	37961.488
7101	53.51	11403.628	33203.695
2016	53.47	8692.991	39225.273
9524	53.47	12577.17	38318.629
364	53.47	7930.178	38204.219
4896	53.45	10486.95	33968.82
9584	53.43	12555.915	39854.129
2730	53.43	9065.506	36511.734
14506	53.39	14564.128	38567.02
10349	53.39	13230.875	37890.141
14099	53.37	14168.96	34444.727
2023	53.37	8655.383	39282.113
3552	53.37	9535.413	36221.383
752	53.36	8104.654	35461.578
9622	53.36	12787.713	39241.031
147	53.34	7789.673	35150.578
1166	53.34	8358.15	37872.934
7904	53.34	11759.002	34301.098
13003	53.32	13574.245	38824.453
9111	53.32	12466.808	36513.957
8471	53.3	12024.718	35196.32
14264	53.3	14340.438	35125.215
2461	53.24	8939.356	34170.344
14110	53.22	14034.34	34005.102
325	53.22	7644.515	37684.602
7555	53.18	11558.255	38479.895
13570	53.16	13845.637	34537.617
2672	53.16	9250.175	35444.801
9577	53.16	12532.249	39686.594
3393	53.16	9626.707	33537.871
6377	53.16	10789.166	33667.457
9493	53.13	12676.966	37850.016
1154	53.13	8323.656	37682.426
13256	53.11	13608.779	37023.777
7124	53.11	11278.575	33573.277
7297	53.09	11405.803	36192.121
10379	53.09	13278.753	37034.328
7135	53.05	11248.294	33816.781
3540	53.05	9627.613	35997.398
8713	53.03	12166.659	35220.977
14049	53.03	14105.782	34965.016
8658	52.99	12088.665	34254.504
12164	52.99	13491.207	37904.82
6314	52.93	10677.573	33249.93
6352	52.93	10919.935	33243.547
271	52.91	7889.407	36692.715
9592	52.9	12903.809	39943.969
7224	52.88	11370.837	35355.508
13505	52.88	13923.939	33135.797
8441	52.86	11893.297	35768.184
8789	52.86	12178.413	36992.578
6409	52.86	10882.381	34185.875
13743	52.84	13822.883	38133.625
10577	52.8	13234.67	33360.41
62	52.8	7797.102	34008.633
8437	52.76	12003.336	35979.352
855	52.74	8037.846	33856.688
7431	52.74	11317.766	38947.66
957	52.74	8241.034	33412.266
327	52.72	7950.354	37690.543
1443	52.72	8630.515	36859.012
8368	52.59	11936.545	37223.754
2753	52.55	9235.901	37048.188
2796	52.55	9081.984	37953.527
9554	52.53	12683.155	39032.98
826	52.53	8026.813	34492.863
3344	52.53	9474.34	33451.816
5881	52.51	10618.229	38465.383
3544	52.51	9687.007	36109.484
1144	52.51	8413.607	37506.629
5642	52.51	10409.477	36530.273
8482	52.51	11985.142	34847.055
5655	52.49	10361.89	36945.676
2939	52.47	9331.629	39493.266
14379	52.47	14276.601	38094
8153	52.45	11797.001	39125.164
910	52.44	8010.566	33167.082
10097	52.44	13044.512	37643.121
8427	52.44	11868.347	36144.695
10214	52.42	12998.881	39345.359
646	52.42	8047.693	37272.715
13563	52.38	13923.648	34240.16
8404	52.38	12019.9	36612.313
633	52.36	8163.612	37664.723
13436	52.34	13640.659	33510.102
14280	52.32	14269.589	35610.539
2256	52.3	8876.541	37669.672
2740	52.3	9185.509	36694.688
13166	52.26	13711.595	37888.695
7366	52.24	11362.048	37460.59
7522	52.21	11576.414	39138.965
13726	52.21	13806.786	37846.848
2765	52.19	9148.446	37214.672
7311	52.19	11343.901	36557.949
6281	52.09	10685.714	33741.691
6706	52.05	11085.877	39858.945
3405	52.05	9642.848	33755.363
6088	52.03	10634.764	34696.125
6431	52.03	10918.649	34527.852
1156	52.03	8239.085	37703.598
3974	52.01	9797.718	35330.527
1692	52.01	8681.517	33170.324
8363	52.01	11941.775	37462.934
1373	52.01	8518.339	38075.047
1887	51.99	8799.187	36690.992
13800	51.98	13901.93	39229.629
7800	51.96	11607.989	33692.137
14470	51.94	14598.649	39563.48
8980	51.94	12299.076	39247.395
9594	51.92	12780.793	39631.566
954	51.9	8394.162	33352.617
6612	51.9	10779.383	38742.664
13859	51.88	14074.176	39344.023
4672	51.88	10158.271	36184.887
12908	51.88	13395.931	38999.637
311	51.84	7913.602	37543.031
1476	51.84	8454.418	36183.508
8938	51.84	12267.378	39993.066
1634	51.8	8592.805	33518.543
7543	51.8	11465.583	38906.094
14761	51.78	14529.055	33420.125
5959	51.76	10768.768	36702.031
3282	51.75	9294.475	34132.27
9743	51.75	12739.647	36116.477
4531	51.75	10184.333	39083.707
1075	51.73	8365.299	35896.348
3999	51.73	9866.231	34874.656
6709	51.67	11011.835	39938.145
7851	51.65	11790.54	33179.07
509	51.65	8181.395	39690.629
4448	51.63	10056.996	39458.086
7441	51.63	11246.362	39158.828
7104	51.61	11215.706	33263.934
5602	51.61	10464.538	35833.203
3722	51.59	9536.311	39879.02
2953	51.57	9454.019	39280.633
8746	51.57	12101.308	35941.742
7058	51.55	11000.734	33351.023
4783	51.53	10292.23	33933.109
9861	51.53	12820.215	33168.855
14386	51.53	14349.375	38473.551
4239	51.53	9977.087	35474.891
4477	51.48	10286.898	39984.598
13897	51.42	14016.536	38628.281
8549	51.42	12028.713	33501.414
2484	51.42	8961.417	34071.363
8793	51.4	12142.82	37073.066
2448	51.4	8947.277	34536.77
9083	51.38	12436.528	37329.469
14002	51.38	14177.165	36360.941
9977	51.25	13106.981	34908.633
14689	51.25	14489.263	34711.031
6571	51.23	10958.032	37626.285
8181	51.23	11758.625	39669.277
3139	51.19	9290.288	36331.633
2455	51.19	9037.055	34341.316
12901	51.17	13481.037	38821.797
1903	51.13	8806.77	36968.832
6262	51.13	10582.543	33965.801
7983	51.11	11684.835	35981.867
8476	51.11	11903.795	34944.805
14765	51.09	14632.362	33438.742
3944	51.07	9741.369	36190.469
14578	51.07	14443.231	36982.879
813	51.07	8110.479	34868.102
2223	51.06	8919.425	38442.242
2036	51.04	8692.252	39555.5
8191	51.04	11653.548	39848.758
13321	51.02	13717.617	35579.316
10013	51.02	12968.125	35952.832
10374	51	13185.657	37237.438
14703	50.98	14553.111	34396.527
3073	50.98	9352.555	37401.953
9832	50.96	12789.69	33871.086
12039	50.94	13461.572	35102.523
1216	50.9	8368.754	38878.375
4476	50.9	10230.521	39983.941
2752	50.88	9107.14	36988.16
13274	50.86	13588.061	36942.469
12163	50.86	13562.65	37869.207
13161	50.84	13627.273	38088.797
13539	50.84	13810.218	33831.32
13242	50.84	13631.852	37289.598
416	50.83	7784.138	38649.289
1866	50.83	8663.18	36330.168
84	50.79	7725.155	34248.543
3286	50.77	9352.825	34171.52
8256	50.77	12065.277	39126.996
7166	50.77	11405.919	34290.59
9515	50.77	12643.479	38132.926
7731	50.71	11535.691	34497.809
80	50.69	7715.08	34224.305
8126	50.69	11744.953	38418.766
4329	50.67	9972.829	37129.535
3902	50.65	9826.482	36793.168
2774	50.65	9165.381	37305.406
560	50.63	8101.086	38420.957
7735	50.61	11611.381	34539.648
9534	50.61	12667.95	38595.262
11986	50.61	13549.062	33694.5
2252	50.6	9021.135	37910.363
9985	50.58	12998.87	35188.281
14764	50.58	14549.297	33438.965
13902	50.58	14106.898	38363.07
7764	50.54	11468.994	34428.051
13765	50.54	13946.548	38618.496
312	50.52	7704.69	37551.172
4721	50.5	10213.379	35389.004
444	50.5	7786.225	39134.371
10101	50.5	13008.142	37747.367
14343	50.48	14328.57	37271.465
4225	50.48	10124.972	35241.012
8400	50.48	11865.686	36598.07
5956	50.46	10649.84	36978.391
1635	50.46	8613.117	33562.074
4262	50.44	10064.958	36018.203
8472	50.42	11974.283	35207.602
7370	50.42	11382.243	37530.281
5850	50.4	10638.627	38922.617
6406	50.4	10966.475	34087.383
4648	50.4	10136.116	36840.43
13233	50.38	13751.484	37424.121
2742	50.37	9175.766	36734.695
3184	50.35	9285.984	35607.711
2573	50.33	9257.229	33339.008
8306	50.33	12013.514	38193.516
7994	50.33	11833.375	36177.242
7449	50.33	11394.935	39321.742
6039	50.29	10700.78	35502.785
8001	50.29	11664.72	36280.953
13707	50.27	13975.965	37569.551
9486	50.23	12603.617	37737.547
1857	50.21	8725.099	36155.891
2991	50.21	9371.132	38563.664
10351	50.19	13145.324	37942.238
2089	50.15	9031.393	39409.461
13695	50.14	13824.75	37440.531
7524	50.14	11466.306	39175.328
13437	50.12	13598.865	33526.953
3315	50.12	9284.379	33722.609
5909	50.08	10676.307	37723.992
2782	50.08	9129.033	37520.07
10413	50.02	13173.115	36487.754
8273	50.02	11879.998	39086.992
2032	50	8714.514	39473.754
8072	50	11794.034	37641.23
7338	50	11240.475	37048.262
9690	50	12908.715	37513.82
4633	49.96	10236.17	36917.727
14655	49.92	14588.601	35345.145
10512	49.92	13345.775	34348.52
3966	49.92	9809.792	35488.48
13282	49.91	13643.87	36617.145
9101	49.91	12398.412	36833.652
2328	49.87	8858.058	36845.641
14047	49.85	14103.462	34940.551
9191	49.83	12455	34567.406
9244	49.79	12698.41	33052.125
7646	49.77	11505.525	36701.699
6989	49.77	11091.489	34472.73
4580	49.73	10276.47	38125.188
35	49.73	7827.736	33711.906
6032	49.71	10754.317	35422.859
4058	49.71	9712.102	34070.285
8710	49.69	12206.611	35197.199
1055	49.68	8346.344	35279.98
6420	49.68	10979.478	34286.609
282	49.66	7693.729	36930.352
7434	49.64	11322.739	38966.867
9268	49.62	12703.276	33638.625
5868	49.6	10750.492	38586.738
6673	49.6	10807.022	39489.848
3967	49.58	9724.176	35507.469
2630	49.58	9131.761	34628.504
2449	49.58	9060.318	34547.367
14699	49.56	14579.975	34342.508
13626	49.54	13958.476	35524.332
8880	49.52	12179.288	38934.586
4409	49.5	10070.398	38867.617
13887	49.48	14006.48	38473.465
7433	49.45	11379.036	38960.992
6619	49.43	10990.746	38834.648
7132	49.43	11279.611	33752.945
4368	49.41	9978.344	37914.199
14134	49.39	14111.014	33638.422
1495	49.39	8631.912	35774.887
122	49.37	7776.917	34755.344
13838	49.37	14103.423	39825.227
3818	49.37	9736.896	38330.844
8605	49.35	12082.963	33271.594
7933	49.35	11786.346	34775.82
1078	49.33	8315.028	36047.246
7042	49.31	11074.044	33946.406
9593	49.27	12804.279	40008.027
12092	49.27	13429.419	36359.188
14692	49.27	14571.117	34741.781
7979	49.23	11644.983	35882.406
7766	49.22	11488.019	34446.387
13329	49.22	13733.681	35507.828
10372	49.2	13160.917	37191.461
4290	49.2	9958.15	36378.652
7465	49.18	11272.996	39546.855
4145	49.18	9972.346	33489.445
9340	49.16	12521.791	35189.07
1375	49.12	8593.464	38109.117
13316	49.1	13635.826	35789.813
13167	49.1	13683.623	37896.887
4605	49.08	10182.204	37807.574
7182	49.08	11222.748	34703.98
9203	49.04	12342.673	34276.48
13908	49.02	14009.091	38162.969
14650	49.02	14605.858	35282.395
10318	49	13191.967	38476.844
7852	48.99	11779.71	33225.059
12027	48.95	13443.981	34606.977
7916	48.93	11668.262	34464.117
1266	48.93	8236.789	39575.293
4518	48.93	10183.824	39172.84
10382	48.91	13172.239	37166.383
2901	48.89	9177.213	39762.469
6759	48.89	11086.131	38946.746
9505	48.87	12625.899	38054.672
7682	48.87	11460.442	36051.57
4263	48.85	10018.987	36046.66
12126	48.85	13494.128	37226.371
3249	48.83	9331.727	34678.547
4200	48.83	10086.706	34669.504
3744	48.81	9916.743	39741.516
939	48.79	8269.759	33117.094
4303	48.77	9935.544	36538.301
3246	48.76	9363.29	34644.41
3719	48.72	9697.123	39722.254
9998	48.72	13008.964	35514.285
6613	48.72	10969.942	38756.164
2514	48.7	8965.674	33540.793
10193	48.66	12957.818	39078.883
2913	48.66	9117.241	39911.656
1797	48.58	8822.527	35019.141
8735	48.58	12077.54	35761.254
2312	48.58	9038.505	36921.699
14367	48.53	14302.266	37919.055
7610	48.53	11532.757	37515.977
3738	48.53	9844.726	39914.41
1244	48.53	8287.368	39348.512
10024	48.51	13110.963	36150.41
6422	48.51	10988.746	34337.488
721	48.47	8072.85	36232.109
1057	48.45	8285.337	35348.98
4594	48.45	10149.465	37708.734
14580	48.37	14623.883	36724.895
10514	48.33	13221.829	34387.676
7147	48.31	11401.013	33909.422
7899	48.3	11848.864	34185.5
14478	48.2	14471.956	39145.004
3131	48.18	9424.123	36693
[truncated: 2,790 more rows]
