# Supplementary material for: Insights on the Control of Yeast Single-Cell Growth Variability by Members of the Trehalose Phosphate Synthase (TPS) Complex
Source: Front Cell Dev Biol. 2021 Jan 28;9:607628. doi: 10.3389/fcell.2021.607628 (PMC7876269; doi:10.3389/fcell.2021.607628)
Supplement: Supplementary file 2 [file Data_Sheet_1.ZIP › final_code/input_datasets/Ntd-TPS1_SortedCells2_minus_t3.csv]

Id	Area (µm²)	Centre X Position (µm)	Centre Y Position (µm)
2522	134.23	9131.864	33926.02
5003	130.79	10413.086	38290.375
5097	127.2	10735.731	39996.969
11880	114.77	14008.786	35129.105
1371	111.95	8452.021	39423.27
12291	108.28	14272.823	39722.82
4656	106.9	10220.367	34454.434
9623	106.71	13288.25	36641.652
2824	104.73	9157.557	39865.527
4284	102.78	9954.777	37992.063
4933	102.74	10415.157	36806.516
4034	101.95	10083.872	34408.637
5448	100.02	10767.132	33089.145
9349	98.56	13111.073	39355.594
8279	96.84	12454.511	34492.484
4494	96.53	10275.855	38280.973
1821	95.75	8732.845	34361.32
5770	95.12	10984.58	38586.316
1363	93.49	8606.837	39536.855
11775	93.35	14143.39	37370.492
4619	93.31	10284.236	35260.566
6160	93.22	11002.852	34498.32
2200	93.01	8931.557	39264.051
1221	92.3	8327.551	37372.449
12775	92.26	14614.702	33796.02
9889	91.38	13405.436	34783.203
7567	90.36	12022.543	34275.988
1500	90.29	8511.302	36995.051
10251	89.92	13666.333	38100.211
1607	89.48	8537.521	35982.957
4687	88.56	10161.19	34104.254
8488	88.51	12691.486	35926.527
2313	88.3	8938.617	36961.445
6172	87.84	11044.577	34245.789
9200	87.74	13058.197	36859.723
4254	87.41	9993.526	37390.016
9511	87.09	13332.866	38034.777
7803	86.84	12070.106	36407.051
5250	86.63	10689.74	36278.773
5528	86.28	10985.071	34420.98
660	86.02	8174.703	38985.004
936	85.88	8177.785	34153.699
3118	85.61	9483.738	35027.387
4673	85.48	10169.922	34211.188
8044	85.02	12436.003	38620.504
11742	85	14182.998	38111.031
11724	84.87	14210.234	38164.805
8942	84.69	12910.281	34858.078
3276	84.21	9688.472	33915.906
12293	83.76	14293.315	39735.176
9891	83.39	13416.137	34843.281
2100	83.3	8832.832	38614.77
10124	83.01	13381.172	39215.703
6936	82.97	11611.025	33448.109
6209	82.95	11052.083	33485.883
3292	82.91	9564.171	34202.156
11895	82.89	14183.851	34723.438
12609	82.8	14626.01	37244.32
11815	82.38	14181.676	36737.363
4895	82.16	10388.816	36189.125
3383	82.01	9593.225	35817.563
6163	81.78	11133.899	34581.504
10399	81.69	13762.365	35285.559
4423	81.67	10298.872	39486.563
5261	81.09	10754.192	36093.125
12202	81.05	14358.186	38227.855
1202	80.61	8220.128	37023.828
9523	80.1	13218.633	37911.891
10455	80.06	13746.347	34362.238
12744	79.96	14633.228	34383.285
10276	79.89	13614.786	37575.234
5169	79.69	10740.081	38032.461
8192	79.62	12433.815	35910.406
3710	79.44	9876.451	37345.922
9536	79.41	13192.514	37756.902
10227	79.37	13749.867	38949.309
6169	79.08	11113.807	34409.23
1495	79.04	8480.439	36909.563
11464	78.81	13912.903	36242.246
11940	78.79	14029.079	33638.172
7295	78.68	11767.6	39823.047
7890	78.37	12149.384	38524.652
9015	78.35	12760.927	33203.305
1485	78.3	8575.706	37122.668
6391	78.28	11339.383	35856.121
6339	78.24	11394.979	35057.371
12299	77.91	14390.452	39877.391
2585	77.87	9264.795	35157.168
2296	77.84	8877.915	37270.199
8239	77.8	12478.687	35221.391
2484	77.7	8984.149	33092.781
11897	77.68	14041.277	34747.078
1081	77.62	8312.753	34646.258
9707	77.49	13343.866	34850.336
2556	77.47	9174.851	34536.34
4816	77.2	10557.556	34777.215
5717	77.18	10979.024	37516.199
2758	77.16	9160.032	38270.863
4994	77.07	10387.67	38041.137
6596	76.95	11453.023	39782.348
6478	76.92	11274.904	37528.695
10450	76.78	13646.455	34295.375
5252	76.69	10577.768	36298.332
11799	76.61	14008.229	37143.543
8624	76.61	12650.971	38462.328
7361	76.48	11895.034	39270.199
7396	76.42	11911.176	38313.813
1614	76.32	8516.129	35587.18
8289	76.32	12444.036	34431.32
12607	76.28	14478.827	37230.836
12023	76.21	14384.353	34377.84
3518	76.19	9492.201	38423.375
7448	75.9	11991.895	37476.527
2509	75.86	9236.453	33602.125
10469	75.79	13779.708	33982.566
7360	75.69	11893.747	39234.723
9093	75.63	13077.665	34665.988
9205	75.57	12986.234	36910.512
11719	75.57	14078.279	38410.801
4729	75.56	10220.737	33011.391
3539	75.19	9659.085	38673.762
6357	75.19	11246.363	35301.094
7553	75.1	12056.286	34321.902
8223	74.98	12417.521	35504.215
10635	74.87	13931.793	35226.777
9255	74.81	13019.969	37807
7596	74.79	12057.821	33490.109
8336	74.71	12371.132	33425.129
5992	74.67	11206.173	37765.98
5609	74.62	10878.601	35398.301
6016	74.62	11166.39	37242.84
12180	74.6	14410.825	37623.91
7374	74.56	11892.637	38884.227
7871	74.48	12261.474	38084.688
5998	74.39	11120.491	37566.613
2263	74.27	8921.76	38017.02
9922	74.27	13488.623	35557.453
9204	74.02	13073.332	36896.309
12798	74.02	14606.988	33248.684
5287	73.98	10665.423	35742.258
2835	73.95	9469.604	39890.27
9403	73.91	13193.243	39885.629
6881	73.89	11616.044	34436.586
2754	73.81	9229.848	38236.242
5272	73.81	10727.436	36200.945
1550	73.81	8560.815	36610.012
7864	73.77	12244.474	37884.094
7949	73.75	12109.453	39727.105
9979	73.74	13490.794	36809.332
5821	73.72	10979.171	39562.137
5805	73.6	10862.211	39261.371
3414	73.6	9689.557	36469.504
7972	73.51	12385.335	39782.984
9792	73.49	13289.818	33045.328
8324	73.47	12364.12	33492.953
9032	73.39	13102.135	33107.766
7534	73.26	11965.305	35080.734
7200	73.1	11692.733	38022.703
8451	73.08	12672.604	35258.754
2358	73.05	9045.714	35931.762
11641	73.05	14020.69	40008.809
7463	73.03	12055.281	36885.238
5710	72.95	10912.399	37343.68
12371	72.84	14445.538	38473.68
1636	72.78	8459.758	35382.172
2782	72.49	9189.944	38865.879
12289	72.38	14325.008	39662.457
12692	72.38	14617.537	35734.113
11736	72.15	14086.729	38024.383
8988	72.11	12782.198	33703.457
5393	72.03	10717.207	33821.867
2450	71.97	9038.899	33970.207
5400	71.92	10596.299	33696.324
10962	71.84	13964.98	35278.508
1079	71.71	8280.219	34601.281
11938	71.65	14209.192	33610.945
12115	71.63	14404.738	36786.52
3004	71.59	9481.427	36761.305
2810	71.57	9160.521	39465.434
6288	71.53	11267.471	33848.406
9756	71.51	13181.71	33818.512
3224	71.46	9693.167	33209.809
11540	71.3	13955.088	37739.012
11811	71.21	14038.824	37021.352
12335	71.21	14522.505	39573.727
12677	71.19	14583.536	35925.324
5867	71.17	11058.355	39480.492
11707	71.13	14036.699	38514.539
9742	71.02	13186.938	34197.688
12381	70.92	14546.444	38178.305
3342	70.86	9546.043	35020.738
1714	70.82	8561.908	33936.922
9279	70.71	13003.215	38216.422
622	70.67	8130.033	39964.453
10156	70.65	13504.634	39702.406
10230	70.63	13751.641	38504.961
2220	70.52	9034.198	38879.871
12774	70.48	14608.092	33773.504
4661	70.38	10207.318	34527.516
1602	70.36	8573.019	35937.898
12738	70.31	14435.571	34290.141
5461	70.29	10988.371	33153.883
1142	70.29	8395.148	36040.051
1913	70.25	8682.735	35972.109
7923	70.23	12242.472	39215.895
4241	70.21	10099.284	37054.738
6658	70.15	11479.493	38752.285
5909	70.15	11144.58	38367.895
9853	70.13	13355.083	33980.074
2378	70.08	8994.355	35474.141
12161	70.06	14241.197	37139.207
10315	70.04	13667.314	37118.859
10904	70.04	13845.245	35268.734
4607	70.02	10162.831	35632.789
487	70.02	7799.319	38427.699
9863	70	13492.669	34241.477
7498	70	12061.446	36059.742
7332	69.96	11989.595	39552.328
7335	69.96	11890.098	39286.152
5708	69.83	10907.587	37313.887
6259	69.83	11404.017	33353.012
12797	69.83	14506.586	33211.051
8643	69.83	12614.879	38737.664
3862	69.81	9911.378	34893.355
11928	69.81	14201.452	33747.172
652	69.79	8142.397	39150.813
3514	69.79	9517.7	38389.102
12158	69.79	14420.154	37026.02
1304	69.71	8313.711	38889.539
12234	69.71	14402.844	38835.801
17	69.67	7764.104	33259.656
7309	69.66	12024.077	39989.328
10211	69.64	13665.496	39246.789
467	69.62	7748.353	38131.488
8523	69.62	12598.626	36332.246
11469	69.62	13939.611	36343.969
9731	69.58	13147.413	34320.352
9808	69.58	13506.117	33171.594
882	69.54	8126.463	35401.465
5516	69.52	10861.231	34194.699
3082	69.46	9418.853	35534.039
2950	69.39	9328.752	37536.152
8693	69.39	12738.928	39968.715
10442	69.31	13761.163	34462.348
9936	69.31	13434.75	35888.18
2455	69.29	9041.684	33875.59
9009	69.25	12745.053	33479.402
954	69.21	8033.661	33918.684
6652	69.21	11619.521	38907.363
10233	69.2	13739.767	38544.102
8507	69.14	12632.581	36141.309
4799	69.14	10454.361	34283.637
10435	69.12	13564.233	34651.328
8502	69.06	12527.709	36087.051
2376	69.06	8950.749	35464.684
12318	69.04	14625.444	39951.297
1459	69.02	8548.121	37611.07
8037	69	12450.748	38735.371
9858	69	13386.805	34070.738
2581	68.91	9139.47	35064.703
6568	68.89	11400.48	39333.73
1460	68.87	8505.385	37652.492
3124	68.87	9330.452	34902.102
8646	68.87	12533.743	38829.645
7704	68.87	12250.039	34308.723
5072	68.85	10440.42	39804.023
3234	68.85	9664.929	33302.926
12787	68.85	14568.621	33400.637
120	68.81	7678.618	34451.141
7346	68.81	11994.163	39397.125
9765	68.7	13310.201	33508.355
11834	68.54	14079.603	36304.988
12728	68.51	14531.954	34868.566
4597	68.47	10328.423	35981.383
12647	68.45	14449.912	36413.023
7188	68.43	11760.425	37851.035
11787	68.39	14110.541	37264.547
291	68.35	7669.23	36359.688
8045	68.31	12383.551	38372.516
8068	68.24	12443.067	37863.848
11487	68.22	13905.091	36649.605
7509	68.18	12057.774	35817.344
1366	68.16	8558.355	39319.691
2413	68.14	8942.773	34639.629
9697	68.1	13261.101	35245.664
2396	68.07	8886.939	34994.086
7206	68.01	11696.005	38096.547
11875	68.01	14179.778	35384.977
2548	67.91	9259.5	34417.801
2851	67.89	9295.078	39313.441
4672	67.82	10323.964	34186.004
3991	67.82	9923.551	33518.906
10273	67.8	13642.513	37523.699
12227	67.8	14230.701	38688.559
2626	67.74	9198.523	35889.867
5138	67.74	10747.45	38646.449
3247	67.68	9626.357	33513.625
8398	67.64	12635.297	34205.258
7526	67.62	11909.818	35204.34
783	67.61	8196.289	36807.871
11904	67.61	14115.284	34556.379
3048	67.59	9286.718	36120.184
10445	67.53	13672.415	34510.938
4668	67.51	10337.851	34444.934
5168	67.45	10707.016	38015.785
6543	67.45	11278.122	38826.984
11550	67.41	13985.238	38040.016
9246	67.38	13037.821	37683.355
4979	67.38	10455.938	37712.398
12691	67.36	14576.566	35732.402
7125	67.32	11786.409	36556.957
7375	67.26	11978.595	38895.215
3400	67.26	9616.419	36212.777
3876	67.2	9833.109	34470.613
5643	67.2	10942.976	36007.441
12119	67.16	14394.513	36861.219
8919	67.15	12777.453	35132.02
866	67.11	8169.784	35496.586
3574	67.09	9686.831	39296.293
8531	67.07	12616.119	36432.965
5979	67.05	11204.336	37848.695
756	67.01	8184.439	37039.871
9491	66.95	13330.225	38336.094
880	66.9	8184.147	35372.512
8433	66.78	12546.355	34782.73
11808	66.78	14139.22	37002.352
11548	66.78	13966.025	38016.695
7359	66.78	11912.54	39221.434
11977	66.74	14257.92	33300.184
8472	66.69	12699.307	35715.852
9754	66.67	13251.458	34090.539
10271	66.67	13733.082	37819.492
2803	66.65	9089.771	39273.199
7547	66.61	12047.676	34755.199
6000	66.61	11122.807	37593.145
4603	66.59	10230.601	35814.836
9426	66.59	13271.433	39713.43
4710	66.55	10198.562	33613.5
8761	66.53	12817.114	38169.199
12639	66.49	14586.216	36839.445
9897	66.49	13563.122	34941.859
6586	66.48	11243.565	39774.777
10100	66.44	13539.741	38821.281
1989	66.42	8715.665	36797.008
1635	66.38	8525.041	35348.703
7619	66.38	11893.635	33032.871
9708	66.38	13334.434	34862.844
1146	66.34	8308.314	36074.762
12417	66.32	14509.284	37568.656
9661	66.28	13284.396	36159.242
11475	66.26	13908.498	36420.43
11518	66.19	13931.958	37259.66
2262	66.17	8948.443	38017.406
11852	66.17	14147.738	35736.891
6338	66.13	11314.067	35036.559
10031	66.11	13393.454	37597.102
9770	66.11	13272.588	33614.934
4681	66.11	10138.535	34018.801
8654	66.07	12680.973	39102.891
3397	66.03	9648.314	36179.707
4342	66.03	10097.243	38984.473
6780	66	11609.812	36230.668
9690	66	13339.536	35357.465
10085	65.98	13486.33	38381.523
7315	65.98	11866.596	39671.844
7506	65.96	11976.576	36028.473
11491	65.88	13789.72	36786.988
4293	65.84	10029.006	38106.781
2951	65.82	9383.352	37582.969
531	65.77	7817.263	38792.777
8892	65.73	12843.358	35583.617
2735	65.71	9196.106	37954.879
11422	65.61	13989.422	35596.637
8746	65.59	12919.029	38544.535
6999	65.59	11839.656	33877.18
2117	65.57	8742.167	38968.758
4570	65.56	10197.561	36601.383
10143	65.56	13438.591	39572.023
12345	65.52	14531.715	39165.637
5255	65.48	10715.279	36342.863
6188	65.46	11202.282	33814.617
10428	65.44	13690.681	34887.41
4843	65.44	10528.349	35308.773
5515	65.44	10988.305	34193.871
8405	65.42	12578.217	34249.488
4419	65.4	10292.303	39446.945
12113	65.4	14396.062	36698.586
7121	65.4	11697.434	36517.965
7576	65.38	11946.354	33854.895
8300	65.38	12343.437	34009.328
11730	65.33	14142.999	38226.078
5503	65.31	10780.399	33939.469
9509	65.31	13335.885	37987.742
4171	65.31	10130.837	36175.766
1365	65.29	8445.005	39278.07
11457	65.29	13914.9	36180.527
734	65.29	8118.512	37822.027
973	65.29	8014.003	33356.211
11824	65.27	14045.736	36393.746
2515	65.23	9186.69	33772.09
7436	65.23	11950.888	37792.266
6028	65.23	11002.745	37138.305
4556	65.21	10171.122	36738.988
12203	65.19	14408.301	38250.211
11545	65.19	13993.878	37829.484
1735	65.13	8458.621	33350.086
3115	65.1	9476.769	35011.875
6562	65.1	11416.026	39228.797
5273	65.08	10689.73	35957.492
8775	65.06	12780.028	38073.352
10569	65.04	13800.714	33764.609
3660	65.02	9747.337	38557.051
5011	65.02	10411.327	38465.402
3080	65.02	9477.209	35499.273
8939	65	12853.462	34797.023
7045	64.98	11685.288	34767.477
12326	64.98	14529.402	39742.426
1766	64.96	8706.649	33165.488
6103	64.94	11105.391	35613.289
1179	64.94	8307.7	36694.125
8290	64.92	12370.241	34447.512
9467	64.9	13278.916	38577.73
1791	64.87	8705.112	33701.656
12384	64.87	14542.709	38222.129
855	64.85	8131.557	35881.039
1545	64.83	8431.261	36801.602
10549	64.81	13954.374	33600.895
6650	64.79	11561.862	38882.574
2419	64.77	8928.597	34700.109
9133	64.71	12941.134	35495.715
2019	64.67	8715.133	37170.875
2904	64.66	9287.931	38365.93
5122	64.64	10681.647	39194.281
1674	64.62	8525.053	34499.738
12017	64.62	14276.654	34226.73
8623	64.58	12609.251	38445.809
12628	64.58	14516.226	36944.262
689	64.56	8141.042	38559.504
9464	64.56	13263.316	38769.941
7742	64.52	12127.269	35174.688
4065	64.52	9925.206	34804.402
2047	64.5	8799.316	37746.445
5877	64.5	11014.799	39176.895
1661	64.5	8560.644	34859.172
789	64.5	8187.841	36563.266
8457	64.48	12684.272	35371.559
4426	64.44	10305.41	39354.172
5649	64.43	10834.467	36138.766
11813	64.43	14004.771	36715.469
10587	64.43	13913.171	34073.48
9451	64.41	13347.278	39011.637
10513	64.41	13680.996	33036.508
6945	64.39	11572.366	33264.66
11892	64.37	14179.718	34677.324
7958	64.35	12208.564	39854.262
4392	64.35	10123.709	39848.063
4131	64.33	9985.289	35826.492
10011	64.29	13406.761	37236.203
10477	64.29	13705.719	34124.113
2503	64.27	9145.494	33523.988
8409	64.25	12680.286	34318.816
2953	64.23	9450.185	37629.668
481	64.23	7987.913	38339.621
8664	64.2	12531.787	39453.504
4736	64.2	10258.835	33142.246
8505	64.18	12507.929	36133.938
4028	64.16	9999.895	34254.184
10370	64.12	13725.264	35747.684
210	64.06	7988.727	35612.289
5439	64.02	10713.661	33264.902
6637	64.02	11604.783	39237.059
4040	63.98	9927.678	34535.645
9127	63.98	13020.374	35385.93
2793	63.97	9070.378	39067.832
11564	63.97	13982.111	38472.168
1648	63.97	8434.133	35201.789
4456	63.95	10348.127	39088.355
7667	63.93	12164.664	33720.109
1185	63.93	8251.422	36789.824
856	63.91	8010.526	35582.297
8569	63.91	12609.023	37136.773
7294	63.91	11660.641	39813.422
321	63.89	7684.763	36740.652
2693	63.89	9093.03	36814.922
2249	63.87	8889.569	38387.766
10123	63.79	13525.036	39208.438
3614	63.77	9888.983	39700.59
3735	63.77	9762.812	37321.348
3934	63.77	9909.969	33373.883
6587	63.75	11240.593	39803.484
7920	63.72	12222.471	39186.383
5009	63.7	10519.416	38417.973
12042	63.7	14250.563	35021.68
12725	63.7	14573.414	34784.719
6897	63.68	11623.972	33828.766
1263	63.68	8417.767	37973.855
6808	63.64	11438.406	35583.242
2594	63.62	9103.561	35207.395
12076	63.6	14349.448	35961.184
8313	63.58	12469.266	33814.547
10179	63.49	13569.121	39899.457
9815	63.47	13456.986	33336.43
8880	63.47	12897.526	36015.375
4035	63.45	10130.588	34422.363
2379	63.41	8936.34	35480.52
2896	63.41	9479.994	38612.457
9599	63.33	13205.745	36891.949
6384	63.3	11344.013	35737.82
7022	63.26	11841.606	34282.074
9746	63.26	13169.268	34227.684
3611	63.22	9920.401	39644.301
7255	63.22	11829.122	39078.434
12421	63.18	14625.299	37663.73
2677	63.16	9256.676	36577.762
7641	63.16	12258.29	33388.078
12671	63.12	14616.299	36189.086
10572	63.12	13974.79	33818.961
8602	63.12	12527.359	37893.887
1542	63.1	8574.1	36779.336
1414	63.1	8573.948	38514.598
1127	63.08	8397.698	35616.906
3199	63.08	9474.181	33442.313
8815	63.07	12899.038	37074
7507	63.05	11868.775	35757.16
6702	63.05	11517.062	37878.516
8107	63.05	12460.141	37275.938
633	63.03	8202.732	39679.66
7197	63.03	11667.501	37958.145
3508	63.01	9629.942	38286.637
10609	63.01	13837.157	34784.781
5337	62.99	10616.746	34855.871
6812	62.97	11549.564	35725.203
7521	62.97	11986.925	35365.949
7761	62.91	12110.65	35564.344
480	62.91	7697.983	38308.52
8847	62.89	12844.331	36470.652
1749	62.89	8529.953	33277.77
4412	62.87	10336.497	39609.434
7093	62.87	11675.978	35922.109
12230	62.84	14327.553	38782.848
6889	62.82	11479.299	33999.125
8000	62.8	12485.016	39332.07
7784	62.78	12084.385	36040.387
2660	62.74	9110.118	36353.773
9613	62.74	13221.795	36795.102
11949	62.72	14035.106	33429.883
7029	62.72	11789.335	34433.57
5843	62.68	10894.984	39911.473
3691	62.62	9852.253	38089.742
9540	62.62	13326.852	37505.285
4558	62.62	10236.308	36750.781
10620	62.61	13821.995	35197.699
3440	62.59	9668.14	37056.941
7066	62.59	11739.598	35146.969
431	62.57	7956.594	37790.047
10073	62.55	13504.883	38178.742
6537	62.53	11217.861	38709.898
2597	62.53	9111.541	35278.996
3872	62.51	9707.725	34713.449
2198	62.49	8891.636	39227.883
5197	62.47	10646.384	37421.313
3971	62.47	10120.482	33309.555
8236	62.47	12476.786	35150.941
5018	62.45	10413.277	38597.793
269	62.45	7905.114	36149.617
5219	62.43	10776.763	36935.859
8449	62.43	12615.551	35186.773
1089	62.43	8219.538	34837.328
5386	62.41	10730.779	33972.766
4805	62.39	10360.617	34395.551
3959	62.39	9916.254	33111.273
1795	62.39	8669.567	33880.145
1298	62.38	8344.412	38721.141
11746	62.38	14169.634	37851.344
2618	62.38	9072.608	35697.691
8210	62.38	12436.001	35864.109
2780	62.36	9131.325	38795.172
101	62.34	7646.421	34285.629
5428	62.34	10777.048	33179.445
3899	62.28	9787.199	34186.121
10326	62.28	13763.299	36797.078
8831	62.28	12805.364	36839.895
853	62.24	8169.219	35857.336
9901	62.2	13471.662	35042.18
1649	62.2	8545.383	35200.594
1219	62.2	8249.845	37334.105
8385	62.2	12619.327	33747.879
2020	62.18	8680.14	37179.496
6513	62.18	11248.937	38180.758
8788	62.18	12720.279	37777.688
8644	62.16	12634.306	38766.434
4982	62.11	10557.123	37827.383
311	62.09	7964.05	36565.184
9642	62.09	13161.365	36295.707
11694	62.09	14131.817	38883.527
11458	62.09	13886.708	36183.266
11675	62.09	14113.712	39401.602
12077	62.07	14380.894	35961.297
6836	62.07	11510.981	34960.523
7372	62.07	12045.121	38839.547
11943	62.05	14202.933	33345.977
2451	62.03	9039.456	33992.695
6697	61.99	11447.176	38128.527
5799	61.95	10889.782	39052.238
8111	61.95	12480.702	37312.27
9053	61.92	12998.651	33573.281
767	61.9	8089.425	36983.09
6875	61.88	11477.476	34334.633
4888	61.88	10551.657	36078.738
7708	61.88	12275.322	34426.664
555	61.86	7904.578	39056.121
11735	61.84	14145.629	38007.574
12786	61.78	14486.867	33369.395
290	61.76	7811.825	36348.855
2897	61.76	9420.53	38613.805
5692	61.74	10971.908	37077.844
8898	61.72	12715.527	35717.438
7798	61.72	12078.081	36359.488
8821	61.71	12815.157	36955.047
3470	61.71	9594.809	37660.176
7682	61.71	12129.661	34041.566
1816	61.69	8798.525	34322.555
3233	61.67	9533.027	33296.68
2778	61.65	9266.157	38696.641
7280	61.65	11821.885	39474.527
8790	61.65	12796.083	37809.723
6544	61.65	11314.912	38829.98
1695	61.65	8597.169	33978.18
10340	61.63	13625.583	36481.73
9913	61.63	13456.029	35374.465
1137	61.63	8374.718	35894.625
5684	61.63	10928.378	36835.938
12648	61.61	14457.38	36421.883
463	61.61	7866.359	38098.645
4641	61.57	10263.655	34783.285
11788	61.55	14099.791	37278.363
11761	61.51	14059.282	37751.066
8607	61.51	12624.216	37973.973
8951	61.49	12833.701	34663.016
6811	61.48	11562.236	35698.641
7617	61.46	11965.313	33015.996
3643	61.44	9891.854	38993.617
9013	61.44	12742.951	33193.789
4832	61.42	10476.13	35102.242
4315	61.42	10027.835	38435.676
10400	61.4	13601.683	35297.945
6168	61.38	11130.789	34401.996
6332	61.38	11378.402	34964.715
5372	61.36	10565.734	34363.984
6956	61.32	11774.506	33034.996
11494	61.26	13904.534	36819.875
11816	61.26	14011.058	36753.43
6649	61.25	11451.456	38865.793
2189	61.25	9003.825	39401.484
11456	61.25	13956.007	36155.27
7598	61.25	12015.988	33526.328
6129	61.23	11148.82	35132.449
70	61.21	7695.799	33908.84
11599	61.19	13922.439	39322.441
6426	61.17	11218.335	36635.773
12391	61.15	14603.816	38013.441
12373	61.13	14442.276	38510.992
3386	61.13	9650.325	35857.5
12729	61.13	14478.96	34618.477
7749	61.13	12133.291	35267.414
7449	61.11	12049.564	37196.477
8163	61.09	12469.512	36435.016
8416	61.07	12560.376	34393.547
7273	61.07	11721.163	39335.344
12756	61.03	14579.084	33999.402
10145	61.02	13438.868	39596.375
12275	61.02	14239.3	39301.527
2725	61.02	9265.595	37679.504
9846	61	13567.715	33841.422
9960	60.98	13557.454	36408.125
4071	60.96	9924.014	34884.105
3192	60.96	9471.672	33523.184
6670	60.94	11476.189	38310.016
5698	60.94	10947.844	37159.723
2703	60.92	9132.143	37129.836
818	60.9	8081.131	36346.785
6078	60.9	11198.2	35907.148
12308	60.88	14546.501	39771.773
8206	60.88	12341.03	35749.273
12418	60.88	14460.275	37597.316
11420	60.86	13969.399	35592.602
1881	60.86	8831.833	35309.059
7217	60.86	11663.86	38256.82
8392	60.86	12527.567	34019.047
12704	60.84	14496.029	35350.281
6301	60.82	11418.268	34110.625
6753	60.8	11585.876	36774.672
374	60.79	7667.555	37151.578
12731	60.75	14522.169	34747.172
9674	60.73	13208.291	35811.965
12682	60.73	14470.422	35820.473
6896	60.71	11560.987	34104.273
5898	60.69	11116.374	38939.871
996	60.69	8395.388	33159.754
3353	60.69	9700.49	35233.785
8800	60.67	12889.052	37342.938
3603	60.65	9728.799	39800.574
3851	60.63	9905.641	35066.383
12268	60.63	14258.694	39230.535
9595	60.61	13224.088	37145.617
11500	60.59	13813.548	36869.988
2804	60.59	9141.502	39316.711
3968	60.59	9973.404	33210.883
2059	60.59	8784.744	37837.742
11911	60.57	14198.812	34353.996
11531	60.57	13864.934	37577.238
3266	60.57	9681.194	33597.316
7651	60.57	12086.315	33504.941
5562	60.56	10950.583	34782.563
10492	60.52	13651.905	33572.758
9862	60.5	13410.305	34240.367
9002	60.44	12889.212	33589.227
3010	60.42	9346.455	36813.473
6311	60.42	11268.42	34408.461
5777	60.4	10879.774	38700.98
12698	60.38	14612.638	35533.484
681	60.38	8091.923	38699.176
8999	60.38	12771.512	33539.449
2779	60.36	9150.089	38721.652
596	60.34	7779.419	39671.891
7882	60.33	12168.551	38339.449
3409	60.33	9598.712	36371.844
8581	60.33	12653.332	37586.367
2153	60.31	8687.718	39710.566
11956	60.29	14076.88	33228.035
8086	60.29	12455.02	37818.91
7709	60.27	12251.489	34525.5
9903	60.25	13474.502	35055.773
4402	60.25	10249.956	39858.816
11574	60.23	13969.571	38825.91
5290	60.23	10746.283	35807.875
9281	60.21	13104.082	38270.793
4578	60.21	10264.764	36437.141
151	60.17	7734.971	34805.723
5373	60.17	10653.461	34368.004
2775	60.15	9240.777	38610.168
11778	60.15	14105.487	37424.727
1901	60.13	8693.464	35761.793
5633	60.13	10887.739	35861.637
7838	60.13	12255.52	37343.527
4287	60.12	9929.685	38003.262
12236	60.12	14304.037	38853.043
7460	60.1	12052.382	37156.129
7470	60.1	12017.915	36838.254
6983	60.08	11733.861	33603.453
10422	60.08	13751.521	34775.43
8034	60.08	12330.559	38723.645
307	60.08	7644.803	36507.086
6293	60.06	11375.9	33942.914
8135	60.06	12455.517	36793.297
5152	60.06	10564.573	38522.465
4490	60.04	10299.405	38178.426
8137	60.02	12308.441	36803.949
4067	60.02	9977.317	34826.563
8252	60	12338.688	35020.82
10082	60	13459.392	38349.707
5491	59.98	10894.483	33747.832
1036	59.98	8320.654	33759.215
7843	59.96	12278.528	37460.313
7505	59.96	11976.21	36197.008
8978	59.94	12904.227	34241.387
11685	59.92	14184.12	39024.652
5851	59.92	11176.784	39875.832
3842	59.92	9851.048	35201.371
3026	59.9	9408.767	36439.742
10125	59.9	13451.735	39219.734
9264	59.9	12996.727	37929.406
2858	59.9	9328.327	39188.746
2533	59.89	9078.12	34156.508
9498	59.87	13265.475	38377.258
11727	59.87	14104.339	38199.363
11874	59.87	14081.385	35371.18
10232	59.87	13641.372	38530.684
8337	59.85	12486.057	33178.172
2552	59.83	9213.93	34519.051
843	59.83	8003.62	36031.441
4833	59.81	10375.512	35122.086
10403	59.81	13718.19	35334.965
2273	59.79	9025.963	37911.258
1846	59.79	8748.36	34668.477
1934	59.77	8730.932	36241.309
8338	59.77	12281.472	33179.492
4090	59.77	10017.509	35145.836
2789	59.75	9237.61	39016.051
7457	59.75	11873.476	37148.652
8926	59.73	12905.186	34978.715
12387	59.73	14448.01	38290.934
7230	59.71	11827.87	38452.121
2433	59.69	8982.989	34374.406
3290	59.67	9683.776	34175.105
6604	59.66	11477.479	40008.066
5752	59.66	10958.387	38166.336
9315	59.64	13021.462	38896.074
12322	59.62	14601.502	39663.738
202	59.62	7962.807	35537.41
9887	59.6	13543.333	34714.965
6215	59.58	11152.406	33358.531
9593	59.58	13335.384	37103.551
1455	59.56	8558.882	37536.379
5109	59.56	10705.146	39274.652
7511	59.54	12060.354	35646.504
7915	59.52	12183.657	39105.969
6929	59.5	11446.869	33630.059
2768	59.5	9271.532	38516.625
191	59.48	7963.453	35449.52
3730	59.46	9837.372	37238.598
5397	59.46	10735.725	33903.355
6450	59.44	11401.934	37246.066
9745	59.44	13313.204	34222.234
528	59.44	7972.382	38766.48
5204	59.43	10606.996	37236.703
8867	59.43	12733.617	36338.676
900	59.43	8100.624	34773.492
9161	59.41	12926.816	36001.902
1385	59.41	8629.785	39059.758
3543	59.39	9648.742	38720.84
2902	59.37	9490.566	38338.895
8891	59.35	12737.014	35577.453
5706	59.35	10845.77	37283.207
7573	59.33	11982.823	34124.574
6832	59.33	11481.604	35172.098
340	59.31	7776.863	36905.223
7178	59.31	11693.72	37616.688
4720	59.29	10220.045	33457.07
6669	59.29	11513.986	38603.059
1000	59.29	8301.345	33214.121
3545	59.27	9690.199	38791.203
9431	59.23	13285.653	39745.727
1450	59.23	8494.299	37720.031
9759	59.2	13349.296	33938.207
1730	59.2	8498.457	33569.996
1419	59.18	8437.357	38388.531
3578	59.18	9503.417	39330.855
1787	59.14	8737.028	33666.465
1161	59.14	8396.56	36327.473
4782	59.12	10365.413	33814.102
3133	59.12	9423.172	34759.027
2149	59.12	8711.626	39612.43
7717	59.12	12250.419	34814.746
12720	59.12	14597.914	35013.527
9832	59.1	13379.532	33647.887
6825	59.1	11543.067	35357.801
12804	59.08	14576.801	33106.086
12245	59.08	14341.574	39010.227
9850	59.06	13354.335	33890.512
1153	59.06	8380.348	36223.699
3698	59.06	9737.581	37870.504
46	59.04	7967.255	33565.883
2217	59.04	8890.747	38820.402
10406	59.04	13758.436	35132.91
6239	59.02	11165.343	33046.09
2215	59.02	8921.928	38806.715
8407	59	12693.379	34286.254
4721	59	10302.01	33456.164
10485	58.98	13718.385	33679.66
6621	58.98	11443.646	39531.242
5033	58.98	10407.821	38977.023
20	58.97	7870.961	33313.07
6449	58.97	11250.317	37162.313
8649	58.97	12681.04	38930.258
4793	58.97	10366.416	34169.871
9763	58.95	13308.391	33778.637
7705	58.95	12124.482	34360.926
99	58.93	7714.595	34277.973
5614	58.93	10850.899	35479.039
10351	58.91	13704.233	36298.465
2743	58.91	9112.562	38086.066
3347	58.89	9651.139	35122.621
12685	58.87	14618.583	35837.656
5862	58.85	11009.583	39673.18
477	58.85	7679.351	38299.785
6030	58.85	11029.555	36962.066
8141	58.83	12482.91	36548.148
6395	58.81	11227.167	35969.938
5318	58.81	10759.615	35197.922
9068	58.81	13082.896	34094.543
1007	58.79	8315.469	33284.449
3148	58.77	9339.189	34330.336
6374	58.75	11319.831	35635.949
6061	58.7	11182.698	36260.313
8967	58.7	12740.539	34313.754
1856	58.68	8816.868	34870.367
10288	58.66	13649.305	37484.965
636	58.66	8193.944	39693.227
513	58.64	7798.567	38670.027
6462	58.64	11314.274	37319.992
10391	58.62	13748.298	35709.32
11591	58.62	13941.897	39192.371
2934	58.6	9443.576	37858.383
12751	58.58	14487.519	34224.262
2349	58.58	9032.292	36335.801
12079	58.58	14304.774	36005.16
167	58.56	7646.578	35028.086
12715	58.54	14481.763	35181.277
8029	58.54	12314.169	38684.359
10436	58.54	13616.256	34655.984
8585	58.53	12558.699	37672.828
9287	58.53	13105.304	38355.273
12284	58.51	14235.729	39546.977
12066	58.51	14261.174	35813.238
621	58.51	8154.104	39902.328
2247	58.49	8972.611	38316.633
6853	58.49	11611.284	34625.191
140	58.47	7884.924	34602.465
2628	58.47	9108.517	35912.375
2622	58.47	9165.816	35806.238
5086	58.47	10756.528	39773.461
2258	58.45	8974.709	38285.848
9933	58.45	13462.789	35847.305
5286	58.45	10738.948	36047.148
12050	58.45	14320.22	35331.875
8224	58.43	12342.243	35514.871
4590	58.43	10216.138	36069.77
9775	58.41	13144.626	33417.488
9867	58.41	13392.419	34269.336
6847	58.39	11622.177	34862.809
9810	58.39	13515.068	33209.117
530	58.39	7742.141	38786.449
10015	58.39	13374.554	37261.746
8842	58.37	12898.112	36636.59
8586	58.37	12593.318	37690.07
7170	58.37	11742.021	37502.602
11485	58.37	13911.711	36609.438
4285	58.35	10103.806	37992.91
5678	58.33	10986.684	36690.801
7008	58.33	11657.583	34048.594
8570	58.31	12690.741	37169.203
10099	58.31	13428.127	38770.496
6716	58.3	11558.696	37779.371
9824	58.3	13459.603	33481.512
12314	58.3	14558.939	39839.215
6101	58.28	11155.873	35589.652
3623	58.28	9831.954	39273.965
2827	58.26	9166.509	39909.555
2646	58.26	9108.914	36172.852
6282	58.24	11363.387	33717.813
9432	58.24	13193.083	39451.469
1721	58.22	8562.028	33751.07
2015	58.22	8710.334	37119.527
7900	58.22	12265.157	38714.684
1140	58.22	8293.257	36011.156
3362	58.18	9689.712	35485.707
8484	58.18	12692.673	35897.645
3583	58.16	9703.859	39375.125
10600	58.16	13915.359	34513.027
830	58.16	8077.44	36099.176
2268	58.16	8917.526	38141.227
11517	58.14	13980.011	37236.145
3738	58.14	9723.562	37040.688
8188	58.12	12425.319	36182.949
10260	58.1	13673.69	37695.609
8695	58.08	12765.222	40011.605
5876	58.08	11076.501	39155.637
7405	58.07	11939.043	38249.602
47	58.05	7754.717	33631.168
10241	58.03	13612.514	38385.113
10398	58.03	13751.248	35564.004
3927	58.01	9739.048	33556.055
7219	58.01	11815.439	38269.977
6781	58.01	11515.118	36251.84
9295	58.01	13126.952	38470.078
88	57.99	7689.021	34173.5
7191	57.99	11839.618	37859.027
6365	57.97	11334.959	35441.281
4841	57.95	10498.821	35268.844
1331	57.95	8393.502	39695.551
2135	57.93	8670.635	39274.984
9969	57.91	13358.265	36625.832
2439	57.89	9018.722	34150.359
1906	57.87	8712.62	35846.766
9866	57.87	13494.656	34266.66
1918	57.85	8703.446	36013.359
4942	57.85	10400.111	36984.461
7851	57.85	12109.926	37659.328
7824	57.84	12216.104	36810.91
3438	57.84	9678.469	36997.531
5113	57.84	10575.168	39323.68
9885	57.84	13399.998	34695.309
6126	57.84	11095.304	35371.82
8547	57.82	12575.698	36799.688
12711	57.82	14596.089	35130.121
1717	57.8	8485.796	33667.707
3418	57.8	9561.792	36525.664
1579	57.76	8463.251	36537.84
7888	57.76	12190.708	38488.051
5140	57.74	10601.876	38667.051
12642	57.72	14469.412	36570.047
2948	57.72	9347.387	37522.652
2297	57.7	8990.072	37268.539
3761	57.7	9711.343	36635.648
11978	57.7	14378.234	33333.586
9269	57.7	13042.164	38056.34
12374	57.7	14551.786	38354.094
5198	57.68	10651.984	37438.895
12669	57.68	14439.079	36160.746
8727	57.68	12725.529	39040.977
5823	57.62	10794.215	39578.426
6887	57.62	11608.593	33986.449
9181	57.62	12946.655	36542.395
3904	57.62	9894.77	34037.906
6073	57.61	11117.652	36200.367
5352	57.59	10647.774	34657.809
12668	57.59	14538.263	36151.914
7730	57.59	12104.653	34967.18
3221	57.57	9685.308	33155.398
9188	57.57	13132.577	36730.145
7569	57.55	11928.448	33992.605
8419	57.53	12508.342	34493.805
2034	57.53	8753.329	37411.074
8082	57.53	12459.953	37778.629
6806	57.53	11577.735	35874.656
5622	57.51	10840.809	35593.465
3361	57.51	9662.036	35478.84
12040	57.49	14310.279	34963.664
2667	57.49	9080.124	36420.309
1189	57.47	8305.646	36828.34
2801	57.47	9211.151	39238.863
10080	57.47	13368.561	38305.57
7552	57.45	11968.833	34609.098
10596	57.45	13839.326	34368.219
1457	57.45	8427.865	37555.602
648	57.43	8191.373	39385.785
5357	57.41	10709.644	34496.461
4787	57.41	10396.043	34014.277
9814	57.39	13366.617	33327.148
4582	57.39	10256.755	36247.898
9437	57.38	13322.476	39565.352
2913	57.38	9279.297	38162.02
6149	57.38	11127.224	35089.727
11864	57.36	14108.434	35699.637
2526	57.34	9249.32	33978.266
2664	57.34	9196.175	36389.059
4305	57.32	10043.624	38333.629
10458	57.32	13692.857	34420.16
10443	57.3	13708.578	34468.438
10278	57.3	13713.685	37591.793
7136	57.3	11792.93	36826.449
12689	57.3	14629.219	35615.012
9865	57.3	13479.112	34251.574
794	57.3	8077.748	36615.73
8698	57.3	12917.108	39635.609
6529	57.28	11317.718	38511.098
11879	57.28	14081.998	35121.371
9262	57.26	13113.562	37910.805
5294	57.26	10564.99	35627.484
11909	57.24	14143.069	34322.125
12785	57.22	14541.111	33367.141
3592	57.18	9624.393	39780.316
9793	57.18	13263.337	33064.086
2332	57.18	8848.249	36688.438
6362	57.16	11225.064	35389.23
7479	57.16	11975.859	36685.309
2848	57.15	9358.028	39540.352
4693	57.15	10216.964	33874.27
2043	57.13	8659.002	37685.734
8936	57.13	12855.741	34781.766
8222	57.13	12471.643	35494.848
9297	57.11	12971.958	38529.691
1619	57.11	8426.004	35674.984
3164	57.11	9450.97	34280.547
1765	57.09	8843.005	33133.711
1990	57.05	8761.45	36820.258
2643	57.03	9236.085	36148.16
6797	57.03	11451.931	36006.984
12402	57.03	14460.46	37875.191
7593	57.01	12010.372	33746.309
6944	57.01	11482.243	33257.871
10075	56.99	13519.951	38214.352
12199	56.99	14228.824	38067.684
4256	56.97	9994.903	37403.527
7517	56.97	11979.464	35547.254
2488	56.97	9244.532	33132.203
6179	56.95	11109.848	34020.391
5091	56.92	10584.158	39948.223
587	56.92	7773.737	39570.805
5469	56.9	10814.151	33322.684
6660	56.86	11555.256	38755.73
2201	56.86	9058.954	38953.773
6953	56.84	11586.132	33101.262
2133	56.84	8668.434	39230.852
9534	56.84	13277.695	37720.73
6094	56.84	11117.199	35804.07
4890	56.82	10552.112	36104.215
11703	56.82	14077.284	38751.863
6438	56.82	11323.001	36834.93
12175	56.8	14370.845	37517.594
8530	56.8	12609.741	36415.164
12799	56.78	14630.947	33264.656
8438	56.78	12608.995	34903.668
12610	56.78	14452.342	37280.738
2295	56.78	8861.679	37440.484
4421	56.78	10295.7	39460.195
10472	56.76	13733.262	34001.445
4019	56.76	10115.528	34011.777
7662	56.74	12208.532	33652.891
11699	56.72	14202.571	38656.531
3794	56.72	9883.755	35900.566
6399	56.72	11301.101	36025.855
9128	56.72	13118.107	35394.563
8388	56.71	12622.562	33797.152
6110	56.71	11135.102	35703.887
3829	56.71	9831.79	35288.961
2393	56.69	9026.676	35216.57
113	56.69	7738.652	34385.367
11902	56.69	14196.535	34490.352
7743	56.67	12070.17	35195.191
11891	56.67	14161.273	34849.07
710	56.65	8171.657	38044.41
12110	56.65	14309.819	36664.281
590	56.65	7726.562	39599
5842	56.63	10962.959	39898.52
5442	56.63	10608.245	33020.582
12074	56.61	14404.653	35944.18
1340	56.61	8346.67	39838.047
7026	56.57	11642.197	34348.832
9888	56.57	13528.179	34723.914
1445	56.55	8449.036	37929.48
7570	56.55	12001.906	34045.629
8960	56.53	12810.729	34710.57
6415	56.53	11267.894	36373.641
4992	56.53	10406.975	37973.547
875	56.51	8079.596	35327.625
7603	56.49	12052.614	33583.289
1390	56.49	8442.078	39104.203
6132	56.48	11162.09	35214.492
7466	56.46	11950.956	36712.324
2903	56.46	9444.759	38343.637
10084	56.46	13474.643	38372.008
3948	56.46	9895.161	33280.266
8460	56.44	12610.155	35469.691
4107	56.42	9975.485	35446.406
2868	56.42	9484.206	39030.43
5758	56.42	10878.438	38423.68
4129	56.42	10117.799	35804.223
8374	56.4	12564.996	33366.617
1317	56.4	8299.522	39410.98
1302	56.4	8351.282	38841.145
1282	56.36	8320.554	38302.195
6511	56.36	11324.46	38170.336
9676	56.36	13325.259	35867.246
4255	56.36	9975.221	37403.809
7432	56.34	11978.106	37977.727
1148	56.34	8230.341	36145.777
7402	56.34	11937.945	38186.191
4754	56.34	10447.309	33250.805
527	56.32	7961.663	38753.125
8418	56.3	12565.962	34473.824
12800	56.26	14564.879	33284.852
4811	56.26	10422.588	34689.559
4493	56.26	10325.787	38239.563
2415	56.25	9044.127	34653.145
12803	56.25	14440.183	33085.426
9030	56.25	13000.27	33080.527
9213	56.25	13046.211	37007.672
9892	56.25	13438.172	34846.223
10083	56.23	13544.039	38350.98
6445	56.21	11297.355	37006.223
9	56.21	7812.921	33124.637
2164	56.21	8927.991	39789.023
8984	56.21	12760.567	34105.617
6200	56.21	11070.811	33695.902
2721	56.19	9130.173	37512.492
803	56.19	8035.903	36483.969
5132	56.19	10643.382	38886.316
8889	56.17	12866.589	35821.621
2266	56.17	9049.991	38067.828
6988	56.15	11774.352	33670.266
2570	56.13	9243.834	34823.371
5171	56.09	10709.446	37841.723
8616	56.09	12682.145	38287.34
3158	56.09	9350.599	34181.441
306	56.07	7981.521	36499.141
9233	56.07	13103.657	37419.902
5734	56.07	10909.82	37826.48
7842	56.07	12131.983	37440.441
2191	56.07	8848.611	39153.883
5127	56.05	10723.017	39018.297
979	56.05	8168.732	33206.855
7336	56.03	11975.853	39287.254
5364	56.03	10616.922	34597.934
11845	56.02	14192.865	36116.207
3902	56	9719.858	34206.051
9538	56	13137.734	37784.719
6850	56	11594.851	34917.73
9791	55.94	13229.214	33038.629
5537	55.94	10940.994	34531.234
4822	55.94	10458.027	34871.035
5419	55.94	10603.19	33403.566
362	55.92	7977.845	36985.008
799	55.92	8096.995	36431.465
10229	55.92	13649.608	38496.508
4883	55.92	10496.075	35952.254
1684	55.9	8494.134	34385.688
1610	55.9	8463.075	35786.695
3033	55.88	9301.72	36237.984
6912	55.88	11508.909	33760.777
3065	55.84	9475.966	35759.098
4536	55.82	10260.878	37220.813
5249	55.82	10768.795	36259.816
9497	55.82	13311.064	38373.363
7183	55.8	11794.411	37739.996
11430	55.79	13949.042	35733.031
12027	55.79	14259.862	34549.969
2306	55.77	8940.86	37114.699
2991	55.77	9290.675	37332.285
6175	55.75	11031.709	34270.672
3595	55.75	9623.155	39874.742
9312	55.75	13030.28	38886.027
2469	55.71	8945.217	33597.961
11505	55.71	13857.775	37019.336
833	55.69	8020.918	36144.945
11860	55.67	14156.656	35631.613
11903	55.67	14180.379	34521.844
12018	55.67	14377.402	34230.094
2251	55.67	8901.219	38442.824
1664	55.65	8607.402	34656.809
12056	55.63	14365.463	35486.059
12617	55.63	14439.596	37038.254
5174	55.63	10588.505	37866.406
7423	55.61	11941.891	37890.309
12376	55.61	14503.751	38401.176
5381	55.59	10725.911	34254.965
3856	55.59	9737.37	34832.988
2235	55.57	8916.689	38715.32
4703	55.56	10273.367	33771.18
5115	55.56	10618.451	39368.141
5374	55.54	10685.232	34391.344
1266	55.54	8274.488	38010.828
7823	55.52	12271.311	36777.055
4561	55.52	10138.007	36770.059
8004	55.52	12434.136	39403.77
9155	55.52	13017.564	35988.688
1810	55.5	8754.417	34240.359
1132	55.5	8215.724	35740.539
6082	55.5	11051.232	36005.801
1370	55.5	8493.168	39380.5
8406	55.5	12549.546	34250.793
4696	55.5	10311.124	33689.035
5302	55.48	10625.823	35526.863
3019	55.48	9326.067	36611.695
8473	55.46	12504.367	35740.375
3452	55.44	9696.401	37349.938
6210	55.42	11055.803	33505.371
4554	55.4	10146.918	36715.742
5075	55.4	10387.662	39861.781
12741	55.4	14612.163	34342.531
8546	55.4	12542.027	36791.043
6863	55.4	11559.518	34691.449
7875	55.38	12075.784	38188.605
2842	55.36	9434.325	39666.445
12332	55.36	14523.965	39502.668
692	55.36	8192.699	38589.273
12782	55.36	14465.48	33628.766
7745	55.36	12268.702	35199.02
7664	55.34	12157.554	33673.363
4445	55.33	10342.044	39260.328
4834	55.33	10484.234	35137.508
7757	55.31	12225.565	35416.293
473	55.31	7705.527	38257.895
7341	55.31	11928.08	39363.84
4528	55.31	10310.159	37612.594
787	55.27	8042.579	36558.602
9520	55.27	13207.892	37884.977
6400	55.27	11388.628	36048.652
10459	55.27	13635.917	34424.043
7104	55.27	11792.226	36054.91
12304	55.25	14232.211	39978.18
659	55.25	8032.621	39253.965
6289	55.25	11245.316	33898.164
4425	55.23	10267.882	39318.844
8859	55.23	12847.451	36263.598
10236	55.21	13606.55	38572.898
12036	55.21	14327.167	34734.184
7926	55.21	12119.81	39260.41
6719	55.19	11581.186	37508.008
8166	55.17	12493.468	36488.426
5971	55.17	11194.951	38024.844
4709	55.17	10147.101	33568.008
9463	55.15	13259.859	38691.039
281	55.13	7782.372	36261.414
1108	55.13	8221.429	35186.57
5379	55.12	10588.556	34230.793
9060	55.1	13019.331	33754.535
8387	55.1	12602.62	33775.539
8362	55.1	12657.963	33041.16
11882	55.08	14120.545	35205.066
5493	55.06	10783.953	33803.203
5246	55.06	10650.541	36528.355
6734	55.06	11451.244	37220.578
9856	55.04	13434.457	34046.98
11971	55.02	14309.045	33049.652
8697	55	12885.8	39631.98
3491	55	9578.562	37946.332
9351	55	13135.267	39418.16
2026	55	8663.993	37270.422
1301	55	8325.846	38823.219
8312	54.98	12401.782	33815.313
9755	54.98	13343.781	34103.129
6297	54.98	11230.411	34004.422
12305	54.98	14356.506	39994.023
6428	54.98	11414.658	36696.094
9242	54.96	13087.01	37621.758
9519	54.96	13165.728	37882.199
1983	54.96	8703.047	36727.926
2865	54.96	9434.487	38968.074
5325	54.94	10743.554	34996.125
5164	54.94	10758.103	38457.188
6747	54.94	11575.479	36877.438
1352	54.94	8624.571	39866.313
7072	54.92	11668.324	35339.711
8662	54.92	12684.023	39369.988
1433	54.92	8506.795	38270.961
6764	54.92	11424.424	36681.371
287	54.92	7814.097	36316.988
5680	54.9	10934.568	36757.059
7644	54.9	12111.755	33433.531
1540	54.9	8440.685	36768.816
3644	54.9	9773.84	39015.266
12160	54.89	14254.165	37095.484
2052	54.89	8702.023	37788.547
7792	54.89	12106.22	36245.094
7995	54.89	12406.2	39274.66
7677	54.89	12243.625	33911.797
5743	54.87	10959.077	37974.469
4026	54.87	10127.517	34214.32
4738	54.85	10358.146	33011.289
3064	54.85	9287.065	36046.777
5968	54.83	11130.666	38015.73
2669	54.83	9069.442	36442.293
5093	54.81	10603.179	39971.684
12255	54.79	14377.842	39120.828
7788	54.79	12112.813	36175.383
1760	54.79	8808.176	33006.906
5446	54.79	10584.423	33072.387
8962	54.79	12730.61	34463.348
4396	54.79	9959.644	39924.828
9028	54.79	13078.561	33013.395
9959	54.77	13548.899	36364.648
1549	54.73	8610.725	36580.93
1383	54.73	8575.172	39042.066
1077	54.71	8339.997	34481.031
7562	54.71	11881.481	34197.188
7430	54.69	11859.669	37971.262
7924	54.69	12258.883	39238.883
7442	54.69	11919.414	37650.992
6029	54.69	11094.308	36888.949
1935	54.69	8832.77	36246.121
12	54.69	7847.751	33176.105
887	54.67	8071.863	35164.375
5787	54.67	10848.701	38868.574
11459	54.66	13898.609	36185.328
8390	54.66	12559.393	33980.035
6409	54.64	11326.67	36201.613
6810	54.64	11487.689	35664.715
2340	54.64	8901.054	36442.188
1393	54.64	8582.22	38857.691
1125	54.62	8303.649	35586.203
10244	54.62	13647.252	38221.836
2038	54.62	8712.362	37508.496
9215	54.62	12984.496	37050.18
3473	54.6	9624.621	37692.223
7850	54.6	12116.574	37640.059
6831	54.6	11634.77	35149.523
4057	54.58	10069.083	34674.156
10168	54.56	13462.801	39887.508
12282	54.56	14366.778	39429.211
7056	54.56	11850.719	34876.621
11984	54.54	14257.814	33503.82
10590	54.52	13957.759	34204.406
4208	54.52	9923.504	36627.137
6299	54.52	11366.036	34091.898
2357	54.5	8890.843	36161.527
8117	54.5	12370.545	37050.262
4321	54.48	10113.639	38662.977
2529	54.48	9220.592	34013.953
7235	54.48	11785.272	38546.754
3230	54.48	9516.558	33286.203
5296	54.46	10682.196	35642.34
7161	54.46	11787.709	37384.527
12368	54.46	14577.589	38736.723
5599	54.44	10956.739	35257.445
11923	54.43	14210.033	33858.617
3083	54.43	9288.808	35261.965
8397	54.41	12596.547	34183.277
7469	54.41	11973.642	36819.797
8637	54.39	12684.976	38640.684
1910	54.39	8842.547	35941.813
12098	54.39	14343.154	36534.039
2406	54.37	9041.274	34870.691
10108	54.35	13375.5	38974.914
11989	54.35	14375.061	33585.539
2382	54.35	8860.323	35512.578
4944	54.35	10496.73	36999.93
9948	54.35	13471.454	36166.973
3193	54.33	9354.592	33572.285
1615	54.33	8499.874	35621.254
8822	54.29	12808.131	36973.969
2383	54.29	9031.305	35519.766
9469	54.29	13175.637	38619.824
2039	54.25	8670.288	37589.707
2830	54.23	9236.594	39982.246
3646	54.23	9878.514	39029.223
2929	54.23	9358.614	38107.445
1348	54.21	8456.509	39799.328
5048	54.21	10491.689	39214.098
7003	54.21	11723.369	33986.129
3727	54.21	9808.789	37223.734
8986	54.2	12718.583	33956.375
6600	54.2	11528.19	39965.93
9150	54.18	12960.073	35925.898
5524	54.18	10932.517	34338.316
8310	54.18	12485.44	34112.148
10379	54.18	13649.741	35816.332
4684	54.16	10240.638	34047.984
1697	54.16	8547.154	34004.594
5663	54.16	10806.068	36370.863
6012	54.16	11199.696	37447.359
10281	54.14	13760.889	37662.516
962	54.14	8176.654	33775.402
6430	54.14	11246.744	36737.719
9267	54.14	12948.01	38031.34
10353	54.14	13585.716	36307.703
48	54.14	7868.761	33631.109
858	54.12	8088.556	35669.754
6962	54.12	11667.125	33158.664
7968	54.12	12124.102	39990.375
8259	54.1	12306.78	34838.289
182	54.08	7985.191	35342.203
3060	54.08	9440.666	35970.738
5196	54.06	10634.052	37404.363
9982	54.06	13475.864	36840.922
6398	54.04	11302.879	36003.922
148	54.04	7674.172	34701.07
2394	54.02	9050.28	35241.602
3007	54.02	9416.153	36804.023
9132	54	13075.387	35477.625
895	54	8128.222	34972.254
11659	54	14111.353	39524.684
981	53.98	8108.319	33007.516
194	53.98	7758.363	35462.242
3802	53.98	9905.006	35987.152
10052	53.98	13470.31	37878.93
115	53.98	7780.814	34386.969
11881	53.98	14050.145	35140.801
1164	53.98	8379.855	36407.691
2375	53.98	8984.523	35463.777
3109	53.98	9449.876	34954.211
3464	53.97	9680.112	37540.57
12409	53.97	14555.733	37758.301
10237	53.97	13656.705	38625.188
6756	53.97	11506.668	36790.453
11480	53.95	13824.208	36511.238
560	53.93	7779.091	39132.762
5731	53.93	10966.873	37780.727
4878	53.93	10458.614	35749.941
3503	53.93	9693.263	38184.484
10074	53.93	13488.679	38190.785
3540	53.91	9549.602	38718.406
5481	53.89	10792.961	33577.695
8448	53.87	12504.19	35172.125
8436	53.87	12701.838	34853.18
6298	53.87	11412.583	34058.313
4658	53.87	10183.37	34505.246
2275	53.85	8896.518	37940.191
5502	53.85	10954.095	33918.34
9052	53.85	12939.856	33520.262
5544	53.83	10858.448	34652.398
8642	53.83	12708.878	38736.254
717	53.83	7990.734	37847.84
2777	53.83	9107.983	38687.754
12223	53.83	14223.245	38623.813
6341	53.81	11284.64	35084.348
11850	53.81	14161.104	36023.609
5506	53.81	10869.695	34037.285
6192	53.81	11057.662	33866.141
8627	53.81	12507.071	38481.824
320	53.81	7744.346	36734.867
5763	53.79	10937.043	38514.211
9786	53.79	13318.017	33257.191
7673	53.77	12280.48	33776.859
9037	53.75	13132.19	33232.25
577	53.75	7664.684	39405.02
3661	53.75	9796.908	38560.48
10474	53.72	13568.551	34047.758
9065	53.72	13099.498	34074.824
9285	53.72	12955.724	38311.051
3601	53.72	9776.388	39757.078
10586	53.7	13796.564	34036.863
8786	53.7	12778.455	37703.594
9308	53.68	12936.48	38693.828
5733	53.68	10890.973	37810.742
3861	53.66	9887.219	34889.391
5149	53.66	10771.904	38487.707
4551	53.66	10339.776	36972.277
2844	53.66	9429.83	39462.797
6800	53.66	11617.218	36048.629
2901	53.66	9350.9	38323.586
7954	53.66	12096.998	39799.73
6533	53.66	11412.008	38611.676
11515	53.64	13897.773	37190.355
4880	53.64	10528.955	35892.699
9743	53.64	13295.739	34210.844
1861	53.64	8713.469	35018.211
4798	53.64	10478.33	34280.348
12766	53.64	14432.563	33879.949
2261	53.64	8948.413	37991.863
5811	53.62	10788.278	39291.191
4056	53.6	10038.58	34664.504
2686	53.6	9067.452	36673.926
861	53.6	8113.503	35421.004
526	53.58	7978.193	38739.762
5253	53.56	10726.909	36299.516
12112	53.56	14220.98	36690.887
5882	53.56	11074.885	39253.957
6133	53.56	11201.46	35218.262
12743	53.56	14510.236	34369.285
9047	53.56	13067.532	33443.242
4707	53.54	10156.872	33543.844
11997	53.54	14374.737	33774.035
11871	53.54	14159.415	35300.824
405	53.54	7717.055	37595.992
10601	53.53	13890.396	34529.969
12177	53.53	14383.988	37559.805
2525	53.53	9113.887	33963.938
9701	53.51	13285.663	34999.785
4134	53.49	10049.743	35891.688
3490	53.49	9645.777	37941.598
8040	53.49	12463.905	38503.555
1890	53.49	8787.201	35495.938
24	53.47	7822.178	33340.414
11814	53.47	14022.985	36724.84
11643	53.47	14074.75	39598.262
2210	53.45	8956.633	39073.426
12225	53.43	14413.413	38646.563
12328	53.43	14458.153	39448.559
7259	53.43	11844.01	39164.133
10262	53.43	13631.294	37752.527
5486	53.43	10891.731	33658.465
7018	53.41	11638.536	34237.387
7679	53.41	12145.285	33929.371
11532	53.41	13806.683	37578.34
9958	53.41	13532.077	36345.719
7115	53.39	11768.679	36429.234
1417	53.39	8426.964	38315.906
6360	53.35	11409.984	35377.551
8477	53.35	12531.39	35775.199
6117	53.33	11158.838	35524.555
9148	53.33	12968.691	35878.402
10012	53.33	13451.457	37242.469
6805	53.33	11513.608	35834.352
7312	53.33	12002.628	39618.637
7886	53.31	12100.611	38411.652
6925	53.3	11426.708	33611.828
12386	53.3	14542.688	38286.59
7560	53.3	11970.435	34186.855
1586	53.3	8443.621	36268.879
9825	53.3	13534.591	33504.098
3103	53.28	9457.687	35191.336
11921	53.28	14209.501	33827.805
7568	53.28	11965.248	33965.316
2139	53.28	8666.865	39382.113
1039	53.28	8310.116	33848.113
6292	53.26	11213.047	33926.578
1743	53.26	8545.6	33170.316
6490	53.26	11345.329	37729.684
4898	53.24	10462.809	36215.109
10184	53.24	13614.263	39698.352
11884	53.22	14127.429	35248.367
2308	53.22	8875.605	37162.738
8171	53.22	12412.349	36274.281
2423	53.22	9057.746	34458.977
7112	53.2	11734.554	36304.945
1453	53.2	8466.658	37525.527
1188	53.2	8308.893	36804.605
10349	53.18	13607.22	36291.492
7057	53.18	11829.442	34891.496
10612	53.18	13951.181	34985.254
1898	53.18	8768.299	35705.176
810	53.18	8185.236	36232.012
9512	53.18	13327.532	38054.188
10514	53.16	13621.956	33091.141
2706	53.16	9213.934	37217.895
5238	53.16	10686.543	36676.055
2883	53.16	9455.08	38765.695
2350	53.14	8903.564	36337.609
11886	53.14	14101.462	35003.91
12005	53.12	14371.946	33919.855
10032	53.12	13509.936	37605.008
7625	53.1	12074.764	33106.926
7615	53.1	12011.807	33281.746
1102	53.1	8408.497	35066.32
2648	53.1	9196.764	36189.484
5579	53.1	10787.643	35009.227
7228	53.1	11707.853	38418.879
3867	53.08	9727.618	34648.133
4996	53.08	10350.936	38082.094
5648	53.07	10896.622	36110.309
5243	53.07	10712.234	36508.332
4343	53.07	9986.734	38991.938
475	53.07	7658.601	38262.859
1652	53.07	8597.367	34960.836
10119	53.07	13525.221	39170.559
10512	53.05	13645.026	33027.488
2171	53.05	8906.493	39727.539
2443	53.05	8888.515	34203.57
5874	53.03	11039.127	39393.805
9199	53.03	12966.965	36844.801
5904	53.03	11107.082	38475.199
7167	53.01	11663.091	37491.156
6840	53.01	11544.516	35069.141
2839	52.99	9390.832	39983.984
12248	52.99	14358.486	39041.102
4190	52.97	9934.258	36379.676
8363	52.97	12556.094	33048.234
8480	52.97	12578.358	35869.809
5054	52.95	10350.599	39337.793
9900	52.95	13405.726	35015.879
12182	52.95	14267.052	37652.234
2082	52.95	8634.443	38174.543
1058	52.93	8363.201	34140.125
7891	52.93	12270.192	38562.203
11983	52.93	14330.085	33461.789
10327	52.93	13750.596	36811.258
9518	52.93	13227.328	37867.242
10267	52.91	13780.957	37794.523
11933	52.89	14126.042	33545.074
4213	52.87	9946.674	36692.023
12057	52.87	14422.887	35510.949
7201	52.87	11639.041	38031.598
9136	52.85	13059.209	35547.852
12771	52.85	14624.597	33704.246
177	52.84	7698.658	35195.559
3091	52.82	9345.621	35386.805
6689	52.82	11443.667	38001.383
336	52.82	7885.759	36854.348
1066	52.82	8356.557	34317.57
11627	52.82	13949.057	39935.027
4399	52.82	10222.576	39837.625
2829	52.8	9242.214	39954.953
5130	52.8	10621.087	39072.16
1551	52.8	8445.316	36625.938
11822	52.8	14054.343	36559.102
10255	52.8	13765.209	37844.262
619	52.78	8146.289	39811.348
2334	52.78	9063.053	36754.66
2932	52.76	9349.606	37842.031
8469	52.76	12563.802	35644.863
3607	52.76	9750.083	39596
8628	52.76	12678.523	38487.539
10431	52.74	13727.083	34611.457
4541	52.74	10225.126	37029.023
8612	52.72	12664.806	38135.039
1421	52.72	8533.888	38399.223
12727	52.72	14601.9	34843.914
1854	52.72	8803.696	34838.684
3546	52.7	9598.911	38797.574
4774	52.7	10395.376	33722.586
3222	52.7	9650.58	33178.008
8130	52.68	12358.369	36974.859
7080	52.68	11698.797	35552.863
12052	52.68	14360.453	35413.387
9860	52.68	13404.568	34195.277
1251	52.68	8401.652	37766.93
12285	52.66	14362.945	39586.871
2001	52.64	8709.757	36971.609
4390	52.64	10127.027	39817.723
227	52.64	7694.437	35723.266
8275	52.64	12426.143	34763.402
9544	52.62	13186.949	37644.219
1578	52.61	8595.021	36505.836
157	52.61	7902.792	34929.738
11434	52.61	13949.097	35823.352
5836	52.61	10919.839	39719.352
12664	52.59	14537.56	36070.094
6740	52.59	11542.445	37327.5
8187	52.59	12315.609	36182.891
3713	52.59	9811.573	37378.898
6778	52.59	11514.104	36230.855
11916	52.57	13999.754	33975.125
3568	52.57	9669.973	39185.836
6148	52.57	11171.853	35054.328
881	52.57	7995.922	35377.281
2736	52.57	9272.389	37969.039
8987	52.57	12837.015	33652.176
1466	52.55	8447.925	37441.371
12713	52.55	14512.715	35162.879
1264	52.55	8264.41	37985.797
7659	52.55	12081.482	33636.371
7796	52.55	12141.801	36314.242
5866	52.55	11102.895	39468.34
7014	52.53	11676.34	34111.039
1670	52.51	8595.123	34761.816
4052	52.51	9943.637	34623.473
2184	52.51	8863.966	39363.301
7443	52.51	12062.418	37398.766
8828	52.51	12856.656	36764.328
529	52.51	7907.035	38778.328
1070	52.49	8211.871	34391.668
5704	52.47	10798.452	37272.645
12191	52.47	14424.66	37833.035
1425	52.47	8554.102	38150.016
1191	52.45	8254.001	36872.91
3586	52.43	9507.604	39501.684
6111	52.43	11030.335	35719.652
10541	52.43	13930.048	33456.188
6229	52.43	11082.197	33459.723
4682	52.43	10212.348	34032.332
8186	52.41	12484.612	36165.934
11616	52.41	13940.811	39659.902
4698	52.39	10235.148	33719.813
9180	52.38	13086.933	36490.039
1308	52.38	8255.093	39146.355
7338	52.38	11857.058	39325.023
10595	52.36	13894.26	34351.938
8439	52.36	12563.255	34943.5
3853	52.36	9800.113	34807.402
3206	52.36	9375.418	33015.484
3178	52.36	9482.831	33828.656
402	52.36	7908.831	37465.113
1008	52.34	8359.92	33298.086
8506	52.34	12622.593	36136.07
12336	52.34	14485.509	39293.641
8293	52.32	12454.131	34141.891
8255	52.32	12399.142	35087.859
5483	52.32	10834.037	33646.344
12279	52.32	14371.17	39416.535
8142	52.32	12471.98	36550.406
9056	52.3	13041.3	33625.82
10409	52.28	13761.061	34984.043
4454	52.28	10164.347	39076.684
9833	52.28	13414.933	33649.785
12253	52.28	14340.775	39117.023
9245	52.26	12936.643	37669.48
729	52.26	8125.833	37708.574
5010	52.26	10449.088	38426.191
6380	52.26	11328.023	35693.586
766	52.26	8186.997	36971.891
2339	52.24	9011.563	36433.031
12702	52.24	14500.901	35335.004
8690	52.24	12744.623	39810.711
7639	52.22	12260.835	33344.391
12793	52.22	14468.867	33173.242
3880	52.22	9766.887	34290.32
8883	52.2	12889.694	36027.953
2501	52.2	9225.97	33466.023
4699	52.2	10306.532	33748.332
12377	52.18	14574.138	38418.758
3990	52.18	10105.052	33509.582
1447	52.18	8579.851	37974.984
6634	52.18	11542.671	39214.629
805	52.16	8138.254	36497.223
12264	52.16	14344.332	39211.828
8154	52.15	12346.498	36683.188
4856	52.15	10417.809	35439.137
2709	52.11	9239.472	37293.652
3961	52.09	9859.2	33119.852
1014	52.09	8362.445	33426.629
8093	52.07	12477.476	37651.566
7355	52.07	12039.857	39126.223
6978	52.07	11819.608	33465.387
2097	52.07	8692.354	38569.859
1160	52.05	8397.348	36287.891
3269	52.05	9587.713	33679.816
3812	52.03	9808.565	35845.797
12658	52.03	14639.406	36231.344
7244	52.01	11760.127	38889.828
3803	52.01	9746.207	36003.957
1310	52.01	8372.652	39261.156
6813	51.99	11509.613	35420.473
4951	51.99	10420.561	37052.824
10591	51.97	13788.786	34214.91
1769	51.97	8778.859	33256.449
5232	51.97	10570.572	36541.504
1794	51.95	8801.832	33856.16
12324	51.95	14474.33	39680.215
11958	51.95	14191.066	33288.73
2514	51.95	9108.519	33767.246
6775	51.95	11470.528	36467.078
7102	51.94	11746.962	36015.566
2309	51.94	8979.173	37170.164
8610	51.94	12516.636	38032.66
2462	51.94	8912.035	33529.004
9710	51.94	13180.553	34873.395
9869	51.94	13536.21	34313.609
2544	51.94	9190.247	34328.398
1704	51.94	8431.385	33850.941
2322	51.94	8983.01	36572.867
3655	51.92	9819.772	38734.105
2819	51.92	9233.674	39686.797
2392	51.92	8979.155	35189.609
6178	51.92	10999.867	33996.902
6681	51.92	11579.402	38162.211
1875	51.9	8828.648	35197.227
2315	51.9	8911.285	36997.695
9452	51.9	13263.736	39060.805
12083	51.9	14389.077	36084
10427	51.9	13586.295	34845.73
6934	51.9	11448.919	33437.113
1750	51.9	8422.106	33284.82
7602	51.88	11879.463	33573.344
4140	51.88	10046.096	35937.379
8567	51.88	12518.911	37066.406
12007	51.88	14327.701	33943.262
10550	51.88	13798.45	33624.484
4765	51.88	10528.362	33557.531
12064	51.86	14220.918	35750.086
7645	51.86	12094.263	33437.902
3836	51.86	9807.564	35402.422
4896	51.86	10562.924	36196.367
10279	51.84	13738.903	37624.168
1689	51.84	8555.563	34207.938
1337	51.84	8388.604	39794.438
12235	51.82	14323.358	38836.797
190	51.82	7816.589	35439.176
10437	51.82	13576.206	34670.539
5474	51.82	10796.509	33485.512
10384	51.8	13628.668	35843.492
7465	51.8	12042.829	37015.512
3088	51.8	9411.164	35328.063
841	51.78	8019.472	35992.031
832	51.78	8131.465	36121.719
4730	51.78	10173.032	33018.309
8692	51.78	12831.516	39872.754
1853	51.76	8714.842	34798.508
10117	51.76	13458.799	39134.398
8716	51.74	12829.956	39386.633
6419	51.74	11244.777	36449.016
5753	51.74	10888.297	38186.148
3825	51.72	9830.971	35567.207
8452	51.72	12569.068	35269.484
5530	51.72	10978.789	34433.77
509	51.72	7755.195	38617.09
9360	51.72	13074.423	39540.457
9130	51.71	12942.505	35429.773
10064	51.71	13461.787	38032.328
10594	51.69	13895.302	34282.641
2933	51.69	9408.982	37844.008
10103	51.69	13464.838	38927.504
4899	51.69	10382.254	36220.684
8348	51.69	12450.425	33255.762
8475	51.69	12632.473	35750.305
6724	51.67	11536.372	37629.375
3368	51.67	9627.594	35522.336
6147	51.67	11031.034	35048.672
1284	51.67	8381.415	38362.676
348	51.67	7737.416	36943.324
7462	51.67	11925.318	36882.953
8125	51.67	12304.396	36935.359
5135	51.65	10742.545	38930.414
9444	51.65	13199.791	39378.168
12626	51.65	14593.415	36929.383
10615	51.65	13850.522	35050.406
3976	51.65	10125.728	33372.988
8215	51.65	12391.384	35711.309
5306	51.63	10676.154	35572.336
10369	51.63	13667.767	36042
433	51.63	7652.782	37839.176
1297	51.63	8362.85	38708.406
426	51.63	7659.075	37758.152
8943	51.61	12878.297	34900.117
9845	51.61	13505.946	33837.422
8980	51.59	12809.32	34051.23
7227	51.59	11815.045	38374.414
4093	51.59	9975.783	35187.125
4943	51.59	10470.898	37000.469
8316	51.59	12441.424	33881.246
10483	51.59	13694.533	33891.859
4962	51.57	10420.144	37333.988
9435	51.57	13190.569	39530.707
4395	51.57	9990.118	39886.441
12317	51.57	14535.827	39939.727
2008	51.57	8768.438	37040.332
11747	51.57	14014.979	37854.527
6520	51.57	11297.405	38301.742
7766	51.53	12065.41	35669.793
7126	51.51	11773.861	36586.176
3687	51.51	9724.78	38036.988
12663	51.51	14507.521	36372.246
1026	51.51	8393.808	33676
572	51.51	7983.727	39303.105
2924	51.49	9369.573	38000.785
8088	51.48	12344.775	37522.949
6033	51.48	11091.757	36778.883
6327	51.48	11232.109	34820.215
8089	51.48	12423.616	37555.797
10404	51.46	13598.882	35357.676
8096	51.44	12358.983	37372.715
8323	51.44	12417.401	33486.441
7025	51.44	11821.466	34335.852
196	51.44	7676.106	35473.91
9147	51.44	12953.753	35848.82
7750	51.44	12111.73	35274.488
5251	51.44	10590.864	36286.398
9705	51.42	13171.901	34812.527
2694	51.4	9122.821	36852.094
6895	51.4	11466.487	34091.824
440	51.4	7654.069	37877.008
9311	51.38	13119.682	38866.875
12122	51.36	14309.076	36957.449
583	51.36	7678.628	39469.668
8728	51.34	12870.023	39099.207
5895	51.34	11101.832	38892.176
4414	51.32	10341.196	39623.566
4533	51.32	10182.968	37456.105
4544	51.32	10210.778	37054.094
10334	51.32	13588.536	36392.355
2696	51.32	9083.62	36964.258
9849	51.3	13537.884	33882.758
8689	51.3	12803.029	39808.551
3654	51.3	9774.487	38629.496
2032	51.3	8826.529	37365.688
9046	51.28	12924.856	33389.602
11964	51.28	14155.601	33056.875
4331	51.26	10102.288	38760.469
58	51.26	7946.683	33793.926
11743	51.26	14140.133	38127.176
3141	51.25	9406.764	34540.074
3572	51.25	9675.215	39219.996
4780	51.25	10378.821	33773.516
12719	51.23	14431.438	35251.648
12041	51.23	14386.024	34989.086
9078	51.23	12931.43	34339.773
6555	51.21	11256.946	39036.281
9817	51.21	13408.785	33360.738
6935	51.21	11479.939	33440.57
535	51.21	7680.399	38842.359
4542	51.19	10277.386	37047.559
5729	51.19	10823.421	37777.297
2937	51.17	9485.195	37923.605
7785	51.17	12195.731	36125.461
6712	51.15	11488.024	37721.355
6413	51.15	11260.023	36305
11856	51.15	14151.26	35859.98
31	51.13	7852.836	33400.172
8870	51.13	12861.436	36079.215
1104	51.13	8335.136	35089.68
2360	51.13	8987.556	35959.883
6271	51.11	11299.856	33464.98
2632	51.11	9172.578	35960.371
486	51.11	7759.271	38395.793
3390	51.11	9514.325	35983.375
11645	51.11	14112.282	39660.008
7726	51.11	12137.752	34903.035
3061	51.11	9324.432	35995.777
12772	51.09	14530.493	33743.93
4591	51.09	10285.22	36113.109
11543	51.09	13895.414	37805.16
5587	51.09	10833.407	35072.34
6644	51.07	11503.321	38822.168
4931	51.07	10391.895	36788.488
6232	51.07	11170.494	33175.602
7746	51.07	12127.545	35208.887
8454	51.05	12529.781	35348.785
6864	51.05	11592.345	34739.719
11859	51.05	14197.048	35630.633
1325	51.05	8272.073	39547.324
1118	51.05	8211.411	35399.047
164	51.05	7722.843	35023.258
12688	51.03	14466.684	35865.922
9879	51.03	13381.971	34539.719
9702	51.03	13312.593	35058.324
10487	51.02	13754.749	33738.398
1793	51.02	8649.842	33816.363
217	51.02	7798.96	35659.93
4972	51.02	10416.583	37581.703
7317	51.02	11964.161	39725.715
2730	51	9063.579	37825.219
4567	51	10208.932	36844.563
5060	51	10404.305	39563.906
2734	51	9227.417	37945.363
1963	51	8732.976	36626.559
6047	51	11117.548	36697.758
7687	51	12222.771	34211.559
6382	51	11267.567	35712.313
12370	50.98	14550.77	38784.793
272	50.98	7698.246	36154.871
2012	50.98	8762.422	37077.703
257	50.96	7888.039	36038.133
5041	50.96	10377.909	39123.605
2199	50.96	8987.329	39246.301
81	50.96	7893.395	34021.371
9840	50.96	13541.027	33755.648
7159	50.96	11651.331	37335.445
1966	50.94	8710.759	36637.184
2543	50.94	9114.978	34297.086
2074	50.94	8779.487	38050.074
12641	50.94	14475.798	36550.672
2892	50.94	9301.466	38593.773
6767	50.94	11573.358	36696.277
11603	50.92	13791.353	39404.219
10240	50.92	13758.465	38352.43
4615	50.9	10287.161	35511.621
5019	50.9	10385.506	38690.297
7759	50.9	12135.453	35473.031
[truncated: 3,632 more rows]
