# Supplementary material for: Insights on the Control of Yeast Single-Cell Growth Variability by Members of the Trehalose Phosphate Synthase (TPS) Complex
Source: Front Cell Dev Biol. 2021 Jan 28;9:607628. doi: 10.3389/fcell.2021.607628 (PMC7876269; doi:10.3389/fcell.2021.607628)
Supplement: Supplementary file 2 [file Data_Sheet_1.ZIP › final_code/input_datasets/overexpression2_pTDH3_Ntd_TSL1_t5.csv]

Id	Area (µm²)	Centre X Position (µm)	Centre Y Position (µm)
8170	753.36	13928.419	36985.039
3346	662.51	10040.729	35470.773
8731	642.35	14317.41	39982.93
1399	627.97	8612.493	33257.449
5918	566.4	11903.816	36304.473
8835	563.97	14605.661	36438.164
7381	522.63	13275	36081.828
8727	502.59	14239.883	39893.766
6602	493.21	12586.301	34342.828
3278	484.64	10076.978	34154.574
1742	470.79	9002.361	39459.73
2611	468.84	9450.928	33988.645
3343	467.27	10047.392	35465.785
4306	461.81	10715.95	35088.617
5662	453.38	11792.262	37291.152
1234	449.13	8519.247	36555.895
8832	443.55	14623.446	36681.059
1044	440.97	8307.756	38014.875
2453	439.28	9315.756	37778.375
3603	436.03	10308.015	38550.215
6921	435.35	12905.149	33265.523
8678	432.98	14337.054	37910.422
2055	430.37	9228.313	33271.543
7350	430.14	13301.124	36567.504
8440	425.62	14191.992	34465.309
1767	423.29	9024.425	38895.77
3432	417.64	9923.62	37577.074
7155	413.82	13113.742	37920.641
5633	411.72	11675.953	36480.066
1574	411.03	8824.99	35836.641
3354	410.61	10117.723	35734.156
1877	408.67	9029.109	35769.145
7278	408.04	13334.862	38234.375
5156	405.84	11218.524	38067.133
6173	404.07	12234.085	36369.07
5792	402.48	12039.108	37830.473
4905	401.2	11124.88	34037.262
7429	400.17	13273.683	34847.699
2402	399.32	9479.817	39109.125
8300	399.23	13997.212	38732.027
2506	399.19	9481.955	36229.066
1142	398.02	8555.704	38803.645
7217	391.68	13038.011	39620.629
7538	391.3	13519.765	34100.836
4531	388.17	10814.749	35997.434
5053	384.11	11378.034	35091.992
681	380.22	8141.938	35357.945
3831	378.6	10236.563	33077.547
7380	377.18	13235.573	36073.723
3789	376.26	10272.681	33815.344
1029	372.06	8304.198	37928.547
2648	371.74	9288.233	33409.828
1537	371.14	8753.572	34966.203
8814	368.85	14502.646	37111.633
1823	367.35	9019.095	37201.215
8635	367.01	14386.414	36472.121
7821	363.69	13700.754	37371.879
8786	363.42	14624.795	38244.238
2222	360.72	9094.406	36343.645
5315	360.09	11449.29	37346.629
5738	359	11850.237	39600.777
4227	356.26	10719.076	36739.711
2840	355.8	9618.851	37443.762
7904	355.8	13685.04	35669.047
7252	353.54	13132.218	39277.051
5676	353.41	11680.564	37924.461
8645	352.49	14349.681	36763.059
5146	349.75	11403.761	37485.344
6807	348.64	12890.742	37861.438
3638	346.78	10220.141	37676.363
4082	345.57	10439.868	39195.227
6880	345.34	12746.018	34836.875
7916	339.15	13640.916	35326.602
7391	337.51	13324.245	36048.977
7172	335.27	13020.204	38328.98
7819	334.88	13614.833	37662.707
6821	334.21	12898.946	37229.754
8843	333.89	14507.083	36103.047
1755	332.53	8871.855	38960.844
8482	332.07	14191.198	33567.063
7541	331.42	13455.826	34218.895
8694	331.34	14395.285	38698.199
7700	331.32	13389.373	38950.859
654	330.19	8189.626	35894.438
3499	329.79	10040.085	39104.617
6692	329.38	12673.417	37217.406
8897	327.74	14478.333	34705.484
8889	327.68	14507.417	34819.375
4231	327.62	10742.42	36828.039
1914	326.95	8945.975	35384.004
2015	326.22	9014.725	33517.605
307	324.54	7866.349	36792.395
7479	324.42	13267.431	33507.285
7018	323.1	13111.527	34706.168
858	323.01	8225.788	34379.594
5139	322.95	11405.232	37296.609
2345	322.32	9184.921	39577.73
4409	321.82	10838.824	33417.055
3706	320.08	10335.73	36293.625
684	319.77	8037.048	35408.625
5645	319.23	11756.647	36713.379
3908	318.6	10508.55	34621.266
8636	318.26	14206.402	36488.168
5017	317.58	11374.992	34287.086
4695	317.57	11061.374	39305.723
678	317.2	8140.12	35299.074
1766	316.61	8961.991	38885.5
7146	316.42	13109.977	37757.191
2767	316.11	9601.755	35786.984
8234	316.09	13974.577	39108.113
7500	315.61	13362.639	33062.066
8494	315.32	14176.645	33228.816
5744	314.25	11918.502	38827.055
4893	314.1	11182.946	34137.238
7401	314.04	13223.032	35736.887
5254	313.33	11464.642	38368.73
5160	313.18	11400.406	38112.617
3970	312.82	10549.362	36661.941
610	311.17	8186.25	36725.738
8417	311.11	14200.589	35214.41
2908	311.09	9519.803	39158.055
508	311.07	8012.693	39679.777
7184	309.83	12952.08	38702.629
5210	309.52	11577.512	39934.484
8677	308.64	14227.299	37828.531
2755	308.1	9682.294	35351.27
8877	307.97	14615.908	35178.531
7755	307.51	13588.581	39557.711
4992	306.05	11224.885	33755.141
321	306.05	7967.88	36965.188
821	306	8359.25	33750.063
2994	305.77	9892.918	38482.242
7961	305.33	13657.921	34446.875
8649	304.39	14414.619	36901.93
3651	304.08	10260.001	37532.586
8632	303.91	14259.944	36338.844
8862	302.99	14628.634	35493.109
891	302.53	8203.011	35111.891
5190	301.53	11245.091	39406.848
6480	301.38	12308.954	34657.273
3114	301.23	9909.023	35726.957
582	300.69	8099.195	37377.652
3796	300.31	10336.113	33750.414
6455	299.62	12304.863	35309.367
8206	299.23	13824.718	38159.137
6647	298.58	12506.341	35952.051
4897	297.72	11128.522	34248.09
8851	297.62	14513.216	35851.348
8485	295.61	14124.552	33609.297
1357	295.61	8608.617	34235.207
4697	295.23	11006.296	39411.324
5530	294.56	11722.334	34299.789
4503	294.02	10874.119	35439.262
5637	293.97	11635.644	36540.449
1101	293.75	8593.428	39912.211
8392	293.41	14048.241	35817.234
5625	292.91	11788.259	36352.07
881	292.8	8365.692	34911.785
8709	292.76	14398.417	39211.605
5746	292.07	12028.893	38849.898
8559	291.69	14218.503	34502.934
5105	291.34	11255.243	36400.484
8109	291.23	13842.379	35191.07
6113	290.79	12244.796	34637.094
7396	290	13174.216	35800.086
3095	289.9	9904.791	36357.305
7698	289.43	13427.769	38904.324
2737	289.27	9625.556	34813.914
6061	289.25	12173.636	33062.543
1973	289.18	8896.422	34609.031
5268	288.89	11473.53	38011.5
8473	288.14	14199.718	33953.801
8174	287.89	13981.505	37048.258
8926	287.85	14496.621	33566.102
4021	287.17	10356.913	37818.242
4196	286.61	10604.001	37566.402
1260	286.51	8566.806	36193.508
1333	286.42	8537.275	34523.457
3334	286.09	10118.775	35298.297
2559	285.81	9485.048	35135.922
8290	285.61	14040.182	38969.133
7057	285.52	13125.554	35446.711
3154	285.5	9828.629	34636.848
7736	285.08	13505.768	39934.176
7516	284.98	13508.512	33370.066
3985	283.62	10438.527	37030.461
464	283.53	7746.296	39193.113
2833	283.53	9688.742	37129.016
2726	283.39	9573.261	34284.383
8034	283.37	13965.965	33742.832
6159	283.35	12225.344	35861.637
2441	283.22	9464.248	37888.055
3624	283.2	10199.609	38073.555
6798	282.99	12758.675	38293.238
5811	281.94	11937.429	36883.707
477	281.5	7698.658	39496.176
4151	281.11	10610.991	38916.23
7190	280.96	13125.77	38872.887
8882	280.42	14594.024	34976.273
2131	279.75	9139.744	34934.785
6588	279.52	12566.917	33865.145
278	279.35	7734.505	36388.914
6057	279.29	12266.646	33019.191
5587	279.25	11639.048	35381.938
7489	279.2	13166.921	33449.035
7343	279.12	13264.375	37188.172
2594	278.68	9440.542	34778.605
5977	277.43	11963.717	34985.105
1009	277.24	8235.609	37635.078
7696	276.8	13510.901	38812.688
7786	276.17	13777.282	38490.91
4795	275.38	11127.336	36626.285
6115	275.04	12101.898	34650.355
5652	274.89	11650.875	36993.695
3088	274.81	9881.85	36317.016
5282	274.81	11590.697	38147.305
2367	274.77	9300.458	39609.301
364	274.62	7846.123	37607.305
3658	274.58	10288.347	37464.848
8600	274.5	14343.288	35734.695
3598	274.5	10263.07	38503.457
7613	274.01	13480.294	36629.211
2557	273.76	9398.24	35405.207
3682	273.64	10339.609	36751.559
7791	273.6	13686.116	38580.648
5683	273.6	11694.163	38043.391
1725	273.49	8664.941	39893.18
3366	273.43	9968.968	36006.242
6564	273.01	12639.085	33181.359
8754	272.99	14430.211	39683.121
3579	272.97	10135.538	38816.488
5363	272.91	11465.071	36082.359
3387	272.89	10118.235	36505.883
6406	272.84	12458.149	36630.074
8690	272.7	14337.45	38419.008
3797	272.49	10234.335	33793.066
8213	272.38	13972.996	38420.77
6859	272.13	12758.842	35710.539
2377	272.09	9384.084	39297.996
5471	272.05	11616.012	33549.422
5364	271.78	11415.797	36103.191
7026	271.55	12994.143	34826.297
549	271.5	8120.977	38375.094
8139	271.38	13969.388	36403.957
6395	271.34	12445.049	36911.867
6470	271.3	12349.562	35063.715
3685	271.27	10228.38	36807.848
6559	270.84	12566.927	33068.363
4831	270.75	11183.743	35602.027
3655	270.73	10338.352	37389.516
469	270.71	7677.704	39292.461
7010	270.61	13002.092	34525.48
3692	270.33	10331.524	36610.781
8670	270.23	14279.295	37594.234
5490	270.19	11613.702	33275.203
7406	269.87	13308.568	35527.461
699	269.58	8031.318	35043.262
4520	269.5	10932.301	35835.676
308	269.47	7933.584	36805.012
3063	269.35	9759.306	36981.391
8837	269.06	14622.549	36472.863
3070	268.93	9813.636	36579.563
191	268.32	7685.329	35318.328
8888	268.2	14580.005	34786.621
5183	268.18	11373.909	38987.422
1499	268.03	8694.153	34500.621
8336	267.7	14173.783	37408.988
6389	267.7	12337.7	37492.633
4842	267.66	11170.161	35543.473
3521	267.38	10061.38	39564.664
6007	266.9	11979.008	34153.813
3549	266.84	10234.579	39531.73
1803	266.75	8887.22	38151.238
6682	266.65	12636.907	37021.688
7069	266.61	12986.018	35685.938
8838	266.59	14477.431	36232.363
7549	266.3	13519.147	34487.652
4142	266.27	10586.236	39045.672
7309	266.21	13193.484	37566.602
4963	266.13	10999.312	33022.73
7869	266	13758.033	36419.531
7788	265.6	13690.028	38529.656
8215	265.42	13938.283	38524.813
6825	265	12869.097	37151.863
7642	264.83	13350.751	37345.023
4460	264.56	10862.739	34142.289
2836	263.64	9671.428	37314.156
3241	263.55	10115.271	33367.836
1290	263.47	8573.273	35412.465
7308	263.26	13267.992	37544.23
8403	263.16	14044.141	35450.926
6368	262.91	12295.522	38463.953
7592	262.63	13506.141	35872.543
406	262.21	7971.639	38380.016
8252	262.21	13877.683	39330.441
5060	262.19	11352.506	35191.563
2951	262.05	9843.74	39716.371
3768	261.76	10325.311	34469.367
7971	261.67	13683.987	34098.957
3121	261.65	9899.598	35566.313
2934	261.36	9627.596	39774.762
4286	260.96	10681.394	35272.441
8162	260.73	13817.5	36809.598
4610	260.62	10952.278	38144.988
6454	260.42	12461.122	35292.328
5841	260.06	11994.777	36778.422
784	259.7	8161.48	33023.551
7912	259.7	13714.786	35563.875
1753	259.7	8914.792	39238.715
3171	259.41	9867.207	34412.324
6285	259.12	12152.867	37096.98
7890	259.12	13753.135	36132.492
6790	259.06	12725.676	38526.984
8393	258.95	14042.099	35870.211
8356	258.7	14132.128	36734.805
3214	258.6	9891.068	33454.262
6592	258.32	12666.977	33904.953
5482	258.16	11516.792	33456.176
6014	258.14	12024.128	34086.395
3730	258.11	10242.51	35879.371
6407	258.09	12296.857	36645.574
7017	258.05	12949.625	34617.129
4647	257.7	10818.864	38933.797
1462	257.51	8824.476	34023.934
8305	257.49	13999.92	38558.977
2017	257.49	8868.135	33539.785
7945	256.78	13710.363	34652.871
7859	256.55	13742.042	36577.988
2212	256.29	9138.446	36190.488
7776	256.17	13718.726	39038.309
1772	256.15	8967.827	38754.148
7280	256.15	13214.967	38240.707
7494	256.04	13298.22	33041.063
1054	255.88	8298.736	38238.203
8718	255.81	14208.618	39638.836
4711	255.69	11064.764	38953.879
1081	255.62	8401.924	39215.184
6915	255.52	12782.581	33490.512
4123	255.5	10738.012	39510.531
7801	255.29	13696.216	38416.094
8409	255.06	14144.936	35563.332
4214	254.91	10645.457	37104.375
3573	254.56	10250.944	39011.91
2070	254.56	9069.439	33500.34
7400	254.54	13251.998	35682.441
1414	254.43	8703.097	33009.898
3716	254.22	10140.526	35945.871
4297	254.2	10583.949	35235.719
6063	253.95	12264.211	33269.41
5791	253.81	12011.695	37806.422
3649	253.8	10176.024	37519.984
8858	253.72	14441.902	35696.594
6129	253.51	12240.557	35059.055
4846	253.36	11183.09	35562.543
6696	253.3	12620.466	37456.285
8706	253.22	14363.723	39152.293
4260	252.78	10713.268	35937.984
6694	252.74	12517.602	37409.539
8354	252.67	14169.68	36724.238
4772	252.67	11130.95	36872.648
7980	252.59	13568.253	33715.211
3175	252.24	9714.732	34147.691
2673	251.65	9633.219	33204.762
1746	251.63	9055.836	39333.934
1627	251.48	8807.667	36840.762
6639	251.23	12698.35	35597.328
1604	251.17	8793.43	36413.352
8159	250.96	13927.053	36732.129
4996	250.77	11407.799	33834.613
4428	250.75	10881.441	33619.074
6780	250.73	12906.106	38999.164
2263	250.64	9107.462	37284.949
8752	250.54	14455.808	39651.926
5592	250.5	11762.361	35432.777
7351	250.48	13255.233	36560.34
7033	250.33	13101.429	35001.684
6492	250.23	12362.136	34162.992
7335	249.83	13288.227	37327.203
3580	249.7	10288.935	38823.527
7346	249.66	13158.44	36955.008
4833	249.64	11135.005	35621
1817	249.58	9007.845	37377.305
7314	249.39	13338.266	37619.777
5508	249.35	11828.003	33503.715
3010	249.22	9769.682	38043.078
3004	249.1	9906.801	38383.262
1380	249.05	8617.606	33696.652
4640	249.01	10805.401	38866.668
6004	248.85	11919.159	34437.145
8628	248.74	14308.918	36263.293
7102	248.64	12961.283	36374.379
1245	248.62	8548.572	36675.301
7780	248.49	13690.738	39095.516
3593	248.45	10309.168	38735.992
6353	248.3	12386.834	38647.746
2201	248.13	9239.547	36001.934
1120	248.05	8590.855	39581.543
8294	247.88	14204.687	39082.344
2226	247.63	9208.494	36417.742
3595	247.57	10199.856	38758.793
5178	247.46	11258.314	38721.398
3173	247.3	9808.507	34432.457
8465	247.23	14177.164	34283.434
7392	247.17	13264.886	36044.5
7289	247.15	13166.792	38042.344
2273	247.07	9065.89	37583.395
8402	246.92	14143.573	35736.895
7439	246.8	13164.475	34465.781
7471	246.42	13161.179	33945.719
8031	246.38	13803.941	33735.316
4232	246.27	10653.286	36866.492
1410	246.21	8534.848	33007.828
8841	246.19	14496.842	36356.559
4296	246.1	10655.395	35216.434
2320	245.96	9239.001	38982.332
6083	245.64	12266.104	33854.016
2617	245.54	9320.96	34052.34
8347	245.5	14191.718	37119.02
3544	245.48	10144.372	39695.242
2008	245.42	8993.411	33691.984
1748	245.18	8942.518	39436.18
6814	245.08	12844.187	37393.078
1904	244.98	8863.721	35285.223
1240	244.93	8589.31	36654.316
2943	244.64	9814.591	39824.664
4666	244.52	10789.527	39453.219
7670	244.51	13367.649	38363.691
2135	244.41	9090.354	34968.02
7687	244.35	13548.098	38722.707
7779	244.22	13605.531	39085.242
4760	244.2	10990.899	37273.301
1388	244.2	8615.899	33610.824
5966	244.06	12046.41	35106.605
1008	244.01	8257.605	37583.922
6519	243.91	12275.22	33782.422
1970	243.89	8853.767	34562.16
5650	243.76	11674.312	36932.578
3420	243.72	9936.262	37435.195
6789	243.62	12910.124	38507.508
5167	243.6	11239.282	38396.609
4412	243.57	10898.073	33442.156
3735	243.55	10271.064	35438.066
7148	243.43	13042.51	37788.793
7230	243.39	13070.308	39855.617
7646	243.38	13423.269	37459.273
529	242.99	8127.4	38988.723
1506	242.86	8747.274	34612.426
8116	242.65	13886.563	35621.93
7552	242.57	13545.498	34534.512
3254	242.47	9987.814	33666.656
7131	242.38	13119.334	37385.605
8812	242.38	14574.206	37089.996
1922	242.24	8972.524	35196.184
8700	242.17	14355.964	38983.984
4853	241.84	11108.035	35353.621
6606	241.82	12652.106	34444.164
6767	241.8	12857.416	39696.645
4340	241.79	10763.91	33831.023
5366	241.52	11453.432	36149.348
768	241.46	8004.177	33521.375
4055	241.06	10413.162	38685.895
8274	240.85	14202.337	39948.238
3395	240.71	10123.278	36671.164
8782	240.69	14533.788	38409.352
5444	240.58	11555.106	33862.625
7809	240.44	13768.613	38293.824
680	240.43	8171.801	35321.461
7892	240.39	13746.42	35916.68
2066	240.37	9064.333	33444.273
8295	240.25	14104.688	38800.68
1136	240.14	8485.821	39006.926
8849	240.12	14594.864	35771.898
7460	240.04	13290.689	34026.449
3572	239.98	10188.583	39009.352
8730	239.6	14405.932	39945.992
5446	239.39	11535.982	33889.594
7608	239.31	13561.701	36534.941
6555	239.22	12686.569	33012.027
3232	239.12	10056.588	33154.258
7635	239.06	13444.455	36957.16
2492	238.87	9304.655	36573.313
3514	238.84	10074.465	39446.824
1360	238.76	8483.98	34265.781
7595	238.57	13522.275	36111.613
2304	238.47	9194.97	38306.637
8521	238.47	14389.994	33302.156
7368	238.45	13207.473	36497.672
6759	238.43	12817.275	39911.387
3625	238.36	10240.653	38087.695
8693	238.15	14272.444	38569.945
8917	238.09	14460.608	34284.164
8873	237.99	14484.345	35100.785
7251	237.97	13184.01	39267.996
2116	237.97	9102.31	34666.305
5731	237.74	11996.443	39916.801
3722	237.7	10339.704	35776.344
1193	237.36	8532.624	37776.82
2180	237.28	9216.53	35605.449
6963	237.25	13117.265	33618.883
7054	237.23	13060.672	35310.152
5619	237.13	11697.297	36224.84
5347	237.11	11473.351	36641.73
2885	237.07	9683.755	38469.922
6494	236.86	12281.907	34210.77
2716	236.75	9595.173	34159.43
5477	236.73	11447.316	33407.906
3530	236.67	10301.291	39786.402
7486	236.61	13308.233	33439.59
8286	236.5	14027.217	39145.387
2358	236.46	9285.69	39792.012
1019	236.42	8206.258	37862.281
4674	236.33	10909.17	39849.508
1369	236.31	8627.46	34029.828
6620	236.31	12685.495	35045.258
5389	236.11	11427.711	35530.469
7725	236.1	13353.592	39629.078
6464	236.06	12399.638	34941.68
1731	235.98	8817.893	39963.938
4687	235.81	11193.811	39705.34
8746	235.79	14493.991	39872.566
5336	235.77	11590.804	36721.363
6310	235.64	12082.423	38216.316
8061	235.58	13993.253	34145.504
7225	235.52	13045.295	39816.625
2148	235.39	9159.868	35096.551
7906	235.39	13712.575	35676.066
6818	235.31	12779.871	37216.895
8711	235.27	14231.468	39306.598
6728	235.14	12595.616	38837.766
7919	235.08	13589.514	35407.344
1870	235.06	8995.055	36161.605
3207	235.04	9712.175	33614.973
5341	234.95	11485.643	36788.816
5868	234.89	11870.035	36383.77
7457	234.66	13131.749	34230.027
8874	234.66	14607.305	35118.777
7870	234.58	13728.043	36455.098
4735	234.51	11164.032	37855.813
4835	234.43	11150.882	35419.309
4748	234.33	11160.199	37677.961
8549	234.33	14252.659	34050.207
8913	234.2	14592.738	34228.016
8358	234.14	14094.508	36554.902
2475	234.14	9464.477	37072.828
1284	234.12	8431.285	35297.719
396	234.05	7975.476	38085.406
5197	233.99	11394.42	39601.789
8571	233.78	14398.232	35034.898
7873	233.66	13761.505	36509.438
8780	233.64	14624.464	38599.027
3783	233.57	10341.21	33992.449
1334	233.49	8588.534	34561.277
5233	233.43	11551.081	39185.656
7748	233.34	13773.472	39654.777
4847	233.28	11104.602	35579.723
4096	233.2	10537.429	39710.898
7707	233.18	13559.649	39106.895
7388	233.09	13190.448	36021.602
5076	233.03	11368.864	35555.531
8809	233.01	14474.818	37067.465
4836	232.99	11055.187	35462.973
5338	232.88	11556.4	36750.797
1300	232.72	8600.356	34995.633
1869	232.69	8854.891	36112.023
3998	232.63	10446.216	37389.898
7938	232.63	13752.729	35064.941
626	232.63	8002.781	36472.836
6393	232.63	12489.755	37055.168
5775	232.57	11865.257	38046.391
7706	232.53	13546.21	39051.102
4277	232.48	10636.229	35670.051
4922	232.46	10988.684	33789.848
4119	232.4	10705.034	39680.438
1540	232.23	8624.356	35072.613
5419	232.21	11501.708	34602.754
8915	232.13	14601.98	34249.609
3666	232.13	10184.857	37237.789
8271	232.11	14115.394	39792.488
1599	232.09	8673.582	36298.063
7499	232	13182.812	33074.043
7931	231.73	13759.49	34975.777
3561	231.5	10262.841	39333.512
695	231.46	8094.178	34990.496
4582	231.31	10954.246	37161.508
1067	230.98	8405.639	38805.164
7405	230.66	13155.827	35473.563
1371	230.43	8604.693	34105.465
2424	230.29	9478.089	38472.871
4547	229.83	10980.674	36440.738
7268	229.72	13196.384	38630.285
6981	229.72	13052.224	33976.426
6108	229.62	12093.09	34571.262
3028	229.49	9872.283	37739.945
605	229.45	8183.504	36930.602
5939	229.37	11963.28	35933.004
7174	229.35	13116.903	38405.402
7850	229.26	13651.296	36938.004
8128	229.22	13896.887	36021.691
8184	229.2	13913.257	37178.953
5436	229.08	11506.564	34041.055
4036	228.85	10508.428	38229.945
2507	228.82	9411.562	36231.992
8497	228.63	14001.287	33104.453
2793	228.43	9693.793	36169.266
4125	228.3	10762.314	39574.746
2896	228.18	9659.068	38813.211
8944	227.97	14557.594	33048.285
7853	227.95	13576.936	36711.988
1007	227.88	8284.303	37560.613
6755	227.82	12884.606	39788.012
8212	227.72	13935.238	38400.035
7723	227.72	13455.458	39557.07
6034	227.51	12033.723	33786.723
7872	227.49	13637.938	36500.852
2519	227.46	9383.046	36098.016
2467	227.19	9369.643	37378.633
5305	227.13	11488.325	37403.027
4793	227.02	11075.234	36572.516
4154	226.9	10711.545	38778.078
3465	226.82	10128.376	38412.547
6675	226.63	12527.012	36724.348
5401	226.61	11432.905	34859.391
1825	226.52	8958.864	37286.461
7594	226.27	13395.209	36003.105
4288	226.25	10694.092	35303.895
4317	226.21	10738.795	34641.688
5413	225.64	11422.256	34507.313
5215	225.62	11601.058	39742.613
7900	225.62	13637.181	35629.496
4825	225.52	11067.076	36032.594
3286	225.5	9918.467	34219.758
5208	225.31	11450.843	39913.613
2225	225.31	9111.524	36405.695
198	225.1	7752.803	35350.289
572	225.08	8093.078	37714.59
3470	224.99	10072.806	38526.641
8218	224.85	13800.107	38559.332
4333	224.85	10603.098	34008.035
7095	224.83	13117.057	36144.109
6890	224.83	12735.671	34364.461
3220	224.77	9742.319	33226.672
7214	224.62	13111.333	39557.996
7898	224.58	13571.896	35864.977
6660	224.56	12701.624	36405.375
5566	224.49	11792.585	34786.516
7734	224.3	13489.634	39826.762
5963	224.2	11959.275	35325.129
1783	224.2	9012.468	38625.344
8883	224.18	14528.624	35012.828
6655	224.16	12596.31	36260.703
8536	223.99	14308.986	33600.59
5961	223.95	12045.078	35306.477
7199	223.84	13127.9	39206.465
3678	223.8	10322.942	37004.828
4794	223.7	10993.08	36596.438
301	223.22	7842.708	36767.359
8493	223.17	14144.604	33188.273
2166	223.15	9141.543	35268.41
354	223.07	7754.395	37449.113
1446	222.99	8839.484	33681.789
1004	222.94	8244.096	37440.895
8025	222.9	13908.104	33630.754
8111	222.84	13916.324	35294.453
1949	222.78	8928.509	34859.695
4860	222.78	11035.846	34972.34
2678	222.67	9550.835	33368.961
3180	222.61	9878.422	34061.762
4167	222.59	10634.601	38254.48
5706	222.51	11810.884	38659.223
6287	222.44	12251.927	37172.434
6680	222.4	12629.336	36961.773
2246	222.28	9254.714	37044.746
7285	222.11	13228.701	37992.301
6616	221.98	12546.327	34940.949
3688	221.94	10157.357	36547.148
6056	221.9	12094.084	33011.281
5321	221.79	11562.155	37181.109
6452	221.73	12376.425	35263.379
630	221.69	8064.8	36239.852
8876	221.46	14450.267	35174.613
8909	221.38	14499.464	34452.566
4985	221.29	11392.796	33640.461
5664	221.27	11822.346	37341.027
1224	221.23	8472.783	36896.5
1511	221.23	8781.387	34799.652
2108	220.81	9222.757	34431.188
2723	220.43	9655.055	34235.703
7247	220.22	13168.833	39410.039
4911	220.2	10999.883	33855.473
8263	220.18	13827.402	39683.805
8531	220.12	14401.492	33411.047
4133	220.08	10616.773	39429.352
1808	219.99	8851.132	37983.984
297	219.91	7978.625	36688.434
7288	219.78	13211.752	38035.863
7761	219.7	13636.131	39419.52
4567	219.62	10868.946	36935.648
4108	219.37	10441.037	39982.125
6505	219.32	12462.552	34060.906
8755	219.3	14548.051	39691.289
874	219.28	8326.715	34744.32
3226	219.22	9897.714	33028.773
8292	219.14	14101.892	39049.93
2480	219.14	9338.839	36909.266
8416	219.12	14133.71	35211.969
5056	219.07	11279.945	35119.629
2076	218.91	9162.6	33621.559
2362	218.84	9475.36	39936.121
7024	218.8	13033.689	34804.383
3616	218.7	10283.688	38169.563
3584	218.59	10147.46	38638.98
1619	218.49	8771.074	36675.164
6302	218.34	12259.217	37662.742
7708	218.32	13444.937	39190.883
6475	218.24	12353.137	34835.617
3164	218.22	9791.263	34567.348
8566	218.09	14275.545	34700.445
3699	218.09	10253.667	36430.555
1819	218.03	9029.758	37419.887
7106	217.76	13033.453	36570.523
8643	217.63	14324.736	36738.238
8608	217.55	14336.556	35917.844
1494	217.53	8732.234	34409.867
1294	217.3	8568.273	35176.578
7966	217.3	13662.338	33997.012
7319	217.27	13317.994	37453.438
1088	217.07	8303.983	39561.801
3984	217.04	10370.619	36978.324
2380	216.98	9432.872	39426.703
6773	216.94	12788.873	39557.973
919	216.86	8263.214	35657.34
6502	216.73	12323.358	34018.988
1436	216.73	8810.602	33462.629
7784	216.69	13607.974	38922.977
747	216.46	8083.711	34046.578
3378	216.31	9995.708	36185.645
1143	216.17	8593.776	38802.012
8284	216.14	14071.44	39313.617
7315	216.08	13175.583	37620.789
2806	216	9552.013	36552.156
993	215.94	8216.339	37187.094
4606	215.91	10861.057	37729.996
2254	215.71	9094.467	37183.387
4701	215.56	11112.038	39040.484
2539	215.54	9450.176	35461.832
6360	215.54	12321.585	38488.441
3322	215.52	9996.696	35095.004
7678	215.48	13413.756	38643.879
7841	215.41	13651.412	37135.973
842	215.29	8324.547	34145.762
360	215.18	7685.774	37522.438
4089	214.81	10471.354	39410.887
8166	214.7	13828.831	36921.027
1700	214.68	8706.909	39158.266
6021	214.58	11895.416	33915.148
4890	214.49	11089.622	34403.234
3099	214.37	9912.262	35909.973
7282	214.35	13150.597	38266.891
4427	214.26	10959.908	33615.172
5646	214.22	11755.043	36792.5
8281	213.95	14134.331	39596.715
6474	213.93	12395.227	34828.516
8365	213.8	14184.012	36682.434
3066	213.63	9798.218	36759.695
3830	213.63	10143.562	33071.191
8005	213.55	13825.199	33041.672
7294	213.53	13217.241	37849.988
7169	213.47	13046.408	38261.023
6008	213.26	12008.147	34175.539
4250	213.22	10670.484	36287.715
6099	213.19	12262.967	34251.266
930	213.03	8395.906	35794.031
5697	212.97	11643.149	38452.813
8320	212.97	14073.702	37889.895
3562	212.78	10290.029	39366.238
5008	212.76	11294.867	34120.473
7937	212.73	13577.836	35056.234
6980	212.73	12919.156	33972.68
2500	212.65	9325.716	36477.488
3351	212.65	10097.1	35646.742
4050	212.51	10363.422	38567.156
5346	212.46	11448.551	36567.992
8267	212.25	13901.36	39898.613
3500	211.96	10053.289	39294.402
5808	211.96	11960.287	37150.824
3918	211.69	10395.371	34935.977
1090	211.54	8374.438	39639.23
2280	211.42	9156.865	37776.555
1925	211.42	8912.68	35249.711
6426	211.38	12476.551	36106.988
323	211.31	7685.2	37034.59
574	211.23	8140.525	37746.387
5466	211.12	11616.168	33496.164
8275	210.93	14013.712	39702.285
6618	210.87	12502.897	35017.895
1723	210.79	8800.838	39877.656
7357	210.77	13230.745	36630.027
3242	210.66	10029.445	33407.305
8682	210.62	14346.352	37958.078
5274	210.5	11582.811	38065.336
7673	210.41	13434.395	38424.648
5659	210.41	11739.972	37174.309
7219	210.41	13038.285	39680.332
8630	210.37	14407.857	36291.461
7104	210.14	13113.632	36526.273
4387	210.08	10706.524	33034.367
7939	210.01	13727.273	35084.066
3608	209.99	10218.594	38313.645
5563	209.89	11762.904	34723.5
4603	209.87	10842.867	37715.969
1515	209.74	8675.421	34819.453
4319	209.74	10554.536	34661.27
8197	209.55	13874.887	37717.586
7107	209.45	12926.079	36606.789
6383	209.41	12447.948	37648.73
4726	209.41	11115.881	38241.836
4834	209.35	11004.165	35699.559
4986	209.34	11340.195	33643.926
4102	209.24	10349.166	39871.98
7192	209.18	13117.111	39031.426
547	209.16	7994.299	38629.602
5467	209.14	11591.589	33507.137
4442	209.14	10831.282	33841.652
2991	209.11	9704.377	38714.422
3594	209.05	10141.273	38740.813
8676	208.97	14403.586	37774.613
4843	208.95	11043.889	35546.563
887	208.86	8351.192	35005.27
6784	208.76	12900.54	38673.617
7675	208.68	13432.73	38484.633
548	208.59	8117.644	38337.934
3653	208.55	10133.752	37605.234
6733	208.47	12582.807	38946.488
7261	208.38	13298.794	38952.242
4927	208.34	11081.709	33536.094
8864	208.32	14435.293	35270.539
4146	208.22	10618.396	39116.902
6037	208.2	12057.048	33537.961
8345	208.19	14119.62	37101.793
2902	208.07	9606.941	38929.82
1952	208.01	9019.313	34905.816
4637	208.01	10834.172	38760.145
5138	208.01	11289.277	37292.383
5184	207.92	11263.913	39129.262
749	207.86	8167.617	34046.656
8072	207.76	13850.704	34282.602
3040	207.73	9869.254	37647.633
7127	207.69	13104.215	37067.973
7168	207.69	12955.478	38254.008
2301	207.67	9194.245	38173.441
7322	207.65	13271.483	37480.527
1606	207.61	8692.452	36513.105
5155	207.53	11336.816	38027.785
7171	207.46	13082.734	38271.602
6895	207.44	12767.465	34159.184
7087	207.36	13101.389	36063.836
8435	207.36	14142.354	34924.793
1423	207.34	8835.356	33126.375
3332	207.11	10022.327	35255.027
8695	207.04	14213.051	38889.953
4764	207.04	11073.112	37041.137
8243	207.02	13935.491	39177.941
5238	206.9	11495.561	38931.246
2065	206.88	9265.314	33430.355
4365	206.86	10563.513	33598.871
7855	206.81	13733.688	36826.754
8763	206.58	14563.672	39347.723
7663	206.42	13359.385	38035.758
8684	206.4	14283.473	38111.133
4197	206.37	10619.704	37590.328
4211	206.27	10716.789	37321.629
6408	206.23	12328.957	36675.105
6723	206.19	12656.324	38648.316
4732	206.16	11168.985	38070.324
8551	206.12	14237.796	34176.625
1814	206.1	8915.044	37627.641
8567	206.06	14305.577	34847.809
4638	206	10956.458	38795.512
1269	205.96	8558.02	35845.508
3953	205.66	10493.774	35818.27
4598	205.66	10882	37611.055
4116	205.56	10684.557	39649.832
2027	205.52	8842.061	33416.984
5220	205.47	11623.147	39536.902
6010	205.39	11892.315	34246.32
4990	205.37	11206.285	33677.5
6040	205.31	11865.83	33622.262
3771	205.25	10331.458	34533.289
3035	205.2	9854.261	37531.18
281	205.04	7839.287	36406.039
1510	205.04	8739.784	34795.777
7103	205.01	13032.243	36453.762
345	204.99	7867.259	37355.063
2006	204.93	9037.688	33962.352
4062	204.78	10456.575	38800.133
7355	204.7	13171.513	36606.262
5601	204.62	11723.062	35698.566
2796	204.57	9523.633	36254.555
580	204.41	8076.989	37354.414
6051	204.18	12003.209	33236.734
5438	204.11	11604.203	34082.441
6718	204.09	12487.573	38452.238
3614	204.09	10317.033	38549.301
2847	204.07	9548.277	37530.559
5685	204.01	11638.487	38118.574
7639	203.93	13398.065	37264.645
2887	203.93	9584.029	38558.719
725	203.86	8026.484	34352.777
4863	203.86	11148.286	34799.285
7836	203.82	13678.237	37035.27
6598	203.82	12554.208	34034.883
8203	203.76	13980.069	38043.359
2911	203.68	9575.792	39208.086
7925	203.61	13673.076	35221.285
8767	203.57	14486.353	39158.52
7793	203.57	13608.587	38622.066
8466	203.49	14012.614	34026.02
1122	203.45	8490.413	39343.23
1788	203.44	9055.001	38388.195
8036	203.38	13916.059	33790.992
2669	203.32	9503.507	33176.297
3980	203.28	10536.449	36850.277
4086	203.26	10533.96	39324.848
8442	203.19	14172.206	34478.191
4423	203.19	10856.192	33542.723
8462	203.17	14134.314	34204.848
7644	203.15	13377.649	37422.766
2961	203.13	9764.571	39569.605
3554	203.07	10262.618	39286.863
2461	203.05	9292.16	37516.078
4293	203.01	10628.255	35148.523
7014	202.99	13011.578	34591.477
1961	202.98	8898.387	34773.727
4016	202.96	10423.896	37697.863
1687	202.88	8675.106	38952.203
1577	202.84	8756.025	35894.098
2357	202.76	9317.122	39761.191
4280	202.65	10600.046	35440.754
7157	202.55	13082.981	38002.402
1035	202.52	8304.525	38024.395
4648	202.48	10950.817	38965.27
280	202.48	7886.041	36397.875
4221	202.34	10566.656	36900.949
6563	202.34	12690.726	33154.949
1852	202.3	9054.933	36688.789
7293	202.23	13142.61	37836.695
6509	202.23	12362.823	33838.508
1862	202.21	9011.599	36469.988
4613	202.19	10853.456	38168.68
5627	202.19	11641.331	36354.984
8144	202.17	13961.069	36542.633
6622	202.13	12563.859	35159.922
8081	202.13	13937.535	34393.117
181	202.11	7954.728	35233.102
3535	202.08	10300.734	39934.996
2401	202.02	9331.954	39084.469
7571	202	13495.548	35248.977
4291	201.98	10576.468	35384.945
1434	201.94	8753.457	33271.648
7260	201.86	13269.174	38935.004
7818	201.85	13772.45	37597.484
6924	201.79	12888.107	33303.547
5964	201.77	11947.865	35351.051
1203	201.75	8479.379	37445.43
3266	201.73	9926.042	33838.754
2365	201.52	9324.322	39979.539
619	201.5	8129.559	36681.707
3529	201.44	10036.394	39855.586
7431	201.44	13186.722	34883.77
2795	201.29	9613.578	36209.094
4252	201.27	10741.098	36378.891
8202	201.21	13918.518	38035.863
441	201.17	7736.192	38911.898
6686	201.17	12661.143	37125.289
2069	201.14	9134.639	33462.211
660	201.06	8074.529	35664.625
8346	201	14054.092	37103.098
5115	200.98	11266.68	36607.227
3385	200.96	9934.192	36435.684
7728	200.94	13520.546	39723.891
2918	200.87	9534.745	39393.125
2976	200.75	9814.78	38959.914
7067	200.64	13127.321	35605.039
2835	200.62	9682.651	37229.852
3955	200.6	10358.017	35904.668
1123	200.54	8444.829	39381.441
8671	200.52	14280.789	37620.715
8818	200.37	14492.46	37009.906
5129	200.33	11283.731	37050.762
8250	200.27	13949.689	39280.137
1373	200.24	8624.584	33854.168
8606	200.24	14279.482	35837.527
7823	200.22	13732.824	37390.211
4358	200.18	10654.711	33725.148
4736	200.16	11023.554	37884.656
3946	200.06	10470.522	35644.609
5172	200.04	11317.824	38504.57
5441	200.03	11613.389	33822.629
4185	199.97	10578.808	37963.984
8898	199.89	14443.847	34723.754
6670	199.87	12600.193	36610.707
8220	199.85	13936.976	38666.34
1114	199.66	8606.31	39438.84
1837	199.55	8944.137	36979.363
7867	199.47	13609.092	36385.449
4978	199.45	11291.878	33411.395
7283	199.43	13262.545	38280.27
4526	199.37	10834.302	35941.094
7669	199.35	13561.628	38360.051
2742	199.35	9645.058	34859.063
2247	199.3	9125.139	37094.754
8870	199.22	14587.005	35321.719
7098	199.16	13107.421	36227.891
3048	199.11	9895.847	37455.285
7879	199.03	13772.658	36258.789
3138	198.99	9714.883	35056.613
588	198.9	8067.79	37233.84
7503	198.8	13464.713	33161.172
7510	198.72	13397.73	33235.652
7221	198.72	13078.895	39766.277
640	198.68	7990.723	35912.461
7983	198.67	13641.256	33545.582
1467	198.47	8672.981	34115.832
5658	198.45	11829.218	37138.047
1213	198.4	8588.64	37344.016
6109	198.32	12208.345	34576.887
7817	198.17	13576.094	37544.629
8599	198.07	14239.48	35703.355
3539	197.99	10277.097	39979.055
6397	197.99	12426.513	36983.785
6280	197.92	12243.941	36886.188
165	197.9	7646.984	35116.152
4546	197.88	10985.662	36374.211
6343	197.78	12267.265	39957.984
6102	197.76	12155.836	34383.875
3356	197.75	10088.24	35791.48
2866	197.75	9593.228	37960.645
6092	197.59	12094.183	34039.488
6506	197.57	12386.684	34075.953
8880	197.54	14459.792	35240.996
8561	197.4	14341.913	34538.84
5358	197.31	11561.48	36316.832
5038	197.29	11242.909	34739.625
4632	197.29	10863.801	38661.992
7581	197.25	13489.398	35589.801
8190	197.19	13825.287	37474.707
8659	197.11	14418.117	37084.145
8522	197.04	14359.743	33324.27
2113	197	9152.222	34629.684
1520	197	8773.253	34864.012
4374	196.94	10697.164	33381.719
4492	196.88	10920.562	35160.508
4002	196.86	10559.356	37489.184
7509	196.83	13420.359	33223.051
5794	196.83	11888.352	37556.109
3656	196.81	10271.353	37391.266
3813	196.75	10193.44	33447.621
6863	196.65	12716.503	35445.922
2714	196.65	9619.335	34078.723
3546	196.56	10140.401	39468.855
5125	196.42	11304.862	36765.816
3023	196.35	9886.182	37678.148
3926	196.33	10520.311	35073.84
7903	196.25	13714.075	35652.957
2728	196.23	9602.331	34490.434
2674	196.18	9485.032	33235.762
998	196.12	8236.997	37367.98
7603	196.04	13390.788	36363.684
4980	196.02	11276.56	33483.684
7327	195.83	13173.469	37269.902
5470	195.81	11597.767	33541.215
1034	195.73	8311.07	38004.563
5005	195.66	11282.95	33947.078
6974	195.54	12987.004	33795.332
6928	195.39	12782.613	33116.465
7004	195.31	12953.559	34359.176
3384	195.29	10080.234	36407.629
1841	195.26	8985.956	36781.594
8461	195.24	14015.1	34188.891
5280	195.24	11433.08	38145.145
8911	195.18	14599.267	34180.629
8335	195.1	14180.655	37373.922
7058	195.04	13105.17	35476.961
1988	194.97	8954.366	34205.828
2562	194.95	9373.303	35203.023
1073	194.8	8349.079	38969.07
517	194.74	8173.755	39597.762
6787	194.72	12919.881	38758.258
434	194.6	7970.986	38735.172
4935	194.47	11103.723	33645.906
5427	194.47	11582.829	34368.059
1397	194.39	8562.86	33480.645
1150	194.37	8519.745	38934.18
5692	194.34	11684.392	38201.656
7702	194.3	13438.137	38972.09
8725	194.28	14312.269	39811.59
8315	194.22	14130.107	38309.473
3996	194.07	10445.377	37349.434
8397	194.03	14026.641	35891.289
5635	193.95	11835.868	36485.344
3170	193.91	9898.251	34391.109
2415	193.82	9478.686	38629.426
8822	193.78	14514.807	36734.879
7690	193.76	13380.948	38767.852
7534	193.67	13403.19	33869.902
693	193.53	8128.19	34942.914
1205	193.49	8534.716	37467.559
5612	193.42	11727.123	36030.098
1297	193.38	8559.584	34965.828
2817	193.36	9683.247	36705.375
4010	193.32	10518.077	37548.234
6794	193.3	12870.336	38320.836
2361	193.13	9275.226	39917.465
381	193.11	7929.949	37843.145
4115	192.96	10766.349	39648.91
1648	192.88	8651.694	37483.129
2395	192.8	9440.215	39014.898
7808	192.73	13723.459	38268.961
5524	192.71	11654.001	34103.07
8588	192.67	14241.202	35455.836
3880	192.52	10471.492	34258.969
7453	192.48	13196.073	34150.191
8740	192.4	14574.474	39822.664
2658	192.4	9361.73	33101.977
8258	192.36	13973.719	39452.805
1196	192.34	8461.9	37609.945
5324	192.29	11426.099	36890.586
5613	192.29	11657.485	36049.223
8324	192.27	14164.916	37747.844
167	192.15	7772.183	35126.949
6665	192.13	12638.477	36511.711
8428	192.11	14104.403	34839.414
4230	192.08	10571.117	36770.699
5788	192.04	11962.189	37786.34
8595	192.04	14290.795	35595.18
6331	192	12150.312	38810.629
5582	192	11799.665	35273.273
2469	191.86	9381.127	37417.867
7493	191.83	13181.373	33018.258
7426	191.81	13273.114	35083.988
7105	191.81	13021.007	36535.492
8090	191.79	13811.706	34535.031
954	191.79	8341.341	36266.891
5180	191.77	11214.072	38778.68
1570	191.71	8727.313	35803.527
1014	191.69	8247.103	37735.598
5091	191.62	11204.042	35960.449
1935	191.58	8973.799	35086.617
7442	191.54	13303.747	34603.742
3806	191.54	10283.087	33611.441
1665	191.44	8696.677	38123.898
8770	191.31	14629.411	39094.223
6375	191.29	12289.394	38299.52
5027	191.19	11264.847	34472.059
6473	191.19	12311.427	34815.457
7195	191.18	12985.025	39084.191
3289	191.16	10021.795	34364.59
7735	191.02	13504.531	39852.992
2014	190.96	8954.825	33502.07
5745	190.93	11882.388	38844.297
2471	190.91	9473.544	37434.066
6439	190.91	12407.751	35861.18
7529	190.89	13425.69	33736.758
8820	190.87	14556.295	36723.836
8350	190.79	14123.531	36957.863
3208	190.72	9825.109	33645.438
1000	190.68	8222.246	37387.305
4626	190.68	10981.015	38481.813
4265	190.6	10727.191	36042.164
6163	190.56	12107.554	35928.297
8900	190.54	14612.317	34750.516
7159	190.52	13058.715	38024.051
8805	190.45	14548.125	37230.172
1049	190.29	8389.244	38161.676
8836	190.24	14431.938	36465.707
386	190.18	7926.289	37980.035
7899	190.18	13588.339	35589.992
1882	190.16	8818.85	35836.301
313	190.14	7664.122	36832.047
4501	190.14	10785.01	35368.371
7587	190.01	13522.453	35730.027
7287	189.99	13215.386	38018.438
1545	189.95	8724.791	35238.543
2906	189.82	9625.305	39104.879
6147	189.82	12227.652	35655.512
8150	189.78	13972.041	36611.707
4496	189.76	10918.04	35247.566
7428	189.74	13209.641	34798.633
7455	189.74	13326.154	34220.469
476	189.62	7950.65	39464.742
5649	189.57	11816.175	36893.809
277	189.45	7681.974	36373.875
3329	189.37	10097.423	35242.516
5426	189.3	11484.803	34361.398
5271	189.24	11575.814	38035.039
4177	189.2	10741.62	38114.285
1971	189.16	8926.188	34587.133
254	189.16	7947.152	36131.805
1419	189.16	8640.223	33089.211
2891	189.14	9672.216	38621.09
6029	189.05	11886.324	33670.824
4700	188.95	11006.081	38957.43
7210	188.78	12979.158	39443.004
2948	188.76	9708.034	39665.621
4298	188.7	10668.14	35240.719
1177	188.69	8596.851	38089.977
8454	188.67	14165.273	34397.285
8240	188.67	13959.771	39153.883
8764	188.63	14473.082	39412.855
6775	188.61	12763.847	39367.676
2524	188.55	9422.948	35961.965
6771	188.53	12716.915	39522.555
2859	188.49	9606.711	37755.023
7803	188.42	13724.636	38457.398
8430	188.38	14060.05	34903.277
4690	188.21	11138.279	39475.516
6611	188.17	12667.903	34738.355
6112	188.01	12272.044	34627.605
2153	187.98	9236.867	35170.77
550	187.94	8077.113	38459.883
3492	187.92	9998.762	38968.242
1833	187.84	8981.899	36937.805
8172	187.78	13882.747	36980.645
6812	187.78	12804.643	37616.316
6006	187.77	11883.146	34131.773
5952	187.71	12042.907	35869.973
6080	187.63	12076.588	33772.121
6724	187.61	12519.768	38737.801
4866	187.61	11082.213	34861.074
4870	187.57	11027.616	34897.41
6184	187.52	12235.398	36401.688
1538	187.46	8662.273	35043.375
3131	187.46	9738.542	35170.527
4138	187.4	10648.662	39262.152
5214	187.21	11529.681	39624.207
4063	187.19	10395.112	38821.301
7467	187.1	13163.049	33920.031
6777	187.08	12736.979	39161.047
4388	187.06	10632.781	33096.383
3791	187.02	10266.273	33867.023
7947	186.98	13698.14	34697.371
4817	186.87	11018.395	36200.504
6508	186.87	12344.855	34113.371
4889	186.83	11197.522	34313.18
2774	186.83	9483.63	35889.578
1262	186.81	8414.329	36214.551
553	186.79	8063.056	38193.387
1721	186.79	8711.146	39715.066
1887	186.69	9059.538	35943.973
7086	186.69	13001.365	35985.109
5381	186.64	11624.283	35890.16
6530	186.64	12464.727	33622.332
5099	186.46	11327.035	36199.723
1232	186.39	8482.302	36840.672
1596	186.39	8672.273	36247.961
5715	186.39	11750.931	39109.492
3353	186.33	9939.98	35696.27
1251	186.27	8559.705	36492.059
577	186.27	8021.808	37531.254
4816	186.25	11191.755	36144.375
8352	186.21	14058.678	36981.469
8855	186.18	14542.979	35603.016
4295	186.12	10759.776	35189.828
6905	186.08	12911.062	33898.648
8260	186.04	13966.616	39612.82
8613	186.02	14228.5	36048.84
4569	186.02	10976.675	36938.887
3196	185.96	9838.888	33956.297
6916	185.85	12772.245	33181.988
8313	185.83	14020.909	38242.012
2837	185.81	9643.722	37327.914
3617	185.81	10167.609	38184.469
1149	185.79	8442.221	38902.629
4928	185.62	11171.885	33556.223
8015	185.56	13821.199	33327.379
1792	185.54	8891.403	38475.07
8408	185.51	14200.881	35540.41
3102	185.51	9888.113	36023.879
3348	185.51	10029.299	35536.547
5126	185.43	11224.554	37003.301
4268	185.37	10598.218	35743.648
8310	185.31	14150.437	38388.242
3769	185.29	10237.748	34519.434
8771	185.26	14435.614	38829.965
7139	185.24	13102.545	37621.844
3604	185.12	10259.562	38591.656
6367	185.08	12321.519	38336.488
3904	185.01	10372.956	34571.117
5500	184.99	11711.666	33279.723
1786	184.95	8858.354	38330.672
6745	184.89	12554.854	39327.914
5763	184.87	11991.884	38365.188
8685	184.83	14377.567	38184.563
1166	184.83	8479.133	38422.254
1801	184.8	8891.321	38093.93
2952	184.78	9807.323	39746.656
4612	184.74	10797.368	38158.762
8626	184.66	14230.023	36228.473
7749	184.57	13664.922	39677.672
4128	184.55	10624.759	39323.98
7958	184.49	13747.404	34332.926
8115	184.43	13964.451	35476.512
1747	184.39	8986.884	39359.371
456	184.38	7781.024	39067.398
4527	184.3	10811.357	35964.77
1023	184.28	8227.612	37886.168
8885	184.24	14614.231	34779.27
1286	184.13	8523.281	35365.531
7747	184.13	13636.878	39645.391
7478	184.09	13313.045	33495.836
7880	184.03	13607.838	36271.973
2751	184.01	9634.112	35119.102
6300	183.97	12219.089	37641.734
7974	183.82	13765.111	33881.43
1013	183.8	8317.072	37699.992
4521	183.63	10857.896	35860.43
4168	183.55	10672.605	38266.078
4536	183.53	10866.92	36171.715
3679	183.46	10208.95	37005.57
5333	183.44	11631.343	37011.969
690	182.73	8189.228	35204.57
3096	182.69	9814.918	36094.098
2313	182.42	9077.48	38727.055
6031	182.4	12023.18	33721.496
2234	182.33	9154.416	36545.391
3274	182.33	10004.073	34050.945
410	182.29	7914.962	38405.734
6291	182.27	12071.97	37318.965
6651	182.21	12605.91	36201.531
4975	182.13	11364.236	33330.492
8278	182.11	14180.222	39440.906
6713	182.08	12496.255	38168.957
80	181.94	7772.163	33963.613
2596	181.92	9416.829	34508.488
4805	181.85	11079.859	36486.488
7348	181.85	13218.864	36750.141
2328	181.77	9164.182	39185.563
2093	181.77	9196.376	34177.957
869	181.75	8249.729	34708.656
4474	181.69	10846.515	34463.934
8439	181.64	14084.397	34644.086
5536	181.6	11741.605	34402.609
3555	181.48	10205.227	39306.969
3315	181.48	9952.247	34771.242
1802	181.39	8992.875	38096.031
3670	181.37	10185.757	37041.645
4204	181.37	10743.552	37442.484
6394	181.35	12386.341	37168.398
440	181.35	7829.805	38903.594
1055	181.25	8195.979	38295.141
8717	181.23	14231.117	39527.117
7810	181.23	13758.794	38125.109
523	181.21	8104.031	39177.109
2894	181.21	9598.968	38796.344
4124	181.14	10685.545	39530.992
8359	181.1	13996.382	36595.426
7207	181.08	13060.221	39406.992
1106	181.08	8533.578	39671.953
3273	181.06	9930.885	34019.047
1785	181.06	8885.836	38628.891
7450	180.98	13215.357	34138.781
1579	180.91	8751.883	35915.742
2375	180.81	9413.449	39592.336
6635	180.77	12556.892	35536.313
322	180.66	7919.447	37021.691
4186	180.64	10630.191	37964.762
7480	180.64	13130.821	33581.441
4577	180.52	10835.473	37063.457
8584	180.52	14298.244	35371.656
2121	180.45	9176.244	34681.406
2622	180.45	9277.329	33897.703
7843	180.43	13749.104	37182.219
8370	180.39	14021.442	36538.57
5802	180.31	12060.497	37031.691
4845	180.28	11074.534	35555.734
8487	180.24	14190.413	33396.473
6487	180.18	12355.63	34300.461
8753	180.14	14585.494	39681.359
8287	180.1	14164.957	39144.867
6577	179.91	12584.391	33487.395
7787	179.89	13620.785	38512.609
6142	179.84	12179.293	35594.113
4473	179.84	10856.3	34450.727
7533	179.82	13394.363	33848.086
5327	179.78	11474.721	36942.32
6160	179.76	12156.181	35865.309
1181	179.68	8508.428	37931.105
8893	179.64	14481.044	34908.199
4629	179.61	10910.88	38596.531
2785	179.57	9627.634	36061
5131	179.55	11335.313	37089.902
2388	179.53	9318.783	39265.301
5608	179.34	11812.032	35938.305
2165	179.24	9231.072	35233.668
4266	179.24	10665.612	36045.488
6486	179.24	12347.671	34490.363
7774	179.24	13659.026	39001.43
7249	179.22	13218.935	39143.254
5009	179.15	11396.893	34135.785
4774	179.11	11094.048	36882.133
7514	179.09	13410.212	33329.039
8136	179.07	13948.974	36366.902
4898	179.07	11143.149	34267.547
6316	179.07	12244.635	38444.293
1611	178.99	8717.81	36597.414
807	178.95	8306.893	33314.211
3347	178.92	10105.209	35525.031
8596	178.82	14318.724	35607.227
1756	178.78	8893.017	39046.281
4282	178.76	10754.468	35468.098
244	178.67	7968.872	35997.387
5097	178.65	11290.969	36159.723
1307	178.65	8417.909	34849.156
5079	178.59	11341.815	35642.961
1413	178.59	8480.147	33156.012
2890	178.38	9544.439	38606.023
799	178.28	8392.98	33241.051
8178	178.26	13842.422	37105.242
6460	178.26	12389.448	35158.977
2682	178.21	9581.78	33447.176
1704	178.07	8756.922	39288.82
727	178.03	8081.702	34389.422
576	178	8032.551	37822.465
7088	177.79	13122.102	36098.215
2741	177.75	9608.425	34836.172
8201	177.71	13909.469	38001.777
6858	177.65	12853.938	35899.789
7413	177.65	13319.053	35410.098
8272	177.56	14114.572	39832.375
7515	177.46	13563.649	33348.734
650	177.44	8144.426	35752.926
1705	177.42	8812.649	39364.938
8423	177.38	13993.53	35018.941
113	177.29	7866.81	34352.938
6674	177.17	12551.61	36724.309
2535	177.15	9312.174	35619.313
5705	177.11	11662.701	38650.18
4586	177.1	10837.118	37367.168
6878	177.06	12760.885	34779
3840	177.06	10537.58	33220.785
8367	177.04	14204.04	36409.754
7651	177.02	13430.142	37552.449
7364	176.92	13328.903	36465.328
1472	176.9	8678.277	34161.98
2421	176.9	9389.932	38447.801
7609	176.85	13550.716	36560.453
8587	176.83	14268.396	35451.031
8930	176.81	14482.058	33616.215
6681	176.75	12527.117	36965.027
7901	176.69	13709.289	35627.566
6652	176.66	12514.298	36223.723
3017	176.6	9710.241	37870.5
8548	176.54	14413.25	34041.398
3206	176.54	9785.128	33599.047
817	176.54	8390.078	33654.797
6584	176.52	12632.474	33709.434
8378	176.5	14025.377	36191.828
1025	176.41	8251.145	37898.145
3963	176.39	10421.89	36308.957
8790	176.39	14424.633	38002.613
6512	176.33	12471.777	33887.707
5914	176.29	11889.173	36249.207
351	176.27	7692.218	37386.5
8477	176.25	14058.216	33788.586
7152	176.25	13006.117	37898.605
8013	176.21	13821.125	33242.406
5617	176.16	11815.476	36208.516
1667	176.14	8717.603	38249.078
1608	176.12	8666.528	36537.008
6320	176.04	12232.069	38539.055
3132	176.02	9711.113	35173.051
8829	176	14593.961	36596.945
3804	175.97	10156.401	33545.867
7854	175.97	13714.724	36824.305
2818	175.93	9612.445	36709.453
6998	175.91	13083.752	34246.215
1942	175.91	8933.835	34807.457
2478	175.74	9421.794	37155.363
4024	175.7	10524.818	37875.629
8474	175.62	14063.533	33649.742
6386	175.62	12392.834	37424.566
8130	175.62	13811.723	36142.973
2179	175.6	9149.031	35589.613
2854	175.56	9691.153	37602.953
4155	175.54	10764.978	38779.473
4881	175.51	11070.384	34493.563
8327	175.41	14002.72	37805.559
6969	175.37	13089.616	33759.434
3411	175.35	10017.942	37164.512
3977	175.33	10369.133	36707.211
5623	175.33	11692.086	36310.727
4557	175.31	10786.425	36754.156
7987	175.24	13675.455	33641.395
3055	175.22	9884.413	37058.16
3578	175.18	10212.418	39093.125
7239	175.03	13255.213	39910.723
6662	175.03	12640.766	36480.977
1091	174.99	8406.108	39752.441
84	174.97	7822.215	33985.422
8733	174.85	14611.724	39761.043
414	174.82	7862.088	38503.234
6296	174.8	12245.19	37519.703
7741	174.78	13575.873	39805.113
8795	174.72	14483.782	37977.484
3181	174.64	9764.48	34087.645
4752	174.62	11067.751	37580.766
471	174.59	7708.164	39330.32
2981	174.55	9839.318	39056.352
7078	174.51	13026.411	35853.305
8574	174.49	14363.898	35096.234
8667	174.49	14223.121	37415.391
4092	174.38	10540.215	39565.031
4417	174.36	10946.179	33457.98
7813	174.34	13693.094	37959.465
6824	174.28	12884.384	37126.961
6158	174.28	12062.845	35830.777
292	174.24	7948.238	36547.473
2039	174.09	8900.664	33046.859
819	174.09	8271.121	33689.176
3113	174.07	9716.495	35721.078
204	174.07	7837.48	35429.48
8538	174.03	14351.614	33706.84
1889	173.94	8894.969	35623.047
4874	173.94	11019.485	34640.098
8249	173.92	13878.166	39273.859
2577	173.78	9396.668	34776.262
4153	173.69	10764.341	38635.535
4982	173.51	11305.066	33515.973
7216	173.51	13131.548	39595.227
8141	173.49	13813.956	36500.355
7229	173.49	12985.765	39848.746
7074	173.48	12990.928	35821.988
6763	173.46	12838.967	39980.207
5807	173.38	12052.054	37129.273
8810	173.38	14437.205	37070.012
8502	173.28	14401.76	33029.836
427	173.26	7828.833	38665.387
172	173.03	7811.045	35173.137
8824	173	14534.294	36787.293
1353	173	8575.17	34437.465
8164	172.96	13899.67	36830.66
5981	172.9	11861.161	34805.676
7121	172.86	13007.73	36962.523
4729	172.84	11095.746	38000.965
493	172.75	7920.281	39798.438
7988	172.73	13682.866	33351.559
2610	172.69	9380.138	34291.945
8256	172.67	13966.725	39415.125
7122	172.65	12919.562	36965.488
7604	172.61	13358.442	36394.574
2957	172.59	9838.454	39500.52
7630	172.58	13539.379	36929.52
6495	172.56	12406.727	34228.98
1923	172.54	8953.296	35230.809
4106	172.44	10532.025	39932.563
8390	172.42	14197.389	35739.551
4708	172.36	11121.821	38919.414
840	172.21	8240.37	34115.422
2760	172.15	9671.097	35441.961
6062	172.15	12106.38	33120.438
4287	172.15	10610.808	35292.594
2412	172.13	9288.85	38738.379
777	172.13	8149.033	33446.457
4497	172.12	10908.118	35262.41
6445	172.06	12359.069	35719.332
4913	171.9	11076.79	33894.473
5579	171.87	11636.724	35173.801
6309	171.81	12213.315	38172.051
5205	171.77	11399.822	40001.625
7056	171.69	13072.668	35412.652
3447	171.67	10067.884	37905.063
1987	171.67	8977.803	34207.633
2002	171.66	8891.291	33895.453
4199	171.66	10754.946	37630.887
1250	171.64	8423.764	36493.645
6791	171.43	12711.957	38555.82
4247	171.41	10583.876	36480.395
6351	171.41	12478.661	38947.254
7585	171.41	13373.894	35672.703
4741	171.37	10991.809	37951.039
8096	171.33	13865.026	34779.668
7166	171.33	12958.279	38187.203
2463	171.31	9386.066	37543.555
2057	171.27	9109.292	33356.676
3147	171.27	9808.496	34871.813
560	171.25	8006.743	38045.949
2698	171.25	9671.612	33806.066
1368	171.2	8529.534	34027.449
6087	171.12	12139.57	33957.371
4305	171.08	10745.925	35069.973
5520	171	11827.226	33770.164
5286	170.91	11436.458	37917.508
7832	170.87	13696.687	37186.379
3468	170.83	10013.056	38487.16
117	170.81	7910.082	34462.691
4662	170.79	10865.653	39212.984
170	170.76	7969.676	35168.109
878	170.7	8323.986	34851.328
1720	170.68	8794.787	39709.883
631	170.58	7989.025	36281.344
3757	170.49	10306.955	34837.234
1183	170.31	8519.838	37965.156
7573	170.3	13552.202	35297.168
3427	170.3	9994.672	37561.094
4251	170.24	10619.189	36334.852
4475	170.22	10866.708	34464.559
7839	170.18	13624.999	37076.199
2429	170.07	9472.089	37993.344
567	170.07	8123.686	37987.301
3968	170.03	10433.043	36510.254
3052	169.99	9621.811	37433.941
5640	169.85	11795.319	36581.977
4510	169.85	10802.207	35614.914
5206	169.8	11602.848	39810.848
8906	169.76	14451.378	34324.805
1033	169.74	8228.249	37988.375
6258	169.63	12144.706	36746.309
8663	169.59	14260.142	37290.012
8656	169.45	14269.384	36959.172
269	169.45	7793.858	36288.613
8920	169.43	14596.022	34065.945
6146	169.4	12198.656	35645.391
8262	169.4	13938.6	39642.191
3933	169.36	10463.553	35280.332
7238	169.36	13339.433	39910.738
1425	169.26	8831.895	33160.66
1126	169.18	8480.052	39126.043
5078	169.13	11316.1	35634.262
7590	169.09	13456.013	35804.758
1497	169.07	8793.505	34474.344
6801	169.07	12797.716	38089.223
272	168.99	7891.397	36312.625
2888	168.9	9564.752	38564.59
8572	168.76	14279.763	35041.801
7661	168.72	13497.695	37928.664
4195	168.72	10567.707	37530.445
4202	168.69	10703.089	37404.695
5999	168.65	12031.764	34295.09
5439	168.61	11482.875	34100.863
5554	168.59	11634.751	34630.074
8205	168.53	13928.492	38129.551
909	168.51	8373.003	35374.828
8035	168.44	13907.127	33764.566
1699	168.36	8667.957	39146.641
6450	168.34	12408.014	35450.559
3416	168.32	9924.65	37357.543
5720	168.17	11733.005	39515.309
6324	168.07	12157.994	38568.586
3570	168.07	10300.524	38972.406
4421	168.04	10831.68	33508.352
7745	168	13715.33	39959.68
5360	167.96	11537.863	36327.406
485	167.96	7904.687	39637.758
2354	167.86	9142.919	39944.379
6499	167.75	12320.332	33978.211
7561	167.65	13378.437	34794.109
3744	167.59	10242.902	35099.965
2476	167.58	9481.549	37090.543
3631	167.58	10313.242	38112.324
1602	167.56	8674.707	36373.965
4798	167.46	11038.994	36682.535
5795	167.38	11853.761	37560.801
242	167.29	7686.088	35988.254
6756	167.23	12889.414	39879.789
622	167.23	8050.584	36420.328
251	167.19	7836.314	36092.688
8156	167.19	13884.533	36681.789
8620	166.94	14214.144	36183.883
8622	166.92	14231.003	36197.078
3053	166.9	9711.443	37046.914
670	166.83	8025.308	35538.848
3615	166.73	10298.052	38550.895
4112	166.71	10745.492	39969.594
4433	166.71	10857.431	33723.73
1310	166.68	8550.343	34908.719
2601	166.68	9376.538	34612.664
3352	166.64	9964.42	35680.645
8863	166.6	14621.088	35527.77
1897	166.6	8861.428	35501.203
8357	166.56	14206.971	36761.891
4574	166.52	10861.504	37010.402
7527	166.43	13495.168	33644.5
6700	166.43	12523.643	37696.504
6047	166.39	11995.663	33454.691
6543	166.39	12367.699	33453.621
6097	166.39	12145.173	34107.039
4127	166.27	10720.302	39321.398
4216	166.25	10694.96	37117.43
6930	166.22	12726.139	33135.664
7253	166.12	13252.435	38987.336
6155	166.12	12152.736	35785.891
126	166.1	7664.741	34708.723
5517	166.06	11712.482	33700.23
8134	166	13800.71	36261.297
3643	165.99	10243.031	37770.238
4193	165.99	10641.287	37799.383
5674	165.97	11817.886	37851.32
3607	165.97	10268.324	38619.965
1455	165.91	8636.477	33825.988
2711	165.79	9601.208	34046.734
388	165.77	7795.53	37997.297
7856	165.74	13613.586	36544.02
5292	165.72	11629.911	37683.633
540	165.72	8062.858	38781.508
7830	165.45	13670.2	37500.273
964	165.33	8200.22	36486.563
7570	165.3	13519.471	35215.223
7891	165.26	13754.793	36194.395
1764	165.26	8983.565	38863.305
475	165.2	7696.494	39407.875
957	165.12	8288.803	36299.57
1356	165.09	8534.574	34213.188
7046	165.01	13128.867	35094.098
2487	164.95	9372.845	36842.98
5275	164.93	11442.121	38076.566
7548	164.82	13482.618	34469.426
1022	164.78	8353.095	37885.395
1097	164.78	8266.654	39963.27
4515	164.76	10842.337	35670.477
7461	164.72	13153.33	34129.41
2517	164.7	9360.296	36091.305
5416	164.7	11491.022	34562.199
4079	164.64	10555.624	39121.297
6469	164.64	12436.598	35044.406
5986	164.41	11983.154	34677.832
4858	164.41	11111.62	35177.543
6766	164.3	12741.908	39678.766
4553	164.2	10975.91	36654.098
1998	164.03	8898.4	34124.238
6600	163.95	12532.099	34098.664
454	163.9	7694.987	39013.184
6709	163.8	12506.641	38014.484
7956	163.76	13693.346	34581.375
3814	163.71	10296.338	33448.363
7128	163.69	13057.888	37181.367
4787	163.67	11095.876	36798.09
5365	163.63	11450.13	36129.426
1863	163.53	8856.207	36484
973	163.51	8290.824	36689.66
6072	163.48	12153.69	33560.805
1793	163.42	8877.768	38175.324
2892	163.4	9589.303	38624.539
5256	163.38	11532.387	38220.461
2117	163.32	9210.813	34668.434
7134	163.3	13114.471	37461.219
2193	163.23	9239.419	35848.723
4239	163.23	10600.987	36669.648
4744	163.19	11035.383	37986.273
5578	163.19	11645.91	35150.602
5766	163.17	11868.659	38153.539
1063	163.07	8326.642	38643.258
4566	162.88	10929.414	36931.715
5248	162.77	11557.47	38323.719
5505	162.73	11663.545	33435.625
8808	162.69	14424.129	37028.012
5989	162.69	11857.808	34463.652
2126	162.67	9204.588	34841.453
6128	162.61	12096.868	35006.359
5944	162.59	11944.221	35804.758
4717	162.59	11080.529	38575.133
6352	162.52	12367.506	38637.848
1469	162.5	8710.319	34124.492
8451	162.5	14137.119	34325.984
8264	162.5	13952.99	39748.746
1635	162.48	8834.112	37029.363
3712	162.4	10332.843	36162.438
2003	162.25	8917.331	33928.723
3118	162.23	9807.994	35472.246
657	162.23	8145.85	35597.406
4568	162.21	10808.62	36934.324
1438	162.19	8782.315	33542.023
2393	162.12	9399.659	38973.926
4698	162.1	11034.873	39417.855
328	162.06	7784.644	37073.996
6658	162.02	12539.076	36289.254
796	162.02	8296.104	33167.926
1095	162	8263.186	39921.996
815	161.94	8341.112	33605.055
8332	161.92	14139.836	37600.965
4509	161.91	10831.996	35606.539
1303	161.83	8450.897	35059.215
7290	161.77	13247.889	38077.367
2317	161.73	9031.354	38892.313
8369	161.69	14080.506	36471.41
8692	161.68	14381.41	38503.129
7112	161.66	13027.586	36746.773
390	161.46	7703.382	38040.035
8280	161.43	14058.88	39534.328
8734	161.43	14599.863	39764.988
7851	161.39	13593.612	36937.477
276	161.31	7767.513	36361.438
8647	161.23	14392.605	36824.809
7250	161.23	13179.596	39236.367
5173	161.22	11343.742	38616.145
3182	161.2	9732.974	34107.945
4624	161.08	10797.155	38425.008
4302	161.06	10693.72	35019.652
7795	161.04	13593.049	38322.473
7657	161.04	13524.88	37773.172
8419	160.97	14093.187	35253.578
5603	160.95	11709.892	35827.762
4705	160.89	11150.673	38816.91
3210	160.83	9841.982	33410.586
1782	160.74	9052.414	38614.371
5696	160.74	11826.533	38287.941
931	160.72	8358.608	35813.926
5550	160.66	11643.531	34570.691
8196	160.58	13846.477	37719.469
8307	160.55	13994.732	38357.797
7311	160.51	13217.375	37570.664
2522	160.49	9375.42	36138.855
7433	160.43	13337.653	34921.457
1664	160.41	8662.85	38079.734
4767	160.35	11159.176	37146.359
4057	160.33	10535.97	38711.68
2005	160.24	8918.512	33959.672
111	160.2	7894.421	34346.289
6422	160.2	12409.115	36347.719
3591	160.16	10248.455	38712.543
4961	160.16	11152.285	33007.992
7677	160.16	13393.92	38634.52
7099	160.09	13008.082	36265.59
1857	160.01	9041.895	36449.609
1480	159.95	8661.078	34289.254
490	159.89	7941.363	39703.738
538	159.84	8125.802	38747.883
5616	159.82	11717.041	36153.012
2661	159.82	9317.861	33154.523
2554	159.78	9301.001	35339.891
6156	159.72	12262.131	35820.367
8850	159.7	14611.936	35844.961
5759	159.7	11851.741	38528.922
8343	159.68	14000.544	37062.816
7648	159.68	13454.869	37516.512
8679	159.63	14393.858	37906.273
7861	159.63	13724.229	36607.289
6561	159.61	12621.151	33132.199
4756	159.55	11058.143	37185.469
8009	159.51	13924.971	33205.23
1534	159.47	8732.887	35015.203
6572	159.36	12557.919	33299.98
715	159.32	8076.085	34532.434
1563	159.26	8731.975	35663.535
6430	159.19	12373.732	36199.863
6844	159.11	12749.733	36440.023
5462	159.01	11594.53	33809.93
6972	158.86	13082.502	33776.227
319	158.82	7701.284	36895.555
6413	158.76	12302.918	36498.922
2466	158.73	9456.966	37632.023
5344	158.67	11498.714	36839.266
1741	158.65	9040.937	39757.773
3108	158.63	9877.546	35593.625
651	158.63	8014.295	35865.48
7378	158.57	13295.475	36338.551
7638	158.57	13438.329	37074.203
2928	158.57	9552.307	39566.305
4809	158.55	10995.584	36362.098
7805	158.53	13705.854	38224.68
6629	158.5	12634.764	35324.125
5303	158.46	11587.711	37619.012
2012	158.46	9028.742	33782.887
581	158.4	8030.13	37366.902
8564	158.34	14287.717	34580.254
3345	158.32	10025.649	35481.129
4480	158.28	10898.394	34610.594
8714	158.25	14337.688	39365.195
3218	158.21	9816.056	33207.953
6294	158.19	12079.626	37395.008
7772	158.09	13734.565	38972.461
3084	158.07	9878.429	36537.18
1799	158.05	9050.807	38076.793
7259	158.04	13284.328	38915.668
3504	158.02	9939.354	39348.852
7297	157.96	13259.445	37937.063
2843	157.86	9674.194	37479.5
5082	157.84	11386.436	35799.262
8363	157.83	14175.251	36642.914
4678	157.79	10861.469	40008.066
1697	157.77	8740.769	39071.934
5070	157.75	11375.213	35406.789
3925	157.75	10548.933	35013.219
5170	157.73	11287.467	38435.668
2178	157.73	9208.355	35585.531
982	157.69	8387.815	36861.738
3072	157.67	9768.786	36597.441
4620	157.65	10829.027	38341.57
2295	157.65	9245.965	38047.309
7667	157.58	13544.51	38215.141
3190	157.5	9766.726	33930.066
431	157.4	7820.167	38696.66
330	157.37	7946.502	37087.492
975	157.33	8252.67	36711.137
8541	157.29	14244.812	33739.105
3890	157.23	10378.253	34369.785
5687	157.21	11701.654	38125.73
7751	157.19	13609.058	39738.902
2980	157.14	9759.708	39041.414
6404	157.1	12425.14	36585
315	156.94	7951.612	36839.348
2915	156.91	9580.878	39288.191
4364	156.83	10576.763	33583.727
8823	156.83	14554.727	36764.855
883	156.79	8216.345	34964.625
6590	156.6	12591.18	33888.254
2555	156.6	9354.475	35361.598
5295	156.58	11576.528	37724.57
5614	156.56	11838.424	36149.609
2275	156.56	9217.38	37667.398
8007	156.45	13887.21	33092.738
6017	156.43	12053.421	33814.438
3288	156.41	9984.176	34284.805
3707	156.37	10305.834	36315.23
6604	156.37	12656.04	34397.734
8176	156.29	13986.65	37080.559
2635	156.2	9443.442	33774.188
3665	156.2	10223.869	37192.98
8467	156.18	14035.953	34034.527
5350	156.16	11486.365	36415.836
8532	156.16	14271.933	33480.59
2133	156.12	9071.874	34955.195
1885	156.1	9003.605	35843.043
243	156.02	7907.704	35988.527
4917	156.01	10998.264	33670.535
7415	155.93	13189.494	35150.77
7140	155.87	13066.745	37624.207
604	155.85	8065.132	36903.066
236	155.85	7713.981	35864.488
7130	155.85	13094.251	37217.652
6601	155.76	12509.736	34143.211
4398	155.72	10862.018	33176.961
5657	155.7	11705.87	37114.82
7837	155.68	13647.197	37033.27
6438	155.64	12344.811	35821.012
3536	155.64	10155.561	39937.766
8934	155.58	14579.558	33403.523
8723	155.58	14299.408	39769.063
4407	155.53	10971.674	33365.922
8778	155.43	14535.288	38693.824
4947	155.39	11109.563	33199.234
8361	155.3	14089.496	36617.875
2946	155.3	9785.537	39940.797
1395	155.28	8434.817	33391.73
6019	155.26	11986.771	33854.969
6819	155.14	12832.124	37221.063
2081	155.07	9067.64	33793.984
2899	154.99	9515.995	38844.852
6835	154.95	12742.641	36556.883
6058	154.93	12213.288	33027.777
2545	154.93	9395.182	35278.758
4920	154.84	11094.905	33721.598
4243	154.76	10600.793	36701.375
1562	154.7	8648.324	35616.52
7276	154.7	13196.251	38222.563
2649	154.63	9467.176	33412.199
5531	154.57	11743.513	34334.605
2637	154.55	9389.865	33799.773
6885	154.55	12874.399	34666.168
4332	154.36	10753.324	34288.617
6303	154.36	12143.442	37801.32
1759	154.34	8875.52	39099.121
5481	154.26	11546.483	33447.629
3321	154.24	10057.314	35057.98
4533	154.24	10843.361	36140.652
3200	154.17	9894.258	33547.473
3902	154.11	10470.974	34560.941
8712	154.09	14280.127	39314.141
8708	154.01	14219.323	39183.355
1847	154.01	8980.999	36644.469
949	154.01	8257.585	36196.051
3872	153.9	10354.59	34049.961
4807	153.84	11098.235	36508.809
5842	153.8	12052.535	36794.934
369	153.78	7893.484	37614.438
7138	153.76	13011.563	37526.441
2532	153.71	9283.835	35872.406
6379	153.69	12379.696	37685.125
6297	153.65	12086.913	37540.383
295	153.61	7738.142	36660.238
1686	153.53	8765.268	38916.848
7408	153.53	13226.125	35280.684
8627	153.48	14291.5	36256.297
8660	153.34	14356.874	37125.246
4053	153.29	10501.931	38603.816
1115	153.15	8456.249	39445.16
6314	153.15	12190.639	38336.707
2921	153.07	9617.69	39478.48
4885	153.06	11153.192	34593.871
4722	153.02	11010.517	38400.207
1950	152.96	8886.893	34859.844
127	152.96	7959.702	34714.652
5666	152.94	11643.15	37576.805
2386	152.94	9365.341	39196.656
1451	152.84	8649.241	33768.035
8265	152.73	13831.586	39787.027
6762	152.67	12902.763	39944.313
1482	152.61	8684.716	34309.113
7712	152.54	13524.263	39270.008
4828	152.54	11161.767	35850.254
[truncated: 3,486 more rows]
