# Supplementary material for: Insights on the Control of Yeast Single-Cell Growth Variability by Members of the Trehalose Phosphate Synthase (TPS) Complex
Source: Front Cell Dev Biol. 2021 Jan 28;9:607628. doi: 10.3389/fcell.2021.607628 (PMC7876269; doi:10.3389/fcell.2021.607628)
Supplement: Supplementary file 2 [file Data_Sheet_1.ZIP › final_code/input_datasets/BY4741_1_t3.csv]

Id	Area (µm²)	Centre X Position (µm)	Centre Y Position (µm)
89	1140.98	8811.532	34163.41
13418	825.35	12520.473	39415.902
24853	782.12	15565.368	34217.441
2805	527.89	9724.403	39335.773
431	444.72	8948.804	38377.598
22483	348.28	14899.87	39068.727
17457	322.87	13536.309	37265.355
2051	312.76	9590.651	38390.352
20792	308.1	14405.499	37574.598
12395	282.34	12216.281	33905.57
8107	273.76	10960.145	38361.82
11285	264.36	11909.789	37405.32
10517	261.81	11808.969	38624.125
17791	248.41	13753.567	39397.406
11262	236.49	11881.619	37157.836
2151	235.88	9515.973	37043.234
19640	225.77	14307.168	40436.191
20034	225.31	14233.476	36921.039
9363	225.31	11206.725	37591.645
10752	222.15	11624.629	36447.617
14991	218.64	12812.854	40388.328
1812	215.56	9445.83	40242.727
12919	215.52	12307.634	38221.273
17466	213.3	13508.997	37271.438
13557	210.43	12562.399	39029.328
24323	210.02	15686.86	39140.602
11033	208.66	11859.421	33999.16
20620	204.76	14507.857	35819.211
13907	201.65	12588.878	35856.793
5419	200.77	10373.643	40462.793
20062	199.87	14246.681	36828.555
9079	199.66	11195.576	40366.199
20724	199.26	14448.867	36933.598
12678	194.55	12413.823	35753.801
13095	194.38	12458.232	39436.512
8025	192.88	10817.439	39422.941
19799	192.81	14219.149	39012.879
18549	192.71	13932.002	37607.637
9184	191.87	11250.651	39398.508
13834	190.7	12652.682	36799.91
12102	190.68	12110.101	37643.535
14642	188.99	12804.207	39768.492
17941	188.82	13779.882	40370.734
20694	188.11	14461.16	36610.195
18203	186.98	13930.721	38568.563
21378	186.96	14771.237	39026.078
16545	181.3	13385.564	39291.957
1653	180.03	9429.935	38028.766
24667	177.41	15666.307	35990.004
2808	176.7	9762.78	39338.5
17475	175.82	13734.031	37434.453
13027	174.15	12356.68	39160.016
15769	173.06	13148.484	34486.563
15502	172.79	13032.504	35834.797
10493	172.06	11659.986	38814.113
10915	172.04	11724.334	34735.84
13154	171.99	12280.645	39910.707
14644	171.95	12816.377	39776.656
6869	170.86	10367.858	35004.676
21948	170.76	14911.114	33652.031
23221	170.11	15232.755	35718.348
9813	169.92	11421.487	35400.332
8145	169	10803.519	37896.664
22540	168.52	14879.558	39476.527
10610	166.85	11799.903	37743.262
17384	165.78	13758.964	36537.242
19360	165.25	14029.905	38658.449
22042	164.92	15010.221	34693.879
21965	164.88	14939.096	33856.52
12081	164.81	12080.332	37764.188
9420	164.31	11351.74	36809.645
3589	164.19	10099.674	33678.758
493	163.79	9006.084	38864.121
15312	163.75	13087.875	37758.664
17800	163.23	13702.431	39444.969
14505	162.83	12898.581	38497.332
16538	161.15	13466.776	39233.016
7080	160.09	10542.143	34947.703
11702	159.86	12017.164	40165.695
22354	159.79	14861.512	38044.836
1173	159.25	9101.458	37209.074
9881	157.11	11529.054	36241.184
13638	156.86	12595.514	38246.938
18719	156.72	13972.365	35472.762
11888	156.45	12070.08	39580.426
7409	156.13	10647	38968.105
5477	155.17	10530.727	40123.82
19844	155.15	14239.82	38778.262
16761	155	13473.287	37434.906
4416	154.25	10190.672	39373.875
22494	154.1	14891.299	39136.84
16521	153.49	13524.541	39406.703
15188	152.72	12920.505	39135.379
21082	152.47	14525.058	39827.695
23619	152.45	15427.474	36170.258
13134	152.22	12279.47	39658.414
17066	152.15	13397.202	34182.113
15393	152.07	13066.637	37280.547
16068	151.21	13133.998	38358.648
19778	151.13	14196.496	39176.719
2034	150.88	9638.574	38869.168
3215	150.35	10018.982	37518.855
9386	150.13	11375.71	37237.227
12046	149.89	12122.219	38062.941
18082	149.81	13934.877	39343.953
23627	149.75	15397.907	36253.828
20432	148.09	14540.493	33850.156
13786	147.42	12667.742	37348.711
24028	146.57	15301.66	39916.168
18047	146.57	13832.284	39707.852
10698	146.11	11627.882	36977.883
24340	144.64	15610.46	38960.809
6477	144.14	10537.011	38506.117
17512	143.89	13618.183	37785.969
16149	143.85	13182.407	38935.559
22638	143.39	14937.835	40359.938
16372	143.28	13483.302	40343.691
20355	143.07	14402.842	34012.191
24817	142.93	15485.774	34660.359
7910	142.51	10543.576	40437.883
9281	142.38	11384.894	38370.82
2211	142.21	9569.764	36225.98
20043	141.59	14248.537	36971.508
24675	141.46	15485.531	36073.879
13076	141	12415.804	39394.188
17554	140.96	13709.923	38167.109
17652	140.9	13552.044	39048.742
17593	140.73	13597.869	38480.605
23866	139.79	15463.638	38461.332
23095	139.33	15244.851	36988.512
16974	139.24	13499.645	35566.516
23879	139.08	15279.023	38547.539
2932	138.89	10040.423	40465.531
17650	138.8	13665.921	39032.176
17591	138.78	13758.823	38464.074
17792	138.53	13544.397	39399.535
15074	137.92	13080.489	40078.559
16717	137.86	13408.045	37984.91
23367	137.59	15156.292	33744.855
13628	137.46	12544.346	38442.328
7061	137.3	10632.139	34652.875
2711	137.26	9831.12	38130.313
19915	137.09	14349.374	37878.754
16665	137.05	13508.678	38380.504
20902	137	14586.012	38475.355
24423	136.88	15547.875	38074.645
21034	136.79	14514.687	39480.242
10822	136.71	11826.107	35878
17807	136.71	13629.333	39511.563
19614	136.5	14105.218	40433.914
21909	135.77	14687.126	33993.063
15494	135.27	13056.151	36065.699
850	135.25	9223.102	40320.57
16713	135.2	13351.492	37932.504
3285	135.14	10008.76	36269.16
23487	135	15458.211	34782.719
14593	134.93	12693.537	39334.965
17948	134.68	13840.069	40424.363
16055	133.74	13176.139	38224.438
19543	133.66	14171.282	40058.598
22224	133.24	14907.301	36655.031
8552	133.13	11028.487	34375.926
2225	132.74	9675.923	35854.906
14446	132.69	12854.874	37836.266
1630	131.96	9278.087	37645.129
11351	131.88	11990.818	37999.457
9082	131.6	11360.878	40445.566
24529	131.06	15601.797	37316.383
18989	130.87	14040.979	35021.629
14162	130.58	12686.698	34249.355
16805	130.54	13384.192	36953.809
15679	130.33	13022.01	33569.531
21949	130.02	14880.452	33678.383
8013	129.99	10938.304	39565.941
13136	129.83	12449.891	39685.773
17568	129.57	13576.801	38278.141
13888	129.53	12556.856	36185.844
8401	129.39	10882.339	34800.473
23906	128.93	15354.235	38723.309
24860	128.86	15601.134	34265.473
19069	128.17	14002.363	35865.777
1326	128.11	9239.21	34891.719
23005	128.05	15252.332	37681.398
20834	127.57	14608.405	37949.355
19978	127.55	14216.712	37414.625
12105	127.27	12194.144	37655.391
23559	127.15	15286.113	35749.91
7270	127.02	10620.147	37427.496
18601	126.92	13807.978	36930.098
18599	126.88	13834.786	36910.648
17841	126.85	13665.743	39799.77
19735	126.81	14269.509	39478.422
10454	126.63	11825.972	39148.813
10740	126.48	11827.738	36625.98
2939	126.33	9947.716	40140.707
2994	126.1	10074.436	39737.383
13539	125.95	12547.039	39276.18
17342	125.68	13672.898	36052.395
23199	125.43	15095.519	35794.617
18780	125.39	13828.378	34721.93
15467	125.31	13111.768	36301.715
24375	125.29	15643.277	38533.043
12536	125.08	12402.368	34409.828
22787	124.99	15242.748	39675.492
21653	124.93	14734.53	36797.746
16301	124.91	13209.84	40200.16
8741	124.55	11068.434	36559.203
13817	124.49	12653.129	36992.848
15875	124.34	13276.023	36146.938
10194	124.3	11455.627	39161.949
20827	124.16	14598.631	37845.367
9254	123.97	11376.607	38814.828
17578	123.84	13609.802	38404.723
18863	123.63	13939.074	33752.137
13115	123.61	12344.302	39535.148
9189	123.57	11201.899	39464.375
17594	123.46	13695.073	38491.402
16345	123.3	13215.763	40445.715
21051	123.26	14601.459	39633.617
9740	122.94	11589.255	34541.961
19058	122.9	14187.876	35756.332
24395	122.82	15542.19	38433.73
8822	122.67	11180.798	37491.359
2182	122.42	9621.075	36582.469
11663	122.33	11921.607	39838.734
20459	121.98	14534.149	34204.363
23518	121.48	15312.446	35231.77
23770	121.43	15316.73	37480.438
1454	121.31	9285.074	34761.027
17802	121.27	13680.705	39464.133
9419	121.25	11194.692	36806.813
18998	121.18	14071.417	35104.5
4234	120.97	10153.713	37434.781
15491	120.83	12941.907	36040.137
14226	120.6	12848.677	35064.758
19255	120.56	14081.623	37856.605
15198	120.53	12929.352	38933.742
15211	120.39	13024.615	38702.609
9759	120.39	11472.287	34791.535
13818	120.26	12578.818	37003.199
10051	120.08	11593.151	37811.219
8111	120.01	10804.48	38436.895
2059	119.93	9581.597	38494.652
8692	119.68	11158.233	35847.715
17324	119.66	13725.974	35930.723
3229	119.53	10005.75	37103.406
24575	119.4	15567.439	36964.914
21859	119.03	14631.951	34625.957
10829	118.8	11667.15	35917.676
22943	118.69	15160.673	38320.105
18815	118.32	13769.828	34450.762
8105	118.28	10878.845	38658.367
20790	118.27	14526.118	37548.531
8142	117.86	10929.678	37881.43
15390	117.77	12909.37	37245.004
8062	117.75	10763.011	38851.746
24908	117.75	15535.906	33669.859
7335	117.73	10546.039	38118.246
23190	117.67	15253.601	36034.758
18567	117.6	13770.284	37460.344
2672	117.42	9764.377	37443.578
10328	117.37	11815.214	40313.254
10073	117.31	11518.848	38080.238
13875	117.27	12615.471	36333.57
20696	117.21	14319.897	36632.695
21967	117.15	14852.492	33871.449
2605	117.15	9753.698	36644.52
24520	117.1	15531.665	37539.504
20497	117.08	14550.463	34573.813
16930	116.87	13357.319	36003.535
14495	116.66	12801.003	38405.109
10846	116.64	11781.051	35677.492
21538	116.64	14792.79	37735.316
19017	116.6	13983.298	35342.344
21364	116.54	14806.054	39304.668
1651	116.41	9358.359	38019.004
17643	116.31	13717.471	38978.934
17967	116.24	13774.031	40147.441
16726	116.1	13404.996	37738.055
3373	116.02	9941.139	35768.824
20763	115.85	14567.813	37346.598
3199	115.76	10090.53	37659.844
12232	115.74	12093.065	36294.281
10309	115.72	11502.851	40343.266
10797	115.58	11671.838	36233.137
20007	115.47	14198.95	37373.355
15667	115.45	12976.2	33804.672
1794	115.37	9391.436	40114.754
7281	115.14	10685.055	37564.004
21508	115.07	14671.966	38041.969
15785	115.05	13199.156	34814.391
5407	115.03	10465.457	40290.953
1276	115.01	9091.376	35707.008
12351	114.88	12064.762	34639.148
24519	114.88	15628.7	37523.574
20055	114.82	14395.895	36781.605
17282	114.72	13614.538	35452.758
18113	114.7	13766.62	39385.824
24713	114.43	15674.042	35778.844
19689	114.32	14345.617	39998.887
14770	114.32	12698.221	40120.305
9325	114.17	11263.855	38149.113
14012	114.11	12502.149	35121.402
9641	114.09	11330.118	34246.34
10287	114.09	11496.946	40102.188
573	114.07	8910.572	39678.5
22428	113.98	15018.092	38646.34
6745	113.88	10412.55	36324.016
2909	113.38	9712.106	40361.309
111	113.09	8809.184	34242.484
11105	113	12022.281	34968.324
11596	112.92	11919.934	39445.066
23247	112.88	15208.837	35302.031
3675	112.83	10234.075	34188.203
4372	112.81	10297.35	39015.523
21523	112.75	14799.99	37883.34
17178	112.67	13607.936	34240.063
17467	112.67	13596.764	37350.051
17823	112.48	13580.637	39631.414
16197	112.27	13129.868	39376.172
11155	112	12024.196	35723.637
8271	111.89	10901.186	35973.02
19260	111.89	14149.664	37960.395
22757	111.68	15091.884	40103.914
23477	111.52	15283.121	34737.789
20996	111.45	14543.636	39106.324
3304	111.18	10095.929	36225.734
15091	111.16	13024.375	40113.586
22273	111.03	14874.543	37174.691
12882	110.99	12298.561	37750.723
13470	110.95	12507.571	39169.039
8503	110.87	11013.474	34056.949
3019	110.57	10100.153	39589.668
14364	110.55	12897.178	36928.914
9060	110.49	11007.632	40324.371
7353	110.47	10551.386	38276.738
21391	110.45	14684.569	39110.504
22506	110.39	14963.294	39193.18
18868	110.36	13814.842	33841.57
24536	110.32	15553.817	37359.523
9773	110.32	11543.04	35011.961
22620	110.13	15041.556	40154.043
20813	110.13	14537.794	37747.07
17465	110.13	13582.318	37254.742
19516	110.09	14040.655	39870.195
17887	110.01	13619.77	40112.469
16759	109.84	13378.252	37391.031
21913	109.74	14799.122	33743.188
9472	109.74	11270.288	36227.684
24881	109.72	15571.868	33929.793
17347	109.7	13718.379	36089.059
22975	109.61	15213.936	38001.992
6356	109.57	10361.988	39687.605
24508	109.47	15487.106	37461.277
17494	109.23	13623.629	37579.879
11334	109.21	12037.474	37838.199
22142	108.84	14908.303	35887.949
13689	108.8	12618.17	37889.133
10120	108.77	11610.437	38557.563
19524	108.61	13994.216	39906.43
21512	108.56	14800.057	38050.703
14531	108.46	12726.973	38736.934
1518	108.36	9411.985	36049.863
22720	108.33	15086.264	40207.172
17555	108.33	13571.739	38167.258
16689	108.31	13438.276	38334.211
13017	108.19	12401.182	39077.953
8164	108.08	10907.04	37809.688
11196	107.94	12014.991	36341.066
2125	107.9	9479.743	37271.137
18668	107.85	13880.906	36149.234
17581	107.79	13687.727	38419.301
19155	107.73	14120.065	36893.43
8033	107.62	10953.031	39220.305
14973	107.6	12739.826	40225.297
11692	107.52	11837.157	40048.613
24876	107.12	15603.236	33853.18
16229	107	13308.777	39597.516
5996	106.95	10469.569	39987.801
6583	106.79	10430.423	37654.164
23134	106.77	15059.942	36881.707
18571	106.68	13908.961	37514.66
13913	106.52	12612.131	35642.137
9889	106.49	11558.167	36312.383
10617	106.43	11639.837	37782.648
19771	106.41	14393.346	39437.691
11126	106.35	11846.979	35280.602
18651	106.2	13898.094	36276.371
16427	106.18	13481.186	39811.98
19200	106.03	14005.237	37404.273
8260	106.01	10863.175	36110.207
22754	105.97	15088.172	40070.645
18823	105.95	13790.173	34230.82
12626	105.84	12300.053	35299.684
2136	105.82	9555.748	37093.793
11366	105.82	11892.003	38119.633
2081	105.7	9646.715	38124.543
10093	105.64	11495.911	38333.027
17394	105.62	13594.021	36618.461
14392	105.57	12730.28	37203.055
23166	105.55	15076.234	36317.656
24261	105.49	15647.055	39517.668
23976	105.34	15312.359	39439.953
21802	105.3	14644.479	35189.703
17580	105.22	13749.102	38410.039
13574	105.17	12612.025	39141.191
14229	105.11	12875.407	35076.258
9423	105.09	11234.531	36849.813
10166	105.07	11487.215	38939.551
13620	105.03	12516.442	38397.105
24543	104.99	15632.328	37117.762
18934	104.95	14185.155	34199.617
19170	104.49	14064.397	37026.922
19102	104.46	14144.691	36235.93
20637	104.38	14437.936	35922.367
12228	104.32	12235.043	36558.77
53	104.28	8941.615	33878.902
8993	104.27	11164.544	39508.215
9575	104.25	11211.098	34982.359
14070	104.17	12489.403	34272.91
18487	104.07	13837.462	38261.902
2535	103.98	9771.093	35697.086
23882	103.96	15398.489	38578.066
3843	103.88	10199.698	35560.5
21170	103.81	14606.914	40370.277
2013	103.79	9555.35	39188.773
7377	103.73	10736.779	38626.496
8007	103.71	10912.461	39497.371
15866	103.71	13171.787	35947.746
5664	103.69	10448.545	40130.41
12147	103.61	12242.383	37334.816
16636	103.61	13509.976	38569.535
11076	103.46	11925.979	34540.344
10899	103.44	11692.526	34820.363
8727	103.38	11169.94	36370.219
12578	103.33	12333.478	34729.449
21070	103.17	14407.899	39767.695
24081	103.15	15454.069	40410.477
18535	102.79	13817.525	37787.996
22258	102.73	14837.937	36970.52
22893	102.69	15055.083	38804.672
18846	102.64	13813.37	33981.34
18622	102.5	13872.536	36830.602
9011	102.41	10986.907	39769.527
15859	102.39	13131.94	35826.504
22250	102.39	14853.913	36836.398
24691	102.35	15576.529	35890.492
19024	102.33	14039.708	35437.551
1519	102.27	9337.099	36050.02
4150	102.18	10144.126	36178.156
14271	101.97	12771.824	35670.887
6433	101.93	10531.26	38947.941
21754	101.93	14638.439	35670.473
18805	101.89	13863.562	34623.59
11974	101.87	12191.444	38518.313
15202	101.85	13014.421	38961.016
10048	101.85	11492.818	37783.508
7094	101.79	10683.13	35171.965
8624	101.79	11089.624	35409.559
17094	101.68	13544.978	33925.23
12677	101.62	12309.454	35752.707
17667	101.56	13586.842	39150.809
20822	101.49	14607.329	37808.297
21428	101.39	14794.239	38827.531
21418	101.35	14620.04	38707.016
16211	101.33	13299.935	39436.387
17029	101.28	13428.465	34721.5
17932	101.2	13745.644	40516.477
14377	101.2	12721.624	37073.473
19268	101.16	14059.488	38076.344
16566	101.03	13364.328	39089.438
8393	100.95	10923.798	34941.23
4373	100.88	10237.506	39013.762
23668	100.88	15315.624	36519.219
10476	100.88	11679.016	38691.148
16076	100.84	13140.485	38394.133
23724	100.8	15426.394	37082.191
19382	100.74	14185.561	38878.305
15128	100.63	13107.483	39774.668
23675	100.59	15352.5	36633.492
19321	100.51	14102.956	38532.91
12177	100.43	12134.779	37014.785
10442	100.36	11639.46	39018.516
2131	100.34	9499.919	37369.023
12840	100.26	12466.624	37373.023
24302	100.2	15635.396	39241.184
2702	100.19	9799.839	37982.871
13407	100.17	12622.526	39366.93
17201	100.13	13562.18	34462.695
19738	100.01	14229.25	39501.734
2765	99.9	9842.595	38815.355
9229	99.82	11349.015	38676.691
1144	99.82	9170.768	37404.77
16652	99.73	13352.901	38359.578
9397	99.69	11397.938	37374.145
9456	99.63	11329.631	36578.105
24450	99.55	15539.743	37721.16
2775	99.53	9877.755	38954.512
19243	99.48	14092.03	37737.102
12149	99.44	12225.044	37340.688
16283	99.42	13230.241	40007.844
13833	99.42	12477.352	36791.258
23324	99.3	15191.469	34442.051
21705	99.25	14682.013	36295.969
12161	99.23	12237.669	37172.477
10337	99.23	11641.528	40397.016
13025	99.21	12291.822	39143.383
10072	99.19	11411.272	38068.07
22101	99.15	14993.735	35417.016
10404	99.09	11668.953	39492.492
9379	99.02	11284.213	37497.039
15454	98.84	12984.169	36540.754
7527	98.75	10553.249	39944.82
12380	98.75	12165.864	34122.039
15916	98.69	13322.863	36770.203
14649	98.46	12852.769	39838.379
17525	98.46	13685.549	37917.344
21349	98.37	14671.918	39217.652
14146	98.35	12761.617	34083.027
23168	98.23	15229.846	36329.652
10633	98.21	11643.415	37662.879
6497	98.19	10410.769	38117.234
23865	98.16	15388.923	38455.773
16102	98.14	13242.373	38531.555
4197	98.14	10324.196	36982.457
20115	98.06	14234.463	36534.352
16554	97.89	13371.408	39031.902
13856	97.89	12647.781	36447.258
22040	97.87	15009.894	34614.742
15213	97.68	13082.178	38717.637
13224	97.68	12382.594	40280.391
6689	97.66	10452.309	36781.078
24318	97.62	15542.449	39065.395
17377	97.62	13598.6	36494.91
13010	97.56	12391.357	38956.758
12796	97.52	12442.053	36935.137
15766	97.47	13152.145	34453.77
12145	97.37	12239.572	37290.152
19181	97.16	13996.302	37089.008
22523	97.06	14955.941	39355.477
13693	96.99	12655.531	37910.742
16104	96.87	13301.132	38533.867
21819	96.85	14696.762	35082.961
15152	96.81	13105.983	39161.387
19628	96.81	14275.43	40309.652
18059	96.76	13912.706	39770.453
15941	96.76	13179.364	37023.273
13705	96.76	12602.101	38025.184
21801	96.7	14799.842	35180.387
19023	96.62	14090.605	35434.234
21077	96.57	14442.11	39810.438
13052	96.57	12357.946	39351.809
14263	96.57	12715.302	35587.508
16508	96.53	13404.065	39633.707
17408	96.51	13751.284	36723.543
22915	96.51	15234.023	38356.18
22149	96.49	15013.072	35984.141
16026	96.47	13208.77	37983.527
15437	96.37	13076.376	36684.469
23979	96.37	15405.856	39503.719
10735	96.32	11767.721	36581.43
15102	96.26	13055.571	39895.832
12750	96.24	12449.441	36562.355
20621	96.22	14579.738	35825.48
19449	96.2	14138.974	39293.02
11751	96.13	11867.341	40532.254
9199	96.11	11319.335	39297.246
10554	96.11	11783.042	38191.66
15844	96.07	13128.155	35689.965
23734	95.9	15424.628	37181.73
12940	95.9	12344.4	38352.609
15411	95.84	13060.757	36950.012
16828	95.8	13397.112	36858.902
13660	95.78	12635.739	38120.574
12706	95.74	12414.662	36193.316
13373	95.72	12500.788	39507.246
19948	95.61	14268.713	37793.945
21159	95.59	14611.544	40319.984
18475	95.57	13890.087	38479.117
19131	95.51	14057.618	36674.496
14620	95.51	12821.868	39551.406
1828	95.42	9467.193	40325.801
17364	95.4	13556.908	36349.758
11171	95.38	11999.283	35976.793
18218	95.36	13903.161	38352.281
10284	95.36	11554.356	40063.105
8138	95.36	10947.594	38120.027
16440	95.34	13457.963	39889.785
931	95.34	9177.559	40017.727
22831	95.32	15138.498	39403.66
22526	95.3	14912.972	39390.125
17798	95.3	13725.854	39429.816
6643	95.24	10479.052	37226.199
12591	95.21	12265.721	34827.609
14677	95.13	12690.199	40058.172
8447	95.03	10934.016	33913.332
20546	94.98	14535.63	35153.266
18851	94.96	13917.549	33696.941
23661	94.9	15456.016	36507.859
21971	94.86	15039.506	33906.836
8159	94.82	10873.386	37728.73
10966	94.82	11765.471	34030.734
3351	94.8	10030.115	35863.449
17041	94.77	13395.629	34574.895
8237	94.73	10793.463	36706.266
20569	94.69	14475.573	35362.875
16804	94.67	13414.613	36919.539
6858	94.67	10526.082	35421.195
20276	94.67	14200.237	35443.836
14166	94.65	12794.231	34270.609
13727	94.65	12595.198	37834.363
10977	94.65	11811.486	33965.727
7292	94.61	10552.689	37741.02
23341	94.55	15133.562	34051.559
23634	94.54	15328.462	36339.836
10631	94.52	11757.762	37632.359
2730	94.52	9779.18	38325.316
6597	94.5	10527.339	37510.602
8354	94.48	10953.325	35395.395
21101	94.4	14417.983	39928.379
9348	94.38	11213.566	37774.586
10968	94.36	11792.968	34068.707
16569	94.27	13526.295	39093.426
18081	94.15	13855.208	39327.703
18066	94.15	13926.485	39522.406
13627	94.13	12646.931	38428.375
1033	94.08	9212.778	38913.801
20054	94.06	14321.376	36779.359
22234	94.04	14969.621	36749.383
8439	94.02	10827.497	34108.301
3241	94.02	9940.516	36905.438
6743	94.02	10337.621	36303.16
10445	93.96	11694.059	39024.906
8788	93.94	10972.466	37142.57
20083	93.94	14203.145	36435.242
23202	93.9	15229.122	35847.078
18936	93.81	14150.511	34232.469
3311	93.79	10074.588	35963.344
18013	93.79	13891.667	39799.461
12407	93.75	12252.352	33721.703
11303	93.73	11915.921	37634.563
23012	93.69	15187.939	37433.98
12292	93.69	12215.729	35567.074
10231	93.65	11496.443	39481.352
15285	93.65	12942.984	38156.828
16336	93.64	13187.382	40371.711
23372	93.62	15195.345	33829.68
212	93.62	8888.71	35638.859
15063	93.52	12907.037	39970.887
14503	93.44	12885.145	38469.125
15149	93.39	13018.721	39384.047
17110	93.37	13474.992	33808.781
4157	93.37	10244.459	36227.148
18175	93.37	13823.805	38684.598
12627	93.33	12434.459	35318.379
18555	93.31	13850.149	37701.125
8202	93.27	10836.481	37295.906
10704	93.27	11827.526	37009.934
17510	93.23	13683.812	37728.863
16404	93.21	13505.934	40253.34
18977	93.18	13988.12	34890.488
16523	93.16	13343.849	39420.164
8721	93.14	11022.81	36296.758
16729	93.14	13363.838	37743.504
23013	93.08	15115.221	37438.512
11960	93.08	12103.202	38688.977
17679	93.06	13729.17	39229.051
11348	92.98	12041.043	37971.813
7278	92.98	10629.874	37529.738
14374	92.97	12895.924	37040.309
20147	92.95	14218.66	36391.672
20138	92.95	14389.049	36316.035
9219	92.93	11289.97	38837.207
12327	92.91	12118.05	34896.531
16894	92.89	13530.682	36285.594
17372	92.87	13579.249	36442.922
11091	92.81	11962.358	34787.949
15931	92.79	13250.806	36994.883
24015	92.77	15410.457	39816.379
23229	92.75	15120.876	35460.941
231	92.68	8795.651	35806.066
21472	92.68	14807.076	38439.801
7305	92.66	10636.808	37909.852
17797	92.66	13628.512	39427.742
8289	92.66	10782.196	35910.063
20125	92.6	14291.303	36580.34
22371	92.58	14966.577	38161.391
16431	92.58	13481.367	39841.445
19688	92.58	14378.991	39985.094
16730	92.58	13380.598	37755.773
14461	92.54	12715.805	38037.566
22340	92.54	15011.252	37893.543
10906	92.49	11693.604	34924.523
23185	92.47	15255.933	35947.301
15473	92.37	12933.939	36107.543
11268	92.33	11901.619	37214.391
22242	92.29	14879.699	36812.559
22669	92.29	15012.067	40468.066
10734	92.22	11822.104	36897.809
19760	92.16	14225.158	39382.93
7472	92.05	10622.303	39489.449
9460	92.03	11226.583	36372.586
22265	92.01	15044.258	37044.871
10082	92.01	11486.716	38218.738
10855	92.01	11769.68	35511.801
24627	91.99	15545.032	36522.34
18593	91.97	13965.147	37162.449
17320	91.87	13696.657	35901.898
22126	91.87	14964.662	35704.48
10218	91.84	11461.651	39426.211
17487	91.8	13637.269	37518.422
20265	91.8	14391.12	35370.121
10950	91.76	11633.581	34430.141
20289	91.76	14254.346	35285.434
18133	91.68	13796.323	39078.715
15938	91.66	13156.889	37008.297
18596	91.66	13801.228	37182.305
7223	91.64	10582.009	36874.262
17441	91.62	13684.453	37029.477
7950	91.59	10818.163	40151.887
19599	91.59	14040.055	40369.34
15504	91.57	13097.232	35853.848
7417	91.57	10600.857	39047.625
14333	91.55	12785.005	36521.605
23829	91.51	15362.178	38044.344
5999	91.49	10369.875	40004.98
24652	91.43	15593.9	36132.473
21386	91.43	14653.339	39056.211
18637	91.32	13932.845	36437.648
21280	91.28	14829.817	39933.32
18481	91.26	13817.382	38196.23
23078	91.26	15073.015	37164.781
8839	91.22	10993.488	37736.555
22161	91.22	14853.194	36106.781
2590	91.16	9736.471	36381.617
1054	91.15	9248.222	38776.84
13216	91.11	12432.551	40232.355
12526	91.09	12447.651	34291.77
2770	91.09	9855.154	38919.043
15962	91.05	13304.544	37341.668
16683	91.03	13346.896	38254.684
18490	91.03	13890.942	38321.457
12829	90.97	12443.86	37279.98
14057	90.95	12630.606	34443.324
10160	90.95	11412.451	38883.398
15465	90.94	13013.187	36272.492
18051	90.94	13927.794	39722.816
11483	90.92	12031.264	38768.133
22524	90.9	14871.982	39374.129
16673	90.9	13372.345	38461.844
21678	90.84	14689.218	36721.852
16364	90.8	13429.447	40298.215
22794	90.78	15133.517	39718.016
10323	90.78	11769.014	40289.125
3275	90.78	10100.958	36719.852
6431	90.78	10538.922	38927.066
20069	90.72	14307.395	36642.859
22328	90.71	15018.029	37758.313
8900	90.69	11105.341	38590.641
2733	90.69	9857.232	38344.508
13593	90.51	12617.072	38750.82
20087	90.4	14360.411	36455.289
9763	90.38	11544.665	34882.992
24402	90.38	15527.441	38501.883
15355	90.34	12987.23	37635.008
11180	90.32	11867.131	36080.789
18592	90.32	13933.245	37151.73
14095	90.32	12478.364	33880.027
21581	90.3	14821.029	37435.641
9546	90.3	11195.899	35551.41
6587	90.26	10430.501	37393.016
20295	90.21	14318.658	35082.938
13795	90.21	12477.733	37108.363
18900	90.19	14172.326	33808.805
7453	90.19	10699.069	39354.313
17222	90.19	13704.046	34897.07
22033	90.19	14948.451	34498.82
22336	90.15	15038.013	37840.336
22700	90.15	15092.945	40454.379
9093	90.13	11371.591	40504.563
9300	90.09	11228.627	38201.535
18648	90.05	13863.439	36555.797
16127	90	13309.287	38699.484
21405	89.94	14637.655	38927.027
15372	89.92	13095.343	37433.875
9029	89.9	11107.76	39958.141
9341	89.75	11242.477	37722.832
4445	89.73	10326.76	39793.531
24065	89.73	15339.826	40223.359
20324	89.73	14356.513	34804.777
12078	89.69	12088.98	38029.523
15749	89.69	13219.676	34229.758
16685	89.67	13415.108	38266.77
17604	89.67	13745.969	38588.453
9771	89.67	11541.635	34978.508
3123	89.67	10111.734	38473.422
16987	89.65	13477.501	35457.156
17842	89.63	13711.446	39798.379
24377	89.59	15619.313	38547.996
16298	89.59	13232.152	40157.836
18062	89.58	13964.502	39480.855
19641	89.58	14279.805	40450.504
10193	89.52	11541.521	39138.93
16517	89.48	13345.997	39380.238
8883	89.46	10998.454	38363.449
5414	89.46	10345.47	40328.32
19938	89.46	14195.547	38022.113
22788	89.46	15175.579	39684.426
22264	89.44	14882.651	37008.762
18526	89.42	13876.013	37754.738
13045	89.4	12414.84	39328.023
6459	89.4	10528.812	38569.379
13897	89.4	12632.433	36013.699
14292	89.36	12738.627	35989.27
22430	89.36	14989.8	38649.922
21564	89.33	14760.58	37595.461
19849	89.31	14378.806	38511.688
24551	89.29	15683.504	37175.68
13735	89.23	12684.985	37641.297
2101	89.23	9665.504	37816.336
3090	89.17	10057.754	38733.527
16353	89.17	13136.972	40476.559
16970	89.13	13509.695	35512.16
16199	89.12	13196.72	39378.773
23187	89.06	15193.629	35963.508
11343	89.02	11841.265	37937.43
18476	89	13859.171	38490.645
3307	89	9957.17	36246.695
19930	88.98	14379.511	37979.441
23278	88.96	15143.05	35130.316
12264	88.9	12206.181	35803.273
22323	88.89	14950.584	37699.922
1878	88.89	9667.398	40446.504
8786	88.85	11161.595	37115.574
601	88.85	8829.111	39760.398
10360	88.85	11694.375	39979.16
1621	88.79	9361.131	37598.785
20031	88.77	14329.84	37199.797
21772	88.75	14834.222	35501.688
23361	88.73	15098.603	34008.816
17268	88.73	13737.165	35291.547
15331	88.73	13064.308	37862.328
11072	88.73	11923.678	34491.195
11188	88.69	11980.455	36214.887
8802	88.68	11141.651	37337.586
10790	88.66	11811.692	36165.539
13030	88.64	12354.58	39238.629
17896	88.6	13693.348	40151.91
12244	88.6	12174.875	36180.164
15416	88.58	13013.828	36972.781
23422	88.54	15355.944	34035.227
15940	88.52	13222.633	37019.941
15307	88.5	12991.632	37745.816
19886	88.5	14359.836	38187.645
10425	88.46	11672.631	39463.836
12008	88.46	12244.006	38498.992
20049	88.46	14251.424	37028.309
15008	88.45	12858.558	40488.617
4318	88.43	10165.02	38540.281
13598	88.35	12614.316	38536.516
1710	88.33	9289.376	39268.703
17343	88.33	13751.798	36071.652
7271	88.31	10549.591	37451.906
6368	88.29	10342.436	39786.207
14634	88.27	12876.473	39679.996
3162	88.25	10110.539	37885.773
12535	88.25	12366.826	34377.121
20116	88.25	14402.845	36533.586
17672	88.23	13747.999	39190.68
6461	88.23	10341.667	38627.004
24357	88.22	15566.522	38691.133
2580	88.2	9704.602	36253.785
2354	88.14	9587.365	33652.41
21640	88.1	14776.185	36948.094
21986	88.08	14987.778	33997.066
20581	88.06	14518.983	35508.773
19355	88.06	14180.003	38619.008
16955	88.06	13506.848	35624.129
22809	88.04	15185.846	39525.719
11947	88.02	12094.789	38860.98
16682	87.91	13399.107	38245.961
3799	87.87	10238.103	35261.434
3137	87.87	9910.038	38248.184
18748	87.81	13864.052	35451.957
12333	87.81	12257.201	34673.734
15422	87.81	12951.934	36751.992
10787	87.81	11725.65	36141.199
18306	87.77	13904.028	38384.605
5978	87.76	10355.285	40191.836
15070	87.76	12990.32	40060.617
22899	87.74	15244.834	38519.566
15129	87.72	13091.544	39785.484
12386	87.72	12178.158	34149.492
14259	87.7	12851.3	35516.195
15236	87.7	13105.712	38614.535
14322	87.66	12752.233	36458.555
12193	87.66	12153.458	36844.141
21158	87.58	14530.309	40310.707
2056	87.58	9663.942	38444.875
5397	87.56	10133.167	40463.77
23383	87.53	15154.266	33617.301
18958	87.51	14012.263	34528.207
15429	87.49	13066.899	36831.371
2859	87.49	9800.317	39856.473
13720	87.47	12585.228	37765.262
9233	87.43	11383.243	38709.363
17832	87.39	13691.588	39746.434
19870	87.37	14326.727	38656.145
16969	87.32	13351.126	35486.242
24741	87.3	15501.166	35343.328
8200	87.28	10798.855	37288.02
21069	87.28	14583.069	39761.398
18786	87.24	13831.635	34748.547
16528	87.24	13432.702	39443.715
2930	87.2	9970.298	40423.68
19431	87.16	14102.095	39223.973
22568	87.14	14960.713	39725.055
6547	87.09	10512.47	37766.414
9776	87.09	11586.388	35097.953
16906	87.07	13457.521	36401.605
24570	87.05	15666.267	36925.363
12700	87.01	12308.199	36088.066
3017	87.01	10006.32	39584.844
3255	86.99	10080.717	36755.336
12109	86.99	12175.327	37694.027
10069	86.99	11544.5	38045.863
24619	86.97	15548.249	36425.707
6552	86.97	10528.101	37807.273
18963	86.97	14102.617	34600.879
23300	86.95	15070.41	34719.293
21298	86.93	14730.338	39492.484
23083	86.93	15145.052	37186.414
6590	86.89	10528.385	37423.871
8408	86.87	10905.807	34591.113
18206	86.86	13896.329	38588.199
18611	86.86	13885.545	37031.785
7357	86.84	10695.311	38320.59
19729	86.82	14238.26	39744.445
19087	86.82	14138.034	36060.781
10271	86.82	11444.823	39929.254
6707	86.82	10450.02	36646.594
9798	86.8	11532.073	35313.656
16186	86.8	13268.585	39274.441
13853	86.8	12629.913	36718.926
18634	86.78	13766.541	36424.176
3801	86.78	10207.468	35280.211
16512	86.76	13492.211	39337.309
19091	86.74	14130.385	36125.398
20017	86.68	14335.093	37119.574
11865	86.63	12256.481	39661.633
18151	86.59	13814.26	38839.383
23146	86.57	15218.895	36715.16
24019	86.55	15438.105	39859.34
13348	86.49	12685.164	39895.813
11394	86.49	12005.284	38354.645
18867	86.49	13830.475	33819.977
21383	86.45	14826.834	39037.176
15447	86.43	12923.96	36463.07
17238	86.42	13661.108	34946.859
13823	86.42	12474.068	37021.145
21484	86.38	14824.255	38222.91
16446	86.36	13349.107	39948.559
22979	86.34	15247.342	37715.762
9598	86.32	11284.374	34946.859
11583	86.3	11869.716	39366.656
2468	86.28	9860.363	34766.68
21361	86.28	14734.269	39269.934
22835	86.2	15230.341	39468.707
15818	86.19	13158.808	35172.703
16163	86.19	13309.581	39062.465
14409	86.19	12789.944	37443.531
16536	86.17	13406.391	39212.152
15587	86.17	13079.71	34682.395
1538	86.17	9406.907	36312.785
23549	86.13	15428.767	35695
18848	86.13	13821.876	33993.352
2148	86.09	9562.298	36966.301
17642	86.07	13658.556	38974.109
3009	86.05	9900.485	39539.023
17878	86.03	13565.179	40083.031
22325	86.01	15019.919	37725.832
24844	86.01	15480.375	34578.371
7993	85.97	10761.596	39716.527
16760	85.94	13347.178	37426.711
12576	85.9	12439.708	34726.82
21308	85.9	14758.974	39604.117
15457	85.84	13064.251	36556.586
8252	85.8	10767.86	36316.91
24534	85.8	15549.079	37344.82
12022	85.71	12226.901	38302.063
13731	85.69	12588.11	37611.078
24055	85.69	15315.986	40180.051
17378	85.67	13677.61	36510.996
17974	85.65	13809.303	40220.184
21798	85.61	14750.234	35442.984
14325	85.57	12882.321	36486.168
10889	85.55	11763.849	35000.727
19279	85.53	14148.704	38201.203
18536	85.53	13909.923	37787.133
23048	85.53	15059.324	37334.652
15308	85.51	13065.223	37748.82
9075	85.5	11386.453	40323.164
10494	85.5	11775.506	38817.633
1776	85.5	9343.79	39972.137
10815	85.48	11754.053	36072.863
9616	85.48	11348.994	34593.781
13015	85.46	12462.44	39060.391
17539	85.44	13727.418	38045.945
875	85.42	9199.269	40465.18
19824	85.42	14233.823	38876.77
17858	85.4	13624.672	39909.625
17075	85.36	13340.303	34248.691
12106	85.36	12124.725	37673.207
9794	85.34	11572.562	35240.379
2137	85.34	9655.345	37094.324
15314	85.34	13009.541	37763.5
17678	85.32	13675.584	39226.363
9251	85.3	11297.449	38806.699
8833	85.3	11129.445	37604.199
24471	85.3	15613.429	37850.469
349	85.29	8811.151	37372.805
13854	85.29	12494.067	36730.41
186	85.29	8823.747	35239.563
8114	85.23	10894.223	38193.336
20351	85.21	14270.771	34211.629
16192	85.21	13324.685	39319.211
14378	85.17	12700.089	37071.137
10741	85.13	11789.362	36626.457
24660	85.11	15642.259	36195.016
3114	85.09	10113.833	38748.695
14412	85.09	12761.481	37465.383
24596	85.09	15662.959	36871.887
9253	85.07	11326.242	38811.059
2742	85.07	9898.99	38458.996
22369	85.04	14931.019	38130.777
3155	85	9970.273	38084.465
16424	84.98	13456.052	40111.523
22792	84.96	15253.828	39713.891
15127	84.96	12968.318	39768.492
19645	84.96	14222.022	40510.957
7973	84.92	10886.805	39835.941
10585	84.92	11767.861	38127.934
16771	84.88	13484.452	37232.328
12274	84.88	12256.544	35625.934
9345	84.88	11197.61	37758.543
20769	84.86	14454.184	37384.691
11598	84.84	11892.296	39460.16
13845	84.83	12495.563	36633.324
1665	84.79	9375.111	38382.539
13702	84.73	12592.366	38001.227
23984	84.73	15368.026	39525.676
19015	84.71	14100.542	35304.121
2727	84.69	9803.634	38294.273
11914	84.69	12102.227	39169.668
19802	84.69	14293.466	39032.402
3231	84.65	10039.893	37140.965
23710	84.65	15307.269	36927.621
14993	84.65	12865.702	40405.746
24838	84.6	15646.905	34499.813
19398	84.6	13986.134	38983.465
14587	84.58	12689.059	39285.168
23830	84.54	15456.491	38064.684
9742	84.5	11455.039	34581.488
17189	84.48	13629.346	34376.23
24723	84.44	15629.894	35522.559
18942	84.4	14019.88	34286.496
24898	84.4	15614.066	33543.305
6422	84.38	10510.254	38839.566
22260	84.37	15035.047	36997.488
20006	84.37	14229.95	37347.219
24567	84.37	15503.949	36919.27
3297	84.37	9982.923	36108.422
15239	84.35	12944.582	38363.793
23954	84.33	15436.39	39195.563
16770	84.33	13413.876	37538.121
4217	84.31	10322.853	37288.172
7273	84.29	10564.374	37481.398
16052	84.29	13284.306	38189.977
2134	84.29	9667.775	37068.176
11067	84.27	11872.153	34450.695
20338	84.25	14232.631	34382.195
4158	84.23	10150.728	36227.152
11287	84.23	11983.107	37412.492
11459	84.19	11919.393	38675.074
16432	84.19	13447.607	39843.301
23697	84.19	15328.641	36831.578
8718	84.17	11087.093	36253.816
17930	84.17	13606.024	40505.379
6489	84.17	10333.118	38032.715
20072	84.16	14357.309	36660.555
3366	84.16	9959.292	35925.5
22860	84.16	15178.789	39052.5
8158	84.14	10827.159	37726.391
22165	84.12	14869.623	36115.801
18309	84.1	13762.338	38389
8797	84.08	10996.173	37285.223
11042	84.06	11982.215	34113.535
2792	84.04	9742.349	39247.602
17966	84.04	13947.196	40144.637
24416	84.02	15559.456	38299.07
9801	84.02	11427.508	35343.422
7423	84	10705.938	39116.035
23393	83.98	15435.909	33588.164
3870	83.96	10140.207	35875.008
23513	83.96	15424	35133.387
21401	83.93	14739.719	38870.668
15140	83.93	13050.947	39577.863
13582	83.89	12564.013	38910.797
21116	83.87	14475.056	40050.078
8394	83.87	10822.901	34657.273
18196	83.87	13963.841	38811.332
10417	83.83	11714.446	39362.648
19999	83.83	14274.301	37261.258
562	83.81	8695.275	39608.336
13346	83.81	12687.041	39854.406
15791	83.79	13150.356	34900.254
11140	83.77	11925.299	35492.34
19903	83.75	14278.658	38076.664
19723	83.75	14362.964	39661.133
4303	83.73	10133.637	38416.926
18834	83.73	13963.418	34041.098
10356	83.71	11796.628	40253.891
13118	83.68	12332.696	39552.535
13695	83.68	12630.071	37922.465
19128	83.68	14108.918	36637.953
20274	83.68	14305.387	35433.188
24674	83.6	15685.557	36069.117
22795	83.6	15148.414	39749.895
15557	83.58	12958.313	34999.035
24764	83.56	15654.496	35204.066
23626	83.56	15411.037	36244.203
20437	83.56	14594.233	33966.285
15197	83.54	13062.664	38909.777
20961	83.54	14491.913	38933.242
330	83.52	8763.919	37102.059
10303	83.5	11542.718	40274.637
21723	83.5	14647.019	36229.77
3002	83.5	10096.008	39774.207
2744	83.48	9799.885	38500.098
2693	83.48	9695.323	37769.754
1393	83.45	9164.422	33987.809
2651	83.43	9795.767	37150.211
8192	83.39	10912.769	37528.031
15681	83.35	13100.266	33598.938
3190	83.29	10098.913	37574.43
2062	83.29	9656.325	38288.879
8605	83.27	11056.654	34995.277
14489	83.27	12898.602	38302.547
15784	83.27	13215.967	34804.82
8581	83.25	11159.148	34644.141
17860	83.24	13603.123	39923.152
9143	83.2	11370.401	39871.902
17136	83.2	13728.6	33744.355
15218	83.18	13090.522	38737.055
17907	83.16	13636.737	40286.926
22615	83.14	14901.339	40106.344
2142	83.08	9566.237	37174.629
22119	83.08	14837.532	35586.789
11127	83.08	11976.631	35316.914
16564	83.08	13507.022	39075.844
2570	83.06	9856.945	36169.723
12648	83.04	12471.983	35474.172
14421	83.03	12749.862	37569.496
22219	82.99	14983.432	36577.891
10756	82.97	11723.802	36502.434
15815	82.97	13174.158	35156.5
19608	82.97	14144.089	40382.035
18104	82.95	13893.977	39242.23
14025	82.95	12593.813	34778.059
19197	82.95	14088.778	37367.176
19772	82.93	14368.413	39453.691
14547	82.91	12887.118	38986.898
20362	82.91	14219.517	34114.914
13077	82.91	12453.8	39389.859
11253	82.91	11835.266	37113.535
1599	82.89	9290.006	37149.074
19458	82.87	14188.622	39387.27
24902	82.83	15558.924	33592.215
21314	82.8	14749.312	39316.484
24254	82.76	15501.882	39784.5
22266	82.76	14982.016	37046.938
21155	82.74	14547.433	40298.063
1592	82.74	9408.149	37036.535
16614	82.74	13350.206	38757.934
2690	82.7	9794.83	37679.391
20204	82.7	14334.618	35813.402
13806	82.7	12522.74	37168.898
11799	82.7	12149.913	40055.477
17049	82.66	13436.204	34357.184
937	82.64	9108.915	40035.941
1507	82.64	9316.819	35774.977
16029	82.64	13305.935	38013.141
3159	82.64	10014.279	38184.832
9394	82.58	11239.529	37308.871
6810	82.58	10426.935	35891.902
11466	82.57	12036.505	38717.457
21239	82.55	14673.527	39975.145
18584	82.51	13951.673	37071.039
7205	82.47	10633.959	36718.598
10064	82.47	11458.045	38000.895
17793	82.45	13619.466	39396.867
24659	82.45	15484.391	36181.383
12740	82.43	12375.328	36478.848
17508	82.39	13727.01	37692.262
10671	82.37	11710.708	37074.297
15123	82.35	13108.956	39733.988
15571	82.34	12945.806	34859.137
10366	82.34	11742.24	40101.727
23921	82.32	15476.798	38832.566
11242	82.3	11913.804	36993.141
8594	82.28	11058.965	34867.926
8229	82.28	10959.324	36829.547
22567	82.28	14925.851	39703.012
7334	82.26	10590.995	38100.938
20692	82.26	14444.864	36572.359
12176	82.24	12056.619	37009.211
13329	82.24	12543.969	40040.402
19531	82.24	14016.595	39951.93
11919	82.22	12208.173	39208.684
6846	82.2	10428.257	35613.914
12208	82.18	12225.849	36623.891
16423	82.18	13459.847	40093.566
3385	82.16	10089.831	35303.023
13011	82.16	12335.937	38957.555
6839	82.16	10488.076	35525.914
14143	82.14	12766.883	34031.621
12837	82.14	12373.184	37342.102
6570	82.11	10527.763	37568.281
14361	82.07	12722.351	36859.875
10901	82.05	11659.503	34863.781
17921	82.03	13686.066	40396.18
22295	81.95	14862.05	37480.375
23043	81.93	15259.552	37284.254
19206	81.88	14147.486	37438.641
18904	81.88	14015.007	33861.402
14315	81.84	12840.168	36344.844
8108	81.84	10949.766	38377.051
2096	81.8	9507.475	37753.676
1619	81.8	9431.202	37526.633
20904	81.78	14469.266	38482.852
3360	81.72	9939.632	35890.207
18610	81.72	13809.232	37018.762
15651	81.7	13089.919	33864.246
2658	81.7	9859.906	37294.859
17188	81.7	13623.239	34350.617
12862	81.7	12429.808	37600.27
20404	81.68	14242.018	33673.281
18568	81.67	13804.536	37462.867
14978	81.67	12831.303	40267.434
12661	81.67	12416.966	35582.207
2181	81.65	9553.027	36544.113
19140	81.65	14159.565	36726.27
22739	81.65	15083.929	40008.141
15926	81.63	13254.669	36946.641
19476	81.63	13988.265	39511.246
11940	81.63	12057.215	39135.227
6389	81.63	10442.547	39379.051
20789	81.59	14438.547	37536.09
20016	81.59	14211.621	37107.734
1131	81.59	9125.47	37831.543
12146	81.57	12194.486	37320.309
4359	81.55	10282.337	38902.035
3032	81.55	10040.343	39411.258
23398	81.53	15369.623	33637.398
15373	81.51	12997.499	37439.969
15330	81.47	13115.423	37859.766
12373	81.45	12192.125	34308.434
16605	81.44	13338.792	38715.113
13944	81.42	12677.593	35608.586
17151	81.42	13625.724	33922.707
19228	81.38	14170.291	37580.961
15412	81.3	13083.014	36949.563
7089	81.28	10606.6	35138.387
18935	81.24	13982.236	34205.602
12546	81.22	12375.044	34512.637
12116	81.22	12242.08	37425.922
15661	81.22	12964.582	34009.5
20339	81.21	14192.708	34410.367
8807	81.21	11015.835	37390.07
10290	81.19	11500.534	40144.367
21666	81.19	14809.946	36588.801
6367	81.15	10523.913	39772.406
17008	81.13	13503.682	35023.715
12131	81.11	12073.202	37225.375
9332	81.11	11230.445	37872.402
14013	81.11	12623.251	34926.781
24743	81.11	15614.357	35356.652
6485	81.09	10427.287	38285.602
8938	81.03	11064.291	38951.77
15234	81.01	13081.788	38589.313
10675	81.01	11817.923	37096.313
2026	81.01	9612.257	39110.121
16312	80.99	13279.478	40285.555
10325	80.94	11761.789	40305.516
18812	80.92	13926.756	34394.492
20207	80.92	14191.481	35885.293
20577	80.86	14617.762	35450.961
11066	80.86	12006.258	34428.355
16276	80.86	13272.059	39942.875
4304	80.86	10321.724	38419.512
24890	80.82	15576.771	33976.949
1656	80.8	9467.759	38146.953
10110	80.8	11484.967	38463.086
9180	80.8	11351.836	39335.074
23328	80.8	15111.951	34204.363
17909	80.77	13606.167	40315.922
12418	80.77	12236.136	33843.133
22167	80.75	14876.182	36127.719
15030	80.73	12988.208	40364.449
3118	80.73	10090.68	38453.773
4366	80.73	10321.356	38972.395
23633	80.71	15405.96	36327.461
24165	80.71	15566.413	39999.133
15951	80.71	13188.156	37178.57
2556	80.69	9773.205	35992.07
11755	80.67	12207.753	40292.477
12769	80.65	12396.962	36694.645
7936	80.65	10888.79	40479.172
22204	80.63	15028.04	36449.035
8287	80.63	10945.423	35885.34
9314	80.63	11335.983	38029.703
19816	80.61	14298.332	39135.801
13538	80.61	12509.026	39273.168
8740	80.59	11156.547	36550.023
17574	80.57	13697.837	38325.578
13214	80.57	12400.609	40213.402
13378	80.55	12533.723	39592.836
9150	80.54	11375.674	39918.863
20568	80.52	14516.932	35345.383
10004	80.52	11599.506	37313.684
7073	80.48	10663.817	34870.59
20901	80.46	14466.759	38460.598
22565	80.44	14876.508	39665.109
16401	80.4	13528.195	40195.867
21614	80.4	14749.67	37374.109
1669	80.38	9415.064	38487.234
21926	80.38	14830.654	33833.02
20290	80.36	14199.15	35028.496
9127	80.32	11274.046	40015.117
9466	80.32	11318.665	36415.781
18201	80.31	13959.661	38550.063
12613	80.31	12438.486	35128.004
12883	80.31	12362.99	37755.211
2098	80.29	9479.788	37779.621
1011	80.29	9244.982	39431.234
23007	80.25	15101.855	37388.355
13881	80.25	12661.286	36106.758
20611	80.23	14513.368	35695.41
9357	80.19	11296.821	37853.465
17255	80.19	13662.977	35120.547
8021	80.15	10970.06	39330.43
2870	80.13	9869.952	39966.383
20833	80.09	14615.736	37941.773
9381	80.09	11351.005	37517.359
18190	80.08	13841.781	38756.227
12876	80.08	12386.224	37683.836
11998	80.06	12167.85	38383.41
23081	80.06	15232.339	37180.598
23625	80.04	15303.67	36199.379
11286	80.04	11868.903	37411.543
16746	80.02	13504.406	37863.988
16454	80.02	13511.719	39657.102
8779	80.02	11179.992	36995.953
8929	80	11099.726	38892.703
13761	79.96	12584.346	37436.719
21903	79.94	14729.727	33910.125
17506	79.94	13547.371	37659.621
24636	79.9	15671.476	36270.793
21925	79.88	14741.983	33829.09
11272	79.88	11914.381	37273.617
11050	79.88	12043.984	34323.914
6633	79.87	10455.696	37116.215
22518	79.87	15020.97	39288.504
14376	79.85	12695.297	37058.297
2616	79.85	9720.087	36803.383
10472	79.81	11809.4	38988.512
1464	79.81	9448.997	35088.531
21862	79.81	14733.699	34365.645
12285	79.75	12166.866	35455.746
4182	79.75	10325.473	36717.496
17776	79.75	13726.17	39261.34
21984	79.75	14968.149	33990.02
20131	79.73	14384.956	36263.621
7095	79.73	10610.017	35182.813
22853	79.73	15094.747	39010.949
14397	79.71	12840.219	37282.648
12549	79.69	12414.349	34522.508
18582	79.67	13773.158	37355.395
10596	79.67	11766.078	37973.379
10146	79.64	11428.829	38736.281
7208	79.58	10648.873	36773.781
18094	79.56	13889.859	39451.004
19422	79.56	14171.941	39182.805
7063	79.54	10749.089	34737.281
19833	79.5	14365.631	38689.855
24345	79.5	15486.76	38971.348
16812	79.5	13530.923	36971.074
7343	79.48	10703.583	38164.41
15458	79.46	13084.811	36557.309
18017	79.46	13762.742	39845.57
8577	79.46	11096.82	34618.465
21289	79.42	14682.373	39686.555
12332	79.42	12174.749	34661.23
21485	79.42	14637.773	38223.109
8948	79.41	11036.205	39053.559
6539	79.41	10442.464	37731.914
15200	79.41	12979.931	38949.809
15827	79.39	13263.061	35355.348
7992	79.39	10795.125	39689.219
15205	79.39	12948.271	38982.824
16548	79.37	13369.489	38993.078
11705	79.37	12032.114	40174.789
16176	79.37	13214.621	39213.148
22287	79.37	15036.918	37427.117
19166	79.35	14064.899	37010.336
22005	79.35	14940.573	34174.07
8881	79.35	11127.603	38311.711
24815	79.35	15576.302	34934.625
1635	79.33	9386.64	37819.668
16601	79.33	13375.156	38979.039
17989	79.33	13808.978	39974.633
3139	79.33	9903.965	38287.125
10257	79.31	11509.983	39739.184
12027	79.29	12148.767	38340.363
7952	79.29	10928.399	40187.223
15495	79.23	13000.999	36071.148
9401	79.23	11194.593	37100.07
13884	79.21	12683.484	36159.746
502	79.21	8930.854	38991.656
10897	79.19	11742.92	35128.645
23235	79.19	15054.632	35501.914
19748	79.18	14392.694	39599.348
20995	79.16	14509.834	39089.73
10991	79.16	11782.639	33531.402
20597	79.14	14493.257	35572.23
17170	79.12	13760.497	34167.633
10955	79.1	11685.348	34222.625
3132	79.1	9900.557	38211.191
22951	79.1	15169.095	38047.32
22233	79.08	14901.16	36739.453
17653	79.04	13624.386	39052.168
16236	79.04	13305.366	39652.043
23952	79	15449.256	39156.156
15857	79	13301.057	35808.816
2084	78.98	9475.016	38171.879
24370	78.96	15509.247	38824.926
11223	78.96	12020.974	36625.012
2014	78.95	9527.542	39215.957
9017	78.95	11148.255	39851.781
12527	78.95	12464.582	34291.207
24642	78.93	15603.438	36322.676
13679	78.89	12683.672	38172.137
17629	78.89	13587.117	38844.594
20823	78.89	14570.337	37824.07
2102	78.87	9488.557	37841.047
23246	78.87	15262.826	35296.059
4291	78.87	10296.434	38298.113
6377	78.83	10449.01	39524.043
19104	78.83	14015.874	36265.324
22440	78.83	14993.742	38741.164
15183	78.81	12953.258	39046.352
13824	78.79	12597.618	37026.563
21621	78.77	14690.194	37131.414
12123	78.75	12256.822	37513.398
13802	78.74	12623.801	37140.438
17647	78.7	13734.263	39013.176
18675	78.7	13924.415	35962.109
17322	78.68	13633.927	35909.789
2650	78.66	9737.666	37137.316
21796	78.62	14700.685	35430.707
10285	78.62	11439.041	40061.469
15394	78.6	13094.744	37322.023
17484	78.6	13693.414	37510.141
11745	78.6	11950.441	40485.375
14491	78.58	12817.835	38337.477
16924	78.58	13333.228	35956.066
3846	78.58	10224.821	35657.359
15835	78.58	13249.253	35566.859
13558	78.56	12476.198	39050.781
21420	78.54	14648.863	38709.207
2122	78.54	9642.631	37520.313
10967	78.52	11712.766	34040.988
4344	78.52	10136.149	38764.207
9159	78.52	11376.801	39710.344
18193	78.51	13823.855	38793.207
23988	78.49	15396.383	39547.426
20352	78.49	14352.377	34224.184
14142	78.47	12775.475	33946.168
19817	78.45	14334.017	39148.773
18674	78.43	13764.198	35940.09
2566	78.43	9804.429	36115.07
18107	78.43	13907.329	39259.648
20052	78.41	14211.201	36751.867
2402	78.39	9695.149	34288.672
10794	78.39	11633.067	36198.215
18110	78.37	13963.05	39275.32
22095	78.35	14935.613	35267.703
14574	78.29	12727.773	39202.211
410	78.28	8844.036	38056.18
4339	78.28	10234.2	38731.445
933	78.24	9181.052	40027.98
2971	78.22	9985.745	39860.547
2391	78.2	9839.375	34163.039
20279	78.2	14303.607	35144.445
10020	78.16	11497.571	37433.02
21843	78.14	14761.526	34739.164
22535	78.12	15025.871	39434.094
10837	78.12	11826.155	35619.324
12490	78.06	12416.653	34018.301
14595	78.06	12754.73	39360.984
7502	78.03	10699.719	39733.957
11032	78.01	11882.093	33979.805
2591	78.01	9769.762	36391.898
4437	78.01	10325.56	39701.465
12704	78.01	12450.217	36149.984
17968	78.01	13886.395	40149.922
6396	78.01	10405.793	39156.656
11862	77.99	12137.148	39655.203
20433	77.99	14412.503	33851.051
9796	77.95	11527.646	35272.328
12686	77.93	12452.888	35857.355
6588	77.89	10486.259	37395.574
19749	77.87	14236.6	39614.637
19611	77.87	14078.825	40404.414
13898	77.83	12536.282	36027.82
15130	77.83	13031.955	39788.598
6865	77.83	10351.781	35251.172
22865	77.8	15125.909	39143.695
9445	77.8	11373.071	36424.508
8241	77.76	10772.873	36434.43
3256	77.76	9944.015	36769.559
2653	77.76	9857.317	37198.859
23704	77.74	15427.06	36880.883
23423	77.74	15457.375	34035.754
1578	77.74	9286.642	36831.563
20865	77.72	14500.292	38111.941
1183	77.68	9086.753	36822.203
5961	77.68	10384.656	40157.926
2593	77.68	9852.48	36431.91
12900	77.68	12409.837	38017.469
3807	77.66	10177.666	35325.293
17428	77.66	13635.161	36914.023
24283	77.64	15692.071	39366.574
16715	77.64	13362.169	37945.164
8793	77.64	11147.216	37212.777
20707	77.62	14596.851	36718.086
15796	77.62	13233.527	34940.633
7206	77.62	10541.539	36722.016
9964	77.61	11420.025	36768.176
1503	77.61	9413.458	35705.48
19632	77.59	14399.174	40353.281
11136	77.57	11979.416	35441.574
22772	77.57	15081.638	39862.719
18167	77.55	13856.083	38959.586
22715	77.55	15213.205	40179.691
21471	77.53	14650.563	38428.551
19782	77.53	14371.629	39203.523
9450	77.51	11250.748	36481.727
17440	77.51	13676.9	37012.816
23003	77.49	15225.8	37668.051
20853	77.49	14556.248	38028.02
22981	77.47	15139.478	37724.59
13133	77.45	12380.863	39636.27
24784	77.43	15638.875	35089.598
17296	77.41	13740.019	35670.383
12749	77.41	12424.781	36553.387
15944	77.39	13326.411	37051.777
21834	77.39	14773.994	34937.227
18011	77.39	13904.292	40115.309
4293	77.38	10317.906	38307.859
15177	77.36	13086.859	39017.797
17348	77.36	13651.899	36105.461
17266	77.36	13565.54	35260.574
7797	77.34	10571.013	40119.055
23950	77.32	15412.727	39139.227
18508	77.32	13975.178	37928.57
2855	77.3	9711.535	39787.395
20744	77.3	14464.108	37109.48
24399	77.3	15516.554	38491.863
15747	77.3	13187.872	34223.754
20695	77.28	14421.404	36613.273
17785	77.28	13611.322	39329.91
23681	77.28	15458.614	36674.563
23465	77.26	15330.734	34661.727
19004	77.26	14040.183	35193.605
11288	77.26	12025.107	37422.953
16582	77.24	13544.167	38835.781
21402	77.24	14679.124	38892.66
17236	77.24	13697.303	34941.965
14408	77.24	12842.492	37433.227
10350	77.22	11672.95	40159.375
9330	77.22	11386.732	38179.738
23407	77.2	15377.095	33780.234
7989	77.18	10820.151	39647.496
20140	77.16	14220.306	36348.309
3116	77.16	9954.512	38420.945
18088	77.16	13774.197	39375.465
8233	77.15	10967.084	36610.527
20920	77.15	14488.259	38620.773
22791	77.13	15229.168	39702.816
2606	77.13	9735.793	36664.746
13480	77.13	12521.98	39202.398
11106	77.13	11935.994	34984.359
9326	77.13	11188.858	38154.828
21820	77.11	14686.085	35127.773
2756	77.11	9773.953	38674.098
24230	77.09	15617.465	39941.906
2853	77.07	9798.517	39741.629
15513	77.07	13030.181	35643.855
2055	77.07	9535.451	38424.148
15408	77.03	12902.435	37220.422
8790	77.03	11110.956	37192.484
16381	77.03	13341.658	40451.953
19555	77.01	14109.56	40137.945
23418	77.01	15357.385	33876.172
16378	76.99	13450.247	40423.508
13460	76.97	12684.276	39457.281
9747	76.95	11545.054	34633.648
16912	76.93	13425.901	36130.402
9836	76.93	11414.203	35766.176
3317	76.93	9955.472	35999.547
20042	76.93	14394.854	36962.254
10925	76.93	11656.733	34504.992
2165	76.92	9577.479	36676.004
16755	76.92	13381.721	37653.359
15449	76.92	12997.493	36477.938
8574	76.9	11126.333	34570.379
12428	76.86	12213.105	33620.688
15222	76.86	12943.085	38766.352
21998	76.86	14927.681	34120.203
18197	76.86	13846.351	38817.16
12642	76.86	12470.446	35445.602
7982	76.86	10954.244	39933.207
13917	76.82	12493.739	35708.094
10751	76.82	11721.899	36733.5
21409	76.82	14681.928	38937.012
18162	76.8	13906.016	38912.984
24692	76.78	15501.995	35894.598
20811	76.78	14481.41	37746.621
19840	76.76	14381.384	38745.016
4218	76.76	10214.944	37299.957
2138	76.74	9502.364	37106.473
12635	76.74	12446.473	35397.176
23288	76.72	15176.053	34949.559
4322	76.72	10191.168	38579.477
21639	76.7	14803.448	36945.203
1269	76.7	9107.099	35627.297
8811	76.69	11075.13	37396.98
10555	76.69	11617.984	38200.695
16196	76.67	13183.889	39371.883
22579	76.67	14933.806	39802.051
16951	76.67	13484.332	35902.848
24000	76.65	15368.813	39697.898
22041	76.61	15033.227	34640.574
10798	76.61	11747.821	36235.543
20974	76.61	14494.979	39024.762
16731	76.53	13509.737	37759.605
3864	76.53	10207.58	35821.961
21889	76.53	14779.022	34055.172
12010	76.53	12088.074	38197.023
20468	76.51	14509.197	34361.023
10743	76.51	11763.706	36648.762
15574	76.49	12939.384	34872.664
23743	76.49	15329.49	37294.813
21518	76.48	14727.016	38125.469
21527	76.46	14722.944	37903.609
7455	76.46	10577.92	39375.285
2057	76.46	9649.451	38447.129
13602	76.44	12607.668	38575.984
11679	76.44	12034.622	39987.445
7509	76.42	10567.38	39827.602
20050	76.42	14380.149	37045.023
22848	76.42	15215.186	39268.758
13603	76.4	12561.091	38584.625
13366	76.4	12556.814	39786.461
15663	76.4	13103.949	33707.805
11274	76.38	12034.043	37295.023
24857	76.38	15502.954	34225.063
19795	76.36	14222.295	39298.629
4155	76.36	10272.724	36209.223
4262	76.36	10240.751	37890.543
3106	76.36	10041.75	38535
8840	76.34	11171.708	37766.438
253	76.34	8981.257	36203.492
23219	76.32	15104.942	35688.84
19992	76.32	14334.13	37247.695
13624	76.32	12486.76	38420.156
8783	76.32	11140.646	37056.406
15036	76.32	12997.963	40454.945
2103	76.3	9676.162	37566.473
23612	76.3	15356.88	36100.363
13132	76.3	12413.204	39629.254
9248	76.25	11382.66	38784.059
13804	76.23	12477.672	37146.867
9610	76.23	11367.014	34707.586
17362	76.21	13754.672	36284.66
6605	76.21	10400.253	37271.941
17927	76.21	13653.77	40436.676
12795	76.19	12385.688	36930.109
2585	76.17	9824.22	36355.613
22948	76.13	15100.576	38033.391
19184	76.11	14070.119	37112.039
3191	76.09	9931.767	37579.328
10757	76.09	11794.088	36518.055
4283	76.09	10137.116	38219.77
2154	76.07	9524.001	36782.262
19914	76.07	14244.681	37868.406
20252	76.03	14275.846	35548.133
19420	76.03	13993.911	39160.5
22922	76.02	15048.369	38472.633
10547	76.02	11727.969	38470.012
18724	76	13888.445	35506.383
17516	76	13636.795	37799.488
11676	76	11871.475	39963.328
10023	75.98	11602.899	37497.012
8119	75.98	10880.412	38239.121
19012	75.94	14053.406	35256.305
16913	75.94	13357.161	36133.016
13842	75.94	12557.372	36899.855
3051	75.94	9922.389	39275.102
16518	75.92	13536.358	39382.555
14173	75.88	12828.396	34380.57
10306	75.86	11584.981	40314.375
18155	75.86	13837.959	38894.961
12814	75.86	12459.146	37134.477
11174	75.86	12034.417	36029.563
14371	75.86	12695.522	37027.883
7137	75.84	10610.913	35723.426
17627	75.82	13697.334	38816.559
17035	75.82	13513.396	34495.098
22583	75.8	14966.163	39854.531
16370	75.79	13346.56	40326.91
19397	75.77	14157.802	38976.055
16284	75.77	13192.971	40021.531
21338	75.77	14762.108	39172.152
24901	75.73	15593.57	33573.797
23964	75.73	15332.438	39302.617
21703	75.73	14642.633	36287.098
19002	75.71	14108.4	35148.965
24390	75.71	15565.423	38365.152
22435	75.71	15044.967	38712.684
23969	75.69	15325.975	39367.777
24714	75.69	15644.833	35478.992
20761	75.69	14445.47	37310.605
2981	75.67	10102.007	39666.27
8887	75.67	10980.214	38433.281
15340	75.65	13017.677	37571.602
13914	75.63	12647.984	35668.672
24569	75.61	15526.332	36924.539
23015	75.57	15192.632	37455.043
19801	75.56	14398.734	39019.145
9183	75.54	11265.925	39374.273
17616	75.54	13714.672	38720.211
15288	75.52	12938.96	37868.012
24631	75.52	15524.819	36551.988
14549	75.52	12872.021	39055.633
24072	75.5	15370.51	40330.844
16123	75.5	13277.137	38683.219
11982	75.48	12099.736	38607.766
14250	75.46	12754.441	35434.43
13037	75.46	12337.145	39252.621
18969	75.44	14096.398	34693.727
17992	75.42	13786.022	39978.949
17213	75.4	13560.672	34714.883
6716	75.38	10475.548	36728.059
23413	75.36	15340.818	33833.438
18623	75.36	13908.354	36837.77
18023	75.35	13972.493	39898.551
19252	75.35	14006.633	37801.195
23077	75.31	15101.945	37161.824
14277	75.31	12702.318	35720.07
23811	75.31	15374.208	37896.152
17845	75.27	13725.812	39845.426
10170	75.27	11505.691	38959.871
3794	75.25	10255.992	35221.094
15879	75.25	13128.516	36182.828
12734	75.23	12305.17	36400.934
23539	75.21	15450.773	35454.703
16091	75.21	13168.879	38479.523
10716	75.21	11748.781	36771.773
12775	75.21	12305.312	36798.566
17270	75.19	13649.391	35325.426
21393	75.19	14632.992	39113.223
24906	75.19	15500.928	33635.469
8193	75.17	10764.376	37530.184
22802	75.15	15179.798	39773.031
14231	75.13	12746.618	35086.246
4292	75.12	10230.191	38308.559
23450	75.12	15405.406	34414.637
2020	75.1	9614.433	39027.957
22117	75.1	14962.465	35578.406
13601	75.1	12542.368	38555.859
16671	75.1	13403.439	38415.746
150	75.08	9030.758	34842.906
16382	75.08	13381.967	40460.945
13734	75.06	12488.048	37639.047
23362	75.04	15234.298	33693.301
16641	75.04	13475.517	38602.188
15029	75.04	12963.009	40355.078
8160	75	10801.544	37741.016
5998	75	10387.768	39999.207
21585	74.98	14791.819	37474.363
10728	74.98	11764.35	36832.73
13191	74.98	12467.117	40102.707
19512	74.98	14160.954	39861.258
10353	74.96	11818.767	40192.969
14314	74.94	12741.582	36342.352
24666	74.94	15497.561	35982.383
10718	74.92	11651.809	36777.027
24284	74.9	15553.564	39380.234
13345	74.9	12475.888	39813.777
13883	74.89	12586.81	36133.715
7232	74.89	10657.125	37057.508
18616	74.89	13960.973	36783.109
24087	74.87	15442.825	40458.227
18074	74.87	13937.121	39571.012
17779	74.87	13555.321	39291.441
12990	74.85	12264.941	38764.055
22624	74.79	14883.181	40190.766
22124	74.79	14995.198	35677.723
12309	74.77	12229.155	35222.438
19706	74.75	14287.223	40111.438
23443	74.75	15400.732	34364.684
20913	74.75	14600.621	38579.344
998	74.75	9108.958	39621.121
20141	74.71	14242.246	36353.688
10762	74.71	11807.898	36572.07
22929	74.71	15231.852	38215.91
15470	74.71	12940.856	36374.723
20978	74.69	14469.696	39055.684
15902	74.67	13213.729	36573.949
6436	74.66	10501.16	38967.297
19939	74.66	14244.039	37707.457
23700	74.64	15405.642	36841.684
10157	74.64	11606.5	38865.766
8803	74.62	11138.237	37364.313
15286	74.62	13066.232	38159.043
7983	74.62	10885.987	39935.324
16237	74.62	13307.502	39696.395
24232	74.62	15560.753	39950.473
12693	74.62	12349.591	36012.578
23459	74.62	15461.97	34571.078
1527	74.6	9282.969	36188.73
8400	74.6	10802.571	34770.238
19642	74.6	14311.05	40460.41
20615	74.58	14617.117	35743.52
19490	74.58	13982.232	39631.898
22178	74.58	14880.994	36161.266
7467	74.56	10741.922	39441.699
21734	74.56	14651.941	36031.703
2882	74.56	9742.839	40016.293
9955	74.56	11428.105	36627.887
16789	74.56	13465.388	37077.488
21854	74.54	14716.119	34553.758
8374	74.52	10840.94	35274.637
18546	74.5	13769.117	37578.617
17207	74.5	13673.798	34616.668
17611	74.5	13565.085	38688.984
8417	74.48	10769.82	34399.141
13925	74.46	12475.697	35763.402
14485	74.46	12690.37	38253.289
15860	74.44	13174.434	35852.777
16012	74.44	13162.197	37882.922
18522	74.43	13793.588	37718.227
15906	74.43	13200.308	36673.586
22891	74.41	15245.812	38747.406
9587	74.39	11393.731	34820.227
24012	74.39	15396.843	39795.902
18552	74.37	13855.807	37662.496
16187	74.33	13131.515	39274.797
1194	74.33	9219.682	36687.066
23478	74.31	15397.546	34738.387
21559	74.31	14671.088	37564.355
12787	74.31	12438.721	36859.234
15277	74.29	13067.706	38104.348
2100	74.27	9644.371	37792.902
20335	74.25	14267.879	34604.738
8825	74.23	11181.388	37511.305
15605	74.22	13052.317	34626.152
9584	74.22	11222.206	35049.32
21035	74.2	14461.979	39500.527
4298	74.2	10147.806	38386.32
22592	74.2	14859.34	39922.605
19365	74.18	14081.273	38688.652
3315	74.18	9930.43	35991.215
9585	74.18	11389.5	35105.184
4160	74.18	10241.692	36329.047
11382	74.18	11989.814	38260.805
10087	74.16	11554.684	38304.004
20167	74.14	14191.613	36204.148
20912	74.12	14609.885	38537.5
18926	74.12	14089.701	34080.297
2004	74.1	9659.196	39447.434
23841	74.1	15271.075	38206.516
13158	74.1	12356.381	39915.945
22710	74.08	15165.267	40124.641
11773	74.08	12094.515	40480.883
14054	74.08	12640.446	34371.926
24478	74.08	15493.301	37553.172
1245	74.08	9202.457	36237.66
20443	74.06	14613.68	34024.285
16623	74.06	13454.09	38513.445
19848	74	14237.657	38827.797
14233	74	12851.597	35134.02
10179	74	11589.504	39023.539
2018	74	9619.999	39005.102
17473	73.99	13749.051	37405.887
16308	73.99	13169.399	40243.934
5636	73.99	10368.6	40127.938
2120	73.95	9567.752	37482.254
11695	73.89	11874.921	40071.574
24495	73.89	15658.307	37606.555
4175	73.85	10243.588	36584.719
21065	73.85	14436.52	39733.652
8702	73.85	11009.29	35956.887
8029	73.81	10959.33	39168.258
7113	73.79	10568.131	35382.59
18484	73.79	13774.001	38207.738
12306	73.76	12110.177	35135.574
19189	73.76	14048.132	37207.953
24613	73.76	15647.028	36676.324
15658	73.76	13032.458	33947.91
18547	73.76	13902.234	37585.656
7347	73.74	10676.87	38242.953
12248	73.74	12197.651	36225.441
1385	73.72	9220.758	33875.039
11047	73.68	11973.913	34269.262
19752	73.68	14207.898	39630.566
23738	73.66	15284.307	37234.414
24421	73.66	15488.755	38058.555
23955	73.64	15474.935	39200.996
18620	73.62	13770.489	36816.453
10132	73.6	11590.888	38641.32
15092	73.6	12924.913	40113.824
13490	73.58	12498.569	39231.391
15425	73.58	12959.579	36762.746
4246	73.58	10116.364	37635.375
14283	73.56	12782.9	35848.453
8772	73.54	11155.771	36919.145
8951	73.54	11162.14	39113.012
9588	73.51	11312.08	34827.57
23470	73.51	15352.056	34689.723
22205	73.51	15023.818	36467.766
12220	73.51	12212.895	36493.355
9387	73.49	11195.148	37238.52
6479	73.45	10385.505	38203.227
16781	73.43	13398.898	37340.676
2793	73.41	9761.583	39246.598
2546	73.39	9823.231	35844.578
2539	73.37	9794.939	35720.922
17640	73.35	13615.283	38960.047
15774	73.35	13146.577	34627.676
24547	73.35	15586.937	37141.898
1500	73.33	9301.133	35638.848
12609	73.31	12279.168	35077.016
2868	73.31	9894.187	39960.449
15327	73.3	12967.457	37830.863
19201	73.28	14095.254	37407.984
22059	73.28	14887.649	34921.551
2766	73.26	9805.16	38835.32
15397	73.26	13017.675	37094.688
9542	73.24	11284.217	35511.727
14479	73.24	12703.542	38156.348
21318	73.22	14810.376	39355.457
16074	73.22	13292.098	38385.367
10264	73.22	11484.259	39865.672
21413	73.22	14756.106	38988.309
21562	73.2	14692.919	37592.113
17313	73.18	13553.063	35830.43
19508	73.16	14096.707	39814.898
1659	73.16	9308.387	38189.387
9772	73.14	11493.248	34983.926
10315	73.14	11524.177	40477.055
8941	73.12	11046.614	38969.719
17935	73.1	13592.6	40532.324
23929	73.09	15443.86	38901.004
18557	73.09	13843.433	37394.699
23996	73.07	15389.318	39589.273
11910	73.07	12186.555	39459.414
11040	73.05	12001.165	34097.117
10551	73.03	11799.293	38501.66
18018	73.01	13922.377	39864.336
14151	73.01	12746.105	34141.031
12156	72.99	12119.143	37109.109
10644	72.97	11657.271	37445.457
2540	72.95	9788.159	35746.297
2554	72.93	9759.976	35959.195
24201	72.87	15648.169	39822.375
19890	72.87	14337.959	38273.961
8099	72.87	10872.441	38615.992
10427	72.87	11754.774	39470.484
7392	72.86	10737.174	38714.457
19013	72.86	14139.995	35264.602
17614	72.86	13641.383	38700.504
17245	72.84	13719.296	35067.102
6794	72.84	10542.157	36065.238
8860	72.82	11032.517	37897.813
8146	72.82	10916.002	37898.527
17034	72.82	13514.006	34773.859
[truncated: 6,342 more rows]
