# Supplementary material for: Insights on the Control of Yeast Single-Cell Growth Variability by Members of the Trehalose Phosphate Synthase (TPS) Complex
Source: Front Cell Dev Biol. 2021 Jan 28;9:607628. doi: 10.3389/fcell.2021.607628 (PMC7876269; doi:10.3389/fcell.2021.607628)
Supplement: Supplementary file 2 [file Data_Sheet_1.ZIP › final_code/input_datasets/BY4741_1_t2.csv]

Id	Area (µm²)	Centre X Position (µm)	Centre Y Position (µm)
92	1080.65	8813.345	34156.227
13481	820.58	12522.215	39412.098
24880	763.12	15565.777	34213.68
468	396.43	8950.374	38372.805
22565	349.91	14900.973	39064.664
2153	301.29	9591.507	38385.234
17565	286.46	13529.168	37262.402
24137	280.29	15344.346	40376.98
11690	237.41	12020.95	40154.672
14771	233.79	12809.759	39767.453
15029	213.51	12813.226	40383.973
17571	209.93	13510.754	37266.266
5525	196.92	10373.733	40457.871
12414	184.19	12217.739	33902.004
20902	177.71	14404.629	37570.152
12714	175.49	12414.483	35748.707
2946	173.75	9763.215	39333.688
18070	168.56	13781.892	40365.219
11685	163.27	12017.957	40161.246
7846	163.16	10960.457	38359.93
11242	162.14	11909.323	37402.09
13465	157.47	12496.021	39346.508
24357	157.13	15687.397	39135.445
10689	155.94	11628.703	36439.754
9757	153.1	11530.225	36235.871
3740	152.82	10100.293	33675.281
22573	151.46	14892.361	39132.156
12044	148.43	12122.409	38057.926
19852	148.26	14219.293	39008.559
20093	147.91	14231.25	36916.953
21180	145.21	14525.839	39823.395
15440	145.12	13067.854	37275.996
18313	142.86	13931.027	38563.957
20711	140.67	14507.605	35815.031
11211	140.25	11884.204	37152.898
10987	139.81	11859.404	33995.438
13998	137.76	12590.684	35853.438
10868	137.71	11724.252	34731.109
20219	137.69	14194.456	36430.48
18213	134.79	13764.017	39386.805
13127	134.32	12417.725	39388.836
14642	132.34	12899.918	38491.969
1705	132.29	9278.208	37637.531
13074	129.11	12357.947	39154.547
20122	128.61	14246.71	36822.781
9207	127.73	11207.696	37587.262
21452	127.67	14773.047	39023.742
15940	127.59	13276.858	36143.277
13637	126.58	12562.935	39021.301
4593	126.42	10188.339	39369.219
13613	125.2	12590.914	39283.676
964	124.41	9181.475	40018.621
15358	124.3	13088.061	37754.344
10438	124.05	11809.825	38615.148
17581	123.3	13733.308	37429.691
22116	119.53	15010.872	34687.902
17004	119.03	13358.492	35999.398
12108	117.77	12110.806	37637.352
9009	117.75	11249.173	39392.641
17420	117.38	13726.908	35926.508
7765	117.14	10821.084	39415.801
1222	116.71	9101.936	37204.34
3827	115.97	10234.934	34183.777
6779	115.6	10540.788	34945.043
115	114.07	8809.66	34237.859
20798	113.67	14320.87	36627.699
1734	113.11	9429.668	38023.617
10633	113.09	11630.716	36970.77
15833	112.92	13149.199	34481.863
18892	112.79	13769.716	34448.039
11285	112.37	11856.423	37792.457
13715	111.6	12595.946	38241.43
18618	111.05	13934.291	37606.188
22834	110.95	15243.868	39670.313
20795	109.93	14463.802	36605.73
12187	109.8	12133.254	37012.141
22437	109.72	14861.319	38040.715
18717	108.42	13760.027	36533.297
617	108.08	8911.322	39673.438
24451	107.89	15548.234	38070.32
15218	107.66	12922.363	39129.691
10541	107.62	11801.429	37738.805
17709	107.41	13759.908	38458.715
13608	107.29	12546.556	39271.434
7889	106.87	10805.324	37891.512
16611	106.74	13469.581	39229.375
18214	106.68	13751.467	39390.844
9270	106.49	11354.367	36806.871
2334	106.28	9675.349	35849.32
23268	106.24	15232.307	35714.516
19449	105.4	14030.715	38653.938
12962	104.78	12306.791	38218.297
23686	104.19	15427.927	36166.078
1395	103.73	9240.68	34886.824
17908	102.41	13703.378	39440.137
7851	102.18	10804.397	38431.637
9693	102.1	11416.91	35399.695
22032	101.72	14937.881	33853.109
6756	101.66	10632.246	34649.563
13621	101.53	12517.296	39307.945
19838	100.95	14196.117	39172.508
13215	99.5	12279.802	39906.656
24373	99.06	15611.678	38955.852
18160	99	13833.334	39702.508
13194	98.85	12280.634	39653.602
23136	98.33	15245.722	36983.477
4550	98.17	10298.014	39005.984
11873	97.81	12071.594	39574.234
19899	97.64	14239.894	38773.441
16591	97.5	13525.644	39401.336
9110	97.2	11386.45	38364.59
1912	97.04	9440.793	40240.395
2152	96.45	9577.298	38366.887
13919	96.36	12655.448	36791.871
23429	96.09	15156.437	33740.598
24547	95.97	15602.266	37310.223
8900	95.9	11361.938	40440.645
20512	95.82	14543.366	33846.176
3070	94.96	10041.548	40460.477
22618	94.34	14880.702	39472.367
2253	94.21	9510.443	37043.629
20184	94.08	14234.278	36528.727
8476	93.44	11159.311	35843.438
24406	93.31	15645.628	38529.723
10415	93.18	11662.453	38807.59
19145	93.02	14187.6	35749.574
3133	92.66	10074.696	39732.648
10012	92.66	11609.696	38552.125
19069	92.6	14042.02	35018.035
22310	92.54	14908.09	36650.004
16451	92.54	13484.175	40339.504
16847	92.43	13474.506	37429.473
18672	92.39	13809.853	36926.32
19620	92.24	14171.521	40054.336
11313	92.22	11992.131	37994.262
13171	91.84	12345.907	39530.93
20224	91.76	14203.913	36429.594
9681	91.64	11423.145	35369.16
3346	91.36	10019.94	37515.434
20209	91.18	14219.438	36386.785
10763	90.88	11826.405	35873.063
17159	90.63	13398.745	34177.352
18822	90.57	13972.473	35467.488
23694	90.44	15398.309	36251.715
18940	90.34	13940.184	33748.008
21010	90.21	14587.179	38469.035
24839	90.19	15488.152	34656.828
15439	89.9	12910.958	37240.949
16741	89.86	13509.238	38375.289
17682	89.81	13577.645	38271.797
9231	89.75	11376.641	37232.129
14274	89.73	12688.129	34243.367
15749	89.71	13021.458	33565.191
1592	89.48	9413.262	36044.57
17666	89.33	13709.884	38160.48
18202	89.31	13935.828	39338.664
20104	89.29	14247.769	36966.973
1522	89.19	9285.565	34756.313
6186	88.62	10536.909	38500.684
13098	88.48	12360.493	39346.715
7752	88.35	10938.594	39560.969
22741	88.29	14978.154	40534.035
3157	88.27	10100.106	39585.305
20193	87.78	14291.896	36575.238
15119	87.64	13082.504	40075.398
10371	87.6	11828.013	39145
4406	87.47	10153.481	37429.379
20454	87.22	14402.016	34007.902
24888	87.2	15600.898	34263.07
17052	87.18	13501.524	35562.137
21152	86.99	14601.347	39628.762
23833	86.97	15315.691	37474.152
14631	86.93	12800.501	38400.648
19706	86.53	14312.518	40427.438
6448	86.53	10414.07	36318.453
18859	86.47	13827.75	34716.738
12243	86.42	12095.99	36292.238
890	86.32	9223.814	40314.617
12082	86.13	12082.766	37760.699
8164	86.13	10881.807	34796.195
17441	86.09	13673.41	36047.535
7131	86.03	10646.968	38963.496
23044	85.78	15251.585	37676.215
15741	85.59	12976.761	33799.855
10220	85.53	11545.967	40271.324
17953	85.36	13666.24	39795.102
23245	85.07	15095.549	35790.344
3266	84.92	9904.01	38205.691
17547	84.88	13686.102	37024.68
20542	84.81	14535.963	34201.738
21972	84.69	14686.88	33987.578
21917	84.06	14633.648	34620.969
20827	84.04	14450.779	36928.406
15013	84.02	12740.549	40220.262
1342	83.94	9091.945	35702.387
13196	83.75	12451.658	39681.293
19971	83.45	14351.692	37875.922
22075	83.22	14940.971	34171.066
23019	83.04	15215.708	37997.031
15878	82.93	13172.16	35152.066
12577	82.76	12414.053	34515.539
18945	82.51	13815.947	33837.023
19680	82.43	14107.182	40428.699
16590	82.39	13542.463	39396.391
2794	82.18	9767.365	37439.141
13495	82.13	12493.187	39414.066
17667	82.09	13572.136	38162.027
13901	81.8	12653.806	36988.332
16417	81.49	13215.409	40440.77
18640	81.47	13909.432	37510.121
19835	81.44	14270.504	39473.922
23582	81.36	15313.921	35227.57
17373	81.24	13616.054	35446.852
17909	81.24	13680.743	39459.207
13704	81.23	12545.027	38436.453
9959	81.19	11520.582	38076.156
23977	81.01	15355.183	38718.152
22034	81	14854.246	33866.426
16501	80.92	13481.564	39807.078
14338	80.73	12849.239	35059.93
14748	80.69	12822.218	39547.406
22583	80.55	14965.225	39188.188
11671	80.4	11837.638	40043.77
21440	80.21	14805.956	39299.668
11645	80.08	11922.803	39832.895
10769	79.96	11669.408	35913.105
1167	79.88	9215.441	37736.336
8329	79.79	11029.513	34373.219
13977	79.75	12558.145	36180.828
11026	79.6	11925.817	34534.895
15513	79.6	13112.427	36294.633
17570	79.5	13575.043	37251.734
15541	79.44	12943.258	36036.531
13964	79.33	12615.765	36330.164
3359	79.23	10008.412	37098.203
7884	79.18	10930.205	37876.398
12605	79.04	12335.434	34724.891
19347	78.97	14081.858	37851.633
24688	78.95	15669.538	35990.137
17765	78.91	13718.6	38975.047
8170	78.74	10909.058	34587.73
17029	78.58	13334.175	35950.59
15546	78.56	13057.083	36062.586
23236	78.41	15253.889	36030.211
19761	78.37	14346.864	39995.199
6773	78.08	10681.98	34905.098
15556	77.91	13031.397	35828.855
17572	77.78	13597.451	37343.961
17771	77.74	13668.714	39026.273
15850	77.55	13201.779	34808.043
24938	77.51	15537.556	33665.43
17696	77.47	13611.357	38398.031
6139	77.3	10532.887	38942.887
10252	77.05	11642.476	40393.125
2221	77.03	9481.046	37267.043
8274	76.97	11013.867	34053.176
16628	76.88	13372.48	39027.305
20116	76.71	14395.917	36776.961
24736	76.51	15675.977	35774.992
22706	76.51	14939.539	40358.535
22508	76.48	15019.67	38641.066
6977	76.32	10621.123	37419.426
12398	76.28	12164.748	34116.684
6988	76.13	10687.457	37560.953
11145	76.11	11982.711	36211.176
9014	76.05	11202.972	39459.422
16889	75.98	13384.624	36950.938
22772	75.98	15086.234	40202.598
2288	75.88	9622.434	36578.227
9083	75.8	11378.408	38811.629
19361	75.59	14060.335	38071.277
21478	75.58	14682.833	38932.508
20576	75.58	14551.191	34570.148
16276	75.56	13130.572	39371.289
21457	75.52	14654.901	39051.254
14850	75.46	12699.23	40113.031
23953	75.44	15399.583	38573.996
3080	75.42	9949.012	40136.82
18862	75.31	13832.586	34743.734
12441	75.19	12237.18	33837.434
17770	75.15	13642.172	39018.52
9331	75.12	11271.794	36222.156
2320	75.06	9570.063	36222.141
23541	75.06	15285.151	34733.02
12565	75.04	12402.475	34403.953
1191	74.96	9171.34	37400.129
14485	74.96	12897.255	36924.625
13902	74.89	12578.789	36997.977
7802	74.83	10762.924	38844.805
9158	74.79	11264.326	38144.766
54	74.37	8943.731	33873.805
20936	74.33	14600.664	37840.352
15133	74.27	13056.521	39892.227
23728	74	15315.603	36515.195
7746	73.99	10913.126	39493.305
23290	73.97	15209.708	35296.02
14441	73.95	12752.829	36452.168
13416	73.93	12686.714	39890.844
8895	73.77	11195.394	40362.473
11151	73.76	12015.91	36336.68
12929	73.74	12298.549	37747.543
10548	73.72	11641.364	37777.707
11296	73.58	12038.63	37831.949
21100	73.56	14544.663	39101.531
13918	73.54	12477.79	36785.695
12880	73.53	12468.338	37367.297
6059	73.47	10363.507	39683.543
10245	73.39	11816.852	40308.426
20068	73.09	14199.729	37367.676
24553	72.95	15555.319	37353.953
21583	72.95	14801.862	37880.035
21976	72.91	14799.559	33738.469
22934	72.82	15058.168	38799.848
2161	72.76	9580.567	38488.297
22806	72.51	15092.931	40098.988
6298	72.43	10432.345	37387.063
21573	72.41	14799.914	38045.875
10201	72.41	11495.892	40098.563
18694	72.36	13872.784	36826.477
14514	72.32	12731.241	37198.793
3188	72.24	9812.638	39309.152
21428	72.2	14672.049	39212.32
18547	72.19	13838.352	38258.949
13072	72.15	12292.555	39137.785
13468	72.11	12622.878	39361.273
17446	72.07	13719.442	36084.633
12111	72.07	12196.897	37652.395
20899	72.05	14527.492	37543.594
19079	71.99	14075.007	35099.047
18092	71.99	13777.098	40141.863
7183	71.96	10699.517	39350.102
8207	71.94	10826.066	34105.059
5508	71.92	10466.297	40283.551
14398	71.65	12769.811	35859.203
21497	71.61	14795.431	38824.262
19019	71.48	14151.338	34227.039
9937	71.46	11591.791	37806.84
24089	71.42	15305.409	39919.754
2652	71.4	9772.571	35692.676
21715	71.4	14736.359	36791.551
11581	71.34	11922.945	39441.102
10740	71.27	11672.099	36228.535
8510	71.21	11170.527	36365.32
18900	71.19	13791.478	34226.313
8155	71.11	10924.642	34936.957
21571	71.07	14671.561	38036.949
22333	71.06	14854.117	36831.207
17187	71.04	13545.857	33920.578
10396	71.02	11680.171	38685.953
9274	70.96	11235.581	36844.707
10787	70.92	11780.659	35673.902
14164	70.83	12489.409	34267.207
20039	70.79	14219.001	37411.332
19832	70.71	14394.401	39433.543
23435	70.71	15196.835	33824.438
17265	70.52	13610.477	34235.82
17601	70.48	13623.723	37574.414
3335	70.4	10092.458	37654.852
23740	70.33	15352.959	36629.887
1732	70.33	9358.671	38014.461
7847	70.27	10950.724	38371.734
16764	70.21	13347.687	38248.148
6796	70.17	10684.344	35166.563
2182	70.17	9646.922	38119.727
4002	70.12	10201.278	35556.066
18924	70.1	13814.222	33977.477
22956	70.1	15236.093	38351.855
23899	70.04	15456.609	38059.859
22788	69.94	15085.028	40003.266
11325	69.93	11894.185	38114.035
6165	69.85	10529.038	38563.973
2478	69.79	9588.835	33646.285
17116	69.79	13429.482	34715.539
8521	69.7	11070.508	36555.184
9694	69.7	11429.365	35394.457
13056	69.66	12392.273	38950.816
21167	69.62	14409.714	39763.398
7692	69.5	10819.245	40147.871
3528	69.48	10090.765	35298.094
15228	69.45	12930.214	38929.238
9409	69.45	11285.405	35506.602
21855	69.33	14800.684	35175.84
20868	69.33	14568.523	37341.523
14344	69.31	12875.643	35071.289
12153	69.16	12224.628	37336.633
19291	69.16	14006.274	37399.371
23448	69.14	15155.766	33613.191
21814	69.08	14639.274	35666.871
8796	69.04	11164.907	39504.066
18280	68.87	13825.242	38680.375
24745	68.83	15630.211	35518.191
2837	68.81	9833.171	38126.609
8401	68.8	11090.102	35405.598
2860	68.72	9779.641	38319.574
21488	68.72	14620.92	38703.359
23949	68.72	15278.65	38542.633
24648	68.72	15547.147	36518.078
19622	68.66	14134.983	40066.813
6356	68.6	10480.052	37221.871
24619	68.37	15650.71	36868.395
1093	68.32	9248.771	38771.129
19100	68.26	13986.391	35338.719
9645	68.2	11545.061	35006.57
11077	68.14	11850.103	35275.66
15163	68.12	13091.887	39781.09
17789	68.07	13588.633	39146.855
12653	68.05	12456.509	35187.301
16173	68.03	13302.667	38529.098
13638	68.03	12477.062	39046.004
5799	68.01	10469.684	39983.559
19669	67.88	14040.186	40363.559
15232	67.84	13016	38956.07
8872	67.84	11008.834	40320.477
17699	67.82	13689.075	38414.734
18742	67.7	13880.187	36143.77
15240	67.7	13025.819	38696.426
23166	67.7	15132.791	36794.766
12078	67.63	12090.715	38022.758
22802	67.63	15088.198	40066.738
24353	67.59	15543.538	39060.535
23627	67.55	15286.057	35745.883
7066	67.47	10552.199	38271.793
12617	67.44	12266.393	34821.207
3225	67.4	10094.878	39067.625
2586	67.4	9861.484	34761.965
18725	67.38	13899.306	36272.664
18625	67.34	13851.676	37696.688
15034	67.3	12866.917	40402.129
21253	67.3	14607.772	40365.16
19602	67.28	13996.386	39901.34
17906	67.24	13727.032	39425.359
18600	67.21	13817.7	37784.191
12301	67.19	12217.078	35562.59
16811	67.19	13365.101	37738.543
23209	67.13	15075.396	36313.102
24596	67.11	15567.551	36962.277
23933	67.07	15389.041	38451.461
4365	67.05	10324.76	36978.109
7202	67.01	10622.95	39485.344
22688	67.01	15044.624	40147.855
16146	66.96	13140.169	38388.574
13740	66.94	12637.616	38115.273
19107	66.9	14040.706	35434.203
24562	66.86	15634.439	37112.695
23553	66.84	15459.184	34777.488
22870	66.77	15139.002	39399.289
218	66.75	8887.988	35633.742
19184	66.67	14146.903	36231.023
21174	66.65	14442.272	39805.742
7844	66.65	10880.884	38653.238
9767	66.65	11562.402	36307.313
24016	66.63	15438.214	39190.18
24336	66.63	15635.451	39237.93
3042	66.57	9712.351	40356.398
23578	66.55	15426.266	35129.211
24041	66.5	15313.031	39435.875
14193	66.48	12479.791	33875.645
21699	66.46	14777.01	36942.617
1678	66.38	9289.045	37145.898
143	66.38	8992.308	34685.375
21194	66.31	14420.317	39924.156
11901	66.19	12101.206	39164.176
6446	66.17	10338.5	36298.016
14005	66.15	12611.476	35636.961
15160	66.13	12969.133	39764.059
10138	66.09	11497.632	39476.215
19419	66.02	14103.903	38527.598
9054	66	11350.787	38671.566
24075	66	15412.467	39810.465
16909	65.96	13397.886	36852.656
16099	65.88	13209.983	37978.191
16307	65.88	13309.305	39592.113
23054	65.86	15188.655	37429.188
18179	65.79	13926.797	39518
20185	65.73	14403.355	36528.68
17310	65.73	13706.132	34891.406
13534	65.71	12507.944	39164.738
6393	65.71	10453.427	36776.109
10204	65.69	11501.465	40139.461
15459	65.67	13061.638	36945.172
13698	65.65	12516.734	38391.441
17533	65.5	13636.273	36907.883
17140	65.39	13436.914	34352.414
22402	65.37	15021.584	37720.863
23791	65.35	15427.922	37078.566
22233	65.35	15014.578	35981.535
12552	65.31	12449.614	34287.652
2908	65.29	9879.441	38951.313
7724	65.25	10955.043	39930.125
10092	65.23	11543.667	39131.754
22209	65.21	14859.267	35731.512
20732	65.21	14438.748	35917
19834	65.19	14368.549	39449.316
2115	65.18	9555.445	39182.074
3156	65.14	10007.336	39581.527
22355	65.02	14874.248	37168.805
6999	64.98	10555.177	37735.293
16009	64.96	13180.336	37017.941
7965	64.95	10970.503	37139.297
5618	64.93	10448.875	40125.691
1594	64.93	9337.67	36045.672
11965	64.89	12190.471	38512.594
12788	64.83	12450.111	36557.289
24715	64.79	15578.582	35886.348
21538	64.79	14808.416	38435.328
16171	64.77	13244.617	38525.324
18601	64.75	13910.253	37783.199
23055	64.73	15116.124	37433.238
22224	64.72	14908.417	35882.441
13294	64.7	12381.685	40273.32
15931	64.7	13173.439	35943.457
24674	64.58	15595.027	36127.402
11246	64.58	12028.598	37419.102
16769	64.52	13438.286	38329.762
3389	64.52	10081.314	36750.953
24551	64.47	15550.151	37339.914
12018	64.47	12227.877	38296.07
12335	64.45	12119.108	34890.707
8008	64.37	10863.327	36105.719
18011	64.37	13619.021	40108.984
22642	64.33	14927.293	39698.539
24449	64.29	15489.533	38054.207
22598	64.28	14874.101	39368.969
16197	64.26	13309.22	38695.441
2229	64.2	9501.691	37364.852
8909	64.06	11373.251	40500.457
15830	64.01	13152.805	34449.613
12604	63.99	12440.652	34722.23
5526	63.99	10338.318	40451.59
22405	63.99	15019.442	37752.32
24909	63.89	15573.18	33924.363
10930	63.89	11813.463	33960.613
10276	63.82	11695.616	39973.484
4617	63.74	10327.478	39696.961
23116	63.7	15073.692	37160.578
24477	63.68	15539.75	37716.855
9242	63.68	11398.696	37370.84
13822	63.66	12687.123	37636.793
2830	63.6	9801.761	37977.906
11244	63.6	11983.806	37407.449
23402	63.59	15135.29	34048.941
11057	63.59	12023.257	34962.711
17617	63.57	13684.713	37723.77
22342	63.51	14839.004	36965.602
17636	63.41	13685.774	37912.832
18229	63.28	13894.498	39239
18399	63.24	13904.969	38379.551
18246	63.22	13797.752	39074.863
21758	63.2	14682.503	36290.871
19276	63.2	14071.731	37106.855
21549	63.2	14825.692	38218.438
19443	63.07	14181.151	38613.996
20712	63.07	14580.952	35821.469
15910	63.03	13128.639	35687.234
17133	63.01	13397.737	34571.742
1868	62.99	9345.527	39967.047
20201	62.97	14389.623	36312.223
2903	62.93	9855.222	38914.164
3327	62.92	10100.459	37569.719
14254	62.86	12763.179	34079.539
6928	62.82	10582.074	36869.527
15324	62.8	12944.057	38151.574
17500	62.78	13593.224	36612.906
8611	62.74	11183.486	37484.93
19849	62.7	14224.931	39292.063
11263	62.69	11916.592	37629.816
12240	62.69	12236.416	36553.07
21013	62.67	14470.424	38478.988
20138	62.57	14357.96	36657.043
21390	62.55	14760.259	39598.906
15182	62.51	13019.985	39378.504
18928	62.51	13919.945	33692.648
22754	62.47	15091.677	40447.258
10116	62.46	11462.477	39422.211
13773	62.42	12656.401	37904.422
8506	62.4	11023.042	36292.621
12152	62.38	12241.905	37330.523
15881	62.36	13159.874	35166.883
17476	62.32	13580.095	36438.5
10317	62.32	11667.684	39486.637
23231	62.28	15256.841	35943.055
18912	62.26	13964.038	34036.523
23423	62.26	15101.68	34004.734
19038	62.26	14012.717	34523.41
16006	62.17	13157.287	37001.73
21487	62.15	14827.448	39033.063
3427	62.13	9984.544	36103.586
19225	62.11	14160.189	36721.617
16977	62.11	13457.744	36397.996
22208	62.07	14965.691	35700.328
2204	62.07	9668.252	37811.742
2898	62.05	9845.817	38811.012
19821	62.05	14225.66	39377.875
12659	62.03	12436.224	35314.262
24618	62.02	15663.376	36867.246
18637	62.02	13769.702	37454.039
2235	62	9656.229	37089.051
4551	61.98	10238.044	39007.266
13941	61.98	12651.799	36441.719
8836	61.94	11108.918	39951.773
16358	61.88	13230.556	40002.773
8568	61.82	11161.721	37110.965
23454	61.63	15436.209	33583.828
9129	61.56	11228.546	38196.609
20654	61.54	14476.288	35358.879
16578	61.54	13405.616	39628.313
8817	61.5	10986.707	39763.586
6085	61.48	10450.261	39517.668
14387	61.48	12771.969	35668.949
19338	61.44	14094.728	37731.828
8967	61.4	11370.606	39867.203
17514	61.38	13749.835	36719.383
24568	61.31	15684.865	37170.945
16687	61.25	13350.389	38752.891
14623	61.25	12898.75	38298.156
9440	61.25	11212.881	34978.004
17465	61.23	13556.574	36345.266
20115	61.19	14321.841	36774.445
15377	61.19	13065.512	37857.684
12115	61.17	12176.198	37689.223
18174	61.17	13964.278	39475.922
19509	61.15	13994.434	39156.512
3287	61.13	9971.425	38080.172
21413	61.13	14706.508	39472.992
21470	61.06	14740.813	38866.555
16587	61.02	13347.135	39374.664
7071	61	10695.946	38314.473
12715	60.98	12311.116	35747.82
15982	60.96	13322.854	36764.152
9934	60.96	11493.131	37780.633
14499	60.92	12721.472	37069.895
12148	60.92	12239.253	37286.262
24703	60.92	15641.944	36092.961
14109	60.92	12502.024	35117.484
7093	60.9	10737.597	38619.156
10361	60.9	11639.763	39014.926
23211	60.9	15229.493	36324.273
9954	60.9	11545.347	38041.023
16480	60.89	13506.118	40248.988
16522	60.87	13349.989	39943.512
645	60.85	8828.98	39755.258
22327	60.79	14880.658	36808.188
10000	60.79	11487.372	38458.48
18687	60.77	13960.228	36777.676
22835	60.75	15176.626	39679.445
21857	60.71	14645.906	35187.328
1614	60.71	9407.926	36308.391
13873	60.71	12671.625	37344.969
18542	60.66	13816.107	38191.688
10702	60.66	11768.715	36577.168
22200	60.64	14838.715	35583.973
5803	60.64	10371.784	39999.926
3361	60.6	10040.073	37135.352
236	60.56	8795.084	35801.773
14639	60.56	12885.74	38463.801
2996	60.54	9800.644	39851.844
19759	60.54	14379.381	39980.609
21245	60.48	14613.28	40316.031
24044	60.46	15404.246	39502.008
18663	60.39	13933.789	37146.996
12284	60.35	12257.238	35621.469
6414	60.35	10450.712	36644.039
19240	60.35	14121.305	36888.363
10640	60.31	11826.914	37004.742
14495	60.31	12897.277	37035.539
24681	60.31	15642.946	36189.555
10333	60.29	11715.254	39358.023
8587	60.29	11139.841	37358.652
21476	60.25	14638.43	38922.523
23275	60.25	15119.941	35456.371
3446	60.25	10074.551	35959.645
22600	60.23	14914.755	39385.555
17277	60.2	13631.258	34370.449
15504	60.18	12984.428	36538.313
21886	60.16	14782.229	34864.984
18919	60.14	13765.679	33918.223
6308	60.14	10526.109	37505.777
22745	60.12	15229.268	40319.965
18028	60.1	13636.399	40282.941
10171	60.08	11510.365	39733.852
10859	60.06	11693.243	34920.246
13811	60.04	12594.65	37830.355
15123	60.04	13026.987	40109.281
9971	60.02	11600.835	38281.414
13881	60	12480.309	37102.809
16030	59.99	13305.145	37335.137
8586	59.99	11142.088	37332.383
10183	59.99	11445.032	39923.207
19802	59.99	14231.081	39496.836
9186	59.97	11214.474	37769.602
13787	59.97	12603.277	38019.488
20553	59.89	14512.107	34356.246
16529	59.87	13511.549	39652.609
15810	59.83	13220.98	34223.863
24903	59.81	15604.705	33849.277
10919	59.77	11793.895	34064.965
19043	59.77	14102.667	34595.203
15919	59.74	13301.723	35803.07
18062	59.74	13734.404	40530.348
23280	59.74	15056.286	35497.422
10942	59.74	11783.561	33528.02
19472	59.74	14187.237	38873.203
20415	59.72	14233.333	34378.188
1927	59.72	9467.366	40321.508
12744	59.72	12414.658	36188.359
17046	59.68	13510.333	35507.203
16813	59.64	13382.751	37751.395
10053	59.62	11412.682	38877.902
3295	59.6	10111.742	37880.754
11041	59.58	11963.259	34783.941
6266	59.56	10528.738	37802.688
1333	59.54	9108.611	35621.996
6262	59.51	10514.341	37760.051
16887	59.51	13416.42	36914.301
10565	59.51	11643.6	37658.074
9611	59.49	11455.624	34577.32
4496	59.47	10164.081	38535.52
10897	59.45	11635.274	34425.719
6211	59.39	10409.446	38113.465
17067	59.37	13479.248	35452.648
12684	59.37	12472.838	35469.914
11306	59.37	11841.669	37932.277
12553	59.35	12464.531	34286.367
24436	59.33	15527.942	38497.879
6545	59.33	10527.1	35415.984
9481	59.31	11350.446	34587.832
19522	59.31	14102.844	39220.402
21403	59.28	14647.374	39361.777
10755	59.26	11754.083	36067.59
16442	59.18	13430.319	40293.574
4324	59.18	10152.067	36223.492
15209	59.18	13104.604	39029.152
6913	59.14	10649.743	36767.465
21619	59.1	14672.181	37558.922
24111	59.1	15317.506	40176.973
22651	59.05	14934.027	39796.398
10363	58.97	11696.029	39020.27
13703	58.97	12647.595	38423.863
23327	58.97	15144.377	35124.543
6129	58.95	10511.559	38834.914
3958	58.95	10237.988	35256.066
14405	58.91	12739.903	35984.434
3407	58.91	10101.341	36715.746
15107	58.91	12906.39	39967.375
1718	58.87	9385.987	37816.434
15383	58.87	13071.947	37560.387
23022	58.87	15248.269	37710.934
18310	58.87	13960.356	38545.793
20797	58.86	14422.481	36610.152
17146	58.86	13500.501	34399.313
3506	58.84	9960.392	35920.176
21189	58.82	14493.151	39886.242
23355	58.78	15071.279	34715.516
22012	58.72	14914.235	33649.559
22453	58.7	14967.639	38156.285
8215	58.68	10934.711	33910.547
17026	58.68	13484.436	35897.477
12150	58.68	12194.42	37314.762
6293	58.64	10432.317	37648.344
8696	58.64	11107.217	38586.309
3402	58.64	9940.16	36900.848
2814	58.63	9795.337	37674.652
9413	58.63	11197.484	35545.883
8733	58.55	11064.895	38947.199
16011	58.55	13327.763	37047.059
22501	58.47	14904.535	38542.688
16351	58.47	13273.336	39938.152
7551	58.47	10614.868	40151.66
10986	58.47	11882.739	33975.484
543	58.45	8931.826	38986.816
16608	58.43	13407.608	39208
23767	58.43	15329.722	36825.906
15112	58.43	12990.521	40056.859
15559	58.4	13098.556	35849.047
4485	58.38	10321.638	38414.465
22320	58.36	14970.918	36742.773
23177	58.34	15060.561	36876.988
2206	58.34	9677.602	37561.039
21851	58.32	14750.455	35437.555
11223	58.28	11903.656	37208.523
8110	58.28	10955.956	35390.496
24446	58.26	15559.69	38295.195
21989	58.22	14832.547	33828.855
21698	58.2	14803.99	36940.453
934	58.2	9097.036	40142.121
10524	58.18	11766.92	37969.746
3490	58.18	10029.21	35857.762
7941	58.18	10765.636	37524.672
2698	58.18	9705.992	36249.203
22190	58.17	14837.575	35495.887
21442	58.17	14750.823	39311.359
1462	58.15	9166.056	33981.781
15441	58.15	13095.063	37317.344
15173	58.11	13051.9	39573.391
23249	58.11	15230.163	35842.535
24143	58.09	15443.387	40453.859
15400	58.09	12986.711	37630.594
16254	58.05	13214.569	39208.859
9981	58.05	11497.278	38329.844
20793	58.03	14445.411	36568.895
24860	58.03	15647.557	34495.559
8044	57.99	10782.929	35903.828
6499	57.99	10427.107	35887.512
22348	57.97	15046.054	37039.512
17905	57.97	13628.533	39424.074
20007	57.97	14270.023	37789.402
7949	57.95	10835.236	37290.57
15495	57.95	12926.23	36458.398
9179	57.95	11244.043	37718.297
19538	57.92	14139.101	39287.648
20438	57.84	14220.191	34110.301
21241	57.82	14547.662	40292.816
11078	57.8	11977.528	35312.621
17595	57.8	13640.194	37513.758
3120	57.78	10103.073	39661.051
9223	57.76	11283.708	37494.234
7103	57.76	10724.374	38678.859
17975	57.69	13601.345	39920.309
8789	57.67	11035.463	39446.223
13890	57.65	12523.587	37164.043
1700	57.65	9431.366	37520.953
21953	57.63	14781.762	34049.719
18553	57.61	13905.17	38347.992
20962	57.61	14557.407	38022.848
24589	57.59	15667.41	36921.945
12164	57.55	12237.518	37170.051
12754	57.53	12451.233	36249.316
15921	57.5	13132.477	35822.125
10995	57.5	11982.798	34109.027
368	57.48	8812.12	37369.094
19998	57.48	14196.2	38016.59
2856	57.46	9803.503	38290.672
12982	57.46	12346.79	38347.078
16711	57.44	13511.282	38561.098
13091	57.44	12415.062	39323.949
7978	57.42	10959.212	36824.254
9674	57.42	11532.315	35309.813
8186	57.42	10849.971	34486.711
17418	57.42	13743.852	35914.984
16846	57.4	13348.786	37421.227
20134	57.4	14321.472	36635.387
22728	57.36	15014.178	40464.152
20673	57.34	14520.105	35504.461
22056	57.32	14988.624	33992.488
1069	57.32	9214.115	38908.66
13650	57.3	12614.163	39136.766
19708	57.27	14280.54	40444.555
15646	57.21	12939.749	34867.848
7909	57.21	10907.591	37804.496
15156	57.19	13109.857	39729.586
21029	57.19	14489.273	38616.344
14162	57.17	12681.414	34226.156
14688	57.17	12887.465	38982.289
7139	57.15	10601.518	39042.102
16516	57.15	13458.95	39884.445
7723	57.15	10885.73	39930.008
12340	57.11	12175.443	34655.449
10661	57.09	11764.408	36829.027
18976	57.07	14173.068	33804.691
1702	57.05	9362.933	37593.395
17480	57.05	13600.103	36489.27
13673	57.05	12618.928	38746.344
6251	57.05	10442.616	37727.148
19172	57.05	14138.525	36056.57
2521	57.04	9695.051	34283.785
15475	57.04	13067.421	36826.707
9057	57.04	11382.861	38702.883
15251	57.04	12907.451	38756.098
23088	57.02	15059.231	37330.141
18173	57.02	13893.856	39793.73
8595	57.02	11017.674	37386.16
24695	57	15686.73	36065.465
18048	56.98	13655.357	40432.77
16287	56.98	13300.098	39432.145
21778	56.96	14647.223	36225.574
22708	56.94	14891.532	40366.965
23898	56.94	15360.468	38040.574
20866	56.94	14446.747	37306.465
18059	56.94	13747.678	40511.492
16984	56.92	13358.247	36129.199
17226	56.92	13729.171	33740.629
3243	56.9	10042.558	38530.688
11950	56.9	12103.744	38684.746
2880	56.9	9800.894	38494.844
14124	56.9	12594.795	34774.34
22014	56.9	14878.23	33671.379
14152	56.9	12639.53	34367.566
24500	56.9	15614.629	37845.992
19106	56.88	14090.253	35429.633
2673	56.84	9773.184	35987.102
18682	56.82	13888.465	37028.051
16428	56.81	13137.047	40471.172
19176	56.77	14130.77	36121.543
23703	56.75	15330.416	36334.93
2234	56.73	9554.916	37087.375
18020	56.71	13694.135	40147.617
19512	56.71	14172.8	39177.461
6137	56.65	10538.854	38921.227
2200	56.65	9481.438	37775.125
13769	56.63	12619.22	37883.512
14670	56.63	12730.238	38732.125
7902	56.61	10828.199	37722.285
12905	56.61	12431.038	37594.727
8042	56.6	10945.379	35879.906
21166	56.6	14583.748	39756.402
1979	56.6	9668.176	40443.211
15856	56.6	13151.746	34896.258
23233	56.58	15195.259	35956.777
23380	56.58	15194.144	34438.879
10240	56.58	11769.988	40284.527
2231	56.54	9667.789	37064.066
2157	56.52	9536.325	38419.863
15378	56.5	12939.448	37863.461
23725	56.5	15457.54	36502.352
9079	56.5	11298.358	38800.395
18963	56.5	14001.069	33603.723
15506	56.48	13085.254	36553.113
23522	56.48	15462.255	34566
17259	56.48	13760.4	34161.91
15721	56.48	13091.32	33859.824
6771	56.46	10665.921	34866.148
7061	56.44	10676.716	38238.105
3110	56.44	9987.648	39856.941
9885	56.42	11599.68	37310.266
23693	56.4	15411.45	36239.973
21023	56.4	14601.485	38575.141
7854	56.35	10895.559	38188.617
17653	56.35	13728.536	38043.066
20103	56.35	14395.266	36956.336
20113	56.35	14211.127	36745.863
21461	56.31	14697.19	39105.152
6096	56.29	10442.873	39373.223
20428	56.29	14271.094	34207.309
23801	56.27	15424.801	37175.934
6421	56.25	10541.917	36717.742
24432	56.21	15517.586	38487.637
22220	56.19	14925.157	35858.375
21878	56.14	14696.049	35078.266
19216	56.14	14057.834	36668.148
8501	56.14	11087.75	36247.141
22413	56.12	15039.41	37836.395
20880	56.12	14427.337	37443.207
18721	56.1	13864.138	36550.809
10905	56.08	11686.066	34218.656
22182	56.08	14994.303	35410.543
7047	56.06	10590.895	38094.98
13128	56.06	12455.004	39385.094
24079	56.04	15440.024	39852.984
17788	56.04	13697.806	39142.957
20411	56.04	14361.364	34637.152
23041	56.04	15171.802	37638.816
2641	56.04	9713.785	35623.438
22819	56.02	15160.304	39833.152
17769	56.02	13734.719	39007.695
19840	56	14374.18	39198.926
15231	56	12963.855	38947.344
16317	56	13307.258	39690.641
16829	56	13505.587	37857.836
8889	56	11387.337	40317.66
14498	55.98	12701.131	37065.145
22055	55.98	14968.877	33986.68
8089	55.98	10801.774	35560.828
3231	55.96	10113.728	38745.199
22115	55.94	15033.758	34636.559
16278	55.94	13196.793	39374.168
10510	55.91	11767.693	38122.023
24844	55.91	15626.156	34671.023
10564	55.87	11759.801	37629.281
3438	55.87	9957.73	36239.453
10674	55.87	11790.037	36621.938
22643	55.85	14962.181	39720.637
8824	55.85	11148.886	39846.492
14532	55.81	12791.489	37438.91
20077	55.81	14336.2	37114.813
9451	55.79	11394.96	34815.559
15226	55.79	13063.597	38906.164
22349	55.79	14984.537	37043.027
15511	55.79	13015.215	36268.563
2246	55.75	9562.597	36961.699
17201	55.73	13474.967	33805.195
18715	55.73	13911.431	36517.113
9670	55.71	11572.845	35234.598
24933	55.71	15560.617	33586.508
1800	55.71	9290.488	39263.945
13804	55.69	12587.477	37762.258
9238	55.64	11241.059	37303.316
24062	55.64	15369.067	39693.43
13847	55.58	12586.204	37432.156
10692	55.56	11724.134	36497.156
16727	55.56	13354.728	38356.168
20483	55.52	14287.161	33615.016
2196	55.52	9626.307	37993.023
3274	55.52	9904.431	38281.93
9005	55.52	11353.731	39330.066
17421	55.5	13704.862	35924.141
11796	55.48	12202.119	39822.484
6166	55.47	10342.504	38622.066
20140	55.43	14197.504	36667.035
10515	55.43	11784.231	38184.094
14763	55.39	12877.12	39674.926
17417	55.39	13633.887	35904.926
12869	55.37	12447.428	37257.324
19939	55.35	14379.729	38507.785
10799	55.35	11770.058	35506.695
14536	55.35	12762.292	37460.773
19499	55.31	14006.122	39064.164
24047	55.31	15367.734	39520.566
13076	55.31	12355.386	39233.516
3961	55.29	10207.594	35275.234
16618	55.29	13380.809	39286.641
12203	55.27	12154.458	36839.613
22940	55.27	15245.268	38514.156
10268	55.25	11819.417	40188.617
21243	55.2	14530.404	40306.234
6075	55.2	10343.034	39781.172
15751	55.18	13099.76	33595.188
16857	55.18	13485.922	37227.18
19813	55.16	14237.602	39608.895
20669	55.14	14619.052	35445.91
21988	55.14	14743.682	33823.633
22451	55.14	14932.709	38124.875
10741	55.12	11748.327	36228.664
22597	55.1	14957.047	39350.496
12002	55.1	12245.583	38493.266
14781	55.06	12853.039	39834.281
16776	55.04	13403.312	38087.902
23115	55.02	15103.179	37158.719
24926	55.01	15614.559	33537.891
2133	55.01	9644.143	38866.941
17296	54.99	13675.458	34612.012
9948	54.97	11457.399	37995.32
9248	54.95	11195.862	37094.422
9000	54.95	11352.841	39555.586
7185	54.93	10578.998	39370.98
10242	54.93	11762.478	40301.02
15505	54.91	13064.828	36552.738
22303	54.91	14982.401	36572.961
604	54.89	8696.548	39602.742
11229	54.89	12035.604	37291.027
6141	54.89	10501.304	38962.191
23701	54.89	15407.16	36322.191
17944	54.87	13691.858	39741.965
22907	54.87	15126.684	39139.867
19058	54.87	13989.593	34885.336
18944	54.87	13831.541	33816.266
18216	54.83	13935.677	39427.402
13096	54.81	12351.859	39331.41
21463	54.81	14634.445	39109.105
16637	54.78	13507.329	39070.602
10668	54.76	11821.69	36894.191
17751	54.76	13658.372	38829.621
14277	54.66	12793.29	34266.34
8564	54.66	11140.784	37050.941
12341	54.64	12257.814	34667.379
3256	54.6	10091.953	38449.316
24763	54.6	15500.663	35337.664
6910	54.6	10634.36	36714.723
8349	54.58	11126.494	34565.348
2877	54.58	9899.648	38451.883
1494	54.56	9275.421	33983.5
23083	54.56	15260.512	37279.547
11676	54.55	11876.229	40067.398
11173	54.53	12020.244	36620.508
1452	54.53	9221.95	33871.461
16193	54.53	13277.726	38678.117
20343	54.51	14199.625	35438.77
16270	54.51	13325.394	39314.383
14110	54.51	12623.063	34920.453
11757	54.49	12096.296	40476.066
24534	54.49	15627.591	37516.051
16920	54.49	13416.825	36640.316
17045	54.47	13353.844	35483.816
2862	54.47	9857.013	38339.219
11777	54.45	12150.664	40050.422
18882	54.39	13863.129	34615.957
20240	54.37	14385.666	36259.086
15253	54.35	12943.925	38760.52
11310	54.35	12043.226	37965.309
5501	54.35	10134.514	40460.863
16592	54.34	13343.889	39415.324
11243	54.32	11870.23	37406.809
16505	54.32	13482.469	39837.348
18091	54.32	13948.025	40138.711
16263	54.3	13271.174	39269.719
2514	54.3	9839.633	34158.684
23679	54.3	15357.555	36095.055
4010	54.28	10135.74	35699.254
4492	54.28	10271.87	38500.477
13937	54.28	12630.685	36714.074
17407	54.26	13553.934	35826.086
24132	54.26	15369.485	40326.258
20522	54.24	14594.934	33961.246
17689	54.24	13697.19	38321.188
14155	54.24	12631.561	34437.605
10061	54.22	11489.878	38933.555
4524	54.22	10136.326	38759.664
22842	54.2	15148.26	39744.078
3172	54.18	9903.741	39466.559
7878	54.18	10947.346	38116.555
21054	54.18	14471.457	38861.117
8576	54.18	11147.857	37207.73
14445	54.18	12882.91	36484.348
4628	54.16	10327.675	39788.453
1534	54.12	9450.094	35083.82
13442	54.12	12536.287	39586.707
11207	54.11	11837.594	37107.645
23458	54.11	15370.069	33633.066
12870	54.11	12444.707	37275.223
4462	54.09	10137.204	38214.527
23212	54.09	15211.088	36336.465
18538	54.09	13860.458	38483.563
6560	54.09	10362.32	34995.023
2656	54.05	9796.811	35717.344
12332	54.03	12113.141	35130.637
19768	54.03	14243.407	40021.273
3141	54.03	10096.946	39769.609
18134	54.01	13763.694	39840.652
13681	53.99	12543.447	38550.285
20135	53.99	14308.137	36637.047
22692	53.99	14884.754	40186.027
8582	53.97	10996.746	37281.598
10834	53.97	11764.416	34996.051
21737	53.95	14691.038	36716.91
17752	53.95	13588.101	38839.102
20331	53.95	14392.069	35365.176
16839	53.95	13357.444	37669.715
10730	53.93	11727.036	36136.254
9605	53.93	11479.561	34486.691
23048	53.91	15102.093	37384.719
22776	53.91	15197.149	40205.613
3273	53.89	9969.99	38273.828
10605	53.89	11711.466	37069.309
18584	53.89	13794.514	37713.078
14590	53.84	12717.484	38032.688
20527	53.84	14613.713	34019.031
24038	53.84	15451	39401.176
196	53.82	8982.412	35300.84
1996	53.82	9674.571	40195.547
8156	53.78	10824.097	34651.91
5782	53.78	10356.118	40187.758
16124	53.76	13243.381	38224.934
20365	53.76	14318.496	35077.992
17546	53.74	13678.675	37008.555
17805	53.74	13731.219	39223.875
8949	53.74	11210.346	40024.313
8802	53.72	11016.049	39598.961
20429	53.72	14351.206	34218.461
23480	53.72	15357.197	34029.805
18140	53.7	13973.473	39894.055
18098	53.7	13810.272	40215.359
1808	53.7	9440.599	39400.203
8606	53.68	11097.575	37479.598
12175	53.68	12075.135	37220.848
9080	53.68	11326.843	38804.781
13057	53.68	12336.753	38949.453
9178	53.66	11338.192	38027.09
9040	53.66	11289.805	38831.684
10222	53.65	11586.472	40309.445
10879	53.65	11772.96	34569.68
8986	53.65	11377.11	39705.855
16458	53.63	13342.608	40446.223
16374	53.63	13232.842	40153.723
154	53.61	9031.434	34838.543
3170	53.59	10041.842	39407.023
24073	53.59	15397.654	39791.867
8001	53.59	10770.577	36312.758
2779	53.59	9833.935	37202.125
22277	53.57	14925.42	36289.824
14252	53.57	12767.278	34026.965
8974	53.55	11375.405	39915.039
17625	53.53	13639.06	37794.367
24093	53.53	15453.349	39956.176
16359	53.51	13194.196	40017.766
11447	53.51	12031.093	38763.551
15859	53.51	13234.537	34936.086
11844	53.49	12258.096	39655.805
15470	53.49	12953.852	36746.293
21208	53.49	14477.721	40045.703
19855	53.47	14294.306	39026.77
16875	53.45	13468.394	37073.762
19867	53.45	14298.227	39130.793
18664	53.45	13966.215	37157.188
19876	53.44	14234.235	38873.078
12563	53.44	12366.497	34372.457
15366	53.42	13047.01	37780.207
21425	53.42	14729.159	39205.91
21490	53.42	14649.959	38704.703
20877	53.4	14455.164	37380.344
13174	53.4	12333.264	39547.781
20933	53.38	14606.864	37803.535
14255	53.38	12694.528	34084.426
18820	53.38	13864.651	35447.492
4024	53.38	10209.943	35816.586
8209	53.36	10767.105	34141.988
19484	53.36	14158.726	38970.77
17764	53.34	13659.312	38970.867
17290	53.34	13561.316	34458.133
12363	53.34	12063.405	34636.301
22684	53.3	14903.274	40101.313
6574	53.3	10374.571	34831.906
2961	53.3	9696.959	39433.844
19690	53.3	14222.09	40300.125
16676	53.3	13370.476	38988.797
15868	53.3	13307.478	35010.391
10065	53.28	11506.352	38954.336
20653	53.28	14518.907	35340.867
22114	53.26	15010.356	34610.371
16499	53.24	13455.722	40107.512
21622	53.24	14694.367	37587.773
11380	53.22	11978.572	38497.496
1223	53.22	9046.756	37221.395
1671	53.22	9409.165	37031.57
15658	53.21	13080.432	34677.5
6853	53.21	10646.041	35846.586
3228	53.21	10059.02	38728.242
7947	53.21	10799.163	37282.656
11196	53.19	11914.678	36987.266
11734	53.19	11867.111	40528.371
8515	53.19	10997.081	36498.125
19990	53.19	14380.658	37974.438
15650	53.17	13072.404	34923.762
11895	53.15	12187.535	39453.293
24564	53.13	15537.062	37132.16
2690	53.11	9832.657	36191.988
10039	53.09	11431.61	38732.191
15235	53.09	12949.902	38977.906
24590	53.09	15526.672	36921.023
10177	53.09	11482.922	39860.453
12278	53.09	12260.19	35845.031
8520	53.07	11156.957	36545.902
3149	53.05	9900.223	39534.301
22370	53.05	14862.848	37475
20889	53.05	14580.956	37485.938
9842	53.05	11421.777	36762.879
14433	53.05	12841.011	36340.441
13259	53.05	12470.222	40101.145
11129	53.03	12000.942	35972.375
23042	53.03	15223.907	37664.102
10231	53.01	11524.211	40472.398
24381	53.01	15690.664	38981.828
22105	53.01	14950.42	34494.145
1909	53.01	9458.75	40232.723
19984	52.99	14250.24	37950.324
8726	52.99	11099.766	38888.176
17891	52.98	13612.159	39324.508
9528	52.98	11229.548	33912.059
7937	52.98	10917.179	37466.203
18218	52.98	13890.782	39445.68
8235	52.98	10904.16	33587.809
21639	52.96	14820.963	37429.98
3066	52.94	9970.389	40418.656
6299	52.92	10487.848	37390.355
21480	52.92	14630.459	38962.078
22399	52.92	14951.566	37695.102
10731	52.9	11775.472	36140.391
4342	52.9	10235.205	36568.961
183	52.9	8867.992	35139.984
12643	52.9	12440.222	35122.375
24680	52.88	15485.106	36177.777
23937	52.86	15410.837	38469.203
10918	52.86	11713.163	34037.098
11988	52.86	12258.793	38364.195
21792	52.86	14652.771	36026.449
14373	52.86	12853.044	35510.227
23770	52.84	15339.141	36850.652
5792	52.84	10529.856	40220.523
18298	52.8	13843.187	38752.789
3305	52.78	10065.849	37713.328
23810	52.78	15330.542	37292.242
19486	52.78	13985.868	38978.625
24587	52.78	15506.006	36913.141
19631	52.76	14110.576	40132.23
21462	52.76	14682.588	39108.41
17355	52.76	13566.66	35256.359
14380	52.73	12714.884	35579.965
17090	52.73	13505.081	35018.758
16102	52.73	13305.541	38007.379
13679	52.73	12597.276	38542.82
24538	52.71	15534.046	37541.824
9461	52.69	11285.25	34941.902
21880	52.69	14686.401	35122.961
9634	52.69	11545.722	34877.434
17240	52.69	13626.499	33917.402
23472	52.67	15342.092	33829.816
22482	52.67	14964.495	38434.914
19812	52.67	14392.939	39593.668
23779	52.65	15309.121	36922.934
4446	52.65	10173.093	38069.547
3430	52.65	9993.819	36146.73
12186	52.65	12058.514	37003.023
4467	52.59	10212.626	38261.34
14497	52.59	12697.728	37053.227
6535	52.57	10428.263	35608.762
18657	52.55	13950.064	37066.242
24716	52.55	15501.89	35889.891
18695	52.53	13908.816	36832.852
968	52.52	9109.464	40031.59
14710	52.52	12728.998	39196.219
12877	52.52	12374.324	37337.727
10476	52.52	11800.538	38496.469
21135	52.52	14519.739	39480.371
1180	52.52	9127.608	37826.766
8352	52.48	11096.826	34612.516
14039	52.48	12679.839	35603.555
19547	52.46	14189.516	39382.926
12274	52.44	12206.195	35798.988
17882	52.44	13633.186	39262.551
16641	52.44	13363.529	39086.895
6342	52.42	10475.544	37106.906
22344	52.42	15036.053	36992.051
1569	52.42	9303.268	35634.09
4323	52.4	10245.327	36223.105
2709	52.4	9736.12	36377.191
17615	52.38	13727.909	37687.707
9452	52.36	11313.234	34823.023
22246	52.36	14853.745	36103.074
14729	52.36	12755.986	39356.254
14345	52.36	12747.781	35081.227
18230	52.36	13910.435	39254.762
19712	52.36	14224	40506.328
14006	52.36	12647.835	35664.223
24536	52.34	15537.849	37529.125
19610	52.34	14057.007	39964.477
6528	52.34	10488.604	35521.395
12319	52.34	12217.277	35003.773
16137	52.34	13137.905	38351.43
18615	52.32	13769.039	37574.699
2127	52.32	9613.058	39105.672
13678	52.32	12614.797	38531.469
9608	52.31	11588.383	34534.363
1237	52.31	9087.08	36817.172
24408	52.31	15619.319	38542.852
19608	52.31	14017.343	39947.828
21060	52.27	14492.927	38928.809
18135	52.27	13922.383	39860.633
24066	52.27	15463.57	39712.508
22611	52.27	15026.832	39429.043
12678	52.25	12353.664	35430.828
19321	52.25	14170.749	37574.875
18673	52.23	13781.053	36925.203
23768	52.19	15405.978	36837.461
14564	52.19	12796.211	37706.547
14760	52.19	12768.516	39641.363
10194	52.15	11440.308	40054.066
11583	52.15	11894.073	39454.273
19156	52.15	14004.528	35856.57
4403	52.13	10248.642	37403.105
9024	52.13	11319.849	39292.035
11012	52.13	11975.404	34416.984
19869	52.13	14336.017	39142.836
15547	52.11	13002.83	36065.984
15076	52.09	12989.659	40358.566
10917	52.09	11766.913	34026.539
18980	52.09	14016.312	33856.07
17168	52.09	13341.186	34244.852
6127	52.08	10406.719	39151.789
16688	52.06	13423.116	38756.457
22670	52.06	15043.791	39998.066
3168	52.04	10057.786	39394.543
23367	52.04	15200.386	34544.395
24314	52.02	15497.077	39623.113
10168	51.98	11468.026	39667.133
260	51.9	8981.455	36199.117
17739	51.88	13717.278	38714.98
20359	51.88	14254.778	35284.984
20941	51.88	14616.918	37938.543
9435	51.88	11215.123	35269.324
20338	51.88	14302.74	35397.977
9165	51.88	11231.049	37867.688
13821	51.86	12489.707	37634.316
12089	51.86	12106.636	37839.902
11227	51.85	11915.862	37269.887
22198	51.85	14963.204	35573.434
15941	51.85	13264.721	36138.402
15516	51.85	12942.01	36368.973
22235	51.85	14963.336	35988.066
15884	51.83	13212.996	35213.238
11089	51.83	11980.812	35437.5
4327	51.81	10242.293	36324.273
19956	51.81	14279.995	38071.629
16240	51.81	13310.499	39058.273
15569	51.81	13100.875	35631.379
20409	51.79	14268.815	34600.266
2819	51.79	9697.174	37766.152
12810	51.79	12398.354	36690.184
21438	51.79	14737.793	39266.668
24422	51.77	15567.08	38360.789
15375	51.75	13097.357	37831.926
17080	51.73	13523.82	35204.828
21890	51.73	14774.295	34933.09
23424	51.73	15234.752	33689.039
16758	51.73	13456.063	38506.707
9183	51.71	11199.435	37753.32
22347	51.69	14881.995	37005.766
13923	51.67	12673.432	36801.445
9678	51.67	11429.561	35338.949
2164	51.67	9656.892	38282.387
3292	51.67	10015.464	38180.188
14305	51.67	12842.568	34556.414
13938	51.65	12492.734	36725.676
8685	51.65	11090.115	38458.07
21796	51.65	14818.49	35779.598
1578	51.65	9318.786	35770.965
2928	51.63	9742.535	39244.105
16674	51.6	13376.227	38974.262
8681	51.6	10981.322	38428.746
24013	51.6	15413.353	39134.461
13192	51.6	12414.155	39624.664
11138	51.58	11865.439	36077.273
12406	51.58	12178.104	34146.496
21320	51.58	14673.08	39970.141
22249	51.56	14870.618	36110.223
22290	51.54	15028.708	36443.258
10225	51.54	11500.722	40338.109
24806	51.54	15640.577	35085.781
12006	51.54	12191.67	38214.047
12576	51.52	12376.324	34507.758
19376	51.52	14149.455	38196.387
17750	51.52	13699.223	38812.004
15266	51.52	13082.195	38583.965
24782	51.5	15655.722	35198.703
9076	51.5	11384.22	38779.492
12703	51.48	12386.046	35658.445
11064	51.48	12006.204	35129.012
10011	51.48	11474.015	38547.344
10553	51.48	11740.095	37850.148
14492	51.46	12696.188	37023.168
2777	51.46	9857.975	37193.668
24320	51.46	15555.469	39375.699
9967	51.46	11485.222	38201.492
4472	51.44	10318.898	38302.668
16104	51.44	13283.231	38078.484
1329	51.42	9121.494	35879.258
9649	51.42	11586.673	35093.133
16814	51.42	13511.735	37754.93
22696	51.4	14947.16	40259.09
24139	51.4	15451.968	40404.152
20457	51.4	14201.438	33738.234
18316	51.39	13898.059	38584.281
20054	51.39	14335.451	37242.535
21381	51.37	14730.463	39486.969
22902	51.37	15180.207	39048.176
16084	51.35	13162.859	37877.727
4517	51.35	10235.379	38725.516
1042	51.35	9246.776	39426.48
4478	51.33	10147.458	38381.563
3272	51.31	9910.231	38244.109
23987	51.31	15477.871	38828.281
2159	51.31	9650.616	38441.84
19854	51.29	14399.606	39014.688
12112	51.29	12125.594	37669.406
4410	51.29	10316.285	37451.422
15460	51.27	13083.495	36944.758
19288	51.27	14088.758	37361.488
14866	51.27	12889.737	40209.34
19018	51.27	13984.189	34202.238
6797	51.25	10610.115	35178.055
4484	51.25	10134.603	38411.902
20276	51.25	14192.866	35882.348
16965	51.25	13533.501	36282.004
21074	51.23	14428.656	38987.164
16642	51.23	13528.239	39087.691
12219	51.21	12226.94	36618.441
2267	51.21	9578.232	36671.453
23511	51.21	15405.184	34410.406
20212	51.21	14282.71	36379.742
16497	51.19	13460.562	40089.199
23751	51.18	15291.039	36696.422
9226	51.18	11352.402	37512.094
10609	51.18	11818.911	37091.48
2775	51.18	9795.271	37146.227
7151	51.18	10707.328	39110.098
10680	51.18	11765.142	36643.855
19460	51.16	14046.873	38766.438
17733	51.16	13565.474	38683.629
13475	51.16	12499.01	39372.18
2103	51.16	9659.299	39443.09
18259	51.16	13816.856	38833.219
8483	51.14	11044.577	35932.438
4389	51.14	10215.443	37295.637
6201	51.14	10335.019	38028.672
6511	51.12	10341.614	35662.711
18706	51.12	13769.556	36419.332
15243	51.12	12996.463	38711.039
3954	51.12	10257.025	35217.488
20024	51.1	14290.178	37695.855
2670	51.1	9761.134	35954.844
12712	51.1	12386.297	35726.785
22509	51.08	14987.336	38644.133
17442	51.08	13752.915	36067.633
12946	51.08	12410.224	38011.543
13802	51.08	12674.21	37753.945
2737	51.08	9719.989	36797.34
20783	51.08	14437.603	36489.805
22841	51.06	15135.329	39715.438
9269	51.06	11194.471	36799.328
14775	51.06	12865.145	39763.781
1780	51.02	9332.093	39005.199
20076	51.02	14213.252	37102.246
21110	51	14475.236	39213.699
12859	51	12461.642	37130.508
24280	51	15560.858	39946.008
13801	51	12547.56	37755.328
2710	50.98	9770.912	36387.438
16589	50.98	13522.716	39380.359
226	50.98	8733.047	35714.793
20341	50.98	14306.388	35428.711
21239	50.98	14445.296	40242.301
20706	50.96	14617.844	35738.957
1215	50.96	9242.959	37135.645
23609	50.95	15450.936	35450.191
12728	50.93	12350.861	36008.09
21195	50.93	14455.769	39923.211
14531	50.91	12842.496	37427.902
18114	50.91	13786.668	39974.629
23909	50.91	15271.983	38201.508
11017	50.91	11872.657	34444.895
14010	50.89	12494.059	35703.961
10265	50.87	11672.855	40155.824
8599	50.87	11076.476	37392.875
4315	50.87	10144.851	36172.641
23287	50.85	15050.564	35582.559
17796	50.85	13748.619	39185.949
15315	50.85	12980.302	38104.301
16388	50.85	13280.974	40281.383
20399	50.85	14358.68	34799.141
23621	50.83	15429.659	35690.691
24662	50.83	15603.875	36317.59
24059	50.83	15389.449	39585.586
19617	50.81	14018.658	40032.227
10732	50.81	11812.021	36160.707
2219	50.81	9644.932	37513.855
22265	50.81	14880.582	36157.375
4613	50.79	10139.041	39570.199
3328	50.79	9930.908	37573.332
16184	50.79	13259.774	38618.41
15577	50.77	12920.37	35731.188
24220	50.77	15568.249	39995.707
16598	50.77	13433.469	39438.523
10472	50.75	11728.358	38465.051
22173	50.75	14937.422	35264.059
1742	50.73	9307.848	38185.105
15270	50.73	12945.516	38357.707
24686	50.73	15498.787	35977.723
2010	50.73	9680.55	40019.406
2899	50.73	9806.231	38830.551
20015	50.73	14245.514	37864.566
7543	50.73	10571.715	40114.43
22068	50.72	14928.416	34115.691
8882	50.72	10989.762	40407.355
14620	50.72	12690.927	38247.949
10694	50.72	11794.66	36511.398
18262	50.7	13839.117	38889.262
24917	50.7	15577.95	33972.605
12025	50.68	12149.196	38334.492
10341	50.68	11674.042	39459.207
21370	50.68	14684.082	39681.461
2121	50.68	9614.816	39024.074
10852	50.68	11660.196	34857.695
13927	50.66	12558.927	36895.426
14545	50.66	12749.811	37564.098
18077	50.64	13842.527	40415.754
22367	50.64	15025.459	37391.543
12771	50.64	12305.5	36396.707
13546	50.62	12524.331	39197.836
22260	50.58	15031.533	36148.168
10278	50.58	11824.433	40057.004
12231	50.58	12214.098	36489.203
24051	50.58	15397.966	39541.789
23240	50.56	15188.767	36080.758
10803	50.56	11827.078	35614.117
23465	50.56	15319.746	33753.09
16119	50.54	13284.623	38185.547
19523	50.54	14000.609	39229.813
6195	50.54	10427.522	38281.828
12143	50.52	12086.125	37256.984
8356	50.52	11161.038	34638.422
23747	50.5	15460.127	36669.855
14611	50.5	12705.38	38152.613
15309	50.5	13079.163	38056.957
13410	50.5	12476.314	39808.719
9479	50.5	11214.191	34558.051
22135	50.49	14888.705	34917.406
21078	50.49	14497.317	39020.402
1307	50.49	9202.67	36233.414
15418	50.49	12998.556	37434.164
24297	50.49	15502.163	39778.102
7982	50.47	10967.138	36606.125
14720	50.47	12690.304	39281.738
14390	50.45	12703.711	35714.723
16176	50.43	13270.407	38541.754
21677	50.43	14690.393	37127.172
6554	50.41	10352.133	35246.539
16765	50.39	13416.685	38261
2352	50.37	9547.973	35349.457
17884	50.35	13557.133	39287.258
18591	50.35	13873.696	37754.867
21555	50.35	14797.347	38246.227
1058	50.35	9045.848	39011.719
9902	50.33	11499.481	37426.965
5771	50.33	10385.427	40154.379
21537	50.33	14652.791	38422.953
11600	50.33	11904.676	39517.363
8886	50.33	11072.883	40487.18
3260	50.33	10114.11	38470.125
7838	50.31	10873.438	38610.941
19709	50.29	14311.263	40454.965
18128	50.27	13905.72	40110.922
8369	50.26	11060.519	34866.527
21624	50.26	14762.823	37591.09
23121	50.24	15146.984	37182.512
23265	50.24	15105.451	35684.863
2992	50.22	9713.914	39781.57
1574	50.22	9414.125	35699.598
16092	50.22	13184.481	37946.512
1845	50.22	9343.905	39724.836
3390	50.22	9944.019	36766.898
9643	50.2	11543.339	34974.434
4616	50.2	10247.667	39634.809
13712	50.2	12489.245	38199.98
12987	50.2	12431.981	38354.719
18914	50.18	13862.097	34158.516
19635	50.16	13997.18	40176.527
24029	50.16	15332.623	39298.691
3392	50.16	9967.832	36783.496
4350	50.12	10326.73	36712.613
18042	50.12	13686.357	40391.145
16384	50.12	13170.795	40239.84
17303	50.1	13561.404	34710.422
15727	50.1	13034.114	33943.742
17447	50.08	13652.122	36100.539
9205	50.08	11208.739	37567.801
22852	50.08	15186.947	39520.109
12708	50.08	12392.882	35710.793
12324	50.06	12256.18	35081.766
19603	50.06	14112.044	39909.91
7940	50.06	10914.735	37523.801
5585	50.05	10534.824	40122.473
3006	50.05	9870.18	39961.215
18816	50.03	13938.116	35410.934
12117	50.03	12250.375	37699.469
16377	50.03	13207.414	40194.258
22319	50.03	14902.797	36735.32
16610	50.03	13380.729	39229.523
18210	50.01	13902.825	39371.246
10372	49.99	11638.369	39149.301
12257	49.99	12175.289	36174.676
22997	49.97	15170.059	38044.184
13909	49.93	12598.864	37022.461
6950	49.91	10675.547	37221.301
10187	49.89	11419.576	39966.816
4029	49.89	10140.21	35870.176
8613	49.89	11183.418	37505.641
21359	49.89	14830.132	39927.762
21384	49.89	14653.342	39520.016
19082	49.89	14108.172	35145.441
14515	49.87	12903.297	37214.625
12838	49.87	12439.121	36931.227
19815	49.87	14209.009	39626.09
10771	49.87	11778.138	35920.129
11739	49.87	12208.205	40287.934
12777	49.87	12376.04	36474.629
2251	49.87	9525.028	37037.348
16546	49.85	13535.589	39761.09
2132	49.85	9633.735	38860.43
2515	49.85	9891.699	34167.383
15464	49.85	13011.095	36967.379
16158	49.85	13169.806	38474.926
24936	49.83	15501.077	33629.602
14121	49.83	12669.196	34748.621
917	49.83	9199.991	40461.129
12285	49.83	12191.985	35631.777
16248	49.8	13250.92	39139.59
19241	49.8	14086.149	36898.566
18617	49.8	13903.218	37581.215
9318	49.8	11228.91	36367.48
11126	49.8	11981.358	35949.699
18171	49.78	13910.411	39766.402
16008	49.78	13225.174	37014.926
21473	49.76	14680.145	38888.695
7197	49.76	10742.365	39435.906
17415	49.76	13697.761	35895.773
6838	49.74	10612.041	35719.684
8621	49.74	11130.435	37600.07
19297	49.74	14149.387	37434.66
18621	49.72	13857.139	37656.262
8536	49.72	11091.315	36800.906
6301	49.72	10529.755	37416.855
18245	49.7	13837.775	39052.059
370	49.7	8750.212	37440.125
11163	49.7	11942.857	36486.629
21348	49.7	14812.014	39815.242
18709	49.68	13933.934	36433.246
19774	49.68	14288.143	40106.707
13286	49.66	12431.753	40227.355
7812	49.66	10760.474	38973.055
10095	49.66	11595.425	39166.496
17387	49.66	13740.233	35665.559
24737	49.66	15646.036	35474.254
15420	49.64	13057.026	37474.68
8535	49.62	11182.532	36768.051
9866	49.62	11475.252	37068.531
18181	49.6	13802.441	39535.504
23073	49.6	15235.422	37235.035
8553	49.6	11156.569	36914.156
22664	49.6	14861.704	39917.113
19895	49.6	14381.158	38739.902
9128	49.59	11190.16	38188.59
22896	49.57	15096.189	39005.438
8629	49.57	10994.79	37732.414
22291	49.57	15025.902	36462.555
2813	49.57	9699.465	37656.953
22368	49.57	15038.446	37422.039
23119	49.57	15232.62	37176.078
17326	49.57	13698.774	34936.754
2346	49.57	9664.804	35585.316
22279	49.55	14994.996	36300.332
17336	49.55	13720.273	35062.902
14690	49.55	12872.467	39049.957
15419	49.55	12937.428	37466.816
4436	49.53	10242.903	37884.98
17461	49.53	13756.548	36280.203
193	49.53	8821.688	35235.164
21585	49.53	14723.199	37899.078
17032	49.53	13507.252	35622.242
5837	49.49	10430.304	40062.512
2889	49.47	9774.719	38671.219
2657	49.47	9788.055	35740.863
7221	49.45	10679.598	39600.293
11058	49.45	11936.635	34979.641
1657	49.43	9287.462	36826.555
18629	49.43	13844.713	37390.18
22965	49.41	15050.379	38467.848
22973	49.39	15233.197	38211.73
21340	49.39	14803.97	40086.66
13973	49.39	12684.65	36154.281
13972	49.37	12588.373	36129.105
1531	49.37	9375.562	35016.367
3920	49.37	10128.119	34887.508
24035	49.37	15325.906	39363.781
22823	49.37	15084.5	39858.18
16456	49.36	13451.512	40419.02
3452	49.36	9956.472	35994.371
16459	49.36	13382.652	40456.387
14481	49.36	12724.711	36856.105
20153	49.36	14363.135	36450
4005	49.32	10226.738	35651.809
17193	49.3	13507.985	33981.641
20599	49.3	14443.272	34899.945
22640	49.3	14878.823	39661.363
2286	49.26	9554.739	36539.477
17622	49.26	13617.373	37787.152
9160	49.24	11190.434	38151.289
10078	49.24	11590.136	39019.57
8133	49.24	10842.929	35269.836
13033	49.24	12266.311	38757.992
15618	49.22	13056.929	35452.102
7189	49.22	10714.111	39387.824
6978	49.22	10550.12	37445.563
13989	49.2	12537.565	36022.492
2773	49.2	9739.282	37130.387
7757	49.2	10895.293	39321.563
2205	49.2	9489.432	37835.625
12731	49.2	12285.696	36027.48
12339	49.18	12139.138	34937.652
17933	49.18	13579.229	39627.984
20499	49.16	14447.532	33611.68
1753	49.14	9415.368	38482.191
15488	49.14	12996.28	36687.586
15734	49.14	13104.795	33703.938
24836	49.14	15576.508	34930.578
3513	49.13	9938.628	35759.941
23352	49.13	15248.868	34684.93
15497	49.13	12998.672	36472.648
13970	49.11	12661.806	36102.574
24624	49.09	15575.23	36598.773
12816	49.09	12296.313	36767.828
19903	49.09	14238.77	38822.816
10050	49.09	11607.617	38860.48
4418	49.07	10116.309	37630.473
17591	49.07	13692.428	37504.402
17579	49.07	13748.863	37400.605
22639	49.05	14950.988	39658.258
23630	49.05	15318.034	35763.414
14170	49.05	12624.462	34302.871
12964	49.03	12296.194	38232.203
2050	49.03	9645.081	39778.785
16250	49.01	13273.352	39191.98
349	49.01	8764.151	37099.223
15230	48.99	12981.51	38945.531
7635	48.99	10702.327	40226.852
1523	48.99	9271.422	34782.801
1600	48.99	9467.802	36183.5
7859	48.99	10800.978	38257.637
12658	48.97	12300.29	35297.387
15082	48.95	12999.552	40450.473
19094	48.95	14055.596	35252.148
8491	48.95	11088.672	36032.414
10305	48.95	11791.134	39675.289
10700	48.95	11807.605	36565.332
5602	48.95	10368.272	40124.211
1666	48.95	9286.284	36998.051
2713	48.95	9839.525	36455.902
3223	48.93	9910.702	38983.215
1738	48.93	9469.571	38142.316
20204	48.93	14242.249	36349.477
22515	48.92	15036.24	38719.383
7773	48.92	10961.072	39164.355
18906	48.92	13779.541	34269.621
12387	48.9	12192.914	34304.539
18837	48.88	13801.634	35033.313
10720	48.88	11658.149	36343.066
12697	48.88	12417.14	35578.535
23726	48.86	15417.767	36506.68
24384	48.86	15558.343	38673.488
16013	48.86	13136.701	37081.879
10022	48.86	11592.839	38634.547
5515	48.84	10345.726	40322.457
24470	48.84	15515.036	37997.73
16795	48.84	13355.797	37930.293
11022	48.82	11925.015	34486.23
17983	48.8	13581.422	39970.344
2859	48.8	9744.732	38315.699
17774	48.78	13624.75	39047
12737	48.78	12310.923	36082.199
19590	48.78	14098.528	39811.625
24530	48.78	15627.182	37492.008
6561	48.76	10373.84	35003.398
6422	48.76	10475.556	36722.355
9214	48.76	11295.422	37694.609
3520	48.76	10038.775	35510.133
501	48.74	8863.275	38639.898
10442	48.74	11815.139	38627.387
18667	48.74	13802.678	37175.953
4388	48.72	10323.644	37282.883
6816	48.72	10568.471	35375.398
19621	48.7	14030.832	40065.855
12679	48.7	12471.861	35439.219
20856	48.7	14604.116	37173.395
15625	48.7	13029.854	35235.781
12922	48.69	12389.079	37678.156
22890	48.69	15216.457	39263.066
16588	48.69	13536.805	39378.887
15731	48.67	12965.696	34003.012
16448	48.67	13346.938	40322.277
10811	48.67	11775.55	35361.953
18211	48.67	13775.169	39371.641
18636	48.65	13909.69	37452.965
13795	48.65	12507.609	37720.125
21360	48.65	14725.771	39930.574
18304	48.63	13964.975	38808.012
3004	48.63	9894.101	39955.406
19099	48.63	14026.501	35318.441
22251	48.63	14876.772	36124.563
9163	48.61	11386.397	38175.699
13888	48.61	12478.753	37142.273
17611	48.61	13690.9	37634.461
24774	48.59	15531.801	35433.691
16328	48.59	13333.866	39739.133
23805	48.59	15285.915	37230.379
14626	48.59	12819.212	38331.41
2721	48.57	9716.274	36610.488
24517	48.57	15515.158	37622.488
11009	48.57	11943.326	34396.551
8743	48.57	11038.245	39048.219
6101	48.57	10365.539	39448.941
21920	48.57	14733.599	34359.828
18199	48.55	13859.758	39322.523
2705	48.55	9824.209	36351.148
15075	48.55	12965.159	40352.102
23137	48.55	15187.886	37000.555
19507	48.53	14135.882	39119.926
6316	48.53	10400.039	37266.23
7230	48.53	10692.061	39716.184
20062	48.53	14295.724	37302.473
1129	48.51	9226.75	38503.559
20934	48.49	14573.292	37822.41
20347	48.49	14305.114	35139.883
13930	48.49	12495.977	36628.793
24657	48.49	15672.755	36266.473
10875	48.49	11657.59	34500.926
217	48.49	8938.163	35628.848
9922	48.49	11596.745	37618.492
16478	48.47	13528.465	40191.16
20282	48.47	14394.539	35920.219
10013	48.47	11456.042	38553.832
19280	48.46	14049.783	37202.629
3500	48.46	9940.807	35885.016
2988	48.46	9799.64	39736.906
14711	48.46	12823.147	39201.137
9326	48.44	11374.818	36418.633
21669	48.44	14750.912	37371.262
17306	48.44	13596.082	34778.914
15313	48.42	13070.424	38099.262
15386	48.42	13020.698	37566.809
23501	48.42	15342.158	34322.477
12726	48.4	12343.521	35898.902
3466	48.38	10093.875	36077.695
19201	48.38	14123.114	36396.703
8493	48.36	10994.626	36048.422
14655	48.36	12816.013	38617.48
13280	48.36	12401.099	40209.297
7650	48.36	10720.372	40408.188
16255	48.36	13305.565	39219.648
5793	48.36	10402.897	40245.18
17566	48.34	13724.086	37252.465
8199	48.34	10901.067	34312.078
6284	48.32	10364.308	37591.988
11183	48.32	11913.338	36814.371
23481	48.3	15458.434	34031.941
13061	48.3	12464.092	39055.043
11647	48.28	12013.113	39881.297
18273	48.28	13857.177	38954.934
8948	48.28	11274.748	40010.711
18117	48.28	13944.635	40002.098
516	48.26	9022.643	38752.195
22492	48.26	14862.355	38472.867
13073	48.26	12382.198	39137.336
23878	48.24	15374.904	37891.543
19006	48.24	14089.521	34076.734
19483	48.24	14119.766	38964.086
19787	48.24	14310.093	39937.984
2236	48.24	9503.014	37101.664
2400	48.23	9648.802	34782.758
16408	48.23	13227.71	40359.789
20450	48.23	14351.752	33958.859
411	48.21	8893.927	37711.98
12829	48.21	12440.05	36854.258
20514	48.19	14413.994	33848.957
23476	48.17	15357.848	33871.988
18242	48.15	13784.682	39016.363
15212	48.15	12953.504	39041.055
19095	48.15	14138.195	35260.605
10497	48.15	11692.587	38327.395
16000	48.15	13251.821	36991.453
22519	48.15	14994.691	38736.313
20160	48.15	14197.043	36474.656
24940	48.15	15566.769	33668.641
2258	48.15	9588.778	36838.359
21136	48.13	14462.616	39495.859
3315	48.13	9992.408	37810.645
13508	48.13	12545.466	39429.695
10653	48.11	11651.889	36770.777
15195	48.09	13103.507	39201.145
22272	48.07	14849.992	36198.016
14567	48.07	12749.53	37764.848
13218	48.07	12357.726	39911.824
18063	48.07	13592.686	40527.98
16573	48.07	13481.154	39617.523
16717	48.05	13477.371	38596.172
10209	48.03	11595.785	40192.488
20316	48.03	14276.882	35543.039
6980	48.01	10564.357	37476.352
18544	48.01	13775.894	38203.215
6755	48.01	10710.879	34631.41
19000	48.01	13990.803	33996.969
12930	48	12363.425	37750.457
15256	48	13019.761	38804.707
6343	48	10456.175	37110.191
4495	48	10306.152	38526.797
12832	47.98	12448.238	36897.063
15267	47.98	13105.986	38608.461
18000	47.98	13566.054	40078.199
2683	47.98	9806.368	36110.109
17959	47.98	13727.162	39841.551
9976	47.96	11555.418	38299.91
15870	47.96	13279.448	35048.789
17762	47.96	13616.251	38956.195
17690	47.96	13631.161	38328.125
11000	47.96	11975.777	34262.914
8023	47.94	10899.29	35962.047
16806	47.94	13456.868	37999.078
17223	47.92	13708.307	33641.395
16304	47.92	13284.153	39571.957
20813	47.92	14582.86	36768.641
13431	47.92	12557.445	39783.219
15973	47.92	13201.865	36668.953
15570	47.92	13030.841	35639.664
2818	47.9	9719.863	37743.824
3449	47.9	9931.461	35986.598
11002	47.9	12046.428	34317.977
22529	47.88	14915.72	38808.66
18638	47.88	13802.625	37456.934
2116	47.88	9528.773	39211.656
1749	47.88	9376.798	38378.57
23257	47.88	15232.146	35630.594
15966	47.88	13209.863	36532.578
14865	47.86	12772.165	40199.215
20416	47.86	14192.318	34405.355
2186	47.86	9475.791	38168.266
10139	47.84	11569.641	39478.629
24014	47.84	15450.091	39151.672
10577	47.82	11657.312	37440.473
440	47.82	8844.323	38051.246
19574	47.82	13982.341	39627.137
11728	47.82	11949.73	40481.027
13836	47.82	12673.148	37390.086
21406	47.8	14792.347	39390.227
11660	47.8	12037.38	39983.629
[truncated: 6,304 more rows]
