# Supplementary material for: Insights on the Control of Yeast Single-Cell Growth Variability by Members of the Trehalose Phosphate Synthase (TPS) Complex
Source: Front Cell Dev Biol. 2021 Jan 28;9:607628. doi: 10.3389/fcell.2021.607628 (PMC7876269; doi:10.3389/fcell.2021.607628)
Supplement: Supplementary file 2 [file Data_Sheet_1.ZIP › final_code/input_datasets/overexpression2_pTDH3_Ntd_TSL1_t4.csv]

Id	Area (µm²)	Centre X Position (µm)	Centre Y Position (µm)
2321	360	9002.898	39459.055
11443	334.5	14239.922	39892.066
4673	324.64	10047.389	35462.961
1869	316.81	8611.55	33248.789
10831	293.17	13922.443	36981.449
9053	283.15	12586.236	34340.875
11121	278.95	14193.147	34465.09
6044	278.5	10716.752	35086.832
7040	270.87	11378.692	35092.867
11452	269.84	14606.316	39761.168
8184	264.32	11906.154	36305.594
11539	263.29	14623.648	36681.539
1499	261.7	8555.415	38802.086
10003	257.69	13272.125	34845.406
6850	257.67	11123.766	34035.434
10130	255.3	13455.728	34220.277
7814	254.67	11675.353	36479.84
3577	253.98	9448.7	33984.305
9845	250.74	13334.319	38234.215
9955	248.9	13274.538	36083.879
8029	248.61	12039.926	37831.391
2356	246.26	9025.511	38895.637
11381	240.42	14337.025	37912.117
7881	238.56	11681.015	37921.707
4697	238.54	10118.592	35732.496
9420	238.08	12747.2	34836.047
887	232.2	8144.707	35357.004
5293	231.22	10273.928	33812.305
11449	229.04	14310.204	39976.188
11541	227.91	14606.414	36438.398
9954	226.81	13235.853	36074.617
9712	223.65	13112.899	37919.66
888	223.5	8035.675	35409.398
2355	222.62	8962.188	38884.336
9763	222.14	13134.477	39276.887
768	221.18	8187.772	36724
9478	221.15	12905.16	33265.57
9781	220.03	13040.861	39619.383
10125	219.65	13521.433	34100.098
5140	217.72	10258.13	36427.641
5801	217.39	10614.568	38919.07
2522	216.61	9028.602	35768.805
2774	216.32	9227.61	33270.645
11605	215.99	14479.831	34705.211
10984	213.9	14000.55	38732.277
7828	211.82	11757.814	36712.219
11522	210.99	14502.806	37112.285
8998	210.67	12567.544	33068.617
11498	209.17	14625.06	38243.184
354	208.83	7866.241	36792.746
6994	206.24	11374.424	34287.621
11335	205.73	14385.729	36471.82
10517	204.71	13682.047	35670.406
4810	203.48	9922.921	37577.348
6960	201.76	11226.255	33754.598
8808	199.77	12337.845	37491.727
7963	198.77	11850.588	39602.152
11261	198.43	14216.836	34498.836
10435	198.39	13700.282	37372.496
7268	198.2	11578.041	39935.398
4899	198.02	10039.576	39102.535
624	197.7	8011.683	39681.695
11549	196.91	14508.506	36102.5
9975	196.19	13221.624	35736.887
6556	195.3	11063.309	39305.02
6843	194.81	11129.018	34247.102
8946	194.75	12324.094	34019.945
9965	194.5	13325.761	36044.367
10834	193.41	13983.013	37047.703
7167	193.31	11405.337	37487.668
9944	192.91	13208.062	36496.672
8370	192.78	12175.384	33061.789
6181	192.35	10894.475	33440.289
10054	191.13	13266.664	33509.164
5629	190.99	10362.696	37817.191
3426	190.73	9482.214	36228.648
4600	190.02	10080.637	34155.102
3830	189.9	9604.109	35786.68
4662	189.62	10118.093	35296.203
3522	189.16	9442.8	34777.484
7157	188.75	11404.769	37296.879
5677	187.85	10408.825	38683.473
558	187.85	7746.436	39193.117
4657	186.78	10094.941	35242.801
2504	186.59	8995.59	36159.859
9751	186.34	13126.732	38872.504
10434	185.44	13615.301	37661.91
6757	185.11	11182.304	35562.324
11558	185.1	14515.178	35856.465
3769	184.9	9624.919	34811.719
5306	184.9	10233.935	33791.891
11345	184.16	14352.47	36762.328
5911	184.08	10719.603	36737.063
3027	183.95	9208.377	36417.441
11348	183.83	14416.162	36898.656
11233	183.01	14309.781	33597.18
4389	181.97	9909.472	35725.613
11098	181.93	14201.101	35213.195
11585	181.86	14618.274	35178.801
5147	181.55	10338.282	36291.051
10336	181.28	13506.968	39934.109
9338	181.21	12899.307	37229.832
11423	180.94	14397.201	39210.492
11599	180.23	14507.914	34816.398
10076	179.94	13332.887	33043.895
10970	179.94	14041.51	38970.008
5918	179.75	10741.677	36826.789
10954	179.71	14207.471	39638.953
6238	179.67	10862.079	34143.133
3636	179.56	9288.815	33407.402
10574	178.68	13660.21	34446.41
3745	178.66	9574.211	34284.855
11370	178.41	14280.083	37591.16
11466	177.43	14430.042	39681.516
8668	177.24	12155.018	37097.914
1668	176.92	8563.79	36193.898
11457	176.88	14497.775	39871.016
7189	176.44	11400.882	38115.625
5068	176.34	10175.286	37520.332
9747	176.17	12952.359	38703.992
7757	176.13	11638.856	35383.078
11569	175.96	14629.002	35492.57
8062	175.88	11938.591	36883.363
1159	174.9	8204.997	35109.793
9733	174.89	13020.835	38327.066
7049	174.89	11356.144	35191.516
2341	174.81	8869.771	38958.363
10875	174.6	13821.981	38158.766
9918	174.48	13158.644	36954.934
10717	173.72	13854.527	34282.633
1774	173.62	8534.456	34524.539
4346	172.95	9881.928	36316.148
2330	172.95	8941.934	39435.727
48	172.45	7726.935	33724.813
10909	172.43	13973.59	39106.863
10361	172.26	13588.623	39556.063
5008	171.99	10309.338	38735.492
3310	171.69	9464.236	37887.648
5121	171.44	10229.885	36804.902
411	170.81	7869.533	37354.094
11333	170.59	14259.665	36338.313
6670	170.25	11131.382	36869.156
9606	169.41	13062.138	35309.625
1056	169.33	8360.353	33752.527
7688	168.79	11723.32	34297.57
10976	168.32	14205.239	39082.648
9969	168.28	13174.744	35799.574
6312	167.95	10935.237	35832.617
2898	167.55	9140.259	34932.742
6612	167.43	11164.37	37855.547
4022	167.4	9659.488	38812.523
10400	167.3	13688.771	38528.855
11598	167.05	14579.317	34785.824
9319	166.55	12889.159	37861.52
3271	166.48	9368.681	38667.164
10483	166.42	13757.41	36418.957
1981	166.27	8696.814	34500.512
3331	166.19	9326.553	37782.43
10518	166.17	13712.431	35677
10398	165.58	13777.496	38489.023
6488	165.42	10818.195	38931.344
4206	165.37	9771.977	38043.688
4744	165.1	10118.467	36505.344
11545	165.08	14621.973	36472.188
11564	165.02	14443.738	35693.297
5081	164.94	10288.438	37464.297
5865	164.79	10603.739	37563.008
3930	164.5	9670.14	37311.813
10601	164.43	13568.108	33715.617
10929	164.37	13876.961	39331.777
4918	164.35	10075.932	39445.223
9891	164.29	13266.027	37188.336
9161	163.89	12672.698	37209.18
4474	163.79	9715.947	34146.098
10295	163.49	13426.268	38905.859
9862	163.45	13143.382	37836.984
8838	163.32	12297.324	36644.629
4042	163.18	9520.417	39154.469
898	162.91	8093.229	34987.668
8432	162.78	12245.9	34635.141
10404	162.55	13685.577	38580.371
3076	162.55	9108.037	37283.969
4994	162.53	10136.245	38817.375
11080	162.49	14043.919	35450.516
3800	162.05	9682.864	35351.867
8433	161.88	12101.549	34652.043
7440	161.61	11483.489	36787.676
4755	161.19	10124.099	36670.441
432	160.96	7847.765	37607.207
4972	160.71	10263.78	39332.672
10194	160.67	13522.58	36112.527
10962	160.67	14071.011	39313.727
7991	160.62	12029.971	38849.875
7436	160.29	11590.879	36718.695
4294	160.27	9758.966	36980.27
6180	160.16	10836.71	33417.109
10297	159.96	13389.623	38951.934
9488	159.66	12783.82	33116.031
5345	159.54	10147.151	33072.656
7185	159.54	11220.252	38056.598
3925	159.47	9689.041	37128.246
1825	159.39	8525.788	34023.996
4178	159.39	9893.576	38481.734
4859	159.37	10073.306	38526.66
7612	158.83	11442.901	33406.996
11639	158.81	14497.076	33565.426
8889	158.51	12303.682	35308.148
4399	158.45	9899.364	35565.98
7859	158.16	11801.256	37290.258
10880	158.03	13859.606	38364.832
4720	157.9	9968.401	36004.973
1343	157.84	8247.212	37895.414
11072	157.65	14049.89	35818.359
9857	157.65	13169.334	38041.797
10475	157.63	13743.046	36578.512
8243	157.32	12047.718	35107.32
7806	157.32	11788.767	36350.426
10209	157.24	13560.756	36536.637
6292	156.9	10874.55	35440.051
5553	156.86	10549.77	36660.398
8365	156.8	12267.409	33018.672
3589	156.59	9318.837	34052.172
5241	156.42	10324.312	34930.871
312	156.29	7734.495	36386.551
11546	156.21	14477.791	36234.563
5572	156.08	10439.477	37032.137
9980	156.06	13307.898	35528.09
8409	156	12094.802	34037.043
7406	156	11449.064	37343.348
563	155.96	7678.903	39291.242
6440	155.92	10949.892	38144.301
9619	155.9	12986.684	35686
6751	155.83	11055.926	35461.004
2366	155.77	8967.895	38751.711
4080	155.37	9630.358	39774.199
9309	155.35	12761	38293.574
4521	155.33	9891.048	33452.918
2626	155.27	8929.912	34859.637
1105	155.19	8226.417	34374.707
9878	155.12	13195.462	37567.395
355	154.95	7935.618	36804.09
2568	154.95	8862.601	35285.445
9256	154.91	12818.232	39911.043
5017	154.83	10265.402	38502.43
5077	154.75	10339.047	37386.641
11395	154.68	14338.356	38418.066
10672	154.49	13963.678	33741.031
7069	154.47	11371.384	35555.902
6018	154.41	10695.658	35304.789
6165	154.2	10920.142	33173.113
7608	154.12	11615.935	33548.707
11037	154.12	14094.961	36552.711
5046	154.08	10242.066	38087.262
10325	154.08	13353.778	39629.129
214	153.91	7685.035	35317.496
1987	153.87	8746.464	34612.383
9587	153.66	12993.46	34823.434
8917	153.62	12308.509	34656.305
2378	153.39	9012.596	38623.633
8398	153.34	12274.046	33776.871
8040	153.2	12012.932	37805.219
9114	153.18	12506.064	35949.73
3673	152.97	9636.385	33203.203
1975	152.9	8731.704	34409
11016	152.88	14174.016	37407.496
3886	152.76	9550.592	36550.738
1715	152.74	8573.316	35410.891
7222	152.7	11376.295	38988.469
2916	152.61	9160.165	35097.211
1235	152.59	8310.205	36272.57
6557	152.55	11006.771	39412.926
802	152.55	8066.627	36240.184
9625	152.53	12993.158	35821.895
4299	152.47	9796.335	36759.328
9791	152.36	13069.529	39854.484
10666	152.32	13803.229	33734.023
6456	152.24	10794.197	38428.941
6738	152.13	11105.686	35580.039
11159	151.92	14195.968	33565.031
2149	151.9	8806.833	36839.797
8766	151.88	12386.073	38646.383
761	151.78	8183.234	36930.512
2297	151.69	8665.382	39891.902
5132	151.57	10333.042	36611.52
10644	151.46	13930.054	33407.977
8783	151.34	12297.658	38462.305
5045	151.19	10201.068	38069.547
7468	150.96	11416.617	36102.047
4952	150.88	10145.037	39695.961
7466	150.77	11464.913	36081.344
8240	150.75	11960.208	35324.367
220	150.71	7749.41	35348.23
9288	150.56	12901.146	38672.781
1639	150.5	8548.551	36672.523
9575	150.39	12948.355	34616.172
5850	150.31	10577.996	37962.789
11264	150.06	14343.733	34536.219
9701	149.95	13108.661	37753.906
11495	149.91	14534.368	38408.375
6743	149.87	11133.452	35620.133
6613	149.87	11022.571	37883.063
2715	149.83	9011.024	33517.727
10486	149.81	13639.508	36499.301
10883	149.68	13972.518	38418.844
7327	149.56	11464.818	38365.813
6986	149.51	11295.323	34120.645
6832	149.51	11181.406	34135.91
9882	149.39	13339.442	37617.719
10235	149.35	13445.093	36958.754
2326	149.2	9055.994	39336.164
11548	149.14	14494.554	36356.832
9571	149.05	13003.743	34522.5
9154	148.99	12638.714	37019.398
10302	148.74	13547.488	39053.293
10487	148.7	13763.596	36508.965
9266	148.66	12858.645	39694.832
6754	148.53	11169.858	35543.219
10077	148.51	13183.22	33073.039
5253	148.34	10328.649	34468.547
2576	148.34	8949.46	35374.336
3679	148.26	9551.458	33369.691
7350	148.22	11474.227	38008.422
7279	148.2	11622.965	39535.328
11580	148.09	14484.239	35099.012
7841	148.07	11654.43	36995.973
3187	147.84	9184.497	39579.137
11330	147.72	14309.469	36263.133
6091	147.7	10599.797	34006.176
10955	147.34	14015.03	39703.223
2923	147.32	9237.924	35170.961
11376	147.32	14405.608	37774.492
4233	147.24	9872.99	37738.734
9045	147.24	12553.597	34032.098
4986	147.23	10250.854	39010.813
3497	147.07	9398.383	35405.855
10762	146.98	13917.738	35293.512
9926	146.96	13302.679	36557.598
1475	146.96	8490.917	39343.609
4853	146.92	10129.394	38409.34
6134	146.92	10622.786	33638.645
1342	146.57	8226.67	37884.965
6740	146.54	11182.587	35600.836
10885	146.4	13937.077	38524.422
11450	146.34	14328.68	39986.703
10674	146.34	13917.49	33792.035
8906	146.27	12350.612	35065.781
11048	146.27	14207.862	36487.168
650	146.25	8129.437	38989.715
9883	146.11	13176.543	37619.523
9062	146.06	12652.633	34443.891
11521	146.04	14577.857	37088.773
3356	146.02	9381.566	37417.328
577	145.96	7698.702	39494.777
9079	145.92	12501.62	35015.336
3500	145.92	9486.164	35134.004
11409	145.81	14211.991	38889.469
2589	145.6	8957.007	35234.996
10246	145.58	13423.075	37457.938
8812	145.52	12489.599	37056.266
2243	145.52	8673.456	38951.266
10034	145.52	13132.676	34229.762
9930	145.52	13170.429	36604.281
6543	145.5	11194.361	39703.891
9757	145.44	12985.499	39083.594
11310	145.33	14337.87	35918.129
2010	145.23	8755.823	34971.176
1314	145.1	8256.628	37583.492
9044	145.08	12511.305	33989
7111	145.06	11256.173	36399.395
882	144.98	8140.424	35299.23
1993	144.97	8782.777	34800.414
2111	144.97	8792.524	36410.48
11464	144.93	14454.63	39653.367
6397	144.93	10954.603	37160.648
10953	144.91	14132.214	39597.676
10190	144.85	13505.68	35874.09
8401	144.85	12265.189	33853.047
9436	144.75	12739.51	34362.82
1584	144.7	8534.027	37469.117
9343	144.6	12870.719	37153.117
8255	144.47	11963.393	34985.906
4114	144.43	9844.231	39716.164
9877	144.33	13268.095	37542.949
679	144.29	8119.9	38338.027
11033	144.29	14133.257	36734.297
8944	144.28	12316.772	33975.285
2787	144.22	9065.53	33444.406
9171	144.18	12622.058	37458
1736	144.07	8624.435	35071.758
7907	144.07	11640.891	38449.539
11304	143.93	14343.13	35731.594
4937	143.82	10300.514	39786.293
3219	143.74	9300.831	39609.613
11073	143.74	14043.963	35870.07
8454	143.74	12239.974	35056.758
1719	143.72	8569.11	35173.879
4470	143.61	9811.17	34430.793
2443	143.61	8959.052	37286.152
7732	143.57	11792.794	34785.867
10952	143.43	14202.383	39946.367
7563	143.41	11507.272	34041.305
9384	143.36	12754.368	35708.648
10822	143.32	13818.487	36810.336
5197	143.28	10271.838	35438.027
10528	143.18	13591.365	35404.738
10027	143.16	13215.331	34134.824
10242	143.09	13351.934	37342.652
6030	143.09	10655.813	35215.629
2657	143.09	8855.229	34562.43
6915	143.05	10999.29	33020.355
8430	142.99	12272.126	34623.445
7266	142.82	11450.65	39911.617
1876	142.78	8538.411	33007.297
2659	142.67	8896.104	34603.844
3025	142.63	9112.804	36405.547
4439	142.61	9828.487	34636.313
11032	142.55	14169.012	36724.688
8834	142.53	12460.112	36628.227
1988	142.42	8797.085	34657.875
10168	142.4	13494.766	35247.969
10973	142.34	14100.228	39048.934
8490	142.34	12225.281	35860.676
7798	142.23	11697.949	36223.738
1450	142.19	8594.241	39911.688
6489	142.13	10951.22	38967.355
3978	142.09	9592.495	37960.223
3165	142.07	9240.145	38981.07
2887	141.96	9067.139	34797.695
895	141.94	8128.549	34941.344
8517	141.94	12231.793	36375.098
7724	141.8	11718.299	34704.816
11591	141.77	14596.17	34976.41
8306	141.71	12024.137	34086.168
10943	141.65	13903.531	39895.105
886	141.56	8172.203	35321.578
4973	141.54	10291.34	39365.855
9451	141.33	12742.888	33843.668
2590	141.29	8912.692	35247.531
6968	141.25	11218.716	33883.793
9609	141.15	13105.753	35476.313
5894	141	10643.265	37103.859
9503	140.98	12983.417	33274.605
3866	140.9	9695.069	36168.539
8688	140.9	12259.24	37660.676
5779	140.56	10614.689	39426.715
10064	140.52	13304.588	33436.309
3670	140.39	9504.275	33175.465
11344	140.37	14326.356	36735.57
5009	140.31	10142.696	38740.664
3231	140.31	9383.302	39295.211
6698	140.27	11125.594	36627.129
2121	140.21	8692.668	36511.344
6376	140.18	10869.66	36936.039
9077	140.14	12548.411	34941.773
4192	140.14	9909.471	38382.723
1150	140.1	8218.402	34965.074
8291	140.04	11978.736	34152.688
1195	139.93	8263.719	35657.234
5117	139.93	10341.145	36750.078
10287	139.93	13547.542	38723.898
4793	139.79	9925.09	37358.574
6524	139.77	10910.662	39847
9596	139.68	13103.896	35001.727
2439	139.62	9023.038	37199.492
8015	139.6	11866.704	38157.227
10986	139.53	13996.707	38554.387
10978	139.37	14106.441	38799.695
4925	139.3	10061.479	39564.156
5127	139.24	10155.755	36546.434
1146	139.22	8368.365	34913.156
9253	138.99	12885.185	39786.258
9007	138.97	12636.848	33181.281
7627	138.95	11613.596	33272.789
11043	138.93	14186.238	36681.551
10383	138.85	13716.306	39036.273
3250	138.85	9441.889	39013.078
10832	138.8	13942.63	36989.668
5422	138.74	10472.552	34257.738
7888	138.66	11694.251	38044.77
4995	138.66	10288.079	38822.609
889	138.63	8086.049	35108.398
10143	138.61	13545.418	34533.141
6214	138.55	10989.252	33790.527
7199	138.43	11238.972	38395.629
5424	138.43	10386.123	34277.695
5866	138.32	10620.098	37590.641
5185	138.24	10242.028	35880.707
10096	138.15	13505.308	33367.063
9127	138.11	12700.094	36404.988
1939	137.88	8827.486	34024.406
9146	137.82	12526.582	36725.043
6120	137.82	10754.888	33487.574
9856	137.78	13213.639	38036.91
2295	137.67	8802.912	39877.117
9546	137.65	13052.014	33971.273
5993	137.63	10636.518	35669.59
1558	137.63	8448.966	37670.383
5759	137.57	10707.302	39680.027
3448	137.53	9421.728	35962.602
1320	137.44	8234.754	37634.832
7296	137.38	11550.632	39187.152
9285	137.34	12904.501	39000.262
6955	137.34	11393.126	33638.98
6474	137.34	10834.179	38758.766
3104	137.28	9157.935	37774.152
5615	137.27	10423.206	37698.836
11623	137.25	14592.152	34226.18
6324	137.11	10817.313	36001.512
10522	137	13716.405	35561.609
1491	136.92	8485.52	39007.879
7838	136.82	11673.67	36931.395
10290	136.82	13379.182	38771.766
4635	136.82	10022.087	34734.621
193	136.79	7811.808	35172.938
11022	136.71	14115.881	37099.715
9081	136.65	12683.372	35043.504
5471	136.63	10521.182	35071.699
10414	136.61	13697.669	38415.656
6652	136.56	10989.151	37273.008
10292	136.4	13512.104	38810.098
9331	136.38	12843.901	37389.941
9815	136.35	13182.949	39267.523
8270	136.21	11925.11	34612.098
1826	136.21	8628.596	34026.109
11140	136.12	14173.476	34280.027
10512	136.04	13635.937	35631.004
11216	136.02	14390.594	33300.934
5562	135.98	10536.891	36849.738
1239	135.96	8238.757	36361.586
9777	135.83	13111.899	39557.02
10966	135.83	14027.325	39143.988
8704	135.71	12083.475	38215.125
901	135.69	8027.855	35039.199
9688	135.58	13119.302	37383.965
7862	135.48	11823.202	37340.156
11277	135.45	14364.274	35094.824
5733	135.41	10535.185	39710.008
8900	135.39	12400.859	34939.527
6151	135.33	10707.342	33032.816
6748	135.29	11153.262	35418.141
10388	135.27	13691.65	39094.07
3624	135.16	9487.478	33523.148
11420	135.08	14365.385	39152.254
6996	135.06	11331.611	34308.16
3427	134.81	9414.323	36230.758
485	134.81	7973.37	38378.813
6432	134.77	10862.822	37730.633
6945	134.74	11277.237	33482.402
2100	134.68	8677.174	36295.02
2975	134.64	9062.302	35941.34
5804	134.62	10712.314	38774.965
1473	134.62	8590.846	39581.043
1883	134.55	8702.755	33009.996
1430	134.55	8301.724	39560.355
5770	134.55	10761.736	39573.406
2704	134.53	9036.198	33962.703
1084	134.51	8323.444	34143.57
5069	134.45	10260.065	37534.277
10335	134.37	13506.005	39852.637
1828	134.37	8604.249	34104.992
11387	134.35	14282.998	38110.188
7555	134.24	11542.093	34390.406
9003	134.2	12691.243	33153.211
5740	134.1	10350.247	39872.223
11274	134.09	14399.757	35036.453
7543	134.07	11575.764	34601.457
10065	134.07	13170.083	33445.383
10074	134.05	13180.55	33016.848
7850	134.01	11829.806	37138.836
10280	133.93	13412.228	38644.098
9446	133.91	12915.845	33971.723
1707	133.86	8430.755	35297.359
3280	133.82	9478.976	38472.422
9153	133.8	12527.424	36964.121
1224	133.8	8372.9	36101.359
5649	133.7	10508.03	38226.48
2785	133.68	9266.067	33429.777
3372	133.63	9463.727	37071.137
9042	133.55	12669.729	33906.48
459	133.51	7927.749	37979.031
8330	133.45	12057.683	33535.941
376	133.45	7683.844	37031.719
4252	133.2	9869.165	37647.395
4059	133.19	9534.735	39393.207
2588	133.15	8974.016	35194.895
9810	133.13	13171.179	39409.402
11271	133.11	14305.887	34846.637
10537	133.09	13762.793	34976.063
10353	133.05	13774.696	39652.594
1312	132.86	8287.021	37559.223
4147	132.78	9814.251	38960.492
11104	132.67	13993.759	35017.391
10499	132.67	13752	36132.398
3442	132.63	9381.475	36098.387
5766	132.61	10736.843	39509.602
4604	132.53	9955.598	34187.023
4690	132.5	10097.37	35645.055
3214	132.5	9325.568	39978.207
3093	132.44	9065.124	37584.574
10182	132.44	13372.874	35674.367
191	132.4	7970.065	35168.09
4423	132.3	9715.431	35057.387
11455	132.23	14572.022	39825.129
9213	132.21	12595.512	38837.465
11150	132.19	14200.648	33948.203
10484	131.94	13730.135	36454.207
11467	131.92	14547.663	39691.172
8928	131.9	12347.929	34489.844
10270	131.88	13369.29	38360.645
372	131.86	7963.746	36958
6564	131.81	11063.489	38951.754
1608	131.69	8473.591	36896.82
10303	131.63	13559.771	39103.52
10471	131.61	13736.137	36826.727
1421	131.44	8403.297	39214.535
6347	131.4	10981.177	36438.199
1881	131.4	8481.504	33154.934
8288	131.37	11920.077	34435.719
11217	131.35	14361.937	33321.129
10422	131.33	13770.933	38292.117
6283	131.31	10919.054	35245.898
7761	131.29	11760.101	35433.43
4098	131.25	9814.215	39824.848
11592	131.19	14531.92	35014.008
2411	131.17	8851.771	37984.281
7438	131.17	11556.592	36749.438
8958	131.14	12327.573	33677.773
9927	131	13256.668	36556.949
9928	130.91	13299.081	36572.234
9482	130.91	12888.571	33303.199
740	130.83	8070.267	37234.266
6695	130.81	10994.921	36592.523
9887	130.71	13320.474	37452.102
7225	130.6	11264.151	39126.754
10861	130.58	13874.469	37717.957
4605	130.56	9919.902	34216.113
10527	130.5	13640.443	35331.051
7490	130.48	11623.648	35888.508
3422	130.39	9325.41	36477.473
5305	130.37	10336.71	33750.574
1338	130.33	8204.742	37859.629
10323	130.31	13457.055	39555.996
4546	130.22	9925.706	33190.336
4362	130.14	9911.812	35908.129
8673	130.14	12071.559	37319.164
11320	130.12	14215.066	36185.352
10991	130.1	14150.197	38386.973
7211	130.06	11259.278	38720.09
5000	130.02	10145.068	38637.105
6744	130.01	11003.184	35700.641
11068	129.95	14145.616	35736.746
7156	129.85	11290.543	37291.324
10334	129.85	13489.7	39826.137
1328	129.66	8246.785	37735.414
2405	129.66	8888.491	38146.375
8949	129.56	12344.862	34111.707
10456	129.55	13651.632	37135.621
7521	129.53	11432.71	34857.473
9761	129.49	13129.173	39205.906
10244	129.47	13379.535	37422
7653	129.39	11826.13	33502.059
5571	129.37	10368.794	36979.824
5712	129.26	10533.388	39325.137
2721	129.22	8867.22	33540.039
6956	129.22	11340.818	33645.289
10075	129.2	13297.682	33038.648
10032	129.18	13325.283	34218.801
5177	129.16	10337.271	35775.832
10510	129.11	13573.564	35865.801
9573	129.03	13010.727	34591.781
9556	129.03	12991.442	34181.777
6096	128.99	10763.025	33829.063
7184	128.99	11336.093	38027.34
10853	128.97	13824.846	37475.563
7917	128.91	11663.75	38648.57
6025	128.91	10628.24	35148.289
4700	128.89	10090.763	35790.684
9167	128.89	12519.728	37407.625
2288	128.8	8711.455	39715.207
9849	128.8	13150.215	38265.449
9898	128.78	13173.899	37266.875
1410	128.74	8348.317	38970.066
1844	128.7	8617.887	33695.98
11412	128.7	14358.028	38982.281
9837	128.66	13198.595	38630.047
5602	128.66	10559.563	37487.98
11024	128.65	14192.428	37117.496
1054	128.63	8272.648	33688.301
1219	128.63	8295.216	36059.477
5660	128.63	10427.442	38351.723
11478	128.59	14487.172	39158.383
10432	128.57	13771.719	37595.754
7470	128.49	11449.496	36148.828
2489	128.43	9013.657	36470.316
11097	128.42	14135.962	35211.785
11142	128.36	14013.466	34025.395
8939	128.32	12362.011	34161.813
5449	128.26	10557.899	34659.984
1092	128.24	8308.284	34241.766
2302	128.2	8818.552	39965.332
2870	128.2	9103.224	34666.094
1464	128.13	8608.041	39436.703
5072	128.05	10135.099	37605.141
4555	128.05	10120.487	33371.223
3562	128.01	9379.899	34292.191
3773	127.99	9608.695	34836.125
5900	127.94	10653.428	36867.672
10021	127.92	13157.61	34319.902
685	127.92	8063.708	38191.895
2658	127.86	8926.446	34584.793
10939	127.86	13827.451	39683.191
6429	127.84	10842.102	37716.434
1204	127.8	8396.342	35791.922
1200	127.67	8304.573	35726.27
8803	127.63	12448.8	37649.188
9157	127.63	12661.713	37125.023
6389	127.46	10836.934	37062.238
7536	127.46	11421.274	34508.742
2457	127.36	8944.761	36978.801
9964	127.34	13265.283	36042.074
6566	127.3	11114.087	39041.617
4010	127.3	9584.391	38559.102
6048	127.27	10594.553	34796.113
10511	127.13	13586.558	35587.48
4046	127.11	9575.835	39205.996
3403	127.04	9304.504	36572.488
11582	126.92	14606.791	35119.668
11584	126.92	14449.894	35172.727
9608	126.86	13126.41	35448.621
9526	126.79	13117.829	33617.066
10801	126.67	13968.607	36404.898
5322	126.63	10195.411	33446.484
7019	126.61	11242.93	34740.68
11554	126.6	14595.747	35770.176
3055	126.5	9256.642	37043.551
6975	126.46	11282.97	33945.73
11174	126.4	14144.654	33188.664
5024	126.39	10267.916	38619.164
10554	126.37	13711.607	34651.203
5717	126.35	10473.305	39410.453
1906	126.35	8812.11	33462.66
1625	126.33	8516.759	36552.016
7952	126.31	11806.913	39750.66
3122	126.29	9246.502	38048.254
3775	126.27	9646.842	34860.816
3109	126.23	9095.038	37877.191
1627	126.19	8526.944	36561.77
9441	126.16	12769.572	34158.152
11259	126.02	14271.142	34390.836
3259	125.96	9476.401	39111.965
11403	125.81	14274.448	38571.086
7393	125.77	11488.879	37401.664
2906	125.75	9088.805	34972.168
11253	125.71	14236.002	34175.832
6863	125.64	11202.974	33676.191
10080	125.64	13363.12	33057.492
10215	125.64	13481.799	36630.289
8986	125.6	12358.265	33021.047
10299	125.6	13439.242	38969.031
7217	125.6	11212.72	38776.563
375	125.58	7916.463	37021.234
4456	125.54	9790.625	34569.098
8716	125.54	12233.207	38538.184
7143	125.52	11224.979	37000.551
5796	125.52	10617.592	39112.504
5032	125.5	10284.649	38170.371
10590	125.43	13682.662	34097.34
2777	125.37	9108.202	33356.695
11492	125.35	14623.443	38598.145
10725	125.35	13937.372	34392.73
10915	125.29	13963.027	39153.871
7851	125.27	11740.486	37172.332
7928	125.27	11751.685	39108.691
10917	125.18	13937.84	39176.832
8474	125.16	12227.408	35653.289
5515	125.12	10472.264	35643.875
5838	125.08	10740.817	38113.262
3181	125.06	9183.023	39396.305
11050	125.02	14022.71	36537.777
7305	125.02	11493.414	38930.438
1777	124.97	8592.426	34559.566
11624	124.95	14601.133	34246
8670	124.83	12252.033	37171.875
5970	124.81	10710.352	35936.867
5426	124.8	10487.46	34300.805
11476	124.8	14474.451	39413.957
2706	124.66	8995.178	33694.41
9973	124.64	13251.806	35681.102
6031	124.64	10585.075	35235.574
5805	124.64	10765.195	38779.508
9863	124.64	13217.61	37849.539
9335	124.62	12780.235	37215.211
11088	124.6	14142.38	35564.398
6795	124.6	11026.915	34897.121
5112	124.58	10324.384	37003.98
424	124.55	7688.01	37520.57
7788	124.55	11660.03	36046.219
3354	124.53	9367.854	37374.461
6547	124.51	11137.121	39474.438
10958	124.47	14182.06	39439.676
4796	124.47	9936.231	37434.313
1802	124.37	8575.454	34437.32
3743	124.37	9657.686	34234.691
9655	124.35	12963.495	36373.645
11023	124.3	14054.877	37101.18
6114	124.3	10654.967	33723.742
10633	124.26	13824.12	33041.18
11527	124.16	14557.458	36721.98
7145	124.01	11285.083	37046.961
5524	124.01	10493.309	35819.191
10180	124.01	13489.573	35590.945
8686	123.95	12218.535	37641.133
11448	123.89	14407.179	39946.348
9766	123.82	12991.164	39318.77
4730	123.8	9993.046	36185.848
3505	123.8	9373.954	35201.645
4267	123.76	9897.549	37455.355
9336	123.7	12755.966	37220.711
6824	123.65	11198.739	34311.652
8888	123.65	12461.594	35290.848
11475	123.61	14562.151	39347.262
9784	123.57	13080.441	39767.531
1277	123.55	8387.018	36861.621
9678	123.53	13008.679	36961.73
10641	123.45	13821.449	33326.266
6058	123.44	10738.396	34641.469
1920	123.42	8838.856	33681.82
5775	123.38	10626.306	39325.297
5904	123.32	10565.552	36898.059
6152	123.3	10633.578	33096.898
11326	123.28	14229.162	36227.711
529	123.17	7736.155	38913.672
10379	123.17	13734.99	38971.258
11251	123.13	14253.818	34048.355
2139	123.13	8770.832	36675.148
10502	123.11	13746.74	35917.156
1400	123.09	8405.912	38806.172
5790	123.07	10586.848	39042
8995	122.99	12685.395	33012.715
2937	122.98	9142.656	35269.684
2067	122.96	8831.792	35839.699
6042	122.92	10746.145	35070.41
2109	122.8	8676.727	36373.602
576	122.76	7950.326	39461.762
4559	122.75	10031.431	33409.102
11005	122.69	14163.87	37746.664
2337	122.69	8914.816	39241.031
9814	122.69	13179.481	39236.586
4243	122.65	9854.73	37530.703
4528	122.61	9740.181	33225.105
8781	122.53	12489.007	38451.254
10239	122.5	13396.922	37262.469
2421	122.48	8915.6	37625.902
5514	122.46	10505.591	35614.793
6967	122.44	11412.505	33834.578
2713	122.44	8954.879	33500.172
4786	122.34	10016.852	37162.723
1302	122.34	8238.413	37367.422
11520	122.32	14435.991	37066.984
2433	122.32	9031.441	37417.539
10994	122.32	14020.501	38243.191
9754	122.32	13117.12	39030.613
6136	122.3	10699.01	33377.859
6672	122.3	11095.743	36877.305
3237	122.3	9433.256	39424.117
8397	122.29	12075.311	33771.875
9774	122.27	12979.223	39442.879
10204	122.27	13392.274	36361.938
6856	122.25	11000.223	33855.246
709	122.21	8093.146	37713.559
10828	122.15	13828.355	36919.363
10927	122.09	13949.882	39278.844
5747	122.04	10443.465	39982.926
8418	121.96	12264.691	34248.828
10465	121.92	13654.618	36936.727
785	121.92	8128.671	36681.16
7542	121.9	11502.678	34600.637
4515	121.81	9713.803	33613.711
1638	121.81	8592.916	36654.227
10534	121.81	13672.074	35220.293
1890	121.75	8837.992	33124.414
10789	121.65	13896.468	36022.801
4890	121.63	10000.578	38967.805
339	121.63	7978.683	36689.496
4544	121.52	10058.726	33155.508
8378	121.5	12267.89	33270.129
4610	121.5	10021.604	34361.246
10083	121.5	13466.697	33158.418
2148	121.48	8633.003	36831.434
9919	121.46	13219.245	36748.234
497	121.44	7776.003	38415.551
9628	121.37	13025.46	35853.637
9140	121.35	12599.289	36609.957
10841	121.33	13912.156	37176.465
4934	121.27	10037.052	39854.664
10406	121.17	13607.831	38621.891
10513	121.16	13709.783	35628.277
3284	121.16	9478.974	38630.023
9994	121.14	13150.879	35177.383
11654	121.14	14561.424	33047.766
11346	121.1	14392.99	36825.344
6016	121.1	10609.451	35290.816
11535	121.04	14595.581	36597.164
9558	121.02	13084.821	34244.871
11273	121	14356.202	34965.352
9716	120.98	13080.42	38002.855
8042	120.91	11888.124	37554.27
11373	120.89	14283.003	37621.137
3656	120.89	9362.231	33103.73
6755	120.87	11044.411	35545.648
9125	120.85	12537.264	36289.336
5828	120.73	10672.237	38266.141
10888	120.73	13801.505	38557.48
6403	120.73	10838.317	37365.797
3852	120.7	9629.276	36062.172
4649	120.68	9997.38	35096.234
4592	120.66	10004.627	34051.297
9855	120.62	13214.268	38020.621
4526	120.6	9820.817	33206.027
3210	120.56	9475.053	39933.57
5720	120.54	10540.241	39563.109
1555	120.5	8510.571	37929.031
5033	120.45	10167.879	38185.121
4636	120.43	9994.93	34736.434
3175	120.41	9164.25	39185.594
4960	120.39	10236.016	39533.762
3936	120.37	9622.982	37436.113
9583	120.12	13034.462	34801.945
6708	120.04	11081.459	36487.41
900	120.04	8004.203	35012.223
820	120.03	7990.502	35914.711
10090	120.01	13396.933	33233.613
4658	119.99	10022.954	35253.012
10305	119.89	13447.121	39190.332
990	119.87	8005.191	33520.559
3461	119.8	9485.35	35889.293
9647	119.72	13109.107	36226.613
471	119.72	7976.044	38083.898
6627	119.72	11159.988	37677.152
10659	119.7	13908.264	33627.086
10704	119.66	13995.249	34146.762
11465	119.64	14585.311	39681.738
2860	119.64	9222.215	34431.105
5862	119.62	10641.553	37800.008
7366	119.58	11433.068	38145.82
8856	119.57	12476.059	36104.945
4354	119.53	9816.927	36092.609
9963	119.51	13188.07	36024.828
9704	119.47	13040.723	37786.98
10606	119.43	13641.895	33543.664
10482	119.41	13613.932	36383.527
10870	119.41	13918.601	38035.324
11038	119.41	13995.149	36594.781
4040	119.36	9625.509	39102.316
680	119.32	8118.918	38373.512
2258	119.22	8668.181	39146.094
5441	119.22	10374.659	34572.758
4352	119.2	9904.525	36355.383
4482	119.13	9877.749	34059.012
114	119.03	7866.846	34350.957
2369	118.97	8892.624	38475.828
4110	118.97	9708.805	39664.879
9271	118.97	12717.569	39524.273
9663	118.93	12928.9	36607.66
3675	118.86	9487.571	33235.883
348	118.74	7843.379	36766.563
11357	118.7	14418.923	37082.434
6479	118.61	10807.095	38864.02
6284	118.57	10908.98	35259.473
4466	118.55	9898.829	34390.207
11519	118.55	14473.052	37065.898
9798	118.49	13255.44	39910.262
11001	118.45	14075.418	37888.773
9389	118.44	12718.332	35446.039
9728	118.36	13047.937	38259.746
5148	118.34	10306.269	36313.371
2703	118.34	8918.215	33959.805
6252	118.32	10866.721	34466.621
5756	118.3	10683.091	39648.734
1901	118.24	8753.47	33271.422
3138	118.24	9195.196	38307.27
8488	118.24	12065.168	35829.211
11384	118.22	14348.666	37957.754
1995	118.21	8678.126	34819.777
837	118.21	8016.252	35865.043
8817	118.21	12424.787	36984.945
8719	118.19	12157.609	38569.227
6322	118.03	10812.938	35988.867
5541	118.01	10420.083	36307.496
1582	118	8478.567	37444.715
11609	117.9	14497.81	34454.395
9850	117.77	13264.533	38279.145
2259	117.77	8708.233	39156.84
3946	117.77	9547.13	37530.305
3340	117.73	9293.694	37513.477
8969	117.69	12466.323	33622.785
186	117.69	7773.356	35125.125
7277	117.67	11430.344	39477.676
516	117.65	7829.881	38666.02
527	117.63	7831.322	38904.078
10472	117.63	13613.219	36543.313
6788	117.61	11148.617	34798.148
4006	117.59	9686.139	38467.535
7275	117.57	11601.736	39741.281
6578	117.55	11121.214	38919.039
7446	117.55	11451.11	36564.547
2264	117.52	8811.571	39365.129
8909	117.5	12310.925	34813.063
10948	117.5	14114.82	39794.328
1310	117.38	8242.198	37440.23
10523	117.29	13677.758	35255.949
10810	117.25	13973.418	36611.402
7807	117.19	11641.627	36353.059
6020	117.13	10577.02	35383.844
7462	117.09	11559.945	36316.059
8251	117.08	11988.373	35237.199
11266	117.04	14288.29	34578.063
3900	117	9685.25	36705.863
10565	117	13694.782	34579.891
8059	117	11958.155	37150.91
6251	116.96	10846.196	34462.398
9279	116.92	12737.502	39158.219
2502	116.9	8856.191	36109.563
7491	116.88	11524.621	35587.164
11268	116.86	14275.885	34696.871
11137	116.85	14132.868	34203.32
2344	116.79	8891.003	39047.363
7072	116.77	11342.063	35641.441
3019	116.77	9095.751	36334.781
6733	116.77	11068.262	36034.738
72	116.73	7773.386	33964.016
11606	116.73	14444.657	34723.438
4583	116.67	9983.92	33833.527
1527	116.54	8477.591	38422.824
10771	116.54	13886.494	35621.074
4985	116.52	10187.475	39006.293
1182	116.46	8373.628	35372.926
7378	116.41	11631.138	37682.301
6445	116.41	10852.874	38167.613
4584	116.39	9927.996	33840.344
6665	116.39	11160.143	37145.352
10584	116.37	13662.944	33998.504
3961	116.37	9606.235	37754.859
314	116.35	7886.593	36399.168
6765	116.35	11108.713	35353.492
9037	116.31	12571.337	33864.949
7245	116.27	11393.512	39599.027
10759	116.19	13841.415	35181.094
3871	116.16	9524.264	36252.832
5158	116.12	10333.201	36161.023
9770	116.1	13060.066	39403.66
9657	116.02	13031.473	36453.066
10381	116.02	13659.444	38998.793
9788	116.02	13046.388	39818.059
6658	115.98	11073.691	37040.555
6987	115.96	11397.021	34133.512
1265	115.95	8290.852	36688.5
11299	115.93	14318.668	35605.387
8910	115.91	12395.389	34826.578
3780	115.87	9565.836	34897.137
10150	115.81	13444.668	34710.832
7643	115.79	11713.207	33277.625
9296	115.73	12726.92	38527.043
4308	115.66	9814.967	36575.66
4129	115.66	9764.103	39568.438
11451	115.62	14219.604	40003.762
2794	115.62	9096.142	33514.215
7101	115.6	11327.242	36199.32
8868	115.58	12408.259	35858.125
10818	115.58	13923.409	36731.949
2789	115.52	9132.466	33462.789
5956	115.52	10739.982	36379.211
6475	115.47	10955.688	38794.137
6784	115.45	11036.786	34971.793
9978	115.43	13157.921	35470.254
1908	115.43	8782.796	33540.035
11236	115.41	14351.924	33705.457
9890	115.37	13272.169	37480.426
4946	115.35	10276.644	39977.559
2479	115.35	9055.312	36688.383
7830	115.33	11755.675	36792.328
6694	115.29	11075.714	36569.637
9816	115.29	13302.192	38953.504
10399	115.26	13622.035	38512.965
7602	115.18	11616.525	33495.148
9661	115.12	13023.876	36537.492
5632	115.01	10526.731	37875.785
1865	115.01	8563.211	33481.438
2018	114.91	8662.605	35043.031
11336	114.89	14329.101	36533.172
6792	114.85	11083.509	34860.164
8108	114.83	11909.804	36814.043
3726	114.82	9618.694	34076.836
8776	114.76	12320.439	38485.156
9254	114.74	12888.879	39879.285
2676	114.74	8955.71	34204.414
11093	114.68	14139.128	35149.574
224	114.66	7837.917	35429.051
1001	114.64	8149.086	33445.684
4905	114.62	10053.257	39293.313
3474	114.6	9450.437	35460.793
1992	114.6	8739.83	34795.535
10805	114.59	13962.077	36542.836
4278	114.59	9885.2	37057.398
3203	114.51	9317.271	39760.465
10542	114.45	13579.363	35055.266
9790	114.43	12984.183	39844.957
6829	114.43	11088.064	34402.906
500	114.26	7863.699	38503.113
4413	114.24	9741.387	35167.848
5786	114.24	10647.799	39262.148
4804	114.22	10056.067	37555.703
282	114.2	7836.961	36092.953
8311	114.18	12053.019	33812.887
852	114.18	8074.45	35662.008
8427	114.18	12096.669	34570.945
8105	114.11	11994.259	36779.52
9272	114.11	12791.131	39557.871
9682	114.07	13104.446	37069.266
6185	114.07	10945.959	33457.035
10747	114.07	13868.121	34777.977
2911	113.97	9212.997	35023.023
10000	113.95	13274.232	35082.074
8289	113.93	11882.565	34131.941
8905	113.86	12437.115	35042.816
7273	113.86	11531.877	39622.383
450	113.84	7930.428	37842.762
2070	113.82	8755.74	35893.34
9783	113.7	13038.292	39678.641
3567	113.67	9298.73	34144.363
414	113.65	7693.125	37384.074
10444	113.59	13669.057	37500.176
4685	113.51	10028.602	35535.383
10274	113.49	13436.81	38424.902
8840	113.49	12328.47	36675.785
7770	113.46	11723.054	35696.473
2986	113.46	9242.592	36002.051
6317	113.44	10837.02	35940.855
3691	113.42	9568.274	33546.773
9176	113.4	12634.424	37732.543
7815	113.38	11833.695	36483.797
10881	113.38	13934.005	38398.254
1432	113.34	8374.69	39640.563
6507	113.32	10867.234	39211.863
9152	113.3	12626.962	36962.434
875	113.28	8024.246	35538.895
11570	113.24	14620.49	35525.086
8238	113.23	12046.091	35305.988
3200	113.15	9140.81	39943.363
11602	113.09	14480.995	34907.809
3932	113.07	9644.756	37327.641
4181	113.05	9887.408	38518.141
1650	113.01	8423.395	36493.238
2451	112.98	8980.234	36935.887
5528	112.94	10360.017	35903.188
11481	112.92	14627.306	39094.105
9124	112.9	12595.106	36258.172
692	112.82	8007.235	38043.27
4154	112.8	9839.757	39055.348
10354	112.8	13665.557	39675.137
5019	112.69	10298.029	38551.754
8054	112.65	12060.064	37031.105
496	112.61	7915.907	38404.902
4570	112.56	9987.233	33662.348
3070	112.56	9097.554	37181.367
3291	112.54	9390.093	38446.934
11352	112.52	14269.962	36957.797
7447	112.5	11474.204	36640.633
10089	112.48	13421.286	33221.793
8328	112.46	12036.644	33786.352
795	112.44	8004.556	36474.262
11026	112.42	14121.255	36960.477
6363	112.36	10785.438	36752.281
5751	112.31	10745.64	39970.508
9028	112.31	12633.788	33707.516
1856	112.27	8617.881	33612.105
2065	112.17	8728.294	35804.027
1929	112.17	8637.627	33826.445
7502	112.15	11425.755	35530.996
1303	112.15	8221.012	37385.156
11576	112.13	14585.698	35320.172
10002	112.11	13210.951	34793.895
2209	112.1	8695.666	38120.465
10515	112.08	13712.481	35653.527
10118	112.06	13395.733	33846.363
11135	112.06	14014.674	34187.059
7042	112.02	11279.579	35116.336
10871	112	13979.881	38043.199
9860	111.98	13342.467	38233.262
3279	111.96	9289.197	38737.465
546	111.96	7696.053	39013.941
8364	111.94	12092.415	33009.59
7003	111.92	11265.929	34474.387
9861	111.88	13327.624	38235.031
5316	111.87	10282.592	33610.094
4020	111.87	9599.951	38794.637
10543	111.85	13754.46	35066.781
9827	111.81	13269.093	38931.797
11517	111.75	14548.796	37230.809
8731	111.69	12151.331	38812
5594	111.65	10446.37	37391.199
4015	111.65	9543.808	38605.715
1048	111.64	8340.746	33606.715
6423	111.6	10883.709	37611.238
4313	111.58	9767.495	36599.023
9547	111.58	12932.02	33994.992
9312	111.56	12797.211	38091.055
10257	111.5	13525.667	37771.824
1557	111.48	8520.673	37963.543
4953	111.48	10140.742	39467.066
6844	111.46	11142.192	34267.57
8791	111.46	12288.779	38299.867
10835	111.46	13986.894	37079.91
1545	111.41	8598.878	38088.738
9637	111.39	13122.594	36097.691
1477	111.39	8445.733	39382.793
11620	111.31	14603.548	34180.852
9710	111.31	13006.074	37896.605
4090	111.29	9624.798	39949.949
502	111.27	7800.254	38524.945
8491	111.25	12157.331	35863.32
7463	111.25	11537.469	36327.191
5591	111.25	10446.857	37347.586
10791	111.21	13810.599	36144.266
623	111.2	8175.646	39598.316
7705	111.18	11751.377	34529.426
310	111.16	7682.067	36371.313
1481	111.16	8480.051	39124.977
6625	111.14	11035.594	37986.594
4984	111.12	10301.123	38969.887
7553	111.12	11584.743	34367.637
3005	111.06	9134.388	36193.023
9879	111.04	13216.976	37571.57
3383	111	9338.233	36908.773
3596	110.97	9275.197	33896.637
2036	110.93	8693.446	35390.664
9735	110.87	13116.838	38403.645
10893	110.85	13937.892	38664.77
5462	110.85	10397.313	34933.824
10936	110.83	13966.666	39612.492
10043	110.79	13165.98	33920.098
9489	110.79	12726.401	33135.012
11302	110.75	14240.003	35701
3683	110.68	9580.698	33446.234
731	110.68	8076.243	37356.336
1153	110.66	8349.34	35008.219
10437	110.62	13732.69	37391.402
10151	110.62	13381.288	34792.391
6722	110.6	11191.707	36143.477
4911	110.6	9939.433	39348.012
9539	110.58	12989.684	33793.66
10500	110.52	13754.28	36194.695
7787	110.47	11726.899	36029.637
3021	110.45	9096.409	36352.473
2905	110.45	9080.944	34958.469
10276	110.41	13431.865	38484.32
8467	110.39	12181.013	35592.027
1457	110.39	8531.929	39669.004
8428	110.39	12209.897	34577.977
5018	110.35	10314.84	38545.168
5021	110.33	10260.11	38589.129
937	110.29	8149.244	34587.699
4023	110.26	9516.508	38844.078
5978	110.22	10597.491	35742.23
4509	110.2	9895.354	33546.477
10469	110.2	13574.346	36714.012
7365	110.18	11593.628	38146.496
5937	110.16	10579.25	36411.926
4970	110.14	10207.501	39308.379
7725	110.1	11766.851	34724.344
2638	110.03	8967.966	34648.539
6876	110.03	11082.216	33534.711
945	110.03	8082.222	34388.402
5079	109.95	10272.292	37388.457
8486	109.95	12151.338	35784.035
7899	109.93	11687.51	38199.391
9617	109.93	13127.305	35605.668
2606	109.91	8976.009	35086.965
9635	109.91	13001.924	35986.199
369	109.89	7699.542	36894.203
120	109.89	7908.908	34463.145
7353	109.82	11573.93	38034.043
9067	109.82	12670.861	34738.262
2215	109.82	8719.461	38249.02
7680	109.82	11654.153	34103.52
11434	109.74	14243.766	39677.406
5257	109.7	10330.862	34533.363
1390	109.7	8324.751	38642.605
3245	109.68	9318.446	39265.699
10231	109.66	13541.449	36930.602
4857	109.62	10013.763	38485.289
7280	109.62	11620.357	39558.375
6814	109.61	11069.57	34494.41
11130	109.61	14166.497	34395.113
11126	109.59	14046.351	34595.223
3257	109.57	9331.992	39084.207
4415	109.55	9709.715	35170.531
4534	109.53	9898.57	33029.086
10634	109.47	13889.139	33091.086
3869	109.47	9612.985	36206.91
10193	109.45	13394.795	36002.184
6378	109.45	10808.759	36936.285
5349	109.45	10230.467	33079.426
5095	109.43	10185.265	37043.188
2329	109.28	8988.002	39358.93
6513	109.28	10789.366	39455.344
7323	109.28	11556.685	38323.656
10489	109.24	13776.784	36257.391
10261	109.2	13497.757	37926.449
9145	109.18	12549.964	36723.977
8058	109.13	12050.726	37129.48
2130	108.99	8717.905	36598.508
1944	108.95	8672.866	34114.539
6941	108.95	11294.356	33409.469
10272	108.93	13516.672	38381.523
10252	108.93	13431.742	37551.055
8299	108.86	11891.159	34245.52
8780	108.8	12321.822	38334.98
6052	108.8	10626.917	34882.141
431	108.76	7814.471	37602.137
2701	108.67	8889.23	33896.371
11041	108.63	14173.979	36642.934
270	108.63	7686.972	35987.652
9607	108.61	13074.946	35412.051
1351	108.59	8312.911	38004.727
2186	108.59	8650.791	37482.508
1500	108.57	8593.515	38801.961
892	108.55	8186.638	35203.754
8316	108.53	11895.705	33915.223
7205	108.49	11317.416	38506.039
11482	108.49	14435.617	38827.887
3357	108.49	9473.999	37436.094
6867	108.46	11095.029	33720.316
3303	108.46	9327.353	38060.477
10556	108.4	13699.089	34700.102
1886	108.4	8693.576	33051.559
11046	108.38	14204.706	36411.313
5688	108.38	10453.263	38798.305
681	108.38	8077.714	38459.602
2800	108.36	9162.463	33623.227
835	108.32	8145.393	35755.875
4018	108.28	9588.841	38624.004
9135	108.23	12639.174	36511.898
9193	108.23	12497.627	38167.867
6877	108.21	11172.922	33555.754
4485	108.19	9734.098	34107.297
4967	108.15	10261.018	39286.172
1352	108.07	8304.569	38022.871
1083	108.07	8239.987	34116.387
7958	108.07	11995.193	39915.453
11308	108.03	14280.082	35838.813
10825	108.03	13902.193	36828.762
1441	108	8267.134	39962.945
2410	107.98	8912.887	37950.512
8495	107.96	12108.51	35928.012
11076	107.96	14174.861	35882.059
3555	107.94	9417.946	34506.676
11011	107.94	14139.978	37601.141
9717	107.92	13059.514	38025.258
8038	107.86	11964.19	37784.793
9024	107.86	12553.61	33592.66
11382	107.84	14393.951	37906.395
1926	107.77	8650.175	33768.129
10765	107.75	13966.698	35347.535
3057	107.71	9125.911	37092.746
8703	107.69	12212.032	38172.867
520	107.67	7820.306	38696.051
6895	107.63	11110.757	33197.289
7784	107.63	11811.844	35935.641
5025	107.61	10218.658	38312.402
2462	107.59	8985.61	36781.664
3811	107.57	9672.02	35442.863
9561	107.54	12969.938	34329.645
6217	107.54	10830.215	33838.293
6313	107.54	10861.223	35862.852
6194	107.54	10856.586	33544.348
8896	107.54	12388.892	35156.801
1439	107.54	8265.576	39921.176
2287	107.48	8793.896	39709.238
4131	107.48	9706.629	39303.047
1998	107.44	8774.364	34864.559
3752	107.4	9600.893	34491.883
1141	107.38	8323.707	34848.539
6133	107.36	10574.88	33635.09
227	107.36	7721.521	35488.266
7018	107.36	11307.362	34738.352
9941	107.36	13330.565	36466.281
8207	107.33	11987.593	36182.094
3954	107.29	9692.198	37603.82
8874	107.23	12357.666	35717.316
4648	107.21	10057.009	35056.164
8941	107.19	12408.136	34227.441
3242	107.19	9365.454	39196.324
1368	107.15	8389.664	38163.262
6166	107.15	10862.202	33175.316
6012	107	10687.657	35271.395
7065	106.98	11353.113	35514.594
6300	106.87	10803.707	35615.559
4519	106.81	9842.689	33411.223
201	106.79	7868.232	35221.004
8951	106.77	12361.815	33835.176
8421	106.73	12154.584	34381.789
8389	106.67	12155.773	33560.434
4743	106.64	9935.422	36438.004
7894	106.6	11640.633	38116.492
8813	106.58	12384.431	37168.109
10794	106.52	13800.539	36261.063
3561	106.5	9377.801	34612.195
8858	106.48	12376.052	36198.152
7895	106.48	11702.28	38125.285
4591	106.48	9928.546	34019.277
3373	106.41	9483.55	37089.715
10431	106.39	13576.63	37544.191
6993	106.37	11246.837	34234.313
11419	106.35	14423.815	39141.441
6647	106.33	11060.093	37186
3208	106.31	9322.051	39882.152
9662	106.29	13031.542	36570.254
10857	106.25	13823.402	37674.484
10109	106.16	13496.308	33643.258
2072	106.16	8753.58	35916.391
8264	106.16	11862.067	34803.121
6756	106.14	11075.797	35556.285
8660	106.12	12245.216	36885.539
1428	106.1	8350.414	39480.125
716	106.1	8143.018	37744.086
2874	105.98	9174.494	34682.336
152	105.95	7696.864	34872.27
10960	105.91	14058.488	39533.77
6529	105.87	10860.382	40007.727
2428	105.81	9006.806	37373.602
1231	105.81	8413.817	36215.848
8221	105.81	11941.786	35805.012
9425	105.81	12872.251	34664.879
2838	105.76	9230.311	34190.539
1130	105.72	8250.307	34708.41
8885	105.7	12376.195	35263.125
7058	105.7	11336.268	35373.375
10967	105.7	14165.572	39143.664
10026	105.68	13155.158	34130.109
9523	105.68	13133.819	33580.102
8718	105.62	12140.851	38565.488
5976	105.62	10728.567	36043.012
10093	105.62	13409.171	33329.891
6305	105.58	10842.818	35668.488
2095	105.56	8769.492	36241.984
9105	105.54	12697.243	35595.289
1746	105.49	8550.498	34907.324
11021	105.45	14002.373	37062.836
522	105.45	7972.381	38733.266
4173	105.43	9704.819	38712.301
10803	105.41	13816.028	36499.902
11590	105.37	14462.788	35242.359
3204	105.35	9284.187	39791.684
8683	105.33	12086.438	37540.66
1269	105.28	8253.74	36708.922
2694	105.2	8902.55	34119.207
2868	105.18	9153.788	34629.449
77	105.16	7822.425	33985.301
9636	105.1	13103.165	36064.723
10988	105.07	13994.704	38355.773
1951	105.03	8679.613	34161.813
9009	105.01	12555.887	33299.543
1734	105.01	8449.605	35059.414
4388	105.01	9716.299	35720.828
10409	104.85	13595.179	38321.387
8712	104.85	12243.337	38444.883
6567	104.85	11100.762	39075.262
8323	104.84	12025.023	33719.617
7099	104.82	11291.943	36158.801
11642	104.82	14484.38	33614.914
3307	104.82	9281.677	37843.52
6932	104.82	11376.144	33230.648
10171	104.78	13397.603	35381.668
5603	104.72	10387.707	37523.555
9328	104.72	12805.436	37613.684
10421	104.68	13722.255	38268.055
2729	104.62	8844.728	33415.594
4638	104.62	9953.557	34769.059
4395	104.57	9809.995	35469.906
11286	104.53	14297.808	35371.961
2026	104.51	8728.093	35234.738
315	104.49	7839.339	36405.414
3659	104.47	9318.452	33152.789
11028	104.47	14061.682	36981.27
7748	104.38	11637.189	35173.801
7751	104.38	11799.203	35271.016
9295	104.32	12912.728	38504.984
8857	104.3	12309.88	36132.195
2484	104.28	8917.152	36408.59
11163	104.28	14120.481	33607.195
1680	104.24	8560.854	35844.781
3927	104.22	9682.077	37230.867
11108	104.2	14106.576	34838.012
10470	104.18	13715.04	36821.535
5444	104.13	10512.894	34613.555
11506	104.05	14484.968	37979.434
11289	104.03	14267.107	35450.129
9495	104.01	12959.918	33107.613
3663	104.01	9551.057	33070.465
6562	103.99	11152.429	39244.438
10415	103.95	13728.29	38454.969
7135	103.94	11306.36	36764.508
9934	103.9	13233.701	36630.984
7442	103.88	11499.01	36838.016
6250	103.86	10854.432	34450.563
10869	103.86	13909.639	38000.594
5973	103.84	10668.536	35977.867
9347	103.74	12921.534	36963.816
6377	103.72	10976.084	36937.352
11534	103.71	14517.541	36852.863
5851	103.71	10631.901	37964.621
4514	103.59	9784.822	33599.254
11397	103.55	14379.012	38502.598
6337	103.55	10844.27	36289.422
8853	103.53	12411.202	36346.254
6688	103.49	11097.136	36797.09
5743	103.49	10532.445	39932.059
6859	103.46	11120.931	34029.383
10453	103.4	13680.152	37036.855
9252	103.38	12615.407	39971.625
10611	103.36	13683.31	33351.531
1564	103.34	8531.708	37776.531
10139	103.28	13482.884	34469.008
3441	103.26	9360.295	36090.73
9673	103.25	13023.916	36768.402
4255	103.23	9720.407	37368.91
9983	103.21	13228.72	35281.336
5550	103.21	10433.089	36508.555
5222	103.19	10242.098	35099.461
7713	103.19	11635.534	34629.578
11526	103.19	14493.199	37008.785
2631	103.11	9019.962	34903.168
5607	103.07	10519.84	37547.938
5057	103.07	10225.312	37677.289
10187	103.05	13456.691	35805.113
9534	103.05	13088.935	33757.711
7122	103.04	11270.335	36604.543
7380	102.98	11576.453	37723.293
2997	102.92	9163.571	36099.316
9601	102.88	13131.625	35097.039
6710	102.88	11097.846	36506.637
8980	102.86	12368.829	33451.195
11058	102.82	14026.224	36192.199
10454	102.82	13624.988	37075.766
5864	102.81	10568.458	37531.383
7308	102.81	11587.547	38756.906
7957	102.77	11890.059	39863.258
9993	102.77	13189.561	35149.102
590	102.75	7905.274	39635.977
5873	102.73	10704.466	37405.426
7847	102.73	11705.615	37112.094
9853	102.65	13231.181	37995.543
3941	102.58	9674.865	37480.023
11127	102.54	14136.323	34325.402
5703	102.54	10555.794	39119.453
10368	102.54	13633.466	39419.613
6032	102.52	10670.201	35240.52
11557	102.52	14613.421	35844.906
4545	102.5	10018.938	33174.246
8292	102.42	12006.855	34176.5
7801	102.31	11692.328	36310.074
303	102.31	7892.499	36310.652
8404	102.29	12141.149	33953.621
7836	102.27	11818.46	36893.246
2096	102.27	8672.948	36245.387
7581	102.27	11532.233	33893.047
6741	102.25	11143.671	35598.367
8849	102.25	12287.784	36284.215
10926	102.08	13877.764	39272.871
8372	102.04	12106.779	33119.426
8413	101.98	12148.598	34105.156
11154	101.94	14051.57	33789.824
11152	101.94	14127.487	33661.566
967	101.94	8166.109	34046.672
6862	101.92	10997.454	33668.426
5874	101.9	10747.058	37440.461
4219	101.9	9712.575	37871.695
9697	101.89	13102.881	37622.691
6546	101.85	11116.265	39749.594
9906	101.85	13287.241	37324.914
6701	101.79	11039.291	36680.879
9370	101.77	12854.375	35898.574
6344	101.75	10987.481	36372.598
9750	101.75	13058.356	38847.703
418	101.64	7756.251	37447.914
3627	101.6	9311.037	33582.016
1505	101.54	8516.981	38933.598
10746	101.46	13790.669	34752.594
10815	101.43	13885.705	36680.23
4030	101.41	9605.407	38929.613
11632	101.39	14475.504	33844.73
4017	101.37	9672.524	38619.742
4483	101.37	9767.172	34086.168
6636	101.37	11068.314	37582.738
6040	101.35	10694.719	35018.254
8024	101.31	11866.294	38045.07
6299	101.27	10832.637	35605.258
10345	101.25	13712.462	39878.188
10933	101.22	13824.261	39450.602
223	101.2	7677.844	35406.164
5906	101.2	10628.29	36969.086
11170	101.18	14192.356	33398.328
9718	101.12	13033.254	38033.895
11086	100.99	14202.343	35536.68
5827	100.99	10631.535	38250.684
10234	100.97	13472.805	36952.109
11250	100.95	14411.996	34041.074
10874	100.95	13931.23	38128.621
9341	100.95	12886.009	37125.52
982	100.91	8067.854	33928.535
10205	100.91	13356.861	36395.121
8182	100.89	11903.72	36292.031
6563	100.89	11006.76	38956.266
3029	100.89	9076.864	36460.895
7540	100.87	11489.767	34561.445
5951	100.85	10667.423	36287.113
7152	100.85	11283.464	37177.922
1725	100.83	8560.536	34965.941
966	100.83	8086.5	34045.297
4146	100.83	9879.82	39266.117
11255	100.76	14223.733	34274.758
11227	100.74	14274.575	33477.352
8209	100.7	11964.643	35932.469
4954	100.66	10283.235	39495.383
11459	100.64	14616.305	39870.789
3463	100.62	9313.231	35617.688
4225	100.62	9885.28	37677.922
11007	100.6	14001.052	37802.406
6076	100.58	10774.124	34316.574
2066	100.58	8820.457	35832.91
1350	100.56	8228.67	37988.391
7187	100.56	11216.852	38074.793
9585	100.54	13045.482	34816.48
11116	100.53	14141.668	34924.445
5539	100.45	10373.991	36283.258
11367	100.39	14222.457	37416.633
10569	100.37	13748.825	34331.328
4433	100.37	9807.464	34870.551
8337	100.35	11865.435	33622.273
9473	100.33	12911.078	33187.094
1435	100.31	8406.632	39751.906
10636	100.24	13926.455	33203.727
11355	100.16	14423.479	37027.691
8424	100.16	12179.471	34475.031
2934	100.14	9232.158	35229.992
5113	100.14	10210.279	37004.219
6462	100.12	10911.342	38596.078
4696	100.1	9940.58	35696.465
1295	100.1	8215.035	37187.629
10269	100.05	13561.881	38358.414
1341	99.99	8353.111	37883.895
5408	99.97	10355.018	34049.672
9471	99.95	12772.017	33181.762
10934	99.91	13973.883	39452.781
4123	99.91	9837.198	39500.156
8241	99.89	11947.614	35349.113
5313	99.87	10159.595	33546.746
2379	99.87	8883.975	38628.922
10688	99.87	13935.772	34048.852
8470	99.87	12120.136	35633.383
531	99.82	7783.036	38943.313
6558	99.76	11034.442	39419.988
5062	99.74	10243.612	37769.047
2627	99.72	8888.194	34858.105
4500	99.7	9825.786	33646.605
11290	99.68	14240.583	35456.004
5164	99.68	10136.173	35939.273
1348	99.68	8298.841	37935.367
441	99.63	7726.875	37677.746
203	99.61	7954.26	35230.473
10213	99.57	13535.563	36573.508
9638	99.57	12983.391	36104.762
3888	99.47	9561.851	36571.309
3127	99.45	9253.525	38096.723
10119	99.45	13402.956	33868.035
6087	99.38	10753.311	34286.535
9120	99.38	12608.224	36200.113
1273	99.34	8260.647	36804.941
11034	99.34	14206.477	36761.438
717	99.3	8031.95	37820.469
11614	99.28	14452.73	34324.777
9937	99.26	13202.238	36690.09
2618	99.26	8933.411	34805.168
8947	99.22	12464.458	34059.926
2346	99.17	8874.823	39098.254
11572	99.13	14436.251	35272.398
7433	99.09	11632.801	37007.922
944	99.07	8029.325	34355.91
11176	99.07	14178.684	33221.824
10046	99.07	13173.07	33667.809
1228	99.05	8256.91	36195.199
4876	99.03	9956.497	38780.895
3921	99.01	9545.91	37049.07
11414	99.01	14296.92	38988.973
8272	99.01	11980.798	34675.66
4072	98.97	9551.392	39564.379
11331	98.97	14411.682	36290.246
6573	98.97	11149.163	38816.313
6127	98.94	10572.96	33586.965
2257	98.92	8649.076	39116.496
11363	98.92	14257.873	37291.391
11111	98.92	14061.859	34898.652
1236	98.9	8288.691	36298.574
8320	98.9	11885.421	33670.84
7604	98.9	11594.138	33506.652
10830	98.8	13884.477	36978.953
5361	98.8	10537.84	33218.363
721	98.8	8017.192	37530.945
3519	98.76	9398.673	35050.063
645	98.76	8105.404	39176.469
7641	98.73	11784.525	33258.02
2004	98.71	8693.541	34909.355
8367	98.71	12213.467	33027.895
10167	98.69	13520.254	35213.91
9690	98.69	13115.48	37462.898
806	98.67	7988.088	36282.133
9581	98.65	13032.985	34744.109
9686	98.63	13094.232	37219.145
2151	98.63	8660.166	36864.133
732	98.61	8030.732	37366.93
8948	98.59	12387.794	34074.035
3376	98.57	9423.96	37155.055
5965	98.53	10586.333	36205.449
5690	98.53	10393.746	38818.133
2871	98.5	9211.303	34667.359
10798	98.48	13950.723	36366.109
7954	98.46	11775.476	39950.266
2737	98.38	8905.685	33197.047
3710	98.36	9573.439	33887.973
1808	98.34	8609.662	34231.461
4499	98.32	9839.089	33956.891
5977	98.32	10666.637	36044.059
4942	98.28	10300.98	39935.938
3344	98.27	9386.87	37541.66
5379	98.27	10560.218	33602.148
5755	98.23	10765.949	39648.363
3030	98.21	9159.666	36465.289
10996	98.21	14130.123	38307.559
6857	98.19	11077.853	33894.348
10258	98.19	13408.004	37822.172
9031	98.09	12610.545	33764.813
6715	98.02	10996.669	36360.512
11275	98.02	14279.164	35041.738
9866	98	13260.28	37936.734
275	98	7968.62	35998.699
1234	97.96	8342.116	36267.465
4941	97.92	10156.083	39936.223
11285	97.92	14337.736	35356
10493	97.9	13689.149	36308.527
4493	97.9	9768.468	33929.164
3523	97.82	9396.418	34774.754
1572	97.82	8462.258	37610.98
4379	97.81	9807.926	35878.016
11630	97.79	14595.773	34064.32
5051	97.79	10315.558	38111.484
9189	97.77	12506.872	38011.199
10008	97.77	13338.89	34918.73
434	97.75	7893.736	37613.227
6277	97.73	10919.61	35157.219
2164	97.73	8834.178	37030.453
1029	97.71	8395.568	33243.316
398	97.71	7920.081	37231.156
4468	97.71	9865.316	34412.102
2404	97.69	8992.315	38096.871
7076	97.69	11354.172	35702.605
4791	97.69	10117.527	37307.313
8223	97.67	12028.782	35822.141
5006	97.63	10250.081	38710.938
9867	97.61	13212.995	37978.711
10829	97.61	13903.944	36932.504
1624	97.59	8482.293	36842.848
958	97.59	8038.391	34227.93
9724	97.58	12959.453	38186.148
11226	97.54	14402.602	33407.238
10479	97.54	13597.637	36649.402
9432	97.54	12921.422	34521.781
6605	97.52	11094.94	38000.938
5670	97.5	10364.268	38565.996
8777	97.46	12323.787	38572.152
11039	97.42	14088.839	36614.691
9563	97.4	12954.726	34357.855
7242	97.38	11342.438	39498.742
5468	97.37	10547.468	35011.652
2495	97.37	8922.135	36267.586
938	97.35	8056.332	34319.793
10330	97.31	13519.848	39723.539
5916	97.31	10573.403	36771.73
11597	97.31	14614.564	34777.574
4238	97.31	9874.137	37510.449
8764	97.29	12481.746	38947.387
5674	97.27	10502.07	38602.031
10506	97.21	13576.565	36021.625
3152	97.17	9080.372	38724.063
4115	97.17	9807.512	39744.891
4276	97.17	9712.964	37046.895
9219	97.14	12582.1	38944.047
10593	97.14	13762.706	33880.625
8765	97.08	12366.056	38638.223
3702	97.04	9674.648	33804.277
10184	97.02	13522.954	35733.223
6913	96.89	11153.377	33007.633
574	96.87	7699.023	39405.961
9276	96.77	12766.658	39366.078
7531	96.73	11463.432	34696.293
3620	96.64	9386.249	33796.203
10013	96.6	13165.655	34463.992
11077	96.58	14030.459	35890.137
8893	96.56	12430.231	35414.289
11374	96.54	14230.864	37635.531
6375	96.5	10928.603	36930.609
10332	96.45	13401.839	39765.324
9395	96.39	12784.888	35379.594
11015	96.39	14177.841	37373.754
5679	96.25	10536.019	38710.891
6199	96.23	10959.411	33613.375
7710	96.23	11647.439	34569.145
10051	96.2	13314.192	33494.793
10769	96.2	13964.18	35475.063
1038	96.16	8308.425	33313.234
950	96.14	8071.943	34144.715
11562	96.1	14547.197	35600.039
7371	96.04	11433.78	37919.137
6201	96.04	10876.948	33619.855
6191	96.01	10833.447	33510.289
9415	95.99	12759.333	34777.375
2403	95.99	8888.711	38093.098
7871	95.93	11843.554	37747.895
6457	95.91	10982.172	38481.129
10446	95.91	13696.711	37184.426
308	95.87	7767.953	36359.813
6182	95.87	10847.901	33444.398
5767	95.85	10684.959	39532.254
5736	95.85	10445.181	39791.016
551	95.83	7779.5	39067.352
10847	95.81	13825.24	37270.715
2234	95.81	8634.054	38842.219
11507	95.79	14426.271	37716.477
7132	95.79	11418.314	36757.738
10618	95.74	13658.407	33198.617
3097	95.62	9216.521	37666.434
10181	95.62	13503.961	35667.902
1979	95.6	8791.596	34471.336
5787	95.6	10708.822	38998.488
7147	95.55	11336.649	37089.566
11433	95.53	14232.875	39529.738
10185	95.51	13551.881	35784.246
11063	95.45	14087.078	35971.566
9297	95.45	12714.038	38555.258
1851	95.43	8549.155	33522.949
10940	95.39	13955.817	39750.688
9659	95.37	13111.731	36524.219
3327	95.37	9316.902	37770.043
1831	95.35	8624.518	33855.84
9174	95.26	12527.503	37697.227
10452	95.24	13645.697	37033.52
9727	95.24	12957.022	38249.711
4102	95.22	9785.637	39938.328
567	95.22	7708.176	39329.535
933	95.22	8074.504	34529.98
6332	95.2	10869.418	36170.898
10352	95.16	13636.567	39645.309
6319	95.14	10812.241	35964.938
6001	95.14	10604.119	35438.605
9005	95.12	12650.025	33178.867
663	95.09	8064.151	38781.012
1961	95.07	8687.606	34308.633
4380	95.01	9880.228	35592.34
1436	95.01	8233.056	39769.504
4284	94.99	9742.799	37162.906
5432	94.97	10361.676	34471.629
847	94.95	8144.802	35597.465
297	94.87	7830.725	36267.766
7469	94.87	11450.631	36129.027
10094	94.84	13565.322	33349.723
8833	94.84	12425.605	36584.797
112	94.84	7896.381	34345.137
8799	94.82	12379.848	37683.359
4432	94.74	9904.574	34867.938
10393	94.7	13607.554	38921.477
9122	94.66	12513.885	36222.727
6206	94.63	10857.556	33722.438
7573	94.61	11608.197	33819.258
7663	94.49	11714.454	33700.004
9457	94.43	12787.125	33492.223
1684	94.4	8460.195	35612.781
5592	94.34	10513.037	37360.309
7084	94.34	11315.725	35836.707
7550	94.34	11480.332	34359.52
7877	94.13	11817.896	37849.438
7452	94.09	11486.707	36416.887
9844	94.05	13196.038	38220.949
5255	94.03	10237.084	34521.473
5955	94.01	10619.54	36336.391
98	93.99	7664.768	34179.457
3300	93.97	9472.544	37994.254
10490	93.97	13608.346	36272.285
10279	93.96	13396.593	38632.926
9363	93.94	12752.821	36438.379
598	93.94	7791.628	39741.531
4013	93.92	9560.673	38565.566
5171	93.88	10230.399	36004.594
2545	93.84	8895.066	35623.34
2891	93.84	9204.921	34841.145
10311	93.84	13504.895	39316.785
9567	93.82	12943.319	34401.215
4608	93.8	9983.767	34283.203
8185	93.8	11854.305	36313.777
9265	93.8	12742.689	39677.758
1485	93.78	8457.396	39271.004
2229	93.71	8706.684	38669
1807	93.71	8533.662	34211.832
2475	93.69	8981.507	36645.5
9259	93.69	12903.495	39942.574
1374	93.67	8303.472	38234.621
132	93.63	7961.776	34713.684
6606	93.61	11122.921	38013.52
5708	93.59	10442.507	39201.277
10457	93.5	13750.376	37181.891
4806	93.5	9995.696	37558.941
9826	93.5	13284.761	38916.555
2063	93.48	8800.427	35786.051
10342	93.42	13678.847	39793.664
1959	93.42	8661.64	34287.688
5353	93.38	10243.94	33126.57
8181	93.36	11893.923	36249.496
1862	93.36	8432.889	33390.723
10938	93.34	13940.619	39640.777
9671	93.32	13028.319	36745.59
8107	93.25	12052.095	36794.809
5994	93.23	10613.529	35680.609
10529	93.19	13679.616	35107.352
6358	93.19	10975.018	36653
4833	93.15	10068.859	37906.527
11454	93.13	14532.197	39810.91
6004	93.13	10754.829	35466.688
2401	93.13	9050.821	38076.109
2953	93.13	9150.609	35585.734
2711	93.11	9030.912	33782.309
7903	93.09	11828.466	38288.195
7618	93.04	11519.43	33458.297
9205	93.02	12655.595	38649.543
10755	93.02	13857.911	35051.848
1651	93	8559.702	36492.992
10586	92.96	13588.453	34024.695
3036	92.92	9150.408	36545.961
11322	92.92	14231.937	36193.457
10045	92.9	13163.844	33945.539
7795	92.79	11815.537	36205.93
9958	92.77	13194.565	36201.074
7071	92.75	11315.672	35634.27
6938	92.69	11363.372	33331.699
11533	92.65	14437.32	36828.469
6407	92.63	10777.967	37392.309
6690	92.63	11101.154	36852.742
7575	92.6	11438.645	33826.34
185	92.6	7645.751	35114.656
2021	92.58	8789.794	35156.73
10541	92.54	13616.972	35039.57
11544	92.5	14432.264	36465.66
5010	92.46	10199.358	38752.07
4991	92.44	10189.051	39093.457
11422	92.4	14219.968	39182.777
2247	92.4	8721.287	38975.152
10207	92.38	13519.096	36427.094
9344	92.33	12753.856	36865.652
7868	92.33	11642.508	37577.855
8502	92.33	12084.508	36132.586
7091	92.31	11207.219	35958.746
3389	92.31	9357.224	36967.91
7569	92.29	11483.39	34099.695
1892	92.29	8833.504	33158.473
2725	92.25	8958.817	33597.246
6861	92.23	11104.215	33647.059
7261	92.21	11603.061	39807.906
734	92.19	8091.391	37379.219
10977	92.15	13971.225	39100.566
10037	92.15	13294.243	34023.383
10770	92.1	13994.075	35571.953
8945	92.04	12472.297	34011
5774	92	10719.577	39318.504
8705	92	12112.633	38211.887
3276	92	9411.855	38706.57
461	91.96	7797.431	37994.363
2383	91.96	8856.07	38328.184
9438	91.96	12765.029	34436.039
3209	91.94	9276.862	39913.535
4747	91.93	9936.217	36537.254
11490	91.89	14593.249	38756.598
11574	91.87	14533.357	35293.266
9858	91.85	13248.109	38076.344
8880	91.81	12407.804	35450.59
10744	91.77	13833.48	34713.5
9001	91.77	12616.873	33131.254
9101	91.75	12556.725	35536.973
11379	91.75	14220.251	37834.273
11132	91.73	14103.064	34442.746
8866	91.73	12345.899	35820.836
3484	91.73	9401.182	35296.277
[truncated: 2,836 more rows]
