# Supplementary material for: Insights on the Control of Yeast Single-Cell Growth Variability by Members of the Trehalose Phosphate Synthase (TPS) Complex
Source: Front Cell Dev Biol. 2021 Jan 28;9:607628. doi: 10.3389/fcell.2021.607628 (PMC7876269; doi:10.3389/fcell.2021.607628)
Supplement: Supplementary file 2 [file Data_Sheet_1.ZIP › final_code/input_datasets/Ntd-TPS1_SortedCells2_minus_t2.csv]

Id	Area (µm²)	Centre X Position (µm)	Centre Y Position (µm)
3716	71.91	10075.271	34386.305
8516	68.54	13279.615	36618.902
1278	66.87	8440.521	39400.695
5576	60.4	10993.842	34475.395
4986	60.28	10759.697	33066.344
6789	57.58	12013.92	34252.484
4613	56.16	10364.791	39244.434
1272	55.8	8597.627	39513.922
2055	53.44	8923.202	39240.469
10141	52.26	14172.287	36715.078
6704	52.06	12059.614	36384.637
4279	51.78	10212.24	34431.742
5637	51.49	11043.604	33462.461
1396	51.36	8502.542	36971.07
5427	51.07	11197.209	37742.875
5578	50.95	11125.17	34558.176
4396	50.74	10548.763	34754.195
2883	50.7	9410.051	35511.094
4470	50.55	10379.902	36166.086
9056	50.53	13656.887	38078.164
4567	50.32	10407.274	38266.586
7403	50.13	12445.147	34469.066
7211	49.78	12426.232	38598.578
8406	49.63	13320.122	38313.484
9554	49.61	13954.602	35255.828
9115	49.44	13779.491	36765.066
1130	49.29	8318.424	37349.473
4282	49.13	10161.624	34188.926
3584	48.02	9917.499	34516.207
4621	47.98	10340.358	39314.098
8106	47.81	13069.215	34643.199
5452	47.75	11155.382	37220.457
6548	47.33	11757.908	39798.93
10869	47.27	14631.912	35406.43
4999	47.22	10980.446	33131.035
5738	47.05	11385.778	35035.629
1696	47.01	8725.08	34338.848
10934	46.99	14604.34	33774.605
8187	46.95	13048.03	36837.633
10081	46.83	14173.863	38088.766
8627	45.93	13344.57	33870.105
9190	45.84	13754.754	35262.77
8750	45.78	13397.453	34760.074
9363	45.7	13923.204	35201.852
2417	45.67	9255.541	35133.695
4413	45.3	10465.655	35078.566
7973	45.24	12900.723	34836.02
10105	45.21	14136.943	37347.363
5219	45.19	10968.489	37494.715
3880	45.05	10089.524	37030.902
4835	45.01	10718.391	36178.258
8229	45.01	13009.523	37784.051
10901	45	14624.751	34361.063
5956	44.94	11442.433	39758.844
6187	44.92	11633.238	34326.297
2110	44.86	8911.324	37992.793
10893	44.69	14633.264	34572.32
2908	44.61	9475.632	35002.723
4289	44.48	10151.342	34079.18
5581	44.46	11105.055	34386.074
4745	44.42	10730.108	38010.234
10851	44.33	14608.633	35711.461
881	44.31	8169.583	34130.563
6242	44.11	11600.8	33425.281
4281	44.1	10315.364	34161.949
9240	44	13637.625	34272.688
6594	43.98	11883.795	39211.035
4946	43.77	10770.617	33916.66
4744	43.75	10697.261	37993.625
6663	43.67	11942.169	37770.727
2382	43.65	9250.124	34393.512
6012	43.58	11470.667	38729.035
2316	43.46	8977.717	33068.52
8752	43.35	13403.922	34820.105
5582	43.31	11037.325	34222.422
10956	43.23	14640.58	33002.898
4039	43.21	10288.3	39464.617
6407	43.19	11777.571	36534.762
5446	43.16	11180.121	37417.188
1958	43.14	8822.614	38593.445
4815	43.14	10569.309	36275.156
6835	43.08	11884.737	33010.281
10207	43.06	14174.949	34700.871
3454	42.97	9865.732	37322.367
9524	42.83	13835.209	35245.859
4191	42.83	10188.002	36579.434
4559	42.83	10378.778	38018.148
2620	42.81	9152.844	39441.148
4813	42.81	10681.319	36255.93
5909	42.77	11393.416	38814.059
6294	42.72	11829.945	33852.609
7100	42.68	12248.865	39216.145
3159	42.56	9680.071	36445.461
8612	42.54	13178.151	34176.355
10850	42.51	14568.836	35710.559
2206	42.51	9037.959	35910.141
6828	42.47	12049.253	33468.199
2810	42.41	9470.926	36738.984
2339	42.41	9228.894	33579.711
3559	42.39	9915.418	34782.121
447	42.39	7788.522	38402.59
8035	42.31	12734.229	33171.434
8435	42.22	13209.215	37888.242
3384	42.22	9737.37	38534.707
5778	42.16	11330.375	35832.09
1064	42.08	8300.177	36050.48
3045	42.06	9680.275	33891.813
6772	42.03	12039.942	34733.641
3570	42.01	9900.811	34870.008
4221	41.99	10223.496	35791.52
2762	41.93	9439.71	37606.246
10832	41.89	14573.876	35902.43
4790	41.89	10768.842	36913.566
1526	41.82	8450.734	35359.398
4276	41.8	10350.609	34373.008
10337	41.76	14423.595	35228.664
7657	41.62	12681.511	37147.914
9037	41.55	13742.362	38482.02
4123	41.55	10340.584	38058.402
488	41.49	7807.053	38768.313
2570	41.43	9220.097	38212.211
6901	41.39	12241.114	34286.66
10558	41.38	14591.281	39640.266
6691	41.36	12045.426	36864.316
5417	41.36	11194.043	37825.434
8054	41.36	13093.334	33085.363
6571	41.32	11979.887	39529.438
10428	41.32	14374.357	37536.742
8222	41.32	13027.309	37660.727
6403	41.28	11687.446	36494.813
9033	41.28	13740.694	38926.879
9079	41.24	13605.438	37553.508
7446	41.22	12354.973	33471.008
10550	41.2	14639.447	39849.824
10064	41.2	14068.739	38387.613
9209	41.15	13606.974	34633.102
3703	41.15	10130.476	33994.723
7227	41.13	12433.102	37842.145
10772	41.11	14469.551	37208.586
7049	41.11	12235.148	37861.848
10086	41.05	14201.109	38142.449
6258	41.03	11765.99	33012.453
7097	40.99	12212.107	39164.125
6777	40.99	12046.92	34297.957
8091	40.97	13133.628	34144.336
3099	40.93	9535.734	34998.215
10031	40.92	14173.527	39002.293
7054	40.92	12252.015	38063.949
7443	40.88	12362.525	33402.703
9880	40.88	13996.581	37117.691
5311	40.86	10969.418	39539.48
1601	40.84	8552.491	33913.59
10908	40.82	14637.475	34146.316
10488	40.8	14332.187	38987.406
779	40.78	8069.239	36077.328
9116	40.78	13755.087	36774.121
7070	40.74	12141.429	38502.168
7354	40.74	12409.756	35481.031
10884	40.72	14524.642	34845.832
10952	40.7	14599.338	33227.758
10395	40.7	14396.019	36763.875
2984	40.69	9466.657	33418.059
9230	40.67	13750.996	34438.504
6752	40.67	12061.671	35173.152
10951	40.59	14497.446	33188.934
9195	40.57	13749.556	35110.953
8026	40.55	12916.999	33367.172
9921	40.53	13975.031	38017.801
5390	40.53	11134.993	38343.246
7878	40.51	12805.466	36933.703
9119	40.51	13780.928	36839.992
10530	40.51	14281.314	39715
1853	40.47	8707.276	36774.309
4074	40.44	10338.309	39064.188
8246	40.38	12991.8	38193.57
3247	40.3	9509.093	38365.602
832	40.23	8117.332	35378.426
524	40.23	7825.391	39231.844
442	40.23	7978.949	38316.844
6595	40.21	11886.888	39247.004
10212	40.19	14187.987	34468.488
1108	40.19	8211.929	37002.355
3568	40.17	9913.298	34860.797
6637	40.17	12064.448	38165.598
7620	40.15	12607.367	36409.934
7633	40.13	12566.58	36776.668
3710	40.07	9990.947	34231.344
10848	40.07	14619.824	35593.102
10244	40.05	14195.154	33323.59
4769	40.05	10637.728	37399.219
4837	40.05	10681.798	35933.316
10178	40.03	14100.157	35674.203
4146	40.03	10188.589	37654.391
1497	40	8563.856	35913.891
7966	39.98	12896.945	34956.238
6138	39.96	11553.427	35676.336
10118	39.96	14090.58	37256.199
8446	39.96	13183.018	37734.09
333	39.92	7969.823	36960.234
5054	39.88	10970.008	34411.313
10572	39.88	14512.396	39551.645
9128	39.86	13616.229	36457.637
3334	39.82	9910.752	39622.684
1753	39.82	8738.217	35217.59
3891	39.8	9984.846	37366.309
10430	39.8	14403.17	37602.695
578	39.8	8118.894	39940.172
6851	39.77	12249.635	33366.547
4380	39.75	10446.345	34260.566
7507	39.75	12685.272	34263.188
5211	39.69	10904.257	37320
2286	39.67	9032.357	33852.035
10243	39.65	14018.417	33615.488
9919	39.63	13957.086	37992.805
3615	39.63	9914.231	33498.742
6837	39.61	12065.895	33083.348
1169	39.59	8407.516	37950.707
7565	39.57	12707.59	35694.574
8745	39.56	13558.858	34628.602
4641	39.56	10429.879	39781.961
2706	39.56	9278.383	38341.094
9101	39.54	13658.404	37096.887
10939	39.52	14638.616	33540.676
2896	39.52	9449.085	35168.48
8807	39.52	13548.101	36384.844
2115	39.5	8908.237	38117.793
737	39.46	8179.333	36540.055
7546	39.46	12662.107	35235.063
6195	39.46	11628.218	34215.098
131	39.44	7874.911	34579.191
4414	39.42	10366.868	35098.965
1061	39.4	8386.036	36017.984
894	39.4	8023.977	33895.723
1420	39.38	8551.86	36586.328
814	39.38	8159.689	35474.973
4956	39.36	10773.441	33781.492
6009	39.34	11610.253	38883.848
7650	39.33	12661.267	36964.559
8978	39.31	13561.929	39877.719
9865	39.31	13995.22	36693.559
10915	39.29	14570.62	33977.078
8093	39.29	13138.761	34296.289
5299	39.29	10851.839	39238.051
192	39.25	7953.317	35512.746
10266	39.21	14301.217	33027.695
5689	39.19	11258.478	33827.027
7688	39.17	12517.511	37871.684
1690	39.15	8845.924	34257.551
6791	39.11	11993.214	34022.941
7902	39.1	12836.514	36449.027
1525	39.06	8517.281	35323.961
1097	39.06	8296.642	36804.102
4013	39.06	10113.333	39824.668
471	39.04	7788.306	38646.23
7369	39.02	12493.887	35150.449
2645	39.02	9458.166	39866.066
793	39.02	7993.439	36007.727
8514	39.02	13349.163	36604.09
6843	39.02	12274.458	33156.699
5496	39.02	11178.986	36126.738
9139	38.98	13694.75	36276.492
3004	38.98	9683.035	33187.848
10256	38.92	14067.555	33206.309
7981	38.92	12823.405	34639.758
1390	38.89	8471.661	36883.617
2860	38.89	9278.363	36023.879
1664	38.87	8727.898	33643.723
6818	38.85	12044.582	33560.566
1538	38.83	8536.037	35177.41
7144	38.83	12375.407	39760.285
10399	38.81	14383.444	36838.785
6744	38.77	11978.035	35343.738
6733	38.77	12048.709	35793.105
4945	38.75	10728.151	33879.387
4481	38.73	10526.589	36375.742
1735	38.73	8807.759	34848.254
4046	38.73	10295.06	39331.586
9062	38.71	13663.325	37673.012
2179	38.69	9057.861	36651.461
3637	38.67	9886.944	33257.133
9191	38.66	13593.037	35276.191
10417	38.66	14232.588	37116.461
5327	38.66	10910.631	39696.391
10525	38.64	14314.03	39640.156
9256	38.6	13772.003	33960.223
10214	38.6	14106.953	34532.996
2276	38.58	9010.017	34125.543
9841	38.58	13930.258	36321.188
10245	38.56	14211.011	33333.137
9047	38.56	13748.872	38329.363
1522	38.54	8506.438	35562.672
10227	38.54	14200.739	33805.195
10513	38.52	14229.739	39278.352
4545	38.5	10447.178	37687.832
5238	38.5	10949.532	37951.797
10449	38.48	14398.767	38228.039
9040	38.46	13731.544	38522.703
7927	38.46	12917.624	35980.859
7490	38.44	12614.322	33774.332
4932	38.43	10717.808	34231.727
10362	38.43	14371.676	35939.672
6559	38.41	12014.802	39965.953
6609	38.39	12033.875	38816.664
2185	38.39	9060.716	36419.566
8590	38.39	13325.099	34840.531
7262	38.39	12450.691	37253.219
6041	38.39	11629.472	38010.258
5926	38.37	11361.46	39286.992
9930	38.37	13971.899	38449.723
2424	38.37	9094.044	35183.73
2815	38.33	9337.475	36790.34
3557	38.31	9897.259	35043.875
5435	38.31	11113.304	37569.984
6466	38.29	11850.189	37947.484
3801	38.29	9975.913	35803.273
1922	38.29	8776.646	37813.91
8191	38.29	12976.946	36888.035
10151	38.29	14070.04	36282.449
4699	38.27	10672.225	39171.578
1002	38.27	8272.172	34576.633
10313	38.27	14376.877	34354.547
6686	38.25	11864.769	37125.574
2805	38.25	9485.439	36872.855
2355	38.25	9125.414	33897.645
3014	38.25	9655.853	33279.906
5432	38.23	11111.137	37543.594
1419	38.23	8601.822	36556.648
8190	38.21	13064.596	36874.371
6982	38.21	12069.803	36336.781
8719	38.2	13378.001	34048.266
6469	38.2	11682.392	38000.309
5209	38.2	10898.395	37291.227
8247	38.18	13093.562	38247.754
10194	38.18	14072.395	35098.699
4584	38.18	10402.297	38574.59
10555	38.16	14614.507	39928.488
4548	38.16	10548.435	37803.988
14	38.14	7755.08	33237.105
10803	38.1	14575.907	36818.59
4859	38.1	10656.457	35719.176
4678	38.1	10745.593	39749.902
8698	38.08	13370.805	33624.449
8675	38.08	13496.991	33149.746
5906	38.08	11268.424	38804.289
8239	38.06	13032.934	38033.246
2604	38.04	9061.968	39045.727
10811	38.02	14448.887	36401.039
1623	38.02	8449.401	33327.996
782	38.02	8011.292	36120.953
4113	38.02	10316.234	38216.906
7706	38.02	12642.884	38439.184
550	38	7769.854	39647.469
3201	37.98	9670.67	37518.109
8463	37.98	13317.46	37484.066
9248	37.98	13695.849	34101.57
10562	37.97	14518.181	39720.754
691	37.97	8107.825	37797.668
7680	37.97	12710.919	37753.816
7266	37.97	12471.354	37290.254
10076	37.95	14076.484	38001.188
9957	37.95	13912.011	39299.434
10601	37.93	14433.422	38489.293
7324	37.89	12475.337	36143.102
9039	37.87	13631.092	38508.723
3146	37.87	9638.889	36156.949
7961	37.87	12768.393	35109.832
10810	37.87	14441.508	36391.035
7367	37.87	12467.008	35127.465
6904	37.87	12267.467	34403.695
7122	37.85	12099.64	39705.047
9017	37.85	13655.215	39223.945
7411	37.85	12436.442	34409.828
2041	37.85	8994.257	39378.848
290	37.83	7955.467	36542.613
2743	37.83	9434.225	37835.668
4474	37.83	10373.502	36197.926
6144	37.81	11429.159	35560.273
1617	37.81	8489.816	33545.902
9362	37.79	13812.644	35174.465
3416	37.79	9727.933	37846.879
10219	37.79	14190.429	34331.738
4215	37.77	10320.471	35959.336
9036	37.75	13639.786	38474.199
4880	37.75	10777.876	34987.027
4278	37.74	10329.609	34421.922
646	37.74	8131.247	38535.398
2224	37.72	8985.27	35451.527
8402	37.72	13268.629	38555.434
5881	37.72	11418.454	38008.488
8775	37.7	13479.16	35533.199
6135	37.7	11567.931	35851.352
3056	37.68	9673.472	34152.652
3329	37.66	9719.721	39777.926
1294	37.66	8619.077	39035.422
757	37.66	8026.129	36460.18
5927	37.64	11390.492	39311.438
6334	37.64	11676.617	34744.906
3767	37.64	10007.699	35122.859
8916	37.62	13528.924	38799.254
7419	37.62	12334.329	33986.785
5394	37.62	11097.716	38451.641
7726	37.62	12670.873	38907.652
8488	37.62	13215.59	37123.527
10229	37.6	14201.433	33836.723
4949	37.6	10587.722	33673.656
9257	37.6	13710.708	33657.332
106	37.58	7729.708	34361.02
10828	37.58	14606.462	36166.875
9048	37.54	13601.083	38363.574
8747	37.52	13534.951	34692.156
937	37.52	8307.224	33260.859
8411	37.52	13254.986	38354.941
8038	37.52	12920.034	33224.91
2413	37.52	9129.861	35042.293
2593	37.51	9180.546	38843.348
6253	37.49	11577.187	33078.102
4665	37.47	10573.693	39924.891
8895	37.47	13495.981	38155.523
5775	37.47	11333.98	35715.32
10180	37.47	14138.579	35714.195
9326	37.45	13991.727	33952.914
4027	37.43	10240.352	39835.934
6731	37.43	11860.703	35734.402
1070	37.43	8371.56	36201.16
6790	37.43	11920.781	33969.371
5183	37.41	10918.617	36812.891
4225	37.41	10153.537	35610.574
7205	37.41	12439.976	38714.895
10871	37.41	14586.107	35107.367
8351	37.41	13182.902	39862.93
1727	37.39	8739.225	34645.707
4818	37.39	10705.612	36320.477
1544	37.39	8588.847	34936.98
1755	37.37	8821.859	35285.309
4958	37.37	10708.463	33798.914
1784	37.35	8673.68	35948.328
8066	37.33	13135.84	33396.207
4891	37.33	10731.705	34860.23
3446	37.33	9827.424	37216.441
1365	37.33	8495.168	37630.602
10155	37.33	14036.703	36370.648
6753	37.31	11901.723	35183.078
198	37.31	7981.433	35587.941
5067	37.31	10850.136	34629.199
1556	37.31	8610.484	34715.707
7775	37.3	12906.744	39612.105
9193	37.3	13709.28	35312.262
6740	37.28	11970.26	35524.41
10933	37.28	14599.904	33751.906
7487	37.28	12610.203	33726.438
4467	37.26	10543.311	36081.723
2544	37.26	9256.373	37654.902
9910	37.26	13946.676	37714.797
2453	37.26	9189.434	35866.605
8170	37.24	12937.67	36520.188
2361	37.24	9240.593	33954.793
6809	37.22	12001.565	33724.406
2111	37.22	8938.411	37994.566
2370	37.22	9069.8	34133.504
113	37.2	7669.758	34428.344
8613	37.2	13287.189	34187.535
2704	37.2	9480.255	38315.707
8234	37.18	12985.692	37904.895
8398	37.18	13253.339	38748.035
10190	37.18	14171.239	35363.609
3411	37.16	9843.191	38066.199
5021	37.16	10883.243	33635.168
5487	37.14	11173.571	36236.441
3548	37.14	9841.382	35178.402
5346	37.14	10998.551	39650.355
7930	37.14	12888.16	35991.629
3580	37.12	9824.222	34447.832
5661	37.12	11396.427	33329.797
10642	37.12	14615.637	37642.66
8905	37.12	13476.774	38358.234
1537	37.1	8426.093	35176.617
4198	37.1	10255.889	36414.703
10393	37.07	14387.087	36675.391
6169	37.07	11586.844	34895.539
2612	37.07	9080.323	39249.113
3081	37.07	9700.072	34689.781
6461	37.05	11830.044	37836.105
7130	37.05	12197.704	39831.02
6099	37.05	11576.41	36751.012
4174	37.05	10331.138	36949.742
9353	37.03	13828.614	34761.281
4450	37.03	10557.334	35601.996
9226	37.03	13684.831	34341.012
8628	37.01	13339.24	33916.133
8133	37.01	13010.399	35363.406
6730	37.01	12052.546	36036.484
2978	36.99	9462.907	33499.992
10953	36.99	14622.663	33242.383
7529	36.99	12536.9	34759.293
1299	36.97	8432.249	39079.809
2141	36.97	8851.826	37417.766
8020	36.97	12762.514	33518.57
8012	36.97	12773.878	33681.461
10331	36.95	14242.685	35000.281
7739	36.93	12520.769	39431.957
742	36.93	8068.299	36592.719
7514	36.93	12550.745	34370.785
9992	36.91	14141.005	39921.816
5246	36.91	10949.059	38143.355
10147	36.91	14210.158	36669.293
4906	36.91	10638.667	34634.547
10209	36.89	14031.078	34722.605
6199	36.87	11469.641	33975.297
6644	36.87	11900.104	38289.809
7722	36.87	12624.54	38743.316
3167	36.87	9703.69	36611.664
4368	36.87	10386.968	33991.922
8175	36.85	13123.186	36706.719
141	36.84	7724.883	34781.867
10159	36.84	14183.171	36093.309
9197	36.84	13752.943	34962.039
5942	36.82	11232.673	39750.086
2146	36.82	8868.244	37247.426
6417	36.82	11783.009	36803.934
830	36.82	8174.069	35348.789
2915	36.78	9321.349	34879.051
3379	36.78	9810.231	38710.402
840	36.78	8062.78	35141.617
1844	36.76	8839.105	36663.926
9081	36.76	13703.165	37569.922
107	36.76	7772.351	34362.223
6063	36.76	11548.585	37756.313
7355	36.76	12333.162	35491.496
9	36.74	7838.337	33153.805
10071	36.74	14133.442	38203.07
4269	36.72	10198.574	34503.992
2554	36.72	9262.586	37944.426
3917	36.7	10093.739	37969.91
10475	36.7	14318.421	38759.531
6315	36.7	11832.13	34259.406
4334	36.68	10249.78	33117.934
7671	36.68	12549.033	37650.254
1000	36.68	8330.997	34458.215
1910	36.68	8788.172	37722.438
1292	36.66	8565.49	39017.742
9278	36.66	13671.722	33014.512
927	36.66	8387.222	33135.703
8364	36.66	13274.999	39721.887
3366	36.66	9882.144	38969.563
4703	36.64	10777.615	39268.223
10053	36.64	14067.893	38730.023
8659	36.64	13219.965	33016.043
10793	36.64	14506.819	36923.031
6813	36.64	12007.389	33502.895
10875	36.62	14472.389	35159.145
8638	36.61	13300.818	33486.098
9090	36.61	13633.998	37499.895
3163	36.61	9551.985	36502.613
885	36.59	8199.363	33971.781
4308	36.59	10139.27	33544.551
8442	36.57	13316.382	37691.621
430	36.57	7740.416	38106.039
1571	36.55	8484.598	34362.742
2705	36.53	9436.208	38319.504
4670	36.53	10722.214	39971.602
5601	36.53	11204.79	33903.43
6860	36.53	12077.688	33482.891
1076	36.51	8387.424	36303.938
5363	36.51	11066.981	39132.355
5332	36.51	10951.801	39874.934
5044	36.51	10980.448	34170.984
5275	36.49	10869.308	38677.848
10825	36.49	14430.602	36138.512
5787	36.49	11379.626	36024.746
10549	36.49	14548.894	39817.629
10886	36.49	14513.946	34723.922
1044	36.47	8389.889	35594.148
8573	36.47	13329.377	35334.488
6453	36.47	11785.323	37717.145
4316	36.45	10349.038	33380.73
3933	36.43	10034.586	38310.137
7731	36.43	12668.96	39080.547
3540	36.43	9909.531	35285.055
2249	36.41	8933.82	34617.656
7006	36.41	12262.141	36753.984
4365	36.41	10358.049	33790.578
5350	36.41	11046.746	39458.039
807	36.39	8121.615	35856.43
5381	36.39	11106.85	38916.219
4811	36.39	10642.155	36506.152
8757	36.39	13554.243	34919.773
7310	36.38	12495.737	36225.551
2113	36.38	9041.296	38044.051
5106	36.38	10947.155	35235.012
3301	36.36	9676.475	39273.328
10087	36.34	14161.188	37831.504
10108	36.34	14095.051	37401.602
1686	36.34	8746.436	34215.82
10924	36.34	14617.363	33848
5150	36.32	10825.058	36116.055
7989	36.32	12923.529	34316.914
10608	36.32	14435.551	38450.223
6949	36.3	12101.128	35541.934
8746	36.3	13390.366	34673.539
2905	36.28	9467.414	34988.754
6116	36.26	11506.464	36228.09
1415	36.26	8422.169	36778.957
1330	36.26	8624.376	38150.777
10565	36.24	14536.938	39748.832
5512	36.24	11107.205	35781.836
2474	36.22	9099.533	36149.328
5156	36.22	10989.617	36196.414
8372	36.22	13312.306	39542.555
9171	36.2	13722.128	35890.941
4424	36.2	10519.32	35285.867
4874	36.2	10751.21	35175.266
879	36.2	8204.488	34367.73
408	36.2	7643.806	37853.27
6152	36.18	11473.367	35150.148
1136	36.18	8417.668	37532.379
8154	36.16	13007.91	35966.609
10479	36.16	14393.108	38814.281
1187	36.16	8312.067	38278.512
9232	36.16	13770.607	34135.141
2444	36.16	9063.572	35674.848
7939	36.16	12858.037	35797.57
2118	36.15	9015.602	37887.719
275	36.15	7660.237	36336.34
6113	36.15	11461.387	36444.727
1090	36.15	8298.365	36670.371
7027	36.15	12270.338	37436.258
10042	36.15	14121.404	38862.438
2589	36.13	9256.842	38673.5
5056	36.13	10878.301	34445.781
812	36.13	8097.697	35436.664
5146	36.13	10934.879	35983.844
6014	36.13	11543.229	38733.395
7577	36.11	12682.919	35875.035
8439	36.11	13325.454	37964.32
1350	36.11	8439.982	37906.141
6165	36.11	11612.692	34839.645
1066	36.11	8220.956	36121.828
1643	36.11	8836.063	33110.129
1955	36.09	8682.283	38545.133
6797	36.09	12044.484	33837.813
8717	36.07	13561.374	34023.266
3893	36.07	9986.073	37380.375
5606	36.07	11061.608	33673.605
3625	36.07	9900.738	33349.652
2270	36.05	8975.48	34350.902
9831	36.05	13877.029	36160.531
9218	36.05	13663.877	34488.52
6538	36.05	11812.417	39451.027
2120	36.05	8886.343	37915.566
5252	36.03	10868.13	38400.297
2283	36.03	9032.78	33971.668
45	36.03	7745.882	33608.305
4294	36.03	10208.213	33850.859
8953	36.01	13428.739	39548.91
1410	36.01	8431.021	36745.098
10610	36.01	14534.221	38156.125
5884	35.99	11314.979	38146.141
2965	35.99	9486.867	34071.469
10426	35.99	14361.03	37495.977
8356	35.97	13206.468	39990.574
3924	35.97	10019.946	38083.668
4506	35.97	10406.485	36787.035
6564	35.97	11857.257	39645.914
1989	35.97	8658.412	39205.855
685	35.94	8116.661	37684.926
5771	35.94	11319.3	35670.137
2502	35.94	9248.849	36554.176
5964	35.94	11466.015	39984.895
3180	35.94	9669.463	36974.742
912	35.94	8004.946	33331.031
7067	35.94	12180.255	38465.207
10898	35.94	14602.655	34320.188
6104	35.94	11565.589	36853.535
8085	35.92	13074.019	34071.375
2761	35.92	9375.197	37559.773
1620	35.9	8624.545	33580.938
5191	35.9	10962.195	37054.141
5386	35.9	11207.477	38686.848
10075	35.9	14135.271	37985.73
10943	35.86	14533.481	33345.199
5786	35.86	11292.027	36002.488
7615	35.84	12589.315	36308.32
10139	35.84	14030.213	37000.176
3318	35.84	9613.629	39756.879
2747	35.84	9475.666	37900.246
3860	35.84	10128.718	36746.379
1734	35.82	8795.02	34815.652
8387	35.82	13337.446	38988.637
6761	35.82	11956.899	35058.348
8637	35.82	13173.494	33796.805
5409	35.8	11185.876	38001.672
8188	35.8	13125.857	36844.652
6695	35.8	11963.24	36796.465
10481	35.8	14293.913	38830.203
174	35.78	7986.838	35353.434
9234	35.78	13779.791	34191.426
10182	35.78	14209.863	35727.832
10233	35.76	14189.41	33726.074
5809	35.74	11415.461	36656.938
3943	35.74	10019.678	38413.305
8197	35.72	12974.152	37028.59
10469	35.72	14213.849	38601.055
2208	35.72	8978.469	35936.777
6674	35.71	12053.653	37376.281
8728	35.71	13384.071	34247.125
4045	35.71	10256.845	39295.363
10361	35.71	14340.169	35939.34
8057	35.69	13107.743	33157.891
10518	35.69	14361.572	39394.805
7371	35.69	12472.143	35196.41
3112	35.67	9692.995	35210.23
7308	35.67	12472.517	36525.27
7601	35.67	12625.489	36117.02
5266	35.67	10971.51	38560.34
4914	35.67	10700.197	34473.277
7521	35.65	12664.739	34489.531
7199	35.65	12304.328	38662.289
398	35.65	7948.926	37767.039
6128	35.65	11442.59	35983.738
10838	35.63	14462.146	35796.965
4805	35.63	10678.049	36652.887
3428	35.63	9803.073	37355.32
8542	35.61	13274.97	36137.195
2702	35.61	9469.722	38589.527
8410	35.61	13301.311	38349.859
9916	35.59	13984.109	37807.723
10248	35.59	14026.358	33408.457
9952	35.59	13931.524	39170.707
7872	35.59	12889.414	37051.82
1255	35.57	8613.643	39843.125
3569	35.57	9878.986	34867.117
6125	35.57	11600.42	36207.086
10473	35.57	14219.616	38664.996
8896	35.57	13478.948	38168.375
9202	35.55	13755.125	34806.914
9344	35.55	13906.271	34490.73
10541	35.53	14221.19	39956.164
5025	35.53	10886.563	33726.273
8900	35.53	13358.23	38283.566
7551	35.51	12676.101	35349.465
5734	35.51	11304.081	35013.777
7102	35.51	12109.905	39236.848
4888	35.51	10608.119	34833.863
3823	35.49	10122.314	36152.902
5552	35.49	11153.099	35191.844
2979	35.49	9345.697	33548.578
7770	35.49	12727.314	39945.688
3799	35.48	10109.223	35781.195
4816	35.48	10717.722	36276.609
916	35.48	8160.478	33183.453
2291	35.46	9030.184	33946.742
2476	35.46	9188.398	36166.293
6474	35.46	11684.881	38072.152
6583	35.46	11984.064	39374.664
8903	35.44	13534.179	38328.68
9871	35.44	13804.179	36849.984
6139	35.44	11540.029	35702.816
7698	35.44	12683.466	38214.77
7715	35.44	12674.917	38618.074
7239	35.44	12449.944	37755.57
10583	35.44	14522.591	39143.289
18	35.42	7860.55	33289.691
1033	35.42	8212.34	35162.68
9228	35.42	13626.779	34401.387
6186	35.42	11468.192	34311.473
6596	35.4	11880.105	39263.281
2240	35.38	8878.52	34971.203
5810	35.38	11406.142	36673.32
836	35.38	8104.413	35396.945
4616	35.36	10565.326	39300.305
4286	35.36	10232.477	34024.574
4321	35.36	10293.777	33433.832
7204	35.36	12320.984	38700.668
1483	35.36	8434.704	36245.074
10944	35.36	14478.242	33347.293
9317	35.34	13967.519	33798.242
9860	35.34	13896.947	36627.453
8660	35.34	13280.924	33021.027
3442	35.32	9798.937	37199.625
10639	35.32	14500.388	37547.395
1644	35.3	8698.074	33141.195
516	35.3	7768.463	39108.887
10136	35.3	14130.806	36979.809
5529	35.3	11126.17	35680.914
1324	35.28	8427.867	38363.879
5378	35.28	11092.171	38869.762
9311	35.28	13790.153	33741.926
4672	35.28	10598.581	40005.297
2941	35.25	9330.734	34307.203
805	35.25	8159.336	35832.953
8963	35.23	13494.887	39678.953
8666	35.23	13495.669	33010.133
7171	35.21	12424.583	39380.504
1421	35.21	8437.007	36602.148
8494	35.19	13196.483	36870.578
7349	35.19	12493.089	35718.949
7510	35.19	12672.467	34296.441
7643	35.19	12501.205	36845.273
7852	35.19	12788.043	37788.039
3121	35.19	9680.726	35462.258
7544	35.17	12607.593	35164.723
2654	35.17	9420.42	39440.129
2280	35.17	8880.323	34180.133
3481	35.15	9914.324	36604.504
302	35.15	7674.408	36716.922
588	35.15	8192.698	39655.715
2346	35.15	9177.795	33747.813
6937	35.13	12123.546	35245.219
6484	35.13	11655.11	38234.27
6007	35.13	11441.64	38842.387
7912	35.13	12839.277	36241.305
8256	35.11	13116.699	38446.855
6517	35.11	11820.443	39055.441
1632	35.11	8522.863	33255.301
1412	35.11	8565.038	36755.836
8904	35.11	13464.671	38348.543
4298	35.09	10226.882	33697.094
3026	35.09	9671.559	33574.832
3521	35.09	9801.471	35821.695
3960	35.09	10029.273	38762.621
4854	35.09	10737.511	35785.133
8250	35.07	13095.086	38331.664
901	35.07	8168.561	33752.941
2487	35.07	9275.478	36341.422
7099	35.07	12231.494	39192.199
10804	35.07	14460.549	36547.648
8806	35.07	13539.437	36341.672
6317	35.07	11797.534	34300.023
2831	35.07	9399.28	36417.199
10873	35.07	14503.629	35141.172
6008	35.05	11551.838	38860.953
5757	35.05	11215.908	35366.699
7700	35.03	12672.851	38265.586
4596	35.03	10396.608	38954.664
6147	35.03	11534.834	35334.949
3148	35.02	9606.869	36189.844
8418	35.02	13138.018	38288.563
6158	35.02	11501.963	34937.594
5341	35.02	11167.659	39852.105
8763	35.02	13465.559	35033.496
10520	35.02	14224.977	39524.938
10554	35.02	14525.271	39917.012
6046	35.02	11436.553	38105.281
4967	35	10595.571	33380.16
2641	35	9226.18	39957.703
5752	35	11237.109	35278.473
10910	35	14478.12	34201.824
1903	34.98	8660.756	37566.887
5525	34.98	11097.333	35590.695
4878	34.98	10734.556	34971.871
10142	34.98	14001.246	36731.414
10146	34.98	14044.803	36537.098
1099	34.98	8244.695	36849.313
6458	34.98	11750.572	37828.766
5591	34.96	11080.868	34037.988
2221	34.96	8941.546	35440.059
7092	34.96	12173.046	39082.863
6945	34.96	12216.403	35393.648
6922	34.94	12095.052	34945.41
8864	34.94	13384.617	37573.73
3647	34.94	9906.387	33089.234
5923	34.94	11407.3	39205.195
8743	34.92	13564.439	34565.016
8998	34.92	13674.942	39523.832
10414	34.92	14411.782	37002.055
3618	34.92	9731.091	33532.945
8209	34.92	13094.168	37396.297
1321	34.9	8563.77	38492.531
1782	34.88	8833.778	35917.336
4711	34.88	10633.454	38863.211
6796	34.86	11938.113	33832.66
4303	34.86	10264.811	33748.379
5885	34.86	11217.747	38149.262
7026	34.86	12122.149	37418.578
8139	34.86	12931.568	35472.863
3806	34.84	10036.83	35914.098
600	34.84	8180.886	39361.816
2785	34.84	9338.056	37498.422
3717	34.84	10120.268	34401.102
9177	34.84	13725.518	35684.984
8002	34.82	12895.927	34219.855
10618	34.82	14594.895	37990.637
3657	34.8	9964.95	33187.32
7705	34.8	12599.723	38423.602
8444	34.8	13267.61	37697.746
1883	34.8	8706.891	37148.844
5782	34.79	11218.432	35946.895
4775	34.79	10597.822	37215.371
8257	34.79	12962.219	38507.43
8805	34.79	13522.347	36322.328
10242	34.77	14200.302	33587.223
8636	34.77	13300.015	33756.133
7983	34.77	12801.795	34687.234
4947	34.77	10722.6	33950.223
1778	34.77	8704.906	35822.02
2246	34.77	9032.453	34845.813
4671	34.77	10730.311	39976.457
8227	34.77	13128.317	37760.871
1206	34.77	8340.612	38817.465
10440	34.77	14414.555	37811.16
1987	34.75	8838.917	39129.746
7267	34.75	12361.486	37027.016
7533	34.75	12692.811	34830.195
5545	34.73	11085.874	35349.355
10480	34.73	14313.808	38814.273
5283	34.71	10838.571	38846.309
2966	34.71	9474.425	33804.746
8689	34.71	13450.654	33459.957
5465	34.71	11019.518	36939.109
9089	34.69	13639.892	37463.117
6350	34.69	11730.142	35124.086
2599	34.69	9227.299	38991.773
4375	34.69	10357.983	34146.746
5259	34.67	10927.335	38491.355
6246	34.67	11474.088	33235.594
7037	34.67	12100.195	37637.359
400	34.67	7979.993	37802.945
1881	34.67	8700.154	37095.512
4576	34.65	10401.938	38441.719
6385	34.63	11783.056	36032.285
9156	34.63	13782.535	35903.176
1902	34.63	8702.891	37484.73
7887	34.63	12795.914	36819.813
9938	34.63	13959.498	38802.508
10237	34.61	14117.654	33523.223
10954	34.61	14556.177	33263.02
731	34.61	8187.442	36783.637
6496	34.61	11817.069	38428.711
670	34.61	8161.95	38020.422
9859	34.59	13901.21	36587.332
1898	34.59	8743.67	37387.902
2320	34.59	9237.515	33108.949
7932	34.59	12879.97	36005.523
1301	34.59	8572.969	38833.926
6	34.58	7804.04	33101.168
6702	34.58	11966.363	36662.488
9279	34.56	13613.845	33068.016
8422	34.56	13316.861	38031.512
10841	34.56	14609.42	35815.707
10213	34.56	14171.506	34500.074
2565	34.56	9268.383	38136.469
3689	34.56	10127.757	33766.563
4164	34.54	10201.746	37031.246
638	34.52	8082.312	38674.602
9253	34.52	13686.337	33870.383
7826	34.5	12808.319	38146.563
8432	34.5	13156.249	37859.535
2066	34.5	8880.584	38797.555
6902	34.5	12116.648	34337.59
2666	34.5	9302.711	39195.34
7285	34.5	12446.791	36770.551
9065	34.48	13621.213	37729.699
6640	34.48	11929.633	38225.965
9192	34.46	13755.885	35297.648
217	34.46	7685.06	35700.309
10006	34.44	14100.994	39502.234
7259	34.44	12335.886	37499.379
314	34.44	7877.017	36830.559
10527	34.44	14257.712	39703.117
139	34.42	7888.331	34715.602
425	34.42	7856.996	38073.68
5693	34.42	11402.026	33934.82
8383	34.42	13182.052	39429.309
10391	34.42	14300.465	36642.238
323	34.42	7727.732	36919.402
6448	34.4	11685.723	37592.531
8681	34.38	13447.472	33315.148
3420	34.38	9919.134	37980.324
5406	34.38	11120.204	37992.566
7185	34.38	12395.994	39252.703
2881	34.36	9468.169	35477.648
10776	34.35	14443.012	37258.059
7477	34.35	12555.776	33343.496
5447	34.33	11189.648	37424.156
1667	34.33	8696.225	33677.891
10798	34.33	14429.612	37015.711
8661	34.33	13254.187	33043
6875	34.31	12156.521	33697.402
6969	34.31	12074.622	36017.629
8733	34.29	13559.852	34317.016
844	34.29	8119.751	34949.352
6690	34.27	11917.177	36860.027
10197	34.27	14111.01	35182.395
5897	34.27	11308.962	38487.527
6880	34.27	12253.288	33829.652
2799	34.25	9329.489	37335.5
10613	34.25	14533.297	38199.859
7140	34.25	12113.015	39967.438
8753	34.25	13428.847	34823.746
441	34.25	7689.423	38283.246
1188	34.25	8415.802	38293.348
10497	34.23	14370.052	39097.707
5615	34.23	11193.826	33790.863
7570	34.23	12521.981	35751.992
3336	34.23	9879.23	39676.445
10930	34.23	14615.78	33682.891
6905	34.23	12244.268	34501.598
2528	34.21	9122.269	37106.27
9832	34.21	13888.265	36162.555
10896	34.21	14640.286	34297
1013	34.21	8211.438	34814.48
10217	34.21	14134.521	34298.652
8850	34.19	13365.462	37239.27
7036	34.19	12106.672	37617.93
4374	34.17	10379.838	34113
5045	34.17	10849.955	34171.859
3182	34.17	9657.41	37033.527
6973	34.17	12104.553	36152.148
8643	34.17	13265.145	33593.258
2251	34.17	9036.056	34629.176
7311	34.17	12403.866	36252.508
10626	34.15	14450.596	37853.145
6547	34.15	11650.734	39790.117
4760	34.15	10701.095	37817.777
9072	34.15	13723.957	37798.898
4894	34.15	10757.879	34872.23
8578	34.15	13249.006	35223.207
4579	34.15	10555.565	38500.523
6222	34.15	11561.812	33767.23
4385	34.13	10556.98	34340.059
10857	34.13	14604.91	35511.805
5812	34.13	11237.541	36714.711
7387	34.12	12297.592	34815.777
7412	34.12	12360.338	34424.902
10959	34.12	14431.606	33063.477
2386	34.12	9203.913	34495.508
2490	34.12	9186.718	36365.176
10171	34.12	14141.755	35837.48
7897	34.12	12889.813	36614.289
8486	34.12	13325.534	37081.301
7246	34.1	12415.728	37533.207
576	34.1	8143.548	39878.371
4739	34.1	10748.719	38435.309
7885	34.1	12847.816	36742.059
10167	34.1	14152.018	36002.395
8656	34.08	13308.81	33234.457
4379	34.08	10470.431	34257.191
344	34.08	7657.889	37127.699
3190	34.08	9685.719	37326.551
6377	34.08	11666.474	35899.941
2701	34.08	9410.887	38589.762
6241	34.06	11470.487	33417.867
8722	34.06	13401.689	34218.363
4347	34.06	10438.462	33227.695
3605	34.06	9885.386	34016.316
4422	34.06	10490.991	35245.121
6933	34.06	12260.374	35176.355
9812	34.04	13834.726	35726.063
9069	34.04	13769.847	37770.746
3367	34.04	9764.293	38991.73
7919	34.04	12722.478	36315.867
5411	34.04	11076.765	38061.672
9180	34.04	13715.401	35724.02
2153	34.02	8931.871	37092.156
8368	34.02	13179.619	39507.277
8727	34.02	13485.954	34244.102
7007	34.02	12206.056	36789.445
8723	34.02	13484.561	34219.043
10175	34.02	14147.462	35609.836
5828	34.02	11391.517	37223.359
10448	34	14349.79	38207.984
5247	34	10878.712	38163.043
8554	34	13199.137	35789.047
4522	33.98	10410.616	37029.578
10861	33.98	14492.166	35313.867
4930	33.98	10579.167	34207.891
4812	33.96	10759.133	36236.324
8272	33.96	13011.219	38872.324
1802	33.96	8721.788	36217.16
931	33.96	8293.557	33192.141
8269	33.94	13109.903	38844.41
1356	33.94	8483.982	37696.965
7566	33.94	12690.748	35695.008
5645	33.94	11158.293	33022.586
6520	33.94	11832.34	39140.941
6086	33.94	11533.218	37304.176
8709	33.94	13558.789	33820.074
5128	33.92	10831.551	35570.832
7341	33.92	12426.376	35840.828
7030	33.92	12116.372	37460.773
6881	33.92	12234.188	33888.051
9210	33.92	13567.537	34647.715
9140	33.92	13576.865	36285.102
1563	33.92	8515.471	34476.328
3153	33.9	9588.421	36348.672
96	33.9	7706.753	34254.031
3207	33.9	9583.74	37637.684
1127	33.89	8241.969	37310.879
1251	33.89	8445.051	39775.215
590	33.89	8182.626	39670.766
6079	33.87	11570.673	37484.406
939	33.87	8351.801	33273.934
6804	33.87	11956.57	33942.531
7025	33.85	12246.034	37321.453
4925	33.85	10643.099	34344.801
10883	33.85	14637.44	34828.875
4150	33.83	10173.124	37433.02
10186	33.83	14149.968	35278.852
4471	33.83	10553.197	36173.359
3599	33.83	9778.594	34163.238
242	33.81	7878.061	36014.074
10203	33.81	14152.755	34827.996
5149	33.81	10888.386	36087.395
10632	33.81	14545.68	37735.988
526	33.79	7972.703	39279.465
3321	33.79	9612.672	39850.57
762	33.79	8032.524	36535.742
7505	33.77	12541.357	34227.961
8985	33.77	13362.755	39998.121
9330	33.75	13905.947	34048.926
180	33.73	7808.411	35414.754
5907	33.73	11303.732	38806.438
7309	33.73	12462.086	36528.309
7972	33.71	12842.691	34772.902
9978	33.71	13898.547	39872.441
1508	33.71	8491.603	35597.559
5807	33.71	11210.329	36613.863
5119	33.69	10842.046	35456.313
10069	33.69	14094.001	38175.895
1359	33.69	8549.302	37512.465
6696	33.69	12009.333	36816.512
9303	33.69	13946.145	33577.586
274	33.67	7801.167	36324.898
8117	33.67	13136.022	34965.676
4044	33.67	10327.114	39585.477
9147	33.67	13580.003	36368.512
1170	33.66	8254.397	37961.723
1189	33.66	8371.566	38338.453
3138	33.66	9640.745	35833.883
5288	33.66	10841.449	38928.402
7952	33.64	12834.752	35559.559
10534	33.64	14382.147	39856.16
7303	33.64	12460.251	36411.883
1619	33.64	8593.428	33569.152
6237	33.64	11437.823	33607.988
5916	33.6	11247.167	39012.773
10615	33.6	14533.207	38264.957
4734	33.6	10737.925	38622.008
181	33.6	7954.133	35426.43
4706	33.6	10714.861	38994.262
809	33.58	8078.841	35645.457
7248	33.58	12466.862	37629.266
10471	33.56	14403.893	38623.109
6911	33.56	12241.098	34791.637
8761	33.56	13462.74	35020.039
2449	33.54	9111.689	35796.855
9355	33.54	13942.428	34962.945
1135	33.54	8326.597	37532.684
1096	33.54	8298.936	36781.535
5549	33.54	11140.633	35109.109
6642	33.54	12017.2	38249.602
10265	33.52	14288.711	33019.555
2005	33.52	8700.879	39590.43
4926	33.52	10676.969	34367.887
2541	33.52	9120.731	37489.617
2858	33.52	9432.432	35947.813
7348	33.5	12382.113	35689.309
8006	33.5	12900.037	34053.891
6788	33.5	12059.691	34240.355
6263	33.5	11659.447	33136.555
125	33.5	7957.234	34522.41
4620	33.5	10517.316	39309.367
5499	33.48	11108.156	36177.117
2018	33.48	8918.612	39766.086
2658	33.48	9347.744	39516.086
9830	33.48	13904.387	36157.148
8749	33.48	13518.991	34701.305
8009	33.46	12751.853	34083.824
10568	33.46	14513.498	39480.598
1671	33.46	8661.034	33856.973
374	33.46	7784.738	37492.09
10960	33.46	14567.737	33084.504
2578	33.46	9260.706	38492.148
272	33.46	7803.65	36293.859
6654	33.46	11931.986	37868.324
3748	33.44	9968.858	34803.332
8071	33.44	12930.931	33497.488
2651	33.44	9424.529	39644.012
5116	33.44	10828.768	35381.785
7771	33.44	12753.851	39988.453
10364	33.44	14297.12	35982.754
2098	33.43	8880.699	38362.801
6021	33.43	11504.847	38579.363
5177	33.43	10977.02	36668.676
3955	33.41	9974.324	38708.797
1576	33.41	8547.262	34185.766
3011	33.41	9507.064	33262.543
4465	33.41	10543.409	36056.48
6151	33.41	11625.125	35126.949
2227	33.39	8850.07	35488.652
868	33.37	8091.771	34749.332
2427	33.37	9102.823	35255.281
3305	33.37	9693.504	39351.574
9811	33.37	13939.203	35711.012
6638	33.37	11894.574	38171.648
5692	33.37	11367.674	33919.41
8934	33.37	13371.219	39160.012
8414	33.37	13353.054	38432.375
5349	33.35	11092.842	39446.188
3332	33.35	9894.561	39959.563
486	33.33	7897.315	38754.945
10824	33.33	14529.618	36129.965
3739	33.33	10029.675	34640.648
7550	33.33	12520.072	35325.598
6004	33.31	11493.394	38798.93
3892	33.31	9965.702	37380.008
2665	33.31	9318.475	39164.953
10342	33.31	14351.095	35390.73
6878	33.31	12271.244	33755.164
8918	33.31	13455.637	38905.27
2824	33.29	9317.455	36587.453
9799	33.29	13959.711	35570.359
4359	33.29	10386.016	33700.551
2293	33.29	8903.605	33506.074
9813	33.29	13939.237	35800.578
5195	33.27	10992.275	37114.91
256	33.27	7689.236	36131.32
542	33.27	7763.815	39545.934
7880	33.27	12798.513	36952.207
10258	33.27	14182.444	33266.445
1551	33.27	8552.709	34835.953
10346	33.27	14356.105	35463.023
10189	33.27	14072.455	35349.508
8690	33.25	13525.228	33481.422
5978	33.25	11433.539	39508.438
1830	33.25	8723.868	36603.535
2269	33.25	8994.004	34309.109
5364	33.23	11004.782	39153.91
8451	33.23	13178.06	37621.379
3002	33.23	9676.86	33132.305
2640	33.22	9231.778	39932.199
6651	33.22	11921.325	38104.832
3120	33.22	9653.252	35455.559
7921	33.22	12921.824	36084.574
4	33.22	7876.978	33066.383
1347	33.22	8544.714	38127.07
1074	33.22	8354.291	36259.965
8507	33.22	13211.553	36771.238
8530	33.2	13150.799	36272.563
3602	33.2	9711.642	34183.473
4306	33.2	10148.573	33521.824
6749	33.18	11962.678	35110.074
4266	33.18	10255.407	34760.074
2299	33.18	8935.503	33574.859
5773	33.18	11258.527	35689.965
3065	33.18	9567.764	34382.691
2614	33.16	9131.532	39293.16
365	33.14	7756.113	37367.512
3675	33.14	10096.401	33486.191
2690	33.14	9444.421	38743.898
7489	33.14	12593.23	33752.836
4514	33.14	10389.883	36959.961
972	33.12	8241.657	33985.367
8714	33.12	13402.845	33888.188
151	33.12	7712.878	34959.848
8992	33.1	13603.791	39675.625
2053	33.1	8882.108	39204.668
3563	33.1	9727.093	34810.164
6442	33.1	11654.207	37467.477
8847	33.1	13396.703	37212.863
3544	33.1	9797.786	35380.09
772	33.08	8071.972	36323.367
2610	33.08	9201.51	39215.332
9247	33.08	13717.586	34087.777
5536	33.08	11149.623	35501.188
8704	33.08	13533.137	33733.488
5683	33.08	11355.017	33695.449
487	33.08	7730.912	38763.508
938	33.06	8413.153	33261.211
10582	33.06	14448.936	39426.398
6688	33.04	12044.218	37135.758
2402	33.04	9235.471	34800.352
2228	33.04	9021.139	35495.82
7466	33.04	12650.298	33018.332
402	33.04	7982.28	37821.707
8237	33.04	12939.632	38009.012
4492	33	10562.659	36516.852
4857	33	10673.422	35619.313
6492	33	11806.093	38351.633
10807	32.99	14614.358	36626.852
3532	32.99	9822.736	35544.051
6754	32.99	12014.53	35195.328
2207	32.97	8867.76	35928.68
1885	32.97	8671.085	37156.781
3470	32.95	9713.617	37015.047
5010	32.95	10788.819	33462.789
966	32.95	8301.299	33824.738
4814	32.95	10582.363	36263.57
6435	32.93	11641.061	37312.047
10560	32.93	14463.99	39657.301
5567	32.93	11163.85	35032.07
2899	32.93	9280.116	35238.887
9827	32.93	13946.875	36132.016
4143	32.91	10300.824	37590.348
4179	32.91	10228.317	36727.551
4975	32.91	10771.202	33174.652
10863	32.91	14486.611	35327.637
2971	32.91	9388.837	33858.91
5580	32.91	11123.344	34379.949
10347	32.91	14414.231	35488.438
6853	32.91	12102.073	33411.031
4297	32.91	10302.115	33665.777
4770	32.91	10642.361	37415.359
4984	32.89	10575.712	33049.098
4024	32.87	10213.068	39813.797
7424	32.87	12476.524	34090.297
346	32.87	7689.034	37151.832
6395	32.87	11725.639	36281.195
7865	32.85	12797.568	37257.043
7273	32.85	12294.825	36912.363
6918	32.85	12130.144	34880.227
4748	32.85	10578.428	37842.727
4978	32.85	10705.225	33241.34
5480	32.85	11108.153	36675.742
9126	32.85	13646.478	36395.883
1326	32.83	8523.802	38376.121
8977	32.83	13453.87	39865.773
6030	32.83	11572.837	38419.094
6734	32.83	12052.131	35625.664
6689	32.83	12040.262	37174.012
3240	32.83	9620.862	38261.938
7076	32.81	12256.546	38691.371
3271	32.81	9638.375	38698.672
8072	32.81	12989.468	33550.746
2156	32.81	8968.984	37147.008
2552	32.81	9218.151	37921.195
170	32.81	7977	35317.32
9044	32.81	13647.717	38602.813
1554	32.81	8597.582	34633.836
4573	32.79	10511.408	38393.555
437	32.79	7649.971	38239
6855	32.79	12085.121	33415.59
7868	32.77	12878.511	37321.129
2649	32.77	9380.63	39960.914
7535	32.77	12600.164	34880.645
4693	32.77	10609.484	39345.469
2812	32.76	9406.211	36780.41
7306	32.76	12484.655	36465.176
6866	32.74	12073.489	33613.535
467	32.74	7744.351	38592.699
2952	32.74	9341.995	34158.09
4457	32.74	10449.717	35727.258
6487	32.72	11805.635	38247.441
2661	32.72	9283.412	39287.328
5589	32.72	11101.717	33996.305
49	32.72	7793.415	33650.719
752	32.72	8088.48	36407.094
5798	32.72	11258.599	36351.355
6319	32.7	11781.547	34409.34
5019	32.7	10826.357	33623.48
1215	32.7	8361.619	39238.012
3807	32.7	10093.534	35949.98
5698	32.7	11357.435	34068.324
3628	32.68	9851.233	33447.766
8326	32.68	13118.123	39722.434
4037	32.68	10284.838	39436.23
7599	32.68	12500.126	36112.691
10878	32.68	14589.073	34992.699
3659	32.66	10110.769	33287.211
2331	32.66	9217.169	33441.801
974	32.66	8211.729	34014.41
5585	32.66	11022.997	34247.863
10416	32.64	14243.935	37074.613
915	32.64	8074.778	33360.598
8018	32.64	12901.646	33744.996
8221	32.64	12926.342	37647.668
4188	32.62	10200.5	36821.172
1055	32.62	8365.276	35871.969
8216	32.62	13119.537	37559.762
4063	32.62	10298.455	39161.445
1203	32.62	8335	38697.59
6531	32.6	11711.65	39311.555
4667	32.56	10594.862	39950.016
1277	32.56	8481.929	39356.781
4768	32.56	10625.139	37381.559
10340	32.56	14311.268	35309.563
9182	32.56	13783.202	35418.07
5369	32.56	11065.008	39232.363
8388	32.54	13252.844	39039.039
2079	32.54	9047.941	38929.797
4072	32.54	10155.016	39052.969
72	32.54	7978.052	33910.328
8051	32.54	12992.565	33058.035
2460	32.53	9163.756	35937.578
9901	32.53	13854.784	37554.727
8138	32.53	13065.233	35453.617
6284	32.51	11726.077	33581.027
7350	32.51	12332.86	35725.242
4557	32.51	10397.384	37949.305
7744	32.51	12667.359	39582.98
2586	32.51	9230.505	38586.242
6184	32.51	11601.862	34603.094
1505	32.51	8453.202	35762.699
5476	32.51	11174.876	36570.609
7547	32.51	12701.589	35237.836
3709	32.51	10119.098	34190.949
1050	32.51	8206.176	35717.031
10317	32.49	14252.183	34525.875
3888	32.49	10127.711	37338.352
7062	32.49	12158.096	38317.672
5539	32.49	11147.313	35566.871
4611	32.49	10481.237	39189.309
5138	32.49	10878.336	35838.414
5165	32.47	10795.841	36347.734
3399	32.47	9774.071	38410.016
165	32.47	7688.966	35170.992
2131	32.47	9054.35	37802.363
10882	32.45	14593.476	34821.332
10598	32.43	14567.922	38714.004
5755	32.43	11400.203	35353.727
4539	32.43	10407.712	37558.57
2862	32.43	9467.556	35736.191
29	32.43	7844.399	33375.648
202	32.43	7779.917	35601.594
10140	32.41	14012.712	36703.496
10526	32.41	14265.859	39699.242
980	32.41	8353.488	34116.598
1907	32.41	8648.981	37661.945
8397	32.41	13251.547	38668.508
7464	32.41	12478.072	33156.441
3315	32.41	9592.231	39639.527
6081	32.41	11441.294	37197.262
8771	32.41	13446.846	35350.961
8708	32.39	13496.746	33815.027
485	32.39	7962.915	38741.688
2630	32.39	9135.175	39677.41
2529	32.39	9203.929	37195.105
5232	32.39	10786.649	37819.305
4754	32.37	10623.034	37934.445
6101	32.37	11496.716	36767.84
38	32.37	7659.328	33481.469
435	32.37	7696.012	38234.098
318	32.37	7768.718	36882.125
9997	32.37	14101.282	39637.922
187	32.37	7666.279	35450.238
10604	32.37	14639.039	38374.68
3363	32.35	9821.226	39250.57
10895	32.35	14469.921	34595.355
1590	32.35	8421.737	33827.539
7766	32.35	12734.5	39788.297
7974	32.33	12869.761	34876.969
1957	32.33	8780.291	38579.59
6429	32.33	11666.031	37140.148
2674	32.33	9472.615	39006.902
2360	32.33	9105.151	33941.457
8134	32.31	13108.335	35373.094
1075	32.31	8387.602	36264.109
5621	32.3	11107.196	33585.527
1245	32.28	8338.519	39815.047
6784	32.28	11873.168	34174.375
1288	32.28	8436.301	39255.922
10381	32.28	14334.364	36511.801
9181	32.28	13760.803	35731.609
10584	32.26	14468.458	39157.023
6134	32.26	11503.605	35812.492
7071	32.26	12259.402	38539.223
963	32.26	8366.65	33781.969
5638	32.24	11047.947	33482.039
1079	32.24	8371.088	36383.012
7985	32.22	12845.755	34760.273
5767	32.22	11311.817	35614.262
2886	32.2	9402.79	35304.414
6703	32.2	11942.197	36690.371
2628	32.2	9068.538	39596.605
4415	32.2	10473.8	35114.688
2859	32.18	9314.94	35972.973
7837	32.18	12770.65	38051.965
7622	32.18	12541.917	36442.18
5886	32.18	11239.021	38158.988
1896	32.18	8817.628	37342.578
4411	32.18	10434.635	35022.914
5623	32.16	11145.083	33335.02
5731	32.16	11369.625	34942.457
9259	32.14	13745.532	33716.773
10640	32.14	14451.987	37576.68
1095	32.14	8240.498	36767.137
10623	32.14	14512.967	38056.613
1854	32.14	8752.407	36796.348
2084	32.12	8905.086	38690.23
1185	32.12	8405.478	38254.652
5568	32.12	11118.591	35066.328
470	32.12	7941.759	38644.148
6287	32.12	11765.253	33647.613
6224	32.1	11622.4	33494.277
2853	32.1	9292.212	36215.199
2024	32.1	8896.243	39704.613
10174	32.1	14187.641	35607.578
530	32.1	7655.553	39380.969
1502	32.1	8531.374	35958.238
3337	32.1	9766.422	39732.629
7201	32.08	12351.891	38680.441
3925	32.08	10004.901	38094.195
46	32.08	7860.149	33607.465
9233	32.08	13585.281	34183.07
1472	32.08	8586.074	36481.484
1670	32.08	8794.151	33832.602
10900	32.08	14502.202	34346.195
2870	32.08	9482.079	35808.852
4919	32.08	10609.117	34575.625
8556	32.07	13315.609	35845.527
7434	32.07	12462.036	33791.137
3592	32.07	9895.686	34365.324
393	32.07	7648.642	37733.496
6771	32.07	11934.583	34731.641
5011	32.05	10884.163	33472.734
6693	32.05	12033.184	36992.488
8788	32.05	13425.393	35862.512
286	32.05	7972.41	36474.023
8680	32.05	13357.777	33305.453
2591	32.03	9122.762	38772.484
507	32.03	7679.626	38918.301
8622	32.03	13336.061	34081.719
9082	32.03	13729.726	37602.672
6783	32.01	11962.199	34164.586
9231	32.01	13700.074	34446.016
10018	32.01	14104.563	39378.758
5521	32.01	11190.208	35884.504
2492	32.01	9071.642	36397.773
6262	31.99	11838.235	33073.984
7260	31.99	12412.545	37208.355
10199	31.99	14117.953	35227.59
1866	31.99	8699.541	36947.605
372	31.99	7898.644	37441.316
505	31.99	7986.155	38905.691
5498	31.97	11135.92	36136.371
8670	31.97	13427.483	33110.305
10049	31.97	14191.267	38634.699
8300	31.95	13101.416	39329.555
5863	31.95	11336.038	37705.797
1923	31.95	8654.539	37855.434
6579	31.93	11917.824	39340.93
66	31.93	7686.466	33884.77
6844	31.93	12245.852	33163.141
3965	31.93	10068.636	38935.816
1043	31.93	8293.988	35562.613
1916	31.93	8692.189	37763.684
6984	31.91	12262.047	36348.676
7748	31.91	12638.312	39693.898
6636	31.91	11928.956	38163.824
8718	31.89	13425.61	34024.98
595	31.89	8048.111	39708.109
8880	31.89	13460.243	37856.238
10903	31.89	14601.92	34366.887
3013	31.89	9524.248	33273.48
7555	31.87	12602.297	35447.316
10205	31.87	14172.48	34655.914
2323	31.87	9112.854	33204.336
3836	31.87	9943.578	36298.473
2010	31.86	8677.956	39687.055
2851	31.86	9369.735	36173.398
574	31.86	8136.271	39787.492
511	31.84	7895.212	39033.344
3840	31.84	9925.224	36355.617
9007	31.84	13780.346	39380.531
10270	31.84	14248.677	33276.078
10500	31.84	14313.612	39138.809
3044	31.82	9557.166	33746.574
5542	31.82	11207.899	35273.93
1697	31.82	8653.313	34341.402
4462	31.8	10488.411	35928.555
6464	31.8	11657.653	37936.766
484	31.8	7951.897	38727.324
1893	31.78	8778.095	37297.605
8380	31.78	13189.866	39355.223
825	31.78	8070.735	35303.848
2210	31.78	9035.065	35985.684
7287	31.76	12300.353	36779.785
2155	31.76	8865.768	37139.262
2089	31.76	8913.963	38783.648
1804	31.76	8823.73	36221.684
6175	31.74	11551.282	34667.723
8522	31.74	13169.211	36424.086
837	31.74	8193.494	35398.219
4459	31.72	10520.013	35870.523
4719	31.72	10592.323	38643.793
8673	31.72	13544.796	33139.508
8931	31.7	13448.107	39111.895
439	31.7	7668.78	38274.832
718	31.7	8177.469	36948.141
362	31.7	7951.152	37351.535
1172	31.7	8264.329	37988.227
4217	31.7	10312.659	35999.867
4284	31.68	10204.006	34010.32
10806	31.68	14496.534	36608.184
5061	31.68	10932.205	34507.441
10278	31.68	14366.867	33563.539
7970	31.66	12730.89	35071.039
7951	31.66	12727.827	35553.949
1213	31.66	8245.199	39123.027
2100	31.64	8889.524	38419.113
87	31.64	7681.086	34149.93
8915	31.64	13417.795	38747.754
9249	31.63	13705.505	33808.422
5784	31.63	11294.978	35980.215
4708	31.63	10664.909	39030.773
5790	31.63	11348.943	36080.023
8624	31.63	13287.518	33818.469
1019	31.63	8297.25	34897.453
4639	31.61	10405.102	39736.539
3104	31.61	9639.824	35098.328
9014	31.61	13607.385	39189.961
8615	31.61	13305.095	34200.539
6894	31.59	12214.744	34187.844
10420	31.59	14392.857	37232.305
2749	31.59	9360.305	37977.305
8008	31.59	12815.278	34071.988
5635	31.59	11073.705	33437.109
1104	31.59	8231.88	36944.359
5506	31.59	11043.097	35983.27
2236	31.59	8970.037	35166.465
6683	31.57	11927.714	37054.383
2929	31.57	9414.351	34735.027
2590	31.57	9140.328	38698.883
7353	31.57	12462.245	35471.313
1890	31.57	8654.661	37246.922
9019	31.57	13709.277	39000.027
3573	31.55	9718.28	34623.816
8311	31.55	13065.433	39518.711
7632	31.55	12533.735	36768.852
6888	31.55	12121.152	34018.684
3560	31.55	9790.82	34783.605
3434	31.55	9745.749	37445.934
8866	31.55	13501.131	37583.125
6444	31.55	11732.268	37479.906
1320	31.55	8532.655	38479.395
8151	31.55	12950.824	35902.18
10275	31.55	14249.357	33481.398
56	31.53	7937.271	33770.844
10359	31.53	14313.769	35901.758
9794	31.53	13950.977	35411.895
4879	31.51	10757.841	34981.988
636	31.51	8189.937	38653.227
7624	31.51	12653.333	36527.027
1369	31.49	8439.061	37417.934
8721	31.49	13395.072	34173.148
5005	31.49	10805.945	33300.637
1741	31.47	8703.942	34995.285
1249	31.47	8281.398	40010.301
9340	31.47	13830.279	34343.563
2989	31.47	9487.452	33281.973
10402	31.47	14299.445	36935.641
2692	31.47	9293.459	38485.844
2515	31.45	9082.054	36791.266
7720	31.45	12605.888	38715.051
8979	31.45	13487.919	39889.695
2716	31.45	9454.224	38430.66
1222	31.45	8289.852	39387.676
3736	31.43	9934.199	34600.883
7208	31.43	12453.925	38481.59
8825	31.43	13427.377	36899.574
613	31.43	8023.513	39229.711
300	31.43	7734.624	36710.883
545	31.43	7716.918	39575.531
9981	31.43	13951.491	39997.086
1583	31.43	8538.583	33980.773
6751	31.43	12058.456	35146.547
2634	31.43	9255.676	39760.074
8923	31.41	13366.019	38953.758
1058	31.4	8285.986	35989.094
8820	31.4	13479.612	36785.797
1610	31.4	8554.42	33728.777
3258	31.4	9663.525	38518.02
7325	31.4	12306.405	36160.523
2364	31.4	9210.134	33990.777
10962	31.38	14459.42	33151.102
3465	31.38	9918.469	36949.191
8592	31.38	13171.478	34851.184
3950	31.38	10102.512	38640.535
8097	31.36	13077.438	34370.664
5385	31.36	11203.915	38740.422
537	31.34	7668.947	39445.207
8067	31.34	13058.399	33421.363
7528	31.34	12557.4	34751.691
10298	31.34	14408.314	34039.078
2485	31.34	9100.114	36331.637
2876	31.32	9285.114	35666.48
454	31.32	7649.295	38445.207
7963	31.32	12710.497	35199.488
1234	31.32	8382.349	39671.887
9215	31.32	13743.191	34753.184
7298	31.32	12337.508	36660.07
7672	31.3	12583.705	37668.137
1183	31.3	8345.562	38193.367
153	31.3	7713.973	35000.152
146	31.3	7893.588	34905.887
5230	31.28	10900.105	37804.047
8848	31.28	13440.553	37220.23
9334	31.28	13949.039	34183.23
5801	31.28	11235.135	36426.645
10770	31.28	14538.534	37189.5
5710	31.28	11260.148	34384.371
2865	31.26	9403.738	35767.207
2261	31.26	8882.13	34754.199
2054	31.24	8977.658	39222.605
4121	31.24	10225.78	38005.105
8653	31.24	13341.757	33182.563
3275	31.24	9588.269	38775.379
4320	31.24	10210.238	33433.508
10913	31.24	14428.586	34266.344
5076	31.24	10940.05	34761.211
10872	31.24	14437.217	35107.766
4125	31.24	10267.723	38075.941
10296	31.24	14318.461	33920.828
5696	31.22	11221.155	33981.172
2964	31.22	9300.363	34057.629
4205	31.2	10247.832	36225.301
8658	31.2	13260.459	33289.367
10431	31.18	14424.328	37614.203
10519	31.18	14356.142	39407.938
2138	31.18	9037.261	37635.516
3770	31.18	9967.392	35164.055
2538	31.18	9149.925	37392.16
2435	31.17	9247.93	35449.691
10442	31.17	14339.14	37846.32
6066	31.17	11523.983	37516.902
1733	31.17	8705.471	34776.738
7860	31.17	12790.836	37479.73
4211	31.17	10215.064	36352.281
3513	31.17	9895.19	35962.805
1515	31.15	8615.994	35432.766
842	31.15	8087.708	35223.934
8933	31.15	13514.877	39146.875
105	31.15	7727.526	34352.348
4766	31.15	10570.335	37637.5
5824	31.15	11287.858	36984.555
9354	31.15	13896.683	34873.977
1870	31.15	8635.56	36971.734
7780	31.13	12832.344	39724.914
6934	31.13	12118.483	35184.848
1514	31.13	8519.262	35722.488
6300	31.13	11714.281	33962.902
10462	31.13	14368.186	38412.969
8778	31.13	13542.363	35596.863
112	31.11	7859.421	34403.027
7600	31.11	12614.287	36113.348
10821	31.11	14499.187	36349.488
5173	31.11	10942.635	36602.617
345	31.11	7864.007	37144.922
6365	31.09	11690.406	35529.242
2114	31.09	8848.775	38048.777
4274	31.07	10163.658	34299.746
9170	31.07	13620.084	35821.387
4052	31.07	10282.18	39423.609
205	31.07	7789.375	35635.668
831	31.07	8202.724	35376.785
415	31.05	7928.498	37938.598
2986	31.05	9416.681	33459.254
8616	31.05	13158.441	34205.164
5702	31.05	11408.384	34123.004
3649	31.03	9851.811	33096.656
4516	31.03	10461.747	36977.738
10831	31.03	14630.573	36208.988
3672	31.03	10073.664	33435.07
8249	31.03	12945.652	38287.953
9189	31.01	13741.97	35541.563
10183	31.01	14017.152	35498.094
4923	31.01	10581.898	34327.82
7494	30.99	12520.232	33996.125
375	30.99	7706.225	37572.438
5203	30.99	10788.216	37248.492
8022	30.99	12880.486	33565.02
961	30.99	8311.729	33736.852
649	30.99	8183.08	38565.586
575	30.97	8132.934	39873.738
8726	30.97	13471.389	34229.16
6398	30.97	11759.754	36405.98
6661	30.97	11969.269	37954.738
1880	30.97	8789.518	37063.477
7467	30.95	12548.681	33025.52
2790	30.95	9380.065	37243.984
2145	30.95	8979.329	37243.52
1762	30.94	8778.012	35472.77
6948	30.94	12262.748	35465.797
6566	30.94	11954.381	39702.414
10465	30.94	14239.959	38528.473
10291	30.94	14424.529	33855.973
6939	30.94	12102.241	35251.742
7252	30.92	12349.132	37349.477
9265	30.92	13645.385	33549.316
3187	30.92	9672.192	37237.668
3456	30.92	9907.31	37054.434
10200	30.9	14091.503	34980.98
10271	30.9	14369.694	33310.691
5125	30.9	10785.015	35535.965
3543	30.9	9753.25	35375.078
5335	30.9	10821.748	39948.629
499	30.9	7851.792	38851.547
4352	30.9	10520.533	33533.855
7200	30.88	12375.605	38664.305
5726	30.86	11224.333	34797.621
8824	30.86	13549.894	36883.875
1026	30.86	8399.77	35042.734
8739	30.86	13372.501	34517.383
988	30.86	8347.741	34293.699
1991	30.86	8661.386	39250.949
8582	30.86	13303.048	35036.012
4865	30.86	10667.931	35549.605
1333	30.84	8520.467	38215.887
3702	30.84	10106.168	33989.137
6247	30.82	11561.72	33241.699
9322	30.82	13832.078	33855.516
4643	30.82	10377.799	39838.277
9318	30.82	13836.632	33804.816
5553	30.8	11192.214	35193.438
4309	30.8	10349.107	33558.332
10260	30.8	14146.584	33034.559
80	30.8	7885.783	33998.504
4922	30.8	10754.958	34306.043
6660	30.78	12036.928	37948.656
3803	30.78	10040.865	35869.309
9137	30.78	13598.748	36268.73
10120	30.78	14117.745	37317.5
1995	30.78	8656.592	39359.207
401	30.78	7642.744	37816.164
7798	30.76	12716.129	39018.867
6607	30.76	12030.08	39101.66
6957	30.76	12119.286	35791.555
5227	30.74	10957.158	37757.93
1048	30.74	8416.462	35652.188
10495	30.72	14330.765	39094.816
5566	30.71	11021.519	35025.852
7517	30.71	12556.945	34452.254
2166	30.71	9054.058	36732.848
8208	30.71	13111.274	37396.672
2068	30.71	8849.601	38842.852
10330	30.69	14375.929	34966.648
3712	30.69	9994.193	34291.758
8508	30.69	13216.718	36812.531
7553	30.69	12646.641	35423.078
5827	30.67	11240.6	37138.84
8068	30.67	13007.186	33445.609
6380	30.67	11768.279	35927.105
265	30.67	7773.529	36237.504
1035	30.67	8396.79	35245.738
884	30.67	8050.112	33967.965
2205	30.67	8880.874	36137.762
6162	30.67	11534.58	35047.512
1302	30.65	8604.462	38837.492
661	30.65	8075.62	38163.965
10306	30.63	14369.533	34206.758
1605	30.63	8624.309	33960.551
8699	30.63	13406.032	33626.887
6500	30.63	11776.703	38523.852
2170	30.63	8912.123	36548.688
8433	30.63	13199.075	37861.246
3694	30.63	10000.887	33846.66
10287	30.63	14366.337	33750.719
9243	30.61	13725.182	33979.434
847	30.61	8121.002	35036.621
8141	30.61	13050.299	35524.16
7563	30.61	12554.301	35622.672
10836	30.59	14529.753	36047.324
8355	30.59	13175.155	39932.59
44	30.59	7958.352	33544.223
6980	30.57	12133.202	36290.137
5226	30.57	10813.963	37754.266
3277	30.57	9684.356	38845.316
6437	30.57	11777.859	37361.359
6438	30.57	11790.728	37387.859
7498	30.57	12587.276	34161.168
4283	30.55	10141.93	34235.238
4473	30.55	10454.231	36192.191
5690	30.55	11236.529	33874.98
4898	30.55	10607.773	34889.293
8902	30.53	13450.373	38328.285
3047	30.53	9587.406	33928.313
6210	30.53	11613.431	33808.262
5739	30.53	11275.881	35061.832
4751	30.53	10725.575	37853.035
6419	30.51	11747.289	36894.695
8472	30.51	13173.051	37219.766
4927	30.51	10568.924	34388.539
8712	30.51	13528.404	33859.199
3740	30.5	10060.497	34650.391
4855	30.5	10634.586	35852.965
8361	30.5	13260.604	39691.547
5035	30.5	10993.59	33972.32
7968	30.5	12810.566	35010.035
8302	30.5	13124.719	39396.379
53	30.5	7780.417	33735.688
5992	30.48	11533.193	39191.238
7065	30.48	12091.058	38387.852
8705	30.48	13484.651	33754.168
4863	30.48	10617.198	35503.508
791	30.48	8011.04	35968.453
2763	30.46	9401.592	37611.777
9178	30.46	13737.947	35689.078
5945	30.46	11377.957	39786.074
9074	30.46	13654.757	37815.199
5899	30.44	11336.602	38544.188
3444	30.44	9915.487	37202.129
933	30.44	8370.621	33199.344
2332	30.42	9157.308	33467.777
12	30.42	7899.558	33205.641
4701	30.42	10695.622	39251.344
3677	30.42	10093.026	33520.695
2758	30.4	9398.407	37819.973
6179	30.4	11548.245	34769.879
4265	30.38	10144.691	34756.973
8651	30.38	13238.039	33434.039
3347	30.38	9741.574	39572.898
10446	30.38	14219.197	38045.289
7296	30.38	12412.239	36622.211
3142	30.38	9504.719	35960.965
3223	30.38	9636.053	37916.496
10602	30.38	14541.959	38330.715
5973	30.38	11448.338	39444.934
10589	30.36	14476.207	39270.871
7135	30.34	12134.248	39868.566
7453	30.34	12383.222	33210.441
6349	30.34	11736.836	35079.848
1737	30.34	8641.91	34902.738
6593	30.32	11904.113	39199.512
6064	30.32	11609.016	37777.949
2553	30.32	9185.129	37930.57
5318	30.32	10978.237	39620.902
8301	30.32	13100.209	39335.422
4503	30.3	10382.649	36765.285
7111	30.3	12223.702	39418.754
8233	30.3	13103.117	37887.527
3156	30.3	9704.873	36378.551
2517	30.3	9113.715	36829.422
7399	30.28	12436.57	34723.137
4262	30.28	10345.789	34691.215
2597	30.28	9095.226	38910.395
5873	30.28	11330.187	37884.551
3440	30.28	9784.79	37491.691
9323	30.27	13797.351	33898.348
8517	30.27	13260.947	36619.395
1774	30.27	8683.149	35738.879
1473	30.27	8454.549	36514.383
2195	30.27	8893.818	36314.852
9155	30.27	13750.887	35895.344
1259	30.27	8536.535	39990.465
6141	30.25	11510.93	35448.645
10840	30.25	14627.6	35811.293
3186	30.25	9634.139	37212.656
3280	30.25	9512.232	38931.344
6832	30.25	12002.978	33258.578
138	30.25	7664.383	34677.063
6883	30.25	12136.485	33905.102
3132	30.23	9672.154	35709.879
9166	30.23	13640.987	35795.07
8479	30.23	13228.574	37291.477
2184	30.23	8890.943	36418.457
4992	30.23	10769.57	33158.363
8693	30.23	13422.802	33545.488
9297	30.23	13968.916	33431.816
6221	30.21	11621.917	33763.809
1117	30.21	8244.546	37137.941
8011	30.21	12710.009	33933.609
4809	30.21	10702.908	36485.004
10945	30.21	14560.316	33376.449
7400	30.21	12417.837	34741.133
7800	30.21	12854.943	38862.668
1281	30.21	8623.83	39163.063
2919	30.19	9440.443	34930.391
4685	30.19	10780.495	39554.289
4669	30.19	10624.925	39966.234
8544	30.19	13173.304	36143.172
9117	30.19	13741.16	36787.891
4218	30.19	10207.6	36047.574
6048	30.19	11568.214	38139.195
2757	30.19	9339.921	37817.645
5037	30.19	10860.765	34015.305
2638	30.17	9156.815	39885.34
2741	30.17	9348.619	38085.027
6311	30.17	11775.8	34133.902
10942	30.17	14454.731	33606.098
8240	30.17	12957.879	38047.602
5361	30.17	11030.298	39369.879
10196	30.17	14040.777	35116.77
7843	30.15	12738.612	37888.191
642	30.15	8063.516	38775.629
7732	30.15	12684.951	39086.004
8594	30.13	13277.545	34622.508
5245	30.13	10905.95	38091.684
789	30.13	8176.294	36207.836
2957	30.13	9442.036	34256.52
10360	30.13	14395.546	35923.289
1766	30.13	8693.408	35561.629
1874	30.11	8757.791	37016.168
4632	30.11	10517.307	39599.063
6817	30.11	11871.086	33551.578
4881	30.11	10640.076	34773.367
6561	30.09	11991.663	39596.102
6360	30.09	11696.694	35368.781
7918	30.07	12817.755	36315.492
5838	30.07	11305.399	37296.813
2377	30.05	9106.938	34272.879
9980	30.05	13937.944	39912.297
6051	30.05	11506.855	37852.688
913	30.05	8172.996	33339.156
2495	30.05	9109.105	36484.887
1559	30.04	8586.585	34739.402
4156	30.04	10251.321	37196.152
4650	30.02	10505.723	39874.176
5016	30.02	10784.137	33555.219
10789	30.02	14438.858	36890.492
[truncated: 3,632 more rows]
