# Supplementary material for: Insights on the Control of Yeast Single-Cell Growth Variability by Members of the Trehalose Phosphate Synthase (TPS) Complex
Source: Front Cell Dev Biol. 2021 Jan 28;9:607628. doi: 10.3389/fcell.2021.607628 (PMC7876269; doi:10.3389/fcell.2021.607628)
Supplement: Supplementary file 2 [file Data_Sheet_1.ZIP › final_code/input_datasets/Ntd-TPS1_SortedCells2_plus_t4.csv]

Id	Area (µm²)	Centre X Position (µm)	Centre Y Position (µm)
7523	526.27	13759.44	35765.465
5099	413.28	11809.878	36090.508
7142	393.01	13521.999	35127.48
8115	375.79	13969.823	37138.793
2869	366.92	10258.239	39111.934
1355	363.95	8974.363	39559.414
4929	335.29	11467.827	34293.922
5826	329.97	12470.332	36081.57
1102	326.52	8684.921	33306.887
6537	322.84	12923.394	34579.398
8965	320.96	14627.813	35838.434
2353	319.45	9679.252	39012.973
4875	316.73	11529.502	35615.004
2092	313.47	9456.938	34081.48
2037	313.45	9270.83	35353.137
761	308.26	8380.672	37129.078
8705	303.28	14259.984	35901.73
3616	299.64	10801.473	34359.805
2546	297.21	9812.62	34944.793
2077	288.76	9271.598	34171.668
1296	287.4	8692.686	38842.875
5787	285.91	12286.021	37275.48
2493	282.65	9852.705	36250.348
8512	281.82	14017.848	36435.863
8590	281	14158.287	33862.574
7597	280.45	13556.702	34093.199
389	279.6	8034.431	38529.617
6523	277.21	12946.47	34235.719
8673	276	14376.364	35081.016
2552	274.85	9813.579	35030.82
5250	273.76	12003.409	38770.164
5534	273.2	12223.396	34805.957
826	272.95	8399.91	39265.504
2311	272.84	9633.903	37744.289
5891	272.23	12293.343	34577.988
8972	271.5	14424.021	35626.219
7767	269.05	13837.986	36472.742
871	268.89	8455.727	39179.93
2203	267.55	9579.032	34577.176
105	264.41	7865.662	34748.57
2218	263.91	9582.207	35045.777
1422	263.68	8980.06	37850.344
5687	263.68	12320.045	39829.676
3587	263.66	10921.851	33764.484
6357	261.02	12877.42	35824.227
2847	258.53	10175.029	39608.977
2551	258.11	9709.886	35007.336
1954	257.38	9320.956	37614.844
5204	256.92	11798.43	39912.566
8155	256.4	13972.628	38181.672
6987	256.1	13227.392	34492.18
1725	255.67	9262.17	35469.34
3693	253.7	10925.561	36321.441
2974	253.17	10328.196	35900.328
4750	252.34	11576.367	37250.398
2388	251.23	9751.047	39640.027
2734	251.02	10041.533	36240.52
8879	249.3	14522.551	38913.426
2707	248.82	9948.165	35519.48
1161	248.41	8809.431	34951.473
2016	245.98	9385.736	35779.863
6245	245.29	12816.408	37481.738
3681	244.98	10935.294	36095.902
1483	244.08	9026.162	36081.027
1070	243.85	8582.256	33470.113
1208	243.64	8769.636	36479.945
6944	243.62	13224.512	35820.715
857	243.22	8611.935	39719.027
2647	242.95	10028.22	33791.121
5628	242.09	12106.556	38007.941
3760	240.77	10775.634	38198.672
781	240.27	8317.977	37762.516
5924	240.23	12315.635	33357.809
959	240.23	8562.87	36940.109
2951	239.81	10272.387	36845.664
5264	239.49	11864.147	38164.895
7758	239.43	13775.146	36309.488
8456	238.87	14137.215	38376.625
3806	237.32	10962.01	39177.953
2005	237.21	9469.147	36349.5
318	237.09	7782.108	39047.535
9039	236.98	14502.689	33656.648
7646	236.67	13852.044	33084.109
1106	236.42	8754.633	33410.238
6069	235.62	12696.757	36575.254
1263	233.78	8656.465	37920.273
1785	233.45	9066.143	37062.406
8596	233.03	14011.709	33679.652
3805	232.97	10983.04	39112.863
2448	232.46	9762.696	37751.996
3489	231.61	10716.602	34590.469
6756	231.57	13031.602	38555.145
7222	230.96	13406.76	37966.906
5542	230.37	12201.79	34934.973
2678	229.7	9951.861	34743.934
6805	228.93	13271.388	39880.348
99	228.68	7902.097	34624.055
4475	228.53	11246.261	35053.105
5358	228.11	11898.196	36057.176
5240	228.11	11852.348	39078.672
6188	228.03	12876.044	39638.824
8474	227.74	14129.32	37759.449
6575	227.69	12933.254	35655.527
1794	226.17	9095.043	37358.645
5095	226.15	11702.724	35991.926
2117	225.87	9442.922	33751.238
2031	225.37	9332.191	35489.195
8989	225.29	14590.077	35030.859
1109	225.16	8807.971	33430.023
6383	225.1	12871.38	35567.383
3561	224.93	10671.984	33073.113
5256	224.85	11948.382	38333.855
8876	224.51	14482.086	38847.461
5116	224.33	11768.975	36677.621
8850	223.15	14552.61	39498.035
2194	223.01	9599.486	34077.145
7742	222.9	13790.38	35731.211
2472	222.53	9844.689	37110.789
2758	222.42	10104.163	36676.402
8181	221.71	13890.752	39171.637
683	221.54	8347.489	35169.086
200	221.33	7684.386	36390.207
1769	221.11	9254.939	36629.688
5815	221.1	12304.496	36696.93
8888	220.96	14509.626	38356.879
4681	220.44	11547.388	39432.773
7664	219.66	13800.583	33525.555
6256	219.05	12911.19	36902.895
1074	218.51	8531.969	33210.215
2956	218.49	10161.45	36697.816
50	218.26	7813.891	33840.652
4256	218.18	11188.484	36918.938
3984	217.95	11047.449	38647.105
7334	217.93	13664.538	38088.609
6995	217.9	13347.221	34319.516
4684	217.84	11577.822	39229.949
5158	217.51	11774.821	37742.719
7724	217.3	13801.142	35249.93
112	217.23	7759.288	34828.145
1695	217.02	9210.641	35018.855
4631	216.59	11338.406	39006.426
5828	215.98	12297.626	36081.09
242	215.29	7861.185	37254.695
3783	214.98	10846.902	38737.922
679	214.68	8247.109	34935.801
5153	214.64	11789.308	37616.855
2714	214.37	9933.724	35683.387
256	214.24	7783.237	37479.895
5386	213.13	12056.287	35072.227
6595	212.69	13087.8	36215.273
1853	211.1	9137.962	38902.051
359	210.81	8048.692	39855.691
4512	209.33	11341.34	35905.738
2970	209.31	10130.746	36358.504
3311	208.49	10653.354	39375.262
3512	208.09	10744.8	34271.266
9012	207.97	14519.28	34359.012
5259	207.88	11939.001	38388.922
2999	207.69	10306.274	35163.012
4492	206.61	11374.821	35373.188
2052	206.4	9451.422	34893.664
3505	204.93	10735.071	34135.199
5847	204.89	12413.635	35709.965
313	204.24	7862.923	38850.211
6597	203.26	13100.51	36265.57
7067	202.95	13427.443	33480.227
4458	202.47	11257.305	34604.902
5987	202.4	12567.149	34667.961
7765	202.15	13990.822	36433.008
5635	201.78	12220.07	38313.656
1570	201.71	9034.583	34000.148
5096	201.31	11822.407	36002.586
8716	200.98	14388.891	36232.27
6920	200.94	13171.248	36390.461
2555	200.41	9861.519	34789.07
7527	200.12	13586.507	35862.82
6159	199.52	12666.404	38958.371
7616	198.43	13695.622	33649.309
7327	198.01	13680.1	38013.848
1067	197.11	8471.474	33345.305
1986	196.9	9452.23	36943.32
4734	196.69	11576.253	37803.73
5312	196.04	11852.639	37299.539
2822	195.98	10097.988	39332.617
3000	195.54	10326.724	34958.094
1815	195.21	9257.702	37807.648
437	195.08	8185.126	37050.672
2529	194.81	9879.292	35354.156
6400	194.56	12884.702	34885.57
5028	194.18	11743.365	34180.234
6885	194.01	13344.603	37091.902
2023	193.55	9473.348	35612.48
5619	193.53	12251.698	37704.008
8582	192.99	14146.789	34185.801
7200	192.63	13539.092	37151.398
8562	192.63	14166.993	34661.578
3058	192.53	10166.496	33242.719
2858	192.46	10343.041	39331.137
7503	192.32	13608.774	36229.535
6244	192.11	12778.754	37404.219
2772	191.54	10099.854	37343.41
8322	191.5	14194.008	39520.477
1823	191.44	9202.116	38102.523
2039	191.38	9304.969	35186.973
2523	191.27	9881.65	35507.586
8251	190.94	14058.71	39906.43
7667	190.64	13925.567	33634.254
2156	190.56	9570.382	33165.914
8978	190.42	14626.28	35266.66
8651	190.04	14313.24	34066.625
165	189.98	7924.254	35887.32
3354	189.73	10619.94	38261.109
9025	189.66	14632.029	34038.539
8979	189.26	14568.226	35271.758
3469	188.68	10562.454	34899.496
79	188.66	7893.734	34288.68
8485	188.59	14162.262	37359.859
5860	188.57	12475.385	35523.285
6794	188.57	12951.778	39725.852
2585	187.95	9915.27	33703.387
8998	187.53	14548.824	34934.828
7352	187.38	13747.166	37603.535
2874	187.38	10299.7	38671.988
8963	187.32	14512.333	35771.063
2724	187.07	10078.783	35976.547
4974	186.94	11545.415	33132.676
1999	186.92	9308.479	36661.758
1557	186.61	9056.552	34319.922
7708	186.29	13940.971	34697.984
7521	186.02	13695.011	35743.297
4291	185.83	11193.286	36094.566
5088	185.71	11705.597	35748.891
7656	185.58	13961.283	33362.105
4481	185.58	11362.124	35157.512
1376	185.44	8900.642	38859.84
703	185.33	8354.165	35603.164
6097	185.23	12575.039	37106.18
6417	185.18	12868.899	34566.863
742	185.12	8343.09	36434.828
7006	184.54	13243.191	33814.469
4619	184.03	11207.228	38633.473
3232	183.89	10461.321	38446.16
8104	183.68	13943.249	36801.453
4531	183.57	11250.418	36158.477
1459	183.53	8959.973	37183.156
1238	183.22	8657.489	37281.352
3001	182.84	10138.166	34961
4627	182.82	11336.546	38983.43
6940	182.72	13249.074	35760.773
5939	182.63	12610.356	33099.621
2489	182.63	9700.823	36518.102
4350	182.49	11060.891	34301.129
5615	182.34	12234.268	37473.668
4636	182.26	11229.791	39360.883
7139	181.88	13527.399	35119.313
3650	181.67	10790.748	35284.488
5494	181.54	12275.52	34059.633
8872	180.65	14636.649	39046.191
8941	180.37	14501.419	36450.773
5597	180.29	12205.452	36825.016
3467	180.27	10582.629	34874.895
2064	180.21	9471.856	34471.004
6822	180.06	13136.046	39368.977
7126	179.98	13483.339	34910.773
8703	179.56	14395.26	35875.434
7151	179.33	13543.692	35525.363
5574	179.31	12237.461	35857.863
1195	179.29	8822.821	36049.609
478	179.22	8163.902	35935.348
7030	178.87	13205.956	33335.086
8185	178.85	13978.788	39278.34
1600	178.83	8966.852	33273.59
1121	178.76	8760.964	33874.855
4953	178.6	11598.712	33779.73
8525	178.51	14151.618	35969.953
2557	178.32	9851.679	34849.941
2840	178.32	10071.223	39978.637
5248	177.99	11903.047	38712.984
5692	177.88	12482.816	39884.063
6359	177.78	12916.524	35836.129
5163	177.34	11808.64	37930.465
5458	177.32	12010.414	33039.336
1351	177.3	8869.347	39484.941
6890	177.13	13333.544	36885.473
1761	176.88	9254.521	36508.32
8946	176.86	14607.717	36251.551
3710	176.78	10826.633	36654.184
3457	176.65	10740.025	35150.566
2761	176.38	10075.161	36796.371
6999	176.31	13227.979	34138.34
4657	176.29	11484.537	39899.496
1974	176.27	9395.882	37039.57
8579	176.23	14086.808	34157.129
6183	176.21	12917.209	39764.902
2022	176.11	9428.34	35591.715
6369	175.98	12841.928	35700.688
6451	175.83	12787.452	33549.203
6490	175.83	13113.586	33361.469
3861	175.79	11062.696	38952.387
1455	175.71	9010.909	37116.824
3458	175.65	10733.405	35165.027
2962	175.5	10269.381	36528.258
1940	175.37	9291.603	38291.277
7680	175.35	13847.106	34034.91
2460	175.33	9879.073	37401.539
5883	175.29	12373.268	34621.301
6005	175.27	12592.025	34872.141
1852	175.02	9081.25	38864.027
3513	175.02	10661.671	34009.684
4757	175	11610.034	37075.406
2920	174.73	10298.855	37395.77
4785	174.68	11604.313	36268.961
2651	174.52	10056.984	33858.121
8533	174.49	14143.638	35698.277
3062	174.47	10312.92	33325.742
4408	174.37	11415.778	33091.813
2804	174.37	10070.235	38323.371
7243	174.29	13558.786	38572.516
1008	174.26	8577.317	35310.535
7231	174.06	13412.827	38269.41
6154	174.04	12496.369	38873.93
1454	174.03	9050.663	37103.02
8136	173.99	13857.288	37616
5864	173.91	12454.145	35308.965
2115	173.64	9432.927	33961.703
5040	173.55	11750.814	34436.016
1186	173.55	8640.77	35883.078
2163	173.26	9681.831	33457.48
3365	173.13	10695.844	37870.453
5880	173.03	12381.159	34903.02
5367	172.9	11851.456	35700.598
4176	172.78	11169.929	38724.742
2419	172.63	9908.082	38670.047
5408	172.53	11852.058	34450.633
1919	172.45	9338.859	38686.477
8870	172.44	14495.899	39022.914
5245	172.4	11851.235	38800.27
6835	172.34	13237.372	38805.527
6893	172.28	13320.086	36949.875
2584	171.92	9885.4	33969.422
3433	171.92	10757.399	35915.148
8472	171.8	14178.342	37678.895
6752	171.8	12937.066	38487.496
4206	171.78	11145.509	37834.758
1048	171.71	8623.126	34085.672
8604	171.54	14184.432	33569.992
5720	171.46	12487.784	39159.305
8147	171.46	13991.378	37945.738
4595	171.38	11394.656	37941.133
2202	171.36	9692.56	34419.395
5843	171.19	12357.477	35620.551
1	171.11	7701.166	33010.527
111	171	7762.58	34795.063
3104	170.96	10551.851	34270.941
6997	170.77	13142.744	34401.496
6088	170.67	12519.412	36961.23
6503	170.63	13082.163	33626.391
6405	170.63	12745.936	34640.348
4370	170.39	11197.09	33677.027
8608	170.35	14185.834	33435.262
4330	170.21	11128.417	35238.313
1357	170	9017.358	39292.672
3446	169.79	10755.559	35638.199
425	169.77	8026.971	37354.715
6855	169.75	13313.429	37992.93
5983	169.68	12533.294	34552.691
98	169.66	7795.93	34619.676
406	169.54	8195.884	37837.633
3060	169.45	10338.225	33282.801
9021	169.45	14559.551	34209.504
5402	169.31	11960.038	34610.957
302	169.29	7928.787	38560.113
6938	169.27	13147.715	36059.934
5216	169.24	11873.864	39630.09
3179	169.22	10540.496	36796.969
2277	169.2	9507.98	36735.539
7202	169.18	13495.183	37218.547
8970	169.14	14427.202	35595.766
274	169.1	7780.315	37791.145
4414	169.1	11354.352	33460.125
2322	168.76	9682.895	38023.27
5771	168.68	12477.616	37823.098
7598	168.66	13753.315	34111.535
7024	168.62	13312.084	33582.293
8712	168.24	14395.474	36168.055
9001	168.13	14621.227	34766.605
596	168.07	8033.532	33320.477
6961	167.84	13315.151	35315.465
3006	167.84	10305.862	35053.207
1220	167.74	8816.851	36848.672
7738	167.74	13978.954	35590.438
2676	167.67	10097.616	34723.41
7185	167.63	13368.878	36751.281
8741	167.63	14350.805	37025.063
5966	167.59	12663.681	33758.434
5192	167.55	11844.151	39054.754
7323	167.55	13590.625	38155.051
6959	167.42	13293.624	35279.84
5821	167.42	12399.688	36238.555
7599	167.36	13729.835	34129.953
8936	167.34	14444.983	36612.832
6781	167.28	13054.452	39356.195
4800	167.26	11461.713	36112.148
2698	167.15	10056.954	35415.262
917	167.11	8597.94	38303.805
1569	167.07	8882.232	33995.887
2378	166.84	9821.744	39782.402
5915	166.75	12321.907	33724.133
8830	166.42	14225.698	39775.883
7170	166.4	13447.711	36242.23
5093	166.38	11845.461	35965.375
2325	166.34	9518.568	38061.469
3169	166.32	10551.996	36480.008
3373	166.23	10754.281	37800.184
7658	166.19	13967.389	33426.129
4517	166.09	11260.782	35966.895
8678	166.09	14368.084	35263.555
8162	166.08	13803.085	38408.352
1446	166.06	9048.106	37251.945
4726	166.02	11614.235	37936.496
8949	165.94	14621.265	36307.883
7762	165.92	13987.453	36389.887
8516	165.81	14130.859	36501.516
6391	165.77	12754.066	35198.188
440	165.62	8149.979	36869.223
5953	165.62	12499.507	33337.484
8527	165.48	14147.164	36026.285
2327	165.46	9629.635	38210.461
3335	165.44	10621.289	38785.484
7058	165.42	13511.504	33174.871
615	165.35	8387.901	33224.895
2154	165.35	9534.994	33026.883
6396	165.18	12767.529	34976.578
8818	165.1	14349.098	39540.902
526	165.08	8123.482	34643.824
8836	165.08	14530.025	39775.148
7619	165	13700.981	33410.715
2889	164.91	10328.087	38277.359
6378	164.91	12907.911	35450.852
6717	164.89	13113.75	37023.734
2141	164.87	9289.982	33424.172
6194	164.81	12851.839	39534.402
3698	164.77	10852.443	36420.496
7748	164.73	13915.983	35917.813
138	164.68	7861.293	35335.16
7140	164.64	13515.608	35134.441
7644	164.58	13967.367	33038.754
8437	164.54	14161.368	38834.121
8920	164.54	14423.244	37262.004
130	164.52	7733.559	35201.539
8583	164.47	14121.593	34243.828
8530	164.43	14163.8	35834.711
8820	164.39	14216.186	39562.453
4533	164.26	11385.017	36177.137
8186	164.22	13956.045	39341.613
1771	164.16	9090.301	36693.715
8603	164.16	14125.412	33495.16
6509	164.04	13056.645	33818.984
7250	164.03	13544.188	38934.793
5882	164.03	12444.405	34935.355
5069	164.01	11663.672	35163.105
7023	163.97	13349.808	33544.27
5547	163.95	12260.553	35109.363
593	163.93	8196.218	33276.133
5616	163.8	12272.293	37480.395
4884	163.78	11530.952	35543.66
4963	163.51	11487.117	33428.676
3305	163.39	10591.675	39725.457
8442	163.34	14099.479	38636.316
6933	163.3	13133.943	36212.504
6911	163.22	13246.681	36573.906
5490	163.14	12117.626	33958.02
5846	163.09	12465.407	35705.465
6531	163.05	13107.083	34439.566
8893	163.05	14588.151	38234.398
5588	163.01	12120.595	36429.93
2794	162.97	10053.683	37918.41
532	162.95	8123.91	34733.207
3108	162.72	10557.031	34438.805
5916	162.68	12388.598	33782.402
8757	162.68	14252.01	37395.527
4589	162.65	11357.181	37719.941
8947	162.55	14584.505	36287.57
3637	162.51	10836.17	34787.215
7154	162.49	13553.517	35669.195
4494	162.36	11263.246	35463.078
9026	162.3	14469.903	34047.199
2849	162.26	10267.717	39713.254
5766	162.19	12395.185	37938.48
3572	162.17	10945.276	33339.762
966	162.07	8599.558	36561.773
4270	162.07	11179.576	36605.527
8813	162.07	14213.834	39416.48
6364	162.05	12888.352	35607.801
4695	161.99	11552.744	38898.484
1945	161.98	9381.687	37919.832
4367	161.86	11084.975	33828.219
146	161.84	7727.143	35520.797
7301	161.84	13618.713	38978.906
5806	161.84	12333.928	36816.367
8252	161.77	14004.08	39924.285
4382	161.75	11050.236	33378.355
2114	161.73	9278.975	33960.211
7373	161.69	13605.666	37146.176
1809	161.61	9201.563	37658.926
6528	161.59	13127.213	34395.434
8711	161.46	14349.834	36063.574
7009	161.32	13297.672	33841.102
8958	161.31	14554.768	36141.867
431	161.25	8149.646	37228.766
8555	161.25	14059.522	34849.859
4567	161.13	11278.6	37085.406
3712	161.02	10803.395	36683.695
7639	161	13654.199	33118.508
5281	160.94	11977.63	37933.273
47	160.81	7680.681	33791.648
71	160.79	7690.818	34168.609
682	160.79	8370.404	35123.238
3286	160.77	10555.721	39688.844
3256	160.65	10504.365	38870.738
8588	160.54	14085.458	34096.695
7188	160.46	13501.554	36927.352
8165	160.44	13821.757	38461.055
6022	160.44	12693.049	35154.789
4765	160.42	11576.577	36886.363
5453	160.33	12046.583	33253.523
6954	160.27	13289.283	35458.566
8257	160.27	14103.137	39725.508
5446	160.23	11971.146	33417.004
1741	160.19	9263.71	35855.777
782	160.16	8368.582	37769.094
5011	160.1	11799.575	33667.441
5290	160.1	11996.343	37746.285
2447	160.04	9775.693	37713.977
5183	159.89	11747.075	38677.348
3472	159.87	10627.298	34632.652
5790	159.85	12416.127	37033.953
5068	159.81	11765.111	35133.871
6254	159.81	12908.601	37101.656
4743	159.75	11631.938	37420.262
6750	159.73	13033.535	38327.344
6553	159.7	12922.503	35264.363
5949	159.56	12527.67	33305.672
7249	159.54	13542.919	38907.281
1201	159.52	8783.804	36157.457
2610	159.47	9850.98	33266.262
2637	159.47	10025.898	33500.73
6414	159.45	12840.59	34524.859
6787	159.43	13092.318	39577.102
3834	159.41	11140.591	39938.184
5591	159.35	12122.956	36514.527
2339	159.31	9650.346	38642.027
1266	159.26	8683.015	38020.473
5751	159.22	12347.91	38400.031
8447	159.2	14058.933	38683.23
1959	159.2	9406.176	37384.719
4399	159.18	11071.407	33078.063
2380	159.18	9851.966	39787.242
4420	159.16	11310.186	33726.996
6044	159.12	12682.743	35771.754
8528	159.1	14009.916	35808.715
7497	159.1	13664.288	36399.887
5759	159.06	12316.813	37988.914
1934	159.04	9483.984	38231.602
7756	159.03	13950.264	36115.961
2934	158.89	10275.13	37038.816
3555	158.87	10667.875	33037.551
1814	158.78	9153.512	37749.637
5335	158.7	11868.501	36685.102
945	158.68	8594.391	37580.355
7354	158.66	13697.746	37655.242
6381	158.64	12807.059	35489.637
5278	158.62	11988.55	37889.965
7161	158.62	13509.374	35978.688
1796	158.62	9270.687	37382.102
6492	158.57	12950.721	33390.223
8	158.57	7744.157	33111.492
103	158.55	7982.689	34698.156
1668	158.55	9271.823	34503.23
1677	158.51	9107.485	34716.438
4509	158.37	11266.688	35852.012
4309	158.36	11184.788	35668.598
6830	158.3	13237.457	38963.844
1179	158.3	8704.639	35490.719
6023	158.28	12527.38	35183.816
8481	158.2	14164.267	37510.887
4732	158.2	11591.134	37751.77
6776	158.16	13057.719	39271.648
2971	158.13	10288.469	36094.188
8788	158.07	14351.315	38305.652
3296	158.05	10745.599	39779.906
4660	157.97	11485.214	39965.598
4363	157.9	11185.558	34181.926
2152	157.9	9640.24	33008.277
2346	157.84	9539.599	38844.223
2123	157.82	9335.048	33507.879
6519	157.78	13076.142	34068.094
870	157.78	8587.204	39420.793
5142	157.7	11823.992	37389.145
7498	157.68	13633.843	36416.727
7376	157.68	13769.913	36965.867
6558	157.68	13117.201	35430.5
1504	157.57	8933.965	35881.742
6845	157.36	13288.679	38475.285
6376	157.34	12860.505	35417.473
3774	157.3	10975.365	38405.746
6263	157.26	12815.722	36706.313
1484	157.26	8972.625	36111.645
8895	157.24	14466.134	38262.766
6773	157.22	13121.126	39210.777
5241	157.17	11873.32	39087.824
3410	157.13	10623.689	36827.016
3608	157.07	10963.371	34160.902
6898	157.07	13156.841	36824.805
7290	157.03	13719.185	39471.406
3387	156.99	10753.254	37268.84
3607	156.98	10963.206	34134.023
6282	156.92	12834.586	36755.422
7353	156.9	13729.432	37616.52
6037	156.86	12627.799	35616.281
5466	156.82	12111.575	33186.125
3515	156.82	10744.201	34047.199
1493	156.78	8943.064	35997.68
5935	156.76	12479.179	33094.496
865	156.73	8573.893	39346.625
6550	156.73	13107.993	35110.957
3570	156.71	10808.759	33058.859
6716	156.69	12969.632	36894.758
8834	156.63	14225.98	39971.43
4687	156.63	11581.174	38969.965
486	156.61	8006.418	35587.832
6455	156.59	12906.422	33351.523
5986	156.59	12693.127	34665.148
4434	156.59	11405.343	34121.07
5652	156.57	12208.41	38950.457
7173	156.54	13467.708	36321.754
5399	156.52	11921.191	34549.738
7055	156.52	13496.166	33014.996
4644	156.5	11230.651	39633.004
3253	156.48	10475.742	38759.004
8549	156.42	14201.574	35020.613
1939	156.4	9462.416	38291.234
4353	156.38	11056.459	34337.195
3209	156.31	10420.725	37695.348
5154	156.27	11672.168	37623.84
7150	156.27	13551.862	35510.309
2468	156.25	9859.423	37269.195
7520	156.21	13665.375	36042.055
4483	156.15	11346.838	35316.281
2254	156.13	9491.011	36108.09
6540	156.13	13062.048	34735.844
5410	156.08	11998.624	34185.52
6759	155.98	13045.379	38663.313
2072	155.96	9458.548	34352.867
8256	155.88	14139.716	39676.328
4990	155.79	11772.818	33274.746
2193	155.77	9496.929	34053.613
6348	155.77	12889.061	36134.543
8913	155.73	14471.932	37573.047
2120	155.73	9386.708	33488.723
5140	155.63	11827.145	37280.828
7041	155.62	13312.766	33221.953
2721	155.6	10113.249	35912.789
7213	155.56	13476.128	37634.543
5020	155.46	11757.158	33861.656
4386	155.44	11072.742	33189.102
5810	155.44	12412.353	36591.762
1011	155.39	8512.252	35397.066
1992	155.33	9457.332	36782.215
1470	155.29	8965.297	36849.305
6917	155.29	13140.186	36693.348
3421	155.23	10773.363	36468.055
5275	155.21	12017.066	38144.355
5209	155.21	11936.966	39808.41
5323	155.1	11975.245	37023.953
5578	155.1	12097.792	35981.855
42	154.93	7680.418	33686.625
2590	154.91	9834.183	33509.086
4448	154.91	11234.751	34448.148
724	154.85	8415.926	36017.07
6809	154.85	13251.657	39966.355
1906	154.81	9380.998	39356.73
8440	154.81	13990.535	38889.293
943	154.75	8437.14	37572.078
2589	154.75	9854.902	33493.078
2929	154.73	10268.506	37287.625
2861	154.64	10330.735	39143.422
2812	154.64	10098.505	38670.113
580	154.64	8166.311	33342.879
3098	154.62	10510.769	33932.387
7341	154.56	13749.298	37671.383
7160	154.54	13361.72	35940.395
385	154.54	7994.923	38816.793
2106	154.52	9435.945	33892.98
8849	154.47	14631.741	39467.363
7624	154.47	13679.815	33225.012
8943	154.39	14524.576	36470
2989	154.35	10202.336	35674.109
3236	154.29	10397.579	38521.5
6445	154.27	12776.55	33715.996
1492	154.22	8911.683	35987.176
2192	154.22	9558.747	34050.023
4183	154.18	11054.48	38601.008
7730	154.12	13828.931	35376.094
6317	154.04	12848.989	36396.875
7614	154.01	13613.909	33577.215
6846	153.99	13221.984	38519.844
5747	153.93	12360.257	38612.734
1889	153.93	9323.587	39956.625
4234	153.93	10997.876	37612.449
8434	153.91	14187.993	38807.754
6871	153.81	13135.195	37621.258
5824	153.76	12357.533	36062.719
4376	153.7	11173.588	33502.691
6962	153.6	13347.103	35348.637
4265	153.35	11114.051	36826.129
1836	153.26	9268.512	38507.801
8935	153.24	14587.627	36741.891
2718	153.24	10005.455	35835.965
8670	153.22	14268.316	34908.238
6922	153.22	13253.219	36451.188
2046	153.22	9433.674	35010.141
4608	153.18	11248.442	38213.203
3843	153.16	11042.54	39476.652
2600	153.03	9762.234	33624.59
8701	152.97	14354.761	35837.527
3391	152.93	10774.159	37103.055
3583	152.93	10909.371	33665.32
7542	152.91	13706.551	35524.629
7574	152.88	13717.35	34645.258
5804	152.78	12487.155	36810.957
1068	152.78	8562.168	33450.703
8975	152.7	14441.199	35720.711
6014	152.67	12531.875	35056.473
6320	152.65	12708.948	36477.352
3824	152.59	10942.593	39899.148
7575	152.57	13671.912	34722.957
5519	152.57	12150.526	34613.715
8563	152.51	14132.934	34678.535
8882	152.49	14531.781	38758.133
4962	152.44	11580.494	33368.375
8429	152.38	14146.463	39240.426
419	152.36	8037.687	37524.836
6764	152.26	13034.684	38999.086
5509	152.19	12232.657	34402.797
7340	152.17	13736.014	37985.809
25	152.13	7801.159	33380.281
6316	152.13	12750.502	36696.004
292	152.11	7726.404	38432.07
1101	152.11	8659.28	33279.656
2	152.05	7778.446	33022.238
8796	152.03	14351.85	38667.66
6979	151.99	13340.047	34844.398
7253	151.88	13436.47	39084.258
5024	151.88	11760.128	34148.086
5602	151.8	12198.885	37041.906
1837	151.78	9092.18	38513.344
4616	151.76	11223.582	38590.004
8680	151.75	14347.924	35305.051
7516	151.73	13676.695	36006.328
2413	151.71	9890.226	38820.063
2857	151.69	10211.615	39278.875
9003	151.65	14505.341	34512.871
5760	151.59	12422.357	38037.832
7524	151.54	13635.951	35776.5
755	151.48	8227.958	36883.152
9052	151.4	14496.848	33354.215
6444	151.36	12860.389	33688.004
5803	151.36	12438.797	36789.699
4357	151.34	11049.883	34443.004
9036	151.27	14585.626	33883.613
5341	151.23	11994.244	36261.383
6064	151.23	12668.208	36360.227
4663	151.08	11479.479	39626.473
2252	151.02	9516.983	36030.746
7240	151.02	13512.731	38430.691
4682	151	11492.832	39116.402
1241	150.94	8697.184	37341.125
2556	150.88	9790.066	34844.699
1028	150.88	8441.595	34925.34
7203	150.86	13537.568	37230.203
260	150.85	7935.536	37568.035
7113	150.85	13360.087	34573.039
7134	150.83	13401.291	35015.945
8255	150.73	14124.326	39641.633
6041	150.67	12634.145	35699.156
7207	150.65	13410.365	37346.535
6109	150.62	12498.92	37528.27
8242	150.54	13976.419	39774.941
2500	150.52	9800.444	36170.609
5355	150.46	12033.014	35975.188
5875	150.42	12364.427	34994.297
928	150.37	8602.725	37985.43
3310	150.37	10711.843	39283.004
6471	150.35	13080.035	33069.992
5958	150.31	12618.793	33484.801
8519	150.27	13996.437	36093.227
8258	150.23	14170.758	39730.035
5370	150.23	12007.216	35471.387
5247	150.23	11855.213	38652.148
3535	150.21	10707.983	33548.773
6546	150.17	13078.546	34990.684
3412	150.16	10752.183	36545.52
6513	150.14	12945.381	33932.863
9	150.12	7978.861	33114.625
2088	150.1	9377.529	34062.359
9008	150.08	14573.257	34304.711
4777	150.06	11485.976	36814.211
369	150.06	8081.745	39523.461
4178	150.04	11036.912	38778.648
2606	149.94	9756.563	33445.965
7119	149.93	13550.642	34803.016
5925	149.93	12361.045	33358.504
6536	149.89	13017.795	34567.91
3383	149.87	10705.527	37398.691
2922	149.83	10297.04	37189.949
6220	149.81	12845.66	38373.559
4685	149.77	11476.773	39239.047
5191	149.73	11765.99	39006.453
7182	149.72	13537.785	36552.055
1032	149.62	8447.289	34771.262
3454	149.58	10758.192	35104.113
3353	149.58	10585.682	38252.063
2558	149.58	9759.035	34864.809
8706	149.56	14378.293	35931.211
6073	149.52	12636.278	36649.188
9061	149.5	14524.256	33049.398
2004	149.5	9484.601	36459.613
8559	149.45	14188.029	34617.934
2099	149.41	9337.882	33833.074
4931	149.39	11445.625	33997.43
2440	149.27	9797.811	38065.996
301	149.26	7856.913	38555.828
2503	149.26	9724.51	35932.41
7037	149.2	13171.8	33172.469
8973	149.2	14589.066	35620.355
1037	149.16	8617.794	34547.758
3759	149.14	10877.718	38171.758
7313	149.14	13634.356	38549.438
734	149.12	8316.727	36169.293
88	149.12	7880.597	34447.621
8142	149.1	13983.546	37808.176
4961	149.08	11534.243	33362.824
6882	149.04	13211.754	37050.508
3594	148.99	10981.551	33960.402
1130	148.99	8659.948	33987.891
6138	148.95	12519.223	38325.895
3662	148.95	10833.466	35490.465
467	148.93	8179.696	36270.375
1679	148.87	9114.943	34734.055
7179	148.87	13352.394	36478.016
3796	148.85	10786.513	38884.059
1976	148.8	9307.442	37092.59
2578	148.8	9868.868	33833.379
7759	148.78	13808.554	36312.781
2015	148.66	9358.288	36042.305
8640	148.66	14251.737	33683.883
8728	148.66	14227.889	36604.629
2983	148.64	10334.806	35768.043
4968	148.62	11575.901	33292.723
5165	148.6	11843.317	37944.641
5820	148.6	12478.743	36234.805
4466	148.57	11338.39	34766.219
1358	148.57	8920.084	39293.492
508	148.55	8150.963	35176.285
939	148.53	8444.156	37536.273
5540	148.49	12064.704	34887.266
2921	148.47	10201.459	37468.234
7273	148.47	13408.571	39979.262
741	148.43	8413.682	36341.129
1447	148.41	8906.049	37289.227
8427	148.37	14181.414	39126.945
6123	148.35	12610.384	37870.711
3811	148.26	10841.308	39390.699
3610	148.24	10854.586	34224.125
8858	148.22	14445.876	39141.152
6421	148.2	12756.268	34613.996
8971	148.2	14459.085	35607.145
6174	148.2	12537.036	39631.324
5665	148.18	12117.188	39277.109
6508	148.16	12950.224	33799.043
1172	148.16	8792.768	35215.754
4717	148.16	11615.686	37991.414
2937	148.14	10327.771	37121.723
6201	148.11	12716.158	39009.883
7141	148.11	13355.325	35156.184
8573	148.09	14090.939	34295.152
2771	148.05	9953.556	37329.879
3381	148.03	10728.365	37368.145
3869	148.01	11200.057	39089.465
62	147.99	7747.417	33982.102
2349	147.99	9486.979	38944.016
5166	147.91	11783.649	37955.16
6552	147.91	13123.837	35227.281
4705	147.9	11507.828	38626.793
3582	147.88	10853.32	33554.078
2138	147.82	9388.854	33357.324
2364	147.82	9605.034	39611.941
8587	147.82	14086.646	34072.059
4614	147.74	11384.757	38496.293
328	147.68	7828.824	39245.348
5034	147.63	11651.839	34301.453
5274	147.55	11857.995	38134.344
4620	147.55	11277.29	38701.941
3622	147.51	10847.846	34431.516
2928	147.49	10237.709	37284.813
7723	147.47	13919.774	35241.043
7369	147.42	13576.505	37104.457
8138	147.36	13897.794	37720.887
7769	147.32	13898.786	36628.375
6184	147.28	12749.957	39902.207
2444	147.24	9820.687	37923.094
7549	147.22	13569.58	35384.293
1963	147.17	9483.362	37435.758
3055	147.15	10294.675	33205.254
6819	147.15	13182.432	39570.348
2147	147.09	9469.682	33262.219
5960	147.09	12686.469	33509.543
5730	146.98	12415.78	39101.184
956	146.96	8517.639	37267.98
8439	146.96	14150.064	38885.152
8638	146.94	14405.319	33676.996
5797	146.92	12348.628	36983.055
1792	146.9	9264.449	37304.051
8810	146.9	14406.528	39321.406
951	146.88	8614.819	37189.32
506	146.86	8089.854	35108.281
6808	146.84	13155.821	39935.523
8892	146.8	14622.33	38229.066
6497	146.8	13062.147	33501.441
2007	146.73	9440.632	36156.551
2139	146.73	9412.892	33364.727
940	146.73	8583.632	37545.992
8804	146.69	14317.044	39172.098
1388	146.69	9028.245	38523.105
182	146.69	7809.945	36030.441
6985	146.67	13186.494	34728.004
5793	146.67	12323.127	37092.23
5052	146.65	11836.233	34754.957
6515	146.65	12935.399	33963.852
473	146.61	8066.777	36180.957
4873	146.57	11554.897	35826.328
3188	146.55	10545.023	36987.336
2271	146.5	9526.778	36636.852
2581	146.46	9893.192	33933.039
1192	146.38	8710.521	35950.727
3644	146.36	10944.058	34930.625
2690	146.29	10042.711	35082.758
6727	146.27	12967.217	37378.406
3014	146.25	10270.288	34750.309
860	146.21	8615.089	39509.047
1568	146.19	8970.187	34243.055
6418	146.17	12706.1	34575.879
5582	146.17	12180.101	36068.684
5368	146.17	11992.84	35703.188
5974	146.17	12672.364	34088.941
1365	146.17	9029.686	39397.488
4740	146.15	11526.657	37625.5
6229	146.13	12907.342	38135.902
5038	146.11	11683.788	34395.746
7260	146.09	13405.533	39442.379
1596	146.09	8978.398	33430.211
5613	146.08	12170.461	37442.91
3864	146.06	11026.217	39050.02
5646	146.06	12240.296	38776.996
5512	146.04	12245.777	34491.227
8933	145.96	14619.001	36713.891
6842	145.92	13318.94	38929.383
5724	145.92	12297.228	38979.445
2568	145.92	9762.55	34369.855
7095	145.9	13561.204	34189.789
1059	145.88	8528.601	33770.344
6532	145.88	13101.153	34498.574
3402	145.86	10744.868	36976.789
2328	145.86	9535.266	38320.391
8999	145.77	14569.518	34673.023
5378	145.71	11898.456	35130.469
1830	145.69	9073.749	38329.949
708	145.65	8397.532	35691.863
6725	145.63	12969.956	37230.199
681	145.58	8244.224	34991.168
5121	145.52	11739.715	36899.242
7094	145.5	13538.45	34185.219
4885	145.5	11537.669	35621.426
1718	145.48	9164.186	35392.766
798	145.44	8280.345	38346.449
8613	145.39	14077.798	33221.297
2895	145.37	10293.839	38119.246
3135	145.35	10387.737	35190.898
2124	145.33	9445.599	33523.262
5236	145.29	12024.946	39167.613
1380	145.25	9049.998	38651.809
8960	145.23	14586.738	36189.848
8477	145.21	14147.926	37786.953
7318	145.21	13726.561	38421.313
3497	145.21	10624.683	34342.875
8513	145.21	14111.368	36440.656
8610	145.17	14123.548	33172.504
2626	145.12	10107.949	33078.008
8807	145.12	14280.275	39210.402
1374	145.1	8845.773	38798.785
576	145.1	8014.973	33775.398
4603	145.1	11324.372	38082.441
2621	145.1	9812.064	33149.605
6468	145.06	12856.935	33144.895
7749	145.04	13788.322	35936.281
3518	144.93	10563.182	34090.906
7087	144.93	13548.901	34035.215
5970	144.93	12537.769	33873.426
8778	144.91	14370.11	37972
163	144.89	7695.853	35859.66
1044	144.87	8511.803	34442.031
8980	144.83	14538.559	35280.379
5195	144.83	11678.444	39305.422
489	144.81	8022.574	35615.684
736	144.77	8408.152	36277.109
6470	144.73	13089.944	33012.461
1558	144.7	9029.073	34347.879
8246	144.66	13795.922	39947.328
1356	144.64	8872.426	39283.094
8763	144.62	14395.426	37473.137
2704	144.6	9961.783	35506.215
1608	144.6	9193.402	33074.398
6914	144.58	13166.904	36651.027
8842	144.56	14621.173	39642.152
6042	144.56	12558.238	35711.648
2430	144.54	9870.452	38176.48
348	144.52	7818.273	39681.258
6958	144.49	13312.895	35517.355
7752	144.45	13859.666	36006.301
6840	144.43	13303.355	38911.57
5246	144.39	12042.362	38893.152
3016	144.39	10237.45	34503.629
1643	144.39	9191.951	33824.516
4343	144.39	11122.247	34715.609
5914	144.35	12422.428	33686.043
3686	144.33	10787.492	36137.098
7513	144.31	13673.183	35937.715
2075	144.27	9304.768	34417.609
3482	144.26	10706.145	34768.941
5723	144.24	12334.069	38961.277
1031	144.24	8556.166	34759.527
8558	144.24	14160.662	34617.523
7655	144.22	13980.541	33335.988
4334	144.22	11049.225	35072.496
8883	144.2	14579.767	38793.461
4787	144.18	11463.592	36297.719
9005	144.14	14592.744	34557.984
184	144.12	7686.938	36095.422
4645	144.1	11416.744	39681.578
8586	144.1	14128.64	34010.91
3168	144.06	10460.421	36419.18
2264	144.06	9598.192	36525.789
680	144.04	8407.141	34956.172
847	144.04	8533.978	39813.164
2303	144.01	9533.446	37423.301
829	143.99	8400.542	39370.184
6116	143.99	12593.349	37718.211
541	143.97	8112.656	34553.094
1394	143.97	8871.182	38610.664
287	143.97	7903.655	38266.305
801	143.95	8322.018	38498.949
8113	143.91	13972.765	37069.031
5894	143.89	12490.387	34341.949
4930	143.83	11632.988	34325.988
7499	143.83	13773.267	36483.984
8564	143.81	14093.76	34687.313
7495	143.8	13775.556	36655.449
6210	143.78	12741.872	38895.898
5957	143.78	12544.16	33389.055
3580	143.74	10795.625	33544.465
4243	143.74	11062.072	37427.551
2100	143.7	9441.391	33844.758
2066	143.66	9382.915	34493.172
8904	143.66	14430.969	37970.945
2454	143.66	9742.177	37562.359
2190	143.62	9555.36	34032.727
6426	143.6	12838.141	34366.41
6213	143.6	12772.14	38740.039
5049	143.55	11640.907	34728.805
7007	143.55	13335.254	33826.789
8969	143.53	14557.44	35889
1913	143.53	9471.454	38811.594
5604	143.53	12222.447	37136.676
4224	143.51	11173.097	37738.891
6189	143.51	12812.724	39642.086
7031	143.51	13135.956	33332.398
1036	143.49	8595.995	34494.578
5356	143.47	12035.478	36021.93
1297	143.43	8669.687	38869.957
7209	143.43	13551.234	37402.105
3544	143.39	10743.385	33441.57
7169	143.37	13367.58	36218.98
2571	143.35	9915.604	34220.348
5115	143.34	11661.153	36655.703
1224	143.34	8685.621	36858.488
2565	143.3	9891.478	34452.359
5075	143.3	11648.173	35329.629
1308	143.26	8763.887	39307.191
3752	143.24	10785.817	38011.293
1762	143.22	9228.471	36515.816
1415	143.2	8904.173	38013.406
2053	143.18	9287.984	34915.289
2263	143.18	9680.873	36521.363
4662	143.11	11566.467	39615.047
8825	143.11	14304.875	39655.777
4276	143.09	11178.38	36404.094
1384	143.07	8883.964	38764.891
4290	143.03	11011.344	36088.461
7565	143.03	13711.1	34790.746
4394	143.01	11165.13	33030.324
1735	142.99	9120.886	35717.598
8764	142.97	14224.595	37512.105
3620	142.97	10921.404	34385.348
2730	142.97	10057.851	36058.352
1914	142.93	9301.358	38815.262
6450	142.91	12819.585	33805.422
3089	142.91	10511.939	33807.969
4362	142.9	11148.867	34148.367
3762	142.88	10898.919	38234.727
6049	142.86	12589.017	35897.258
7719	142.86	13983.002	35180.449
3409	142.86	10759.657	36807.332
1604	142.84	8992.281	33040.23
5266	142.82	11932.921	38292.738
6810	142.82	13302.206	39641.199
153	142.8	7679.064	35630.543
6431	142.8	12876.765	34255.906
4718	142.78	11482.921	38000.555
5359	142.74	12027.42	35751.293
8625	142.72	14399.765	33314.613
6746	142.7	12988.082	38207.504
8167	142.68	13787.1	38516.637
2825	142.67	9980.768	39506.344
7277	142.65	13701.676	39768.367
8127	142.63	13864.277	37432.652
4187	142.59	11097.064	38356.953
7422	142.57	13611.942	36555.105
7317	142.55	13595.523	38413.117
2300	142.49	9558.327	37346.801
2559	142.47	9913.679	34880.223
4287	142.47	11188.535	36318.906
5083	142.47	11764.35	35597.008
2553	142.47	9732.821	35053.59
7647	142.45	13940.289	33115.891
8574	142.45	14133.61	34380.547
1822	142.42	9201.567	38087.184
4486	142.4	11411.977	35322.168
5181	142.4	11726.84	38557.926
3079	142.38	10475.698	33355.797
7768	142.36	13804.895	36519.668
992	142.36	8599.571	35799.012
387	142.34	8100.831	38692.816
2403	142.32	9782.44	39199.816
5265	142.32	11915.789	38254.809
7732	142.28	13938.67	35433.855
8762	142.28	14371.453	37460.133
7611	142.26	13764.125	33491.813
5888	142.26	12463.157	34697.102
3374	142.24	10710.29	37811.402
1683	142.24	9208.434	34841.996
5726	142.22	12366.759	39055.43
4746	142.22	11614.039	37488.703
5525	142.22	12249.921	34653.406
8688	142.21	14237.439	35535.613
631	142.21	8391.983	33610.652
8962	142.21	14466.122	36021.395
7080	142.21	13546.9	33869.344
4698	142.19	11538.39	38667.828
1552	142.19	8928.119	34589.012
1719	142.17	9186.85	35396.719
5789	142.17	12332.377	37276.777
7125	142.09	13539.385	34905.113
8669	142.09	14255.58	34775.879
6392	142.07	12808.143	35207.035
2446	142.01	9712.249	37987.07
6205	141.98	12883.7	39075.926
7033	141.9	13141.429	33449.199
5299	141.88	11881.454	37657.977
1301	141.86	8806.877	39027.914
2504	141.84	9876.521	36044.371
8923	141.84	14459.177	37072.289
7729	141.82	13902.526	35365.941
8161	141.8	13833.538	38402.383
5621	141.8	12250.556	37803.934
3024	141.75	10305.05	34159.523
6001	141.73	12587.976	34808.211
3836	141.69	11097.9	39965.57
5340	141.61	11951.977	36232.691
8742	141.61	14226.165	37173.234
8769	141.59	14283.52	37563.156
5624	141.57	12099.427	37908.465
1003	141.57	8586.956	35494.43
3732	141.53	10886.94	37403.781
8988	141.53	14446.907	34997.949
7244	141.52	13540.173	38700.684
6747	141.52	13039.159	38256.148
3392	141.5	10729.944	37107.492
3163	141.5	10547.232	36367.844
1467	141.5	8869.615	36730.27
6834	141.46	13230.009	39097.402
6581	141.44	13045.399	35727.785
7205	141.42	13410.169	37242.824
6423	141.38	12855.437	34323.852
5427	141.38	12023.466	33941.668
6981	141.34	13326.272	34912.422
4310	141.34	10996.996	35687.57
6454	141.34	12723.129	33613.945
6072	141.32	12658.286	36631.953
5087	141.32	11747.008	35711.789
6371	141.3	12796.867	35704.199
68	141.3	7868.676	34106.191
1353	141.3	8882.107	39546.949
4565	141.3	11211.418	37045.723
5666	141.27	12131.319	39388.695
8956	141.25	14476.902	36139.07
383	141.25	8087.52	39070.66
15	141.23	7737.497	33206.887
2351	141.21	9672.214	39009.438
5092	141.19	11700.161	35957.273
8114	141.19	13849.766	37073.066
3029	141.11	10213.046	34043.969
8248	141.09	13998.356	39853.363
3690	141.02	10906.049	36265.188
6935	141.02	13308.188	35958.949
6476	141	13071.473	33182.754
1941	140.98	9454.054	38035.184
4967	140.9	11511.449	33280.738
5373	140.88	12023.883	35314.176
4251	140.81	11186.24	37121.969
1463	140.81	9037.479	36919.359
4667	140.81	11522.87	39752.277
5642	140.79	12119.82	38667.203
8624	140.71	14365.166	33256.629
544	140.69	8118.402	34320.664
1950	140.69	9333.207	37802.672
5122	140.67	11651.202	36916.117
2577	140.65	9818.763	34093.605
8657	140.63	14418.721	34250.648
2474	140.6	9819.417	36935.688
8756	140.58	14419.216	37391.309
4499	140.54	11408.767	35621.266
695	140.54	8225.839	35394.125
4393	140.5	11202.699	33009.012
7124	140.5	13435.245	34869.508
8911	140.5	14522.862	37527.449
2409	140.5	9848.105	39106.465
5436	140.48	11999.503	33800.195
2741	140.46	9954.949	36307.633
5424	140.44	11958.153	33848.543
199	140.42	7897.793	36376.523
1171	140.4	8828.945	35197.023
5809	140.4	12444.989	36556.859
1896	140.4	9304.031	39658.328
2032	140.39	9293.064	35550.711
6178	140.37	12617.315	39797.18
7257	140.31	13478.801	39241.605
4179	140.29	11140.962	38476.527
8784	140.27	14218.961	38161.715
3370	140.23	10744.45	37733.727
8498	140.19	14017.511	36886.629
2189	140.19	9502.786	34016.168
7230	140.17	13451.348	38227.875
8618	140.16	14257.289	33013.07
2369	140.16	9626.765	39751.691
8634	140.16	14293.725	33648.766
3738	140.16	10800.889	37615.164
6462	140.12	12796.129	33289.742
7156	140.12	13540.223	35840.191
4462	140.12	11282.032	34713.406
3619	140.08	10899.07	34387.941
7363	140.06	13731.121	37306.645
7259	140.06	13549.625	39416.277
4980	140.06	11741.301	33106.574
7103	139.98	13490.326	34303.648
3167	139.96	10491.016	36402.023
7109	139.96	13429.65	34458.973
6713	139.87	13033.298	36864.457
8243	139.87	13953.449	39812.32
6166	139.85	12680.299	39245.5
8684	139.81	14407.374	35424.816
5813	139.81	12421.515	36605.98
8473	139.79	14065.768	37752.309
17	139.75	7657.87	33244.645
6131	139.73	12579.866	38182.055
7177	139.71	13411.75	36426.031
5091	139.71	11651.635	35940.289
9027	139.7	14612.434	34049.223
2356	139.68	9675.943	39121.934
4908	139.66	11433.759	34754.793
4680	139.64	11631.389	39429.371
4902	139.64	11623.563	34663.898
3352	139.52	10771.498	38248.129
5744	139.5	12321.25	38504.758
7496	139.5	13589.271	36702.93
5586	139.5	12160.351	36307.676
2864	139.47	10238.204	39217.906
2616	139.45	9773.445	33104.02
5735	139.41	12278.974	38900.66
7713	139.41	13839.229	34883.352
3364	139.37	10722.359	37863.953
7594	139.37	13642.38	33995.777
6821	139.37	13137.109	39335.871
7152	139.37	13547.833	35620.555
6737	139.33	13021.767	37878.629
5562	139.31	12125.959	35611.043
8887	139.31	14494.592	38324.891
6103	139.31	12676.466	37393.859
5493	139.29	12215.081	34025.605
5398	139.29	11950.866	34534.906
3369	139.26	10621.333	37731.395
7117	139.2	13450.542	34665.145
2878	139.2	10301.275	38508.133
4445	139.16	11358.821	34372.461
5818	139.14	12447.395	36451.5
2307	139.14	9624.279	37572.023
1020	139.14	8617.048	34979.848
3617	139.14	10935.793	34364.637
1890	139.12	9437.94	39969.262
3208	139.1	10436.127	37644.258
8139	139.1	13868.27	37737.641
5447	139.08	12044.887	33434.059
5814	139.06	12393.592	36625.801
4480	139.06	11256.61	35136.668
4661	139.04	11611.015	40005.691
2295	139.04	9673.301	37235.016
7252	138.97	13501.194	39081.363
714	138.97	8289.689	35803.398
1589	138.95	8845.894	33600.008
4653	138.85	11314.881	39924.164
7115	138.83	13443.229	34608.516
8993	138.78	14505.054	34819.789
3542	138.76	10674.012	33380.758
2657	138.76	9938.674	33983.781
4541	138.72	11253.079	36385.176
7731	138.7	13805.402	35432.359
3205	138.66	10532.398	37489.785
174	138.64	7798.905	35969.652
8905	138.62	14470.917	37692.844
2969	138.62	10303.683	36350.914
2011	138.58	9349.304	35983.191
2352	138.58	9688.392	39018.898
8808	138.57	14363.593	39221.199
4454	138.55	11286.307	34543.383
1196	138.55	8720.16	36084.035
2424	138.55	9735.761	38600.125
4782	138.53	11503.466	36441.969
372	138.51	8166.08	39569.125
4702	138.51	11494.429	38510.934
5679	138.47	12066.625	39781.102
1173	138.45	8715.758	35221.719
6795	138.43	13107.774	39733.184
5007	138.41	11640.19	33596.012
3761	138.41	10915.329	38203.438
8914	138.39	14551.58	37594.469
1546	138.39	8870.265	34519.551
5215	138.39	11885.025	39963.422
8729	138.37	14411.31	36617.238
2820	138.37	9920.212	39279.406
2915	138.37	10185.542	37634.16
7245	138.37	13414.686	38801.652
8714	138.35	14296.511	36212.793
2406	138.34	9845.516	39263.574
4284	138.34	11145.775	36254.16
3307	138.34	10756.037	39504.996
6319	138.34	12832.469	36437.219
8120	138.3	13923.174	37260.016
7184	138.26	13426.741	36732.473
8529	138.2	14089.068	35824.398
2560	138.2	9855.022	34622.906
7743	138.18	13871.598	35761.664
4289	138.16	11095.665	36060.625
7535	138.16	13563.278	35713.453
4986	138.11	11717.827	33232.305
5770	138.09	12296.587	37808.398
1010	138.09	8549.698	35362.348
5817	138.09	12441.564	36417.887
1214	138.05	8777.169	36693.488
2894	138.05	10334.72	38077.668
2650	138.05	9995.183	33846.875
6253	138.03	12770.998	37092.281
1917	138.01	9295.125	38909.922
4622	138.01	11340.101	38720.414
471	137.99	8137.864	36173.543
6287	137.97	12769.326	36815.648
6761	137.95	12929.409	38779.512
490	137.93	8010.143	35632.508
1420	137.91	8931.019	38132.594
9028	137.91	14443.078	34056.113
4211	137.91	11036.212	37973.172
4580	137.88	11408.836	37457.227
958	137.88	8422.014	37068.395
3056	137.8	10321.913	33215.422
537	137.78	8032.53	34478.785
4398	137.76	11161.652	33067.504
1487	137.76	8958.322	35923.977
6579	137.74	13090.857	35708.23
4621	137.72	11316.867	38703.996
7224	137.72	13501.071	38006.438
2320	137.72	9589.359	38003.449
6151	137.7	12638.702	38775.609
5423	137.68	12006.217	33822.129
7722	137.67	13945.982	35196.359
7285	137.61	13725.857	39967.992
6466	137.61	12739.979	33111.59
8171	137.59	13869.181	38711.078
8853	137.59	14591.977	39327.762
6118	137.57	12495.577	37762.66
823	137.57	8221.412	39165.266
6427	137.55	12915.419	34379.535
3589	137.55	10788.33	33792.367
8254	137.53	14202.288	39620.215
8247	137.51	14179.179	39810.91
6075	137.51	12552.764	36711.637
700	137.51	8279.782	35545.902
7360	137.49	13760.229	37196.652
926	137.47	8593.561	37948.125
8526	137.47	14174.62	36000.27
5495	137.45	12101.289	34131.879
4768	137.42	11520.403	36957.367
8693	137.42	14360.846	35714.527
7020	137.4	13331.839	33742.293
475	137.38	8085.671	36209.793
189	137.36	7713.981	36183.141
5927	137.34	12305.201	33463.297
1932	137.34	9423.906	38148.887
1624	137.34	9140.792	33456.426
7032	137.32	13176.928	33377.449
3460	137.24	10572.182	35182.527
2859	137.24	10346.23	39116.387
4925	137.22	11576.509	34245.605
905	137.17	8585.743	38639.352
8809	137.17	14273.965	39273.516
3103	137.13	10374.939	34224.707
8940	137.13	14470.065	36433.547
8572	137.13	14020.151	34292.359
6197	137.11	12759.252	39356.477
8715	137.09	14318.718	36223.734
1005	137.09	8611.629	35551.598
3428	137.07	10697.349	36148.68
8538	137.05	14038.513	35516.875
7522	137.03	13593.824	35753.641
5638	137.01	12181.578	38496.824
6137	137.01	12651.111	38318.492
6755	137.01	12954.75	38544.027
5904	136.99	12440.319	34066.613
3372	136.94	10612.762	37769.973
3658	136.94	10899.681	35396.07
7025	136.94	13289.927	33598.832
1122	136.92	8696.61	33910.094
208	136.92	7722.625	36634.605
3837	136.9	11157.997	39597.969
5975	136.9	12624.524	34118.031
8986	136.88	14538.529	34949.535
6562	136.86	13112.602	35468.359
5936	136.86	12455.276	33135.543
2963	136.84	10247.885	36238.301
8665	136.78	14361.646	34594.035
1082	136.75	8538.775	33025.797
6061	136.75	12677.023	36303.508
1475	136.73	8863.8	36406.453
8686	136.73	14294.854	35473.383
4225	136.65	11126.881	37786.492
6387	136.65	12901.259	35334.465
1826	136.65	9268.182	38110.707
7595	136.61	13584.833	34043.988
4497	136.61	11393.541	35570.047
646	136.61	8319.602	33926.578
6555	136.53	12991.443	35349.93
5318	136.52	11921.844	36879.516
4524	136.5	11375.328	36044.551
1540	136.48	9039.787	34455.859
3680	136.44	10925.265	36049.281
250	136.44	7774.355	37390.434
3	136.4	7943.192	33031.82
3154	136.4	10397.563	36224.703
6578	136.4	13093.927	35684.594
2775	136.36	9944.561	37400.797
4519	136.34	11346.135	35968.012
5917	136.3	12315.334	33541.809
4624	136.3	11346.396	38827.141
469	136.29	8016.354	36313.891
568	136.29	8018.234	33952.602
5776	136.27	12437.674	37608.883
6918	136.27	13344.858	36383.426
3173	136.25	10500.95	36625.664
5375	136.23	11921.669	35368.809
8785	136.21	14337.967	38180.07
2375	136.17	9666.199	39948.066
3048	136.17	10334.736	33793.809
288	136.13	7827.693	38348.039
6465	136.09	12660.506	33005.258
1920	136.09	9420.067	38690.953
5629	136.07	12163.364	38072.691
5558	136.07	12189.655	35472.547
8615	136.07	14160.162	33056.695
4728	136.07	11469.976	37699.07
9013	136.07	14456.071	34360.762
7078	136.06	13480.984	33779.262
8514	136.04	14161.503	36450.477
8967	136.04	14629.128	35858.438
1181	136.02	8764.625	35540.129
4242	135.98	11137.312	37416.719
1904	135.96	9461.977	39318.457
1536	135.96	9016.239	34921.723
4222	135.88	11158.024	37725.676
9053	135.88	14472.382	33401.52
7576	135.85	13586.107	34734.406
7311	135.83	13687.297	38505.059
4534	135.83	11315.455	36258.371
6134	135.79	12704.072	38276.199
8146	135.77	13857.542	37900.543
754	135.75	8393.222	36861.477
1694	135.75	9124.119	35022.234
2795	135.71	9969.313	37977.559
6945	135.69	13278.823	35845.215
2086	135.67	9277.182	34049.008
5100	135.65	11641.339	36086.5
8857	135.65	14637.854	39506.277
5580	135.65	12231.114	35995.617
5944	135.63	12542.414	33211.215
5600	135.63	12123.013	36860.809
658	135.63	8391.853	34346.73
8105	135.62	13803.273	36873.34
5019	135.6	11650.655	33850.766
2211	135.52	9577.753	34903.156
6549	135.52	13127.543	35084.988
4548	135.52	11324.272	36573.645
8659	135.52	14317.677	34392.824
2487	135.48	9782.413	36695.094
3231	135.46	10425.474	38417.852
5421	135.46	11920.902	34128.387
5777	135.42	12372.891	37353.227
6401	135.4	12786.979	34898.605
3096	135.4	10402.842	33910.988
2097	135.37	9424.514	33812.895
6534	135.33	13066.169	34552.184
2835	135.33	9938.499	39836.484
8628	135.33	14251.531	33409.953
1969	135.31	9275.562	37482.805
3018	135.29	10143.267	34597.188
3052	135.27	10215.139	33437.594
1705	135.25	9064.065	35172.492
3137	135.25	10406.012	35237.055
8950	135.23	14506.094	36333.816
279	135.23	7984.958	38042.043
4355	135.23	11196.858	34352.07
7603	135.23	13595.067	33953.512
8110	135.21	13865.787	36931.988
6437	135.21	12898.148	33944.41
1716	135.19	9118.273	35374.891
7761	135.19	13948.974	36385.063
5499	135.17	12142.048	34190.727
5444	135.14	12027.145	33366.203
4318	135.12	11145.46	35569.895
6980	135.12	13191.93	34848.113
7690	135.1	13948.249	34366.52
3297	135.06	10771.88	39893.828
54	135.04	7726.218	33862.641
5260	135.04	11866.684	38436.242
915	135.04	8547.532	38406.617
3022	135.04	10306.417	34434.613
8546	135.02	14159.497	35109.398
7584	135.02	13656.538	34412.867
8875	134.94	14597.784	38802.695
854	134.93	8567.691	39655.656
5725	134.93	12339.505	39038.68
4401	134.91	11181.379	33114.82
81	134.91	7920.613	34306.008
3228	134.89	10554.378	38308.711
5255	134.89	11976.187	38316.426
5269	134.89	11889.302	38013.695
7583	134.89	13674.642	34339.117
8827	134.89	14243.053	39673.422
2012	134.85	9372.892	35987.199
2882	134.83	10259.114	38326.207
5180	134.81	11696.681	38545.059
6814	134.79	13185.3	39454.098
3807	134.77	10948.085	39318.332
1943	134.73	9308.072	37879.836
7638	134.73	13595.492	33106.625
1395	134.71	8996.385	38629.945
1712	134.7	9216.615	35255.707
2427	134.6	9756.793	38362.715
8566	134.6	14075.63	34481.047
2358	134.56	9532.278	39189.109
357	134.56	7731.503	39884.199
3438	134.54	10677.527	35769.016
520	134.52	8182.262	34856.488
5778	134.52	12335.173	37409.066
1704	134.48	9253.178	35087.461
1573	134.47	8993.642	34119.387
3068	134.47	10399.741	33034.137
4377	134.43	11061.126	33516.754
7333	134.41	13776.773	38086.594
5403	134.37	11999.314	34390.137
9010	134.35	14506.615	34314.895
701	134.33	8388.246	35565.555
382	134.33	8116.797	39066.855
788	134.31	8379.999	38024.703
8569	134.29	14013.687	34578.727
7741	134.29	13888.701	35718.707
5910	134.27	12318.443	33853.117
7306	134.26	13759.47	38834.395
4550	134.24	11314.842	36620.59
1884	134.24	9272.573	39978.398
5008	134.24	11729.686	33615.809
5657	134.24	12225.908	39117.016
3850	134.22	11183.587	39315.008
7631	134.22	13701.433	33048.098
7135	134.2	13450.751	35030.547
6560	134.2	13041.575	35465.789
362	134.2	8039.425	39623.949
4941	134.2	11598.468	33825.203
6602	134.16	13059.196	36447.379
5286	134.14	11854.33	37717.57
7216	134.1	13536.485	37640.219
5221	134.06	11926.641	39441.66
8149	134.04	13847.889	37989.164
1451	134.03	8852.452	37030.867
5774	134.03	12418.409	37592.469
1800	133.99	9096.274	37508.617
2788	133.99	10131.646	37793.477
9004	133.99	14453.032	34538.465
3769	133.99	10981.523	38293.477
3149	133.97	10499.066	36115.379
6402	133.97	12818.341	34903.41
6192	133.97	12834.323	39736.035
3647	133.95	10788.197	35165.266
6379	133.93	12877.786	35459.832
6158	133.93	12583.717	38910.605
8620	133.93	14230.388	33066.691
7706	133.91	13808.977	34632.66
8505	133.91	14164.164	36819.566
6964	133.87	13334.275	35179.465
988	133.87	8547.275	36020.68
3367	133.85	10721.977	37911.555
436	133.85	8133.042	37311.504
6046	133.83	12586.463	35849.984
5568	133.83	12128.017	35740.555
4582	133.81	11306.491	37486.852
421	133.81	8153.932	37568.516
6337	133.78	12788.872	36532.781
6884	133.76	13202.124	37077.363
2382	133.74	9906.843	39825.984
4228	133.74	11016.437	37526.824
977	133.72	8500.999	36136.824
5103	133.7	11821.163	36219.734
4229	133.7	11095.834	37547.117
3110	133.68	10432.654	34451.828
5661	133.68	12090.295	39152.66
1206	133.62	8639.166	36465.777
7321	133.62	13567.44	38464.625
944	133.6	8629.203	37572.465
8535	133.58	14132.828	35498.09
219	133.57	7761.557	36870.68
378	133.57	8188.733	39163.727
5592	133.55	12066.246	36561.207
395	133.55	8148.285	38417.23
769	133.49	8382.44	37519.324
7395	133.45	13738.525	36825.141
7580	133.43	13749.445	34586.992
2027	133.43	9291.509	35731.684
7010	133.43	13228.643	33872.434
3397	133.41	10565.955	37173.008
5031	133.41	11655.914	34216.77
4585	133.39	11412.725	37646.301
2063	133.37	9273.379	34452.609
8506	133.37	14020.811	36606.625
7685	133.37	13789.712	34215.754
1550	133.35	8926.699	34563.195
309	133.3	7978.731	38743.406
1045	133.26	8470.93	34269.953
7509	133.26	13572.891	36193.301
5780	133.24	12396.741	37457.641
8504	133.2	14151.483	36798.211
3134	133.18	10557.369	35086.246
7650	133.16	13945.833	33265.094
2532	133.14	9751.882	35396.266
7740	133.12	13796.132	35633.516
9033	133.12	14457.741	34111.773
5746	133.12	12463.088	38552.172
6019	133.11	12533.291	35124.328
205	133.09	7881.112	36560.379
5289	133.07	12014.537	37741.781
5224	133.07	11885.498	39553.68
2919	133.07	10146.469	37379.766
2767	133.07	10016.24	37053.387
3408	133.05	10577.316	36781.414
3826	133.05	10809.414	39953.82
307	133.01	7951.778	38658.906
7171	132.99	13361.188	36263.172
2562	132.99	9724.184	34724.262
2096	132.97	9291.367	34124.781
5893	132.95	12356.664	34331.531
7144	132.95	13375.245	35228.516
7541	132.95	13689.569	35486.215
1633	132.93	9193.456	33593.965
7241	132.91	13534.332	38513.469
2396	132.89	9906.892	39581.98
5537	132.86	12174.434	34860.293
1916	132.86	9281.888	38898.191
7131	132.86	13501.129	34973.355
6928	132.84	13187.925	36061.258
2624	132.82	9991.84	33037.609
6345	132.82	12894	36340.539
2948	132.82	10217.058	36705.57
6797	132.8	12920.398	39804.195
8482	132.8	14121.588	37551.113
7757	132.76	13917.238	36159.59
295	132.76	7970.111	38437.395
7553	132.76	13611.411	35172.332
8861	132.74	14551.766	38980.398
7530	132.74	13697.711	35885.523
4894	132.7	11518.907	34962.457
3047	132.7	10259.893	33765.066
6199	132.7	12820.636	39184.305
6074	132.68	12509.9	36652.555
8922	132.66	14540.171	37339.117
110	132.66	7941.986	34791.664
2865	132.66	10140.036	39275.766
3396	132.65	10650.706	37154.906
909	132.65	8517.041	38527.066
3613	132.61	10830.846	34291.973
1653	132.55	9248.091	34026.629
1315	132.55	8726.797	39583.742
6998	132.53	13261.17	34424.715
5017	132.53	11811.233	33839.059
2627	132.53	9988.435	33218.883
4573	132.49	11213.547	37301.453
3553	132.45	10745.892	33005.695
3111	132.45	10464.112	34492.09
4652	132.44	11242.753	39905.27
6557	132.44	13100.461	35421.836
3342	132.36	10608.993	38368.578
4258	132.3	11129.551	36996.305
3528	132.24	10576.46	33670.953
7000	132.22	13204.404	34231.066
7265	132.21	13510.136	39652.125
3798	132.21	10984.313	38898.223
2181	132.21	9533.497	33958.688
7086	132.21	13402.964	34008.391
5381	132.19	11884.005	35246.234
4669	132.17	11557.976	39479.613
1225	132.15	8699.549	36909.063
4767	132.13	11443.541	36945.906
3300	132.09	10689.256	39635.887
8499	132.09	14035.399	36893.105
8137	132.09	13951.495	37706.465
767	132.09	8346.205	37402.176
5669	132.07	12183.938	39415.332
2344	132.05	9648.679	38779.258
3818	132.03	10804.851	39722.426
5965	132.03	12512.066	33684.395
8488	132.03	14077.469	37446.398
5186	132.03	11637.101	38812.633
914	132.01	8514.444	38398.352
2451	131.96	9835.94	37823.855
4739	131.96	11458.635	37605.402
6934	131.96	13282.841	35923.457
8777	131.94	14223.207	37967.609
115	131.94	7670.57	34852.727
236	131.94	7985.229	37121.535
447	131.92	8006.328	37010.922
7645	131.92	13800.971	33068.445
4651	131.88	11207.909	39865.188
7620	131.88	13745.594	33467.906
6946	131.86	13315.585	35850.66
6744	131.86	13018.322	38140.613
5662	131.86	12252.123	39157.512
722	131.84	8213.527	35995.625
4646	131.82	11397.422	39767.301
2785	131.82	9954.853	37706.266
8931	131.78	14571.816	36991.98
8436	131.78	14092.212	38820.957
2329	131.76	9699.014	38332.195
650	131.75	8359.649	34248.84
5205	131.73	11820.963	39948.547
4294	131.69	11070.573	36016.324
5160	131.63	11759.334	37805.016
2196	131.61	9680.94	34083.473
1316	131.55	8706.135	39595.684
8766	131.53	14315.653	37518.758
4327	131.52	11204.188	35156.684
3318	131.52	10716.91	39000.273
2896	131.52	10140.749	38142.637
5376	131.48	12018.855	35369.672
7206	131.48	13528.546	37303.719
560	131.44	8180.082	34037.188
5219	131.44	12063.168	39749.313
7288	131.44	13688.513	39607.695
2848	131.38	10248.185	39626.996
1227	131.36	8660.271	37030.961
4246	131.34	11049.844	37495.887
3411	131.32	10566.061	36845.934
104	131.29	7795.313	34715.055
3708	131.27	10857.849	36624.367
1607	131.25	9226.223	33069.531
5187	131.21	11646.518	38860.047
6719	131.19	13099.239	37088.789
4384	131.19	11202.57	33479.117
3227	131.19	10350.795	38297.836
2241	131.17	9603.785	35723.852
3500	131.17	10606.543	34393.746
1342	131.15	8979.326	39881.703
5876	131.13	12373.307	35054.281
8771	131.11	14310.203	37626.887
1783	131.07	9211.844	37021.824
6952	131.06	13342.188	35735.938
6140	131.06	12520.83	38390.309
5757	131.06	12292.423	38261.941
8169	131.06	13817.052	38606.969
3406	131.04	10683.171	36739.719
7605	131.04	13607.135	33653.188
5892	131.02	12471.683	34580.469
4221	131.02	11116.171	37702.152
611	130.98	8316.794	33161.852
3200	130.98	10355.782	37347.281
3377	130.98	10734.133	37575.977
5062	130.96	11805.574	34997.758
3794	130.94	10809.609	38853.523
3852	130.92	11141.547	39384.121
3322	130.92	10682.839	39084.391
3280	130.92	10512.791	39436.574
1204	130.92	8743.575	36275.5
7737	130.9	13883.268	35570.855
3814	130.86	10882.296	39501.52
3222	130.86	10550.685	38079.902
8824	130.85	14351.456	39647.281
3550	130.81	10719.482	33281.648
7036	130.81	13194.261	33484.684
6095	130.77	12638.945	37038.277
2510	130.73	9769.422	35786.336
4373	130.73	11043.116	33796.852
5885	130.71	12384.478	34645.641
5066	130.71	11804.86	35090.754
5968	130.71	12624.005	33773.684
5569	130.69	12152.922	35779.684
5755	130.67	12278.561	38216.957
3045	130.67	10197.851	33763.758
2659	130.63	9983.759	34074.387
2611	130.63	9761.203	33320.246
3215	130.62	10503.405	37791.656
8468	130.62	14132.101	37886.203
6053	130.58	12674.43	36199.289
1040	130.56	8615.998	34579.617
1142	130.56	8770.471	34466.055
1265	130.46	8747.622	38001.676
3025	130.44	10288.938	34211.605
2535	130.42	9863.944	35154.168
7172	130.42	13428.98	36266.914
2972	130.39	10140.914	36111.488
3520	130.37	10633.712	34126.965
4244	130.37	11173.028	37473.352
6062	130.37	12533.701	36301.254
693	130.35	8376.135	35344.438
4613	130.35	11405.62	38440.781
3720	130.33	10924.537	36942.551
5698	130.29	12344.435	39653.734
2518	130.29	9895.647	35660.34
3642	130.27	10847.415	34903.02
2855	130.27	10302.173	39596.391
2890	130.25	10307.684	38279.238
6507	130.25	13072.689	33795.703
4359	130.23	11116.55	34447.539
6132	130.21	12542.179	38195.305
4982	130.19	11697.938	33167.723
2461	130.19	9750.495	37446.613
6984	130.17	13349.912	34670.461
5913	130.16	12277.334	33915.102
4716	130.14	11459.676	38294.359
8612	130.14	14187.42	33197.641
4349	130.14	11152.709	34599.496
655	130.08	8392.929	34320.656
4368	130.08	11099.256	33652.797
5301	130.06	11893.254	37372.324
3284	130.06	10459.337	39604.668
5637	130.06	12187.001	38408.867
5119	130.04	11817.595	36741.066
5467	130.04	12157.037	33219.129
875	130	8600.829	39252.258
7591	130	13744.524	33972.422
3009	129.98	10296.807	35087.266
5567	129.96	12121.891	35680
1043	129.96	8465.191	34423.637
410	129.96	7997.309	37957.488
3848	129.94	11104.414	39309.473
2851	129.93	10279.348	39740.328
5357	129.91	11909.04	36037.895
589	129.89	8189.532	33208.41
2326	129.89	9533.466	38084.832
7159	129.87	13350.777	35884.934
6757	129.83	13006.111	38584.426
3558	129.83	10636.774	33051.145
7374	129.81	13683.274	37161.344
7143	129.79	13493.171	35223.961
4704	129.77	11493.775	38556.867
5080	129.77	11842.757	35514.578
4446	129.75	11377.042	34397.051
7148	129.73	13543.27	35468.938
9022	129.71	14637.058	34207.539
5977	129.71	12512.418	34246.902
7081	129.7	13434.7	33876.621
7514	129.7	13698.206	35984.285
2044	129.66	9308.218	35006.914
2350	129.64	9555.958	38978.488
2426	129.6	9894.989	38353.805
4984	129.58	11699.897	33206.719
8428	129.58	14095.093	39169.016
6722	129.54	12933.815	37120.77
8121	129.54	13869.888	37267.699
5516	129.52	12075.402	34602.363
7539	129.5	13621.699	35475.336
3192	129.48	10499.154	37051.324
718	129.47	8344.288	35863.059
3235	129.47	10364.924	38515.129
5908	129.45	12401.199	33811.641
565	129.45	8158.768	33851.059
3825	129.45	10986.639	39906.953
1083	129.41	8507.486	33054.547
6728	129.41	13052.37	37407.336
5197	129.39	11678.121	39375.379
8471	129.39	14143.73	37960.926
774	129.37	8352.059	37600.871
7155	129.35	13500.868	35774.199
5896	129.33	12459.928	34428.617
1491	129.33	8902.887	35951.199
4190	129.31	11103.895	38416.875
2024	129.29	9306.951	35654.395
4597	129.25	11236.027	37983.039
7281	129.24	13731.44	39882.672
2321	129.2	9642.277	38007.609
4951	129.18	11556.755	33735.645
6864	129.18	13217.716	37744.176
843	129.16	8401.502	39873.801
552	129.16	8172.497	34422.465
2800	129.16	10029.293	38245.469
4280	129.16	11017.911	36500.953
8116	129.12	13885.715	37226.547
6539	129.12	13125.861	34718.063
6749	129.12	13055.005	38325.883
7735	129.1	13961.461	35450.871
2348	129.06	9604.052	38921.809
3312	128.97	10694.477	39370.895
5763	128.93	12394.416	38072.621
5603	128.93	12264.493	37087.328
2336	128.91	9526.708	38587.324
5455	128.87	11872.166	33295.066
5683	128.81	12193.653	39912.594
7581	128.81	13700.608	34591.512
1006	128.81	8553.655	35257.066
2266	128.78	9626.375	36532.105
8977	128.78	14446.969	35260.863
1347	128.76	8900.32	39707.492
840	128.74	8207.867	39811.07
4474	128.74	11278.311	35027.094
5291	128.72	12061.458	37762.281
3447	128.72	10623.276	35268.324
3054	128.7	10246.489	33174.84
6485	128.7	12977.266	33261.906
3313	128.7	10566.446	39431.543
5431	128.68	11876.999	33967.293
8768	128.68	14240.608	37553.5
2116	128.66	9358.586	33742.648
5506	128.66	12192.039	34308.711
2019	128.66	9351.828	35822.813
6718	128.6	12939.432	37081.52
672	128.6	8374.074	34617.281
7699	128.6	13936.27	34531.637
5979	128.6	12665.67	34369.215
8751	128.58	14276.076	37264.266
5136	128.58	11776.419	37220.609
5865	128.57	12372.271	35322.898
5905	128.57	12363.328	34069.227
8548	128.55	14076.899	34995.359
1018	128.55	8628.89	35264.047
2534	128.51	9781.354	35136.711
4298	128.49	11136.664	35814.473
5984	128.49	12551.607	34598.074
1865	128.49	9132.715	39408.152
2465	128.47	9888.421	37207.691
4999	128.45	11669.15	33413.168
11	128.45	7884.173	33142.289
3174	128.45	10546.814	36684.203
2043	128.41	9420.538	34940.68
6829	128.39	13314.513	38953.707
894	128.37	8430.638	39109.547
4796	128.34	11590.626	36085.613
1229	128.34	8828.979	37068.664
2338	128.3	9637.812	38618.512
512	128.26	8068.834	35000.629
203	128.26	7965.004	36458.059
8873	128.24	14438.474	39087.297
7532	128.24	13615.165	35655.586
3182	128.2	10404.254	36851.277
3023	128.16	10163.311	34444.789
7359	128.16	13719.726	37442.988
6813	128.12	13260.192	39711.871
3115	128.11	10513.173	34693.754
[truncated: 4,309 more rows]
