# Supplementary material for: Insights on the Control of Yeast Single-Cell Growth Variability by Members of the Trehalose Phosphate Synthase (TPS) Complex
Source: Front Cell Dev Biol. 2021 Jan 28;9:607628. doi: 10.3389/fcell.2021.607628 (PMC7876269; doi:10.3389/fcell.2021.607628)
Supplement: Supplementary file 2 [file Data_Sheet_1.ZIP › final_code/input_datasets/BY4741_1_Ntd_TSL1_t1.csv]

Id	Area (µm²)	Centre X Position (µm)	Centre Y Position (µm)
7824	153.92	11924.812	39181.586
9672	142.73	12652.007	40381.305
7028	126.64	11804.107	39175.27
5981	125.97	10977.332	37740.105
6924	99.37	11521.339	39123.109
1917	98.92	10099.152	38871.707
13536	98.57	14205.81	34003.676
6125	92.21	11359.817	39732.91
1442	90.84	9597.807	34469.699
221	89.89	9015.539	35890.004
1270	89.39	9537.559	36742.09
7905	86.01	12144.352	39720.391
4646	85.97	10842.581	38647.512
10817	85.63	13061.104	34911.98
1018	85.38	9313.972	36388.508
9607	84.86	12350.659	39195.059
6220	84.73	11382.142	37428.496
13167	84.2	13970.963	40131.262
10755	83.97	12946.216	36061.438
6291	82.48	11248.512	35869.379
6993	81.37	11521.322	40398.902
15416	81.26	15294.973	36716.695
589	80.53	9167.285	37874.422
9674	80.01	12625.778	40495.922
15811	79.98	15556.163	36847.012
6047	79.9	10972.591	39293.043
11219	79.35	13183.458	39355.961
7741	78.95	12005.007	37146.258
13898	78.09	14577.179	34942.063
615	78.03	9100.492	37271.293
4574	77.15	10865.345	39825.637
6109	76.77	11333.879	39867.332
6058	76.71	11032.237	39695.32
1103	76.69	9389.63	39168.273
4634	76.65	10811.992	38679.797
15661	75.68	15621.327	39889.508
624	75.6	9153.007	37183.676
6940	75.51	11552.329	39500.703
6200	74.71	11259.086	37718.816
6079	73.85	11022.668	40363.152
523	73.85	8780.793	40090.031
14216	73.52	14766.601	36429.898
14826	73.24	14888.651	40196.828
13255	73.12	14360.702	37737.813
2522	73.05	10143.85	34122.738
7038	72.72	11734.448	39091.484
8061	71.9	12098.964	37023.84
6176	71.73	11388.697	38637.832
277	71.35	8774.614	36574.504
9602	71.25	12440.018	38971.422
1802	70.32	9789.179	38521.965
14093	70.3	14604.788	40247.852
6806	69.93	11596.879	36247.945
15067	69.74	15046.831	35979.191
6036	69.36	10997.225	38869.168
4463	68.88	10714.358	38164.863
11528	68.71	13386.188	37286.172
7061	68.62	11698.952	38217.934
5922	68.08	11159.344	36603.023
13648	67.97	14573.349	33944.273
2971	67.7	10533.764	39253.301
15124	67.43	15085.185	35149.984
7525	67.07	11968.944	34353.656
4601	66.84	10777.21	39156.113
9821	66.75	12579.32	37181.441
11976	66.69	13647.717	38561.824
7749	66.46	12004.711	37606.59
13135	66.38	14076.015	39602.762
11443	66.06	13479.973	39666.535
13104	65.96	13977.603	38585.59
7054	65.94	11667.489	38546.504
672	65.6	9064.719	36494.035
2895	65.58	10146.042	39525.762
309	65.33	8746.263	37025.711
1642	65.08	9698.407	35185.168
12038	64.89	13569.247	40245.648
8135	64.66	12073.525	35753.758
13865	64.61	14467.288	34515.973
9590	64.57	12303.623	38656.563
6945	64.51	11403.997	39613.746
7947	64.38	12134.431	38965.699
1259	64.36	9669.079	37101.863
3376	64.11	10535.07	33866.16
2745	64.09	10194.969	36173.508
15847	64.02	15558.642	35619.91
4621	63.88	10780.978	38918.152
10710	63.84	12917.427	37603.668
2992	63.46	10537.16	38655.355
2972	63.42	10418.711	38989.668
365	63.4	8918.764	37690.109
12342	63.08	13847.233	34721.441
1271	63	9477.258	36740.559
2815	62.76	10122.072	36713.926
1298	62.74	9631.961	36539.852
15594	62.7	15344.564	40083.492
7181	62.68	11738.3	35010.676
11202	62.62	13120.725	38510.938
29	62.05	8907.907	33840.023
818	61.97	9209.484	34057.586
12721	61.93	14045.359	35208.691
7159	61.93	11724.867	35518.223
4462	61.93	10749.919	38011.66
11575	61.55	13385.712	36364.359
12036	61.51	13647.762	40170.363
11501	61.46	13452.011	37971.359
7970	61.36	12175.335	38479.527
14121	61.09	14710.259	40000.977
6742	61.09	11471.759	34756.855
1756	60.88	9856.046	37093.379
989	60.79	9316.364	35781.484
7793	60.79	11859.492	38496.617
1033	60.71	9331.977	36750.34
15919	60.62	15487.824	34422.324
246	60.62	9015.961	36346.719
5553	60.45	11094.48	33645.594
14172	60.31	14709.906	37992.621
11169	60.2	13298.636	37131.359
6056	60.18	11007.767	39646.609
2952	59.83	10385.631	39935.664
15271	59.82	15333.555	35802.988
263	59.74	8942.232	36494.066
3980	59.68	10700.004	34152.543
363	59.66	8746.558	37686.535
457	59.53	8922.232	39165.184
11587	59.41	13504.215	35887.887
14580	59.11	14895.232	34872.203
10415	58.98	12756.151	35317.023
2906	58.8	10178.478	40085.051
11992	58.69	13693.778	38958.16
626	58.63	9080.31	36899.945
15367	58.56	15262.207	36576.605
4332	58.46	10604.863	35610.789
9951	58.4	12488.207	35668.344
6271	58.36	11317.535	36362.766
8007	58.35	12202.986	37533.41
1015	57.98	9412.584	36354.676
9640	57.93	12376.702	39933.133
14055	57.83	14590.577	39207.961
6777	57.79	11436.514	35485.336
2079	57.72	9930.395	35144.461
13286	57.54	14331.877	37337.148
4480	57.52	10653.875	38557.887
552	57.43	9103.679	39872.531
5694	57.37	11011.014	34366.496
9760	57.31	12496.172	38482.91
2975	57.22	10370.246	39072.984
2943	57.22	10387.241	40240.961
5871	57.12	11155.403	35905.641
15309	57.1	15358.925	36371.488
14102	57.09	14693.336	40350.324
7831	56.99	11945.167	39322.883
6848	56.88	11470.545	37221.16
8548	56.8	12157.783	33694.434
11989	56.74	13683.247	38836.828
7553	56.59	11879.657	34653.242
10585	56.44	12809.696	39328.664
1868	56.42	9724.976	40192.598
15821	56.19	15550.889	36627.938
9601	56.17	12396.141	38897.461
13125	56.17	14170.621	39304.891
14825	56.11	14955.861	40191.828
5655	56.09	11019.126	34180.863
1839	56.04	9746.861	39496.781
15724	55.92	15476.762	37914.066
4536	55.88	10648.415	39863.047
15564	55.84	15439.664	38854.895
14246	55.81	14650.321	35660.805
5764	55.79	11054.117	34804.152
15586	55.6	15379.226	39611.711
13173	55.58	14000.184	40395.797
9650	55.58	12378.285	40200.914
14735	55.54	15022.238	36734.102
7729	55.42	11934.326	36691.445
13208	55.41	14190.426	39663.602
10700	55.35	13084.524	38168.859
4545	55.35	10726.522	40229.297
15477	55.33	15322.15	36934.352
1728	55.08	9760.742	36553.988
13216	55.04	14375.316	39362.742
11937	55	13633.114	37709.547
14909	54.99	15087.469	39082.664
694	54.85	9223.411	36185.504
10237	54.81	12794.119	34189.313
13197	54.72	14304.22	39988.703
12067	54.58	13930.588	39846.605
4466	54.58	10651.904	38225.34
11958	54.55	13561.113	38117.105
14240	54.49	14809.384	35810.961
10926	54.47	12982.783	33565.285
14899	54.37	15103.767	39462.168
7787	54.37	11885.292	38383.945
9743	54.3	12548.933	38745.652
3222	54.2	10469.728	34683.066
12061	54.18	13955.215	40001.047
6277	54.13	11206.014	36174.438
11973	54.01	13688.064	38476.113
10615	53.94	12752.596	40251.125
13137	53.92	14129.837	39643.754
4940	53.84	10962.913	35002.359
9653	53.82	12290.024	40310.309
467	53.71	8922.2	39393.938
538	53.67	9058.148	40277.879
11622	53.57	13491.351	35047.285
13981	53.55	14502.643	36881.563
7720	53.53	11887.398	36361.52
812	53.38	9238.105	34305.73
9858	53.36	12508.883	36638.863
1287	53.31	9657.11	36707.426
14566	53.21	14988.969	34450.617
9367	53.17	12287.134	35112.477
6448	53.08	11373.443	33704.223
15577	53.02	15333.776	39403.891
13315	52.9	14343.361	36507.074
6735	52.85	11567.04	34732.809
14886	52.83	15129.238	39919.91
7495	52.81	12032.63	33987.129
15669	52.69	15600.759	39768.367
9624	52.67	12364.952	39444.805
14847	52.62	15210.344	40342.223
5991	52.62	11051.337	37970.242
6747	52.52	11525.885	34900.379
337	52.48	8849.624	37282.535
6916	52.45	11507.854	38959.754
14293	52.41	14650.304	35312.758
13316	52.35	14192.392	36516.965
13684	52.25	14513.73	34081.703
14033	52.25	14514.092	38212
7613	51.99	11995.754	35317.059
11326	51.91	13455.887	40376.305
11858	51.89	13716.51	35775.813
1319	51.87	9541.95	36227.609
9591	51.82	12318.014	38661.871
15648	51.82	15604.9	40171.352
4491	51.8	10579.427	38806.773
10603	51.8	12736.455	39842.98
14714	51.64	14960.78	36142.547
4690	51.61	10846.479	37880.148
14074	51.61	14454.463	39986.207
7889	51.59	12221.781	40466.73
11147	51.59	13186.011	36684.828
10713	51.32	13021.753	37509.246
7987	51.3	12058.805	37981.957
9847	51.19	12668.704	36597.34
11160	51.05	13320.999	36876.031
10465	51.01	12885.276	35827.422
14161	50.96	14636.122	38443.426
7497	50.96	11832.941	34027.156
686	50.94	9178.756	36380.762
7169	50.94	11762.361	35434.508
452	50.88	8746.812	39086.391
11166	50.88	13175.897	37027.648
14014	50.88	14440.57	37684.266
1823	50.88	9707.825	39006.355
6159	50.86	11253.453	38880.414
14833	50.84	14957.559	40262.211
9745	50.84	12661.407	38766.34
12142	50.82	13817.037	38062.141
5800	50.65	11034.522	35070.625
488	50.52	8919.852	39565.586
608	50.48	9207.629	37425.441
15716	50.44	15670.4	38142.656
6050	50.42	11153.992	39469.012
11545	50.42	13437.644	37040.328
1963	50.42	10089.719	37217.84
536	50.4	8925.385	40466.367
14095	50.33	14521.403	40348.887
9641	50.33	12342.657	39969.227
6378	50.31	11278.261	34449.059
14797	50.29	14916.508	39069.684
4747	50.27	10871.326	36539.145
6052	50.25	11084.55	39539.535
6361	50.23	11264.842	34348.328
14070	50.19	14533.83	39790.074
796	50.17	9078.802	34584.438
213	50.15	8993.117	35795.871
10338	50.12	12749.077	34754.371
1066	50.12	9274.816	37804.188
1130	50.08	9332.061	40391.953
13114	50.06	13986.486	38875.223
9712	49.98	12584.784	39375.465
10694	49.98	13104.086	38227.793
15654	49.94	15628.707	40025.801
11251	49.94	13219.58	39946.438
7883	49.93	12117.102	40397.332
14207	49.87	14689.087	36750.641
8513	49.77	12054.418	33901.496
14084	49.66	14515.489	40102.203
180	49.66	8752.055	35420.02
12056	49.58	13882.299	40191.535
13909	49.58	14595.636	35480.254
13221	49.51	14298.707	39169.777
10253	49.45	12717.948	34364.496
14844	49.39	15072.91	40272.164
455	49.33	8736.404	39132.824
15325	49.31	15278.828	36442.156
13988	49.31	14573.492	37239.313
3041	49.28	10328.957	37114.207
15699	49.26	15469.023	38446.672
1080	49.24	9299.122	38193.125
9660	49.2	12442.131	40484.438
10835	49.2	12998.033	34727.445
15098	49.12	15122.883	35642.711
7615	49.12	11995.068	35344.984
6981	49.1	11450.229	40046.672
13989	48.97	14504.512	37254.641
15700	48.93	15632.932	38233.223
14021	48.78	14505.175	37829.844
9708	48.78	12627.778	39569.34
280	48.76	9036.349	36583.695
9754	48.65	12517.764	38415.992
9527	48.63	12300.272	37755.262
11718	48.59	13377.021	33758.621
927	48.53	9345.261	34542.977
13118	48.53	14082.668	39103.125
11257	48.51	13116.931	40280.02
8060	48.46	12159.446	37018.734
10714	48.44	12989.1	37529.73
5831	48.42	11086.535	35331.133
7014	48.42	11702.465	39679.496
7836	48.4	11949.713	39384.188
6928	48.38	11552.808	39189.02
4633	48.28	10759.213	38675.883
2036	48.26	9967.768	35523.801
13218	48.23	14327.022	39365.211
1621	48.23	9718.972	34957.402
1886	48.17	10060.964	40131.023
4546	48.13	10746.091	40233.734
11204	48.13	13320.808	38593.676
2702	48.11	10232.417	35507.055
10535	48.09	12792.357	37351.523
14984	48.07	15245.172	36923.094
12724	48.04	14079.54	35233.375
14101	48.02	14673.066	40330.195
236	47.94	8918.245	36173.422
1443	47.88	9501.073	34191.293
11497	47.86	13509.758	37928.816
6127	47.75	11233.174	39525.219
10209	47.73	12717.205	33741.391
7026	47.71	11625.735	39153.348
14897	47.69	15044.95	39389.633
11323	47.67	13479.969	40324.059
10708	47.65	13063.843	37844.488
9661	47.44	12655.02	40267.648
13194	47.25	14292.047	40263.355
6060	47.23	11109.395	39754.828
14820	47.21	14952.707	40084
6825	47.16	11467.292	36570.129
1331	47.12	9571.039	36074.313
15712	47.12	15639.221	38091.969
6577	47.12	11503.339	33594.984
376	47.1	8806.1	37795.102
15673	47.06	15616.106	39591.77
14147	47.06	14771.588	39069.32
723	47.04	9201.885	35748.527
2937	47.04	10410.045	40488.902
1210	46.91	9672.579	38378.438
7751	46.87	12001.474	37632.473
11206	46.85	13127.209	38657.656
7872	46.85	11871.438	40464.125
9723	46.85	12633.979	39010.949
14068	46.78	14607.441	39725.406
13159	46.76	14171.304	39845.691
6178	46.7	11311.556	38352.117
14965	46.7	15070.669	38163.258
7884	46.6	12073.26	40409.461
301	46.6	8735.661	36963.234
4425	46.6	10650.574	37119.828
13177	46.58	14005.219	40514.789
12052	46.53	13914.196	40144.168
11896	46.51	13635.106	36742.797
4550	46.47	10698.931	40447.785
14975	46.47	15231.613	37851.324
10737	46.43	13093.622	36412.105
4459	46.41	10705.601	37890.105
14752	46.37	14836.92	37271.371
2908	46.34	10231.709	40137.285
9490	46.32	12392.233	36852.984
8543	46.32	12254.02	33992.832
1133	46.3	9338.455	40416.598
1805	46.26	9886.626	38625.027
11869	46.2	13708.221	36141.563
8219	46.15	12158.622	34881.414
15647	46.07	15532.223	40112.074
1040	46.01	9461.701	36948.996
4417	45.99	10616.106	36931.676
11469	45.97	13434.867	39050.422
14156	45.97	14699.552	38511.473
14821	45.95	15004.587	40110.492
4461	45.92	10624.14	37958.996
4311	45.9	10600.662	35425.02
9477	45.84	12411.484	36407.887
5176	45.82	10913.761	34072.102
93	45.8	8711.403	34546.121
10304	45.8	12722.435	34570.219
10616	45.8	12821.818	40280.848
10712	45.76	13037.692	37444.691
1276	45.74	9516.703	36802.992
13200	45.71	14198.685	40057.664
14737	45.69	14990.166	36763.492
14625	45.67	14989.06	35547.613
614	45.65	9158.174	37221.039
10633	45.63	12735.98	40514.523
315	45.61	9023.251	37111.621
2833	45.53	10275.6	37351.586
697	45.53	9123.692	36236.691
12039	45.48	13652.478	40437.203
14986	45.46	15088.044	37010.195
15638	45.32	15301.964	40321.613
1308	45.29	9500.051	36108.605
12140	45.23	13890.8	38029.703
15106	45.23	15137.782	35451.922
14880	45.19	15208.896	39826.797
8051	45.13	12111.618	37185.207
6929	45.13	11411.627	39251.637
6218	45.1	11205.729	37650.77
13380	45.1	14343.011	35163.016
15646	45.08	15475.662	40491.684
11480	45.08	13496.553	38418.098
2989	44.9	10347.498	38603.488
657	44.89	9156.723	36731.031
1990	44.89	10030.656	36358.16
7037	44.87	11766.106	39077.398
9704	44.87	12656.279	39539.91
2469	44.81	10275.685	33907.688
239	44.73	8702.933	36211.906
524	44.71	8798.374	40089.086
7904	44.71	12067.766	39693.652
7142	44.62	11765.245	35926.863
222	44.58	8929.563	35886.063
7989	44.56	12247.71	37729.223
887	44.5	9397.065	33842.762
11526	44.48	13435.943	37234.867
1097	44.48	9293.201	38785.898
3730	44.48	10645.676	33578.219
11084	44.48	13141.013	35247.508
6253	44.47	11280.481	36887.34
9635	44.47	12406.111	39781.395
14109	44.43	14620.77	40130.715
15698	44.37	15562.966	38382.02
13293	44.35	14326.174	36956.031
6207	44.29	11204.327	37851.93
13238	44.29	14285.533	38624.543
1912	44.27	9940.874	39213.637
10636	44.22	12967.6	40362.953
7752	44.22	11945.071	37649.668
2932	44.2	10336.747	40413.773
4585	44.18	10890.541	39761.887
10718	44.12	13111.491	37069.949
1204	44.12	9484.952	38782.68
13175	44.12	14129.494	40418.324
10419	44.06	12751.667	35356.676
912	44.05	9340.945	34267.711
1230	44.05	9471.542	37753.086
14076	44.03	14583.847	40015.191
15275	44.01	15287.263	35876.797
1973	43.99	9967.01	36607.867
1035	43.99	9268.793	36858.824
1017	43.99	9407.771	36368.871
567	43.97	9123.828	39168.828
6298	43.95	11351.592	35574.996
8030	43.89	12146.889	37350.641
7089	43.87	11820.542	37669.84
7908	43.87	12065.708	39473.711
11499	43.87	13473.638	37958.594
4540	43.82	10747.906	40109.043
10004	43.82	12533.965	34697.609
403	43.8	8753.975	38192.449
11905	43.74	13678.865	36959.789
14998	43.7	15148.42	36259.492
1878	43.7	9933.581	40357.148
4695	43.64	10880.806	37969.711
4757	43.64	10766.353	36343.953
14723	43.59	14905.806	36366.906
6797	43.57	11401.652	36112.547
12025	43.57	13638.047	39741.027
14787	43.57	14851.202	38477.434
822	43.55	9185.433	34060.848
10670	43.51	12947.818	39200.414
8204	43.49	12184.167	35136.145
6373	43.49	11314.611	34402.613
15107	43.47	15046.561	35462.238
1083	43.43	9393.362	38283.801
9345	43.43	12408.69	34621.051
4817	43.42	10896.288	35851.383
10667	43.4	12920.122	39357.469
1901	43.4	10018.525	39650.457
11138	43.4	13139.807	36596.098
6154	43.38	11235.131	39024.277
15767	43.36	15607.817	37406.73
10344	43.28	12778.168	34811.059
7948	43.28	12208.975	38691.578
15247	43.26	15467.76	35320.164
7027	43.24	11640.685	39157.207
13184	43.24	14235.728	40356.73
8099	43.24	12093.274	35997.438
6885	43.22	11609.475	38492.941
1887	43.22	10024.852	40165.984
7888	43.22	12227.1	40451.805
6992	43.22	11403.794	40359.934
13222	43.21	14212.834	39004.715
14200	43.17	14659.858	36913.16
11920	43.13	13583.778	37209.395
14050	43.11	14440.012	38985.055
13571	43.11	14202.505	33824.789
15937	43.07	15661.645	34141.277
6182	43.05	11265.088	38492.758
2969	43.05	10432.07	39425.152
12034	43.03	13598.603	40119.563
7394	42.98	12007.789	33532.531
2122	42.96	9923.082	34830.313
1966	42.96	10002.158	37008.289
2965	42.96	10346.841	39335.137
7121	42.9	11696.012	36473.742
10665	42.9	12920.336	39326.016
15850	42.88	15675.965	35676.594
15508	42.86	15298.872	38039.125
13957	42.84	14552.507	36477.016
6098	42.84	11388.634	40226.645
10543	42.82	12722.427	37540.988
7828	42.82	12009.192	39222.16
15206	42.82	15330.531	34359.449
9984	42.82	12606.07	35044.512
1136	42.77	9261.232	40470.313
6329	42.77	11374.944	34957.559
12063	42.77	13968.653	40022.469
9618	42.77	12384.998	39400.359
473	42.75	8778.44	39500.012
15277	42.75	15292.283	35910.563
7115	42.73	11804.724	36611.48
15187	42.73	15391.66	33852.102
11999	42.67	13553.887	39353.602
12130	42.65	13800.556	38187.566
15697	42.56	15597.798	38620.453
4715	42.56	10873.217	37410.945
12278	42.56	13904.937	36678.648
11491	42.54	13363.104	38118.828
1082	42.54	9396.798	38249.27
11473	42.54	13378.319	38713.277
4538	42.52	10546.898	39999.883
4450	42.5	10655.564	37708.906
14153	42.48	14774.005	38735.23
7897	42.48	12097.252	39993.238
4485	42.44	10601.213	38650.043
639	42.42	9101.332	36812.609
13995	42.42	14547.398	37380.543
14839	42.38	14965.561	40407.859
2916	42.38	10132.425	40379.883
14801	42.38	14909.761	39298.527
5837	42.33	11032	35410.133
6941	42.31	11583.702	39508.379
1929	42.25	9922.037	38568.742
9642	42.23	12420.153	39985
14873	42.23	15072.534	40009.926
3022	42.19	10432.239	37843.359
11881	42.19	13695.111	36542.973
12999	42.19	14128.533	36288.152
14806	42.19	14988.955	39988.531
1898	42.19	9950.507	39940.059
2904	42.19	10276.819	39980.656
3093	42.17	10355.091	36084.988
10093	42.14	12525.699	34435.797
13219	42.14	14255.842	39392.656
13007	42.14	14074.749	36435.613
7819	42.12	11919.243	39116.871
14846	42.08	15046.36	40284.875
8214	42.06	12155.168	34981.824
539	42.06	9236.383	40310.641
12712	42.06	14020.721	34918.59
4620	42.02	10915.962	38856.961
7900	42.02	12128.74	40085.277
11181	42	13285.667	37539.809
13088	42	14031.173	37892.473
975	41.98	9299.402	35586.199
809	41.95	9132.197	34214.375
15255	41.93	15392.618	35615.613
4528	41.91	10596.806	39723.395
14022	41.91	14540.757	37834.176
7042	41.89	11723.174	38964.613
4534	41.89	10609.357	39804.602
7215	41.87	11710.397	34730.355
13284	41.87	14281.53	37322.59
9363	41.87	12447.357	35046.504
11187	41.77	13141.804	37729.695
584	41.77	9246.093	38227.168
11883	41.74	13644.522	36585.344
7917	41.74	12102.727	39444.66
134	41.74	8717.532	34960.652
14077	41.72	14398.106	40033.434
6173	41.72	11330.426	38603.598
4726	41.7	10943.481	37170.699
11445	41.68	13431.323	39757.855
14824	41.56	14950.869	40157.871
545	41.56	9142.314	40126.684
13345	41.54	14199.213	35861.055
4486	41.54	10711.513	38650.523
2828	41.54	10124.135	37105.379
937	41.53	9433.993	34827.109
14157	41.53	14819.679	38521.652
14155	41.51	14750.42	38799.703
88	41.51	8917.146	34444.137
6031	41.49	11162.116	38702.887
2147	41.49	10032.52	34955.5
1758	41.43	9719.793	37129.754
10592	41.41	12753.128	39419.465
9532	41.39	12263.936	37881.223
12275	41.37	13901.134	36645.828
15242	41.35	15296.592	35213.848
3038	41.35	10390.198	37355.914
15613	41.33	15270.847	40282.828
1256	41.32	9557.864	37241.691
212	41.3	8941.907	35797.313
4558	41.3	10907.696	40483.234
10735	41.3	12940.894	36384.004
329	41.28	8815.16	37233.07
11552	41.22	13478.097	36630.004
1774	41.2	9800.283	37728.742
13249	41.2	14300.347	38138.805
10515	41.18	12754.122	36618.039
1188	41.18	9652	39168.711
4637	41.16	10943.012	38756.336
7023	41.16	11773.495	39394.523
7018	41.16	11624.347	39518.461
2884	41.16	10198.033	39022.996
15668	41.14	15539.12	39702.832
1045	41.12	9451.581	37204.465
14713	41.11	14996.768	36134.895
7825	41.09	11986.042	39177.125
6236	41.07	11273.301	37148.676
7187	41.05	11677.199	35061.16
13282	41.03	14280.309	37308.859
10660	41.03	13108.328	39720.168
1755	41.03	9786.123	36971.699
9361	40.99	12394.786	35025.758
14914	40.99	15221.901	38839.199
9688	40.97	12669.79	39863.266
4487	40.95	10723.756	38655.863
15880	40.93	15512.416	35188.461
6972	40.93	11576.314	39783.227
11971	40.91	13731.639	38442.777
11444	40.9	13411.012	39697.633
11191	40.88	13272.061	37859.77
13391	40.86	14213.97	34833.156
1906	40.84	10085.256	39546.508
244	40.84	8833.909	36291.184
791	40.78	9155.838	34516.73
2821	40.78	10277.486	36870.469
13228	40.76	14333.094	38900.82
7095	40.76	11807.643	37525.805
1970	40.76	10079.224	36769.93
551	40.76	9225.329	39807.219
911	40.72	9294.469	34262.641
2880	40.72	10226.914	38861.344
15473	40.72	15311.794	36910.676
719	40.7	9116.278	35693.43
6074	40.69	11103.802	40286.363
7213	40.69	11667.292	34959.012
11327	40.69	13393.367	40473.816
14150	40.69	14736.932	38899.066
1875	40.67	9974.054	40288.543
9562	40.63	12352.32	38433.035
15825	40.63	15570.391	36481.59
9966	40.63	12516.524	35358.508
14934	40.59	15077.035	38219.461
14140	40.59	14751.477	39211.836
9766	40.59	12489.193	38121.941
1879	40.57	9946.613	40420.441
1302	40.55	9621.669	36301.852
11121	40.53	13142.593	36242.734
4535	40.51	10574.418	39852.074
1026	40.51	9263.474	36615.535
5914	40.51	10979.987	36443.684
1773	40.51	9830.08	37644.008
13095	40.48	14123.917	38286.746
1699	40.46	9790.331	35972.777
6720	40.46	11599.484	34539.566
1666	40.44	9884.359	35439.531
12094	40.44	13897.554	39752.43
1668	40.42	9705.563	35458.699
8545	40.38	12149.022	34000.395
10506	40.34	12767.271	36472.074
15783	40.34	15672.705	37338.676
118	40.32	8695.335	34918.809
13935	40.3	14585.177	36000.672
14990	40.3	15215.301	36815.125
6149	40.3	11372.72	39179.242
7549	40.3	12037.013	34590.531
6732	40.28	11611.541	34703.91
9788	40.28	12546.812	37697.133
6197	40.27	11289.213	37933.695
15599	40.23	15464.544	40181.91
11466	40.21	13347.712	39221.77
10783	40.19	12965.225	35428.813
12147	40.19	13966.493	38143.863
7863	40.17	11913.022	40342.125
10583	40.15	12715.873	39286.898
7988	40.15	12133.076	37708.328
9707	40.11	12540.838	39566.105
2768	40.09	10268.445	36369.352
13081	40.07	14158.982	37824.176
11367	40.04	13394.336	39634.813
11579	40.02	13406.916	36212.117
13317	40.02	14192.314	36572.148
15852	40.02	15624.153	35720.191
15129	40.02	15212.589	35032.629
7996	40	12109.812	37575.965
527	40	8925.464	40200.035
10719	39.98	13107.19	37093.629
574	39.98	9083.735	38889.223
4591	39.98	10873.401	39498.957
4314	39.96	10716.651	35444.898
11957	39.94	13554.039	38106.457
7735	39.92	11831.161	36929.449
14730	39.88	14916.831	36581.906
9763	39.86	12609.958	38274.668
13119	39.86	14126.106	39117.594
15954	39.86	15650.344	33527.875
4855	39.85	10949.033	35752.035
1088	39.83	9399.609	38466.367
12645	39.83	14173.869	34115.184
1989	39.81	9934.877	36357.434
11707	39.81	13509.15	33960.395
10192	39.79	12530.822	33662.395
12255	39.77	13787.808	37371.125
7911	39.77	12187.081	39551.199
909	39.75	9369.934	34218.594
7823	39.71	12000.147	39167.113
13158	39.69	14162.638	39841.426
11229	39.69	13254.269	39852.441
9606	39.69	12461.464	39146.777
6835	39.65	11562.248	36889.883
1034	39.65	9404.442	36754.934
12683	39.65	14179.078	34627.199
11468	39.65	13370.083	39042.117
7882	39.65	12181.435	40377.285
4947	39.64	10921.081	35036.063
15605	39.64	15402.349	40222.586
10652	39.62	12969.724	39820.879
3151	39.62	10414.622	35275.336
10734	39.62	13061.554	36380.047
9671	39.62	12526.105	40372.547
14019	39.6	14455.494	37766.656
4708	39.6	10786.01	37574.168
6238	39.56	11206.223	37165.984
10459	39.52	12819.094	35708.879
13157	39.52	14002.461	39833.723
8064	39.48	12150.342	36851.375
15266	39.46	15264.763	35756.586
8232	39.46	12185.516	34482.656
9654	39.46	12420.497	40316.234
13155	39.46	13994.283	39782.063
5976	39.44	11079.609	37513.117
1638	39.44	9880.585	35159.051
6804	39.44	11405.829	36199.406
15060	39.43	15196.414	35940.801
11334	39.43	13415.345	39851.527
4441	39.41	10733.102	37566.754
15157	39.39	15218.118	34267.121
1065	39.39	9279.252	37742.98
6084	39.39	11138.545	40517.129
196	39.37	8745.752	35667.563
2980	39.37	10521.796	38899.766
11618	39.35	13506.426	35180.215
644	39.35	9095.419	36833.172
1882	39.35	9899.137	40460.023
7086	39.31	11697.945	37623.395
1796	39.31	9891.037	38285.27
12270	39.29	13844.389	36832.383
500	39.25	8764.955	39752.691
11463	39.22	13349.584	39142.504
13064	39.22	14120.423	37170.168
8062	39.22	12064.182	37028.203
2744	39.18	10276.264	36115.766
6562	39.16	11483.365	33556.867
6968	39.16	11422.296	39690.781
4464	39.14	10692.868	38180.051
9371	39.12	12310.81	35212.273
7526	39.1	11896.696	34390.313
7841	39.1	11981.365	39568.809
11981	39.1	13698.407	38621.57
14106	39.08	14800.429	40449.688
1417	39.08	9672.701	34660.496
537	39.08	9006.008	40473.809
7975	39.06	12064.852	38295.969
15773	39.06	15570.113	37231.723
13949	39.06	14580.157	36262.168
2682	39.04	10184.369	35290.66
6282	39.04	11371.79	36040.133
80	39.02	8717.105	34399.328
1768	39.02	9894.734	37444.07
13098	39.01	14169.639	38342.801
1657	39.01	9861.938	35342.695
1883	39.01	10113.27	40480.789
11201	38.99	13174.919	38476.82
15828	38.99	15588.459	36562.789
7951	38.99	12222.758	38754.965
13115	38.99	14045.122	38875.578
10028	38.99	12598.343	34627.008
14988	38.97	15192.895	36786.426
13163	38.87	14057.382	39944.383
1945	38.85	9967.196	37877.355
12102	38.85	13892.374	39330.93
15696	38.85	15530.812	38747.953
14124	38.83	14751.234	40062.754
75	38.83	9030.77	34367.953
675	38.83	9096.773	36539.484
2993	38.81	10483.522	38654.855
12006	38.81	13619.043	39452.996
3052	38.81	10376.83	36810.117
11221	38.81	13132.341	39417.641
6645	38.8	11455.733	33823.641
14860	38.8	15116.272	40481.551
7714	38.8	12006.433	36242.457
7707	38.76	11909.676	35878.93
13185	38.74	14330.795	40375.223
713	38.74	9072.142	35622.926
2945	38.74	10539.844	40083.801
10689	38.72	13042.293	38499.047
14208	38.66	14703.62	36847.988
4472	38.66	10682.97	38403.832
13223	38.59	14221.512	39016.188
1913	38.57	10095.732	39267.813
11915	38.57	13711.052	37111.133
10995	38.57	13257.45	34189.063
11325	38.55	13346.431	40353.488
3974	38.51	10707.402	34128.039
11199	38.51	13139.196	38405.293
9415	38.49	12303.692	35810.113
7084	38.49	11756.931	37599.621
6297	38.49	11213.051	35481.883
7814	38.49	11912.468	38974.293
934	38.47	9385.422	34779.395
3262	38.43	10357.599	34613.43
1280	38.43	9622.388	36585.586
9683	38.43	12589.693	40150.762
14588	38.41	15033.04	34986.066
10551	38.41	12704.886	37806.445
1226	38.39	9609.06	37929.762
13176	38.38	14119.393	40426.77
11923	38.34	13638.499	37338.977
1727	38.32	9850.482	36512.258
14969	38.3	15221.078	37916.309
1880	38.3	10056.688	40422.777
2084	38.3	9945.733	35196.984
15759	38.28	15563.209	37856.883
2867	38.28	10124.749	38514.211
7103	38.26	11685.599	36897.492
6296	38.26	11369.306	35455.023
621	38.24	9248.132	37090.625
14794	38.24	14899.241	38906.328
684	38.24	9212.777	36336.742
318	38.24	8779.089	37171.129
1957	38.24	9903.054	37532.398
1615	38.24	9740.617	34859.758
4741	38.2	10805.925	36641.352
4791	38.2	10941.729	35932.434
436	38.2	8744.491	38800.184
4705	38.18	10853.621	37850.02
7261	38.17	11721.53	33869.957
2008	38.17	9957.161	36007.512
9675	38.17	12475.578	40514.391
15151	38.15	15243.209	34643.98
11258	38.15	13287.654	40407.586
6864	38.15	11547.713	37547.328
6933	38.13	11535.494	39328.715
533	38.11	9012.666	40304.191
11956	38.09	13709.104	38079.066
7950	38.09	12226.282	38731.316
15228	38.07	15402.729	34937.176
6360	38.07	11244.715	34346.711
62	38.05	8932.931	34199.352
11862	38.05	13571.626	35868.098
14135	37.99	14750.494	39614.074
9605	37.99	12466.6	39123.652
9351	37.97	12462.934	34774.395
4541	37.97	10741.943	40175.641
11194	37.97	13206.041	38138.23
6760	37.97	11505.391	35106.289
11513	37.95	13435.793	37606.438
12250	37.95	13945.061	37443.406
6038	37.9	10988.497	38913.883
9783	37.88	12590.159	37635.145
7844	37.88	11863.094	39678.879
14154	37.84	14736.982	38740.922
14146	37.84	14632.229	39060.93
7527	37.84	11830.919	34412.359
12282	37.82	13873.859	36459.68
15651	37.8	15572.61	40203.367
14853	37.8	15182.473	40445.688
3325	37.78	10390.585	34294.238
15572	37.78	15336.178	39283.906
1826	37.76	9689.042	39156.289
1222	37.76	9568.99	38057.871
1274	37.74	9535.583	36775.543
6832	37.73	11403.308	36796.098
1217	37.73	9551.976	38244.094
974	37.73	9425.316	35578.875
1476	37.73	9572.789	33756.898
1905	37.71	10001.685	39497.551
7777	37.71	11958.894	38152.469
15571	37.69	15461.527	39264.121
6156	37.67	11275.488	39135.648
405	37.67	8956.348	38322
12144	37.61	13939.037	38070.957
1173	37.59	9660.401	39470.559
8614	37.59	12318.999	33675.813
9863	37.59	12471.8	36709.785
14712	37.57	14872.79	36127.863
4570	37.55	10773.412	40047.988
7909	37.55	12157.639	39488.055
7757	37.55	11975.84	37771.906
15262	37.55	15278.973	35708.438
9558	37.55	12466.81	38403.273
7180	37.55	11738.943	34995.574
1428	37.53	9630.827	34607.953
5909	37.53	11101.66	36343.109
7902	37.53	12048.406	39828.348
2595	37.53	10192.026	34723.82
4498	37.53	10635.398	38933.043
11529	37.5	13529.139	37298.238
11151	37.5	13312.51	36728.668
10897	37.44	12960.882	33906.336
12107	37.42	13869.521	39019.785
11475	37.42	13406.264	38793.16
12757	37.42	14033.047	35957.227
4371	37.4	10616.674	35913.93
3021	37.38	10352.761	37843.57
498	37.34	8701.356	39736.5
15504	37.34	15323.069	37937.93
3046	37.29	10365.271	36987.074
13260	37.29	14329.306	37831.027
7817	37.29	11867.602	39030.957
7761	37.27	11920.404	37853.934
4421	37.27	10696.063	36973.117
2581	37.27	10151.19	34622.176
10614	37.27	12743.227	40230.387
15195	37.25	15304.519	34133.234
7894	37.25	12131.969	40227.938
7921	37.25	12051.894	39190.426
7421	37.21	11909.775	33636.113
14485	37.21	14791.409	34235.738
7949	37.19	12198.133	38728.258
11928	37.19	13648.138	37569.676
15152	37.17	15214.162	34644.148
10586	37.15	12878.444	39341.188
1176	37.13	9652.752	39532.555
8033	37.11	12162.214	37361.973
4572	37.11	10938.236	40082.934
4426	37.08	10571.785	37125.172
11265	37.08	13302.081	40414.656
11507	37.06	13390.487	37756.281
588	37.06	9084.168	38172.762
569	37.04	9108.81	39193.031
130	37.04	8972.942	34945.453
7034	37.04	11776.491	39010.938
138	37	8790.081	35016.398
2941	37	10418.692	40119.461
1765	37	9720.513	37358.715
9721	36.98	12573.269	39298.746
3083	36.98	10446.594	36198.098
226	36.98	8833.73	35985.234
4590	36.96	10957.333	39483.605
6836	36.96	11585.921	36908.664
11965	36.94	13618.126	38184.129
367	36.94	8715.857	37693.867
14888	36.94	15204.03	39740.668
14610	36.94	14853.159	35310.445
2734	36.92	10118.009	35955.359
462	36.92	8731.442	39307.586
11070	36.92	13322.003	35133.324
8088	36.9	12107.025	36120.934
10778	36.9	12952.393	35320.793
4490	36.89	10695.895	38795.77
3144	36.87	10329.276	35220.66
1477	36.87	9653.894	33778
10637	36.87	12917.974	40415.285
1325	36.83	9642.608	36001.289
10994	36.81	13115.922	34189.906
4767	36.77	10967.047	36402.563
15115	36.75	15201.057	35583.73
5771	36.73	11171.5	34893.484
556	36.73	9052.487	39690.594
13110	36.73	14148.542	38739.109
1191	36.73	9509.09	39013.172
7009	36.71	11769.504	39974.59
10153	36.71	12520.892	34151.465
10722	36.69	12975.913	37210.598
7961	36.69	12044.532	38610.672
11099	36.69	13214.023	35812.711
1123	36.68	9470.167	39997.086
11620	36.68	13530.946	35212.832
15606	36.68	15286.602	40228.48
9480	36.68	12317.245	36449.652
11446	36.66	13539.919	39497.691
742	36.66	9105.624	35542.336
521	36.64	8738.338	40035.613
11253	36.64	13275.039	40033.414
9643	36.64	12285.179	39987.262
14753	36.62	14829.871	37339.211
10985	36.62	13261.212	34031.051
1114	36.56	9377.397	39502.973
10675	36.56	13023.209	38690.629
2882	36.56	10286.789	38963.285
13273	36.56	14391.532	37515.523
2862	36.54	10186.86	38259.066
7295	36.54	11744.77	33717.355
11546	36.54	13393.837	37055.477
11933	36.54	13723.8	37640.113
9808	36.52	12497.703	37056.719
6214	36.52	11217.13	37619.477
10701	36.52	12963.287	37893.934
1892	36.5	10056.31	40075.703
6827	36.5	11505.669	36676.898
7033	36.48	11825.311	38999.391
14943	36.48	15102.69	38287.313
8535	36.47	12179.219	33969.473
4500	36.47	10655.325	38991.352
10542	36.43	12727.638	37483.191
6976	36.43	11508.07	39983.887
9328	36.41	12282.051	34412.363
11951	36.39	13558.828	37966.988
7127	36.39	11776.458	36407.605
10595	36.39	12810.47	39553.348
11042	36.37	13173.099	34745.273
4667	36.37	10920.414	38238.855
3317	36.35	10498.797	34239.734
11602	36.35	13370.051	35459.957
733	36.33	9068.148	35483.648
13231	36.29	14386.011	38701
126	36.29	8854.805	34932.391
7049	36.26	11668.776	38795.672
15644	36.24	15536.029	40355.875
2653	36.24	10213.131	35028.172
680	36.22	9113.3	36259.234
15109	36.22	15125.88	35490.383
11180	36.22	13112.833	37453.844
9731	36.22	12598.953	39066.957
1914	36.2	9912.791	39298.746
5947	36.2	10994.377	36937.047
6064	36.2	10982.358	39996.258
4578	36.18	10779.263	39935.867
2889	36.16	10229.956	39165.805
7859	36.16	11958.078	40228.406
13058	36.14	14054.865	37083.02
15642	36.14	15532.341	40331.672
2082	36.14	9901.158	35155.523
6068	36.14	11007.601	40208.348
2279	36.12	10056.127	34000.52
9633	36.1	12324.108	39679.148
10250	36.1	12771.72	34310.996
15185	36.1	15445.023	33784.605
4795	36.08	10822.348	35947.691
6868	36.06	11533.349	37867.445
1923	36.06	10051.622	38729.098
6033	36.05	11179.814	38762.234
7782	36.05	11973.101	38192.949
7747	36.05	11841.069	37544.648
13169	36.05	14007.257	40199.379
1915	36.03	10098.108	39123.039
15956	36.03	15558.724	33543.977
15766	36.01	15635.587	37398.109
11586	36.01	13502.127	35856.453
1327	35.99	9499.423	36032.395
14214	35.99	14682.592	36732.371
2900	35.99	10246.774	39796.82
10541	35.99	12863.549	37459.133
5016	35.97	10860.296	34703.875
11935	35.95	13733.823	37681.301
12301	35.93	13960.101	36026.711
14746	35.93	14836.027	37082.191
1859	35.91	9692.401	40018.258
520	35.89	8925.707	40021.68
15663	35.89	15655.826	39638.395
9999	35.89	12509.789	34670.375
1137	35.87	9422.719	40477.434
1048	35.87	9369.964	37323.469
10521	35.85	12795.268	37026.102
838	35.84	9113.179	33851.066
4529	35.84	10688.11	39750.652
13953	35.84	14567.38	36371.875
14203	35.84	14692.598	36958.43
10699	35.82	13061.364	38068.828
6212	35.8	11187.757	37583.047
1054	35.8	9458.369	37502.273
1175	35.8	9648.847	39508.258
13373	35.78	14361.468	35589.379
4781	35.78	10964.147	36160.539
12296	35.78	13906.252	36243.742
6151	35.76	11345.049	39203.691
11222	35.76	13303.709	39460.152
1257	35.76	9521.317	37278.723
400	35.74	8720.813	38134.867
2508	35.74	10118.982	34060.91
7722	35.74	11882.344	36384.367
14090	35.7	14533.664	40175.996
4613	35.68	10920.671	39111.848
7255	35.68	11668.843	34149.801
13971	35.68	14517.198	36780.586
10657	35.66	12989.454	39678.914
6997	35.64	11637.126	40273.465
6088	35.64	11195.728	40415.703
14864	35.64	15069.008	40157.789
1126	35.64	9311.401	40184.781
11807	35.63	13737.283	34677.355
9108	35.63	12310.754	34131.004
11571	35.61	13340.41	36329.359
6270	35.61	11354.863	36353.938
463	35.59	8850.492	39326.211
10285	35.59	12784.79	34523.496
9746	35.57	12647.197	38792.895
3149	35.57	10359.063	35262.965
6984	35.57	11417.211	40112.391
14867	35.55	15161.015	40250.148
9742	35.51	12624.058	38972.395
1124	35.51	9463.215	40003.355
14729	35.51	15033.553	36554.938
8069	35.49	12165.518	36558.234
12262	35.47	13772.066	36968.148
13908	35.47	14585.608	35437.492
228	35.47	8975.486	36007.922
14191	35.45	14809.201	37220.594
6128	35.45	11270.193	39524.777
9864	35.45	12508.102	36730.695
4526	35.45	10725.481	39712.508
5924	35.43	11083.105	36605.43
11474	35.43	13524.151	38779.313
92	35.43	9042.358	34518.695
7738	35.43	12032.931	37049.379
1134	35.42	9319.335	40448.852
6048	35.42	10985.906	39456.68
12041	35.42	13672.854	40492.348
7743	35.4	11892.467	37468.539
13396	35.4	14331.225	34935.551
12287	35.4	13943.954	36574.098
14545	35.38	15009.447	33995.773
11852	35.38	13593.688	35679.465
15155	35.38	15197.225	34190.824
6267	35.36	11213.818	36315.309
1041	35.36	9429.506	36983.438
6803	35.36	11422.588	36181.73
14779	35.32	14910.611	38145.105
2130	35.32	9901.294	34859.074
381	35.3	8722.968	37889.68
15768	35.3	15536.442	37409.297
1071	35.3	9274.721	37932.941
3460	35.28	10541.432	33973.426
1430	35.28	9643.503	34619.855
15952	35.28	15658.614	33834.395
1386	35.28	9537.149	35160.742
7899	35.26	12192.432	40029.773
13384	35.26	14226.203	35260.219
7821	35.26	12038.235	39137.566
6743	35.24	11414.218	34787.387
13209	35.22	14303.165	39678.055
7873	35.22	12012.121	40472.465
9961	35.22	12535.561	35514.875
9615	35.21	12265.36	39383.051
7762	35.19	11943.524	37918.891
13117	35.17	14016.45	39077.289
111	35.17	8785.233	34832.68
1249	35.15	9550.983	37454.117
15670	35.13	15556.958	39479.469
6927	35.13	11585.184	39172.457
1229	35.11	9571.322	37752.715
532	35.11	9011.623	40254.684
11505	35.09	13369.524	37709.086
9369	35.09	12321.706	35165.043
1285	35.07	9593.232	36658.391
9637	35.07	12335.675	39850.617
511	35.03	8759.044	39896.938
13951	35.01	14540.097	36267.453
9487	35.01	12303.998	36791.773
11615	35	13333.872	35448.684
11515	35	13496.308	37634.613
9691	35	12479.401	39918.117
6209	34.98	11291.671	37575.711
14872	34.96	15237.564	40004.992
7862	34.96	11993.753	40314.984
345	34.94	8822.944	37381.477
15604	34.92	15449.023	40211.078
14849	34.92	15158.624	40419.527
13063	34.92	14062.304	37168.559
1855	34.92	9852.882	39949.66
9510	34.92	12353.334	37113.27
10556	34.9	12871.816	37963.199
11910	34.9	13721.074	37032.891
6309	34.9	11220.237	35258.547
4366	34.88	10651.991	35898.684
1106	34.88	9378.039	39338.289
322	34.88	8962.634	37174.68
10230	34.86	12749.439	33966.531
12015	34.86	13560.606	39699.746
450	34.84	8848.657	39060.945
13012	34.84	14106.17	36552.121
7085	34.84	11627.366	37600.648
11851	34.79	13733.054	35650.254
4315	34.79	10733.278	35473.855
580	34.77	9197.603	38600.676
10809	34.73	13000.452	34837.223
6819	34.71	11597.291	36484.422
10546	34.71	12884.415	37660.793
11539	34.71	13335.563	37025.547
15026	34.71	15070.896	36381.586
12095	34.71	13943.976	39538.203
953	34.71	9271.498	35164.355
10626	34.71	12870.904	40407.434
6091	34.71	11329.455	40513.828
12139	34.69	13771.384	38303.301
6973	34.67	11546.578	39839.59
11804	34.67	13722.779	34592.598
5975	34.67	11035.286	37499.816
1390	34.65	9495.162	35281.684
12288	34.63	13835.068	36299.902
9552	34.63	12389.805	38309.422
2757	34.61	10146.869	36327.945
15932	34.61	15538.39	34016.816
1831	34.61	9893.007	39273.172
15517	34.61	15285.108	38646.129
15790	34.61	15569.913	37117.406
12158	34.59	13848.946	37815.102
15212	34.59	15461.507	34579.895
9629	34.56	12427.034	39532.285
9718	34.56	12548.169	39205.391
14198	34.56	14708.719	37180.727
13091	34.56	13979.517	38115.516
6975	34.54	11434.03	39971.82
9549	34.54	12443.517	38189.914
2991	34.52	10345.843	38631.145
15489	34.5	15414.475	37057.77
14099	34.5	14528.701	40515.344
6264	34.48	11383.093	36571.926
8065	34.46	12184.813	36873.969
297	34.46	8906.467	36944.996
11936	34.46	13620.518	37692.605
1038	34.46	9461.649	36932.016
15253	34.44	15381.467	35503.117
6990	34.42	11593.664	40295.949
3112	34.42	10378.098	35520.441
5002	34.42	10922.98	34938.465
7013	34.42	11708.459	39802.27
8220	34.42	12253.429	34940.363
10707	34.42	12901.75	37820.051
291	34.42	8957.09	36872.758
8557	34.4	12152.335	33779.57
6879	34.4	11446.384	38298.602
4471	34.4	10578.012	38391.516
15336	34.38	15444.869	36477.18
11521	34.38	13462.412	37463.742
14007	34.38	14490.079	37571.98
14581	34.37	14923.74	34877.219
3139	34.35	10373.723	35151.031
10502	34.35	12840.786	36360.051
11226	34.33	13143.61	39596.508
9664	34.31	12680.853	40300.969
11168	34.31	13303.562	37067.313
13256	34.31	14369.336	37773.523
6204	34.27	11336.586	37811.137
1207	34.27	9608.892	38523.453
577	34.25	9053.743	38760.613
15840	34.21	15631.917	36085.355
2720	34.21	10119.708	35843.027
4643	34.21	10837.453	38550.852
1952	34.21	9981.067	37661.18
3320	34.21	10342.335	34267.148
9597	34.19	12337.234	38764.383
7954	34.19	12197.132	38801.703
1166	34.17	9645.298	39704.824
597	34.17	9154.049	37767.957
12258	34.14	13858.585	37125.391
2995	34.14	10373.93	38365.426
11927	34.12	13720.687	37538.156
6728	34.12	11460.953	34614.02
9719	34.1	12527.056	39248.566
2803	34.08	10290.273	36556.809
319	34.08	8934.9	37173.488
10751	34.06	12974.26	35985.301
702	34.06	9223.174	35968.59
12066	34.06	13896.294	39787.453
7560	34.04	11964.482	34804.273
10687	34.04	13009.965	38465.344
10557	34.04	12743.516	37991.195
10635	34.04	12979.716	40346.758
7776	34.02	11854.19	38146.449
12328	34.02	13901.627	35081.945
14142	34.02	14710.18	38984.324
6086	34.02	11309.697	40362.238
2810	34	10186.304	36627.531
6947	33.98	11462.134	39626.664
9879	33.98	12494.433	36570.184
4555	33.96	10852.014	40337.984
1092	33.95	9271.317	38729.125
9954	33.93	12507.329	35695.438
11509	33.93	13537.774	37791.648
540	33.91	9254.525	40389.813
8566	33.91	12192.299	33532.191
9505	33.91	12364.029	37021.012
1027	33.91	9388.124	36671.359
12064	33.89	13812.498	40044.691
1870	33.87	9705.237	40246.32
66	33.85	8996.078	34223.508
5830	33.85	11161.523	35325.563
6199	33.81	11282.49	37968.496
6092	33.79	11296.717	40517.117
7939	33.79	12053.633	39106.117
7236	33.77	11695.125	34216.578
2981	33.77	10523.711	38954.723
91	33.77	8832.561	34491.148
1174	33.75	9626.111	39495.926
7154	33.75	11747.28	35699.375
12057	33.74	13798.792	40195.68
250	33.72	8789.177	36380.789
13070	33.72	14096.756	37333.977
9963	33.72	12510.105	35314.785
9659	33.7	12266.621	40477.105
1012	33.7	9333.874	36222.934
13267	33.7	14245.485	37669.902
3039	33.7	10442.125	37062.387
3515	33.64	10389.551	33799.211
10645	33.64	12930.253	39945.871
9948	33.62	12511.842	35623.816
13078	33.62	14020.84	37694.52
11871	33.62	13671.591	36223.801
4822	33.62	10789.258	35894.781
4544	33.6	10616.083	40191.535
417	33.6	8941.246	38524.023
10661	33.54	13031.409	39740.68
7016	33.54	11702.929	39751.063
1182	33.51	9554.562	39341.59
7597	33.51	11980.753	35185.348
6217	33.49	11349.896	37637.332
14900	33.49	15124.823	39180.438
15102	33.47	15061.237	35736.469
10943	33.47	13117.052	33556.246
11670	33.45	13350.65	34254.242
2881	33.45	10204.884	38898.066
12112	33.45	13890.946	38959.184
10514	33.43	12791.869	36613.27
290	33.43	8800.567	36836.438
1724	33.43	9722.285	36449.496
582	33.41	9162.26	38487.453
1244	33.41	9675.061	37397.742
6830	33.41	11403.63	36728.723
952	33.41	9443.853	35162.328
13289	33.39	14377.15	37178.078
11471	33.39	13327.569	38909.262
4476	33.39	10643.498	38521.156
14848	33.37	15089.601	40358.391
825	33.35	9084.008	34105.605
6711	33.35	11537.439	34423.957
15788	33.35	15562.59	37101.254
13189	33.35	14195.395	40507.328
5953	33.33	11144.46	37018.02
1981	33.32	10067.026	36515.313
14991	33.32	15108.941	36862.441
444	33.3	8869.47	38899.488
13164	33.28	14131.879	39994.93
11918	33.26	13592.945	37165.012
11322	33.26	13161.222	40519.352
1195	33.22	9637.323	39053.449
15243	33.22	15466.013	35224.762
14232	33.2	14657.681	35989.313
7703	33.18	11986.828	35755.164
1820	33.16	9858.944	38950.137
4579	33.16	10766.164	39940.387
6216	33.14	11298.701	37628.68
553	33.12	9047.99	39940.031
11655	33.11	13539.1	34333.484
9410	33.11	12368.054	35785.867
9551	33.09	12390.821	38266.09
6881	33.07	11535.679	38406.012
1908	33.07	9911.606	39575.738
9506	33.07	12445.436	37023.836
13016	33.07	14182.549	36630.641
15707	33.05	15524.997	38052.832
12294	33.03	13845.876	36200.195
2003	33.01	9927.125	36207.949
15854	32.99	15603.398	35768.363
2761	32.97	10153.648	36338.645
13302	32.97	14263.44	36844.137
6221	32.97	11220.237	37459.578
13240	32.97	14278.999	38358.988
15617	32.95	15299.667	40293.906
10547	32.95	12719.171	37715.184
10821	32.91	12923.678	34931.824
13374	32.91	14225.559	35603.914
5961	32.91	11011.22	37148.656
7810	32.88	11877.513	38881.383
10327	32.88	12714.086	34694.926
1014	32.86	9391.148	36289.227
10656	32.84	13108.702	39665.648
983	32.84	9383.057	35714.68
14174	32.84	14786.775	37718.723
15656	32.8	15548.884	40095.707
11878	32.8	13654.383	36417.176
6070	32.78	11137.185	40232.125
6170	32.78	11199.662	38575.215
2154	32.78	9915.59	34682.813
14348	32.78	14729.042	35166.188
2836	32.76	10213.608	37474.266
10169	32.76	12582.434	33716.066
6081	32.74	11098.884	40460.809
12364	32.74	13785.321	33910.07
13420	32.74	14234.203	34552.621
15261	32.74	15303.417	35700.48
11850	32.74	13611.689	35635.02
15600	32.74	15415.267	40183.945
3226	32.72	10516.087	34700.887
12029	32.72	13656.591	39928.594
11021	32.7	13241.624	34482.516
15612	32.7	15422.923	40273.164
1578	32.69	9804.885	34502.766
11193	32.69	13227.155	38053.387
12267	32.67	13914.997	37026.215
362	32.67	8808.302	37669.145
12059	32.67	13879.42	39976.984
11953	32.65	13608.301	37999.855
15887	32.65	15511.186	34820
3265	32.63	10337.519	34631.758
654	32.63	9107.916	36667.66
13365	32.63	14266.101	35548.551
6994	32.63	11571.931	40397.645
15256	32.61	15432.965	35672.813
7886	32.61	12142.533	40431.172
13958	32.61	14535.458	36500.809
7564	32.61	12026.822	34857.309
15232	32.57	15293.893	34984.824
4323	32.55	10546.698	35530.648
9696	32.55	12560.392	39732.809
1155	32.55	9521.745	40015.148
1255	32.51	9620.559	37233.324
13269	32.49	14194.455	37421.203
12718	32.48	14071.401	35145.309
13537	32.48	14269.461	33690.527
11921	32.48	13563.82	37214.621
9752	32.48	12597.594	38373.016
354	32.46	8866.517	37498.742
11801	32.44	13604.603	34577.691
9436	32.42	12279.892	35892.336
284	32.42	8929.852	36628.242
14	32.42	8991.786	33699.496
15593	32.4	15329.487	40003.207
7010	32.38	11723.989	39985.527
4518	32.38	10606.016	39500.793
6029	32.38	10986.88	38658.77
13968	32.38	14580.474	36709.473
1958	32.38	10003.359	37250.648
11321	32.36	13248.708	40496.219
13275	32.36	14276.075	37528.023
7456	32.36	12023.157	33791.063
10753	32.36	12966.654	35999.047
7842	32.36	12019.037	39579.129
4745	32.36	10905.597	36423.402
7854	32.32	11871.823	40082.629
11115	32.32	13182.664	36142.023
313	32.3	8999.821	37074.414
260	32.3	8971.893	36428.652
2875	32.3	10295.552	38763.258
1877	32.3	9909.677	40340.332
688	32.27	9075.158	36403.258
10215	32.27	12898.482	33801.539
13303	32.25	14276.121	36852.168
7849	32.25	11842.517	39858.289
13188	32.25	14316.493	40482.68
13123	32.21	14166.93	39205.777
10252	32.21	12857.72	34361.215
14805	32.19	14969.33	39839.383
12153	32.19	13813.799	37704.813
6905	32.17	11541.882	38784.09
14098	32.17	14477.891	40467.969
15597	32.17	15343.706	40129.422
1705	32.15	9698.807	36151.176
635	32.15	9062.347	36757.402
4697	32.15	10885.061	37987.289
5802	32.15	11087.266	35086.848
6600	32.15	11569.431	33660.5
10627	32.13	12743.34	40450.809
13647	32.11	14557.674	33927.684
13245	32.09	14194.065	38228.957
2988	32.09	10410.96	38502.434
11899	32.09	13714.847	36830.816
6362	32.07	11296.298	34354.688
13346	32.07	14351.982	35884.254
7830	32.07	11960.116	39270.438
6049	32.07	11143.879	39466.578
14241	32.07	14649.452	35861.855
6157	32.07	11384.566	38854.66
15270	32.06	15441.215	35791.645
535	32.04	8881.304	40391.023
10347	32.04	12796.744	34850.465
1148	32.04	9507.973	40426.684
12737	32.04	14144.941	35627.793
6054	32.04	11132.753	39595.055
14788	32.02	14891.348	38536.02
544	32	9239.471	40509.117
11955	31.98	13739.922	38046.344
7934	31.98	12254.105	39068.047
1415	31.98	9498.893	34937.758
6275	31.98	11264.947	36165.207
3138	31.94	10485.373	35145.305
11692	31.94	13380.721	34041.027
6188	31.92	11368.679	38272.578
1356	31.92	9542.743	35451.383
14891	31.9	15090.416	39482.91
10572	31.9	12780.707	38500.82
13952	31.9	14566.792	36341.262
1924	31.9	9940.864	38507.074
11740	31.88	13607.713	33736.457
12	31.88	8928.898	33645.723
11964	31.88	13669.073	38182.523
11486	31.85	13397.505	38239.652
6014	31.85	11056.711	38545.008
10567	31.83	12892.561	38354.504
10534	31.83	12775.171	37278.43
2832	31.81	10157.678	37320.254
1049	31.81	9379.173	37380.785
6107	31.79	11379.266	39788.172
991	31.77	9345.086	35795.715
13053	31.75	14067.73	36946.348
6807	31.75	11534.248	36251.195
15839	31.73	15540.321	36057.184
6254	31.71	11331.961	36886.926
9569	31.71	12464.912	38479.324
7643	31.71	11865.985	35512.426
11213	31.71	13192.45	39022.211
5648	31.71	11011.865	34128.621
149	31.69	8912.071	35125.156
12335	31.65	13835.662	34876.559
14764	31.65	14933.337	37854.477
13129	31.65	14149.549	39423.715
1589	31.64	9795.558	34632.973
14789	31.64	14939.888	38637.004
14235	31.64	14724.845	36073.23
14237	31.62	14624.37	36088.922
14793	31.62	14945.729	38823.367
7576	31.6	11919.815	35080.941
9686	31.6	12648.662	40052.406
7890	31.6	12242.813	40475.402
6227	31.6	11360.025	37066.973
10745	31.6	12940.141	36174.879
9447	31.6	12375.516	35945.707
1947	31.56	10001.865	37966.793
13975	31.56	14456.569	36827.438
11104	31.54	13201.865	35880.988
14664	31.54	14910.921	35723.527
4442	31.52	10667.769	37571.902
7881	31.5	12107.767	40363.055
6669	31.48	11453.113	33998.91
179	31.48	8823.564	35405.547
6222	31.46	11290.194	37507.238
447	31.46	8781.06	38926.586
13248	31.44	14361.417	38031.629
938	31.44	9462.213	34847.301
6334	31.44	11268.331	34684.602
14213	31.43	14757.22	36718.934
1629	31.41	9694.14	35054.68
7075	31.41	11741.098	37723.238
4433	31.41	10596.848	37267.887
1846	31.41	9705.283	39642.715
2786	31.41	10294.85	36472.301
1738	31.39	9733.099	36793.23
10823	31.39	13060.951	34947.094
9655	31.39	12260.916	40328.852
576	31.39	9163.256	38963.672
10350	31.39	12738.806	34879.09
8005	31.39	12228.05	37500.84
10601	31.39	12834.702	39748.273
10634	31.37	12930.228	40304.016
1865	31.37	9781.679	40087.496
3004	31.37	10493.371	38312.988
3749	31.35	10738.454	33639.109
10662	31.31	13065.205	39775.539
10463	31.31	12701.361	35754.301
12708	31.29	14018.189	34858.176
437	31.27	8820.001	38802.305
13156	31.27	14077.673	39794.66
11533	31.27	13480.182	37156.609
9770	31.27	12481.531	37915.047
14871	31.25	15139.872	39966.254
1797	31.25	9726.448	38316.266
7083	31.25	11642.987	37540.805
6824	31.25	11441.507	36542.84
499	31.23	8803.558	39749.496
15649	31.23	15649.957	40184.969
14184	31.22	14623.528	37666.059
1721	31.2	9856.181	36429.777
11125	31.2	13246.069	36349.711
1013	31.18	9419.214	36229.316
14791	31.18	14889.185	38696.063
557	31.18	9083.281	39694.969
1342	31.18	9654.165	35889.664
7513	31.16	12038.361	34216.332
15493	31.16	15316.95	37266.734
2918	31.16	10222.216	40401.645
7861	31.12	11831.198	40293.641
6681	31.12	11586.27	34061.762
11203	31.12	13323.033	38553.516
7012	31.12	11677.185	40066.156
14166	31.12	14791.177	38290.145
1757	31.12	9726.453	37113.926
10625	31.1	12724.402	40380.773
1565	31.1	9701.918	34391.145
14798	31.08	15023.874	39070.262
11931	31.02	13711.852	37617.059
4493	31.02	10671.435	38839.598
7839	31.02	11911.578	39449.023
9968	31.01	12614.737	35433.191
4744	31.01	10774.047	36734.027
10792	30.99	13076.003	35234.113
6223	30.99	11357.031	37248.809
15640	30.99	15572.698	40307.453
6252	30.97	11225.502	36872.512
2039	30.97	10050.059	35535.934
13548	30.97	14332.204	33731.887
14501	30.97	14784.842	33887.078
8057	30.97	12220.651	36962.797
6859	30.97	11423.268	37378.305
152	30.97	8744.996	35165.457
1778	30.91	9816.19	37915.504
10368	30.91	12841.377	34980.891
15930	30.87	15645.089	34303.137
242	30.87	8770.208	36260.672
11633	30.87	13491.93	34949.359
1780	30.87	9703.723	37940.973
12103	30.85	13902.701	39460.773
1867	30.85	9745.304	40152.113
15882	30.83	15658.304	35215.375
12305	30.81	13759.419	35862.094
14784	30.81	15040.063	38361.578
11519	30.81	13342.571	37418.406
13051	30.8	14071.793	36920.148
11153	30.8	13220.027	36761.742
5330	30.8	10821.539	33814.941
1452	30.8	9524.225	34063.82
2806	30.8	10141.707	36578.164
9806	30.8	12561.096	37311.699
2767	30.78	10214.61	36361.254
6105	30.78	11229.057	40060.902
14703	30.78	14936.383	35942.348
3316	30.76	10539.457	34230.473
1197	30.76	9519.825	38830.715
1181	30.72	9530.672	39332.629
11977	30.72	13602.836	38583.488
1370	30.7	9558.183	35301.879
6937	30.7	11467.849	39454.98
15506	30.68	15322.713	38013.746
14716	30.64	14919.43	36205.023
1025	30.64	9465.409	36562.055
1129	30.64	9426.342	40315.824
6219	30.64	11292.112	37413.324
12068	30.62	13921.553	39879.531
9471	30.6	12424.415	36375.211
1116	30.6	9422.215	39546.598
10618	30.59	12737.045	40320.828
4718	30.59	10900.739	37465.879
13000	30.59	14023.55	36299.32
999	30.57	9338.533	35954.848
7552	30.57	11981.275	34603.242
1366	30.57	9544.711	35572.066
7737	30.55	11852.843	37038.086
13343	30.55	14323.919	35796.145
9885	30.55	12517.429	36364.055
13066	30.55	14095.684	37207.102
11885	30.55	13594.947	36611.188
4915	30.53	10796.614	35168.273
11105	30.53	13237.33	35897.293
12108	30.51	13794.183	39063.035
11118	30.51	13208.655	36198.184
6102	30.51	11303.027	40261.543
14092	30.51	14506.286	40234.945
15514	30.51	15431.257	38511.555
15297	30.49	15256.828	36210.648
235	30.47	8874.534	36170.551
13201	30.47	14330.475	40081.91
12143	30.47	13879.652	38062.781
13977	30.47	14579.594	36856.895
1297	30.45	9633.402	36520.367
940	30.45	9453.663	34864.98
11483	30.43	13443.065	38193.691
10345	30.43	12751.95	34837.238
5865	30.43	11173.384	35803.516
618	30.41	9195.623	37310.328
10584	30.41	12738.034	39312.863
4554	30.39	10810.335	40328.332
13227	30.38	14309.241	38886.277
494	30.38	8846.959	39693.5
1047	30.38	9351.3	37264.332
10519	30.38	12864.498	36821.875
8004	30.36	12048.45	37500.496
7569	30.36	11837.398	34997.254
5989	30.36	11050.027	37922.906
2852	30.36	10171.171	37942.77
6155	30.36	11313.577	39061.352
11170	30.34	13193.798	37141.609
14678	30.3	14896.503	35798.336
7834	30.28	11994.3	39347.91
1919	30.28	9944.546	38969.98
9632	30.28	12327.522	39589.395
14491	30.28	14798.527	34070.988
11882	30.28	13668.676	36580.848
13263	30.28	14197.094	37554.73
4388	30.26	10736.142	36204.754
8015	30.26	12123.476	37257.754
10663	30.24	12969.815	39551.52
763	30.24	9207.104	35016.008
15362	30.24	15448.919	36564.484
11558	30.24	13460.65	36425.211
10608	30.24	12800.289	40092.844
5873	30.22	11184.203	35914.566
2978	30.2	10449.685	38873.254
1292	30.18	9636.561	36469.684
194	30.18	8914.566	35654.98
195	30.17	8908.304	35665.512
10649	30.17	13091.681	40026.813
2970	30.17	10394.053	39239.16
13059	30.17	14158.91	37112.598
13888	30.17	14566.284	34802.539
12051	30.15	13763.064	40438.254
10695	30.15	12959.653	38273.652
501	30.15	9012.857	39758.973
6035	30.13	11062.637	38836.742
1956	30.13	10010.429	37493.211
14171	30.13	14786.573	37927.508
2668	30.13	10312.528	35097.203
11913	30.13	13720.382	37099.121
13183	30.11	14194.534	40346.344
12755	30.09	14094.87	35895.652
10607	30.09	12865.598	40079.875
13962	30.09	14560.366	36566.699
13279	30.07	14375.777	37290.922
14168	30.07	14756.105	38157.738
2957	30.07	10414.64	39742.039
6332	30.05	11340.754	34650.711
6823	30.05	11523.503	36536.875
7056	30.03	11827.25	38414.953
13987	29.99	14424.648	37102.273
1825	29.99	9821.13	39155.184
13205	29.99	14185.939	39884.785
9537	29.97	12439.927	38024.238
9485	29.97	12409.213	36715.402
7964	29.97	12086.609	38632.02
4662	29.96	10967.765	38475
4394	29.96	10746.913	36296.699
5980	29.96	11079.681	37651.031
364	29.96	8719.177	37687.184
7853	29.92	11921.426	39932.242
257	29.92	8873.973	36391.699
13356	29.92	14191.763	35702.891
7783	29.9	11889.593	38241.633
1337	29.9	9520.79	35830.617
12105	29.88	13898.436	39176.531
15671	29.88	15529.356	39493.195
1766	29.86	9720.626	37379.988
4592	29.86	10912.641	39502.613
7239	29.84	11676.664	34221.711
602	29.84	9235.422	37634.625
14462	29.82	14810.769	34613.527
175	29.8	8904.51	35378.223
12222	29.8	13825.611	37558.879
6034	29.8	11166.307	38766.324
14611	29.8	14897.259	35327.102
14131	29.76	14785.641	39725.969
4836	29.76	10970.251	35685.988
8100	29.76	12209.281	36088.895
12274	29.76	13862.688	36639.766
6578	29.76	11484.141	33600.703
6813	29.76	11527.666	36316.887
15101	29.73	15221.584	35729.141
7829	29.71	11882.394	39256.969
6826	29.71	11411.136	36640.93
37	29.67	8937.258	33920.547
2083	29.67	9919.749	35158.738
4502	29.61	10679.758	39015.988
11481	29.61	13350.135	38442.621
4369	29.61	10708.114	35910.574
6759	29.61	11442.119	35077.605
884	29.61	9416.984	33759.391
9784	29.59	12599.968	37644.875
2917	29.59	10166.176	40392.004
904	29.57	9377.252	34118
4495	29.57	10701.493	38886.438
1858	29.57	9780.911	39994.68
13382	29.55	14241.277	35195.352
11848	29.54	13641.83	35554.344
5660	29.54	11168.514	34239.215
1236	29.5	9563.613	37806.051
9663	29.5	12647.319	40293.988
6072	29.5	10995.965	40260.629
461	29.5	8885.052	39285.109
9647	29.48	12264.158	40151.004
1873	29.48	9798.316	40434.238
6147	29.48	11268.356	39418.875
13192	29.46	14345.756	40238.289
9759	29.44	12646.024	38439.391
4702	29.44	10931.176	37823.801
7802	29.42	11939.988	38632.07
14830	29.42	14912.285	40227.879
4583	29.4	10766.992	39689.332
2856	29.4	10255.544	38159.543
11942	29.38	13614.121	37805.18
2842	29.38	10226.451	37666.129
12117	29.34	13763.036	38803.336
12125	29.34	13783.86	38381.844
8194	29.33	12046.733	35354.355
13247	29.31	14241.691	38334.367
13347	29.31	14284.346	35908.992
7838	29.31	11944.898	39404.746
2758	29.29	10263.462	36337.648
12106	29.29	13905.631	39291.277
10212	29.27	12868.776	33785.398
4489	29.27	10693.28	38745.77
15573	29.27	15296.018	39297.543
2949	29.25	10492.989	39826.387
7898	29.25	12223.471	40019.699
15733	29.25	15489.203	37975.336
7133	29.23	11767.838	36019.746
11093	29.21	13283.039	35617.266
12704	29.21	14058.424	34839.719
4800	29.21	10779.651	36004.91
11492	29.21	13407.847	38125.164
6027	29.21	11176.614	38620.672
13979	29.19	14496.393	36859.574
2936	29.19	10398.984	40481.5
12053	29.17	13847.181	40169.809
8226	29.17	12084.223	34734.723
4629	29.17	10766.334	38966.867
1590	29.15	9781.049	34661.332
1664	29.15	9702.292	35419.078
8210	29.13	12082.103	35192.598
10933	29.12	12921.126	33628.859
5038	29.1	10758.473	34768.094
4409	29.1	10624.784	36599.203
11516	29.1	13531.723	37402.867
4418	29.08	10610.086	36933.84
6647	29.08	11536.652	33828.023
1099	29.08	9311.182	38859.234
2751	29.06	10273.059	36273.148
6106	29.06	11368.797	40075.887
13229	29.06	14323.159	38903.438
11214	29.04	13257.566	39040.984
562	29.04	9165.924	39471.734
5900	29.04	11169.036	36259.652
338	29.02	8725.038	37344.535
2026	29	10055.938	35729.332
7107	29	11632.395	36751.898
3073	28.98	10346.408	36309.477
14511	28.98	14657.287	33728.926
7942	28.96	12100.472	39141.98
7736	28.96	12031.142	36940.078
11926	28.94	13650.838	37474.105
5185	28.92	10784.734	34095.875
350	28.92	8917.424	37436.367
6030	28.92	11038.342	38697.043
15772	28.91	15590.502	37220.949
6539	28.91	11333.908	33636.289
11940	28.85	13740.868	37786.008
14711	28.85	14984.469	36084.348
4460	28.85	10714.947	37888.855
7990	28.83	12148.13	37736.352
8549	28.83	12229.873	33697.66
10749	28.83	12907.116	36239.508
6946	28.83	11472.086	39619.313
1242	28.81	9528.708	37657.328
10659	28.81	12933.211	39689.156
14217	28.81	14612.441	36435.094
193	28.81	9029.982	35637.273
13162	28.81	14152.802	39927.492
11659	28.81	13482.725	34356.82
7618	28.81	12026.491	35360.504
15643	28.79	15542.004	40341.879
11255	28.79	13310.705	40231.977
7554	28.77	12039.497	34652.09
11189	28.75	13256.697	37764.844
5993	28.75	11025.649	38047.629
1264	28.73	9629.415	36917.84
15196	28.73	15281.798	34146.355
7047	28.73	11750.904	38760.473
15147	28.7	15195.962	34593.508
4878	28.7	10850.673	35314.629
1576	28.7	9835.36	34476.77
13258	28.7	14224.715	37791.453
6880	28.68	11508.964	38306.344
7021	28.68	11660.452	39361.148
7265	28.68	11728.529	33933.348
15827	28.68	15653.601	36530.836
9778	28.68	12515.611	37554.031
12045	28.68	13885.707	40304.094
6205	28.66	11239.647	37822.676
2968	28.66	10481.82	39423.145
13138	28.64	13999.46	39655.414
7464	28.64	11925.763	33823.18
1955	28.64	9978.67	37463.043
2656	28.64	10225.99	35034.055
14180	28.64	14695.076	37595.395
4482	28.62	10570.553	38577.125
11107	28.62	13213.38	35980.719
14137	28.6	14816.018	39388.105
14979	28.6	15201.615	37426.313
7972	28.6	12173.46	38213.328
13943	28.6	14566.413	36170.094
11565	28.58	13398.26	36547.371
11961	28.58	13737.89	38177.973
4642	28.54	10817.067	38522.691
14205	28.52	14782.006	37008.465
11836	28.5	13710.827	35338.355
14002	28.5	14541.172	37539.648
9644	28.5	12465.036	40048.68
11053	28.5	13223.82	34887.438
14211	28.5	14672.059	36664.566
15701	28.49	15555.463	38280.133
11943	28.49	13628.128	37827.188
265	28.47	8815.476	36495.82
12248	28.47	13888.029	37388.438
14192	28.45	14791.833	37261.121
6902	28.43	11426.848	38713.871
4664	28.43	10789.259	38497.578
1107	28.41	9274.992	39344.895
13057	28.41	14067.732	37061.781
1690	28.39	9851.303	35797.688
743	28.39	9127.795	35544.254
1779	28.39	9737.285	37936.035
11607	28.39	13495.067	35555.555
6896	28.39	11593.395	38538.789
2120	28.39	9970.202	34824.309
13285	28.37	14293.418	37328.457
5034	28.33	10824.586	34743.48
1125	28.31	9373.587	40035.09
9883	28.29	12540.14	36352.332
14225	28.29	14719.919	36573.734
13160	28.29	14089.108	39860.316
12251	28.28	13963.429	37458.766
14917	28.28	15106.122	38904.359
4740	28.28	10859.903	36632.273
293	28.28	8854.333	36883.219
7017	28.22	11797.362	39778.59
10673	28.22	12977.104	38837.574
11969	28.2	13633.653	38349.402
1127	28.2	9292.732	40203.039
14989	28.2	15128.203	36788.961
7005	28.14	11660.789	40191.305
1164	28.14	9576.932	39889.316
10513	28.14	12751.641	36608.426
6001	28.12	11122.572	38296.609
15672	28.12	15593.43	39531.703
133	28.1	8860.347	34949.652
344	28.1	9024.685	37380.227
471	28.08	8733.411	39492.934
10574	28.08	12861.336	38625.598
1028	28.08	9344.866	36695.23
9656	28.08	12458.944	40397.063
2590	28.08	10321.908	34697.172
11892	28.07	13546.456	36678.086
3010	28.07	10440.121	38038.527
12129	28.03	13880.876	38488.586
13068	28.01	13977.023	37324.504
7806	27.99	11909.77	38818.473
13109	27.99	14133.181	38726.195
7111	27.97	11617.747	36889.766
13186	27.97	14304.027	40384.402
8071	27.97	12245.964	36265.773
3065	27.95	10531.684	36438.215
14807	27.95	14987.99	40027.336
10706	27.95	12901.383	37705.633
9468	27.95	12398.116	36251.738
15265	27.93	15300.02	35729.125
5851	27.93	11004.676	35619.797
13265	27.93	14352.791	37608.395
6076	27.91	11179.928	40298.41
6278	27.91	11221.871	36207.176
310	27.91	8809.751	37035.195
5893	27.91	11072.506	36181.488
885	27.91	9463.26	33762.715
7555	27.89	11841.895	34698.508
15576	27.87	15261.973	39365.926
1896	27.86	9974.011	39928.773
15382	27.84	15354.912	36613.516
15181	27.82	15451.682	33643.949
1975	27.78	9986.796	36677.254
11832	27.78	13681.749	35093.527
1087	27.76	9427.16	38420.59
464	27.76	8740.031	39336.395
15258	27.76	15315.17	35684.324
1974	27.72	10054.775	36671.043
15863	27.68	15610.952	35294.234
15513	27.68	15431.187	38409.449
7725	27.68	11844.005	36572.16
1516	27.68	9698.255	33653.816
4382	27.66	10580.404	36147.43
7015	27.65	11763.719	39721.5
6921	27.65	11490.943	39070.254
5160	27.63	10774.951	34300.926
12037	27.63	13685.712	40202.105
3042	27.63	10465.275	37163.168
1079	27.61	9420.297	38188.129
13006	27.59	14028.302	36419.148
685	27.59	9173.37	36345.605
7104	27.59	11647.55	36938.852
6808	27.57	11491.939	36266.891
15717	27.57	15507.994	38168.984
67	27.57	8824.898	34239.422
10682	27.55	12912.22	38749.738
[truncated: 1,634 more rows]
