# Supplementary material for: Insights on the Control of Yeast Single-Cell Growth Variability by Members of the Trehalose Phosphate Synthase (TPS) Complex
Source: Front Cell Dev Biol. 2021 Jan 28;9:607628. doi: 10.3389/fcell.2021.607628 (PMC7876269; doi:10.3389/fcell.2021.607628)
Supplement: Supplementary file 2 [file Data_Sheet_1.ZIP › final_code/input_datasets/Ntd-TPS1_SortedCells3_minus_t5.csv]

Id	Area (µm²)	Centre X Position (µm)	Centre Y Position (µm)
5495	590.16	11802.741	38721.762
5971	530.07	12231.534	39407.605
8888	529.09	14603.986	35446.457
2328	526.41	9865.201	37757.742
7200	504.03	13319.354	38968.715
6718	492.82	12805.456	34736.484
723	488	8243.635	37419.039
5688	482.08	12037.033	35192.898
2371	481.29	9730.096	36938.785
1713	479.72	9238.767	38592.797
8249	472.36	13998.44	39860.809
3006	470.18	10323.946	33073.027
5246	465.37	11422.298	33250.906
8093	458.17	13812.512	36263.121
7191	456.06	13338.699	39263.488
6189	452.8	12437.031	34332.137
2162	451.96	9682.069	36531.723
2259	449.01	9677.893	39799.324
6035	443.11	12317.038	38363.395
8850	442.86	14600.603	36277.945
2740	441.94	9938.873	39374.043
6525	441	12550.826	39775.023
7952	438.76	13656.901	33173.766
2460	437.36	9795.782	34018.984
5842	434.87	12183.909	35306.559
8832	434.64	14612.361	36721.797
1028	429.03	8457.385	33711.52
6559	428.17	12764.282	39445.227
7495	427.13	13353.304	34874.699
2552	425.26	9931.207	34207.426
5570	425.08	11984.029	38645.828
6479	424.59	12551.251	38362.125
1025	422.44	8609.094	33934.453
1744	422.17	9226.062	39520.836
7104	421.12	13107.331	38561.023
8566	420.64	14399.185	35539.008
6477	420.1	12567.84	38277.074
1078	418.26	8815.12	33784.621
5543	415.7	12056.139	39800.598
8436	414.3	14118.169	35172.426
2148	412.82	9618.428	36166.664
3710	412.33	10903.701	33792.496
7374	411.81	13183.011	34369.602
4915	410.05	11372.223	36563.195
4946	409.26	11314.263	38191.391
1769	405.1	9453.096	39878.605
3192	403.9	10356.347	38441.957
2449	403.36	9706.476	34152.219
848	401.58	8511.901	39199.063
2463	399.49	9874.567	34070.664
6091	399.3	12380.028	36816.676
3051	397.71	10405.6	34296.457
1188	395.66	8806.22	37005.559
4932	394.64	11362.099	37505.031
7212	394.14	13190.777	38723.652
2789	393.11	10241.593	39749.746
8447	393.07	14053.131	34598.48
8158	390.96	13898.118	38076.133
6361	389.28	12613.922	35326.586
2885	388.86	10196.206	37103.594
8693	387.13	14235.012	39472.777
6310	386.44	12525.228	33955.988
4323	385.91	10975.916	36797.254
8918	385.14	14515.96	34714.609
7713	385.12	13741.094	39568.762
8267	385.06	14045.37	39460.543
1323	385.05	9017.392	39152.969
5613	384.22	11879.786	37409.145
2713	376.88	9973.833	38674.828
687	375.26	8309.118	36604.035
2659	373.97	10098.972	36610.383
4911	373.49	11225.245	36442.141
1327	373.32	8878.376	39215.527
5028	373	11512.976	39809.125
2991	372.15	10328.915	33729.992
7224	369.09	13232.33	38389.148
8472	369.01	14046.202	33501.414
6142	368.65	12332.748	35549.547
3231	367.59	10361.773	39659.227
2474	366.86	9854.213	33665.738
7176	365.08	13308.403	39305.746
6285	364.72	12490.486	33726.426
666	362.32	8254.89	36101.559
8683	361.88	14271.962	39253.977
5396	359.78	11819.679	36101.172
4948	359.64	11261.92	38268.824
5590	358.36	11924.095	38155.992
9	357.48	7793.31	33059.84
2502	354.01	9846.67	33232.406
6817	353.4	12998.091	33519.816
8787	351.79	14573.588	38433.125
7944	351.79	13626.27	33403.145
6321	351.52	12587.817	34221.105
8572	350.96	14244.932	35685.023
1049	350.06	8482.268	33245.164
2703	347.71	10101.763	38071.883
1679	346.65	9209.656	37315.652
2050	346.62	9323.778	33048.914
3335	346.6	10696.811	37152.039
4805	345.73	11364.831	33282.191
7209	345.26	13202.234	38940.363
8727	344.6	14526.767	39800.512
6165	344.49	12368.684	34960.688
5985	342.11	12347.192	39866.117
3325	341.5	10734.944	37370.664
4491	340.41	11112.328	37834.195
5774	339.8	12111.366	33301.105
1734	339.74	9083.244	39367.316
71	338.72	7711.668	34875.945
6591	338.38	12743.332	38052.664
8856	337.92	14586.454	36074.73
4955	337.5	11312.087	38584.285
2519	337.46	9937.588	33288.273
355	337.02	8194.372	39654.266
4795	336.92	11263.294	33159.418
2721	336.44	10005.917	38916.832
6468	336.44	12585.64	37924.719
8893	336.04	14438.385	35548.41
3146	335.56	10372.663	37255.664
5267	335.41	11800.432	33462.848
3269	335.27	10759.781	39126.121
2749	335.04	10120.454	39699.789
2895	334.64	10319.004	36577.57
2251	334.62	9654.387	39619.852
3246	334.43	10341.592	39966.129
7918	333.82	13586.411	33711.773
6933	332.53	13126.451	37951.168
1396	332.29	8863.477	37311.059
6153	331.58	12413.73	35349.574
5527	331.1	11742.713	39677.227
7777	330.87	13665.522	38022.148
5401	329.87	11708.591	36209.281
2483	329.34	9746.796	33577.957
8399	329.05	14146.695	36365.391
2697	328.05	9990.57	37866.863
8120	326.88	13942.799	37059.191
7590	325.39	13490.002	37440.328
2043	325.16	9361.658	33433.086
5962	324.87	12268.786	39213.941
4531	324.8	11189.119	36627.613
194	324.16	7719.448	37424.816
8729	324.14	14605.94	39819.598
6187	323.42	12370.877	34610.313
6606	323.38	12760.024	37558.461
3226	322.69	10420.232	39555.113
5209	322.44	11498.969	34437.074
7947	320.96	13750.25	33429.246
2468	320.85	9885.289	33895.48
7555	320.77	13403.726	36548
2575	319.22	10120.308	34593.996
7476	317.88	13528.798	34404.941
7450	314.53	13422.064	33604.93
8536	314.49	14241.914	34455.895
5337	314.34	11670.78	34900.191
3319	314.3	10750.231	37607.191
8631	314.16	14220.705	37575.867
1254	313.4	8708.091	38790.586
2736	312.52	10096.636	39285.961
5	312.29	7952.958	33042.715
6484	312.25	12494.041	38465.672
819	311.98	8585.322	39807.395
3080	311.88	10548.069	35116.785
5051	311.79	11564.584	39458.172
7659	311.31	13518.065	38731.039
253	311.14	7752.239	38539.063
1801	310.81	9391	39202.434
3117	310.37	10383.573	36204.691
5625	310.02	11960.208	37096.277
6929	308.84	13072.306	37809.477
6399	308.3	12544.822	36695.699
834	308.07	8590.496	39504.668
4455	307.99	11133.008	39064.801
3245	307.59	10491.38	39962.188
7441	307.57	13510.392	33062.559
8188	307.48	13933.992	38933.262
6179	307.44	12472.22	34697.664
4391	307.4	10772.819	38923.676
5648	306.86	11878.878	36518.262
3638	306.33	10722.473	33916.527
1735	306.04	9173.966	39411.242
2218	306.02	9666.725	38763.23
5936	305.18	12185.567	38351.121
5535	303.84	11767.469	39856.637
4733	303.65	11181.062	34191.652
8942	303.49	14584.445	34292.203
4518	302.86	11097.665	37135.008
2401	302.78	9881.038	35662.188
1212	302.65	8654.575	37409.156
359	302.53	8161.364	39686.656
3312	301.84	10660.681	37712.559
8841	301.81	14576.882	36665.457
6103	301.38	12474.526	36445.48
7220	301.21	13339.137	38564.969
894	300.87	8594.66	37966.648
4398	299.74	10821.994	39215.676
7592	299.64	13463.224	37474.945
713	299.6	8214.778	37231.984
7175	299.41	13166.043	39598.535
3326	299.3	10626.007	37428.031
540	297.76	8186.002	33873.379
16	297.69	7717.289	33212.348
554	297.53	8172.03	33568.617
7765	297.3	13694.623	38399.184
4439	297.23	11086.612	39285.246
5928	297.04	12070.607	38057.758
6455	296.9	12494.797	37445.875
1435	296.61	8942.232	36156.043
146	296.06	7909.125	36492.98
3644	295.48	10747.12	33755.617
3677	295.45	10816.876	33106.473
2840	295.27	10328.785	38174.234
7181	295.2	13338.928	39422.203
6296	294.97	12580.828	33785.637
5669	294.24	11897.1	35610.035
2917	293.97	10253.369	35867.965
8563	293.93	14412.568	35411.859
4971	293.66	11232.389	38873.813
1306	293.63	9044.282	39705.461
3762	293.55	10926.569	35088.07
1055	293.49	8592.419	33113.051
255	293.38	7670.284	38567.656
5778	293.01	12268.303	33620.895
196	292.74	7852.652	37464.457
749	292.53	8362.757	38298.211
7965	292.5	13865.212	33113.371
677	292.23	8210.219	36307.133
6551	292.21	12874.978	39472.281
2456	291.92	9872.294	34290.121
6920	291.84	12968.125	37640.301
7390	291.44	13196.466	34045.145
7820	291.08	13662.764	36815.059
171	290.73	7833.14	36945.504
8107	290.64	13990.096	36792.766
6220	290.48	12329.681	33701
4534	290.29	11109.441	36651.836
7805	290.22	13748.59	37083.352
2091	290.02	9678.365	33905.43
5745	289.79	11992.752	33340.133
6346	289.72	12646.501	34880.227
4423	289.47	10983.894	39908.063
5371	289.41	11762.944	35533.461
6232	289.22	12300.565	33436.336
2008	288.7	9389.726	34269.875
6217	288.63	12442.44	33954.621
5859	288.61	12218.561	35694.641
8005	288.17	13869.106	33966.629
2329	287.73	9701.198	37761.734
7147	287.21	13119.632	39852.688
2120	287.15	9601.526	34985.57
7158	287.09	13242.274	39926.938
1293	286.84	8841.518	39768.781
1246	286.83	8816.971	38603.055
7684	286.6	13386.99	39527.434
8006	286.4	13948.803	33961.117
7721	286.04	13767.873	39360.238
1635	285.92	9117.464	35909.875
1302	285.73	8961.554	39622.977
368	285.48	8179.005	39400
1827	285.23	9471.12	38590.246
56	285.1	7942.199	34303.344
5355	285.04	11795.291	35146.441
433	284.93	8167.061	37210.727
6270	284.7	12680.617	33490.723
3348	284.58	10724.972	36748.84
1317	284.41	8886.18	39366.316
6482	284.14	12526.256	38429.004
6318	283.97	12597.217	34153.965
5243	283.91	11524.205	33202.113
8671	283.72	14211.998	38676.727
4725	283.53	11002.113	34374.664
3734	283.41	10979.947	34251.176
6710	283.2	12888.037	34901.234
4541	282.97	11029.54	36461.219
1775	282.88	9360.344	39629.668
5351	282.74	11630.512	35111.961
6511	282.59	12585.543	39205.844
6215	282.53	12459.154	33936.184
2434	282.3	9885.749	34459.922
4312	282.23	10933.63	36484.781
6785	282.09	12870.389	33299.66
1478	281.86	9028.616	35000.262
8959	281.82	14437.22	33513.605
2314	281.46	9762.791	38452.422
154	280.92	7771.354	36700.613
1921	280.46	9398.438	36586.844
6715	280	12746.119	34666.242
5078	279.93	11573.078	38646.168
6727	279.58	12832.159	34342.91
5812	279.39	12153.964	34505.625
7753	278.84	13660.118	38502.723
7912	278.74	13635.787	34130.457
1508	278.64	9053.068	34033.145
914	278.51	8601.315	37117.965
6555	278.34	12842.728	39331.316
5948	278.26	12207.833	38749.52
139	277.97	7799.947	36342.703
2996	277.73	10287.618	33580.461
8262	277.67	14160.125	39641.93
5399	277.36	11777.955	36207.684
1340	277.28	8938.737	38706.688
7985	277	13979.939	33615.754
4880	276.96	11228.523	35889.004
3243	276.69	10518.139	39947.578
5658	276.31	11976.121	36110.992
1538	276.12	9150.443	33014.637
7367	275.73	13329.314	34666.445
7330	275.68	13241.147	35916.789
6571	275.52	12879.229	38857.176
1836	275.25	9465.257	38166.301
5425	275.12	11678.711	36579.746
1994	275.06	9325.46	34591.902
7800	274.79	13495.081	37304.344
5412	274.62	11767.028	36351.305
550	274.41	8192.041	33771.746
343	274.3	7947.881	39948.328
5720	274.03	12035.489	34393.066
1944	273.89	9480.171	36193.223
5260	273.78	11797.637	33273.758
8147	273.7	13975.108	37770.219
7146	273.15	12923.166	39853.539
5816	272.97	12209.537	34693.773
6375	272.82	12695.899	35751.594
3302	272.63	10621.24	38277.875
4943	272.25	11410.732	37924.5
6231	272.17	12461.287	33425.383
5002	272.05	11269.351	39370.332
3772	271.73	10808.134	35260.871
5492	271.69	11803.866	38713.875
2197	271.59	9586.735	37793.094
8419	271.58	13992.445	35612.895
1874	271.52	9453.093	37819.313
6378	271.23	12565.045	35815.848
8314	271.15	14159.878	39018.453
6883	270.98	12978.832	35927.469
6164	270.94	12463.499	34942.551
8321	270.81	13999.29	38825.238
1309	270.69	8882.854	39460.316
7105	269.76	13034.976	38565.008
8383	269.7	14157.505	36729.762
4824	269.56	11280.281	33912.957
5747	269.26	11864.101	33434.734
5624	269.09	11949.313	37063.414
4745	268.59	11144.376	33843.488
8362	268.55	14180.822	37776.313
7690	268.41	13410.853	39656.125
8733	268.34	14613.781	39862.504
1677	267.92	9076.652	37143.586
1811	267.92	9390.213	38799.953
1710	267.88	9253.722	38445.258
7228	267.74	13333.503	38207.262
5876	267.71	12081.997	36244.168
8880	267.4	14609.561	36130.695
1475	267.36	8985.814	35236.672
5046	267.32	11618.715	39657.945
6096	266.98	12352.25	36683.914
2737	266.73	9947.756	39294.484
758	266.59	8407.462	38470.527
8551	266.42	14389.126	35050.172
7979	266.31	13948.883	33491.527
7156	266.02	13205.236	39843.656
805	265.94	8346.624	39843.043
8308	265.92	14154.707	39251.293
3311	265.81	10568.331	37959.18
4673	265.77	11156.744	35414.461
5905	265.48	12229.829	37276.055
8478	265.29	14203.149	33379.465
426	265.25	8011.645	37372.461
1022	265.1	8585.287	34043.016
7982	264.99	13976.321	33565.633
8307	264.95	14190.744	39248.277
7185	264.7	13273.664	39209.336
8717	264.6	14236.205	39785.195
5067	264.43	11502.019	38986.793
8388	264.32	14019.81	36847.922
8818	264.32	14620.79	37097.008
5149	264.18	11450.625	36635.863
4920	264.14	11378.749	37094.973
4871	263.99	11405.749	35672.676
2819	263.72	10144.607	38647.426
7404	263.43	13233.856	33701.543
730	263.41	8252.023	37727.93
491	263.32	7992.018	35520.805
2647	263.3	9980.395	36280.602
7304	263.28	13337.596	36777.02
2738	263.28	10088.926	39345.164
4554	263.26	11195.523	35972.656
998	263.2	8610.502	34977.488
1680	263.09	9236.165	37309.125
2118	263.05	9699.868	34932.867
5602	262.92	11848.176	37810.363
7869	262.86	13739.817	35190.152
7990	262.82	13987.787	33696.543
2301	262.76	9872.839	38969.664
8169	262.72	13836.382	38341.355
5605	262.67	11989.058	37533.598
7736	262.61	13559.149	38885.965
2108	262.55	9539.019	34482.891
8233	262.44	13952.159	39624.313
6297	262.42	12602.753	33797.223
1956	262.42	9437.497	35636.785
8408	262.27	14040.807	35794.402
8570	262.17	14350.538	35600.047
7153	262.15	13315.422	39806.555
3765	262.05	10877.255	35119.113
8479	262.02	14073.185	33404.176
92	261.48	7707.652	35458.684
6650	261.46	12858.972	36390.52
3075	261.33	10510.25	34878.348
5119	260.92	11597.906	37485.41
6377	260.81	12628.807	35810.93
6937	260.77	13070.496	37976.633
8253	260.73	14065.427	39951.535
509	260.66	8067.65	35131.691
5607	260.46	11974.773	37588.043
6839	260.46	13106.365	34402.09
8048	260.41	13913.023	35285.176
2277	260.39	9826.288	39618.438
1099	260.37	8826.666	34187.453
1020	259.85	8475.078	34260.262
7370	259.76	13171.213	34518.535
6028	259.72	12285.262	38944.129
2636	259.68	9928.155	36084.461
2317	259.62	9878.642	37997.723
6769	259.51	12841.054	33595.789
1859	259.49	9415.423	38126.309
7519	259.31	13535.086	35410.754
5587	259.26	11982.064	38050.492
765	259.22	8241.496	38672.855
5184	259.2	11629.35	35315.113
5058	258.99	11571.321	39332.832
8782	258.97	14601.999	38565.746
5867	258.93	12120.512	35951.273
5846	258.87	12217.791	35365.668
2769	258.51	10299.785	39849.414
6462	258.49	12550.09	37661.969
7933	258.43	13767.988	33520.328
8875	258.4	14572.5	36004.27
2173	258.24	9487.861	36982.613
1265	258.24	8765.669	38989.176
3301	258.24	10690.917	38219.297
3292	258.07	10611.94	38543.402
195	258.03	7815.957	37432.047
1552	257.95	9247.57	33303.859
8328	257.94	14038.188	38690.199
25	257.61	7917.437	33423.094
5824	257.53	12215.425	34799.375
1386	257.3	9044.133	37450.504
6147	256.82	12444.644	35268.301
6564	256.59	12730.084	38966.801
6577	256.54	12827.588	38657.738
6938	256.46	13035.504	37994.02
6483	256.44	12584.355	38443.949
6556	256.44	12807.353	39358.527
5556	256.29	11889.151	39368.938
6509	256.25	12548.704	39078.695
8562	256.1	14261.557	35348.477
845	256.1	8569.455	39145.508
8825	256.02	14443.854	36895.602
5531	255.77	11743.648	39729.906
199	255.6	7657.485	37546.434
5944	255.52	12214.731	38618.676
3642	255.43	10678.049	33694.406
3667	255.41	10758.719	33078.73
8051	255.23	13811.874	35314.875
5021	255.02	11355.819	39948.559
4727	254.97	11163.955	34387.883
5618	254.93	11871.726	37228.012
5040	254.81	11598.501	39991.426
5634	254.79	11892.573	36862.434
1173	254.77	8708.102	36533
5513	254.66	11808.078	39342.512
5991	254.6	12306.541	39717.09
1854	254.56	9282.308	38024.676
8797	254.28	14588.444	37889.102
1105	254.16	8720.102	34363.559
5686	254.03	11958.123	35114.336
7218	253.91	13321.036	38517.531
8826	253.91	14604.011	36911.773
5146	253.84	11612.32	36581.301
705	253.68	8197.146	36970.402
836	253.61	8596.36	39541.805
5220	253.51	11546.883	33695.164
5080	253.28	11616.026	38549.426
5988	253.05	12306.866	39964.977
7325	253.05	13269.855	36129.91
475	252.92	8092.916	35764.469
7883	252.61	13709.201	34834.32
2215	252.42	9692.507	38612.992
1989	252.34	9425.123	34764.496
5585	252.25	11899.377	38299.184
6168	252.05	12338.422	35047.488
7780	251.96	13768.22	38137.145
6117	251.9	12389.443	36117.141
6572	251.65	12863.802	38920.383
1267	251.54	8800.796	39046.828
249	251.52	7826.7	38457.855
2970	251.23	10277.17	34144.105
8010	251.15	13846.713	34014.121
4466	251.12	11194.839	38707.238
1288	251.02	8715.476	39856.031
4861	250.96	11288.411	35489.355
457	250.79	8121.955	36576.77
6143	250.79	12372.885	35552.961
2763	250.69	10098.006	39984.551
6323	250.69	12692.705	34273.215
4720	250.64	11047.22	34599.906
4869	250.5	11357.591	35624.457
2110	250.43	9489.832	34542.133
693	250.41	8230.757	36722.414
1799	250.33	9458.429	39153.777
2409	250.12	9816.731	35336.051
7669	250.06	13520.069	39103.32
8331	249.83	14184.163	38770.676
8561	249.77	14350.721	35301.746
5586	249.72	11996.137	38017.93
8857	249.7	14425.407	36129.922
445	249.66	7985.606	36887.027
1660	249.6	9096.032	36658.215
2373	249.56	9808.77	36998.836
6776	249.54	12905.58	33475.758
8492	249.51	14322.436	33188.055
5229	249.43	11614.686	33528.777
7751	249.2	13755.204	38771.172
2826	249.2	10256.911	38739.957
5048	249.18	11499.121	39757.73
2250	249.16	9574.534	39622.402
1209	248.78	8641.414	37319.555
7881	248.68	13627.266	34798.895
2266	248.66	9794.751	39825.598
3048	248.51	10516.658	34126.43
5661	248.41	12052.417	36206.004
584	248.28	8188.944	33112.785
8812	248.13	14434.466	37360.09
2687	248.11	10114.876	37568.875
3241	248.01	10536.799	39859.152
1450	247.99	8942.759	35619.82
6026	247.97	12322.78	38896.234
6857	247.82	12937.257	35029.98
1416	247.8	9012.303	36795.832
2828	247.8	10324.914	38785.785
2440	247.72	9751.271	34301.676
1756	247.59	9193.409	39812.141
5170	247.59	11462.133	35922.688
2718	247.55	10081.777	38777.094
5250	247.44	11611.883	33054.207
6133	247.19	12440.78	35857.441
2753	247.19	9989.204	39774.371
8564	247.15	14345.127	35471.68
8184	247.09	13785.798	38850.941
2285	246.98	9896.212	39542.617
2629	246.69	10122.578	35952.219
5959	246.52	12162.832	39023.828
3684	246.27	10848.245	33283.895
3026	246.21	10518.779	33683.695
1330	246.1	8855.06	39260.426
6565	246.04	12871.655	39005.816
8152	246.04	13988.446	37887.086
3622	245.98	10617.775	34277.32
3510	245.96	10771.196	35877.609
7107	245.92	13116.271	38669.563
6029	245.89	12415.029	38637.719
209	245.89	7980.461	37678.352
4958	245.85	11301.048	38605.445
6362	245.66	12585.454	35335.035
59	245.58	7718.004	34342.57
6330	245.5	12515.544	34413.77
1195	245.37	8812.428	37115.371
6935	245.35	12929.514	37959.543
6831	245.25	13062.654	34004.461
6240	245.2	12388.486	33053.996
8344	245.14	14073.382	38026.91
6833	245.14	13031.658	34118.66
8814	245.02	14430.385	37228.531
2132	245.02	9564.996	35301.051
3318	244.89	10654.199	37598.594
3154	244.85	10360.6	37528.543
7926	244.83	13595.249	33507.465
7742	244.64	13610.031	38643.852
8543	244.6	14392.691	34819.605
8790	244.47	14535.301	38255.773
6111	244.45	12318.242	36239.129
823	244.45	8603.693	39860.023
1371	244.39	8982.986	37921.805
5367	244.3	11825.85	35411.668
2481	244.24	9831.984	33537.367
6041	244.12	12360.3	38138.879
8264	244.12	14197.628	39694.508
8884	244.08	14498.996	35627.73
5791	243.99	12261.604	33968.426
8967	243.93	14450.883	33379.195
8718	243.85	14266.973	39816.406
943	243.8	8445.567	36406.387
939	243.76	8621.011	36566.559
8531	243.72	14302.09	34178.648
7378	243.7	13312.22	34379.984
7687	243.68	13530.033	39617.156
6637	243.61	12791.961	36905.414
1694	243.47	9230.541	37881.074
1739	243.47	9255.71	39506.5
869	243.43	8479.605	38856.434
1804	243.43	9370.483	39252.047
3199	243.34	10514.807	38636.477
1533	243.34	8983.714	33180.813
7500	243.22	13416.102	35002.738
6243	243.13	12659.142	33056.203
1724	243.01	9167.282	38863.719
8349	242.92	14158.136	38070.555
832	242.86	8624.223	39657.375
7431	242.76	13202.197	33277.871
2971	242.74	10236.248	34171.27
5022	242.72	11201.837	39954.559
2296	242.63	9868.104	39174.762
1983	242.59	9400	34658.211
5736	242.55	11843.797	33909.656
3233	242.48	10425.846	39660.988
1773	242.46	9303.706	40001.852
7101	242.4	13114.252	38555.828
4772	242.38	11087.548	33466.719
980	242.36	8609.689	35527.453
3300	242.32	10746.803	38453.441
2185	242.3	9555.603	37174.293
5157	242.28	11579.746	36498.898
3383	242.26	10644.551	36116.879
578	242.21	8012.807	33031.453
5558	242.15	11943.286	39380.82
331	241.82	7818.641	39777.531
117	241.65	7692.17	35869.078
5695	241.65	11894.574	35074.293
1599	241.59	9108.833	34788.91
1451	241.59	8872.293	35632.453
7836	241.48	13629.794	36467.297
1745	241.46	9164.135	39544.457
1395	241.42	9025.895	37276.922
5099	241.36	11569.79	37889.543
803	241.35	8363.266	39827.91
6704	241.35	12824.771	34806.5
6755	241.23	12823.42	33654.883
5478	241.15	11816.048	38420.578
2693	241.12	10123.274	37809.727
1076	241.08	8750.038	33756.855
5496	241.08	11782.425	38826.836
6732	241.06	12803.499	34436.41
7793	241.04	13650.036	37753.516
8575	240.94	14228.05	35773.699
8371	240.9	14195.337	37239.684
2394	240.79	9791.563	36185.68
7403	240.73	13189.558	33941.059
6934	240.6	13029.384	37956.82
1846	240.56	9467.46	38234.258
403	240.41	8112.037	38152.973
6195	240.35	12392.328	34156.09
5593	240.31	11997.384	37844.887
1398	240.23	9035.746	37316.234
608	240.23	8209.295	33978.59
8032	240.16	13957.445	34735.465
4468	240.1	11121.23	38740.852
228	239.95	7672.386	38127.188
6158	239.87	12362.342	35153.535
850	239.83	8551.489	39259.695
647	239.81	8351.515	35545.02
2847	239.79	10333.414	38054.645
7658	239.7	13473.733	38721.133
1952	239.64	9282.034	35876.355
4757	239.64	11139.546	33728.371
150	239.62	7963.358	36631.738
3284	239.58	10625.279	38916.676
7662	239.47	13434.869	38888.797
6464	239.39	12490.851	37752.66
8263	239.35	14133.357	39691.656
4707	239.24	11161.829	34474.086
963	239.22	8574.514	36222.477
603	239.18	8388.6	33427.344
4302	239.16	10787.742	36030.602
4981	239.14	11413.409	39039.188
7981	239.14	13943.499	33546.371
8461	239.12	14190.763	33992.883
1931	239.1	9414.425	36436.07
8723	239.07	14383.132	39894.52
2622	239.05	9969.04	35734.129
2646	239.03	9976.983	36238.563
8068	238.91	13922.6	35840.84
2469	238.91	9729.249	33913.055
3373	238.74	10727.657	36301.211
796	238.7	8236.144	39583.719
8815	238.68	14543.803	37248.363
1712	238.64	9152.86	38585.734
379	238.57	8132.903	38644.105
8280	238.53	14192.302	39289.633
7281	238.24	13281.547	37224.656
7851	238.2	13747.514	35924.414
6829	238.15	13125.656	33913.266
5453	237.97	11818.964	37674.289
274	237.71	7928.371	38865.387
2404	237.57	9866.499	35480.547
8220	237.34	13961.588	39391.004
8820	237.28	14497.347	37136.488
8360	237.25	14011.126	37769.777
6074	237.19	12440.922	37326.336
1685	237.13	9099.862	37533.398
5207	237.07	11496.407	34337.844
1783	236.98	9390.593	39453.203
1118	236.86	8746.114	34779.895
2448	236.82	9758.363	34132.359
7173	236.79	13154.642	39447.531
7286	236.54	13338.551	37321.32
1851	236.46	9352.496	37999.875
625	236.44	8285.286	34711.641
5544	236.4	11847.475	39848.883
5735	236.29	11966.013	33884.871
8583	235.92	14408.38	36018.117
2997	235.9	10332.855	33624.289
7356	235.85	13251.279	34981.855
3813	235.79	10759.668	35761.16
6017	235.79	12394.339	39415.406
2093	235.77	9660.162	34067.828
5667	235.75	12003.923	35883.859
5054	235.71	11514.793	39549.031
5206	235.66	11596.761	34526.43
5819	235.64	12131.978	34711.82
3252	235.62	10652.01	39814.887
7874	235.52	13761.977	34933.73
6697	235.46	12746.356	35152.352
7537	235.43	13364.582	35954.98
7935	235.41	13574.434	33577.602
878	235.37	8473.165	38389.516
1245	235.35	8760.329	38591.086
6463	235.35	12660.972	37684.359
4852	235.06	11283.809	35205.52
7842	235.04	13667.402	36293
1124	235.02	8824.994	35134.605
6406	234.93	12634.218	36896.512
394	234.93	8179.933	38190.797
7920	234.81	13720.926	33745.785
8630	234.79	14412.748	37560.035
4474	234.74	10992.879	38532.195
3639	234.68	10765.379	33962.688
6604	234.64	12890.183	37818.359
64	234.64	7894.593	34628.527
6190	234.62	12456.43	34381.148
8760	234.62	14461.047	39198.68
7897	234.56	13627.701	34464.73
8907	234.54	14446.827	35241.387
1497	234.39	9009.139	34571.094
3385	234.35	10741.897	36141.422
8656	234.3	14362.217	38206.766
7911	234.2	13703.099	34098.719
2294	234.2	9877.155	39116.48
2716	234.08	10015.435	38738.453
5764	234.05	12081.592	33136.535
3260	234.05	10739.883	39480.695
1003	234.01	8450.039	34824.102
7674	233.95	13491.428	39242.609
1185	233.78	8764.006	36801.738
5270	233.72	11642.612	33524.723
431	233.66	8172.543	37482.566
8122	233.62	13936.503	37078.375
4831	233.36	11410.983	34272.586
2353	233.36	9745.911	37275.762
6771	233.32	12903.328	33609.469
8079	233.3	13845.701	36046.035
8577	233.28	14362.327	35849.945
1503	233.13	8975.727	34436.457
4668	233.09	11116.688	35394.984
1752	233.09	9221.817	39754.449
7992	233.09	13859.195	33713.906
5671	233.05	11975.114	35725.496
7634	232.86	13512.514	38367.098
1313	232.86	8931.904	39499.559
1675	232.84	9115.885	37038.828
8244	232.71	13903.412	39959.262
2712	232.69	10050.512	38639.598
3586	232.67	10757.466	35139.398
3576	232.67	10565.082	35404.754
4430	232.65	11135.062	39705.832
7635	232.63	13370.258	38368.449
1665	232.59	9153.014	36822.992
8755	232.46	14450.287	39292.977
6796	232.36	12951.747	33143.992
5416	232.32	11718.936	36394.883
3648	232.3	10665.493	33542.402
2541	232.23	10004.824	34009.906
5942	232.17	12261.136	38538.074
8606	232.03	14208.313	36882.652
6059	232.03	12439.514	37561.777
7700	232.02	13545.63	39966.934
6205	232	12392.687	34032.484
1939	231.92	9368.082	36246.723
6850	231.9	13118.603	34799.238
5759	231.71	12045.723	33137.836
7701	231.63	13754.887	39774.219
3050	231.59	10525.628	34259.598
6768	231.54	12708.014	33492.211
2276	231.5	9751.576	39607.039
6090	231.42	12469.528	36769.832
5701	231.36	11985.621	34846.555
6048	231.25	12425.285	37726.188
306	231.25	7688.651	39386.898
1634	231.25	9257.882	35882.137
1413	231.23	8797.175	37003.395
1436	231.19	8962.526	36186.621
5802	231.12	12158.227	34271.734
5743	231.1	11943.745	33520.473
6102	231.1	12360.871	36436.016
6760	231.08	12761.299	33688.84
4476	231.02	11171.752	38345.949
345	231	8032.26	39858.672
2672	230.79	10122.836	37025.59
2576	230.71	10069.98	34624.598
7244	230.37	13231.278	38101.066
970	230.31	8583.286	35776.645
4764	230.25	11045.178	33642.793
8758	230.21	14482.371	39150.852
5564	230.12	11855.638	38963.809
8330	230.04	14020.484	38722.313
5403	229.98	11706.472	36229.965
2302	229.89	9700.451	39072.656
2735	229.83	9992.81	39266.863
2696	229.79	10117.687	37857.031
7398	229.74	13311.615	33891.094
8106	229.68	13857.036	36731.699
8454	229.64	14174.853	34444.461
2690	229.58	9971.656	37685.406
8964	229.51	14567.965	33563.992
2441	229.45	9889.857	34391.82
791	229.43	8257.696	39439.875
317	229.43	7748.82	39538.914
8334	229.41	14053.109	38341.992
3593	229.35	10702.623	34949.422
8581	229.35	14388.057	35922.289
4820	229.24	11373.353	33879.602
7332	229.22	13281.837	35980.84
49	229.18	7682.859	34142.492
4359	229.12	10915.463	37831.559
4930	228.99	11321.224	37434.766
5931	228.97	12217.618	38270.738
4345	228.93	10832.448	37501.664
3214	228.93	10363.754	39235.059
8783	228.89	14523.035	38627.641
7115	228.87	13093.522	38984.598
5370	228.8	11761.018	35508.273
2543	228.72	10123.466	34029.809
2493	228.66	9777.635	33443.832
2585	228.62	9919.833	34905.801
4530	228.62	11070.716	36610.594
6371	228.59	12563.794	35638.652
3202	228.57	10406.629	38790.863
6474	228.45	12527.437	38144.055
3060	228.41	10444.433	34442.246
4934	228.41	11292.304	37613.742
8351	228.38	14174.774	38099.309
409	228.36	8167.566	37708.926
5057	228.32	11537.322	39322.301
959	228.28	8561.177	36082.207
6413	228.26	12637.5	37002.605
2719	228.07	9974.876	38799.102
8807	228.05	14599.533	37573.129
5551	227.84	12046.415	39732.109
8795	227.84	14438.726	38152.859
7536	227.78	13441.3	35922.883
5264	227.74	11655.09	33411.348
906	227.72	8527.838	37354.59
5299	227.71	11708.259	33972.199
3125	227.69	10500.923	36368.395
2213	227.69	9506.597	38506.184
2602	227.55	9953.724	35297.172
8941	227.51	14440.166	34275.555
444	227.42	8113.833	37136.848
6022	227.26	12481.623	39024.078
5322	227.19	11644.703	34264.953
8148	227.15	13901.711	37806.484
5850	227.05	12242.518	35609.324
7368	227.03	13222.496	34704.477
134	227.02	7919.864	36195.945
6931	226.98	12979.265	37853.684
8060	226.98	13923.805	35488.672
2515	226.96	10063.38	33185.117
2082	226.88	9576.559	33725.797
7893	226.86	13722.709	34738.027
5666	226.8	12025.458	35812.633
5188	226.77	11575.847	35350.688
8083	226.77	13911.929	36064.676
1559	226.77	9268.643	33490.398
8009	226.73	13970.893	33998.34
4528	226.63	11160.155	36570.23
1816	226.61	9479.654	38918.313
3108	226.46	10488.271	35978.379
6141	226.38	12433.899	35530.203
173	226.17	7672.031	36958.512
7489	226.06	13359.428	34708.91
2664	226.04	10039.226	36703.16
5575	226.02	11898.328	38483.801
2258	226	9688.075	39748.52
5723	225.94	12034.008	34273.734
1574	225.94	9146.367	34026.168
8333	225.92	14164.447	38526.031
254	225.89	7655.794	38541.395
5491	225.87	11774.324	38694.691
8473	225.87	14165.832	33498.313
2964	225.83	10280.861	34399.48
6080	225.81	12391.81	37075.844
1625	225.77	9071.891	35705.414
7219	225.73	13221.222	38536.863
960	225.54	8593.154	36103.691
1094	225.44	8844.062	33979.621
5940	225.39	12068.761	38392.191
3268	225.31	10657.261	39429.832
994	225.27	8508.85	35249.043
4393	225.23	10783.832	39075.563
7819	225.2	13727.812	36740.34
6094	225.1	12299.189	36655.18
1014	225.1	8436.208	34505.547
1850	225.06	9298.603	38295.566
140	225.04	7915.941	36337.754
3674	225.02	10856.233	33007.57
1790	224.97	9339.414	39305.652
5505	224.93	11756.086	39234.031
2587	224.93	10024.352	34919.926
8392	224.7	14137.158	36402.379
1737	224.6	9215.769	39471.281
7463	224.49	13552.636	34139.281
5832	224.41	12176.693	34942.859
3683	224.35	10944.062	33279.258
6172	224.31	12371.822	34875.641
6589	224.2	12710.723	37997.367
5996	224.2	12354.728	39565.289
1109	224.18	8839.938	34581.828
8537	224.18	14418.083	34511.156
8674	224.05	14396.536	38779.188
8641	223.95	14382.224	37747.871
5441	223.95	11767.527	37127.492
5795	223.95	12243.972	34117.141
8395	223.91	14036.983	36272.52
1954	223.91	9479.251	35891.152
7899	223.84	13647.393	34553.641
6121	223.72	12287.023	35934.699
2632	223.7	10051.91	35985.316
4844	223.7	11372.54	34689.539
8100	223.68	13938.668	36573.367
1445	223.68	8953.069	35844.738
696	223.68	8377.2	36812.77
1332	223.64	9055.724	39261.016
8281	223.62	14164.99	39287.758
7371	223.61	13302.983	34560.254
1720	223.59	9269.164	38722.535
8806	223.57	14593.22	37549.547
2524	223.53	9979.352	33367.996
3749	223.51	10855.763	34727.695
5465	223.51	11699.157	38012.379
4735	223.49	11198.746	34231.973
7385	223.28	13129.409	34249.277
6579	223.28	12841.402	38728.82
8550	223.18	14368.428	35040.508
4838	223.03	11261.859	34490.105
711	222.99	8401.519	37166.359
8903	222.92	14564.772	35121.223
1103	222.86	8636.073	34316.094
2653	222.78	9961.341	36378.379
663	222.74	8317.659	36031.387
5015	222.74	11303.737	39727.848
5700	222.72	11905.675	34831.977
5062	222.71	11419.649	39154.453
5808	222.67	12123.905	34346.285
748	222.65	8321.203	38285.703
1458	222.65	8926.839	35712.637
8502	222.63	14355.857	33468.199
2152	222.57	9691.894	36233.348
771	222.51	8315.979	38808.246
8059	222.49	13864.888	35469.664
2558	222.48	10114.202	34277.645
5467	222.44	11756.599	38095.605
5512	222.38	11635.271	39290.98
8000	222.34	13809.637	33865.641
8164	222.28	13905.434	38206.164
7236	222.28	13230.004	38004.98
6469	222.26	12629.889	38064.449
1670	222.23	9254.402	36876.766
2856	222.21	10173.582	37849.641
6652	222.21	12821.556	36439.352
1628	222.17	9189.502	35724.242
8430	222.17	14115.965	35373.152
4386	222.17	10903.111	38733.48
8603	222.15	14228.132	36793.379
1814	222.02	9443.832	38831.699
7348	222.02	13194.991	35402.43
36	221.98	7978.856	33644.84
968	221.92	8601.06	36048.195
6060	221.9	12434.656	37606.668
219	221.69	7677.141	37946.555
6754	221.67	12801.814	33954.027
8283	221.65	14106.372	39295.969
8689	221.57	14269.995	39327.465
162	221.54	7892.401	36835.078
2894	221.52	10258.21	36786.805
1711	221.52	9232.007	38535.121
3327	221.48	10587.921	37499.457
6781	221.46	12862.029	33236.996
388	221.46	8148.089	38783.566
3149	221.42	10394.818	37401.273
6449	221.4	12691.963	37335.074
5755	221.4	11884.786	33301.078
6795	221.4	13125.186	33114.535
3106	221.31	10408.05	35954.469
4330	221.31	10953.854	37132.184
875	221.23	8613.668	38784.461
8713	221.23	14257.49	39693.715
1564	221.21	9260.016	33621.051
8427	221.21	13994.532	35279.172
8432	221.15	14196.205	35398.348
474	221.1	8192.75	35742.586
6230	221.04	12377.133	33415.402
8889	220.98	14566.346	35478.402
8090	220.96	13804.242	36262.867
6253	220.9	12594.479	33206.109
6191	220.87	12368.072	34401.824
7724	220.85	13620.879	39198.141
2028	220.83	9445.578	33597.965
3585	220.79	10682.635	35137.73
6206	220.75	12457.548	34066.238
6347	220.75	12685.021	34908.98
1962	220.75	9473.087	35544.176
2497	220.73	9905.97	33174.625
2878	220.69	10298.305	37218.832
3172	220.66	10345.237	37940.273
4422	220.66	11154.693	39842.355
4462	220.62	11135.818	38880.754
7511	220.58	13411.921	35252.73
2556	220.5	10086.329	34264.801
374	220.5	8152.936	39228.617
7859	220.48	13740.969	35644.266
3694	220.43	10842.794	33439.805
5657	220.27	11949.309	36369.355
5016	220.25	11225.454	39783.445
6624	220.23	12752.974	37235.422
5909	220.21	12178.765	37411.277
2890	220.12	10273.059	36936.129
6475	220.12	12632.698	38171.715
7997	220.08	13870.216	33795.18
1649	220.02	9058.149	36331.57
6480	220	12642.762	38409.262
1526	219.95	8937.144	33508.926
7512	219.77	13453.329	35339.902
1316	219.66	8905.708	39347.383
5897	219.64	12223.669	37003.902
7215	219.52	13138.644	38756.887
4738	219.47	11097.125	34021.586
5083	219.47	11491.26	38587.43
5233	219.47	11492.802	33583.074
8407	219.45	14094.325	35771.926
7208	219.37	13327.926	38886.047
2802	219.28	10187.503	39169.738
3232	219.28	10490.687	39655.332
922	219.22	8607.609	36884.305
6350	219.16	12501.518	34977
1442	219.14	8939.187	36026.301
3717	219.08	10871.836	33975.414
8664	219.05	14399.798	38669.113
5274	219.05	11743.096	33550.543
8600	219.05	14227.55	36533.68
6122	219.03	12373.179	35939.324
7306	219.01	13258.271	36579.934
5218	218.99	11471.293	33907.578
5081	218.89	11564.171	38550.039
1571	218.85	9170.812	33950.824
8911	218.84	14526.751	34815.004
7737	218.84	13716.761	38921.207
4944	218.82	11294.038	38054.367
6661	218.78	12906.577	36139.336
1547	218.76	9119.972	33221.258
7468	218.72	13357.427	34298.441
1232	218.7	8726.196	38029.785
230	218.62	7979.331	38157.199
6673	218.62	12767.774	35636.824
5302	218.59	11683.014	34008.934
3291	218.59	10700.217	38533.879
5043	218.59	11631.275	39627.898
8431	218.57	14066.671	35375.027
1597	218.55	9174.753	34768.566
1903	218.53	9313.269	36912.816
2348	218.49	9789.296	37479.777
7712	218.47	13762.341	39543.449
795	218.45	8270.689	39566.621
6739	218.39	12871.178	33983.992
5530	218.38	11701.498	39721.23
6239	218.36	12453.823	33033.836
3266	218.32	10598.392	39416.992
1460	218.26	8979.83	35733.336
6052	218.18	12429.355	37800.5
8651	218.09	14241.904	38125.586
800	218.03	8262.755	39805.832
8547	217.97	14344.655	34912.945
8139	217.93	13893.134	37472.82
8485	217.93	14237.145	33055.344
2832	217.92	10248.696	38556.676
5309	217.92	11703.936	34084
1885	217.9	9279.192	37470.02
7335	217.82	13199.813	35786.367
1946	217.8	9471.762	35959.367
2741	217.78	10119.034	39370.074
3248	217.76	10555.321	39983.289
3712	217.74	10968.113	33798.715
1592	217.72	9076.442	34632.34
4467	217.72	11042.969	38711.816
6660	217.71	12747.791	36137.449
7629	217.69	13432.649	38289.293
5133	217.67	11516.851	36992.754
4334	217.57	10831.466	37266.43
8121	217.53	13801.336	37070.863
6418	217.53	12502.764	37068.145
3220	217.51	10551.409	39401.328
2766	217.51	10202.031	39771.012
3754	217.46	10865.517	34811.727
5501	217.42	11727.001	38993.969
5456	217.4	11668.745	37741.867
8963	217.38	14422.435	33563.598
7986	217.32	13873.618	33630.98
8099	217.3	13901.221	36563.641
7275	217.3	13205.559	37353.805
8819	217.28	14451.27	37109.297
4974	217.25	11320.61	38981.414
6467	217.21	12695.446	37821.977
8149	217.19	13959.942	37823.645
982	217.17	8604.744	35311.199
2529	217.15	9958.524	33609.367
2208	217.05	9636.667	38361.043
8462	217.03	14123.453	34056.543
4521	217.02	11160.368	36904.199
390	217.02	8181.993	38534.926
3727	216.98	10795.67	34114.023
7111	216.98	12920.221	38939.617
4546	216.96	11009.388	36353.156
665	216.9	8377.507	36039.254
8403	216.86	14113.626	35943.277
5165	216.84	11461.115	36103.363
4364	216.84	10915.455	37876.902
2143	216.8	9528.546	35878.5
7644	216.79	13465.561	38549.258
530	216.75	8187.144	34137.309
6268	216.75	12516.723	33479.73
8767	216.61	14510.257	38891.391
5623	216.61	11919.528	37041.586
5424	216.56	11631.428	36551.27
6583	216.54	12819.687	38389.039
6788	216.54	12858.895	33131.586
1018	216.5	8564.094	34433.93
2355	216.48	9877.753	37290.801
5811	216.44	12062.95	34506.191
6070	216.44	12476.184	37200.734
1389	216.44	9037.685	37480.551
5004	216.42	11206.234	39496.27
2297	216.42	9862.001	39232.703
8153	216.4	13892.797	37898.102
8016	216.38	13898.076	34272.242
1470	216.36	8992.043	35129.746
1505	216.31	8976.261	34211.383
717	216.27	8367.282	37332.586
8381	216.21	14207.222	36969.559
8658	216.21	14401.1	38476.105
3670	216.17	10668.6	33155.352
4369	216.13	10932.736	38174.766
1676	216.08	9262.023	37092.551
8238	216.02	13928.646	39728.895
4847	216	11365.226	34900.961
8456	215.98	14179.124	34195.469
1214	215.96	8674.439	37434.688
5756	215.94	12052.554	33037.555
6324	215.92	12611.539	34272.195
6668	215.92	12885.63	35862.469
3365	215.9	10746.551	36458.469
7247	215.87	13304.793	38147.93
2702	215.81	10127.971	38016.242
2808	215.77	10130.129	39037.551
3371	215.77	10625.602	36243.996
4360	215.77	10855.727	37837.527
6000	215.75	12367.754	39338.352
469	215.73	8068.982	36378.129
2844	215.71	10335.912	38245.965
5200	215.67	11598.275	34828.621
3228	215.66	10437.769	39589.285
840	215.66	8555.704	39313.785
5877	215.48	12237.296	36291.055
8901	215.44	14579.153	35405.285
7782	215.44	13733.374	38132.008
649	215.43	8199.867	35604.34
2407	215.39	9817.591	35531.363
2217	215.37	9637.186	38755.414
1610	215.35	9260.233	35255.855
2007	215.35	9456.21	34267.996
4527	215.31	11101.269	36556.723
5724	215.2	11937.798	34062.789
8094	215.16	13788.006	36311.266
7909	215.16	13682.634	34015.43
629	215.12	8361.172	34937.715
5814	215.04	12235.465	34551.844
1184	215.04	8826.452	36786.285
3764	215.04	10952.568	35107.055
2146	215.04	9555.307	36002.578
5629	215	12031.421	36714.227
788	214.98	8363.787	39381.867
3027	214.97	10475.72	33723.105
4125	214.89	10952.767	35980.363
4918	214.89	11314.733	36937.441
6294	214.79	12693.8	33768.48
7432	214.7	13331.786	33279.016
5489	214.66	11768.089	38604.051
5545	214.64	12009.118	39861.141
5369	214.62	11773.3	35462.34
1312	214.54	9007.004	39484.781
8142	214.52	13958.208	37551.852
55	214.47	7794.759	34295.355
1171	214.45	8743.785	36515.059
5891	214.41	12240.082	36787.793
5073	214.37	11497.216	38829.234
6396	214.29	12622.849	36555.438
8374	214.29	14008.531	37107.703
4444	214.26	11071.623	39172.539
889	214.2	8580.992	38130.676
1262	214.14	8739.404	38950.023
8322	214.14	14025.24	38841.016
1797	214.12	9282.352	39428.598
1893	214.07	9377.79	37084.68
5547	214.05	11983.894	39650.219
8923	214.03	14548.143	34747.227
2715	214.01	9932.017	38704.074
6703	214.01	12853.059	34803.387
5077	213.95	11492.766	38867.496
3009	213.95	10374.849	33184.785
2523	213.93	10113.573	33341.129
1275	213.91	8743.781	39372.375
1054	213.87	8458.011	33081.527
3392	213.84	10560.34	35900.684
2584	213.8	10021.483	34880.051
5705	213.74	12014.544	34692.801
5169	213.62	11444.727	36193.574
2779	213.59	10175.075	39996.352
5792	213.57	12142.978	34016.305
6782	213.55	12912.951	33238.582
1823	213.53	9441.809	38738.355
8077	213.47	13934.624	35976.465
1703	213.32	9190.954	38172.508
4754	213.28	11198.053	33651.148
8973	213.24	14477.059	33194.773
8133	213.24	13783.239	37315.938
8704	213.18	14303.694	39617.492
5994	213.13	12462.438	39470.508
7722	213.09	13737.752	39153.445
6761	212.99	12841.812	33758.355
1030	212.88	8483.742	33778.719
6873	212.88	12963.235	35450.613
5565	212.84	11880.559	39005.004
8659	212.72	14323.975	38492.82
5970	212.72	12083.449	39387.457
580	212.69	8049.596	33030.516
2260	212.67	9618.328	39796.156
1247	212.65	8680.496	38640.395
2052	212.61	9424.531	33119.52
5563	212.61	12053.919	39223.535
3156	212.59	10460.541	37535.469
6779	212.59	12767.995	33213.035
4504	212.55	11201.424	37625.563
7333	212.53	13304.348	36037.023
1829	212.53	9425.748	38347.676
5560	212.53	11959.007	39142.59
4928	212.51	11258.676	37226.422
5777	212.44	12210.988	33432.555
1048	212.44	8625.635	33221.938
5858	212.4	12073.386	35690.008
5382	212.4	11639.472	35696.309
4883	212.38	11287.055	35978.34
2923	212.34	10247.839	35704.953
8808	212.25	14461.487	37649.211
2751	212.23	10105.513	39739.297
2467	212.23	9857.503	33832.891
6724	212.21	12819.508	34474.828
1570	212.19	9219.708	33877.734
8931	212.05	14470.374	34552.902
4351	212.05	10959.666	37621.168
521	212.03	8120.581	34621.473
1437	211.96	8995.73	36183.332
516	211.96	8063.995	34844.488
1217	211.96	8802.866	37493.797
4414	211.96	10818.976	39647.715
1929	211.94	9442.57	36408.93
7774	211.9	13708.898	38228.242
7425	211.88	13207.691	33462.84
7529	211.82	13462.943	35717.863
8822	211.77	14600.37	37156.07
5557	211.75	12015.847	39374.059
4698	211.71	11067.595	34669.176
856	211.67	8436.421	39054.688
6245	211.63	12559.126	33104.16
6459	211.63	12586.828	37649.848
3740	211.54	10923.547	34443.52
7203	211.5	13209.865	39012.637
2362	211.36	9856.655	37067.961
2026	211.34	9417.623	33574.91
4945	211.33	11355.533	38089.973
8171	211.29	13880.224	38366.559
5903	211.25	12114.703	37244.273
3096	211.21	10495.244	35654.813
5079	211.19	11478.255	38713.152
3594	211.15	10749.939	34954.191
4694	211.13	10989.686	34813.176
4731	211.11	11016.561	34436.016
3763	211.1	10966.589	35085.234
7685	211.04	13542.044	39597.129
239	211	7981.054	38310.77
4496	210.98	11059.425	37718.387
8508	210.96	14411.189	33615.707
5473	210.96	11734.641	38380.797
102	210.9	7877.114	35549.5
2648	210.9	10077.081	36299.855
2147	210.83	9511.493	36033.676
2429	210.79	9883.963	34662.363
1027	210.73	8578.119	33950.813
6260	210.73	12636.575	33274.297
8756	210.67	14578.924	39299.668
1052	210.67	8563.227	33017.012
1159	210.66	8791.098	36113.004
95	210.64	7958.835	35504.332
259	210.6	7868.222	38601.223
406	210.58	8070.021	37973.211
7346	210.52	13215.85	35366.738
297	210.44	7813.696	39275.449
1535	210.44	8853.355	33319.09
4508	210.39	10998.142	37373.438
90	210.31	7931.856	35362.289
7556	210.16	13427.179	36557.039
3702	210.14	10792.619	33637.051
4495	210.12	11136.533	37990.934
2357	210.1	9743.796	37294.348
2220	210.1	9629.51	38802.238
1536	210.1	8862.575	33012.152
4710	210.1	11058.288	34536.273
4441	210.08	11190.965	39412.852
1598	210.08	9099.153	34768.984
7129	210.08	13092.87	39283.926
2867	210.04	10269.515	37957.242
3566	210.02	10644.421	35335.156
5414	210	11797.352	36369.719
5854	210	12145.172	35627.125
8690	209.91	14238.564	39403.371
3004	209.91	10211.044	33317.402
6599	209.89	12787.332	37887.547
8261	209.85	14003.935	39606.145
4709	209.85	11196.865	34475.469
4551	209.79	11036.148	35942.871
6266	209.75	12618.835	33420.02
8038	209.74	13975.29	34918.461
7703	209.72	13624.909	39827.723
6877	209.7	13086.799	35571.023
252	209.68	7781.448	38533.102
1847	209.68	9322.647	38278.141
5561	209.64	11943.615	39161.484
656	209.56	8360.788	35745.43
2331	209.54	9867.438	37796.844
1432	209.51	8858.082	36107.02
8012	209.49	13918.87	34126.508
5573	209.49	11802.746	38734.313
1883	209.45	9458.504	37445.496
3759	209.43	10985.375	34962.059
4736	209.43	11122.215	34245.336
5475	209.39	11684.889	38394.148
719	209.33	8266.515	37387.219
7375	209.33	13222.512	34366.941
5758	209.33	11969.51	33118.594
7868	209.31	13633.721	35109.809
6897	209.29	13088.705	36558.969
7845	209.28	13710.248	36337.211
7623	209.22	13381.073	38173.09
3224	209.16	10520.323	39449.047
8410	209.12	14156.565	35848.262
87	209.1	7860.839	35302.191
7863	209.07	13733.134	35727.984
8749	209.07	14634.126	39459.465
7490	209.07	13518.382	34708.113
4850	209.03	11328.835	35057.926
3130	209.03	10501.915	36540.66
8569	209.03	14388.466	35600.977
2327	208.95	9813.091	37708.289
626	208.91	8372.086	34813.863
5111	208.89	11546.51	37820.977
7351	208.89	13250.595	35141.18
7695	208.84	13556.079	39699.879
8828	208.8	14511.412	36971.281
7298	208.78	13265.121	36938.336
7211	208.76	13277.26	38662.602
4790	208.74	11260.191	33016.84
8833	208.7	14598.337	36825.07
2594	208.62	9992.096	35222.832
2727	208.61	9935.442	38962.32
7507	208.59	13386.093	35219.543
5461	208.59	11816.581	37872.652
2578	208.57	10129.814	34665.07
7391	208.49	13294.755	34054.121
2911	208.49	10339.017	36036.855
5199	208.34	11513.766	34815.164
6821	208.3	13074.655	33590.063
8098	208.28	13929.968	36500.723
792	208.24	8233.852	39438.836
4499	208.24	10992.254	37587.234
5120	208.22	11419.161	37500.246
6487	208.2	12524.996	38492.395
935	208.18	8428.582	36842
2320	208.18	9714.288	38134.813
488	208.11	8021.582	35733.934
6025	207.99	12368.637	38865.703
135	207.93	7973.644	36193.73
8781	207.88	14532.422	38563.348
7440	207.82	13358.229	33039.004
5010	207.82	11409.142	39597.781
2406	207.76	9816.149	35503.688
3645	207.69	10611.267	33752.766
7837	207.69	13564.248	36488.102
8846	207.67	14532.426	36245.758
384	207.65	8064.528	38745.789
4473	207.65	11118.796	38487.441
6376	207.59	12580.428	35771.227
7505	207.59	13389.276	35187.863
5964	207.59	12262.072	39266.156
8470	207.57	14197.914	33807.203
5914	207.55	12136.248	37557.809
2346	207.51	9861.009	37414.828
7492	207.51	13435.089	34773.707
3565	207.4	10600.056	35308.289
2770	207.38	10323.994	39882.18
471	207.36	8052.486	36194.73
759	207.34	8217.063	38530.164
1036	207.32	8602.088	33351.457
3324	207.28	10628.532	37617.652
7485	207.19	13370.826	34667.277
8721	207.19	14353.663	39875.77
907	207.09	8463.771	37416.023
673	207.03	8210.349	36212.324
1864	207.03	9433.664	37857.129
2367	207.02	9725.803	37171.23
5542	206.98	11773.997	39972.93
3053	206.92	10456.293	34316.898
2130	206.84	9533.542	35293.383
8725	206.77	14230.268	40000.66
589	206.75	8346.319	33135.758
4779	206.75	11142.849	33284.715
5194	206.75	11431.327	35248.34
1059	206.75	8775.723	33040.113
503	206.73	8173.638	35362.137
1922	206.71	9485.458	36621.688
3290	206.67	10717.201	38495.535
4953	206.65	11212.045	38477.754
2049	206.61	9362.634	33047.719
8686	206.57	14347.323	39304.246
661	206.56	8302.91	35996.488
1541	206.56	9150.921	33102.363
8372	206.56	14073.29	37246.664
1410	206.5	8933.892	36893.656
4498	206.4	11170.981	37572.047
5583	206.25	11997.201	38253.469
5664	206.25	11931.191	35950.02
854	206.21	8429.695	39021.645
6280	206.21	12591.538	33600.063
1865	206.19	9409.781	37908.156
8136	206.19	13784.384	37388.152
121	206.17	7711.997	35955.535
4706	206.17	11131.782	34468.379
5662	206.13	12011.095	35927.805
3058	206.1	10391.823	34395.746
2752	206.08	10008.412	39753.004
2598	206.08	10122.186	35241.773
210	206.04	7761.487	37677.828
6030	206.04	12336.846	38665.773
3610	206.02	10651.891	34419.406
8587	205.96	14272.018	36152.617
1355	205.94	8949.21	38403.02
1586	205.92	9237.938	34418.727
404	205.92	8165.42	37898.508
1017	205.9	8502.141	34386.16
8434	205.88	14096.851	35145.594
7631	205.87	13454.033	38336.992
8588	205.85	14332.752	36155.441
5127	205.79	11513.673	37100.234
5954	205.77	12086.429	38875.18
6530	205.73	12576.973	39955.305
1350	205.71	8964.906	38329.859
2363	205.71	9787.636	37070.887
2428	205.71	9729.176	34652.504
2804	205.62	10138.587	39258.289
2048	205.58	9300.42	33015.516
6278	205.5	12496.06	33583.777
2415	205.44	9818.28	35404.184
7707	205.43	13674.977	39742.586
1613	205.37	9059.42	35352.527
3081	205.35	10465.769	35148.188
3752	205.35	10820.874	34757.363
861	205.33	8562.393	39113.785
1268	205.31	8729.516	39128.051
234	205.23	7795.828	38225.859
8745	205.18	14505.664	39694.684
1805	205.18	9307.782	39004.602
3295	205.1	10574.183	38351.113
8776	205.08	14571.769	38693.848
1089	205.06	8806.125	33853.688
5917	205.02	12249.417	37664.445
5334	205.02	11674.053	34802.238
789	205	8378.57	39401.691
6156	204.98	12372.063	35359.293
8476	204.85	14117.13	33552.113
298	204.83	7910.686	39322.141
7892	204.77	13752.473	34735.281
1251	204.77	8685.867	38716.695
2948	204.77	10172.075	34925.18
4926	204.74	11314.676	37133.555
627	204.72	8262.42	34855.152
648	204.66	8394.474	35602.113
508	204.54	8065.911	35102.344
8401	204.51	14004.906	36158.363
8343	204.41	14111.7	38269.703
1969	204.39	9285.411	34957.379
577	204.39	8175.868	33016.012
8484	204.37	14333.636	33032.457
5488	204.35	11720.98	38568.641
487	204.33	7998.465	35730.563
7496	204.31	13427.895	34891.48
127	204.29	7860.009	36057.363
2046	204.29	9403.302	33208.73
1002	204.28	8561.699	34816.395
7976	204.26	13941.902	33399.859
3206	204.24	10502.258	39002.145
534	204.18	8004.36	34051.27
7424	204.14	13249.128	33451.223
7984	204.1	13861.591	33608.469
6433	204.1	12676.311	37140.867
178	204.1	7835.651	37019.414
8789	204.08	14557.076	38225.898
2918	204.06	10174.25	35636.875
6200	204.06	12457.84	33986.609
2230	204.03	9515.827	39019.934
2216	203.97	9639.622	38706.895
7205	203.93	13285.733	38820.367
8366	203.85	14137.423	37581.086
2846	203.85	10277.663	38047.852
753	203.74	8336.681	38340.633
6678	203.7	12812.612	35423.004
5029	203.68	11603.268	39815.387
2783	203.66	10200.572	39632.98
4937	203.66	11217.32	37665.746
7876	203.64	13697.902	35024.156
2837	203.55	10204.721	38406.066
4478	203.51	11035.619	38385.707
5762	203.51	12088.209	33012.539
997	203.47	8560.668	34944.508
3706	203.36	10976.959	33727.969
8423	203.34	14157.36	35492.789
622	203.34	8210.22	34607.203
5172	203.34	11571.957	35998.852
6854	203.24	13022.732	34909.504
8242	203.18	13859.493	39906.195
7691	203.15	13458.059	39654.977
1069	203.15	8824.179	33543.195
338	203.13	7958.851	39882.328
6036	203.07	12463.365	38363.949
6354	203.03	12632.481	35086.984
745	203.03	8394.241	38230.121
7342	203.01	13254.438	35615.758
8482	202.93	14064.538	33104.703
110	202.92	7904.86	35644.887
292	202.92	7734.65	39062.371
2405	202.88	9757.246	35485.926
1966	202.86	9312.252	35098.203
564	202.8	8180.307	33467.152
7849	202.72	13629.78	35908.707
191	202.7	7647.535	37379.816
4520	202.67	11162.896	37184.344
1666	202.61	9079.907	36823.664
6104	202.61	12450.708	36445.902
6353	202.57	12623.698	35064.836
2427	202.57	9751.308	34645.715
2518	202.55	9996.427	33259.707
3179	202.53	10494.518	38018.652
4717	202.49	11082.955	34585.316
5793	202.44	12196.799	34082.234
1767	202.42	9402.265	39817.91
5143	202.4	11449.588	36853.695
7250	202.36	13157.224	37868.234
3675	202.28	10871.198	33029.535
2880	202.24	10316.942	37280.441
7943	202.24	13581.387	33376.953
3508	202.11	10745.763	35818.773
3625	202.11	10644.232	34003.566
3600	202.09	10731.258	34832.563
6208	202.07	12464.481	33845.977
5214	202.07	11463.118	34049.871
8199	202.07	13899.543	39170.621
658	201.94	8223.993	35920.672
1152	201.94	8833.652	35863.246
3716	201.92	10913.027	33973.625
7397	201.9	13265.984	33858.469
2268	201.82	9777.624	39883.406
7121	201.73	13011.707	39094.426
2984	201.71	10212.347	33873.48
3092	201.69	10455.093	35542.973
5960	201.67	12253.691	39122.305
3167	201.59	10366.366	37782.379
465	201.57	7993.433	36293.43
7922	201.56	13636.267	33805.07
1093	201.5	8694.652	33971.035
3151	201.46	10483.791	37444.781
5738	201.44	12048.684	33710.762
3741	201.42	10827.655	34447.984
5185	201.42	11446.554	35327.063
828	201.31	8614.755	39973.645
3309	201.23	10633.842	37927.906
8004	201.1	13838.734	33946.109
391	201.08	8015.131	38577.402
4397	201.08	10892.543	39152.773
190	201.06	7726.756	37366.16
6890	201.06	13120.276	36218.566
5722	201.04	11934.568	34266.195
3773	201.02	10960.098	35283.23
4830	201.02	11345.893	34202.738
5226	201	11452.307	33718.531
2199	200.98	9668.133	37967.574
6787	200.94	12919.489	33086.371
916	200.92	8430.582	37120.074
1689	200.9	9086.274	37694.922
1046	200.85	8532.024	33199.344
7834	200.79	13660.39	36455.84
6632	200.73	12907.676	37036.027
1839	200.67	9376.929	38191.332
4625	200.67	11191.072	35621.41
4543	200.64	11117.887	36473.441
8422	200.64	14014.156	35476.723
6146	200.62	12309.352	35269.898
4699	200.6	11022.595	34670.176
5740	200.6	12032.864	33774.891
2628	200.58	10065.764	35950.359
65	200.58	7875.457	34723.516
8778	200.56	14460.085	38757.656
2475	200.54	9844.756	33720.406
4964	200.48	11336.773	38777.73
5582	200.48	11905.644	38220.273
2613	200.46	10091.825	35583.641
381	200.44	8116.783	38683.934
6902	200.39	12985.415	36819.414
2295	200.39	9804.455	39148.262
490	200.35	8072.271	35474.574
28	200.33	7770.193	33473.121
502	200.29	8091.942	35363.406
4818	200.29	11354.289	33816.848
38	200.06	7935.505	33820.105
3573	200.06	10583.305	35393.477
8777	200.04	14504.57	38727.723
6838	199.98	13071.98	34355.078
7941	199.98	13565.813	33367.84
2500	199.98	9813.14	33205.758
2337	199.91	9906.784	37362.879
5875	199.81	12162.599	36229.152
1986	199.79	9290.058	34700.199
6705	199.77	12805.83	34823.672
223	199.72	7927.733	38012.066
7998	199.7	13931.184	33806.039
6692	199.68	12873.532	35401.953
7585	199.64	13440.647	37383.297
470	199.62	8031.761	36097.633
5710	199.6	11919.388	34486.531
616	199.56	8285.433	34319.957
4446	199.56	11094.86	39217.902
1753	199.54	9070.291	39763.352
772	199.52	8275.855	38807.098
7278	199.47	13325.773	37497.164
1793	199.45	9453.341	39363.594
7731	199.43	13716.724	39052.824
408	199.39	8103.905	37691.59
5088	199.35	11602.34	38211.191
4982	199.33	11260.522	39083.188
7544	199.26	13472.679	36092.207
818	199.26	8552.075	39806.012
126	199.24	7898.205	36034.438
5008	199.18	11299.216	39565.77
3602	199.18	10721.793	34900.66
1281	199.12	8655.738	39643.723
5927	199.1	12115.677	37933.43
8245	199.08	14078.081	39771.012
7135	199.06	13096.807	39572.84
1830	199.03	9300.331	38381.414
3124	198.99	10349.707	36344.371
6563	198.97	12829.443	39203.727
4814	198.97	11317.708	33709.527
2083	198.95	9666.898	33728.359
5520	198.87	11704.376	39501.039
7750	198.85	13688.963	38735.336
7174	198.85	13248.065	39463.34
5516	198.83	11689.621	39383.074
2223	198.82	9680.557	38844.926
4829	198.82	11290.079	34099.594
8037	198.82	13828.37	34888.434
2176	198.82	9594.291	37060.852
4310	198.8	10959.01	36277.141
8601	198.7	14206.452	36550.254
8195	198.68	13866.937	39096.371
1563	198.62	9231.41	33609.07
7549	198.61	13505.988	36301.145
8978	198.61	14629.672	33054.18
4309	198.57	10969.611	36235.516
5717	198.55	11905.339	34335.699
5234	198.53	11433.61	33378.719
1636	198.51	9166.26	35912.656
5699	198.51	11860.812	34819.449
4748	198.49	11171.704	33868.906
1035	198.38	8501.327	33624.953
6020	198.36	12314.155	38955.551
4682	198.26	11149.825	35134.316
122	198.24	7892.667	35961.82
1385	198.11	8858.256	37622.793
2133	198.09	9494.513	35309.711
1176	198.05	8724.211	36568.227
30	197.99	7847.042	33553.988
4759	197.97	11003.797	33778.645
2959	197.95	10225.805	34341.559
2430	197.95	9748.567	34702.195
4494	197.92	11159.373	37967.973
145	197.9	7732.062	36487.324
6246	197.9	12606.315	33143.809
6065	197.84	12291.247	37365.234
6328	197.84	12590.444	34361.004
8468	197.84	14025.358	33662.266
4454	197.76	11097.066	39047.73
785	197.69	8220.741	39277.555
5135	197.57	11478.142	36738.586
6891	197.57	13045.808	36232.895
2499	197.53	9752.559	33194.68
8576	197.49	14254.842	35800.484
321	197.46	7673.012	39601.719
1632	197.46	9188.397	35858.625
69	197.44	7735.556	34837.164
129	197.34	7882.248	36087.641
6119	197.32	12280.56	36200.188
152	197.3	7977.829	36673.496
3375	197.3	10580.089	36062.363
6672	197.28	12822.389	35604.969
1776	197.21	9422.558	39633.82
6340	197.21	12601.729	34768.063
1310	197.19	8925.197	39456.656
2810	197.09	10319.511	38828.598
7895	197.09	13687.722	34750.254
7141	197.03	13060.657	39794.504
7781	196.94	13660.933	38133.098
2171	196.94	9547.035	36953.148
2872	196.94	10139.611	37572.531
961	196.88	8581.213	36189.164
6905	196.84	13095.997	37081.211
5335	196.84	11698.739	34810.48
463	196.79	8196.605	36251.461
1973	196.75	9277.712	35082.844
3142	196.71	10481.094	36892.246
2960	196.71	10244.341	34377.297
1362	196.54	8983.757	38204.496
1374	196.54	8989.804	37950.934
1766	196.48	9371.241	39787.355
2198	196.46	9505.301	37901.82
552	196.36	8172.019	33798.168
8621	196.36	14306.724	37385.539
8257	196.34	14056.043	39979.699
5559	196.33	12022.439	39414.98
2408	196.29	9835.418	35335.77
7110	196.25	13088.369	38887.887
287	196.25	7767.887	39007.879
6256	196.25	12508.742	33256.586
6326	196.21	12649.378	34319.688
2255	196.21	9538.302	39654.492
8185	196.13	13876.353	38882.742
1587	196.02	9077.616	34485.629
3386	196.02	10610.603	36160.18
5174	196	11474.442	35754.508
5230	195.98	11452.613	33540.719
2551	195.96	10057.252	34183.445
4776	195.92	11186.332	33218.547
4434	195.88	11147.095	39495.594
483	195.88	8160.888	35630.305
7318	195.79	13303.207	36257.598
8358	195.65	14003.696	37743.504
2166	195.62	9534.317	36698.426
2116	195.6	9647.242	34869.063
3091	195.6	10514.876	35531.875
7365	195.58	13284.208	34932.125
4331	195.48	10879.956	37221.648
8054	195.48	13985.172	35356.023
6478	195.42	12490.017	38336.316
6802	195.42	13131.76	33299.398
8522	195.37	14275.176	33979.066
7571	195.37	13555.66	37101.156
499	195.31	8019.459	35339.023
8398	195.29	14080.315	36329.875
2345	195.27	9745.614	37414.227
4968	195.27	11269.743	38804.914
3135	195.25	10544.354	36667.301
3165	195.21	10428.511	37774.949
2796	195.2	10323.041	39292.852
2720	195.18	9925.744	38899.32
4933	195.16	11253.906	37549.148
4075	195.16	10976.071	35947.313
2332	195.14	9911.728	37524.941
8183	195.14	13821.194	38749.355
8145	195.06	13968.013	37625.496
2102	195.04	9609.787	34277.672
4322	195.02	10963.206	36776.875
3313	195.02	10732.347	37730.871
3691	195	10793.479	33372.375
5950	194.97	12186.945	38822.676
6552	194.95	12793.638	39540.09
8318	194.91	14093.826	39092.039
1601	194.91	9104.223	34817.473
6502	194.91	12588.097	38889.148
5770	194.89	12104.686	33272.156
2896	194.87	10239.95	36450.297
5189	194.81	11597.936	35129.105
2512	194.79	10012.729	33138.852
8916	194.75	14459.584	34925.977
1764	194.7	9323.554	39775.625
6085	194.66	12354.356	36912.672
729	194.66	8393.636	37723.137
2685	194.66	10065.262	37466.809
3695	194.58	10884.809	33450.406
1301	194.58	8846.741	40000.352
296	194.58	7679.327	39245.922
6112	194.49	12362.614	36259.555
1525	194.43	8907.037	33502.992
1404	194.43	9021.082	37100.504
6901	194.41	13127.097	36723.684
4339	194.35	10796.53	37326.551
8159	194.35	13930.136	38109.875
407	194.28	8134.776	37669.273
8236	194.2	13838.768	39678.074
2909	194.2	10170.58	35926.852
8585	194.18	14333.313	36035.738
5687	194.14	11870.104	35185.867
3840	194.12	10841.931	35827.895
507	194.12	8034.797	35100.32
318	194.06	7697.792	39548.414
2351	194.01	9761.529	37248.379
5023	194.01	11237.128	39980.195
5385	193.93	11795.399	35747.965
7723	193.93	13600.813	39174.23
7353	193.85	13250.614	35221.66
8086	193.85	13988.088	36223.445
8458	193.83	14022.774	34212.605
6087	193.82	12335.976	36967.641
7587	193.8	13370.363	37408.398
6372	193.76	12604.894	35732.008
3278	193.76	10596.901	39028.375
2677	193.72	10036.661	37186.789
3353	193.68	10648.169	36822.34
7100	193.66	13055.596	38508.871
1721	193.62	9167.158	38751.953
3136	193.55	10538.647	36736.508
6512	193.53	12557.312	39237.883
773	193.53	8224.069	38811.309
1107	193.51	8737.714	34422.52
5874	193.43	12171.543	36215.285
8489	193.41	14203.398	33178.191
8026	193.41	13867.167	34631.332
7905	193.36	13669.44	34162.828
7454	193.34	13396.282	33670.914
7253	193.34	13171.392	37935.965
1441	193.18	8903.387	35940.715
2076	193.13	9552.172	33593.891
5388	193.05	11815.409	35847.09
8523	193.03	14414.932	34144.09
1481	192.97	8884.703	35031.762
6812	192.93	13093.966	33450.063
6383	192.9	12658.98	35977.824
8824	192.88	14480.817	36884.617
6500	192.82	12503.693	38865.824
4828	192.63	11312.582	34018.043
5584	192.63	11948.603	38263.309
326	192.63	7684.033	39658.699
4316	192.57	10868.004	36543.289
2354	192.49	9837.669	37281.332
1957	192.47	9407.455	35650.355
193	192.46	7677.067	37412.398
7718	192.42	13638.679	39331.902
3033	192.4	10495.427	33833.188
3042	192.34	10419.783	34031.152
5668	192.34	11948.328	35610.047
2869	192.32	10225.781	37778.129
6723	192.26	12897.072	34472.117
5754	192.26	11890.775	33272.438
5749	192.26	11896.675	33203.793
5132	192.24	11555.25	36930.375
2225	192.21	9524.376	38958.395
8952	192.11	14438.874	33862.602
2221	192.05	9664.289	38827.66
4927	191.96	11248.312	37145.965
2071	191.94	9609.758	33498.379
2817	191.92	10254.837	38928.352
7177	191.92	13319.965	39350.879
587	191.9	8352.897	33097.484
2496	191.88	9734.166	33489.195
6023	191.86	12484.874	39078.059
1553	191.82	9078.584	33401.762
2064	191.8	9520.846	33323.973
6685	191.79	12891.249	35292.34
7711	191.75	13657.145	39507.543
5597	191.73	12060.497	37973.109
8811	191.73	14533.807	37357.813
3669	191.71	10578.727	33093.648
2957	191.71	10257.322	34327.828
8404	191.69	14175.65	35964.238
6731	191.69	12860.172	34427.137
4809	191.63	11320.323	33308.707
1706	191.63	9215.416	38274.191
6646	191.61	12732.349	36544.719
441	191.57	7993.966	37083.191
6522	191.56	12529.097	39643.027
5436	191.56	11635.948	36848.813
1092	191.52	8677.522	33967.176
396	191.5	8142.584	38247.664
8774	191.46	14448.523	38635.445
5763	191.46	12269.153	33131.484
1622	191.42	9199.736	35653.387
1186	191.4	8673.408	36855.797
7838	191.38	13565.709	36254.535
3182	191.33	10477.243	38154.367
5606	191.33	11885.949	37586.199
2876	191.31	10200.27	37410.492
6034	191.23	12354.992	38338.516
5540	191.17	11645.239	39955.543
434	191.15	8053.342	37287.855
8886	191.15	14602.396	35661.434
3756	191.13	10825.435	34846.77
4335	191.13	10800.248	37267.16
893	191.13	8504.798	37963.633
2845	191.06	10132.63	38272.559
8642	191.06	14323.268	37857.234
4370	191.02	10812.398	38223.949
8469	190.98	14030.891	33694.273
4447	190.96	11026.575	39237.844
1023	190.94	8448.526	34110.008
6524	190.88	12642.926	39757.977
5643	190.85	11897.618	36667.125
4916	190.83	11263.701	36880.039
4356	190.79	10916.113	37765.68
5376	190.77	11685.295	35623.152
7439	190.77	13422.516	33009.359
7452	190.71	13519.56	33602.09
8908	190.71	14496.188	35001.609
5822	190.69	12163.098	34765.148
4683	190.69	11011.619	35159.945
427	190.67	8009.917	37424.137
278	190.65	7807.853	38907.094
6331	190.65	12603.963	34480.375
6281	190.6	12544.538	33653.516
2686	190.58	9999.521	37511.484
5150	190.56	11533.47	36673.367
7830	190.56	13731.915	36408.727
6541	190.54	12874.657	39959.441
1705	190.52	9186.493	38257.578
8560	190.48	14308.056	35297.555
1019	190.46	8610.728	34187.508
142	190.44	7885.141	36446.863
8660	190.44	14224.262	38521.305
2912	190.42	10158.112	36047.359
8604	190.41	14318.169	36832.867
1890	190.41	9444.223	37346.512
6699	190.37	12745.334	35061.141
728	190.37	8273.191	37640.332
2616	190.35	10056.099	35665.133
621	190.33	8402.557	34542.234
3039	190.31	10358.92	33886.379
1033	190.31	8563.921	33584.047
7815	190.29	13565.857	37016.66
6610	190.21	12875.4	37599.398
8402	190.12	14174.893	36179.805
3196	190.08	10422.041	38469.086
7225	190.02	13285.736	38387.574
6694	190	12778.614	35409.301
5578	190	12039.52	38437.961
6853	189.97	12939.869	34883.613
1130	189.95	8760.551	35296.758
952	189.95	8548.603	36242.5
1026	189.93	8496.915	33950
5182	189.93	11438.279	35273.41
6775	189.85	12806.243	33414.859
6640	189.83	12777.046	36714.328
5360	189.77	11776.63	35186.945
2034	189.72	9447.763	33336.082
181	189.72	7750.688	37102.602
1120	189.68	8794.168	34894.426
1623	189.64	9134.849	35677.543
91	189.64	7714.212	35390.078
1334	189.64	8906.182	38797.598
6393	189.6	12661.153	36443.566
576	189.51	8001.199	33295.613
8426	189.51	14092.172	35266.453
303	189.51	7777.642	39369.477
7676	189.45	13460.468	39307.711
3619	189.43	10718.367	34234.707
1581	189.39	9187.086	34142.164
3609	189.35	10684.084	34406.379
7292	189.33	13343.961	37097.617
2470	189.31	9802.872	33932.305
5064	189.29	11484.509	39264.172
[truncated: 4,161 more rows]
