# Supplementary material for: Insights on the Control of Yeast Single-Cell Growth Variability by Members of the Trehalose Phosphate Synthase (TPS) Complex
Source: Front Cell Dev Biol. 2021 Jan 28;9:607628. doi: 10.3389/fcell.2021.607628 (PMC7876269; doi:10.3389/fcell.2021.607628)
Supplement: Supplementary file 2 [file Data_Sheet_1.ZIP › final_code/input_datasets/BY4741_3_Ntd_TPS1_t5.csv]

Id	Area (µm²)	Centre X Position (µm)	Centre Y Position (µm)
8605	1704.08	14492.863	38629.414
6525	1225.94	12527.235	38938.813
6792	1182.67	12803.687	34946.813
5783	1129.61	12234.635	33492.402
7871	1097.11	13595.374	33882.355
5343	1043.49	11767.034	37135.957
4888	1015.15	11264.466	39207
8479	1013.14	14354.386	36711.93
6264	999.85	12439.815	34429.383
2807	987.37	9852.997	39621.367
8232	979.37	13984.225	36666.348
8545	974.3	14322.803	39368.637
8711	969.38	14441.342	35645.473
642	963.94	8070.392	36880.031
100	953.09	7661.949	35153.914
8611	923.21	14536.917	38242.152
6692	907.31	12749.629	37321.719
3407	890.96	10170.186	38017.09
5172	881.14	11593.933	33133.664
7174	878.65	13289.497	38531.422
8316	876.95	14111.251	33871.477
7582	868.7	13539.887	37354.816
7367	864.76	13277.116	33740.879
6761	850.69	12856.603	35534
3739	847.21	10512.017	37055.605
6204	846.06	12343.759	35667.375
6473	845.48	12508.915	37184.277
6600	835.43	12859.356	39421.566
5209	827.59	11736.135	34155.168
7186	809.02	13269.973	38447.469
6335	805.21	12564.365	33561.211
7466	798.19	13452.4	34215.414
6255	794.55	12279.723	34572.59
434	781.61	7872.071	37721.504
7789	780.65	13553.694	36474.102
507	777.86	7860.328	39433.395
8090	777.36	13815.323	38489.488
8295	772.27	13981.595	34314.699
7963	765.95	13800.317	34715.391
7528	762.58	13374.393	35828.215
1968	762.26	8871.788	34556.305
7103	760.61	13104.71	39590.715
7666	759.18	13395.064	39825.242
4286	754.64	10837.235	38031.031
4043	752.65	10721.391	34196.73
54	751.92	7921.206	34265.09
7479	744.71	13468.35	34601.91
8045	743.64	13887.658	36641.023
1654	741.91	8633.046	37041.215
3774	738.05	10355.416	37892.07
6429	737.15	12662.623	36101.195
6590	737.03	12886.052	39651.496
5476	720.15	11849.711	39602.504
2158	718.64	9217.332	36840.684
8708	717.85	14447.601	35594.215
6786	714.31	12832.166	34805.449
8488	710.77	14338.406	36981.52
4156	708	10832.406	34749.719
2101	707.31	9115.109	35555.574
6310	705.43	12336.977	33103.695
1810	704.78	8860.643	38347.242
1176	703.88	8220.54	35773.031
5506	702.37	11929.877	39250.934
6818	702.27	12696.627	34237.164
1144	697.7	8388.851	34958.324
7887	697.41	13589.279	33498.262
4990	696.89	11525.794	37658.934
7446	690.69	13387.324	34001.469
6928	688.34	13067.268	34532.473
7691	687.97	13616.848	39056.988
6376	686	12592.992	34518.18
2438	684.8	9438.252	36205.184
8304	683.17	14008.118	34224.813
6894	681.64	12976.935	33829.133
5771	671.44	12068.817	33232.688
4777	671.19	11097.29	36184.496
8511	670.44	14369.295	38011.383
8746	670.21	14470.627	34889.734
4334	667.53	10954.097	39379.551
7412	664.62	13380.104	33143.625
8214	663.15	14078.065	36938.352
2325	660.49	9288.374	38704.09
2920	657.44	9898.443	37461.809
6227	656.74	12345.301	34986.734
8229	655.55	14059.497	36590.625
7079	653.98	13038.169	38838.789
7524	649.1	13409.754	35782.141
6029	647.43	12263.929	39756.199
4224	647.01	10926.649	36484.445
997	646.82	8150.784	34988.84
2308	644.12	9305.684	39396.965
3391	641.9	10121.296	38342.758
1555	638.11	8736.393	33913.805
3133	635.83	10029.24	34267.063
6233	635.18	12399.865	35103.766
7307	633.6	13239.287	35365.441
8283	629.5	14143.161	35028.652
5979	627.37	12164.654	38571.949
6918	627.05	13060.83	34412.266
4566	625.4	11192.385	34386.09
4053	625.27	10704.977	34101.285
6733	625.12	12718.768	36304.84
6882	622.53	13041.002	33577.73
5693	617.31	11911.407	34937.832
7784	617.08	13574.331	36751.199
6555	617	12481.009	39461.77
4858	614.65	11388.77	38580.832
5932	614.44	12148.795	37267.141
6108	614.44	12467.843	38110.254
4471	613.55	11051.395	37144.508
6269	613.54	12281.467	34184.191
8432	612.71	14196.585	35185.461
7723	611.53	13662.256	37844.277
7824	608.67	13676.827	35709.559
6905	607.72	12909.572	34110.887
5992	602.43	12138.313	38909.371
4395	601.97	11070.665	38990.961
2081	600.04	9053.112	35050.297
7235	599.62	13281.684	37148.543
8301	598.15	14175.664	34154.906
7299	596.85	13337.071	35555.027
4540	596.12	11047.36	35259.555
4679	591.96	11198	34161.039
8769	589.74	14444.786	34128.285
5460	587.39	11748.147	39937.988
6795	583.93	12819.392	34651.91
2001	580.75	8882.015	33609.191
2093	579.24	9128.526	35383.895
3356	579.08	10261.856	39031.949
4896	578.68	11272.034	39376.754
2353	577.72	9350.324	37873.953
4075	575.37	10607.836	33408.867
8779	573.78	14512.512	33747.602
4062	571.52	10579.297	33739.43
7720	570.62	13624.605	38081.645
2163	570.09	9059.885	36899.152
8476	567.39	14221.096	36596.77
8005	566.89	13773.322	35595.109
7402	565.17	13166.852	33132.773
4465	564.38	11169.476	37195.688
474	563.04	7685.86	38604.004
5687	562.76	11872.768	35083.461
1459	561.51	8484.619	35220.32
930	561.01	8128.544	36647.352
1256	560.42	8393.081	38174.57
2801	559.43	9727.758	39932.457
3456	559.12	10335.822	37390.176
1841	558.79	9008.488	37450.031
6283	557.24	12286.616	33856.281
3700	555.65	10506.454	36061.004
5916	555.58	12242.065	36904.734
2294	554.66	9278.312	39579.41
6819	554.66	12863.03	34003.332
6655	554.07	12729.137	37844.422
2715	553.11	9508.683	37938.246
7704	550.89	13640.551	38636.352
8750	549.8	14624.365	34625.195
4729	547.35	11220.411	35073.359
1245	547.08	8286.772	37975.34
3839	546.1	10474.314	39454.93
8386	546.05	14355.626	33811.715
5219	543.83	11809.441	34290.305
6690	541.55	12889.824	37269.676
1863	541.03	8979.391	36990.766
7253	539.77	13213.811	36653.406
2150	539.48	9170.243	36743.238
1405	535.44	8529.098	36974.359
8533	533.76	14219.145	38907.309
3548	533.74	10220.397	34800.434
8007	533.14	13970.842	35640.117
6623	532.42	12842.555	38927.395
6683	530.5	12788.878	37405.324
5322	529.62	11643.818	36501.34
5088	527.17	11492.407	34957.664
5397	527.02	11628.484	38307.168
461	521.68	7689.327	38327.613
1922	521.34	9017.287	35302.031
2142	521.2	9063.877	36571.473
5643	520.24	11850.862	35644.477
2536	519.21	9590.939	33238.363
584	518.71	8177.733	38543.711
7202	518.62	13275.649	37983.574
1246	518.54	8302.974	38082.438
6284	516.72	12365.271	33866.379
5043	516.66	11576.79	35912.223
7858	516.47	13690.951	34602.281
1282	516.24	8222.309	39222.203
8606	515.77	14614.824	38358.281
6288	513.99	12325.008	33683.938
5101	513.91	11478.838	34627.191
3542	513.32	10042.395	35209.855
8310	512.74	13999.94	34013.457
4552	512.38	11001.389	34870.117
6454	511.78	12507.338	36560.07
425	510	7934.259	37592.094
3962	507.67	10633.125	36256.398
6621	507.4	12733.046	38895.133
2659	505.91	9668.034	36534.434
7417	505.12	13544.942	33231.555
3034	504.95	9733.134	34144.871
8728	504.68	14415.24	35117.578
7865	504.07	13694.861	34256.289
8768	502.31	14616.63	34015.949
5507	500.72	11863.643	39268.355
2179	500.49	9091.912	37416.957
4197	500.34	10946.724	35694.805
4920	500.09	11411.29	39654.453
4473	499.59	10986.033	37166.801
7462	499.29	13418.107	34153.172
4929	497.93	11510.483	39366.402
7672	496.85	13617.125	39953.906
4068	496.62	10693.662	33597.203
4483	495.69	11159.054	36580.992
6713	495.42	12874.95	36778.223
6236	495.02	12281.771	34872.469
5670	494.65	11932.448	35106.355
8181	494.6	14155.435	37932.738
6828	493.41	12801.445	33831.352
5389	492.93	11820.312	38227.797
6813	491.97	12869.745	34390.27
3591	491.61	10337.731	33014.629
6290	491.49	12374.686	33738.129
4296	489.73	10843.191	38370.711
3373	489.68	10241.705	38760.777
3765	489.2	10537.815	37676.332
4521	488.99	11042.945	35662.18
3601	488.85	10388.439	33407.887
8354	488.83	14058.553	33131.504
8203	488.66	14105.109	37476.285
3295	488.49	10107.615	39399.801
5845	488.47	12197.03	34817.168
7886	487.86	13659.599	33790.746
2249	487.46	9194.484	39100.57
7730	486.75	13669.308	37686.32
6253	485.52	12473.843	34507.121
4764	485.47	11238.855	35959.117
7495	485.08	13436.051	35040.953
7874	485.04	13652.456	33887.848
7362	484.87	13279.767	33659.305
2515	484.83	9268.6	33461.867
7198	484.05	13314.429	37835.094
7280	481.5	13220.103	36221.539
6991	481.16	13124.787	36425.129
2091	480.81	9233.195	35362.023
2521	480.22	9347.348	33075.16
8547	480.07	14409.912	39427.48
2603	480.01	9662.785	34908.586
6912	479.88	13088.997	34264.352
4376	479.47	11064.942	39683.008
6399	479.26	12652.871	35434.148
90	479.15	7937.18	35009.289
8684	478.82	14528.549	35933.91
7685	478.69	13575.859	39453.379
5253	478.69	11811.46	35052.965
157	478.46	7943.233	36697.473
4094	478.4	10780.72	33088.879
7965	478.4	13902.951	34737.156
3248	478.1	9954.469	37838.547
3698	477.85	10501.843	35986.941
8463	477.81	14347.283	36342.898
6502	477.69	12674.721	37964.367
623	477.68	8118.852	37705.531
7942	476.55	13940.578	34151.945
5234	475.72	11838.085	34717.84
6413	475.34	12492.338	35693.352
2256	474.36	9111.797	39391.094
1548	474.12	8817.457	33759
3964	472.81	10612.492	36366.57
7946	472.76	13953.618	34241.254
6066	472.37	12279.533	39140.965
4163	472.18	10902.264	34962.828
3025	472.12	9799.835	34656.59
3530	472.07	10256.092	35564.633
3942	472.05	10558.278	37077.32
4857	471.55	11248.182	38546.047
3894	470.52	10576.288	38613.953
2953	470.08	9829.822	36593.805
8307	469.92	14079.547	33977.563
6754	469.69	12863.145	35624.766
6613	467.93	12730.485	39107.59
8472	467.82	14368.605	36580.777
6408	467.72	12521.632	35638.285
2339	467.11	9273.443	38404.242
494	467.07	7826.189	39109.723
6995	465.88	13059.754	36531.266
1036	465.29	8087.604	33789.863
8194	465.23	14034.308	37352.23
7861	465.21	13577.094	34418.461
2021	465.16	9192.138	33284.305
6987	464.54	13035.904	36399.637
7514	464.47	13454.541	35402.129
4688	464.28	11325.526	34462.633
7296	462.63	13322.414	35522.852
7697	462.17	13614.075	38788.691
7698	462.13	13601.382	38514.414
8655	461	14594.444	36989.016
7289	460.91	13159.864	35607.332
1565	460.74	8738.117	34161.332
6149	460.56	12333.569	37184.633
7744	460.51	13663.44	37586.965
8804	460.08	14447.794	33109.918
3890	459.57	10601.652	38551.121
8718	459.43	14420.479	35519.715
6820	458.36	12721.868	34009.871
8361	458.32	14230.994	33124.965
6387	457.25	12639.836	34968.113
8001	456.72	13826.65	35503.633
2629	456.2	9493.221	35629.504
3677	455.89	10381.01	35444.492
8439	455.72	14309.033	35510.008
14	455.2	7732.794	33491.246
8145	454.97	14064.993	39303.813
7426	454.44	13372.264	33256.133
8241	454.42	14181.881	36515.613
8377	453.56	14240.395	33620.203
7922	453.56	13794.009	33509.445
3795	452.14	10402.103	38295.957
4752	451.53	11345.013	35641.961
5519	450.86	12056.511	38319.891
5584	450.84	11932.562	37452.629
1357	450.65	8545.013	38438.855
6552	450.63	12591.743	39365.266
574	450.4	8041.357	38814.945
8072	450.09	13925.562	37647.445
5946	448.16	12083.658	37554.203
1748	448.01	8634.036	39658.934
7787	447.68	13694.105	36623.066
8064	447.2	13957.138	37195.355
2417	447.05	9476.492	37007.945
7648	447.03	13356.123	39327.277
5353	446.05	11739.414	37309.461
2557	445.58	9605.772	33636.379
5559	445.35	12047.34	37906.754
1301	444.81	8551.925	39947.273
5955	444.29	12138.948	37739.738
3279	444.14	9991.146	39028.281
8117	443.82	13805.195	39487.793
2224	443.62	9127.409	38574.641
8390	442.74	14297.095	34057.953
7951	442.69	13943.424	34417.453
6727	442.3	12753.501	36411.727
8646	441.67	14505.807	37265.816
4397	441.6	11147.445	39076.234
8132	440.94	14033.209	39930.828
974	440.89	8119.384	35287.742
8267	440.64	13986.404	35708.441
5721	440.45	11933.828	34000.598
5351	439.37	11634.059	37261.641
6438	439.32	12582.913	36256.805
6025	439.13	12095.673	39720.543
3780	438.95	10488.509	37980.078
5957	438.82	12244.116	37764.02
6771	438.51	12765.733	35372.508
1205	437.44	8285.892	36792.664
3829	437.36	10533.298	39255.063
8416	437.12	14378.865	34681.859
8426	437.08	14406.284	34864.18
8525	436.31	14273.582	38455.645
749	436.27	8042.955	36718.68
3581	435.53	10315.621	33449.461
8248	435.09	14108.236	36098.395
3550	434.91	10141.627	34821.887
4366	434.49	11128.669	39772.824
4223	434.36	10772.102	36456.414
5700	434.24	11980.86	34499.184
7801	433.98	13581.41	36358.207
8018	433.12	13979.863	36006.66
1373	432.52	8609.855	37860.426
7329	432.46	13269.835	34635.137
4139	432.18	10836.236	34143.773
486	431.79	7796.418	38809.352
6799	431.51	12746.69	34747.648
465	431.39	7894.228	38455.57
7199	431.09	13269.796	37838.281
2379	430.59	9365.557	37244.68
7538	430.49	13405.829	36005.188
8185	430.13	14035.705	37780.074
46	429.88	7974.505	34214.688
8168	429.04	14070.208	38389.813
4624	429.02	11014.076	33260.043
8761	428.9	14454.594	34618.52
4402	428.62	11066.865	38646.059
6610	428.16	12883.512	38975.18
4911	427.95	11570.13	39779.793
5724	427.26	11999.544	33817.711
8637	427.16	14549.447	37423.16
6923	427.11	12973.45	34436.898
7154	427.11	13170.958	39007.035
6797	426.7	12845.742	34676.574
3551	426.45	10300.697	34826.727
3996	426.32	10561.174	35358.766
4615	426.17	11007.214	33424.055
1847	426	8969.425	37499.438
6277	425.9	12280.334	33984.336
8501	425.84	14388.78	37437.277
7792	425.59	13747.031	36292.293
7352	425.36	13212.574	34159.094
5714	425.23	12036.721	34199.59
4592	424.89	11086.404	33828.441
1478	424.54	8578.186	34762.762
7778	423.99	13630.169	36909.438
1879	423.66	8905.068	36637.148
3549	423.41	10295.147	34798.242
1286	423.01	8260.324	39303.555
7511	422.38	13351.807	35379.863
1288	422.3	8385.274	39503.922
6017	422.11	12167.057	39533.625
4640	422.07	11235.077	33017.43
2505	421.33	9282.65	33530.371
4333	421.06	10892.722	39369.852
8364	420.92	14298.299	33225.164
7281	420.66	13135.673	35930.469
7406	420.56	13345.858	33018.055
8002	420.46	13971.718	35506.352
8268	420.33	14013.343	35455.633
8758	420.23	14444.718	34568.953
6700	419.68	12749.779	37140.84
5510	419.64	12053.313	39068.434
4649	419.54	11380.974	33251.891
136	418.95	7924.228	36374.266
5719	418.8	11963.155	34240.672
515	418.76	7717.163	39488.59
2338	418.76	9420.134	38397.32
5749	418.66	11888.28	33349.207
8085	418.4	13925.08	38381.43
6178	418.11	12465.411	36308.164
5152	417.82	11423.465	33336.004
2552	417.61	9658.791	33498.602
8333	417.54	14172.895	33337.586
4399	417.02	11130.465	39115.465
8129	416.79	14199.376	39784.777
2103	416.65	9267.968	35558.172
6169	416.44	12386.357	36678.938
8331	416.29	14188	33578.68
4553	415.97	11089.579	34880.828
7245	415.68	13288.25	36790.691
2548	415.62	9671.878	33446.855
6439	415.39	12509.541	36286.602
5911	415.35	12253.185	36767.941
4593	415.16	11129.387	33823.527
6636	414.64	12829.315	38347.191
8280	414.59	14094.477	34965.859
6081	414.36	12377.162	38871.816
2841	414.3	9732.638	39058.375
5892	414.13	12061.261	36168.199
1467	414.03	8539.28	34788.973
5196	413.99	11682.806	33618.281
6831	413.9	12882.514	33939.375
4500	413.32	11072.555	36103.102
7613	412.64	13524.177	38204.188
5130	411.89	11440.739	33836.145
5338	411.87	11700.888	37017.559
6546	411.54	12631.32	39312.348
5054	411.16	11432.031	35843.332
2621	410.84	9649.941	35417.441
5118	410.82	11525.868	34137.414
2313	410.78	9380.587	39202.59
4977	410.24	11427.451	37707.328
7443	410.13	13346.051	33898.109
1275	409.9	8338.014	38870.148
6332	409.73	12488.846	33343.684
1362	409.46	8511.878	38179.258
1658	409.46	8667.881	37092.832
4003	409.21	10747.317	35150.551
8661	409.04	14615.388	36577.824
7052	408.58	13033.525	38148.48
1385	408.33	8528.179	37547.754
7780	408.19	13709.07	36960.777
2130	407.89	9119.43	36238.035
4886	407.87	11343.766	39190.113
8261	407.68	14009.068	35589.703
4636	407.16	11112.596	33046.949
8667	406.84	14586.48	36531.797
3911	406.61	10691.77	38032.848
4632	406.32	11151.726	33325.242
8371	406.15	14315.164	33449.367
8493	405.71	14338.612	37086.695
2507	405.71	9283.592	33581.5
7983	404.92	13848.655	35186.496
418	404.44	7663.254	37522.211
8402	404.21	14370.127	34399.375
6250	404.19	12316.197	34759.555
420	404.12	7835.267	37568.602
5373	404.08	11778.76	37759.355
3784	403.96	10441.233	38004.254
7354	403.45	13143.885	34258.43
7061	403.41	13004.736	38420.711
5884	403.35	12064.622	35725.313
6063	403.14	12462.249	39424.488
8042	402.85	13831.905	36492.996
5576	402.68	12012.797	37643.551
8638	402.17	14439.114	37483.383
5947	401.63	12187.67	37553.109
5759	401.25	11961.282	33066.027
8190	401.02	13990.96	37569.309
4874	400.92	11316.636	38766.523
4907	400.56	11348.742	39837.551
4773	400.5	11394.209	36079.879
8428	400.39	14252.163	35005.539
3921	399.47	10608.714	37972.465
8523	398.66	14239.839	38343.105
4152	398.64	10776.183	34630.094
4278	398.57	10878.55	37881.016
4626	398.51	11042.333	33289.41
2582	398.07	9608.177	34347.875
1204	397.84	8368.524	36669.43
4588	397.46	11168.313	34087.449
4597	397.07	10989.873	33704.383
6404	396.94	12557.962	35558.484
7022	396.6	13122.298	37351.598
1427	396.54	8421.559	36111.66
7622	396.4	13457.96	38460.891
1556	396.27	8660.772	33911.703
1067	396.25	8130.313	33035.91
6092	395.81	12395.503	38437.234
6527	395.41	12645.715	39035.859
1173	395.27	8199.274	35633.363
8552	395.26	14372.325	39625.836
7830	395.24	13706.576	35287.547
5615	395.24	11973.24	36614.105
5481	394.6	12000.36	39641.238
1355	394.55	8412.386	38432.109
8437	394.37	14238.957	35354.27
1639	394.26	8705.128	36531.168
1270	394.15	8301.688	38744.668
5456	393.82	11768.723	39814.965
5346	393.55	11764.441	37170.363
8444	393.13	14374.542	35774.477
8647	393.05	14606.381	37317.258
4546	392.79	11093.99	34854.645
1646	392.61	8824.281	36797.031
156	392.59	7860.75	36669.316
5701	392.37	11909.71	34542.004
4739	392.23	11406.266	35387.012
1568	391.96	8645.492	34320.688
2997	391.85	9850.782	35426.363
7558	391.58	13378.64	36779.461
2710	391.56	9572.273	37777.094
7999	391.31	13905.723	35459.32
5452	391.1	11818.778	39680.523
3099	391.04	9990.919	33421.406
6873	390.55	13050.316	33316.492
6664	390.14	12898.446	37823.93
4860	389.97	11284.921	38581.035
5044	389.97	11507.8	35912.816
4668	389.88	11263.008	33951.852
4543	389.72	11007.099	34801.848
5751	389.57	11989.309	33384.523
8157	389.42	14196.989	38881.434
4032	389.03	10759.291	34596.375
6442	388.73	12630.728	36322.684
1212	388.31	8214.807	36942.387
8427	388.17	14241.575	34925.684
6463	388.15	12656.982	36982.926
5388	388.04	11752.355	38158.766
2019	387.83	9114.274	33135.855
5835	387.66	12156.208	34510.59
5182	387.62	11712.055	33204.922
6577	387.47	12682.048	39848.5
5593	387.45	11903.363	37153.34
1669	387.22	8826.722	37379.09
8509	386.97	14361.71	37879.973
3048	386.57	9905.673	33827.77
8756	386.26	14549.415	34557.781
4454	386.24	11113.684	37594.289
7940	385.86	13863.184	33975.09
4304	385.46	10823.418	38431.145
4775	385.24	11378.522	36111.078
456	385.03	7763.516	38156.941
7731	385	13736.253	37721.949
8347	384.79	14039.079	33275.551
5465	384.67	11859.75	39792.469
7142	384.38	13181.01	39311.258
1944	384.27	9030.247	34785.539
6151	383.6	12360.845	36930.813
3302	383.5	9928.378	39626.035
4427	383.5	10987.391	38194.957
8381	383.06	14266.677	33727.914
7978	382.05	13841.388	35131.059
7416	382.05	13513.81	33169.645
6107	382.03	12367.16	38083.555
5703	381.9	12046.891	34562.293
1319	381.88	8622.019	39354.344
1418	381.4	8562.524	36420.848
4939	381.21	11614.293	39032.188
1729	381.05	8622.072	39279.195
4548	380.9	11050.899	34860.254
8781	380.8	14611.238	33504.309
2762	380.61	9537.951	39272.305
5909	380.57	12155.915	36650.184
3355	380.23	10201.271	39018.344
6321	380.15	12579.804	33055.848
7938	380.13	13828.906	33898.137
5831	379.87	12213.779	34424.688
7542	379.73	13500.485	36093.906
8670	379.73	14552.163	36283.035
6450	379.69	12572.381	36457.559
2903	379.2	9843.869	37893.129
3095	378.83	9974.597	33264.168
3329	378.76	10332.833	39693.469
6371	378.74	12493.586	34454.852
2502	378.6	9369.932	33780.543
2030	378.58	9095.437	33642.984
7543	378.56	13415.228	36094.023
3205	378.49	9933.336	36111.82
438	378.32	7762.356	37776.348
7496	378.26	13452.681	35074.254
3291	378.12	9995.527	39336.484
8572	378.09	14524.997	39473.719
8306	378.07	14058.913	34297.227
1791	377.82	8869.162	39211.91
7555	377.45	13449.664	36725.434
6455	377.34	12693.244	36570.805
3050	377.24	9732.025	33876.848
3632	377.13	10431.484	34217.855
8771	376.61	14515.449	33927.938
4270	376.54	10817.921	37737.719
7561	376.52	13396.794	36812.012
4676	376.17	11283.403	34113.039
142	375.85	7778.183	36488.176
4545	375.79	10986.268	34843.039
4151	375.56	10793.916	34561.578
5330	375.37	11693.809	36659.898
3663	375.23	10495.274	35135.367
7626	375	13418.794	38631.426
8150	374.89	14164.605	39121.414
5646	374.7	12011.914	35704.719
2750	374.64	9628.319	38913.891
2371	374.6	9337.897	37375.012
3727	374.24	10400.926	36821.434
5171	373.99	11549.231	33101.773
1566	373.89	8731.861	34266.453
2212	373.86	9062.452	38237.508
7749	373.59	13658.575	37437.609
4712	373.11	11365.906	34744.102
1680	372.99	8786.187	37651.922
7547	372.78	13408.286	36129.438
6379	372.73	12694.083	34543.121
3369	372.73	10222.746	38686.242
2440	372.73	9376.93	35920.813
1120	372.63	8198.037	34405.934
437	372.36	7678.939	37768.359
7770	371.96	13587.942	37094.734
8433	371.88	14241.228	35285.672
8410	371.5	14277.008	34557.445
4407	371.46	10987.867	38719.629
8158	371.27	14138.454	38666.137
3558	370.51	10162.439	34771.652
4542	370.14	11075.476	35064.633
5699	369.89	11993.354	34468.934
6911	369.87	12959.957	34254.371
1207	369.74	8278.514	36842.074
7173	369.45	13206.083	38513.211
7655	369.43	13470.781	39419.387
6317	369.38	12583.76	33012.77
3019	369.2	9831.855	35090.91
5960	369.13	12181.857	37862.629
4934	368.99	11545.078	39197.516
2752	368.82	9608.066	38952.621
7844	368.8	13667.458	35096.121
8170	368.76	14081.793	38465.508
981	368.69	8028.09	35401.645
8713	368.59	14485.594	35710.961
4991	368.38	11576.827	37649.109
7781	368.09	13630.788	36984.742
1128	368.09	8289.3	34635.711
5247	367.83	11737.537	34949.227
1471	367.77	8435.53	34691.359
4283	367.65	10827.163	37966.258
2330	367.62	9307.969	38557.871
7330	367.56	13151.775	34688.512
1541	367.42	8645.182	33559.332
7009	367.33	13110.194	37009.242
7839	367.23	13571.445	35184.395
1184	367.02	8209.995	36049.461
3736	366.95	10454.961	37010.125
1261	366.64	8330.832	38322.48
3880	366.49	10634.509	39267.43
7004	366.45	12969.623	36690.93
3733	366.43	10517.291	36987.117
6002	366.03	12224.235	39181.711
5053	365.63	11615.762	35837.758
6597	365.53	12897.63	39553.305
1182	365.32	8231.986	36021.535
7053	364.97	12921.178	38183.133
6843	364.94	12777.973	33335.277
5079	364.65	11490.432	35155.691
8726	364.59	14529.843	35411.879
7448	364.59	13535.575	34010.422
8675	364.02	14422.294	36086.176
2585	363.77	9691.631	34411.305
1486	363.75	8550.372	34266.426
2576	363.67	9578.378	34076.184
8795	363.67	14430.67	33456.563
8743	363.62	14476.046	35098.895
6833	363.58	12906.806	33671.438
392	363.56	7856.251	37077.18
6261	363.42	12335.745	34389.617
5585	363.39	11888.885	37453.504
5554	363.33	11855.365	38127.336
8487	363.21	14297.014	36947.809
7308	362.64	13204.367	35400.199
1263	362.56	8327.472	38407.91
5077	362.37	11595.474	35122.539
3982	361.99	10691.496	35822.805
1801	361.99	9005.934	38534.578
7489	361.8	13455.053	34927.961
5767	361.74	11952.46	33110.613
4935	361.49	11545.3	39236.102
4509	361.47	11000.536	36224.148
6186	361.15	12465.706	36167.07
3144	360.99	10039.328	34653.605
7436	360.8	13354.709	33689.68
7863	360.65	13663.603	34227.086
8140	360.59	14137.251	39575.332
5806	360.52	12266.06	33886.289
7930	360.19	13955.207	33613.363
7669	360.13	13646.164	39878.633
1651	360.06	8669.103	36968.965
3148	359.06	10014.471	34778.07
4759	358.81	11328.352	35833.559
4711	358.66	11208.615	34725.184
5752	358.56	11977.597	33409.84
4799	358.49	11349.234	36834.648
3241	358.39	9992.364	37575.496
1618	358.26	8646.898	35834.953
1305	357.89	8431.103	39999.105
122	357.87	7974.873	35765.723
1992	357.4	9025.482	33783.371
5856	357.32	12195.873	35020.793
7600	357.09	13350.231	37868.348
1681	357.07	8653.335	37683.203
2526	356.76	9483.963	33032.035
2786	356.69	9536.025	39806.16
2344	356.67	9319.338	38237.895
7637	356.63	13374.33	38917.785
4386	356.61	11187.966	39333.871
6759	356.42	12820.758	35484.449
2510	356.4	9375.093	33358.48
7847	356.13	13702.648	34812.141
2948	356.11	9755.575	36807.246
5007	356.07	11435.327	37301.82
7606	356	13393.647	38107.699
7931	355.86	13821.661	33688.422
1871	355.67	8938.079	36820.313
1449	355.67	8555.036	35266.164
1181	355.61	8263.076	35998.457
4650	355.61	11350.319	33307.434
7155	355.61	13259.996	39016.559
1366	355.56	8447.565	38214.273
8673	355.29	14590.081	36348
8128	355.12	14090.373	39763.645
6039	354.96	12433.845	39812.82
8642	354.81	14534.437	37210.699
31	354.79	7731.396	33806.012
1074	354.7	8395.219	33086.625
4807	354.68	11249.539	37098.453
1572	354.68	8701.158	34495.965
4848	354.39	11362.8	38355.109
6876	354.33	12934.64	33529.105
6393	354.18	12629.031	35188.043
8008	354.08	13890.331	35650.551
7043	353.87	12972.738	37697.184
2587	353.82	9639.843	34431.898
4778	353.61	11340.819	36199.895
4551	353.55	11171.045	34871.16
1709	352.88	8693.219	38681.934
1249	352.88	8231.982	38113.945
2893	352.8	9726.155	38006.672
7962	352.69	13838.129	34684.996
2467	352.63	9416.637	35196.301
8016	352.59	13976.872	35890.063
2936	352.57	9884.154	37127.547
4958	352.34	11425.183	38157.855
2431	352.23	9289.748	36436.875
1744	352.19	8759.828	39577.648
2811	351.96	9809.599	39670.797
7018	351.81	13061.888	37257.055
5893	351.75	12224.144	36190.816
1683	351.71	8757.416	37746.406
3417	351.63	10338.533	37859.68
5228	351.48	11667.788	34468.66
8348	350.98	14007.236	33329.59
2154	350.62	9083.549	36793.035
1142	350.58	8260.979	34894.914
6856	350.33	12718.523	33152.09
8311	350.26	14082.82	34016.078
2244	350.18	9118.94	39004.223
7717	350.03	13678.697	38290.469
7487	349.93	13385.585	34885.395
954	349.66	7988.487	35839.93
8286	349.16	14058.624	34808.172
5143	349.13	11471.394	33493.527
4086	348.86	10714.064	33130.824
4810	348.71	11407.766	37205.379
6112	348.67	12378.685	37855.309
3529	348.42	10138.653	35549.086
5037	348.38	11518.98	36083.734
7372	348.36	13138.911	33550.125
6416	348.34	12589.018	35847.086
1602	348.21	8794.255	35252.785
3984	348.09	10673.337	35603.914
2714	347.77	9554.824	37888.93
7309	347.63	13263.375	35134.473
1988	347.56	8866.665	33707.168
4141	347.35	10974.746	34217.973
5814	347.25	12162.946	33988.789
8134	346.98	14196.821	39642.086
5877	346.87	12178.583	35601.492
3560	346.75	10246.853	34556.695
4730	346.43	11405.994	35117.57
5345	346.26	11705.557	37140.762
1529	346.22	8648.277	33320.801
8372	346.2	14265.351	33451.688
8293	346.12	14159.757	34618.523
1601	345.95	8683.837	35250.164
1495	345.76	8511.767	33924.586
2262	345.68	9094.406	39464.855
4458	345.66	11057.972	37393.875
7663	345.57	13348.116	39750.867
3287	345.49	9965.214	39223.523
7343	345.41	13237.062	34521.715
9	345.34	7782.2	33285.801
6751	345.26	12806.022	35831.566
6329	345.24	12603.879	33256.762
8083	344.93	13808.006	38145.691
6365	344.88	12539.804	34103.348
1412	344.88	8453.679	36727.086
1673	344.78	8739.266	37448.734
957	344.63	8027.816	35884.914
995	344.61	8098.292	34964.559
4384	344.59	11164.848	39291.625
4623	344	11197.194	33219.848
2221	344	9088.68	38524.328
1353	343.92	8423.214	38315.773
7969	343.5	13922.006	34856.297
4763	343.36	11241.103	35899.355
4579	343.27	10986.396	34255.809
5954	343.25	12113.474	37704.648
7532	343.21	13437.176	35962.289
1853	343.15	8967.826	37070.672
8669	342.7	14576.859	36259.27
2252	342.7	9130.845	39204.543
1609	342.6	8669.881	35539.613
3685	342.54	10433.333	35647.637
2855	342.47	9781.388	38831.133
5168	341.89	11549.114	33279.664
2282	341.83	9223.146	39937.07
3212	341.8	9917.45	36452.129
5934	341.78	12109.182	37332.695
1906	341.7	8958.707	35594.781
151	341.64	7753.753	36601.762
7708	341.24	13561.064	38460.813
1072	341.09	8127.451	33142.188
6812	340.99	12720.086	34343.41
4641	340.99	11252.647	33093.77
8597	340.93	14617.91	38773.219
4293	340.72	10893.335	38282.828
8091	340.49	13816.554	38525.383
2803	340.46	9756.75	39958.121
5864	340.44	12148.076	35195.773
5294	340.32	11718.167	36014.102
7433	340.21	13418.986	33479.449
4326	340.15	10830.952	39237.93
8570	340.09	14558.495	39696.258
4279	339.9	10829.801	37921.004
4462	339.73	11077.527	37487.227
7546	339.73	13481.752	36123.234
5094	339.65	11427.213	35051.102
3136	339.5	9966.35	34312.949
2459	339.38	9423.909	35716.293
5818	339.08	12088.762	34085.953
421	338.87	7736.037	37586.801
8794	338.83	14560.894	33436.84
3991	338.79	10642.647	35572.816
1747	338.64	8688.159	39655.367
3543	338.25	10218.921	35251.625
4897	337.66	11314.819	39397.957
2448	337.64	9408.801	35745.5
1860	337.58	9025.919	36906.453
6803	337.28	12909.024	34551.754
5470	337.24	11992.513	39932.508
2040	337.24	9261.778	33929.477
5756	336.76	12021.24	33236.863
6164	336.59	12428.888	36630.262
6732	336.55	12720.631	36494.164
8031	336.42	13939.376	36274.523
3607	336.4	10442.694	33696.133
5304	336.38	11723.773	36289.301
6161	336.3	12397.067	36564.406
6289	336.11	12471.442	33700.273
6942	336	12966.371	35256.242
4782	335.98	11247.878	36288.961
6162	335.8	12338.75	36577.086
8450	335.8	14331.264	35974.32
3937	335.8	10646.185	37246.328
5096	335.77	11594.396	35083.586
6703	335.61	12782.031	36905.469
3838	335.59	10428.683	39435.773
1612	335.54	8752.335	35717.137
8349	335.44	14200.432	33033.664
570	335.38	8099.739	39176.031
6596	335.13	12833.684	39550.711
2735	334.98	9611.816	38658.031
3402	334.96	10286.234	37995.633
7920	334.85	13775.986	33356.574
7378	334.83	13326.05	33329.484
5280	334.79	11808.747	35617.035
4791	334.66	11245.826	36527.633
3818	334.58	10462.565	39034.984
3725	334.52	10414.899	36693.301
1436	334.5	8474.267	35799.27
5067	334.5	11503.3	35534.508
7769	334.48	13673.124	37090.547
2579	334.39	9667.587	34238.297
1119	334.35	8391.792	34351.129
7264	334.22	13200.098	36515.398
3033	334.18	9900.142	34338.895
4406	334.12	11190.566	38694.895
1632	334.08	8693.098	36259.188
8244	333.91	14055.166	36291.098
1041	333.87	8172.964	33574.539
3600	333.7	10526.616	33397.078
4601	333.56	11022.197	33751.262
8790	333.56	14584.075	33630.105
5462	333.56	11729.429	39979.055
2501	333.41	9319.579	33760.484
5755	333.39	11888.072	33219.953
578	333.37	8154.743	38921.168
6807	333.03	12837.272	34614.84
5682	332.82	11977.702	34996.445
8363	332.65	14377.008	33176.309
8536	332.57	14202.063	39038.941
5120	332.57	11441.227	34193.09
5998	332.45	12184.016	39124.973
6351	332.15	12568.423	33806.379
4733	332.03	11222.922	35169.254
407	331.96	7780.506	37321.785
7065	331.84	13090.562	38493.254
3728	331.77	10531.625	36876.883
6993	331.59	12921.177	36452.289
8799	331.56	14509.027	33238.473
4080	331.56	10689.288	33248
3052	331.36	9742.255	33942.059
7318	331.13	13287.418	35016.965
1377	331.06	8579.005	37682.621
1172	331.04	8384.784	35629.332
1502	331.02	8495.405	33580.633
4945	330.98	11576.917	38921.234
7620	330.77	13403.783	38421.539
4691	330.54	11214.877	34518.445
65	330.46	7726.093	34436.973
3768	330.39	10351.568	37781.215
6163	329.66	12277.596	36575.547
6054	329.56	12440.627	39559.551
2625	329.49	9666.16	35494.664
7921	329.26	13937.967	33423.449
3401	329.24	10263.542	38227.223
8546	329.2	14263.752	39365.594
8144	329.09	14201.58	39293.969
6697	328.76	12755.717	37047.996
7541	328.66	13541.364	36090.035
5445	328.66	11707.614	39598.473
4084	328.47	10673.96	33059.676
4469	328.13	11072.113	37057.184
7846	328.01	13745.772	34812.93
4272	327.98	10894.727	37747.629
4429	327.92	11160.39	38230.012
5180	327.69	11721.334	33158.484
8073	327.61	13785.965	37667.527
5190	327.59	11801.565	33489.867
542	327.34	7933.002	39932.617
6582	326.69	12603.579	39888.227
7913	326.67	13841.528	33090.152
7023	326.62	12932.53	37369.973
6804	326.5	12878.936	34564.516
2263	326.25	9247.165	39482.168
73	326.1	7700.716	34658.129
6736	325.6	12821.49	36102.344
2766	325.58	9636.461	39329.133
8704	325.33	14560.398	35755.047
2929	325.33	9839.546	37268.859
2297	325.24	9374.518	39301.313
6839	325.12	12814.698	33494.113
6116	325.1	12326.599	37947.59
2478	325.03	9456.871	34467.348
4261	324.93	10896.593	37552.313
5174	324.59	11470.948	33147.008
7386	324.28	13240.551	33400.438
4558	323.94	11152.213	34651.656
2002	323.8	8968.41	33628.801
581	323.61	8036.187	38755.879
2352	323.34	9282.053	38110.613
8563	323.29	14555.695	39985.488
5429	323.06	11796.371	39291.23
8198	322.92	14133.889	37452.023
8197	322.9	14095.424	37423.086
7071	322.77	13046.179	38601.984
4498	322.69	11072.569	36332.438
4381	322.5	11195.942	39551.492
5433	322.46	11692.074	39358.605
6526	322.04	12691.819	38971.516
7490	321.91	13533.499	34971.316
8062	321.81	13781.172	37087.645
7977	321.81	13780.518	35094.914
6689	321.76	12825.848	37249.789
8791	321.56	14421.026	33339.102
6323	321.51	12682.001	33175.73
6738	321.49	12752.292	36106.309
8458	321.37	14333.987	36223.852
8180	321.18	14079.502	37878.273
5471	321.1	11913.716	39985.059
2190	321.09	9225.613	37631.668
4899	321.03	11274.73	39443.285
6093	320.95	12285.545	38196.336
6247	320.68	12326.624	34709.934
952	320.38	8055.511	35799.941
3075	320.36	9889.87	33464.508
4643	320.3	11368.413	33162.012
6241	320.11	12340.908	34646.578
6157	320.03	12423.881	36772.438
6712	319.94	12725.273	36749
7782	319.8	13764.418	36999.023
5352	319.69	11710.022	37282.387
4229	319.61	10805.988	36720.406
5024	319.59	11531.57	36799.816
2816	319.5	9731.883	39464.609
2222	319.5	9229.684	38548.277
5156	319.44	11460.521	33399.199
6608	319.25	12808.477	39254.445
7019	319.21	12936.925	37272.824
4155	319.21	10947.429	34728.168
8430	318.86	14402.08	35174.035
3828	318.79	10344.306	39231.453
460	318.77	7804.341	38301.781
7431	318.23	13540.024	33427.234
7840	317.7	13706.936	35019.801
8731	317.58	14434.755	35233.254
3496	317.47	10244.145	36367.715
8504	317.41	14237.177	37586.785
6372	317.3	12584.252	34482.754
5135	317.18	11434.52	33705.055
7592	316.95	13350.318	37665.449
6199	316.91	12449.211	35886.121
6997	316.76	12966.816	36606.613
7531	316.74	13360.982	35928.523
1211	316.61	8354.944	36936.805
5970	316.57	12215.477	38262.434
5181	316.55	11688.31	33163.398
4041	316.4	10645.29	34167.813
5638	316.34	11940.939	35792.859
8612	316.32	14473.206	38257.004
5409	316.03	11822.401	38446.699
7768	315.88	13633.177	37089.285
1848	315.86	8890.558	37246.957
1023	315.78	8183.752	34236.469
5556	315.73	12025.23	37868.031
6963	315.63	12917.846	35868.516
7401	315.32	13199.878	33120.238
1266	315.23	8212.149	38468.988
1387	315.13	8407.637	37556.789
1394	314.94	8446.812	37313.648
3157	314.94	10074.973	35050.488
7642	314.92	13383.031	39138.266
5058	314.62	11593.798	35648.078
6049	314.56	12366.591	39656.965
8004	314.37	13855.562	35565.199
1868	314.18	8881.773	36750.727
7413	314.16	13486.823	33156.754
6657	314.12	12807.384	37873.871
4417	314	11139.281	38628.5
7344	313.91	13176.498	34541.281
8692	313.85	14447.399	35957.973
2736	313.49	9527.515	38704.395
4030	313.43	10570.693	34536.066
8527	313.41	14409.619	38502.348
7175	313.41	13271.067	38536.406
1112	313.37	8274.827	34160.215
7605	313.33	13514.932	38010.039
4971	313.28	11600.388	37968.27
6360	313.28	12691.463	33973.309
1648	313.26	8776.388	36842.605
7410	312.85	13401.187	33098.941
2554	312.72	9523.108	33577.52
4443	312.59	11054.696	37878.789
5969	312.49	12081.526	38222.012
8780	312.36	14561.937	33493.848
5233	312.34	11763.728	34693.016
2328	312.3	9321.28	38471.625
2273	312.18	9181.007	39720.195
7972	312.09	13869.681	34931.91
935	312.05	8151.399	36279.469
3603	311.96	10463.342	33607.406
3622	311.86	10462.747	34018.547
6072	311.84	12340.518	39216.148
6492	311.76	12535.134	37601.633
8805	311.65	14508.059	33141.52
6259	311.5	12355.803	34364.273
6842	311.48	12795.735	33576.289
1704	311.46	8740.283	38400.723
8707	311.38	14469.516	35899.449
8495	311.25	14380.092	37126.031
8438	311.15	14406.534	35366.664
7161	311.09	13315.521	38808.973
2612	311.07	9633.36	35213.121
4748	310.77	11232.74	35545.445
5350	310.71	11810.654	37256.191
4661	310.6	11272.186	33676.895
8584	310.54	14624.029	39047.906
4852	310.52	11349.751	38431.641
8627	310.46	14566.156	37531.461
5308	310.4	11643.533	36325.672
2472	310.25	9464.488	35071.969
7002	310.08	13085.702	36636.406
4060	310.04	10762.429	33934.914
6298	309.91	12474.452	33450.73
1969	309.83	8869.629	34614.145
4513	309.7	11092.772	36019.648
1720	309.68	8650.193	38939.879
7709	309.62	13675.288	38174.52
3488	309.56	10163.685	36468.281
7826	309.54	13613.855	35732.434
8288	309.45	14147.42	34843.637
4531	309.31	11121.779	35305.574
8802	309.05	14484.416	33062.266
5484	308.87	11904.571	39733.617
2348	308.78	9285.762	38022.063
3595	308.72	10410.403	33117.527
490	308.62	7728.271	39028.742
6193	308.53	12423.8	35775.176
4222	308.41	10958.931	36431.465
3337	308.41	10141.618	39275.633
7568	308.41	13493.922	36929.426
5914	308.39	12181.68	36866.512
2577	308.36	9648.107	34188.242
1239	308.34	8333.722	37774.668
4087	308.32	10660.92	33154.434
3968	308.07	10750.548	36197.18
8000	308.05	13933.123	35494.859
7933	307.94	13890.998	33711.336
6452	307.76	12628.375	36488.391
2804	307.5	9861.815	39987.09
523	307.13	7738.238	39533.793
5627	307.09	11901.079	36222.773
4728	307.09	11340.096	34997.734
6097	307.07	12303.595	38285.551
7563	306.98	13506.228	36826.617
2947	306.84	9877.506	36788.727
3919	306.61	10661.027	37929.066
518	306.48	7952.275	39502.969
1776	306.48	8923.292	39290.871
286	306.33	7718.895	36901.484
2727	306.14	9607.828	38415.707
528	305.94	7724.731	39604.484
7430	305.91	13426.812	33422.754
4202	305.89	10830.54	35910.777
596	305.89	8185.014	38438.293
8353	305.87	14183.993	33126.434
7678	305.73	13573.754	39446.258
8380	305.41	14359.973	33709.934
4595	305.31	11136.648	33885.742
3762	305.18	10501.975	37626.496
2704	305.06	9577.519	37638.195
5320	304.89	11775.451	36484.238
8683	304.59	14465.878	35926.727
571	304.59	8121.625	38985.988
2785	304.57	9676.226	39780.633
8629	304.51	14511.609	37588.039
6238	304.51	12482.883	34903.59
8070	304.24	13798.987	37630.949
8586	304.22	14514.213	38828.402
8251	304.2	14009.287	36118.391
8583	304.2	14436.325	39268.813
4190	304.05	10975.373	35631.789
8054	304.03	13932.222	36936.879
5113	303.99	11618.089	34556.82
6474	303.94	12488.881	37221.098
8081	303.69	13821.377	38109.414
3354	303.61	10289.795	38982.313
1102	303.61	8298.751	33967.199
7706	303.57	13772.494	38333.773
4481	303.4	11078.729	36823.855
1698	303.15	8758.41	38196.504
4143	303.05	10933.59	34346.602
3203	302.88	9978.841	36058.664
6643	302.81	12841.109	38205.328
3651	302.81	10480.742	34784.848
7303	302.79	13239.547	35276.855
3272	302.77	10044.119	38863.574
1310	302.75	8591.003	39695.207
5836	302.42	12229.257	34525.383
5661	302.16	11949.07	35282.363
7694	302.06	13753.848	38651.34
608	301.71	8098.574	38123.758
4781	301.68	11211.245	36244.715
8788	301.64	14468.352	33606.363
8722	301.64	14533.93	35338.52
7080	301.52	13074.014	38893.008
7909	301.47	13628.989	33080.965
8764	301.26	14606.687	34382.465
4571	301.14	11162.809	34431.332
4353	301.14	10936.41	39707.375
6962	300.99	13060.498	35868.875
1415	300.89	8538.569	36563.238
7093	300.64	12975.414	39340.914
2644	299.99	9684.317	35899.559
1127	299.93	8354.382	34627.398
3564	299.78	10245.358	34433.895
4605	299.48	11140.967	33524.957
2660	299.25	9565.065	36614.172
7465	299.11	13350.159	34184.547
4314	299.07	10947.846	38885.934
5546	298.94	12013.962	38407.723
3672	298.86	10395.831	35343.105
5900	298.5	12208.007	36327.855
1603	298.31	8812.235	35310.5
1844	298.31	8874.656	37475.957
5139	298.17	11572.088	33785.617
6341	297.87	12542.809	33659.324
8320	297.7	14141.259	33947.273
1903	297.66	8943.514	36057.82
2847	297.41	9706.759	39081.148
5560	297.22	11958.309	37955.777
8340	297.18	14048.719	33179.422
4525	297.16	11029.264	35426.102
8060	297.1	13945.246	36993.816
5188	297.08	11685.151	33440.73
5709	296.97	11916.79	34400.086
2474	296.97	9344.228	34890.492
5926	296.72	12195.975	37206.82
6557	296.68	12554.538	39489.414
1549	296.49	8647.715	33768.621
5587	296.45	11980.142	37200.906
4247	296.39	10785.364	37146.285
6147	296.36	12365.452	37111.961
5145	296.16	11590.249	33552.746
2739	296.05	9639.502	38739.785
5422	295.92	11710.393	39133.09
1982	295.92	9019.505	33861.684
3317	295.82	10153.147	39928.742
3150	295.61	10105.749	34905.688
8192	295.55	14041.926	37637.379
7808	295.55	13621.627	35997.867
3653	295.53	10417.375	34853.293
2010	295.51	9007.053	33295.93
2535	295.47	9525.158	33209.441
8399	295.38	14286.287	34380.742
7117	295.34	13336.252	39800.098
1854	295.23	8878.843	37119
5207	295.19	11678.038	34110.895
8027	295.07	13945.173	36155.199
3644	294.86	10459.997	34623.348
7804	294.86	13676.01	36124.875
1896	294.86	8879.986	35939.52
4467	294.84	11150.557	37249.859
1994	294.77	8934.384	33810.121
7817	294.44	13763.608	35855.043
6358	294.31	12614.651	33954.852
3938	294.27	10703.502	37338.367
7647	294.25	13423.474	39313.047
2334	294.25	9480.131	38333.242
1985	294.21	8961.263	33923.316
6293	293.91	12364.271	33781.395
4651	293.89	11414.909	33382.102
8389	293.85	14254.652	33947.59
1348	293.5	8540.454	38488.777
3526	293.45	10180.221	35509.555
4204	293.35	10977.445	35908.898
2978	293.33	9808.768	35980.797
7098	293.18	12923.919	39545.723
7981	293.14	13918.813	35160.578
5779	293.04	12091.774	33389.242
3217	292.97	9970.647	36718.809
5887	292.74	12249.496	35861.145
6230	292.74	12432.833	35026.008
1738	292.66	8673.654	39441.793
6726	292.53	12816.168	36399.332
5102	292.41	11570.728	34652.598
7172	292.37	13240.418	38485.797
6420	292.18	12542.732	35989.273
6747	291.91	12818.146	35764.898
1337	291.86	8437.744	38858.863
6627	291.65	12804.291	38492.035
3674	291.63	10354.49	35416.066
2429	291.53	9413.223	36699.805
7645	291.49	13384.57	39293.199
4415	291.42	11177.516	38538.457
5896	291.36	12130.189	36233.777
8385	291.24	14214.258	33772.648
7574	291.21	13369.59	37144.539
7040	291.17	13115.373	37646.543
86	291.17	7845.26	34984.676
6769	291.17	12756.626	35336.949
4541	291.13	10993.871	35058.055
1689	291.11	8835.615	37862.707
4171	290.98	10862.28	35158.453
511	290.82	7765.116	39457.715
414	290.63	7910.674	37410.828
3335	290.54	10240.438	39498.598
2329	290.31	9375.73	38520.043
7667	290.27	13395.572	39873.215
6757	290.15	12889.308	35735.422
417	290.08	7848.006	37511.074
7311	289.96	13280.181	35182.738
4092	289.89	10902.069	33053.594
1577	289.87	8699.66	34607.84
6902	289.75	13006.939	34014.723
1268	289.73	8225.502	38630.145
8106	289.73	13847.843	39167.305
3566	289.54	10210.534	34205.715
5800	289.52	12061.212	33791.805
8379	289.31	14371.042	33652.879
6938	289.2	12995.59	35095.273
2483	289.16	9388.061	34401.691
3235	289.12	9916.107	37494.238
6531	289.1	12689.197	39120.492
1843	289.04	8948.965	37462.098
5191	288.53	11693.898	33512.574
6511	288.51	12524.542	38126.707
1251	288.39	8285.921	38112.469
8087	288.26	13887.295	38398.914
63	288.26	7825.923	34424.129
1370	288.26	8605.994	38092.488
929	288.24	8109.959	36604.195
2973	288.18	9771.004	36182.297
5601	288.14	12004.553	36951.395
4491	288.12	11043.794	36463.52
1764	288.07	8867.144	39862.824
3721	288.01	10513.3	36604.125
5766	287.82	12047.688	33101.195
6292	287.68	12476.517	33757.566
2545	287.38	9493.703	33367.879
8120	287.36	13790.617	39535.316
2084	287.34	9155.732	35147.016
6228	287.34	12372.898	35007.289
8654	287.28	14619.96	36960.965
7393	287.15	13254.526	33223.129
6257	287.09	12381.289	34300.316
5060	286.96	11451.182	35741.07
2315	286.82	9339.452	39230.676
7475	286.79	13419.359	34505.406
3259	286.48	10014.106	38329.078
2359	286.44	9453.716	37744.785
8048	286.13	13978.461	36730.883
5941	286.12	12215.131	37457.227
7272	285.96	13319.311	36327
7996	285.9	13902.569	35386.258
5216	285.87	11666.467	34233.441
7346	285.85	13247.384	34364.77
5204	285.58	11800.532	34009.48
7599	285.41	13453.651	37857.711
1193	285.27	8350.402	36332.449
8313	285.16	14118.489	34061.168
7428	285.16	13365.935	33373.504
2529	285.14	9634.839	33086.434
534	285.02	7680.966	39730.645
7067	285	13060.58	38519.527
4385	284.87	11067.056	39297.367
1699	284.83	8635.122	38214.672
1923	284.72	8896.4	35348.813
3177	284.72	10025.85	35618.363
1313	284.6	8573.665	39435.641
8752	284.6	14420.377	34744.426
2421	284.56	9318.283	36799.488
6809	284.56	12889.271	34309.055
8309	284.39	14112.313	33994.844
2649	284.32	9569.025	36174.625
4276	284.26	10829.73	37809.563
5685	284.24	12009.564	35054.527
4602	284.12	11106.384	33784.074
5490	283.95	12015.838	39451.789
3655	283.91	10410.67	34950.355
3139	283.72	10043.679	34451.555
1002	283.7	8140.676	34796.051
5218	283.65	11655.945	34278.008
6279	283.57	12476.679	33990.23
7301	283.49	13168.675	35603.301
8121	283.47	13827.172	39536.238
6155	283.42	12457.874	37021.656
8415	283.32	14279.504	34648.977
7499	283.26	13404.431	35124.43
6778	283.22	12790.223	35241.352
147	283.19	7935.733	36549.023
951	283.13	8157.222	35743.5
2036	283.11	9067.588	33863.086
8392	282.98	14205.758	34169.688
3974	282.86	10668.681	35978.73
6001	282.86	12066.162	39177.258
3803	282.86	10356.886	38491.863
1140	282.73	8309.104	34840.621
396	282.67	7807.267	37181.375
3927	282.54	10554.736	37580.18
7619	282.48	13395.489	38398.398
4638	282.46	11022.99	33083.387
5595	282.31	11873.654	37171.262
30	282.19	7887.667	33797.941
4329	282.04	10822.871	39261.906
2182	282	9080.055	37502.078
2790	281.98	9538.589	39877.672
6925	281.83	12934.001	34478.227
1341	281.71	8537.341	38671.785
6110	281.69	12349.663	38138.656
3501	281.64	10312.594	36210.609
3593	281.64	10454.544	33048.648
2683	281.58	9676.717	37238.086
2306	281.54	9430.696	39378.875
2023	281.23	9241.892	33319.477
6159	281.18	12396.563	36824.559
6433	281.04	12542.973	36119.758
1218	280.99	8311.019	37252.727
5017	280.99	11510.15	36968.594
8350	280.87	14132.339	33043.469
6160	280.85	12472.066	36836.133
4974	280.55	11585.578	37676.059
2372	280.33	9447.669	37394.754
8699	280.3	14456.606	36016.266
391	280.3	7948.221	37059.848
2048	280.1	9073.933	34196.203
3228	279.65	9919.509	37333.469
3885	279.63	10743.202	38830.375
7112	279.51	13015.737	39766
1155	279.22	8273.856	35158.355
3867	279.19	10567.544	39317.277
5005	279.15	11578.561	37274.855
5791	278.69	12060.666	33570.773
8709	278.61	14475.768	35625.102
8408	278.52	14296.129	34538.828
6272	278.52	12434.861	34220.59
8215	278.42	14029.405	36942.02
7458	278.11	13510.865	34099.313
7762	278.06	13679.771	37298.73
1442	278.06	8582.418	35436.922
3061	278	9792.345	33798.707
3799	277.83	10502.652	38445.336
1433	277.79	8470.938	35932.285
1334	277.79	8587.326	39015.207
7259	277.56	13167.737	36396.402
6971	277.29	13034.722	35962.359
3422	277.18	10242.363	37965.34
3887	276.89	10652.618	38781.961
2918	276.87	9760.121	37446.445
3049	276.79	9871.179	33871.133
619	276.49	8001.979	37951.074
101	276.47	7769.096	35163.051
6642	276.37	12869.944	38155.305
6394	276.24	12687.659	35200.352
8585	276.14	14541.605	38800.836
8254	276.12	14084.951	36203.742
4604	275.87	11110.85	33497.684
7860	275.74	13732.276	34292.484
159	275.43	7672.689	36762.164
8139	275.36	14107.422	39450.508
1613	275.3	8681.97	35744.84
5745	275.19	11866.971	33573.766
2374	275.03	9374.571	37454.828
2083	274.99	9251.097	35111.68
7205	274.69	13312.46	37698.348
8403	274.61	14265.535	34406.004
2959	274.54	9731.429	36673.266
8266	274.27	14021.817	35670.883
6646	274.23	12760.027	38303.816
4345	274.11	10885.198	39587.797
8451	274.09	14273.715	36033.648
4890	274.08	11219.893	39257.773
8066	273.98	13784.209	37362.02
8080	273.83	13939.493	38097.93
3520	273.56	10207.931	35871.805
538	273.5	7844.892	39834.41
4259	273.48	10835.027	37517.184
3123	273.41	10052.782	34002.477
6521	273.35	12637.568	38687.48
6781	272.95	12848.914	34957.363
3731	272.7	10468.091	36886.246
2977	272.66	9759.67	35980.27
1564	272.62	8634.547	34130.844
5561	272.41	11879.595	37966.426
2593	272.39	9586.955	34639.449
466	272.33	7777.173	38467.039
5126	272.12	11502.066	34021.063
7153	272.08	13220.494	39246.59
7036	272.07	12969.447	37606.863
6834	272.03	12812.697	33699.91
3114	271.89	10125.625	33839.055
8131	271.84	14059.527	39905.785
85	271.76	7778.968	34935.137
5002	271.7	11501.214	37229.402
7775	271.7	13702.035	37146.125
5128	271.63	11544.796	34037.207
1788	271.59	8998.294	39421.852
5112	271.53	11422.976	34556.238
6618	271.32	12843.586	38801.992
5342	271.22	11801.318	37063.109
7797	271.03	13671.66	36329.156
3668	271.03	10455.333	35265.352
7148	270.84	13225.864	39141.406
1705	270.78	8694.896	38450.305
3877	270.76	10673.999	39194.219
6708	270.69	12727.828	36724.281
6649	270.55	12713.185	38006.617
2347	270.27	9460.154	37998.953
4627	269.94	11132.718	33296.246
2935	269.81	9825.943	37066.586
5029	269.77	11596.581	36547.004
5198	269.77	11733.241	33680.508
5274	269.75	11649.531	35437.668
6316	269.65	12464.749	33165.336
3544	269.62	10280.587	34994.316
1662	269.62	8790.336	37198.555
1532	269.56	8651.646	33439.648
4126	269.52	10911.643	33685.891
5959	269.27	12261.366	37791.277
6626	269.16	12723.466	38476.039
6639	269.08	12705.156	38386.77
2385	269.02	9291.825	37072.102
3884	268.98	10559.498	38807.145
2024	268.91	9120.613	33325.063
1663	268.87	8673.027	37254.141
6333	268.85	12618.778	33422.324
8634	268.85	14424.561	37402.516
1620	268.64	8730.975	36026.953
4826	268.6	11276.634	37706.422
7961	268.54	13830.57	34657.422
2233	268.39	9114.733	38724.734
7444	268.31	13474.862	33900.684
632	268.18	7984.584	37319.652
7483	268.16	13487.26	34729.406
94	268.08	7834.194	35049.309
3166	267.99	10039.178	35216.168
2914	267.95	9805.257	37603.98
7776	267.51	13613.831	37140.641
7907	267.38	13562.069	33049.488
6486	267.15	12658.019	37385.125
4010	267.13	10717.704	34778.465
2260	266.99	9178.137	39417.348
4494	266.96	11045.571	36538.488
5129	266.9	11579.835	34122.5
2242	266.61	9225.734	38901.238
8327	266.55	14039.303	33504.227
2656	266.23	9524.459	36412.871
7948	266.21	13942.509	34280.496
7925	266.04	13823.985	33537.086
1194	265.92	8337.256	36401.02
3091	265.92	10109.844	33010.902
1236	265.88	8269.154	37699.039
1241	265.88	8380.798	37851.078
5570	265.85	12006.061	37813.891
2956	265.83	9703.121	36629.313
5236	265.77	11793.49	34748.52
3270	265.75	9998.699	38839.191
2074	265.62	9092.869	34956.328
4444	265.5	11094.94	37923.301
593	265.46	8106.563	38368.93
2115	265.42	9213.727	35820.273
8540	265.4	14320.444	39112.82
5741	265.25	12021.019	33746.938
4225	265.16	10971.247	36504.242
2872	265.1	9764.521	38765.23
2071	265.06	9063.755	34825.996
8243	265.02	14021.148	36268.691
1766	264.83	8858.616	39600.777
4232	264.81	10817.046	36781.555
2327	264.75	9313.94	38730.844
2718	264.73	9492.792	38146.379
449	264.73	7805.047	38055.543
6280	264.72	12313.253	34019.078
1099	264.62	8196.777	33877.273
1872	264.07	8964.296	36844.48
1349	264.03	8520.605	38506.52
940	263.82	8110.105	36100.145
5290	263.74	11689.118	35946.164
4796	263.7	11220.499	36588.324
2044	263.68	9062.983	34087.859
6447	263.49	12640.917	36392.141
1028	263.4	8012.053	34081.004
5348	263.36	11657.929	37177.004
1025	263.26	8044.322	34013.594
5404	263.24	11691.147	38394.691
7164	263.22	13195.292	38902.328
5589	263.18	12035.158	37275.766
3192	263.11	10064.849	35981.059
133	263.01	7903.472	36108.504
1586	262.8	8628.385	34694.332
8172	262.78	14127.439	38163.684
3269	262.74	10036.764	38708.074
1640	262.73	8666.248	36588.992
543	262.71	8145.14	39820.098
585	262.53	8007.623	38549.719
5321	262.4	11733.421	36493.652
2234	262.36	9199.899	38822.531
7890	262.25	13618.401	33519.02
3855	262.11	10724.255	39794.52
4743	261.83	11256.951	35435.121
8115	261.77	13856.562	39363.789
2266	261.71	9181.794	39518.035
3605	261.58	10496.356	33663.797
7615	261.48	13559.535	38325.781
5552	261.46	11999.569	38041.445
6246	261.19	12474.037	34705.973
7395	261.1	13253.368	33300.422
4082	261.08	10601.827	33033.801
2286	261.08	9432.192	39842.531
2029	261.02	9089.143	33605.676
3152	261	9937.168	35009.168
1538	260.98	8682.534	33506.867
3852	260.98	10506.905	39924.727
3681	260.93	10498.416	35483.129
2354	260.87	9470.908	37868.461
5277	260.81	11837.692	35469.156
7084	260.79	13034.231	39167.02
1873	260.72	9056.313	36887.762
2009	260.5	8843.758	33283.961
7595	260.22	13352.27	37721.141
2639	260.2	9506.789	35836.613
4657	260.2	11274.559	33575.5
4621	260.08	11128.128	33197.98
4377	260.03	11170.416	39700.957
5403	259.95	11823.148	38370.492
1165	259.93	8213.903	35414.32
4913	259.82	11433.341	39860.855
1129	259.45	8241.3	34632.109
7236	259.36	13187.246	37161.098
4492	259.28	10998.659	36481.352
6385	258.86	12693.086	34896.535
5844	258.84	12112.3	34807.004
7759	258.78	13719.213	37216.734
8610	258.71	14476.74	38203.559
1111	258.69	8219.717	34155.539
8056	258.59	13848.429	36939.055
4048	258.57	10651.609	34280.34
121	258.21	7696.475	35727.953
4320	258.19	10882.139	39150.133
7041	258.17	13015.765	37648.074
3255	258.07	10060.995	38276.641
5268	258.07	11714.547	35363.926
1409	258.07	8478.742	36714.438
1523	258.02	8724.798	33220.043
8541	257.9	14386.753	39194.152
5356	257.84	11751.745	37425.488
6533	257.77	12646.729	39155.664
3147	257.65	10057.732	34725.809
7853	257.54	13681.393	34771.977
6030	257.48	12167.022	39763.773
6122	257.46	12405.979	37773.355
7668	257.35	13529.696	39998.992
4508	257.31	11093.761	36194.781
3648	257.25	10501.527	34765.906
6609	256.93	12750.035	38959.164
1715	256.87	8682.921	38791.516
7567	256.79	13445.554	36895.191
1240	256.73	8357.981	37819.465
3060	256.73	9782.432	33748.18
7903	256.7	13592.205	33260.465
8357	256.62	14333.825	33062.988
3183	256.56	9939.553	35878.773
3645	256.52	10530.417	34659.672
11	256.49	7906.111	33342.742
6681	256.43	12739.607	37366.539
986	256.43	8148.81	35144.316
2810	256.43	9745.054	39635.383
2734	256.31	9573.229	38627.219
3093	256.2	9999.414	33093.484
1886	256.06	8871.032	36487.844
7467	255.76	13392.042	34318.301
999	255.72	8078.425	35011.016
5326	255.66	11743.181	36562.621
8368	255.62	14266.912	33277.484
1585	255.59	8631.875	34666.613
980	255.49	8097.136	35383.293
1438	255.47	8480.269	35861.57
2319	255.36	9389.23	39272.125
5944	255.3	12072.974	37523.645
4872	255.3	11337.638	38746.176
8445	255.24	14405.759	35849.508
6400	255.22	12547.526	35461.32
8441	255.13	14341.632	35551.109
8151	255.05	14048.788	39132.387
8400	255.05	14405.748	34395.93
5073	254.9	11583.597	35417.691
4179	254.72	10919.105	35396.938
1840	254.61	8864.366	37436.504
1012	254.48	8114.84	34480.98
4771	254.4	11229.749	36052.203
3510	254.07	10183.006	35940.871
8565	253.92	14614.688	39660.531
2667	253.92	9565.428	36895.555
5912	253.86	12143.713	36851.953
4673	253.84	11376.1	34044.445
2257	253.77	9069.589	39384.434
7294	253.71	13223.429	35482.152
3952	253.69	10763.087	36638.609
5492	253.5	12004.86	39578.129
8561	253.5	14558.091	39949.465
8538	253.44	14225.842	39082.293
7880	253.44	13620.088	33931.793
1629	253.12	8813.593	36202.07
1364	253	8483.969	38186.887
6838	252.89	12854.329	33800.898
2493	252.87	9270.447	33879.488
1659	252.77	8833.828	37107.086
8169	252.7	14181.709	38401.664
8038	252.62	13910.571	36376.504
4124	252.54	10870.235	33642.266
3881	252.45	10720.718	38957.473
1688	252.35	8707.785	37859.035
1056	252.33	8127.871	33196.16
8560	252.22	14520.678	39771.035
2208	252.04	9248.812	38185.664
8179	251.91	14059.333	38141.598
3483	251.85	10342.61	36626.574
8522	251.78	14346.56	38325.754
6300	251.64	12480.415	33489.93
7711	251.62	13669.807	38201.797
1563	251.49	8709.201	34100.188
3163	251.41	9977.098	35159.348
7509	251.37	13526.692	35208.184
1790	251.32	8971.472	39131.113
4809	251.26	11210.305	37192.266
6930	251.24	13048.09	34561.676
1137	251.22	8272.535	34818.66
1995	251.22	8892.582	33498.16
4867	251.13	11306.703	38696.34
6194	251.11	12387.642	35778.887
6694	251.07	12782.095	37399.48
8665	250.99	14596.564	36414.16
1422	250.86	8567.32	36537.715
4280	250.84	10852.275	37930.715
5675	250.63	12019.104	35177.719
3806	250.48	10414.126	38625.504
2168	250.34	9146.319	37061.48
1262	250.25	8252.127	38370.188
6449	250.17	12518.163	36431.277
5410	250.09	11752.806	38456.73
5165	249.96	11541.602	33202.336
1426	249.92	8534.073	36099.934
3752	249.59	10460.842	37235.551
5028	249.56	11483.818	36545.09
1327	249.54	8575.338	39222.363
5354	249.46	11707.479	37332.863
1785	249.25	8953.732	39345.777
4927	249.15	11614.691	39589.957
8650	249.06	14584.966	37068.621
4119	249.04	10980.753	33484.941
4459	249.02	11015.674	37479.816
4871	249	11258.414	38733.285
3275	248.96	9964.51	38942.34
1071	248.71	8006.13	33111.156
8119	248.64	13949.416	39527.18
1315	248.64	8508.605	39554.387
4210	248.54	10910.333	36165.707
6554	248.47	12578.887	39426.996
3719	248.45	10524.974	36542.063
2962	248.43	9706.735	36414.07
4218	248.41	10891.239	36344.883
2114	248.41	9241.771	35815.09
6790	248.35	12789.551	34873.398
5878	248.31	12066.794	35635.262
7435	248.29	13375.298	33625.402
8051	248.22	13932.804	36841.629
8161	248.1	14015.609	38754.121
4316	248.03	10896.36	38975.785
4059	247.97	10700.351	33911.477
5871	247.78	12133.833	35397.383
8175	247.76	14141.893	38001.914
3715	247.55	10508.395	36425.207
526	247.53	7941.188	39576.133
3167	247.41	10054.341	35272.723
7788	247.26	13680.159	36392.059
3214	247.24	10057.446	36464.535
8092	247.11	13902.037	38553.977
7716	246.76	13654.922	38268.188
3709	246.72	10395.675	36198.602
2077	246.63	9109.627	34975.445
429	246.61	7764.089	37651.852
602	246.49	8028.379	38307.102
6472	246.46	12519.864	37115.137
6432	246.25	12609.978	36109.859
4859	246.19	11361.586	38577.816
111	246.13	7775.154	35394.926
2186	246.09	9147.183	37561.5
6415	246	12488.294	35845.746
2087	245.94	9162.272	35215.297
1378	245.94	8601.143	37681.496
2882	245.88	9737.931	38347.715
5728	245.86	11959.802	33908.605
7601	245.86	13407.622	37891.063
8406	245.84	14249.789	34468.457
6374	245.8	12638.564	34490.457
5961	245.77	12129.472	37952.512
1976	245.69	9025.561	34383.328
2665	245.63	9504.353	36846.293
4025	245.52	10632.464	34482.395
3131	245.42	9975.068	34215.465
5722	245.38	12005.781	34069.422
8305	245.15	14049.591	34254.473
6354	244.77	12496.891	33874.633
7327	244.73	13203.28	34898.426
8772	244.73	14520.48	33957.094
1953	244.69	8940.35	34978.957
5262	244.68	11802.65	35287.047
4437	244.58	11103.251	38037.457
7885	244.45	13714.01	33732.66
1423	244.41	8605.952	36301.336
4117	244.39	10833.825	33434.176
8645	244.31	14482.878	37264.73
5803	244.29	12139.819	33823.305
2671	244.12	9689.329	36996.313
985	243.93	8053.038	35104.043
2311	243.91	9475.243	39116.156
1342	243.8	8417.005	38704.234
4346	243.66	10804.678	39594.066
1492	243.39	8534.263	33863.609
8219	243.05	14129.724	36723.586
4000	242.93	10724.43	35400.074
5025	242.91	11486.212	36816.531
6936	242.84	12924.742	35031.816
5333	242.8	11685.464	36704.301
4211	242.59	10954.972	36167.051
4625	242.55	11174.246	33272.961
3285	242.51	9970.5	39165.711
6366	242.26	12594.187	34205.035
7657	242.23	13344.085	39451.496
3087	242.17	9772.236	33101.488
8492	242.11	14364.639	37060.855
5116	242.09	11436.835	34351.449
7120	242.05	13318.779	39900.23
4919	242.03	11522.981	39615.316
5035	241.82	11578.328	36371.332
2682	241.56	9587.196	37214.711
2228	241.56	9079.581	38634.199
1650	241.54	8772.144	36890.555
5331	241.23	11825.072	36655.746
3066	240.81	9795.686	33604.105
1672	240.54	8693.806	37441.676
6978	240.37	13032.996	36287.531
1615	240.35	8715.443	35793.488
8329	240.23	14102.094	33522.543
8211	240.02	14096.2	37168.168
2464	239.97	9401.164	35407.563
4687	239.93	11241.382	34413.066
6952	239.76	13055.265	35601.309
8660	239.74	14633.206	36923.785
1022	239.7	8076.428	34209.941
3072	239.43	9797.61	33392.402
19	239.37	7765.154	33558.031
4504	239.34	11090.466	36178.578
5707	239.34	11887.102	34348.734
7809	239.16	13582.147	35999.086
1026	239.09	8157.954	34030.754
5940	239.07	12253.939	37422.684
8486	239.03	14405.132	36888.672
4418	238.95	11067.884	38638.805
6518	238.91	12518.954	38428.555
1789	238.9	8945.044	39126.359
6653	238.9	12766.262	37831.148
3848	238.9	10507.188	39779.109
4950	238.84	11512.711	38731.344
7211	238.68	13328.439	37746.691
1526	238.59	8698.633	33287.867
6705	238.49	12818.352	36926.539
7832	238.42	13674.076	35329.191
2218	238.36	9132.003	38449.699
3104	238.32	9929.394	33586.914
4246	238.13	10847.587	37130.844
2133	238.09	9073.412	36354.875
6898	238.05	13034.489	33976.406
7288	238.03	13216.828	35587.293
477	237.94	7793.496	38671.969
4694	237.86	11362.973	34615.141
8273	237.84	13991.808	35572.188
6785	237.8	12784.709	35082.746
5635	237.67	11934.077	35764.047
504	237.57	7873.239	39355.117
66	237.54	7783.858	34523.984
6504	237.5	12497.206	38040.668
4065	237.36	10764.394	33579.711
2519	237.33	9307.944	33049.855
8784	237.21	14547.663	33569.117
3223	237.17	9945.009	36957.598
4737	237.13	11279.47	35290.773
3041	237.13	9844.713	34041.363
6419	237.11	12517.027	35987.789
7751	237.1	13763.464	37439.535
7094	236.94	13018.377	39364.371
4089	236.89	10744.206	33163.41
3234	236.89	10032.286	37471.164
7263	236.89	13183.791	36473.883
7850	236.89	13647.471	34855.492
3313	236.81	10097.661	39971.672
6396	236.71	12528.184	35241.805
1392	236.64	8538.75	37226.938
6490	236.48	12621.722	37559.5
7333	236.33	13187.176	34740.848
4113	236.12	10905.111	33393.742
6836	236.1	12724.305	33729.285
7505	236.04	13359.569	35196.348
3583	235.99	10193.083	33471.223
3633	235.99	10450.589	34246.691
1303	235.89	8621.127	39957.809
3022	235.85	9875.271	34860.098
1413	235.83	8520.849	36794.043
6031	235.68	12075.469	39810.664
6522	235.68	12552.448	38719.59
3817	235.55	10427.927	38992.281
4884	235.49	11240.036	39098.359
1278	235.43	8378.003	38977.879
2992	235.33	9816.225	35890.07
1179	235.32	8315.397	35825.621
5075	235.12	11526.319	35102.414
3117	234.99	10027.727	33896.926
5901	234.89	12090.561	36342.117
2411	234.76	9465.023	36978.152
5117	234.76	11613.381	34366.703
3716	234.74	10420.41	36456.551
8391	234.68	14227.243	34152.965
8528	234.59	14345.487	38500.566
5185	234.51	11698.929	33262.121
7838	234.3	13706.793	35178.875
1751	234.17	8775.307	39698.863
7454	234.05	13452.588	34059.773
2705	234.05	9565.579	37664.152
7902	233.9	13634.246	33224.418
7285	233.86	13187.583	36031.465
7949	233.63	13832.424	34325.781
3694	233.61	10377.502	35858.543
4480	233.57	11172.157	36812.445
4349	233.5	10882.178	39642.012
4596	233.25	11017.931	33692.578
1512	233.23	8531.546	33121.504
7843	233.19	13648.361	35067.203
533	233.17	7846.086	39719.234
5801	233.13	12091.426	33804.504
4343	232.9	10883.321	39534.316
8105	232.85	13983.208	39114.926
2874	232.73	9884.768	38475.098
5928	232.66	12118.728	37212.27
3553	232.64	10139.86	34613.922
7681	232.56	13612.433	39496.727
4949	232.18	11592.23	38711.355
5411	232.1	11787.74	38463.199
1924	232.1	8966.344	35364.262
5882	232.06	12121.854	35666.887
6740	232.04	12706.755	36133.668
6334	231.95	12652.489	33512.113
1628	231.91	8662.656	36180.453
1003	231.85	8142.322	34817.688
4659	231.62	11226.176	33579.996
4985	231.62	11576.562	37532.695
4843	231.56	11226.094	38275.008
7777	231.54	13732.131	37143.34
3240	231.54	9976.145	37535.273
2157	231.54	9259.507	36827.285
6033	231.51	12183.718	39914.906
7816	231.49	13577.543	35747.234
4054	231.43	10686.844	34119.82
3055	231.33	9840.427	33969.277
3683	231.18	10358.75	35522.008
4268	231.14	10781.936	37626.754
1431	231.09	8416.142	36218.727
7231	230.95	13247.757	37325.668
8123	230.86	13893.444	39802.316
3846	230.74	10487.292	39729.477
8222	230.68	14095.882	36857.191
2185	230.36	9134.361	37541.699
7755	230.3	13649.134	37500.035
398	230.09	7924.372	37198.344
6135	229.98	12378.195	37459.504
7806	229.84	13735.91	35904.012
3613	229.82	10394.003	33820.254
4599	229.73	11081.149	33700.488
1148	229.59	8246.441	34976.668
1424	229.42	8490.527	36328.27
1606	229.27	8686.54	35353.461
6568	229.21	12565.857	39837.129
6237	229.19	12331.1	34889.82
953	229.17	8170.46	35799.297
6343	229.13	12618.514	33698.391
4505	228.96	11022.031	36180.281
3916	228.9	10621.734	38097.281
1174	228.88	8408.137	35676.852
1029	228.56	8026.964	34133.34
5264	228.08	11739.601	35317.246
7866	228.08	13620.65	34033.152
3309	228.08	9941.636	39720.809
4518	227.97	11032.278	35605.184
8587	227.95	14556.699	38881.242
2721	227.85	9517.581	38163.703
7342	227.79	13234.875	34498
5246	227.64	11765.011	34872.832
3898	227.62	10605.442	38390.512
4683	227.53	11253.782	34238.23
2075	227.45	9068.809	34963.141
5782	227.18	12121.538	33418.977
4834	227.09	11319.852	37894.965
6311	227.01	12305.664	33111.211
2268	226.97	9230.683	39628.602
7478	226.93	13346.216	34585.816
5223	226.87	11631.732	34333.313
5838	226.86	12151.126	34590.195
8024	226.82	13789.779	36094.68
[truncated: 2,463 more rows]
