# Supplementary material for: Insights on the Control of Yeast Single-Cell Growth Variability by Members of the Trehalose Phosphate Synthase (TPS) Complex
Source: Front Cell Dev Biol. 2021 Jan 28;9:607628. doi: 10.3389/fcell.2021.607628 (PMC7876269; doi:10.3389/fcell.2021.607628)
Supplement: Supplementary file 2 [file Data_Sheet_1.ZIP › final_code/input_datasets/overexpression2_Ntd_TSL1_t2.csv]

Id	Area (µm²)	Centre X Position (µm)	Centre Y Position (µm)
5092	98.1	10292.813	33432.355
11768	93.6	13781.3	34171.703
8098	91.82	11903.319	36001.246
7237	89.33	11496.935	38268.648
6311	87.16	11177.245	37879.383
1601	85.8	8604.196	36914.621
2227	85.59	8731.857	39392.695
6261	82.28	11155.447	39415.285
2016	81.47	8665.487	36205.633
542	79.52	7661.096	39132.02
1656	79.52	8592.911	36169.223
3364	78.54	9444.258	34111.148
2575	77.14	8938.779	34240.699
12205	75.71	14122.042	38465.301
2746	74.42	9256.272	35429.375
12586	73.66	14354.316	33959.691
3215	71.84	9303.701	36462.633
10462	71.82	13260.282	37194.379
8396	71.65	12255.993	35043.715
2020	71.32	8840.062	36280.602
3224	70.84	9399.456	36272.859
7728	70.42	11656.186	35829.301
3259	70.31	9355.799	35591.012
4312	69.79	10121.809	33696.301
12077	69.08	13835.99	39655.211
2352	68.68	9058.803	38416.316
500	68.5	7762.999	38620.813
9555	68.26	12898.388	38303.059
9048	68.2	12557.228	33553.797
13218	68.12	14550.308	35986.543
6028	67.93	10927.012	35815.938
5108	67.72	10304.78	33059.387
12513	67.7	14194.204	33013.879
7848	67.3	11802.436	37959.41
10633	66.49	13351.608	34641.867
557	66.11	7948.998	39316.789
8162	65.67	11865.748	35076.648
9424	65.63	12579.384	39538.23
9694	64.9	12879.728	35674.512
8913	64.85	12390.309	34538.117
3412	63.72	9301.851	33446.465
6765	63.7	11403.674	36347.742
836	62.95	8085.456	35587.301
752	62.95	8106.494	37308.836
7800	62.87	11719.33	37275.633
8769	62.78	12408.396	37199.699
12458	62.16	14103.857	34052.199
9301	61.9	12686.9	37239.422
484	61.88	7836.111	38441.445
11460	61.78	13705.165	36659.441
2391	61.67	9021.961	37527.598
12628	61.42	14330.459	34815.168
12505	61.42	14126.225	33232.215
5498	61.3	10683.074	39706.887
9035	61.09	12583.969	33317.387
6624	61.09	11290.483	34081.922
11713	60.55	13943.642	33125.422
2506	60.46	8942.941	35209.066
10149	60.32	13058.47	38114.164
9458	60.06	12730.642	39961.555
4513	59.92	9927.795	36767.387
3769	59.88	9696.801	38853.363
5720	59.75	10584.31	35609.09
933	59.67	8114.397	34079.234
7448	59.67	11539.191	34808.797
978	59.6	8195.684	33114.332
9368	59.5	12626.729	38068.313
8101	59.44	12015.394	36023.59
7914	59.12	12003.403	39767.902
1626	59.06	8578.353	36662.949
9254	58.73	12648.503	36568.695
11321	58.72	13774.705	39084.156
3046	58.62	9280.109	39575.152
1039	58.52	8245.257	33927.367
4377	58.45	10083.138	34760.414
12862	58.27	14291.934	38351.781
1868	58.24	8647.323	33569.41
5619	58.14	10687.303	37120.164
11219	58.12	13417.281	39651.066
3147	58.12	9279.901	37959.188
11521	58.01	13610.433	35422.117
3472	57.82	9664.746	33751.125
660	57.66	8052.551	38915.629
2306	57.66	8966.691	39158.629
5892	57.36	10889.702	33082.633
6249	57.24	11038.006	39442.117
9983	57.13	13062.586	35349.652
7459	57.05	11471.986	34709.676
9658	56.97	12896.595	36522.664
9065	56.97	12516.41	33908.027
9768	56.57	12816.094	34405.695
486	56.57	7941.597	38447.656
6280	56.51	11145.889	38866.754
10706	56.49	13212.541	33432.77
11532	56.44	13581.055	35565.875
12195	56.4	14157.886	38527.793
8415	56.4	12132.023	35349.758
6127	56.34	10779.944	37335.473
7346	56.24	11569.795	36566.758
437	56.11	7641.646	38026.457
4551	56.11	10120.024	37353.789
1756	56.03	8621.982	34185.094
11780	56.01	13854.588	34480.598
5269	55.94	10503.657	35881.223
10825	55.92	13363.641	34427.773
3450	55.88	9529.099	33228.027
11772	55.67	13800.192	34210.02
10102	55.63	13083.536	37502.957
4284	55.23	9990.468	33189.09
692	55.17	8090.496	38167.879
12916	55.15	14237.253	39325.77
5863	55.13	10570.419	33379.656
13405	55.08	14595.787	33202.207
10275	55.02	13022.478	39756.625
12931	55	14248.321	39619.98
11844	54.79	13786.175	35381.996
13163	54.75	14579.655	36721.875
516	54.65	7838.413	38816.34
7488	54.62	11494.94	34225.539
12156	54.58	14032.69	39237.363
414	54.54	7967.989	37781.836
11568	54.5	13721.496	34913.184
12382	54.41	14168.999	35359.059
2959	54.33	9111.736	39078.262
12325	54.29	14109.747	36535.602
10989	54.16	13371.093	36359.438
12262	54.16	14087.557	37233.258
2713	54.12	9104.017	34668.199
9012	54.12	12445.134	33098.863
13009	54.02	14617.698	39136.891
12247	53.95	14093.204	37593.281
10269	53.93	12937.285	39643.148
1681	53.89	8612.773	35689.445
5733	53.81	10735.418	35474.996
1619	53.73	8459.714	36580.707
4065	53.73	9863.548	36447.328
8736	53.72	12383.273	37974.68
4117	53.72	9778.066	35488.73
2042	53.43	8773.936	36639.457
2134	53.31	8781.505	38024.16
6470	53.28	11068.043	34680.457
76	53.28	7666.733	33912.512
5848	53.12	10584.196	33527.457
2904	53.12	9163.05	38243.09
11562	53.1	13607.654	34866.27
602	53.03	7965.083	39864.637
11086	52.99	13450.246	37775.051
3540	52.99	9504.286	34843.773
10026	52.85	13058.823	36162.785
6763	52.82	11407.854	36336.684
4432	52.78	10034.879	35480.695
9886	52.76	12983.693	33639.059
2053	52.57	8723.979	36788.93
7299	52.53	11634.476	37068.449
11001	52.49	13376.143	36571.023
3023	52.49	9474.299	39891.094
12292	52.47	14049.871	37013.551
4635	52.47	10112.848	38421.625
5579	52.45	10563.465	37766.727
8173	52.43	11964.275	34669.586
948	52.34	8068.478	33717.465
8826	52.26	12332.146	36235.684
7449	52.2	11512.809	34821.473
10005	52.05	12981.582	35706.199
4942	51.95	10317.221	35826.188
1694	51.86	8577.384	35287.895
764	51.84	8182.037	36873.512
2268	51.82	8864.347	39839.738
9114	51.76	12552.5	34569.973
7410	51.74	11535.676	35667.891
5182	51.72	10394.75	34253.23
1784	51.65	8590.578	33660.254
11690	51.63	13691.645	33309.277
642	51.63	8055.374	39302.855
1480	51.57	8429.811	38804.477
10655	51.49	13311.246	33997.891
3984	51.46	9881.404	37703.707
5508	51.46	10578.103	39290.457
12998	51.28	14538.104	39433.516
12675	51.21	14372.632	35405.457
11148	51.21	13523.011	38621.211
6403	51.15	10994.846	36083.703
9249	51.03	12518.789	36469.262
3192	51.01	9451.699	36730.668
11129	51	13426.679	38308.902
2587	50.98	9057.584	33879.383
12464	50.96	14080.97	33843.836
122	50.9	7779.659	34347.629
10197	50.9	12998.694	38580.941
10486	50.88	13286.198	36785.922
11201	50.88	13520.361	39403.129
5123	50.88	10405.766	33059.641
5068	50.73	10274.361	33666.863
4835	50.73	10142.132	37372.57
11452	50.67	13670.075	36826.305
12917	50.65	14412.972	39328.234
12396	50.61	14189.963	34962.078
10559	50.61	13268.008	35290.211
5908	50.57	10864.049	33304.313
12293	50.55	14054.155	36713.371
12384	50.55	14170.716	35407.484
4628	50.52	9937.123	38212.219
7291	50.48	11606.946	37315.469
4338	50.38	10070.658	34259.289
4336	50.32	10060.645	34224.129
796	50.31	8071.81	36480.148
6346	50.31	11191.896	37184.984
767	50.25	8161.877	36902.871
7389	50.23	11542.901	36214.539
3200	50.21	9393.896	36803.535
8189	50.21	11922.71	34535.785
8206	50.21	11990.12	34159.102
8679	50.19	12484.375	39449.922
6386	50.17	11176.407	36419.809
8352	50.15	12259.688	34324.734
5704	50.15	10749.478	36030.848
1568	50.1	8443.575	37603.98
6781	50.1	11358.805	36667.949
12642	49.96	14250.208	35006.477
9683	49.94	12736.694	35747.492
461	49.9	7735.88	38214.109
6474	49.85	11198.305	34449.074
3532	49.83	9596.825	34662.93
6381	49.83	11195.569	36686.66
11420	49.79	13709.965	37185.59
7698	49.73	11659.399	35381.184
10185	49.71	13002.165	38499.113
4426	49.71	9950.674	35427.469
4523	49.69	9929.569	36995.723
11983	49.69	13936.211	37971.215
9830	49.65	12826.856	33099.324
11322	49.6	13717.084	39110.348
4011	49.6	9878.679	37206.961
4654	49.58	9952.586	38813.066
6452	49.58	11154.598	35009.473
9746	49.58	12778.899	34707.484
11697	49.56	13610.053	33072.711
8022	49.48	12039.083	37034.43
8342	49.41	12103.325	34168.047
12535	49.41	14220.402	33184.836
1865	49.41	8720.911	33541.281
12805	49.35	14409.613	37523.211
393	49.35	7662.048	37605.785
2304	49.33	8861.233	39145.547
7540	49.29	11595.952	33463.406
5343	49.27	10559.405	37286.113
5717	49.27	10757.051	35874.469
2687	49.25	9273.052	33914.797
5803	49.25	10609.994	34168.926
2604	49.21	8974.23	33579.352
5347	49.18	10523.302	37341.676
10361	49.16	13280.387	39227.43
10692	49.16	13257.221	33597.273
10346	49.12	13321.951	39341.734
8323	49.12	12146.297	33883.262
13064	49.12	14522.605	38318.316
1855	49.06	8639.76	33424.145
6097	49.04	10784.868	36876.156
8237	48.96	12061.318	33563.32
12305	48.95	14151.835	36570.551
2831	48.85	9180.814	36927.637
7295	48.75	11470.276	37040.383
5090	48.75	10180.158	33380.25
12311	48.73	14076.876	36674.48
5183	48.68	10443.053	34267.563
6596	48.66	11386.142	33745.648
11300	48.64	13695.237	39162.629
9107	48.62	12597.012	34523.824
12326	48.62	14155.107	36242.621
8869	48.58	12486.535	35671.086
11371	48.56	13620.577	38190.738
3039	48.56	9402.093	39445.402
150	48.51	7723.389	34789.898
9822	48.51	12759.102	33271.574
11415	48.47	13729.159	37439.281
6262	48.43	10998.721	39423.367
5051	48.43	10211.473	34034.844
1737	48.41	8588.462	34469.117
1678	48.41	8489.506	35614.398
3531	48.35	9666.535	34655.242
9583	48.33	12861.49	37757.863
1058	48.22	8309.757	34347.828
10139	48.2	13086.059	38002.156
908	48.16	8150.124	34498.066
686	48.14	8121.342	38372.434
12323	48.14	14017.694	36480.875
13052	48.12	14540.704	38515.934
10404	48.06	13187.749	38375.902
2190	48.03	8778.246	38773.473
8896	48.01	12373.48	34789.168
3075	47.97	9403.663	38825.047
3570	47.97	9500.581	35391.387
10791	47.97	13560.712	34072.098
12386	47.95	14097.216	35101.789
8295	47.91	12175.776	33434.508
5308	47.89	10492.053	36778
7485	47.85	11590.169	34174.379
10969	47.83	13487.181	35884.102
9831	47.82	12850.317	33107.32
4448	47.82	10062.447	35717.078
1832	47.72	8823.652	33040.344
3354	47.72	9491.023	34358.039
943	47.7	8153.837	33962.328
10341	47.68	13194.168	39556.559
10540	47.66	13318.244	35895.398
7556	47.64	11561.18	33100.32
5149	47.64	10448.806	33518.52
2055	47.59	8710.965	36810.445
7586	47.57	11763.823	33329.277
2745	47.57	9150.58	35408.688
5560	47.57	10767.564	38053.207
10431	47.55	13171.375	37865.926
9194	47.55	12629.96	35652.004
12485	47.53	14072.582	33501.254
8543	47.49	12080.778	37362.133
107	47.47	7655.227	34190.879
4485	47.45	9925.935	36184.422
11361	47.45	13635.191	38400.73
3330	47.45	9379.714	34549.723
12587	47.39	14294.187	33969.488
188	47.39	7666.002	35222.227
8191	47.36	11854.803	34547.746
6485	47.36	11158.951	34385.961
7974	47.36	11977.568	38222.805
3183	47.36	9293.378	37120.547
12151	47.34	14202.343	39143.199
3348	47.3	9408.339	34173.016
9124	47.3	12505.241	34629.91
5709	47.3	10622.641	35740.523
7434	47.3	11507.212	35133.125
13027	47.28	14631.655	39035.664
2502	47.28	8850.119	35127.027
3819	47.26	9572.171	39946.914
11723	47.26	13850.037	33377.074
5581	47.2	10770.833	37555.344
11081	47.2	13456.184	37714.422
10561	47.16	13323.452	35303.328
10394	47.03	13226.731	38530.688
11345	47.03	13592.88	38776.008
2524	47.01	9015.764	34825.367
8285	47.01	12225.783	33290.949
1477	46.99	8445.573	39086.633
7345	46.99	11447.843	36543.617
12810	46.97	14308.871	37621.148
8088	46.97	11974.707	36178.719
11776	46.95	13990.614	34383.848
12717	46.95	14393.418	36049.625
430	46.93	7944.543	37945.691
3131	46.88	9421.557	37987.711
10297	46.86	13109.882	39991.16
11403	46.84	13623.788	37547.699
736	46.84	8168.668	37449.496
5794	46.84	10588.449	34372.531
7512	46.82	11461.639	33647.363
3935	46.82	9901.791	38145.578
10401	46.8	13288.061	38333.066
5577	46.8	10665.35	37729.711
13193	46.78	14490.533	36266.164
12340	46.78	14053.845	36215.844
3829	46.78	9891.936	39795.055
6290	46.76	11019.267	38728.043
11509	46.76	13570.411	35871.098
2879	46.74	9099.53	37849.047
5052	46.72	10290.17	34051.273
13112	46.72	14489.107	37804.32
10113	46.7	12958.988	37658.895
9195	46.7	12585.396	35662.402
2978	46.69	9124.519	39398.512
4132	46.69	9879.191	35361.617
4856	46.69	10183.342	37102.656
3386	46.65	9276.971	33510.859
945	46.63	8189.327	33677.477
5842	46.57	10667.708	33491.988
1079	46.57	8412.432	34825.168
5795	46.53	10741.504	34376.66
2121	46.53	8811.558	37751.988
13086	46.53	14519.908	38056.441
11724	46.49	13801.579	33394.879
10347	46.49	13342.83	39344.309
5346	46.47	10522.392	37305.988
84	46.47	7738.807	33962.883
8577	46.47	12267.553	37841.02
3941	46.47	9868.272	38253.453
10860	46.46	13528.709	34605.297
3396	46.44	9456.802	33604.48
6361	46.44	11187.94	36923.434
12010	46.44	13921.312	38530.145
2401	46.44	9059.432	37383.457
1084	46.44	8287.163	34879.473
643	46.44	8076.264	39325.484
1727	46.42	8588.545	34859.402
11374	46.42	13680.66	38222.777
10802	46.38	13395.249	34156.223
9980	46.36	12999.459	35294.184
7663	46.34	11826.009	34597.105
10701	46.34	13326.376	33401.574
13198	46.34	14554.521	36310.277
8723	46.32	12466.54	38003.426
13203	46.3	14568.916	36158.539
1258	46.28	8410.985	37511.277
6845	46.26	11231.317	37530.184
13170	46.24	14491.513	36545.309
4412	46.24	10009.875	35215.727
9965	46.23	12963.714	35060.973
3527	46.23	9636.928	34643.254
6486	46.21	11062.592	34437.273
4449	46.21	10127.519	35717.66
11473	46.21	13596.153	36463.84
11790	46.17	13887.132	34598.996
11648	46.17	13739.354	33858.301
6188	46.15	10984.007	38718.707
6920	46.15	11295.604	38947.977
3020	46.13	9450.508	39798.199
4674	46.13	10110.902	39145.953
7326	46.11	11529.955	36738.723
4157	46.11	9752.003	34781.664
7789	46.09	11755.825	37010.375
11996	46.05	13918.829	38306.813
12150	46.03	14003.326	39139.035
910	46.03	8082.648	34543.059
10723	46.03	13333.471	33074.23
5344	46.01	10522.637	37294.016
2692	46.01	9064.822	34102.703
4507	46	10118.507	36618.313
4783	46	10264.903	38618.547
3681	46	9548.997	37491
670	46	8073.077	38521.27
6044	45.98	10783.044	36053.395
11990	45.96	13834.929	38168.055
2639	45.96	9105.249	33031.914
2433	45.94	8857.492	36623.98
812	45.92	8097.957	36161.086
2323	45.92	8891.185	38937.172
10644	45.92	13177.975	34192.336
9001	45.88	12366.365	33267.801
8376	45.86	12086.289	34835.801
693	45.84	8162.469	38178.809
2316	45.84	8946.649	39082.027
1829	45.84	8808.017	33007.91
11900	45.82	13966.922	36355.645
4145	45.82	9862.798	35230.023
11885	45.8	13808.967	36020.988
2283	45.8	8879.826	39723.199
4930	45.78	10270.845	36182.625
4365	45.78	10117.385	34643.473
11381	45.77	13649.143	38066.145
10373	45.77	13199.619	39085.563
1775	45.77	8556.408	33847.988
7408	45.77	11487.036	35633.977
10165	45.77	13114.468	38265.406
11919	45.73	13799.69	36759.84
5262	45.73	10385.505	35703.656
10673	45.71	13333.055	33652.266
5969	45.69	10892.298	34488.859
8742	45.69	12374.89	37521.543
8883	45.67	12485.173	34934.09
9730	45.65	12898.917	34791.586
8514	45.63	12192.716	37026.531
12624	45.63	14285.945	34725.988
7391	45.61	11516.991	35897.313
12328	45.59	14195.588	36254.266
2615	45.59	9015.087	33200.48
10448	45.55	13162.531	37547.234
7612	45.55	11683.208	33753.371
9781	45.54	12873.973	34066.949
4981	45.54	10269.013	35106.957
5037	45.54	10310.22	34133.012
6338	45.54	11103.654	37371.828
8448	45.54	12151.162	35917.168
340	45.52	7654.227	37115.66
4406	45.52	10095.231	35097.445
3487	45.52	9549.626	33977.164
5678	45.48	10721.848	36237.23
10687	45.48	13139.339	33516.445
8965	45.48	12444.34	33782.273
4439	45.48	10021.717	35548.523
3988	45.48	9894.757	37784.508
4666	45.48	10027.634	39049.965
1201	45.46	8213.789	36564.031
9261	45.46	12554.217	36637.402
1122	45.44	8403.083	35428.023
10046	45.44	12954.475	36501.145
4617	45.42	10085.014	37977.367
2326	45.42	9022.627	38659.008
3195	45.38	9395.17	36760.652
10738	45.34	13445.268	33173.891
3552	45.32	9670.138	35046.719
269	45.29	7934.847	36181.766
10771	45.29	13526.724	33775.496
4813	45.27	10281.351	37689.824
4283	45.27	10048.232	33187.621
12426	45.23	14141.145	34750.984
4819	45.21	10173.873	37523.051
10903	45.21	13432.177	34855.594
12038	45.19	13837.596	39013.313
3132	45.17	9465.344	38000.957
5793	45.17	10605.847	34366.5
24	45.17	7931.749	33280.801
11976	45.17	13797.949	37857.344
9895	45.15	13128.33	33782.875
3252	45.15	9286.315	35737.148
12267	45.13	14212.172	37294.527
1167	45.11	8321.855	36016.492
10564	45.11	13324.035	35341.801
11195	45.1	13503.187	39264.98
11659	45.08	13740.86	33714.613
11385	45.08	13584.825	38141.887
7140	45.08	11401.351	39896.277
3800	45.08	9625.463	39622.066
6703	45.06	11373.16	35283.168
492	45.06	7835.973	38509.258
11037	45.02	13433.233	37010.441
6895	45.02	11356.802	38399.113
11175	45	13554.83	38970.473
9755	44.98	12790.557	34557.141
911	44.98	8159.295	34555.578
8051	44.96	12050.667	36590.355
1561	44.96	8537.019	37763.656
3186	44.94	9321.035	36895.156
4958	44.92	10319.919	35704.168
11982	44.92	13950.406	37959.801
12116	44.9	14141.471	39634.344
1803	44.9	8482.903	33342.867
7296	44.87	11507.75	37056.004
10473	44.87	13240.568	36900.621
327	44.87	7724.107	36931.891
10671	44.85	13169.538	33927.871
3590	44.85	9695.455	35656.625
575	44.85	7711.538	39509.891
10370	44.83	13278.681	39075.219
5165	44.83	10512.404	33873.367
3724	44.81	9551.487	38134.328
8537	44.79	12261.007	37278.969
8492	44.77	12146.845	36612.93
13119	44.77	14637.399	37355.883
9256	44.75	12557.219	36582.863
7324	44.75	11534.191	36726.199
2695	44.75	9267.412	34152.223
192	44.75	7899.975	35270.957
161	44.75	7722.319	34873.832
11719	44.73	13793.377	33333.57
8380	44.73	12111.322	34907.453
8908	44.73	12360.899	34463.332
10972	44.71	13466.779	35918.859
5856	44.71	10779.124	33619.398
7445	44.71	11524.478	35078.414
8975	44.67	12479.425	33614.441
2383	44.67	8880.498	37741.668
863	44.67	8203.32	35299.566
11728	44.67	13859.5	33449.094
10922	44.65	13370.378	35147.605
1422	44.65	8611.377	39913.047
10591	44.64	13350.075	34969.117
12332	44.64	14100.869	36065.414
3785	44.64	9509.902	39172.715
12635	44.62	14283.587	34922.906
12447	44.6	14103.714	34272.035
2438	44.58	9016.707	36419.449
7588	44.58	11736.279	33422.406
10959	44.58	13479.669	35675.988
3986	44.58	9756.618	37768.063
8449	44.56	12203.873	35943.016
3179	44.56	9459.983	37037.695
11046	44.54	13488.92	37212.867
12208	44.52	14172.691	38178.953
8837	44.52	12412.288	36085.563
4173	44.5	9818.869	34470.996
5551	44.5	10758.637	38294.594
10570	44.48	13262.233	35401.801
4874	44.46	10269.182	36728.961
8523	44.46	12251.576	37125.473
7532	44.46	11558.683	33414.586
5056	44.44	10298.285	33814.063
8920	44.44	12328.588	34589.039
4660	44.42	10071.98	38941.863
11899	44.42	13890.994	36348.914
10727	44.41	13148.7	33135.512
12167	44.41	14140.642	39036.449
8086	44.41	11995.374	36150.117
5772	44.41	10764.084	35059.039
10715	44.41	13166.502	33189.344
6124	44.39	10904.354	37291.91
1774	44.39	8601.586	33805.047
4308	44.37	10046.121	33652.18
723	44.37	8098.769	37519.238
2991	44.35	9237.985	39667.156
1071	44.35	8220.923	34700.004
6429	44.35	11156.49	35425.02
12999	44.35	14570.753	39482.512
10266	44.33	13127.385	39623.73
9840	44.33	13126.558	33057.328
11547	44.33	13680.929	34936.148
3634	44.33	9506.615	36478.828
10623	44.31	13331.599	34535.105
12226	44.29	14009.026	37879.828
12450	44.27	14205.599	33974.258
7350	44.27	11619.112	36639.66
13073	44.25	14564.635	38453.645
4167	44.25	9860.687	34633.309
737	44.25	8128.892	37463.629
839	44.23	8041.188	35625.113
4939	44.21	10322.086	35778.422
921	44.18	8203.437	34135.824
4395	44.18	10083.204	34977.266
1259	44.18	8400.337	37527.008
12958	44.18	14347.522	39993.805
6173	44.16	10806.855	38298.637
13298	44.12	14573.694	34856.457
12197	44.12	14171.511	38564.789
5901	44.12	10779.789	33239.934
3486	44.1	9696.002	33966.523
5076	44.1	10273.639	33537.43
11548	44.1	13576.09	34939.539
4561	44.1	10057.768	37445.148
11702	44.08	13761.746	33160.922
39	44.08	7783.973	33527.738
6245	44.08	11120.59	39682.66
806	44.04	8173.167	36079.887
12546	44.02	14245.19	33435.82
8204	44.02	11971.053	34440.68
4692	44.02	9984.272	39517.074
1503	44.02	8504.92	38328.414
228	44	7721.051	35732.68
2609	43.98	9039.939	33395.172
9171	43.98	12709.572	35224.605
1700	43.98	8478.634	35352.523
5220	43.96	10420.908	35024.969
800	43.96	8087.15	36310.746
2975	43.95	9143.165	39322.949
12313	43.95	14168.746	36391.898
5292	43.95	10353.835	36412.031
9787	43.95	12839.795	33888.016
8075	43.95	11973.624	36059.531
2953	43.93	9083.462	39001.715
6391	43.93	11129.581	36451.414
6749	43.91	11261.572	36037.426
12832	43.91	14416.913	37916.598
1102	43.89	8236.041	35120.063
3588	43.87	9529.86	35645.863
7634	43.85	11721.382	34096.461
9921	43.85	12952.878	34327.621
9556	43.85	12753.253	38305.969
6447	43.83	11201.301	34973.379
10982	43.83	13390.849	36229.777
11197	43.83	13484.862	39302.969
1965	43.81	8811.612	35311.797
7158	43.81	11499.573	39936.008
2920	43.79	9177.582	38555.719
5807	43.79	10742.444	33989.473
586	43.79	7679.058	39658.965
11172	43.79	13370.023	38911.133
8737	43.77	12338.282	37763.727
3923	43.77	9726.678	38625.715
5240	43.77	10478.121	35273.738
7980	43.77	11953.65	38044.688
6567	43.75	11381.101	33300.664
8828	43.75	12339.554	36246.16
729	43.75	8147.424	37616.734
2605	43.73	8910.334	33609.426
13013	43.73	14474.402	39220.012
4200	43.73	9843.049	33996.863
1455	43.72	8615.533	39398.23
7685	43.72	11659.726	35009.496
8486	43.72	12194.609	36507.777
9799	43.72	12902.957	33709.727
3319	43.7	9349.343	34895.73
1099	43.7	8364.578	35068.5
5565	43.68	10668.506	38138.555
12056	43.68	13898.328	39328.098
11708	43.68	13918.097	33074.996
2221	43.68	8826.493	39230.988
7156	43.68	11625.63	39889.227
8580	43.66	12118.171	37855.906
11297	43.66	13619.403	39413.641
6590	43.64	11413.423	33658.984
9823	43.64	12900.14	33279.379
26	43.64	7776.818	33294.563
12165	43.6	14103.764	39010.352
6407	43.58	11139.375	36156.758
13251	43.56	14511.027	35523.238
6035	43.56	10921.381	35903.543
81	43.54	7905.739	33947.195
7765	43.54	11695.328	36694.754
11869	43.52	13869.951	35689.609
13412	43.51	14493.333	33315.039
2177	43.51	8780.014	38500.48
9094	43.51	12501.236	34366.039
10364	43.51	13164.553	38990.422
260	43.51	7642.971	36139.18
8872	43.51	12482.748	35503.816
8709	43.49	12447.462	38441.867
13168	43.49	14547.832	36853.09
4375	43.47	10123.298	34730.008
6661	43.47	11229.506	34756.504
12184	43.45	14134.284	38658.492
13002	43.45	14565.958	39302.52
12552	43.45	14296.03	33612.297
3342	43.43	9372.786	34391.148
8207	43.43	11939.98	34167.477
3226	43.43	9411.363	36315.715
4296	43.43	9924.643	33415.684
11196	43.41	13380.86	39294.645
2611	43.41	8962.938	33418.559
3207	43.41	9477.995	36651.32
9775	43.41	12804.457	34182.73
7990	43.39	11920.579	37979.098
11099	43.39	13488.907	37865.77
1754	43.37	8601.388	34444.527
8263	43.35	11972.592	33032.691
4735	43.33	10272.571	39472.68
10339	43.33	13240.117	39554.477
8081	43.31	11917.851	36100.648
8070	43.31	11941.121	36291.836
11114	43.31	13423.119	38055.227
6743	43.31	11408.191	35920.863
8234	43.31	11992.487	33534.391
7784	43.31	11649.135	36944.77
4871	43.31	10214.013	36990.238
8891	43.29	12437.607	35074.199
841	43.29	8074.156	35663.941
8582	43.26	12067.464	37865.551
6602	43.26	11401.251	33800.566
12140	43.26	14150.739	39579.801
9485	43.26	12839.388	39366.207
10114	43.22	13026.275	37663.719
13410	43.22	14447.549	33297.359
4094	43.22	9880.788	35796.121
558	43.22	7805.421	39343.086
3688	43.2	9516.969	37612.191
4694	43.2	9932.496	39577.293
13083	43.18	14567.393	38035.176
5295	43.16	10463.631	36460.328
9239	43.12	12670.908	36319.883
12452	43.12	14047.931	33990.352
10367	43.12	13148.194	39037.055
5216	43.1	10526.294	34970.484
11663	43.1	13665.251	33767.816
12223	43.1	14014.694	38101.484
3813	43.1	9514.786	39830.969
8779	43.1	12486.919	37322.566
9027	43.1	12515.844	33206.023
11308	43.08	13750.496	39246.59
94	43.08	7691.481	34064.531
2361	43.06	8991.587	38256.234
4323	43.06	9967.761	33846.258
7689	43.06	11712.499	35180.031
9631	43.06	12863.122	37004.051
4557	43.05	10043.01	37401.531
9207	43.05	12639.285	35874.293
11052	43.03	13507.61	37283.77
2420	43.03	8869.809	36914.891
1032	43.01	8375.982	33881.215
7620	43.01	11837.64	33922.789
12189	42.99	14099.709	38708.328
1151	42.99	8389.913	35757.176
3238	42.99	9401.235	36206.004
12594	42.97	14364.54	34250.758
7956	42.97	12026.235	38673.156
704	42.97	8020.277	37864.641
8909	42.97	12378.244	34468.742
1266	42.97	8227.172	37697.305
5673	42.95	10645.602	36441.816
11232	42.95	13468.224	39913.363
12273	42.95	14099.569	37061.34
10497	42.95	13224.058	36631.066
8037	42.93	12030.289	36702.016
10358	42.93	13271.442	39179.848
13360	42.91	14584.177	33837.91
10718	42.91	13176.083	33202.055
879	42.91	8128.157	34935.914
8790	42.91	12412.069	36987.871
11031	42.91	13387.385	36921.93
7487	42.89	11625.586	34219.129
10254	42.89	13126.672	39370.43
13082	42.89	14506.049	38027.719
13348	42.89	14448.714	34270.145
11372	42.89	13624.072	38214.109
5062	42.87	10138.383	33905.52
2466	42.87	8867.495	35879.492
9998	42.85	13130.268	35561.777
11738	42.85	13975.381	33632.641
7154	42.85	11439.742	39870.809
2012	42.83	8698.456	36152.629
4796	42.83	10341.716	38063.563
4777	42.82	10337.174	38492
8363	42.82	12123.79	34519.77
10490	42.82	13316.884	36828.016
5453	42.82	10487.3	39576.906
7305	42.8	11576.47	37089.797
6264	42.8	11131.269	39131.652
12530	42.8	14417.377	33117.57
10538	42.78	13243.09	35833.555
6915	42.78	11213.632	38798.484
12418	42.78	14210.268	34651.195
4834	42.76	10198.065	37342.176
967	42.76	8069.824	33452.855
5840	42.76	10688.864	33758.449
8324	42.76	12102.782	33898.57
570	42.74	7661.687	39475.805
8451	42.74	12162.262	35963.91
5313	42.74	10387.744	36876.293
10181	42.74	13075.741	38458.379
5378	42.72	10512.863	37895.137
826	42.72	8142.214	35765.449
271	42.72	7927.134	36241.352
1810	42.7	8476.588	33162.875
4570	42.7	9997.995	37549.414
5710	42.7	10612.134	35754.047
8777	42.7	12377.451	37290.246
9545	42.7	12829.127	38418.82
8006	42.7	11967.992	37617.387
11538	42.7	13723.647	35347.348
493	42.7	7944.564	38539.535
1730	42.7	8430.826	34638.375
3021	42.7	9437.443	39803.301
9765	42.68	12882.66	34362.508
9126	42.68	12531.51	34649.379
2363	42.66	8964.545	38304.223
5135	42.64	10553.919	33306.676
7574	42.64	11849.092	33146.324
2439	42.62	8985.9	36419.547
3629	42.62	9632.566	36332.645
786	42.62	7988.809	36852.574
1827	42.6	8482.934	33144.125
9855	42.6	12998.311	33256.211
11491	42.59	13598.413	35922.906
8373	42.59	12131.132	34766.766
11241	42.57	13665.383	39774.68
3243	42.57	9486.565	35923.387
3266	42.57	9288.425	35671.48
10643	42.57	13292.086	34175.543
4505	42.55	10118.333	36447
9459	42.55	12896.825	39960.527
9100	42.55	12622.252	34468.07
5779	42.55	10716.358	34907.824
9723	42.55	12752.97	34966.434
13029	42.55	14564.365	39088.992
5277	42.53	10377.414	36079.93
694	42.53	8101.56	38215.488
11722	42.53	13885.912	33369.238
9547	42.53	12919.113	38162.496
5256	42.49	10378.179	35523.141
6057	42.49	10785.335	36193.855
2934	42.49	9199.003	38726.133
1828	42.49	8530.868	33151.566
6303	42.49	11073.161	38193.605
6148	42.47	10953.848	37629.922
1165	42.47	8401.032	35968.047
4472	42.47	10006.528	36005.176
8747	42.47	12417.455	37567.48
9220	42.47	12589.476	36088.145
2669	42.47	9110.66	33690.176
2467	42.45	8945.82	35578.523
10474	42.45	13225.501	36937.496
11109	42.45	13507.499	37968.121
675	42.45	8056.458	38626.273
11842	42.45	13866.945	35352.465
4223	42.45	9798.662	33659.566
5486	42.43	10616.792	39903.684
194	42.43	7672.904	35293.867
9747	42.41	12887.594	34712.324
5105	42.41	10317.708	33002.805
10914	42.39	13489.545	35066.059
8287	42.39	12109.593	33308.742
6503	42.37	10994.213	33820.254
10410	42.37	13274.691	38227.609
3738	42.36	9555.81	38306.227
2404	42.36	9051.687	37468.145
9581	42.34	12813.315	37724.297
11737	42.32	13967.199	33596.359
1885	42.32	8758.582	33768.645
1674	42.32	8426.462	35800.094
10743	42.32	13368.631	33259.406
1838	42.32	8810.957	33232.117
1677	42.32	8570.221	35837.758
11229	42.32	13524.893	39843.441
5324	42.3	10490.312	37024.539
10304	42.28	13341.871	39832.098
8611	42.28	12168.043	38322.07
10826	42.28	13471.878	34431.102
9104	42.28	12614.452	34498.262
1531	42.28	8474.649	38061.328
8995	42.28	12439.726	33204.992
13283	42.26	14529.133	34994.344
11482	42.26	13728.278	36058.16
2207	42.24	8789.377	39098.102
10178	42.24	12997.581	38406.578
5265	42.24	10469.584	35807.102
1402	42.24	8279.583	39828.871
1098	42.24	8293.149	35057.602
759	42.22	8177.907	37090.145
9785	42.22	12858.247	33819.336
343	42.22	7797.906	37152.176
13194	42.22	14577.71	36267.855
5158	42.22	10476.377	33759.664
13048	42.2	14546.945	38477.457
4978	42.2	10166.814	35333.789
12975	42.18	14509.515	39854.18
4657	42.18	10066.243	38875.109
3235	42.18	9328.343	36114.813
2213	42.18	8667.282	39194.32
8024	42.18	12020.988	37078.148
12780	42.18	14352.336	37015.895
5756	42.18	10750.381	35138.332
6730	42.16	11330.049	35766.652
12015	42.16	13824.728	38586.422
6365	42.16	11085.13	36747.332
9205	42.13	12517.874	35862.656
7356	42.13	11472.719	36428.488
2779	42.11	9133.456	36044.301
4515	42.11	9969.755	36775.496
10615	42.11	13339.122	34658.133
5053	42.11	10184.556	34049.789
4245	42.11	9758.191	33412.352
11608	42.11	13703.236	34375.762
12245	42.11	14048.495	37557.02
12980	42.09	14445.693	39945.488
2480	42.09	8892.671	35457.648
1051	42.09	8279.68	34256.094
2496	42.09	8943.089	35384.328
13279	42.07	14446.235	35237.82
9913	42.07	13011.189	34135.52
4053	42.07	9830.983	36561.465
9852	42.07	13081.072	33220.48
7428	42.07	11511.178	35311.523
4497	42.07	9952.991	36366.387
902	42.05	8134.064	34677.895
321	42.05	7715.137	36854.5
6727	42.05	11337.392	35694.617
3445	42.05	9574.053	33168.113
8348	42.03	12200.548	34274.648
8073	42.03	12056.573	36330.887
8722	42.03	12348.53	37993.578
2335	42.03	9013.597	38755.176
3670	42.03	9493.253	37219.055
6553	42.03	11225.133	33097.762
213	42.01	7891.696	35557.008
5497	42.01	10651.986	39698.742
12046	42.01	13947.638	39117.438
1523	42.01	8556.303	38012.906
5039	42.01	10333.264	34149.074
2877	41.99	9105.581	37824.191
6083	41.99	10847.435	36645.168
3060	41.97	9349.946	39238.375
6081	41.97	10817.739	36566.324
8746	41.95	12473.677	37546.184
13304	41.95	14460.737	34649.125
3746	41.93	9642.075	38433.555
12190	41.93	14010.254	38737.316
12357	41.93	14187.617	35853.973
5656	41.93	10685.269	36566.207
2324	41.93	9049.516	38937.848
8616	41.92	12157.454	38396.703
1594	41.92	8586.482	37123.523
9948	41.92	13118.714	34840.859
6225	41.92	10891.025	39930.82
8592	41.92	12279.152	38018.383
7483	41.92	11498.722	34434.797
9628	41.92	12729.951	36971.02
4301	41.92	10081.703	33479.578
216	41.9	7934.435	35607.152
11622	41.9	13577.963	34197.781
5615	41.9	10618.793	37075.59
10132	41.9	12927.215	37931.703
5148	41.9	10511.611	33502.098
8829	41.88	12346.12	36248.465
5137	41.88	10520.845	33320.355
12752	41.88	14312.537	36707.945
7559	41.86	11505.827	33115.445
4362	41.86	9980.894	34590.867
4762	41.84	10290.268	38825.84
8676	41.84	12372.796	39704.703
1791	41.84	8476.363	33746.758
11712	41.82	13961.742	33118.418
3298	41.82	9476.658	35126.699
12446	41.82	14007.235	34249.535
8048	41.8	12004.525	36855.891
1490	41.8	8431.251	38705.609
12011	41.8	13952.125	38547.945
13015	41.78	14484.994	39249.035
7	41.76	7979.846	33092.516
1522	41.76	8473.64	37995.965
10595	41.76	13191.04	35016.063
2701	41.76	9251.012	34258.535
6865	41.76	11405.564	37835.188
3087	41.74	9475.272	38637.762
6223	41.74	10986.055	39909.309
4116	41.74	9801.531	35482.867
12112	41.72	14111.802	39960.57
7202	41.72	11617.654	38728.898
12428	41.72	14210.106	34766.809
10212	41.72	13007.927	38763.305
4232	41.72	9917.145	33562.328
2312	41.72	8984.11	38979.211
13141	41.7	14507.214	37218.074
11098	41.7	13457.285	37855.656
5215	41.7	10434.951	34942.125
10925	41.69	13391.016	35234.473
996	41.69	8384.429	33322.984
9734	41.67	12741.261	34841.727
7157	41.67	11598.606	39916.348
1883	41.67	8708.524	33742.453
37	41.65	7963.749	33460.875
9162	41.65	12512.059	35080.027
7162	41.65	11604.628	39597.797
10437	41.65	13318.912	37684.66
12145	41.65	14002.577	39386.637
12517	41.65	14151.307	33038.832
5870	41.65	10675.231	33221.578
8996	41.63	12360.718	33232.227
6108	41.63	10910.223	37082.816
2607	41.61	9043.117	33348.285
6450	41.61	11163.767	34983.723
6406	41.59	11207.436	36152.449
31	41.59	7916.232	33385.438
2603	41.57	8877.45	33520.609
7884	41.57	11744.545	39379.336
9777	41.57	12835.574	34219.336
803	41.55	8185.015	36371.406
11602	41.55	13628.699	34338.836
5875	41.55	10672.2	33307.77
12411	41.55	14189.358	34888.645
9410	41.53	12599.436	39176.723
12371	41.53	14194.565	35532.633
8247	41.53	12034.4	33483.785
5638	41.51	10605.11	36982.211
9184	41.51	12709.319	35450.395
7284	41.51	11583.394	37197.68
11911	41.51	13944.62	36537.836
5104	41.51	10225.504	33292.855
12819	41.49	14239.681	37753.645
1056	41.47	8390.981	34332.871
12270	41.47	14195.263	37039.414
8998	41.47	12482.17	33244.359
6818	41.47	11309.301	37210.719
734	41.47	8027.328	37399.797
12176	41.46	14064.855	38845.063
11533	41.44	13686.223	35570.328
10686	41.44	13167.801	33514.797
4481	41.42	9958.906	36122.879
11304	41.42	13731.33	39224.676
4107	41.42	9915.346	35702.227
4938	41.42	10194.536	35759.117
277	41.42	7850.509	36334.188
9859	41.4	13132.734	33302.09
44	41.4	7727.478	33562.859
1630	41.4	8526.281	36687.516
4888	41.38	10198.313	36688.906
6655	41.38	11218.264	34682.477
10629	41.38	13178.304	34581.402
3789	41.36	9626.005	39230.793
10716	41.36	13345.649	33190.832
8321	41.34	12260.707	33863.406
6636	41.34	11228.669	34342.754
781	41.32	8093.493	36765.789
11897	41.32	13803.493	36269.152
9533	41.32	12859.722	38578
512	41.3	7815.924	38782.602
9152	41.3	12645.929	34959.539
10902	41.3	13404.41	34847.656
11160	41.3	13527.048	38780.762
9627	41.28	12811.469	36939.902
9850	41.26	13047.553	33196.117
8361	41.26	12082.904	34508.273
1066	41.26	8358.092	34622.242
9038	41.24	12664.551	33387.16
1701	41.24	8525.878	35399.234
5318	41.24	10358.973	37006.09
6552	41.23	11227.679	33082.363
8155	41.23	12022.83	34937.051
6297	41.23	11082.4	38390.977
3182	41.23	9392.917	37091.098
12412	41.23	14089.535	34910.809
1238	41.23	8390.982	37081.332
1483	41.21	8440.743	38864.117
6033	41.21	10958.193	35890.832
9596	41.21	12778.494	37592.672
9824	41.21	12805.797	33307.973
6041	41.19	10948.298	35994.773
6835	41.19	11387.13	37446.945
1824	41.19	8629.479	33116.129
1632	41.19	8577.628	36454.645
9117	41.17	12675.957	34600.191
5054	41.17	10234.453	34067.133
6027	41.17	10992.563	35787.121
5952	41.17	10978.429	33940.625
11923	41.17	13840.344	36847.953
6342	41.15	11134.862	37428.055
7402	41.15	11548.17	35891.164
1570	41.15	8588.872	37609.004
7505	41.15	11446.908	33856.691
9217	41.15	12686.445	36030.441
2004	41.15	8820.105	35944.113
5649	41.13	10768.375	36827.156
12987	41.13	14634.717	39605.129
8093	41.13	12051.585	35960.008
3733	41.11	9664.202	38246.977
2896	41.11	9265.543	38103.605
3363	41.11	9276.742	34059.793
6762	41.11	11262.295	36321.371
201	41.09	7671.642	35367.5
12592	41.09	14230.161	34179.324
6355	41.09	11134.62	37129.992
937	41.09	8120.859	33852.855
8289	41.07	12089.694	33373.977
1404	41.07	8243.339	39897.547
8542	41.07	12067.635	37352.273
5075	41.07	10216.493	33521.988
4151	41.07	9754.688	35016.297
7398	41.05	11578.811	35841.777
2441	41.05	9058.368	36474.813
9278	41.05	12637.751	36902.414
3668	41.05	9703.255	37187.328
1471	41.03	8624.147	38965.078
10875	41.03	13560.549	34645.777
5783	41.03	10735.797	34740.41
12738	41.03	14358.99	36427.707
1380	41.03	8289.707	39648.547
848	41.03	8117.856	35418.367
3740	41.03	9581.791	38334.633
671	41.03	8093.941	38544.668
7552	41.01	11553.301	33014.707
7716	41.01	11688.822	35653.957
1496	41.01	8591.413	38544.477
3121	41.01	9324.991	38352.273
9841	41.01	13043.057	33088.117
6505	41	11057.653	33890.414
13164	40.98	14605.685	36737.98
10096	40.98	13023.697	37415.43
7733	40.96	11716.127	35871.195
6468	40.96	11070.827	34672.289
369	40.96	7679.243	37276.703
1557	40.94	8457.403	37751.141
827	40.94	8114.299	35771.574
761	40.94	8124.77	37122.477
12872	40.92	14277.474	38508.348
4124	40.92	9739.283	35538.41
10818	40.9	13532.983	34339.965
108	40.9	7751.808	34197.543
11515	40.9	13713.476	35632.109
11149	40.9	13478.508	38640.445
10216	40.9	13106.235	38804.68
8522	40.88	12182.717	37104.035
6704	40.88	11377.772	35320.477
7637	40.88	11760.262	34124.313
11370	40.88	13592.819	38180.668
10049	40.88	12981.444	36647.488
3646	40.88	9604.806	36694.488
2317	40.88	8888.278	39107.457
11036	40.86	13468.284	37004.926
6433	40.86	11069.992	35522.176
10174	40.86	13126.062	38335.273
7513	40.86	11568.186	33662.695
6402	40.84	11156.1	36070.453
5833	40.84	10564.48	33721.43
9055	40.84	12511.815	33706.93
11512	40.84	13728.441	35575.988
6006	40.84	10949.229	35414.305
849	40.84	8081.481	35421.609
5088	40.84	10326.163	33341.426
12527	40.82	14261.806	33078.777
5248	40.8	10542.811	35450.09
10579	40.8	13320.949	35173.816
8007	40.8	11851.965	37619.277
6043	40.8	10980.809	36028.68
3632	40.78	9593.952	36463.277
10136	40.78	12933.373	37985.984
239	40.78	7987.297	35847.754
12611	40.78	14358.839	34433.059
90	40.78	7654.361	34023.988
3951	40.77	9794.918	38008.875
2519	40.77	9053.462	35088.07
2966	40.77	9101.24	39142.938
12039	40.77	13895.574	39020.273
5595	40.77	10770.286	37459.109
8628	40.75	12147.816	39111.766
9794	40.75	12853.812	33664.574
9026	40.73	12565.153	33194.391
7523	40.73	11597.181	33536.973
9474	40.73	12847.35	39556.57
12968	40.73	14632.212	39799.078
8951	40.73	12411.635	34107.223
517	40.73	7900.792	38824.199
8597	40.71	12234.853	38128.234
13391	40.71	14480.431	33384.844
1963	40.71	8788.085	35283.699
3521	40.69	9492.225	34542.898
11477	40.69	13693.61	36319.117
7474	40.69	11470.077	34601.535
1339	40.69	8322.244	39111.563
2617	40.69	8894.545	33262.906
7830	40.69	11831.536	37616.078
3314	40.69	9432.715	34803.906
6901	40.69	11376.245	38557.492
5197	40.69	10487.168	34573.93
2224	40.69	8837.401	39280.883
6857	40.67	11221.669	37709.656
6709	40.67	11338.636	35408.707
10499	40.67	13287.925	36668.934
3528	40.67	9672.435	34648.34
9856	40.65	12998.552	33268.082
1757	40.63	8536.352	34187.645
3614	40.63	9691.683	36055.313
13034	40.63	14606.795	38872.375
13343	40.63	14606.933	34185.031
9671	40.63	12875.603	36098.113
9701	40.61	12842.038	35454.563
4399	40.61	10085.608	35011.176
5364	40.61	10446.49	37712.863
6813	40.61	11395.799	37130.367
3320	40.59	9449.56	34903.508
10336	40.59	13340.539	39509.781
8298	40.59	12276.028	33443.301
3027	40.59	9431.829	39952.707
7253	40.59	11577.449	37865.098
13172	40.59	14631.686	36552.594
2540	40.59	8981.232	34451.648
13217	40.57	14538.887	35958.68
6672	40.57	11379.375	34968.344
5389	40.57	10494.788	38074.359
12363	40.57	14055.68	35720.945
9894	40.57	12951.144	33767.379
7218	40.57	11595.413	38588.879
3891	40.55	9911.351	39030.344
5732	40.55	10761.653	35474.148
1541	40.55	8501.481	37913.738
4927	40.55	10164.588	36161.68
9023	40.54	12659.121	33095.676
13263	40.54	14640.717	35295.441
4883	40.54	10342.387	36610.855
6287	40.54	11192.809	38683.352
11319	40.54	13671.736	39059.445
2781	40.52	9225.018	36084.949
2970	40.52	9065.826	39248.758
3735	40.52	9611.399	38274.57
3265	40.5	9377.784	35672.137
9067	40.5	12561.524	33944.805
2035	40.5	8812.452	36540.266
3381	40.5	9429.214	33683.824
4135	40.5	9832.413	35401.527
1192	40.5	8396.066	36468.422
1132	40.5	8251.405	35497.203
8218	40.5	12033.203	33810.309
3300	40.5	9329.773	35222.707
1729	40.5	8558.137	34634.98
2850	40.48	9152.443	37303.559
3156	40.48	9411.132	37723.316
4158	40.48	9794.833	34814.43
7780	40.46	11665.603	36859.559
8386	40.46	12176.429	34990.707
12406	40.44	14052.043	34812.578
11610	40.42	13740.319	34386.531
7320	40.42	11508.409	37002.07
4667	40.42	10085.06	39053.379
6660	40.42	11393.673	34713.801
6671	40.42	11386.882	34956.336
6867	40.42	11418.374	37922.836
5547	40.42	10627.952	38182
7185	40.42	11504.887	39382.133
11053	40.4	13474.622	37311.906
5640	40.38	10743.431	37011.168
10160	40.38	13083.781	38217.402
9025	40.38	12632.837	33193.363
7481	40.38	11539.978	34420.766
708	40.38	8125.618	37922.559
1995	40.38	8750.303	35776.945
9208	40.36	12652.687	35900.68
12604	40.36	14277.653	34369.105
12048	40.36	13969.983	39187.973
12617	40.36	14360.559	34591.758
923	40.36	8105.403	34160.047
2234	40.36	8749.241	39491.176
1932	40.36	8637.702	34741.125
3109	40.34	9343.597	38578.93
12937	40.34	14307.647	39742.34
4140	40.34	9910.51	35158.809
9280	40.34	12694.168	36987.52
12149	40.34	14113.388	39424.59
2570	40.34	8949.434	34161.789
11141	40.34	13401.573	38530.137
12516	40.33	14186.975	33034.98
12525	40.33	14402.581	33064.293
7280	40.33	11586.026	37459.309
12417	40.33	14012.082	34644.867
2059	40.31	8658.234	36875.758
8684	40.31	12401.748	39195.031
7519	40.31	11516.351	33780.199
1989	40.31	8664.479	35652.281
5906	40.31	10893.965	33264.828
8726	40.31	12318.523	38032.262
2275	40.31	9037.409	39955.07
10733	40.31	13366.368	33148.84
802	40.31	8021.739	36369.395
7624	40.31	11827.695	33968.215
13166	40.31	14582.251	36820.23
6435	40.31	11121.518	35262.902
13268	40.29	14441.184	35124.813
3279	40.29	9376.129	35458.277
4195	40.29	9847.707	34272.48
6578	40.29	11318.788	33435.5
2642	40.29	9197.964	33101.23
13005	40.29	14573.115	39357.652
12030	40.29	13813.353	38920.852
4410	40.27	10018.261	35195.813
3801	40.27	9533.328	39625.27
6954	40.27	11390.159	39689.402
11670	40.27	13596.123	33506.555
5628	40.27	10620.604	36911.617
4986	40.25	10313.014	35147.848
3122	40.25	9304.048	38386.82
12576	40.25	14408.237	33837.105
4455	40.25	9996.41	35760.867
11022	40.23	13479.833	36855.746
880	40.23	8045.583	34958.547
2354	40.23	8877.692	38440.844
2173	40.23	8831.459	38433.863
2256	40.21	8770.96	39878.766
10823	40.21	13396.991	34409.363
2998	40.21	9177.173	39759.23
7558	40.21	11478.624	33110.188
10829	40.21	13442.785	34507.574
3274	40.19	9277.937	35425.313
6925	40.19	11314.337	39026.762
6504	40.19	11186.453	33840.969
7787	40.19	11712.142	36987.723
1846	40.17	8835.729	33325.199
1356	40.17	8248.53	39374.301
36	40.17	7888.482	33458.152
11508	40.15	13619.867	35864.68
4775	40.15	10279.374	38771.195
2497	40.13	8931.055	35385.695
8455	40.13	12195.238	36026.758
2230	40.13	8742.442	39472.117
6757	40.13	11372.723	36235.43
12160	40.13	14098.257	39262.094
12712	40.11	14315.117	36003.613
12421	40.11	14006.988	34691.734
5614	40.11	10765.422	37070.762
2646	40.11	9169.229	33122.527
6791	40.1	11383.674	36789.191
2258	40.1	8689.094	39886.914
2327	40.1	8902.684	38666.512
6258	40.08	11119.401	39312.813
3544	40.08	9492.32	34914.887
3250	40.08	9472.891	35991.973
12400	40.08	14155.742	35025.223
1314	40.08	8212.402	38593.363
1797	40.08	8429.505	33555.328
569	40.08	7827.551	39432.406
6431	40.06	11062.154	35466.047
6394	40.06	11120.793	36262.926
11029	40.06	13365.929	36914.004
7409	40.04	11628.801	35637.684
3170	40.04	9307.471	37402.113
8299	40.04	12183.059	33445.77
8118	40.02	11996.376	35716.066
6896	40.02	11405.447	38446.027
10464	40	13346.292	37223.438
12742	40	14423.289	36502.691
6963	40	11363.898	39812.867
1785	39.98	8547.808	33681.289
7939	39.98	11990.572	39507.656
8749	39.98	12445.301	37569.813
8703	39.98	12372.894	38599.098
12880	39.96	14417.579	38619.43
10688	39.96	13304.273	33522.09
12282	39.96	14044.881	37174.07
13269	39.96	14576.852	35161.98
243	39.94	7677.491	35916.539
11296	39.94	13687.342	39382.504
1476	39.94	8462.811	39069.09
12869	39.94	14351.679	38429.402
11925	39.92	13830.743	36887.555
10081	39.92	12925.739	37201.043
6619	39.92	11379.62	34001.711
8030	39.92	11926.215	36909.254
12134	39.9	14194.807	39519.504
3420	39.9	9342.062	33182.426
8271	39.9	12216.535	33029.043
1276	39.9	8401.596	37764.641
3781	39.9	9552.063	39064.406
9696	39.9	12899.623	35725.23
7895	39.88	11637.263	39600.688
1935	39.88	8786.286	34778.781
1086	39.87	8363.702	34891.84
2658	39.87	9178.541	33510.273
7591	39.87	11714.445	33450.648
11621	39.87	13726.994	34182.332
4152	39.87	9744.645	35035.059
8254	39.85	12042.858	33228.93
11434	39.85	13567.66	37109.531
7422	39.85	11541.94	35554.281
11048	39.85	13412.54	37247.668
12132	39.83	14013.616	39506.535
3755	39.83	9565.112	38601.141
1535	39.83	8563.734	38124.422
12306	39.81	14028.115	36579.289
1664	39.81	8570.365	35936.793
11749	39.81	13854.464	33878.008
6515	39.81	11089.068	33740.441
12462	39.81	14087.658	34070.008
5018	39.81	10205.092	34756.945
5730	39.79	10589.725	35444.055
8258	39.79	11954.181	33285.238
12457	39.79	14196.233	34042.973
5427	39.79	10532.688	39059.023
10467	39.79	13304.13	37325.531
12256	39.79	14176.575	37468.301
5446	39.79	10377.396	39435.84
2491	39.79	9001.335	35353.465
12362	39.77	14005.601	35714.555
884	39.77	8121.246	35018.934
3464	39.77	9507.649	33537.387
3338	39.77	9357.931	34353.125
10508	39.77	13197.081	36329.176
8177	39.77	11889.079	34705.859
13094	39.77	14515.01	37845.59
7737	39.75	11645.168	36012.195
8109	39.75	11958.139	35871.148
3181	39.75	9344.723	37084.844
11619	39.75	13603.693	34130.27
9995	39.75	13102.212	35546.16
6851	39.75	11355.103	37629.934
3593	39.75	9598.145	35712.113
11351	39.73	13591.949	38511.559
10594	39.73	13166.558	35009.758
3232	39.73	9385.246	36072.93
8847	39.71	12487.438	35928.996
4272	39.71	10002.51	33003.484
11430	39.71	13623.017	37035.703
1633	39.71	8516.898	36476.465
12595	39.71	14348	34255.684
13162	39.71	14611.83	36995.004
10679	39.69	13268.679	33751.801
8200	39.69	12015.671	34379.387
12152	39.69	14050.136	39201.535
997	39.69	8365.099	33383.715
2845	39.67	9213.364	37228.828
8424	39.67	12229.61	35485.891
3073	39.67	9294.45	38816.309
1309	39.65	8297.574	38530.887
9295	39.65	12593.961	37169.488
2702	39.65	9149.138	34272.043
10637	39.65	13247.708	34307.105
2017	39.65	8726.009	36207.773
8715	39.65	12385.95	38175.488
2927	39.65	9221.147	38663.375
11402	39.64	13601.382	37539.992
8243	39.64	12051.278	33415.566
550	39.64	7779.819	39232.734
3367	39.64	9340.023	33815.113
935	39.64	8069.818	34115.191
4850	39.62	10286.159	37049.508
10824	39.62	13480.711	34410.223
5098	39.62	10333.324	33224.902
5400	39.62	10507.267	38351.176
4915	39.6	10292.401	36082.832
8309	39.58	12265.301	33708.922
10331	39.58	13152.84	39689.023
567	39.58	7683.211	39403.012
2949	39.58	9115.31	38962.371
2081	39.58	8636.148	37109.297
13364	39.56	14483.138	33663.07
231	39.56	7990.276	35776.773
5017	39.54	10318.273	34748.41
7688	39.54	11666.514	35163.199
9425	39.54	12535.537	39550.777
8178	39.54	11930.999	34706.977
8669	39.54	12492.343	39986.641
5171	39.54	10459.811	34111.34
10030	39.52	13073.259	36180.102
9843	39.52	12927.428	33110.836
10811	39.5	13452.304	34219.305
7879	39.5	11698.756	39150.535
7656	39.5	11806.204	34484.496
12657	39.5	14405.609	35212.637
4555	39.5	10091.222	37400.441
9156	39.48	12586.938	35002.32
11951	39.48	13914.08	37281.227
878	39.48	8117.272	35249.129
7670	39.46	11675.961	34746.637
6110	39.46	10796.466	37106.754
202	39.44	7986.082	35372.574
4655	39.44	9989.497	38818.734
1698	39.44	8601.814	35342.656
2285	39.42	9008.509	39444.586
8040	39.42	11993.038	36749.383
6208	39.42	10873.536	39225.594
11961	39.42	13939.752	37576.836
5814	39.41	10670.684	33820.109
3095	39.41	9452.782	38749.605
2568	39.41	8926.851	34130.762
8775	39.41	12446.432	37280.23
607	39.41	7984.204	39946.633
10529	39.39	13172.362	35935.906
9270	39.39	12568.609	36799.871
9670	39.39	12915.674	36096.586
1106	39.37	8300.895	35194.742
8157	39.37	12008.754	34954.23
1693	39.37	8492.662	35250.785
7193	39.37	11437.715	39038.977
11146	39.35	13564.86	38577.363
2855	39.35	9172.802	37399.738
5889	39.35	10944.288	33043.977
5962	39.35	10861.598	34249.367
9957	39.35	12979.339	34971.285
11078	39.33	13427.449	37669.59
7348	39.33	11447.355	36598.848
7717	39.31	11840.407	35654.727
8952	39.31	12468.517	34112.188
1171	39.31	8385.268	36046.508
3975	39.31	9720.068	37870.773
13134	39.31	14638.668	37479.34
6022	39.31	10985.755	35688.246
8979	39.29	12353.568	33344.98
4417	39.29	10013.214	35329.949
10337	39.29	13199.352	39508.91
2494	39.27	9052.298	35368.453
4155	39.27	9775.704	35067.105
3498	39.27	9602.104	34159.848
4036	39.27	9902.942	37001.914
9668	39.27	12843.995	36076.559
12676	39.27	14260.241	35443.941
10915	39.25	13357.995	35067.055
357	39.25	7990.003	37229.516
7909	39.25	11823.117	39952.797
8283	39.25	12206.264	33284.742
7791	39.25	11793.616	37022.539
7142	39.25	11220.484	39921.309
12936	39.25	14248.198	39738.965
1961	39.25	8675.734	35256.102
10251	39.23	13077.045	39350.875
7600	39.23	11813.875	33598.336
12913	39.23	14305.274	39290.352
3240	39.23	9382.917	35901.223
5675	39.23	10626.864	36489.027
11767	39.23	13957.789	34160.594
7725	39.23	11702.564	35766.074
10977	39.23	13440.122	36048.609
4266	39.21	9710.362	33090.465
9571	39.21	12913.933	37902.387
8559	39.21	12105.447	37583.699
776	39.21	8130.849	36707.945
11789	39.21	13956.845	34590.039
11065	39.21	13517.629	37453.957
4309	39.21	9970.766	33658.449
2164	39.21	8769.705	38324.438
4946	39.19	10181.32	35871.16
8513	39.19	12205.226	36995.512
871	39.19	8026.492	35116.98
864	39.19	8045.658	35299.93
12479	39.19	14088.873	33733.094
10780	39.19	13415.793	33943.43
674	39.19	8141.646	38609.211
5893	39.19	10853.722	33086.629
2195	39.19	8699.533	38921.094
4659	39.19	9950.674	38928.902
6165	39.19	10782.198	38107.031
6318	39.18	11136.333	37678.105
8785	39.18	12306.552	37065.391
12331	39.18	14083.614	36365.406
7741	39.18	11810.358	36140.18
2817	39.18	9272.921	36680.613
6907	39.18	11385.345	38715.715
4233	39.18	9781.507	33603.07
7484	39.16	11501.692	34129.82
13299	39.16	14619.045	34860.602
13366	39.16	14444.028	33701.563
6573	39.16	11358.912	33415.207
1587	39.16	8465.659	37231.184
4134	39.14	9732.062	35376
11904	39.14	13987.564	36455.379
7984	39.14	12031.155	38087.957
9461	39.14	12755.429	39990.887
276	39.14	7847.288	36285.578
3383	39.14	9380.3	33755.301
2058	39.14	8691.67	36867.316
1808	39.14	8518.674	33408.965
10380	39.14	13338.581	38644.727
12640	39.12	14369.652	34981.074
11882	39.12	13980.898	35984.82
7942	39.12	12036.697	39528.07
3326	39.1	9486.461	34449.723
8091	39.1	11900.066	36215.496
6405	39.1	11164.823	36136.762
10641	39.1	13167.766	34399.758
6592	39.08	11330.507	33714.852
11707	39.08	13822.611	33052.281
11024	39.08	13393.441	36862.277
13179	39.08	14530.057	36692.176
2561	39.08	8878.59	34369.621
9387	39.08	12546.41	38466.941
2595	39.06	8904.26	33709.363
5954	39.06	10899.869	33959.07
5406	39.06	10466.601	38652.762
912	39.06	8166.074	34290.797
6514	39.06	11179.655	33730.441
11131	39.04	13564.232	38381.438
12716	39.04	14241.103	36040.523
7443	39.04	11513.424	35041.805
9203	39.04	12598.853	35808.691
9598	39.02	12910.719	37608.73
3318	39.02	9429.073	34881.207
6192	39.02	10865.183	38757.348
3964	39.02	9781.005	37823.832
5828	39.02	10582.746	33702.934
129	39.02	7904.244	34432.516
12343	39.02	14074.798	35963.848
6141	39	10921.684	37508.723
1858	38.98	8835.896	33467.461
919	38.98	8197.992	34430.859
8899	38.98	12435.754	34891.707
1479	38.98	8453.155	38789.605
9078	38.96	12635.493	34080.453
3123	38.96	9471.462	38405.66
11223	38.96	13359.247	39701.063
1579	38.96	8626.435	37467.297
52	38.96	7832.513	33635.086
16	38.96	7742.182	33218.949
6199	38.96	10835.174	38898.16
687	38.96	8198.896	38374.273
7596	38.96	11750.52	33526.957
6084	38.95	10947.276	36655.344
2446	38.95	8858.52	36326.883
8336	38.95	12202.398	34083.699
874	38.95	8185.182	35135.359
5210	38.93	10470.081	34866.051
7929	38.93	11998.844	39654.293
6544	38.93	11111.622	33027.68
2598	38.93	8871.886	33749.043
3616	38.93	9581.702	36088.434
10772	38.93	13514.883	33786.734
8281	38.93	12205.547	33258.195
2653	38.91	9202.672	33297.281
9939	38.91	13135.996	34592.34
8886	38.91	12296.243	34960.422
12117	38.91	14170.097	39645.746
1450	38.91	8461.784	39328.359
6554	38.89	11346.004	33101.742
9715	38.89	12812.301	35146.926
5465	38.89	10407.771	39673.508
3013	38.89	9116.331	39919.809
3302	38.89	9437.212	34929.719
5191	38.89	10461.267	34420.355
5462	38.87	10459.743	39632.852
5006	38.87	10206.75	34822.609
1350	38.87	8301.66	39220.879
1789	38.87	8578.77	33721.18
4610	38.87	10120.888	37915.969
12126	38.87	14055.329	39436.73
3349	38.87	9332.25	34177.477
376	38.87	7706.835	37413.707
5436	38.87	10404.523	39171.754
12815	38.85	14235.13	37711.609
6593	38.85	11262.777	33714.789
2	38.85	7743.988	33061.402
9667	38.85	12747.472	36372.473
10484	38.85	13291.819	36757.512
11042	38.85	13443.921	37122.551
9329	38.83	12646.002	37554.574
2689	38.83	9171.144	33976.57
12770	38.83	14402.629	36930.773
6031	38.83	10865.611	35841.652
5229	38.83	10453.27	35118.102
3671	38.83	9542.763	37235.719
663	38.83	8101.532	38629.824
10267	38.81	12951.683	39624.973
6008	38.81	10808.366	35465.07
4361	38.81	10046.05	34555.828
3166	38.81	9360.903	37603.449
5072	38.81	10290.835	33714.84
2023	38.81	8669.375	36318.996
3460	38.79	9700.131	33423.039
3711	38.79	9578.949	37891.48
2736	38.79	9264.243	35118.141
7772	38.77	11754.408	36788.746
3802	38.77	9590.233	39643.129
3157	38.77	9477.54	37763.094
4188	38.77	9871.937	34350.902
2107	38.77	8804.913	37590.898
4668	38.77	9999.288	39096.371
4646	38.77	10126.742	38608.816
8190	38.75	11974.533	34537.328
1668	38.75	8511.575	35963.211
8188	38.75	12056.136	34529.254
5035	38.75	10278.096	34437.184
9938	38.74	12947.406	34580.621
13154	38.74	14632.432	37130.719
9792	38.74	12891.916	33936.383
299	38.74	7664.936	36631.023
10710	38.74	13302.334	33479.32
7414	38.74	11623.689	35414.992
2780	38.74	9149.175	36050.344
6524	38.72	11017.475	33325.668
5385	38.72	10472.587	37970.398
6111	38.72	10893.729	37115.715
8183	38.72	11867.209	34473.063
1054	38.72	8226.929	34322.621
12122	38.72	14089.211	39698.559
13191	38.72	14509.365	36240.875
6344	38.7	11063.67	37477.453
5983	38.7	10861.589	34834.762
8124	38.7	11989.417	35523.332
6240	38.7	11042.038	39977.332
12467	38.7	14203.315	33895.648
7364	38.7	11572.017	36244.988
7561	38.68	11509.47	33144.617
956	38.68	8197.826	33516.359
2938	38.68	9266.985	38803.758
13232	38.68	14429.299	35604.133
6337	38.66	11118.62	37358.934
12802	38.66	14368.621	37470.047
4815	38.66	10214.402	37740.762
10801	38.66	13495.846	34146.969
9251	38.66	12662.906	36494.68
128	38.66	7879.161	34427.586
5084	38.66	10160.522	33628.379
13014	38.66	14583.394	39233.941
7234	38.66	11457.915	38243.004
8310	38.66	12260.786	33728.309
11072	38.66	13551.573	37575.355
934	38.64	7994.352	34082.324
10677	38.62	13264.958	33713.336
1237	38.62	8273.057	37064.484
4991	38.62	10341.481	35159.219
5179	38.62	10360.971	34174.77
9592	38.62	12850.375	37550.836
11044	38.62	13438.207	37144.211
6373	38.62	11048.272	36570.805
5198	38.6	10350.951	34610.492
9858	38.6	13039.867	33292.445
6627	38.6	11366.088	34167.27
12236	38.6	14005.336	37712.586
5173	38.6	10518.289	34120.641
11202	38.58	13420.549	39431.172
3890	38.58	9750.224	39025.813
5095	38.58	10138.818	33168.707
6821	38.58	11240.268	37222.508
11050	38.58	13437.726	37273.621
8115	38.58	11924.318	35628.266
7460	38.56	11474.292	34722.465
1507	38.56	8583.967	38165.789
4303	38.56	10100.052	33518.844
8477	38.56	12266.68	36439.477
12350	38.56	14211.195	35745.184
4179	38.56	9836.681	34519.484
860	38.56	8173.57	35255.605
8903	38.56	12383.981	34666.035
503	38.54	7845.691	38640.57
3657	38.54	9644.737	36952.859
7362	38.54	11532.488	36516.898
471	38.54	7717.549	38282.672
10271	38.52	13006.231	39646.891
1256	38.52	8346.66	37413.004
13302	38.52	14601.968	34625.395
12669	38.52	14355.1	35311.551
5810	38.51	10597.952	34092.113
6032	38.51	10848.729	35861.496
6566	38.51	11269.889	33289.383
9037	38.51	12701.439	33372.816
7721	38.51	11836.231	35727.789
11756	38.51	13797.449	33985.109
5762	38.51	10763.605	35243.414
2807	38.49	9234.201	36616.043
5941	38.49	10790.033	33795.078
1134	38.49	8261.083	35506.297
683	38.49	8178.35	38351.484
1382	38.49	8383.704	39734.398
5816	38.49	10627.115	33836.223
12027	38.49	13870.802	38876.566
4899	38.47	10191.202	36233.305
11438	38.47	13646.643	37163.254
12728	38.47	14250.914	36229.094
1800	38.47	8497.476	33615.965
5046	38.47	10211.044	34261.043
10549	38.47	13213.253	35433.809
4763	38.45	10280.803	38890.438
11417	38.43	13639.042	37445.133
9042	38.43	12585.451	33500.055
8803	38.43	12379.761	36817.813
5363	38.43	10356.377	37669.762
9512	38.43	12722.038	38807.336
11705	38.41	13994.039	33043.559
8472	38.41	12097.16	36336.84
12672	38.41	14391.876	35334.117
13182	38.41	14553.349	36442.773
9252	38.39	12668.401	36499.145
10704	38.39	13287.989	33411.48
3454	38.39	9652.313	33315.129
13244	38.37	14594.562	35436.289
2547	38.37	8918.029	34587.906
12329	38.37	14018.04	36329.359
2976	38.35	9171.013	39331.676
10035	38.35	13093.257	36298.551
4829	38.33	10283.67	37626.922
10897	38.33	13534.822	34826.703
11946	38.33	13852.296	37141.27
13234	38.31	14440.38	35635.336
8725	38.31	12335.668	38027.344
8504	38.31	12202.871	36832.258
10827	38.31	13526.224	34465.176
10711	38.31	13232.442	33162.953
10683	38.31	13168.195	33803.398
180	38.31	7801.063	35115.512
4027	38.31	9815.987	37130.605
3120	38.29	9388.889	38350.223
4156	38.29	9783.12	35082.73
11270	38.29	13769.165	39689.441
4136	38.29	9753.69	35118.441
3858	38.29	9805.926	39561.988
2465	38.28	8851.565	35876.707
3894	38.28	9779.033	39107.441
5213	38.28	10519.811	34910.57
1516	38.28	8606.755	38242.434
12031	38.28	13901.681	38956.566
7430	38.26	11551.27	35347.145
11128	38.26	13417.884	38283.41
1155	38.24	8293.066	35783.375
7994	38.24	11972.007	37705.254
12806	38.24	14255.406	37550.141
6883	38.24	11365.038	38152.281
5657	38.24	10593.775	36580.109
12207	38.22	14131.708	38165.82
6609	38.22	11383.509	33855.613
2792	38.22	9084.661	36181.035
953	38.2	8080.797	33792.273
9710	38.2	12841.821	35362.883
9993	38.2	12984.914	35506.09
11938	38.2	13817.734	37027.629
478	38.2	7865.492	38372.762
8656	38.18	12234.268	39920.949
4260	38.18	9819.788	33321.488
982	38.18	8302.363	33040.875
10017	38.16	13069.389	36034.266
11362	38.16	13734.364	38410.133
9312	38.14	12656.149	37371.133
483	38.14	7936.687	38427.219
2403	38.12	8897.363	37450.43
7875	38.12	11656.405	38960.207
9893	38.12	12994.5	33713.336
2376	38.12	8890.176	37853.793
11674	38.12	13678.217	33621.035
13265	38.12	14552.863	35335.648
1764	38.12	8448.845	34010.285
1093	38.12	8361.396	35014.441
11320	38.1	13576.678	39070.305
12991	38.1	14501.016	39652.801
2068	38.1	8726.612	36988.578
1461	38.1	8572.994	39197.941
9990	38.1	13023.657	35474.684
8270	38.1	12194.07	33023.164
10695	38.1	13290.611	33357.176
8326	38.08	12116.26	33917.594
9963	38.08	13034.035	35052.289
2859	38.08	9175.259	37449.766
6243	38.08	11001.059	39611.598
12425	38.08	14170.026	34727.035
8265	38.08	12022.996	33092.129
4673	38.06	10132.469	39140.973
5520	38.06	10573.655	39225.938
6189	38.05	10948.764	38719.988
4609	38.05	9952.787	37900.512
5572	38.05	10775.373	37682.031
11093	38.03	13459.612	37826.375
8506	38.03	12219.018	36879.871
7597	38.03	11640.017	33557.742
6886	38.03	11391.524	38222.074
8885	38.03	12376.931	34957.121
2990	38.01	9128.11	39663.672
1657	38.01	8502.541	36188.961
5862	38.01	10564.778	33374.141
5239	38.01	10539.551	35264.77
6456	38.01	11198.593	35058.781
6253	38.01	11074.619	39505.188
12688	38.01	14258.122	35651.012
12578	38.01	14353.509	33878.637
9883	37.99	13034.13	33627.363
1762	37.99	8524.221	33983.023
9089	37.99	12704.215	34290.242
4826	37.99	10344.93	37592.281
12402	37.99	14191.822	35067.133
10721	37.99	13232.377	33271.566
4764	37.99	10229.694	38923.164
11161	37.99	13558.935	38780.844
12816	37.99	14398.704	37714.746
12758	37.99	14275.252	36808.309
167	37.99	7793.464	34989.184
12574	37.99	14364.181	33807.395
1029	37.97	8339.421	33834.176
12472	37.97	14202.559	33939.012
8300	37.97	12233.213	33495.023
6443	37.97	11194.258	35154.383
1347	37.97	8221.233	39169.289
7646	37.95	11787.33	34227.121
4663	37.95	10049.946	38967.203
5613	37.95	10733.488	37054.895
13118	37.95	14479.671	37626.148
12295	37.95	14011.502	36761.227
8233	37.95	11950.678	33526.625
6909	37.93	11222.785	38742.059
11068	37.93	13376.296	37462.926
3860	37.93	9744.098	39571.055
13028	37.93	14576.767	39075.578
4885	37.93	10182.797	36653.992
8223	37.93	12060.26	33911.867
4212	37.91	9807.696	33826.598
10056	37.91	12949.582	36741.531
966	37.91	8116.272	33402.109
9059	37.91	12496.126	33757.063
12353	37.91	14178.592	35784.961
2005	37.91	8755.192	35980.508
4696	37.91	10122.84	39721.035
8861	37.89	12325.318	35822.988
6116	37.89	10990.944	37154.254
11741	37.89	13819.378	33709.773
12749	37.87	14307.816	36650.141
6432	37.87	11140.987	35494.281
11327	37.87	13651.551	38891.121
8646	37.87	12162.581	39707.992
8185	37.87	11937.972	34474.871
2665	37.87	9231.311	33616.004
2514	37.87	8951.509	35010.211
8525	37.85	12119.313	37209.375
12990	37.85	14477.247	39646.621
5818	37.85	10643.383	33895.391
1053	37.85	8297.304	34298.031
1040	37.83	8241.896	33954.492
8602	37.83	12164.468	38191.555
6754	37.83	11277.215	36161.922
2371	37.83	9050.936	38080.578
4378	37.83	9965.693	34766.547
425	37.83	7905.62	37900.781
5727	37.83	10757.752	35711.324
2397	37.83	9059.784	37577.133
11818	37.83	13939.852	35033.719
8650	37.82	12100.477	39791.945
655	37.82	8050.408	38836.914
2629	37.82	8977.345	33089.77
12703	37.82	14253.295	35868.449
8096	37.8	11863.23	35976.641
6668	37.8	11260.876	34864.605
10755	37.8	13522.643	33462.328
8806	37.8	12334.811	36595.027
12376	37.8	14115.1	35318.473
6483	37.8	11070.176	34381.906
13367	37.78	14624.55	33702.449
12394	37.78	14070.351	35250.602
8220	37.78	12051.887	33825.672
12633	37.78	14219.906	34906.719
2591	37.78	9043.361	33961.574
9752	37.78	12763.207	34536.641
6289	37.78	11127.733	38699.098
9355	37.76	12702.905	37936.422
11800	37.76	13853.498	34745.09
11395	37.76	13619.52	37700.914
7846	37.76	11687.457	37941.719
5442	37.76	10390.541	39364
13267	37.74	14528.442	35119.285
9304	37.74	12617.633	37256
2050	37.74	8806.52	36772.57
5074	37.74	10137.039	33780.184
624	37.74	8116.015	39633.141
8245	37.74	12007.371	33482.715
3543	37.74	9505.172	34898.258
5625	37.74	10669.78	36865.664
6232	37.72	11119.016	39829.125
9677	37.72	12785.65	35969.23
11448	37.72	13774.541	36733.023
9472	37.72	12789.764	39531.188
10094	37.72	13031.436	37376.168
135	37.72	7719.762	34555.18
13016	37.72	14569.099	39254.52
5387	37.72	10522.388	37976.652
3280	37.7	9467.947	35508.332
4893	37.7	10324.515	36411.078
8010	37.7	11912.525	37487.145
851	37.7	8146.039	35447.938
2861	37.7	9117.19	37549.949
4941	37.7	10222.301	35792.137
1511	37.7	8512.04	38190.559
5997	37.68	10946.19	35277.055
4330	37.68	9924.106	34007.594
8076	37.68	11853.386	36066.805
8553	37.68	12077.81	37488.934
12481	37.66	14111.659	33784.438
12020	37.66	13809.309	38670.188
9191	37.66	12704.143	35603.836
13211	37.64	14530.721	35898.434
12934	37.64	14424.097	39660.902
11465	37.64	13671.659	36390.844
9826	37.64	12841.272	33021.973
13180	37.62	14546.206	36695.941
8627	37.62	12069.373	39037.813
9686	37.62	12873.775	35819.938
5538	37.62	10663.116	38494.184
10137	37.62	12968.773	37991.516
12234	37.62	14055.882	37700.605
12427	37.62	14055.652	34757.695
1432	37.6	8631.861	39680.488
[truncated: 7,570 more rows]
