# Supplementary material for: Insights on the Control of Yeast Single-Cell Growth Variability by Members of the Trehalose Phosphate Synthase (TPS) Complex
Source: Front Cell Dev Biol. 2021 Jan 28;9:607628. doi: 10.3389/fcell.2021.607628 (PMC7876269; doi:10.3389/fcell.2021.607628)
Supplement: Supplementary file 2 [file Data_Sheet_1.ZIP › final_code/input_datasets/Ntd-TSL1_SortedCells5_minus_t2.csv]

Id	Area (µm²)	Centre X Position (µm)	Centre Y Position (µm)
2560	72.55	9649.734	33490.93
1901	64.39	9151.42	34809.645
6309	62.25	12049.591	35954.414
5142	61.02	11527.262	38673.066
3255	60.31	9944.185	36509.977
3433	60.14	10302.547	38569.484
2870	58.38	9851.269	38384.137
7486	57.92	12701.124	36101.996
5831	57.08	11638.112	37640.402
243	56.69	7923.901	36855.141
6458	56.33	12107.449	34068.441
618	56.27	8147.571	35498.324
2871	55.58	9909.785	38435.316
5515	55.55	11617.583	34138.461
2163	55.53	9409.746	39871.32
4526	54.65	10871.027	39430.805
2601	54.51	9631.256	34698.789
6398	54.42	12061.034	33529.094
10583	54.24	13988.333	34034.711
6332	54.11	12057.546	35661.832
1170	53.11	8607.058	34099.492
9192	53.06	13208.488	34392.953
13192	52.12	14388.87	36479.566
1033	51.48	8572.838	38042.941
10253	51.39	13660.752	37870.773
3623	51.26	10241.234	34149.805
6485	51.18	12247.414	34820.539
7754	51.18	12576.958	39243.559
7482	50.95	12618.812	36007.359
2306	50.78	9357.735	37744.77
5476	50.76	11603.357	35534.43
8935	50.6	13330.769	38304.305
7337	50.49	12491.946	33071.953
2212	50.05	9477.121	38774.223
666	50.01	8169.831	34292.316
8478	50.01	13023.872	34883.664
14541	49.76	14638.134	37546.832
5030	49.61	11306.708	38550.219
3467	49.49	10350.714	37265.734
3005	49.42	9889.953	35792.762
8373	49.3	12939.861	33201.73
4897	49.21	11395.438	35786.266
7703	48.99	12664.466	39067.352
6801	48.99	12134.745	39679.211
1056	48.8	8595.922	37427.848
5495	48.69	11582.523	34780.852
9223	48.65	13325.606	33507.641
5349	48.42	11632.056	36837.434
1322	48.21	8672.732	35674.902
9087	48.17	13303.378	36566.223
14622	48	14530.307	36551.379
12894	47.96	14402.752	33623.664
3379	47.96	10105.548	39878.156
1377	47.81	8794.301	37015.871
70	47.6	7740.446	34005.109
130	47.56	7692.863	35151.129
10241	47.54	13717.537	37994.988
8463	47.48	13129.597	34634.902
4577	47.44	11207.261	39093.547
7519	47.19	12588.12	36999.785
2661	47.18	9636.058	36148.254
8025	47.12	12913.497	38030.762
669	46.75	8192.501	34189.496
15276	46.64	14612.659	34670.203
6769	46.54	12121.215	39341.863
1800	46.47	9040.277	34423.438
2486	46.45	9478.912	34532.207
14496	46.37	14595.243	38432.699
1059	46.29	8630.127	37242.105
1038	46.24	8451.125	37892.602
3339	46.05	10004.972	39015.484
571	46.03	8145.065	36553.18
4118	45.99	10734.531	37542.664
102	45.89	7922.755	34570.59
362	45.87	7923.65	38893.824
2562	45.85	9627.747	33505.371
2391	45.85	9433.522	36122.973
4754	45.85	11197.019	33920.465
4609	45.64	11069.862	38117.922
1479	45.62	8689.001	39235.777
4147	45.55	10746.502	36879.996
10220	45.51	13594.275	38703.84
947	45.45	8412.006	39092.73
1137	45.41	8511.268	35235.102
9418	45.39	13376.153	36893.637
6318	45.37	11983.404	35742.508
11607	45.37	14129.478	39763.316
101	45.28	7716.273	34563.328
5557	45.24	11542.218	33406.664
2433	45.16	9468.918	34948.711
8249	45.15	12888.721	34642.977
15280	45.11	14631.406	34741.66
8018	45.11	12749.861	38161.215
4549	45.01	11180.255	39610.984
8277	45.01	12733.88	34537.621
6956	44.99	12470.456	38694.051
1113	44.93	8449.363	35633.738
14985	44.92	14626.662	35889.051
3276	44.8	9981.438	37092.773
3807	44.72	10535.871	37132.012
944	44.7	8233.003	39010.836
5085	44.69	11220.367	39636.711
672	44.65	8111.617	34196.695
11541	44.65	13945.205	39724.754
3127	44.65	10125.289	33467.688
8433	44.44	13005.667	34116.195
2170	44.38	9305.97	39661.277
10437	44.32	13736.618	34785.773
8505	44.3	13121.522	35683.781
4540	44.3	10902.465	39974.016
5918	44.24	11824.881	39429
9295	44.21	13551.663	33667.398
4810	44.21	11398.633	33783.781
1730	44.13	9001.579	36217.254
13232	44.07	14415.992	36682.906
10803	44.05	13931.934	36974.129
786	44.03	8260.508	35213.785
5450	44.02	11557.502	36173.234
96	43.94	7850.713	34484.27
4555	43.94	11083.145	39297.555
7234	43.92	12439.898	35044.094
2512	43.88	9423.714	33328.117
6525	43.84	12213.144	35574.867
3418	43.84	10294.339	39014.211
12773	43.77	14154.771	34148.98
8113	43.77	12724.839	36580.402
4593	43.57	11091.069	38314.875
4431	43.54	10876.406	36921.281
7157	43.54	12390.1	36220.977
4015	43.52	10371.906	39860.551
11061	43.48	13973.658	38805.391
15357	43.44	14469.867	33228.484
4466	43.42	10979.942	37966.926
3384	43.38	10344.3	39774.816
13576	43.38	14274.202	39067.336
9071	43.38	13245.472	37014.676
5127	43.36	11434.357	39290.199
6502	43.34	12262.345	35148.723
1784	43.33	8856.528	34673.121
8747	43.31	13339.631	39800.285
3791	43.25	10373.112	36873.395
10430	43.25	13633.102	35197.801
3061	43.19	9837.236	34483.441
4327	43.11	10976.253	33994.484
8369	43.11	13088.521	33047.184
2813	43	9903.348	39780.18
1544	42.96	8871.99	39086.148
3512	42.94	10314.811	37008.727
5506	42.92	11593.618	34561.766
13257	42.9	14322.016	36957.277
5201	42.87	11505.748	37315.207
9384	42.85	13495.458	35967.555
8869	42.85	13262.849	38796.766
539	42.73	8137.935	37384.953
10239	42.71	13580.265	38271.449
10648	42.67	13790.161	35016.387
480	42.67	8189.529	38395.016
360	42.64	7906.6	38879.074
4704	42.6	11016.38	35376.484
9217	42.54	13226.594	33802.574
6534	42.52	12256.189	35974.207
5038	42.52	11221.101	38573.848
6766	42.52	12256.064	39311.398
4219	42.52	10747.591	35130.035
7162	42.5	12320.947	36279.363
4192	42.5	10693.577	35990.094
4388	42.48	10881.781	35815.965
5046	42.44	11241.661	38903.027
2993	42.41	9814.144	36208.148
2365	42.41	9399.037	36965.043
4760	42.37	11087.923	33788.711
1821	42.35	9006.381	33793.84
1844	42.31	9243.989	33031.152
7848	42.31	12899.547	39720.199
7860	42.29	12817.485	39586.168
12896	42.2	14318.24	33644.449
10956	42.16	13814.519	37753.348
13959	42.16	14386.611	39969.039
13241	42.14	14363.61	36918.566
6962	42.14	12328.809	38468.609
3598	42.12	10250.012	34953.254
1001	42.12	8443.191	39248.512
4931	42.08	11393.645	36223.563
6402	42.08	11909.284	33364.961
4354	42.04	10916.828	34872.238
5492	42.04	11450.391	35034.43
9099	42.04	13313.413	36492.656
1403	41.98	8639.481	37540.957
6343	41.95	12031.905	35352.496
213	41.93	7830.62	36305.668
686	41.93	8039.784	33942.703
1035	41.85	8453.373	37836.383
232	41.81	7796.692	36650.754
8068	41.79	12883.078	37321.84
2867	41.75	9915.649	38322.5
2286	41.75	9465.611	37888.84
7097	41.72	12429.208	36956.07
4334	41.66	10800.84	34328.586
125	41.66	7722.109	35088.414
695	41.66	8115.184	33800.141
870	41.62	8283.198	36985.922
4542	41.62	11207.948	39779.289
7852	41.62	12923.537	39776.855
12749	41.6	14163.72	34635.605
2827	41.6	9778.83	39698.953
684	41.58	8202.452	33861.746
418	41.56	8007.733	39777.074
3111	41.51	10095.689	33113.07
9377	41.51	13444.433	35775.598
6733	41.47	12117.244	38581.238
2898	41.47	9787.71	38139.137
12547	41.47	13998.944	36315.516
10840	41.45	13986.426	37064.094
1092	41.45	8475.553	36321.922
15278	41.45	14633.989	34688.488
10966	41.45	13931.574	37835.379
12308	41.43	14063.719	38439.898
7326	41.39	12469.103	33388.457
6434	41.39	12222.718	33435.613
1114	41.33	8576.498	35637.203
981	41.31	8573.541	39612.383
7263	41.31	12283.657	34552.832
1852	41.31	9277.834	33297.621
2202	41.3	9441.856	39054.961
4347	41.18	10978.082	34718.672
12265	41.14	14098.35	38668.758
9523	41.12	13547.882	37571.113
5566	41.12	11636.099	33320.074
2115	41.1	9068.863	38950.434
4294	41.1	10705.464	33077.387
10555	41.07	13969.24	33499.793
10347	40.99	13771.136	36792.801
228	40.97	7959.265	36589.973
7521	40.95	12538.715	37010.063
6388	40.93	12039.027	33856.055
3764	40.91	10508.82	36182.129
2341	40.84	9467.656	37465.457
2830	40.8	9728.877	39467.254
691	40.8	8194.337	33689.742
6604	40.78	12246.515	36717.836
7769	40.78	12505.537	39592.156
8759	40.76	13146.356	40001.117
12334	40.76	14138.015	38020.871
7260	40.74	12455.712	34529.609
3620	40.72	10299.718	34416.281
6666	40.64	12274.341	37338.922
5561	40.59	11541.326	33206.223
682	40.57	8094.475	33831.859
3022	40.57	9723.645	35472.965
3188	40.55	10072.015	35766.613
10259	40.55	13763.644	37682.063
8317	40.53	12836.452	34209.496
14661	40.53	14622.721	36430.613
2945	40.51	9884.836	37292.094
15257	40.51	14640.083	34780.301
5443	40.51	11620.544	36370.633
5157	40.47	11499.54	38223.258
3156	40.45	10107.362	34588.066
8895	40.43	13187.108	38631.027
9171	40.41	13203.003	34655.457
6601	40.41	12089.426	36696.258
5456	40.39	11614.907	36001.738
6373	40.39	12032.47	34366.07
3681	40.36	10557.925	33143.273
957	40.32	8277.936	39419.309
8171	40.28	12773.67	35895.895
5903	40.28	11819.802	38779.523
7430	40.18	12605.39	35293.496
8636	40.18	13134.268	38596.945
6778	40.15	12190.9	39411.113
8040	40.13	12920.75	37720.426
1051	40.13	8573.774	37356.43
7323	40.13	12487.616	33360.082
3362	40.11	10007.164	39356.828
2501	40.11	9348.903	33818
2717	40.11	9689.341	37444.008
10240	40.09	13642.244	38281.766
13939	40.09	14300.46	39842.012
2960	40.07	9788.436	37158.023
7478	40.07	12691.462	35892.84
3604	40.07	10333.398	35089.793
10480	40.05	13758.172	33978.934
6383	40.03	11888.889	34106.852
8054	40.03	12850.407	37354.406
8498	40.01	13079.584	35440.973
11024	40.01	13888.106	38345.23
4932	39.99	11374.517	36252.629
3124	39.94	10000.209	33448.703
7671	39.92	12509.301	39026.93
7513	39.9	12637.569	36913.746
8219	39.9	12850.394	34975.586
1932	39.88	9100.298	35504.598
13267	39.88	14406.434	36993.043
11536	39.86	13803.636	39716.711
958	39.86	8389.771	39429.711
4310	39.8	10951.381	33283.664
10435	39.76	13763.624	35011.746
2521	39.76	9486.799	33215.797
7581	39.74	12501.185	37819.688
4806	39.74	11337.235	33677.254
8185	39.74	12866.195	35884.926
8986	39.72	13235.71	37195.898
6840	39.72	12321.921	39604.559
6322	39.69	12062.614	35812.633
1209	39.67	8607.475	33033.809
5129	39.65	11586.273	39322.324
6336	39.63	11967.325	35704.66
3480	39.63	10191.587	37092.906
5156	39.61	11595.518	38207.266
5052	39.59	11404.679	39074.52
2999	39.59	9903.615	35914.156
2498	39.57	9372.232	34213.566
2757	39.53	9695.372	38543.281
4076	39.51	10767.054	38933.734
12307	39.51	14103.75	38430.684
1801	39.48	8964.273	34148.199
7562	39.46	12634.261	37469.77
10334	39.46	13681.632	36920.48
8279	39.46	12852.623	34551.004
2981	39.44	9738.099	36232.59
5805	39.42	11823.598	36964.008
5609	39.42	11797.559	34020.137
10270	39.4	13692.188	37760.785
4413	39.38	10840.027	36500.219
6503	39.38	12226.513	35153.93
864	39.38	8302.956	36841.887
6418	39.38	12198.234	33007.539
2141	39.36	9169.856	39562.586
7785	39.36	12594.564	39880.66
13226	39.36	14356.775	36625.492
5447	39.36	11429.262	36112.074
5875	39.34	11693.144	38415.578
329	39.32	7788.812	38434.352
7336	39.32	12359.684	33054.625
2540	39.32	9694.73	33161.809
12815	39.3	14168.17	33527.754
3425	39.26	10298.036	38691.809
2020	39.23	9074.837	37639.441
8142	39.23	12864.486	36233.953
7558	39.21	12637.203	37385.98
15007	39.19	14545.161	35602.543
221	39.19	7791.505	36402.863
5572	39.15	11609.218	33146.859
7081	39.15	12480.879	37043.922
12244	39.13	14080.539	38896.383
4623	39.13	11067.732	37637.938
5202	39.13	11431.946	37328.543
2118	39.09	9182.037	38986.617
923	39.09	8328.06	38317.641
4251	39.07	10572.586	34224.098
6443	39.05	12175.891	33752.387
10944	39.02	13960.453	37673.18
6057	39	11864.527	38422.668
109	39	7687.193	34764.293
3204	39	10006.792	36077.184
2539	38.98	9700.832	33070.742
12935	38.98	14366.765	34738.965
2497	38.96	9481.001	34204.766
8043	38.96	12746.063	37739.191
5996	38.96	11896.411	39218.887
5696	38.94	11712.687	36384.297
732	38.94	8263.962	33303.254
7499	38.92	12534.11	36567.449
5160	38.88	11531.062	38033.859
4301	38.88	10962.539	33036.625
6867	38.86	12449.143	39278.191
10257	38.86	13588.123	37950.004
6557	38.86	12242.826	36382.949
8614	38.84	13129.25	37952.129
3450	38.81	10310.17	37757.227
4408	38.81	10881.733	36318.344
993	38.77	8435.897	39297.707
4738	38.77	11004.692	34333.094
10511	38.75	13573.707	33353.949
1078	38.75	8475.057	36544.621
5527	38.73	11614.085	34091.215
1749	38.73	9029.976	35590.547
9552	38.73	13468.288	38323.344
4606	38.73	11075.989	38062.023
5667	38.71	11724.409	35684.414
3599	38.71	10236.505	34963.828
12752	38.67	14006.576	34727.477
10403	38.67	13714.832	35944.375
5986	38.67	11888.154	39305.313
5556	38.65	11635.899	33395.953
10482	38.65	13577.049	34033.816
4298	38.65	10777.442	33137.012
1690	38.63	8953.789	37212.77
10945	38.61	13969.445	37681.629
7406	38.61	12682.459	34894.516
11629	38.59	14166.982	39844.016
9365	38.59	13355.805	35424.992
2557	38.58	9573.497	33470.547
4683	38.56	11079.258	35609.156
1292	38.56	8822.319	34918.137
2863	38.54	9789.177	38527.645
3076	38.54	9880.333	34016.914
10448	38.54	13630.977	34688.965
787	38.54	8259.359	35238.32
2851	38.54	9891.199	38635.422
4371	38.52	10819.547	35241.789
3420	38.5	10155.952	39027.785
10286	38.5	13717.179	37656.852
5095	38.48	11278.149	39903.277
6647	38.46	12220.843	36946.777
2980	38.46	9854.816	36232.293
2361	38.46	9434.827	36869.523
8927	38.44	13271.073	38198.566
4067	38.42	10695.696	39094.406
8465	38.42	13066.44	34654.121
2723	38.42	9565.242	37582.055
2967	38.4	9890.669	36718.938
2482	38.4	9464.418	34495.148
1235	38.38	8651.816	33535.734
14441	38.38	14578.804	38757.832
4297	38.36	10680.627	33122.063
293	38.35	7640.642	37849.145
635	38.33	8167.962	35099.117
4498	38.33	10940.934	38777.555
9611	38.33	13557.954	39294.52
4351	38.33	10974.924	34842.066
5828	38.31	11763.46	37523.855
4384	38.29	10946.051	35650.66
4669	38.29	11129.761	36094.164
1696	38.27	9053.62	37039.246
815	38.27	8414.767	36005.605
9406	38.25	13471.384	36493.438
4283	38.25	10713.345	33420.828
2536	38.23	9553.866	33034.648
6412	38.23	11963.277	33015.398
4308	38.23	10973.087	33162.371
4788	38.23	11398.656	33255.867
1461	38.21	8841.762	38910.711
3077	38.21	9767.02	34098.125
7612	38.21	12687.506	38522.039
1201	38.19	8588.732	33474.07
5360	38.19	11611.096	36850.727
4530	38.19	10791.765	39542.402
4299	38.17	10694.48	33139.922
5558	38.17	11465.498	33463.523
1802	38.17	9024.286	34178.555
523	38.17	8201.307	37687.012
2991	38.15	9759.798	36103.121
1060	38.13	8621.467	37272.168
12814	38.13	14196.313	33522.594
12873	38.13	14420.154	33343.156
6450	38.12	12263.103	34013.895
3528	38.12	10215.438	36570.898
5633	38.1	11749.039	34734.832
4385	38.1	10906.793	35663.121
2178	38.08	9322.148	39514.516
5124	38.08	11636.491	39541.051
1000	38.06	8589.141	39248.652
6848	38.06	12295.958	39449.555
6924	38.06	12474.267	39048.055
5188	38.06	11517.022	37365.238
9216	38.02	13200.978	33802.098
658	38.02	8182.094	34713.707
491	38	8031.495	38062.113
4584	37.98	11057.443	38667.711
723	37.98	8377.357	33080.496
1562	37.98	8929.973	38349.059
722	37.98	8383.53	33060.531
8097	37.98	12782.091	36786.836
3123	37.96	9947.977	33366.777
3325	37.96	10095.353	38451.746
9581	37.96	13543.267	38881
4790	37.96	11283.34	33302.625
9235	37.94	13327.688	33553.508
7006	37.92	12287.198	37857.363
10207	37.91	13574.276	38998.855
8022	37.91	12805.805	38252.105
1839	37.87	8982.346	33018.637
2406	37.87	9440.162	35819.805
4065	37.85	10731.682	39050.738
12817	37.85	14163.681	33545.813
12374	37.85	14185.635	37721.738
3923	37.83	10404.199	38677.219
1781	37.83	9043.605	35078.195
5474	37.83	11492.852	35506.785
12293	37.83	14061.203	38310.781
8615	37.83	13074.51	37954.141
8855	37.83	13348.414	39007.293
1704	37.83	8851.012	37128.496
4853	37.81	11370.296	35219.59
9606	37.75	13458.89	39266.672
295	37.73	7767.912	37905.566
3366	37.71	10035.79	39417.824
1915	37.71	9274.45	35112.348
8090	37.69	12892.14	36992.484
13868	37.69	14421.404	39372.051
8186	37.68	12730.865	35586.922
3601	37.68	10254.668	35005.324
4233	37.68	10657.47	34712.395
10441	37.68	13662.586	34610.938
399	37.66	7891.723	39582.621
2944	37.66	9917.421	37270.496
4686	37.66	11079.078	35715.859
14451	37.66	14618.66	38780.996
12857	37.66	14325.84	33032.121
2675	37.64	9629.78	36524.691
4247	37.64	10751.141	34426.891
8524	37.62	13094.172	36060.227
4410	37.6	10983.42	36347.324
10314	37.58	13667.476	37076.621
4291	37.56	10723.062	33028.188
6964	37.54	12465.516	38488.328
538	37.54	8198.513	37624.82
12298	37.52	14039.28	38351.332
8479	37.52	13117.364	34899.387
5001	37.52	11313.513	37670.445
1066	37.52	8572.503	37336.645
6488	37.5	12188.273	34861.98
6399	37.48	12030.832	33540.617
2152	37.48	9272.701	39964.809
3675	37.48	10351.619	33032.219
1394	37.48	8764.454	37460.855
14065	37.46	14516.798	39749.766
976	37.46	8483.196	39812.094
3652	37.46	10287.3	33597.254
4851	37.45	11339.397	35194.613
4174	37.45	10733.602	36241.254
3043	37.45	9718.293	35132.34
12279	37.43	14092.004	38522.031
1554	37.43	8875.644	38481.281
6376	37.41	11888.947	34426.895
10224	37.39	13746.009	38783.531
614	37.39	8196.886	35462.77
3377	37.37	9979.351	39720.973
4248	37.37	10774.734	34436.688
11571	37.35	13857.531	39854.504
4150	37.33	10691.853	36936.113
9258	37.33	13233.925	33177.313
13100	37.31	14411.478	35722.965
4604	37.29	11170.976	38008.191
1447	37.29	8772.192	38499.555
7343	37.29	12645.438	33189.617
4771	37.29	11203.091	33352.805
8141	37.27	12826.95	36526.41
3091	37.27	9813.048	33581.391
474	37.25	8151.578	38482.676
1735	37.25	8886.824	36093.363
6654	37.23	12167.201	36977.145
7319	37.23	12299.63	33558.887
46	37.22	7880.706	33711.09
7756	37.22	12590.664	39265.238
10653	37.22	13954.879	35068.637
108	37.2	7825.554	34761.652
4187	37.2	10616.736	36205.465
11514	37.2	13787.567	39650.219
5608	37.2	11837.992	33931.273
10679	37.18	13959.112	35470.66
7423	37.18	12510.436	35222.598
8912	37.18	13202.223	38542.18
5056	37.18	11282.202	39131.598
2093	37.18	9176.915	38176.488
383	37.16	7844.707	39324.117
1830	37.14	9041.531	33438.398
9269	37.14	13187.19	33147.105
9148	37.14	13153.989	35173.773
8748	37.14	13322.174	39827.938
7247	37.14	12490.439	34615.395
712	37.12	8186.434	33286.441
8482	37.12	13079.289	35013.586
7322	37.12	12472.402	33347.398
4870	37.12	11260.022	35436.504
1835	37.12	9024.534	33257.234
9400	37.1	13372.959	36410.137
5507	37.08	11527.914	34571.137
5526	37.08	11423.106	34078.152
3763	37.08	10481.34	36082.934
3392	37.06	10305.644	39972.238
7332	37.04	12388.127	33005.141
77	37.04	7951.634	34115.105
5172	37.04	11531.956	37965.684
177	37.02	7984.11	35838.047
2162	37.02	9304.986	39870.832
4672	37.02	11165.822	36126.055
1906	37.02	9143.378	34899.813
8875	37	13276.565	38833.789
4204	37	10632.642	35797.52
15258	37	14578.844	34792.395
3589	36.99	10268.391	35274.559
5520	36.97	11584.388	34220.055
6868	36.97	12417.597	39333.477
174	36.93	7696.623	35775.934
1220	36.93	8793.467	33196.574
2198	36.93	9456.186	38980.848
2462	36.91	9302.318	34902.129
2897	36.89	9890.854	38058.668
1185	36.87	8579.578	33798.66
3661	36.87	10152.233	33433.773
940	36.87	8394.446	38783.336
2535	36.85	9648.809	33032.277
677	36.85	8185.479	34019.07
8276	36.85	12735.836	34521.344
15334	36.85	14506.909	33537.633
3391	36.85	10268.52	39957.586
4437	36.83	10939.935	37192.461
7746	36.79	12692.992	39171.141
2021	36.79	9141.903	37650.555
327	36.79	7834.888	38423.648
4660	36.76	11011.884	36515.48
9212	36.76	13244.564	33674.543
8014	36.76	12754.256	38415.781
4833	36.76	11378.568	34594.242
3756	36.76	10541.031	35763.867
770	36.74	8388.805	34374.219
14383	36.74	14457.326	39092.383
8926	36.72	13279.618	38197.277
12829	36.72	14089.784	33395.199
1467	36.72	8677.168	39014.074
3389	36.7	10313.174	39869.898
1863	36.7	9132.519	33690.348
64	36.68	7688.082	33926.223
2576	36.68	9529.278	33912.133
5445	36.68	11631.571	36057.055
2750	36.68	9563.404	38337.246
13169	36.66	14318.106	36445.406
6527	36.66	12114.875	35630.57
2808	36.66	9695.202	39895.09
2835	36.66	9903.052	39426.66
12553	36.64	14113.177	36085.758
5466	36.62	11583.55	35588.949
2599	36.62	9551.202	34653.152
276	36.6	7756.882	37520.371
630	36.6	8147.887	35327.066
579	36.6	8060.455	36428.449
3160	36.6	10026.203	34678.184
3654	36.58	10190.353	33619.039
38	36.58	7981.876	33603.277
3341	36.58	10042.177	39028.223
3762	36.58	10547.589	36059.219
8873	36.58	13227.288	38831.176
10357	36.58	13681.312	36586.32
14348	36.56	14543.066	39031.133
8924	36.56	13208.875	38170.988
2343	36.56	9401.257	37477.602
3048	36.55	9830.155	34991.652
3906	36.55	10437.972	38552.426
4126	36.53	10774.141	37187.973
10434	36.53	13588.39	34980.668
4685	36.51	11053.514	35695.188
15314	36.49	14525.411	33891.809
6415	36.49	11913.387	33068.828
10407	36.49	13736.911	35743.441
2220	36.47	9450.2	38402.168
5644	36.47	11643.768	35159.109
5546	36.45	11636.225	33732.992
1210	36.45	8598.746	33058.465
2423	36.45	9388.286	35364.633
7511	36.45	12589.537	36841.293
45	36.43	7975.1	33705.863
9264	36.43	13147.404	33034.641
4586	36.43	11182.625	38678.719
5143	36.43	11457.252	38674.711
6072	36.41	11988.248	38009.59
7110	36.39	12324.383	36767.648
353	36.37	7936.433	38713.34
1064	36.37	8602.247	37302.816
13358	36.37	14391.618	37642.063
8835	36.37	13158.912	39162.848
5173	36.35	11628.461	37967.867
4814	36.32	11239.055	33970.426
12899	36.32	14229.761	33739.855
6954	36.32	12406.976	38674.32
10698	36.32	13972.023	35794.387
12865	36.3	14418.058	33170.379
6669	36.3	12151.531	37484.602
15308	36.3	14472.447	34102.707
622	36.3	8135.025	35567.734
1193	36.3	8580.207	33604.078
7214	36.26	12313.817	35157.18
2483	36.26	9466.694	34509.285
2138	36.26	9200.907	39490.523
1496	36.26	8702.597	39586.516
7370	36.24	12534.439	33992.645
633	36.24	8189.194	35097.91
6561	36.24	12273.327	36513.578
12784	36.2	14166.611	34065.438
1159	36.2	8450.251	34320.645
8198	36.2	12897.258	35269.887
9411	36.18	13356.223	36662.191
372	36.16	7665.985	39065.707
9273	36.14	13528.649	33113.68
7975	36.12	12836.883	38906.031
5573	36.12	11511.131	33147.242
8267	36.12	12893.881	34476.121
12855	36.12	14223.778	33017.766
2857	36.1	9899.378	38689.086
848	36.07	8314.348	36484.625
12670	36.07	14110.662	35201.398
5610	36.07	11782.628	34021.02
11579	36.07	13919.58	39910.148
3003	36.01	9910.791	35989.953
1773	35.99	8870.833	35157.535
5198	35.99	11480.762	37226.77
6746	35.99	12157.146	38850.316
5982	35.99	12040.3	39529.074
5655	35.99	11673.461	35457.227
14928	35.97	14512.018	35798.742
449	35.97	8173.19	39177.148
9382	35.97	13394.796	35934.742
3897	35.97	10382.225	38259.555
395	35.97	7674.166	39537.926
4731	35.95	11164.584	34453.344
3551	35.95	10333.287	36470
8084	35.95	12797.89	36932.754
2363	35.95	9385.164	36942.203
1351	35.93	8755.516	36364.09
2111	35.91	9272.503	38721.742
351	35.91	7914.081	38688.09
9238	35.91	13214.563	33378.008
8370	35.89	13041.789	33056.34
14584	35.89	14522.201	37181.379
416	35.89	7860.527	39966.684
2527	35.87	9441.524	33016.254
4141	35.87	10578.984	37067.109
4407	35.87	10861.789	36299.938
1346	35.87	8740.731	36228.137
10228	35.86	13597.542	38566.336
4821	35.86	11230.848	34151.688
1941	35.86	9089.22	35747.844
2786	35.86	9688.291	39273.641
12854	35.84	14299.501	33017.07
4313	35.84	10781.105	33412.605
10561	35.84	13901.833	33581.535
10531	35.84	13929.418	33140.996
6514	35.82	12151.846	35406.293
10560	35.82	13911.039	33579.484
3822	35.8	10386.389	37186.992
14527	35.78	14625.328	37892.633
5088	35.76	11233.92	39654.68
10461	35.76	13732.83	34595.297
511	35.76	8042.898	37859.813
4303	35.76	10899.579	33079.188
15339	35.74	14551.264	33593.734
8515	35.74	13036.286	35945.453
6097	35.72	12011.991	37963.043
4223	35.7	10731.392	35239.094
5090	35.7	11422.981	39798.762
679	35.68	7990.992	34032.945
3171	35.66	10129.563	35150.031
4629	35.66	10997.995	37187.887
4524	35.66	10987.142	39399.113
1972	35.66	9097.93	36401.5
2007	35.66	9267.972	37316.215
2669	35.66	9584.654	36500.266
13503	35.63	14395.852	38890.914
5795	35.63	11775.45	36896.422
300	35.61	7646.048	37965.516
2812	35.61	9772.943	39763.215
4124	35.59	10766.891	37433.895
6341	35.57	12036.745	35324.91
4271	35.57	10731.094	33484.059
7568	35.55	12617.357	37684.824
3591	35.55	10266.963	35287.035
15293	35.55	14530.517	34339.105
8019	35.55	12824.447	38185.57
4915	35.55	11329.635	36066.176
2464	35.53	9387.62	34657.07
5922	35.53	11830.662	39487.746
3386	35.53	10340.339	39858.387
11066	35.51	13837.422	38878.363
8191	35.51	12915.528	35424.41
4983	35.49	11277.583	36896.156
6515	35.49	12255.3	35412.914
4071	35.47	10770.017	38869.504
10359	35.47	13576.265	36602.461
4302	35.47	10969.939	33067.391
2418	35.45	9462.232	35510.137
3628	35.45	10151.222	34095.246
7768	35.45	12694.732	39551.449
189	35.43	7733.165	36039.719
1870	35.43	9158.65	34007.641
10739	35.43	13959.735	36760.098
15083	35.42	14437.425	35466.906
6549	35.42	12102.906	36258.227
4756	35.42	11208.309	33666.129
10917	35.42	13845.532	37491.664
5852	35.42	11758.242	37979.563
4241	35.42	10723.969	34368.246
14000	35.4	14482.319	39965.281
12385	35.38	14055.835	37817.113
7854	35.38	12782.63	39442.875
12839	35.36	14009.831	33215.52
8539	35.36	13071.994	36330.27
4008	35.36	10353.485	39603.352
7487	35.34	12687.025	36157.137
5958	35.34	12032.739	39929.414
5709	35.32	11826.811	36495.543
7047	35.32	12494.366	37573.535
3074	35.32	9870.341	33983.641
3647	35.32	10239.171	33510.637
2728	35.32	9521.213	37716.363
12319	35.32	14142.03	38194.449
3690	35.32	10519.7	33393.859
8099	35.3	12734.954	36838.422
5185	35.3	11424.86	37608.609
3348	35.28	10085.563	39166.277
4160	35.28	10701.548	36787.125
9208	35.28	13224.088	33844.051
1535	35.26	9044.158	39159.004
4712	35.26	11152.065	35111.992
11013	35.26	13856.455	38237.727
5135	35.26	11580.598	39260.129
610	35.26	8161.813	35719.371
2977	35.24	9889.072	36430.176
3168	35.24	10132.965	34964.543
3428	35.24	10212.984	38770.855
12240	35.22	14172.809	38837.797
6392	35.22	11896.969	33682.074
8127	35.22	12863.855	36690.27
6736	35.22	12111.21	38613.566
6252	35.2	11916.752	36613.531
8851	35.2	13303.985	38962.473
7422	35.2	12700.396	35219.711
6483	35.2	12270.97	34746.508
8464	35.19	13071.317	34633.41
12317	35.19	14205.655	38145.188
3996	35.19	10422.442	39397.57
490	35.17	7995.35	38044.242
5121	35.17	11429.74	39516.285
8805	35.17	13164.105	39519.316
3556	35.17	10221.243	36257.207
3103	35.17	9846.277	33283.07
6213	35.15	11933.088	36837.492
1775	35.15	8977.491	35179.93
10225	35.15	13702.063	38501.547
4242	35.13	10665.651	34370.684
12791	35.11	14115.174	33898.863
12822	35.09	14112.775	33332.344
4452	35.09	10942.668	37560.121
5137	35.09	11580.564	39069.59
920	35.07	8352.224	38256.129
15	35.07	7896.869	33250.785
2534	35.07	9589.216	33006.57
4516	35.07	10837.147	39123.855
778	35.07	8225.696	34923.332
3084	35.07	9796.22	33669.762
4360	35.07	10794.738	35006.453
7840	35.05	12735.73	39643.574
9403	35.05	13545.07	36465.906
2975	35.03	9879.747	36394.629
1887	35.03	9272.907	34440.801
5674	35.03	11845.684	35796.578
4762	35.03	11154.222	33537.688
607	35.01	8045.516	35632.145
1665	35.01	9047.176	37588.223
6346	35.01	11990.318	35238.844
737	34.99	8367.262	33546.273
6316	34.99	12060.825	36013.672
10258	34.97	13665.564	37965.602
2678	34.97	9625.852	36582.289
483	34.97	8189.097	38427.906
4595	34.97	11099.6	38343.422
1311	34.97	8726.387	35443.98
821	34.96	8398.196	36139.539
3685	34.96	10538.701	33251.391
4774	34.96	11143.346	33170.359
6026	34.94	11961.969	38818.707
1261	34.94	8788.805	34198.684
223	34.92	7988.644	36462.48
12746	34.92	14195.137	34925.859
217	34.9	7943.436	36368.461
545	34.9	8134.113	37212.836
2731	34.9	9602.462	37777.824
1679	34.9	9026.881	37626.848
4443	34.9	10830.401	37254.121
8420	34.9	12949.877	33711.461
2663	34.88	9553.272	36384.746
582	34.88	8171.279	36514.879
1238	34.88	8651.697	33626.957
10411	34.88	13593.596	35808.824
4060	34.86	10737.258	39221.949
5549	34.86	11527.357	33513.938
10250	34.86	13631.389	38135.672
3891	34.86	10552.777	38110.969
3367	34.86	9950.538	39434.984
15309	34.86	14450.194	34108.637
1063	34.86	8567.098	37301.07
10384	34.82	13723.984	36348.156
4069	34.82	10710.734	38794.648
699	34.82	8032.628	33562.398
4234	34.82	10742.313	34739.137
1308	34.8	8684.971	35290.086
3110	34.8	9991.367	33052.563
6366	34.78	11876.995	34492.086
548	34.78	8042.758	37228.629
8306	34.78	12806.456	34439.957
4049	34.78	10613.077	39312.902
2705	34.78	9587.32	37234.539
14468	34.78	14495.274	38584.938
335	34.78	7804.252	38521.164
1449	34.76	8755.943	38538.188
1016	34.76	8532.265	38720.492
5082	34.76	11403.585	39555.434
7240	34.74	12468.412	34819.863
7227	34.74	12319.95	34981.277
4671	34.74	11006.597	36096.965
9185	34.73	13235.661	34578.305
12783	34.73	14151.264	34060.988
13429	34.73	14326.103	38423.297
7594	34.73	12587.234	38141.176
7504	34.73	12649.149	36669.055
882	34.73	8219.152	37376.191
10525	34.73	13671.248	33113.621
1438	34.71	8680.424	38287.285
4064	34.69	10770.587	39006.633
4280	34.69	10618.076	33334.406
9389	34.67	13494.066	36129.707
2688	34.67	9568.282	36749.859
5039	34.67	11327.314	38588.594
6708	34.65	12208.223	38057.668
5650	34.65	11684.865	35421.191
302	34.65	7712.936	38009.023
8637	34.63	13033.4	38611.074
8497	34.63	13037.36	35413.855
12813	34.61	14168.855	33516.539
5529	34.61	11580.565	34125.691
2559	34.61	9555.738	33483.047
4619	34.61	11162.146	37529.816
1065	34.59	8534.132	37316.961
4185	34.59	10572.957	36153.531
7281	34.57	12346.634	34219.688
9179	34.57	13309.606	34479.168
2645	34.57	9685.259	35799.609
10293	34.57	13744.984	37237.926
13260	34.57	14325.644	36976.832
11334	34.57	13889.234	39442.816
9262	34.55	13267.675	33012.684
5075	34.55	11390.972	39349.961
1431	34.51	8636.44	38171.105
151	34.51	7977.61	35416.02
757	34.51	8218.392	33963.887
2617	34.51	9574.44	35022.746
5576	34.51	11793.401	33063.785
10684	34.51	13822.062	35552.793
7778	34.5	12700.927	39694.258
1360	34.5	8663.011	36574.961
6553	34.5	12234.014	36335.02
4909	34.48	11309.752	35985.559
8732	34.48	13073.667	39759.762
2382	34.48	9385.095	36414.906
1745	34.46	8903.799	35775.73
2144	34.46	9255.912	39704.313
5500	34.46	11554.644	34649.66
12793	34.46	14049.463	33923.777
7310	34.46	12415.675	33665.836
8201	34.46	12757.547	35290.176
12267	34.46	14168.984	38697.707
715	34.44	8061.866	33116.691
11760	34.42	14001.641	39516.5
3887	34.42	10555.651	37953.578
9193	34.42	13276.646	34392.273
9283	34.4	13373.929	33400.93
4905	34.38	11360.549	35921.59
9129	34.38	13162.418	35806.172
54	34.38	7887.357	33777.973
3183	34.36	10109.772	35628.008
989	34.36	8606.841	39559.598
1195	34.36	8568.943	33430.863
4072	34.34	10726.493	38873.789
8548	34.32	12942.025	36491.613
8376	34.32	13063.459	33244.008
5623	34.32	11672.975	34412.098
2336	34.3	9433.301	37391.941
13228	34.3	14335.878	36638.473
3579	34.28	10165.808	35880.793
1560	34.28	8935.141	38319.707
7554	34.27	12652.196	37302.547
10	34.27	7931.1	33144.223
936	34.27	8340.909	38628.996
8364	34.27	12793.142	33035.855
5706	34.25	11764.005	36486.488
5509	34.25	11542.388	34313.688
8371	34.25	12993.098	33117.949
5980	34.25	12063.513	39512.922
9261	34.25	13319.799	33234.988
7249	34.23	12297.301	34646.629
2340	34.23	9457.181	37435.133
8886	34.23	13244.238	38879.59
10349	34.23	13599.758	36802.457
11096	34.21	13904.165	39053.398
1371	34.21	8686.896	36874.117
3644	34.21	10261.021	33737.504
8745	34.21	13114.164	39968.715
6461	34.19	12212.694	34076.484
10804	34.19	13803.987	36974.109
10431	34.19	13698.734	35225.676
8730	34.19	13025.997	39688.105
2291	34.17	9383.074	37686.047
10442	34.17	13685.052	34615.809
5186	34.17	11626.509	37635.848
6414	34.17	12048.2	33058.391
139	34.17	7959.787	35219.711
7244	34.17	12491.988	34891.098
3165	34.17	10070.702	34902.934
3582	34.15	10341.868	35607.219
2234	34.15	9455.229	38200.383
1882	34.15	9190.071	34316.973
1750	34.13	9023.077	35615.266
813	34.13	8348.59	35964.684
5853	34.13	11779.472	37977.227
472	34.13	8085.511	38756.156
10619	34.11	13930.944	34821.305
702	34.11	8090.974	33610.359
5630	34.11	11804.301	34680.527
1699	34.11	9004.685	37070.324
8543	34.11	13064.79	36411.129
1534	34.11	8968.596	39127.867
651	34.09	8023.123	35089.609
5113	34.09	11611.513	39667.543
4574	34.09	11100.303	39012.492
14532	34.09	14596.577	37794.059
2114	34.07	9239.109	38907
1161	34.07	8559.856	34358.391
1282	34.07	8684.832	34645.195
7316	34.06	12481.694	33534.523
10524	34.06	13740.134	33080.82
1398	34.06	8744.406	37492.953
8787	34.06	13311.456	39737.152
12925	34.06	14288.871	34393.723
14473	34.06	14597.414	38315.152
2551	34.04	9645.015	33374.191
4340	34.04	10949.124	34441.867
2167	34.04	9489.825	40004.328
110	34.04	7985.652	34774.332
7267	34.04	12411.78	34334.258
3415	34.04	10278.909	38966.84
5116	34.02	11606.824	39456.887
8839	34.02	13299.018	39180.797
4644	34	11182.861	36908.012
3322	34	9953.849	38293.387
8607	34	13085.834	37708.566
1165	34	8502.267	34012.242
1546	33.98	8850.412	38800.465
2846	33.98	9813.693	38818.695
4073	33.94	10760.542	38875.996
10522	33.94	13630.146	33052.551
3711	33.94	10478.487	34177.055
1936	33.92	9104.986	35618.684
1880	33.92	9186.709	34244.301
4858	33.92	11405.361	35298.262
331	33.92	7705.941	38443.309
1900	33.92	9206.965	34807.195
1152	33.92	8521.991	34694.555
13416	33.9	14355.287	38338
1975	33.9	9137.755	36441.926
3196	33.88	10084.805	36033.023
7299	33.88	12450.264	33827.461
13549	33.88	14294.143	39024.402
12924	33.88	14240.669	34307.875
6370	33.86	12011.019	34516.633
6348	33.86	11852.214	34940.402
1853	33.84	9069.928	33308.625
12770	33.84	14176.96	34417.676
5953	33.84	12054.814	39783.277
5024	33.83	11370.861	38341.195
2385	33.83	9490.57	36537.633
6313	33.83	11913.667	36001.273
313	33.83	7875.628	38089.027
1421	33.83	8826.178	37939.66
2810	33.81	9586.688	39983.637
7626	33.81	12606.192	38845.625
6725	33.81	12170.352	38356.703
3274	33.81	10125.073	37061.098
192	33.81	7886.556	36062.211
8496	33.79	12932.238	35344.637
175	33.79	7911.238	35827.48
4180	33.79	10738.21	36331.602
8377	33.77	12999.336	33286.594
2502	33.77	9450.723	33890.129
4840	33.77	11264.305	34797.602
5949	33.77	11718.511	39835.688
823	33.77	8209.379	36182.879
934	33.77	8390.44	38575.586
1481	33.77	8788.866	39338.219
4751	33.77	11197.316	33861.207
2124	33.75	9250.893	39087.5
5850	33.75	11754.757	37960.555
6471	33.75	12276.449	34385.324
10439	33.75	13732.431	34877.676
6774	33.73	12172.713	39372.227
4260	33.73	10644.41	33843.426
8380	33.73	13039.626	33323.746
9197	33.73	13223.29	34169.668
2139	33.73	9070.012	39506.039
4786	33.73	11348.678	33112.891
12798	33.71	14101.011	33664.57
2179	33.71	9395.81	39534.91
3275	33.69	10013.542	37061.871
5181	33.69	11486.732	37516.313
7355	33.69	12676.354	33517.18
14060	33.69	14613.761	39730.77
9521	33.69	13387.961	37564.891
1416	33.67	8747.627	37828.336
3468	33.67	10185.029	37336.652
469	33.67	8056.159	38723.621
5545	33.65	11587.092	33711.703
12581	33.65	14111.416	35582.367
9207	33.65	13304.416	33832.031
8131	33.63	12752.675	36445.309
3365	33.63	9970.369	39411.43
10778	33.63	13905.738	36892.113
8988	33.63	13329.202	37207.926
552	33.61	8137.639	37023.656
10355	33.6	13585.616	36574.27
8187	33.6	12867.252	35620.766
3899	33.6	10422.658	38450.922
871	33.6	8284.818	37012.813
975	33.6	8540.942	39791.074
726	33.6	8206.16	33185.801
13076	33.6	14337.421	35571.367
3721	33.6	10418.196	34437.969
6148	33.58	11867.594	37117.52
1397	33.58	8808.695	37491.094
1093	33.58	8520.045	36334.219
11043	33.58	13945.998	38539.359
3646	33.56	10159.226	33504.465
5025	33.56	11269.947	38375.43
2965	33.56	9732.745	36987.297
10229	33.54	13598.816	38598.145
8725	33.54	13002.715	39565.164
4844	33.54	11335.822	34915.086
2856	33.54	9912	38682.367
434	33.52	7997.595	39651.363
13235	33.52	14399.062	36797.113
10394	33.52	13572.049	36179.879
2450	33.52	9384.016	34798.336
12758	33.52	14154.532	34582.633
703	33.5	8028.403	33636.414
3098	33.5	9809.02	33416.398
4002	33.5	10552.469	39550.902
6426	33.5	12145.127	33166.48
3702	33.5	10485.532	33791.047
1126	33.48	8506.436	35544.102
10493	33.48	13749.731	33910.23
2400	33.48	9450.387	36046.715
4463	33.46	10807.019	37904.914
10374	33.46	13592.426	36496.766
2629	33.46	9569.386	35409.246
459	33.44	8180.839	38803.574
7757	33.42	12685.111	39286.32
8427	33.42	13026.062	33938.141
8666	33.4	12995.854	39130.781
80	33.4	7659.972	34163.16
5184	33.4	11500.764	37606.18
7250	33.4	12464.745	34652.789
1717	33.4	9022.791	36729.797
3088	33.4	9903.642	33792.078
7302	33.38	12283.162	33861.957
13897	33.38	14419.018	39552.016
10233	33.38	13781.471	38420.102
1445	33.38	8739.529	38443.852
3140	33.37	10122.538	33916.68
891	33.37	8302.56	37617.879
951	33.37	8255.51	39336.043
15279	33.35	14434.82	34730.699
5967	33.35	12046.394	39681.707
8240	33.35	12730.277	34829.957
4193	33.35	10766.299	36022.332
3518	33.35	10297.714	36827.629
8601	33.33	12951.149	37561.703
7373	33.33	12512.794	34086.887
13016	33.33	14264.191	35385.625
14549	33.33	14619.296	37633.344
9239	33.33	13318.89	33396.512
9215	33.33	13290.923	33719.219
6079	33.31	11863.086	38071.508
2894	33.31	9857.789	38002.223
1012	33.31	8608.15	38919.867
3057	33.31	9889.364	34643.605
4018	33.31	10392.647	39954.93
3751	33.31	10354.258	35529.492
1883	33.31	9077.338	34360.699
7217	33.29	12334.107	35209.625
3886	33.29	10423.097	37842.414
1073	33.29	8623.972	37014.871
4311	33.29	10929.985	33366.801
10502	33.29	13771.457	33784.703
3193	33.29	10027.399	35999.453
7753	33.27	12506.465	39232.363
14241	33.27	14603.402	38957.535
9556	33.27	13515.051	38390.375
2494	33.25	9479.684	34177.711
2745	33.25	9683.327	38265.301
3192	33.25	9974.733	35912.344
3186	33.23	9943.989	35713.77
2288	33.23	9293.352	37914.402
9855	33.23	13774.123	39593.098
456	33.23	7999.077	39069.961
8056	33.23	12869.054	37397.48
2110	33.21	9268.049	38673.766
915	33.21	8419.948	38163.902
2151	33.21	9154.089	39949.965
12742	33.19	14093.84	34917.207
2245	33.19	9480.298	37991.977
5952	33.19	11644.005	39862.793
7463	33.17	12656.376	35714.211
599	33.17	8168.184	35832.102
9622	33.15	13379.197	39380.648
8638	33.15	13074.008	38738.297
1211	33.15	8484.529	33083.461
1070	33.15	8438.486	36862.258
316	33.15	7930.789	38153.867
3808	33.15	10397.992	37135.328
641	33.15	8048.051	35230.176
1062	33.14	8555.267	37298.66
1015	33.14	8499.646	38672.691
1506	33.14	8839.639	39819.629
2515	33.14	9344.934	33421.207
8392	33.14	13059.789	33514.344
4517	33.12	10958.727	39137.945
473	33.12	8078.225	38773.875
4339	33.1	10854.547	34439.09
5017	33.1	11383.475	38162.789
7397	33.08	12636.621	34695.559
801	33.08	8276.01	35695.215
711	33.08	8146.528	33286.27
4087	33.08	10664.411	38578.039
13902	33.08	14305.573	39596.035
7233	33.08	12390.689	35001.902
3569	33.06	10271.097	36149.973
4979	33.06	11304.842	36808.742
14002	33.06	14568.473	39974.375
12927	33.06	14338.053	34415.051
4446	33.06	10904.046	37306.48
1337	33.04	8743.928	36049.922
573	33.04	8150.537	36610.77
15313	33.04	14534.939	33848.816
4944	33.04	11264.48	36584.641
3430	33.02	10151.947	38470.48
748	33.02	8286.908	33788.035
6362	33	12052.316	34722.215
4674	33	11029.629	36200.379
7396	33	12683.927	34600.598
12789	33	14085.895	33887.398
8606	33	13087.142	37690.195
4491	33	10801.956	38647.637
9594	33	13369.359	39012.566
1820	33	8969.027	33783.445
2909	32.98	9867.265	37761.02
5673	32.96	11706.424	35792.414
9160	32.96	13180.171	34775.762
1876	32.96	9099.825	34156.055
5191	32.94	11601.268	37447.039
2243	32.94	9396.717	38294.293
9320	32.94	13401.476	34191.715
14793	32.94	14462.187	36115.629
14480	32.94	14625.76	38332.035
796	32.93	8256.081	35560.047
7514	32.93	12675.316	36933.008
12755	32.93	14102.819	34503.527
935	32.93	8292.851	38590.813
2963	32.93	9815.415	36919.043
11097	32.91	13845.174	39071.789
4558	32.91	11158.634	39361.652
14572	32.91	14493.205	37061.992
4208	32.91	10764.499	35605.094
5164	32.91	11636.307	38127.758
8083	32.91	12755.651	36930.746
1301	32.91	8687.417	35121.398
8870	32.89	13337.368	38803.648
4279	32.89	10568.307	33632.816
4758	32.87	11006.252	33684.016
2911	32.87	9862.091	37560.09
10385	32.87	13669.596	36360.137
2922	32.87	9853.162	37471.148
10724	32.87	13816.796	36487.887
10543	32.85	13929.733	33399.066
2419	32.85	9319.227	35545.148
3555	32.85	10135.906	36247.496
5205	32.83	11547.533	37022.051
12323	32.83	14120.423	38304.953
7243	32.83	12383.431	34890.426
3059	32.83	9802.009	34666.301
5624	32.81	11707.861	34486.949
7512	32.81	12632.89	36880.219
3673	32.81	10457.2	33021.117
10610	32.81	13898.605	34599.559
6834	32.81	12483.739	39915.934
5531	32.81	11544.57	33836.914
3410	32.79	10139.554	39185.84
13233	32.79	14311.622	36699.098
3352	32.79	10136.188	39250.563
10489	32.79	13632.769	34113.758
9145	32.79	13157.255	35403.133
4816	32.77	11210.242	33973.184
6969	32.77	12298.988	38596.898
7156	32.77	12411.649	36537.035
12313	32.77	14113.691	38454.852
2742	32.75	9564.661	38123.109
1423	32.75	8663.468	37960.395
3697	32.75	10512.751	33597.371
1326	32.75	8774.039	35786.398
2387	32.75	9342.22	36302.086
4270	32.75	10584.35	33794.43
4031	32.73	10685.813	39987.867
11490	32.73	13788.54	39541.699
5087	32.73	11368.658	39653.566
5956	32.73	11928.534	39817.465
10589	32.73	13846.206	34112.785
3335	32.73	10017.63	38797.863
1088	32.73	8629.643	36517.863
5514	32.73	11566.97	34399.336
1226	32.73	8673.061	33314.801
11062	32.71	13988.122	38806.105
15295	32.71	14605.63	34394.445
10632	32.71	13915.672	34932.852
2832	32.71	9814.997	39559.852
4673	32.71	11132.979	36133.961
481	32.71	8197.628	38401.496
6375	32.7	11991.688	34420.09
1306	32.7	8835.775	35266.555
7762	32.68	12645.685	39347.32
193	32.68	7684.92	36068.965
5187	32.68	11618.214	37360.133
3148	32.68	9944.217	34350.996
4799	32.68	11353.459	33441.297
8378	32.68	12987.586	33308.48
7342	32.68	12700.112	33166.793
2990	32.68	9795.064	36370.219
10695	32.68	13826.121	35755.641
4372	32.68	10960.963	35244.281
10372	32.66	13759	36470.699
12263	32.66	14036.435	38649.855
4448	32.66	10831.171	37402.609
4484	32.66	10938.438	38518.41
1214	32.66	8652.426	33113.805
1497	32.64	8808.087	39601.406
413	32.64	7850.951	39867.723
164	32.64	7869.756	35599.672
4825	32.64	11326.1	34435.281
8932	32.64	13335.34	38260.922
6342	32.64	12001.545	35353.879
4032	32.62	10591.652	39991.168
4103	32.62	10696.506	37905.023
10369	32.62	13625.975	36403.008
4565	32.62	11079.26	39145.559
10723	32.62	13870.734	36485.457
2460	32.6	9405.136	34862.465
1162	32.6	8506.215	34377.379
740	32.6	8355.734	33632.609
5489	32.6	11567.858	35192.008
13274	32.6	14352.289	37036.094
4634	32.58	11006.415	37037.836
6319	32.58	12031.475	35775.578
6464	32.58	12133.102	34114.332
8047	32.58	12717.596	37519.125
1229	32.58	8712.005	33371.367
9298	32.58	13511.259	33739.59
13382	32.58	14264.102	38156.738
9344	32.56	13477.718	34929.609
1550	32.56	8859.735	38651.141
1207	32.56	8608.983	33301.383
4056	32.56	10669.919	39421.617
1848	32.56	9247.056	33180.547
3112	32.56	10083.336	33112.063
1917	32.56	9124.184	35129.012
15344	32.56	14482.918	33339.117
135	32.54	7950.493	35177.129
1341	32.54	8678.957	36185.551
1973	32.54	9075.549	36426.125
8044	32.54	12876.627	37754.656
1755	32.52	8894.54	35713.906
8073	32.52	12916.894	37147.941
4055	32.52	10754.572	39411.086
4175	32.52	10777.83	36242.398
771	32.52	8235.504	34387.914
7328	32.52	12290.185	33467.328
9198	32.52	13138.702	34211.816
1090	32.5	8509.645	36224.219
2503	32.5	9379.593	33904.5
12264	32.48	14047.827	38655.488
838	32.48	8212.3	36347.207
1134	32.48	8616.552	35178.594
589	32.48	8095.428	36078.09
817	32.48	8246.922	36070
14529	32.47	14494.889	37970.852
6367	32.47	11916.143	34499.273
4730	32.47	11006.636	34449.828
13318	32.47	14356.256	37355.855
1834	32.47	8872.494	33233.457
7536	32.47	12605.436	37138.113
7351	32.45	12664.229	33381.191
8908	32.43	13303.674	38501.18
7027	32.43	12332.356	37960.805
1805	32.43	9005.16	34266.816
12875	32.43	14423.808	33391.93
3572	32.43	10211.482	36004.133
260	32.41	7721.602	37274.488
4423	32.41	10815.259	36721.215
5587	32.39	11695.053	33243.941
4601	32.39	11086.563	38270.93
6419	32.39	12088.228	33012.652
9302	32.39	13450.193	33835.613
1823	32.39	8890.535	33501.309
3621	32.39	10156.096	34432.895
384	32.39	7773.434	39345.531
8372	32.37	12944.399	33152.43
7556	32.37	12575.912	37312.73
5823	32.37	11782.787	37362.113
212	32.37	7921.096	36287.504
5568	32.35	11439.214	33069.211
782	32.35	8408.104	35056.734
5429	32.35	11580.744	36249.711
4691	32.35	11107.359	35513.227
996	32.35	8485.65	39365.367
4618	32.35	11162.462	37757.938
9120	32.35	13280.228	35966.477
3615	32.35	10135.131	34570.141
4789	32.33	11365.912	33289.844
2689	32.33	9683.1	36757.355
1108	32.33	8525.501	35853.457
1342	32.31	8819.895	36188.563
818	32.31	8288.732	36089.875
366	32.31	7828.279	39005.824
1204	32.31	8514.818	33241.293
3680	32.31	10465.279	33137.09
9093	32.31	13350.232	36401.02
8072	32.29	12810.213	37132.211
4295	32.29	10568.043	33078.355
3716	32.29	10450.119	34343.391
1504	32.29	8671.09	39740.734
7865	32.27	12839.067	39413.504
1194	32.27	8553.596	33364.496
3689	32.27	10491.736	33345.297
1466	32.27	8669.274	38965.637
10693	32.27	13954.214	35666.59
4694	32.27	11028.955	35564.367
1741	32.27	8856.841	35962.48
4605	32.25	11110.207	38039.473
9165	32.25	13211.666	34913.301
133	32.25	7756.892	35163.363
7596	32.25	12667.25	38162.703
6223	32.24	11919.015	36551.086
10578	32.22	13858.822	33951.77
1173	32.22	8604.903	33885.754
303	32.22	7681.788	38026.863
9290	32.22	13540.607	33587.715
859	32.22	8385.317	36757.125
2643	32.2	9553.32	35725.941
3021	32.2	9817.974	35471.621
3861	32.2	10504.192	37614.77
605	32.18	8017.152	35612.602
6435	32.18	12278.307	33436.324
1680	32.18	8873.832	37629.316
4319	32.18	10989.341	33529.637
3624	32.18	10343.886	34178.125
8360	32.16	12736.511	33296.156
1561	32.16	9046.999	38321.793
3345	32.16	9944.083	39089.164
794	32.16	8366.993	35487.742
12459	32.16	14173.551	37302.637
9276	32.16	13410.005	33291.262
11717	32.14	14194.648	39631.855
9547	32.14	13403.484	38157.27
12295	32.14	14091.722	38320.844
8952	32.14	13191.194	37706.926
3898	32.14	10379.305	38381.906
1151	32.14	8502.69	34686.363
9757	32.14	13397.071	39946.762
6961	32.12	12472.949	38781.016
10929	32.12	13835.12	37618.789
5613	32.1	11799.712	34089.539
6324	32.1	11877.379	35849.531
4246	32.1	10586.484	34410.977
2682	32.1	9630.718	36637.363
2819	32.08	9715.556	39954.512
847	32.08	8297.217	36416.289
7839	32.08	12764.674	39630.527
4872	32.08	11340.669	35482.285
4424	32.08	10918.47	36728.262
9152	32.08	13192.931	35240.813
10709	32.06	13832.944	35999.57
709	32.06	8087.398	33397.977
9108	32.06	13248.958	36288.164
4335	32.04	10873.567	34330.402
7152	32.04	12484.405	36444.902
323	32.04	7863.914	38361.453
628	32.04	8138.396	35314.664
10387	32.02	13638.609	36099.09
6470	32.02	12274.321	34336.953
6468	32.02	12243.143	34249.223
8486	32.02	13050.1	35127.168
2842	32.01	9888.177	38968.387
5508	32.01	11508.834	34579.746
5868	32.01	11770.358	38315.852
15285	32.01	14559.883	34539.852
13668	32.01	14393.529	39121.09
1931	32.01	9102.489	35469.152
87	31.99	7808.13	34258.703
7000	31.99	12388.393	37837.57
4823	31.99	11290.594	34340.828
9541	31.99	13541.466	38025.219
2624	31.99	9541.468	35242.738
8353	31.99	12723.729	33416.02
8192	31.97	12758.186	35471.516
3672	31.97	10388.364	33004.039
754	31.97	8218.224	33937.656
111	31.95	7693.96	34794.523
5595	31.95	11653.062	33595.164
10506	31.93	13733.904	33617.66
4676	31.93	11020.812	35925.516
4380	31.93	10837.433	35399.246
5601	31.91	11749.01	33769.543
4782	31.91	11085.042	33117.883
272	31.91	7948.165	37426.715
13355	31.89	14247.727	37628.898
7367	31.89	12558.009	33959.66
10719	31.89	13795.645	36273.695
4656	31.89	11128.724	36404.66
6369	31.89	12040.082	34512.59
697	31.89	8182.256	33506.555
6356	31.89	11895.21	34795.824
5165	31.87	11485.084	38134.5
6486	31.87	12093.993	34827.289
6500	31.87	12231.403	35126.625
11008	31.87	13904.699	38217.891
698	31.85	8194.693	33510.941
10432	31.85	13570.161	34962.922
10342	31.85	13682.226	37014.027
305	31.85	7822.676	38043.676
8473	31.83	13017.42	34785.883
81	31.83	7877.785	34199.512
1216	31.83	8754.456	33131.195
840	31.83	8389.051	36363.168
6795	31.83	12248.333	39566.246
6451	31.83	12184.612	34023.387
4235	31.81	10726.553	34480.453
2829	31.81	9852.624	39453.5
493	31.81	7991.137	38089.316
5051	31.81	11363.647	39073.508
2685	31.81	9571.927	36705.035
5076	31.81	11341.43	39361.32
14569	31.8	14443.484	37058.332
2548	31.8	9519.647	33299.965
285	31.8	7859.298	37654.789
2533	31.8	9305.341	33126.512
6377	31.8	12052.722	34431.406
15291	31.8	14590.429	34600.551
5002	31.8	11244.771	37693.773
2191	31.78	9431.633	39171.559
2541	31.78	9533.278	33168.297
5641	31.78	11847.348	35071.527
8567	31.78	12988.958	36877.48
4541	31.78	11153.041	39767.77
1563	31.78	8995.844	38454.473
1859	31.78	9136.993	33570.125
17	31.78	7734.341	33276.594
6154	31.76	11873.046	37154.059
14068	31.76	14526.481	39451.871
10420	31.76	13683.574	35426.059
673	31.76	8086.686	34213.656
8346	31.76	12731.242	33324.32
9553	31.76	13512.992	38358.266
1899	31.74	9187.066	34764.992
1965	31.74	9075.786	36161.063
4191	31.74	10586.476	35973.691
3318	31.74	10132.671	38088.609
8221	31.74	12845.048	35007.207
8039	31.74	12888.407	37713.781
588	31.72	8068.27	36333.148
14870	31.72	14574.056	36025.648
3729	31.72	10432.94	34602.438
8495	31.72	12956.032	35334.727
505	31.72	8096.432	37838.457
10040	31.7	13691.904	39272.273
1167	31.7	8526.831	34047.844
209	31.7	7692.925	36264.852
6051	31.7	11985.992	38312.789
5649	31.7	11754.709	35364.27
9546	31.7	13529.031	38103.586
10538	31.7	13867.931	33352.98
6589	31.68	12170.436	36660.094
9430	31.68	13547.321	37047.316
675	31.68	8127.829	33993.664
10907	31.66	13816.398	37396.207
5139	31.66	11625.086	38808.461
13391	31.66	14345.501	38212.941
11547	31.66	13975.017	39741.426
1119	31.66	8428.111	35432.137
2955	31.64	9861.285	37113.52
4217	31.64	10687.112	35293.492
4591	31.64	10992.844	38541.168
4149	31.64	10691.55	36919.938
11493	31.62	13886.002	39541.766
1133	31.62	8579.814	35165.262
8916	31.62	13286.55	38625.051
12870	31.62	14247.801	33220.434
2769	31.6	9505.418	38816.844
3062	31.6	9905.751	34522.379
12543	31.6	14033.956	36220.91
5858	31.58	11773.935	38031.086
422	31.58	8143.149	39818.625
2421	31.58	9480.302	35304.844
13853	31.58	14345.538	39283.07
637	31.58	8202.889	35152.359
5602	31.58	11784.169	33817.73
5105	31.57	11427.296	39836.449
4919	31.57	11212.169	36140.57
4178	31.57	10656.815	36304.57
2490	31.57	9309.034	34341.938
9150	31.57	13301.865	35188.727
3126	31.57	10045.236	33456.066
5671	31.55	11658.044	35738.617
10452	31.55	13779.522	34479.211
6662	31.55	12177.273	37226.16
1309	31.55	8746.954	35426.02
9067	31.55	13318.204	36937.078
13371	31.55	14277.433	38001.789
2679	31.53	9494.228	36583.008
2003	31.53	9261.982	37248.996
1944	31.53	9187.654	35780.391
2581	31.53	9531.095	34104.359
7246	31.53	12289.746	34924.988
5427	31.53	11567.713	36229.434
9379	31.53	13487.618	35837.77
267	31.51	7958.833	37330.816
13905	31.51	14423.009	39604.324
13153	31.49	14391.823	36281.164
8051	31.49	12738.607	37565.961
176	31.49	7668.153	35829.266
5146	31.49	11560.481	38476.859
833	31.49	8342.777	36304.586
2567	31.49	9546.66	33719.91
708	31.49	8036.528	33390.727
9292	31.47	13375.549	33608.316
3788	31.47	10561.642	36834.52
4331	31.47	10963.371	34241.984
4133	31.47	10630.764	37264.871
3483	31.47	10255.642	37118.348
8802	31.47	13158.81	39496.699
2736	31.45	9508.103	37846.016
188	31.45	7929.82	36021.617
5405	31.45	11610.671	36414.504
7765	31.45	12522.214	39423.109
5022	31.45	11381.674	38315.719
4633	31.45	11150.798	37315.5
3137	31.43	9940.825	33844.121
6267	31.43	11880.962	36676.008
8953	31.43	13306.16	37711.004
3619	31.43	10305.949	34344.945
1813	31.43	8976.957	33833.668
8503	31.43	12968.065	35639.129
7448	31.43	12535.134	35524.949
12916	31.43	14250.18	34192.449
1364	31.41	8805.719	36693.035
9869	31.41	13721.034	39632.969
4078	31.41	10725.599	38639.965
3380	31.41	9931.625	39931.875
3064	31.41	9818.806	34527.781
6312	31.41	11959.374	35991.914
2223	31.39	9360.7	38166.688
1294	31.39	8697.301	34993.703
1787	31.39	8997.666	34491.48
2789	31.39	9648.462	39320.223
931	31.39	8286.804	38498.512
10790	31.39	13813.407	36935.129
6505	31.39	12211.271	35180.383
1369	31.37	8800.664	36810.477
1316	31.37	8669.915	35569.539
4615	31.37	11205.528	37910.926
2370	31.37	9394.181	36764.688
15321	31.35	14441.693	33943.961
8627	31.35	13052.025	38259.465
4548	31.35	11084.686	39608.977
1693	31.34	8942.338	37253.898
2571	31.34	9680.959	33829.234
4523	31.34	10857.633	39387.652
974	31.32	8503.554	39789.383
3242	31.3	10034.592	36312.777
1857	31.3	9202.392	33487.488
3387	31.3	10279.606	39860.863
6320	31.3	11944.506	35779.73
63	31.28	7962.394	33909.965
1505	31.28	8683.755	39794.477
2914	31.28	9720.064	37358.48
2322	31.26	9277.119	37803.266
2741	31.26	9555.252	38096.824
2526	31.24	9361.24	33305.004
6523	31.24	12254.875	35509.563
2416	31.22	9357.407	35432.109
417	31.22	7674.163	39968.273
257	31.22	7928.822	37241.367
3865	31.2	10417.102	37800.016
10533	31.2	13837.802	33239.285
7315	31.2	12412.283	33503.285
2838	31.18	9848.612	39205.656
8092	31.18	12784.147	36701.41
10899	31.18	13898.867	37343.008
5621	31.16	11671.724	34380.172
3329	31.16	9978.446	38552.723
1127	31.16	8539.378	35287.586
8352	31.16	12794.28	33404.195
9976	31.16	13691.595	39507.094
1970	31.14	9216.486	36371.355
6998	31.14	12459.145	38106.48
10173	31.14	13674.02	39426.941
3058	31.14	9722.215	34663.035
10962	31.14	13831.335	37788.973
9188	31.12	13295.836	34364.953
14	31.12	7938.201	33217.41
937	31.12	8396.919	38633.68
5126	31.11	11485.045	39568.598
248	31.11	7794.165	36979.43
9584	31.11	13404.971	38886.754
1997	31.09	9073.54	37081.625
3120	31.09	9989.705	33272.242
2782	31.09	9696.969	39185.09
4418	31.07	10900.176	36553.02
12928	31.07	14289.932	34456.922
6877	31.07	12411.659	39150.906
7546	31.07	12535.312	37219.953
5584	31.07	11696.608	33135.41
7598	31.05	12582.555	38232.277
9077	31.05	13203.696	36746.441
7465	31.03	12512.258	35745.633
4263	31.01	10770.321	33943.816
1940	31.01	9263.521	35746.559
850	30.99	8352.437	36560.363
5676	30.99	11776.32	35895.594
2282	30.99	9404.835	37853.066
1096	30.97	8444.356	36095.223
4505	30.97	10886.345	38865.59
4374	30.97	10857.003	35270.422
3585	30.97	10339.281	35506.496
1307	30.97	8769.367	35273.914
104	30.97	7754.837	34596.98
943	30.95	8238.164	38925.465
10500	30.95	13658.514	33764.199
8629	30.95	13078.018	38296.727
9396	30.93	13383.873	36316.195
1689	30.93	8935.601	37493.734
443	30.93	8023.163	39573.051
2861	30.93	9765.078	38498.949
955	30.93	8315.99	39370.934
1559	30.93	8990.268	38308.527
7844	30.93	12862.107	39671.43
4707	30.93	11006.832	35378.07
14076	30.91	14493.023	39497.113
9597	30.91	13534.726	39084.344
6742	30.91	12122.006	38758.07
8340	30.91	12765.175	33758.266
1851	30.89	9271.386	33262.094
10215	30.89	13568.961	38935.246
4404	30.89	10966.806	36241.988
4225	30.89	10607.398	35085.563
13370	30.89	14392.038	37992.816
454	30.89	8047.89	39041.004
7196	30.88	12369.799	35727.5
12684	30.88	14140.651	34970.879
4867	30.88	11311.539	35377.422
12768	30.88	14053.23	34363.238
5604	30.88	11741.318	33849.004
386	30.88	7652.592	39363.559
3730	30.86	10545.418	34796.668
8254	30.86	12829.553	34732.598
445	30.86	8104.023	39288.742
5995	30.86	12042.528	39202.996
4681	30.86	11116.978	35827.965
2195	30.86	9432.66	39245.387
287	30.82	7728.125	37713.293
3444	30.82	10145.684	38014.461
9528	30.82	13475.722	37750.055
2797	30.82	9650.444	39546.832
200	30.8	7921.625	36160.535
1169	30.8	8519.97	34090.254
368	30.8	7834.096	39035.844
852	30.78	8339.604	36611.504
5547	30.78	11551.738	33734.363
10379	30.76	13631.881	36248.254
1861	30.76	9223.641	33632.98
7764	30.76	12624.785	39412.313
4236	30.76	10678.417	34482.852
7359	30.76	12568.316	33585.098
9347	30.76	13501.404	34973.508
565	30.74	8075.968	36734.867
7205	30.74	12452.128	35312.754
4675	30.74	11110.784	35902.258
5642	30.74	11687.549	35124.738
3587	30.74	10269.759	35568.734
3794	30.74	10359.144	36998.219
1725	30.74	8908.794	36417.66
3704	30.72	10408.694	33912.172
10393	30.72	13692.608	36177.426
5983	30.72	12060.936	39553.77
1037	30.7	8584.479	37842.887
9359	30.7	13419.078	35253.207
1489	30.7	8762.664	39412.492
8537	30.7	13008.397	36285.707
4891	30.7	11392.308	35665.852
3765	30.68	10354.318	36202.133
5067	30.68	11273.504	39311.297
4262	30.68	10688.959	33883.039
6397	30.66	11942.997	33496.754
12864	30.66	14300.483	33158.965
3645	30.66	10150.126	33747.645
5822	30.66	11720.394	37355.566
2591	30.66	9668.047	34373.727
2602	30.66	9574.625	34700.184
1569	30.66	8895.028	38272.77
2580	30.66	9639.173	34099.355
1107	30.65	8599.325	35830.727
10300	30.65	13764.986	37295.121
8620	30.65	13121.737	38088.543
8696	30.65	12985.011	39288.27
6038	30.63	11971.855	38701.539
8850	30.63	13179.408	39265.977
15318	30.63	14593.114	33909.57
1224	30.63	8847.813	33271.656
3149	30.63	9997.725	34353.137
8593	30.63	13060.318	37396.508
1536	30.63	9016.211	39186.27
8938	30.61	13284.213	38014.738
3951	30.61	10377.42	38950.406
13201	30.61	14418.561	36522.344
9286	30.61	13414.379	33492.176
2530	30.61	9306.928	33042.887
790	30.59	8304.245	35369.492
2113	30.59	9141.018	38755.746
340	30.59	7763.738	38604.273
5867	30.59	11701.86	38297.66
10644	30.59	13889.501	35006.234
4748	30.59	11119.297	34094.93
1039	30.59	8615.321	37943.258
8443	30.59	12983.14	34283.047
8950	30.59	13288.774	37919.758
2360	30.57	9423.937	37156.871
1212	30.57	8624.384	33131.578
6997	30.55	12427.517	38088.051
2806	30.55	9591.175	39842.328
1277	30.55	8787.779	34472.078
2009	30.55	9203.684	37324.141
3261	30.55	9966.503	36672.746
4613	30.53	11189.346	37874.828
4653	30.53	11086.954	36632.879
1890	30.53	9146.853	34503.184
9140	30.53	13142.983	35462.223
12	30.51	7646.915	33212.848
10423	30.51	13747.729	35269.102
4608	30.51	11011.947	38110.965
2833	30.51	9834.113	39353.969
1783	30.51	8916.773	34900.656
8733	30.51	13079.854	39775.98
985	30.51	8543.551	39475.613
8749	30.51	13211.194	39829.074
5486	30.49	11561.329	35161.688
12922	30.49	14269.192	34255.191
2983	30.49	9744.925	36246.973
6967	30.47	12432.394	38537.68
8731	30.47	13118.277	39694.703
13141	30.47	14244.303	36152.473
2729	30.47	9691.027	37749.813
9346	30.47	13469.583	34965.746
4459	30.47	10798.053	37852.199
12503	30.45	14022.192	36716.934
13216	30.45	14249.727	36585.344
2321	30.45	9342.113	37802.227
6116	30.45	11918.73	37480.109
3009	30.45	9881.905	35598.164
8588	30.44	12953.118	37339.629
8042	30.44	12898.988	37730.688
15356	30.44	14555.607	33210.246
2721	30.44	9638.682	37520.453
1874	30.44	9076.246	34128.824
7447	30.42	12697.586	35496.52
2008	30.42	9164.545	37321.789
4993	30.42	11365.372	37384.41
872	30.42	8370.638	37027.695
784	30.42	8255.352	35111.953
4557	30.4	11149.937	39356.434
4107	30.4	10605.093	37972.125
6624	30.38	12154.895	36795.387
10519	30.38	13638.453	33292.641
8565	30.38	12961.206	36826.648
10668	30.36	13871.614	35311.875
6813	30.36	12171.327	39898.473
12968	30.36	14375.819	35058.395
1417	30.36	8677.613	37833.152
25	30.36	7931.61	33365.594
7501	30.36	12684.902	36609.379
5691	30.36	11731.902	36180.258
2390	30.34	9277.766	36103.871
3117	30.34	9996.869	33216.691
12522	30.34	14046.904	36623.996
6437	30.32	12166.192	33484.414
1955	30.32	9077.241	35949.406
12756	30.32	14017.977	34533.117
1329	30.3	8717.917	35889.938
8602	30.3	12970.85	37562.563
789	30.3	8378.876	35293.262
1891	30.3	9161.301	34507.508
6295	30.3	11914.451	36247.969
1945	30.28	9135.489	35784.754
8575	30.28	12978.163	37026.973
2604	30.26	9558.421	34765.254
5755	30.26	11784.098	36645.672
4021	30.26	10599.638	39775.09
14582	30.26	14473.088	37164.742
10572	30.26	13912.758	33765.805
6475	30.26	12203.75	34440.766
4791	30.24	11320.078	33304.301
12509	30.24	14084.528	36798.371
9369	30.24	13482.745	35537.707
1121	30.24	8633.938	35451.172
6354	30.24	11865.371	35086.652
1349	30.22	8672.331	36304.988
2364	30.22	9343.121	36946.055
11715	30.22	14129.497	39614.867
10562	30.22	13797.937	33581.039
705	30.22	8166.539	33364.063
2638	30.21	9613.156	35668.762
5638	30.21	11716.073	34984.113
2973	30.21	9752.522	36646.043
9416	30.21	13547.565	36809.43
9570	30.21	13559.903	38688.867
5487	30.21	11445.613	35181.152
12769	30.21	14121.231	34363.867
10764	30.21	13952.277	36827.449
2716	30.21	9580.249	37441.988
5452	30.19	11535.837	35924.375
5008	30.19	11316.85	37916.984
1353	30.17	8671.534	36467.281
9139	30.17	13234.177	35460.445
2112	30.15	9214.973	38725.281
5559	30.15	11585.779	33476.105
4553	30.15	11011.953	39520.973
1021	30.15	8596.719	38319.883
1291	30.13	8654.948	34883.039
10358	30.13	13749.078	36596.324
1140	30.13	8500.23	34971.34
3095	30.13	9794.399	33330.59
5950	30.11	11787.504	39841.441
1228	30.11	8729.072	33363.855
3121	30.11	10045.351	33288.266
4794	30.09	11402.77	33372.375
9194	30.09	13258.794	34397.516
3181	30.09	10135.543	35541.863
2635	30.09	9549.145	35597.641
690	30.09	8120.124	33684.469
4156	30.09	10640.089	37010.723
1331	30.09	8663.679	35917.293
6449	30.07	12233.877	34012.098
4202	30.07	10671.843	35763.574
575	30.07	8074.638	36672.703
5208	30.07	11613.597	37063.672
15199	30.07	14535.351	35238.949
5	30.05	7704.888	33067.406
4207	30.05	10636.461	35585.664
6274	30.05	11994.245	36433.961
4037	30.05	10570.698	39652.004
12979	30.03	14385.965	35116.172
9469	30.03	13464.649	37273.184
933	30.03	8289.072	38539.23
1754	30.03	8896.715	35669.617
6551	30.03	12200.08	36327.004
247	30.03	7847.104	36964.664
8939	30.01	13162.992	38062.297
168	30.01	7806.072	35660.914
6668	30.01	12206.88	37406.164
380	30.01	7765.341	39256.82
4536	30.01	10812.191	39664.219
2185	29.99	9337.307	39306.93
5920	29.99	11850.615	39444.285
12246	29.99	14139.725	38904.5
4942	29.99	11330.16	36524.234
5097	29.98	11268.185	39918.16
82	29.98	7813.808	34206.363
772	29.96	8311.771	34401.879
7348	29.96	12521.017	33306.77
5668	29.96	11803.416	35691.715
1526	29.96	8876.509	39503.813
2751	29.94	9558.751	38350.027
3682	29.94	10474.061	33176.496
6882	29.92	12339.951	39235.586
3353	29.92	10032.385	39288.879
950	29.92	8283.613	39322.703
2966	29.92	9733.666	36718.613
1480	29.92	8758.421	39261.574
6944	29.92	12378.796	38900.18
2574	29.92	9628.222	33873.293
2125	29.92	9265.78	39122.93
370	29.9	7783.232	39054.613
4933	29.9	11224.143	36260.285
4457	29.9	10850.661	37805.352
9180	29.9	13282.298	34481.535
3133	29.9	10072.105	33646.195
2128	29.9	9121.028	39229.992
1106	29.88	8542.781	35819.004
9112	29.88	13252.883	36124.781
13690	29.88	14272.036	39140.035
3738	29.86	10416.725	35192.047
6168	29.86	12001.175	37004.223
5652	29.86	11680.437	35434.469
12781	29.86	14048.379	34026.156
2126	29.84	9219.185	39201.512
7841	29.84	12726.464	39648.207
[truncated: 3,127 more rows]
