# Supplementary material for: Insights on the Control of Yeast Single-Cell Growth Variability by Members of the Trehalose Phosphate Synthase (TPS) Complex
Source: Front Cell Dev Biol. 2021 Jan 28;9:607628. doi: 10.3389/fcell.2021.607628 (PMC7876269; doi:10.3389/fcell.2021.607628)
Supplement: Supplementary file 2 [file Data_Sheet_1.ZIP › final_code/input_datasets/Ntd-TPS1_SortedCells1_plus_t4.csv]

Id	Area (µm²)	Centre X Position (µm)	Centre Y Position (µm)
4814	295.5	11624.164	39839.875
3926	275.81	11022.45	39495.887
3425	234.49	10704.687	37242.188
425	216.34	8090.363	37680.508
2466	208.83	9884.068	34014.879
5453	206.11	11978.795	37032.68
7835	204.77	13539.515	34479.379
6154	199.81	12302.302	35632.09
1927	199.68	9353.747	34377.699
7944	198.11	13445.179	37335.629
4748	195.87	11320.344	38051.309
1999	194.89	9694.28	33832.703
5794	194.24	12174.216	35456.113
3591	192.03	10758.457	33064.648
4156	192	11149.417	34089.836
6961	189.83	12519.262	35672.258
4165	187.74	11102.232	33771.465
2336	187.51	9907.852	37213.313
4716	187.49	11395.07	37024.566
8404	185.79	13943.066	38129.938
6319	180.48	12513.093	33162.102
2074	178.57	9572.097	35598.523
7330	178.11	12802.659	33695.145
1979	177.99	9651.056	33275.141
7599	177.59	13258.724	39007.746
2161	177.05	9594.974	37774.969
854	175.81	8457.338	38224.734
2461	175.1	9830.114	34242.191
8125	173.34	13576.645	35987.184
4209	171.98	11400.527	33309.516
3879	171.96	10794.723	39209.715
9155	171.67	14450.111	35221.309
578	170.35	8338.871	33230.668
1147	170.04	8795.284	36742.281
1577	169.96	9067.625	36278.125
8449	169.81	13982.986	39776.953
747	168.99	8368.527	38533.297
6921	168.89	12521.723	35119.891
3221	167.28	10350.14	36814.855
1117	166.84	8661.173	35933.941
1027	166.78	8781.53	33116.371
2266	166.71	9892.758	39269.02
1619	166.23	9089.353	37340.988
67	166	7658.924	33823.52
616	165.86	8236.458	34971.977
7804	165.83	13474.493	33697.984
7292	165.19	12896.503	34876.531
8289	164.68	13942.93	34373.734
4794	164.49	11300.446	39757.512
4952	163.89	11620.676	36860.574
1327	163.3	8943.182	37880.832
8308	163.07	13899.943	34919.07
2467	162.74	9749.606	34078.586
6160	162.67	12427.45	35649.098
3147	162.19	10523.835	35086.523
5712	162.11	12077.807	33785.617
5304	161.54	11642.308	37572.258
7640	160.16	13189.874	36817.867
1055	160.12	8698.94	34006.863
2213	160.02	9536.829	39298.602
8719	159.93	14038.553	33511.848
9093	159.81	14478.823	36818.73
5605	159.7	11947.728	33971.684
1859	159.49	9306.887	35953.738
7988	159.29	13477.904	39023.27
3463	157.9	10689.614	36192.91
1526	157.86	9162.457	34878.988
3290	157.59	10396.545	38508.52
1452	157.03	8974.858	33720.824
178	156.21	7966.292	36224.648
7103	155.96	12495.522	39387.406
1065	155.19	8827.825	34433.645
5668	155.14	12262.991	33039.027
1643	153.72	9249.499	37838.199
5799	153.14	12223.489	35567.387
6264	153.03	12461.552	33693.789
8059	151.92	13641.838	37595.898
2468	151.32	9788.977	34079.586
4981	151.13	11626.723	36089.461
6938	150.39	12589.791	35416.137
5989	150	12376.26	39756.785
2011	149.45	9656.638	34117.789
7616	148.93	13140.303	38294.051
104	148.58	7948.923	34593.422
3800	148.43	10909.463	37405.836
2227	148.05	9581.159	39814.406
2682	147.22	9973.573	36742.051
649	147.09	8321.982	36085.102
7979	146.76	13473.334	38640.563
721	146.69	8347.281	37800.82
1070	146.21	8733.921	34564.195
3515	146.02	10722.183	34469.563
2061	145.96	9657.777	35233.43
3957	145.71	11037.954	38650.043
4996	144.18	11617.938	35631.531
2947	143.99	10178.121	35990.254
3302	143.68	10441.826	38990.375
3997	143.64	11143.948	37105.594
9196	143.62	14615.493	33921.051
2356	143.26	9905.966	37178.074
2999	142.82	10255.509	34664.594
539	142.05	8036.36	33357.105
3066	141.73	10288.61	33117.996
5979	141.48	12284.211	39996.375
6122	141.27	12324.245	36088.938
7779	140.81	13414.789	33053.816
3080	139.81	10402.403	33144.367
749	139.77	8228.453	38583.328
8805	139.5	14241.414	35078.797
1530	139.48	9242.616	35007.359
8211	139.16	13665.415	33679.145
7326	139.14	12732.886	33905.203
3176	139.1	10537.027	35399.184
5995	138.87	12477.612	39567.441
3960	138.85	11082.976	38478.832
2932	138.01	10139.406	36534.402
1755	137.74	9442.677	38640.281
7728	137.03	13325.304	34183.047
7495	137.01	13044.916	36350.5
2631	136.59	10102.969	35415.172
5828	136.46	12131.355	35774.727
2042	136.3	9698.115	34849.512
1031	136.19	8684.896	33359.582
3348	135.17	10628.957	39512.152
7590	135.12	13136.07	39583.168
2384	134.91	9883.753	36373.809
6923	134.89	12690.008	35220.797
9060	134.7	14630.872	37509.844
552	134.66	8173.525	33433.484
6255	134.58	12290.161	33841.762
52	134.54	7715.005	33728.008
4213	134.41	11217.051	33495.828
4229	134.14	11375.806	33825.98
1418	134.1	8935.15	34617.219
7806	134.03	13563.014	33801.898
3150	133.93	10437.771	35156.512
3713	133.83	10922.089	35172.66
4646	133.7	11417.919	35423.836
3561	133.68	10770.382	33668.152
4961	133.55	11548.463	36647.703
485	133.55	8135.462	35418.305
7282	133.12	12744.028	35230.43
2497	132.99	9810.183	33496.098
1267	132.61	9048.054	39611.031
7966	132.55	13473.328	37891.359
7855	132.45	13546.644	34741.785
4672	132.28	11384.555	36080.461
7378	132.22	12960.214	33353.348
9215	132.19	14579.46	33206.012
7667	132.17	13213.599	35632.672
8743	132.13	14130.064	33116.648
400	131.8	7992.87	38314.23
2646	131.29	10032.498	35845.254
4142	131.29	11080.949	34183.895
9152	130.9	14614.091	35129.555
4079	130.86	11123.622	35417.871
6239	130.86	12458.39	34342.723
5558	130.77	12050.503	35011.352
4139	130.58	11200.236	34443.777
3904	130.4	10968.406	39790.762
737	130.4	8281.134	38353.574
7699	130.19	13299.542	34974.879
7437	130.14	12977.134	34976.926
8137	130.12	13764.658	35648.426
7830	129.87	13536.457	34352.832
984	129.64	8542.136	34712.711
959	129.58	8547.104	35624.324
5578	129.47	12055.157	34722.422
2709	129.25	10111.593	37456.602
7019	128.81	12605.18	36903.379
9026	128.7	14575.441	38310.285
8587	128.03	14191.192	37595.93
4681	127.95	11343.075	36301.66
1417	127.76	8907.75	34908.527
208	127.72	7977.562	36701.84
5410	127.45	12054.582	38863.52
1331	127.43	8909.4	37794.832
3403	127.21	10681.838	37835.043
6130	127.03	12285.121	35973.051
3024	126.88	10253.182	34228.879
3481	126.76	10755.024	35695.035
4954	126.76	11425.893	36550.813
5866	126.65	12236.812	36327.848
3891	126.59	10883.783	39519.102
136	126.59	7955.875	35293.891
8036	126.53	13744.804	38927.523
5018	126.42	11628.529	35133.223
88	126.3	7973.361	34142.41
3955	126.3	11164.01	38930.555
4024	126.25	11056.185	36568.953
177	125.86	7975.566	36193.801
8194	125.71	13773.837	34201.488
698	125.69	8400.008	37011.969
9058	125.6	14599.912	37505.551
2560	125.46	10065.119	33622.738
5929	125.37	12153.097	38489.266
7352	125.27	12860.17	33046.355
3522	125.25	10734.257	34308
3054	125.17	10185.91	33340.48
5684	124.62	12138.666	33284.148
8656	124.56	14189.141	35693.941
5226	124.5	11725.915	35668.047
7331	124.5	12905.772	33715.004
2869	124.5	10149.414	38195.395
4014	124.37	11103.193	37005.77
8169	124.04	13710.936	34845.656
5324	123.99	11679.506	38044.91
1416	123.97	8982.294	34905.465
3753	123.93	10896.497	36364.203
1260	123.93	8985.936	39871.758
1887	123.7	9482.999	35285.711
7360	123.58	13127.712	33024.516
5728	123.57	12113.321	34138.414
3260	123.28	10501.986	37815.734
883	123.18	8562.141	37420.176
4171	123.09	11100.554	33557.809
3735	123.01	10841.534	35685.754
6242	122.93	12421.765	34452.398
7246	122.82	12834.803	35743.754
4084	122.8	11103.883	35520.078
353	122.66	8176.547	39813.492
5139	122.59	11810.72	33427.18
3803	122.57	10840.605	37450.031
2453	122.51	9910.027	34507.453
4736	122.45	11363.39	37465.254
6076	122.38	12298.124	37803.984
4753	122.34	11213.733	38295.977
6093	122.3	12349.401	37058.035
2221	122.28	9545.285	39617.934
9200	122.22	14546.957	33548.449
6250	122.13	12308.405	33984.672
3789	122.11	10855.385	37235.148
1051	121.88	8764.154	33949.816
1802	121.69	9452.172	37585.355
769	121.52	8352.789	39399.363
3118	121.3	10391.204	34074.559
5487	121.07	11978.334	36077.258
8637	121.06	14185.242	36160.93
7191	120.98	12918.001	36928.754
340	120.81	7967.729	39790.461
404	120.67	8145.997	38449.941
6063	120.65	12292.776	38276.316
2260	120.58	9779.243	39113.895
8698	120.52	14049.467	34420.563
8140	120.5	13701.782	35451.223
8084	120.39	13636.751	36922.043
8103	120.39	13643.567	36248.508
8298	120.31	13937.896	34653.59
3895	120.29	10850.575	39690.922
1449	120.17	8970.865	33884.566
3954	120.16	10991.437	38923.633
3595	120.12	10717.37	33161.051
4781	120.08	11270.415	39282.07
6079	120.08	12291.931	37535.172
9017	120.02	14539.635	38902.539
3805	119.91	10787.095	37531.066
5877	119.77	12116.616	36656.777
9175	119.73	14471.139	34458.426
2245	119.71	9749.036	39676.668
9218	119.71	14560.838	33279.746
105	119.68	7811.411	34640.348
8063	119.66	13640.388	37386.258
5024	119.58	11545.591	35056.813
8286	119.54	13965.169	34226.816
5347	119.52	11776.158	38907.871
6080	119.5	12309.466	37589.004
3115	119.43	10491.522	34027.094
8845	119.31	14337.118	36162.891
3415	119.24	10752.254	37555.973
4188	119.22	11169.543	33261.668
7597	119.04	13226.128	38967.531
5609	118.87	11976.152	33828.766
3958	118.85	11200.132	38684.266
7800	118.85	13445.828	33601.309
6037	118.83	12306.389	39034.18
8049	118.66	13730.251	38108.652
5002	118.62	11601.004	35274.191
871	118.57	8567.818	37757.316
938	118.57	8617.344	36362.391
395	118.53	8061.993	38519.621
5219	118.49	11744.152	35529.402
6279	118.47	12398.166	33481.32
8105	118.22	13565.563	36292.742
1243	118.22	8845.24	39394.199
3967	118.01	11178.697	38342.805
3381	117.97	10588.332	38368.656
2423	117.86	9837.953	35033.145
5783	117.82	12162.475	35287.473
8465	117.72	14088.723	38960.797
5500	117.7	11932.941	36004.902
869	117.66	8535.804	37714.875
5583	117.61	12053.957	34465.43
8734	117.57	14173.534	33427.281
1733	117.43	9305.642	39554.887
1759	117.28	9482.278	38767.371
382	117.17	7994.59	39184.203
504	117.05	8013.984	34684.164
8982	117.03	14227.371	39243.238
2684	116.8	10014.241	36827.844
764	116.73	8319.056	39263.129
3611	116.57	10943.315	33175.793
6173	116.46	12441.154	35465.805
1996	116.32	9698.145	33779.957
1293	116.25	9002.683	38818.973
1323	116.23	8982.339	38251.121
2939	116.19	10207.971	36103.668
5055	116.02	11453.864	34283.934
8258	115.94	13977.621	33182.863
5569	115.88	11997.028	34896.77
1300	115.86	8912.589	38641.922
4885	115.86	11535.383	38338.289
8741	115.86	14137.621	33030.84
4964	115.79	11624.365	36427.828
5831	115.79	12222.071	35801.621
5361	115.69	11828.567	39375.23
6152	115.54	12483.567	35624.332
4991	115.52	11551.963	35824.309
8335	115.46	13831.893	35844.828
9170	115.35	14610.441	34663.156
4652	115.29	11416.991	35515.652
7151	115.23	12786.659	38411.758
1862	115.21	9479.755	36034.012
1679	115.1	9238.493	38773.906
2389	114.96	9758.324	36216.008
8545	114.94	14193.027	37875.301
5314	114.93	11828.83	37786.641
7613	114.89	13265.716	38418.809
9022	114.79	14436.646	38596.074
8893	114.58	14393.214	37568.891
2407	114.5	9779.007	35334.234
3339	114.5	10687.401	39668.934
7588	114.48	13202.624	39677.156
3849	114.48	10851.037	38531.41
3236	114.48	10556.602	37180.602
1130	114.47	8700.865	36281.836
2703	114.43	10121.114	37291.348
264	114.39	7887.011	37810.746
1152	114.37	8810.959	36856.781
8271	114.24	13817.703	33432.441
1571	114.18	9200.338	36204.23
7628	114.08	13230.225	37217.219
6105	114.02	12387.971	36810.984
5061	113.99	11566.746	33816.152
6999	113.97	12631.56	36398.113
8983	113.93	14365.186	39264.77
7010	113.87	12524.88	36756.047
2511	113.81	9892.352	33252.156
6058	113.76	12410.867	38360.352
4641	113.74	11320.906	35289.297
9025	113.72	14637.742	38620.488
2151	113.66	9698.836	37608.352
2679	113.53	10115.947	36634.852
7104	113.51	12623.519	39393.773
1579	113.49	9176.756	36393.168
4989	113.49	11494.338	35923.496
4651	113.47	11234.573	35476.309
5966	113.43	12277.456	39651.438
5080	113.39	11531.479	33356.297
2542	113.35	10096.835	33372.164
3202	113.34	10513.354	36168.949
7896	113.34	13431.259	35578.156
4976	113.3	11630.723	36323.934
1186	113.28	8810.513	37734.242
4854	113.28	11624.712	39272.41
3928	113.22	11174.39	39549.262
8291	113.12	13889.073	34447.141
7865	113.12	13559.439	34939.195
6274	113.09	12430.05	33406.281
4738	113.09	11358.335	37520.164
949	113.07	8415.288	35926.965
3414	112.99	10760.064	37528.285
1995	112.91	9638.483	33743.676
7338	112.89	12783.968	33642.621
939	112.89	8539.6	36372.609
7114	112.86	12620.287	39776.492
5234	112.78	11801.273	35797.5
6179	112.78	12490.258	35563.891
3419	112.74	10633.811	37361.699
4914	112.7	11452.515	37573.82
2721	112.68	10089.389	37665.926
6109	112.68	12473.342	36669.043
5359	112.63	11646.943	39286.383
1842	112.59	9404.575	36491.672
8162	112.59	13732.546	35225.332
9163	112.57	14519.398	34828.656
1372	112.55	9028.62	36394.715
192	112.55	7651.777	36534.508
5053	112.53	11453.186	34243.195
3804	112.49	10967.348	37493.262
4034	112.49	11192.053	36486.914
7222	112.49	12820.796	36253.074
3111	112.47	10553.552	33914.379
900	112.47	8455.724	36891.016
8356	112.36	13946.695	36364.074
5988	112.36	12376.489	39736.543
6189	112.36	12412.419	35381.996
5349	112.3	11643.366	38936.16
3602	112.22	10982.676	33096.824
9107	112.2	14590.295	36650.457
7940	112.2	13428.881	37211.477
7015	112.15	12520.504	36808.336
2321	112.15	9824.724	37795.574
9021	112.09	14581.544	38538.805
2775	112.09	10099.521	38896.723
4984	112.05	11619.248	36200.277
1455	111.97	8921.061	33806.613
8290	111.96	13920.694	34404.445
8064	111.94	13571.63	37411.027
2944	111.94	10297.447	35923.824
8631	111.92	14114.519	36332.52
5256	111.88	11803.031	36255.184
7703	111.88	13333.345	35038.293
2296	111.88	9760.318	38155.789
7534	111.86	13110.136	37980.992
4791	111.84	11239.71	39553.914
307	111.84	7707.269	38836.926
5231	111.76	11749.564	35758.332
7688	111.69	13308.573	35094.887
1905	111.67	9429.097	34964.922
6978	111.63	12691.568	35913.113
5521	111.55	12048.979	35428.922
9094	111.46	14431.481	36860.051
3011	111.44	10301.4	34296.133
1399	111.44	8953.866	35548.078
7952	111.36	13469.398	37621.938
4865	111.34	11562.708	39087.254
5567	111.25	11858.809	34865.777
5092	111.25	11587.115	33245.039
7999	111.19	13500.984	39625.426
8413	111.19	13846.141	38246.875
5797	111.19	12255.119	35546.039
1151	111.09	8654.895	36852.148
8020	111.04	13629.988	39232.887
8836	111.02	14359.027	35908.039
8585	111	14206.517	37538.203
2359	111	9836.383	36944.188
7424	110.96	13132.641	34868.645
2037	110.92	9586.279	34709.637
3697	110.88	10785.807	34828.465
2993	110.88	10163.732	34850.957
1019	110.86	8551.775	33241.629
5655	110.84	11895.247	33009.219
8138	110.79	13653.901	35416.828
5646	110.79	12002.747	33466.25
7136	110.75	12767.485	39239.484
2820	110.69	10327.637	39701.953
7933	110.46	13437.993	37083.289
1940	110.42	9341.605	34066.035
7307	110.42	12826.01	34302.133
1591	110.42	9182.431	36745.984
7682	110.4	13347.763	35362.969
18	110.38	7796.791	33290.246
4845	110.38	11608.332	39410.395
3731	110.38	10886.979	35639.738
8082	110.38	13650.038	37097.559
5277	110.37	11820.45	36695.098
6240	110.31	12405.156	34389.637
3700	110.29	10911.809	34900.781
3122	110.27	10451.259	34160.098
1681	110.25	9118.298	38780.57
2847	110.25	10198.306	39079.457
2897	110.21	10155.115	37200.621
2590	110.21	10089.356	34557.59
4880	110.19	11440.594	38774.258
5369	110.19	11697.377	39599.223
7909	110.14	13471.164	36120.984
8486	110.14	14033.73	38338.086
2658	110.12	9958.533	35982.938
7884	110.1	13422.445	35326.758
7558	110.06	12964.193	38962.711
4901	110.04	11583.86	37858.539
7488	109.98	12941.765	36246.324
1552	109.98	9083.348	35610.445
37	109.98	7659.642	33575.465
5922	109.94	12217.27	38299.828
7300	109.91	12740.651	34698.785
2353	109.79	9871.377	37158.16
4215	109.71	11404.025	33579.359
5124	109.66	11727.966	33225.527
1792	109.6	9371.827	37790.633
8707	109.48	14193.757	34008.887
6188	109.45	12486.084	35383.059
6342	109.39	12640.255	33739.172
3674	109.37	10980.636	34197.094
9042	109.37	14629.943	38064.98
5633	109.33	12043.906	33541.355
3229	109.29	10557.457	37017.313
5338	109.24	11727.823	38558.102
1397	109.24	8949.384	35516.352
483	109.14	8032.043	35683.637
7452	109.12	13131.934	35327.723
2457	109.12	9895.114	34186.559
8062	109.04	13744.796	37353.938
4071	108.91	10993.005	35882.457
5752	108.78	12223.022	34583.145
637	108.76	8413.4	35717.332
2750	108.74	10084.836	38318.344
1570	108.7	9116.733	36150.555
5169	108.68	11702.839	34217.008
5177	108.66	11710.608	34506.336
2084	108.64	9555.611	35815.719
3456	108.55	10769.757	36236.48
7125	108.55	12861.781	39602.922
5623	108.49	11922.905	33719.617
8163	108.41	13670.402	34986.363
1636	108.35	9214.557	37708.859
7208	108.32	12757.581	36591.789
8089	108.2	13705.84	36707.566
2651	108.18	10057.226	35906.125
5267	108.16	11804.201	36527.867
139	108.07	7662.938	35365.145
5596	108.07	12009.068	34138.211
1406	108.03	9041.1	35194.461
7111	108.03	12649.478	39705.797
9138	107.99	14625.554	35691.133
9147	107.97	14463.379	35311.809
7415	107.95	12991.205	34716.813
631	107.95	8218.15	35620.223
8202	107.91	13764.273	34083.043
428	107.89	8186.77	37737.105
8518	107.86	14173.206	38252.297
7690	107.78	13149.114	35100.145
7718	107.76	13305.318	34546.438
1167	107.76	8838.413	37298.785
8970	107.72	14281.631	38420.57
8422	107.72	13851.202	38675.199
2016	107.66	9601.448	34149.273
4705	107.65	11337.409	36848.504
3222	107.63	10513.498	36838.32
1161	107.63	8724.753	37141.438
8826	107.57	14359.689	35661.754
853	107.57	8483.557	38177.32
3886	107.57	10947.551	39374.164
5585	107.47	11977.423	34518.16
59	107.45	7939.296	33772.246
2822	107.45	10301.836	39738.555
2852	107.43	10322.642	38914.48
4708	107.43	11329.367	36893.066
5460	107.43	11962.912	37174.035
8118	107.42	13696.958	35921.551
2598	107.4	9974.457	34662.262
1645	107.38	9246.248	37898.316
3961	107.38	11137.771	38489.262
5611	107.3	11952.527	33841.914
5735	107.28	12241.162	34254.609
6124	107.26	12457.439	36161.641
476	107.24	8172.405	35620.648
2156	107.24	9520.875	37715.371
7714	107.17	13308.999	34466.074
1472	107.15	9110.788	33117.504
8720	107.11	14102.325	33513.961
8795	107.11	14308.423	34439.539
3889	107.09	10945.965	39465.566
5227	107.07	11709.067	35698.258
8405	107.03	13893.465	38146.434
9162	107.01	14467.716	35062.375
7992	106.99	13485.919	39184.48
4040	106.96	11094.671	36272.738
7919	106.94	13541.736	36571.469
3994	106.94	11075.667	37320.801
5834	106.86	12125.899	35816.32
3452	106.84	10707.8	36444.734
4162	106.8	11101.566	33681.406
6049	106.78	12455.928	38706.816
2741	106.73	9971.648	38046.375
3662	106.73	10929.998	33998.813
5702	106.71	12200.594	33572.867
4221	106.67	11207.501	33645.281
9146	106.67	14484.923	35278.434
473	106.67	8174.104	35848.281
1253	106.63	8786.804	39746
5559	106.61	11999.455	35026.426
7148	106.61	12781.708	38536.938
8991	106.59	14241.347	39575.328
2214	106.57	9691.801	39298.098
2316	106.38	9757.293	37775.184
3047	106.36	10305.211	33488.098
8789	106.29	14221.598	34145.371
2241	106.23	9917.226	39921.922
1316	106.21	8957.608	38160.477
975	106.17	8594.599	35190.676
7923	106.17	13553.771	36866.277
2449	106.15	9809.847	34473.484
831	106.13	8623.593	38819.203
625	106.11	8242.437	35457.656
5017	106.07	11464.596	35103.543
2236	106.06	9616.506	40001.023
8397	106	13986.02	37789.941
3037	106	10303.264	33657.711
3680	105.98	10777.625	34488.848
8263	105.92	13808.293	33314.672
305	105.92	7863.047	38729.355
5971	105.88	12272.751	39929.34
5156	105.84	11652.492	33895.645
8622	105.83	14097.498	36456.375
8261	105.81	13966.164	33278.625
2289	105.81	9757.049	38579.305
865	105.79	8559.135	37847.836
7101	105.75	12596.693	39352.773
3911	105.71	11160.656	39778.953
260	105.71	7667.81	37711.23
6208	105.67	12412.306	34837.738
8079	105.65	13761.131	37330.949
5472	105.65	12039.093	36585.402
8899	105.63	14398.671	37877.797
7334	105.63	12713.154	33769.223
1464	105.56	8997.426	33216.004
2643	105.54	10132.165	35746.813
7958	105.52	13422.328	37742.02
1177	105.5	8737.868	37509.633
2719	105.44	10017.311	37590.895
497	105.44	8134.659	34821.344
8176	105.42	13725.136	34645.793
1014	105.42	8618.548	33799.246
9048	105.42	14540.682	37867.363
5645	105.4	11900.776	33438.043
3226	105.38	10548.025	36957.285
1528	105.37	9206.163	34900.949
8813	105.35	14259.509	35331.246
3102	105.33	10527.914	33643.766
8519	105.33	14122.908	38260.035
1379	105.29	8963.09	36129.766
6056	105.27	12296.003	38624.133
7312	105.25	12903.445	34425.691
8386	105.23	13968.97	37445.887
3356	105.21	10763.745	39378.52
5306	105.19	11643.547	37616.121
5860	105.19	12088.877	36178.051
8636	105.17	14084.318	36141.492
1886	105.17	9382.003	35267.543
5265	105.1	11664.737	36446.246
8857	105.1	14347.956	36485.91
881	105.08	8441.417	37414.938
543	105.06	8173.922	33385.141
5076	105.06	11601.746	33568.078
577	105.04	8359.626	33167.328
3396	105.02	10753.581	38186.309
3690	105	10946.056	34668.086
5408	105	11864.004	39223.332
1578	104.96	9103.635	36363.754
4942	104.96	11500.541	37155.941
7959	104.91	13464.295	37760.98
4612	104.87	11287.025	34695.277
9212	104.87	14615.311	33180.254
5269	104.79	11729.264	36543.969
2343	104.77	9773.64	37320.641
2507	104.7	9726.49	33410.969
7559	104.68	13026.284	38991.395
4667	104.66	11412.493	35970.477
1972	104.66	9664.121	33038.492
1005	104.64	8616.655	33852.055
2259	104.64	9911.31	39351.57
8820	104.58	14306.002	35527.625
7922	104.52	13562.716	36820.461
6091	104.5	12313.521	37309.66
8429	104.48	13940.71	38875.938
7645	104.48	13206.207	36262.234
1694	104.48	9172.417	39210.914
2065	104.47	9695.479	35289.219
7970	104.47	13498.265	38237.727
5355	104.39	11831.904	39207.371
4936	104.37	11472.513	37059.227
2022	104.33	9518.005	34380.27
8823	104.31	14232.924	35653.852
5028	104.31	11432.266	34828.859
7374	104.29	12931.712	33255.008
4180	104.29	11043.802	33430.93
7975	104.27	13561.131	38434.242
2673	104.2	10017.258	36514.086
9084	104.2	14571.306	36988.387
2041	104.16	9680.614	34764.445
8682	104.16	14102.151	34881.859
6234	104.12	12350.419	34293.371
1835	104.12	9285.591	36584.414
547	104.08	8048.627	33404.902
5072	104.06	11633.951	33494.516
1451	104.04	8843.841	33663.703
7147	103.93	12907.654	38775.375
96	103.91	7645.484	34292.773
3529	103.89	10648.644	34393.719
8575	103.89	14043.666	37959.156
580	103.85	8385.633	33491.891
3461	103.81	10744.909	36140.34
1488	103.81	9173.332	33632.98
5919	103.76	12204.404	38139.375
5725	103.74	12265.627	34008.82
8692	103.74	14109.722	34310.855
8487	103.74	14092.018	38357.023
5517	103.72	12027.276	35653.957
7032	103.72	12500.04	37315.109
9202	103.72	14475.245	33593.48
2409	103.68	9716.027	35353.258
7143	103.64	12830.001	38890.953
3211	103.64	10506.544	36421.434
3203	103.62	10378.572	36181.059
3305	103.6	10524.445	39038.504
8369	103.56	13914.765	36932.301
6996	103.56	12571.906	36288.559
8771	103.55	14404.42	33706.758
2396	103.55	9868.583	35983.969
3988	103.51	11116.945	37498.895
8609	103.49	14161.215	36548.949
6113	103.47	12440.312	36488.336
137	103.47	7830.758	35333.793
7846	103.47	13543.482	34669.926
2039	103.43	9680.156	34731.961
8106	103.43	13628.804	36309.977
8485	103.43	14201.496	38328.617
4247	103.39	11303.622	34224.855
3012	103.37	10290.046	34311.445
453	103.32	8121.721	36764.129
8296	103.3	13865.382	34599.59
2811	103.26	9939.962	40004.152
7900	103.26	13409.437	35823.645
1752	103.2	9373.746	38844.301
7790	103.2	13403.516	33337.938
3068	103.2	10337.845	33138.094
1016	103.14	8539.386	33360.938
3025	103.14	10237.281	34229.137
6325	103.14	12700.829	33413.074
8212	103.12	13611.307	33684.941
3772	103.12	10974.181	36856.254
1458	103.11	9054.531	33334.52
2893	103.11	10306.788	37348.566
1457	103.05	8989.525	33602.68
4189	103.05	11181.363	33272.395
4663	103.05	11417.454	35887.164
7484	103.05	13127.735	36166.605
6199	103.03	12409.461	34955.852
5621	103.03	11987.507	33695.82
2458	103.03	9718.169	34199.078
2995	103.01	10218.956	34906.59
5048	102.99	11623.708	34152.141
4842	102.97	11604.049	39580.551
9168	102.95	14432.911	34628.988
3863	102.95	10985.286	38777.422
1333	102.93	8994.969	37517.02
7133	102.93	12750.176	39366.293
1589	102.91	9262.6	36706.668
420	102.91	8161.677	37910.289
5915	102.89	12063.832	38063.016
1924	102.89	9442.093	34483.906
1475	102.86	9273.054	33186.211
7168	102.86	12834.421	37720.273
9009	102.86	14494.244	39227.141
3716	102.84	10804.136	35234.934
444	102.78	8146.743	37074.668
8354	102.76	13821.834	36338.496
845	102.76	8435.043	38615.156
1968	102.74	9453.596	33317.848
5082	102.74	11568.333	33434.789
266	102.72	7901.208	37851.176
7389	102.72	12964.274	33690.055
4935	102.72	11577.999	37032.848
3582	102.68	10564.722	33252.91
4194	102.61	11163.169	33088.121
4140	102.61	11087.062	34156.621
2503	102.57	9814.23	33619.84
5582	102.57	11917.147	34770.566
1334	102.55	8969.132	37577.191
5687	102.51	12122.523	33322.18
4687	102.51	11249.202	36477.324
1863	102.51	9313.619	35839.828
7332	102.49	12886.223	33718.234
8310	102.49	13893.993	35061.91
9140	102.43	14450.119	35480.152
2563	102.42	10100.61	33705.289
3986	102.42	11138.398	37600.336
1254	102.38	8661.379	39961.984
384	102.38	8050.903	39053.09
7808	102.36	13531.168	33882.289
629	102.36	8354.267	35595.598
3688	102.3	10829.09	34638.68
141	102.3	7984.926	35376.188
8613	102.3	14089.049	36586.727
9199	102.28	14479.305	33748.074
996	102.28	8603.778	33970.008
7317	102.28	12735.135	33994.934
4902	102.26	11489.442	37899.664
1132	102.24	8690.06	36432.727
5717	102.22	12176.726	33900.473
1478	102.22	9122.923	33295.66
1351	102.2	8879.581	37077.453
1872	102.19	9483.926	35595.988
1844	102.15	9454.497	36535.023
910	102.15	8430.234	36676.055
8778	102.15	14402.781	33852.688
374	102.11	8038.336	39291.781
7596	102.07	13306.614	39269.613
4844	102.07	11469.278	39370.656
5013	102.01	11480.268	35371.07
4755	101.96	11214.81	38401.375
1335	101.96	8973.862	37602.672
45	101.9	7663.129	33634.789
7687	101.88	13325.232	35398.125
5796	101.86	12223.183	35539.859
1404	101.86	9056.475	35140.313
8594	101.86	14021.318	37315.387
8008	101.82	13688.281	39692.281
3252	101.8	10420.23	37648.09
1135	101.78	8788.215	36498.754
7150	101.71	12715.778	38362.98
7364	101.69	12920.881	33076.938
2344	101.63	9716.716	37325.223
5206	101.63	11746.321	35295.055
6233	101.63	12425.038	34609.684
8748	101.61	14404.08	33191.223
1938	101.57	9381.486	34031.121
518	101.57	8066.731	34232.715
7513	101.57	13015.72	37207.477
2029	101.57	9661.722	34569.316
6215	101.53	12372.235	34628.977
8608	101.53	14195.986	36719.676
1486	101.53	9170.371	33516.637
5405	101.5	12035.447	39124.961
8251	101.48	13991.863	33070.262
187	101.46	7708.678	36450.949
4020	101.46	11153.956	36771.301
6123	101.38	12432.507	36103.008
5942	101.36	12146.561	38949.383
1148	101.36	8736.266	36756.879
9044	101.36	14504.981	38114.285
2079	101.36	9691.694	35707.133
350	101.32	8140.033	39776.676
6027	101.3	12430.791	39161.703
1282	101.3	9049.064	39344.273
3351	101.3	10597.423	39589.527
8236	101.29	13654.858	33257.941
5946	101.29	12163.35	39048.258
3468	101.25	10599.544	35772.172
8864	101.19	14422.292	36677.492
7184	101.17	12910.124	37332.813
1930	101.17	9430.756	34133.191
6206	101.15	12344.026	34786.242
2964	101.15	10307.831	35509.883
987	101.11	8566.644	34574.273
6320	101.09	12544.318	33198.945
2066	101.09	9499.38	35359.168
9120	101.07	14492.529	36258.094
3265	101.06	10498.12	37931.641
5957	101.04	12101.893	39389.555
7221	101.04	12885.004	36251.566
1128	101.02	8737.158	36196.148
5274	101.02	11809.99	36648.645
215	101	7731.046	36847.109
8193	100.98	13542.394	34487.172
3779	100.98	10917.081	37030.598
2462	100.96	9752.833	34245.238
5594	100.9	11922.808	34405.727
3233	100.9	10349.414	37100.059
4045	100.9	11165.997	36113.023
5923	100.9	12252.086	38307.824
7153	100.86	12715.751	38445.055
1543	100.86	9066.875	35380.969
9137	100.84	14474.858	35678.602
2954	100.81	10322.305	35740.164
5930	100.79	12247.444	38506.273
2980	100.77	10338.434	35152.285
3239	100.73	10352.939	37307.516
4203	100.73	11285.416	33174.656
9072	100.71	14604.751	37061.297
2106	100.71	9586.102	36233.855
9032	100.69	14436.455	38158.5
2549	100.69	10041.505	33458.715
2952	100.67	10302.113	36033.684
1347	100.67	8864.715	37275.824
5030	100.65	11585.006	34616.164
8742	100.65	14031.7	33102.813
5163	100.65	11794.239	34143.379
4158	100.65	11073.153	33885.902
3214	100.63	10359.951	36575.848
3949	100.63	11019.332	39038.309
805	100.61	8503.837	39730.895
2056	100.61	9649.647	35183.828
2744	100.6	10050.587	38089.992
6092	100.56	12396.736	37328.617
1747	100.56	9348.41	38981.691
7653	100.52	13312.303	35897.934
4949	100.52	11565.46	36803.828
5134	100.5	11817.738	33388.348
8364	100.48	13868.717	36716.379
5944	100.48	12193.913	38974.988
685	100.46	8356.281	36535.234
5626	100.46	11993.4	33752.008
1073	100.44	8839.524	34933.141
5701	100.44	12130.321	33537.508
7994	100.42	13391.802	39311.785
4889	100.42	11501.169	38428.523
7441	100.4	13030.008	35072.668
868	100.38	8461.691	37927.426
8674	100.38	14112.851	34955.523
6238	100.37	12375.495	34326.816
3614	100.33	10793.781	33198.582
4216	100.33	11358.133	33598.688
5570	100.33	11990.075	34923.445
1312	100.27	8902.997	38424.266
6922	100.27	12536.634	35174.09
8006	100.27	13583.208	39648.574
2878	100.23	10338.675	37897.832
3684	100.23	10801.031	34516.125
8231	100.23	13677.705	33183.82
1903	100.21	9395.207	35253.84
246	100.19	7937.266	37489.449
3744	100.17	10986.718	35950.414
1613	100.15	9123.423	37225.508
8580	100.15	14192.744	37761.066
9178	100.12	14425.77	34596.566
4093	100.06	11158.445	35409.172
3738	99.98	10876.867	35839.523
7601	99.92	13203.839	38804.207
3659	99.92	10876.808	33860.305
3123	99.92	10448.896	34184.504
3964	99.92	11131.172	38586.055
7436	99.89	13059.404	34974.043
2898	99.87	10259.603	37211.93
5715	99.85	12064.745	33812.266
8281	99.83	13931.993	33919.297
2688	99.79	10097.889	36897.723
752	99.79	8225.153	38640.094
9070	99.79	14562.645	37029.648
3337	99.77	10685.121	39599.793
2530	99.73	10047.538	33113.18
5461	99.73	11914.08	36904.68
5830	99.68	12241.273	35786.219
3027	99.68	10140.178	33970.852
4740	99.66	11359.377	37699.922
9018	99.64	14437.833	38913.398
2502	99.62	9868.45	33595.363
267	99.6	7689.477	37874.09
2700	99.6	10026.299	37266.539
601	99.56	8407.998	34304.793
7765	99.52	13167.522	33214.914
723	99.52	8233.722	37809.215
2010	99.5	9659.005	34068.766
191	99.47	7953.221	36506.906
4021	99.47	11040.494	36781.18
8787	99.47	14261.288	34085.836
2969	99.41	10175.106	35362.832
7236	99.39	12874.356	36134.938
2587	99.39	10064.527	34461.121
8747	99.39	14263.623	33170.086
7169	99.35	12797.254	37745.168
4793	99.35	11396.714	39597.543
1817	99.35	9315.404	37194.234
7595	99.29	13195.658	39186.691
1976	99.27	9583.431	33221.621
906	99.25	8627.798	36739.344
7250	99.24	12770.037	35854.094
7968	99.22	13487.485	37974.391
7026	99.18	12598.796	37153.695
2439	99.16	9784.174	34685.715
116	99.16	7680.197	34827.801
8014	99.14	13574.562	39364.387
351	99.14	8033.601	39790.867
7960	99.14	13409.752	37799.473
3768	99.12	10802.838	36675.523
4780	99.1	11344.649	39226.695
2675	99.08	10126.794	36572.809
3499	99.08	10720.997	35103.816
4184	99.06	11119.007	33206.297
1980	99.04	9577.29	33289.246
1680	99.02	9140.76	38781.883
5322	99.02	11818.023	37966.957
6309	99.02	12539.423	33015.523
2713	99.01	10102.449	37517.855
8736	99.01	14000.579	33472.773
5951	98.99	12150.292	39237.328
1857	98.99	9359.523	36216.105
8030	98.97	13685.888	38990.059
5613	98.95	11982.195	33855.863
5216	98.93	11834.117	35441.949
1890	98.91	9449.384	35313.012
162	98.91	7791.838	35814.23
7052	98.87	12669.811	37882.637
3903	98.85	10879.175	39783.473
348	98.85	7894.761	39978.879
1789	98.85	9385.316	37735.844
6408	98.79	12498.746	33745.086
1468	98.74	8919.035	33138.66
5477	98.74	11878.184	36424.773
5630	98.72	12060.296	33502.895
160	98.7	7743.974	35760.52
8604	98.68	14029.067	37007.793
2233	98.66	9662.588	39909.91
4728	98.64	11268.427	37249.117
8718	98.62	14195.327	33503.664
556	98.6	8170.687	33177.215
3219	98.58	10385.255	36744.379
863	98.58	8578.158	38115.105
643	98.55	8396.28	35906.125
7121	98.53	12895.605	39809.277
446	98.53	8111.337	37150.305
8021	98.53	13692.359	39229.563
2924	98.53	10297.129	36636.883
5978	98.51	12356.081	39923.051
7621	98.51	13307.847	37560.688
8840	98.51	14214.253	36012.164
5510	98.49	12018.193	35845.078
60	98.49	7708.115	33789.574
837	98.47	8507.355	38747.926
3587	98.47	10684.339	33005.125
4179	98.45	11005.414	33420.613
5867	98.45	12121.695	36336.777
2538	98.45	10050.566	33346.691
7405	98.45	13018.719	34317.316
3029	98.43	10172.98	34002.348
3281	98.43	10356.521	38305.691
7873	98.41	13535.411	35164.855
8665	98.41	14067.752	35332.09
1076	98.33	8767.712	35064.207
1129	98.33	8639.683	36195.523
5068	98.32	11485.551	33681.715
8067	98.3	13731.089	37486.742
8897	98.3	14262.406	37739.559
5802	98.3	12135.975	35613.672
952	98.3	8442.695	35979.543
9179	98.28	14624.36	34304.676
5537	98.26	11902.365	35265.48
3455	98.24	10706.816	36530.945
7162	98.24	12716.044	38129.738
427	98.22	8104.145	37717.199
3999	98.22	11164.802	37174.395
1849	98.18	9297.866	36275.809
1303	98.18	8883.436	38705.625
9158	98.16	14427.427	34941.516
725	98.16	8266.226	37935.227
5832	98.14	12085.291	35803.723
9213	98.14	14488.999	33184.883
1332	98.12	9026.271	37801.051
6070	98.07	12295.074	37984.199
9077	98.07	14504.229	37143.754
12	98.05	7662.846	33219
3397	98.05	10581.076	38209.086
990	98.05	8579.852	34395.414
3492	98.03	10667.885	35295.383
233	98.01	7979.61	37187.043
5770	98.01	12132.241	34967.23
6161	98.01	12402.757	35657.984
3240	97.97	10460.674	37308.949
3201	97.97	10511.893	36144.938
7284	97.97	12919.068	34970.324
3267	97.95	10361.06	37958.906
2038	97.95	9564.72	34720.039
3801	97.95	10871.585	37409.305
2582	97.93	10021.442	34317.547
8160	97.93	13633.816	35164.301
3741	97.93	10810.44	35933.781
3728	97.91	10888.352	35512.969
4891	97.89	11445.308	38158.313
8300	97.89	13785.527	34679.18
5798	97.89	12206.699	35548.563
7997	97.84	13408.046	39550.492
3341	97.82	10700.753	39750.289
7707	97.8	13264.022	34880.004
4012	97.78	11146.444	36972.086
7619	97.76	13186.541	37894.359
4056	97.76	11160.537	36200.145
2831	97.76	10242.777	39377.379
1742	97.72	9408.828	39191.301
2187	97.72	9621.718	38194.836
7413	97.68	13113.581	34670.949
3696	97.68	10860.561	34813.52
736	97.66	8222.114	38352.41
2328	97.66	9740.113	37655.059
5896	97.65	12204.487	37379.168
7328	97.65	12834.651	33659.379
2668	97.63	9936.242	36291.699
895	97.63	8579.515	37046.434
2049	97.61	9499.718	34968.02
8807	97.61	14422.144	35177.477
8794	97.59	14279.903	34407.559
2943	97.59	10218.1	35909.656
2575	97.57	9990.106	34117.203
2873	97.57	10309.943	38047.344
4617	97.57	11222.196	34775.977
5806	97.55	12261.254	35626.145
1207	97.55	8759.727	38148.625
2089	97.55	9492.842	35918.152
5208	97.53	11724.389	35362.504
6062	97.53	12475.627	38163.949
7917	97.49	13541.404	36444.043
6098	97.47	12329.781	37156.383
5550	97.47	12025.815	35192.438
8056	97.45	13744.168	37921.844
3116	97.45	10487.595	34052.922
5855	97.45	12147.892	36054.988
1398	97.45	8860.006	35531.41
7792	97.45	13545.698	33367.809
7297	97.43	12918.78	34657.434
2352	97.43	9713.385	37106.57
7828	97.42	13492.069	34281.109
1771	97.42	9427.961	38009.609
5057	97.42	11522.341	33982.027
1108	97.36	8818.073	35707.234
243	97.36	7677.123	37369.008
3095	97.34	10531.887	33418.555
7780	97.34	13469.364	33177.27
2971	97.34	10344.58	35113.66
1503	97.34	9215.118	33974.41
1941	97.34	9390.701	34080.969
2694	97.34	10081.472	37105.008
6072	97.32	12328.459	37702.371
3513	97.32	10754.554	34748.777
5870	97.32	12248.217	36379.559
7842	97.3	13395.469	34593.688
6214	97.28	12323.614	34927.621
8753	97.28	14396.94	33358.688
2733	97.28	10065.884	37907.297
2776	97.28	10054.084	39021.609
2152	97.26	9517.491	37606.922
8620	97.24	14133.686	36396.875
5952	97.24	12205.326	39268.844
2955	97.22	10239.656	35869.09
7204	97.2	12800.277	36837.762
8355	97.2	13959.581	36350.344
2693	97.19	10117.289	37034.332
354	97.19	8154.154	39826.387
5675	97.17	12217.166	33128.277
5604	97.17	11939.461	34286.141
1861	97.15	9455.037	36018.945
519	97.15	8101.267	34245.23
5683	97.15	12064.676	33263.258
8898	97.09	14230.146	37789.48
7123	97.09	12718.303	39922.813
8151	97.09	13743.958	35287.785
6937	97.09	12514.914	35405.871
5581	97.05	12014.353	34761.055
1483	97.03	9264.011	33412.391
73	97.03	7883.079	33900.566
2547	97.03	10099.168	33447.277
2677	97.01	9936.462	36606.871
1374	97.01	8862.853	36443.914
2760	96.96	10101.175	38527.105
7918	96.96	13545.976	36550.855
7627	96.96	13336.81	37504.734
6211	96.96	12329.481	34853.797
6229	96.96	12289.139	34581.836
6994	96.94	12535.672	36227.016
9046	96.94	14568.079	38141.551
2093	96.92	9625.678	36029.684
5188	96.92	11788.216	34771.652
1560	96.9	9177.836	35820.887
5445	96.9	11966.677	37579.398
3841	96.86	10899.122	38408.68
5000	96.86	11562.398	35555.426
876	96.86	8620.903	37618.906
706	96.84	8226.22	37247.688
2686	96.82	9926.463	36854.48
695	96.8	8404.675	36913.266
3099	96.8	10480.022	33500.016
2201	96.78	9656.017	38759.863
3890	96.78	10861.753	39502.219
1794	96.76	9303.941	37811.641
7431	96.76	13043.42	34925.688
3811	96.76	10886.776	37711.375
3361	96.76	10761.439	39237.914
5608	96.74	11874.851	34106.969
5737	96.74	12094.992	34295.609
1020	96.73	8511.886	33278.828
3433	96.69	10575.288	36898.465
1617	96.67	9067.884	37337.516
8690	96.63	14072.503	34585.883
3324	96.63	10373.861	39659.211
2017	96.61	9659.907	34195.32
3788	96.59	10813.141	37196.102
1964	96.59	9274.48	33245.961
4644	96.57	11386.664	35322.613
2302	96.55	9738.832	37997.836
3619	96.55	10871.897	33294.699
2877	96.51	10309.112	37896.098
5200	96.51	11679.28	35164.262
8342	96.5	13780.882	35991.109
2986	96.5	10328.771	34961.438
7615	96.48	13163.383	38151.434
8203	96.48	13766.154	34123.047
5336	96.44	11648.896	38528.648
1339	96.38	8965.855	37657.723
5607	96.36	11982.571	34077.645
8201	96.34	13702.434	34029.559
3322	96.32	10417.397	39642.375
8195	96.29	13579.174	34225.359
1290	96.29	8897.238	39005.297
7261	96.27	12903.076	35442.367
9101	96.27	14514.946	36592.242
3445	96.27	10775.527	36596.18
2075	96.27	9570.252	35638.77
5571	96.27	11938.838	34927.336
7562	96.25	12965.156	39083.977
2018	96.25	9549.559	34221.656
1608	96.25	9117.293	37166.855
7438	96.23	12960.447	34994.609
4809	96.23	11255.033	39976.445
4658	96.21	11212.329	35708.805
5747	96.21	12275.893	34466.895
950	96.19	8484.233	35933.145
7538	96.17	12996.332	38148.938
2556	96.15	10118.211	33549.82
6292	96.13	12447.076	33012.813
81	96.13	7700.082	34050.766
7098	96.13	12671.917	39312.332
2543	96.11	9957.731	33385.102
8642	96.11	14130.012	35937.535
824	96.11	8580.562	39256.406
7243	96.09	12778.508	36044.367
9090	96.07	14607.368	36794.832
4232	96.07	11300.722	33913.477
4675	96.07	11392.519	36124.863
958	96.06	8575.228	35623.844
5037	96.06	11603.21	34695.93
282	96.06	7745.209	38193.656
2269	96.06	9917.446	39021.266
8213	96.04	13731.682	33718.398
2884	96.04	10256.443	37685.742
2247	96.04	9752.753	39705.855
3304	96.02	10469.948	39027.438
5812	96	12221.061	35666.621
492	96	8055.993	35383.379
3097	96	10424.971	33444.457
1714	95.98	9173.544	39749.91
3056	95.98	10144.376	33468.523
1308	95.96	9052.9	38491.699
2217	95.96	9701.853	39487.313
2157	95.96	9620.526	37728.066
6895	95.94	12533.388	34403.363
3600	95.9	10765.643	33061.707
1362	95.9	8892.365	36780.656
9016	95.9	14627.462	38882.129
8968	95.88	14298.886	38300.566
1419	95.88	8895.755	34618.672
4147	95.88	11107.819	34000.672
5183	95.88	11753.913	34706.691
8711	95.84	14042.072	33867.813
4198	95.84	11285.377	33044.965
5932	95.84	12208.583	38596.738
5078	95.83	11496.588	33604.563
8121	95.79	13778.509	35944.98
7028	95.79	12574.374	37194.879
1523	95.79	9151.972	34829.887
1904	95.79	9357.237	34963.129
7763	95.77	13319.503	33451.039
7107	95.77	12493.506	39471.016
5406	95.75	11935.468	39143.313
8874	95.73	14378.905	37023.305
3198	95.73	10473.991	36019.563
1975	95.71	9491.238	33193.336
2629	95.69	10003.253	35362.227
222	95.67	7829.494	37010.352
708	95.67	8361.842	37330.07
7716	95.65	13259.356	34508.352
1545	95.63	9220.642	35419.324
7189	95.63	12818.415	36902.961
4938	95.63	11524.886	37114.652
3995	95.61	11181.686	37328.66
475	95.61	8020.406	35896.125
8267	95.6	13883.009	33364.008
8127	95.56	13672.921	36048.184
744	95.54	8214.501	38467.063
2918	95.5	10331.497	36722.156
2342	95.5	9866.329	37304.477
4840	95.48	11615.627	39533.781
117	95.44	7945.084	34834.723
7078	95.44	12542.334	38645.648
462	95.44	8135.524	36294.355
3791	95.4	10779.599	37247.473
3758	95.37	10930.152	36501.738
1871	95.37	9397.721	35592.477
2628	95.35	10114.131	35323.008
5726	95.35	12271.903	34037.371
9128	95.35	14558.549	36137.98
8798	95.33	14218.574	34550.34
966	95.29	8578.724	35544.242
994	95.27	8620.961	34174.105
1083	95.27	8738.966	35307.348
1405	95.27	9007.882	35161.004
2062	95.27	9678.158	35247.23
1696	95.25	9216.604	39279.609
5237	95.23	11668.225	35851.176
3717	95.23	10776.162	35235.898
4614	95.23	11395.417	34740.953
2168	95.23	9633.852	37831.672
8705	95.23	14082.146	33971.566
5591	95.21	11991.542	34351.762
1587	95.17	9221.909	36613.191
3601	95.15	10860.639	33066.766
1006	95.15	8611.637	33880.504
1143	95.15	8702.791	36649.012
4086	95.15	11162.477	35570.805
4779	95.14	11233.118	39200.848
3028	95.14	10273.879	33970.977
8205	95.14	13716.55	33851.043
5371	95.12	11774.166	39618.762
6064	95.04	12420.837	38063.789
3893	95.02	10786.196	39631.988
710	95.02	8326.964	37411.309
4923	95	11614.107	37632.699
5637	95	12020.593	33598.598
6111	94.96	12373.573	36398.227
8403	94.96	13907.863	38105.352
4137	94.96	11094.738	34373.836
8052	94.94	13590.798	38146.977
5425	94.94	11931.904	38318.434
6944	94.94	12657.208	35505.77
1704	94.89	9196.55	39583.332
2009	94.87	9553.654	34063.32
7059	94.87	12493.909	38118.164
8424	94.85	13995.128	38736.453
2454	94.83	9820.303	34299.816
8416	94.83	13869.224	38429.094
2225	94.81	9544.352	39774.008
4631	94.79	11350.821	35110.621
5590	94.77	12028.498	34340.23
2276	94.77	9871.351	38648.277
4876	94.73	11613.464	38642.414
6327	94.73	12495.783	33419.848
4787	94.71	11413.606	39345.742
3648	94.71	10946.842	33715.793
5910	94.69	12137.033	37811.156
5009	94.69	11422.778	35343.715
1441	94.66	8852.062	34016.883
4772	94.64	11206.461	38968.254
7915	94.6	13355.831	36266.668
1392	94.6	8941.619	35634.375
4700	94.6	11353.754	36789.496
8469	94.58	14144.514	39050.336
4	94.58	7914.412	33079.227
7663	94.56	13276.68	35831.203
2572	94.54	10049.02	34024.742
7216	94.54	12729.619	36444.844
680	94.54	8313.038	36432.637
882	94.52	8429.521	37417.719
5380	94.52	11815.027	39764.84
6226	94.5	12423.255	34562.559
1524	94.5	9118.747	34851.344
5440	94.5	12033.813	37725.391
6198	94.48	12456.882	34933.113
5031	94.47	11481.169	34631.902
2108	94.47	9637.088	36296.66
3951	94.43	11055.539	38834.09
8093	94.41	13765.799	36836.113
8156	94.39	13614.783	35147.063
7612	94.39	13274.256	38363.105
8087	94.37	13578.501	37018.07
6251	94.37	12390.229	34060.461
7642	94.33	13228.423	36672.773
6054	94.31	12345.566	38580.863
478	94.27	8016.933	35625.461
3769	94.25	10871.937	36743.594
3204	94.25	10383.861	36219.285
3782	94.24	10790.371	37073.129
6135	94.24	12382.413	36034.738
5042	94.22	11593.574	34521.09
6995	94.2	12560.004	36266.195
7592	94.2	13142.351	39322.77
8216	94.18	13704.781	33627.34
8614	94.18	14161.047	36607.453
7458	94.18	12983.176	35469.445
901	94.14	8466.2	36906.305
1959	94.12	9479.976	33328.953
1957	94.12	9484.307	33579.102
4163	94.1	11073.491	33711.547
3919	94.1	11055.317	39613.797
1311	94.1	8962.429	38364.41
8292	94.08	13823.385	34488.754
2274	94.06	9842.785	38896.684
135	94.04	7676.165	35288.441
9220	94.04	14628.908	33081.363
8797	94.02	14230.701	34488.227
1764	94.02	9453.904	38312.219
3554	94.02	10775.635	33836.102
128	94.01	7816.808	35129.277
4698	94.01	11371.857	36762.363
1615	94.01	9244.938	37251.23
147	93.99	7671.721	35611.285
9161	93.99	14604.527	35001.387
7695	93.95	13220.568	35187.746
5557	93.95	11869.594	35006.348
7372	93.93	12926.148	33233.242
8457	93.93	14102.753	39977.09
7696	93.91	13172.426	35204.992
7734	93.91	13245.436	34241.73
888	93.89	8605.657	37227.48
5736	93.89	12230.395	34264.551
1115	93.87	8755.93	35843.316
7211	93.83	12730.912	36664.441
3973	93.83	11044.428	38258.754
7231	93.79	12847.657	36372.387
1462	93.78	8940.226	33484.324
166	93.78	7973.792	35909.996
3820	93.76	10932.628	38106.086
636	93.76	8354.956	35705.164
1176	93.74	8818.862	37495.125
1168	93.74	8781.556	37306.402
1144	93.74	8745.553	36677.941
4098	93.72	11142.857	35182.172
1632	93.72	9161.599	37620.922
9159	93.72	14636.474	34942.836
3814	93.7	10912.457	37789.086
720	93.7	8229.956	37771.84
7142	93.68	12891.51	38813.52
2571	93.68	10068.771	33908.188
2272	93.66	9720.949	39110.23
4218	93.64	11233.805	33628.109
5303	93.64	11662.705	37551.805
3325	93.62	10490.355	39675.832
3215	93.62	10356.216	36643.898
7057	93.62	12549.466	38101.453
3500	93.6	10752.528	35119.754
4010	93.6	10998.072	36922.492
535	93.58	8181.78	33611.938
4877	93.56	11521.594	38652.5
5480	93.51	11980.964	36449.715
9156	93.51	14606.27	35249.48
9000	93.47	14554.09	39612.742
5456	93.47	12036.733	37109.594
5560	93.45	11979.665	35038.824
6174	93.43	12376.041	35465.832
983	93.43	8571.995	34680.926
508	93.43	8199.975	34473.695
7774	93.43	13337.725	33124.934
4039	93.41	11008.111	36241.016
4745	93.41	11416.066	37979.527
2350	93.41	9896.023	37087.793
3621	93.41	10918.587	33332.078
5759	93.41	12232.745	34722.613
3736	93.37	10825.781	35759.922
8302	93.37	13937.051	34712.465
7890	93.35	13427.652	35432.242
4134	93.35	11068.751	34574.234
5886	93.33	12157.181	36996.059
5665	93.33	12188.332	33003.48
4233	93.32	11369.091	33932.188
7119	93.32	12634.682	39991.984
2055	93.32	9562.748	35176.754
4751	93.3	11375.354	38216.273
2169	93.28	9600.285	37864.914
8417	93.28	13924.499	38433.73
8701	93.2	14074.397	34242.238
6043	93.18	12341.935	38916.781
3092	93.18	10417.149	33352.488
4668	93.18	11373.877	36010.625
1201	93.16	8730.23	38042.281
9103	93.14	14516.66	36633.941
5096	93.14	11609.503	33271.688
3966	93.14	11002.65	38620.285
3661	93.12	10912.904	33936.164
777	93.12	8263.438	39679.934
2990	93.12	10341.328	34804.867
326	93.1	7744.069	39427.309
1590	93.09	9271.571	36744.957
7591	93.09	13309.843	39291.98
986	93.09	8525.777	34542.629
5543	93.09	11980.103	35380.566
6943	93.09	12611.248	35464.594
1227	93.07	8712.765	38932.648
2699	93.05	10044.288	37255.324
4186	93.05	11087.237	33228.551
8667	93.05	14092.745	35154.945
5232	93.03	11746.233	35779.41
5672	93.01	12264.621	33073.449
3362	93.01	10629.903	38967.332
5748	93.01	12159.527	34475.227
5050	93.01	11500.67	34174.969
6036	92.99	12436.685	39007.984
3000	92.97	10255.119	34683.801
3670	92.97	10902.139	34121.375
468	92.97	8092.371	35998.465
3572	92.95	10736.642	33589.992
8366	92.95	13853.519	36796.863
2617	92.93	10126.113	35094.379
7263	92.93	12910.204	35471.906
8744	92.91	14329.766	33049.078
6034	92.89	12325.287	39266.395
2581	92.89	10033.014	34269.051
5350	92.88	11675.907	38953.039
3679	92.88	10864.753	34357.23
1074	92.86	8763.66	34999.398
2515	92.86	9859.389	33015.879
2737	92.86	9924.984	38003.859
3288	92.84	10468.194	38463.305
5220	92.84	11719.349	35541.184
1815	92.82	9415.565	37479.824
7743	92.82	13171.469	33831.391
5149	92.82	11637.827	33785.613
2797	92.76	10125.246	39508.242
7568	92.76	12987.734	39362.59
6293	92.74	12424.675	33012.512
8313	92.72	13849.61	35097.324
6042	92.7	12442.26	38874.469
5577	92.7	11905.062	34701.297
2264	92.7	9735.351	39195.246
2194	92.68	9619.41	38524.832
1984	92.68	9556.807	33333.215
7272	92.68	12770.293	35410.762
8217	92.68	13629.159	33345.918
7127	92.68	12913.748	39528.426
2630	92.68	9992.3	35398.516
4813	92.63	11579.355	39820.004
8895	92.61	14223.474	37689.832
2355	92.61	9888.253	37169.422
7532	92.57	13104.541	37909.52
3813	92.53	10967.041	37752.512
8234	92.53	13647.229	33226.594
8646	92.49	14098.189	35751.32
7578	92.49	13112.496	39788.301
3061	92.49	10303.458	33016.242
2865	92.49	10228.969	38629
7539	92.47	12978.092	38181.559
1165	92.47	8830.164	37262.887
6881	92.45	12554.931	34056.309
8315	92.43	13990.176	35169.703
403	92.42	8034.402	38417.359
5580	92.42	11973.616	34747.281
3443	92.38	10632.214	36834.039
394	92.38	8082.063	38504.363
8851	92.34	14226.106	36315.699
3793	92.34	10946.888	37267.648
5229	92.34	11714.171	35757.449
4036	92.32	11055.017	36500.617
8047	92.3	13569.154	38050.457
801	92.28	8442.51	39626.988
1675	92.28	9236.04	38728.113
4095	92.24	11042.491	35116.023
7475	92.24	12971.361	35860.406
2067	92.2	9509.055	35396.496
4900	92.2	11534.481	37833.355
7706	92.2	13242.587	34858.02
8984	92.19	14341.82	39332.926
9134	92.19	14520.869	35798.906
8870	92.17	14412.628	36928.785
5040	92.11	11583.236	34745.313
7589	92.09	13298.76	39461.684
7163	92.09	12811.753	37836.039
1196	92.09	8815.855	38012.539
3806	92.07	10880.476	37599.703
4680	92.05	11259.157	36271.355
686	92.05	8313.023	36585.477
1746	92.05	9468.103	38958.922
7858	92.05	13503.942	34843.289
7692	92.01	13196.133	35118.727
8329	91.99	13914.586	35641.035
716	91.99	8211.326	37623.898
2115	91.96	9542.549	36448.094
3812	91.94	10949.399	37730.504
9020	91.92	14428.487	38480.887
3209	91.9	10424.066	36401.379
5970	91.86	12107.744	39875.742
1876	91.84	9387.672	35684.863
8992	91.84	14391.28	39678.652
454	91.82	8045.617	36791.234
6032	91.82	12281.091	39251.48
2887	91.8	10298.211	37823.844
3301	91.8	10379.004	38960.832
3977	91.78	11104.237	38032.313
7173	91.78	12755.494	37597.047
5174	91.76	11705.698	34349.004
3187	91.76	10466.345	35595.391
7925	91.74	13416.234	36917.488
6307	91.73	12383.792	33150.141
1907	91.73	9338.519	35057.984
3929	91.71	11102.52	39305.906
2200	91.71	9672.057	38754.977
9010	91.71	14448.375	38962.883
9157	91.71	14437.978	35252.234
8353	91.69	13968.328	36337.219
599	91.69	8363.791	34259.648
7219	91.69	12813.042	36219.848
1562	91.67	9084.293	35847.035
1238	91.65	8832.054	39304.363
5217	91.65	11636.121	35505.363
1192	91.63	8705.489	37938.285
8367	91.63	13801.032	36834.039
899	91.63	8471.89	37168.805
9039	91.61	14469.199	38216.512
5938	91.59	12101.902	38867.238
7608	91.59	13195.832	38691.613
8896	91.59	14367.231	37728.531
8328	91.59	13941.164	35629.953
3556	91.57	10628.715	33881.598
1923	91.57	9334.511	34757.242
3286	91.57	10406.229	38438.691
1788	91.53	9375.396	37718.492
165	91.53	7807.441	35852.16
3386	91.51	10768.648	38462.914
532	91.51	8048.958	33564.137
7198	91.51	12893.885	36736.902
638	91.5	8360.724	35764.723
9151	91.5	14543.925	35405.715
3834	91.48	10885.956	38368.148
3242	91.46	10544.212	37329.727
3540	91.44	10653.814	34280.094
432	91.44	8054.357	37355.285
6968	91.42	12685.361	35754.566
337	91.4	7944.35	39652.859
4909	91.38	11473.763	37764.543
5069	91.36	11424.097	33697.094
2782	91.36	10107.994	39136.801
4257	91.34	11283.713	34417.133
7403	91.34	13057.941	34266.348
5586	91.34	11999.835	34549.789
488	91.34	8174.602	35502.379
7351	91.32	12916.991	33032.746
7575	91.3	13084.322	39732.281
2516	91.3	9881.736	33070.652
3518	91.3	10585.749	34533.637
704	91.3	8267.921	37235.355
3709	91.28	10796.572	35053.793
5708	91.28	12156.279	33666.742
6193	91.27	12377.073	35131.27
7055	91.27	12507.361	38048.094
5327	91.25	11696.788	38271.016
1845	91.25	9365.349	36537.855
3421	91.25	10640.644	37420.875
4187	91.23	10995.617	33262.461
7130	91.23	12911.026	39288.988
2991	91.23	10307.734	34813.191
1657	91.23	9166.986	38062.273
1777	91.21	9446.816	37882.059
4875	91.21	11463.463	38939.313
9091	91.21	14571.047	36811.367
2962	91.21	10160.175	35432.898
2920	91.21	10326.652	36745.512
2763	91.19	9934.907	38585.395
2273	91.19	9907.53	38874.512
1139	91.19	8841.78	36560.586
7524	91.19	12952.692	37813.473
286	91.17	7886.58	38287.336
7965	91.17	13377.947	37873.988
3888	91.17	10883.238	39405.48
1909	91.17	9360.928	35070.953
1514	91.17	9185.767	34400.953
8679	91.17	14201.839	34776.734
2471	91.13	9905.423	33810.676
9166	91.11	14581.782	34883.164
4113	91.11	11123.135	34808.23
1711	91.09	9226.293	39686.852
5574	91.09	11917.886	34637.332
1701	91.09	9256.858	39386.574
3761	91.07	10941.309	36520.953
5090	91.06	11453.708	33184.406
6920	91.06	12502.277	35112.887
576	91.04	8333.124	33166.711
7205	91.04	12820.152	36847.207
327	91.02	7714.559	39440.168
2625	91.02	10027.624	35264.648
4038	91.02	11084.412	36224.34
5235	91.02	11651.062	35794.547
1664	91	9261.734	38310.559
7257	91	12879.967	35695.301
482	91	8133.715	35652.926
3429	90.98	10662.145	37336.523
9063	90.98	14498.156	37645.27
6330	90.96	12609.843	33459.227
4973	90.96	11574.629	36228.434
866	90.96	8589.809	37861.801
1745	90.96	9290.551	38957.023
6094	90.96	12309.896	37070.09
1412	90.94	8845.855	35054.152
5465	90.88	11904.02	36773.793
3104	90.86	10461.663	33732.34
3072	90.84	10541.768	33040.793
3630	90.83	10817.568	33459.051
1370	90.83	8960.764	36389.965
1994	90.81	9679.619	33678.16
3603	90.81	10912.637	33106.441
7941	90.81	13447.328	37241.801
5756	90.79	12117.314	34691.363
1772	90.79	9328.153	38104.934
164	90.79	7692.249	35841.586
1209	90.77	8677.432	38274.711
6917	90.75	12560.45	34995.574
9083	90.75	14565.499	36929.691
6905	90.73	12618.668	34741.809
3543	90.69	10615.551	33996.691
7167	90.69	12820.462	37973.332
7892	90.69	13445.325	35453.23
8817	90.67	14264.863	35378.82
8385	90.67	13985.094	37446.82
276	90.67	7885.667	38093.105
739	90.63	8295.372	38376.961
7395	90.61	13021.478	33778.074
8672	90.58	14050.977	35198.004
674	90.56	8283.949	36264.961
525	90.56	7994.535	33956.645
6987	90.56	12672.416	36073.484
4731	90.54	11229.226	37322.734
879	90.54	8569.863	37344.078
5911	90.54	12162.473	37814.285
6951	90.52	12499.832	35543.996
397	90.52	8092.408	38583.012
339	90.52	7871.505	39777.293
2365	90.5	9716.766	36797.145
5883	90.46	12084.992	36962.961
3759	90.46	10873.896	36505.266
2791	90.46	9961.107	39401.449
1539	90.44	9187.801	35332.277
6966	90.44	12649.626	35707.145
5631	90.42	11855.067	33508.141
7014	90.42	12701.211	36794.523
2534	90.4	10001.972	33219.715
2663	90.4	10002.903	36224.23
4896	90.38	11474.436	38071.414
8406	90.38	13824.787	38148.125
1989	90.38	9584.966	33520.926
3750	90.33	10781.298	36282.414
9127	90.33	14514.086	36116.113
5722	90.31	12181.805	33966.328
4898	90.31	11545.471	38106.738
5212	90.29	11727.201	35413.109
456	90.29	8001.575	36547.336
1211	90.29	8684.362	38389.887
1045	90.29	8806.197	33771.5
2479	90.29	9730.804	33934.063
169	90.29	7875.534	35959.617
1952	90.27	9452.271	33658.969
7460	90.25	13017.788	35585.176
8806	90.23	14424.149	35125.57
4066	90.23	11070.055	35815.09
2978	90.21	10338.486	35139.27
3940	90.19	11121.299	39147.09
717	90.19	8260.062	37655.543
5907	90.19	12261.879	37769.188
2020	90.15	9694.224	34324.98
7450	90.14	13001.403	35237.246
7275	90.14	12829.419	35124.813
3	90.14	7830.528	33056.859
8181	90.14	13698.696	34738.035
3457	90.12	10756.313	36300.84
387	90.12	8015.526	38848.367
2710	90.12	9925.526	37480.465
4144	90.12	11177.781	34286.184
4784	90.1	11216.125	39295.898
5008	90.08	11559.183	35334.469
3411	90.08	10663.838	37776.652
3712	90.08	10856.385	35171.262
8615	90.02	14095.022	36640.273
8598	90.02	14127.27	37111.664
1993	89.98	9640.972	33642.734
3082	89.98	10487.207	33189.938
4994	89.94	11471.932	35859.195
3605	89.94	10959.544	33114.133
8447	89.92	13826.468	39734.73
1361	89.89	9025.67	36759.793
6157	89.87	12332.246	35639.793
1052	89.87	8727.678	33949.156
6913	89.87	12601.382	34871.121
3557	89.85	10770.845	33911.926
4001	89.83	11104.146	37181.793
712	89.83	8400.545	37527.297
7068	89.83	12515.14	38392.348
3503	89.81	10765.796	35203.051
9040	89.79	14550.669	37992.953
5829	89.79	12251.453	35772.012
1713	89.75	9234.439	39710.797
9054	89.75	14498.652	37694.988
874	89.75	8516.554	37531.535
3638	89.75	10854.99	33605.645
5416	89.71	11994.86	38646.273
8837	89.69	14234.492	35926.578
557	89.68	8115.133	33189.051
7404	89.68	13107.328	34293.613
6272	89.66	12458.468	33370.031
8090	89.66	13612.481	36722.355
1371	89.64	8886.207	36394.57
4190	89.64	11022.037	33288.395
8431	89.62	13924.205	38911.871
7850	89.6	13351.488	34699.668
4048	89.6	11055.108	36163.602
4035	89.6	11140.922	36498.273
2577	89.58	9978.691	34155.383
7585	89.58	13231.523	39855.398
7170	89.58	12748.562	37524.813
594	89.54	8278.23	33985.34
4167	89.54	11052.999	33804.156
2901	89.54	10235.899	37251.68
4107	89.5	11086.427	35042.234
1568	89.5	9137.811	36057.145
280	89.5	7730.98	38161.461
3943	89.47	11029.1	39228.949
2190	89.47	9551.328	38384.949
5344	89.47	11681.952	38701.684
5534	89.45	11915.071	35554.996
4963	89.43	11423.563	36413.383
2501	89.41	9890.05	33591.895
8706	89.41	14004.649	33988.836
6053	89.39	12287.64	38524.633
1829	89.37	9439.614	36745.707
3228	89.37	10372.753	36997.645
3698	89.37	10984.173	34830.395
8638	89.35	14179.35	36197.164
2354	89.35	9764.398	37169.43
2596	89.35	10132.249	34657.242
8224	89.33	13624.199	33416.414
8810	89.33	14222.653	35306.668
8428	89.31	13990.531	38849.746
8662	89.31	14035.761	35507.387
3278	89.31	10408.766	38287.992
7654	89.29	13224.198	35919.996
16	89.29	7729.133	33248.496
9148	89.27	14632.082	35375.77
8542	89.27	14178.671	37825.961
7756	89.27	13182.029	33587.836
9109	89.25	14479.392	36654.691
5606	89.24	11947.233	34021.848
5250	89.24	11717.644	36158.203
1345	89.24	9020.215	37209.758
3493	89.22	10612.779	35327.113
2397	89.22	9800.139	36002.043
1352	89.2	9005.992	37078.59
3001	89.18	10285.713	34721.785
363	89.18	8048.925	39630.273
6150	89.16	12297.149	35585.32
7571	89.16	13074.69	39412.66
5788	89.16	12263.873	35351.008
7747	89.16	13349.07	33913.598
7160	89.14	12860.926	38048.906
4695	89.14	11294.538	36746.914
4121	89.14	11024.279	34654.391
8414	89.12	13966.465	38257.309
521	89.1	8041.377	33845.148
4937	89.1	11555.538	37062.328
4707	89.1	11287.55	36863.105
13	89.08	7906.876	33230.23
6911	89.08	12621.557	34864.707
7293	89.06	12819.212	34906.809
3623	89.06	10861.73	33377.203
500	89.04	8117.478	34894.293
3653	89.02	10818.449	33754.809
1400	89.02	8984.21	35561.879
3022	89.02	10192.74	34177.613
6287	89.01	12295.31	33263.191
8821	89.01	14282.661	35640.371
1799	88.99	9299.346	37531.922
8384	88.99	13789.269	37441.23
7005	88.99	12672.263	36671.77
4628	88.95	11393.135	35050.559
2754	88.95	10103.792	38419.902
9206	88.93	14436.201	33352.094
7920	88.93	13494.425	36574.09
544	88.93	8127.465	33385.223
4693	88.87	11387.728	36653.09
1726	88.87	9283.477	39630.727
3105	88.87	10384.472	33793.844
6051	88.85	12344.741	38482.254
6126	88.85	12375.064	36209.223
4726	88.85	11227.068	37237.934
679	88.83	8203.419	36364.883
6035	88.83	12385.949	38965.645
3149	88.81	10444.589	35104.711
3635	88.79	10926.676	33524.602
4258	88.79	11299.121	34427.801
595	88.79	8249.85	34170.191
2815	88.79	10152.48	39947.379
2676	88.79	10119.214	36587.059
1459	88.79	8954.092	33356.469
7869	88.78	13501.602	35016.355
2339	88.78	9718.088	37265.063
1607	88.78	9073.397	37152.77
8240	88.76	13758.651	33042.891
1801	88.74	9325.538	37571.242
613	88.74	8284.316	34859.934
840	88.74	8602.508	38541.672
2004	88.74	9498.288	33956.699
5551	88.72	11966.245	35197.07
776	88.68	8291.948	39624.621
2829	88.68	10313.77	39290.953
6988	88.66	12495.783	36082.316
694	88.66	8373.646	36911.672
1063	88.66	8801.657	34103.535
3778	88.64	10923.255	37020.422
8365	88.64	13829.722	36727.988
8123	88.64	13731.046	35964.027
8398	88.64	13782.759	37798.379
1407	88.64	8923.648	35206.781
8673	88.64	14079.816	35211.984
1097	88.62	8809.148	35542.02
8819	88.62	14254.999	35456.309
738	88.62	8392.859	38358.766
1770	88.62	9349.088	38265.371
7526	88.62	13015.752	37869.43
8378	88.58	13791.962	37274.754
4657	88.58	11416.162	35683.59
408	88.55	7990.468	38171.938
324	88.55	7800.57	39387.094
3521	88.53	10678.397	34594.297
7157	88.53	12862.872	38294.047
3827	88.53	10915.474	38272.18
6876	88.51	12547.245	34008.973
2313	88.49	9863.899	37986.672
2239	88.49	9918.135	39780.914
3551	88.49	10632.453	34129.066
9115	88.47	14535.291	36423.395
8803	88.45	14292.634	34980.777
2097	88.45	9639.657	36143.609
7537	88.43	13100.893	38125.105
1495	88.43	9231.926	33765.512
1241	88.43	8676.485	39369.785
7507	88.39	12938.044	36965
6045	88.39	12306.082	38632.723
7161	88.39	12721.043	38066.332
2664	88.37	10065.825	36232.34
3124	88.37	10556.063	34203.504
7501	88.37	12988.941	36655.859
2695	88.35	10030.925	37130.766
9080	88.35	14437.636	37148.66
8400	88.33	13790.574	37880.922
5253	88.33	11753.742	36183.285
2257	88.3	9840.574	39342.965
2015	88.28	9687.947	34145.473
2945	88.28	10197.022	35969.379
3558	88.26	10704.991	33922.438
4132	88.26	11095.64	34548.469
2765	88.26	10083.539	38671.523
3981	88.26	11107.635	37711.254
8434	88.24	13957.107	38960.707
2940	88.24	10216.126	36175.156
560	88.24	8139.526	33253.66
5348	88.24	11688.291	38916.824
4022	88.22	11095.096	36784.699
1601	88.22	9168.469	37109.949
3402	88.22	10742.997	38111.309
2489	88.2	9852.982	33668.977
846	88.2	8473.414	38318.008
4032	88.18	10995.891	36475.227
9013	88.18	14454.628	39011
3434	88.18	10666.587	36902.633
8037	88.14	13748.951	38723.285
3487	88.1	10772.671	35446.727
3969	88.1	11104.292	38419.133
5707	88.09	12208.146	33659.016
6897	88.05	12692.092	34559.195
480	88.05	8048.771	35645.523
5443	88.03	12052.894	37817.664
5383	88.03	11685.227	39818.008
3694	88.01	10780.842	34790.441
7155	88.01	12721.688	38236.043
1258	88.01	8948.977	39804.086
6887	87.99	12622.85	34100.102
3673	87.99	10965.299	34175.824
4743	87.99	11300.672	37876.762
1007	87.99	8576.341	33929.359
1732	87.99	9429.776	39542.977
273	87.97	7822.113	38015.891
4615	87.97	11316.214	34740.055
5398	87.95	11911.976	39727.523
6952	87.93	12620.208	35553.531
8884	87.91	14289.207	37261.43
647	87.91	8345.752	36047.625
5864	87.91	12265.464	36284.012
5071	87.89	11525.69	33776.395
3416	87.89	10649.962	37572.574
8314	87.89	13883.314	35140.074
8058	87.87	13608.602	37546.793
1928	87.86	9315.886	34400.188
1337	87.86	9027.07	37633.746
6976	87.86	12644.568	35899.074
7397	87.84	13058.163	33815.977
7085	87.84	12568.896	39046.91
334	87.84	7928.438	39532.035
8031	87.84	13633.634	39003.086
6989	87.84	12595.133	36090.477
4237	87.82	11415.363	33964.77
2996	87.82	10223.641	34924.512
3622	87.8	10893.615	33348.148
4619	87.8	11354.798	34928.629
7776	87.78	13273.433	33155.648
2476	87.78	9876.093	33902.648
459	87.78	8070.468	36628.305
5536	87.76	12022.958	35574.641
2714	87.76	9967.497	37523.074
3051	87.74	10233.993	33536.652
4618	87.74	11260.924	34892.016
1460	87.74	8915.802	33356.316
4011	87.72	11057.585	36953.012
4191	87.7	11146.341	33312.625
1688	87.7	9184.07	39029.207
2155	87.7	9629.156	37695.664
3447	87.68	10769.706	36631.309
409	87.68	8062.083	38196.598
3435	87.68	10673.708	36935.793
1294	87.66	8923.367	38866.785
3255	87.66	10559.359	37681.234
3476	87.66	10678.047	35609.809
5093	87.66	11489.379	33253.352
8973	87.66	14248.015	38713.188
9186	87.65	14526.959	34232.84
6172	87.65	12401.317	35434.973
8098	87.65	13595.272	36379.262
83	87.63	7848.868	34105.492
92	87.63	7797.371	34208.262
1205	87.63	8841.541	38125.871
1998	87.63	9554.279	33821.934
4870	87.61	11567.978	38889.695
753	87.61	8361.073	38653.773
8468	87.59	14151.043	39004.676
8708	87.59	14169.293	34012.656
1866	87.57	9282.6	35890.781
2712	87.55	10021.834	37513.223
3062	87.55	10166.978	33037.391
2135	87.55	9558.398	37002.066
[truncated: 4,347 more rows]
