# Supplementary material for: Insights on the Control of Yeast Single-Cell Growth Variability by Members of the Trehalose Phosphate Synthase (TPS) Complex
Source: Front Cell Dev Biol. 2021 Jan 28;9:607628. doi: 10.3389/fcell.2021.607628 (PMC7876269; doi:10.3389/fcell.2021.607628)
Supplement: Supplementary file 2 [file Data_Sheet_1.ZIP › final_code/input_datasets/Ntd-TSL1_SortedCells2_minus_t2.csv]

Id	Area (µm²)	Centre X Position (µm)	Centre Y Position (µm)
36604	237.95	12417.844	36700.527
51426	233.03	14223.076	37570.398
5929	202.46	8487.895	33952.152
34859	196.73	12119.033	36328.488
34998	187.29	12218.701	37008.344
35384	184.86	12261.283	38441.93
28431	183.92	11351.844	39859.207
15830	183.12	9790.689	34840.301
47041	178.26	13657.665	36380.699
51475	178.22	14310.706	37656.602
15053	172.97	9862.809	38319.293
50997	171.54	14352.796	35376.129
37900	170.96	12614.153	34402.469
27535	168.21	11320.25	35227.348
17222	167.65	10074.243	36602.707
4849	166.85	8569.64	38654.391
5070	166.81	8491.244	37367.344
1920	166.43	8136.225	39645.113
46110	166.18	13491.529	39823.293
28341	163.59	11328.719	39464.711
51209	162.29	14329.01	36397.094
46229	162.19	13599.707	39989.023
32862	160.26	11866.915	37287.52
17639	160.15	10045.665	38803.262
31195	159.46	11844.909	36446.195
42400	159.23	12947.96	38412.07
33752	158.81	11934.073	34124
21386	157.62	10710.01	39377.309
51918	156.74	14537.608	39777.883
21489	155.63	10594.158	38634.98
19008	155.49	10303.093	35304.715
41935	153.73	13072.716	36786.742
42148	152.91	13101.055	37569.938
36625	152.45	12394.133	36444.445
20953	152.09	10383.489	38432.168
47047	152.03	13602.101	36111.688
40991	151.97	12810.553	33129.949
21809	151.78	10610.941	37642.555
42312	150.46	13063.079	38033.098
26280	149.39	11203.8	36025.273
48035	149.21	13836.67	35072.629
34567	147.38	12188.276	35293.273
34844	146.5	12125.873	36280.16
35600	146.09	12099.244	39660.18
21381	144.75	10744.537	39335.184
52637	144.37	14624.886	36801.738
4957	143.03	8468.272	37859.445
38827	142.4	12546.335	38457.629
12224	142.28	9410.074	34632.805
48525	142.23	13876.158	37071.113
40526	142.19	12720.475	34905.273
45962	141.73	13436.803	39208.504
45459	141.63	13398.388	37354.426
39904	141.23	12752.01	36995.906
42502	141.19	13122.666	38980.871
28364	141.17	11204.788	39563.633
51934	141.17	14506.415	39825.559
31098	140.83	11658.128	36007.109
18237	140.66	10287.199	38744.285
23965	140.16	10907.936	36690.109
49330	140.16	14175.177	38864.703
19273	140.12	10285.268	34320.488
17269	139.8	10075.588	36821.133
38864	138.74	12678.978	38629.84
9318	138.51	9259.723	33738.777
25322	137.71	11160.274	38826.27
48801	137.5	13909.86	38341.613
13793	137.36	9653.214	36127.891
33591	137.27	11966.914	34575.203
49240	137.08	14073.468	39131.086
26219	136.96	11021.85	36182.516
40123	136.9	12853.562	36332.805
45810	136.69	13528.346	38628.137
51876	136.6	14410.217	39868.141
43387	136.5	13279.813	37536.469
27836	136.5	11265.204	36749.738
51477	136.22	14392.854	37668.301
50920	135.83	14406.121	34987.125
52709	135.81	14581.002	36426.129
39126	135.12	12680.001	39874.664
52563	134.86	14466.359	37086.801
42170	133.94	13022.746	37612.02
22108	133.82	10596.486	36351.086
47306	133.46	13675.676	34990.844
41339	133.42	13058.228	34699.859
48312	133.42	13821.635	36231.266
42996	133.34	13162.339	39228.227
39951	133.32	12909.095	36795.645
34183	133.19	12174.882	34013.336
46954	132.21	13759.497	36842.465
14810	132.08	9850.717	39540.406
35565	131.7	12167.359	39506.652
31172	131.45	11825.87	36335.492
51998	130.99	14498.082	39706.402
20833	130.76	10398.468	37838.141
17545	130.68	10119.546	38249.496
33714	130.68	12051.018	34015.758
32383	130.61	11881.039	39035.293
38246	130.18	12631.216	35748.594
53011	129.99	14601.605	34874.719
51035	129.84	14376.708	35515.387
11112	129.82	9475.381	39368.723
42734	129.5	13035.039	39858.242
48412	129.46	13792.093	36749.684
10791	129.4	9218.042	39477.422
41326	129.28	13109.08	34610.82
21920	129.07	10721.15	37164.898
52999	129.04	14549.399	34836.027
42048	128.63	12986.495	37131.715
53158	128.61	14635.438	33771.148
18976	128.48	10315.375	35448.465
52514	128.29	14456.875	37468.266
13828	127.98	9568.427	36230.172
32267	127.87	12017.233	39594.102
39349	127.77	12877.435	39018.059
16387	127.77	9963.442	33221.633
24750	127.68	10959.037	38123.715
49213	127.39	14045.901	39300.188
27698	127.16	11223.387	36027.301
7351	127.04	8784.542	39581.324
52154	126.83	14541.783	38645.105
53047	126.7	14526.502	34537.887
44911	126.59	13505.826	35212.547
32168	126.22	12031.08	39969.703
7799	125.95	9035.817	38218.715
14847	125.95	9897.315	39152.906
39956	125.8	12874.933	36807.422
33146	125.57	11862.392	36132.543
43860	125.51	13186.852	35578.691
52024	125.49	14483.549	39567.66
22363	125.44	10617.443	35120.844
41849	124.79	12990.577	36568.492
21934	124.77	10730.368	36887.941
52556	124.67	14422.941	37330.848
39021	124.42	12602.367	39371.602
29916	124.29	11452.553	34461.922
28314	124.12	11309.535	39279.895
9823	124.1	9231.928	35518.641
35904	123.85	12463.032	38857.762
16899	123.69	9971.763	35089.82
17336	123.5	10096.578	37236.832
9599	123.48	9113.275	34885.039
14304	123.45	9494.371	38340.563
30651	123.45	11749.718	33965.09
42419	123.41	13079.91	38493.578
4593	123.02	8319.87	39967.719
39431	122.81	12837.755	38759.543
45424	122.51	13496.489	37260.141
37177	122.41	12348.241	34574.305
18685	122.35	10306.212	36753.715
20979	122.22	10452.603	38624.34
51819	122.2	14394.572	39499.762
48179	122.09	13793.339	35589.469
28263	121.89	11296.438	38993.879
14822	121.74	9895.409	39286.707
43587	121.47	13281.199	36715.738
50256	121.38	14039.725	34821.145
27493	120.63	11276.565	35048.254
51958	120.61	14463.407	39912.031
38449	120.54	12539.722	36686.781
52424	120.46	14558.913	37724.648
21988	120.42	10583.629	36766.617
47157	120.06	13577.884	35428.484
20960	119.98	10543.14	38454.789
1892	119.92	8181.418	39849.387
38392	119.87	12577.364	36471.469
45477	119.79	13412.032	37398.129
29443	119.73	11540.788	36387.355
49503	119.71	14172.687	38105.773
17155	119.69	9983.446	36308.664
51310	119.64	14342.788	36981.16
36789	119.62	12302.839	35741.359
24889	119.52	10780.285	38845.934
27606	119.48	11222.622	35539.926
43687	119.48	13215.703	36284.609
46593	119.39	13747.726	38286.117
51384	119.31	14386.012	37321.32
23777	119.18	10980.817	36312.52
20862	118.98	10432.71	37990.461
50546	118.98	14002.556	33166.895
45540	118.93	13473.906	37634.043
14470	118.77	9565.197	39022.992
51139	118.66	14418.894	36020.648
39729	118.64	12783.222	37352.152
47143	118.62	13689.419	35664.648
24543	118.41	10824.212	37353.078
21765	118.35	10623.417	37797.637
14837	118.3	9826.871	39400.605
25612	118.28	11180.347	37536.359
38525	118.1	12651.278	37035.117
30117	118.05	11630.166	33822.16
17814	117.99	10021.512	39615.863
32458	117.95	12053.136	38750.77
49146	117.8	14037.24	39935.141
13788	117.61	9537.084	36105.688
52817	117.49	14626.861	35954.742
28131	117.49	11213.588	38333.527
2058	117.28	8192.902	38751.246
25607	117.24	11149.113	37815.434
22246	117.17	10562.908	35577.289
29255	117.07	11484.525	37102.191
38627	116.88	12625.748	37428
40125	116.42	12804.213	36338.453
21310	116.32	10575.076	39964.078
46520	116.3	13669.69	38618.73
48761	116.29	13902.252	38198.328
9775	116.29	9168.94	35299.414
18533	116.27	10344.995	37499.457
30969	116.25	11823.268	35321.059
8327	116.15	8939.309	35863.328
28302	116.15	11324.821	39204.922
22065	116.13	10580.099	36494.699
46762	116.11	13705.244	37610.613
43337	115.96	13232.097	37960.809
16622	115.96	10067.788	34088.723
35127	115.88	12080.529	37409.406
35463	115.86	12070.888	38828.191
31973	115.65	11768.125	39093.324
6754	115.62	8636.013	36171.969
27638	115.52	11213.501	35723.453
21606	115.48	10568.266	38360.797
52921	115.42	14550.973	35298.98
43101	115.4	13240.164	38909.332
28550	115.23	11534.218	39435.672
28899	115.06	11426.294	37881.945
39280	115.06	12905.956	39324.414
32422	115.04	12009.848	38871.867
34755	114.96	12087.28	35915.949
36958	114.93	12362.11	35408.316
31837	114.7	11836.603	38436.488
28599	114.64	11606.207	39313.402
46411	114.62	13701.481	38814.852
13220	114.58	9492.751	33940.27
39777	114.56	12724.481	37223.855
37101	114.52	12439.432	34899.84
21840	114.49	10633.166	37464.73
46034	114.41	13443.772	39499.023
11713	114.39	9487.855	36755.535
17152	114.31	9962.151	36223.516
25192	114.29	11137.284	39441.234
47117	114.29	13576.608	35894.242
28311	114.2	11417.692	39265.68
49805	113.97	14175.679	36706.316
4798	113.72	8541.642	39014.313
45467	113.7	13511.923	37369.84
50901	113.61	14349.477	34816.621
31454	113.43	11662.4	37456.531
37102	113.43	12384.606	34913.117
24635	113.36	10873.136	37663.848
35385	113.24	12115.362	38437.578
35775	113.18	12431.483	39464.051
25696	113.13	11074.201	37225.801
5251	113.09	8431.583	36404.152
27649	112.99	11222.37	35803.617
42477	112.95	12991.359	38858.332
29767	112.92	11547.686	34984.887
15823	112.8	9862.08	34815.535
35707	112.78	12401.039	39851.164
6501	112.74	8786.632	34630.938
3620	112.67	8334.919	35060.305
48385	112.55	13861.898	36608.773
29705	112.49	11526.68	35356.211
4495	112.26	8397.866	39456.984
17557	112.23	9923.848	38333.609
31181	112.21	11702.893	36388.875
25253	112.13	11186.989	39137.547
52735	112.13	14447.592	36501.41
4179	111.94	8354.202	37883.484
41413	111.84	13128.363	34878.965
28491	111.81	11614.547	39849.164
45747	111.65	13427.478	38400.367
30992	111.56	11676.927	35404.09
21640	111.54	10625.102	38245.98
5217	111.5	8445.453	36829.504
49695	111.5	14181.748	37311.461
37999	111.44	12650.869	34808.711
16839	111.4	9956.747	34843.121
33053	111.37	12015.812	36461.664
49935	111.37	14206.815	36062.824
29292	111.27	11467.541	36914.688
50062	111.15	14159.384	35855.133
45723	110.79	13470.938	38265.441
49382	110.71	14059.777	38779.566
50362	110.71	14202.103	34224.242
51099	110.68	14229.877	35822.395
31431	110.62	11715.323	37361.684
13532	110.56	9570.968	35022.621
45782	110.54	13508.782	38491.602
12645	110.52	9470.177	33731.895
10749	110.48	9196.584	39363.828
45213	110.47	13433.142	36421.66
1251	110.37	7705.88	37323.129
12112	110.24	9465.228	35247.77
48248	110.2	13868.799	36021.434
20533	109.97	10540.791	36350.148
35339	109.89	12209.748	38262.734
5668	109.78	8587.785	34892.211
39063	109.7	12625.43	39582.816
11930	109.7	9447.924	36050.32
17595	109.57	9986.235	38484.289
50401	109.47	14003	33807.969
38834	109.43	12610.276	38512.316
17135	109.37	9992.728	36161.348
51345	109.34	14251.248	37172.254
4264	109.28	8232.171	38201.742
45375	109.24	13497.89	37082.641
36382	109.2	12302.967	37057.051
52545	109.13	14424.124	37282.367
53078	109.13	14460.631	34193.379
32352	109.01	12033.599	39192.52
51806	108.99	14212.019	39420.316
43123	108.97	13288.168	38692.695
20099	108.97	10407.631	34415.273
50074	108.97	14179.194	35609.266
222	108.97	7712.616	33958.754
39108	108.95	12562.621	39784.328
49170	108.91	14112.474	39716.836
8096	108.88	8976.695	36876.652
33470	108.88	12010.904	35017.367
35117	108.84	12080.297	37371.012
6701	108.76	8771.582	35867.426
40823	108.76	12727.596	33947.094
15575	108.72	9814.002	35741.359
37992	108.61	12666.782	34748.145
19314	108.57	10331.196	34127.438
21486	108.55	10632.495	38949.34
29745	108.53	11615.99	35189.266
43369	108.53	13254.116	37800.949
26581	108.53	11005.161	34707.773
38878	108.51	12595.267	38709.965
28608	108.51	11434.691	39396.074
52889	108.49	14487.832	35735.406
23748	108.44	10846.595	36158.383
50003	108.32	14104.909	35736.688
17001	108.19	10037.57	35526.789
43183	108.19	13245.545	38610.902
46751	108.05	13641.819	37571.285
12275	108	9474.913	34542.578
42789	107.98	13293.231	39867.172
43891	107.94	13187.658	35698.801
46529	107.71	13581.617	38330.969
29724	107.71	11604.122	35106.121
43271	107.67	13231.031	38009.703
30728	107.56	11672.582	34346.449
49261	107.4	14175.247	39224.496
47440	107.29	13680.38	34346.836
21637	107.21	10580.356	38211.715
46799	107.17	13622.081	37484.777
26174	107.15	11197.363	36281.867
43811	107.15	13252.173	36011.555
51564	107.11	14269.442	38230.422
49508	107.08	14022.048	38122.16
39339	107.06	12801.014	38976.395
51655	107.06	14246.169	38762.566
44605	107.04	13361.014	34071.238
4025	107.04	8264.223	37159.578
42362	107.04	13108.074	38236.008
38962	107.02	12519.293	39103.508
46187	106.96	13572.999	39845.48
51634	106.9	14242.133	38660.805
21490	106.87	10754.021	38643.422
42854	106.75	13134.552	39707.359
4496	106.71	8357.252	39472.59
27455	106.67	11336.06	34865.105
52750	106.6	14628.391	36240.117
50199	106.5	14170.079	35204.465
35522	106.44	12145.904	39229.777
49741	106.43	14151.529	37113.063
46285	106.43	13741.165	39494.84
41226	106.43	13112.115	34154.848
18171	106.33	10278.195	38858.965
825	106.22	7676.062	36005.305
1293	106.22	7673.433	37454.738
48974	106.18	13900.304	39178.777
50153	106.04	14202.735	35319.957
4128	106.04	8237.633	37748.609
50322	106.02	14192.387	34530.34
21052	106	10489.875	39054.117
31163	105.97	11656.567	36289.742
49505	105.93	14046.073	38118.258
42797	105.87	13161.143	39886.191
47254	105.79	13710.728	35180.926
44593	105.76	13507.535	34007.672
2203	105.74	7986.232	37529.988
2064	105.66	7989.987	38481.117
11669	105.66	9459.96	36907.422
49798	105.22	14103.91	37000.113
2169	105.2	8183.019	37885.617
37113	105.16	12439.969	34638.195
21284	105.14	10613.291	39774.617
14681	105.14	9667.876	39964.969
14517	105.12	9615.871	39200.914
44402	105.05	13293.321	33088.766
37905	104.95	12655.676	34416.641
34201	104.89	12162.471	34063.832
36523	104.84	12352.184	36781.551
19006	104.78	10231.031	35295.539
17335	104.72	9974.169	37232.344
45234	104.7	13472.372	36524.676
18103	104.7	10322.464	39051.648
17849	104.68	9966.776	39865.371
23727	104.66	10980.4	36106.23
42337	104.65	13110.855	38088.77
48591	104.65	13877.63	37357.281
46981	104.49	13775.346	36382.742
43155	104.32	13350.366	38859.973
27513	104.15	11323.015	35130.094
12584	104.05	9473.945	33900.652
28266	104.05	11393.057	39006.352
46173	104.01	13598.269	39775.625
2523	103.98	8053.172	35668.262
595	103.96	7689.867	35117.828
20146	103.8	10497.238	34683.117
49178	103.8	14207.31	39773.531
26419	103.78	11000.076	35297.672
17435	103.78	10116.64	37739.211
43494	103.75	13231.077	37296.164
35469	103.73	12089.316	38881.012
48355	103.55	13903.263	36430.617
4817	103.55	8571.407	38802.719
18168	103.53	10176.597	38854.914
8756	103.36	9000.973	34247.043
31078	103.34	11708.823	35900.48
42721	103.34	13040.462	39809.57
37122	103.31	12416.738	34676.074
41650	103.29	13005.803	35851.613
44637	103.27	13380.163	34251.574
892	103.23	7951.317	36320.449
32859	103.17	11861.089	37272.691
15976	103.17	9705.69	34200.672
47999	103.13	13824.478	34875.094
40475	103.06	12798.145	34772.414
41486	103	12999.095	35130.191
4474	103	8251.416	39353.16
15565	102.98	9914.561	35997.379
21439	102.98	10581.207	39020.016
14988	102.88	9884.073	38694.352
31969	102.83	11843.856	39055.199
30579	102.81	11677.156	33637.547
31023	102.75	11687.955	35587.043
2136	102.73	8183.529	38075.301
30936	102.67	11655.714	35182.781
27582	102.64	11249.516	35396.996
51238	102.6	14398.263	36563.555
12170	102.58	9278.346	34829.18
46418	102.54	13721.756	38857.332
24789	102.54	10904.321	38334.637
30226	102.48	11562.716	33500.805
48180	102.46	13848.281	35604.023
23096	102.46	10949.296	33531.328
46723	102.44	13707.472	37763.063
14207	102.44	9528.897	37766.906
13478	102.41	9588.18	34706.625
25377	102.41	11087.041	38769.023
35853	102.39	12381.231	39253.742
4485	102.33	8394.578	39370.543
40203	102.33	12848.063	35958.738
50916	102.31	14387.348	34951.328
15106	102.16	9889.691	38207.969
24658	102.08	10810.031	37792.984
52400	102.02	14443.569	37917.027
3801	101.97	8317.176	35899.383
20567	101.97	10400.805	36524.898
31421	101.97	11726.676	37278.375
4323	101.95	8212.742	38591.375
27695	101.91	11367.541	36020.105
2374	101.87	8196.044	36249.637
35670	101.87	12263.926	39892.043
36750	101.87	12429.387	35902.887
1144	101.83	7943.195	36977.793
33260	101.72	12003.078	35786.152
36873	101.68	12447.054	35453.438
15277	101.66	9742.613	37405.559
28539	101.62	11597.211	39667.555
48780	101.62	13950.971	38266.578
24888	101.6	10879.766	38844.594
31153	101.6	11698.426	36229.453
11186	101.58	9396.284	39012.859
20723	101.54	10355.473	37279.543
36656	101.52	12284.415	36530.52
35794	101.51	12465.174	39577.383
28607	101.45	11473.794	39392.73
23415	101.43	10962.597	35106.234
1767	101.37	7867.575	39560.695
39467	101.28	12809.908	38579.188
36266	101.26	12325.665	37603.496
18238	101.22	10241.811	38750.637
27138	101.22	11215.444	33826
44661	101.16	13404.801	34435.891
28822	101.16	11530.901	38189.355
2072	101.14	8139.562	38513.223
52815	101.12	14465.324	35935.898
27913	101.12	11242.16	37214.105
28265	101.1	11243.944	38995.055
34945	101.08	12152.806	36762.145
17111	101.03	10040.798	36075.879
21763	100.84	10750.425	37793
32904	100.76	11917.654	37140.543
22426	100.72	10776.129	35120.777
7218	100.7	8675.212	38877.172
44039	100.7	13196.407	34996.516
8598	100.68	8950.749	34920.41
31343	100.45	11811.573	37010.867
38977	100.36	12551.287	39168.285
4103	100.11	8353.949	37510.191
32618	100.05	11917.544	37842.223
18599	100.03	10216.624	37052.883
40536	99.99	12800.161	34611.852
38654	99.97	12678.472	37496.672
51497	99.92	14363.137	37791.305
50777	99.84	14389.914	34176.102
44089	99.82	13224.474	34929.203
23420	99.82	10960.103	35150.34
40630	99.82	12807.597	34334.551
15093	99.78	9851.045	38149.855
2099	99.76	8063.448	38410.625
11157	99.76	9458.936	39200.258
47463	99.74	13601.154	34143.773
28908	99.71	11527.71	37936.902
51162	99.69	14263.767	36151.098
42507	99.65	12959.53	39004.969
21932	99.63	10663.206	36885.66
15173	99.63	9740.572	37948.672
39064	99.51	12611.332	39589.797
1888	99.48	8120.473	39834.863
47466	99.46	13775.555	34155.008
20394	99.38	10362.702	35675.035
14538	99.36	9566.186	39289.027
18382	99.34	10240.019	37933.059
48226	99.32	13852.708	35876.906
30125	99.32	11455.674	33850.23
3415	99.3	8396.353	33955.059
46904	99.3	13565.143	36960.805
51728	99.27	14345.293	39193
46583	99.17	13579.36	38235.773
39059	99.15	12606.153	39555.91
11510	99.15	9329.073	37599.824
45603	99.07	13449.072	37822.793
30669	99.04	11702.069	34074.742
22362	99.02	10723.224	35112.766
1252	98.96	7779.292	37332.008
3224	98.83	8216.836	33329.207
32466	98.83	11874.333	38775.902
31903	98.83	11696.466	38773.035
23903	98.79	10981.771	36597.805
4693	98.73	8494.487	39523.297
2238	98.69	8153.166	37210.109
48141	98.69	13834.904	35416.242
45769	98.67	13562.801	38460.813
50808	98.56	14378.807	34313.086
32894	98.54	11992.125	37073.363
50776	98.46	14314.107	34175.129
51322	98.46	14215.339	37088.16
39356	98.44	12750.59	39044.215
2162	98.37	8022.795	37831.184
35047	98.25	12271.92	37182.016
46878	98.23	13572.23	37174.402
50300	98.23	14027.593	34665.34
28249	98.21	11316.305	38911.516
29128	98.21	11603.265	37356.926
22106	98.16	10621.312	36332.473
17712	98.12	10034.854	39151.609
13636	98.12	9631.348	35348.781
24765	98.08	10952.946	38208.043
13282	98.08	9509.435	34097.547
24793	98.08	10874.856	38372.93
28388	98.04	11280.896	39687.66
45153	98	13474.758	36245.371
20802	97.96	10525.189	37682.91
35511	97.93	12273.35	39192.922
14648	97.91	9521.35	39835.648
49027	97.89	13940.792	39472.898
14571	97.89	9655.99	39450.648
51860	97.87	14343.642	39688.711
31688	97.87	11699.083	37733.23
1334	97.83	7645.69	37646.09
13391	97.79	9627.656	34451.996
18710	97.71	10274.396	36577.086
22356	97.71	10564.952	35103.672
15061	97.71	9726.71	38365.078
25290	97.66	11121.609	39090.465
24999	97.66	10782.631	39324.383
38450	97.62	12574.929	36689.754
31836	97.58	11800.658	38434.793
26703	97.54	11047.662	34115.762
43126	97.49	13228.959	38696.949
46512	97.47	13742.527	38548.855
29750	97.43	11450.163	35220.215
33298	97.41	12002.261	35702.289
29668	97.39	11573.064	35460.254
1447	97.39	7845.082	38264.48
37094	97.37	12313.495	34828.664
49697	97.35	14074.364	37327.336
35706	97.22	12294.513	39840.734
47921	97.22	13891.871	34557.992
47761	97.16	13859.969	33477.035
52250	97.08	14625.849	38359.379
39895	97.08	12877.156	36962.688
51488	97.04	14318.872	37749.586
30102	97.03	11483.767	34120.34
1467	96.97	7804.387	38358.563
46965	96.95	13723.976	36545.48
38835	96.89	12564.228	38519.086
39982	96.74	12888.217	36581.672
38984	96.7	12520.319	39197.52
22041	96.66	10732.098	36681.32
50081	96.66	14068.654	35670.668
19122	96.64	10230.654	35043.906
45939	96.6	13404.899	39133.07
26191	96.6	11154.934	36079.402
32869	96.59	11866.997	37318.078
15237	96.57	9796.002	37604.82
25088	96.55	10922.521	39872.508
15810	96.55	9909.898	34777.176
43051	96.53	13315.163	39101.695
39774	96.47	12863.037	37211.859
13948	96.47	9574.824	36690.234
52936	96.43	14480.03	35393.656
20958	96.36	10443.403	38434.363
46508	96.28	13674.818	38526.91
20309	96.24	10360.026	35288.168
26230	96.22	11118.153	35900.137
13830	96.15	9499.89	36238.664
23336	96.13	10935.861	34708.68
26425	96.07	11084.353	35315.895
21196	96.01	10420.42	39532.941
35743	96.01	12469.959	39619.297
50294	95.9	14081.685	34632.258
25074	95.9	10815.599	39792.785
25213	95.86	11054.83	39567.746
6617	95.86	8807.099	35293.398
19166	95.84	10248.349	34912.867
27779	95.82	11328.314	36357.973
46580	95.78	13602.811	38221.406
18457	95.72	10283.868	37550.328
22204	95.67	10731.482	36045.727
39798	95.63	12883.474	37337.715
47520	95.59	13602.182	34029.121
34380	95.55	12115.837	34792.77
4450	95.51	8397.72	39229.652
34398	95.47	12102.466	34859.949
2391	95.46	7997.783	36364.914
32373	95.44	11991.876	38975.645
35793	95.44	12453.446	39570.414
3933	95.44	8317.805	36568.445
14986	95.42	9820.481	38692.246
13425	95.38	9565.799	34608.965
17412	95.38	10015.991	37605.262
21318	95.36	10568.272	39611.496
3133	95.34	8026.076	33278.707
42469	95.34	12998.328	38825.906
32317	95.32	11983.956	39394.305
1438	95.28	7695.958	38235.777
48931	95.26	13852.507	38913.848
50833	95.23	14347.853	34422.813
28662	95.21	11465.521	39040.121
38331	95.17	12569.298	36193.461
25714	95.13	11197.794	37274.191
11039	95.11	9347.684	39747.563
41229	95.11	12942.654	34172.496
38108	95.03	12601.417	35194.348
52117	95.03	14499.726	39025.156
45562	94.96	13375.461	37704.883
28498	94.94	11606.128	39890.172
13722	94.94	9645.498	35809.656
17877	94.94	10133.57	39788.719
44647	94.86	13364.81	34310.766
28087	94.82	11268.339	38042.289
38993	94.71	12612.101	39234.855
2601	94.71	8196.318	35401.652
38958	94.69	12643.221	39082.078
46590	94.69	13685.346	38255.953
45502	94.69	13394.963	37454.445
27530	94.61	11411.179	35198.234
28061	94.61	11328.008	37918.535
35773	94.59	12487.051	39459.07
2295	94.59	8122.899	36766.867
43604	94.58	13287.243	36813.117
23296	94.58	10952.582	34415.906
46103	94.54	13561.586	39736.941
13021	94.52	9649.858	33459.008
31968	94.42	11740.311	39053.875
34293	94.42	12276.145	34385.563
52859	94.4	14448.626	35849.391
45195	94.38	13529.598	36378.063
52719	94.38	14530.733	36456.895
28677	94.36	11491.847	38804.211
45101	94.35	13534.235	36019.273
31321	94.35	11767.545	36941.699
11346	94.25	9463.644	38401.609
15958	94.25	9851.892	34442.988
51882	94.23	14381.311	39886.957
45720	94.19	13416.84	38255.598
35478	94.15	12131.171	38917.98
26276	94.15	11107.126	36007.895
43363	94.1	13203.823	37750.391
49588	94.08	14020.68	37511.543
32021	94.06	11826.098	39300.508
18690	94.06	10195.184	36823.289
9512	93.96	9270.972	34622.746
50482	93.91	14173.717	33565.172
41706	93.87	12934.195	36120.66
17821	93.85	10062.114	39654.691
31069	93.81	11755.592	35853.66
38370	93.79	12655.572	36356.211
20469	93.75	10364.265	36038.027
27121	93.71	11277.774	33753.141
44070	93.69	13222.552	34845.43
19997	93.62	10364.101	34009.789
19151	93.58	10201.314	34835.922
17257	93.45	10053.406	36745.004
20202	93.43	10548.695	34951.547
35730	93.41	12471.418	39956.965
41604	93.41	12939.419	35682.969
28462	93.41	11235.904	39944.414
38641	93.39	12682.675	37454.18
24893	93.35	10867.598	38866.629
5652	93.35	8542.953	34796.043
34722	93.35	12133.556	35765.668
29253	93.33	11504.111	37066.953
16037	93.31	9814.494	34113.82
10824	93.27	9171.355	39597.699
51211	93.25	14310.602	36398.625
36811	93.24	12338.618	35852.563
41958	93.2	12962.367	36827.613
17371	93.2	10058.028	37429.168
9364	93.16	9204.029	34007.137
50007	93.1	14047.641	35749.176
15149	93.01	9779.199	38094.758
27122	92.97	11214.464	33758.973
49270	92.97	14096.215	38970.969
22148	92.93	10727.414	36185.957
17950	92.89	10162.934	39656.523
2044	92.85	8150.275	38946.301
39250	92.83	12818.326	39493.695
42082	92.76	13070.501	37296.605
35084	92.7	12160.127	37223.773
24979	92.68	10983.987	39209.961
31191	92.66	11755.897	36433.109
24787	92.6	10811.981	38322.063
49071	92.53	13922.35	39655.941
36715	92.49	12395.83	36071.469
52303	92.43	14592.641	38181.539
35695	92.43	12357.384	39805.543
32052	92.41	11707.565	39547.379
40015	92.39	12778.669	36676.008
32910	92.37	11997.014	37151.652
49947	92.34	14084.543	36140.098
4260	92.32	8304.69	38169.699
38696	92.3	12636.339	37746.844
38319	92.28	12620.955	36122.41
38372	92.26	12510.898	36376.32
27130	92.26	11322.196	33805.715
22245	92.24	10597.911	35576.848
28765	92.2	11462.787	38606.551
9732	92.18	9169.876	35152.465
51343	92.12	14262.762	37156.867
51598	92.12	14233.554	38433.035
24983	92.12	10884.52	39224.965
36606	92.11	12413.639	36377.891
20633	92.11	10420.425	36916.957
18224	92.05	10161.57	38704.473
6627	92.01	8773.509	35341.457
20937	92.01	10372.53	38368.246
16891	91.95	10040.719	35046.41
34673	91.93	12129.548	35607.383
42496	91.91	13121.146	38937.441
34847	91.91	12094.564	36301.875
32300	91.89	11899.571	39353.262
49574	91.86	14028.218	37739.215
45130	91.86	13432.99	36137.563
50917	91.86	14401.411	34962.16
5195	91.84	8630.015	36712.086
40055	91.8	12741.603	36442.27
28912	91.8	11448.019	37943.465
9852	91.76	9187.283	35640.258
39261	91.63	12780.876	39272.191
45766	91.61	13421.417	38432.465
20570	91.59	10475.982	36542.227
6957	91.57	8730.587	37180.914
29865	91.57	11579.017	34657.18
8224	91.51	8851.558	36259.973
10385	91.51	9166.552	38070.93
22347	91.49	10767.383	35337.313
10526	91.45	9134.759	38489.34
49684	91.44	14091.009	37251.578
17800	91.42	9979.62	39540.785
30676	91.4	11703.607	34128.805
40053	91.4	12774.842	36442.902
21919	91.34	10616.884	37135.195
27700	91.28	11322.43	36035.41
50392	91.26	14008.459	34090.027
44467	91.24	13466.154	33128.305
11297	91.24	9363.979	38563.484
44528	91.24	13531.252	33461.266
34073	91.19	12200.417	33417.152
46539	91.17	13578.234	38362.188
17938	91.17	10274.597	39613.57
28137	91.11	11306.794	38393.023
18989	91.05	10334.44	35497.629
37840	91.05	12565.582	34105.121
8875	91.03	8865.508	33737.219
26228	91.01	11056.919	36215.066
51700	91.01	14328.58	39096.094
38125	90.98	12567.467	35295.035
53012	90.98	14560.558	34877.004
25195	90.94	11167.102	39449.797
44544	90.9	13424.906	33581.699
45076	90.88	13478.546	35890.152
40573	90.88	12834.099	34729.293
30730	90.82	11787.474	34352.629
21391	90.8	10580.577	39403.469
15255	90.8	9845.251	37344.246
30715	90.77	11730.222	34258.168
41930	90.77	13128.983	36766.848
48670	90.75	13982.564	37675.371
35342	90.73	12236.511	38284.359
48758	90.69	13877.847	38161.738
23414	90.65	10854.539	35104.645
26546	90.54	11109.658	34907.883
16227	90.52	9852.204	33415.754
31940	90.52	11663.876	38944.438
4908	90.52	8450.865	38417.961
19092	90.52	10273.349	35251.703
1143	90.48	7777.88	36975.535
50076	90.46	13993.029	35622.965
43976	90.44	13318.094	35411.852
51556	90.42	14258.987	38150.445
4215	90.42	8219.929	38071.66
23547	90.38	10831.321	35457.031
35835	90.38	12308.328	39160.434
48007	90.36	13808.21	34921.262
1224	90.36	7768.21	37223.977
43282	90.36	13318.043	38048.836
41747	90.33	12986.315	36270.188
18113	90.33	10337.81	39100.551
25017	90.31	10865.528	39423.98
39836	90.25	12774.769	37151.746
4671	90.23	8447.289	39690.602
50969	90.23	14333.288	35203.828
42194	90.23	13001.832	37753.191
35462	90.21	12218.113	38823.328
10716	90.21	9153.109	39175.184
39129	90.19	12519.459	39901.914
17523	90.19	9977.547	38170.328
29281	90.11	11506.55	36892.676
33721	90.06	11914.926	34025.629
48873	90.06	13961.203	38679.625
21070	90.04	10509.06	39168.16
52114	89.92	14556.089	39019.305
47046	89.92	13713.266	36103.152
1432	89.9	7664.564	38200.469
32389	89.9	11913.088	39094.215
36700	89.88	12473.47	36342.523
1271	89.87	7953.473	37370.227
51181	89.87	14386.551	36286.203
13019	89.85	9615.171	33450.672
15762	89.81	9742.884	34940.262
50176	89.81	14014.327	35413.637
1199	89.79	7753.443	37125.688
42728	89.62	13123.286	39843.359
5359	89.62	8531.625	36155.012
31780	89.56	11845.132	38173.164
45832	89.54	13389.715	38665.57
32786	89.52	11946.787	37390.422
11043	89.41	9404.077	39434.961
42686	89.41	13053.165	39673.121
27554	89.41	11396.356	35339.5
18942	89.39	10186.611	35616.777
28731	89.31	11475.268	38721.852
24706	89.29	10871.77	37971.398
3976	89.27	8414.897	36814.641
39365	89.21	12860.481	39088.969
39035	89.14	12660.439	39463.719
51289	89.14	14412.371	36930
31851	89.1	11795.911	38523.766
4292	89.08	8312.504	38340.875
44651	89.06	13429.163	34379.977
53074	89	14627.987	34147.258
50196	88.91	14010.392	35178.199
45483	88.89	13470.527	37415.195
28429	88.87	11417.111	39852.297
15749	88.85	9822.215	35215.039
46155	88.85	13512.602	40007.117
19654	88.81	10293.95	33031.844
38681	88.81	12522.127	37660.273
1959	88.79	8091.647	39348.852
32870	88.79	11918.736	37319.113
23401	88.77	10916.257	35026.723
23658	88.76	10848.023	35860.172
15771	88.76	9801.747	34957.07
51818	88.76	14311.323	39497.684
29493	88.68	11467.153	36341.969
46912	88.66	13671.063	36985.422
38059	88.56	12631.777	35055.926
29405	88.56	11536.057	36611.66
41412	88.53	13021.757	34868.551
34253	88.53	12224.803	34191.355
21242	88.45	10370.046	39789.293
20468	88.45	10395.227	36029.254
6729	88.45	8734.465	36036.43
41365	88.43	12968.281	34768.715
20471	88.41	10397.232	36068.391
14597	88.35	9558.51	39539.16
38739	88.35	12608.961	38022.219
33239	88.33	11954.59	36047.441
31309	88.33	11669.65	36868.898
49940	88.31	14041.477	36110.172
14024	88.28	9637.035	37016.902
39109	88.24	12540.293	39783.793
52770	88.22	14470.853	36342.516
18111	88.2	10169.796	39078.469
51746	88.18	14415.728	39242.02
46857	88.1	13723.371	37052.609
19966	88.1	10549.789	33911.348
49310	88.1	14189.982	39106.934
16286	88.07	9765.866	33008.18
39124	88.03	12576.545	39859.48
44833	87.99	13438.588	34970.547
29263	87.95	11524.645	37157.188
2168	87.91	8035.65	37879.504
766	87.87	7670.237	35821.137
27804	87.87	11397.908	36475.086
42928	87.87	13224.133	39331.758
20141	87.86	10411.648	34667.137
37234	87.84	12484.902	34406.078
37225	87.84	12350.979	34378.055
48976	87.8	13810.245	39196.266
25515	87.78	11112.06	38072.285
15501	87.78	9869.464	36078.453
45046	87.76	13494.321	35740.211
7482	87.74	9034.846	39678.355
44677	87.7	13352.778	34576.098
35674	87.7	12214.058	39949.836
14979	87.66	9788.081	38662.723
27467	87.64	11329.333	34940.516
26359	87.63	11186.843	35658.902
37020	87.57	12391.828	34974.547
4138	87.55	8233.581	37791.266
18046	87.55	10138.567	39153.871
36248	87.51	12365.498	37559.359
17895	87.49	10239.666	39820.613
157	87.45	7976.609	33673.172
52789	87.45	14555.453	36146.188
955	87.4	7802.862	36664.805
18773	87.38	10200.75	36496.402
48069	87.3	13855.677	35187.758
34971	87.28	12240.666	36887.207
4932	87.28	8500.774	38287.559
44087	87.22	13250.762	34912.492
4976	87.2	8419.362	37897.766
43262	87.11	13206.175	38305.121
47382	87.09	13734.942	34669.914
44733	87.01	13393.253	34756.762
25240	86.99	11194.009	39362.852
1417	86.96	7729.852	38129.539
28835	86.96	11582.812	38249.012
51153	86.94	14273.61	36102.586
28122	86.88	11236.922	38256.039
40738	86.86	12838.009	34259.273
24985	86.86	10953.19	39249.348
17326	86.82	9995.857	37139.727
20713	86.82	10554.111	37244.438
25399	86.82	11156.041	38493.531
52026	86.82	14520.482	39274.551
19145	86.8	10306.284	34832.648
31080	86.78	11826.214	35907.973
23760	86.78	10892.087	36268.867
4082	86.78	8266.256	37346.715
20547	86.78	10487.862	36427.363
3951	86.76	8249.336	36703.984
47924	86.76	13781.436	34571.813
17339	86.76	10087.771	37270.133
7138	86.74	8707.374	38282.895
29289	86.74	11570.769	36902.449
40307	86.73	12740.773	35605.453
37817	86.71	12576.633	34022.332
27870	86.67	11244.96	36909.633
17000	86.5	10098.226	35517.992
41666	86.48	13125.635	35920.215
51249	86.42	14305.079	36641.715
26398	86.3	11051.99	35552.574
25634	86.3	11042.574	37647.352
50750	86.25	14246.403	34027.754
2322	86.23	8106.04	36577.766
10990	86.23	9323.363	39965.207
41861	86.21	12980.64	36626.996
17956	86.19	10299.007	39703.316
52602	86.17	14507.775	36953.301
6616	86.17	8736.887	35283.906
26315	86.15	11160.795	35845.293
19144	86.11	10145.665	34821.512
38718	86.11	12616.462	37902.035
31115	86.07	11823.055	36058.016
52105	86.06	14445.799	38958.625
41292	85.96	13129.292	34455.434
32271	85.96	11855.993	39276.34
18597	85.92	10194.902	37048.844
52742	85.9	14546.781	36526.109
15818	85.83	9825.472	34794.715
38369	85.81	12519.829	36330.734
10644	85.81	9136.687	38915.23
49376	85.77	14124.843	38726.578
17036	85.75	9934.192	35750.168
6457	85.73	8661.009	34356.504
47556	85.69	13583.273	33896.371
30009	85.67	11567.845	34442.141
52317	85.63	14561.221	38241.156
18453	85.62	10143.706	37542.395
39502	85.62	12715.877	38400.973
46858	85.6	13580.21	37059.184
45318	85.56	13395.245	36830.816
35639	85.56	12144.469	39815.672
10763	85.56	9216.592	39400.156
51526	85.52	14364.233	37961.707
38671	85.52	12626.053	37572.871
21329	85.5	10682.879	39652.242
27398	85.5	11281.67	34728.758
45537	85.5	13454.429	37612.684
21806	85.44	10716.873	37632.891
40348	85.37	12910.332	35458.457
8873	85.35	9018.864	33730.285
38714	85.35	12678.662	37856.566
10469	85.33	9260.883	38303.219
15004	85.33	9824.041	38754.773
45967	85.31	13409.231	39248.531
6735	85.29	8785.322	36072.996
35608	85.27	12145.234	39681.27
42495	85.25	12939.871	38936.492
39683	85.25	12865.075	37510.93
33184	85.23	12024.122	35954.844
2802	85.21	8071.736	34307.492
28017	85.21	11232.653	37697.852
17245	85.21	10062.583	36678.523
31356	85.18	11650.399	37091.02
52122	85.16	14540.081	39067.035
48152	85.08	13847.851	35490.762
26476	85.06	10997.599	34973.461
6374	85.04	8767.907	34014.523
7935	85.02	8860.922	37589.516
21603	84.95	10749.125	38352.012
40205	84.93	12820.361	35967.223
35977	84.91	12333.582	38488.789
30954	84.91	11719.378	35209.77
25062	84.91	10918.613	39752.02
33106	84.85	11855.534	36283.844
29795	84.85	11449.708	34797.5
13894	84.83	9636.49	36468.434
29508	84.81	11549.104	36104.371
47909	84.81	13954.105	34481.699
20068	84.79	10488.436	34268.742
32336	84.77	11997.413	39130.664
25450	84.75	11074.346	38372.254
10373	84.72	9119.278	37964.598
24567	84.7	10789.164	37432.672
22247	84.66	10613.551	35577.109
44036	84.64	13247.888	34963.93
50894	84.62	14268.066	34766.961
1903	84.6	8065.489	39944.934
50359	84.6	14068.775	34212.496
31824	84.6	11708.452	38386.465
12084	84.58	9414.989	35173.309
3434	84.58	8342.34	34097.363
24498	84.56	10869.592	37220.805
50931	84.54	14228.591	35056.637
35506	84.54	12240.602	39169.73
9735	84.47	9120.393	35162.824
42187	84.45	13006.422	37702.109
43679	84.45	13279.252	36243.695
16745	84.45	10060.055	34531.496
23161	84.43	10843.673	33831.168
4206	84.41	8233.39	38008.074
41390	84.37	12935.665	34847.242
31672	84.37	11834.454	37639.539
44058	84.31	13342.155	35085.754
53040	84.22	14520.25	34485.594
33820	84.2	12046.915	33720.629
51138	84.18	14234.048	36015.367
36998	84.16	12318.503	35238.371
51883	84.16	14256.374	39888.41
42468	84.14	13071.387	38812.035
15316	84.14	9818.337	37039.34
36200	84.12	12460.106	37722.496
27781	84.12	11335.565	36370.172
25445	84.08	11136.036	38362.629
18661	84.08	10272.118	36948.426
45428	84.03	13472.569	37267.797
46105	84.03	13436.819	39791.746
47774	83.85	13983.595	33584.391
15359	83.82	9805.525	36961.242
36813	83.8	12322.827	35885.758
45055	83.8	13524.899	35792.496
43022	83.78	13347.092	38980.504
16000	83.74	9826.213	33994.555
49132	83.74	14095.999	39770.684
15032	83.72	9766.142	38530.004
33495	83.7	12023.86	34830.801
48309	83.7	13826.647	36215.43
48420	83.66	13892.654	36777.52
44007	83.66	13251.099	35244.34
1706	83.64	7698.741	39207.781
17628	83.62	9957.594	38746.402
16987	83.62	9926.258	35426.055
4233	83.59	8294.485	38087.301
41458	83.59	13125.182	34990.598
21340	83.57	10741.34	39431.832
20253	83.53	10471.376	35087.684
25729	83.51	11174.304	37021.738
42472	83.49	13034.155	38852.035
45605	83.45	13476.158	37829.227
44406	83.45	13255.882	33147.496
15007	83.41	9796.442	38775.379
38972	83.38	12667.562	39159.074
31344	83.34	11790.044	37013.266
48065	83.32	13923.978	35178.969
27697	83.3	11250.56	36023.238
43367	83.3	13327.107	37782.867
11754	83.28	9445.119	36569.711
26005	83.16	11029.15	36759.121
44994	83.13	13363.039	35564.574
11013	83.07	9416.063	39651.992
4497	83.05	8329.346	39485.863
49164	83.03	14145.739	39672.316
41478	82.99	13033.629	35089.867
35983	82.97	12448.509	38499.91
11229	82.95	9301.71	38939.34
20335	82.94	10522.878	35434.059
28148	82.9	11325.416	38417.609
38981	82.9	12497.864	39181.781
49007	82.88	13908.765	39360.355
38917	82.86	12494.652	38877.641
45448	82.86	13413.485	37320.332
35645	82.82	12192.892	39818.332
52679	82.78	14480.14	36651.723
11056	82.76	9322.231	39500.746
20508	82.65	10365.2	36279.27
16988	82.63	10060.791	35431.762
22553	82.59	10697.376	34562.602
23275	82.55	10802.194	34349.09
48466	82.51	13986.43	36897.031
41652	82.49	13066.52	35870.719
6711	82.49	8657.252	35944.371
21810	82.46	10582.2	37645.668
10898	82.44	9141.086	39842.648
45806	82.38	13445.415	38602.512
45609	82.36	13371.125	37893.969
6606	82.34	8733.57	35229.465
31342	82.34	11748.921	37009.809
32315	82.34	11923.545	39383.145
12559	82.28	9409.755	33816.359
13023	82.28	9492.958	33479.668
21036	82.27	10552.157	38985.414
44024	82.25	13281.659	34951.371
31972	82.21	11758.954	39077.77
47861	82.21	13826.805	34213.605
35484	82.19	12116.246	38941.801
14100	82.19	9576.315	37414.793
32037	82.15	11770.757	39441.992
51208	82.11	14266.73	36389.672
41989	82.11	13003.397	36934.227
10647	82.09	9175.128	38927.938
8298	82.07	9011.238	35979.59
1799	82.05	7659.925	39747.426
21035	82.05	10476.034	38981.742
29314	82.02	11451.822	37009.707
50242	82.02	14077.019	35047.672
15659	81.96	9772.219	35503.707
48104	81.94	13802.568	35245.207
47405	81.94	13704.559	34768.125
28763	81.94	11606.839	38602.063
32329	81.92	11977.843	39112.484
48672	81.9	13901.81	37683.348
2818	81.82	8172.436	34368.027
5596	81.81	8475.565	35186.746
2228	81.79	8178.612	37472.219
32324	81.77	11939.988	39423.008
48147	81.77	13938.971	35437.703
18666	81.75	10246.807	36986.559
23145	81.71	10983.172	33758.91
46106	81.71	13532.684	39799.863
42307	81.71	12947.871	38015.625
52858	81.65	14458.696	35839.531
29744	81.61	11420.553	35183.449
35107	81.58	12081.403	37336.98
43354	81.58	13234.878	37715.754
2104	81.52	8174.29	38152.168
51821	81.52	14213.81	39505.566
25413	81.5	11077.13	38556.367
3983	81.42	8246.401	36896.516
25408	81.38	11190.103	38527.844
30683	81.37	11676.959	34164.594
37906	81.35	12503.857	34415.883
1681	81.33	7699.207	39049.949
41544	81.29	13060.259	35455.039
15476	81.27	9874.195	36314.074
40661	81.17	12861.432	34441.691
44090	81.12	13162.563	34928.504
1231	81.1	7752.837	37270.152
28149	81.06	11343.809	38436.242
39470	81.04	12819.32	38594.406
36806	81.02	12452.892	35818.129
39994	81.02	12858.758	36613.734
50247	81	14184.052	35081.074
36063	81	12286.983	38449.789
11434	80.96	9390.727	37936.594
29531	80.96	11442.176	36205.441
44669	80.91	13383.031	34541.617
18205	80.87	10342.164	38649.922
28407	80.85	11301.936	39802.742
15674	80.83	9747.454	35259.07
15988	80.81	9788.307	34239.063
18878	80.77	10274.553	35740.008
50050	80.77	14030.454	35809.602
27841	80.75	11373.98	36763.996
31271	80.71	11842.127	36772.895
29568	80.71	11522.096	35759.387
31211	80.7	11657.374	36525.145
6476	80.68	8670.821	34463.805
23458	80.66	10846.165	35249.566
6157	80.64	8656.056	33124.754
50385	80.64	14134.606	34075.449
37166	80.64	12406.882	34510.473
1497	80.64	7871.476	38510.563
23150	80.62	10834.386	33774.563
46069	80.62	13458.753	39620.516
15313	80.58	9763.98	37023.563
4256	80.58	8347.476	38136.063
18553	80.56	10133.236	37219.387
39437	80.54	12915.709	38785.234
14279	80.52	9603.694	38164.695
38598	80.52	12675.261	37278.902
29843	80.5	11469.134	34633.684
52577	80.5	14458.113	36872.055
12690	80.45	9388.261	33594.512
22413	80.41	10587.689	35023.934
21470	80.41	10759.552	38861.203
31494	80.39	11840.629	37480.676
47214	80.39	13709.133	35127.973
23983	80.39	10818.629	36696.102
2008	80.37	8020.157	39096.305
45282	80.33	13387.823	36694.094
52658	80.33	14516.807	36548.383
38803	80.31	12554.359	38306.887
15206	80.31	9847.663	37761.793
19087	80.29	10285.111	35243.125
38967	80.27	12510.747	39129.313
43209	80.18	13308.474	38426.422
1602	80.16	7669.372	38641.395
45090	80.12	13503.878	35981.723
50740	80.1	14229.589	34008.254
42147	80.04	13005.087	37546.164
44749	80.04	13469.043	34815.105
38804	80.03	12645.16	38312.219
22748	80.03	10608.137	33950.191
41212	80.01	13024.541	34078.07
282	79.91	7657.595	34138.621
37036	79.87	12370.881	35021.262
28112	79.87	11244.624	38225.785
41141	79.83	12974.65	33858.816
39507	79.81	12706.452	38408.57
4911	79.8	8421.096	38455.02
26393	79.8	11175.033	35506.977
7587	79.78	9037.524	39208.238
41670	79.7	13054.94	35968.121
9321	79.7	9130.135	33777.129
9071	79.68	8950.967	33101.914
31011	79.68	11753.627	35525.473
12231	79.6	9331.941	34654.605
1345	79.57	7736.105	37758.895
28701	79.49	11618.529	38869.195
49559	79.49	14153.751	37692.645
43502	79.47	13238.633	37336.066
35487	79.45	12135.743	38959.309
7813	79.41	8994.425	38288.672
2733	79.39	8017.105	34662.02
21438	79.37	10723.592	38999.645
25639	79.32	11146.987	37661.523
32406	79.32	11964.923	38807.621
29547	79.3	11625.06	35943.133
14752	79.24	9883.468	39946.523
4340	79.22	8308.637	38730.559
49830	79.22	14194.859	36813.148
41675	79.2	13098.139	35986.477
17080	79.2	9975.357	35957.328
11160	79.11	9287.171	39233.68
577	79.11	7941.006	35061.586
21670	79.09	10598.184	38112.133
51265	79.07	14242.489	36790.836
23259	78.99	10915.789	34212.586
51203	78.97	14338.521	36358.207
45538	78.97	13435.333	37620.48
42479	78.97	13026.187	38867.059
4314	78.97	8209.82	38515.836
2389	78.95	8127.985	36344.766
45607	78.93	13364.587	37872.363
34492	78.91	12232.009	34986.578
42551	78.9	13037.384	39158.598
20587	78.9	10460.853	36669.973
51232	78.86	14325.443	36532.063
35885	78.84	12347.509	39068.316
41770	78.84	13049.725	36354.734
14896	78.78	9843.394	39045.738
21000	78.74	10531.054	38788.199
48206	78.74	13814.535	35774.188
3822	78.74	8381.754	36007.184
52803	78.72	14577.682	36201.184
6983	78.72	8658.468	37318.777
24249	78.72	10882.041	36781.152
28818	78.67	11476.076	38185.316
18725	78.65	10237.69	36626.984
30882	78.65	11785.715	34965.023
36741	78.61	12374.067	36146.871
11679	78.59	9369.171	36942.645
45504	78.55	13373.583	37480.484
47387	78.53	13636.795	34698.289
22682	78.51	10770.195	34119.363
1583	78.49	7652.772	38633.91
32864	78.49	12048.638	37295.996
48846	78.49	13983.11	38510.824
38190	78.47	12649.473	35528.98
25425	78.46	11165.594	38310.551
1635	78.42	7922.241	38762.785
23385	78.42	10805.794	34929.066
38137	78.4	12558.539	35320.512
18351	78.38	10311.919	38103.305
46149	78.36	13492.488	39973.176
52036	78.26	14579.71	39313.516
44966	78.23	13421.138	35487.535
25246	78.21	11029.987	39418.555
33246	78.19	11941.584	35756.234
51155	78.19	14417.278	36102.129
46287	78.15	13604.235	39507.98
20940	78.11	10496.201	38394.813
11349	78.11	9290.911	38422.008
21326	78.09	10565.129	39630.945
42371	78.03	13041.248	38258.383
2388	78	8025.27	36342.883
3406	77.98	8411.715	33908.746
20409	77.98	10469.037	35752.133
53175	77.94	14559.144	33566.223
37909	77.9	12677.793	34422.113
28722	77.9	11461.07	38654.457
29207	77.9	11477.839	37188.047
50310	77.88	14104.053	34762.938
17277	77.88	10108.933	36861.98
2080	77.84	8094.847	38622.098
6581	77.84	8778.608	35091.289
50811	77.82	14339.291	34343.277
4539	77.8	8383.222	39696.586
28796	77.79	11438.238	38408.074
48628	77.79	13906.784	37555.828
44680	77.77	13377.751	34609.836
17056	77.77	10022.494	35838.035
6844	77.77	8666.671	36579.637
9888	77.75	9150.596	35761.656
28625	77.75	11570.948	39175.797
20585	77.71	10451.633	36665.031
36851	77.69	12400.585	35673.602
6424	77.67	8804.569	34243.293
51986	77.65	14540.892	39630.949
48906	77.63	13975.234	38806.98
15970	77.63	9917.641	34149.66
49603	77.61	14170.511	37560.203
5123	77.61	8528.723	37286.715
28411	77.61	11255.5	39835.473
52983	77.56	14560.268	35031.508
20368	77.54	10522.527	35603.578
48231	77.52	13840.958	35948.008
4491	77.44	8299.766	39437.852
41110	77.42	12982.849	33662.781
49692	77.4	14049.766	37297.762
44873	77.34	13490.835	35156.52
8196	77.25	8971.691	36416.215
30252	77.25	11517.811	33597.273
8297	77.21	8969.509	35978.453
52944	77.19	14508.947	35128.223
1915	77.19	8122.342	40000.547
28430	77.19	11218.78	39854.371
36686	77.19	12486.242	36298.512
23499	77.15	10910.651	35386.473
17746	77.15	10056.126	39346.008
20666	77.13	10464.086	37001.281
48929	77.13	13929.563	38907.961
42167	77.06	12953.515	37601.352
17471	77.04	9981.874	37867.504
33620	77.04	11979.279	34339.277
18053	77.04	10316.955	39173.797
53124	77.02	14628.529	33883.711
26187	77.02	11119.362	36374.762
39623	77.02	12751.881	37882.199
7602	76.96	8959.621	38964.977
17861	76.96	9990.979	39975.727
15929	76.94	9751.978	34333.391
9306	76.92	9165.466	33722.98
6948	76.9	8777.75	37128.043
1146	76.85	7764.725	36989.023
932	76.85	7923.836	36562.941
15136	76.81	9723.58	38003.176
16222	76.75	9818.811	33397.465
31432	76.75	11689.867	37372.738
52965	76.73	14534.576	35222.684
35455	76.73	12252.94	38796.059
15784	76.73	9904.009	35021.781
51505	76.71	14321.709	37840.734
724	76.69	7691.479	35674.836
47830	76.67	13838.127	34027.055
34182	76.6	12274.609	34009.574
22217	76.6	10741.971	35766.098
20532	76.58	10350.168	36334.184
50131	76.58	14198.33	35565.023
42741	76.56	12927.189	39928.469
5982	76.54	8490.836	33727.828
14452	76.54	9680.992	38939.574
33428	76.52	11908.82	35166.719
24806	76.48	10969.081	38478.129
49287	76.43	14050.718	39018.801
2003	76.43	8060.567	39080.313
48616	76.43	13927.136	37480.965
53127	76.43	14455.943	33901.891
14169	76.37	9647.312	37630.109
10885	76.35	9180.203	39772.344
17027	76.33	10062.613	35702.137
18476	76.23	10227.255	37627.18
23758	76.16	10915.534	36237.094
42129	76.16	12956.776	37491.379
26083	76.14	11119.631	36663.395
35389	76.14	12230.525	38459.773
13370	76.12	9641.53	34382.066
51755	76.12	14374.06	39316.563
18691	76.04	10254.498	36825.879
40082	76.02	12752.122	36481.879
14845	75.95	9711.354	39135.223
50726	75.93	14215.235	33925.953
36889	75.91	12285.334	35513.672
50974	75.89	14380.064	35237.613
6962	75.85	8699.49	37230.293
1751	75.72	7862.346	39385.23
5224	75.68	8518.101	36539.742
1513	75.66	7856.428	38550.484
45431	75.64	13536.877	37274.512
17362	75.64	10131.302	37366.598
28313	75.64	11296.718	39277.852
33554	75.64	11864.581	34740.934
28780	75.58	11496.821	38354.258
52312	75.58	14549.055	38227.922
35748	75.55	12384.694	39636.012
27374	75.55	11244.414	34653.652
2747	75.49	8132.161	34719.875
37268	75.47	12396.823	34202.063
40261	75.45	12863.757	35769.879
32978	75.43	12062.651	36803.551
8167	75.41	8901.82	36554.523
17855	75.41	9974.117	39945.473
15375	75.37	9774.282	36767.684
45396	75.35	13528.804	37149.871
35753	75.35	12335.907	39658.867
3249	75.32	8210.069	33449.117
17986	75.3	10196.411	39507.789
46982	75.3	13615.33	36383.578
4917	75.3	8448.654	38159.754
14064	75.28	9543.126	37263.336
41579	75.28	13061.82	35632.098
20932	75.18	10398.652	38349.363
2223	75.18	8126.396	37419.359
34370	75.16	12161.429	34733.094
8325	75.14	8998.613	35826.219
45381	75.1	13469.031	37096.605
31634	75.1	11803.5	37602.77
47203	75.1	13617.461	35370.844
1972	75.05	8134.534	39153.328
39694	75.03	12889.428	37542.262
51636	74.95	14361.903	38705.207
1023	74.95	7889.616	36757.609
42623	74.91	13083.326	39462.496
26845	74.91	11031.695	33454.098
25344	74.91	11103.93	38935.691
27596	74.89	11413.089	35483.117
20467	74.86	10401.11	36019.781
43929	74.86	13321.062	35530.586
13954	74.84	9604.651	36735.234
21324	74.84	10640.711	39631.414
35590	74.82	12076.303	39632.008
27511	74.82	11393.153	35125.379
4388	74.8	8362.304	38940.105
51915	74.76	14525.906	39769.973
17700	74.76	9945.634	39091.16
33348	74.68	12007.801	35550.797
8133	74.66	8890.648	36727.102
28047	74.63	11260.085	37808.035
27784	74.63	11326.091	36377.422
24850	74.59	10792.042	38720.879
43905	74.57	13161.911	35418.766
49110	74.55	13901.36	39947.813
44038	74.53	13160.438	34988.57
31004	74.51	11767.153	35491.184
45790	74.51	13442.068	38507.129
43830	74.49	13198.53	35771.977
21353	74.49	10631.374	39475.789
20315	74.47	10453.772	35344.684
22447	74.45	10756.882	34814.277
14675	74.45	9657.387	39938.406
44704	74.4	13393.296	34712.27
44067	74.36	13142.466	34836.184
51202	74.28	14423.872	36357.039
16860	74.26	10020.706	34937.324
26186	74.24	11074.803	36373.922
6760	74.22	8671.003	36195.164
48367	74.21	13879.949	36489.738
40187	74.19	12756.672	35918.34
46390	74.19	13571.432	39030.477
52523	74.17	14478.818	37496.879
17332	74.17	9924.188	37187.121
29840	74.15	11518.632	34624.832
38712	74.13	12497.842	37829.754
47098	74.13	13612.963	35748.527
36363	74.13	12309.757	37022.008
43238	74.11	13176.428	38202.102
20039	74.11	10493.75	34159.191
23712	74.09	10981.366	36013.254
1899	74.09	8105.724	39882.086
38678	74.03	12630.709	37649.953
43979	74.01	13185.09	35092.926
7717	74.01	8945.702	38317.742
1389	73.99	7885.52	37994.703
1795	73.98	7651.609	39717.953
17740	73.94	9991.575	39271.371
50875	73.94	14300.324	34721.008
23274	73.9	10890.431	34341.359
18306	73.86	10269.78	38440.125
44823	73.8	13451.055	34932.055
40202	73.75	12710.047	35955.094
33296	73.71	11919.751	35687.836
41535	73.67	13064.95	35360.02
40288	73.67	12909.866	35875.664
25404	73.65	11159.248	38510.996
47599	73.65	13701.693	33637.605
27696	73.59	11396.69	36023.449
39806	73.57	12877.618	37034.484
46071	73.57	13496.808	39627.574
50376	73.55	13996.771	33991.098
9878	73.55	9230.561	35737.191
14324	73.55	9560.479	38414.07
41700	73.52	13061.053	36083.168
1156	73.48	7738.016	37000.828
19114	73.4	10255.873	34998.777
18765	73.4	10197.253	36457.16
24417	73.38	10943.573	36863.391
44931	73.34	13414.424	35339.43
51694	73.34	14275.26	39055.688
4417	73.32	8348.618	39123.223
19180	73.31	10149.925	34636.934
37005	73.29	12464.228	34939.57
20156	73.21	10368.554	34710.625
39298	73.21	12823.381	39428.109
32690	73.17	11948.536	37513.961
41256	73.09	12950.816	34286.199
44125	73.08	13284.755	34493.957
29383	73.08	11430.002	36594.969
26666	73.04	11052.647	34176.52
38839	73.02	12501.187	38540.766
48469	73	13835.813	36910.016
929	72.98	7964.54	36547.613
18478	72.96	10218.658	37647.984
36772	72.94	12357.61	36026.008
15700	72.94	9887.583	35394.547
1451	72.9	7909.596	38284.805
3469	72.88	8256.748	34236.281
31699	72.86	11777.198	37769.742
20269	72.83	10396.046	35114.965
17610	72.79	10035.73	38655.109
48993	72.77	13823.719	39254.105
27805	72.77	11251.593	36488.914
20135	72.73	10553.723	34625.164
19388	72.69	10256.873	34063.82
50147	72.67	14067.466	35290.41
4302	72.65	8403.065	38441.777
6903	72.65	8773.603	36942.594
20491	72.65	10413.494	36153.172
15665	72.64	9853.271	35535.172
2266	72.64	8006.501	37158.359
40889	72.64	12914.603	33779.895
3128	72.62	8064.862	33266.094
44614	72.58	13495.727	34132.105
49592	72.52	14080.506	37522.258
36879	72.5	12490.891	35470.59
41899	72.44	13074.437	36671.367
40470	72.39	12836.022	35075.871
44088	72.35	13160.614	34917.012
38326	72.31	12706.484	36153.305
1708	72.23	7653.737	39215.484
48710	72.21	13813.106	37844.906
1688	72.19	7819.986	39097.133
33622	72.18	11972.037	34343.809
35614	72.1	12220.216	39724.781
904	72.04	7962.581	36400.402
42629	72.04	13101.23	39488.605
37854	72.02	12663.143	34206.176
25185	72	11172.744	39748.004
2512	72	8148.551	35599.5
19239	71.97	10262.914	34545.273
22298	71.95	10708.069	35469.234
43890	71.89	13238.248	35692.238
29542	71.79	11473.103	35930.109
15816	71.77	9723.042	34791.195
51676	71.77	14258.651	38945.695
8116	71.75	8852.325	36960.574
1773	71.74	7695.426	39578.348
39872	71.74	12899.387	36916.824
35417	71.72	12213.218	38644.535
17010	71.64	10022.722	35621.879
12130	71.62	9483.934	34995.035
49759	71.62	14147.227	36860.43
800	71.52	7782.957	35901.762
45156	71.49	13410.416	36274.938
17529	71.47	10008.286	38231.547
17376	71.45	10025.805	37447.785
35437	71.45	12173.318	38733.094
30126	71.43	11498.759	33851.246
51212	71.41	14399.626	36399.457
47931	71.41	13826.057	34620.34
28043	71.35	11383.376	37787.039
46753	71.35	13754.564	37586.668
47114	71.33	13570.502	35864.805
19165	71.3	10338.808	34899.82
27144	71.26	11323.213	33851.859
44940	71.24	13502.386	35382.285
215	71.24	7896.207	33944.559
27895	71.22	11355.984	37084.555
961	71.18	7763.895	36683.352
27885	71.18	11321.541	36980.887
20333	71.12	10493.405	35412.895
48806	71.1	13816.987	38359.031
23607	71.1	10954.278	35664.168
15272	71.1	9717.008	37390.715
37968	71.08	12652.718	34606.648
52707	71.07	14513.389	36418.852
9992	71.05	9137.797	36338.77
36712	71.03	12373.966	36056.109
42348	71.03	13070.837	38135.836
24744	71.03	10886.396	38090.543
27641	70.95	11351.349	35728.715
52740	70.87	14589.044	36519.723
51705	70.87	14270.112	39111.664
1355	70.74	7838.436	37788.035
48701	70.74	13790.964	37790.836
39061	70.72	12598.496	39564.941
44668	70.68	13546.242	34499.691
15788	70.66	9802.364	35036.336
1958	70.61	8113.162	39343.484
17283	70.61	10010.04	36904.352
13892	70.57	9698.81	36460.844
22192	70.53	10730.721	35984.16
17921	70.53	10334.167	39978.832
14511	70.51	9501.315	39161.602
32286	70.51	11867.347	39302.531
1471	70.43	7828.218	38381.477
4953	70.38	8522.558	37827.949
4513	70.36	8207.97	39584.672
49701	70.32	14042.613	37331.77
40465	70.32	12850.448	35067.934
9716	70.3	9193.372	35040.688
11414	70.3	9315.929	38144.223
49265	70.28	14207.129	39260.477
50896	70.26	14307.195	34790.254
41615	70.26	13010.107	35719.988
15266	70.26	9739.564	37382.957
47038	70.24	13571.689	36359.301
29749	70.2	11606.607	35211.828
20884	70.18	10511.71	38092.254
38040	70.18	12593.926	35024.148
15478	70.15	9837.142	36320.246
44564	70.13	13490.529	33774.445
37139	70.07	12457.147	34731.594
15783	70.03	9808.8	35005.488
33605	70.03	12062.763	34294.23
6891	69.99	8692.676	36841.52
14856	69.94	9777.54	39224.574
47745	69.94	13943.451	33396.117
14971	69.9	9792.91	38640.609
28873	69.84	11523.749	38136.82
6202	69.8	8766.797	33306.914
9683	69.74	9119.145	34937.914
27906	69.74	11244.692	37126.102
132	69.71	7884.995	33506.617
48833	69.71	13993.396	38429.016
34353	69.69	12103.804	34673.105
40190	69.65	12719.656	35921.813
14829	69.63	9863.642	39335.996
25282	69.53	11064.605	39005.797
1336	69.51	7643.896	37666.086
1469	69.5	7920.022	38362.281
9801	69.48	9213.414	35468.172
1694	69.46	7645.311	39150.523
29700	69.42	11502.373	35310.648
42168	69.4	13063.173	37604.133
9851	69.34	9176.652	35635.547
17947	69.34	10196.068	39632.48
23133	69.34	10828.504	33717.023
44235	69.34	13201.25	34081.207
27551	69.27	11359.28	35285.82
44673	69.27	13379.651	34554.059
23560	69.23	10804.55	35490.852
15343	69.23	9791.312	37158.289
45006	69.21	13495.395	35627.691
484	69.21	7684.462	34740.398
13392	69.13	9662.335	34459.156
38836	69.09	12540.231	38526.41
11522	69.04	9278.225	37631.91
14129	69.02	9653.098	37521.102
52338	69	14479.77	38284.613
53121	68.98	14453.417	33835.828
15191	68.96	9779.421	37696.84
274	68.96	7683.808	34114.887
13034	68.94	9618.058	33533.5
3459	68.94	8213.247	34191.77
40896	68.92	12780.199	33788.938
3537	68.92	8319.634	34646.051
18839	68.9	10150.311	36192.223
4810	68.9	8600.048	39078.313
33429	68.86	11948.141	35198.508
51214	68.84	14252.121	36410.473
52293	68.84	14528.866	38175.242
13862	68.75	9604.606	36320.129
43846	68.73	13200.818	35855.246
36983	68.71	12468.747	35150.707
32925	68.69	11882.353	36910.813
39610	68.67	12776.588	38145.598
3231	68.63	8280.405	33393.82
194	68.6	7804.1	33884.438
17614	68.54	10124.274	38665.477
1654	68.39	7804.582	38929.27
18917	68.37	10209.65	35814.297
44923	68.35	13515.694	35265.523
27867	68.27	11339.899	36897.238
14580	68.27	9520.523	39487.922
18437	68.23	10218.591	37512.621
25354	68.21	11004.304	38724.512
51201	68.17	14292.405	36351.738
49337	68.16	14018.372	38906.867
10719	68.16	9101.533	39180.508
53019	68.14	14633.699	34630.199
45535	68.02	13534.997	37605.313
27664	68	11237.437	35859.281
14422	68	9655.199	38741.902
18940	67.91	10303.867	35607.781
40380	67.91	12844.332	35292.871
28846	67.89	11629.878	38011.523
7518	67.89	9009.723	39356.277
37175	67.85	12332.081	34572.066
25138	67.85	11189.043	39946.695
25248	67.85	11136.405	39422.359
48878	67.85	13972.578	38716.734
2666	67.85	8176.064	35033.102
10877	67.83	9151.734	39758.984
30799	67.83	11756.175	34616.41
10418	67.83	9191.539	38156.766
1463	67.77	7880.222	38331.063
51496	67.77	14387.466	37762.477
15317	67.77	9833.494	37042.422
46914	67.73	13768.601	36999.168
26482	67.68	11028.559	34989.129
20430	67.64	10375.607	35874.492
11211	67.62	9383.823	38833.457
36554	67.62	12349.666	36545.352
13435	67.58	9613.053	34631.512
10930	67.54	9243.966	39950.848
28966	67.45	11508.257	37822.301
17120	67.43	9978.588	36131.285
51603	67.41	14378.936	38454.191
44138	67.41	13257.598	34556.238
3833	67.39	8302.804	36051.938
18505	67.31	10278.652	37367.02
10773	67.31	9157.506	39443.09
22623	67.26	10570.213	34162.172
48223	67.24	13968.967	35839.586
29844	67.22	11479.55	34636.309
1739	67.2	7687.794	39337.934
21627	67.18	10732.134	38460.148
34785	67.16	12096.447	36059.859
224	67.14	7849.384	33961.652
11516	67.12	9455.758	37604.629
4925	67.08	8514.249	38235.551
41331	67.08	12931.904	34663.777
18233	67.03	10146.739	38727.73
47488	67.01	13660.258	34229.676
25359	66.95	11183.06	38743.773
37226	66.93	12289.364	34380.383
22386	66.91	10752.808	35247.934
50703	66.87	14368.449	33800.664
52588	66.83	14584.245	36890.875
14252	66.78	9565.786	38049.594
41801	66.78	12936.623	36432.379
48556	66.76	13873.258	37201.598
15601	66.72	9805.837	35819.469
28622	66.68	11546.735	39155.441
43963	66.68	13261.155	35309.684
4433	66.68	8230.102	39183.262
44157	66.66	13283.877	34320.098
25091	66.64	10854.026	39896.242
45859	66.64	13369.04	38742.633
51329	66.62	14323.005	37107.262
43167	66.57	13300.835	38524.121
31990	66.55	11832.34	39186.477
2949	66.55	8028	33860.402
39056	66.55	12616.165	39532.621
41228	66.53	13075.789	34166.164
22354	66.51	10669.172	35410.387
38955	66.49	12607.467	39056.781
35921	66.47	12437.864	38921.363
35665	66.43	12257.048	39855.016
16231	66.39	9867.359	33429.75
35464	66.37	12237.616	38836.668
22350	66.28	10699.17	35367.559
18307	66.24	10241.926	38446.844
49369	66.22	14105.112	38672.984
6253	66.22	8830.648	33530.965
38647	66.2	12666.254	37470.523
44177	66.16	13254.893	34412.469
52368	66.13	14471.79	38118.027
24521	66.11	10966.54	37287.383
51023	66.11	14276.641	35491.867
44246	66.09	13288.586	34109.477
44572	66.07	13527.666	33883.965
30766	66.01	11644.827	34449.309
13845	66.01	9631.829	36293.945
52457	65.95	14593.917	37515.715
39176	65.95	12757.249	39897.004
38655	65.93	12663.142	37499.469
17258	65.92	10066.898	36762.551
52636	65.82	14531.022	36778.617
5178	65.8	8426.626	36898.117
36488	65.76	12373.077	37000.57
40445	65.72	12748.209	34980.078
49400	65.7	14033.744	38555.852
49060	65.67	13825.35	39560.266
44223	65.67	13163.622	34023.445
34834	65.59	12241.909	36206.313
13747	65.55	9680.51	35940.77
14836	65.48	9806.471	39394.277
17914	65.44	10280.117	39944.824
41741	65.44	13111.326	36237.078
46458	65.38	13689.812	38732.848
10853	65.32	9204.522	39688.941
2212	65.28	8202.233	37603.457
13077	65.26	9645.362	33646.297
15278	65.23	9709.21	37406.762
47829	65.21	13814.283	34000.316
50424	65.19	14049.828	33893.43
14933	65.17	9719.057	38849.746
45864	65.17	13351.655	38778.91
6086	65.13	8620.403	33472.938
48802	65.07	13935.028	38348.945
50469	65.07	14022.509	33516.688
19183	65.05	10284.025	34642.113
25198	65	11017.075	39468.258
996	64.98	7958.499	36716.172
37783	64.9	12634.889	33915.801
2319	64.84	8027.918	36556.316
11524	64.84	9364.044	37638.207
14711	64.81	9891.416	39832.348
4119	64.79	8241.489	37657.941
13403	64.79	9548.04	34518.785
15406	64.75	9869.528	36615.445
4288	64.73	8321.691	38326.277
32896	64.71	11893.86	37078.121
30873	64.71	11681.085	34927.238
51687	64.67	14358.509	39036.23
22124	64.61	10579.527	36110.566
44470	64.58	13369.236	33144.609
36807	64.52	12322.236	35820.766
27843	64.52	11345.961	36769.117
15092	64.48	9868.74	38461.047
21628	64.44	10588.11	38160.02
50938	64.44	14326.528	35089.789
7806	64.44	8971.873	38245.953
41538	64.31	13039.209	35378.871
40730	64.27	12880.996	34209.414
1687	64.15	7710.162	39092.176
43305	64.08	13206.008	37832.613
5345	64.06	8617.132	36364.262
45382	64.04	13468.011	37111.449
16837	64.04	10053.663	34841.109
35505	64.04	12178.97	39154.477
6744	64.02	8812.62	36123.754
32537	64.02	11928.283	38463.922
27926	64.02	11368.938	37309.422
2460	63.94	7992.306	36020.348
2810	63.94	7993.214	34328.355
35765	63.91	12403.528	39732.637
13397	63.89	9598.082	34495.367
30752	63.85	11688.486	34386.668
4280	63.83	8239.276	38272.832
2032	63.81	8200.238	38874.984
28442	63.79	11353.232	39893.867
45359	63.79	13355.846	36985.82
41294	63.71	13045.071	34472.164
24705	63.68	10982.42	37967.398
2111	63.64	8049.873	38160.289
13645	63.64	9609.484	35415.219
51172	63.58	14347.885	36229.223
31029	63.52	11723.532	35657.531
52583	63.45	14519.489	36880.211
34865	63.45	12070.297	36361.441
6747	63.43	8781.3	36126.328
633	63.43	7806.758	35238.984
3999	63.41	8326.878	36980.98
2467	63.2	8018.781	35751.793
52786	63.14	14442.325	36131.895
42923	63.12	13260.147	39307.777
48729	63.1	13809.795	37941.281
24600	63.01	10798.427	37588.363
52335	62.97	14608.853	38276.945
34661	62.97	12097.084	35542.43
20313	62.95	10551.746	35318.883
35716	62.87	12415.443	39897.391
4022	62.87	8337.013	37133.027
34381	62.81	12136.312	34797.086
38889	62.76	12662.684	38729.613
3019	62.74	8057.721	33713.266
33287	62.74	11898.981	35641.738
20364	62.72	10402.681	35585.094
28737	62.68	11550.523	38773.32
2676	62.64	8077.011	35064.164
47536	62.64	13611.885	34107.629
2893	62.62	8103.229	34026.535
31010	62.58	11730.777	35522.012
28256	62.55	11364.042	38947.961
2798	62.53	8124.191	34298.293
12008	62.51	9392.293	35465.711
710	62.45	7937.325	35581.402
38432	62.45	12638.459	36630.602
29905	62.43	11580.391	34450.324
45360	62.22	13408.015	37000.93
15251	62.22	9918.413	37652.324
27858	62.2	11352.767	36820.645
31819	62.2	11714.784	38359.281
9955	62.11	9173.85	36072.148
2092	62.11	8107.703	38381.227
3243	62.09	8223.17	33435.219
20206	62.07	10370.286	34959.836
40664	62.03	12893.829	34448.832
28104	62.03	11313.515	38158.203
29638	61.99	11561.278	35698.008
27327	61.97	11237.853	34482.641
36794	61.91	12468.01	35750.414
25046	61.91	10855.55	39636.445
24664	61.9	10870.61	37818.699
53076	61.9	14581.767	34188.699
34190	61.88	12067.724	34033.461
17789	61.82	9987.448	39501.523
1659	61.8	7735.94	38955.422
6221	61.78	8684.949	33371.813
1616	61.76	7876.061	38674.477
26768	61.76	11176.324	33711.238
48475	61.72	13819.782	36926.973
33632	61.7	12015.832	34404.922
9831	61.68	9210.599	35562.602
21804	61.67	10703.918	37620.785
50751	61.67	14224.354	34034.488
20780	61.65	10392.315	37576.258
17256	61.65	9951.11	36727.883
32688	61.63	11911.273	37821.289
5572	61.61	8465.673	35394.465
22182	61.61	10732.605	35966.754
31171	61.57	11815.624	36323.516
15217	61.53	9885.388	37805.988
46966	61.49	13646.458	36546.859
30679	61.49	11765.937	34141.926
1714	61.45	7661.937	39256.527
34780	61.44	12241.096	36016.445
25586	61.44	11070.721	37771.383
43598	61.44	13136.899	36785.422
1339	61.42	7692.018	37701.566
24937	61.38	10954.196	39061.691
9792	61.34	9071.756	35395.563
6334	61.34	8749.473	33880.629
46623	61.34	13583.803	38085.93
23266	61.28	10976.222	34250.828
3232	61.26	8222.688	33407.332
44723	61.24	13454.381	34736.164
11194	61.22	9322.828	39050.535
44798	61.22	13410.317	34884.043
50289	61.21	14071.868	34904.887
16338	61.19	9911.553	33145.461
12236	61.07	9311.903	34670.875
3190	61.07	8408.756	33085.855
859	61.05	7890.226	36139.914
41753	61.01	13078.489	36312.023
2173	61	8168.393	37927.957
5130	60.82	8626.453	37305.223
37924	60.82	12632.124	34460.242
25352	60.8	11136.552	38657.168
30646	60.78	11848.295	33929.023
10117	60.75	9241.568	36789.73
45474	60.73	13489.353	37386.699
3045	60.73	8092.904	33514.152
52398	60.73	14618.712	37908.57
11655	60.73	9387.879	36875.668
13998	60.69	9607.354	36872.121
[truncated: 1,041 more rows]
