# Supplementary material for: Insights on the Control of Yeast Single-Cell Growth Variability by Members of the Trehalose Phosphate Synthase (TPS) Complex
Source: Front Cell Dev Biol. 2021 Jan 28;9:607628. doi: 10.3389/fcell.2021.607628 (PMC7876269; doi:10.3389/fcell.2021.607628)
Supplement: Supplementary file 2 [file Data_Sheet_1.ZIP › final_code/input_datasets/Ntd-TPS1_SortedCells2_control_t2.csv]

Id	Area (µm²)	Centre X Position (µm)	Centre Y Position (µm)
17034	63.04	12916.864	33847.609
17197	58.84	12950.823	34445.242
2078	57.54	9047.546	39077.055
1406	57.39	8570.339	37460
1981	55.97	8698.986	39406.883
16439	55.8	12649.211	37286.906
3218	53.12	9285.812	36045.52
3752	52.68	9575.185	39116.68
19162	52.14	13693.552	35484.031
13166	51.24	11210.402	33211.746
1192	48.48	8290.187	38626.641
16170	48.23	12391.038	33073.512
15169	47.98	12192.089	35174.879
17721	47.6	13247.239	36997.758
16730	47.24	12840.77	39196.316
3789	45.99	9518.061	39825.316
99	45.97	7709.543	34182.535
817	45.74	8167.853	34932.219
3428	44.36	9533.04	33851.656
15021	44.15	12041.393	33073.047
1443	43.9	8547.95	36846.598
50	43.87	7792.179	33548.191
5010	43.58	9867.127	36928.605
2728	43.33	9271.094	37552.574
18872	43.27	13625.017	39720.668
8641	42.7	10347.274	39052.539
2406	42.43	9053.014	33750.059
15876	42.35	12489.816	37686.734
18375	42.01	13284.946	34208.996
16988	41.95	12900.873	34771.531
18608	41.87	13553.486	35673.305
12114	41.78	10679.548	34503.688
10908	41.76	10142.805	34482.43
9006	41.55	10145.257	37391.996
1795	41.51	8818.081	35836.336
16047	41.28	12423.854	34951.402
15288	41.16	12102.219	37389.434
13627	41.11	11634.398	39620.387
11093	41.09	10550.656	34184.711
930	41.05	8411.908	33341.516
17016	40.84	12879.298	34254.648
3279	40.8	9451.515	34846.113
1569	40.67	8580.387	34548.93
722	40.51	8081.372	36960.348
13567	40.51	11270.144	39508.855
20533	40.47	14404.717	37421.281
1615	40.44	8577.185	33547.871
15501	40.42	12212.757	38173.992
12686	40.36	11196.995	39938.215
12148	40.28	10602.505	34271.457
15703	40.28	12213.405	39963.527
20624	40.11	14244.816	38931.426
7822	40.07	9959.207	37387.742
2403	39.98	9035.073	33700.855
20735	39.94	14534.55	39512.148
20007	39.94	14180.535	37164.281
15984	39.79	12411.011	36510.813
2424	39.79	8868.112	33601.848
14344	39.71	11806.369	37632.711
1212	39.67	8392.748	38955.195
19974	39.65	14154.257	37360.074
12721	39.61	11090.669	39279.637
17384	39.57	13049.284	37349.238
19918	39.57	14096.059	38177.109
14343	39.56	11843.183	37627.07
16077	39.56	12315.544	34538.199
14024	39.48	11542.61	33191.809
16095	39.42	12451.446	34145.324
19941	39.31	14129.106	37889.375
14949	39.31	12024.563	34464.504
19699	39.29	13851.876	38891.445
14149	39.25	11835.15	34827.078
18869	39.21	13673.144	39704.348
20006	39.17	14153.231	37151.609
19712	39.17	13958.767	39065.238
1502	39.08	8427.181	35416.988
2145	39.06	8913.219	38080.469
5670	39.04	10087.927	37235.086
20859	39	14500.527	37078.656
13555	38.98	11383.403	39345.82
20128	38.96	14194.234	35870.766
16424	38.94	12694.569	37189.598
15084	38.94	12275.967	33714.527
3246	38.94	9309.177	35419.008
910	38.92	8154.753	33087.695
14728	38.92	11936.31	37401.719
14953	38.83	11996.554	34318.344
14135	38.81	11800.548	34574.281
19952	38.77	14152.669	37675.598
20748	38.73	14616.269	39172.98
11803	38.67	10578.893	39824.242
3987	38.6	9908.026	37659.168
5317	38.6	10069.663	33698.277
13988	38.58	11622.932	33880.094
12377	38.58	10805.277	35769.156
20891	38.54	14630.236	36685.387
19915	38.52	14178.696	38432.133
18529	38.48	13548.523	34548.496
17148	38.48	13087.354	33468.227
19922	38.41	14102.654	38201.969
2022	38.37	9016.619	39923.699
12781	38.37	11137.157	38350.621
14535	38.25	11969.697	39439.316
5196	38.23	9893.519	34226.523
11061	38.21	10561.335	33777.148
21118	38.2	14613.619	33048.07
1640	38.2	8606.905	33003.512
13250	38.18	11421.155	34708.832
20232	38.18	14132.782	34115.91
15795	38.14	12476.374	39228.223
18542	38.14	13496.377	34811.949
20037	38.14	14171.297	36555.063
11983	38.06	10721.63	36555.984
918	38.04	8327.15	33013.77
11446	38.04	10365.013	36002.609
2088	38.02	9013.471	38678.41
16763	38.02	12862.402	38378.895
3153	38.02	9470.128	36617.898
19225	38	13733.812	34699.41
2866	37.98	9251.925	39317.105
21116	37.97	14562.345	33039.355
17130	37.97	13058.041	33231.129
11872	37.95	10724.252	38862.492
19925	37.91	14169.594	38280.445
20247	37.89	14137.448	33791.059
5475	37.87	9964.648	35743.387
1740	37.83	8793.664	34737.766
12125	37.79	10756.295	34380.84
12115	37.77	10702.36	34531.863
18408	37.75	13215.648	34005.844
7168	37.75	9956.155	37323.707
17332	37.74	13047.993	36504.227
5089	37.68	9886.445	35779.609
1008	37.68	8206.959	34963.516
19127	37.64	13779.61	35970.457
12120	37.6	10580.285	34316.16
18416	37.56	13298.733	33830.777
3018	37.54	9455.116	38726.711
15009	37.54	12050.635	33190.996
14235	37.52	11673.481	35698.625
14525	37.52	11908.366	39599.629
17547	37.52	13314.775	39764.039
11372	37.49	10446.008	34772.09
12912	37.47	11195.171	36396.016
16155	37.47	12409.38	33420.633
657	37.45	8194.521	38027.441
19667	37.45	13994.945	38443.762
5137	37.43	9806.863	35154.059
14367	37.41	11729.165	38029.953
19146	37.41	13732.784	35847.742
807	37.37	8197.924	35098.633
18448	37.35	13276.351	33296.945
188	37.35	7970.362	35286.988
3802	37.35	9844.761	39756.332
592	37.33	8058.77	39367.199
17534	37.33	13061.602	39833.047
20822	37.31	14625.011	37731.328
1168	37.31	8334.569	38085.617
11012	37.31	10559.408	33147.281
874	37.3	8189.599	33707.426
13519	37.26	11323.759	38814.867
18926	37.26	13678.476	38834.859
18922	37.24	13671.804	39031.238
16130	37.22	12482.683	33649.563
970	37.16	8360.269	34232.773
3375	37.14	9628.422	33006.105
17857	37.14	13263.479	34801.402
20329	37.12	14396.78	33997.18
12323	37.12	10923.753	35007.488
19140	37.12	13777.45	35801.883
2132	37.12	9039.754	38014.367
11189	37.12	10480.256	34348.711
1694	37.01	8725.106	33775.598
20223	37.01	14142.681	33994.977
438	37.01	7987.592	38632.277
11808	36.99	10629.259	39857.98
19266	36.97	13739.104	33985.371
2103	36.95	8997.44	38607.316
16391	36.91	12626.541	36642.391
8709	36.91	10343.703	38088.547
18976	36.91	13775.675	38018.035
12709	36.87	11072.004	39461.617
11487	36.87	10561.739	36697.063
18996	36.84	13588.257	37719.645
16319	36.82	12705.759	35262.414
19157	36.82	13760.46	35418.629
18547	36.82	13415.191	34827.004
17302	36.78	13071.244	35992.195
2143	36.78	9056.116	38068.91
13215	36.78	11295.447	34125.922
4992	36.78	9800.406	37055.902
18528	36.76	13446.565	34547.727
15648	36.76	12184.437	39435.625
15673	36.74	12259.64	39678.395
5040	36.72	9882.708	36435.641
17080	36.72	12905.924	33390.664
20635	36.68	14214.961	39041.539
17624	36.68	13288.584	38558.813
3877	36.66	9878.731	38885.863
19396	36.64	13922.075	34130.828
17884	36.64	13314.183	34554.184
18480	36.62	13360.502	33742.758
15701	36.62	12263.727	39945.977
11401	36.62	10423.593	35286.375
3504	36.59	9592.088	35279.27
15026	36.55	12224.201	33001.625
15155	36.55	12087.203	34950.672
9002	36.53	10157.115	37390.676
17611	36.53	13340.27	38661.676
17163	36.51	13015.648	33663.84
10876	36.51	10306.074	34931.594
11970	36.49	10718.229	36942.305
10948	36.49	10146.123	33955.629
15907	36.49	12296.178	37357.715
17324	36.47	13057.177	36377.316
16102	36.45	12441.454	34227.98
20759	36.43	14489.068	39076.957
3112	36.41	9376.003	37035.559
8687	36.38	10276.014	38394.367
18384	36.34	13182.559	34276.965
116	36.34	7893.807	34367.371
3586	36.32	9657.679	36359.207
21080	36.28	14635.276	33574.379
1970	36.28	8655.963	39121.492
16403	36.24	12547.38	36862.996
19170	36.22	13632.22	35277.629
1101	36.22	8414.085	36829.563
20892	36.22	14640.488	36381.785
15901	36.2	12325.317	37612.809
19461	36.2	13788.582	35290.125
13977	36.2	11544.271	34282.453
19195	36.18	13610.844	34936.539
21079	36.16	14580.143	33555.609
17655	36.15	13180.143	38120.668
829	36.13	8066.961	35083.016
4410	36.11	9808.895	37206.91
1072	36.11	8419.829	36089.625
12711	36.11	11130.93	39481.605
21014	36.05	14634.456	34919.773
3598	36.05	9613.209	36562.762
3596	36.03	9695.586	36548.695
17200	36.03	13087.143	34568.578
15018	35.99	12061.016	33322.148
4806	35.97	9820.11	37302.223
12665	35.95	10936.142	39831.688
19926	35.95	14118.867	38281.793
19497	35.94	13843.158	36004.68
15843	35.94	12367.585	38349.785
19670	35.92	13875.132	38507.906
18449	35.9	13175.892	33020.574
16175	35.9	12658.08	33034.926
14070	35.9	11731.44	33433.711
15806	35.9	12326.505	39079.836
2959	35.88	9486.748	39554.594
3747	35.88	9641.475	39034.563
16593	35.88	12548.635	39269.129
17055	35.86	12859.645	33738.676
20820	35.86	14567.095	37710.305
18484	35.86	13436.598	33901.414
624	35.86	8153.256	38764.641
14601	35.84	11990.807	38646.93
18827	35.8	13461.272	39571.891
15049	35.76	12199.302	33340.363
20496	35.72	14233.238	36903.891
18487	35.69	13514.602	33961.156
3803	35.69	9874.739	39768.313
2447	35.69	9061.835	33225.387
20799	35.67	14593.421	38276.43
1886	35.67	8791.279	37475.648
12934	35.65	11117.028	36156.629
16134	35.65	12410.792	33696.598
12205	35.63	10765.523	33458.656
18793	35.63	13354.828	38864.73
12486	35.61	10896.09	36713.008
1178	35.61	8370.174	38307.266
873	35.61	8196.767	33690.539
2900	35.59	9205.837	39713.629
2131	35.59	9006.485	38008.602
3237	35.59	9308.566	35611.844
21070	35.59	14473.818	33765.965
19111	35.57	13724.189	36114.309
10962	35.57	10307.361	33595.902
12365	35.55	10981.326	35707.293
206	35.53	7975.838	35542.891
5129	35.51	9862.733	35339.691
18801	35.51	13461.088	39040.18
2524	35.49	9216.121	33954.961
19265	35.44	13603.149	34246.191
16138	35.4	12444.503	33738.18
3339	35.4	9412.39	33740.738
18957	35.38	13768.867	38363.176
40	35.38	7916.139	33409.895
12675	35.36	11004.261	39800.039
17633	35.36	13325.245	38163.602
19377	35.36	13939.096	33814.309
19325	35.36	13761.78	33151.605
1671	35.36	8751.473	33465.402
12026	35.34	10623.564	36022.949
13114	35.32	11030.668	33426.859
15010	35.32	11949.282	33198.438
16797	35.3	12924.905	37692.508
5100	35.28	9760.417	35891.84
3627	35.26	9633.615	37033.223
5029	35.26	9907.174	36614.984
3683	35.25	9633.431	37971.297
12190	35.25	10779.116	33616.879
11083	35.23	10363.714	34069.406
16729	35.23	12854.72	39166.969
1002	35.23	8341.831	34880.828
10941	35.21	10266.134	33822.605
1603	35.21	8468.514	33655.168
20381	35.19	14247.594	35129.699
18773	35.19	13542.313	38539.02
5158	35.15	9880.557	34825.047
12505	35.15	10941.302	36974.121
263	35.13	7987.951	36384.789
12899	35.13	11188.995	36811.625
3635	35.11	9663.102	37166.273
20719	35.11	14459.037	39606.066
1614	35.11	8592.442	33528.332
10658	35.09	10323.978	37328.336
19881	35.09	14128.529	38949.879
19029	35.07	13598.435	37298.223
19092	35.05	13667.287	36391.602
11668	35.05	10539.355	37830.988
16206	35.05	12700.482	33509.215
16068	35.05	12300.103	34658.375
802	35.03	8104.975	35362.43
15032	35.02	12254.938	33100.777
17642	35.02	13298.772	38265.316
1276	35	8574.272	39860.047
20821	35	14493.138	37724.516
19575	34.98	13814.657	37323.84
13805	34.98	11558.608	37467.016
20782	34.98	14578.552	38598.723
13906	34.98	11501.313	35489.914
2074	34.98	8934.245	39025.688
15814	34.96	12361.525	38872.441
19153	34.96	13686.643	35712.039
1725	34.96	8836.681	34307.652
20858	34.96	14619.928	37062.363
5546	34.94	10134.028	36922.035
12538	34.94	10971.054	37478.199
19375	34.94	13835.51	33804.762
15854	34.92	12412.949	38163.832
17031	34.92	12869.812	33828.266
11426	34.9	10552.619	35629
14991	34.88	11920.058	33555.742
20324	34.88	14230.438	33916.559
11878	34.86	10563.689	38676.984
2518	34.86	9155.747	33872.586
5194	34.86	9910.752	34213.035
5141	34.84	9865.447	35181.586
20602	34.84	14396.08	38555.008
2878	34.84	9096.024	39491.531
1610	34.82	8628.787	33782.609
17418	34.82	13041.701	37972.559
3457	34.82	9671.643	34412.961
11758	34.8	10402.526	39384
3904	34.8	9785.987	38319.375
16633	34.8	12650.591	39656.156
19668	34.8	13913.351	38471.199
11755	34.79	10400.508	39304.969
17348	34.77	13111.614	36801.121
13150	34.75	11302.5	33092.371
17120	34.75	13102.442	33119.59
20908	34.75	14477.235	36268.277
15198	34.75	12277.08	35574.813
768	34.73	8148.813	35894.688
11067	34.73	10556.547	33854.504
1481	34.73	8506.286	36214.43
1771	34.71	8651.877	35426.133
3007	34.69	9357.773	38842.449
8696	34.69	10250.735	38180.598
3037	34.67	9478.171	38358.348
13317	34.67	11288.079	35742.832
3033	34.67	9388.968	38601.863
17070	34.65	12863.822	33566.184
17405	34.65	13133.287	37776.984
2994	34.63	9458.78	38987.219
2663	34.61	9202.915	36498.012
16556	34.61	12591.182	38764.809
2654	34.59	9145.888	36390.531
12756	34.59	11083.743	38817.621
5411	34.54	10087.019	34718.617
2978	34.54	9329.887	39119.738
13022	34.54	11148.333	34626.625
839	34.52	8045.381	34746.441
3335	34.52	9334.855	33717.488
1519	34.52	8568.755	35325.961
20726	34.5	14635.95	39709.344
17807	34.5	13329.081	35455.711
17565	34.48	13295.142	39593.438
4990	34.48	9884.424	37050.406
16640	34.48	12596.519	39714.176
16892	34.48	12813.546	36442.285
12434	34.46	10786.271	35998.434
19039	34.46	13671.811	37094.492
11750	34.46	10538.593	39245.164
554	34.46	7674.992	39918.246
2928	34.44	9476.115	39869.059
19335	34.44	13831.281	33216.32
10998	34.44	10239.817	33099.738
13946	34.44	11580.85	34918.93
16995	34.42	12889.553	34685.535
11764	34.38	10362.783	39507.512
2977	34.38	9385.613	39417.469
1259	34.38	8271.803	39814.59
1996	34.36	8749.623	39834.551
3709	34.36	9681.483	38423.293
8465	34.36	9930.865	38053.035
20544	34.36	14389.062	37632.184
18928	34.35	13761.63	38898.844
17692	34.35	13161.716	37362.461
19790	34.35	14203.715	39648.977
2308	34.33	8858.176	35220.051
12453	34.33	10799.58	36288.555
19671	34.33	13795.846	38523.516
245	34.33	7905.999	36178.977
2474	34.31	9123.009	33209.363
13776	34.31	11487.728	37919.965
21020	34.31	14607.006	34738.57
13507	34.31	11223.227	38663.344
2984	34.31	9405.334	39171.746
3945	34.31	9833.183	37926.902
3540	34.29	9594.082	35927.09
14418	34.29	11691.498	38844.207
20025	34.29	14143.264	36829.961
15723	34.29	12351.704	39932.5
998	34.27	8371.303	34824.145
15216	34.27	12160.315	35962.586
3891	34.27	9916.686	38518.145
12053	34.27	10678.247	35529.77
3272	34.25	9292.12	35023.078
15898	34.25	12478.896	37575.285
1103	34.23	8228.745	36898.566
13395	34.23	11399.375	37304.168
17574	34.23	13167.245	39711.633
5422	34.21	10112.724	34957.066
12643	34.21	10782.264	39473.203
16315	34.21	12638.579	35114.543
14457	34.19	11748.475	39393.191
13165	34.19	11295.897	33208.766
16888	34.17	12858.59	36390.852
3943	34.17	9887.733	37901.285
14795	34.17	11859.693	36566.34
20655	34.17	14410.31	39303.891
12894	34.15	11065.008	36736.695
12752	34.15	11087.024	39094.121
1114	34.15	8394.89	37075.664
1318	34.13	8574.808	39090.992
20495	34.13	14377.403	36893.863
2254	34.13	9050.799	35901.34
20130	34.12	14188.903	35614.266
9464	34.12	10346.501	37221.668
16018	34.12	12385.355	35592.031
3719	34.1	9493.499	38500.563
11988	34.1	10745.297	36619.512
18426	34.1	13297.654	33777.664
341	34.1	7712.388	37581.301
17126	34.1	13098.767	33197.785
18592	34.08	13435.339	35450.652
13583	34.08	11265.961	39768.77
15752	34.08	12492.413	39750.641
19185	34.06	13755.032	35156.078
83	34.06	7843.736	33954.984
2162	34.04	8890.179	37665.863
13698	34.04	11515.785	38836.129
8531	34.04	10114.135	39117.172
11854	34.04	10699.508	39158.766
18728	34.04	13452.884	37741.758
16774	34.04	12910.415	38260.152
1405	34.02	8619.922	37430.281
13057	34.02	11156.099	34227.695
15855	34.02	12338.038	38182.383
19908	34.02	14016.781	38317.371
19479	34.02	13826.537	35612.23
1432	34.02	8528.301	36949.012
18633	34	13552.864	35933.555
11519	34	10409.028	37168.785
19045	34	13683.859	36887.195
15089	34	12124.672	33762.262
1258	34	8263.642	39783.027
20647	34	14278.212	39192.598
19939	34	14068.832	37851.695
5166	33.98	9851.964	34677.012
15918	33.98	12299.783	37473.602
5460	33.98	10060.554	35548.719
14269	33.96	11833.309	36380.824
10929	33.96	10349.564	34283.207
5008	33.96	9906.622	36885.785
3250	33.94	9479.588	35480.828
19945	33.94	14044.864	37903.488
12086	33.94	10751.372	35081.883
20209	33.94	14088.276	34554.328
175	33.92	7693.913	35165.551
2726	33.92	9104.225	37488.215
5143	33.92	9840.032	35220.668
3910	33.9	9768.746	38369.844
1711	33.9	8646.534	34129.488
1283	33.9	8617.512	39922.738
20302	33.9	14380.089	33388.781
12257	33.89	10943.044	33724.145
20263	33.89	14045.927	33182.91
1032	33.87	8404.195	35215.352
17598	33.87	13275.477	39047.445
11676	33.87	10379.511	37970.984
14397	33.87	11719.1	38548.395
15715	33.87	12337.525	39820.234
13895	33.85	11582.684	35687.156
3748	33.85	9588.426	39057.074
20265	33.85	14165.001	33197.531
17595	33.83	13193.294	39220.891
19940	33.83	14075.354	37882.461
20877	33.81	14509.148	36749.152
1709	33.81	8691.057	34067.023
17662	33.79	13178.028	37847.723
16757	33.79	12745.46	38572.34
20253	33.77	14185.596	33546.617
16214	33.75	12508.89	33675.984
5315	33.75	10094.528	33667.074
16657	33.73	12684.767	39856.656
18601	33.73	13443.149	35521.211
18885	33.73	13776.697	39299.758
12273	33.73	10978.208	34123.129
11	33.71	7879.557	33076.555
19200	33.71	13680.432	34986.758
18849	33.71	13753.55	39791.148
1557	33.71	8520.56	34631.227
15641	33.71	12251.923	39315.301
19773	33.69	14024.749	39781.137
16538	33.69	12672.141	38490.031
18469	33.69	13550.856	33429.621
21105	33.67	14613.686	33473.598
11386	33.67	10370.199	34988.848
16651	33.66	12511.458	39812.734
17202	33.66	12967.125	34609.887
19499	33.64	13940.903	36075.414
5002	33.64	9784.342	37168.563
14465	33.64	11772.512	39501.711
12714	33.64	11088.336	39532.488
2246	33.64	9050.961	36134.77
13513	33.64	11228.425	38746.238
19570	33.64	13815.973	37141.27
17631	33.62	13338.82	38458.223
4273	33.62	9743.966	37430.313
788	33.62	8099.316	35725.191
16717	33.62	12778.711	39273.754
11935	33.62	10706.702	37785.34
16907	33.62	12762.073	36292.066
846	33.62	8145.203	34309.723
1847	33.6	8641.826	36758.629
862	33.6	8161.917	34061.367
14365	33.58	11714.322	37932.688
14021	33.58	11549.743	33425.633
20927	33.56	14593.563	36163.098
15926	33.56	12474.843	37035.402
17768	33.56	13213.487	36120.457
8556	33.56	10042.429	39571.32
8731	33.56	10244.224	37778.016
15808	33.56	12485.217	39105.578
18413	33.56	13309.988	34070.258
273	33.54	7940.159	36495.105
13505	33.54	11261.591	38650.617
1533	33.54	8628.917	35116.527
11030	33.52	10437.664	33368.84
1347	33.5	8607.536	38377.199
13437	33.5	11312.236	37775.555
18927	33.48	13678.544	38891.52
1395	33.48	8451.248	37535.977
11724	33.48	10472.793	38825.445
8486	33.48	10009.028	38400.273
11013	33.46	10499.173	33162.754
811	33.46	8169.05	35162.742
14912	33.46	11859.988	34932.133
20894	33.46	14439.742	36457.133
17233	33.46	13088.321	35259.672
16200	33.44	12699.713	33428.133
14882	33.44	11859.546	35444.375
17512	33.44	13089.005	39430.398
750	33.44	8168.097	36326.273
16708	33.43	12838.59	39477.152
19286	33.43	13764.716	33769.574
14529	33.43	11938.061	39710.41
14263	33.41	11797.257	36231.984
613	33.41	8143.243	38887.805
19248	33.41	13573.536	34337.023
14090	33.41	11655.552	33755.496
15012	33.39	11891.734	33224.051
14772	33.39	11972.912	37172.359
4524	33.37	9712.876	37233.168
12171	33.37	10563.303	33647.586
1949	33.37	8713.943	38758.199
17429	33.37	13085.962	38124.816
17050	33.35	12791.037	33674.422
20290	33.35	14425.928	33201.508
12282	33.35	10849.801	34227.855
17805	33.33	13242.108	35436.539
15857	33.33	12476.326	38198.148
19731	33.31	13799.27	39410.609
13948	33.31	11623.526	34692.59
3044	33.31	9402.568	38270.984
16698	33.31	12812.296	39629.516
2347	33.29	9050.25	34595.133
1044	33.29	8379.105	35387.457
19481	33.27	13984.369	35636.816
20259	33.27	14060.003	33391.043
18460	33.27	13299.869	33122.387
15993	33.25	12454.694	36285.191
2837	33.25	9207.864	38929.5
14293	33.25	11718.888	36936.543
11652	33.25	10429.235	37563.387
372	33.25	7711.286	37898.273
2117	33.23	8869.694	38178.988
8697	33.23	10262.353	38186.215
1412	33.23	8426.95	37220.074
16925	33.22	12721.664	35928.473
11831	33.22	10701.061	39725.855
5285	33.22	10023.679	33114.656
3763	33.22	9682.384	39278.004
5138	33.2	9860.91	35156.156
675	33.2	8042.014	37803.875
222	33.2	7701.822	35678.906
2999	33.2	9424.432	39034.266
2923	33.2	9427.764	39755.598
16543	33.2	12645.724	38553.648
3383	33.2	9564.819	33169.074
15949	33.2	12480.944	37020.145
20267	33.2	14059.04	33211.539
21017	33.2	14485.951	34676.867
1787	33.2	8671.065	35671.879
19340	33.18	13946.889	33257.219
12579	33.18	10970.194	38247.871
1229	33.18	8344.105	39288.113
183	33.18	7934.594	35214.531
20437	33.18	14243.374	36020.785
17206	33.16	12928.883	34705.563
17359	33.16	12926.683	36918.605
13043	33.16	11146.926	34413.531
11886	33.16	10639.571	38779.707
20791	33.16	14502.885	38170.504
1076	33.16	8270.288	36201.016
12254	33.14	10903.784	33594.594
12574	33.14	10956.976	38109.855
16023	33.14	12390.589	35709.758
14608	33.14	12033.274	38773.902
13553	33.14	11230.526	39329.246
13003	33.14	11146.196	34970.754
13778	33.12	11506.159	37926.809
16592	33.1	12631.208	39238.305
12982	33.1	11197.262	35389.699
17207	33.1	13136.787	34757.207
3095	33.1	9343.718	37456.996
13456	33.08	11370.243	38054.953
3846	33.08	9833.745	39538.434
12502	33.08	10786.094	36864.82
13916	33.08	11495.752	35376.898
16930	33.06	12879.424	35992.043
15939	33.06	12349.37	36900.555
3562	33.06	9614.668	36046.824
20851	33.06	14442.267	37266.387
3662	33.04	9660.912	37482.828
17164	33.04	13062.543	33666.043
15847	33.04	12424.517	38434.258
12792	33.04	11182.874	38264.473
15815	33.02	12487.398	38904.191
14253	33.02	11735.189	35995.824
13034	33.02	11045.071	34513.387
17097	33.02	12847.079	33051.477
16325	33	12548.958	35472.855
11873	33	10744.113	38926.215
2179	33	8901.32	37385.273
350	33	7911.347	37648.465
841	33	8035.313	34454.563
17192	32.99	13082.589	34264.781
20777	32.99	14517.665	38742.168
14993	32.99	12062.368	33627.816
12901	32.99	11196.528	36814.426
13015	32.97	11044.083	34815.227
15932	32.97	12296.739	37115.574
14354	32.95	11776.406	37794.344
13148	32.95	11244.167	33078.746
16015	32.95	12323.585	35829.699
16970	32.95	12810.755	35347.328
1364	32.95	8630.392	38039.773
130	32.95	7835.139	34599.648
12860	32.95	11201.253	37198.457
3459	32.93	9679.897	34434.641
16626	32.93	12593.57	39588.559
20685	32.91	14260.539	39818.906
2541	32.91	9272.148	34430.066
5259	32.91	9740.849	33236.836
748	32.89	8119.864	36287.012
1421	32.89	8536.903	37325.633
156	32.89	7685.106	34900.109
1935	32.87	8691.407	38467.023
13105	32.87	11065.836	33574.828
3591	32.87	9679.988	36472.48
17027	32.87	12895.493	34116.105
2291	32.85	8995.549	35313.824
16675	32.85	12737.844	39797.289
19215	32.85	13722.634	34796.164
14267	32.85	11701.371	36348.281
11490	32.85	10509.559	36755.848
234	32.83	7916.859	35875.797
3004	32.83	9340.405	39090.129
8521	32.83	10126.595	38990.621
11792	32.83	10394.381	39981.242
1499	32.83	8437.702	35667.895
11783	32.83	10357.169	39837.379
835	32.83	8048.418	34882.57
19919	32.81	14028.997	38188.719
12708	32.81	10996.837	39458.719
20199	32.81	14109.505	34681.098
20950	32.79	14602.468	35838.887
12357	32.79	10875.566	35558.004
659	32.79	8144.133	38059.457
19573	32.77	13989.32	37239.141
3117	32.77	9451.041	37169.859
19609	32.76	13897.584	37807.363
1287	32.76	8623.002	39938.594
2592	32.76	9267.152	35311.457
14797	32.76	11974.923	36625.137
899	32.76	8172.186	33239.723
17873	32.74	13242.929	34709.602
1825	32.74	8831.137	36386.004
20407	32.72	14312.081	35622.113
3023	32.72	9382.98	38764.445
398	32.72	7677.451	38127.605
5384	32.72	9972.141	34411.895
19395	32.72	13928.207	34090.207
14193	32.7	11710.543	35522.41
19992	32.7	14115.058	37313.047
5385	32.7	10024.577	34413.156
1236	32.68	8214.446	39488.207
404	32.68	7875.368	38215.219
11655	32.68	10498.154	37623.629
11459	32.68	10442.82	36378.453
19733	32.68	13977.214	39436.805
17539	32.68	13029.067	39916.867
17065	32.66	12840.461	33545.871
216	32.66	7894.867	35624.887
17387	32.66	13018.401	37420.477
3760	32.64	9492.847	39238.969
3934	32.64	9887.892	38078.246
17764	32.64	13343.436	36354.32
11698	32.64	10417.319	38433.594
2316	32.62	9050.913	34771.91
15157	32.62	12227.966	34970.566
20866	32.62	14618.053	37171.027
13589	32.62	11382.929	39899.422
19973	32.62	14149.101	37352.902
12996	32.6	11114.544	35183.586
11964	32.6	10593.29	36881.863
15647	32.6	12157.226	39426.063
19949	32.6	14110.916	37969.555
108	32.6	7865.382	34314.625
17645	32.58	13219.136	38277.414
840	32.58	8183.591	34745.883
1449	32.58	8532.299	36377.875
20718	32.58	14596.314	39597.496
20425	32.58	14229.825	35861.344
1921	32.56	8823.793	38054.242
17217	32.56	12925.828	34993.758
16973	32.56	12883.214	35380.988
19507	32.54	13838.924	36221.664
14650	32.54	12056.213	37917.289
17665	32.54	13296.92	37920.863
1642	32.54	8548.723	33065.844
960	32.54	8314.408	33933.789
2765	32.54	9184.819	38032
12061	32.53	10657.532	35356.922
19350	32.53	13967.885	33422.035
3282	32.53	9313.161	34911.207
13594	32.53	11270.81	39943.289
1576	32.51	8540.105	34315.234
1382	32.51	8422.805	37927.207
3366	32.49	9362.989	33045.367
19471	32.49	13879.473	35491.523
217	32.49	7961.578	35639.563
16775	32.49	12717.555	38263.246
526	32.49	7655.106	39613.629
1022	32.47	8309.089	35131.48
1980	32.47	8803.996	39366.668
11919	32.47	10633.109	37924.434
19065	32.47	13771.442	36745.078
3310	32.45	9388.159	34141.063
20532	32.45	14221.3	37396.969
11930	32.45	10598.42	37723.223
1117	32.45	8403.486	37152.266
2692	32.43	9068.913	37064.949
21011	32.43	14548.788	34864.395
14615	32.43	12052.857	38586.508
16568	32.43	12554.033	38857.164
13381	32.43	11327.828	37123.602
16466	32.43	12674.145	37655.906
2930	32.43	9481.475	39899.887
5533	32.41	9991.864	36757.105
15212	32.41	12260.04	35841.688
504	32.41	7939.404	39256.359
17161	32.41	13075.214	33638.078
8706	32.41	10319.217	38009.164
1527	32.39	8475.218	35394.766
12818	32.39	11155.561	37927.133
19393	32.39	13885.265	34039.488
15980	32.37	12312.741	36446.5
18453	32.37	13236.937	33043.93
2767	32.37	9166.654	38079.027
3233	32.37	9312.237	35861.535
704	32.37	8137.218	37337.727
5263	32.35	9852.105	33319.992
12882	32.35	11044.842	37163.535
20984	32.33	14484.962	35120.559
16008	32.33	12441.734	35904.32
3871	32.33	9874.66	39051.832
10858	32.33	10342.132	35282.215
11766	32.31	10448.321	39541.027
14514	32.31	11912.866	39871.609
2100	32.31	8924.887	38551.387
17825	32.3	13308.535	35377.051
20588	32.3	14215.383	38275.121
503	32.3	7712.021	39251.605
15935	32.3	12469.515	37169.262
123	32.3	7826.134	34502.484
1629	32.28	8472.769	33474.871
18916	32.28	13738.958	38961.309
13262	32.28	11401.561	34841.535
13311	32.26	11335.802	35586.691
18617	32.26	13498.293	35755.43
20535	32.26	14275.169	37449.113
12750	32.26	11015.651	39047.77
20806	32.26	14581.959	37829.008
17385	32.26	12952.638	37382.594
1165	32.26	8211.12	38062.859
20327	32.26	14272.755	33986.805
13562	32.24	11251.03	39426.785
3941	32.24	9800.69	37860.191
19653	32.22	13822.3	38126.934
13966	32.22	11635.764	34342.059
18106	32.2	13351.841	34419.777
11771	32.2	10377.351	39634.773
9032	32.2	10148.664	37459.805
18852	32.18	13590.758	39800.715
15995	32.16	12432.951	36317.797
18530	32.14	13452.999	34563.484
13445	32.14	11262.793	37853.203
2623	32.14	9098.637	35794.797
20639	32.14	14247.541	39067.133
13598	32.12	11310.507	39995.496
14240	32.12	11813.354	35817.539
3823	32.12	9794.734	39633.367
21035	32.12	14553.981	34326.363
8690	32.12	10196.212	38416.945
12631	32.12	10923.013	39276.801
11705	32.1	10357.859	38556.68
11984	32.1	10732.072	36596.105
3456	32.1	9689.711	34400.246
16016	32.08	12364.905	35838.848
14245	32.08	11715.371	35902.766
402	32.08	7657.767	38169.941
1583	32.08	8607.624	34446.852
18591	32.08	13417.688	35446.484
2090	32.07	9011.089	38687.945
3114	32.07	9361.782	37090.34
12526	32.07	10969.632	37356.848
18475	32.07	13509.628	33584.816
798	32.05	8109.388	35272.332
13480	32.03	11228.874	38400.965
16953	32.03	12765.91	35681.426
17259	32.03	13034.297	35568.906
15249	32.03	12197.524	36746.277
2460	32.03	8945.357	33090.402
2451	32.01	9027.29	33259.828
12175	32.01	10690.886	33697.395
19526	32.01	13944.219	36466.93
12215	31.99	10731.405	33265.367
17493	31.99	13127.643	39054.625
19435	31.97	13973.244	34866.09
1884	31.97	8635.714	37392.461
13572	31.95	11316.955	39544.863
3862	31.95	9783.013	39187.754
11991	31.95	10577.55	36633.414
2244	31.95	8988.876	36084.832
11665	31.95	10423.061	37767.18
20422	31.95	14414.738	35802.48
2046	31.95	9046.673	39582.023
1545	31.93	8459.458	35049.535
16952	31.93	12888.934	35629.066
16392	31.93	12576.581	36665.273
17216	31.93	12957.047	34982.086
11669	31.93	10375.762	37834.84
3016	31.93	9458.239	38698.063
869	31.93	8159.606	33920.168
19724	31.91	13956.758	39283.258
8614	31.91	10237.585	39440.898
11367	31.91	10470.977	34745.043
12575	31.91	10863.956	38152.719
638	31.89	8043.149	38316.063
13045	31.89	11139.818	34435.305
16530	31.89	12697.037	38452.91
14630	31.87	12060.843	38273.059
1093	31.87	8296.534	36635.734
13972	31.87	11612.27	34229.961
14512	31.87	11935.913	39870.641
2283	31.87	8915.822	35448.574
20917	31.87	14636.52	36337.965
8637	31.87	10139.646	39020.234
12485	31.86	10924.413	36707.578
652	31.86	8169.16	38282.043
16360	31.86	12624.189	36200.223
210	31.86	7841.514	35577.34
16566	31.86	12707.842	38815.945
20233	31.84	14128.979	33829.816
17354	31.84	12955.858	36876.988
20385	31.84	14370.459	35196.82
19736	31.82	13823.661	39465.27
17066	31.82	12915.405	33546.77
13255	31.82	11247.673	34778.781
2004	31.82	8802.05	39953.301
20694	31.82	14258.239	39918.273
12582	31.82	10869.08	38356.852
2926	31.82	9443.508	39835.289
12993	31.8	11001.034	35129.633
11680	31.8	10398.073	38151.441
17117	31.8	13039.585	33096.719
17548	31.8	13205.02	39803.27
21064	31.8	14433.645	33929.012
13141	31.78	11095.905	33142.648
14350	31.78	11697.128	37769.941
17590	31.78	13172.616	39116.953
20829	31.78	14541.792	37572.746
17793	31.78	13147.241	35870.199
14214	31.78	11845.289	35623.672
1052	31.76	8390.408	35501.734
18438	31.76	13203.761	33419.402
3565	31.74	9671.653	36087.105
16951	31.74	12803.943	35617.742
13348	31.74	11352.311	36534.414
12586	31.74	10907.09	38426.203
21062	31.74	14604.224	33922.836
12497	31.74	10789.385	36820.023
18770	31.72	13389.723	38494.738
20835	31.72	14594.047	37623.711
1687	31.72	8686.353	33683.652
20239	31.7	14011.248	33961.559
15846	31.7	12362.088	38425.691
13458	31.7	11338.148	38056.648
1797	31.7	8647.471	35888.07
2015	31.68	8913.972	39797.133
15515	31.68	12223.156	38435.445
13542	31.68	11272.614	39195.066
18747	31.68	13545.636	38059.105
5342	31.66	10132.592	33942.746
19194	31.66	13717.86	34931.566
16810	31.66	12864.939	37636.504
18109	31.66	13216.863	34126.629
16704	31.66	12876.59	39750.477
1191	31.66	8231.62	38622.543
19509	31.64	13838.611	36233.438
18808	31.64	13399.252	39263.113
2070	31.64	8997.379	38961.68
5244	31.64	9761.795	33361.141
20951	31.64	14453.748	35872.125
17341	31.64	12982.636	36695.398
10900	31.63	10140.861	34690.016
16603	31.61	12501.459	39410.754
20086	31.61	14008.083	36536.543
2091	31.61	8984.866	38693.441
3031	31.59	9406.91	38533.219
18514	31.59	13480.296	34278.223
19996	31.55	14129.605	37037.344
12710	31.55	11036.723	39472.324
14048	31.55	11746.912	33065.719
1902	31.55	8817.579	37776.648
19235	31.55	13663.849	34480.176
15682	31.55	12134.249	39740.215
17226	31.55	12980.427	35135.176
1458	31.53	8505.401	36468.613
12242	31.53	10916.623	33458.152
1504	31.53	8473.563	35434.82
14761	31.53	11960.613	37236.113
16323	31.53	12533.038	35384.73
15952	31.53	12470.667	36704.801
8461	31.53	10041.567	37897.785
12587	31.51	10784.429	38467.035
17678	31.51	13190.931	37534.344
3944	31.51	9912.788	37907.855
12764	31.51	11191.902	38937.328
14607	31.51	11908.741	38773.887
2727	31.51	9133.089	37508.777
3262	31.49	9385.13	35173.191
1246	31.47	8296.299	39580.027
19936	31.47	14108.701	38102.34
13708	31.47	11619.445	38631.059
17122	31.45	12965.71	33140.098
14885	31.45	11966.721	35475.609
1201	31.45	8320.493	38815.293
3322	31.45	9342.02	34042.914
15197	31.43	12245.768	35559.531
13985	31.43	11635.572	33828.492
12883	31.43	11152.395	37173.113
2795	31.43	9158.649	38354.262
3329	31.43	9480.382	33955.625
12173	31.43	10758.237	33693.801
15164	31.43	12102.096	35124.684
12660	31.41	10955.63	39744.895
922	31.41	8317.711	33092.746
3260	31.41	9338.215	35144.383
19613	31.41	13804.115	37853.324
16219	31.41	12584.765	33709.883
2812	31.41	9221.272	38727.27
12663	31.4	10946.896	39801.711
20543	31.4	14375.817	37595.379
20347	31.4	14246.104	34407.313
12037	31.4	10665.098	35803.594
19704	31.4	13949.529	38941.719
20775	31.4	14486.972	38701.484
12648	31.4	10841.961	39566.32
1007	31.38	8369.849	34943.547
20197	31.38	14065.718	34652.906
1450	31.38	8508.688	36390.297
5296	31.36	9923.209	33363.801
2501	31.36	9248.796	33608.723
14190	31.36	11741.879	35493.477
10755	31.34	10187.422	36983.078
5390	31.34	9974.21	34475.969
11440	31.34	10394.657	35869.277
20899	31.34	14568.092	36490.078
14355	31.32	11792.289	37810.605
16131	31.32	12344.506	33665.074
3478	31.32	9701.641	34811
136	31.32	7862.433	34688.727
16910	31.32	12879.114	36311.715
1399	31.3	8622.159	37605.879
14911	31.3	12048.067	35247.277
17319	31.3	13041.318	36267.652
19828	31.3	14081.067	39202.547
2107	31.3	8907.155	38357.098
3537	31.3	9625.569	35895.852
13020	31.28	11000.164	34617.898
4978	31.28	9902.209	37352.898
2808	31.26	9213.731	38596.527
16842	31.26	12868.282	37097.738
8667	31.26	10215.81	38767.445
20444	31.26	14363.464	36136.152
8625	31.26	10213.111	39208.984
15714	31.26	12382.942	39807.164
3436	31.26	9667.477	34031.41
19582	31.24	13803.135	37437.07
14111	31.24	11838.337	34141.438
17515	31.24	13105.593	39487.285
2119	31.24	8870.604	38209.512
18553	31.22	13495.303	34917.516
12817	31.22	11124.931	37910.57
19063	31.22	13617.977	36719.301
16883	31.2	12760.266	36649.676
17746	31.2	13336.417	36457.027
16308	31.2	12660.333	35015.934
13961	31.2	11618.551	34576.559
20682	31.18	14292.421	39769.348
1107	31.18	8339.87	36958.941
20292	31.18	14349.9	33263.16
18822	31.18	13521.2	39529.91
12624	31.18	10819.858	39167.984
16289	31.18	12573.844	34706.785
20168	31.18	14064.156	35195.449
94	31.18	7986.152	34068.625
19711	31.18	13991.639	39039.324
20669	31.17	14257.333	39461.797
17014	31.17	12911.66	34218.148
19052	31.17	13599.284	36952.965
315	31.17	7885.63	37134.223
18668	31.17	13355.687	36537.027
5310	31.17	10084.688	33597.609
2789	31.15	9198.421	38291.438
13355	31.15	11417.176	36682.41
1474	31.15	8436.459	36098.727
20776	31.15	14639.116	38709.387
12169	31.15	10753.676	33951.395
11375	31.15	10549.846	34794.543
2385	31.13	8983.725	33814.602
1782	31.11	8826.177	35571.215
626	31.11	8180.908	38769.605
1000	31.11	8250.328	34860.188
2364	31.11	8917.379	34204.926
13172	31.11	11299.643	33355.383
16313	31.09	12656.337	35089.41
5155	31.09	9739.189	34781.266
394	31.09	7763.689	38097.121
271	31.09	7954.618	36463.484
13208	31.09	11364.3	34006.773
1657	31.09	8817.143	33272.273
16928	31.07	12835.087	35957.578
14994	31.07	11854.515	33629.992
15119	31.07	12104.482	34263.656
1857	31.07	8820.563	37008.301
3929	31.05	9705.959	37988.492
17736	31.05	13344.886	36616.141
17038	31.05	12771.132	33889.477
5632	31.03	10118.162	37225.781
384	31.03	7749.585	37950.805
14758	31.01	11961.078	37182.133
18643	31.01	13560.571	36029.781
13064	31.01	11064.784	33990.723
11918	31.01	10660.123	37921.867
16949	31.01	12802.479	35873.836
2253	31.01	8881.636	35897.891
3766	31.01	9639.946	39367.48
15028	30.99	12068.95	33032.363
12009	30.99	10580.874	36312.031
1067	30.99	8227.491	35947.141
11938	30.99	10571.948	37612.254
3087	30.97	9357.906	37619.363
17492	30.97	13106.929	39048.246
599	30.97	8188.754	39196.793
17411	30.97	12950.501	37872.941
19454	30.97	13914.842	35181.961
20581	30.97	14339.784	38165.422
19591	30.95	13996.523	37560.957
2585	30.95	9208.611	35229.063
19354	30.95	13872.793	33453.766
17603	30.95	13192.475	38815.316
1221	30.94	8413.909	39112.711
5069	30.94	9727.246	36113.203
11759	30.94	10560.145	39387.695
3183	30.94	9348.016	36278.184
15775	30.92	12291.863	39375.578
10823	30.92	10228.261	36051.984
20212	30.92	14047.907	34348.352
15229	30.92	12252.323	36222.203
1960	30.92	8659.983	38986.379
20164	30.92	14037.793	35102.574
13214	30.92	11267.216	34097.145
16526	30.92	12629.092	38411.824
13666	30.92	11437.943	38964.461
17661	30.92	13304.517	37836.34
3756	30.92	9582.244	39188.227
18563	30.9	13568.426	35159.316
20872	30.9	14604.643	37011.18
12168	30.9	10611.69	33942.559
900	30.9	8059.974	33249.441
18551	30.9	13540.662	34905.715
2609	30.88	9240.686	35617.285
8464	30.88	9936.302	38013.184
13777	30.88	11465.301	37921.867
16357	30.88	12529.022	36170.289
1239	30.88	8311.104	39522.273
20236	30.88	14089.335	33905.531
11839	30.88	10726.44	39546.711
17177	30.86	13048.271	33975.555
1133	30.86	8324.662	37515.375
19205	30.84	13704.172	35036.988
13633	30.84	11436.065	39691.578
727	30.84	8094.882	36816.176
2357	30.84	9025.511	34134.906
779	30.84	8085.535	35822.82
19727	30.84	13836.973	39347.777
11950	30.84	10574.849	37230.559
8462	30.84	10015.737	37938.594
14947	30.84	12017.662	34717.188
986	30.82	8347.029	34542.73
316	30.82	7934.476	37133.844
16300	30.82	12515.213	34828.973
223	30.8	7940.548	35680.902
11856	30.8	10779.982	39233.355
14231	30.8	11772.886	35672.066
3420	30.8	9662.097	33760.109
12253	30.8	10815.558	33592.434
13047	30.78	11114.531	34143.414
18969	30.78	13663.806	38226.309
17331	30.78	13100.679	36502.172
18525	30.78	13481.019	34402.996
46	30.78	7950.43	33473.203
13585	30.78	11357.271	39823.109
19836	30.78	14057.289	39034.566
417	30.76	7934.113	38374.293
17647	30.76	13155.407	38039.398
2566	30.76	9225.011	34774.277
241	30.74	7877.104	35987.23
10898	30.74	10304.519	34672.746
8551	30.74	10128.342	39498.871
8479	30.74	10085.195	38280.105
19644	30.74	13839.94	38099.262
12898	30.72	11133.832	36795.691
16881	30.72	12871.011	36592.184
13210	30.72	11402.901	34030.156
3811	30.72	9780.722	39838.746
19708	30.72	13823.553	38961.77
985	30.72	8351.678	34528.57
11844	30.72	10702.946	39323.441
5420	30.71	9990.413	34919.906
19595	30.71	13962.606	37637.828
1811	30.71	8745.349	36165.621
15976	30.71	12482.972	36661.816
15496	30.71	12159.648	38096.293
12259	30.71	10803.097	33852.836
15064	30.71	12269.816	33473.957
3890	30.69	9740.474	38502.395
20664	30.69	14388.478	39409.906
20386	30.69	14276.121	35211.273
19390	30.69	13988.702	33948.512
1013	30.69	8378.661	35046.285
14169	30.69	11725.618	35172.688
1943	30.69	8745.601	38688.211
8535	30.69	10045.797	39236.184
16674	30.67	12805.039	39768.379
1446	30.67	8480.346	36585.891
2642	30.67	9118.259	36154.434
20348	30.67	14371.546	34444.059
17334	30.65	12992.547	36604.902
14563	30.65	11872.254	39141.992
14860	30.65	11927.151	35869.781
19032	30.65	13718.85	37030.078
291	30.65	7876.089	36776.531
14969	30.65	11871.932	33986.594
19540	30.65	13984.485	36644.074
17230	30.65	13126.363	35209.719
10881	30.65	10153.817	35012.824
20579	30.63	14374.847	38154.613
17358	30.63	12997.496	36907.469
2668	30.63	9270.126	36541.004
2960	30.63	9310.154	39568.82
19896	30.63	14183.246	38765.313
17320	30.63	13104.79	36287.184
17685	30.63	13206.151	37622.168
20973	30.61	14612.053	35561.41
2257	30.61	8932.567	35932.691
20611	30.61	14404.306	38611.629
5242	30.61	9755.382	33332.785
12933	30.61	11071.796	36135.434
18797	30.59	13380.824	38937.402
733	30.59	8006.62	36584
13422	30.59	11286.578	37648.844
20103	30.59	14149.627	36098.184
13242	30.57	11240.899	34649.195
16316	30.57	12534.879	35150.246
19374	30.57	13921.913	33802.254
19959	30.57	14145.321	37791.957
3981	30.57	9756.348	37549.758
2526	30.57	9236.76	33989.035
10777	30.55	10160.347	36620.996
5505	30.55	9989.562	36190.852
14823	30.55	11984.023	35931.961
16958	30.55	12783.369	35419.207
18693	30.53	13480.604	36979.559
13251	30.53	11249.653	34714.754
19110	30.53	13691.627	36097.016
19067	30.53	13686.142	36781.195
3312	30.53	9309.161	34188.93
12266	30.51	10898.336	34039.426
17350	30.51	13062.846	36817.281
2489	30.5	9230.849	33368.395
2286	30.5	9016.167	35508.629
3490	30.5	9690.937	34968.793
11503	30.5	10433.374	36892.301
14932	30.5	11870.884	34911.535
2657	30.5	9100.034	36420.668
16891	30.48	12738.647	36431
12783	30.48	11200.898	38388.488
13331	30.48	11255.704	36109.246
3712	30.48	9585.406	38449.434
2062	30.48	8994.908	39172.555
13609	30.46	11425.813	39851.23
14068	30.46	11814.349	33425.664
16287	30.46	12606.185	34650.07
12489	30.46	10966	36756.016
11694	30.46	10387.562	38388.441
1950	30.44	8651.073	38801.781
11005	30.44	10477.129	33063.191
15151	30.44	12192.386	34865.816
653	30.44	8089.981	38294.273
17554	30.42	13255.318	39862.813
20597	30.42	14340.828	38407.645
19713	30.42	13948.439	39078.723
5388	30.42	10107.485	34449.109
20838	30.42	14456.368	37351.445
5207	30.4	9905.125	34032.551
3761	30.4	9613.235	39266.992
10863	30.4	10327.274	35318.699
15921	30.4	12380.599	37209.555
8644	30.4	10297.476	39066.813
2603	30.4	9150.485	35513.711
20665	30.38	14269.037	39425.609
17538	30.38	13001.335	39900.637
1404	30.38	8608.527	37405.219
13391	30.38	11374.092	37280.156
5323	30.38	10032.812	33729.496
18733	30.38	13451.004	37810.668
8505	30.38	10127.052	38752.883
20261	30.36	14009.865	33451.855
212	30.36	7863.747	35585.063
13714	30.36	11576.259	38705.484
1537	30.36	8501.091	35211.555
3122	30.36	9376.56	36870.5
5338	30.36	9966.166	33918.613
2097	30.34	9046.621	38760.742
19183	30.34	13706.741	35408.473
13097	30.34	11103.819	33498.422
20027	30.34	14114.63	36832.973
16864	30.34	12782.272	37004.109
19920	30.32	14147.993	38200.504
13839	30.32	11467.866	36777.422
17168	30.32	12944.212	33740.461
15999	30.3	12467.741	36371.828
3814	30.3	9900.726	39976.109
17443	30.3	13127.786	38441.996
2659	30.3	9273.648	36439.367
14415	30.3	11779.996	38761.188
5474	30.3	10109.434	35709.547
11959	30.28	10651.103	37102.664
14719	30.28	11984.27	37661.762
2505	30.28	9141.032	33641.852
14727	30.28	11902.188	37398.387
16961	30.28	12793.548	35526.543
5186	30.28	9804.234	34409.906
13295	30.28	11395.455	35364.383
14524	30.28	11996.685	40008.258
16913	30.28	12906.59	36111.078
20971	30.28	14550.897	35517.727
15852	30.27	12280.389	38154.855
17508	30.27	13138.692	39357.816
20589	30.27	14286.095	38275.305
11045	30.27	10554.515	33603.313
16078	30.27	12373.265	34540.355
522	30.27	7909.403	39552.969
596	30.25	8192.065	39161.496
1469	30.25	8552.683	36285.809
16835	30.25	12737.66	37048.961
1990	30.23	8822.202	39620.215
13800	30.23	11547.053	37425.027
723	30.23	8017.377	36725.055
15086	30.23	12182.156	33726.309
11725	30.23	10484.44	38850.02
11859	30.23	10608.802	38991.973
2446	30.21	8929.918	33223.488
13968	30.21	11531.116	34360.395
14390	30.21	11772.321	38493.902
13078	30.19	11087.392	34105.051
2745	30.19	9195.747	37839.254
12738	30.19	10994.044	39167.203
18833	30.19	13381.677	39743.316
1683	30.19	8714.125	33633.438
1631	30.19	8554.764	33195.18
20498	30.19	14321.207	36926.039
19807	30.19	14042.986	39501.754
14763	30.19	11872.539	37259.676
3924	30.17	9807.584	38248.297
17664	30.17	13288.356	37910.102
5188	30.17	9752.134	34431.902
18955	30.17	13599.681	38614.313
15862	30.17	12433.028	38300.293
20802	30.17	14554.292	38090.848
13596	30.17	11364.855	39990.301
2349	30.17	8934.282	34293.48
15514	30.17	12100.194	38410.145
739	30.17	8106.896	36388.32
18763	30.17	13515.483	38337.285
16879	30.17	12858.759	36575.895
1068	30.17	8234.761	36028.777
13160	30.15	11245.485	33137.988
17005	30.15	12788.023	34362.457
15038	30.15	12179.458	33241.414
16454	30.15	12498.543	37457.293
19182	30.15	13720.608	35405.324
20683	30.15	14365.064	39782.309
2586	30.13	9169.824	35233.422
12193	30.13	10637.052	33360.324
3819	30.13	9712.594	39613.539
21022	30.13	14637.258	34748.746
18433	30.13	13203.708	33344.117
13254	30.11	11379.25	34767.953
19814	30.11	14065.61	39295.117
16189	30.11	12658.591	33289.34
15072	30.09	12172.439	33554.785
20536	30.09	14283.449	37453.664
3118	30.09	9427.65	37170.555
19398	30.07	13935.042	34240.148
16852	30.07	12719.362	37173.602
20366	30.07	14261.064	34776.023
473	30.05	7753.207	38948.988
14035	30.05	11575.797	33090.629
587	30.05	8067.629	39457.176
19793	30.05	14004.611	39709.066
17503	30.05	13083.684	39230.008
13288	30.05	11346.468	35270.523
12174	30.05	10568.129	33695.488
5112	30.05	9836.085	35461.207
17084	30.05	12844.134	33179.453
8608	30.04	10338.688	39633.703
14347	30.04	11729.548	37663.598
5208	30.04	9840.226	34042.168
15099	30.04	12195.513	33979.051
1669	30.04	8823.516	33430.125
10739	30.04	10303.106	37134.215
18646	30.02	13509.755	36074.441
133	30.02	7754.434	34674.738
331	30.02	7688.515	37355.602
17555	30.02	13289.064	39869.754
19468	30	13877.202	35424.246
14250	30	11775.855	35970.738
5386	30	9929.627	34423.367
19557	30	13976.454	36911.125
17483	29.98	13055.124	38900.152
16804	29.98	12824.131	37553.305
12428	29.98	10945.904	35859.063
11860	29.98	10684.342	38995.391
3718	29.96	9552.312	38492.176
16869	29.96	12916.045	36825.055
12045	29.96	10688.135	35679.758
14609	29.96	11991.649	38468.039
2511	29.96	9111.642	33736.059
20474	29.94	14261.271	36657.559
11728	29.94	10405.307	38885.883
11070	29.94	10518.372	33870.305
3008	29.94	9372.501	38855.793
10942	29.94	10200.466	33828.277
19166	29.94	13664.448	35523.457
16986	29.92	12817.009	35070.496
667	29.92	8175.385	37663.125
16861	29.92	12842.69	36956.645
16002	29.92	12382.986	36103.633
10991	29.92	10274.004	33077.891
18893	29.9	13696.061	39403.293
20461	29.9	14366.444	36478.914
8654	29.9	10166.644	38834.445
20221	29.9	14075.82	33972.398
19672	29.9	13879.698	38530.004
15801	29.88	12355.493	39001.953
2932	29.88	9412.51	39930.645
1644	29.88	8423.479	33119.215
13687	29.88	11461.889	39081.938
13077	29.86	11117.772	34087.484
13301	29.86	11324.862	35453.676
13454	29.86	11305.032	38031.563
1827	29.86	8764.042	36447.285
15727	29.86	12287.441	39963.035
103	29.86	7784.985	34294.828
71	29.84	7914.979	33867.102
20319	29.84	14371.463	33720.016
19094	29.84	13746.83	36427.793
79	29.84	7651.683	33933.809
15490	29.84	12214.585	38054.176
17323	29.84	13049.738	36372.977
13579	29.82	11367.76	39665.512
3389	29.82	9698.45	33248.891
2448	29.82	8904.696	33246.359
15856	29.82	12381.983	38195.672
2719	29.82	9159.559	37369.566
12805	29.81	11156.126	38145.117
10730	29.81	10301.088	37032.215
8704	29.81	10298.977	38291.273
11880	29.81	10672.096	38694.852
20379	29.81	14294.629	35081.117
5295	29.81	9941.08	33357.617
134	29.81	7931.928	34678.414
13636	29.81	11620.027	39719.836
11843	29.81	10633.106	39297.109
1853	29.79	8705.843	36955.133
1327	29.79	8612.412	38934.934
1407	29.79	8495.414	37481.09
3105	29.79	9477.598	37250.203
20420	29.79	14369.465	35798.281
19634	29.77	13921.861	38018.871
1528	29.77	8518.379	35408.891
8720	29.77	10184.08	37936.16
12499	29.77	10962.923	36848.309
5387	29.77	10073.084	34433.078
18851	29.77	13659.273	39799.773
10894	29.75	10288.984	34904.316
14652	29.75	11876.079	37943.625
2333	29.75	8965.145	34674.293
14130	29.75	11711.524	34529.73
14316	29.75	11687.08	37337.004
12876	29.73	11029.378	37052.605
17362	29.73	13027.972	37006.41
14937	29.71	11888.038	34672.781
1595	29.71	8575.868	34049.688
11767	29.71	10469.2	39549.102
16396	29.71	12615.451	36760.301
16381	29.71	12527.632	36502.727
1509	29.71	8601.387	35494.367
12101	29.71	10721.552	34879.289
14785	29.71	12043.568	36754.453
10926	29.71	10334.336	34194.633
13392	29.71	11340.202	37280.059
5063	29.71	9736.713	36070.344
19310	29.71	13775.093	33203.27
17383	29.71	13002.565	37274.09
2032	29.69	8997.3	39668.949
19462	29.69	13932.552	35294.816
20887	29.69	14471.136	36592.773
14628	29.67	12023.309	38196.906
11727	29.67	10458.731	38863.434
17776	29.67	13335.254	35928.391
13471	29.67	11211.456	38192.254
18663	29.67	13537.752	36507.016
3108	29.67	9456.326	37283.691
20286	29.67	14232.977	33087.09
16998	29.65	12871.214	34485.176
5277	29.65	9988.534	33056.195
18765	29.65	13531.801	38408.492
2681	29.65	9268.874	36868.758
15971	29.65	12336.018	36579.602
11723	29.65	10387.287	38810.887
3694	29.63	9617.535	38160.949
2690	29.63	9241.976	37019.656
1878	29.63	8692.838	37348.68
18981	29.63	13580.124	38110.605
366	29.63	7788.936	37847.398
825	29.63	8155.009	35050.27
13296	29.63	11228.38	35368.742
19464	29.63	13996.204	35331.578
13897	29.61	11557.28	35723.277
2935	29.61	9318.03	39964.211
13123	29.61	11066.96	33243.035
16918	29.61	12731.815	36205.871
1054	29.61	8226.162	35678.656
1607	29.61	8621.62	33713.031
738	29.61	8104.404	36698.148
12235	29.61	10907.532	33266.387
14319	29.61	11674.269	37352.012
15006	29.59	11916.526	33164.863
19522	29.59	13954.632	36408.074
1645	29.59	8478.618	33121.953
1934	29.58	8833.304	38433.926
20034	29.58	14008.018	36547.273
20177	29.56	14159.809	34993.883
14407	29.56	11670.956	38670.457
14112	29.56	11786.697	34229.98
19107	29.56	13607.334	36084.707
13038	29.56	11045.227	34566.457
19496	29.56	13979.869	35965.031
13245	29.56	11228.056	34688.262
16889	29.56	12716.052	36405.531
14578	29.54	11919.55	38960.281
533	29.52	7664.089	39650.426
17556	29.52	13343.325	39889.227
13747	29.52	11539.811	38157.332
20088	29.52	14130.169	36261.668
18554	29.52	13469.723	34954.563
16336	29.52	12558.414	35663.234
20358	29.52	14258.364	34690.465
5565	29.52	9975.264	37093.43
3022	29.5	9374.365	38758.484
19784	29.5	14076.343	39985.672
2488	29.5	9133.771	33360.141
705	29.48	8107.293	37027.699
12013	29.48	10575.692	36108.414
8528	29.46	9966.743	39101.008
18719	29.46	13412.053	37545.109
15881	29.46	12466.812	37732.035
19233	29.46	13675.884	34469.23
16681	29.46	12799.312	39870.742
443	29.44	7916.03	38666.852
19366	29.44	13975.758	33647.766
20281	29.44	14195.883	33143.422
275	29.42	7645.69	36572.141
13366	29.42	11362.495	36931.699
20245	29.42	14024.528	33734.234
2414	29.42	8880.254	33531.281
17293	29.42	13130.864	35826.176
3224	29.42	9299.479	35788.125
12307	29.42	10780.103	34723.77
11702	29.42	10383.503	38519.414
8647	29.42	10151.975	39092.645
19742	29.42	13818.866	39561.125
12528	29.42	10833.985	37384.406
16417	29.42	12613.14	37128.34
17349	29.4	13096.789	36811.824
15941	29.4	12287.091	36930.695
13539	29.4	11257.918	39141.27
14779	29.4	11907.294	37013.625
12777	29.4	11002.882	38788.039
19661	29.4	13957.533	38305.5
12512	29.4	10892.763	37172.902
833	29.38	8172.9	34805.477
3088	29.38	9436.269	37622.914
17297	29.38	13138.428	35851.211
253	29.38	7961.29	36239.883
14824	29.38	11951.391	35933.648
948	29.38	8404.675	33673.605
17759	29.36	13220.234	36273.637
12669	29.36	10920.993	39857.063
19660	29.36	13948.622	38259.219
17640	29.36	13334.854	38224.707
16994	29.36	12795.664	34642.32
16573	29.36	12693.901	38923.734
2175	29.35	9025.018	37610.285
12181	29.35	10778.666	33483.184
15968	29.35	12480.332	36554.543
19693	29.35	13975.823	38834.164
19610	29.35	13986.54	37818.742
19283	29.35	13778.303	33656.367
20801	29.35	14435.81	38063.762
1783	29.33	8638.522	35588.578
16887	29.33	12767.469	36391.348
1442	29.33	8476.155	36837.766
2815	29.33	9103.902	38748.527
13109	29.33	11181.228	33642.496
1768	29.33	8821.104	35348.547
866	29.33	8141.103	34118.363
8530	29.33	9961.877	39115.414
13398	29.31	11266.726	37362.043
18445	29.31	13182.187	33176.578
2852	29.31	9204	39138.156
11989	29.31	10758.299	36629.625
17608	29.31	13223.563	38922.988
17180	29.31	13131.261	34024.793
14377	29.29	11696.266	38169.148
8468	29.29	9970.121	38072.637
12761	29.29	11161.663	38891.695
19455	29.27	13848.6	35193.773
15537	29.27	12174.381	38786.816
12925	29.27	11151.657	36271.902
11804	29.25	10722.469	39829.105
16302	29.25	12670.687	34901.203
18734	29.25	13405.691	37824.52
1517	29.25	8554.559	35289.668
20174	29.25	14113.747	34940.383
19842	29.25	14174.427	39100.973
13592	29.25	11397.388	39912.379
1392	29.25	8629.302	37735.527
21065	29.25	14537.887	33956.68
17697	29.23	13253.563	37495.848
2679	29.23	9153.663	36796.715
12578	29.23	10904.419	38232.766
19744	29.23	13910.283	39615.938
1958	29.21	8743.95	38920.078
388	29.21	7880.055	38015.535
17417	29.21	13119.084	37971.023
16767	29.19	12919.364	38190.48
14211	29.19	11745.399	35621.789
12133	29.19	10584.323	34133.738
20745	29.19	14544.886	39139.504
16916	29.19	12769.47	36172.039
14239	29.19	11742.294	35811.785
16487	29.19	12508.244	37837.617
20214	29.19	14201.083	34359.297
16327	29.17	12514.815	35492.266
16658	29.17	12589.515	39902.996
5392	29.17	10066.034	34509.844
2617	29.17	9210.655	35715.711
1218	29.15	8408.967	39097.211
831	29.15	8107.448	34799.023
18556	29.15	13562.467	35008.586
12556	29.15	10921.231	37776.688
5240	29.15	9828.572	33573.492
10966	29.15	10299.148	33352.52
154	29.15	7981.332	34847.078
12228	29.15	10982.596	33062.66
3388	29.14	9544.055	33245.02
19774	29.14	14005.385	39785.5
17403	29.14	12927.999	37750.105
20181	29.14	14110.211	35066.516
3645	29.12	9500.134	37294.203
2613	29.12	9254.422	35670.094
5545	29.12	9986.271	36878.742
14419	29.1	11761.158	38853.246
5131	29.1	9819.038	35354.629
17462	29.1	13100.327	38645.078
14071	29.1	11848.85	33435.949
15804	29.1	12406.907	39060.715
7207	29.1	9994.584	37326.52
20668	29.08	14223.89	39457.395
15745	29.08	12387.842	39644.777
14062	29.08	11750.534	33325.336
12957	29.08	11169.713	35631.887
20979	29.08	14617.069	35369.922
19470	29.06	13920.744	35490.93
19312	29.06	13733.329	33226.508
15658	29.06	12149.988	39519.457
20970	29.06	14557.283	35504.684
13506	29.04	11380.467	38661.219
287	29.04	7942.313	36758.18
18799	29.04	13513.894	38969.207
15056	29.04	12222.118	33420.242
12821	29.02	11154.624	37943.645
19263	29.02	13586.501	34177.383
12131	29.02	10575.56	34403.52
17726	29.02	13157.189	36817.551
3094	29.02	9294.467	37451.254
17729	29.02	13325.28	36841.414
14547	29	11982.776	39550.223
19659	29	13993.426	38256.457
8676	29	10316.654	38544.758
2299	29	8874.496	35134.805
2794	28.98	9192.748	38340.023
1941	28.96	8723.357	38671.621
5327	28.96	9941.781	33789.27
17178	28.96	13079.047	33990.563
13264	28.96	11211.629	34860.84
14971	28.96	12055.386	33989.406
17118	28.96	13023.432	33100.891
327	28.96	7666.058	37225.723
515	28.94	7815.161	39464.809
149	28.94	7752.649	34811.93
2241	28.94	8927.007	36339.84
735	28.92	8062.559	36599.625
11412	28.92	10488.89	35477.691
15940	28.92	12331.367	36909.379
17211	28.92	13060.897	34819.719
2294	28.92	9057.146	35346.102
16513	28.92	12529.175	38104.91
1710	28.91	8662.077	34117.945
5427	28.91	9942.616	35061.336
12379	28.91	10854.468	35794.82
14375	28.91	11835.588	38148.57
1887	28.91	8712.455	37504.422
3953	28.91	9708.989	37695.742
17129	28.89	13126.203	33213.781
1038	28.89	8351.876	35320.328
3571	28.89	9609.98	36185.012
2521	28.89	9169.291	33893.676
3733	28.89	9498.124	38672.211
15947	28.89	12355.063	36995.598
2317	28.89	8886.661	34782.363
12949	28.89	11075.522	35836.371
743	28.89	8205.645	36436.957
14379	28.89	11675.815	38194.742
16516	28.87	12547.527	38195.703
12564	28.87	10809.548	37875.625
11897	28.87	10666.121	38365.281
20644	28.85	14258.399	39148.824
1589	28.85	8505.943	34224.629
2386	28.83	8944.963	33822.266
2030	28.83	8853.708	39651.23
20499	28.83	14256.129	36954.035
16739	28.83	12855.3	38867.422
13733	28.83	11446.977	38541.48
2539	28.81	9080.442	34359.727
12427	28.81	10830.711	35840.547
19778	28.81	14007.232	39911.668
19521	28.81	13838.782	36385.82
2801	28.81	9187.424	38485.016
1069	28.79	8379.801	36053.621
8467	28.79	9969.789	38065
3394	28.79	9571.93	33266.027
12232	28.79	10810.083	33145.238
12854	28.77	11063.997	37450.531
8649	28.77	10308.787	38811.223
13092	28.77	11036.242	33704.137
13616	28.77	11603.498	39925.449
2205	28.77	8870.525	36875.879
418	28.75	7824.354	38387.559
3788	28.75	9641.164	39815.555
17523	28.75	12998.344	39649.398
8711	28.75	10299.045	38114.348
17171	28.73	13075.698	33797.047
14302	28.73	11693.225	37146.996
298	28.73	7737.501	36895.043
4998	28.71	9809.317	37114.941
5372	28.71	10087.187	34109.129
10884	28.71	10189.122	35046.953
16979	28.71	12790.501	35207.949
8661	28.71	10228.473	38649.816
14802	28.69	11911.792	36678.012
16050	28.69	12424.848	34989.188
1977	28.69	8712.116	39296.766
5462	28.68	10001.761	35603.945
15900	28.68	12434.286	37609.086
11512	28.68	10382.568	36979.969
11740	28.68	10426.257	39027.129
15483	28.68	12182.103	37924.555
3588	28.68	9609.583	36392.266
920	28.68	8326.703	33030.684
2290	28.68	8925.278	35298.359
10749	28.68	10327.219	36915.391
20016	28.66	14168.481	37009.945
2172	28.66	9027.931	37509.871
13784	28.66	11527.856	37722.199
1496	28.66	8514.655	35600.184
579	28.66	8037.118	39641.184
16847	28.66	12871.409	37147.957
18412	28.66	13165.505	34059.809
14370	28.66	11665.383	38059.316
15979	28.66	12426.856	36410.559
2775	28.66	9134.458	38114.953
5228	28.64	9907.082	33742.523
2614	28.64	9208.784	35679.504
17370	28.62	13034.991	37118.383
13011	28.6	11073.283	34781.738
10866	28.6	10289.438	35350.023
12278	28.58	10785.403	34192.758
16283	28.58	12669.774	34557.805
20670	28.58	14229.418	39483.578
13094	28.58	11049.34	33774.363
14122	28.58	11816.177	34427.891
5037	28.58	9788.78	36391.816
16352	28.58	12526.39	36027.523
11821	28.58	10574.394	39990.594
13364	28.58	11311.889	36862.762
16434	28.58	12609.684	37236.391
15509	28.56	12259.49	38324.359
1389	28.56	8511.842	37699.781
1587	28.56	8592.186	34193.273
20642	28.56	14219.84	39083.613
11696	28.56	10447.776	38412.816
5283	28.56	10005.372	33104.914
13176	28.54	11421.56	33431.488
18988	28.54	13584.06	37925.059
3886	28.54	9716.707	38747.18
12896	28.54	11009.228	36741.359
15135	28.54	12226.852	34567.309
11370	28.54	10549.147	34748.746
16631	28.52	12523.23	39645.477
470	28.52	7678.403	38861.563
13688	28.52	11518.077	39084.332
5318	28.52	9927.363	33702.477
2031	28.52	8902.283	39662.965
3075	28.52	9305.993	37735.547
2082	28.52	8886.757	38636.195
8728	28.5	10279.779	37732.793
20288	28.5	14345.499	33164.125
1530	28.5	8515.055	35106.566
17853	28.5	13345.919	35027.191
11840	28.5	10646.17	39574.113
17134	28.48	12932.883	33275.043
1155	28.48	8319.324	37805.434
15831	28.46	12372.38	38538.641
10940	28.45	10296.512	34083.641
18518	28.45	13378.065	34287.848
20605	28.45	14307.067	38565.324
2226	28.45	9052.324	36683.559
11460	28.43	10537.205	36389.836
16815	28.43	12818.97	37382.695
13591	28.43	11342.121	39910.184
13442	28.43	11308.834	37837.59
3072	28.43	9387.069	37713.922
11610	28.41	10533.67	37303.379
13772	28.41	11530.392	37845.855
3603	28.41	9605.732	36644.875
14631	28.41	12041.007	38275.293
19621	28.41	13906.705	37941.867
2506	28.41	9068.106	33650.031
3784	28.41	9589.942	39708.387
786	28.41	8134.951	35653.992
11737	28.39	10370.675	38967.512
19963	28.39	14133.912	37529.754
8513	28.39	10038.121	38849.258
17204	28.39	13005.822	34644.414
2083	28.37	8993.622	38641.367
622	28.37	7999.308	38706.551
5453	28.35	10020.757	35466.324
15860	28.35	12462.661	38281.215
12868	28.35	11062.995	37282.668
20408	28.33	14337.85	35641.16
15906	28.33	12338.681	37351.441
575	28.33	8085.814	39989.012
14654	28.33	11853.554	37971.262
17092	28.31	12825.113	33280.68
15098	28.31	12188.354	33973.273
17720	28.31	13187.508	36955.453
328	28.31	7812.995	37250.285
8441	28.31	9957.798	37601.594
1061	28.31	8348.071	35830.047
17315	28.31	13003.158	36151.754
2714	28.29	9086.891	37337.297
5215	28.29	9811.267	33847.379
16384	28.29	12662.436	36508.199
11516	28.29	10559.438	37117.645
18596	28.29	13399.662	35503.223
20771	28.27	14529.326	38654.668
11660	28.27	10394.275	37695.836
12613	28.27	10962.6	38962.18
13212	28.27	11233.396	34049.379
12826	28.27	11062.4	37690.68
20926	28.27	14623.354	36159.703
789	28.27	8095.87	35455.445
16834	28.25	12758.733	37039.242
891	28.25	8194.491	33421.879
11497	28.25	10420.561	36815.176
2660	28.25	9094.645	36463.055
771	28.25	8097.25	35970.379
2222	28.25	8914.356	36620.543
1773	28.25	8726.558	35433.121
16751	28.25	12884.457	38749.625
16280	28.25	12593.471	34394.43
20862	28.25	14602.678	37113.852
1720	28.23	8706.829	34263.406
13332	28.23	11287.668	36153.313
1171	28.23	8388.526	38124.453
14274	28.23	11778.774	36465.051
13949	28.23	11428.739	34725.898
16524	28.22	12612.503	38304.16
12438	28.22	10866.979	36092.879
1181	28.22	8208.917	38418.09
630	28.22	8048.477	38500.297
18985	28.22	13692.887	37852.762
15467	28.22	12226.013	37759.02
19583	28.22	13957.936	37453.813
3063	28.22	9301.546	37909.777
12880	28.22	11121.171	37144.293
14299	28.22	11769.444	37116.441
3247	28.2	9283.581	35457.063
1354	28.2	8570.485	38198.723
19738	28.2	13810.446	39481.824
16728	28.18	12880.87	39143.512
18716	28.18	13403.185	37495.23
18431	28.18	13211.113	33324.883
97	28.16	7847.533	34109.844
14116	28.16	11845.529	34344.305
1761	28.16	8671.704	35195.387
1124	28.16	8236.337	37299.98
13238	28.16	11259.67	34546.883
18698	28.16	13515.308	37088.242
5243	28.16	9919.928	33345.793
5181	28.16	9898.257	34291.688
21021	28.14	14431.772	34745.504
5426	28.14	10027.455	35050.605
1728	28.14	8697.504	34326.086
13231	28.14	11282.63	34462.801
13050	28.12	11058.5	34149.445
757	28.12	7991.509	36062.094
5332	28.12	10044.79	33833.125
12176	28.12	10733.962	33702.043
114	28.12	7810.793	34361.84
1266	28.1	8225.16	39927.352
15561	28.1	12192.927	39016.051
20471	28.1	14251.299	36566.078
17345	28.08	13037.612	36789.203
1769	28.08	8816.379	35384.063
20666	28.06	14274.255	39432.68
3373	28.06	9454.07	33135.297
10735	28.06	10307.168	37122.273
14064	28.04	11711.989	33379.227
12897	28.04	11006.107	36780.715
8618	28.04	10254.034	39584.34
16372	28.04	12504.791	36367.059
13413	28.04	11413.38	37539.395
5210	28.04	9904.191	34059.352
14380	28.02	11804.58	38224.43
14422	28.02	11826.12	38882.898
2169	28.02	9060.188	37811.492
2304	28.02	8877.129	35189.77
4991	28.02	9753.455	37051.652
14234	28.02	11789.215	35693.445
573	28	8026.235	39972.699
2322	28	8994.169	34850.121
14918	28	11938.336	35023.746
17107	27.99	12717.016	33148.91
12121	27.99	10741.968	34318.598
18095	27.97	13157.163	34357.879
11858	27.97	10627.556	39257.492
15963	27.97	12483.253	36763.453
12016	27.97	10651.879	36177.215
2358	27.97	8989.979	34144.02
2743	27.97	9063.505	37830.539
5271	27.95	9902.053	33096.766
17862	27.95	13331.226	34855.723
11963	27.95	10680.685	37169.539
3426	27.95	9505.12	33823.207
16921	27.93	12905.337	35909.766
1848	27.93	8773.135	36784.375
20595	27.93	14250.085	38386.766
13117	27.93	11156.635	33183.32
1947	27.93	8742.989	38743.16
1245	27.91	8402.722	39575.211
172	27.91	7677.593	35145.047
1560	27.91	8536.683	34652.949
21085	27.91	14627.524	33611.449
16111	27.89	12380.498	34083.902
2849	27.89	9251.74	39073.777
19243	27.89	13760.113	34309.746
13875	27.89	11450.042	35954.746
14865	27.87	12033.01	35605.98
1765	27.87	8663.323	35262.016
19539	27.87	13903.303	36628.57
14104	27.87	11670.928	34065.719
382	27.85	7650.64	37947.621
8627	27.85	10149.169	39221.363
3295	27.85	9336.442	34511.945
11074	27.85	10534.373	33925.645
14076	27.85	11643.509	33497.113
98	27.83	7825.134	34114.668
20767	27.83	14444.289	38899.297
5507	27.83	10120.652	36224.145
17724	27.83	13346.166	36791.035
20098	27.83	14062.89	36354.68
13711	27.83	11514.346	38662.531
1661	27.83	8674.985	33373.477
21107	27.83	14526.381	33481.828
15753	27.83	12290.829	39439.867
13613	27.83	11425.958	39899.328
20703	27.83	14433.377	39757.824
1566	27.83	8423.526	34515.965
11406	27.81	10378.763	35373.785
16786	27.81	12880.66	37944.473
1045	27.81	8222.734	35406.984
14114	27.81	11844.349	34282.715
19619	27.79	13918.591	37921.59
19145	27.79	13623.011	35841.539
16240	27.78	12652.551	33960.363
15874	27.78	12370.03	37670.738
859	27.78	8181.346	34227.219
12103	27.78	10742.385	34900.43
13907	27.78	11464.308	35518.309
15008	27.76	11915.858	33178.91
1237	27.76	8227.657	39505.43
16727	27.76	12790.664	39134.793
[truncated: 4,061 more rows]
