# Supplementary material for: Insights on the Control of Yeast Single-Cell Growth Variability by Members of the Trehalose Phosphate Synthase (TPS) Complex
Source: Front Cell Dev Biol. 2021 Jan 28;9:607628. doi: 10.3389/fcell.2021.607628 (PMC7876269; doi:10.3389/fcell.2021.607628)
Supplement: Supplementary file 2 [file Data_Sheet_1.ZIP › final_code/input_datasets/Ntd-TSL1_SortedCells4_minus_t5.csv]

Id	Area (µm²)	Centre X Position (µm)	Centre Y Position (µm)
6196	438.67	11386.58	36702.117
3644	415.82	9416.751	36424.668
8516	413.86	13420.359	33103.797
9262	390.28	14193.115	37357.234
3447	387.08	9464.072	39463.602
7391	372.62	12436.787	36393.906
8938	371.26	13574.09	33339.566
578	371.11	8184.19	34359.219
7025	357.47	11968.34	33032.516
3685	350.53	9479.389	35285.473
8062	350.34	13055.388	34825.738
9271	335.44	14061.868	37283.191
8403	331.07	13210.132	35769.547
3916	329.17	9621.09	37301.148
5965	327.56	11148.971	36028.449
5246	323.25	10586.514	39900.902
8184	322.89	13102.139	38641.41
8917	318.66	13710.597	34276.027
8556	314.92	13493.527	34566.375
604	314.82	8115.768	33556.672
8931	311.39	13715.199	33670.801
5376	310.84	10770.64	36967.891
371	310.82	7729.193	39736.246
166	309.33	7911.587	36460.125
3364	308.62	9060.555	38743.469
9378	307.91	14139.797	33331.535
8090	305.38	13010.532	35704.203
9428	303.27	14210.82	34358.109
6822	301.53	11934.698	38987.391
9172	301.45	13910.027	39626.453
3742	300.82	9331.882	33829.363
9749	300.26	14503.733	34519.105
5352	297.01	10595.317	37762.855
9279	296.09	14095.898	36718.867
8609	293.73	13523.841	36571.262
6745	292.66	11809.617	39150.211
2382	292.39	8490.78	35908.285
6927	292.22	12042	36668.801
9425	291.76	14383.935	34264.402
7950	290	12830.799	34689.223
7293	289.27	12464.171	39498.953
7820	288.5	12836.867	37890.93
7726	287.7	12561.319	39351.105
4369	286.72	10103.286	34365.477
2600	286.13	8770.814	36083.844
7532	285.82	12660.732	34093.676
7095	285.67	12270.329	35404.594
6041	285.09	11088.621	33693.863
5497	284.46	10586.642	33574.969
8641	284.1	13425.924	37668.648
6975	282.95	12028.268	34955.789
5907	282.76	11094.359	37320.215
2541	282.76	8787.522	34221.219
6891	281.78	12025.222	37395.297
9606	280.4	14614.306	39333.512
6516	278.85	11585.851	34317.887
8792	278.67	13713.603	37930.563
3670	277.53	9421.108	35595.578
2222	277.03	8613.951	39907.258
2470	275.72	8567.201	33492.41
8779	275.53	13600.347	38236.449
390	275.48	8111.514	39838.086
4070	273.16	9644.357	39686.469
5426	269.65	10578.009	35852.246
9637	268.66	14616.916	38204.844
521	267.76	8059.155	36072.508
6224	265.95	11366.948	37558.211
2738	265.53	8913.044	39865.074
9201	265.42	14046.738	39489.508
9625	264.48	14470.974	38519.828
2577	263.94	8717.431	35472.844
7250	262.08	12265.516	39277.297
8008	261.72	13067.291	33089.867
5944	261.64	11137.432	36249.164
4631	261.2	10288.672	39619.109
9315	260.42	14126.431	35772.512
6001	260.38	11043.683	34979.883
4228	259.96	9704.491	36467.809
8630	259.13	13495.219	37203.125
9344	258.6	14189.243	34919.988
8406	258.16	13277.976	35864.746
8323	257.49	13297.669	37856.441
8447	257.28	13257.948	34682.59
8890	256.24	13730.147	34854.465
6894	256.07	11989.682	37454.441
6827	255.61	12055.368	38797.184
5400	255.17	10749.733	36607.148
4944	254.9	10379.741	33070.398
5334	254.65	10581.343	38002.496
4434	254.29	9986.617	36131.434
9680	254.21	14450.918	36787.676
7612	253.96	12663.881	35993.68
6544	253.29	11516.352	33399.109
3263	253.14	9162.165	35555.121
2306	252.95	8619.114	37767.773
4396	252.91	10107.26	35464.27
2907	252.79	8872.642	35753.598
6913	252.64	12030.132	36730.461
9176	252.58	13868.666	39811.711
9643	252.54	14631.669	37836.391
5448	252.26	10766.181	35010.934
4553	252.16	9986.904	38014.383
2661	252.12	8666.927	37666.82
8424	251.91	13206.148	35348.336
3085	251.64	9098.035	35134.844
5272	251.45	10769.538	39378.113
8996	250.88	13891.426	34370.16
2971	250.55	8897.899	34665.52
189	250.02	7968.404	36863.492
466	250	8175.58	37739.305
8865	249.73	13623.803	35437.633
8855	249.27	13649.177	35755.137
8823	248.39	13720.788	36926.457
6349	246.89	11562.77	38836.938
6086	246.45	11244.92	33300.273
6003	246.18	11200.609	34775.16
7548	246.07	12644.905	34605.012
3874	245.88	9616.447	35924.109
2578	243.66	8782.289	35557.219
7307	243.31	12352.967	38963.246
8872	242.56	13713.41	35300
4385	242.18	10016.128	34711.578
7417	242.07	12429.921	36027.074
7742	242.03	12672.221	39634.434
2414	241.86	8550.189	34973.211
6900	241.84	11939.386	37312.164
7597	241.41	12547.642	35515.406
163	240.94	7920.09	36367.887
7028	240.74	12017.478	33132.863
8341	240.67	13158.652	37560.422
7061	239.46	12155.511	34122.773
6621	239.23	11688.911	35586.711
4165	238.98	9745.004	37887.566
9389	238.96	14160.511	33063.266
5860	238.87	11077.576	38086.445
7810	237.56	12741.309	38227.699
7406	237.09	12474.435	36137.711
9187	236.82	14098.671	39895.777
9371	236.78	14028	33913.609
4574	236.59	10013.623	38846.266
5265	236.47	10673.582	39296.316
7435	235.69	12448.851	35135.313
375	235.44	7800.451	39809.27
6120	235.17	11222.644	34651.789
6698	235.05	11834.441	37940.457
5026	234.94	10405.452	35095.328
6000	234.9	11191.965	34958.723
6533	234.5	11627.438	33906.289
3335	234.44	9261.971	37831.785
2127	234.21	8303.785	37561.641
8287	233.83	13341.838	38917.734
5886	233.79	11189.779	37542.762
6115	233.62	11248.077	34488.527
6917	233.23	11919.952	36795.32
6904	232.51	11962.71	37025.172
7081	232.41	12171.785	34890.461
8705	232.39	13446.284	39691.055
378	232.26	7692.234	39875.004
9159	231.34	13869.417	39384.867
268	231.24	7730.977	38010.484
7408	231.22	12429.605	36135.324
8654	231.2	13548.368	38145.391
264	231.03	7961.91	37915.68
4854	229.71	10192.593	35400.195
3988	229.35	9566.392	38729.5
4942	228.91	10359.527	33018.797
8038	228.71	13085.449	34093.301
5997	228.29	11029.279	35217.926
8831	228.1	13675.795	36551.258
9225	228	14168.792	38897.805
9765	227.89	14578.607	33983.988
6847	227.37	12005.882	38600.227
6480	227.28	11466.923	35330.422
8237	227.01	13158.427	39969.77
8520	226.18	13452.099	33126.816
2730	226.15	8793.14	39984.309
431	226.11	8006.936	38893.605
6924	226.03	12041.31	36597.59
4520	225.76	9969.334	37188.672
6823	225.67	12046.088	38991.273
5833	225.34	11044.04	38945.066
6712	224.92	11817.211	38409.848
2352	224.82	8588.94	36789.777
7487	224.81	12465.959	33497.617
8192	224.75	13034.798	38903.594
4561	224.58	10125.074	38367.48
2164	224.44	8402.302	38646.535
6884	224.02	11889.001	37574.793
4263	223.58	9727.329	35664.883
5824	223.48	11084.299	38832.543
7500	223.41	12398.707	33141.027
7699	223.41	12701.613	38724.016
2173	223.31	8314.831	38931.242
8674	222.47	13426.482	38554.941
7544	222.26	12686.567	34510.879
4581	222.14	9995.429	38989.555
9413	221.47	14357.926	33771.73
6204	221.3	11293.242	36957.824
9468	221.2	14346.63	35763.176
6070	221.01	10996.882	33058.828
6525	220.69	11435.936	34251.266
2833	220.61	8995.747	37618.785
7663	220.23	12620.678	37627.316
8521	220.09	13538.801	33159.785
3373	219.9	9212.112	38932.188
8388	219.67	13304.691	36544.512
7563	219.59	12527.154	35017.547
8123	219.59	13127.625	36822.555
6485	219.25	11493.811	35143.648
584	219.1	8148.065	34001.688
6197	219	11352.723	36762.816
8839	218.94	13567.899	36494.453
7477	218.62	12473.67	34004.906
4701	218.62	10160.114	37427.695
2932	218.45	8983.582	35287.969
8708	218.23	13421.001	39818.457
9381	218.23	14024.087	33434.82
5237	218.18	10770.304	39835.496
183	218.04	7919.422	36807.77
7922	217.85	12888.727	35537.074
3729	217.74	9386.704	34371.508
6012	217.64	11134.7	34471.551
6102	217.09	11247.694	33944.363
2858	217.01	9014.248	37176.086
8621	216.99	13495.932	36875.574
4189	216.82	9840.948	37375.816
6100	216.74	11358.095	33883.777
6403	216.57	11576.518	37420.078
7231	216.22	12077.509	38805.996
4870	216.2	10215.634	34639.773
6833	216.15	11974.684	38908.992
317	216.07	7802.251	38789.609
7681	215.97	12685.747	38110.898
5834	215.73	11175.114	38658.367
4739	215.73	10268.012	36588.035
2216	215.63	8602.461	39768.762
5571	215.46	10917.239	34148.262
6566	215.25	11766.097	33499.219
4317	215.21	9745.839	33787.352
6671	215.13	11775.849	36914.836
6464	215.11	11582.316	36037.242
8009	214.37	13072.169	33110.891
3301	214.35	9166.468	36709.531
2920	214.25	8870.675	35717.672
5381	214.19	10743.955	36712.344
4128	213.81	9838.037	38678.102
8843	213.71	13571.887	36305.258
6963	213.69	11848.873	35350.305
8785	212.78	13747.808	38114.246
8913	212.66	13741.073	34360.141
6777	212.66	11980.647	39804.57
8410	212.41	13175.785	35666.066
8282	212.07	13229.935	38807
4349	211.91	9924.088	33593.195
5412	211.89	10747.988	36340.875
6129	211.72	11415.089	35013.973
8800	211.66	13707.611	37558.332
6364	211.53	11579.879	38557.711
7666	211.45	12642.977	37677.926
4401	211.38	10005.5	35531.168
444	211.3	8101.28	38575.258
7124	211.09	12136.413	36264.965
7528	210.99	12501.507	33811.523
9440	210.96	14381.788	34808.258
3622	210.86	9423.722	37396.117
2935	210.84	9055.024	35400.93
4067	210.53	9670.122	39598.238
512	210.48	8161.248	36461.211
4990	210.36	10497.398	34189.695
6845	210.25	11882.391	38484.563
8365	209.84	13250.143	37129.207
4665	209.77	10281.483	38647.289
5000	209.44	10343.476	34448.578
6331	209.17	11524.607	39635.832
4206	208.89	9798.732	36933.313
2711	208.83	8641.024	39368.883
2822	208.73	8963.726	37696.52
5889	208.6	11163.508	37622.301
464	208.46	8192.913	37673.242
9563	208.45	14237.839	38893.547
9113	208.22	13864.677	37862.875
6749	208.04	11681.025	39349.258
5885	208.01	11105.308	37541.617
6372	207.79	11458.324	38470.699
3878	207.74	9634.932	36025.98
9023	207.55	13918.634	35078.91
9805	207.53	14442.671	33141.547
8273	207.49	13192.222	39262.727
4360	207.39	9925.375	33946.648
3910	207.28	9686.156	37069.262
6920	207.24	11933.312	36828.754
4181	207.16	9746.187	37551.863
5303	206.99	10668.585	38837.93
3090	206.97	9243.198	35206.008
6857	206.95	11850.926	38218.383
7733	206.8	12676.606	39457.859
7343	206.78	12354.593	37908.539
8967	206.72	13935.218	33514.316
89	206.63	7671.17	34863.641
8880	206.63	13741.906	35165.223
9536	206.59	14321.348	38228.609
6482	206.45	11433.213	35363.133
2000	206.43	8389.629	33638.152
7143	206.38	12214.372	36832.891
4893	206.32	10313.009	33973.035
8042	206.2	13037.807	34170.805
8713	206.19	13501.244	39871.109
5706	206.05	10847.261	37885.855
7570	205.99	12684.344	35128.387
8770	205.97	13580.515	38783.152
8753	205.96	13766.588	39126.246
4920	205.74	10209.95	33504.543
4355	205.65	10009.129	33758.809
2834	205.61	8948.112	37628.426
2525	205.59	8640.224	33941.883
9716	205.59	14588.471	35911.734
1554	205.57	8040.774	33053.246
4621	205.48	10278.779	39803.309
6511	205.44	11440.524	34481.719
4897	205.36	10325.909	34107.203
2678	205.27	8677.422	38256.898
2706	204.84	8673.221	39232.277
4615	204.67	9953.605	39826.496
5211	204.65	10363.992	39091.715
7807	204.61	12792.486	38396.816
359	204.58	7800.36	39590.668
9426	204.23	14230.814	34260.398
7167	204.21	12263.853	37342.359
4186	204.19	9838.609	37660.758
7535	204.15	12581.713	34168.684
2886	203.94	9030.147	36509.152
2831	203.92	8925.092	37612.719
8417	203.81	13269.155	35493.391
6957	203.81	11908.067	35696.621
7788	203.68	12819.061	39227.977
2034	203.52	8288.001	34757.375
5726	203.46	10799.696	38259.891
48	203.29	7870.884	33803.324
9732	203.29	14517.788	35115.59
4073	203.29	9558.761	39779.09
63	203.22	7896.636	34255.813
3258	202.87	9234.477	35387.246
9261	202.85	14034.046	37618.641
8358	202.76	13243.285	37341.965
8787	202.62	13707.095	38150.68
7361	202.53	12469.138	37492.965
2731	202.51	9020.35	39757.43
9362	202.49	14185.448	34160.574
8050	202.32	12920.783	34468.02
6973	202.22	11976.456	34940.469
2201	202.18	8365.93	39656.254
2852	202.14	9009.88	37111.301
8563	201.91	13535.291	34787.43
6299	201.89	11322.052	39540.102
6768	201.76	11725.391	39664.516
2644	201.55	8779.453	37320.32
2789	201.42	8919.406	38519.813
7179	201.26	12123.482	37605.063
9101	201.11	13864.186	37667.238
5892	201.01	11039.373	37363.707
7110	200.86	12260.151	35853.508
5693	200.82	10856.187	37594.434
4712	200.71	10162.473	37325.871
184	200.69	7979.288	36817.371
5380	200.67	10704.614	37008.473
4136	200.59	9748.99	38570.602
9560	200.27	14234.023	38775.016
9614	199.9	14592.569	39065.77
9223	199.86	14023.053	38891.113
7720	199.79	12523.613	39297.07
8351	199.63	13184.374	37473.035
351	199.63	7879.143	39458.137
5631	199.5	10870.811	35991.77
8426	199.37	13201.605	35386.906
9711	199.33	14461.005	36200.48
9609	199.33	14559.182	39184.996
4223	199.21	9831.22	36390.969
7861	199.04	12875.356	36974.16
5307	198.83	10617.678	38878.91
7510	198.79	12668.427	33285.305
2322	198.71	8619.578	37231.535
5260	198.68	10573.703	39511.602
5440	198.62	10700.933	35345.059
4059	198.6	9671.2	39295.469
9121	198.56	13965.473	38170.191
4158	198.52	9906.246	38053.703
8930	198.46	13744.619	33962.941
3456	198.43	9465.117	39127.828
2432	198.41	8591.785	34685.227
8369	198.39	13308.369	36938.594
7852	198.31	12715.06	37181.809
5846	198.18	11158.272	38449.465
8458	198.16	13337.041	34494.563
8277	198.01	13187.277	39007.359
4232	197.95	9800.006	36537.563
6062	197.72	11032.593	33465.574
2181	197.7	8263.369	39166.285
3325	197.66	9238.718	37646.859
8589	197.66	13553.719	35853.957
6683	197.39	11680.228	37359.094
9152	197.26	13969.97	39095.297
7645	197.22	12622.664	37191.492
8886	197.2	13635.017	35001.785
9648	197.2	14594.274	37957.707
9290	197.09	14022.019	36416.441
9216	197.09	14044.726	39099.215
6666	197.03	11674.622	36856.414
9393	197.03	14282.738	33025.496
6984	196.97	12048.966	34455.766
6303	196.95	11207.603	39671.293
4211	196.86	9700.306	36723.512
5635	196.86	10819.899	36126.602
6798	196.76	11957.633	39705.988
6521	196.7	11455.211	34431.645
4717	196.66	10303.092	37060.93
5409	196.63	10614.319	36290.055
8383	196.57	13134.98	36435.648
7144	196.53	12133.493	36844.773
3087	196.42	9067.231	35159.113
8700	196.24	13535.333	39597.996
2453	196.13	8504.913	34260.473
4694	196.05	10187.202	37597.527
7984	195.96	12820.294	33525.617
9626	195.92	14423.598	38525.324
6649	195.88	11736.752	36338.66
7338	195.88	12358.234	37832.652
7947	195.73	12876.105	34668.152
9179	195.63	13915.264	39870.875
9037	195.61	13801.057	35622.188
4743	195.57	10130.899	36703.559
6755	195.4	11766.911	39436.57
6443	195.34	11519.757	36684.914
5756	195.27	10838.246	39173.895
3626	195.17	9486.24	37555.77
2194	195.11	8374.787	39518.348
8336	195.07	13328.493	37790.926
2721	194.83	8769.496	39721.777
8238	194.81	13274.032	39968.086
5869	194.73	11201.13	37843.965
4155	194.63	9867.454	38257.762
5569	194.61	10958.855	34094.688
6919	194.6	11884.799	36827.41
9038	194.56	13992.213	35633.887
2991	194.5	8841.025	33976.164
6875	194.37	11847.721	37711.727
3705	194.33	9363.494	35252.844
7011	194.15	11959.732	33769.469
2207	194.14	8338.872	39778.484
2258	194.1	8532.826	38646.203
2297	193.94	8473.138	37856.844
8682	193.89	13485.403	38818.316
5437	193.83	10591.65	35549.207
9616	193.69	14592.127	39092.746
7039	193.68	12254.969	33530.523
5579	193.58	10869.128	34338.008
3676	193.48	9423.094	35695.758
7075	193.47	12255.381	34798.066
5270	193.43	10763.833	39335.875
9513	193.22	14215.914	37534.605
3018	193.14	8934.124	33026.688
582	193.1	8138.951	34245.004
1558	193.01	8186.389	33099.074
8565	192.97	13390.175	34846.387
6214	192.87	11295.925	37230.199
9504	192.74	14401.805	37044.602
9700	192.68	14637.43	36292.336
7723	192.49	12659.217	39307.719
7900	192.24	12776.366	36179.555
6821	192.16	11918.891	39251.977
7825	192.14	12718.24	37680.191
2277	192.07	8419.827	38393.391
8276	192.05	13141.344	38996.531
7290	191.86	12407.312	39473.414
4196	191.78	9758.274	37455.047
7368	191.74	12453.072	37054.621
7148	191.66	12197.08	36970.848
6841	191.55	11869.537	38743.68
6953	191.45	12004.346	35640.93
8196	191.38	13011.086	39084.949
2979	191.3	8927.532	34614.66
4299	191.26	9900.094	34372.961
9618	190.97	14606.572	38806.207
9386	190.8	14192.165	33322.754
3966	190.76	9691.3	38371.5
310	190.67	7832.821	38674.883
8153	190.38	13124.602	37836.664
2123	190.38	8383.698	37441.527
5809	190.34	11183.245	39202.742
8746	190.32	13721.477	39368.027
306	190.3	7701.996	38589.078
7283	190.17	12319.081	39805.68
9727	190.11	14471.543	35265.273
5112	190.07	10514.122	36492.973
9802	189.92	14620.871	33029.094
3617	189.88	9434.954	37614.121
5905	189.83	11078.795	37257.207
2791	189.71	9023.536	38534.816
4146	189.58	9705.977	38471.414
3731	189.38	9450.171	34396.223
6586	189.37	11743.038	34435.707
2090	189.21	8341.137	36476.801
5676	189.1	10794.279	37099.137
6307	189.08	11397.128	39691.422
6194	189.08	11264.029	36681.48
4611	188.94	10101.107	39665.871
8066	188.87	13098.787	34854.555
5953	188.81	11050.278	36130.336
9289	188.79	13995.237	36405.816
6082	188.64	11412.499	33224.664
9184	188.43	14198.257	39782.438
9411	188.33	14353.638	33689.77
2188	188.24	8234.809	39299.117
4809	188.18	10218.967	35944.57
9445	188.02	14400.146	34880.105
7571	187.95	12631.944	35144.598
6605	187.89	11753.708	35060.203
7787	187.87	12884.728	39147.305
6179	187.72	11260.974	36453.609
2269	187.51	8449.499	38535.359
7594	187.35	12563.391	35455.008
2799	187.33	8842.9	38339.074
6502	187.32	11628.041	34729.773
2150	187.3	8228.966	38201.125
9143	187.14	13990.94	38931.559
7494	187.14	12322.516	33207.387
3789	187.03	9671.967	33266.793
3431	187.03	9460.851	39796.734
9769	187.01	14517.912	34094.453
8590	186.97	13474.124	35918.414
8470	186.76	13310.026	34274.801
2055	186.68	8310.127	35246.637
5039	186.66	10551.537	35562.059
2562	186.59	8751.173	34979.066
5691	186.55	10803.267	37588.402
186	186.53	7920.454	36855.961
5469	186.45	10672.235	34300.207
7099	186.43	12110.73	35504.5
8643	186.3	13367.111	37708.781
5913	186.28	11074.113	37080.613
154	186.15	7873.995	36217.879
6423	186.09	11424.849	36956.117
3845	185.82	9575.986	35118.863
6994	185.74	12015.788	34216.008
6685	185.71	11809.042	37426.473
9016	185.71	13940.878	34860.383
2336	185.63	8526.2	36904.586
1990	185.42	8283.981	33365.152
220	185.38	7722.414	37443.242
8666	185.38	13462.876	38437.746
6976	185.32	11906.548	34972.34
2840	185.32	8994.786	37441.813
228	185.3	7829.177	37573.426
5427	185.29	10642.84	35621.797
6419	185.17	11415.937	37175.059
8805	185.13	13732.663	37596.121
5496	185.09	10697.667	33547.434
9333	185.07	14041.387	35011.09
4237	184.86	9779.912	36268.074
8390	184.84	13269.343	36277.285
9192	184.79	14067.791	39641.691
8315	184.71	13151.456	38267.883
6615	184.69	11845.003	35418.027
2636	184.67	8671.826	37045.996
4845	184.58	10262.667	35536.738
6627	184.52	11700.444	35728.504
2334	184.5	8438.849	36885.387
3606	184.5	9479.601	37668.641
8022	184.46	12969.823	33678.73
5328	184.42	10693.505	38393.672
5170	184.4	10410.357	37821.789
6619	184.38	11802.167	35514.094
9533	184.37	14367.539	38156.184
8942	184.33	13630.764	33175.41
8892	184.31	13644.02	34866.363
2811	184.12	8911.942	38142.594
6342	184.1	11521.48	39207.711
3433	184.1	9357.875	39839.773
4840	184.02	10340.822	35610.988
7272	184	12215.983	39815.422
3028	183.91	9260.159	33301.758
90	183.91	7664.638	34913.598
8815	183.91	13629.533	37231.348
8555	183.83	13534.096	34545.867
2345	183.77	8511.259	37002.957
6441	183.77	11538.421	36667.195
6112	183.66	11321.543	34401.449
2353	183.6	8622.246	36820.164
5810	183.56	11169.425	39245.066
3856	183.47	9567.848	35382.051
8883	183.39	13753.95	35236.629
4088	183.37	9547.494	39917.297
8324	183.33	13345.353	37863.867
3097	183.29	9247.928	35317.129
8113	183.08	13105.434	36218.34
8877	183.04	13611.02	35098.02
9737	183.04	14583.874	35245.961
593	183.02	8076.256	33860.426
2995	182.95	8846.366	33675.012
6236	182.93	11336.7	37966.043
6872	182.87	11956.974	37881.664
9367	182.79	14137.812	34226.395
2023	182.72	8287.134	34342.605
7803	182.7	12850.337	38320.988
9412	182.68	14220.486	33728.977
4980	182.64	10509.699	33876.27
5525	182.62	10742.343	33037.914
4576	182.56	10086.613	38857.66
5730	182.55	10960.754	38435.512
8174	182.28	13088.305	38406.145
9036	182.18	13793.652	35530.652
3818	182.07	9642.117	34516.281
5821	181.95	11104.72	39072.254
8910	181.93	13715.928	34325.078
5930	181.93	11117.278	36775.344
9248	181.89	14123.336	38148.695
3807	181.78	9515.21	33876.41
6772	181.78	11775.836	39748.762
8013	181.65	12974.265	33309.563
8207	181.63	13010.58	39221.289
8927	181.59	13652.604	33891.039
5757	181.47	10856.664	39184.48
7999	181.47	12862.022	33179.371
9027	181.38	13855.02	35183.707
148	181.26	7950.237	36165.5
5154	181.2	10459.902	37459.539
4556	181.2	10044.744	38179.242
9787	181.09	14494.646	33506.695
4727	181.05	10245.852	36978.004
9485	181.03	14410.477	36387.676
2083	180.97	8265.373	36260.996
8834	180.97	13657.324	36634.289
4183	180.94	9741.046	37584.262
7865	180.92	12898.346	36992.598
3082	180.84	9155.373	35087.859
7364	180.61	12300.992	37257.836
4531	180.5	9925.767	37424.078
8147	180.42	12961.779	37552.305
5051	180.42	10558.157	35874.145
2215	180.4	8391.064	39969.531
8215	180.38	12931.672	39534.398
53	180.38	7816.981	33902.113
5253	180.34	10727.025	39724.375
3883	180.21	9595.355	36171.234
482	180.17	8155.31	37223.758
8353	180.15	13223.513	37220.676
9597	180.15	14468.139	39642.148
6424	180.13	11581.115	37025.547
6908	180.06	11933.788	37180.648
8443	180.06	13251.036	34875.699
3811	180.02	9686.715	34118.285
4674	179.94	10285.585	38369.668
5399	179.86	10691.484	36596.395
7198	179.86	12127.896	38099.188
2224	179.84	8603.096	39984.586
6978	179.79	12037.738	35056.715
8951	179.71	13731.663	33166.742
5741	179.67	10837.849	38754.313
5295	179.63	10615.802	39029.238
6501	179.6	11505.424	34665.746
7515	179.52	12575.773	33505.32
9640	179.5	14518.161	38048.348
9078	179.37	13946.953	36714.242
6622	179.31	11729.959	35618.801
6484	179.29	11621.333	35133.73
7618	179.25	12607.481	36391.145
9679	179.19	14567.993	36716.219
4725	179.17	10170.759	36965.121
4848	179.15	10307.072	35273.43
6259	179.06	11334.589	38656.125
2412	179.04	8623.385	35242.012
2085	178.98	8302.575	36371.043
6220	178.96	11292.905	37370.258
7601	178.91	12660.486	35656.523
7806	178.81	12760.845	38386.578
4670	178.81	10152.133	38335.504
8920	178.77	13566.735	34053.773
6128	178.73	11310.95	35007.555
473	178.71	8016.883	37622.32
6367	178.71	11439.378	38597.238
3961	178.7	9533.099	38265.23
5035	178.68	10348.69	35488.059
9676	178.66	14499.13	37004.773
2703	178.6	8823.915	39183.27
577	178.52	8130.874	34296.102
5984	178.48	11153.566	35276.133
8583	178.48	13527.377	35625.453
580	178.25	8163.95	34442.41
6009	178.2	11118.34	34614.055
2861	178.1	8927.122	36884.281
2014	177.97	8241.452	33935.523
2443	177.95	8563.457	34326.578
6468	177.91	11571.797	35819.648
9690	177.85	14459.336	36676.105
9416	177.76	14415.878	33928.207
4747	177.68	10305.206	36495.145
2804	177.68	8915.572	38178
5589	177.68	10812.185	34520.844
9083	177.62	13827.891	36922.184
6855	177.53	12011.593	38180.273
7573	177.39	12529.195	35163.328
8445	177.37	13318.234	34640.238
7614	177.32	12534.338	36045.281
5024	177.26	10485.865	35067.699
7460	177.24	12414.762	34730.426
9139	177.16	13939.366	38690.863
6805	176.91	11934.31	39484.301
6990	176.84	11909.252	34435.156
4569	176.65	10010.085	38638.977
4912	176.51	10164.939	33695.172
9256	176.47	14048.14	37797.629
3042	176.43	9221.8	33660.316
5612	176.3	10820.659	35518.469
7512	176.26	12565.989	33316.746
7310	176.22	12350.209	39027.605
3633	176.2	9351.336	37055.59
4844	176.19	10303.325	35513.848
3876	176.19	9628.108	35950.367
9722	176.11	14514.066	35622.734
7489	176.09	12443.632	33593.113
3888	176.03	9654.521	36242.285
2637	175.97	8820.478	37048.715
9565	175.97	14343.426	38927.941
7918	175.96	12912.481	35722.793
6655	175.86	11761.683	36512.66
7977	175.82	12812.534	33855.379
5954	175.8	11201.7	36140.613
4606	175.73	9981.572	39484.168
8067	175.67	13076.493	34868.953
2374	175.5	8567.378	36337.574
8047	175.29	12928.17	34354.051
8453	175.27	13182.531	34753.492
8320	175.25	13302.963	38118.336
4321	175.19	9883.799	33379.879
4542	175.11	9972.435	37733.09
2338	175.09	8556.157	36907.715
6664	175.07	11677.779	36814
1999	175.02	8354.637	33546.977
2471	174.88	8600.69	33501.758
7478	174.88	12347.036	34049.164
9321	174.84	14199.673	35711.91
8934	174.81	13726.114	33503.547
7466	174.77	12413.834	34431
6897	174.77	12063.21	37197.539
6004	174.77	11006.593	34779.047
8170	174.73	13024.968	38322.469
7747	174.69	12669.714	39711.238
5610	174.58	10876.208	35483.52
7000	174.56	11981.044	34026.121
4888	174.54	10268.68	34185.645
2716	174.52	8693.155	39559.723
5443	174.48	10756.31	35156.742
9803	174.38	14603.959	33059.207
9704	174.38	14579.952	36092.988
9697	174.33	14495.9	36531.371
2952	174.31	8920.857	35055.891
9662	174.23	14628.108	37467.18
6880	174.23	12004.132	37761.996
3993	174.21	9589.576	38748.488
8480	174.19	13302.981	34057.059
6170	174.06	11352.195	36114.758
2669	173.98	8745.469	37978.895
4065	173.73	9576.132	39530.102
7091	173.71	12136.192	35290.629
4895	173.47	10287.32	34049.094
5558	173.43	10925.911	33785.332
7840	173.37	12849.513	37240.949
4006	173.24	9657.925	38826.02
2620	173.22	8746.394	36553.961
8546	173.18	13493.481	34143.066
6252	173.14	11406.988	38464.148
429	173.08	8118.989	38855.535
6022	172.99	11016.187	34214.438
7005	172.97	11888.191	33836.344
7509	172.91	12551.487	33285.637
7111	172.85	12177.87	35874.02
7889	172.83	12889.751	36246.484
6515	172.7	11609.324	34295.762
7905	172.7	12897.214	36010.328
8784	172.68	13682.9	38049.309
6702	172.66	11767.007	38139.504
7158	172.62	12253.821	37125.613
5302	172.58	10744.331	38817.074
7996	172.58	12899.966	33337.324
2976	172.55	8963.419	34536.781
5826	172.47	11076.587	38858.969
9150	172.45	13903.187	39054.344
6820	172.41	11986.339	39253.496
425	172.39	8163.456	39096.207
9373	172.2	14177.944	33965.727
8729	172.12	13722.434	39677.465
9124	172.12	13845.421	38250.625
5742	172.11	10973.641	38760.215
8367	172.09	13242.038	36887.555
9060	172.03	13957.175	36279.98
7719	172.01	12500.53	39295.77
3270	171.99	9239.71	35893.449
4548	171.99	9954.645	37889.234
6736	171.88	11785.12	39001.344
2320	171.86	8502.423	37194.785
2032	171.76	8276.599	34725.234
7845	171.74	12835.301	37314.066
2281	171.7	8545.668	38468.117
7098	171.7	12221.787	35504.648
7818	171.7	12756.697	38087.613
6356	171.7	11577.743	38658.254
6612	171.66	11838.823	35286.188
6997	171.51	12011.487	34004.602
6264	171.49	11264.779	38756.59
5955	171.47	11092.583	36165.445
5725	171.45	10985.979	38254.773
3821	171.4	9639.563	34580.242
4398	171.36	9963.575	35477.875
5722	171.32	10861.815	38186.766
7281	171.28	12462.151	39768.809
7209	171.24	12212.433	38379.57
4297	171.2	9758.539	34356.887
4977	171.13	10552.53	33748.469
8598	171.11	13432.079	36093.551
8486	171.11	13279.076	33913.277
7743	171.09	12635.437	39633.715
9542	171.05	14400.816	38338.73
9182	171.03	13875.078	39925.262
9549	170.9	14357.077	38572.184
8304	170.84	13291.613	38338.391
7027	170.84	11946.261	33076.73
2228	170.76	8586.01	39708.738
5330	170.69	10747.423	38438.395
8361	170.34	13297.866	37075.676
2770	170.25	8973.786	39123.215
3728	170.21	9349.453	34348.207
2581	170.21	8730.207	35624.914
4700	170.15	10146.976	37398.395
8905	170.11	13650.27	34456.625
6404	170.09	11533.478	37420.934
2579	170.07	8636.185	35575.219
412	170.06	8125.475	39356.91
9356	170.02	14020.256	34413.953
6865	170.02	12027.072	38048.09
9116	170	13983.247	37908.402
394	169.98	8052.549	39889.375
8185	169.96	13057.466	38703.766
6137	169.92	11341.586	35347.695
2837	169.79	8964.539	37355.258
5903	169.75	11012.527	37198.504
4498	169.71	10038.044	36473.016
7119	169.67	12206.323	36120.98
3627	169.65	9436.558	37186.676
3060	169.63	9148.167	34635.414
5805	169.52	11160.789	39352.313
8882	169.48	13673.939	35236.953
6556	169.33	11764.123	33062.453
6263	169.29	11217.804	38746.98
8871	169.27	13718.191	35268.938
6676	169.23	11635.558	37067.152
7586	169.23	12636.75	35374.23
6361	169.21	11535.125	38727.977
7628	169.17	12613.485	36676.922
5169	169.15	10518.571	37798.387
2759	169.04	8854.349	39333.445
6764	169.04	11690.96	39536.672
2262	169	8462.583	38665.387
2747	168.96	9038.425	39690.164
7962	168.89	12779.794	34403.172
7511	168.81	12627.359	33297.176
7118	168.73	12255.12	36115.113
5941	168.7	11103.883	36430.465
5139	168.6	10487.502	37147.484
8704	168.52	13378.308	39676.68
2305	168.48	8560.625	37760.008
2497	168.39	8635.821	33129.402
5961	168.39	11202.894	36242.344
8169	168.39	13098.689	38317.273
4308	168.25	9895.66	34275.121
9474	168.14	14253.901	36003.727
71	168.1	7859.865	34535.477
9699	168.1	14573.149	36267.879
6312	168.04	11412.72	39904.727
7702	167.95	12489.643	38854.441
2653	167.95	8788.452	37509.813
5963	167.85	11081.163	35951.996
3386	167.76	9078.362	39420.723
4187	167.7	9714.673	37352.168
5034	167.62	10547.746	35451.578
170	167.58	7910.589	36471.43
3764	167.47	9409.947	33406.316
7204	167.45	12081.893	38338.578
1998	167.45	8308.402	33544.262
5922	167.43	11055.074	37140.98
3017	167.43	9011.217	33016.586
7876	167.41	12753.389	36845.957
5701	167.39	10952.913	37784.492
8694	167.35	13431.36	39419.266
7001	167.35	11939.347	34059.902
7130	167.35	12222.642	36387.012
2184	167.22	8301.518	39215.961
9343	167.22	14087.115	34909.207
7916	167.22	12867.007	35652.449
7588	167.18	12563.18	35385.738
5946	167.11	11015.233	36286.738
219	166.97	7841.736	37429.219
9292	166.88	13995.666	36499.563
3593	166.88	9481.89	38306.402
6739	166.86	11733.583	39060.621
5734	166.8	10976.112	38567.57
2189	166.78	8337.268	39314.453
3751	166.78	9343.812	33508.801
5368	166.74	10709.672	37332.848
328	166.7	7873.96	38985.656
9015	166.59	13876.654	34782.164
324	166.57	7959.333	38953.824
5764	166.53	10789.217	39343.598
172	166.45	7676.8	36569.406
6007	166.26	11069.639	34884.602
7469	166.26	12477.82	34131.016
9523	166.2	14211.483	37832.559
4523	166.2	10079.718	37302.207
6611	166.17	11791.592	35260.805
3299	166.15	9265.779	36633.141
4985	165.97	10480.462	34038.477
7483	165.94	12468.469	33716.289
7533	165.86	12660.143	34111.988
5660	165.86	10866.382	36714.195
2688	165.82	8814.176	38435.32
8266	165.78	13160.257	39170.563
7251	165.78	12084.308	39301.668
2758	165.75	9054.637	39276.785
3587	165.69	9355.262	38182.121
9783	165.67	14435.342	33750.664
9715	165.67	14564.744	35907.848
9123	165.65	13807.277	38215.668
3436	165.63	9443.305	39899.746
3921	165.61	9617.863	37372.926
9366	165.48	14152.61	34211.211
5131	165.44	10412.248	36867.109
9090	165.3	13865.851	37239.035
7930	165.3	12815.053	35208.969
5902	165.27	11108.676	37505.109
6075	165.23	11103.305	33166.988
7804	165.23	12721.328	38322.215
8820	165.23	13713.717	37100.242
8025	165.09	13009.82	33751.566
2866	165.07	8953.224	36965.398
8115	165	12959.947	36374.5
8226	164.96	13037.493	39944.48
174	164.92	7838.081	36598.797
312	164.88	7981.846	38728.02
8580	164.84	13520.017	35549.746
2054	164.83	8245.077	35213.59
3691	164.81	9418.081	35402.781
7691	164.77	12620.3	38349.707
7557	164.77	12608.935	34858.664
8545	164.77	13459.478	34123.996
2580	164.75	8718.74	35602.273
4979	164.73	10464.118	33874.965
9391	164.71	14059.934	33132.543
236	164.52	7689.007	37668.27
6038	164.48	11074.725	33662.266
9752	164.44	14589.057	34578.129
6155	164.44	11308.792	35708.762
5533	164.42	10885.155	33021.254
6262	164.27	11404	38737.82
4922	164.23	10312.113	33367.715
3273	164.19	9173.5	35958.984
6887	164.19	11971.761	37629.73
9230	164.19	14172.439	38736.855
4270	164.16	9813.44	35285.195
7329	164.14	12403.507	38602.957
5714	164.04	10877.327	38019.883
8487	164.02	13214.964	33917.27
8817	164	13703.673	37281.141
5514	163.98	10583.03	33169.73
4547	163.98	9998.472	37869.844
7432	163.96	12263.981	35403.184
6016	163.93	11006.182	34352.867
6474	163.81	11522.83	35696.691
7502	163.7	12655.254	33096.121
7377	163.68	12377.687	36736.664
8515	163.66	13387.116	33082.516
2474	163.66	8500.714	33534.219
6135	163.64	11305.704	35232.191
3445	163.64	9382.397	39741.512
6186	163.45	11400.84	36570.621
8004	163.45	12883.12	33053.594
4300	163.33	9707.278	34417.754
169	163.33	7912.012	36453.438
6289	163.18	11317.396	39374.734
252	163.18	7669.38	37771.699
6493	163.12	11596.817	35024.816
5343	162.99	10691.377	37916.621
3891	162.97	9494.658	36368.824
9020	162.97	13781.091	35027.652
4651	162.91	10340.777	39008.715
161	162.91	7730.692	36344.004
3628	162.79	9369.614	37188.672
7306	162.76	12298.715	39230.965
7126	162.72	12084.568	36291.359
5608	162.72	10968.422	35409.266
5150	162.66	10428.108	37427.211
8864	162.62	13570.378	35718.828
2859	162.57	8984.802	36872.887
5784	162.53	10784.311	39796.887
2904	162.49	9035.251	36053.629
5375	162.47	10773.905	36940.426
7305	162.24	12462.676	39175.223
5602	162.14	10786.74	34928.738
2094	162.14	8367.591	36570.355
7695	162.07	12522.366	38498.863
5047	162.05	10467.356	35710.246
2674	162.01	8799.007	38101.207
4043	161.91	9510.42	39030.676
6158	161.88	11297.075	35814.949
2945	161.84	8865.508	35189.316
9632	161.82	14561.681	38398.344
7516	161.78	12552.453	33526.48
2708	161.76	8766.871	39259.723
180	161.7	7739.629	36753.047
4600	161.63	10053.163	39307.281
8975	161.61	13892.456	33695.594
7808	161.59	12756.3	38207.195
2618	161.57	8831.587	36503.551
7094	161.55	12094.485	35374.039
401	161.42	8193.102	39658.426
7351	161.32	12447.364	37805.449
2621	161.26	8729.107	36568.527
7970	161.26	12868.13	34247.125
7553	161.26	12644.801	34838.867
6721	161.24	11790.323	38663.191
203	161.19	7858.276	37086.59
6240	161.15	11269.992	38088.543
3639	161.15	9425.854	36586.008
7764	161.05	12814.59	39863.543
6089	160.98	11222.114	33436.895
6447	160.9	11453.303	36480.465
3873	160.86	9687.31	35824.703
9142	160.84	13820.778	38881.688
3869	160.78	9556.147	35537.656
5507	160.75	10734.529	33329.203
4654	160.73	10307.567	38802.535
8483	160.46	13159.346	33825.395
24	160.44	7691.072	33353.988
2892	160.38	9022.447	36270.586
5512	160.36	10629.568	33393.551
2126	160.34	8264.389	37557.973
5917	160.27	11044.964	37121.668
8581	160.17	13457.706	35553.707
7595	160.07	12510.096	35465.227
7493	160.06	12396.735	33426.824
3941	160.04	9571.04	37748.602
3661	159.96	9456.623	35961.422
2842	159.94	8954.6	37204.5
4678	159.94	10149.657	38461.59
4852	159.94	10302.95	35374.047
2445	159.88	8499.613	34346.949
8034	159.86	13061.336	34025.094
7697	159.84	12547.39	38577.125
7821	159.79	12736.063	37891.43
7459	159.77	12442.55	34702.938
6626	159.77	11727.063	35707.098
4865	159.77	10291.012	34854.586
7927	159.73	12804.731	35337.148
4861	159.71	10298.044	34785.508
7217	159.71	12241.48	38514.844
6630	159.69	11686.031	35936.754
8217	159.67	13090.147	39649.148
7342	159.6	12277.773	37874.984
3855	159.52	9618.446	35348.707
9661	159.5	14581.066	37447.121
5568	159.44	10933.096	34079.891
3901	159.42	9654.465	36750.5
8510	159.38	13474.405	33006.285
8752	159.38	13744.113	39430.617
9252	159.29	14145.625	37716.848
8157	159.27	13126.633	37975.602
5165	159.1	10415.315	37655.32
7135	159.08	12094.67	36555.277
7770	158.98	12713.851	39978.172
8366	158.98	13144.128	37155.012
7073	158.96	12095.035	34665.512
5473	158.94	10660.13	34400.336
9775	158.94	14486.149	33949.824
8766	158.93	13694.541	38712.633
2303	158.91	8589.921	37754.504
9030	158.81	13987.209	35355.035
8655	158.77	13452.629	38155.715
5964	158.73	11198.579	35952.617
2168	158.68	8383.524	38698.609
8874	158.64	13691.738	35388.289
124	158.62	7781.997	35804.02
7968	158.6	12893.801	34226.309
309	158.58	7690.05	38639.809
7316	158.54	12425.579	38921.82
7683	158.54	12520.196	38154.594
6598	158.5	11751.433	34863.934
7662	158.43	12534.027	37621.461
9779	158.39	14611.213	33707.879
7938	158.37	12890.494	35040.109
2988	158.37	8922.592	34248.887
6818	158.33	11954.193	39228.348
8128	158.18	13008.11	36940.156
4357	158.18	9992.917	33771.578
5397	158.14	10697.023	36544.059
9706	158.1	14584.846	36128.051
5775	158.08	10792.465	39581.781
9740	158.08	14502.907	34985.367
8576	158.08	13463.455	35327.547
8624	158.06	13524.981	37088.758
67	158.01	7932.816	34340.051
9745	157.97	14490.612	34835.656
9489	157.93	14271.788	36507.914
2371	157.91	8417.083	36270.777
381	157.85	7850.57	39914.816
5197	157.81	10543.657	38704.695
6553	157.79	11554.054	33064.68
7440	157.72	12454.667	35250.004
6905	157.68	11851.195	37099.609
7593	157.62	12620.502	35436.527
3601	157.62	9306.462	38147.211
6119	157.62	11347.267	34616.652
8707	157.57	13360.95	39753.922
5191	157.57	10424.655	38554.625
5591	157.55	10825.401	34556.539
2335	157.55	8590.945	36894.074
6290	157.47	11375.662	39392.621
9402	157.45	14398.748	33241.859
2792	157.39	8886.192	38570.012
62	157.32	7944.4	34237.66
2718	157.18	8648.306	39620.734
8269	157.16	13268.749	39210.59
7630	157.09	12519.185	36707.957
8656	157.07	13447.21	38181.008
9409	157.03	14300.394	33650.297
5485	156.99	10729.8	34125.051
128	156.99	7668.249	35822.652
4109	156.93	9774.06	39587.461
6136	156.86	11359.26	35256.473
4541	156.86	9922.014	37723
4392	156.82	9919.35	35117.41
5747	156.76	10863.854	38985.926
2317	156.74	8419.038	37185.371
4573	156.72	9921.024	38786.277
2170	156.68	8352.865	38714.344
6573	156.61	11772.157	33768.469
2715	156.55	8738.217	39528.414
9471	156.43	14212.065	35925.039
9191	156.43	14042.174	39627.621
6923	156.42	11853.751	36571.066
6892	156.42	12049.344	37410.512
7215	156.4	12084.631	38441.566
3860	156.38	9664.864	35494.156
4514	156.36	10061.814	36997.559
8203	156.36	13074.281	39157.613
5494	156.3	10607.393	33493.25
2024	156.3	8357.753	34454.109
5339	156.22	10565.873	38112.105
4256	156.17	9826.466	35836.445
7340	155.94	12400.458	37843.922
6748	155.88	11765.854	39281.668
117	155.84	7926.261	35486.395
5981	155.76	11126.855	35505.172
5594	155.76	10928.263	34712.5
8776	155.71	13617.449	38188.445
8835	155.69	13762.314	36636.035
9049	155.63	13968.975	35994.078
8801	155.61	13584.567	37572.523
526	155.61	8142.811	35770.266
6409	155.52	11365.816	37565.273
2283	155.52	8612.376	38200.488
8197	155.44	13095.473	39106.238
4954	155.44	10460.643	33340.141
4499	155.32	9967.249	36519.059
5486	155.32	10744.862	33826.758
6188	155.3	11313.457	36595.809
2018	155.25	8345.051	34254.742
2199	155.21	8201.526	39536.566
7035	155.21	12232.587	33376.762
7644	155.17	12688.828	37187.477
6098	155.17	11346.506	33779.012
9480	155.13	14375.808	36117.816
8317	155.13	13338.452	38097.707
5198	155.07	10527.114	38714.863
4330	155.04	9729.991	33074.641
4708	155	10264.125	37231.34
9613	154.98	14626.536	38986.48
2451	154.9	8525.093	34182.02
2099	154.88	8215.027	36702.629
8219	154.83	12947.569	39699.137
4691	154.75	10163.81	37549.137
8982	154.67	13928.819	33866.367
5061	154.61	10407.379	36057.91
3287	154.61	9128.897	36435.844
1884	154.6	8300.14	33215.195
4160	154.58	9843.036	38066.656
6643	154.56	11731.949	36148.676
7127	154.54	12186.819	36309.219
7940	154.54	12829.546	34831.98
3816	154.52	9650.672	34293.555
8299	154.52	13325.398	38545.461
7760	154.48	12793.279	39817.574
6161	154.48	11326.959	35874.129
4397	154.48	10009.644	35460.648
5071	154.46	10413.482	36145.258
9555	154.46	14235.512	38649.188
9155	154.39	13929.85	39226.41
6058	154.39	11068.672	33411.652
6765	154.33	11788.34	39559.242
5598	154.33	10824.764	34757.621
3329	154.31	9058.785	37669.789
2002	154.29	8210.632	33743.219
7078	154.29	12172.896	34857.91
7842	154.25	12766.49	37262.207
9773	154.23	14565.014	33812.18
6354	154.17	11440.337	38648.637
4978	154.12	10384.533	33841.555
3312	154.1	9205.679	37106.113
9502	154.1	14257.972	36877.785
6127	153.93	11265.631	34985.27
6026	153.89	11137.071	33987.57
7568	153.87	12670.528	35068.293
9791	153.75	14565.494	33433.617
2037	153.71	8399.011	34939.254
8742	153.71	13711.776	39592.746
8497	153.7	13305.957	33367.801
8345	153.66	13186.911	37349.777
4599	153.66	10081.723	39281.98
5906	153.62	10995.47	37298.035
595	153.6	8026.852	33900.035
6267	153.6	11271.295	38793.262
6385	153.58	11585.007	37861.266
218	153.5	7884.041	37409.84
9795	153.45	14600.631	33178.949
2030	153.39	8307.843	34684.656
6906	153.24	11859.818	37124.879
2732	153.22	9019.989	39784.625
2630	153.12	8810.868	36810.484
5999	153.1	11093.836	35250.723
8684	153.1	13370.217	38991.734
7652	152.97	12543.347	37375.004
4285	152.95	9808.644	34878.449
6046	152.93	11056.225	33742.656
8771	152.91	13748.846	38783.992
5063	152.83	10382.806	36089.371
2585	152.8	8685.609	35702.566
6565	152.78	11829.934	33435.152
5350	152.7	10576.214	37688.355
7043	152.66	12135.421	33664.172
3281	152.66	9087.396	36188.063
9482	152.66	14393.979	36206.309
4151	152.64	9790.929	38211.703
7642	152.62	12705.892	37144.48
2597	152.6	8643.93	36026.684
4140	152.58	9793.06	38382.539
5584	152.51	10843.539	34430.77
9621	152.43	14433.651	38938.395
5510	152.39	10731.514	33372.613
3717	152.37	9374.722	34709.41
8112	152.37	12930.616	36200.945
4154	152.35	9705.567	38230.465
6344	152.28	11443.978	39226.875
8976	152.26	13914.154	33709.574
4719	152.24	10210.595	37130.324
5363	152.18	10715.898	37213.344
3702	152.07	9481.541	35239.023
9364	151.97	14000.877	34178.195
5521	151.93	10723.04	33277.473
8599	151.84	13475.482	36229.023
6555	151.76	11494.557	33111.238
4539	151.72	10090.473	37696.078
8222	151.7	12959.504	39812.594
2020	151.57	8225.277	34263.145
6675	151.57	11845.43	37030.078
8039	151.55	12963.237	34106.301
4242	151.53	9880.37	36079.281
2744	151.43	8857	39630.406
5212	151.43	10362.761	39196.668
2829	151.43	8873.568	37572.848
323	151.4	7737.854	38952.926
3779	151.38	9417.364	33068.434
2369	151.38	8500.56	36258.898
9043	151.36	13874.268	35688.805
4411	151.34	10044.429	35787.777
7087	151.34	12128.727	35137.738
5116	151.24	10460.009	36503.867
5021	151.22	10411.249	35041.355
7221	151.19	12231.073	38664.414
3376	151.13	9264.666	39056.973
538	151.05	8124.035	35400.23
4319	151.03	9830.921	33507.172
2790	151.01	9054.778	38529.586
5454	150.99	10563.97	34885.027
2826	150.92	9001.512	37511.852
7103	150.86	12249.994	35562.859
8911	150.82	13677.687	34328
7600	150.82	12703.595	35625.391
6932	150.8	12021.062	36433.047
9784	150.78	14461.656	33764.078
139	150.76	7674.529	35943.516
8764	150.76	13770.738	38634.531
8906	150.61	13629.068	34541.57
8467	150.59	13332.509	34160.34
6105	150.59	11222.893	34055.137
2696	150.55	8839.774	38584.02
9316	150.55	14026.678	35773.352
7123	150.52	12163.958	36239.844
4222	150.38	9787.622	36689.602
7708	150.36	12499.911	39008.879
6572	150.36	11666.106	33710.164
3426	150.34	9141.673	39959.727
4876	150.27	10282.203	34464.891
5723	150.21	10919.854	38206.43
2893	150.19	8997.217	36296.453
9188	150.15	14179.668	39932.613
7311	150.11	12443.195	39057.613
6329	150.07	11427.26	39619.793
5134	150.07	10501.043	36966.176
7725	150.04	12607.596	39343.93
8054	150.02	13042.189	34591.508
6382	150.02	11524.289	38133.465
5229	149.92	10396.197	39822.895
108	149.9	7815.21	35331.148
8947	149.9	13716.056	33096.391
8778	149.9	13615.753	38226.465
4555	149.83	9995.521	38154.609
7252	149.79	12221.465	39307.652
6285	149.79	11253.035	39297.348
4412	149.73	10019.035	35808.781
413	149.71	8146.22	39433.492
7727	149.71	12669.941	39366.035
6688	149.69	11757.878	37514.008
570	149.63	8034.137	34521.07
9346	149.62	14057.975	34928.129
8407	149.6	13227.108	35620.203
3973	149.56	9632.575	38592.914
8979	149.54	13855.725	33777.41
5480	149.5	10623.726	34275.676
4072	149.44	9595.819	39706.352
6293	149.39	11311.222	39466.68
7258	149.31	12264.685	39450.359
7692	149.31	12535.369	38394.574
9655	149.29	14570.25	37578.164
8385	149.29	13303.961	36507.949
3607	149.25	9402.46	37687.484
6893	149.21	12019.276	37419.035
2491	149.17	8430.379	33163.195
8484	149.16	13272.322	33866.246
7353	149.12	12290.861	37529.754
16	149.1	7875.276	33254.637
3963	149	9519.227	38314.938
8271	148.93	13146.773	39236.719
3318	148.91	9231.761	37417.148
6461	148.87	11476.263	35972.934
9330	148.87	14045.877	35157.805
8613	148.81	13463.619	36692.758
8144	148.7	13036.234	37429.691
6314	148.7	11216.597	39972.434
7325	148.68	12424.547	38523.336
600	148.66	8026.129	33730.742
7062	148.66	12116.269	34144.402
6033	148.66	11198.39	34082.906
4878	148.64	10269.92	34538.547
3762	148.64	9448.725	33356.105
3049	148.64	9125.159	33830.82
7796	148.62	12743.897	39105.813
8125	148.45	12987.469	36888.297
2646	148.43	8705.051	37411.309
5656	148.41	10841.508	36654.328
6587	148.39	11668.566	34440.91
4505	148.39	10069.728	36791.781
9469	148.37	14396.362	35811.777
5692	148.33	10902.78	37586.793
9141	148.31	13928.461	38849.867
8593	148.29	13487.517	35979.531
8504	148.12	13330.36	33271.285
4354	148.12	9982.05	33711.133
6661	148.06	11665.285	36683.18
583	148.04	8104.838	33991.891
3352	148.02	9272.762	38391.727
2482	148.02	8549.297	33347.434
542	148.02	8134.061	35197.375
6528	148.01	11472.389	34049.664
5655	147.99	10979.757	36648.309
3078	147.99	9251.412	35002.52
4213	147.97	9869.316	36768.43
4645	147.89	10214.432	39239.613
2124	147.87	8318.737	37441.523
3727	147.85	9353.16	34575.832
4291	147.85	9726.526	34483.004
6266	147.83	11401.268	38783.141
8355	147.8	13272.029	37240.738
4129	147.68	9860.404	38691.852
9511	147.66	14250.966	37524
2931	147.62	8892.47	35285.348
6505	147.58	11501.04	34735.129
8592	147.57	13535.678	35965.617
8619	147.53	13402.349	36860.961
4257	147.47	9772.061	35838.258
9464	147.45	14214.279	35517.047
2400	147.39	8511.038	35649.156
4855	147.37	10249.715	35398.492
8152	147.35	12985.437	37810.063
9488	147.3	14409.252	36501.871
9744	147.28	14501.719	34815.371
475	147.2	8070.756	37357.5
515	147.18	8098.146	36491.82
2388	147.16	8559.057	35955.207
5765	147.14	10828.621	39347.914
8053	147.12	13010.893	34554.672
7237	147.11	12062.399	39051.289
4961	147.07	10371.178	33470.988
7243	147.05	12097.151	39073.422
8667	147.05	13561.528	38442.305
5542	147.01	10959.653	33314.68
2398	146.97	8464.916	35885.063
31	146.97	7793.69	33587.266
282	146.95	7943.229	38233.219
8706	146.93	13444.544	39709.703
6250	146.88	11395.089	38417.305
9055	146.82	13879.645	36120.723
7779	146.74	12762.705	39452.301
372	146.72	7841.818	39733.625
5442	146.72	10703.456	35157.613
3349	146.72	9191.113	38173.188
4999	146.59	10540.819	34419.52
6945	146.59	11888.292	35966.59
5404	146.57	10721.255	36406.66
2917	146.51	9000.471	35698.18
3683	146.51	9475.208	35258.43
2918	146.42	8855.265	35695.195
6124	146.38	11274.474	34773.953
7401	146.36	12468.969	36281.117
8014	146.36	13033.826	33324.934
2399	146.34	8606.618	35589.516
5455	146.34	10739.466	34650.16
6460	146.32	11417.261	35951.207
155	146.32	7820.513	36248.453
4329	146.26	9901.571	33052.379
3703	146.26	9400.495	35239.316
6362	146.22	11565.047	38514.164
3029	146.19	9195.733	33339.816
7654	146.11	12663.52	37401.023
6744	146.11	11737.063	39107.367
4966	146.07	10419.866	33534.273
4519	146.07	10089.212	37096.047
9806	146.03	14499.644	33166.426
9423	146.03	14217.059	34082.227
3077	146.01	9104.273	34966.715
3379	145.99	9077.946	39115.508
2844	145.9	8953.642	37244.734
8614	145.73	13496.65	36732.676
4094	145.73	9784.214	39842.688
2378	145.69	8623.961	36125.41
4227	145.65	9778.808	36451.621
2672	145.61	8753.318	38062.289
5222	145.59	10551.653	39566.395
7611	145.57	12500.079	35969.984
5841	145.57	11072.338	38599.48
2379	145.5	8455.045	36161.586
7462	145.48	12391.648	34546.938
4982	145.44	10525.748	33902.977
3951	145.4	9674.761	37989.707
5962	145.38	11151.658	35915.555
4527	145.36	10025.145	37339.352
7781	145.34	12728.033	39467.629
3732	145.3	9373.804	34396.84
6114	145.29	11372.186	34418.566
2734	145.27	9043.101	39784.594
8311	145.25	13197.909	38159.875
7482	145.21	12346.64	33950.086
7446	145.19	12372.883	34784.227
6376	145.13	11435.654	38268.27
4161	145.11	9893.325	38088.258
501	145.09	8182.409	36964.855
9132	145.07	13910.273	38450.273
2131	145.06	8304.768	37654.98
5174	145.04	10459.584	38029.129
6195	145.02	11239.725	36685.609
8402	145	13202.955	36037.887
2257	144.98	8562.063	38640.832
5577	144.96	10920.145	34314.305
6492	144.96	11558.468	34994.613
51	144.96	7921.585	33834.148
363	144.94	7904.58	39614.457
5599	144.94	10869.385	34849.359
5324	144.92	10708.51	38353.945
8423	144.83	13193.321	35337.383
4090	144.83	9653.411	39960.199
8909	144.81	13570.346	34324.266
7768	144.71	12911.798	39952.309
8627	144.63	13507.007	37135.332
6315	144.6	11286.988	40007.391
4314	144.6	9844.913	33924.129
2980	144.6	8855.321	34337.816
2501	144.52	8743.764	33243.695
8254	144.52	13214.471	39314.844
2013	144.44	8394.43	33921.793
8463	144.39	13311.712	34310.914
3344	144.37	9248.611	38065.602
3908	144.33	9492.402	37013.793
491	144.33	8108.785	37330.254
2554	144.33	8802.888	34714.52
8155	144.33	12987.419	37906.148
480	144.31	8107.654	37444.098
6547	144.31	11595.234	33209.621
5632	144.27	10789.475	35996.219
2252	144.27	8467.28	38800.406
2561	144.23	8752.18	34891.973
5493	144.19	10579.774	33780.789
6839	144.19	11948.561	38643.223
8813	144.14	13777.072	37477.605
6808	144.14	12005.056	39555.402
4684	144.12	10281.7	38135.516
6430	144.1	11630.258	36756.367
8763	144.1	13640.781	38885.996
6479	144.1	11609.038	35489.043
9685	144.08	14444.246	36825.289
9568	144.06	14369.516	39089.23
3620	144.06	9333.087	37662.676
313	144.02	7812.345	38729.785
554	144	8099.427	34885.742
9508	143.98	14306.848	37343.426
3925	143.98	9551.475	37409.977
4339	143.98	10009.055	33123.176
9789	143.96	14436.815	33620.82
6981	143.85	11896.912	34704.438
5936	143.73	11129.008	36624.848
3330	143.73	9132.377	37715.273
5931	143.71	11023.201	36780.141
6246	143.68	11353.718	38185.625
7780	143.66	12815.781	39465.008
7138	143.66	12118.778	36694.621
6690	143.66	11840.922	37590.488
4374	143.66	9961.439	34582.094
6607	143.64	11782.633	35123.969
8926	143.64	13681.65	33888.133
8830	143.62	13738.612	36542.145
6930	143.48	12013.411	36409.238
6668	143.47	11637.314	36872.719
9457	143.47	14306.212	35281.902
3311	143.47	9119.539	36986.348
9517	143.43	14353.998	37636.84
6336	143.43	11538.43	39477.426
6134	143.37	11295.112	35151.809
6810	143.35	11976.255	39306.566
4538	143.24	10021.587	37690.18
7954	143.24	12874.102	34477.297
2417	143.2	8427.482	35003.695
2238	143.18	8455.18	39383.672
7239	143.16	12138.021	39064.711
9530	143.16	14222.324	38081.125
3079	143.12	9106.334	35019.441
6014	143.12	11169.299	34561.023
6540	143.06	11559.202	33624.207
4421	143.06	9966.13	35954.441
7421	142.93	12313.324	35646.609
8644	142.91	13545.528	37745.23
5697	142.89	10981.216	37664.5
9656	142.85	14625.869	37584.676
2047	142.81	8215.824	35135.664
8595	142.81	13497.97	36026.074
8826	142.8	13749.339	37022.258
4352	142.76	10104.79	33679.441
8232	142.74	13239.536	39804.117
8218	142.7	13070.181	39700.238
9032	142.64	13843.501	35371.813
6442	142.64	11436.426	36676.844
713	142.62	8088.068	33362.164
9329	142.57	14069.948	35373.84
4570	142.49	9950.109	38671.004
5238	142.43	10575.156	39849.262
6918	142.41	11988.281	36795.727
7184	142.35	12170.96	37691.195
434	142.3	8079.218	38911.305
6883	142.28	11994.79	37522.625
9388	142.28	14094.599	33028.246
4241	142.26	9914.238	36070.184
566	142.2	8185.648	34706.563
2998	142.18	8939.423	33501.328
6242	142.18	11336.997	38132.492
8777	142.12	13681.855	38202.516
9194	142.03	14106.156	39665.063
6738	141.97	11672.755	39058.887
7102	141.95	12261.677	35539.91
290	141.93	7654.671	38292.707
8425	141.93	13147.065	35371.793
5479	141.93	10703.703	34263.063
5277	141.89	10736.086	39150.352
3298	141.89	9258.846	36557.316
5436	141.89	10689.421	35487.613
2141	141.89	8259.721	37981.543
4100	141.86	9819.123	39614.328
300	141.86	7738.532	38472.879
8376	141.84	13211.874	36795.469
8114	141.82	12965.327	36292.234
4671	141.82	10274.723	38341.461
9081	141.74	13897.99	36772.414
3892	141.72	9531.017	36532.727
3825	141.68	9613.62	34656.875
5840	141.63	11030.538	38573.191
438	141.63	8095.393	38670.285
7714	141.53	12527.46	39151.301
2169	141.53	8242.085	38708.891
5173	141.47	10410.927	37994.379
9764	141.42	14509.176	34270.57
5294	141.42	10641.985	39020.273
8653	141.42	13413.856	38062.461
6031	141.4	11183.602	34055.07
7279	141.38	12237.269	39930.684
6549	141.38	11447.171	33271.59
7580	141.38	12701.281	35259.793
8468	141.34	13204.631	34217.477
8495	141.26	13243.049	33577.242
9571	141.24	14363.546	39302.148
6750	141.22	11823.263	39359.137
7463	141.22	12461.041	34598.543
4680	141.19	10214.406	38232.492
7109	141.17	12160.874	35835.957
2031	141.17	8357.563	34699.125
2603	141.15	8775.566	36156.148
8071	141.09	12939.218	35004.254
2835	141.07	8895.972	37644.859
3746	140.99	9479.34	33680.91
7855	140.94	12882.485	36928.258
7105	140.9	12230.996	35719.395
4915	140.84	10270.055	33764.281
8003	140.82	12774.966	33279.398
8079	140.8	13015.256	35273.684
3026	140.8	9191.37	33223.398
440	140.78	8154.576	38694.371
7792	140.71	12755.297	38956.488
6713	140.63	11806.332	38430.816
5044	140.59	10527.317	35606.313
9340	140.4	14158.036	34858.766
4916	140.4	10264.945	33796.906
4296	140.34	9762.527	34536.199
4873	140.32	10339.963	34735.711
6866	140.29	11988.538	38067.773
6205	140.19	11237.686	36959.379
2456	140.09	8562.96	34012.633
2556	140.09	8690.49	34828.199
9400	140.04	14313.59	33192.406
4591	139.94	10106.11	39137.883
7122	139.79	12206.461	36219.105
6326	139.77	11626.416	39946.121
77	139.75	7695.415	34628.598
3341	139.73	9267.566	37954.258
3673	139.73	9470.621	35626.477
6829	139.69	11924.461	38818.629
2564	139.69	8682.691	35066.016
8539	139.52	13423.206	33882.137
5966	139.46	11007.156	36030.887
5698	139.4	10958.823	37748.781
5980	139.37	11154.483	35448.539
5204	139.37	10436.038	38927.875
50	139.37	7781.728	33831.348
9429	139.37	14365.535	34385.742
336	139.33	7694.647	39122.375
7599	139.29	12511.372	35571.91
7448	139.27	12356.807	34798.816
5009	139.19	10387.931	34669.246
9063	139.17	13925.034	36426.223
5297	139.16	10752.243	39070.586
4860	139.14	10297.736	35076.004
3849	139.12	9578.726	35142.598
6405	139.1	11520.727	37460.395
4092	139.08	9515.461	39982.477
8293	139	13143.571	38702.988
2129	138.91	8324.406	37622.848
8584	138.91	13547.41	35626.535
9185	138.91	14071.904	39795.758
7015	138.89	11857.582	33567.156
6308	138.83	11229.191	39798.395
165	138.73	7821.073	36394.008
6207	138.71	11305.872	37017.5
3437	138.64	9443.964	39966.949
8466	138.64	13274.968	34351.445
9171	138.62	13826.461	39606.734
7621	138.62	12605.775	36444.262
5857	138.6	11040.456	38049.914
2476	138.6	8504.842	33579.648
4572	138.58	10021.415	38773.727
4185	138.56	9783.742	37631.281
7255	138.56	12253.759	39343.688
7444	138.56	12374.89	35018.828
6802	138.45	11888.636	39733.18
9050	138.45	13909.295	36012.105
6704	138.45	11645.537	38205.18
5633	138.45	10962.833	36038.055
8923	138.45	13746.378	33852.145
6076	138.41	11204.329	33109.629
9110	138.39	13988.078	37844.383
2697	138.39	8763.503	38620.016
7964	138.35	12858.016	34449.527
3621	138.35	9313.756	37350.074
5192	138.33	10558.109	38577.227
8087	138.25	13014.131	35637.84
4389	138.25	10044.481	34865.211
5562	138.24	10778.517	33893.848
7470	138.22	12399.448	34172.355
5761	138.18	10872.434	39273.223
3272	138.12	9272.324	35938.543
5447	138.12	10673.62	35208.625
2234	138.08	8476.474	39304.488
8243	138.06	13184.987	39647.309
3706	138.04	9282.962	35254.148
386	138.03	7921.886	39984.238
7569	138.01	12520.198	35120.113
4416	137.97	10033.617	35879.375
2118	137.93	8215.933	37250.73
2908	137.91	9044.929	35771.766
7811	137.85	12846.142	38281.957
4707	137.76	10157.236	37213.395
4407	137.74	10079.353	35670.02
2874	137.72	8959.403	36805.91
3071	137.72	9226.592	34928.652
5461	137.7	10756.438	34500.535
4150	137.68	9782.894	38198.098
2413	137.68	8530.302	34943.129
9624	137.64	14432.448	38719.168
2937	137.62	8880.746	35112.734
4540	137.62	10031.994	37710.953
8478	137.57	13231.474	34028.031
348	137.53	7882.989	39418.746
5940	137.47	11052.29	36425.406
9294	137.43	14043.147	36523.941
4908	137.39	10222.945	33950.215
6116	137.37	11229.72	34505.051
9705	137.37	14432.389	36090.785
5909	137.37	11185.867	37322.777
4126	137.35	9742.67	38923.586
4879	137.35	10328.353	34540.934
9731	137.34	14540.336	35378.238
9438	137.28	14352.863	34671.109
6177	137.09	11269.706	36364.156
2726	137.07	8807.23	39919.117
6968	137.07	11941.84	35116.992
6510	137.07	11501.764	34472.82
109	137.03	7684.235	35351.516
3398	137.03	9261.87	39650.434
5590	137.01	10894.519	34535.938
4616	137.01	9943.856	39854.297
5915	136.99	11118.528	37116.637
4367	136.99	10117.814	34224.824
2634	136.97	8780.324	37030.684
383	136.93	7808.556	39930.48
3291	136.91	9134.595	36461.977
3054	136.91	9266.175	34288.953
8857	136.89	13573.425	35840.469
2806	136.84	8992.925	38019.809
2406	136.74	8569.208	35336.055
7497	136.74	12347.571	33061.141
6530	136.74	11561.693	34128.969
7829	136.66	12890.881	37741.016
7530	136.61	12621.698	33914.59
9735	136.59	14609.572	35190.008
8328	136.59	13136.26	37923.176
5379	136.49	10565.018	36986.992
92	136.47	7790.252	34993.477
5506	136.45	10580.326	33636.77
596	136.42	8051.549	33913.363
9584	136.42	14406.595	39793.953
7282	136.4	12309.039	39794.91
3277	136.4	9248.198	36116.063
2233	136.4	8552.648	39285.586
7778	136.38	12913.065	39451.066
9162	136.38	13878.721	39427.969
8029	136.38	12984.775	33872.172
5669	136.36	10873.618	36980.066
6838	136.28	12054.935	38640.27
7146	136.26	12247.501	36924.836
2309	136.24	8465.761	37568.367
6369	136.22	11543.657	38364.223
9490	136.21	14303.253	36560.336
8701	136.09	13411.437	39624.496
563	136.07	8052.32	34665.91
9266	135.99	14186.991	37449.645
2	135.99	7903.538	33039.344
5171	135.99	10371.559	37856.102
7526	135.98	12589.763	33751.426
7083	135.88	12171.757	34973.836
6500	135.86	11449.769	34621.914
4843	135.86	10141.557	35461.688
8989	135.8	13858.888	34207.949
7783	135.76	12856.046	39533.836
447	135.69	8160.997	38432.73
4225	135.63	9766.135	36396.387
9754	135.63	14480.62	34348.633
3830	135.61	9674.603	34949.508
6979	135.59	11879.552	34906.492
6700	135.57	11687.691	38029.281
4132	135.52	9890.021	38488.57
6055	135.48	11202.655	33339.863
4372	135.46	10002.354	34512.297
4601	135.44	9965.479	39313.172
7033	135.32	12072.703	33270.055
5813	135.3	11044.669	38987.82
2953	135.3	8967.99	35089.992
9753	135.29	14537.34	34339.145
2385	135.29	8477.336	35926.652
8854	135.25	13694.076	35743.012
6071	135.23	11020.88	33057.473
7381	135.17	12437.518	36794.48
6843	135.15	12034.941	38765.848
3512	135.13	9482.966	39055.512
3781	135.09	9295.685	33128.34
7365	135.06	12457.249	37277.148
6365	135.06	11552.369	38575.867
6002	135.04	11082.041	35076.035
3056	135.04	9224.151	34432.172
8493	135.04	13290.633	33534.789
3372	134.98	9238.467	38903.441
9180	134.98	13889.686	39908.332
4623	134.98	10318.157	39837.395
7152	134.98	12208.888	37078.402
8798	134.96	13702.935	37814
389	134.92	8005.478	39778.531
4537	134.9	9992.238	37664.043
2951	134.88	8902.977	35031.266
8405	134.79	13222.413	35819.672
9432	134.77	14275.787	34430.84
4638	134.73	10314.745	39535.922
6481	134.71	11514.846	35354.078
4950	134.65	10478.063	33178.871
9561	134.63	14310.76	38831.48
9666	134.63	14614.642	37233.461
9073	134.62	13810.755	36580.348
7388	134.6	12369.127	36662.098
6620	134.6	11732.103	35567.406
2373	134.6	8623.543	36338.484
5732	134.58	10903.687	38464.383
7150	134.52	12139.783	37016.277
9075	134.48	13777.828	36605.945
4283	134.42	9744.708	34786.414
8268	134.35	13160.542	39197.84
7963	134.33	12825.28	34450.922
4909	134.33	10270.195	33967.133
6955	134.33	11857.385	35681.297
8915	134.31	13683.939	34178.965
6418	134.29	11520.325	37156.309
5345	134.27	10662.587	37970.832
7451	134.27	12395.779	34910.074
6793	134.27	11922.423	39614.879
213	134.21	7925.767	37295.457
5041	134.17	10454.578	35583.277
9352	134.16	14086.542	34517.633
6730	134.12	11693.992	38917.953
4735	134.1	10175.435	36838.742
2510	134.06	8727.479	33608.164
8856	134.04	13599.154	35761.469
9323	134.04	13998.473	35486.18
2380	133.96	8597.592	36168.73
8346	133.96	13280.603	37372.367
470	133.96	8192.189	37798.555
2910	133.96	8894.439	35810.027
5355	133.96	10651.81	37537.297
255	133.96	7707.092	37792.188
8379	133.94	13175.14	36691.953
2213	133.87	8291.741	39926.77
7776	133.83	12824.782	39706.168
5495	133.79	10605.854	33524.645
2889	133.77	8872.101	36232.152
2041	133.73	8352.359	35030.258
7072	133.7	12061.814	34531.293
2615	133.68	8675.715	36449.461
8645	133.66	13384.067	37748.977
75	133.6	7925.199	34580.047
4145	133.54	9784.55	38460.387
2095	133.54	8323.846	36604.941
9495	133.52	14211.517	36613.211
3945	133.48	9632.579	37873.359
4307	133.48	9715.105	34264.293
6384	133.37	11524.614	37856.523
46	133.37	7708.466	33764.484
3094	133.33	9229.318	35259.086
3799	133.33	9608.256	33491.668
2113	133.33	8321.021	37034.836
2776	133.33	8982.459	39093.926
6695	133.31	11763.192	37830.461
8206	133.27	12949.217	39217.914
9420	133.22	14263.817	34032
6351	133.2	11444.746	38852.781
9701	133.1	14425.39	36334.594
398	133.08	8095.537	39939.922
8790	133.04	13620.541	37869.688
7660	133.03	12704.685	37523.871
7541	133.03	12612.077	34377.512
2626	133.01	8815.107	36682.254
6047	133.01	11176.48	33805.484
2180	132.95	8403.092	39142.172
8180	132.93	12974.876	38587.176
4699	132.91	10328.659	37371.832
7171	132.91	12145.745	37456.434
2079	132.89	8336.396	35992.188
6859	132.83	12010.345	38285.293
5257	132.83	10629.568	39468.949
3922	132.81	9492.863	37375.594
2219	132.66	8543.838	39821.625
3453	132.64	9446.117	39383.961
6085	132.62	11412.664	33247.828
8187	132.58	12958.78	38747.836
112	132.53	7867.535	35373.578
3959	132.53	9598.966	38125.809
7058	132.47	12172.782	34106.273
6198	132.45	11321.738	36888.336
7552	132.39	12508.947	34818.305
8829	132.35	13661.885	36821.914
3586	132.32	9333.115	38458.41
6200	132.26	11288.986	36898.402
5292	132.24	10632.08	38994.242
8620	132.22	13532.436	36870.691
4373	132.18	10029.614	34570.848
9611	132.16	14559.215	39244.328
4298	132.16	9782.726	34358.055
5901	132.11	11005.145	37488.211
9380	132.07	13998.795	33395.344
8058	132.05	12923.144	34693.34
7591	132.03	12517.946	35421.719
9525	131.97	14273.269	37900.09
9149	131.97	13793.785	39012.34
6982	131.95	11940.464	34736.949
5715	131.95	10938.682	38022.152
3937	131.91	9529.989	37677.219
3435	131.89	9450.676	39866.813
5802	131.88	11106.366	39706.254
9649	131.82	14514.115	37736.598
5509	131.8	10722.944	33358.355
7053	131.8	12114.943	34042.426
6457	131.67	11576.568	36201.973
4812	131.67	10318.317	35962.465
5223	131.65	10438.449	39568.035
6853	131.65	11926.019	38383.629
2587	131.65	8657.368	35827.703
6673	131.63	11699.97	36938.652
6846	131.63	11946.245	38568.074
3328	131.61	9182.188	37651.316
2383	131.61	8508.927	35900.367
9460	131.59	14224.524	35372.086
9053	131.47	13992.331	36112.27
2970	131.45	8871.041	34634.426
7232	131.38	12138.647	38822.973
3355	131.36	9177.201	38616.129
6575	131.34	11732.497	33944.219
4522	131.34	10060.216	37253.527
3061	131.34	9248.518	34635.203
2836	131.34	8888.797	37662.723
9724	131.3	14606.204	35657.941
3625	131.28	9439.589	37485.074
2227	131.26	8630.258	39636.883
4351	131.24	10056.266	33627.891
6992	131.24	12053.461	34172.914
6910	131.22	11855.231	36895.824
3046	131.21	9173.846	33751.359
2680	131.19	8689.479	38315.77
2135	131.19	8381.659	37791.281
4311	131.17	9728.168	34038.891
9314	131.13	14120.5	36040.527
8257	131.11	13257.994	39358.309
4666	131.09	10310.568	38662.703
2457	131.07	8491.582	34062.379
8544	131.05	13517.403	34105.359
4485	130.99	10070.118	36315.617
197	130.99	7961.836	36969.332
3444	130.98	9485.575	39721.414
7635	130.98	12683.461	36821.719
7116	130.96	12190.908	36017.859
8138	130.92	13079.111	37243.391
8440	130.84	13255.514	34821.395
1883	130.82	8215.419	33211.242
3806	130.8	9650.182	33871.543
5877	130.78	11081.023	37798.672
5637	130.76	10860.221	36154.125
8509	130.71	13148.333	33152.75
2426	130.67	8423.834	34893.844
58	130.67	7696.96	34098.953
9494	130.63	14377.854	36604.73
4559	130.61	10113.681	38297.316
6868	130.57	12028.719	38119.047
5619	130.55	10944.928	35609.77
9658	130.52	14545.462	37373.344
2516	130.4	8733.516	33745.641
3603	130.38	9469.463	37948.707
3260	130.38	9168.43	35447.297
26	130.34	7839.216	33473.152
8751	130.32	13775.073	39415.719
3052	130.3	9121.666	34130.449
5445	130.3	10720.963	35197.527
9516	130.3	14380.481	37627.242
6529	130.27	11609.15	34089.719
6023	130.25	11078.333	34255.965
5050	130.21	10397.663	35811.527
7858	130.19	12761.134	36961.48
2499	130.17	8658.932	33229.617
7767	130.17	12861.645	39944.176
9244	130.11	14014.982	38274.578
4056	130.11	9700.133	39200.867
2325	130.06	8545.009	37294.656
3050	130.06	9140.263	33845.039
3630	130.06	9464.179	37281.211
3695	129.98	9409.635	35145.434
9622	129.96	14556.664	38646.352
5948	129.94	11120.208	36074.121
[truncated: 4,103 more rows]
